# Supplementary material for: Computational Investigation of the Formation of Peroxide (ROOR) Accretion Products in the OH- and NO3-Initiated Oxidation of α-Pinene
Source: J Phys Chem A. 2021 Dec 9;125(50):10632–9. doi: 10.1021/acs.jpca.1c08969 (PMC8713291; doi:10.1021/acs.jpca.1c08969)
Supplement: Supplementary file 2 — jp1c08969_si_002.zip [file jp1c08969_si_002.zip › JPCA-secondnd-paper-updated-outfile/α-pinene, (R-alkoxy,S-hydroxy)2/soc-α-pinene-(R-alkoxy,S-hydroxy)2.inp]

 $CONTRL SCFTYP=none CITYP=GUGA MPLEVL=0 RUNTYP=TRANSITN
  itol=30 icut=11 maxit=200
  MULT=1 icharg=0 ispher=0
  EXETYP=run
 $END
 $BASIS GBASIS=N311 NGAUSS=6 NDFUNC=1 Diffs=.true. DIFFSP=.true. $END
 $SYSTEM TIMLIM=360000 MWORDS=350 $END
! $GUESS GUESS=moread norb=536 $END
 $TRANST operat=HSO1
! ZEFF(1)=1150.4 
  NUMCI=2 NUMVEC=1
  NFZC=90 NOCC=94 IROOTS(1)=4,4
  rstate=0000
  ONECNT=0
  TMOMNT=.t.
  PRTPRM=.t.
! Diagonal energies from TDDFT
 ENGYST(1)=-1080.197047718326,
-1080.186304606688,
-1080.179861217352,
-1080.169058857973,
-1080.197095297629,
-1080.186583759613,
-1080.179987946909,
-1080.168991320559, 
 $end
 $trans dirtrf=.t. CUTTRF=1.d-12 $end
 $SCF DIRSCF=.TRUE. soscf=.t. $END
 $DRT1 group=c1 fors=.t. nfzc=90 ndoc=3 nalp=0 nval=1 $END
 $DRT2 group=c1 fors=.t. nfzc=90 ndoc=2 nalp=2 nval=0 $END
 $GUGDIA ITERMX=500 $END
 $DATA
 C20H34O4
C1
CARBON      6.0      2.554800000         1.292736000        -0.227272000
CARBON      6.0      2.166403000        -1.040532000         0.903344000
HYDROGEN    1.0      1.208845000        -1.500136000         0.637779000
HYDROGEN    1.0      2.442720000        -1.420040000         1.893488000
CARBON      6.0      3.204559000        -1.454693000        -0.145163000
HYDROGEN    1.0      3.395391000        -2.532758000        -0.104144000
CARBON      6.0      2.792640000        -0.831369000        -1.496888000
HYDROGEN    1.0      1.720099000        -0.725541000        -1.681937000
HYDROGEN    1.0      3.252233000        -1.311358000        -2.361113000
CARBON      6.0      3.559547000         0.433784000        -1.028128000
HYDROGEN    1.0      4.062773000         1.054772000        -1.776661000
CARBON      6.0      4.446641000        -0.511608000        -0.147717000
CARBON      6.0      3.175060000         2.630398000         0.247927000
HYDROGEN    1.0      2.435842000         3.204041000         0.812315000
HYDROGEN    1.0      3.509230000         3.214611000        -0.611920000
HYDROGEN    1.0      4.030229000         2.416875000         0.892453000
CARBON      6.0      5.600135000        -1.079116000        -0.987090000
HYDROGEN    1.0      5.287881000        -1.422833000        -1.975562000
HYDROGEN    1.0      6.058091000        -1.929456000        -0.469387000
HYDROGEN    1.0      6.374914000        -0.317437000        -1.130484000
CARBON      6.0      5.044148000        -0.062693000         1.186171000
HYDROGEN    1.0      4.314027000         0.314496000         1.902652000
HYDROGEN    1.0      5.796236000         0.719115000         1.029639000
HYDROGEN    1.0      5.549735000        -0.911157000         1.661029000
CARBON      6.0      1.954299000         0.496645000         0.992259000
HYDROGEN    1.0      2.430215000         0.869091000         1.901941000
OXYGEN      8.0      1.568074000         1.681894000        -1.101403000
OXYGEN      8.0      0.588814000         0.843180000         1.150902000
HYDROGEN    1.0      0.191628000         0.814622000         0.261106000
CARBON      6.0     -2.115962000        -0.945402000        -0.463872000
CARBON      6.0     -2.910703000         0.556743000         1.638117000
HYDROGEN    1.0     -2.109055000         1.228678000         1.965335000
HYDROGEN    1.0     -3.541622000         0.364766000         2.515150000
CARBON      6.0     -3.711464000         1.250448000         0.529967000
HYDROGEN    1.0     -4.260383000         2.110248000         0.929888000
CARBON      6.0     -2.763753000         1.473513000        -0.667779000
HYDROGEN    1.0     -1.711121000         1.657859000        -0.447953000
HYDROGEN    1.0     -3.106684000         2.239337000        -1.362902000
CARBON      6.0     -3.135426000         0.039305000        -1.100119000
HYDROGEN    1.0     -3.189447000        -0.184479000        -2.172799000
CARBON      6.0     -4.504174000         0.245281000        -0.361963000
CARBON      6.0     -2.377182000        -2.420846000        -0.789066000
HYDROGEN    1.0     -1.705846000        -3.052414000        -0.201435000
HYDROGEN    1.0     -2.176447000        -2.591813000        -1.850950000
HYDROGEN    1.0     -3.413798000        -2.703095000        -0.584526000
CARBON      6.0     -5.491368000         0.972020000        -1.291014000
HYDROGEN    1.0     -5.044236000         1.802451000        -1.840647000
HYDROGEN    1.0     -6.331564000         1.370969000        -0.711563000
HYDROGEN    1.0     -5.897818000         0.270247000        -2.028078000
CARBON      6.0     -5.293849000        -0.899524000         0.277904000
HYDROGEN    1.0     -4.763174000        -1.453317000         1.050814000
HYDROGEN    1.0     -5.609941000        -1.617981000        -0.486968000
HYDROGEN    1.0     -6.202222000        -0.498589000         0.741644000
CARBON      6.0     -2.290638000        -0.796390000         1.252136000
HYDROGEN    1.0     -2.986484000        -1.615731000         1.422756000
OXYGEN      8.0     -0.866350000        -0.594290000        -0.696101000
OXYGEN      8.0     -1.158393000        -1.123333000         1.948293000
HYDROGEN    1.0     -0.489676000        -0.415852000         1.836983000
 $END
 $VEC1   
 1  1 4.25286183E-07-1.91021263E-06-1.90364553E-06 4.08750787E-07 6.99256138E-07
 1  2 3.41189351E-05 6.43620599E-06-5.73883485E-06-2.96789827E-06-2.83308349E-04
 1  3 9.83314607E-05 9.57534835E-05 2.54023344E-05-7.17901085E-03 4.52673442E-04
 1  4 2.03725847E-03-3.58155224E-04-3.46526988E-06 1.66828361E-06 1.79698627E-06
 1  5-1.42416038E-06-9.10711524E-07 2.18798615E-06-3.28640116E-07 1.24035961E-06
 1  6-4.30727553E-06 1.89806913E-06-2.94884930E-06-3.33694771E-06 2.10064287E-05
 1  7-1.13674047E-05 1.18926809E-05-1.30219440E-04 6.54563217E-06 8.34801511E-05
 1  8-3.79415852E-05-4.52732005E-03-1.46214293E-05-9.11614962E-04 6.75171904E-04
 1  9-2.79081248E-06 4.01958923E-06-1.22877675E-06-4.44608219E-06-3.08677953E-06
 1 10 7.62724019E-07-1.05836632E-05 5.61557980E-05 1.18568096E-04-5.26194710E-04
 1 11-3.75068644E-06 2.72609832E-05 2.33245513E-05-5.32611898E-05 2.37406645E-07
 1 12-1.18719378E-06 8.65350985E-07 1.56632193E-07 7.46958659E-07 1.60120061E-05
 1 13-5.34564042E-06 3.00934303E-06-3.49370264E-06-6.28443439E-05 5.36101235E-05
 1 14-9.66353217E-05 5.47209731E-05 5.08892699E-03-1.33135984E-04 6.64666286E-04
 1 15-3.71707644E-04-2.12557178E-07 1.24053669E-06-1.02797951E-06 2.49723300E-06
 1 16-2.34843629E-06 1.30127806E-06-7.10461975E-07-1.08015217E-05-8.07617344E-05
 1 17-4.64794120E-05 6.15263497E-08-4.34329174E-07-2.75109430E-06 3.06107318E-07
 1 18 3.73783838E-07 5.90376938E-06 9.14775571E-06-2.75083820E-06-1.09341546E-07
 1 19-4.15255249E-05 5.21970818E-05-1.67107844E-05 6.26986311E-05-3.16443261E-03
 1 20-2.12075599E-04-1.52854941E-04-5.55392341E-04-6.90130702E-06 2.01001166E-06
 1 21 4.89129536E-06 3.92528802E-07 6.77812284E-07-1.87191142E-06-6.82813599E-06
 1 22 3.54965442E-05 1.74206874E-04-3.37835523E-04-1.53623888E-06 7.67754250E-06
 1 23 5.88027339E-05 1.30084011E-04 7.48264365E-08-4.43639769E-07 2.43123668E-06
 1 24-1.58564061E-07-3.86522026E-07-9.52909842E-07-1.10738710E-05 2.74445845E-06
 1 25 3.15489312E-06 7.20659578E-05-1.12840251E-05-2.20671800E-05 6.03753203E-06
 1 26 6.45589280E-03-7.37533450E-04-8.61508648E-04 6.80146735E-04 2.15156582E-06
 1 27-4.84211278E-07-1.66735454E-06-6.36222238E-07 1.23686555E-07-2.50903783E-06
 1 28-6.93835192E-07 2.88362691E-06-2.28210358E-05 1.05616155E-04 9.46788832E-08
 1 29-5.36542978E-07 3.70314146E-07 1.02259022E-06 1.98121958E-07 6.26502962E-06
 1 30-1.95645644E-06-5.77385484E-06-8.90766632E-07-1.78227474E-05-4.01332074E-06
 1 31 2.88728157E-05 3.14579757E-05-3.11185423E-03 1.72763500E-03 2.04283902E-04
 1 32 9.34281475E-04 4.21506493E-07-6.01696948E-07 1.80190455E-07 1.44452036E-06
 1 33 1.07753121E-06 2.03471015E-07-1.66434112E-07 3.73755890E-07-1.22700387E-07
 1 34 1.52382322E-07-1.34083330E-06-5.89584611E-06 1.19666292E-07-7.29726705E-07
 1 35 4.81325757E-06 3.37607850E-06-1.30819335E-05 6.88311914E-06-2.07572844E-05
 1 36-5.58990034E-04 1.22369970E-04 7.49558200E-05 4.12678941E-05 6.62850977E-07
 1 37 4.07165591E-07-1.07001657E-06 2.23936312E-06-3.83773080E-07 6.73019585E-07
 1 38 1.07708139E-06-9.62630254E-06 3.11529496E-05 1.20735128E-05 6.75522201E-07
 1 39-4.25002662E-06-3.09137150E-05-6.29285865E-05 1.71097114E-07-2.16975629E-06
 1 40 4.14569840E-05-7.28749546E-05-8.91239608E-08 4.47226283E-07 4.12456720E-07
 1 41-7.90421332E-08-3.22470905E-07-5.70627381E-06-1.96606351E-06 3.79238047E-07
 1 42 1.14399669E-06 6.37608710E-05-2.09913025E-05-4.33314510E-07 8.24434946E-06
 1 43-4.15628166E-05-8.66174892E-05-4.90898703E-05-1.93659444E-04 3.81669045E-07
 1 44-6.46345218E-07 2.64676173E-07-2.96460700E-08-1.06638825E-06-1.57540546E-07
 1 45 2.97368411E-07-2.55496426E-06 7.57510107E-06-1.82963234E-04 1.22700813E-07
 1 46-3.32371002E-06 6.60193438E-06 4.66206881E-05-7.77357680E-07 3.01580269E-06
 1 47-1.77761270E-05 9.84582607E-06 1.04961859E-07-5.51895903E-07-2.81276343E-07
 1 48 2.14683480E-07-2.80102395E-07 5.88266111E-06 4.81516553E-07-6.19774737E-07
 1 49 8.67141070E-07-3.92708736E-05 1.15116231E-05-4.22321252E-06-1.82979482E-06
 1 50-1.23468595E-03-1.84789502E-05 1.08904550E-04 3.72990141E-04-1.17896417E-06
 1 51 8.60919652E-07 3.18044519E-07 3.58527934E-07-1.93114775E-07 8.25952179E-07
 1 52-3.53032784E-07 3.70080869E-06 3.15029965E-05-3.90889636E-04-9.95024721E-07
 1 53 7.28562303E-06 5.01587919E-06 7.16655334E-05-9.05553887E-07 5.83324325E-06
 1 54 1.66629222E-05 3.68745938E-05-4.10883013E-07 2.36496773E-06-3.43302734E-06
 1 55-2.85655744E-06-2.85761120E-06-1.79022387E-05 1.61999824E-05 1.38378645E-05
 1 56 1.43557937E-05 1.12925640E-05-5.02919072E-05 3.18822084E-05-1.24459555E-04
 1 57 8.27724325E-03 5.64933894E-04-7.46670060E-04-2.11349818E-03-3.71756336E-06
 1 58 1.58548483E-06 2.13207854E-06-2.84330825E-06-4.96169868E-06-4.31563770E-06
 1 59-4.74661633E-06 3.11066114E-05-1.38555424E-04 7.19636714E-04 5.58162336E-05
 1 60 4.85092801E-05-3.03795315E-06-4.11971655E-06 1.09422531E-06-6.34963305E-06
 1 61 5.28464061E-06 7.61068977E-06-2.66948321E-06 3.27719681E-05 1.24005898E-05
 1 62-3.57705015E-05 2.85724073E-05 2.58825088E-04 8.80619460E-05-4.56451354E-05
 1 63-9.27130369E-06-5.28399565E-07 1.11287362E-06-5.84474053E-07-5.24234362E-07
 1 64 1.53680407E-06-2.21851808E-06 3.77236927E-05 3.45883448E-05-2.52415339E-06
 1 65-3.92240897E-07-1.14447019E-06-2.48241725E-05 7.63535977E-06 1.28637306E-06
 1 66-2.01346253E-07 1.04510822E-04-6.62644415E-05-3.51815208E-05-3.34624370E-05
 1 67-1.06488522E-03 2.55593518E-04 4.57415960E-05 3.70587496E-04 3.19213590E-07
 1 68-1.18303060E-07-2.00910531E-07 3.31965020E-06 4.97273336E-06 5.43409383E-06
 1 69 1.68458492E-05-5.17780378E-05 6.27566394E-04 2.79021091E-05 7.87476769E-07
 1 70 4.45194408E-05-3.67891221E-05-1.08561340E-05 1.07555923E-05-1.38372238E-04
 1 71-2.89207511E-04-7.54054042E-05 4.98832399E-05-1.25748279E-04 7.90591498E-05
 1 72-2.12019858E-04-2.18256823E-05 1.16500654E-02 1.59924607E-03 6.42114071E-03
 1 73 2.12123375E-03-1.48367652E-04 7.89213849E-05 6.94462673E-05-7.41761629E-05
 1 74 5.37758387E-05 1.30355944E-05 2.29143844E-07-1.01865721E-06 2.58420411E-07
 1 75-2.36016248E-06-5.26487050E-08 1.75982485E-05 8.38856319E-08 1.24052982E-05
 1 76 7.28615838E-07-2.09841810E-04-1.69595506E-04 1.86285285E-05 4.71887583E-05
 1 77 1.47976034E-03 2.42956666E-04-2.51406838E-04 1.16415647E-04-5.70553594E-06
 1 78 7.45144813E-07 4.96039113E-06 3.60605354E-06 9.15593505E-07 5.22430727E-07
 1 79 4.51828358E-08 2.30531337E-05 1.21526081E-05-1.43927685E-04 2.78690701E-06
 1 80-2.19166258E-05 1.86997901E-06-1.81292851E-04 2.09763059E-07-6.32934228E-07
 1 81 2.67717623E-07-5.92836588E-08-2.56365905E-06 1.25792642E-05-6.13398523E-07
 1 82-1.25321297E-06 1.01750042E-05-7.53937100E-05-3.22779041E-05 6.32361835E-05
 1 83-2.55502338E-05-6.41111902E-04 3.32658430E-04 1.11970799E-04 1.72718754E-04
 1 84-4.19452153E-07 1.26015068E-06-8.40698531E-07 3.64471344E-06-8.63505510E-07
 1 85-1.73322902E-06 1.53196549E-06-1.15792375E-05 8.16223467E-06 1.08593691E-04
 1 86-6.08231956E-07 1.17098561E-06 1.72151350E-06 2.17361003E-06 8.20536247E-07
 1 87-1.55126860E-05-1.08924205E-05-3.19935039E-06-3.92586411E-06-9.00575488E-05
 1 88 9.42634088E-05 2.90799271E-05 4.04971582E-05-8.50638644E-04-2.42227673E-04
 1 89 3.84122181E-04-4.16175150E-04 4.94301808E-06 2.25159386E-06-7.19461194E-06
 1 90-8.54932639E-06-2.91319596E-06-2.20274210E-06-5.72187673E-06 2.60817548E-05
 1 91-3.25568256E-04 1.83001241E-04-3.32642484E-06 2.73775081E-05 2.30017275E-05
 1 92-2.56461961E-04-1.44248926E-06 2.01910303E-06 4.13665664E-06-4.95737590E-06
 1 93 3.94023199E-06-1.84961154E-05-7.91180509E-06 1.15587920E-05-1.55436134E-05
 1 94 1.48569917E-05 1.24382082E-04 3.91749797E-05 5.43785366E-05-5.04271318E-03
 1 95-3.02793054E-03 1.33259679E-04-7.37033097E-04 1.27008017E-05-9.40589079E-06
 1 96-3.29491095E-06 8.98857609E-06-8.50915668E-06 8.19385652E-06 2.15819887E-06
 1 97-1.63105832E-05-6.38343395E-06 2.53167838E-04-1.06893758E-07 1.45776614E-06
 1 98 1.07739325E-06 1.95050719E-07-3.74353580E-06-9.19149910E-06-6.94154251E-06
 1 99-1.76677531E-06 1.94356512E-05 5.11443505E-05-4.24760527E-05 5.81585348E-05
 1100-1.07665787E-04-4.21260211E-04-2.49752074E-04 1.48770399E-03 5.94653549E-06
 1101-4.32623149E-06 2.01550222E-06 2.31072926E-06 2.03224491E-06 5.24181284E-06
 1102-2.16232995E-06-1.29961683E-06 8.95998560E-07 4.09206908E-07 7.40635446E-06
 1103 1.63036746E-06 2.43654148E-06 2.24928071E-06-2.27819633E-05-7.87410865E-06
 1104-1.96128933E-04 5.08820471E-05-7.31618421E-05-4.50252350E-05 4.66873036E-03
 1105-2.49108416E-04 8.21479590E-04 1.06518701E-04 1.34142541E-05-1.94786981E-05
 1106 6.06444398E-06 4.33141394E-06-1.71532646E-06-8.18656577E-06-4.18897627E-06
 1107 8.09207099E-06-1.33325483E-04 3.85340259E-04 4.85047702E-07-1.62251445E-05
 1108-1.90487632E-05 8.01749110E-05-5.73521321E-06 1.31809493E-05-9.37436899E-06
 1109-4.65716494E-04-7.45430855E-08 2.19284876E-07 1.25966458E-06-3.59424582E-07
 1110 1.08338006E-06 1.62228431E-06-6.03821143E-06 9.35038568E-07-5.42427739E-06
 1111-1.02428176E-04-2.27680572E-05 2.12098267E-05-1.94837994E-05-2.25044107E-03
 1112-6.73998039E-04 2.28961399E-04-1.71036861E-04 3.47047935E-07 6.70791262E-07
 1113-1.01783920E-06 2.06168168E-06-8.55932235E-07 6.26283944E-07-1.72628286E-07
 1114-7.10466268E-07 5.23197038E-05 9.74523530E-05-2.03766647E-06 1.49208050E-05
 1115-1.70839807E-05-2.41052306E-04 3.06689834E-06-1.37834351E-05 1.13157393E-04
 1116-8.16525488E-05-3.89120885E-08 1.42930721E-07-1.53749727E-06 1.44254677E-06
 1117-1.69455548E-07 6.26181878E-07 7.46407215E-06-6.24608082E-06 6.75545730E-07
 1118 3.42866150E-05-2.66456609E-05 4.38505811E-05 2.59637022E-05 1.32319098E-03
 1119 2.08158236E-04 2.45327003E-04-3.08457137E-04 6.89080085E-08 1.01259642E-06
 1120-1.08150442E-06-9.81934248E-07 5.57852132E-08 2.14205429E-06 1.26453450E-06
 1121-5.87413191E-06 4.12963763E-05 4.67034741E-04-1.80328977E-06 1.16418043E-05
 1122 2.89375178E-05 1.97923989E-05 9.79663835E-07-1.19092918E-05-4.28358655E-05
 1123 1.79637108E-06-5.35154153E-07-8.20651206E-07-1.11090672E-06 1.82461716E-07
 1124-4.02066185E-06-3.31274341E-07 4.74865646E-06-4.22268839E-06-7.35087652E-06
 1125-6.32811843E-05 1.06120492E-04 1.64244996E-04 6.21057398E-05-6.35686236E-03
 1126-6.70552477E-04-1.24907450E-03 9.23292890E-04 3.48291417E-06 2.97203841E-06
 1127-6.45495258E-06-9.75455195E-07-9.72804282E-06-7.01638880E-06-1.89106983E-06
 1128 2.25235868E-05 4.46245727E-06-6.42628318E-04-5.51460853E-01-4.71718363E-01
 1129 1.37538832E-03 3.62561944E-04-2.20891735E-04-5.59492601E-03-6.02136635E-04
 1130-1.73970421E-04 7.33357851E-05 1.54161247E-03 2.77423640E-04 1.30031820E-04
 1131 2.59224778E-05-4.50635531E-03 3.30158745E-05-3.70931787E-04-3.79859441E-04
 1132-1.09228492E-05 5.72802845E-06 5.19482071E-06-1.33697524E-05-1.83900256E-06
 1133-4.55238969E-06 1.43241378E-05 1.26501988E-05 2.26435238E-06-7.15472441E-07
 1134-3.90366382E-06-3.57534609E-06-9.24154348E-06 2.62703094E-06 1.29820802E-05
 1135-4.65949493E-05 3.90338044E-05-2.56657669E-05-5.58086012E-05 1.53108543E-04
 1136-3.00775928E-05 1.06261502E-04 1.15600949E-04 1.69237053E-07-5.45039712E-06
 1137 5.28116007E-06 1.84872188E-06-3.15633661E-06-2.15299250E-06-6.52536125E-06
 1138 3.81587477E-05-2.09093560E-04 4.51830354E-04
 2  1 1.03089846E-06 3.80685846E-05 1.67929971E-05-3.91310415E-06 1.54574502E-05
 2  2-1.25920104E-04 2.10921861E-04-8.90049623E-05 1.73833958E-04 8.57887422E-05
 2  3-1.81620400E-05 2.36629170E-04 1.67480772E-04 1.93158136E-02-2.43189921E-03
 2  4-6.17442379E-03-4.38840422E-04-5.37699431E-05 7.07110071E-05-1.69410639E-05
 2  5 6.27233310E-05-1.37789806E-04 5.44574238E-05 5.48679578E-07-2.44780113E-06
 2  6 3.97507544E-07 3.01911786E-06 4.12487299E-06 3.62963056E-05-2.37972358E-06
 2  7-1.41107964E-05-2.06295466E-05-3.67030220E-04 1.23159956E-04-6.78624910E-05
 2  8 2.49207454E-04-2.64111164E-03-6.14049379E-05 2.24211753E-04 1.03444909E-03
 2  9-3.32777644E-06-8.06998990E-07 4.13477543E-06 4.37297846E-06 1.04461184E-06
 2 10-3.38508359E-07-4.22855220E-06 6.51514422E-05 2.31444816E-04 7.34229563E-04
 2 11 5.32823127E-06-4.22864932E-05-1.43062462E-05-4.66627746E-04-7.38835973E-09
 2 12 3.30675592E-07 1.52049293E-06 4.09352467E-07-1.55968165E-06-5.83354046E-06
 2 13-6.54993919E-06-3.10938151E-06 8.91742104E-06 4.99141585E-05-5.55281398E-05
 2 14 4.52687489E-06-2.94286660E-06 8.00488895E-03-9.80018831E-04 1.75299448E-03
 2 15 1.59214455E-04 8.93298055E-07-1.68287660E-06 7.89578540E-07-6.84795578E-07
 2 16 1.32783356E-06 1.56069893E-07 6.68239704E-07-6.37184498E-06-6.69028578E-05
 2 17 3.61139635E-04-4.94665936E-07 5.40841570E-07-8.41383153E-07-1.63640411E-06
 2 18 1.56801221E-06-9.77031393E-06 6.27543805E-06 2.49083458E-06-1.04877380E-05
 2 19-1.80179453E-04-7.62309598E-05 3.45435372E-05 4.35271768E-05-5.80267967E-03
 2 20-8.03673712E-04-7.12839964E-04-1.57587871E-03-6.56371484E-07 6.19760270E-06
 2 21-5.54123121E-06-8.37288726E-06 3.41358480E-06 4.62293033E-06-3.47432253E-06
 2 22-4.01183111E-06-9.97318960E-05-1.30311590E-03-4.72073426E-06 4.25366184E-05
 2 23 7.63674214E-05-3.87879788E-05-1.22490168E-06 8.41884028E-07-4.83289024E-06
 2 24 3.83600038E-06 5.31342667E-06 1.77801019E-06 1.09861862E-05-6.94424813E-06
 2 25-1.68690836E-05-1.56099828E-04-1.39154968E-04 7.20854530E-05-1.08223191E-04
 2 26-3.90146164E-03 1.81920806E-03-8.63603599E-04-6.80833737E-04 7.86438293E-06
 2 27-2.05862930E-06-5.80575362E-06 4.91544945E-08 1.55828067E-05-1.40248266E-05
 2 28-8.46276956E-07-9.71368608E-06-1.90836128E-04-5.08664513E-05-2.81807441E-07
 2 29 2.45413325E-06 3.12591835E-07 2.69673590E-07-3.43689178E-06-2.14191510E-05
 2 30 8.14529222E-07-2.58877252E-06 1.87126549E-05 1.49618247E-04 3.80185989E-05
 2 31 2.43467129E-06-1.51191692E-04-2.59525414E-03 1.79018860E-03-1.77667579E-03
 2 32-2.83985417E-03 6.39974632E-07-1.03815262E-07-5.36159370E-07 7.62006485E-07
 2 33-4.22156836E-06 3.55854676E-06-9.38499304E-07-1.09916086E-06-3.61997841E-06
 2 34-9.06880737E-06-7.92909434E-07 2.43866312E-05 7.99916399E-06 2.88698139E-05
 2 35-4.07727395E-06-3.73223472E-04-4.96582930E-05 1.71917202E-04-2.80408092E-05
 2 36 3.20762403E-03 2.89571031E-05-6.40870684E-04-8.08998052E-05 1.05740929E-05
 2 37-2.58175294E-05 1.52434365E-05-7.07803315E-06 3.23893167E-06-3.92039771E-06
 2 38-3.10791750E-06 6.97011088E-06-1.89521715E-04 2.74055015E-04-1.60740023E-06
 2 39-3.03702169E-07-7.00031654E-05 1.64697186E-04-8.76297454E-06 4.66098192E-05
 2 40-8.44944228E-05-3.71395524E-04-9.73821053E-08 2.94784152E-07-1.52475404E-06
 2 41 1.44211997E-06 1.63002773E-06 2.37788344E-06 7.50313081E-06-5.72298871E-06
 2 42-7.47208430E-06-1.35273176E-04 5.16994484E-05-3.35729585E-07 3.52653839E-06
 2 43-3.73139177E-03 7.02634235E-04-4.33751736E-04-1.66075700E-04-9.51789123E-07
 2 44 7.67717701E-07 1.84071422E-07 1.57923952E-06 1.21681378E-06-3.42190667E-07
 2 45 1.01373051E-07 3.11957682E-06 4.13837322E-05 9.58021697E-05-2.84551004E-06
 2 46 1.84442158E-05-7.63760057E-05-2.12856994E-04 2.52877010E-06-1.21182230E-05
 2 47 3.55224360E-05-2.64621435E-06-3.52520302E-08 1.71971118E-07-4.16448173E-07
 2 48-2.53376496E-06-7.23630330E-07 5.84837382E-07 2.49135801E-07 1.09750674E-05
 2 49 2.78922846E-06 5.91552343E-05-2.92213521E-05-8.99906616E-05-2.42948357E-06
 2 50 2.87865621E-03-4.98888274E-04-7.65556898E-05-4.24533398E-04-9.06823517E-07
 2 51 2.88250404E-06-1.97568053E-06-5.72077911E-07 1.46198624E-07 2.31331520E-07
 2 52 2.26974221E-06-1.24463192E-05 1.52545444E-04 7.56797305E-05-3.02936329E-06
 2 53 2.10767576E-05 1.18142139E-04 1.17888422E-04 8.95511004E-07-1.46420344E-05
 2 54 6.26632354E-06 5.63497126E-05-1.14484960E-06 1.77113075E-06 3.39396936E-06
 2 55 1.11856525E-06-3.91952384E-06-1.12197494E-05-1.01145522E-06 3.55969778E-06
 2 56 7.86752123E-06-3.97362504E-05-2.39523720E-04-2.52915738E-04-8.06944918E-05
 2 57-1.08686904E-02-7.87268248E-04-5.03691011E-04 2.39402474E-03 3.64991774E-06
 2 58 1.26418248E-06-4.91410022E-06-1.31281608E-05 1.40548890E-05 1.01167923E-05
 2 59-2.23559404E-06 3.34257622E-05 1.36552674E-04-1.31293644E-04-5.51486533E-01
 2 60-4.71733268E-01-9.75648299E-04 4.49169939E-04-9.21837550E-04-5.46835084E-03
 2 61 4.26182755E-04-1.87166131E-04 3.99379776E-04 1.38515665E-03-1.89988935E-04
 2 62 2.58654949E-05-1.77716037E-04-4.30735573E-03-1.28076776E-04 5.00693872E-04
 2 63-2.73932039E-04 2.83190758E-06-6.12362700E-06 3.29171942E-06-5.17915067E-06
 2 64 4.12175342E-06-7.93749978E-06 5.31906428E-05 4.60569182E-05 1.96036450E-06
 2 65 1.73784987E-06-1.49136987E-06-5.23406011E-06-6.09511485E-06-6.29279656E-06
 2 66-9.34411337E-07 2.68074628E-06 6.87446516E-07 5.32478042E-05-1.62094127E-05
 2 67-6.11487127E-04 1.72503287E-05 4.51517887E-05 2.74228029E-04-2.16664955E-06
 2 68-1.96890270E-06 4.13555226E-06 3.09342718E-06-1.13874136E-06-5.13785258E-06
 2 69 1.09617529E-05-2.37595917E-05 4.54378152E-04 2.85119112E-04-7.62575601E-08
 2 70 4.01741928E-07-3.71803943E-07-3.25777384E-06 6.40674945E-07-9.90570210E-06
 2 71 3.07836055E-06 1.56640993E-05-3.34642848E-06 1.47743014E-04 3.47398849E-05
 2 72-6.69078808E-05 2.73591728E-05 3.67062337E-03-2.56681292E-05-9.51041052E-04
 2 73-1.00776834E-04 1.02000734E-06 2.75885152E-07-1.29589249E-06 3.71690137E-06
 2 74-1.45073695E-06 6.02883866E-07-1.06179397E-07 5.30901610E-07 2.72133718E-08
 2 75-2.15759546E-07-2.01365511E-07-4.89886432E-06-8.19528155E-07 1.71750829E-06
 2 76 1.60733682E-06 1.35803408E-05-1.57490666E-05 1.11634779E-05-3.57182900E-05
 2 77 1.01482046E-03-2.12362813E-04 3.90442559E-05-3.90207434E-04 3.60780587E-09
 2 78-1.20353683E-06 1.19992902E-06 2.55732661E-07-3.19650960E-07 6.64134498E-08
 2 79-9.05790431E-07 5.98087029E-06 9.86810131E-05 3.63641143E-04-7.29183674E-07
 2 80 5.82086867E-06 5.57483204E-05-7.09269462E-05-1.42572404E-07 7.15781077E-07
 2 81 9.90047615E-07 2.68057228E-07 5.52660903E-07-8.53527114E-06-5.26782253E-06
 2 82-8.22387576E-07-9.91288964E-07 3.35954353E-05 2.70746150E-06 1.17440964E-05
 2 83 6.16656567E-06-3.43209531E-03-4.06526313E-04 5.36515428E-04 1.91741110E-04
 2 84 7.29382111E-07-1.20517097E-06 4.75788861E-07-4.71520933E-07-4.72007635E-09
 2 85-2.21698309E-08 1.31952854E-06-1.01166102E-05 8.24621720E-05-9.77479891E-05
 2 86 1.90803671E-08-2.44680457E-07-3.48751733E-06-1.49297685E-06-1.86850826E-07
 2 87-2.48713566E-06 1.76391095E-05 7.42336783E-06-3.49624937E-07 4.46588443E-05
 2 88-5.63166677E-05-4.90107808E-05 3.27461082E-05 1.67264012E-03 3.99743431E-04
 2 89-4.78684854E-05 6.39850281E-04 6.12490966E-08 1.70415015E-07-2.31664112E-07
 2 90 2.47643581E-06 6.44554166E-07-2.40861844E-07 2.65959306E-06-2.33736663E-05
 2 91 4.88904691E-05-1.70177022E-03-1.55580444E-06 1.02917353E-05 3.39488130E-05
 2 92 5.42006580E-04 6.40046246E-09 1.14778426E-07-7.30166509E-07 2.44238239E-07
 2 93 5.63989407E-09-3.11327891E-06 2.14425585E-06-2.76828378E-06-2.03909961E-07
 2 94 5.23364731E-05-7.43972774E-06 1.73203861E-05 5.68462591E-06-1.84505395E-03
 2 95-1.44614582E-04 8.87139281E-04-4.35729105E-04 1.17917704E-06-9.20311168E-07
 2 96-2.58865869E-07 4.78238652E-07-4.61269299E-07 2.98401239E-07-5.30652687E-07
 2 97 3.84701483E-07 4.77989324E-05 6.45736046E-05 1.14379640E-08-1.07793637E-07
 2 98 9.00186383E-07-2.48931010E-07 1.04564180E-06 3.05184925E-06-4.41369959E-06
 2 99 2.53191453E-06-5.34823209E-06-9.64084028E-06 2.30408240E-05-5.28074211E-05
 2100 5.90842467E-05 2.96755905E-03 4.75161241E-04-4.79931724E-04 3.83213700E-04
 2101-5.07468465E-07-1.15384079E-07 6.22852544E-07-2.11764316E-07-2.12481912E-07
 2102 5.27824223E-07-1.26314389E-07 5.24420135E-07 6.67565612E-07 6.15448748E-07
 2103 1.52961991E-07-2.41413026E-06-1.98246031E-06-3.08286454E-06-1.29469574E-06
 2104-6.50868634E-05-1.86883660E-05-3.92098489E-05-1.55586867E-05-9.62408977E-04
 2105-1.78573857E-04-1.33692984E-04 9.70764611E-05-8.65366679E-07 9.75145051E-08
 2106 7.67852174E-07-1.11279910E-06-1.03716943E-06-4.68291080E-07-9.38733315E-08
 2107 5.90273560E-06-1.07617830E-04-8.00523564E-05 3.60193621E-07-4.37631077E-07
 2108-8.12041012E-05 1.62341499E-04-1.30694891E-06 8.12135760E-06-1.00487435E-04
 2109-1.13597577E-04-4.32492671E-09 2.56562367E-08-6.85711664E-07 8.82515326E-07
 2110 2.84361435E-07-2.04561760E-06 3.09937740E-06-3.63710196E-06-8.22581987E-07
 2111 5.91574849E-05 2.12635744E-05 1.17079998E-05 2.35149893E-05 6.88290846E-05
 2112-3.31319841E-05 1.73300046E-04-4.11524872E-06 8.68320430E-07-7.67854048E-07
 2113-1.00466381E-07-1.44990200E-07 3.04786694E-07 3.88249913E-07 7.98771293E-07
 2114-5.74064536E-06-3.51692104E-07-2.84495512E-04 5.46798772E-07-5.60361708E-06
 2115-1.75695363E-05-2.88627850E-05-2.71275783E-07-8.20310392E-07 1.57461987E-05
 2116 9.59577761E-05 1.43781245E-08-8.71034598E-08 2.74677410E-07 2.37554495E-08
 2117 1.49551428E-07 1.30671776E-06-1.38809623E-06-1.56554966E-07-3.92581214E-07
 2118-4.59725873E-05-9.64080610E-06-1.20753847E-05 1.11664484E-05-5.18312548E-04
 2119-8.78841846E-05-5.54963964E-05-3.14535411E-05 1.09790638E-07-3.07738632E-07
 2120 1.97947994E-07-4.49804629E-07 8.35427789E-07-6.63157902E-07 5.36428081E-07
 2121-3.14668940E-06 5.75592565E-06 1.48011654E-05-1.00555644E-06 7.42529701E-06
 2122-6.36887583E-05-3.80474221E-05-7.17438506E-08 2.23453900E-06-4.29461611E-05
 2123 2.56197733E-05-1.06123346E-07 4.65216077E-07 9.71308937E-08 8.98180714E-07
 2124 7.49317079E-07-5.15749608E-06-1.79121539E-07-5.46695633E-06-3.53945457E-06
 2125 4.95732268E-05-2.01014579E-05 8.68062405E-05 3.86019962E-05-1.51091345E-03
 2126 2.88909492E-04 2.80277525E-04 7.31665175E-04-1.90239488E-07 1.10895484E-06
 2127-9.18715348E-07 2.27655381E-07 1.47534802E-06-6.89605403E-07 3.39042623E-07
 2128 1.07391951E-06 1.33686820E-04 2.12038226E-04-5.58742176E-05-4.79761724E-05
 2129 1.74251014E-06 1.30079135E-06-9.69021922E-07 3.95013637E-06-6.66547750E-06
 2130 1.93099965E-07 1.84453811E-06-3.96714768E-05 3.00760425E-05-4.10776429E-06
 2131-1.33811375E-05-1.88626664E-04-7.92549391E-05 1.37016020E-04 8.45263486E-05
 2132-1.83752722E-06 3.16860837E-07 1.52066639E-06-1.13139713E-06 7.02540108E-07
 2133 8.62341652E-08 1.50465216E-07 3.79966486E-08 1.43426356E-08-2.73230603E-07
 2134-7.14117766E-07 1.46402268E-06 2.01934838E-07 1.33863534E-06 2.84512917E-06
 2135-1.44012129E-05-1.24389234E-05-1.87906289E-05-1.11424105E-05-5.12437982E-05
 2136 7.36679992E-06-3.71786025E-05-3.37247485E-06 8.64819920E-09-1.11165955E-06
 2137 1.10301135E-06-6.22888534E-07-3.36915429E-07 8.83892757E-08-3.97256244E-06
 2138 2.78675377E-05 2.30764547E-04-6.84393806E-04
 3  1 1.26790979E-06-1.10534509E-06 2.94412362E-07 4.18909403E-06-5.56449264E-06
 3  2 1.35557908E-05-3.08912275E-07-7.00493049E-06 9.02056661E-06 4.18978892E-05
 3  3 1.81421360E-04-9.74976635E-05-1.18273027E-04 5.79777206E-03-8.02905837E-04
 3  4-9.52202134E-04 1.32221675E-03-1.30330704E-05 1.10770118E-05 1.95605862E-06
 3  5 3.19804224E-06 5.69320497E-07-5.53006731E-06 1.29032357E-06-5.08861248E-07
 3  6 1.50667896E-06-3.61721962E-06 1.65369324E-06 1.04446360E-05-3.05479313E-06
 3  7 3.74343588E-06-7.77597687E-06 9.02754341E-05 1.31210504E-04-3.20350129E-05
 3  8-2.58709939E-05 6.32010764E-03-9.29720713E-04 2.33997707E-03-2.31734223E-04
 3  9-1.63758678E-05 1.21182827E-05 4.25758512E-06 8.08693788E-06 1.43131197E-06
 3 10-1.40741742E-06 5.81654917E-06 2.00987608E-06 1.24287872E-04 8.09554292E-05
 3 11-1.86072712E-06 1.06635048E-05 5.11645722E-06 1.83854886E-04-3.20491574E-07
 3 12 6.30107889E-07-2.64178932E-06 2.62585118E-06-4.52178080E-06-9.87501693E-06
 3 13 7.62556173E-06-1.17451341E-05 2.47085495E-05-5.49960862E-05 1.59692038E-05
 3 14 8.84032959E-05-1.14197222E-04 2.94171405E-03-5.68124420E-05 7.15178480E-04
 3 15 9.78660121E-04-4.25600385E-07-3.94548060E-06 4.37108099E-06 2.71015829E-06
 3 16-1.31684332E-06-3.28670097E-07-2.71875105E-06 2.72070936E-05-3.36599400E-05
 3 17 3.99417220E-04-4.89258228E-07 2.22644940E-06-3.44451648E-06 2.48505750E-07
 3 18 2.59990894E-06-2.55583012E-05 1.37022611E-05-1.98029173E-06-1.68049477E-05
 3 19-2.72743451E-05-1.22562099E-04 9.51999215E-05 1.35636297E-04-6.68753739E-04
 3 20 3.59809446E-04-4.57947938E-04-1.04021756E-04-1.26378929E-06 2.92801791E-07
 3 21 9.70987501E-07 2.35284762E-06 3.20514586E-06 2.80976994E-07 1.58398989E-06
 3 22-2.60689836E-05 1.57920588E-04 2.83929538E-04-6.96220685E-06 5.81833629E-05
 3 23 4.66837912E-05-2.04372354E-04 3.92410840E-09-9.91413175E-07-1.81078537E-06
 3 24-3.18754464E-06 2.26317332E-08 1.24639622E-05 3.66703409E-06 1.70461840E-05
 3 25 4.76727650E-06-1.62036268E-04 9.45900195E-05-9.62631609E-05-4.52746405E-05
 3 26 8.58165586E-04-8.51532021E-04 1.10630429E-04 5.06599753E-05-2.85743994E-06
 3 27-1.10335513E-06 3.96079506E-06-3.25414322E-06 3.53977855E-06 2.49896565E-06
 3 28-1.28189028E-07 6.98534736E-06-5.98944882E-05 1.86099823E-04 1.92776945E-08
 3 29-2.06348472E-07 4.47383209E-07-1.59139175E-06-1.20746138E-07-3.29535339E-07
 3 30-2.78207653E-06 7.03802485E-06-3.94038326E-07-3.06559538E-05 5.12155416E-05
 3 31-1.29884462E-05 4.30835842E-05 4.76035688E-04 1.32382798E-03 3.14192445E-04
 3 32-4.61038992E-04-8.04115603E-07 1.27526702E-06-4.71151412E-07-2.30009344E-06
 3 33-2.40102543E-06 4.22875060E-07 1.35473763E-07-9.08240981E-07 2.35598764E-06
 3 34-1.08389968E-06-7.84464932E-07 6.49991915E-06-1.02424752E-05 1.65749411E-06
 3 35 3.16727924E-06 1.62049729E-05-2.71560610E-05-2.53508571E-05 6.78311086E-06
 3 36-3.38987813E-04 3.40159867E-05-4.88919664E-05-2.94591427E-04 4.07777079E-06
 3 37-2.28082677E-06-1.79694402E-06 9.43162105E-07 2.78257754E-06-1.83650718E-06
 3 38 2.82581384E-06-6.38837637E-06 4.74155511E-05 1.37846568E-04 1.52672027E-06
 3 39-2.20240943E-06-3.37767038E-05-1.14947446E-04-1.49037866E-06 4.03275947E-06
 3 40 1.63926410E-06 3.58158733E-04 1.01284888E-07-6.20315561E-07 5.49918854E-08
 3 41-1.16100933E-07 3.74188914E-07 8.37459979E-06-1.29373801E-06 8.67499980E-07
 3 42-5.31359332E-08-4.75441748E-05 1.90475877E-05-1.07414696E-05-1.01332812E-05
 3 43-5.45233437E-04 1.05685357E-04-4.86187102E-05 1.92970181E-05 7.94877088E-07
 3 44 1.77540469E-07-9.72417557E-07-2.88777799E-07 9.78844807E-07-3.98868165E-07
 3 45-2.04090589E-06 1.40021270E-05-5.16456984E-05 1.00771791E-04 3.37483873E-09
 3 46 4.62512201E-06-3.05242957E-05-1.21762462E-04-2.27418771E-06 1.71161340E-05
 3 47-6.92005925E-05-5.52641834E-05 2.66659388E-09-2.00566511E-07-3.86537497E-07
 3 48-5.15819182E-07-1.14715708E-06-1.21024443E-06 2.71922103E-06 2.65939649E-06
 3 49 7.04400584E-06-2.87638082E-05-3.23619234E-05 6.82235614E-06-3.23580286E-05
 3 50-1.98482425E-03 2.49015719E-04 1.31086560E-04 6.67278126E-04 2.89122206E-06
 3 51-1.59154641E-06-1.29967565E-06 2.59946655E-07 2.35721565E-06-1.37913153E-06
 3 52 3.50855862E-07-3.30333491E-06 1.74732012E-04-5.97342573E-04 2.66321415E-06
 3 53-1.73300065E-05 1.61781075E-04-7.49521075E-06 1.67306901E-06-8.77616922E-06
 3 54 1.53598583E-04 9.35008445E-05-2.02827462E-06-3.14580243E-05-1.93386222E-05
 3 55 7.97496225E-06 4.85173721E-06 9.14846155E-05-2.46713091E-04 4.37232138E-05
 3 56 2.46668693E-05 1.25227256E-04 2.12093202E-04 5.76076410E-05 4.62590438E-06
 3 57-1.69775478E-02 1.78099949E-03 1.87584833E-03 3.45076240E-03 1.20600031E-04
 3 58-5.66125344E-05-6.39874965E-05-4.45927550E-05-1.13592863E-05 2.51324300E-06
 3 59 8.71887526E-06-5.25204798E-05 5.31949135E-05-6.94663831E-04 5.41496751E-05
 3 60 4.58412633E-05-5.57210117E-07 8.87422821E-07-1.17877129E-06 5.00048574E-06
 3 61 1.09595070E-06-2.30959517E-06 4.66991115E-06-5.98439711E-07 1.50980189E-05
 3 62 3.04360963E-06 1.36650232E-06 4.85640690E-04-1.94379363E-04-1.71114549E-04
 3 63 1.67453822E-04-4.84901669E-07 2.03872374E-06-1.55382207E-06 3.22275435E-07
 3 64 4.44905781E-06 1.07873054E-06 5.51459428E-01 4.71638885E-01 7.30256548E-04
 3 65-4.48867794E-04-1.33862085E-03 5.78424770E-03-3.49675184E-04 1.62993043E-04
 3 66 5.25949073E-04-1.39190060E-03 1.26983808E-04-2.51242621E-05-3.77233246E-04
 3 67 5.45397411E-03-5.84582368E-05-6.31381349E-04-3.63944102E-04-1.20682491E-04
 3 68 1.06564296E-04 1.41181955E-05 6.36718902E-05-2.81624233E-05-4.16820778E-06
 3 69 1.98654008E-04-4.44957279E-05-1.12422298E-03 1.32486757E-03-4.31557852E-07
 3 70 1.62602775E-06-4.12003793E-07-2.71216408E-06 1.56047933E-07-2.73593621E-05
 3 71 2.07274878E-06 1.16821609E-05-7.14972702E-06 2.26612015E-04 8.86866466E-05
 3 72-4.69151275E-05 8.55174487E-05 2.20372853E-03-2.25184631E-04-1.81264637E-03
 3 73 1.43443641E-04 3.68022156E-06-1.84027057E-06-1.83995099E-06 5.40767908E-06
 3 74 1.68923674E-06 3.43828375E-06-1.14952800E-07 6.13137454E-07-2.41512985E-06
 3 75-1.50982738E-06 2.65250043E-06-1.20319909E-05 9.08381234E-06 6.37381418E-06
 3 76-1.13814642E-05 1.15687035E-04-4.87541194E-06-2.62986142E-05 5.89142589E-05
 3 77 2.08912972E-03 3.29227892E-04-8.98126071E-04-1.35179069E-04 1.90436863E-06
 3 78 1.12801206E-07-2.01716983E-06 2.00255861E-06-1.14390881E-06 2.51433354E-08
 3 79 4.77704484E-06-1.75550209E-05-6.77813473E-06 4.44448178E-04 2.84324840E-06
 3 80-2.15060867E-05-1.01968114E-04-1.88725987E-04-1.76091822E-07 7.66814542E-07
 3 81 1.03869963E-06 4.04761175E-07-1.23820877E-07-7.19322374E-06-5.25420102E-06
 3 82-1.63318271E-06 2.39920573E-06 8.61361099E-06 4.17086174E-05 3.23674913E-06
 3 83-1.81742023E-05 2.54562990E-03 1.97157911E-04-5.35082966E-04 1.09983173E-04
 3 84 1.43449378E-06-9.33402290E-07-5.01091494E-07 1.17475453E-06-1.29144182E-06
 3 85-7.67793125E-07-4.87587044E-07 8.58170649E-06-7.61340090E-05 1.12368785E-04
 3 86-1.37465536E-07 9.16942374E-07 5.95375806E-08-1.02957863E-06-6.24938004E-07
 3 87-8.77614131E-06-1.55783141E-06 5.96361845E-06-3.34189915E-07-3.20035347E-05
 3 88 5.71716237E-06-8.70443653E-05 7.54277614E-06-1.37995598E-03 2.38429573E-04
 3 89 4.64492058E-04-8.98614438E-05-9.07753453E-07 2.14910253E-06-1.24134908E-06
 3 90 4.32160507E-07 1.94486250E-06 8.83529687E-07 1.28767522E-07-4.83021151E-06
 3 91 2.50300412E-04-6.96732352E-04-2.94592908E-06 2.50087540E-05-3.49631903E-05
 3 92-3.16581671E-05-7.69344279E-08 3.61375767E-07 1.16882369E-06 3.86578891E-07
 3 93 1.23546805E-06-1.57436821E-06-4.71493001E-06-2.03228040E-06-4.40773844E-06
 3 94 1.27017966E-05 3.83242655E-05-5.86074645E-05 3.76909858E-06 2.65899818E-03
 3 95 5.66953039E-04 2.64267482E-04 6.46891880E-04-5.54248120E-07 6.70204165E-07
 3 96-1.15956045E-07-2.18694097E-06-5.06166662E-07-1.88548967E-06-1.47775642E-06
 3 97 3.05917480E-06-3.10956876E-05 1.91676568E-04-7.60603089E-08 4.00381934E-07
 3 98-2.94733037E-07 5.56664209E-07 4.71690826E-07-3.33882078E-06 1.38524630E-06
 3 99-2.58083679E-06-2.41509847E-06 2.27374639E-05-3.33868154E-06 6.59946445E-06
 3100 8.35684110E-06-1.36769237E-03-5.14696739E-04 4.95336413E-04-9.39700821E-04
 3101-2.71569500E-07-5.10616846E-07 7.82186346E-07-1.33897105E-06 2.95072596E-07
 3102-2.06110588E-07-8.18402004E-08 1.63725643E-07 2.31388910E-06 9.35048542E-07
 3103 1.10747053E-06 3.25266099E-07-8.07734811E-06-3.82284068E-06-3.75856500E-06
 3104-4.38191783E-05 2.95272251E-05-5.21909221E-06-1.83717762E-05-2.86872757E-03
 3105-1.87420844E-04-5.61106902E-04-2.69636237E-04-1.89153465E-06 1.11917114E-06
 3106 7.72363507E-07-1.97188474E-06-6.32158150E-07-3.28211195E-06 2.27359212E-06
 3107-9.12558791E-06 1.54350258E-05 6.13089030E-05 1.12330853E-07-3.50023454E-06
 3108 6.38406493E-06-7.21287807E-05-1.49034267E-06 1.28805024E-05 4.08356771E-07
 3109-1.42956538E-05-1.77511491E-08 8.91516960E-08-1.49457760E-07-3.44366203E-07
 3110 2.17724762E-07-4.60719420E-07-6.74044599E-08 1.69235855E-06-7.82551672E-07
 3111-1.25685511E-05-7.42465650E-06-1.40158781E-05-5.59295928E-06-6.87881527E-04
 3112-7.23461176E-05 4.39733344E-05-4.53637107E-05 4.35912636E-07 3.52961776E-07
 3113-7.88874412E-07-5.35256457E-07-3.05487261E-07 8.05036776E-08-4.17444969E-07
 3114 2.47717925E-06-1.88273289E-05 3.15987843E-05 2.11071819E-07-5.94314372E-07
 3115-4.17849987E-06-1.13852134E-05 3.45881137E-07-2.78104557E-06-2.24346614E-05
 3116 1.17059027E-06-1.17212868E-07 5.90744248E-07 2.85405219E-07-2.18805131E-07
 3117 8.99610317E-07-6.18668937E-06-2.41227508E-06 9.47575974E-07-3.65290763E-06
 3118 3.98482174E-05 1.88184133E-05-7.64336191E-06 1.91004937E-05 4.14369330E-04
 3119 9.84084125E-05 1.46360705E-05-1.20594380E-05 9.28855693E-07-9.68469125E-07
 3120 3.96134319E-08-2.56852937E-07 3.10080667E-07-2.12110165E-07-3.27676453E-08
 3121-1.78211769E-06-2.36553287E-05 1.19797839E-04 4.68630514E-07-3.37387545E-06
 3122 4.45773287E-05-2.69733624E-05 1.43858010E-06-8.56123299E-06 5.88121134E-05
 3123 4.03932128E-05 3.81356289E-07-1.39763692E-06-3.92016212E-06-1.85877516E-06
 3124-1.08300836E-06 9.72340789E-06 2.13394127E-05 7.69881646E-06 9.26140353E-06
 3125-6.87287860E-06-1.79336274E-05 4.69890618E-05-2.66848319E-05-4.05105771E-03
 3126-1.51450441E-04-1.27665103E-03 1.79257780E-04 7.34128938E-06-3.34571978E-06
 3127-3.99556960E-06 1.40647392E-06 4.44397297E-06 1.20305209E-06 9.90508301E-07
 3128 1.75798644E-05 6.42677346E-05-4.96916986E-04 3.86946272E-05 3.19074551E-05
 3129-3.15755885E-06-6.02797056E-07-1.23284000E-06 1.51607811E-05 6.56097639E-06
 3130 2.08013888E-06 9.34071161E-06-8.45242102E-05-1.62555389E-05-1.31432100E-06
 3131-4.39098346E-05 4.05678450E-04 3.63312911E-04 2.68733546E-04 2.11554424E-05
 3132-7.71993752E-07 3.32704298E-06-2.55504923E-06-2.71817627E-06-1.53052435E-06
 3133-1.53477161E-06-8.59854251E-05-7.54821252E-05-4.15796727E-06-3.07107299E-06
 3134 5.75303135E-07 2.35406649E-05 7.35038494E-06 3.26959129E-06-7.76480061E-08
 3135-9.28126017E-05-7.74194271E-05-8.86054214E-05 2.22853512E-05 1.17658312E-03
 3136 2.44017667E-04 3.79734213E-04-4.24658446E-05-3.49507257E-06-2.17677796E-06
 3137 5.67185053E-06-9.74600198E-06 1.12946108E-06 6.64202434E-06-2.10295904E-05
 3138 1.58470927E-04-1.15268058E-03 6.65336903E-05
 4  1-6.13450476E-08 4.71649939E-07-5.83451612E-07 1.05039939E-06 3.78331581E-07
 4  2-1.00717042E-05 3.43455756E-06-5.54732168E-06-1.64660307E-06 1.09040282E-04
 4  3-1.29210686E-04 7.06680938E-05 4.60213013E-05 3.93068380E-03-7.84032581E-04
 4  4 7.37802975E-04 1.03980760E-03 6.18575111E-07-3.53201473E-07-2.65373638E-07
 4  5 2.70622996E-06 2.11536542E-06-1.44075997E-06-7.73327317E-08 6.37393219E-07
 4  6 6.11640582E-08 4.14496341E-08-2.42445398E-06-8.60789156E-06 2.23870094E-06
 4  7 1.88537274E-06 1.06744129E-05 3.78533439E-05-6.46665996E-05-6.76060559E-05
 4  8-1.06079801E-04 5.85131029E-03 9.11284987E-04 3.58150975E-04-1.59672852E-03
 4  9 5.17073917E-06-2.21336368E-06-2.95737548E-06 2.79820822E-06-2.77367659E-06
 4 10 5.66784874E-07 5.51567626E-06-2.65759500E-05-3.71110828E-04 9.39559342E-04
 4 11-3.21230882E-06 2.57562501E-05-9.63392021E-05 5.71096619E-05 1.45046690E-08
 4 12-1.43370343E-07 3.16273704E-07 4.15613474E-07 5.00636031E-07 1.79750690E-06
 4 13-2.68499338E-06-2.60993841E-06-3.08284023E-06-3.61838045E-05 7.29575257E-05
 4 14 4.02473412E-05-4.85573100E-05-5.02768426E-03 1.36478111E-03-6.01082254E-04
 4 15-5.60236672E-04-2.32345422E-06-4.50514031E-07 2.77396825E-06 7.84635688E-07
 4 16 2.64496209E-06-1.01793971E-06-3.26993918E-07 9.47707139E-06 3.46322110E-06
 4 17-1.81716056E-04 2.28370119E-07-1.12818503E-06 1.37497660E-06 3.46106843E-07
 4 18-5.03192814E-09 1.47154942E-05-6.65037956E-06-1.32327557E-06 2.44780436E-06
 4 19-9.10829008E-05 3.02672741E-05-2.89050764E-05-8.55156495E-05 1.58845198E-03
 4 20-3.88256704E-05 1.71114250E-04 3.58926170E-04 1.36096903E-08 1.94836681E-06
 4 21-1.96197650E-06-6.04358574E-07-6.72909497E-07 4.35839841E-07-5.95647650E-07
 4 22 1.44011886E-05-1.33932735E-04 2.37151570E-05 1.60419623E-06-1.40789366E-05
 4 23-3.35750796E-05 9.53671816E-05-1.00839712E-07 4.30383127E-07 4.19237462E-07
 4 24 3.74501258E-07 2.71536879E-07-7.41697204E-06-1.69106013E-06-1.28001638E-06
 4 25-1.87348780E-06 1.09574255E-04-1.01309339E-05-1.89073850E-05 3.20874784E-05
 4 26-4.80256223E-04 6.46684108E-05 2.90067624E-04-3.78790432E-05 7.88221818E-07
 4 27 1.07470345E-06-1.86292527E-06 6.78020213E-08-4.22843477E-07 2.39795273E-07
 4 28 2.56227960E-07-2.30700532E-06 3.64291187E-05 3.08971720E-05-6.85565668E-08
 4 29 4.03541362E-07-1.31829222E-07 5.39390827E-07 6.58871060E-07-2.53151241E-06
 4 30 2.07042545E-06-1.97732908E-06-3.30825086E-06-4.05299554E-05 4.36178360E-05
 4 31 2.50759500E-06 3.83356812E-05 1.91188505E-04 2.51353659E-04-2.29875626E-04
 4 32-5.22234383E-04-4.24552136E-07-5.02789027E-07 9.27341163E-07 1.06895058E-06
 4 33 5.39593381E-07 3.72324929E-07 1.31263931E-07-6.35969988E-07-7.44472663E-07
 4 34-5.30913282E-07 6.75662900E-07 8.78394460E-06 3.34612887E-06 2.81410423E-06
 4 35-2.79554892E-06-1.22643185E-04 4.49462022E-05 2.95004765E-05 1.68675506E-05
 4 36-1.59115071E-03 3.53268830E-04 1.64088306E-04 1.32194484E-04-1.47263990E-06
 4 37 8.33027025E-07 6.39612878E-07-2.01025560E-06-1.26269130E-06-4.63580003E-07
 4 38 4.34073926E-08 4.31775654E-06-7.19067997E-05 2.13831088E-04 8.29864201E-07
 4 39-3.49627090E-06 1.16574280E-05 5.97915969E-05 4.99873397E-07 3.76388672E-07
 4 40-9.03437963E-05-2.22066429E-04-9.15564593E-09 3.79767771E-08 8.16247754E-07
 4 41 1.01638361E-06-1.21535588E-10-6.79265293E-07-3.72159005E-06-4.01365218E-06
 4 42-5.82270435E-08 1.71618969E-05 4.42480847E-06 2.70279710E-05-8.22737521E-06
 4 43-1.12506193E-03 2.84247658E-04 2.50426359E-05-1.48911670E-04 3.66502157E-07
 4 44 7.46102623E-07-1.11260478E-06 1.83072743E-07 5.37454166E-07 2.59060656E-07
 4 45 2.52453094E-07-1.85542411E-06 2.09944862E-05-1.83265658E-05-6.67662929E-07
 4 46 3.89780777E-06 3.17502383E-05 5.56671711E-05 6.96743877E-07-6.15669130E-06
 4 47-1.42585734E-05-1.13423326E-04-4.13995136E-09 6.66992343E-08-2.54760469E-07
 4 48 4.20717097E-07-4.42539596E-07 1.31752560E-06 6.97471798E-07-1.69522196E-06
 4 49 1.78257474E-06-2.22010044E-05 8.62914921E-06 1.22988039E-05 1.00067425E-05
 4 50 5.61961305E-04-5.64431283E-05 5.30269571E-05-2.27005851E-04-3.83386783E-07
 4 51-1.15030735E-07 4.98417518E-07 1.30006217E-07-5.10217738E-07 4.88317671E-08
 4 52 9.88503800E-08-2.52759204E-06-1.97143923E-05 3.40930654E-04-1.19004146E-06
 4 53 7.59851960E-06-3.72468989E-05-7.40111313E-05 2.81393561E-07 5.14380202E-07
 4 54 2.30041454E-05 4.24948480E-05-1.67145191E-07 5.57652485E-07-9.24809129E-07
 4 55 1.33827791E-06 2.33662011E-06-6.49476203E-06 8.02132456E-06-4.53035218E-06
 4 56-1.25326639E-05 9.33228524E-05-1.03811438E-04-3.04229298E-05 1.56161147E-04
 4 57-1.34218765E-03-6.91834121E-04-8.65157485E-05 4.38205060E-04 5.19965310E-06
 4 58 2.05420769E-07-5.40507387E-06 2.47980366E-06 1.54426030E-06 1.47239769E-06
 4 59 1.27995494E-06-8.34976350E-06-2.03076500E-04-3.69407402E-04 1.71750786E-07
 4 60-1.32410558E-07 3.82301882E-07 5.54880398E-07-9.24441337E-07 3.25039393E-06
 4 61-1.07075211E-06-2.22706717E-06 3.68325148E-06-2.89110684E-05-1.25137725E-05
 4 62 1.25496062E-05-2.53543614E-05-4.31660993E-04-4.52445724E-05-2.76050017E-05
 4 63-6.93700070E-05 1.63633520E-07 3.01647794E-07-4.65281314E-07-4.91290279E-07
 4 64-1.05469762E-06 1.75265665E-07 8.73329143E-05 7.43982118E-05 4.39448039E-06
 4 65 4.14951374E-06-2.47763933E-06 5.04148647E-06-8.79890002E-06-5.13829635E-06
 4 66 1.42314996E-06-1.33876257E-05 4.07546716E-05 2.65973702E-05-5.22302635E-06
 4 67-4.37900584E-04-6.11381412E-04-3.79822498E-05 4.05000486E-04 7.79183368E-08
 4 68-1.42396179E-07 6.44778426E-08-1.33690987E-06-9.61500363E-07 9.09932363E-07
 4 69-2.69475823E-06 1.99299937E-05 5.69020040E-04-3.59090643E-03 8.17369781E-07
 4 70-9.74503044E-08-2.23089003E-07 1.15392625E-06-5.45784024E-06 5.02224738E-06
 4 71 9.57350860E-06-8.56914743E-06-5.68221689E-07 1.63987692E-04-2.06031999E-04
 4 72 2.67953636E-04-4.83408461E-05 8.85959031E-03-9.29215111E-04 4.91071630E-03
 4 73 1.63324666E-03-8.65495821E-07 8.69321191E-07-3.82537035E-09-5.15288585E-06
 4 74-5.28344319E-06 4.42781692E-06 1.43739106E-06-5.48568285E-07-1.85766439E-06
 4 75 4.76733614E-06 3.09589396E-06 6.06546677E-06 1.27679966E-06-1.08786017E-05
 4 76-1.17833475E-05 1.86916265E-04-1.01920194E-04 4.47939517E-05-1.31359631E-04
 4 77 9.25158343E-03 2.22861436E-03-1.82690356E-03-8.02567023E-04-1.23670625E-05
 4 78 9.93127498E-06 2.43578753E-06-3.61518127E-06-1.20146520E-05 9.65510548E-06
 4 79-3.46168814E-07 4.02346658E-05 1.49475398E-04-4.07249361E-04-3.71635772E-06
 4 80 2.46146241E-05 1.05182282E-04 1.80356035E-04 1.52562261E-07-1.67768360E-06
 4 81 2.63825075E-06 4.33897769E-07-4.50307532E-06 1.61492121E-05-7.27807274E-06
 4 82-6.46268776E-06 2.44292624E-05-2.21368734E-04-5.18905418E-05 6.29073537E-05
 4 83-7.51773808E-05-5.91563662E-03-8.81928700E-04 2.62939637E-04 1.61538924E-03
 4 84-3.63575727E-06 5.45052667E-07 3.09070461E-06 6.25736112E-07 2.19851673E-06
 4 85-1.89437765E-06-1.21336389E-06 7.94456008E-06 5.77642664E-05 1.79640777E-04
 4 86-4.37528922E-07 1.97914658E-06 2.95620249E-06-5.22202481E-07 2.90294594E-06
 4 87-2.99705132E-05-1.04549778E-05 3.84608025E-06-1.38519445E-05 1.53229987E-04
 4 88 6.15556420E-05-1.78450380E-04 1.63346224E-04 6.92048121E-03-1.43025688E-03
 4 89-1.27769621E-03 6.35840819E-04-2.76744974E-07 1.61118265E-06-1.33443767E-06
 4 90 6.23528266E-06-5.47644885E-06 8.80613472E-07 4.21339955E-06-4.22724180E-05
 4 91 4.20718735E-05 1.91311747E-03-6.16856906E-06 5.59191186E-05 2.69730542E-05
 4 92-2.15803227E-04 2.74770054E-07-1.95308382E-06 6.20134974E-07 3.25937250E-06
 4 93 2.71983897E-06 2.64776749E-05-6.19190432E-07-1.70966549E-05-6.94741564E-06
 4 94-3.46530001E-04-1.27497538E-04 7.33341597E-05-1.14779656E-04-1.35623096E-02
 4 95-4.93078855E-04-5.07530409E-04-2.03349887E-03 1.08971625E-08-4.01367663E-08
 4 96 2.92396038E-08-3.72076603E-07-4.61888021E-06-1.90214742E-06 4.15932755E-07
 4 97-6.08680812E-06 7.07065985E-05-1.13413676E-05 5.23909560E-08-5.35738189E-07
 4 98-9.98661452E-07-3.26501520E-07 7.40794141E-07-9.07637820E-07 5.21775859E-06
 4 99 3.07305310E-06-4.90110792E-06 3.89314936E-05 7.10764348E-05-4.74137687E-05
 4100 8.52689212E-05 7.09058517E-03 1.71681695E-03-8.53364408E-04 4.96424886E-04
 4101 2.27237873E-06-1.36626739E-06-9.06111334E-07-5.94928136E-07 1.11074822E-06
 4102 1.82131894E-06 2.29868419E-08 1.76477352E-07-2.36508994E-06 6.80800533E-07
 4103-7.69969166E-07-6.69444985E-06 1.05673046E-05-2.45054090E-06 5.24860163E-06
 4104 1.77933040E-04 3.75517744E-05 8.29636274E-05 4.82354170E-05 3.92995338E-03
 4105 4.27502865E-04 9.16119382E-04 1.68327918E-04 4.07873577E-06-1.03541322E-06
 4106-3.04332255E-06 4.20049169E-06-3.55757155E-07 2.69511819E-07 8.59734665E-06
 4107-3.76719897E-05 1.66163975E-04-4.87375414E-05 2.45815516E-06-1.33091568E-05
 4108 1.77558888E-05 1.18205137E-05-2.88511956E-06 3.86516072E-06 1.60096132E-05
 4109 4.52579514E-04 7.07777684E-08-4.34033295E-07 1.95175796E-07 9.27713628E-07
 4110-4.41231135E-07 4.17500663E-06-1.00742500E-07-5.10050464E-06 3.21096565E-06
 4111 4.54021460E-05 2.27661961E-05 2.38904565E-06 8.71559119E-06 8.44007100E-04
 4112-6.19242286E-05-1.10190514E-04 1.68446368E-04 4.56914965E-07-8.50204413E-08
 4113-3.71894524E-07-2.84674826E-07 4.08859299E-07-2.01909752E-07-1.73075092E-06
 4114 1.01018470E-05-5.32187691E-05 8.49348287E-05 7.79759909E-08 1.11106999E-06
 4115 1.38028846E-05-1.20800450E-04-7.90553875E-07 6.43510434E-06-5.35762711E-06
 4116-6.22048741E-05 3.35160967E-08-3.47353439E-07 1.31678070E-06 1.17066050E-06
 4117-3.06846474E-07 1.83800988E-06-6.74561310E-06-7.02653297E-06 2.29668963E-06
 4118-9.43137178E-05 6.55862682E-06 3.08159950E-05-3.96337133E-05-2.49889135E-03
 4119-6.87701650E-04-3.20645892E-04 2.34244970E-04 1.18937522E-06 7.82397944E-08
 4120-1.26761502E-06 2.12802063E-06-5.93122297E-08-1.37430837E-07-1.50715044E-06
 4121 9.51336710E-06 1.83147436E-04-3.59553227E-04 3.07081922E-06-1.76990384E-05
 4122 1.02932003E-04-1.39651198E-05 4.01541035E-07-4.56031728E-07 6.58626201E-05
 4123-3.46527607E-06-2.08682287E-06-3.96680468E-05 2.41088252E-05-6.71901129E-06
 4124 1.58025846E-05 1.37897246E-04 2.37360694E-04-6.92563068E-05 1.33640199E-04
 4125-8.66469733E-05-1.89359525E-04 1.72991116E-05-9.45917305E-05-1.96337468E-02
 4126-2.50766584E-03-4.26154269E-03 1.23787300E-03 8.70686921E-05-7.24555386E-05
 4127-1.46131535E-05-3.50751145E-05 9.92092815E-05-1.74751420E-05 7.02195670E-06
 4128-2.41010002E-05 9.80000507E-05-7.18413399E-04 1.48344308E-05 1.21867046E-05
 4129 1.48233891E-07 9.00680161E-08-4.73720315E-06 3.72731294E-06-1.91555154E-06
 4130-2.97509439E-06 1.27527773E-05 5.16461346E-05-2.38694558E-08-1.28511263E-06
 4131-5.29054798E-05 7.45296974E-05-1.31381276E-05-2.60861078E-04 1.75205450E-04
 4132-1.89451454E-08 5.10519788E-06-5.08625274E-06 8.43755520E-07 2.97710982E-07
 4133 1.70669749E-06 5.51454412E-01 4.71634649E-01-3.27844426E-04 1.32530551E-03
 4134-9.37511507E-04 5.80865304E-03 1.75948572E-04-5.20136009E-04 3.86147047E-04
 4135-1.44376610E-03 1.09406076E-05 3.25575014E-04-1.62472701E-04 5.78144563E-03
 4136-1.78871507E-04 5.46941012E-04-5.98363162E-04-8.59810081E-05 4.82044001E-05
 4137 3.77766080E-05-7.81338783E-06-1.00892214E-04 3.60932116E-05 1.87073443E-04
 4138-1.42906044E-05-1.19146465E-03 1.58541490E-03
 5  1 5.59398761E-01 4.63126098E-01-8.04043209E-04 2.52796289E-04-5.89958101E-04
 5  2 4.49985726E-03 5.01142871E-04-2.48713902E-04 4.07784196E-04-5.09421412E-03
 5  3-4.51817736E-04 8.36204700E-04-4.63195198E-04-5.64123263E-03 9.04216198E-04
 5  4-2.85879307E-03-2.54297372E-03-3.33763813E-05 5.31798291E-05-1.98034478E-05
 5  5 4.19320598E-05-1.06225488E-04 4.58653307E-05 2.10897782E-04 1.58429218E-04
 5  6-5.21612997E-06 5.04202961E-06 1.22599277E-06 1.57325470E-04 1.88234287E-05
 5  7 4.31951251E-05 2.33109597E-06-9.96207404E-04-2.33657686E-04-4.04228791E-04
 5  8 2.41967203E-04-4.26422991E-03-2.18858433E-04-7.56224695E-04 7.73238142E-04
 5  9-1.14936463E-05 1.96173617E-05-8.12371545E-06-8.18016969E-06 3.34508582E-06
 5 10 3.39964653E-06 1.34600184E-06 5.85673221E-05-4.69025988E-04-3.79182699E-04
 5 11-5.16967376E-06 8.56424657E-05-3.96298500E-04-4.73500137E-05-2.40154120E-05
 5 12-1.66838446E-05 2.37451893E-06 6.44765750E-06-6.01123635E-06-2.78368976E-05
 5 13-8.92662970E-06-5.25002861E-05 3.52722596E-05-3.16309464E-05-5.76539679E-05
 5 14 7.07000454E-05 2.86587617E-05 7.18128887E-03-2.14193128E-04 1.32198569E-03
 5 15-4.66335889E-04 1.19368208E-05-2.17663275E-05 9.82950676E-06-6.48199946E-06
 5 16-1.12022258E-05 9.01156986E-06-2.63549756E-06 1.90559804E-05-4.35169850E-05
 5 17 2.33365115E-04-1.79254598E-05-8.42152565E-06 2.92702951E-07-4.71707159E-06
 5 18 1.66692578E-06-8.83154565E-05-5.12504828E-06-2.13101266E-05-4.18530428E-05
 5 19-2.61212941E-04 4.06467959E-05 1.43413462E-05 8.77977700E-05-8.13685920E-03
 5 20-8.14712599E-04-9.77235513E-04-1.69293057E-03-4.47588751E-06 4.99648154E-06
 5 21-5.20594026E-07 2.27206207E-06 4.99700353E-06 1.47338497E-05 6.16461377E-07
 5 22-4.74528376E-05 1.15831319E-04-5.59937687E-04-1.80999923E-06 1.55649111E-05
 5 23 2.13933158E-04-3.37979374E-04 2.73834888E-03 2.21897369E-03-6.57456730E-05
 5 24 4.29659534E-05 6.37083288E-05 1.56718374E-04-2.10705205E-04 2.74173863E-04
 5 25 1.54865066E-04 1.46727579E-03-4.78309528E-04 9.14882961E-05 5.76808111E-04
 5 26 1.85591859E-03-1.17605163E-04-2.17672721E-03-3.10958927E-04 3.36024690E-05
 5 27-9.02955018E-06-2.45729188E-05-1.02608569E-04-7.69882165E-05 7.01671941E-05
 5 28-7.78599236E-06 5.52597091E-06 1.89324599E-04 4.63983979E-04-2.97421417E-05
 5 29-2.12886351E-05-1.63813291E-06-4.19926375E-07 3.26998326E-06-1.59797378E-05
 5 30 4.91147683E-05-2.86061617E-05-1.93953398E-05-7.02173904E-04-1.54397900E-04
 5 31 3.52990843E-05 2.82548768E-04-3.54632010E-03 9.70957486E-04 2.10002105E-04
 5 32-1.39039294E-04-4.90212597E-06 1.30408156E-05-8.13868966E-06-4.05730352E-06
 5 33 1.08096177E-05-9.70054025E-06 2.17967202E-03 1.74713437E-03-3.43311810E-05
 5 34-8.06003419E-05-2.93232049E-05 2.20333461E-04-1.61335546E-04-3.26865464E-04
 5 35-1.12048391E-04 1.11518709E-03-9.00250065E-06-4.50366847E-04-5.02348621E-05
 5 36 5.06158975E-03-4.82586726E-04-6.46662838E-04-5.01437744E-04-3.70837289E-05
 5 37 9.29484322E-05-5.58647033E-05 7.89506498E-05 3.63111386E-05 5.86333293E-05
 5 38 4.98816186E-06-4.85788280E-05 1.10295270E-04-7.58279555E-05 2.27365659E-06
 5 39-3.12374140E-05-1.08922232E-04-3.37697938E-04-4.73084492E-07-4.97946250E-05
 5 40-2.87718534E-04 1.88529631E-04 6.68787790E-06 7.68349041E-06 2.04417534E-06
 5 41-1.96925921E-06-5.51557734E-07-4.23613455E-05-1.42535305E-05 1.09820996E-05
 5 42 4.94814946E-06 4.83514406E-04-1.78449853E-04 1.14718249E-04 9.25078841E-05
 5 43-1.34322930E-04 1.69815449E-05-1.58331792E-04 7.27145220E-05 5.61355790E-06
 5 44-7.27655484E-07-4.88590242E-06-8.86381904E-06-4.73484747E-06 5.28028384E-06
 5 45 4.98850458E-06-5.02157425E-05 4.00028642E-05 9.67873769E-05 1.50643982E-06
 5 46-3.04997942E-05 2.24760181E-05-1.58872171E-04 6.16322767E-06-5.93264442E-05
 5 47 5.51108696E-05 3.01867882E-06-9.84625417E-06-6.67604497E-06-8.51050300E-06
 5 48 7.47806745E-06-2.08830677E-06-3.46738069E-06 3.62362459E-05-2.94937757E-05
 5 49 1.17090796E-05-7.22865111E-05 5.78644158E-06 1.45407289E-04-7.20750162E-06
 5 50 9.97666131E-05-1.44648757E-04 6.35478022E-05 1.10141775E-04-8.39725609E-06
 5 51-4.84756867E-06 1.32448248E-05 4.26267602E-07-1.12772067E-05 9.70145697E-06
 5 52 9.36022936E-06-8.38687738E-05-1.58012450E-04-6.25024011E-04 1.02543550E-05
 5 53-4.89156382E-05 1.29124379E-05 1.02982224E-04-4.44758393E-06 3.35539440E-05
 5 54 9.79601701E-05 1.78147372E-04 6.77563655E-02 5.60469387E-02-9.20195122E-05
 5 55 7.33131324E-05-7.39675350E-05 6.17154537E-04 2.36646153E-04 1.60546921E-04
 5 56-2.94969531E-04 1.64621702E-03 2.25003466E-04 2.37392189E-04-5.65602258E-04
 5 57 8.42492902E-03 1.05923238E-03-3.83708847E-04-2.28400438E-03-8.29397584E-05
 5 58-1.59545828E-05 9.88943412E-05 5.20266792E-05-5.41758169E-05-9.80713000E-05
 5 59 4.26590030E-05-9.21758030E-05-3.81305131E-04 7.49151848E-04-8.08841648E-05
 5 60-1.38097576E-04 9.91001097E-05-4.59899957E-05 9.21080801E-05 2.64152340E-04
 5 61 3.86280685E-04-1.49689683E-04 3.45542738E-04 7.98065486E-04 2.22702191E-04
 5 62-1.88311775E-04 2.11851261E-04-3.93479537E-04 4.37738573E-05 3.07188233E-04
 5 63 1.47157024E-05 5.59505767E-05-8.22608124E-05 2.63102357E-05-8.52030332E-05
 5 64 1.73046945E-04-7.85223108E-05-6.47423535E-06-1.25323518E-05 3.27647386E-06
 5 65-2.57828115E-06 8.48524228E-07 2.94560228E-05 6.54621384E-05-3.25548201E-05
 5 66 1.15714725E-05-4.46457096E-05-9.57160601E-05 1.69879959E-05 1.07017001E-07
 5 67-1.00680367E-03 1.33126392E-04 1.01933145E-04 1.74083101E-04 2.81585395E-05
 5 68-1.21020720E-05-1.60564675E-05-1.63858312E-05-2.62513328E-06-2.16971633E-06
 5 69 4.57501135E-06-5.34274263E-05 4.92468104E-05 2.45210239E-03 1.52391813E-06
 5 70-8.19426289E-07-2.05178341E-07 2.63840101E-07 2.44814555E-06 2.64795224E-05
 5 71 5.02067602E-06 9.02411196E-07-1.30070822E-05-2.32490573E-04-8.23732880E-05
 5 72-4.39879022E-05 8.32695234E-05-3.01206676E-03 1.35565064E-03-5.76691835E-04
 5 73 5.08478630E-04-5.05606136E-06 5.34583353E-07 4.52147801E-06-1.95239454E-06
 5 74-1.12189273E-06-3.65589758E-07 8.66095373E-08-3.43339885E-07 6.51756478E-08
 5 75 9.57075243E-07 1.30413888E-07 6.64711430E-06 2.60289554E-07-4.45707096E-06
 5 76-1.46278271E-06-8.31300430E-05-2.60297923E-05 2.44855622E-05 5.03170145E-05
 5 77-3.57557154E-03-2.12657919E-04 5.27833896E-04 6.93844639E-04 7.41487630E-07
 5 78 9.60519612E-07-1.70200724E-06 4.09755440E-07 1.76853175E-07 9.15563037E-08
 5 79-1.54029132E-06 1.16543250E-05-2.63198727E-06-3.24121826E-04 1.04174770E-06
 5 80-6.09131005E-06 1.31203566E-06-6.41420653E-05-1.25409100E-07 1.67008868E-07
 5 81 4.94940425E-07-7.73928241E-08 1.52072776E-07-6.90381130E-06-2.86025372E-06
 5 82 9.05458643E-07 2.47728431E-07 6.74749214E-05 5.09003520E-05-3.74211350E-05
 5 83-2.80910515E-05 2.76607062E-03 5.09976555E-04-4.07306542E-04-3.20283926E-04
 5 84 6.65653183E-07-1.41449397E-06 7.48840785E-07-1.91400861E-07 2.87746388E-07
 5 85 1.39661853E-07-2.39711509E-08 4.87244459E-06 3.67364277E-05 1.31747842E-04
 5 86 4.43727496E-07-2.98323432E-07-5.63687172E-07-1.00616482E-07 1.20647893E-06
 5 87 6.77007681E-06 4.34597387E-06-5.74686301E-07-5.20158768E-06-3.92167713E-05
 5 88-1.02401428E-06 2.09128613E-05-1.75424734E-05-1.61058631E-03-1.96570692E-04
 5 89 2.13855376E-04-2.27745877E-04 1.59201981E-07 3.41156503E-07-5.00358484E-07
 5 90 7.65973293E-07 5.89450382E-07 1.04926145E-06 1.46598231E-06-1.22296809E-05
 5 91 1.77060490E-06-1.24323373E-04 8.05528152E-07-7.21793799E-06 5.64009984E-05
 5 92 1.79530996E-05 9.01559755E-08-7.39072965E-07-2.92186811E-06-1.63295904E-07
 5 93-1.81823735E-07 6.70926881E-06 1.34064649E-05 9.81073796E-07 2.17931630E-06
 5 94 2.52942696E-05-7.85950260E-05-4.32220779E-06-2.57200180E-05 4.17453365E-03
 5 95-2.07684347E-04-2.28287751E-04 2.60645689E-04 1.93488220E-06-7.19413510E-07
 5 96-1.21546869E-06-9.67475967E-07-1.13743724E-06 3.61567126E-07 7.05629108E-08
 5 97-5.58196578E-06-2.27135691E-05-7.64738282E-05 1.25751549E-07-3.99674861E-07
 5 98-2.42544776E-07 1.80318357E-07 4.93837734E-07 7.05084205E-06 8.83210325E-07
 5 99-1.29064616E-06-2.87182866E-06-7.69568834E-05-3.03280714E-05 4.79852314E-06
 5100 2.29086892E-05-1.97077211E-03-4.94270260E-04-5.86575387E-04 7.12870456E-04
 5101-2.95795376E-07-7.93728246E-08 3.75168201E-07 1.68576616E-07-4.01993190E-07
 5102 1.60083588E-07 1.40660341E-07-4.82406542E-07-2.73521486E-06-1.29129231E-06
 5103 6.10992762E-07 5.57330753E-06 1.17900632E-05 6.25289751E-06-2.45821718E-06
 5104-3.41582051E-05-8.02012373E-05-5.19534914E-05-4.56406550E-06 6.79750217E-04
 5105-2.25671323E-04 1.55604177E-04 9.93561651E-05 2.58803659E-07 4.26230867E-07
 5106-6.85034526E-07-4.32427137E-07-1.96327871E-06-2.21631853E-06-2.64609005E-07
 5107 8.47696023E-06-1.23088184E-04 6.34162070E-05-9.79515881E-07 5.54725101E-06
 5108-1.94339202E-05 1.30907212E-04 2.56693402E-06-1.56318166E-05-5.81737314E-05
 5109-2.73547324E-04-1.78705286E-08 8.55530649E-08-2.34927187E-07 5.81477575E-07
 5110 2.64467363E-07-1.94259206E-06 1.32108456E-06-2.74345482E-06-9.90614857E-07
 5111 3.28183001E-05 1.04408747E-05 7.75892732E-06 1.03510132E-05 5.44639909E-04
 5112 4.79402303E-05 4.39873833E-05 4.38559648E-05-5.26680029E-08 2.67478084E-07
 5113-2.14810081E-07-3.84722564E-07 4.58301572E-07 6.50175703E-08 1.22651322E-07
 5114-1.29743573E-06 1.27114688E-05-5.95713516E-05 4.96939180E-07-3.07497614E-06
 5115 8.83573092E-06-5.40097408E-05-2.95651446E-07 1.14272630E-07 4.77515472E-05
 5116 1.39452708E-05 8.03668526E-09-1.04393250E-07-2.81038582E-07 1.38142132E-08
 5117-2.43779277E-07 2.58701638E-07 1.23374824E-06 1.10904026E-07 8.98479237E-07
 5118-3.40402126E-06 5.17167675E-06-2.54593497E-06-2.12838310E-05-6.44062004E-04
 5119-5.09807662E-05-1.13895896E-04 2.89463379E-05-2.90251257E-07-9.19140871E-07
 5120 1.20939213E-06 1.18112502E-06-2.73720418E-07-2.87484402E-08-2.18980321E-07
 5121 2.39456319E-06 8.63425943E-06-1.05057934E-04 4.71737540E-07-6.98793025E-06
 5122 1.41976715E-05 3.32610731E-05-4.02676325E-07 5.71373690E-06-1.29517695E-05
 5123 2.68045621E-05 9.04163116E-07-8.11525847E-08 7.95581105E-07 1.40550855E-06
 5124 4.15724205E-07 1.18165991E-05-3.10567599E-06-5.51363941E-06-2.07713874E-06
 5125-8.84071711E-05-1.27723952E-05 7.49562540E-05 6.13958435E-05 2.40361220E-03
 5126-2.91233019E-04 1.02107010E-03-5.35709631E-05-1.04805277E-06 1.69504774E-06
 5127-6.46994975E-07-1.48392303E-06 2.69330768E-07 6.49877257E-07-2.37379835E-06
 5128 2.28816451E-05-3.94538645E-06 3.80818244E-04 9.45047977E-08 1.18410534E-06
 5129 1.67992063E-06 4.96614492E-07-5.85549077E-07-1.27176184E-05-8.96377512E-06
 5130-2.81634307E-06 2.17604630E-06 6.60007313E-05 4.38457205E-05 9.24427638E-06
 5131-6.88037068E-06-2.34482467E-04-7.07246928E-04-1.39062655E-04-3.11013752E-05
 5132 1.13110701E-06-2.94124439E-07-8.36982568E-07 6.30820789E-07-6.65063032E-08
 5133 4.04722218E-08 8.97597242E-08 5.66897755E-07 1.69115726E-07-6.54771339E-08
 5134 6.67776237E-08-5.55633135E-06-1.71847969E-06-8.48675829E-07-1.07271540E-07
 5135 2.97453992E-05-2.22998754E-06-1.78441672E-06-1.47550202E-06-4.17488105E-04
 5136-9.29542245E-05-1.12189117E-04 6.76613445E-05 3.44311551E-07-2.66687703E-07
 5137-7.76238485E-08-2.68741037E-08 1.41739166E-07-3.68759565E-07-2.05356867E-06
 5138 7.30911587E-06 1.70182805E-04-3.61093021E-05
 6  1-6.78342746E-02-5.62143147E-02 7.13548482E-05-7.52187196E-05 1.34495512E-04
 6  2-3.74029738E-04-2.44394376E-04-1.57978208E-04 2.61653225E-04 1.82050272E-03
 6  3-4.96009371E-04-4.79298426E-04 1.75363772E-04 9.30602738E-03 2.09712327E-04
 6  4-4.64957452E-03-4.19505416E-04-1.35521910E-05-4.25119377E-05 5.60641287E-05
 6  5 6.15932507E-05-8.62858188E-05-1.31208879E-04 2.14244200E-03 1.71832676E-03
 6  6 1.35791055E-06 9.03928147E-05 6.04709008E-06 2.25036540E-04-8.21560195E-05
 6  7 3.85991527E-04 1.22751656E-05 1.04577606E-03-8.01873655E-05 3.80447189E-04
 6  8 3.51690529E-05 6.17415342E-03 1.69015465E-03 8.35172058E-04-4.94806517E-04
 6  9-5.91773919E-05 1.38095481E-04-7.89180888E-05-5.81502137E-05 6.42023991E-06
 6 10-5.02165849E-06 3.38102326E-06-8.19844401E-05-7.14676375E-04 5.05160829E-04
 6 11 4.96454817E-06-6.44686486E-05-6.28132849E-04-2.45604032E-04-2.42260190E-05
 6 12-2.03127771E-05 8.03708249E-06 4.88372205E-07 2.41090175E-07-1.09668280E-05
 6 13-2.18379707E-05-2.88675460E-05-1.63792486E-05-1.83727302E-04 2.54521462E-05
 6 14 2.03778260E-04-2.14998248E-04 3.12198264E-03-7.10454146E-05 1.17363306E-03
 6 15-1.28969249E-03 2.37559472E-06 2.73431256E-07-2.64902598E-06-1.52325161E-05
 6 16-1.02028566E-05-6.42235873E-06-7.45214881E-06 7.95803611E-05 8.08892874E-05
 6 17 4.05127132E-04-1.00038141E-05-1.51736577E-05 4.05419349E-06 1.52838324E-06
 6 18-3.35794489E-07 9.50759658E-05-2.24917302E-05 4.21255407E-06 7.50869042E-06
 6 19-6.44896933E-04 1.72031494E-04-2.99854923E-04-5.30166765E-04-9.39451743E-03
 6 20-4.26885442E-04-1.28872546E-03-2.82535274E-03 6.80726715E-06-1.51364062E-06
 6 21-5.29362653E-06 2.50711991E-06-3.25475403E-07-1.17712069E-05 1.24707457E-05
 6 22-3.10054945E-06-1.01119663E-04-5.80283846E-04 1.27414600E-05-1.02896704E-04
 6 23-1.44834516E-04-9.77441061E-04-3.86811176E-04-3.13800028E-04 9.69785731E-06
 6 24-9.51574171E-06-6.62918762E-06-3.17153801E-05 4.13268562E-05-1.62114219E-05
 6 25-5.38239985E-05-5.08755450E-04 8.21298215E-06-2.92774344E-04-1.09495047E-04
 6 26 3.92317319E-04 4.33464019E-04-1.71613131E-03-2.64506151E-04 2.56389105E-07
 6 27 7.60092469E-06-7.85731379E-06 1.37515189E-05-2.49291650E-06 2.79139658E-06
 6 28-5.97560382E-06 7.74440735E-05-1.76316611E-05 4.16291228E-04-2.08357263E-05
 6 29-1.32483145E-05-2.69341975E-06 2.97215329E-06 5.95851703E-06-4.59609524E-05
 6 30 2.72790841E-05-1.30507127E-05-2.73280311E-05 3.09875207E-05 5.53680661E-05
 6 31 8.78495949E-05 2.24447783E-04-1.66210279E-03 3.49295068E-03-1.68866711E-03
 6 32-1.79525173E-03-4.78048925E-06 1.93498319E-06 2.84550606E-06 9.53756864E-06
 6 33 1.40825799E-05-4.22704725E-06-3.11269487E-04-2.50413593E-04 6.06458154E-06
 6 34 1.76065933E-05 3.50555571E-06-4.57113840E-05 2.47506232E-05 3.21340994E-05
 6 35 4.14030425E-06-2.17347714E-04 3.63660959E-05 1.02167674E-04 7.10061171E-06
 6 36 2.77960754E-03-3.07447942E-04-3.34185887E-04-4.82001332E-04-5.91162261E-06
 6 37 3.49248386E-06 2.41913875E-06 3.06916352E-06-1.61143056E-06-2.95358786E-06
 6 38 7.95514197E-06-4.34896242E-05-7.29408394E-05 3.81382602E-06-1.08092503E-06
 6 39 1.91240573E-05-1.79465023E-04-1.27895872E-04 7.22123364E-06-5.03213499E-05
 6 40-1.63129142E-04 1.32045057E-04-5.49056400E-07 8.90216454E-07-3.32351550E-07
 6 41 1.52175870E-06 3.27128990E-06-1.40077518E-05 7.04243475E-07-6.88194898E-06
 6 42-1.62808805E-05 7.87181447E-05-2.88831808E-05 3.43447475E-05 6.61488281E-05
 6 43-4.19140025E-03 6.78887171E-04-3.06962541E-04-1.88733767E-04 2.53941981E-07
 6 44 8.03218740E-07-1.05716072E-06 1.23045481E-07-1.83788182E-06 6.48233343E-08
 6 45 3.19057462E-06-2.01240714E-05 1.26350107E-04 3.39735010E-04 9.35155453E-07
 6 46-1.34760529E-05-6.19983783E-05-1.88013934E-04 3.13292661E-06-2.80217294E-05
 6 47 6.94919090E-07-5.52194271E-05-9.08775302E-06-1.02791634E-05-5.03232738E-06
 6 48 1.12756111E-06 5.05288002E-07 5.30434414E-05 2.54570092E-05-8.81984634E-06
 6 49-1.30225703E-05-4.32036659E-04 1.12266029E-04 2.93689930E-05 1.53858148E-04
 6 50 5.62472039E-04-3.91881148E-04 4.57421168E-04 4.39185370E-04-3.62616036E-06
 6 51 2.15813622E-06 1.46802413E-06 6.91180862E-07 6.00680097E-08-1.15863970E-06
 6 52-2.62035847E-05 1.17361553E-04-2.06019481E-04-1.25145519E-03-5.45475270E-06
 6 53 6.18918428E-05 1.36009824E-06-1.05687566E-06-5.82252130E-06 5.35503707E-05
 6 54 3.32214638E-05 2.94628484E-04 5.59436587E-01 4.63164776E-01-1.01620114E-03
 6 55 2.42843818E-04-7.63217871E-05 4.28933208E-03 7.83635696E-04-1.94472628E-04
 6 56 1.41601515E-04-4.70617701E-03-6.53008257E-04 4.14724079E-04 8.47296670E-04
 6 57-3.29174193E-03-1.06170887E-03-1.61584924E-04-2.03668426E-03-1.77479940E-04
 6 58 4.08634842E-05 1.36616456E-04 8.98040655E-05 1.53031055E-04 9.89354305E-05
 6 59 3.06016493E-04 2.67644792E-04 2.15783313E-04 2.21682802E-03 1.16368639E-05
 6 60 1.71645899E-05-2.49515134E-05 5.04648465E-06-1.21617021E-05-1.12869732E-05
 6 61-4.14294334E-05 6.26872326E-06-2.87536434E-05-2.96999389E-04-1.45143490E-04
 6 62 1.40460070E-04-1.45704020E-04-2.24512276E-03-4.37446963E-06 3.56477778E-04
 6 63-3.03149264E-04 6.44047590E-07 4.05322162E-06-4.69726921E-06 1.16302087E-05
 6 64-1.97106907E-05 1.18353443E-05-6.79211439E-05-1.15394678E-04 9.77829723E-05
 6 65-2.73787757E-05-1.30259757E-05 1.83604465E-04 5.04577767E-04-1.16798072E-04
 6 66-5.39709982E-05 8.77151567E-04 3.20740577E-04-1.46829562E-04-1.91560939E-04
 6 67-1.87489570E-03-3.02705932E-04-5.98518068E-05 6.91118586E-04 1.98827325E-04
 6 68-9.42189057E-05-1.04608420E-04-1.01600209E-04-6.17255521E-05 1.62916294E-05
 6 69-1.81392929E-05-1.69257259E-04 9.32103658E-04-1.84770067E-04 5.89866584E-06
 6 70 4.59459316E-06 3.68697668E-06 5.55734022E-07 1.14246087E-06 1.58145348E-05
 6 71-2.27978161E-05-4.30061718E-06-5.40789458E-06-2.80316790E-04-3.56938645E-05
 6 72-3.95981853E-05 1.05722763E-04-1.71502007E-03 8.81454952E-04-6.63338412E-04
 6 73-5.73803980E-04-8.77623552E-06 3.07515307E-06 5.70108245E-06-1.43128536E-06
 6 74 3.02546874E-06 1.72301438E-06 9.37533533E-07 8.31307468E-07 5.15958476E-07
 6 75 1.89645992E-07-1.40292178E-06-2.34142323E-06 7.16054168E-07 8.08464049E-07
 6 76 6.88810372E-06 2.16256496E-05-2.41709164E-05 2.93639744E-05-5.83038909E-05
 6 77-1.17358749E-03-3.30735145E-04 5.45162425E-04 2.64170679E-04-1.32585544E-06
 6 78 9.41470190E-07 3.84385246E-07 2.15299457E-06 3.03569364E-06 3.10351478E-07
 6 79 2.92290801E-06-2.13806026E-05 1.05815927E-04-3.49390942E-04-1.21138776E-06
 6 80 9.07720957E-06 7.59308574E-05 8.33605726E-06-6.14688635E-08-7.30409520E-07
 6 81 3.62153960E-07 7.16534342E-08 4.47833981E-08 9.50209489E-06-1.64440271E-06
 6 82-7.61092608E-07-1.77342906E-06-6.66392309E-05-1.03403092E-05 3.23997200E-05
 6 83 2.54607893E-05-1.85511747E-03 1.23339374E-05 4.22347840E-04-1.35228577E-04
 6 84 2.98412346E-08 1.06676509E-06-1.09660633E-06-2.75335971E-07-3.61483546E-07
 6 85-8.36331297E-07 1.50129264E-06-8.79233765E-06 5.84692884E-05-3.59313381E-05
 6 86 6.70803552E-07 9.94118852E-07-1.59515603E-07 7.01075378E-07-7.24194438E-07
 6 87-9.25233962E-06 1.32741609E-07-1.87451366E-06 3.84936580E-06 1.44012693E-04
 6 88 3.15429282E-05 2.40948824E-06 1.49232961E-05 1.14467923E-03-1.49193515E-04
 6 89-4.36602627E-04 1.62285292E-04 2.14597701E-06-9.28271443E-07-1.21770557E-06
 6 90-9.32493116E-08 1.50772189E-06-5.31698074E-07 2.40718603E-06-1.94940713E-05
 6 91-1.38492367E-04 3.18694558E-04 1.45629742E-06-1.13329882E-05 1.69380717E-05
 6 92 9.68875787E-05-1.82867889E-07 2.32138442E-07-1.21529918E-06 7.43838485E-08
 6 93-8.85090003E-08-8.06924906E-06 6.15351587E-06-9.34505193E-07 4.34777966E-07
 6 94 1.12030008E-04 2.30486349E-05-5.32225838E-05 2.20315705E-05 1.16600435E-03
 6 95-7.50381731E-04 1.65795689E-05 1.55201050E-04 1.09618004E-06-1.16002280E-06
 6 96 6.38427565E-08-2.62762468E-06 3.91910646E-07 1.15377363E-06-4.57861727E-07
 6 97-7.14045237E-06 3.70888120E-05 6.08351199E-05 1.92599730E-07-6.05353806E-08
 6 98 1.33286557E-07 6.44215989E-09-2.11990721E-07 2.54216310E-06-7.03748432E-07
 6 99-1.03038414E-07 1.41682989E-06 5.23923113E-06 3.85346709E-05 4.46907715E-05
 6100 1.24598798E-05 2.56232098E-04 1.19553241E-06-6.65702988E-04 1.20969121E-03
 6101-4.26236618E-08-8.39317791E-07 8.81941453E-07 1.16267544E-06 1.27511185E-06
 6102 9.99385545E-07 1.23740998E-07 5.10175059E-08-1.71210413E-06-1.58036655E-06
 6103 1.75465042E-07-9.82892862E-07 8.27344139E-06 7.97027141E-06 8.53068299E-08
 6104 6.01614214E-05-5.01667755E-05-6.99398544E-06-1.49199119E-05-3.59200985E-04
 6105-2.26683637E-04-1.73399149E-04 3.32547495E-05 1.19721056E-07 5.95703855E-07
 6106-7.15424911E-07-4.36007848E-07-1.65028981E-06-2.94533629E-06 8.08117685E-08
 6107 2.01695270E-06-3.43452487E-05-3.95166662E-05-9.94260238E-07 8.75399717E-07
 6108-3.55145168E-05 5.13042783E-05 1.27576488E-06-1.10707503E-05-1.59166396E-05
 6109-2.60964615E-04-2.95255019E-08 1.16565305E-07 1.65297623E-07 8.53856525E-07
 6110 2.48620185E-07-2.17197493E-06-9.34445606E-07-3.63927845E-06-1.34697998E-06
 6111 1.70449325E-05 8.08293987E-06 4.20582816E-06 5.24383028E-06 6.59138404E-04
 6112 3.71088180E-05 4.02585650E-05 7.81496575E-05-3.98369708E-07 1.05308379E-06
 6113-6.54714082E-07-1.64327203E-07 1.12691827E-07-6.36367084E-07 4.59567280E-07
 6114-4.90771837E-06 2.04729091E-05-6.93323175E-05-3.32472156E-07 2.73650614E-06
 6115-9.61533320E-06-6.04867811E-05 6.66737322E-07-5.60972092E-06 5.24257193E-05
 6116 4.43632189E-05-5.00172999E-08 1.40290557E-07-8.98008566E-08-3.26695115E-07
 6117 3.12140669E-07-3.11394455E-06 2.21000455E-07 1.39610120E-06-1.42475614E-06
 6118 2.88834823E-05 1.14690044E-05 7.52829137E-06-1.27389055E-05-1.01556294E-03
 6119-1.25856630E-04-1.50835378E-04-1.57927343E-05-6.48744916E-08-4.03051952E-07
 6120 4.67926443E-07 7.98697570E-07 1.05330210E-07-5.48567739E-07 3.58652028E-08
 6121-1.32568489E-06-1.47341789E-05 1.16966095E-05 3.71446288E-07-5.68245609E-06
 6122-1.33788940E-05 1.51062992E-05 2.21183330E-07-6.96997178E-07-2.38992563E-05
 6123 8.68481328E-06 1.34485319E-06 1.33104071E-06 8.54144780E-07 1.89634825E-06
 6124-1.02557232E-06-2.17937991E-07-2.39824785E-06-9.10101781E-06 4.55614491E-06
 6125-7.29972631E-05-2.21463383E-05 5.91350309E-05-2.23106031E-05 2.40609886E-03
 6126-1.54948912E-04 3.81568505E-04-3.19642512E-04-2.55947410E-06 1.82059967E-06
 6127 7.38874434E-07-1.56549386E-06-2.02776377E-06-2.87884969E-06-3.05633316E-06
 6128 1.33507627E-05 3.13707192E-05 1.46381571E-04-1.87959382E-08 1.09408956E-06
 6129-2.65623230E-06-1.18263823E-06-1.51644915E-06-1.87097136E-05 1.11099636E-05
 6130 4.87954618E-06 4.32567953E-06 1.46978878E-04-7.25259336E-05-2.79565525E-05
 6131-4.77694153E-06-4.66825185E-04-5.72394338E-04-1.61680518E-04-1.59871728E-04
 6132 3.97015113E-06-1.66038932E-06-2.30976181E-06 1.52430731E-06-1.61799404E-06
 6133-8.61198067E-07-5.90149176E-08 8.18136584E-07 1.44993408E-06 1.65064926E-06
 6134 6.00530087E-07-1.13012389E-05-6.10453025E-06-5.15809242E-06-2.24844205E-06
 6135 5.76278060E-05 4.59791177E-05 4.20077396E-05-2.85030960E-06 5.99611547E-04
 6136 2.27779439E-06 2.10194075E-04-8.78116270E-05 1.09324788E-06 6.60519999E-07
 6137-1.75376788E-06 2.98875076E-06 2.03880184E-07-1.52153686E-06 6.48375073E-06
 6138-2.95923201E-05-8.14232607E-04 3.75900450E-04
 7  1-3.51180876E-07-2.41901031E-06 1.08393300E-06 4.35511517E-07 8.28431754E-07
 7  2 2.93187358E-05-5.98581642E-06-4.59225315E-06-4.00007389E-06-2.89466186E-04
 7  3 1.13716614E-04 1.13771198E-04 6.86333983E-05-2.76366281E-04 1.23622114E-03
 7  4-6.80755879E-04-1.09808460E-03-2.60901567E-06 7.46924764E-07 1.86209091E-06
 7  5 1.28712380E-06-7.54793689E-07 1.75707765E-06 1.12174466E-06-1.09904279E-08
 7  6-1.05305426E-06 9.76097135E-07-4.45625643E-07 1.64490934E-05 3.27768940E-06
 7  7-5.49179636E-06 7.23469532E-07-2.45785318E-04-5.80566384E-06-3.01940118E-05
 7  8 8.28187867E-05 1.02216425E-03 3.67472541E-04 2.28279162E-04-3.79350554E-04
 7  9-3.47484767E-07 2.10505290E-06-1.75756814E-06 6.94186469E-07 1.30853345E-06
 7 10 2.62733772E-06 9.85447472E-08 8.35299619E-06-7.69015826E-05 8.40901009E-04
 7 11 1.35345374E-06-4.05406897E-06-1.42808061E-04 9.56580172E-05-2.15037020E-07
 7 12 1.55662382E-07 1.01250325E-06-9.71525634E-07 6.45004604E-07-9.32704660E-06
 7 13-4.55928995E-06 4.06178083E-06-1.58353603E-06 1.47394479E-04 6.81631550E-07
 7 14 3.34943010E-05-4.10432851E-06 1.23861867E-03 7.68537049E-04 1.27706201E-04
 7 15-3.90999978E-04 2.03463434E-06-1.39145296E-06-6.43181382E-07-2.38454867E-07
 7 16-9.93187725E-07-1.38474920E-06 7.23196043E-07-4.67787717E-06-2.70202018E-06
 7 17-1.52132960E-04 1.25894081E-06-6.70291313E-07 3.35523933E-06-1.26444956E-06
 7 18 1.18914668E-06 1.89946423E-05-1.89064236E-05 5.29110962E-06-4.92015836E-06
 7 19-1.65033015E-04 9.98547953E-05-5.54179085E-05-4.02944519E-05-2.09116282E-03
 7 20-9.38624244E-06-3.37826617E-04-4.40008950E-04 6.07250879E-07-3.76312794E-07
 7 21-2.30938085E-07-1.43653738E-06 5.17663196E-07 1.30652825E-07 1.32889086E-06
 7 22-9.59382661E-06 2.38220886E-04-2.76441609E-05 3.89293104E-07-3.78385837E-06
 7 23 1.36690183E-05-1.41818598E-04-1.59862527E-07-1.60710700E-07 2.04211090E-06
 7 24 2.47983134E-07-9.51035606E-07-6.81852523E-06-8.52661527E-06-2.14155553E-08
 7 25 5.38306015E-06 1.62663979E-04-3.02745105E-05-3.83400179E-05-2.07474776E-05
 7 26-1.22566250E-03 3.59359256E-04-9.96942265E-04-6.22645742E-04 4.67279273E-06
 7 27-2.73225530E-07-4.39956720E-06 2.38978589E-08-2.19060484E-07-5.59445295E-07
 7 28 1.84705571E-06-1.30534565E-05 3.09361928E-05-6.99906811E-05 1.65213390E-07
 7 29-1.77772956E-07 2.32472709E-07-3.42873914E-07-3.01716411E-07 6.44029077E-06
 7 30-2.22018239E-06 1.72152067E-06 1.14345203E-06-2.23507668E-05 9.09521398E-05
 7 31 1.08614156E-05 4.04309394E-05-7.06378781E-04 1.54149862E-03 3.16619919E-04
 7 32 1.42803063E-04-2.01119900E-06 7.67444260E-07 1.24375474E-06 3.12705718E-07
 7 33-1.18417063E-07 3.04511517E-07 1.28923513E-07-4.19563279E-07 6.00920849E-07
 7 34-2.47465031E-07 2.23300729E-09 5.27104109E-06-2.61911957E-06 9.55470822E-07
 7 35 2.93197015E-07-8.72601502E-05 1.64321420E-05 3.25069023E-05 8.87341869E-06
 7 36 9.80495411E-04-1.91835530E-04-1.72808349E-04-8.69023204E-05 9.54495367E-08
 7 37-5.75798062E-07 4.80348526E-07 1.21163495E-06 3.46971676E-08 4.70080675E-07
 7 38 9.54103181E-07-4.33341178E-06 3.72522337E-05-3.72799711E-05-2.24562242E-06
 7 39 1.43978749E-05-7.16274522E-05-2.35837143E-05 9.47083623E-07-1.61343631E-06
 7 40-3.64560651E-05 8.10012477E-05-6.65895075E-08 3.40534023E-07 5.06867050E-07
 7 41 2.45925720E-07 2.40906049E-07-5.24401847E-06-1.85717457E-06-1.23874698E-06
 7 42-1.53933260E-06 2.33363584E-05-1.47178136E-05-1.31912513E-06-9.79714023E-06
 7 43-1.42582722E-03 2.57949184E-04-1.57124606E-04-1.72609219E-04 1.70368699E-06
 7 44-5.30296234E-07-1.17339075E-06 6.30928476E-09 2.22868234E-07-9.21949757E-07
 7 45 1.05228538E-06-7.04065684E-06 4.39251028E-05-7.94364662E-06 6.61440864E-07
 7 46-5.47391520E-06 3.35659104E-05-2.21032455E-05 2.21144982E-07-2.00656986E-06
 7 47 3.87522856E-06-2.91477435E-05 7.24509428E-08-4.45135373E-07 7.87362823E-07
 7 48 2.69258645E-07 1.48600157E-07 6.58888481E-06-4.07038351E-06-1.43477249E-06
 7 49-1.67223426E-06-3.66721758E-05 2.01406519E-05 1.75069280E-05 3.52461678E-05
 7 50-7.46038189E-04-4.03118378E-05 9.71283443E-05 3.16904299E-04-2.79551230E-07
 7 51 1.20664298E-06-9.27091750E-07 5.75685995E-07 7.37394614E-08-8.68404251E-07
 7 52-8.65018942E-07 8.94198824E-06-9.20114078E-05-5.33614939E-04-1.18494586E-06
 7 53 8.01749419E-06-3.28710581E-05 3.44303079E-05-8.70050766E-07 7.30004852E-06
 7 54-2.51320832E-06 7.36319613E-05-5.95795436E-06-5.61939751E-06-2.60953355E-06
 7 55-1.98507775E-06-2.17288046E-06 9.82255203E-06 1.11072255E-05 9.53445228E-06
 7 56 9.39926990E-06-1.18440459E-04-5.59223949E-05-5.74053030E-05-1.37182331E-04
 7 57 2.07099097E-03 5.05988979E-04-1.45432082E-04-1.09581053E-03-2.35031138E-06
 7 58 4.39627899E-06-2.04596761E-06-1.57527069E-06-3.25279105E-06-3.80740167E-06
 7 59-3.60122509E-06 4.75748437E-05-1.00968092E-04 6.52947993E-04-6.27304354E-08
 7 60-2.72032574E-07 1.14230471E-07-2.97302868E-07 2.81822872E-07 1.78920105E-06
 7 61-1.11703939E-06 1.31455480E-06-1.34077360E-06 8.71743517E-06 2.78970520E-05
 7 62-1.08870679E-05 1.45233163E-05 1.59651762E-04 1.32644996E-05-2.59453814E-05
 7 63 9.18123681E-05 6.69969252E-07-6.49104854E-07-2.08643985E-08-6.98077801E-07
 7 64 2.90970353E-07-1.41892013E-06-6.02542233E-08 1.07592040E-06-2.36563727E-07
 7 65 5.65898444E-07 7.36177274E-07-1.49755303E-05 1.04093731E-06-3.09034344E-06
 7 66-6.17557106E-06 8.65707073E-05-2.89731590E-05-5.18957717E-06 2.05186934E-05
 7 67-6.01451736E-04 2.94051481E-04 1.42596023E-04 2.15016851E-04 1.47480235E-06
 7 68 6.79337302E-07-2.15413965E-06 1.45106127E-07 7.59475111E-08-9.23004600E-07
 7 69 2.63324742E-06 2.42341392E-05 2.70340866E-05 1.58815688E-03 5.63435489E-01
 7 70 4.66477150E-01 1.07415945E-03 2.77139320E-04-3.46572146E-04 4.43973968E-03
 7 71-6.45866996E-04-1.39435769E-04 2.02635511E-04-4.75204633E-03 9.64506790E-04
 7 72-3.59493769E-04-8.40823366E-04-4.37808262E-03-1.49868153E-04 2.59034312E-03
 7 73-1.17808424E-03-2.22222752E-05 8.52971291E-05-6.30748539E-05-1.03758337E-05
 7 74 4.40319626E-05 4.51149244E-06-9.07370118E-06-1.66979433E-05 1.78224977E-06
 7 75 4.13843495E-06-1.16652932E-07 1.17392346E-04-2.08909390E-05-3.43565541E-06
 7 76 9.65490487E-06-9.90624043E-04 6.99416745E-05 2.63832244E-04 3.90316648E-04
 7 77-2.08202343E-03-7.18119408E-05 8.25640546E-04 2.31070666E-04 3.41909045E-07
 7 78 9.92641155E-06-1.02683206E-05-4.37084013E-06-4.31166062E-06-4.72432107E-06
 7 79 5.78976784E-06 2.24595302E-05-2.98347047E-04-3.52486874E-04-4.67715597E-06
 7 80 8.69289098E-05-1.46827205E-04 2.40317961E-04-1.93948405E-05-1.29799077E-05
 7 81 3.29798340E-06-2.10697658E-06-7.46661567E-06-2.72814589E-05-2.37884145E-05
 7 82 1.89817053E-05 4.51311690E-05 1.30994212E-04 2.40300846E-05-7.14207171E-05
 7 83 6.53432035E-05 1.06697854E-03-1.95416683E-04 2.94666043E-05-5.94788151E-04
 7 84 2.76082887E-06-7.43789428E-06 4.67706540E-06 6.99747571E-06 1.54296396E-05
 7 85-2.13610428E-05 2.36944415E-06-1.42844971E-05 3.22753681E-05-3.13892067E-05
 7 86-1.83620555E-05-8.69034312E-06-3.68674397E-07 1.96044429E-06 4.26386791E-06
 7 87-8.68093155E-05 1.86934330E-07 4.12548598E-05-2.58369622E-05-2.26905096E-04
 7 88-2.30939595E-05-2.66027545E-05 7.53633213E-05-4.70999401E-03 3.74848919E-04
 7 89 1.05344358E-03-4.52559879E-05-5.49311836E-06 1.27309968E-05-7.23787840E-06
 7 90 4.89870472E-06 6.65652177E-07-1.42598041E-06-9.97865781E-07-2.31565425E-05
 7 91-6.16616732E-05-4.39416908E-04-9.84809649E-07 1.11788004E-05 1.85629269E-04
 7 92-4.36649432E-05 2.85469305E-03 2.31717079E-03 5.75755863E-05-5.70411460E-05
 7 93 5.58301333E-05 1.39011850E-04 2.34635868E-04-2.67469077E-04 8.36532772E-05
 7 94 1.49654207E-03 2.02716950E-04-2.47128417E-04 7.24927016E-04 3.81465253E-03
 7 95-1.16926603E-03 1.75877949E-03 1.20916042E-03 4.39867412E-05 6.67192161E-10
 7 96-4.39874083E-05-1.08068242E-04 5.91906335E-05-6.02678021E-05-8.16253988E-06
 7 97 1.55395611E-05 1.48375459E-04 6.31005097E-04-2.98955840E-05-2.39287945E-05
 7 98 1.82757564E-06 1.09745779E-06 7.54351801E-07 2.09085913E-05-4.67698502E-05
 7 99 1.57627715E-05-6.10449402E-06-8.63505851E-04-8.41051819E-05-6.64473298E-05
 7100 1.72090782E-04-4.03815980E-03 1.51741916E-04-7.96492080E-04 9.55173137E-04
 7101-1.10480205E-06 3.94986143E-06-2.84505938E-06-5.08533295E-06-9.17469056E-06
 7102 1.02165742E-05 2.44060016E-03 1.96403926E-03 1.29006480E-05 1.00284818E-04
 7103 2.12051966E-05 2.35218333E-04 6.51177405E-05 3.30609018E-04 8.18414277E-05
 7104 1.00542054E-03-1.59755274E-04 3.39293745E-04 1.60980007E-04 3.94697471E-03
 7105 2.54710659E-04 5.76630969E-04 8.12994680E-05-4.81292993E-05 1.02087463E-04
 7106-5.39581641E-05 3.46154947E-05 1.73963931E-06 4.69264009E-05 3.23884504E-06
 7107-3.70854177E-05 3.27193971E-05-1.45353902E-04 2.49793888E-06-4.43013610E-05
 7108-3.23188124E-05-2.57750785E-04-2.03385000E-06-4.22436914E-05-2.87106896E-04
 7109 9.68976472E-05 7.08949366E-06 6.88963609E-06-2.60553096E-06 2.78671793E-06
 7110-4.27976586E-07-3.03738329E-05 1.58059194E-05-1.50152487E-05 5.45050588E-06
 7111 3.64137982E-04 1.41604624E-04-4.97760465E-05 7.67628623E-05 1.21011351E-03
 7112 6.54566251E-05 4.80116777E-05 1.55624684E-04 6.72618468E-06-1.27170018E-06
 7113-5.45448450E-06-6.48495434E-06 6.50427857E-06-3.73664043E-06 3.87797651E-06
 7114-4.15366643E-05 1.38356290E-05-9.47038020E-05 1.58705478E-06-2.44659780E-05
 7115 5.33858310E-05-1.15851295E-04 4.67825357E-06-4.28660032E-05 1.20290210E-04
 7116 1.16488792E-05-6.55222004E-06-5.33924077E-06 7.78720598E-06-4.13797849E-06
 7117-2.29342872E-06 4.58147115E-06-2.71921037E-05 1.30508808E-05 1.21555167E-05
 7118-2.97932499E-05 2.85874493E-05-7.28166627E-05-7.09175403E-05-6.69993369E-05
 7119-4.34342671E-05 1.11827054E-04-1.94560625E-04-1.31531760E-05 5.43120353E-06
 7120 7.72197246E-06 1.48332434E-06 3.46502002E-06-9.17052370E-06 1.56605365E-05
 7121-9.37965840E-05-5.41122297E-05 6.29786201E-05 9.30441906E-06-4.92623179E-05
 7122-4.92982780E-05 1.58120686E-05-2.21765066E-06 1.62053515E-05 4.44703071E-05
 7123 4.17400444E-05 8.42602151E-03 6.94559303E-03 2.28422056E-05-4.72213626E-06
 7124-2.31328079E-05 4.73588724E-05 4.34685816E-05-1.04464690E-05-3.66658643E-04
 7125 1.99706309E-03-6.41955721E-05-2.81899512E-05-7.47541324E-04 6.40757129E-03
 7126-3.13076156E-04 5.83576695E-04-8.93624671E-04-9.35306703E-05-7.88946962E-05
 7127 1.72425366E-04 2.35158967E-07-4.68278166E-05 1.28535060E-05 1.27221200E-05
 7128-1.57737038E-04-5.18549753E-04-1.25081004E-04-1.04963567E-04-1.76626306E-04
 7129-1.80217838E-04-4.98967992E-05 2.94364773E-05 3.72209187E-04-5.59835440E-04
 7130-1.73106357E-04 7.94585325E-05 6.87391554E-04-2.17441039E-04 2.60883153E-05
 7131 8.71957222E-05-3.47835943E-04-3.19295328E-04-2.95900146E-04 4.77904044E-05
 7132 1.94120213E-04-9.34568885E-05-1.00663325E-04 9.88286562E-05-5.51886579E-05
 7133-1.57489480E-05 6.82186788E-08-3.01708183E-06 4.05097260E-06-2.44385164E-07
 7134 1.03195491E-05 2.82700707E-05-3.18405590E-05 7.46483231E-06-9.55779665E-08
 7135-1.60084461E-04 7.79810939E-05-1.07228286E-05 1.18295420E-04-3.11914287E-04
 7136-2.55927103E-06 6.63153881E-06 2.05169241E-05 1.13398404E-05-4.55145147E-06
 7137-6.78838897E-06-7.79779265E-06 5.11756489E-06-1.21664016E-06 5.15210046E-06
 7138 1.40261877E-06-1.72016108E-04-6.18679496E-05
 8  1-5.27048677E-07-1.34723093E-06 7.39503797E-07-3.16344423E-07-7.39630142E-07
 8  2 1.54478502E-05-4.13235545E-06 1.09660900E-07 3.93725624E-06-1.47473510E-04
 8  3 1.12506018E-04 2.68475742E-05-7.72678613E-06-1.33368085E-03 2.98158685E-04
 8  4 6.79919364E-04 1.59622058E-04-8.58834391E-07 3.74554085E-07 4.84280306E-07
 8  5-8.17714833E-07-1.81949838E-06 2.91089491E-06 9.99568590E-07 7.74919533E-07
 8  6-1.10078995E-06-1.91151628E-07-1.25929179E-06 5.26663366E-06 7.10215772E-06
 8  7 2.17710470E-06 5.41163096E-06-8.41360356E-05 2.20843190E-05-2.27015382E-05
 8  8 2.14446328E-05 3.69197774E-03 2.99781781E-04 8.99236413E-04-5.96480587E-04
 8  9-3.34145274E-06 7.45696581E-07 2.59575616E-06-3.23009141E-06-1.98423067E-06
 8 10 2.37949978E-06-8.30374814E-06 5.74871582E-05-1.76622948E-04 7.22448126E-04
 8 11-1.28723646E-06 4.99154998E-06-8.20379905E-05 1.05015133E-04-1.45866133E-07
 8 12-4.92935340E-07 1.06219561E-06 2.21837708E-07-7.01987948E-07 3.68642933E-06
 8 13-5.59348599E-06-3.47758381E-07 3.61838251E-06-1.05139125E-05 2.39284186E-05
 8 14 1.75099933E-05-2.22352079E-05 3.09298110E-04 5.22904595E-04 1.21445876E-04
 8 15-6.68027053E-05 7.38302133E-08-4.42726847E-07 3.68896634E-07 1.91582484E-06
 8 16 7.49994199E-07-6.60283115E-07-1.02276203E-06 8.64991688E-06-4.87857049E-05
 8 17-3.19788673E-05-1.71339666E-07-3.75085260E-07-7.84669650E-07-5.55423716E-07
 8 18-1.23362510E-07 2.60319594E-06 2.77308584E-06 2.25977535E-06 5.88734497E-07
 8 19-3.49073228E-05-2.39167426E-05 3.23330403E-06-3.70626447E-06-1.28345670E-03
 8 20-7.52216732E-05-2.24290560E-04-2.76251435E-04-4.16607803E-07 5.24045413E-07
 8 21-1.07437609E-07-6.03805915E-07 3.63629405E-07-2.35183858E-07-4.47330684E-07
 8 22 2.04782272E-07-1.00548871E-05-3.38744838E-05-9.00877223E-07 9.00329297E-06
 8 23-1.64245843E-05-8.06645274E-05 1.12429558E-07-3.74324525E-07 9.47712009E-07
 8 24 1.53613844E-07-2.15688863E-07 4.22059290E-06-4.73758618E-06-9.09480453E-07
 8 25 2.10826575E-06 9.55491260E-06 8.15514484E-06-1.06045620E-06-1.08622195E-05
 8 26 3.50317002E-03-5.96430567E-04-3.12711142E-04 5.57593420E-04 1.38546687E-06
 8 27-1.26722402E-06-1.18242844E-07-4.35082324E-07 6.18660622E-07 7.97286975E-08
 8 28 2.18201329E-07-4.17949099E-07-7.33151382E-05 1.46389859E-04 7.74057502E-08
 8 29 1.60388579E-08 7.62012037E-07-5.89202909E-07-3.23237782E-08-1.39907139E-07
 8 30-3.99171609E-06 3.76909282E-06 2.55383003E-07 7.52976409E-06 3.54147514E-05
 8 31-2.07155689E-05-1.37355395E-05-1.96640144E-03 1.18386398E-03-2.91964736E-04
 8 32-5.00321259E-04 1.10457085E-07-1.58613672E-07 4.81565870E-08-4.86831476E-07
 8 33-6.80821600E-07-7.72624641E-08-1.51706310E-08 4.09756944E-08 7.02083604E-07
 8 34 3.10132222E-07 1.26088390E-07-1.81686216E-06-2.34358727E-06-1.51643286E-06
 8 35-8.77285643E-07 1.40682413E-05-1.96757488E-05 3.20754533E-06 1.20700714E-05
 8 36-7.22030555E-04-3.08700285E-06 1.91098021E-04 3.37258091E-05 8.35900174E-07
 8 37-2.85882385E-07-5.50017788E-07 9.25140991E-07 5.38444115E-07-7.83205625E-07
 8 38-2.91415961E-07-9.42687488E-07-1.21735984E-05-8.23152881E-05-6.23299267E-07
 8 39 4.10248600E-06-1.84889664E-06-3.12857368E-05 6.55948891E-07-3.84810720E-06
 8 40 6.30190414E-05 5.41093671E-05-6.93570554E-09-1.70241429E-07 1.53215760E-07
 8 41 3.22136341E-07 3.15826826E-07 2.77185128E-06-1.09525751E-06-1.48173559E-06
 8 42-1.16972865E-06-3.40493225E-05 2.25304967E-05 1.50113212E-06-1.99896558E-06
 8 43-9.00435733E-04 1.58236821E-04-3.40046285E-07-9.08655900E-05-4.17275719E-07
 8 44 4.10739308E-07 6.53641085E-09-1.53920570E-07 3.08589806E-07-1.11711553E-07
 8 45-4.67717795E-07 4.90867001E-06 1.47349784E-06 5.51524445E-05-1.37540822E-07
 8 46 2.18997463E-06 2.17397627E-06-5.16330563E-06-8.19415727E-07 6.41559782E-06
 8 47-4.35187192E-05-7.03130052E-05-5.77499213E-08 3.25363121E-07 3.71863808E-07
 8 48 6.07417272E-07-1.57001021E-07-4.74328954E-06-1.37349092E-06-2.64145657E-06
 8 49 1.20602831E-06 4.37511463E-05-1.31954766E-05 2.14534865E-05-1.40143352E-05
 8 50 6.82915379E-05-7.08019439E-05 1.31825113E-04 7.68443757E-05 4.24545475E-07
 8 51-9.11751985E-08-3.33370277E-07 2.18679328E-07 6.36122872E-07-4.22948620E-07
 8 52 3.66182641E-07-2.39371741E-06 2.33128162E-05-2.26424538E-04 2.87674857E-07
 8 53-4.36084733E-06 1.13188854E-05-2.42634539E-05 2.81782335E-07-2.06982612E-06
 8 54 7.38426604E-05 8.87960173E-05-1.43504977E-06-1.37495077E-06-9.40709154E-07
 8 55-1.22659740E-06-2.34576074E-06 5.79285061E-06 2.45558813E-06 5.09777728E-06
 8 56 1.07858985E-05-1.34439922E-04 8.39902401E-05-3.78757068E-05-1.35738447E-04
 8 57-3.11801024E-03 4.03748282E-04 5.93565580E-04 2.51908596E-04-5.88196700E-06
 8 58 3.11331229E-06 2.76865470E-06 6.33452781E-07-8.16657000E-07-3.58752499E-06
 8 59-3.04186607E-06 2.55306596E-05 5.09611563E-05 8.97762043E-05-4.66214427E-09
 8 60 1.16355139E-07 6.04490419E-07-5.80024826E-07 2.28598998E-07-2.19084519E-06
 8 61-3.39001518E-06 2.80762865E-06-1.27313910E-06 2.29640628E-05 3.22681196E-05
 8 62-1.47381495E-05 1.68019150E-05 2.35229631E-04-5.20728264E-05-2.61080021E-05
 8 63 5.10097866E-05-7.04802872E-08-1.63595888E-07 2.34076175E-07-4.78671792E-07
 8 64 1.07416420E-06-7.58226283E-07 9.09375860E-08 6.46983107E-07 1.42229986E-06
 8 65 4.95441130E-08 1.75498827E-06-7.41314291E-06-2.40719109E-06 4.05133454E-06
 8 66-1.64702844E-06 3.61980956E-05 1.97892903E-05-9.34462071E-06 7.81498481E-06
 8 67 2.01559503E-05 5.92361516E-04 4.58404116E-05-1.26220927E-04 8.92475318E-07
 8 68 1.28311576E-07-1.02078689E-06-2.88168324E-07-7.52245506E-07 5.72485812E-08
 8 69 5.84583860E-06-2.24341496E-05-1.53046789E-04 1.18664498E-03-8.47703610E-03
 8 70-7.04650616E-03-2.37224750E-05-1.12095029E-06 2.91233007E-05-7.22630364E-05
 8 71-3.21112813E-06 2.52228969E-05 3.46386849E-04 1.38421867E-03 1.64705459E-04
 8 72 4.09882815E-04 5.64844502E-04 7.35149943E-03-2.00018936E-03 3.58882600E-03
 8 73 3.49002854E-04-7.68256064E-05-1.08782268E-04 1.85607874E-04 3.35841880E-06
 8 74-1.41088743E-05 3.61132206E-05 2.68818185E-03 2.16550464E-03 3.09253507E-05
 8 75-9.16556418E-05-3.30236335E-05 2.88178422E-04 1.75674413E-04-3.13955345E-04
 8 76-9.12623218E-05 5.13226703E-04 2.31219279E-05-2.28676181E-04 9.90219947E-05
 8 77 2.93493920E-03-1.30418576E-03 5.57517368E-04-1.37321985E-03-1.85311483E-05
 8 78 7.46217247E-05-5.60905764E-05-9.43303588E-05-4.01462564E-05 4.72681883E-05
 8 79 2.88459616E-06-1.42165248E-05-8.02329471E-04 1.29690271E-04 2.21529904E-06
 8 80-5.59999992E-05-6.10366874E-04 9.48594483E-05-3.21407433E-05-2.35851328E-05
 8 81-6.44866750E-06-5.63490613E-07-3.54851092E-06-5.51103823E-05 1.02247349E-05
 8 82 3.55474883E-05 1.71315792E-05 8.54423769E-05 3.27507351E-04-1.66511282E-04
 8 83-3.43149444E-04 2.90109209E-03 5.24657093E-04-4.18946834E-04-2.12832879E-03
 8 84 1.13961595E-05-1.54918943E-05 4.09573486E-06-1.92309265E-05-3.69113216E-08
 8 85-3.77353608E-06-9.56437546E-06 1.03567989E-04 1.65377804E-04 4.56452238E-04
 8 86-1.26117541E-05-1.65241677E-05-2.52147820E-06 1.41462009E-06-1.10375986E-06
 8 87 8.65092504E-05 1.57996628E-05-2.00523341E-05 1.58269825E-06-5.97103190E-04
 8 88-2.81313075E-05 4.74870986E-04-4.32025211E-04-9.27216890E-03 9.87603256E-04
 8 89 2.57867012E-03-1.38109712E-03 1.76231399E-06-3.59186557E-06 1.82955158E-06
 8 90-2.44752060E-06 5.23718285E-06 1.11302121E-05 5.33382280E-06 4.02601606E-05
 8 91-2.36356287E-04-1.03035114E-03 1.29469488E-05-9.98664629E-05-1.08730038E-04
 8 92-8.54292724E-04-9.83131165E-05-8.32241189E-05-6.03365286E-06 4.35006189E-06
 8 93 2.67937359E-06 2.84660253E-05 1.09613490E-05 4.79071601E-06-3.72862967E-05
 8 94-4.93265678E-04-7.02693355E-05 2.23918979E-04-1.26467436E-04-1.53062112E-03
 8 95-1.19351100E-03 2.23103990E-03-2.43034661E-04-3.12106355E-06 1.24258551E-05
 8 96-9.30479151E-06-7.19075527E-06 1.46689798E-05 1.52636155E-06-3.74405626E-06
 8 97 4.79998849E-05-2.63009371E-05 2.18340351E-04-3.75534724E-05-2.53411898E-05
 8 98 1.85224901E-07-3.51453219E-06 8.05138493E-06-6.77444714E-05-2.25373660E-05
 8 99 1.43909442E-05-4.81671283E-05 7.30745761E-05 3.98174096E-05-1.84636746E-04
 8100 1.84581659E-04 2.24366255E-04-2.75431502E-03 5.77962274E-04-1.57699944E-03
 8101 6.33958056E-06 6.67120692E-07-7.00670125E-06 8.31838811E-06-1.41125915E-05
 8102 7.46532874E-06-8.59569404E-05-7.02010816E-05-3.38387019E-07-6.86030360E-06
 8103-1.49817830E-06-2.32422937E-05 3.96129434E-06 4.49670752E-06-1.80946477E-05
 8104-6.32853688E-05-4.17483033E-05-2.29648297E-05-2.16093768E-05 3.17396860E-03
 8105 2.45002936E-04 6.66850660E-04 1.46656693E-04-1.41392138E-05 1.83723265E-05
 8106-4.23311268E-06 4.07826400E-06-5.24857654E-06 2.98827937E-06 8.31513254E-06
 8107-4.22571513E-05 1.25120225E-05-5.05207697E-05-9.70702937E-07 1.65659528E-05
 8108-1.24839952E-04 2.29987513E-05 6.34056188E-06-4.63193169E-05-2.14082160E-04
 8109 3.43298480E-06 2.32984969E-08 1.73860731E-06-3.25696438E-07-1.63560351E-06
 8110 2.90127785E-06-1.88291275E-05 3.42370669E-06 8.64698898E-06-1.31511451E-05
 8111 1.44709366E-04 2.21328343E-05-6.83830290E-05 8.44501029E-05-3.51687996E-03
 8112-6.28863962E-04 2.33204134E-04-2.15222113E-04-7.46197228E-07 4.45020742E-07
 8113 3.01176486E-07-2.28330818E-06 1.43964514E-07-3.72008126E-07 3.34420489E-06
 8114-2.41816148E-05 1.62221774E-04 3.28132506E-04 2.03799072E-06-2.59923359E-05
 8115-8.37885421E-05-2.17108469E-04 2.37109269E-06-2.63989781E-05-1.19999910E-05
 8116-3.82041934E-05-1.74898193E-05-1.53864812E-05 5.46728581E-06-9.25242089E-07
 8117 2.19305661E-06 3.51342983E-05-3.13449363E-05 1.28090091E-05-2.14621565E-05
 8118-3.62559916E-04-9.10502516E-05-1.46545021E-04 5.65506060E-05-8.01265129E-04
 8119 1.18926940E-04-6.64233671E-04 6.28629288E-04-2.76449596E-06-2.17283967E-07
 8120 2.98177993E-06-1.49330720E-06-8.06644581E-07-2.32426332E-06-2.39807323E-05
 8121 9.28342935E-05-2.57640097E-04-1.58105621E-03-1.53988685E-06 3.67713908E-05
 8122 1.54055206E-05 1.44649069E-04-6.89043294E-06 6.16122481E-05-1.36335833E-05
 8123 2.10403201E-04 5.63484239E-01 4.66506215E-01 9.29493858E-04-6.04240098E-05
 8124 3.32969541E-04 4.11727555E-03-7.57373407E-04-2.56146070E-06-1.76368645E-04
 8125-3.50125718E-03 6.79939440E-04-3.36636884E-04 8.78671749E-04 1.48734356E-03
 8126 1.17244133E-03 3.13587503E-03-3.41893949E-04 1.18180148E-05 1.67543215E-04
 8127-1.79361229E-04 1.41751049E-04-7.50324105E-05-1.05869910E-05 3.08947334E-04
 8128 2.74996957E-04 4.77260858E-04 2.88562521E-03 3.50896733E-06 2.73182419E-06
 8129 1.19520420E-05 5.45434538E-06 1.85748944E-05 2.25420216E-05-8.30012807E-06
 8130 3.30594836E-06 3.70528385E-06-3.23394210E-04 1.98456419E-04-8.94727107E-06
 8131-3.98524668E-05-1.54176509E-03 1.30787978E-04-6.52914096E-05-2.17803657E-04
 8132 4.08045007E-06-7.05142322E-07-3.37530775E-06 5.66398995E-06 1.00805954E-05
 8133 8.24588623E-07-8.33952685E-05-1.43526080E-04-1.09090440E-04 3.56025632E-05
 8134-6.93850852E-05 2.86897064E-04-4.65713591E-04 1.32286532E-04-2.75250821E-04
 8135 6.42896423E-04-7.01763659E-05 1.54749589E-04-1.57671604E-04-2.41243282E-03
 8136-8.79112351E-05-8.17071500E-04 3.53203096E-04 1.03942966E-04-8.88818470E-05
 8137-1.50611187E-05-9.33941313E-05 1.61764341E-04-5.92765020E-05-1.02449512E-05
 8138-1.50321223E-04 1.03060373E-03-2.95872951E-04
 9  1-8.14716720E-05-6.60242735E-05-2.32804490E-07-5.25186112E-06-1.63316841E-06
 9  2-3.86771743E-05 3.12768651E-06 3.49804027E-05 8.82618109E-07 4.86786643E-05
 9  3-1.05167049E-04-6.38663348E-05-1.04333120E-04-6.49549005E-03-1.25458659E-03
 9  4 1.13218538E-03 4.27025503E-05 3.48236848E-06 1.26247694E-06-4.74484542E-06
 9  5-8.45647633E-06-7.14868869E-06 3.78301299E-06 3.55520964E-05 3.27944380E-05
 9  6-6.42643748E-06 2.73985885E-07-2.70934448E-06-5.09170936E-05 5.61631411E-06
 9  7-1.55175553E-05 1.87725267E-05 1.43325624E-04-2.27860681E-04 1.21794460E-04
 9  8-2.74086802E-04-1.32111980E-03-1.68958635E-03-4.37724860E-04-2.08517584E-04
 9  9 1.12052008E-05 1.11304203E-06-1.23182428E-05 7.42766275E-06-1.77612883E-05
 9 10 4.97847183E-06 7.36800737E-06-8.08484018E-05-8.28591462E-05-2.25187996E-03
 9 11 3.06909471E-07 6.56777183E-05 1.12005852E-04 5.93444590E-04 1.16579867E-02
 9 12 9.59712706E-03 7.39584641E-05 6.09634762E-05 3.43497313E-06 3.18116293E-04
 9 13 3.32393521E-04 1.95534194E-04 2.55364069E-05 1.34210623E-03 6.62105352E-04
 9 14 1.73722515E-04 1.10022016E-04-1.02529735E-03-5.22956004E-04-3.08250856E-04
 9 15 5.24166754E-04 1.01410217E-04-1.43196672E-05-8.70905503E-05 1.09060862E-04
 9 16 1.94904578E-05 3.75545741E-05 2.03795850E-05-1.49835341E-04 6.15326377E-05
 9 17 1.82866210E-04 3.70198850E-04 2.93459386E-04-5.92492006E-06-2.99758702E-06
 9 18-1.08018194E-05 2.81089118E-05 3.61027585E-05 3.31162715E-05 6.78183202E-05
 9 19 1.42627192E-04 2.82009693E-04-1.03658903E-04-1.06064044E-04 2.38529341E-03
 9 20 1.00794381E-03-9.88450954E-05 4.17617624E-04 1.23704503E-05-7.75639787E-06
 9 21-4.61405242E-06 1.22211840E-05 2.55568900E-05-1.40389768E-06-4.46909964E-06
 9 22 8.19186736E-05 9.26653926E-05 5.68472155E-04 8.21674977E-06-7.13899476E-05
 9 23-1.70791881E-04-1.36621772E-04 2.18593620E-02 1.80444720E-02 4.28635680E-05
 9 24-4.92760608E-05 5.74156401E-05 3.72204277E-04 2.72719235E-04-2.16205244E-04
 9 25 2.14790052E-04 1.32871893E-03 5.23475833E-04-2.59179631E-04 4.10523086E-04
 9 26 6.05589594E-03-3.29763655E-04 2.47682611E-04 1.23956989E-03 3.35421451E-05
 9 27-5.34506065E-05 1.99084614E-05-1.05987439E-04 9.94234824E-05-8.64472124E-05
 9 28 2.78877998E-05-1.22558610E-04 2.13219333E-06 1.76174364E-04 5.62820167E-01
 9 29 4.65991310E-01 2.77186920E-05 9.33778036E-05-5.64103417E-05 4.57288573E-03
 9 30-1.55605885E-04-7.97709795E-05-5.10273688E-05-4.38787825E-03 7.96593865E-04
 9 31 2.41920660E-04 7.73865859E-04-3.22375489E-03-8.16616761E-04 6.96865950E-04
 9 32 3.64270350E-03 2.91123978E-05-4.65971058E-05 1.74847080E-05 1.96008127E-05
 9 33 2.62340167E-05 3.85241697E-05-1.98486323E-05-2.10342466E-05-1.15998218E-06
 9 34 3.50120230E-06 1.24762211E-06 5.14686029E-05 2.64438391E-06-2.47240618E-05
 9 35-9.14892138E-06-4.36395704E-05-2.49590998E-05 1.23690304E-04 8.44103216E-05
 9 36 3.94571867E-04 1.90595084E-04-8.42764998E-05-3.41172257E-06 8.00933556E-06
 9 37-1.13755019E-05 3.36616632E-06 6.92631865E-07-3.71341280E-06-3.58742881E-06
 9 38 3.09156538E-07 1.56368644E-06-4.58122285E-05 9.65522332E-05-6.85119719E-06
 9 39 5.12303183E-05-1.32661764E-05-8.61304660E-05-1.98199548E-06 4.58343400E-05
 9 40-1.43482845E-04-1.51968381E-04 6.97658911E-03 5.71426498E-03-6.79336215E-05
 9 41 3.54522015E-05 5.87972788E-05 2.58684063E-04-3.18957858E-04 1.48024755E-04
 9 42 1.92908515E-04 1.32742397E-03-5.79756689E-04 1.01621463E-04 1.20244098E-04
 9 43 4.30304582E-03-7.10195591E-04 2.28391011E-04 1.69376615E-04 9.10106034E-05
 9 44-5.48410016E-05-3.61696019E-05-8.31334803E-05-1.04297060E-04 4.00097234E-05
 9 45 1.20157224E-05-9.66800837E-05-6.71150243E-05-1.96150112E-04 9.53410781E-06
 9 46-6.02153091E-05 3.87933648E-05-6.56810758E-05 8.33941594E-06-4.48759963E-05
 9 47 1.28274584E-04 3.02060739E-05 7.48644640E-03 6.13613312E-03-4.01223000E-05
 9 48-3.30250788E-05-9.45167114E-05 3.00087614E-04-1.51214198E-04-9.13239581E-05
 9 49-3.02421435E-04 5.09930199E-04-2.30413643E-04-2.70989992E-05-7.96438927E-05
 9 50-2.28961930E-03 3.29470505E-04 7.01847731E-05 4.57633128E-04-2.18881846E-05
 9 51-5.94108150E-05 8.12989997E-05 3.16499304E-05 1.00846507E-04 5.07804832E-05
 9 52 1.94709481E-05-1.02214045E-04-3.03342115E-04-1.44457852E-04 7.10209661E-06
 9 53-2.73057887E-05 2.11627887E-05 3.05064529E-05 5.76946415E-06-1.39723589E-05
 9 54-8.18496074E-05-1.81084974E-04 2.76505416E-05 2.63563520E-05 1.03279754E-05
 9 55-1.67303315E-06 8.98584362E-09-1.33697446E-05-5.62329477E-05 1.28900164E-05
 9 56 9.02251734E-06-2.01893046E-04 3.76708158E-04 1.03480924E-04 1.70675672E-04
 9 57 1.77102996E-03 1.55759334E-03-9.42267364E-05 7.16621291E-05-9.55545383E-06
 9 58 2.23345753E-06 7.32199631E-06 4.16044608E-06 2.22104487E-06-3.54891613E-06
 9 59 1.25282028E-05-1.04849004E-04-1.94083703E-04-3.09389015E-04-4.74510081E-07
 9 60-1.56587582E-06 2.38890830E-07-5.08893955E-07 2.49941488E-06 1.26067962E-05
 9 61 2.12146171E-06 2.43577206E-06-9.77283540E-07-1.20158691E-04-1.39916195E-05
 9 62 3.15719941E-06 5.81129516E-06 4.72740553E-04 1.88931437E-04-7.72659308E-05
 9 63 9.34502074E-05 5.39916793E-07 1.14541234E-07-6.54458027E-07-3.89362090E-07
 9 64 1.06743950E-06-7.10408601E-07 8.44410881E-08 1.22439261E-06 1.03549920E-06
 9 65-1.40558273E-06-8.52086011E-07-1.36903055E-05-2.55122622E-06 6.05504971E-06
 9 66 4.66068009E-06 1.18175782E-04 4.15539865E-05-4.30106350E-05-4.03063537E-05
 9 67 3.47490927E-04 1.50388757E-04 2.33007419E-05 6.48345355E-05-1.87273901E-06
 9 68 4.94126109E-07 1.37861291E-06-9.92380712E-07-1.93667573E-06 1.39675175E-06
 9 69-4.84568596E-06 1.03648000E-05 5.09733700E-05 1.09669510E-03-1.32626148E-07
 9 70-4.63226369E-08 4.08197760E-07-5.22057931E-07 2.20110674E-07 1.18082035E-06
 9 71-1.73211647E-06 3.34987119E-06-1.04746411E-06-1.64176620E-05 3.48790903E-05
 9 72-2.83451290E-05-3.88629906E-06 3.14914664E-04-7.97724229E-07 1.11370425E-03
 9 73-1.69908523E-04 1.63889168E-08-1.28445322E-07 1.12056405E-07 7.72921100E-07
 9 74-3.00372317E-07-1.93564836E-07 4.66401554E-08-1.59712236E-07-9.08279134E-08
 9 75-2.64615714E-07-1.71783489E-07 1.66808315E-06 6.94134379E-07 1.48644190E-06
 9 76 5.02612115E-07-4.69897086E-06-8.87271922E-06-8.45823892E-06-4.97649176E-06
 9 77 8.37061491E-04 7.28596174E-05-3.57222624E-04-6.04062731E-05-5.88283934E-07
 9 78 3.25792624E-07 2.62491309E-07 2.56047475E-07 5.55330850E-07-2.12670097E-07
 9 79 8.10857696E-07-4.73272379E-06 2.46887368E-05 1.38320956E-04-3.51149958E-07
 9 80 1.43606145E-06-1.47093084E-05-5.07921490E-06 4.79233844E-07 1.15701776E-07
 9 81-1.59434485E-07 3.01025673E-07-1.54639734E-07 4.44063488E-06 1.05631603E-06
 9 82-1.96431929E-06 3.62176174E-07-2.29032774E-05-1.31128572E-05 2.46739114E-05
 9 83 9.20443793E-06 3.48697318E-04 8.38924009E-05 1.37764445E-04 4.71763360E-05
 9 84 4.28704436E-07-1.07295369E-07-3.21409067E-07 1.70259795E-07 2.21991279E-07
 9 85-4.00913790E-07 4.47290750E-08-8.94807343E-07-3.27688169E-05-3.27288828E-05
 9 86 3.67757930E-10 1.12207085E-07-1.35258458E-07 1.37475416E-07-2.73085063E-07
 9 87-1.03518509E-06 3.65121376E-07-2.19140610E-07 1.50695775E-06 6.79438500E-06
 9 88-1.17794528E-05 5.59693343E-06-1.29783601E-06-7.11368759E-04 2.93332615E-04
 9 89 2.67307818E-04-1.20005288E-04-4.60859206E-07-1.05589345E-07 5.66448551E-07
 9 90 6.75173948E-08-4.38699936E-07-1.20426517E-07-9.61945562E-07 6.10387345E-06
 9 91-3.04322243E-05-8.23391475E-04-2.20429278E-07 8.45706321E-07-2.90742964E-06
 9 92 6.56360221E-05 2.68414992E-07 4.54498376E-07-3.46936424E-07 3.23035894E-08
 9 93 3.51476421E-07-4.13137278E-06 1.86131595E-06-8.31274354E-07-2.13097537E-06
 9 94 3.89323909E-05-8.12724460E-07-3.36519397E-06 2.96371635E-05-8.04404763E-04
 9 95-5.54378813E-04 4.30132934E-04 3.99437307E-05 3.72557502E-07-3.49967824E-07
 9 96-2.25896779E-08-2.18644787E-07-2.92469308E-07 2.34257273E-07 5.28510323E-07
 9 97-3.71348242E-06 6.30395271E-05 1.16433988E-04 1.73269053E-05 1.43605246E-05
 9 98 1.97253471E-07-3.71032067E-07-1.39557310E-07-9.70198575E-08-1.09174514E-06
 9 99 2.01474213E-06 7.98763853E-07-1.07019374E-06-1.90321831E-06 1.28414758E-07
 9100 7.30743460E-06-1.99165588E-05 3.96715123E-05 2.22703768E-04-1.17506762E-04
 9101-2.79373158E-07-1.68489047E-07 4.47862205E-07 5.37825686E-07 4.29659690E-07
 9102 8.93437903E-09-1.79556618E-07 1.55306645E-07 5.74598954E-07 5.12898012E-07
 9103-3.32028867E-07-2.85749840E-06-2.41410327E-06-3.01872648E-06 1.60882673E-06
 9104-5.11545522E-06-5.99767890E-07 1.28348922E-05-9.63975559E-06 1.14936155E-03
 9105 5.31567298E-05 3.58550005E-04-8.33275088E-05-2.68315460E-08 6.02235824E-07
 9106-5.75404278E-07-7.64546634E-07-3.24501315E-07 1.71332927E-07 7.95949323E-07
 9107-5.61214170E-06 5.67582027E-05 3.37855530E-04-3.42955036E-07 2.51166357E-06
 9108-3.81942820E-05-1.31926454E-04-1.95169488E-08-1.53306373E-06 3.33771713E-05
 9109 2.13990963E-05 2.53617260E-07 2.86763059E-08-1.90209302E-07 6.77080735E-08
 9110 2.70560533E-07 1.72429158E-06 9.85987236E-07-3.70422259E-07-1.01479585E-06
 9111-5.23464781E-06-2.02592001E-06 1.86922045E-06 4.50241472E-06-3.72756567E-04
 9112-1.06590282E-04 6.23045678E-05-2.15597441E-05 2.00843102E-07-5.48930423E-08
 9113-1.45950060E-07-1.70262409E-08-8.91806784E-08 1.94552650E-07 1.17790631E-07
 9114-1.59162022E-07 1.19567697E-05-3.27119424E-05 3.58549746E-08-7.81639976E-08
 9115-1.87226073E-06-3.27834930E-05-1.16566546E-07 8.64980300E-07 9.91360507E-06
 9116 5.00390943E-06 2.07873341E-07 1.37235014E-07 1.86252726E-08-6.62754992E-08
 9117-5.81376420E-07 4.12707334E-07-1.92269360E-08 2.11758152E-07 2.60768542E-06
 9118-6.55466507E-06 1.33801132E-06-2.96069851E-06-1.27654673E-05 3.17459647E-04
 9119 5.34866317E-05 5.65174193E-05-8.53799732E-05-1.31219536E-07-9.47080846E-08
 9120 2.25927621E-07 2.65706788E-07 2.85862036E-08-3.23021920E-08 4.16250892E-07
 9121-2.01085508E-06 2.87643020E-05 1.12586354E-04-2.55814564E-07 1.23415421E-06
 9122-1.89271712E-05-2.99132731E-05-1.98294028E-07 1.99685020E-06 7.69928535E-06
 9123 2.25494741E-05-7.67082553E-08 2.17654642E-08 4.46694639E-07-1.26752515E-07
 9124-6.27945357E-07 4.28146016E-07-2.15739289E-06 3.85436870E-07 2.89748383E-06
 9125-2.44132286E-05 3.72889669E-07 2.14180660E-06-2.45674190E-05-6.64073652E-04
 9126 1.53433077E-04-4.72587318E-04-2.27867858E-04-9.92595718E-07-4.32451018E-07
 9127 1.42504674E-06 2.64199381E-07-5.14256690E-07 3.73208681E-08-7.17107159E-07
 9128 6.01261106E-06-1.08348148E-05-1.81345245E-04 6.74958996E-08 4.93291007E-07
 9129 4.81583828E-07 2.88720423E-07-3.11415110E-08-4.86083742E-06-2.48668226E-06
 9130-1.56931553E-06 1.39750218E-07 2.32779414E-05 1.29213357E-05 7.44848973E-06
 9131 1.93982102E-06-1.91960090E-04-2.57917181E-06-4.57445254E-06-1.08407885E-05
 9132-1.15412188E-07-1.61037300E-07 2.76449488E-07-5.40280985E-08 2.16966063E-07
 9133 1.16888414E-07 4.16031646E-08 3.18725220E-07 1.35811448E-07-2.72594958E-07
 9134-2.07656894E-07-3.46681947E-06-8.53390085E-07 1.25799084E-06 1.26032756E-06
 9135 1.95827243E-05 3.30681475E-06-1.57763251E-06-7.16003498E-06-7.47483658E-05
 9136-7.26822231E-05-8.46383907E-06 2.75797651E-05 6.33927919E-08-7.38888832E-08
 9137 1.04960913E-08 1.43815790E-07 2.23479047E-07-1.54856722E-07 1.64750999E-06
 9138-1.17751308E-05 9.53320412E-05 1.60410558E-04
10  1 6.94033481E-09-4.25915519E-07 2.23344215E-08 3.44397299E-07-3.92446093E-07
10  2 5.75861526E-06-5.34773129E-07-2.14187638E-06 1.94714427E-06-4.19640427E-05
10  3 2.49944883E-05 3.96070050E-05-2.77584950E-05-7.07408726E-04-9.24387052E-06
10  4 2.27962966E-04-1.32159693E-04-1.49405236E-07 1.41323755E-07 8.08148056E-09
10  5-1.04560011E-07 5.15952714E-07 4.13121849E-07 1.54624380E-07-4.43548777E-08
10  6-1.62326274E-07-6.07587900E-07-6.62628889E-07 2.84018362E-06 1.69565185E-06
10  7 3.48755433E-06 2.69911875E-06-2.12154665E-05-4.46001234E-06-2.67664263E-05
10  8-6.23860351E-07 8.03543357E-04-1.63541137E-05 1.93967019E-04-8.48796006E-05
10  9-1.28092035E-07 7.30677867E-08 5.50242482E-08-6.79983505E-07-7.19544443E-07
10 10 5.98403466E-07-1.52263163E-06 1.46640251E-05-1.12228988E-04 6.61205618E-05
10 11-2.47136233E-07 1.74577264E-06-4.08577308E-05-4.83440086E-06-3.49699995E-07
10 12-3.25760924E-07-1.56361939E-07 1.81555010E-07-3.57118317E-07-5.34828750E-07
10 13 4.92689445E-07-1.20385274E-06 2.08111325E-06-8.82646352E-06 1.18739845E-05
10 14 1.87973595E-05-2.14337487E-05 1.57122674E-03 2.38509174E-04 3.43243364E-04
10 15-1.17133616E-04-2.10652987E-08-4.56480164E-07 4.77545463E-07 4.39424678E-07
10 16 2.52835420E-07-7.29805906E-07-1.01928915E-07 2.86331153E-06-1.92671980E-06
10 17 6.67938780E-05 2.76346152E-07-3.30585895E-07 6.61307603E-07-1.09477129E-07
10 18 1.02740645E-06 6.53122317E-06-4.21408416E-06 8.07744872E-07-4.67770550E-06
10 19-8.18028485E-05 2.76200993E-05-5.67330146E-06 6.63723535E-06-1.62384849E-03
10 20-1.01009217E-04-2.05210233E-04-3.46338712E-04-2.92815609E-07 1.58882726E-07
10 21 1.33932883E-07 4.23490644E-07 8.92508299E-07-5.71632142E-07 9.18458871E-07
10 22-5.91905560E-06 1.21086438E-04-8.20636910E-05-7.33965966E-07 6.54025308E-06
10 23 5.67413828E-06-5.43117671E-05-7.33140936E-07-6.70215853E-07 4.21188533E-07
10 24 2.77039520E-07 6.99367664E-08-6.39368472E-07-1.78413939E-06-8.41590752E-07
10 25-1.64320676E-07 1.17015043E-05 1.34000428E-05-1.51121584E-05 2.46517796E-06
10 26 2.16260381E-03-1.32168505E-04-4.35008329E-04 2.32842100E-04 4.40605226E-07
10 27-5.51303486E-07 1.10698260E-07-1.18714305E-07 4.10748233E-07 1.04833360E-07
10 28 7.73663402E-07-3.82226348E-06-1.28109343E-05 7.42732655E-05-1.73041159E-05
10 29-1.43919080E-05 8.42522591E-08 2.99509616E-08 2.52968555E-07 1.54420073E-06
10 30-4.51235336E-07 8.87956971E-09-1.49978539E-06-2.52773649E-05 3.16570548E-05
10 31-1.15732213E-06 2.75991009E-05-1.82138217E-03 6.93340876E-04-5.11171278E-05
10 32-3.30803871E-05-6.69270085E-07 8.99856393E-08 5.79284446E-07 1.86550277E-07
10 33-2.98040694E-07 1.34384996E-07 6.84484943E-08-1.93937222E-07-8.58916375E-08
10 34 4.46482158E-07 7.25723576E-09 2.57702310E-06 3.70582098E-07-2.20089183E-06
10 35-1.12237786E-07-1.99717295E-05-2.67127232E-06 1.68104218E-05 7.47946023E-06
10 36-2.25280757E-04 8.01361255E-05 2.95197831E-05-6.35210117E-06 2.82046778E-07
10 37-8.81548358E-09-2.73231294E-07-2.82763332E-07-4.33202522E-08-6.13871249E-07
10 38-2.23876070E-07 1.80570187E-06-1.06423026E-05 6.08969892E-05 4.27162728E-07
10 39-9.18611282E-07 1.23841334E-05-2.74181657E-05-1.41586055E-07 1.41390147E-06
10 40 1.52221291E-05-3.43950405E-05-1.92585968E-07-2.32609042E-07 3.09294308E-07
10 41 1.66634932E-08 4.37507048E-07 5.05909579E-07-1.60285995E-06-1.01344911E-07
10 42-1.81798045E-06 4.43019710E-06-3.59686464E-07 2.97919170E-07 3.64697782E-06
10 43-3.83957762E-04 8.11228597E-05-3.73028739E-05-4.65063371E-05 2.72675397E-07
10 44 1.84466526E-07-4.57141923E-07-1.63933055E-07 1.30556516E-07-2.63702731E-07
10 45 2.47678432E-07-8.10880284E-07 2.15490088E-05 1.04854276E-05 1.04663008E-07
10 46-7.72067637E-07 8.38250923E-06-3.37661863E-05-3.77588511E-07 2.12117591E-06
10 47-1.52782377E-06-2.44860512E-05-2.23584141E-07-2.17920895E-07 6.96354178E-08
10 48 3.45627637E-08-3.59861113E-07 7.06054791E-07-4.92721542E-07-1.22308491E-07
10 49 1.60903904E-06-1.19837667E-05 4.05078231E-06 8.36413492E-06 3.66458771E-06
10 50 1.55230174E-05-4.86292585E-05 3.37979285E-05 2.65109242E-05-1.70816710E-07
10 51 1.95534801E-08 1.51263230E-07 1.98175269E-07-1.65150026E-07-2.69895685E-07
10 52 3.55965485E-07-1.57329772E-06-1.40876612E-06-6.36369943E-05-8.54883810E-08
10 53 1.85185598E-07 5.56072015E-06 3.50859173E-06-8.51986169E-08 1.62450620E-06
10 54 1.77377136E-05 3.30588427E-05-1.26167098E-07-6.27519631E-07 5.92068226E-07
10 55 2.83535727E-07-2.51213722E-07 3.49462840E-06-3.69800339E-06-1.40115927E-06
10 56 9.94516985E-07-1.38189994E-06 1.34029009E-05 2.66208926E-05-1.02183676E-05
10 57-1.67619793E-04 2.82755716E-04 2.65890347E-04-1.73661646E-04 4.40009329E-07
10 58-7.88552822E-07 3.48543493E-07-3.63188032E-07-9.37458193E-07-5.42485093E-07
10 59 5.28691980E-07-6.35908859E-06-3.17802654E-05 1.59831236E-05 7.96773090E-09
10 60 4.75057010E-08-3.67879229E-07 3.15200788E-08 2.38689258E-07-3.35990080E-07
10 61 1.52773280E-06-1.39594584E-07-9.74387887E-07-6.99832489E-07-3.92732676E-06
10 62 1.76414908E-07 4.47435374E-06-3.86516089E-05-3.16268813E-05-1.68767169E-05
10 63 3.87777056E-07 9.97676268E-08-1.86868833E-07 8.71012060E-08 1.43953659E-07
10 64 2.00703171E-09-3.76483968E-07 4.09420731E-08 1.88223862E-07-1.12515970E-06
10 65 8.38422982E-08-3.66647575E-07-9.86830426E-07 5.33204652E-06-5.30500456E-07
10 66 1.48792555E-06-8.16553252E-06-2.63075041E-05 2.45881525E-06-9.68317632E-06
10 67 1.83865281E-04-1.06385639E-05-9.38460458E-05-6.94097839E-06-5.19708621E-07
10 68-1.49060449E-07 6.68769070E-07 3.90454765E-07 3.73900670E-07-5.78176396E-08
10 69 3.50655638E-07-9.66460170E-06-6.72327352E-05 7.63688182E-04-6.00816174E-05
10 70-5.02510775E-05-1.77497081E-06 4.55301246E-06 2.90072219E-06-1.91614534E-06
10 71 1.14423881E-05-2.61964125E-05-2.02215436E-05-1.64754387E-04 1.39820701E-04
10 72 1.72478682E-05-6.61853113E-05-5.99588456E-03 1.28126493E-03-1.43647883E-03
10 73 2.80723367E-04 1.35986574E-06 2.86505392E-06-4.22491966E-06-4.93445123E-06
10 74 9.00634326E-06-3.48880341E-06 2.66672692E-05 2.47424471E-05 6.85335508E-06
10 75 1.90527432E-06-2.11110470E-07-3.73563381E-05-1.77931485E-05 3.54913079E-06
10 76 1.93191608E-05 2.96110146E-05 3.28870673E-04 9.42521685E-05-1.06354640E-04
10 77-9.90545760E-04 8.90273372E-04 4.68691550E-06 2.34082448E-04-7.83781634E-07
10 78 1.12653088E-06-3.42749246E-07-1.69614372E-06 2.20454888E-05 2.45469063E-06
10 79 6.42934534E-06-7.25056754E-05-5.11720795E-05-6.86429449E-04 1.02878631E-07
10 80 6.74217093E-05 1.17615329E-04 3.72493433E-04 1.08983256E-02 8.96815787E-03
10 81-4.59745193E-05-6.39167988E-05-5.19177977E-05 3.07622471E-04-2.39178493E-04
10 82-2.39556189E-04-1.90110207E-04 1.41208345E-03-5.52706919E-04-3.11532911E-04
10 83-2.28749620E-04 1.85594356E-03 3.85257695E-04-3.19739060E-04 4.38084521E-04
10 84 1.71821967E-05 2.85777571E-05-4.57599538E-05 9.80393948E-05 9.66253867E-05
10 85 6.94357747E-05 2.18088889E-05-1.59797909E-04 2.63126944E-05 1.35083652E-04
10 86 3.29331299E-04 2.60039674E-04 7.32023872E-06 9.51361875E-06-4.46331073E-06
10 87 2.44977188E-05-3.97042076E-05-6.42792715E-05 2.41763703E-05 8.91475934E-05
10 88-2.40724523E-04 7.78928268E-05-1.22690291E-04-2.42767128E-06-6.78027738E-04
10 89 2.22323332E-04-1.82142213E-04 1.44836329E-05-6.44048029E-07-1.38395849E-05
10 90 2.40425599E-05-5.81737568E-06 6.32885452E-06-4.25711908E-06 7.33786405E-05
10 91 1.54476414E-04-1.50069233E-04 6.47218676E-06-5.59624810E-05-1.23240671E-04
10 92-3.15594520E-05 1.76156332E-02 1.45301027E-02-7.16034528E-05 5.56319633E-06
10 93 4.78879022E-05 3.33097124E-04-3.65609007E-04 1.44202769E-05 1.62109687E-04
10 94 1.46270631E-03-6.85395409E-04-6.38937284E-05 2.48208460E-04 9.21251272E-03
10 95 6.63259122E-04-5.65985727E-04 1.60134580E-03 1.37892902E-04-1.08758371E-04
10 96-2.91345309E-05-1.37643151E-06-1.01912329E-04-2.66305568E-05 2.48209370E-05
10 97-1.23892845E-04-7.94201037E-05 2.49608968E-04 5.63013926E-01 4.66148297E-01
10 98 3.64239466E-05-3.28195614E-05-1.08676270E-04 4.52985118E-03 1.08018845E-04
10 99 1.09287436E-04 6.07144178E-05-4.33806857E-03-8.57856713E-04-7.55805262E-04
10100 2.41736333E-04-4.71843663E-03-1.34237866E-03-1.98153793E-03 1.88350642E-03
10101 1.08479404E-05 1.27331048E-05-2.35810452E-05 6.25629302E-05 1.51932054E-05
10102-3.51998019E-05-1.42814487E-05-1.65441472E-05 1.98832002E-06-4.06285940E-06
10103 8.80364218E-07 5.22364958E-05-8.34368114E-06 2.80757913E-05-1.33957030E-06
10104-7.33387617E-05 1.55877790E-05-1.51693974E-04 3.57073533E-05-1.27486410E-04
10105-1.75019512E-04-3.32221485E-05-6.53335749E-05 3.27118689E-06-9.12097939E-06
10106 5.84979250E-06 1.18146894E-06 4.18111821E-06-3.08363863E-06-1.83648452E-07
10107 7.99273098E-06-9.25307771E-05 3.71223212E-05-7.16064572E-06 5.09711510E-05
10108-3.64697690E-05-6.09114228E-05-1.32420165E-06 3.98341463E-05-1.38235734E-04
10109-9.00428715E-05 6.47383420E-03 5.29764362E-03 5.37019464E-05-4.87893619E-05
10110 5.97968713E-05 2.55404256E-04 2.87923065E-04-1.71368744E-04 2.32324962E-04
10111 1.34474588E-03 5.12645179E-04-7.05684381E-05 2.88591927E-04 3.20333649E-03
10112 5.96828111E-04-6.59963747E-05 1.85938678E-04 5.64954806E-05-5.13947445E-05
10113-5.10073611E-06-8.28717389E-05 1.20764727E-04-5.96896974E-05 1.20448658E-05
10114-9.39009447E-05-8.06961724E-05-2.43815398E-04 9.59589955E-06-5.83365649E-05
10115 2.23256138E-05-1.33724704E-05 7.95354682E-06-4.26886532E-05 6.62444019E-05
10116 6.01549151E-06 6.34605122E-03 5.19296623E-03 5.47083979E-05 8.26399079E-05
10117-4.57471749E-05 2.88733927E-04 1.88899864E-04 2.43002997E-04-1.35461993E-04
10118 4.67819783E-04 2.27592359E-04 1.00016934E-04 4.86202822E-05-2.44952127E-03
10119-3.54446509E-04-4.93979158E-04 2.58143478E-04 5.72183102E-06 3.32843587E-05
10120-3.90061897E-05 1.06912027E-04-5.45412577E-05-6.13911499E-05 2.03044346E-05
10121-1.13225241E-04-1.62077306E-04-2.29738398E-04 4.13369684E-06-1.87050723E-05
10122 5.60477300E-05-3.31795720E-05 6.28768374E-06-1.72461251E-05 1.41560919E-06
10123-8.21451731E-05 4.07425368E-05 3.89494987E-05-1.01471766E-05 5.04842830E-07
10124-4.30515852E-06-3.94992797E-05 4.93906476E-05-9.92677466E-06 2.97100785E-05
10125-3.08692009E-05-4.26641198E-04-1.47233831E-04-1.77356230E-04-4.16836864E-04
10126-8.80823281E-04-3.43213998E-04-2.96429929E-04-5.23110563E-06 4.14747668E-06
10127 1.08362894E-06 7.94288185E-06-1.10183122E-05 2.70812661E-06 1.52635712E-05
10128-1.51724849E-04-8.98239970E-05-1.61926933E-04-4.07622258E-07-9.73207740E-07
10129-3.59167363E-07-7.00838976E-07 1.91074708E-06 6.60079934E-06-4.25746308E-06
10130-4.90708976E-06-6.52615221E-06-9.10079122E-05 1.45635611E-05 1.57283053E-05
10131 2.64874802E-05 5.02256694E-04-2.72620676E-04-1.00127351E-05 4.03902662E-05
10132 1.84679033E-06-1.55580255E-06-2.90987779E-07-1.01939503E-06-1.08393103E-06
10133 4.41846807E-07 6.08044236E-08 1.23117297E-06-1.42477577E-06 2.03290956E-06
10134-1.58024718E-06-1.39771310E-05 4.62732774E-06-9.65935272E-06 6.01493016E-06
10135 1.15425320E-04-3.65432022E-05 6.48493798E-05-4.68190373E-05 7.46526960E-04
10136-4.93336417E-05 8.74120312E-05-6.19141669E-05-1.89405854E-06 1.55601549E-06
10137 3.38043044E-07-1.13846889E-06-7.56760797E-07-2.49576525E-06-5.14655437E-06
10138 9.30788733E-06-2.12876625E-04 4.44002563E-04
11  1-2.85372906E-03-2.41902742E-03 6.15963350E-05-4.74393396E-05-4.38272555E-05
11  2 9.76066039E-05 3.03817825E-04-2.36735631E-04-2.46107354E-04 2.17310045E-03
11  3 3.19059193E-04-1.56015304E-03 1.63412685E-04 3.38723622E-03-3.33967819E-04
11  4 5.80808273E-04 3.93130626E-04 1.47312990E-05 2.26456691E-05-3.73769681E-05
11  5-1.47132052E-04-1.14381806E-04 9.27890530E-05-9.51387108E-05-7.35267641E-05
11  6-6.61089738E-06-7.05907596E-07 3.51715310E-06-6.81783741E-05 2.20351327E-05
11  7-1.57267773E-05 1.81516570E-06 4.24386281E-04-1.39420037E-04 2.22473110E-04
11  8-1.58812295E-04 2.48862444E-04-1.33744593E-03 1.01011713E-04-1.05442841E-04
11  9-8.59336863E-06 1.51393409E-05-6.54597223E-06-8.97632582E-06-1.60183997E-05
11 10-6.21594286E-06 7.92197417E-06-3.29861407E-05 1.80983421E-04-8.22094795E-04
11 11 4.83378935E-07 1.40530274E-05 3.16453344E-04 1.35513336E-04-4.57255559E-04
11 12-3.87658791E-04-8.12363174E-06-1.57430708E-05 1.23200431E-05 2.34795901E-05
11 13 3.79988845E-06 5.62285174E-05-7.18134356E-05-5.78556324E-04-2.22048844E-04
11 14 4.55920840E-05 1.27437534E-04-1.22036615E-04-4.50645036E-04 3.30556152E-04
11 15 5.31135222E-04-2.78070407E-05 4.11727319E-05-1.33656913E-05-1.17083862E-05
11 16 1.86404133E-06-3.47715477E-05-1.34655293E-05 1.16664848E-04 4.20140025E-05
11 17 3.29838495E-04 8.53252922E-03 7.00121120E-03 4.98985194E-05 7.16830869E-05
11 18 2.45837110E-05 3.34318689E-04 1.83188454E-04 4.10403346E-04 9.98551644E-05
11 19 1.83649623E-03 2.75279431E-04 4.64319769E-04 3.29125527E-04 8.07443688E-04
11 20-2.31230406E-05-2.22362854E-04 1.92586646E-05-3.17741651E-05 1.16723494E-04
11 21-8.49493284E-05 9.09316508E-05 4.14081508E-06 7.51721970E-05 1.01773677E-05
11 22-7.07288956E-05 4.59899339E-05-8.14100569E-05 1.04507286E-05-9.02449630E-05
11 23-1.10133146E-04-2.01212475E-04 5.62924748E-01 4.66107855E-01-1.34193035E-04
11 24-2.28053342E-05 1.14197504E-04 4.79658194E-03 5.99197371E-05-8.92774029E-05
11 25-6.12774976E-05-5.16682221E-03 8.73922116E-04 1.37468480E-03-1.47267601E-03
11 26-1.42560940E-03-4.65830206E-04-4.52446974E-05 1.40375727E-04-4.88012553E-05
11 27 3.57733273E-05 1.30279280E-05 9.17054393E-05-9.57934815E-05-1.29156264E-04
11 28 3.44121915E-04-8.62665517E-05-3.71807293E-05 5.15842820E-04-2.19284894E-02
11 29-1.82107996E-02-4.41660494E-05 5.17565034E-05-4.40942899E-05-1.05546340E-06
11 30-2.02524785E-04 2.99334840E-04-2.32981554E-04 2.11508536E-03-9.30022296E-04
11 31 6.28343137E-04 3.33236027E-05 2.00391767E-03-2.52401975E-03 6.65873715E-04
11 32 9.54061577E-04-3.68030553E-05 5.91697829E-05-2.23667276E-05-1.19986660E-04
11 33 7.47078012E-05-8.93260668E-05-2.79474169E-04-2.27692411E-04 4.32866186E-06
11 34 7.54427207E-07 7.06988430E-06-5.25906419E-05-1.95676077E-05 1.97519675E-05
11 35-1.56515211E-05 4.50963047E-04-1.98909708E-04-1.36282547E-04-9.01160489E-05
11 36-1.29444238E-03 3.62168264E-04 1.45325104E-04 1.47008584E-04 9.13123583E-06
11 37-8.71323821E-06-4.17997623E-07 1.79406329E-05 8.16370128E-06 2.06719070E-05
11 38 3.13865611E-06-3.69661531E-05 1.06408965E-04 2.68328974E-04 3.69434531E-06
11 39-3.42162298E-05 4.21212531E-05-1.99234933E-05 7.75229748E-06-5.01413115E-05
11 40 1.34145886E-04-3.11986823E-04-5.19693621E-04-4.24390307E-04 7.81338544E-06
11 41-5.75370670E-06-5.36331107E-06-6.24962714E-05 1.62614279E-05-4.75255330E-06
11 42 1.46521091E-06 2.87282868E-04-7.21301529E-05-8.45488771E-06 8.85057248E-05
11 43 2.81555899E-03-4.07552692E-04 3.71670857E-04 2.44628399E-04 1.03638286E-06
11 44-1.32914459E-05 1.22550630E-05-1.24444997E-05-1.84774637E-06-5.38178093E-07
11 45 7.22864885E-07-4.17982483E-05-6.15376123E-05 4.08279637E-05 3.82849017E-06
11 46-3.04459274E-05-8.01396669E-07 1.26509465E-04 1.04331720E-05-3.92329653E-05
11 47-1.26204388E-05-1.49713155E-04-6.10853219E-04-5.05450613E-04-3.39714034E-06
11 48 4.61623968E-06 4.61297506E-06 2.19192184E-05 3.91880232E-05-1.19556181E-05
11 49 3.24639930E-05-6.10554737E-04 2.62292233E-04 1.21299422E-05 1.27400684E-04
11 50-7.78714107E-04 2.27371078E-04-2.53356873E-04-1.65647686E-04-1.89710794E-05
11 51 1.54370259E-05 3.53405357E-06-6.01908751E-06-1.43907248E-05 8.05724740E-06
11 52-5.00020109E-06 8.49673241E-05 8.31469598E-05 7.39390990E-04 4.98098403E-06
11 53 1.60723730E-06-4.40933764E-05 2.30081384E-04-4.79860538E-06 4.87476409E-05
11 54-6.88522421E-05-1.94741533E-04 5.69216753E-05 4.91218919E-05-2.45133589E-06
11 55-4.60290066E-06 3.45931571E-06 1.89803013E-06-1.56561104E-05 2.03901413E-05
11 56 2.66769876E-05-8.53994182E-04-1.00333933E-04-2.10759942E-04 3.39290652E-04
11 57-7.78117865E-03 4.88903285E-04 7.06351896E-04 3.09416563E-03-5.20187662E-06
11 58 1.02464804E-05-5.04460379E-06-1.33348237E-05-1.06212503E-05 7.81861405E-08
11 59 1.92091396E-06 7.24492979E-05 1.19116425E-04-1.41154709E-03 2.51933676E-06
11 60 3.97350475E-06 1.80734211E-06-2.21576239E-06-1.36233455E-05-1.59743411E-05
11 61-8.79670174E-06-4.98085779E-06-2.06069385E-06-2.94275179E-05 7.86995063E-05
11 62 8.38311878E-05-3.81686227E-06 1.01964995E-03 1.85140677E-05-2.38430801E-04
11 63 2.63136093E-04 7.42043901E-06-7.86969540E-06 4.49256392E-07-5.82475355E-07
11 64 9.18165909E-06 4.33912344E-06-4.02246601E-07-4.34504056E-07 6.34589275E-07
11 65 8.73816402E-07-1.61323572E-06-2.38306246E-06 5.25978391E-06 1.87751715E-06
11 66 1.93974488E-06 4.98030706E-05 2.70836515E-05-2.58942139E-05-4.06975357E-05
11 67 1.60380376E-03 5.09916760E-04 2.08690936E-04-3.73019772E-04 1.14974767E-06
11 68 7.14261536E-09-1.15689028E-06-8.38480748E-08-2.24099059E-06 3.45794397E-06
11 69-3.74465285E-06 3.14843186E-05-4.85226987E-04 3.67319209E-04 2.30772584E-07
11 70-5.39584535E-07-3.48376731E-06 4.56539575E-08-1.88486217E-06 3.10219218E-07
11 71 2.07281318E-05 8.12934114E-07 1.12968260E-05 1.42230146E-04-1.48417742E-06
11 72 1.31228298E-05-1.37678764E-04 1.83465534E-03-4.92322066E-04 1.22869826E-03
11 73-3.31949416E-04 4.54159221E-06-1.14198550E-06-3.39960671E-06 2.91778601E-07
11 74-2.72505288E-06-1.81514937E-06 6.26011054E-07-5.80845340E-07-4.99440036E-07
11 75 4.71191625E-07-9.17382695E-07 1.19840007E-05 3.81323989E-06-2.47432440E-06
11 76 4.11779359E-06-7.68708252E-05-1.25396675E-05 1.58519262E-05-9.05078297E-06
11 77-1.99471495E-04-1.09474587E-04 3.81881773E-05-1.36316788E-04-7.67181876E-07
11 78-3.83117857E-07 1.15029973E-06-3.62910723E-08 6.65153329E-07 6.84636236E-07
11 79 2.41442675E-06-1.31995468E-05 2.63063994E-05 1.54449687E-04-2.01932458E-07
11 80 4.27575000E-06 3.34807452E-06 6.10947295E-05 3.57346715E-09 1.22614053E-07
11 81-9.46856899E-07 2.23380914E-07 2.62996497E-07-3.32119651E-06 3.98446308E-06
11 82-7.40246294E-07-1.42585072E-06 4.98178243E-05-2.67586861E-05-8.33084589E-06
11 83-1.18441030E-05-1.53141206E-03-3.12088957E-04 2.87301086E-04 2.15590575E-04
11 84-2.88748800E-07 1.08793048E-07 1.79955752E-07-2.54514043E-07 7.47851365E-07
11 85 2.69734526E-07 4.87686898E-07-4.99676368E-06 2.02041286E-05-1.60054130E-04
11 86 3.56383095E-08-5.98629993E-07-4.55305501E-07-4.17601293E-07 3.77618726E-08
11 87 9.28596386E-06 2.95398588E-06 1.14658213E-06 8.57237721E-07-8.81150113E-05
11 88-4.05664445E-05 3.05188021E-05-1.87632110E-05 1.26571717E-03-2.04912509E-04
11 89-1.95511944E-04 1.12846270E-04-9.25523262E-07-1.25142031E-07 1.05066529E-06
11 90-6.23344130E-08-1.45313478E-06 2.54745046E-07-1.61747809E-06 1.74809243E-05
11 91 3.09513188E-05 2.02804667E-05 6.25952805E-08-7.85444970E-07-1.52553079E-05
11 92-3.18178183E-06-1.09116482E-06-7.03299069E-07 7.56724848E-07-1.90441813E-07
11 93-3.43759959E-07-2.56495662E-06-5.02311528E-06 9.15995669E-07 4.31549231E-08
11 94-2.21664963E-05-1.11900451E-05 6.70396983E-05 1.86738704E-05-3.75652938E-03
11 95-3.66510738E-04 2.10651805E-04-4.54851852E-04 2.05296988E-08-1.28322049E-07
11 96 1.07792351E-07 1.91232399E-06 6.50704862E-07 3.86291446E-07 1.47005229E-06
11 97-6.62096151E-07 7.81882812E-05 3.01215021E-05 1.02574920E-07-2.36488822E-08
11 98-6.88400157E-08-1.26340418E-07-2.29727977E-07 1.37266720E-06 1.14471572E-06
11 99 9.72265205E-07 1.28144183E-06-3.88798840E-06-4.92654697E-05-3.55592254E-05
11100-1.62900576E-05 1.14851869E-03 1.39439658E-04-6.29583642E-05-1.05479251E-04
11101-6.66036858E-07 8.72520987E-07-2.06484128E-07-1.69459008E-07-4.11921253E-07
11102-7.85138592E-07 8.23649638E-08-1.25782179E-07 2.11450843E-08 7.15439638E-07
11103-9.79969975E-07 2.29779702E-06-9.22669055E-07-3.74804729E-06 3.87451016E-06
11104-3.98171995E-05 1.61663425E-05-1.04408434E-05 3.41503004E-06 7.80261969E-04
11105 7.66893199E-05 1.27319920E-04 3.28796728E-05 5.27241647E-07-9.74925441E-07
11106 4.47683794E-07 3.86760752E-07 9.01681939E-07 2.52291922E-06 3.83154836E-08
11107-5.33098534E-07 2.13739646E-05 7.14618265E-05 8.00731942E-08 3.78480989E-06
11108 8.91535548E-06-5.37343551E-05-5.83968690E-07 5.63428206E-06-9.78889095E-06
11109-1.56194862E-05 3.44659317E-08-8.22175038E-08-1.77639626E-07-2.22072084E-07
11110-1.54707618E-07 1.33173972E-06 9.12164405E-07 7.84513101E-07 7.26087461E-07
11111-1.02458897E-05 1.10191032E-06 1.43103051E-05-5.90519424E-06-2.58678647E-04
11112-5.41024276E-05 1.35033742E-05-2.77830650E-05 6.39777319E-07-1.07373169E-06
11113 4.33954371E-07 6.55429897E-07 5.96934246E-09 7.68099710E-07-1.26676797E-07
11114 1.35016309E-06-5.71195294E-06-2.85872065E-06-9.75413437E-08 4.44746790E-07
11115 8.48886421E-06 2.67922211E-05-2.12812698E-07 2.98815219E-06-5.84075121E-06
11116-2.78702893E-05 1.34388437E-07-2.12572529E-07-2.01505035E-07 1.45377271E-07
11117-6.12604443E-07 4.21255785E-06 1.31553093E-06-6.11881768E-07 2.68360944E-06
11118-3.92555812E-05-1.63202356E-05-1.02339582E-05 1.02925112E-05 4.14522250E-05
11119 3.28778259E-05-6.67964240E-06 2.13132614E-05-1.85436475E-08 4.49147176E-07
11120-4.30603528E-07-5.06752598E-07-1.82174674E-07 8.63944640E-07 1.04521974E-07
11121 1.38055003E-06-2.47984797E-05-8.06698896E-05-7.43596272E-07 7.22198429E-06
11122-3.52745052E-05 2.08787042E-05-8.19744687E-08-1.89396070E-07-4.70643212E-06
11123 8.24127167E-06 2.39832582E-08-7.83248396E-07 1.92899574E-08-6.32060172E-07
11124 9.56658616E-07 6.01184188E-06-6.16519496E-07 4.17331532E-06-5.14197674E-06
11125 2.43022806E-05 4.58104508E-06-5.52587532E-05 2.34148205E-05 1.44349164E-03
11126 3.21398679E-04 3.52373247E-04-1.76513726E-04-6.47582425E-07-6.38937778E-07
11127 1.28652020E-06-3.08490183E-07-5.16509746E-08 2.09852801E-06 2.32044033E-06
11128-1.73650208E-05-8.00287279E-05 2.07767122E-04-3.52075537E-08-5.81392718E-07
11129 2.26370098E-06 7.54481850E-07 1.16564963E-06 9.90360029E-06-9.82882361E-06
11130-3.47143510E-06-4.86671014E-06-8.32121311E-05 5.23891694E-05 2.08166114E-05
11131 1.40803101E-05 1.41973799E-04 4.62285631E-04 8.00972850E-05 1.24730323E-04
11132-2.41786129E-06 8.74632402E-07 1.54322889E-06-7.15182288E-07 1.75464049E-06
11133 9.36192968E-07-3.39081773E-08-2.73855629E-07-2.91299278E-07-8.15611082E-07
11134 3.74624812E-07 2.44195686E-06 2.05080668E-06 4.43058157E-06-1.78701766E-06
11135-9.47440168E-06-1.77519262E-06-1.12692452E-05 7.28152036E-06-7.32941023E-04
11136-1.87869472E-05-1.58517509E-04 5.21487298E-05 3.64698703E-07-1.61467106E-07
11137-2.03231597E-07-7.74710168E-08-2.82239199E-07-4.28267986E-07 6.72057708E-06
11138-3.93836388E-05 6.98667216E-04-2.19681104E-04
12  1-6.92751804E-08 1.06951872E-06-7.06037412E-07-5.41022013E-07 1.46881944E-08
12  2-1.35840973E-05 3.72066532E-06 2.98547488E-06-5.98778924E-07 1.00545027E-04
12  3-1.26881571E-05-6.21985686E-05 2.08200406E-05-1.59567594E-03-7.23112246E-04
12  4 1.31845435E-03 1.11094870E-03-1.21279190E-06-2.07399163E-07 1.42019106E-06
12  5-8.83946965E-08-2.59477890E-06-1.87107009E-07 1.42399551E-06 1.00373584E-06
12  6 2.36399001E-07 1.12183547E-06 1.15408337E-06 1.08773720E-06-3.62092485E-07
12  7-5.13510354E-06-4.74185250E-06 2.94620031E-06 1.76098318E-05 3.45649071E-05
12  8 1.47729145E-05 1.24941156E-03 1.75987257E-04 5.32520259E-04-8.17438941E-05
12  9-1.26833584E-06 7.12509885E-07 5.55825954E-07-1.24898531E-07 1.35717441E-06
12 10 2.09712422E-07 7.01202079E-07-8.63163506E-06 1.38100459E-04 7.64685742E-04
12 11 4.74278164E-07-3.19702694E-06 2.98343617E-05-2.92077106E-05 4.87020234E-07
12 12 1.28987847E-07 5.36809479E-08-5.02492243E-07-2.91430850E-07 3.88976564E-06
12 13-9.59843096E-07 2.86357754E-06 1.85615457E-06-3.34166203E-05-2.27370351E-05
12 14-4.00657159E-05 2.10519580E-05-1.99662261E-04 7.76951786E-05-1.00925495E-04
12 15 3.48328363E-05-6.78111147E-07 1.14877454E-06-4.70663389E-07-3.76277748E-07
12 16-5.34036844E-07 5.22518107E-07 1.01111919E-07-3.69184307E-06-2.61465090E-05
12 17-7.59174232E-05 2.30017980E-07 6.62997626E-07-8.00236232E-07-4.36489444E-07
12 18-2.08327870E-07-7.92187705E-06 4.16845649E-06 2.12976901E-06 1.07253323E-06
12 19 1.07649763E-04-2.65787853E-05 3.03167451E-05 5.19669952E-05 1.28481184E-04
12 20 6.39483554E-05 5.90643839E-05-3.78947438E-05 1.57377774E-07-4.32442968E-07
12 21 2.75065194E-07-2.44156426E-07 9.02096900E-07 6.33165917E-07 1.29402618E-06
12 22-1.45477202E-05 4.90466194E-05 4.61288735E-05-9.73934881E-07 7.76036588E-06
12 23-5.92056075E-06-2.04848489E-05-1.04566707E-06-1.29866356E-06-4.78210347E-07
12 24 2.39866185E-07 4.90309239E-09 7.91006822E-06 1.12194700E-06-2.26247622E-06
12 25 7.32508244E-07-6.28392649E-05 2.19438595E-05 5.40496715E-05-1.71732688E-05
12 26 3.89981691E-03-8.87362218E-04 6.20292191E-04 7.79053888E-04-1.14129182E-06
12 27-3.17866319E-07 1.45915814E-06 1.92656794E-07 1.74463245E-07-3.60476673E-07
12 28-5.88306225E-07-2.02367749E-07-6.70715598E-05 1.04409803E-04-1.85824582E-07
12 29-2.06767531E-07 2.22571049E-07-3.51328901E-07 5.76722189E-08-1.28065964E-06
12 30-1.05182594E-06 2.15789394E-06-5.98627990E-07 4.72346814E-05-6.49405995E-05
12 31-1.53499281E-05-2.24900970E-05-9.33791016E-04-2.63448720E-04-7.82318639E-05
12 32-6.46308244E-05 1.11569559E-06-1.07738338E-07-1.00795725E-06-3.89727004E-07
12 33 1.80091625E-08-4.24635985E-07-2.54310851E-07 2.95357652E-07-4.83324119E-08
12 34-5.00160215E-07 7.91459632E-07-5.58526763E-06 8.96096730E-07 2.92745590E-06
12 35-3.64181489E-06 4.96729108E-05-1.27171975E-05-2.72283405E-05 1.61657218E-05
12 36-1.36614046E-03 1.22546764E-04 2.99351367E-04 1.22119235E-04-2.58670093E-07
12 37 1.17634362E-07 1.41035731E-07-6.79011355E-07 1.90325095E-07-3.03879260E-07
12 38 2.66541954E-07-3.86525685E-06-2.91848181E-05-1.11180793E-04-2.57553979E-07
12 39-6.98474309E-07 5.97230628E-05 2.62540297E-05 1.01846996E-06-8.90875091E-06
12 40 6.01670378E-05-1.44349161E-05-2.88166864E-08-2.33097498E-08-1.04891383E-07
12 41 3.78782797E-07-3.52672469E-07 2.81318705E-07 2.10884179E-07-1.67010626E-06
12 42 1.80842738E-06 6.31831420E-06 5.45766470E-06 1.34092986E-05 4.45396219E-06
12 43 6.19889057E-04-1.00999165E-04 1.82866397E-04 1.71098462E-05-8.59919932E-07
12 44 4.56304021E-07 4.03615911E-07-2.57423252E-07-3.15055732E-07 5.26999491E-07
12 45-2.78423288E-07 2.49153018E-06-1.09170138E-05 2.19807605E-05 8.81621025E-08
12 46-5.71465240E-07 2.32883664E-05 8.95076938E-05-7.52517080E-07 4.30322455E-06
12 47-3.68533066E-05-8.14277028E-05-6.37336344E-08 1.38365517E-07 2.57333452E-07
12 48 4.34120701E-07-5.64670163E-07-3.26767918E-06-5.55724174E-07-1.91617334E-06
12 49 2.95904057E-06 2.53576410E-05-7.76451672E-07 5.52422604E-06-4.32730155E-05
12 50 3.09751909E-04-1.42740599E-06 6.32017040E-05-1.06895071E-04 5.66937815E-08
12 51-4.81169905E-07 4.24476123E-07 1.84958253E-07 5.98147651E-07 5.87335511E-08
12 52 1.70257450E-07 3.43744278E-07 9.44651423E-05 5.08366201E-05 2.12205923E-07
12 53-3.49213071E-06-1.55553523E-05-4.67708851E-05 1.30938177E-07-1.39145761E-06
12 54 4.18156869E-05 4.45666808E-05-1.65479925E-07-1.87890112E-07 6.56123346E-07
12 55-5.06707384E-07-7.35336980E-07 6.99663556E-06-1.93781959E-06 2.65854434E-06
12 56 4.55204862E-06-1.57011751E-04 1.03005923E-04-7.20440218E-05-5.87448623E-05
12 57-2.52771900E-03-4.42702207E-04 3.40240471E-04 5.35372932E-04-4.08628490E-06
12 58 2.62770450E-06 1.45858040E-06 2.37508161E-06 1.10813382E-06 5.96553562E-07
12 59-2.90163402E-06 2.99517626E-05 5.95466796E-05-1.77770469E-05-1.74209892E-09
12 60 2.12682056E-07-2.26714718E-07-3.01318036E-07 4.93129905E-07-2.73821093E-06
12 61 9.38267627E-07 2.01712691E-06-2.58513837E-06 7.04179770E-06-1.58541930E-06
12 62-7.84973564E-06 1.00361173E-05 2.48906147E-04 9.12153817E-06-1.78609863E-05
12 63-2.21599444E-05 2.04808014E-07-3.41618918E-07 1.36810904E-07 2.22020450E-08
12 64 1.96539658E-07-1.73402751E-07-4.18676475E-09 7.76955731E-08 2.26971941E-06
12 65 1.14062103E-06 3.47131156E-07-2.88468273E-06-1.00250185E-05-3.78990665E-06
12 66-2.42398448E-06 3.83925196E-05 5.52169324E-05 1.26358060E-05-1.81122926E-06
12 67 3.99198145E-04 3.19831734E-04-6.55527681E-05-1.30172827E-04 1.19390973E-06
12 68-9.42337282E-07-2.51572447E-07-9.73309560E-07-6.37371946E-07-4.21376895E-07
12 69 5.10426635E-06-1.15259418E-05-2.05301996E-04-2.15804809E-03 2.94235442E-03
12 70 2.49104712E-03 6.10957980E-05-5.18830917E-05 3.49038607E-05-9.15018741E-05
12 71 2.66757205E-04-2.61108963E-04 2.13308843E-04-1.78323535E-03 7.56469980E-04
12 72-1.11187453E-03-5.30557435E-04 3.17242465E-03-6.45439067E-04 2.93846045E-03
12 73-2.93279392E-05-3.41559024E-05-2.14366799E-05 5.55925823E-05 1.64046116E-04
12 74-7.05778113E-05 7.41996618E-05 6.55050286E-05 5.15030289E-05-3.11765981E-06
12 75-1.61612486E-06-4.59176712E-06 3.91259332E-05 1.51722047E-05 1.45192648E-06
12 76-4.01441630E-06-2.35150007E-04-2.22557335E-04 3.38163439E-05 1.63234921E-04
12 77 3.51807968E-03-7.12954569E-04-5.23359309E-05-1.27045291E-03 4.19867687E-06
12 78 2.63468840E-06-6.83336527E-06 2.22734098E-05-3.48750867E-06-8.65324085E-06
12 79-1.03092002E-05 5.39149752E-05-3.18026470E-04 5.41047457E-04 1.80302402E-06
12 80-4.08128541E-05-2.69636265E-04 1.82685350E-04 2.30799060E-04 1.99759698E-04
12 81 1.97342317E-06-6.82997573E-06-1.85467420E-05-1.54789325E-05-3.54700074E-05
12 82 7.03844547E-06 8.36910173E-05 4.19044974E-04-1.53293777E-04 1.20327513E-04
12 83-1.16756053E-04-2.90675581E-03-1.03823587E-03 8.14453131E-04-6.15166468E-04
12 84 4.62344416E-06 5.56101995E-06-1.01844641E-05 2.74624187E-05 2.84807093E-05
12 85-3.01009606E-05 1.16523027E-05-1.05374098E-04-5.30332932E-05-3.26658483E-04
12 86-9.65939071E-03-7.93261418E-03 2.88554269E-05 8.95537314E-05 3.12225086E-05
12 87-3.68269847E-04 3.97368883E-05 4.10040402E-04 1.52127307E-04-1.50238037E-03
12 88 1.69760300E-04 4.98458212E-04 9.32400228E-05 1.84848940E-03-4.07711783E-04
12 89-8.12915823E-04-1.32017179E-04 7.55198292E-05-1.35662916E-04 6.01430871E-05
12 90-7.96226526E-06-3.57986200E-05-8.60130989E-05-1.08584031E-05 6.18799089E-05
12 91-4.57842245E-05 1.46355113E-03-1.25024074E-05 9.65749871E-05 1.46957104E-04
12 92-1.69304710E-04-5.63061079E-01-4.66218697E-01-7.11168832E-05 6.80633104E-06
12 93-1.57346037E-04-4.73479403E-03 7.13516176E-05-1.04672716E-04 5.38086495E-05
12 94 4.95676885E-03 1.76584749E-05 4.35643693E-04 1.77932606E-03-7.42479371E-03
12 95-1.25615612E-03-1.10688509E-04-1.89407870E-03 1.05645600E-04 5.00249048E-05
12 96-1.55670504E-04 1.42125995E-06-5.75685730E-06-9.42871195E-05-3.38886694E-04
12 97 9.79369098E-06 6.22190563E-05-7.33431036E-04 1.76906621E-02 1.47022591E-02
12 98-6.93778678E-05 1.59957001E-05 3.94825226E-05-4.95515776E-05-3.39440614E-04
12 99 9.71738905E-05 2.18904198E-04-1.72477627E-03-8.38771432E-04 4.69961771E-04
12100-1.41534736E-04 1.60637713E-03-1.17966733E-03-1.88109045E-04-1.01253878E-03
12101-8.63001093E-05 4.62018638E-05 4.00982455E-05 8.44007419E-05 1.24875432E-04
12102-3.18464085E-05 2.98116319E-04 2.44985883E-04 4.81619763E-06 5.06390857E-06
12103-3.64606922E-06 3.04509914E-05-2.49377607E-05 1.99705095E-06 9.42224191E-06
12104-3.10612479E-04-1.53485322E-04-1.22076397E-04-1.49029222E-06 2.71433165E-03
12105 4.12487017E-04 5.22713689E-04 2.56967789E-04 3.34571986E-06-1.38091139E-05
12106 1.04633940E-05-2.21878199E-05-9.02393994E-06 8.37257414E-06-2.71907217E-06
12107 2.19005552E-05-3.81315417E-05-3.52404724E-04-3.40696104E-06 2.94870677E-05
12108 1.09202573E-05 4.78914080E-05-6.81503103E-06 3.92271542E-05-1.03083318E-04
12109 4.28397922E-04 4.36141390E-04 3.56272960E-04 8.16454363E-06-5.61931767E-06
12110 4.46748448E-06 5.63446712E-05 8.45122026E-06-2.90997569E-07 2.05352661E-06
12111-2.84397484E-04-3.72877779E-05 1.84863047E-05-1.16283909E-04-2.38571368E-03
12112-5.09456451E-04 2.22937945E-04-9.30996267E-05-8.24077594E-06 1.15476649E-05
12113-3.30688898E-06 4.59527878E-06-4.33369573E-07 1.51843069E-05-3.25242648E-07
12114 3.89457708E-05 8.81364244E-05 1.92714075E-04-4.28371545E-06 3.23311404E-05
12115 1.86584888E-05-1.96861577E-04-1.06006833E-05 4.13368100E-05-6.11287631E-06
12116 8.37493305E-05 4.58940457E-04 3.81718037E-04-2.58888501E-06 5.57195599E-06
12117-3.07215910E-06-3.87527187E-05 3.91332424E-05 6.32568699E-06-1.17681505E-05
12118 6.34382280E-04 2.91563464E-04 1.25444278E-04-2.99912243E-05-5.55578696E-04
12119-4.14529295E-05-4.37888318E-04 2.90026947E-04 1.82286935E-05-1.69234813E-05
12120-1.30521218E-06 1.74759510E-05 1.69594851E-06 4.62353057E-06 3.49274677E-06
12121-7.89603043E-05-1.26811338E-05-8.99300016E-04-2.70773085E-06-2.01494873E-05
12122 6.57597205E-05-2.40894614E-04 4.37175188E-06-4.53988427E-05 8.55894452E-05
12123 2.03476827E-04-5.69754489E-05-4.92233436E-05 4.96906664E-07 6.88593595E-07
12124-5.70536933E-07-1.43567476E-05-5.66565066E-06 7.55428563E-06-3.41851499E-05
12125 6.97557599E-04 1.64311458E-04 7.18995663E-05-3.23853274E-04 1.66551992E-03
12126 7.07870849E-04 1.24363397E-03-5.53657327E-04-4.26172730E-06-4.57638133E-06
12127 8.83810863E-06 1.43903531E-05-9.31931054E-07 4.06655190E-06-1.03420389E-05
12128-7.64496444E-06 5.84564956E-05 1.30070050E-03-2.69605945E-06-3.06458612E-06
12129-3.53875074E-06-9.14714911E-06 1.01290643E-05-5.75664199E-07 1.35092191E-06
12130-1.47880085E-05-3.34098553E-06 1.40362884E-04-5.06075555E-05 8.32369927E-05
12131 7.87930138E-05-9.99344220E-04 4.72951896E-04 1.04376575E-04-1.30045230E-04
12132-6.16252145E-06 1.33594117E-07 6.02892733E-06-8.18999650E-06-3.58842126E-06
12133 1.03960252E-06 3.37011327E-07 4.95290680E-07 1.81309339E-06 3.17001098E-07
12134 3.10914618E-06-8.71509727E-07-5.53753703E-06 5.03240173E-07-7.13449496E-06
12135-9.50182401E-06 4.06971115E-05-2.37917823E-05 6.82695606E-05-1.13332894E-03
12136 2.76096101E-05-2.55357365E-04 2.14449654E-04 3.89071957E-06-2.57322360E-06
12137-1.31749597E-06 4.62450333E-07-3.06237815E-06 2.41782181E-06 4.36823813E-06
12138-1.79809814E-05 2.18049521E-04-3.57033200E-04
13  1 2.42179285E-05 2.40538137E-05-3.87860290E-06 2.18462022E-06-5.82404749E-07
13  2-5.82099416E-05 1.25348412E-05 2.15529217E-05-4.50993000E-06 3.96222089E-04
13  3-2.07005334E-04-3.45118619E-04-1.01644897E-04-5.60203486E-03-9.49982121E-04
13  4 2.57466719E-03 5.51438366E-04-6.17853456E-08-1.06808983E-06 1.12987518E-06
13  5-1.18869457E-05-1.74195092E-05-1.29204566E-05 1.95686171E-02 1.61443572E-02
13  6 6.53822210E-05-1.95587734E-05-5.97540220E-05 2.92812041E-04 3.17320119E-04
13  7-1.35794357E-04-3.10297048E-04 2.18602427E-03 3.59764889E-04 5.39348018E-04
13  8-6.73336084E-04-6.81716744E-03-1.82119160E-03-6.16397983E-04 1.20118462E-03
13  9 4.46627901E-05-9.18362062E-05 4.71734161E-05-2.31692313E-05-1.56727886E-04
13 10 2.70711502E-05 2.65255059E-05-1.65760614E-04 4.57048736E-04-7.69864408E-04
13 11 2.08279419E-05-7.44538847E-05 4.00322090E-04-1.11869324E-04 5.62796987E-01
13 12 4.65994448E-01-8.30988630E-05 1.36947011E-04 7.53154340E-06 4.77396431E-03
13 13 6.03509281E-05 8.18259245E-06-7.25551354E-05-4.80192393E-03 1.42730307E-04
13 14-1.91959255E-03 2.41795870E-04 4.81054652E-03-9.54741912E-04 1.15110381E-03
13 15 8.73814931E-04-9.54119034E-05 1.74115013E-04-7.87031100E-05-5.70898619E-05
13 16-1.85062398E-05-3.41831047E-05 3.43108205E-04-4.98754028E-05-1.77357415E-05
13 17 6.36026516E-04 1.34272714E-02 1.10522799E-02 3.29909692E-05-3.74122491E-05
13 18 8.29260087E-05 3.88167068E-04 6.06113415E-05-2.23930903E-04 3.80839233E-04
13 19 1.66546277E-03 1.91762644E-04-1.11680421E-04 6.44402541E-04 9.61394573E-04
13 20 2.55728722E-04 2.55139096E-04 1.63429522E-05-6.48237107E-05-4.84159246E-05
13 21 1.13239635E-04-3.30676937E-05 1.31717292E-05-1.24809156E-04 1.70731449E-05
13 22-1.00155027E-04 1.95445934E-04 7.00740759E-05 1.11677819E-05-6.83595130E-05
13 23-1.18316020E-04-3.16092084E-05-1.94947066E-04-1.71929988E-04-1.86439117E-06
13 24 2.07252617E-05-5.51482382E-06 3.32852378E-05-1.11133690E-05-1.02062483E-04
13 25 4.89144670E-06-5.71224923E-04-6.57899049E-05 1.82803458E-04 5.36670775E-05
13 26 4.15541199E-03-7.18906644E-04 7.45073049E-04 1.01994873E-03-1.57395437E-05
13 27 2.37725677E-05-8.03302403E-06 3.25897114E-05-1.61882582E-05-2.71521865E-05
13 28-9.24863989E-06 8.22550637E-05-2.29711000E-05 1.29514551E-05-1.17274973E-02
13 29-9.76833089E-03-6.75881204E-05-6.05447303E-05 6.19764654E-06 1.18124479E-04
13 30-3.18990165E-04-2.84239493E-04 2.10348172E-05 1.76338223E-03-9.75115267E-04
13 31-1.17598105E-04 3.67018366E-04-1.81461801E-03-1.75579259E-03 9.03661882E-04
13 32 8.86887248E-04 5.33410962E-05 1.30879374E-05-6.64290336E-05 1.54328560E-04
13 33-4.30924679E-05-2.20740336E-05 1.44958746E-05 1.23760118E-05-2.78919273E-06
13 34 2.59663998E-06 8.32529244E-07-1.29079113E-05 1.08073787E-05-1.09541671E-05
13 35-5.38146414E-06 2.89112484E-04-1.16516793E-04-1.15819459E-04-1.96760592E-05
13 36-1.64626231E-03 1.78200618E-04 2.33067203E-04 4.31423486E-04-4.36831678E-06
13 37 5.17752970E-06-8.09212920E-07 3.35193717E-06-3.08051408E-06 2.31058869E-07
13 38 1.58542667E-06-1.36628412E-05 3.23941698E-05-1.52896078E-04 1.24736214E-06
13 39-2.04658218E-05 2.07876201E-04 2.06196212E-04-2.74258904E-06 1.15460247E-05
13 40 1.29551431E-04-1.85242773E-04-5.57869403E-04-4.56804135E-04 6.80696550E-06
13 41-2.91807840E-06-5.74452321E-06-6.21524151E-05 1.04073005E-05 6.69113154E-06
13 42 3.66058304E-06 3.62879480E-04-7.73517918E-05 7.90063794E-05 4.71411870E-05
13 43 2.95553186E-03-4.81174735E-04 2.37805431E-05 3.06970375E-04 5.71363604E-06
13 44-2.71017149E-06-3.00346455E-06 1.70808136E-07-6.05231284E-06 1.75091194E-05
13 45 3.70829415E-06-5.55932721E-05-6.01575954E-05-4.92092172E-06 1.03758739E-05
13 46-4.54707677E-05-1.84602674E-05-1.81686908E-04 2.76465405E-06-2.85096882E-05
13 47 2.16493748E-05 1.11760561E-04-6.94890805E-04-5.73747233E-04-3.70366891E-06
13 48-7.65162947E-07 5.30549240E-06-5.87401375E-06 4.04519678E-05 2.23419384E-05
13 49 1.21626118E-05-4.15778369E-04 1.89987802E-04-2.06368192E-05 1.05239285E-04
13 50 4.01955428E-04-2.59491560E-05-2.75549853E-04-2.67310351E-04-1.52317964E-05
13 51-3.58930405E-07 1.55907268E-05 1.74601617E-06-1.60371504E-05 3.53839264E-06
13 52-1.34953509E-06 3.73687019E-05 3.70256388E-05 3.50552696E-04-3.49589064E-06
13 53 3.60403982E-05-4.46789036E-05 7.44786077E-05 6.18252617E-06-9.12112641E-06
13 54-1.36465188E-04-1.48920625E-05-4.83655367E-05-4.24982330E-05-1.95168922E-06
13 55 4.43905581E-06 3.67578308E-07 2.01122062E-05-6.39357811E-06-8.96103686E-06
13 56 1.85985123E-05-6.78716768E-04 1.06381799E-04 3.14803035E-04 5.66711933E-05
13 57 8.31789568E-04 4.18186258E-04-4.74114835E-04 3.84767325E-04-1.05056393E-05
13 58 1.52941226E-05-4.78848332E-06-4.99617619E-06-1.75670152E-05 3.56460324E-06
13 59 6.05932388E-06 3.13466065E-05 1.86401045E-04-2.42664725E-04-3.56061846E-07
13 60-2.92742138E-06-2.31511976E-06 4.33972701E-06 1.79177380E-07 2.79820193E-05
13 61 1.28616541E-05-1.73894802E-05 4.26011098E-08-1.26575226E-04-6.98024254E-05
13 62 8.66599297E-05-1.51921823E-05 4.40299783E-04 9.84665809E-05-1.31529033E-04
13 63-7.27643453E-06 1.35411508E-08-2.01415645E-06 2.00061530E-06 5.16252908E-06
13 64-1.13072559E-06-1.86660878E-07-3.28526099E-07-5.65332918E-08 7.65411636E-08
13 65-3.71521622E-07 1.41435515E-06-7.84599687E-06 4.22369900E-06-3.65157939E-06
13 66-4.44292113E-06 9.52743689E-05 5.75503147E-05-3.65788529E-05 1.08722391E-06
13 67 3.53282193E-04 2.79334148E-04-8.34966054E-06-2.16767416E-05 1.52283722E-06
13 68-6.38570043E-07-8.84267176E-07-3.38507023E-06-2.85937724E-06 5.57867399E-07
13 69-7.07722517E-06 4.09712075E-05 2.14331490E-04 7.83333215E-04 8.67462631E-09
13 70 1.03405298E-06 7.53080734E-07-1.09886344E-06 1.67323228E-06-1.42107092E-05
13 71-1.45685846E-06 5.56926221E-06-9.51439113E-06 1.68031001E-04 1.17891126E-04
13 72 2.16757669E-05 7.13574074E-05 4.07433684E-03-5.46160375E-04 1.75854553E-03
13 73 9.65123988E-04 1.45809898E-06-1.73747693E-06 2.79377950E-07 2.93128704E-06
13 74-2.66437846E-06-1.17829133E-06 4.73186292E-07 1.51266567E-07-1.80655425E-07
13 75 1.48255439E-07 1.45971340E-07 1.71458013E-06 1.43454461E-06-8.72149133E-07
13 76-7.15874866E-07-1.03285410E-05-9.60609094E-06 1.02464888E-05-1.12307664E-06
13 77-5.95998570E-04-9.08534272E-05 1.41070276E-04 4.38387415E-05 1.75623892E-08
13 78-6.19426268E-07 6.01863878E-07 4.20963604E-07-1.90533125E-07-7.72393111E-08
13 79 9.32579153E-07-6.51933156E-06 3.96601831E-05 1.60907750E-04-1.37576791E-07
13 80-4.81411001E-07 2.29105756E-05-9.55205529E-05-3.50035604E-07-3.76018552E-07
13 81 3.21360935E-07-5.60752706E-08-8.05039476E-08 1.63388546E-06-1.39711430E-06
13 82 2.37934640E-08 1.99974069E-07-2.90333131E-06 5.84571182E-06 4.07101194E-06
13 83 5.71175422E-08-6.64806744E-04-1.92843513E-04 1.52043941E-05 1.78265319E-05
13 84 7.22476932E-07-4.85875753E-07-2.36601179E-07-6.81543064E-07 3.81568110E-07
13 85-2.39810767E-07-3.53225463E-07 2.04070219E-06 1.80387350E-05 2.84217056E-05
13 86-4.32559498E-08 4.36919766E-07-9.06594408E-08 1.35537171E-07-5.46182050E-07
13 87-5.80770007E-06-2.85732120E-07-7.56312337E-07 2.12626229E-06 7.83305774E-05
13 88-7.57630844E-06-3.79327026E-06-1.49738639E-05 1.57622475E-03 1.70378751E-04
13 89-2.20998218E-04 2.81418264E-04-5.25110773E-07 1.91540582E-07 3.33570191E-07
13 90 5.89300916E-08 1.22117845E-07-4.68303781E-07-1.54012377E-06 1.28327805E-05
13 91-1.52429907E-04-8.56913324E-04 1.10040200E-06-1.07035039E-05 3.24997511E-05
13 92 2.85458483E-04 4.76852228E-07 8.34061350E-07-4.22090590E-07 3.99069213E-08
13 93 1.73551127E-07-4.07375021E-06 1.37024745E-06-2.18442923E-07-1.05246746E-06
13 94 5.66801680E-05-1.42670301E-05-2.61099392E-05-1.16790061E-05-6.60974184E-03
13 95-2.41481065E-04 3.49312277E-04-1.44112265E-03-1.56425871E-07-1.11731659E-07
13 96 2.68157530E-07-2.29259658E-07-1.34972309E-06 1.64397239E-07 1.22530278E-06
13 97-1.29571357E-05 1.11008847E-04-1.61438252E-04-3.77961704E-08 5.77277030E-08
13 98 4.98005043E-07-6.09235121E-07-1.74462865E-08-5.01447818E-07-2.58209934E-06
13 99 3.24003974E-06-4.97308017E-07 5.73987935E-06 2.42775854E-05-1.48460382E-05
13100 2.51023389E-05 3.07131918E-03 7.13891904E-04-2.93262772E-04-1.72121777E-04
13101 2.19152917E-07 3.29154470E-07-5.48307387E-07 7.40136604E-07-3.67322663E-08
13102 3.09454469E-07-3.51148915E-07 4.72239588E-07 1.11959923E-06 6.66730171E-07
13103-2.77017253E-07-6.10672485E-06-4.60049384E-06-3.72663480E-06 6.96266841E-07
13104 7.37319529E-06-9.44036119E-06 1.69095691E-05-2.72926523E-05 2.21615931E-03
13105 2.06889988E-04 6.67201763E-04 7.06383484E-05-8.92938604E-07 1.40537709E-06
13106-5.12438487E-07-1.04855367E-06-1.17855044E-06-6.38355529E-07-5.14409462E-07
13107 5.97188269E-06-5.85233801E-05 1.21046910E-04 3.31642669E-07-2.35546959E-06
13108-8.81608013E-05 7.67610071E-06-7.34152526E-07 1.87974873E-06-6.92577318E-05
13109 2.18494661E-04 3.44221855E-09 2.44715206E-08 1.03823949E-07-6.04768892E-08
13110-7.42730631E-08-1.35760568E-06-3.79272440E-07 2.56428200E-07 2.45904629E-07
13111 2.79802874E-05 2.26551320E-05-8.72240027E-06 6.60889027E-06-3.15467216E-04
13112-1.25492781E-04 8.65717209E-05-2.30804137E-05 5.09547448E-07-1.51028359E-07
13113-3.58519089E-07 6.87653083E-08 4.53883747E-07-1.61537943E-07 6.83459299E-07
13114-5.93782681E-06 3.26350228E-05-1.15158919E-04 7.52649922E-08-9.71421400E-07
13115 1.77168946E-05-9.98306521E-06 1.52275495E-07-2.19103345E-06 1.12954170E-05
13116 1.96281929E-05 1.30906969E-08-9.02267135E-08 1.33646037E-07 2.74611066E-07
13117-1.77168791E-07 1.61059529E-06-3.27167584E-07-1.38374698E-06 8.84897429E-07
13118-2.23651161E-05-6.34424956E-06 2.05559547E-06-7.40534234E-06-2.35214155E-04
13119-1.50179327E-04 5.87652699E-05 4.69435292E-05-7.21168790E-07-6.23961460E-08
13120 7.83564936E-07 9.52250869E-08 4.22287006E-09-4.55077827E-07 7.85938173E-07
13121-3.59038961E-06 3.25289621E-05-1.01433754E-05-4.06182987E-08 1.62783737E-07
13122-5.72075779E-06-3.37027843E-05-9.15769359E-07 6.55933020E-06-3.71211743E-05
13123-3.59024150E-05 1.67007770E-07 1.33766208E-07 1.09474195E-06 3.31546662E-07
13124 2.98954327E-07 5.15591953E-06-6.35786939E-06-1.02680670E-06-2.12825237E-06
13125-7.57633751E-05-2.55448624E-05 3.33574110E-05 4.33838100E-05-1.66945902E-03
13126-7.02711041E-05 3.01269262E-04 7.59293019E-04-4.94817666E-07 1.71957973E-06
13127-1.22476206E-06 4.97819468E-07-6.27172436E-08 1.92992100E-07-7.82806868E-07
13128 8.46151768E-06-1.28107251E-05 7.48230531E-05 3.24078163E-08 5.49025494E-07
13129 1.68233863E-06 1.51940254E-07 1.22525268E-07-4.75735993E-06-8.17747135E-06
13130-2.70059271E-07-1.04982394E-06 3.61596759E-06 6.36941569E-05 7.28864367E-06
13131 3.54971057E-06-4.46082756E-04 1.21283550E-04 4.83721642E-05-1.55712943E-04
13132-6.55165492E-07 2.30795653E-07 4.24369839E-07-7.82639334E-07 1.28201569E-06
13133 1.79783631E-08-3.03123718E-08 1.35723615E-07-1.82528350E-07-2.07137970E-07
13134-6.89326076E-07-3.04935384E-06 2.34013694E-06 8.15282823E-07 2.74908444E-06
13135 2.43534533E-05-1.47996960E-05 2.56642418E-06-1.94770661E-05-2.76791525E-04
13136-9.37259365E-05-1.30380806E-04 1.68391976E-05 2.30387507E-07-8.34633476E-07
13137 6.04245970E-07 5.11971733E-07 5.84570786E-07-9.18385805E-07 3.63718391E-06
13138-3.16848374E-05 4.23611713E-04-4.03011499E-04
14  1 5.42185132E-08 1.15718130E-07 9.20669171E-07 6.01275020E-07 5.20598143E-07
14  2-2.31229150E-06-2.88015507E-06-1.85810234E-06-3.02161062E-06 3.61370184E-05
14  3-3.84605136E-07-3.63884211E-05 9.86487962E-06 7.73551683E-04 5.47357694E-04
14  4 5.19511751E-04 3.52380343E-04 1.54330568E-06-3.47034558E-07-1.19627112E-06
14  5 2.99688731E-07-2.41962483E-07-6.08825025E-07 3.01833363E-07 7.46124309E-07
14  6 1.32483526E-06-3.29810633E-08 6.73323755E-07-8.45519270E-06-5.42996122E-06
14  7-1.23296211E-06-2.04186432E-06 8.22187358E-05 3.39674048E-05 6.24514238E-05
14  8-2.16370652E-05-1.47155246E-03-4.04864029E-04 3.57078374E-04 5.39688841E-04
14  9-9.33403857E-07 1.40642218E-06-4.73018320E-07-1.70542394E-06-8.49896970E-07
14 10-1.22010691E-06 4.76847194E-07-3.86137830E-06 1.53675655E-04 5.08577648E-04
14 11-2.63670108E-07 2.19569629E-06 2.90044395E-05-1.40017120E-04 3.66522351E-07
14 12 2.00397313E-07-6.64485612E-07-3.30459584E-07-8.84688463E-08 4.35090013E-06
14 13 3.09184246E-06 2.38858384E-06-1.51948053E-08-5.42409938E-05-5.98193097E-06
14 14-5.72252127E-05 1.35932869E-05 2.85714273E-03-4.62875458E-05 3.12858911E-04
14 15 3.93558350E-04-1.84279362E-07 5.68684012E-07-3.84404650E-07-7.03076380E-08
14 16-4.89177192E-07 1.09763913E-06-8.94216165E-08-3.29732462E-06-6.62603636E-05
14 17 1.45670329E-06-6.05693198E-07 5.08772940E-07-1.14240876E-06 8.58784946E-07
14 18-7.45767214E-07-1.11573467E-05 6.16984928E-06-4.36683788E-06 3.08976706E-06
14 19 9.50004293E-05-1.59263904E-05 3.70780923E-05 3.96659263E-05-2.21793441E-04
14 20-3.52055692E-04-8.94567793E-06-1.10279043E-04-1.86780652E-06 6.26546453E-07
14 21 1.24126006E-06 1.01824695E-06 1.97493711E-07 4.44666218E-07-2.52059335E-06
14 22 1.33608683E-05-3.46762984E-05-6.01684977E-04-1.10490600E-06 7.24593167E-06
14 23 1.00226248E-05 1.27349551E-04-3.31835134E-08 3.22837118E-08-6.60672918E-08
14 24-5.84576861E-07-2.12745645E-07 8.26075158E-08-5.74139217E-08 2.77867360E-06
14 25 1.21583785E-06-2.31489106E-05 1.07700952E-05 1.10174185E-05 2.57534205E-06
14 26-6.55695963E-04-2.79611336E-04-3.59402909E-07-2.81888112E-04-1.25281060E-06
14 27 3.11779761E-07 9.41030837E-07-6.51238162E-07 1.06628234E-08-9.68002431E-07
14 28-9.70371256E-07 4.31309843E-06-5.42496672E-08-3.12863708E-05-9.80359834E-08
14 29-3.14085147E-07 3.28235889E-08 1.23209037E-07-3.78604291E-07 1.43284963E-06
14 30-9.63251230E-07-1.01282688E-06 1.90146184E-06 2.58426157E-05-3.97781690E-05
14 31-4.47071549E-06-1.70825111E-05-6.08186331E-04-1.96476171E-04 3.87694874E-04
14 32-4.95270795E-04 5.57335292E-07 3.15447183E-08-5.88880011E-07-7.37226410E-08
14 33-4.39954793E-07-6.42744558E-08-4.70085650E-07 5.93400028E-08-9.16387349E-07
14 34 3.14119318E-07 3.74955501E-07-4.83742879E-06 3.44027627E-06-1.32417601E-06
14 35-1.48298292E-06 3.88270341E-05-2.74020319E-05-1.53432615E-06-7.54032745E-06
14 36-8.55895331E-04 4.12423252E-05 1.51087138E-04 8.28730963E-05 1.25513053E-07
14 37-2.75381483E-07 1.49868430E-07 4.64603662E-07-2.39992275E-07 1.54675878E-06
14 38 3.80738742E-07-4.11866488E-06-2.40847345E-05-9.26412926E-05 8.40833882E-07
14 39-5.82909448E-06-1.83946248E-06 4.19036159E-05-6.61242594E-07 5.17182532E-06
14 40-1.53347034E-05 1.08769632E-05 8.47557733E-08-9.16790783E-08-3.09012022E-08
14 41 3.36615036E-07 4.09778433E-08 1.58665576E-06 1.16350128E-07-1.49006771E-06
14 42 1.77409908E-09-2.93390029E-06 1.30890732E-06 1.08218414E-05 8.77159576E-06
14 43 2.19813877E-04-4.20344942E-05 5.56452683E-06 2.74117090E-05-2.17278748E-07
14 44 1.66793784E-07 5.04849636E-08-1.77663033E-08-3.77058517E-07 1.68356519E-07
14 45-1.91035001E-08 1.42950215E-06 1.09001089E-05-2.23473248E-05 1.36698545E-07
14 46-4.19086112E-07 2.44871312E-05 2.14050719E-05-4.34916863E-07 2.30900899E-06
14 47-1.20471209E-05-5.27337043E-06 1.11355863E-07-5.78014584E-08 5.11024830E-07
14 48-1.92009787E-07-4.51722251E-07 2.94679472E-07-2.14246398E-06 8.30225395E-07
14 49 2.15045620E-06 9.51110134E-06 6.13347106E-06-1.18002265E-05-2.79392184E-05
14 50 5.26737349E-04-2.02273602E-05-1.21123707E-04-1.18615949E-04-1.53224284E-07
14 51 3.68692940E-08 1.16354990E-07 2.68201050E-07 6.93370658E-07-4.92823470E-08
14 52 2.30136049E-07 6.75209058E-07 6.68957150E-05 6.32271314E-05-1.63455329E-07
14 53 1.19285190E-07-3.28477210E-06 5.70215463E-06 9.31436896E-08-1.77244195E-06
14 54 1.20929629E-05-1.01951163E-05 2.68469404E-07-1.13015906E-06 2.97271285E-06
14 55-1.16302848E-06-3.40666815E-07 1.30445243E-05-1.82140128E-05 6.03951456E-06
14 56 2.46753303E-06-6.85956311E-05 5.96440545E-05 3.49705618E-05 4.30558149E-06
14 57-1.59683783E-03 2.18514058E-05 6.33339056E-05 8.36462500E-05 1.25925925E-06
14 58-9.97725841E-07-2.61533410E-07-3.01716988E-06-1.05918757E-06 6.34747620E-07
14 59 7.90667064E-07-4.12371297E-06 6.25626322E-06 4.98383843E-05-5.58217133E-08
14 60-4.40151386E-07 1.31070112E-06 4.25594630E-07-3.99728212E-07 4.15551843E-06
14 61-5.66983517E-06-1.87264051E-06 1.78316785E-06-8.93180943E-06 2.08242478E-05
14 62 1.03986030E-05-8.21065256E-06 9.74467754E-05-6.73310316E-06-6.98193617E-05
14 63-2.20768307E-05-3.58636998E-07 1.10247715E-06-7.43840152E-07-1.93256458E-07
14 64 6.64359776E-07 8.78810310E-07-6.72760164E-09 1.10587989E-07-2.73583748E-06
14 65-1.21989042E-06 2.29883723E-07 3.79287160E-07 1.29702015E-05 5.21186172E-06
14 66-1.12090377E-06-2.91100478E-05-5.92157597E-05-2.16158453E-05 7.90845959E-06
14 67 3.43856660E-04 8.32534369E-05-1.52339681E-04 7.48282877E-05-4.02810909E-07
14 68 4.57450632E-07-5.46397229E-08 1.74671591E-06 1.35034031E-06 7.19973857E-07
14 69-4.11524433E-06-1.16395971E-05 4.30996819E-04 1.55912564E-03 2.27024995E-05
14 70 2.25162834E-05 5.38773340E-06 2.87927916E-06 2.48614525E-06-4.34465239E-05
14 71-7.75559693E-06-2.83237258E-05-2.26540974E-05 3.15710001E-04 2.04502091E-04
14 72 3.83668405E-04 8.15687281E-05-7.25144584E-03 1.37704501E-03-1.77223977E-03
14 73-4.98780401E-04 6.70918609E-06-1.70600241E-05 1.03508380E-05-1.25333063E-05
14 74 4.10053996E-06-4.20599201E-06 1.47195391E-02 1.21286567E-02-4.86818567E-05
14 75 3.94973197E-05-6.58936421E-05 2.56349644E-04-2.48093890E-04 2.11303853E-04
14 76-3.25343350E-04 2.21852286E-03-1.37744298E-05-2.08949355E-04-9.25608080E-04
14 77-2.73966030E-03 8.36415932E-04-2.80211168E-04 1.05035437E-03-3.16765824E-05
14 78-5.96834547E-05 9.13600371E-05-4.63520697E-05 1.27509630E-04-8.76340167E-05
14 79 2.10559214E-05-1.50966340E-04 4.67895781E-04-3.36592573E-04 1.83515729E-05
14 80-8.10712916E-05 4.18298423E-04-1.07073959E-04 5.62934734E-01 4.66106310E-01
14 81 1.26023716E-04-9.35903540E-05-3.28879494E-05 4.77801198E-03-3.75277364E-05
14 82 1.45593535E-05-7.41618466E-05-4.88396264E-03-8.78467107E-04 1.52430285E-03
14 83 9.18489591E-04 2.01577516E-03 9.34807865E-04-7.83193267E-04 6.80414389E-04
14 84-3.67718831E-05 6.05704022E-05-2.37985192E-05-1.35534934E-04-5.93758058E-05
14 85 9.22461200E-05 3.44982284E-04-5.70313234E-05 4.02595236E-06 5.92192259E-04
14 86 1.45805195E-02 1.20076871E-02-6.08426159E-05-1.57508233E-05 7.16338777E-05
14 87 3.91341788E-04-2.46728491E-04-9.42730654E-06 3.79147589E-04 1.66976175E-03
14 88-3.22586705E-04-2.71031277E-04 5.34823915E-04 3.08824992E-04-1.77051463E-04
14 89-1.46099027E-04-8.78126811E-05-6.21776571E-06-1.09155745E-04 1.15373511E-04
14 90-2.20458496E-06-1.15437097E-04-2.91631346E-05 1.68298161E-05-9.30318283E-05
14 91 6.64132243E-05-3.79114967E-04 1.23492219E-05-6.65082226E-05-8.13487911E-05
14 92 1.78157015E-04-3.58169702E-04-3.07016318E-04 1.05163361E-05-1.33468242E-05
14 93-1.15148278E-05 2.72837149E-05-2.66512631E-05 8.39090513E-05 4.70731198E-05
14 94-5.30442881E-04 9.78715230E-05-1.83042803E-04 9.51874241E-05 7.58735119E-03
14 95 8.09510527E-04-1.02427615E-03 1.88429891E-03-3.18434834E-05 2.35518356E-06
14 96 2.94882998E-05 9.53586110E-07-1.44649533E-06 3.42836424E-05-1.12472980E-05
14 97 1.03742577E-04-7.63580313E-05 3.73328375E-04-1.09670154E-02-9.13837980E-03
14 98 3.72474843E-05 5.80055836E-05 5.78171395E-05 1.24516056E-04 1.83735399E-04
14 99 2.82846339E-04 2.62449846E-04 1.71962126E-03 6.98984572E-04 1.05279205E-04
14100 7.63531647E-04-2.13246238E-03 7.43096771E-04-1.65007385E-04 7.94525357E-04
14101-5.77954249E-05 7.06730794E-06 5.07281170E-05 8.07339683E-05 9.19105481E-05
14102 1.13050783E-04 1.20571447E-05 1.01977903E-05 2.87505576E-06-2.79032538E-06
14103-1.82109139E-07-1.32272556E-05-1.10129827E-05 1.35477658E-05-3.54799853E-07
14104 3.50077472E-04 4.19549606E-05 1.55232714E-04 7.92952157E-05-1.17036858E-03
14105-7.01770602E-05-3.95181558E-04 1.91005669E-04-4.98191518E-06 3.68247600E-06
14106 1.29943917E-06-3.03583584E-06-1.00251958E-06 4.26322798E-06 1.16898492E-07
14107-5.19716401E-06 1.15519105E-04-2.48412378E-04 1.42940300E-06-1.88773110E-05
14108 2.08359503E-04 1.46943542E-04-1.95797896E-06 3.43201930E-07 1.76617697E-04
14109-3.45634953E-05-4.99323145E-04-4.08647928E-04-5.55273392E-06 4.56501548E-06
14110-6.28420986E-06-5.88148368E-05-7.02764029E-06-1.07005808E-05-3.29602439E-06
14111 3.34574546E-04 7.14506713E-05-7.33102808E-05 2.53022002E-05 2.06469230E-03
14112 2.87907726E-04 6.56239567E-06 2.54461798E-04-1.57327599E-06 1.07662741E-05
14113-9.19299810E-06-3.36310716E-07 1.44792062E-05-8.62716064E-06 3.28036855E-06
14114-5.29909248E-05-9.84537538E-05-1.52652329E-04 9.92788080E-06-3.99603319E-05
14115-5.22839903E-05-1.56615395E-04 2.13137702E-06-2.54192027E-05-4.65974274E-06
14116 1.16247245E-04-5.05873704E-04-4.17311412E-04 1.49977772E-06-1.71641254E-06
14117 6.53969414E-06-5.16187790E-06-3.10293213E-05-2.85471994E-05-1.82055556E-05
14118-3.74109703E-04-1.97462941E-04-7.06285225E-05 1.47737694E-05 5.92491455E-04
14119 8.60857749E-05 2.82274490E-04-1.89853473E-04-1.97065562E-05 3.93898569E-06
14120 1.57675705E-05-6.75652488E-06-3.76548529E-08-1.29126824E-05-8.74808563E-08
14121 2.56944079E-05 4.99660973E-05 4.63530720E-04-3.58116216E-06 3.88863722E-05
14122-6.04145913E-05-2.86789843E-05 7.33614281E-06-1.35627756E-05-1.12392152E-04
14123 1.45363904E-05-3.85437077E-05-3.30578314E-05 1.68405679E-06-2.32400381E-06
14124-2.68445694E-06 5.43255759E-06 5.31426036E-07-8.80699271E-06 2.54765772E-05
14125-6.90469292E-04-2.69838881E-05-2.94314396E-04-2.56707687E-04-1.63381620E-03
14126-2.75018994E-04-1.26794575E-03 3.12167045E-04-1.43614136E-05 6.68652017E-06
14127 7.67489343E-06-1.42292097E-05 2.54718382E-06 1.24979311E-06 8.32428592E-06
14128 1.38039438E-05 2.58550379E-04-7.73700308E-04-3.03964853E-07-2.38137105E-06
14129 4.46780374E-06-2.55478653E-06 1.16807408E-06 2.22338709E-05-2.09842511E-05
14130 8.35815845E-06-6.79565229E-06-1.15199470E-04 1.15516502E-04-2.31689569E-05
14131 2.35600623E-05 3.73623475E-04-3.98187128E-05-1.12283543E-04-8.25345389E-05
14132-4.16317816E-06 1.64607478E-09 4.16153208E-06 2.91506352E-06-1.48988120E-07
14133 8.18139902E-07-3.79388097E-07-3.09003513E-07-1.62594033E-06 1.44209450E-06
14134-7.89423623E-07-3.78847883E-06-1.16386807E-06-1.65353310E-06 4.55751973E-06
14135 4.02696265E-05-5.03169436E-05 5.68033223E-05-4.29503418E-05 1.76678743E-03
14136-7.74944816E-05 4.51704360E-04-2.88962170E-04 5.69668974E-07-1.10788714E-06
14137 5.38218166E-07-2.80543069E-06 1.20624697E-08-4.73979371E-06-6.66900237E-06
14138 3.83513107E-05-7.21671017E-04-2.38804358E-04
15  1 2.29003052E-03 1.96402364E-03-4.45135487E-05-8.76486900E-05-3.56164092E-05
15  2-3.03567361E-04-1.62033969E-04-3.37725249E-04-1.28107297E-04-9.99501710E-06
15  3-2.12584885E-04-7.52077055E-04-1.52730472E-04-3.28462388E-02-3.39432160E-03
15  4 3.83780033E-03-1.64522899E-03 5.09730977E-05-1.14798386E-04 6.38252880E-05
15  5-1.22566243E-04-3.99059876E-05-8.89952647E-05-3.51435023E-04-2.88980736E-04
15  6 7.78415653E-08 1.24188197E-06-2.42181693E-06-2.85480920E-05 2.21251909E-06
15  7-1.57923580E-05 9.66876047E-06 2.37601901E-04 7.62669276E-06 1.41026010E-05
15  8-1.97811620E-04-6.72882766E-03-1.92675629E-03-6.39390259E-04 1.04827853E-03
15  9 3.45308457E-06-6.83176131E-06 3.37867675E-06-2.46299725E-06-5.04403988E-06
15 10 2.31076779E-06 3.56958967E-06-3.25393361E-05 1.42518622E-04-1.45914369E-03
15 11-3.74229702E-06 2.25244580E-05 3.04317288E-04 3.17156642E-04 3.05999615E-05
15 12 2.45704771E-05 3.78546771E-07 7.73854906E-07 6.04368614E-07 2.09395384E-05
15 13-5.25741720E-06-2.82723092E-06-3.59404567E-06-3.67600626E-04-5.69418619E-05
15 14-1.40401205E-04-6.63399909E-06 1.67666852E-05-1.59525442E-03-6.10913645E-04
15 15 7.10407800E-04-5.27205710E-06 4.82631251E-06 4.45744594E-07-4.98913113E-06
15 16 2.78345024E-06-3.09622226E-06-2.09297297E-06 8.39670676E-06-7.10764533E-05
15 17-1.56759833E-04-1.59218169E-04-1.31419168E-04-3.17727880E-06-9.40071353E-07
15 18 5.73218641E-07-2.58836609E-06 1.63513861E-05-1.39607521E-06 1.59139177E-06
15 19 3.06590078E-04-5.49133367E-05 1.00032639E-04 1.85053531E-04 8.19176419E-04
15 20-1.43947609E-05 3.22220854E-04 3.59774343E-05-1.60913938E-06-2.85518842E-06
15 21 4.46432780E-06 2.57604907E-06-2.33402349E-06-1.38626597E-06-3.78752980E-07
15 22-1.60018390E-06 2.33264069E-04-3.09448136E-04-4.54802144E-06 3.19619963E-05
15 23 8.67716771E-05 2.92448470E-04-2.69211912E-04-2.26217083E-04-6.52220300E-06
15 24 4.49243325E-06 8.87845621E-07 5.75216911E-05 2.28471123E-05 6.90203096E-08
15 25 1.32403849E-05-2.48132776E-04 3.73219730E-07 2.94402178E-04-2.16961863E-04
15 26 1.23383925E-02-1.94568615E-03 2.62222151E-03 2.26773435E-03-3.85166703E-06
15 27 3.98587825E-07 3.45307920E-06 2.05859174E-05 7.32728370E-06-5.14090108E-06
15 28-2.76083665E-06 1.12374765E-05 2.56944901E-05-4.58947872E-04-1.37280324E-05
15 29-6.62784819E-06-3.47564881E-07-2.01181856E-07 1.60974987E-06-7.56163978E-05
15 30 7.64165009E-06-2.13106770E-06-1.21267007E-05 5.18867761E-04-4.89105801E-04
15 31 1.37501512E-04-4.45976077E-05-4.03087580E-04-5.66254028E-03 4.56557867E-04
15 32 1.90316532E-03 4.61569234E-06 1.04557011E-06-5.66126245E-06-9.31269394E-06
15 33 6.02257148E-06-1.94126935E-06-5.63353016E-01-4.66507267E-01-1.18191582E-05
15 34 3.66876861E-05 6.65380228E-06-4.73293973E-03-2.30828994E-05-5.83637549E-05
15 35-5.33348978E-05 3.23696598E-03-3.11025830E-04-8.08490899E-04-6.14882239E-05
15 36 6.40836334E-03-2.68108220E-04-1.01366012E-03 1.40655585E-04-4.16032333E-05
15 37 1.12478327E-04-7.08750941E-05 9.82789118E-05 3.49552265E-05 7.30385538E-05
15 38-3.60578759E-04-1.43415695E-04-3.56017017E-04-4.77889990E-04-3.61109428E-04
15 39-1.22952995E-04-1.49011184E-04-9.17471675E-05-3.63885417E-04-1.63515145E-04
15 40-2.82212900E-04-4.83330629E-04-2.21161646E-06-1.47417201E-06-1.85520234E-06
15 41 6.94821299E-07-2.86244057E-07 7.65125308E-07 8.55402803E-06-2.24974713E-06
15 42 2.52117696E-06 8.95803767E-05-8.39674591E-06 2.77825935E-05 6.83508279E-05
15 43 6.90951651E-03-1.20056634E-03 7.44325204E-04 6.27145173E-04-5.92131909E-06
15 44 1.35048686E-06 4.57083224E-06-5.20863217E-08-8.51639818E-07-3.17091070E-06
15 45-3.32786214E-06 2.28417942E-05-3.74137273E-05 1.97646175E-05-7.90794321E-07
15 46-9.04404480E-06 5.30508896E-05 1.51680391E-04 1.76862322E-06-6.37962766E-06
15 47 1.74622102E-05 1.24040042E-04 1.87877047E-04 1.58209637E-04-3.14277740E-06
15 48 4.02906497E-06-3.92824670E-06-2.34640800E-05 2.09926529E-05-1.54684449E-05
15 49 2.21602213E-05-5.83902917E-05-1.29988789E-05 1.55993954E-04-1.89038084E-04
15 50 1.42609101E-03 2.00950842E-04 1.21022734E-04-9.31889687E-04-6.12384902E-07
15 51 5.58707498E-06-4.97469008E-06-2.56103930E-06 8.63460053E-07 2.25116548E-07
15 52-1.01473728E-05 6.28593171E-05 1.46969952E-04 7.61981819E-04 4.85500628E-06
15 53-4.66977731E-05-6.82966591E-05-3.09462057E-04-9.89431093E-06 5.80579021E-05
15 54 7.59792732E-05 2.00281857E-04-4.86743088E-05-4.06160735E-05 3.08149740E-06
15 55-1.08084078E-06-8.64171592E-06 1.84186832E-05-1.76091381E-06 3.32207996E-05
15 56 3.08236224E-05 1.81080983E-05 3.33974266E-04-2.50951003E-04-1.14685374E-04
15 57 9.38967886E-03 1.54495350E-03 4.40714232E-04-1.45457405E-03 1.59554306E-06
15 58 1.22548881E-05-1.38504312E-05-5.07417852E-06 5.02000679E-06 8.67485379E-06
15 59-4.48868546E-06 9.51549239E-05 3.98003586E-04-5.25663084E-04-2.77559914E-06
15 60-5.47749029E-06 2.37039032E-06-1.43880053E-05 3.87945082E-06 3.21526771E-05
15 61-1.88693519E-06-3.28887591E-06-5.72106772E-06-6.77486621E-05-3.33918389E-05
15 62 6.41118220E-06-1.00488920E-06 1.85228757E-03 3.41561015E-04-1.93539748E-04
15 63 4.74019440E-05-2.27802951E-06 1.26664087E-06 1.01138864E-06 3.18847883E-06
15 64-1.15497377E-05 2.99909882E-06 1.89653389E-07 2.29751503E-06 3.56220687E-06
15 65 3.12014293E-06 1.34423827E-06-2.41967262E-05-1.74083261E-05-8.74410073E-06
15 66-1.28001066E-06 1.10222576E-04 1.13357972E-04 3.28787477E-05-5.83973068E-06
15 67 9.58654432E-04 7.27600189E-04 1.36149527E-04-4.35999922E-04 3.76463696E-06
15 68-3.30610323E-06-4.58533733E-07 3.47498611E-06-1.19328716E-06-9.36967520E-07
15 69 1.09415599E-06-2.88669649E-05-5.05391112E-05 2.41295337E-03-1.09379618E-08
15 70 6.40100494E-07-1.50402602E-07-6.96688730E-07-1.43870977E-06-1.07517380E-05
15 71 1.46717783E-06 5.07055908E-06 7.40816073E-06 1.48815035E-04 9.83569575E-05
15 72-5.40091603E-05-6.41749881E-05-3.04331012E-03 3.25749763E-04-2.91403901E-04
15 73-9.55818445E-05 2.54381824E-06-1.14096566E-08-2.53240858E-06 2.03082598E-06
15 74-3.99367636E-08-8.38968681E-07 1.57900796E-06-1.17168365E-07-3.10244077E-07
15 75-1.68355032E-06-9.17946625E-07 1.59186150E-05 3.62044545E-06 8.94141018E-06
15 76 3.94479480E-06-1.43613932E-04-4.59823739E-05-3.13928396E-05-1.92731663E-05
15 77-5.49924293E-03-5.89877924E-04 4.91512144E-05 1.05692186E-03-2.17221271E-06
15 78 8.17242096E-07 1.35497062E-06 1.69510318E-06 8.80353047E-07 5.67775886E-07
15 79 4.91042574E-06-2.74703865E-05 3.17460291E-04 3.39072081E-04-1.38861172E-06
15 80 9.79353679E-06 1.00353149E-06-2.76462885E-04-4.02624249E-07-9.88898967E-07
15 81-7.70485058E-07 6.60198968E-07-1.83518371E-07 9.53417269E-06 4.37816990E-06
15 82-3.51587032E-06-1.87016531E-07-7.45041122E-05-2.10738757E-05 5.08171234E-05
15 83 5.04210171E-05 5.72396600E-03 1.03450803E-03-4.30428731E-04-1.45893778E-04
15 84 4.99894137E-08 3.34788263E-07-3.84777677E-07-5.97611428E-07 3.25707040E-07
15 85-1.39677789E-06-2.23204888E-07-1.23461803E-07-1.09341823E-04-1.26278541E-05
15 86 3.81008492E-07 6.25738678E-07 8.28889635E-07 3.78318843E-07-2.02138129E-07
15 87-2.21249249E-06-5.82368015E-06-1.32255404E-06 1.30402868E-06 1.35805972E-05
15 88 2.63268462E-05 1.98768040E-05 1.75021053E-05-5.07462475E-03 1.27700293E-03
15 89 1.34381133E-03-4.32964413E-04 4.15830427E-08-4.18243519E-07 3.76660477E-07
15 90-7.94481036E-07-7.23731982E-07-4.46081239E-07-1.43473688E-06 9.61059972E-06
15 91-1.02241917E-04-2.30729060E-03 2.24879903E-07-1.03817573E-06 1.94958049E-05
15 92 1.81561719E-04 1.62481430E-07 4.70938241E-07 8.14553375E-07-1.59085064E-07
15 93 1.27444109E-08-2.08587811E-06-4.05783370E-06 2.53698883E-07-8.88276752E-07
15 94-4.45356021E-05 6.28131773E-05 9.53209379E-06 2.40380934E-05 6.06947564E-03
15 95 3.91964183E-04 5.13492147E-04 1.11520467E-03-2.19341114E-07 3.92308516E-07
15 96-1.72967402E-07 7.79537504E-07 8.26796012E-07-9.01624176E-08-1.12592646E-06
15 97 1.39586509E-05-8.11365474E-05 1.89856420E-04 1.15134721E-08 1.59938308E-07
15 98 4.67797767E-07 5.44743432E-08-7.35179701E-07-4.53256965E-06-2.36274985E-06
15 99-9.44873822E-07 4.56511620E-06 4.40345391E-05 3.10259899E-05 3.84450080E-05
15100-3.69456286E-05-2.58423589E-03-5.15823548E-04 1.14008905E-03-9.49750983E-04
15101 2.41347128E-07-2.52666493E-07 1.13193648E-08 5.20427835E-07 6.16224375E-07
15102 4.59187794E-07-1.24928189E-06-6.58577226E-07 1.37784111E-06 7.70668067E-07
15103-4.95103134E-07-1.68326640E-06-6.68492016E-06-4.56797716E-06 2.00267322E-06
15104-4.49474968E-05 2.13880549E-05-2.15471402E-05-8.99552598E-06 4.39068847E-04
15105 7.48242421E-06 1.79422064E-04-8.09655048E-05 2.01004184E-07-3.53165232E-07
15106 1.52161048E-07-1.06504405E-06-2.05625147E-07 3.14486566E-07 3.51766966E-07
15107-1.94685360E-06-3.72243747E-05 2.17255074E-04-9.63959283E-07 7.52459728E-06
15108-4.27512459E-05-7.53834624E-05 2.92721023E-10 3.96272526E-07 1.19826509E-05
15109-6.61435745E-05 5.45004736E-07-6.69912029E-08 2.64218215E-07-5.33092716E-07
15110 7.15905031E-07 6.23070872E-06-1.16108030E-06 2.62889954E-06-3.35468317E-06
15111-7.26563181E-05-3.01857827E-05-1.02531770E-05 5.48778114E-06-7.28646867E-04
15112-4.75966616E-05 6.70325834E-05-5.56631948E-05-8.32572956E-07 3.95166135E-07
15113 4.37406821E-07-9.09616644E-08-3.81767512E-07-3.31977203E-07 7.80984003E-08
15114 3.04002046E-06 2.91373049E-05-5.90848423E-06-3.87409851E-07 3.68807505E-06
15115-3.83354873E-05 1.18711362E-05 2.15126213E-07 8.93144250E-07-1.62908475E-05
15116 2.41169487E-06 3.03449442E-07-2.64225603E-08-2.60797912E-07-3.61288482E-08
15117 3.16225125E-07 3.41822394E-06 1.89841465E-06 4.78265482E-07-1.83163236E-06
15118 1.59856254E-05-1.37907681E-05 1.23968133E-05 1.05141582E-05 1.69630931E-03
15119 3.33486465E-04 2.52390869E-04-3.81504928E-05-6.40330285E-07 9.01982078E-07
15120-2.61651793E-07-4.43770624E-07-2.12908270E-07 5.26335182E-07-2.51291497E-07
15121 3.88117671E-06-1.18976414E-05-1.14165231E-04-2.43930452E-07 3.60906871E-06
15122 1.60868594E-05 1.14959532E-04-3.75643566E-07-1.45226126E-07-1.63378165E-05
15123 3.90283964E-05 1.96985096E-08-1.64439072E-07 8.40759610E-07 5.98303823E-07
15124-3.11085888E-07 6.38383445E-07-3.48918433E-06-2.50456396E-06 9.61628127E-07
15125 8.81840849E-06 5.38903287E-05 3.07294851E-05 1.80478147E-06 4.55083475E-03
15126 2.18250160E-04 1.21890700E-03-6.48386192E-04 2.15992269E-07-1.10843689E-06
15127 8.92444626E-07-2.46132091E-06 6.75386408E-08 2.50690624E-06-7.48279249E-07
15128 1.62775120E-05-9.68806292E-05 4.65472098E-04 3.53342778E-08-1.23998920E-07
15129 5.05214770E-07 5.84322273E-07-4.61728353E-07 3.24888338E-06-2.73760510E-06
15130-2.53532036E-06 2.14862312E-06-2.09185830E-05 1.23096992E-05 1.56734981E-05
15131-1.04049047E-05-4.65928973E-04 4.04159141E-04 6.20514341E-05-7.66749485E-05
15132-9.97086674E-07 7.88300438E-07 2.08786236E-07-1.43460307E-06 2.52646176E-07
15133-8.92834722E-08-2.19614351E-08-2.82696194E-07-7.91165441E-07-1.50614603E-06
15134 5.62604333E-07 2.73892836E-06 3.98388802E-06 7.42018667E-06-2.75543895E-06
15135 2.37633480E-06-1.07062634E-05-3.50441035E-05 1.18833733E-05-9.90320854E-04
15136-1.63765816E-04-1.79199715E-04 1.08628311E-04-4.22250278E-07-2.47429761E-07
15137 6.69680039E-07-5.61020046E-07 2.37617195E-07 7.13004716E-07 5.05205215E-06
15138-2.26170141E-05 7.11794627E-04-6.79302425E-05
16  1-5.43801485E-05-3.63283613E-05-3.62944584E-06-9.49144317E-06 9.22024223E-06
16  2-1.19553735E-04 8.92934747E-06 2.95000200E-05-1.47182453E-05 8.93197956E-04
16  3 8.55516743E-05-8.65415330E-04 2.44542656E-04 1.47614679E-02 1.07128026E-03
16  4 1.43032678E-03 1.55596208E-03-7.29659334E-07 9.52947487E-06-8.79981554E-06
16  5-7.79412337E-06-6.34508663E-06 3.77235253E-06-5.63030877E-01-4.66216163E-01
16  6-1.32064259E-04-1.59565065E-04-1.36822874E-05-4.86410612E-03 1.91979557E-04
16  7 1.46177055E-04-1.86044701E-05 4.81219235E-03-7.84636116E-06 8.09911058E-04
16  8-8.34737191E-04 1.44462045E-02-2.25220552E-04 1.76862527E-03-1.68027408E-03
16  9-5.61262156E-05 1.19961617E-04-6.38354011E-05-6.64883006E-05-1.30041735E-04
16 10 3.04406704E-05-3.31030408E-04-2.82021940E-04-9.88745438E-04-1.06390905E-03
16 11-3.45310129E-04-1.79935098E-04-2.63271502E-04 4.09790026E-05 1.96059913E-02
16 12 1.62940115E-02 6.90854055E-05-3.18482143E-05-6.85706123E-05-3.18425598E-05
16 13 2.71014957E-04-5.62178592E-05-3.14730281E-04-1.18923498E-03 3.65653652E-04
16 14-5.34766660E-04-2.81004065E-04-1.44864449E-02 9.03194131E-04-2.79992032E-03
16 15 2.90812686E-04-3.64161000E-05 7.19485748E-05-3.55324748E-05 6.03740447E-05
16 16 1.40087880E-04-7.97084933E-05 1.61952685E-05-1.83570357E-05 5.43440910E-05
16 17-2.67205034E-04 2.46512798E-03 2.03418277E-03 2.30341740E-06-8.90573504E-06
16 18 2.36335047E-06 1.00686393E-04-1.98656161E-06 2.73505959E-05 7.00542397E-05
16 19 5.97868369E-04 1.18827473E-04-8.68504113E-05-8.69367209E-05 1.15078249E-02
16 20 9.73547013E-04 1.00675749E-03 2.35970603E-03-2.35914552E-06 1.26631010E-05
16 21-1.03039555E-05 2.90923184E-06-1.11154841E-05 6.94978314E-06-1.24458673E-05
16 22 1.55674078E-04-1.22605309E-04 3.92054824E-04 7.53493668E-06-7.20425317E-05
16 23-1.54168241E-04 3.02676015E-04-1.31534898E-04-1.14614421E-04 1.13418302E-06
16 24 7.05401504E-06-3.16305912E-06 5.57599869E-05-2.05479782E-05-5.70039047E-05
16 25 2.48525004E-05-5.54047506E-05 2.21502627E-04 3.35455085E-05-1.90679836E-04
16 26-1.31183777E-02 1.76337278E-03 1.18896875E-03-1.95614201E-03-9.17427636E-06
16 27 8.98435262E-06 1.89923741E-07 1.67400380E-05-1.57650567E-07-2.38268143E-05
16 28 3.43624721E-08-2.83262255E-05 1.05061322E-04-5.30200102E-04-3.76363040E-04
16 29-3.16299591E-04-2.37408727E-06-6.33924508E-06 2.34271699E-06 2.01484309E-05
16 30-5.17359467E-05-2.82574784E-06 1.95801843E-06 6.86974211E-04-1.50904946E-04
16 31-5.09654851E-05 3.38754648E-05 9.81385294E-03-2.05812730E-03 1.07675149E-03
16 32 1.76079361E-03 4.98617004E-06-7.78119840E-06 2.79502836E-06-1.01284479E-05
16 33-3.80095331E-06 3.70690229E-06 3.51801121E-04 2.93848475E-04 2.96656446E-06
16 34-5.22670502E-06 4.56772681E-06-1.18930408E-05-9.52695779E-06 2.77049945E-05
16 35-2.04757750E-05 2.12550089E-04-2.02409181E-05-1.38135329E-04-6.50413779E-06
16 36-5.10094196E-03 4.85429954E-04 8.07428543E-04 7.37570853E-04 2.40963002E-06
16 37-9.94661828E-06 7.53698825E-06 9.02506417E-07 4.41449779E-06 5.76182390E-07
16 38-2.10604562E-06 9.80773495E-06 2.33925256E-05-1.18634407E-04-1.28882318E-06
16 39-6.34142377E-06 8.18081007E-05 4.19592996E-04 1.19575702E-06-1.37163684E-05
16 40-2.49495352E-05-3.86137111E-04-3.95617557E-04-3.28129416E-04-5.06316559E-07
16 41-7.96574023E-07-9.26096960E-07 1.28841619E-05 9.36504382E-06 1.88167143E-06
16 42 1.50156911E-08-9.31187149E-05 2.30391605E-05-6.83536523E-06-6.51309645E-05
16 43 5.53752583E-04-2.89185511E-05-1.18493037E-04-8.07953062E-05-3.21346005E-06
16 44 4.42019477E-06-1.20673471E-06 2.59094404E-06 6.02901460E-06-1.90136408E-07
16 45-2.78346645E-06 2.06252598E-05 1.11593160E-05-3.26316224E-04-3.05288332E-06
16 46 2.63612099E-05 2.78430302E-05 1.28692052E-05-1.63858278E-06 1.51228502E-05
16 47 4.33082712E-05 1.48503476E-04 7.99160677E-04 6.62875980E-04 3.82883381E-06
16 48 3.38702703E-06-1.18636461E-06-1.17190751E-05-1.46259499E-05-1.47168421E-05
16 49 6.87237406E-06 4.51288268E-06 1.56618185E-05 7.75937099E-05-6.45687118E-05
16 50-2.38833979E-03 4.25523462E-04 1.17017251E-04 1.94671204E-04 6.30767527E-06
16 51 5.20875347E-07-6.82855061E-06 3.02265836E-06 6.32932455E-06-7.15793753E-06
16 52-8.37969766E-06 7.95512260E-05 5.22736906E-05 3.66672450E-04 2.41035722E-06
16 53-1.48930819E-05-1.69592203E-04-4.04897426E-05-5.28607470E-06 2.12754511E-05
16 54-2.35015399E-05-6.98236938E-05 2.23844140E-03 1.92126501E-03-1.74979929E-06
16 55 9.17223345E-05 1.62403459E-06-2.08119244E-04-9.29991217E-05 4.40070626E-04
16 56 5.96694809E-05-1.62999252E-03-3.65086763E-05 5.85861219E-04 2.66883745E-04
16 57-1.82357411E-02-4.26895921E-04 1.18683537E-03 3.93267492E-03 9.52952181E-05
16 58-1.81323168E-04 8.60279503E-05 5.43520954E-05 1.47551880E-05-4.23607629E-05
16 59-5.65153835E-06 8.92270722E-05 5.76629821E-04-7.74660142E-04 1.45622808E-07
16 60 3.23112835E-07 1.62878874E-06-4.28587322E-06 3.61471565E-06 2.05349726E-06
16 61-1.38757059E-05 1.31053495E-05-1.75442065E-05-1.23193008E-04 5.04701118E-05
16 62 1.04644333E-05 6.64750582E-05 1.60723148E-03 2.01374563E-04-5.82831961E-04
16 63 3.74302308E-04-5.64530565E-07 1.01163737E-06-4.47106807E-07 3.40700902E-06
16 64 2.50302736E-06-2.80237999E-06-2.24077956E-06-1.81740629E-06 7.96673336E-06
16 65-7.42264067E-06-9.45688878E-07-8.09158551E-06-1.10183765E-05-1.73922786E-05
16 66-9.33111186E-07 1.73534510E-04 8.45859607E-05-7.34087894E-05-1.65671223E-05
16 67 1.35749129E-03 5.98031976E-05 6.25613731E-06 6.68937888E-05-9.89697919E-06
16 68 6.90669325E-06 2.99028594E-06 2.35783488E-06-4.52391627E-07 1.08297654E-06
16 69-1.22295201E-05 9.35708066E-05-4.30764349E-05 1.81451319E-03 6.62210564E-07
16 70 6.28029368E-07-4.63788711E-06 1.62042463E-06-2.14216416E-06-1.59379863E-05
16 71 2.92627401E-05-8.58350449E-06 1.21996649E-05 3.91457252E-04-7.24423721E-05
16 72 9.37710525E-05-1.72609107E-04 2.62448811E-04-1.24220182E-04-5.28130408E-04
16 73 2.84288847E-04 5.72471427E-06 6.98015523E-07-6.42272980E-06-1.16103488E-06
16 74-3.13708880E-06-9.71475841E-07 6.77654296E-06 5.42136551E-06 1.25267416E-07
16 75 7.92074447E-07-1.74062765E-07 5.63032578E-07-7.54984838E-07-3.50737030E-06
16 76 8.12382731E-07 2.34707816E-05 4.29929155E-06 3.57929636E-05-3.19559786E-05
16 77-9.28589242E-04-1.08977387E-04 1.82590640E-04 1.33762287E-04 4.46465005E-07
16 78-6.23935787E-07 1.77470782E-07-8.96724058E-07 2.80174350E-07 6.98853336E-07
16 79-2.98669972E-07-2.89000219E-07 2.30966807E-05 5.10953857E-05-3.65869359E-08
16 80 4.64601847E-06 7.30552998E-05-4.06141501E-05 8.13237609E-08-5.43904485E-08
16 81-6.27218844E-07-1.59687259E-07-4.86453450E-07-7.34387122E-08 3.17488908E-06
16 82 1.60532413E-06 2.70344647E-06-4.26977381E-05-2.88769336E-05-1.03447775E-05
16 83-3.51680184E-05 2.15384498E-03 3.25685821E-04-3.63812416E-04-3.61863056E-04
16 84-1.51151590E-06 1.04540018E-06 4.66115717E-07 1.37376678E-07-1.18196169E-06
16 85 1.25571248E-06-5.83893439E-07 2.76666892E-06-2.14614073E-05 1.01280500E-04
16 86 4.16265138E-06 3.02227357E-06 1.76469690E-06-5.60673849E-07 8.90794833E-07
16 87 7.22277642E-06-8.22600833E-06 8.01428327E-07-3.89421597E-06-7.63281282E-05
16 88 3.23495659E-05-3.33760680E-05 3.38700235E-05-1.41586241E-03 3.23187573E-04
16 89 2.47168902E-04-1.41012265E-04-1.21136719E-06 1.30984453E-06-9.84773444E-08
16 90-2.50642485E-07-2.27546159E-06 1.19792925E-06-1.71860706E-06 1.23717417E-05
16 91 4.54348154E-05-7.46245197E-04-1.45412071E-06 1.84861815E-05 1.43247767E-05
16 92 1.37531581E-04-1.20324286E-06-1.78475654E-06 2.48915941E-06-1.43551127E-07
16 93-6.60620494E-07 1.60861896E-05-1.36254614E-05 2.58419146E-06 2.07757625E-06
16 94-2.86082023E-04-1.46914283E-05 8.20114334E-05-8.26417429E-05 3.20367715E-03
16 95 3.20552185E-04-3.12857430E-04 5.29843360E-04-2.25720980E-06 7.28576918E-07
16 96 1.52863288E-06 4.13255464E-06 1.74622810E-06-9.70239135E-07 2.61391359E-06
16 97-2.07908743E-06-8.81776369E-05-1.85494590E-05 1.62397331E-07 1.22716931E-07
16 98-3.88592451E-07-6.98711202E-08 8.83396492E-08-3.05484735E-06 2.18867021E-06
16 99-4.97014619E-07-1.20833557E-06 1.69438617E-05 4.14175991E-05-2.35666337E-05
16100-1.81005083E-05-3.14190765E-03 1.16361265E-04 2.31685370E-04 2.45708726E-04
16101 1.58577777E-06-2.73538747E-07-1.31223902E-06-1.06562064E-06-9.23815571E-07
16102 2.23560037E-07 1.00918064E-04 8.23272059E-05-2.09771336E-06-1.13136827E-06
16103 3.17115330E-07 1.48651931E-05 8.18002285E-06 5.29411888E-06-1.28908697E-06
16104-5.63038894E-05-1.42140720E-05-9.12058888E-05 6.25884655E-05-9.53288787E-04
16105-8.63674485E-05-2.68564281E-04 1.14649607E-04 4.88220750E-06-5.83185779E-06
16106 9.49650282E-07-1.09383716E-06-2.57172488E-07 1.54033450E-06 1.67920444E-07
16107 5.89916200E-06-9.05903577E-05 6.89421389E-05-2.04628575E-06 2.14795622E-05
16108 9.96638450E-05 1.74435792E-04 3.33409191E-07-1.35346658E-06-3.83500863E-05
16109-2.11819842E-04 5.09311769E-07 1.45487848E-07 2.27469112E-07-6.56251622E-07
16110-2.14937608E-07 3.77853125E-06-6.22433565E-07 2.45347079E-06 1.32416205E-06
16111-6.42360910E-06-9.66416864E-06-1.38436242E-05 6.44501019E-06 1.01154215E-03
16112 2.20869003E-04-1.73556352E-04 3.93176415E-05-1.00782774E-06-3.63793631E-07
16113 1.37162138E-06-4.49408392E-07-1.61396652E-07-1.43860814E-07-8.84234064E-07
16114 8.52950893E-06 3.88874936E-06-9.82252402E-06-4.71234280E-07 2.04934159E-06
16115 1.30112114E-05 7.67052443E-05-4.87034116E-07 5.11306266E-06-1.07140252E-05
16116-5.57168023E-05-4.27533004E-07-2.71955098E-07 1.03057109E-07 6.25455458E-07
16117-5.45207613E-07-6.22750930E-07-3.07789491E-07-2.99929717E-06 2.48355425E-06
16118-2.52581426E-06-1.61521108E-05 2.42881224E-05-6.61134203E-06 1.00609587E-03
16119 2.14280358E-04 1.59874052E-04-1.21641417E-04-3.54902257E-07 1.37671507E-06
16120-1.02181281E-06-4.40510977E-07-2.68697373E-07-5.49886770E-08 1.63611241E-08
16121 1.94739155E-06 2.85915818E-05 1.47999718E-04 6.27941891E-08 1.70012319E-06
16122-1.33088319E-05 6.00703632E-05 3.97129703E-07-5.48957228E-06-3.85406268E-06
16123-1.04758309E-05 1.11148640E-06-4.26733515E-08-1.84469405E-06 6.35393569E-07
16124 6.09367602E-07 6.53696521E-06 1.07221273E-05-2.75346451E-06-2.64831933E-06
16125 2.30282595E-05-4.33109663E-05-2.22845956E-05 3.58747140E-05-8.06724111E-04
16126 4.13150509E-04-1.77900841E-04 8.27141529E-04-2.67446759E-09 6.70614677E-07
16127-6.67940209E-07 6.43681445E-07 2.13736308E-06 8.10407334E-07 1.95766393E-06
16128-2.26317658E-05 7.63237933E-05-2.39511048E-04-3.00934063E-07-8.49578955E-07
16129 3.82592058E-06 1.33401844E-06 3.88907499E-07 1.06095245E-05-1.46733914E-05
16130-4.20029653E-06-3.61192284E-06-1.04273407E-04 8.91362143E-05 3.41324143E-05
16131 8.89652810E-06 3.04963605E-04 3.87686182E-04-3.95650409E-05 1.88504399E-04
16132-2.83214271E-06 6.07185704E-07 2.22495700E-06-1.33794836E-06 2.84611576E-06
16133 2.80701370E-07-2.93662819E-07-8.79197896E-07 2.29168629E-06-1.43962130E-07
16134-6.89485862E-07 8.27763066E-06-5.80875312E-06-1.30780613E-06-7.85999438E-07
16135-6.39840070E-05 2.37444884E-05-6.77745609E-06 1.25182015E-05 4.16781560E-04
16136 1.06814768E-04 2.18986697E-04-1.73937781E-04 8.06937667E-07-1.25562748E-06
16137 4.48689818E-07-9.30274336E-08-2.21131560E-06-5.68282750E-07-4.07351989E-06
16138 3.50866443E-05-3.55960972E-04-6.14798325E-04
17  1-6.73022527E-08 9.96449602E-07-8.70413389E-07-1.70264891E-07-1.30878661E-07
17  2-1.19389333E-05 3.81467613E-06 7.98737216E-07 1.55709978E-06 1.06442707E-04
17  3-4.12896181E-05-3.46317072E-05 3.71644492E-07-1.94126038E-03-4.15517981E-04
17  4 3.82242608E-04 4.89944101E-04-7.22741682E-07 2.41052058E-07 4.81689624E-07
17  5-3.26360906E-07-8.63332283E-07-2.08529645E-06-1.00730232E-04-8.46371424E-05
17  6 2.47580739E-06 1.37109031E-06-1.89034475E-06 7.82306836E-06-1.32988783E-05
17  7-5.97399533E-06 7.79539551E-06-8.73418777E-07 6.74669235E-05 1.98501043E-05
17  8-1.06437249E-04-2.64443961E-04 4.29213210E-05 2.35113535E-04 4.52487531E-05
17  9 1.43635484E-06-6.14734709E-07-8.21620128E-07 2.08763715E-06-4.08872275E-06
17 10-1.08809499E-06 4.60900664E-06-2.62262141E-05 7.86514468E-05-1.88451826E-04
17 11-2.82378701E-06 2.39517266E-05 5.84387654E-05 1.33636660E-04 3.26398854E-06
17 12 1.78040851E-06 6.76236539E-07 6.55861606E-08 1.47352113E-07 1.20202236E-05
17 13-2.46944938E-06 9.19264756E-07-2.23719840E-06-1.36574733E-04 4.83039632E-05
17 14-3.39716166E-05-8.69542197E-07 7.84372721E-04-3.08384486E-04-5.46211192E-05
17 15 1.04447624E-04-8.66360799E-07 6.33791092E-08 8.02981690E-07 1.15644778E-06
17 16-2.20382310E-07 7.89742391E-07-2.11339992E-06 1.46928171E-05-8.27254652E-05
17 17-1.04917721E-05 3.45187496E-06 2.45143214E-06-2.74150193E-07 5.84530355E-07
17 18-1.16612247E-07 3.59644128E-06-2.90896675E-07-2.64862968E-06 1.76429867E-06
17 19 8.76800773E-06 2.08959908E-05 4.10977952E-06 1.01292315E-05 3.69345502E-04
17 20-9.42669018E-05 2.52814942E-04-1.09367935E-04-1.45945002E-06 9.00997389E-07
17 21 5.58452626E-07 2.46762159E-07 7.76682718E-07-9.65263914E-07 9.83679411E-07
17 22 1.71785277E-06 3.21690125E-05-7.92035277E-04 3.48554011E-07-3.77863666E-06
17 23-1.25933021E-05 3.05125435E-04-1.72044954E-08 1.18648498E-07-3.95398601E-07
17 24 5.60358258E-07 7.61314386E-07-1.69429812E-06 2.30047156E-06-2.34168458E-06
17 25-3.86654250E-06-1.09310479E-05 6.46555646E-06 9.32919524E-06 3.20553993E-05
17 26 7.68275069E-04-7.51743059E-04 6.63509365E-04 4.21049992E-04-1.32008773E-06
17 27 5.01830779E-07 8.18256954E-07-2.93002123E-08 5.68425871E-07-1.17030544E-06
17 28-1.60952634E-07 1.05639637E-06 4.54554175E-05 1.40202642E-04-2.03315599E-07
17 29-4.98830828E-07-2.47466081E-08 7.42788285E-07 2.83486046E-07 2.94436180E-06
17 30-3.65520936E-07-3.60061284E-06-1.58066943E-06-1.73828469E-05-9.00652981E-06
17 31-2.21482250E-06 7.40584104E-06 7.86438543E-04 5.74719472E-05-1.01639029E-04
17 32-6.32885330E-04 5.60019997E-07-3.03033543E-08-5.29716643E-07 5.55273481E-07
17 33 3.96342071E-08 1.53716180E-07 1.24027471E-06 1.46632592E-06-5.16601065E-07
17 34-8.06651035E-08-2.65905641E-07-4.00383135E-06 2.72530023E-06 4.73176192E-07
17 35 1.28042671E-06 3.15938354E-05-6.76668252E-06-1.35398316E-05-1.51106305E-05
17 36-1.10298779E-04-6.80528347E-06 2.09905941E-05-2.89239254E-05-4.89050942E-07
17 37 4.17198428E-07 7.18525141E-08-2.00804293E-07 4.71755334E-07-4.71551707E-07
17 38-9.81824086E-07 7.01870831E-06-3.30360100E-05 1.18421362E-05 8.42945390E-07
17 39-7.09289745E-06 2.72535559E-05-3.08601308E-05 3.82138375E-07-3.79325909E-06
17 40 6.11621444E-05 5.22636596E-05 6.98429473E-07 3.32740006E-07 3.97912586E-07
17 41 6.36179933E-07-3.59473083E-07 2.81045374E-06-2.43369505E-06-2.74389345E-06
17 42 1.71792013E-06-6.84743092E-06 1.31027215E-05 1.61897163E-05-7.21253336E-06
17 43-1.27525804E-04 8.07487810E-06 8.45853963E-05-1.44305946E-04-5.07996698E-07
17 44 4.30261790E-07 7.77349078E-08-2.87071556E-07-8.11375953E-08 2.20649729E-07
17 45-4.04724302E-07 4.22237094E-06-3.59810316E-05-1.97574891E-04-3.86468336E-07
17 46 2.53343307E-06 1.77442553E-06 1.38098322E-04-9.73904449E-07 6.11632407E-06
17 47-7.95698072E-05-6.34134448E-05-7.13219306E-07-5.82465752E-07-1.30977060E-07
17 48 6.78645364E-07-3.22152841E-07-6.44357539E-07 1.64897900E-07-2.72887222E-06
17 49 1.88059004E-06 2.59226944E-07-8.41885897E-06 1.54802493E-05-1.37065838E-05
17 50 5.76678916E-04-5.38828137E-05-2.51890037E-05-7.43254692E-05-2.06165616E-09
17 51-7.41768753E-07 7.43830409E-07-2.50262338E-07-1.22841185E-07 4.72926839E-07
17 52 6.52111755E-07-6.24238391E-06 6.82953672E-05 6.93027730E-05-5.84084328E-07
17 53 3.81696297E-06-3.19073306E-05-3.50853244E-05-7.58897644E-07 5.35113919E-06
17 54 1.13342360E-05-4.16559555E-05 4.53549660E-07 5.00523008E-07 8.04144993E-07
17 55 1.56102772E-06 1.93900634E-06-6.12472401E-06-3.47766694E-06-5.89043006E-06
17 56-9.03511440E-06 7.77307137E-05-4.41442161E-05 3.17145175E-05 1.13518651E-04
17 57 8.13542612E-04-6.84460990E-04 1.88388691E-04-1.10376469E-04 3.50636073E-06
17 58-1.25561476E-06-2.25074597E-06 8.14505628E-07 3.45171406E-06 6.18743954E-07
17 59 3.46455593E-06-3.36210257E-05 3.37422538E-05-6.94445202E-05 6.17589865E-08
17 60 5.12996769E-07-1.17919784E-06-9.45785566E-07 5.10823171E-07-4.69907337E-06
17 61 4.93604159E-06 3.91603932E-06-2.23005750E-06 6.42447659E-06-2.16913264E-05
17 62-1.24110857E-05 8.29635664E-06 2.81874327E-05-5.83367824E-06 4.56979103E-05
17 63-7.30057041E-05 2.36499257E-07-1.75135554E-07-6.13637031E-08 5.04945406E-07
17 64-2.50892679E-07-2.36841521E-07 3.06617329E-08-4.95625933E-07 4.73332785E-07
17 65 1.03511364E-06 5.80610276E-07 7.25879624E-06 3.70157984E-07-2.75920368E-06
17 66 1.12339522E-06-4.96251865E-05 2.29448171E-07 1.58360225E-05 4.79949216E-06
17 67 1.37755646E-04-3.50740834E-04-5.21907509E-05-1.88186962E-04-6.42675890E-07
17 68 7.92128705E-08 5.63463019E-07 4.75754944E-07-7.13726993E-07-3.51664049E-07
17 69-4.10195442E-06 3.17016976E-05-2.30072989E-04-1.93298053E-03 2.53563389E-03
17 70 2.17181314E-03 2.24431492E-05 1.07820048E-04 2.28248153E-05-3.35999734E-04
17 71 6.88044440E-05 3.76557313E-04 8.01343261E-05 1.52821883E-05 9.30174990E-05
17 72 7.17566609E-04 2.41179969E-04-2.30743776E-02 5.10511150E-03-8.11616502E-04
17 73-1.75663575E-03 1.01865364E-04-1.62646003E-04 6.07806393E-05-5.04045611E-05
17 74-1.47058078E-05-6.99430115E-05-1.32592239E-04-1.07680062E-04 2.13144608E-06
17 75 1.67786447E-06-2.87371557E-06-2.76768680E-05-1.41010813E-05-1.88386977E-06
17 76 1.37582502E-05 2.10421025E-04 7.54547794E-05 1.12809970E-04-1.82542358E-04
17 77-8.73856689E-04 6.67311547E-04 1.41269558E-04 1.90946142E-04 1.18854057E-06
17 78-3.72444301E-06 2.53590244E-06-2.37936142E-06 4.26510023E-06-5.35150163E-06
17 79 1.16069389E-06-1.85500525E-05 7.91556834E-05-3.89234298E-04-4.76707780E-06
17 80 3.07538929E-05 2.87979974E-04 3.83491865E-04 2.19787547E-05 1.77424167E-05
17 81 1.01399807E-07-2.22876167E-06 1.36286437E-07 1.40935170E-05 2.55316163E-06
17 82 1.10712301E-05 7.88516830E-07-3.11683751E-04 1.27222621E-05 5.53933339E-05
17 83 4.15025267E-05-4.77808891E-03 1.19192180E-04 9.96748644E-04 9.10953272E-04
17 84 1.15316685E-06-1.07121155E-06-8.19552991E-08-4.90279794E-06-6.42571978E-06
17 85 5.90360848E-07-3.50910695E-06 2.09078613E-05 1.14019064E-05-2.79026444E-04
17 86-2.54094623E-04-2.10887370E-04-3.56668386E-07 5.60642806E-07 2.98436589E-06
17 87 6.97848201E-06-1.54928577E-06-7.03354392E-07-8.37527011E-06 2.13629474E-04
17 88-4.43276285E-05-1.20172575E-04 1.09877896E-04 3.62901701E-03-4.63864630E-04
17 89-1.27533534E-03 1.72330896E-04-4.23210040E-06-3.74819058E-06 7.98029098E-06
17 90 1.41602372E-06 1.27821670E-07-1.64503251E-06 2.72645026E-08 2.36911273E-06
17 91 2.54243790E-04 1.20197347E-03-2.88192203E-06 1.57742009E-05 8.78750055E-05
17 92 2.70037398E-04-2.84587094E-04-2.37814056E-04 6.28300031E-06-3.67913393E-06
17 93 7.19029576E-07 3.72799262E-05-1.89930504E-05-7.57240903E-06 3.17496346E-06
17 94-7.51900738E-05 8.91122553E-05-1.47632979E-04-2.15556907E-04 5.97678830E-03
17 95 1.03302255E-03-2.74138787E-03 7.08349185E-04-1.25558663E-05 3.90288112E-06
17 96 8.65298517E-06 1.69237982E-05-4.27877585E-06 7.29926860E-06-2.48747211E-06
17 97 8.79913984E-07 1.78025157E-04-4.47911206E-04-8.00781039E-06-1.58597716E-06
17 98 5.42844813E-07-1.97324574E-06 2.15754214E-06-7.24997388E-05-8.74783771E-06
17 99 1.31484944E-05-1.61708826E-05 4.20018399E-04 4.17796827E-04-5.15064165E-05
17100 1.42786479E-04 1.36836565E-03 3.81577321E-03-9.35263467E-04 3.59512810E-03
17101 1.03484272E-05-2.37602518E-06-7.97240201E-06-3.58624139E-06-3.45036914E-06
17102 1.15720079E-06-5.63350994E-01-4.66505100E-01 2.49867394E-05-5.96297322E-05
17103 1.76886413E-05-4.72342346E-03 1.37243431E-05 9.48246903E-05-1.49785969E-05
17104 3.13728031E-03-2.06247500E-05 7.35902494E-04 3.10630097E-04 6.12852093E-03
17105-4.86484865E-04 8.91820456E-04 6.26798897E-04-7.29335968E-05 1.35649430E-04
17106-6.27158333E-05 3.53409380E-05 4.96619008E-06 6.38230712E-05-3.60738882E-04
17107-1.29008530E-04-3.40732748E-04-1.60385122E-04-3.63071493E-04-1.21657658E-04
17108-2.73481373E-04 1.22327837E-05-3.62695998E-04-1.45461543E-04-3.60154702E-04
17109-6.97110895E-04 6.81458847E-07 1.29267585E-06 7.83817469E-07 1.81424889E-07
17110-3.08686194E-07-4.15740973E-06-3.64633987E-06-1.76101925E-06 1.84323499E-06
17111 1.47456588E-04 5.87460313E-06-4.87495633E-05 3.98920300E-05 5.86071300E-03
17112 9.74290653E-04-6.77091048E-04 5.55924330E-04-3.61258241E-06-3.17982779E-07
17113 3.93056519E-06-8.95666672E-07-4.66038355E-06 1.01433168E-07-2.72346584E-06
17114 1.66916523E-05-5.64572632E-05-9.15722564E-07-7.28000202E-07-1.06483434E-05
17115 3.12566646E-05 1.74612245E-04 7.04415692E-07-3.97772166E-06-2.62582177E-05
17116 6.49555752E-05 8.83953738E-05 7.63099636E-05 6.65857187E-06-1.71739617E-06
17117-3.92495806E-06-2.91966216E-05-3.67036331E-05 3.09300331E-06 1.74436726E-05
17118-3.80203922E-05 1.63035225E-04-8.04904549E-05-1.90923280E-04-1.76084046E-05
17119 8.59050317E-05-4.18622455E-05-7.99084108E-04 2.98820995E-07 1.10887053E-06
17120-1.40769152E-06-5.42981729E-06 2.49305795E-07 1.02555008E-06-6.25472099E-06
17121 2.76908407E-05 9.77480413E-05 9.04671442E-04 4.07749317E-06-4.49794754E-05
17122-1.01746417E-04-4.05882321E-04-8.86892221E-06 5.27874458E-05 1.58866260E-04
17123 2.62398158E-04-5.12233924E-05-4.35571219E-05 3.26439720E-07 3.15406784E-06
17124-4.94645608E-06 1.71019604E-05-5.71317746E-06-3.26611268E-05-5.10080328E-06
17125 5.46527710E-05-3.03613175E-04 2.12313281E-04-1.45872703E-04 4.09787785E-03
17126 9.11146485E-05-8.85668020E-04-6.26341219E-04 7.39310288E-06 4.24371757E-06
17127-1.16368204E-05-6.52366972E-06 2.57552765E-06 5.70696791E-06 8.83651414E-07
17128 7.86117997E-05 4.14299300E-04-1.13486190E-03-2.79322933E-06-4.84877127E-06
17129-1.04479305E-05 6.46955284E-06 5.82394813E-06 2.60972915E-05-2.09782609E-06
17130 1.59055513E-05 1.14426540E-06-1.21872102E-04 7.54941360E-05-2.64236418E-05
17131-2.60493480E-06 1.33157723E-03-3.75799104E-04 1.55866464E-04 5.14538604E-06
17132-1.07243591E-05 3.02910005E-06 7.69525906E-06-6.45990495E-06 3.52914449E-06
17133 1.17871923E-06 6.05882952E-08 1.84477481E-06-3.33508623E-06-2.14542705E-06
17134-3.42582696E-06-2.02746325E-05 1.81821025E-05 4.70074777E-06 1.21375727E-05
17135 8.59898235E-05-1.06967516E-04-2.01992292E-05-8.38442882E-05 1.41910244E-03
17136-7.07732753E-05 3.44541277E-04-4.49816770E-04-8.87182313E-07-2.02825908E-06
17137 2.91544139E-06 1.72182645E-06 4.67302490E-06 2.78212135E-06 9.86191994E-07
17138 2.52467422E-07-5.15155148E-04 1.09438897E-04
18  1 7.12462212E-06 4.26534727E-06 5.43913745E-06-3.51362345E-07 1.46583061E-06
18  2 1.85312350E-05-2.80676273E-05-5.28981294E-06 3.69516554E-06-8.66575686E-05
18  3 1.66885843E-04 2.86109094E-04-1.59184437E-04-2.73996226E-03-1.45513969E-03
18  4-1.38616674E-03-2.10299070E-04-4.46624235E-06 5.78822246E-06-1.32198012E-06
18  5 1.07404543E-05-7.09187846E-06 1.26759001E-05 8.28902350E-04 6.85436353E-04
18  6 5.79611916E-06 1.04843635E-06 2.13386458E-07 3.14012901E-05-2.71502317E-05
18  7 4.09856400E-06 8.63863203E-07-2.32186154E-04 1.17606162E-05-1.55343540E-04
18  8 7.67484631E-05-4.19476030E-03-1.90086004E-03-1.61822651E-03 1.30813867E-04
18  9-1.14204107E-05 2.82380761E-06 8.59660305E-06-8.43164502E-06-1.51787023E-06
18 10 4.26117609E-07 1.63410336E-06 6.25370772E-06-1.72917298E-04-3.11138988E-03
18 11 1.09048851E-05-6.94986868E-05-1.49347316E-04 7.58860010E-04 4.99652194E-04
18 12 4.13798506E-04-1.01707160E-05 2.78893273E-06-1.71106852E-06 1.02347231E-05
18 13 1.57288647E-05-3.46851015E-05-9.48899976E-06-4.16686484E-04-1.37127672E-04
18 14 1.15793991E-04-1.75334752E-04-9.36237778E-03-1.50338546E-03-1.82904311E-03
18 15 6.65614301E-05 1.10331780E-05-1.00753062E-05-9.57871778E-07 8.84133661E-06
18 16-2.28188880E-06-4.68898243E-06-9.43399659E-07 6.27209274E-05 1.00320819E-04
18 17 1.08748870E-04 4.88158631E-04 4.03007007E-04 2.74236239E-06-3.96489758E-07
18 18 1.02647334E-06 5.68393907E-06-6.66134685E-06 2.71882135E-06 7.60507723E-07
18 19-2.88509566E-04 1.21001123E-04-7.25692660E-05-1.25723778E-04 3.52370444E-03
18 20 4.08928919E-04 2.71601460E-05 3.67829263E-04 6.94896659E-07 8.87304379E-07
18 21-1.58220104E-06 1.41908159E-09 2.75072684E-06 1.11460355E-06-1.74877821E-06
18 22 2.04151458E-05 1.37076031E-05 1.19636071E-04 5.80249035E-06-5.02703980E-05
18 23-1.15154402E-05-2.80726159E-04 3.14667172E-04 2.59002627E-04-1.06008704E-05
18 24 4.17980603E-07 5.95225521E-07 3.69275301E-05 2.38912190E-05 8.42974445E-06
18 25-3.05669533E-05-6.17243542E-04-1.62326776E-04-2.25339702E-04-9.88506395E-05
18 26-9.41783111E-03 1.17611914E-05 1.94696725E-03-1.62143033E-03 8.43294760E-06
18 27 2.64135846E-06-1.10743061E-05-6.52689760E-06 5.52564591E-06 1.58397400E-06
18 28-2.39385789E-06 7.90372129E-05 9.60427704E-05-1.83503175E-04-7.55114967E-03
18 29-6.32002622E-03 4.14519251E-05 3.33308772E-05 1.01997796E-04 2.60692342E-04
18 30 1.33626061E-04 1.24328333E-04 3.24990060E-04 2.40069429E-04 1.30119613E-04
18 31 2.09455306E-04 5.43818616E-04 1.51759740E-02-1.01529454E-02 3.88717208E-03
18 32 6.01424322E-03-7.63463688E-05-3.38849962E-05 1.10231365E-04 4.62304767E-05
18 33 9.82629540E-05 6.26476857E-05 1.88660517E-04 1.53265727E-04 6.35184552E-07
18 34-4.18282663E-06-2.23231889E-06 4.51965081E-05-2.07750521E-06 1.15050953E-05
18 35 9.39943537E-06-3.87818153E-04 4.01061077E-05 1.84041586E-04 6.76121109E-05
18 36 2.05939884E-03-1.87690431E-04-3.22056530E-04-4.24004062E-04 6.93616531E-06
18 37-1.03431433E-05 3.40697800E-06 3.80575388E-06-1.31264808E-06-8.75383949E-07
18 38-1.97281800E-06 1.67898736E-05-7.62556285E-05 9.08620508E-05-2.15260088E-06
18 39 2.77331989E-05 1.61835308E-05-1.98868952E-04 2.57333034E-06-3.92729199E-05
18 40-6.49203136E-05 4.45370914E-04-4.77467967E-03-3.95010292E-03 9.86793691E-06
18 41-3.81422314E-06-2.53881517E-06-1.03972337E-04-2.49691761E-05 9.73843417E-07
18 42-1.78517279E-05 2.51550522E-04-5.25272982E-06 4.84621730E-05 1.50260193E-04
18 43 1.21592919E-02-2.00502182E-03 9.80154089E-04 1.52569881E-03 7.62998168E-06
18 44-9.27468908E-06 1.64470740E-06-1.27160384E-05-1.78935920E-05 1.23771766E-05
18 45-4.27740140E-06 1.17572815E-05-2.33275729E-06 1.50186193E-04 6.47078128E-06
18 46-8.57790926E-05-1.15602744E-04 1.14995875E-04 7.73975309E-06-9.51723356E-05
18 47-9.99627866E-06 2.19686268E-04 5.63286862E-01 4.66446286E-01 4.30815895E-05
18 48 1.35379934E-05 4.64155914E-05 4.74409488E-03-1.96922877E-05 2.55231688E-05
18 49 4.01180079E-05-3.11875996E-03 5.34952727E-04 7.42797446E-05 5.74613557E-04
18 50-8.41575673E-03 1.66377521E-03-2.94332094E-04 8.45417488E-04 1.13898756E-05
18 51 5.20551751E-05-6.34450507E-05-2.47303992E-05-8.87631336E-05-4.03279118E-05
18 52 3.73494121E-04 1.36101190E-04 3.14617370E-04 1.00289956E-03 3.62237964E-04
18 53 1.42368419E-04 5.16543397E-04 9.15720417E-05 3.60012439E-04 1.50864006E-04
18 54 3.01715451E-04-2.87995134E-04 8.36355532E-06 5.16210317E-06 1.66545075E-06
18 55 8.48487290E-07 3.08620147E-06 2.85595612E-05-7.38029949E-07-1.31142419E-05
18 56-3.06787346E-05 4.08919365E-05-3.48949533E-04 1.76911299E-04 1.45471074E-04
18 57 6.79829183E-03-1.69200305E-04-4.10048328E-04-5.69437431E-04-4.83328046E-06
18 58 1.18842716E-07 4.71443775E-06 1.05533396E-06 2.13302479E-06-3.24777149E-07
18 59-2.75752426E-06 5.12265771E-06-8.19966588E-04-4.61148550E-04-2.85022038E-08
18 60-5.96643685E-07-1.22781305E-06-8.83735553E-07-2.78484297E-07 6.21536936E-06
18 61 6.00748995E-06 3.72615697E-06 1.31636155E-06-4.15884804E-05-3.92187990E-05
18 62-2.10018065E-05 1.80317226E-06-2.55965830E-04 6.32650667E-05 1.28768107E-04
18 63-4.09816475E-05-1.74628238E-06-9.70261542E-08 1.84330853E-06-8.96508683E-07
18 64 1.33834904E-06-7.85621816E-07-1.48657272E-07-8.86188116E-07-1.65269860E-06
18 65 2.10275857E-07-6.17929415E-07 8.88095105E-06 1.00678874E-05-8.92825437E-07
18 66 3.13538126E-06-8.37486794E-05-8.23451874E-05 1.29366650E-05-1.09517805E-05
18 67-1.03090336E-03-2.50226770E-04-1.51249354E-05 1.60169106E-04-1.04722236E-06
18 68 6.48258226E-08 9.82396536E-07-7.62154742E-08-5.28328465E-07-2.60348155E-07
18 69 1.01244985E-06-1.43557357E-05 1.08478158E-04-2.48080950E-03 1.79856623E-08
18 70-2.39975133E-07 5.95460563E-07 1.96123949E-07 2.32508668E-07 6.93725501E-06
18 71-3.75571776E-06-7.53444288E-07-1.10780666E-06-7.17808325E-05-3.07781525E-05
18 72-1.61111601E-05 1.48251487E-06 5.44340001E-04 8.01995849E-04 9.10399206E-04
18 73 7.19431222E-04-2.17570982E-06 1.33670734E-06 8.39002479E-07-1.49307745E-06
18 74 2.05925052E-07-2.37788381E-07-3.51599059E-07-1.03538424E-07-1.81222275E-07
18 75-3.36987500E-07-2.78746721E-08-1.54678561E-06 2.82208501E-07 2.24760092E-06
18 76 3.76247875E-09 1.22806138E-05-2.59494079E-05-3.65423919E-06-6.06136032E-06
18 77 3.04637097E-03 2.02737124E-04-3.82842921E-04-5.52353002E-04-1.45219949E-07
18 78 7.53167048E-08 6.99032446E-08-2.95085122E-08 6.18408170E-07-3.93294886E-07
18 79-1.14522744E-06 7.93238400E-06 2.05730417E-05 2.25746097E-04-8.73160772E-08
18 80 4.85267083E-07 1.55069574E-05 5.08358617E-05-8.23717181E-08-3.00640455E-07
18 81 2.07357384E-07 1.08919773E-07-6.21756330E-08 3.04209134E-06-9.80526341E-07
18 82-9.35569666E-07 6.70439553E-07-2.60926334E-05 1.04970790E-06 1.85562196E-05
18 83 1.63140936E-05-4.78917315E-03-5.56601541E-04 6.56172593E-04 5.37259768E-04
18 84 4.82602255E-07 8.43492567E-08-5.66951512E-07-4.74319172E-07 6.76038870E-08
18 85-3.01847436E-08 8.15156372E-07-6.37579966E-06 4.95326234E-05-1.58201972E-04
18 86 4.51732332E-07 3.70402608E-07-7.08065540E-07 4.95787436E-08 4.67095404E-07
18 87-1.98502471E-06 3.31502716E-06 2.67900176E-07-2.02735953E-06 3.41666343E-05
18 88-1.95661722E-05-2.51489112E-05 2.25960736E-05 3.26568658E-03-4.12594691E-04
18 89-7.21174885E-04 3.36812319E-04-3.90618672E-07 3.12294003E-07 7.83246687E-08
18 90 5.16742882E-07-7.98096309E-07-2.59861292E-07 1.71710802E-08-3.41331786E-06
18 91-1.99836175E-05 9.94517516E-04-6.87076838E-07 5.29985330E-06-4.43529247E-06
18 92-5.13163468E-05-4.67230685E-08-9.43993838E-08-9.83118514E-07-3.49038113E-07
18 93 1.56525550E-07-9.84264783E-07 4.99333515E-06 7.87783535E-07-7.16291486E-07
18 94 2.30157057E-05-1.97570035E-05-2.16875398E-05 7.44838765E-06-3.51024198E-03
18 95-3.19531900E-05-6.39907262E-04-5.97581719E-04 7.41899690E-07-1.31397728E-06
18 96 5.72077591E-07-1.55177526E-07-2.22707533E-07-1.61728073E-07 5.19650413E-07
18 97-6.77109621E-06 6.92042119E-05-2.71758428E-05-3.60287332E-09 1.50153978E-08
18 98 1.37545965E-07-2.52832457E-07 3.78707005E-08-6.28828703E-07-9.59744707E-07
18 99 1.60761205E-06-5.59065572E-07 5.74420171E-06 2.10948892E-05 6.48434627E-06
18100 2.80479928E-05 2.34477962E-03 1.55230968E-03-4.27884817E-05 6.71914977E-04
18101 5.76730372E-08-4.26041617E-07 3.68368580E-07 2.21606135E-07 6.09656720E-07
18102 2.80373503E-07-8.60719920E-07-6.74427396E-07-1.15719598E-06-2.48007934E-07
18103-5.80940021E-07-1.04354400E-06 4.95357123E-06 1.28810202E-06 2.62259231E-06
18104 1.80972489E-05-3.21306297E-05 3.65162176E-07-3.61599199E-06 1.33178389E-03
18105 3.90921617E-05 4.19352691E-04-2.70333607E-05 8.13848851E-07-1.72570951E-07
18106-6.41277900E-07 5.68180403E-08-1.04075585E-06-1.27765121E-07-1.91260613E-07
18107 3.53923885E-06-2.88605195E-05 3.31592921E-04-1.10596388E-06 6.71536979E-06
18108-4.20845890E-05-4.81765714E-05 1.16982237E-06-1.00589051E-05 2.61464917E-05
18109 1.51946087E-05 2.26434261E-07 1.10315452E-07-1.88512942E-08 1.37210742E-07
18110-1.72598541E-07 7.33538934E-07 3.80867352E-07-9.33813766E-07 1.03798025E-06
18111 1.52594880E-05 8.00595375E-06-2.87768422E-07-2.17085570E-06 1.13487636E-03
18112 1.03673880E-04-1.88582441E-04 1.65170376E-04-1.17677668E-07 3.30888750E-07
18113-2.13211083E-07-1.22505115E-07 1.64389859E-07 3.03815636E-07 7.03628398E-08
18114 1.34886015E-07-1.88090531E-05 8.75499230E-05-1.66319512E-07 1.35154355E-06
18115 8.07563199E-06 1.35371647E-05-3.77794350E-07 1.40879627E-06-2.22455465E-06
18116-3.14722802E-05 5.89432476E-08-2.42603890E-08 3.31751179E-08 1.85933970E-07
18117-1.19998877E-06-6.05083392E-08-5.09789980E-07-9.65475241E-07 5.53970066E-06
18118-1.49858864E-05 8.23350629E-06 3.98214410E-06-3.33539846E-05 2.40627661E-04
18119-1.28279624E-05 5.60979821E-05-2.10893880E-04 1.68400493E-07-4.25117761E-07
18120 2.56717269E-07 6.44916889E-07-3.22398788E-08-4.39902044E-07 6.59800272E-07
18121-3.40328221E-06 6.22699549E-05 2.64244889E-04-4.74569354E-07 1.21388166E-06
18122-4.98856096E-05-1.03649589E-04 2.44801399E-07 1.92231028E-07 1.85503851E-05
18123 2.77519063E-05-1.80801404E-08 2.86848329E-07-3.59559626E-07 1.06507260E-06
18124-7.10477653E-07-4.87539817E-06 2.70089437E-06-5.71578675E-06 4.29478210E-06
18125 1.95951359E-05-1.62978656E-05 4.42477500E-05-3.91271940E-05-3.42743334E-03
18126 3.69886858E-04-8.84663109E-04 5.19212261E-04-8.79871677E-07 3.27502968E-07
18127 5.52368709E-07-5.36764942E-07 1.93348244E-07-1.26143984E-07-5.36609402E-07
18128 1.69466232E-06 1.11020488E-04-3.69318415E-04 2.94250809E-08 5.20898516E-07
18129-2.91508985E-07 5.87127990E-08-2.04536096E-07-6.79820236E-06 1.37805045E-06
18130-3.14686347E-07 7.31423459E-07 4.49125044E-05-1.40797771E-05-9.48868747E-08
18131 3.32823508E-07-1.84890104E-04-1.45259440E-04-5.11163036E-05-6.48269428E-06
18132 9.09321862E-07-4.93195333E-07-4.16126529E-07 5.07772469E-07-5.01809230E-07
18133-2.08872906E-08 2.33690858E-08 2.20454720E-07 5.72304004E-07 4.18083946E-07
18134 6.26239073E-08-1.52947104E-06-2.96106249E-06-1.99337466E-06-2.66552290E-07
18135-4.93622737E-10 8.78296498E-06 5.35425218E-07 3.79935741E-06 3.63503648E-04
18136-2.13808597E-05 1.28988579E-04-3.68242631E-05-1.72584824E-07 1.82665342E-07
18137-1.00805179E-08 1.34724654E-08-2.24961354E-07 4.31718637E-08-4.63835908E-06
18138 3.22435209E-05-3.57453666E-04-1.81448525E-04
19  1-9.73975347E-06-7.25077136E-06 1.79625917E-06-1.24162762E-06-2.47272777E-06
19  2-1.98776661E-05-5.27993075E-06 2.71432871E-06 6.12180692E-06 8.63871031E-05
19  3 4.92203303E-05-3.11212680E-06-9.22199275E-05 3.22740180E-03-8.27931548E-04
19  4-2.99669554E-03 1.98127720E-04 4.44305661E-06 3.80862745E-08-4.48114288E-06
19  5-4.49658668E-06 1.25347599E-06 2.74560076E-06-3.74948596E-04-3.09957864E-04
19  6 1.28735109E-06-9.89350389E-07-1.02116333E-06-1.55535076E-05-1.92627058E-06
19  7 1.10399652E-06-1.00497496E-08 3.47602974E-05 3.38149586E-05-9.13003974E-06
19  8-4.96968215E-06 2.26153499E-03 1.79373577E-04 6.90576331E-04 1.84049149E-04
19  9 5.48145225E-06-3.18043520E-06-2.30101705E-06-3.03692366E-06-3.61321928E-06
19 10-1.44951691E-06-1.40002593E-07-3.28078494E-06-9.39059712E-05-8.47656698E-04
19 11-4.82513593E-09-4.27312704E-06-4.64399860E-05-6.47334006E-05 4.61795721E-04
19 12 3.85265272E-04-5.83108003E-06-4.34035067E-06-1.85807182E-06-3.47570900E-05
19 13-1.08730563E-05 4.60332836E-06 1.53974960E-05-8.90409470E-05-5.21407318E-05
19 14 8.32659009E-05-8.47208379E-05-3.14068179E-03-2.48943722E-03-6.96344400E-06
19 15 5.79734728E-04 3.53963746E-06 2.68496953E-07-3.80813442E-06 1.72660614E-05
19 16 4.50096468E-06-5.89382453E-06 4.05106881E-06-1.69399396E-05-1.41570050E-04
19 17 6.06971041E-04-1.16721772E-03-9.65064524E-04 4.39686424E-06-1.88132863E-06
19 18-1.11561291E-06 5.86716885E-06-3.60844755E-05 1.03282368E-05 4.76559574E-06
19 19-3.80871029E-04-1.56793640E-04-7.79714850E-05-2.34339590E-04-5.70405924E-03
19 20-1.94148364E-03-6.20120546E-04-2.08310530E-03-8.61912286E-06 7.55219649E-06
19 21 1.06692637E-06-3.55360324E-07-7.67633215E-06-1.89399339E-06-1.74140027E-06
19 22 1.01568409E-05-1.72195385E-04-2.21200390E-03-2.96889499E-06-1.95698122E-06
19 23-2.68343975E-04-1.14018396E-04 2.71846388E-04 2.27826902E-04-3.78247709E-06
19 24 3.04757604E-06-5.54537094E-06-3.43412541E-05-1.28872839E-05 1.22562292E-05
19 25 1.12340078E-05-1.63847717E-04-2.33037534E-05-1.20227306E-04-2.19090639E-05
19 26-7.23935931E-03-1.48866440E-03 1.38280295E-03-6.04218718E-04-4.12071815E-06
19 27 4.66170450E-06-5.40986348E-07-4.96483187E-06 1.39812564E-05-1.05157811E-05
19 28 7.05689330E-06-4.00823526E-05-2.01856681E-05 4.83682762E-04-7.15826907E-03
19 29-5.99248800E-03 8.01290025E-05-4.37336136E-05-6.50152353E-05 2.42792039E-04
19 30 2.97885216E-04-1.29958944E-04-1.77642392E-04 2.17736559E-04 2.01531706E-04
19 31-3.17688712E-04-6.61663765E-04 1.56114434E-02-1.94348189E-03-4.36605370E-03
19 32-1.12518341E-02 4.47887701E-05-3.26053380E-05-1.21834321E-05-8.40864302E-05
19 33-1.41718023E-04 5.28951856E-05-9.10306300E-08-1.84731551E-07 4.32335065E-07
19 34-1.07563047E-06-1.33796295E-06 4.01163652E-06-2.49579308E-06 4.47404662E-06
19 35 5.99620806E-06-5.77117885E-05 3.52404122E-05 5.94191067E-06-6.26199833E-06
19 36 2.86357649E-03-1.64071929E-04-4.85650558E-04-4.96512110E-04 1.52815359E-06
19 37-5.02024003E-07-1.02612959E-06-1.29667067E-06-9.68818324E-07-1.51987119E-06
19 38-2.66863049E-06 1.71318368E-05-2.79638294E-05 1.78774948E-04 1.78496101E-07
19 39 1.17646562E-06-5.90225405E-05-2.73280620E-04-3.62215385E-07 5.11521862E-06
19 40 1.79418605E-05 1.42459179E-04 5.63300285E-01 4.66459181E-01 4.30343907E-05
19 41-5.57830576E-06-1.13118610E-05 4.65940643E-03 3.21934562E-05-2.47328972E-05
19 42-3.75256866E-05-2.88411238E-03 6.10860410E-04-2.04158731E-04-2.17576699E-04
19 43-1.17724172E-02 2.00696392E-03-6.03105691E-04-4.91897799E-04-7.08362816E-05
19 44 4.27353501E-05 2.81009315E-05 6.71830468E-05 8.95861295E-05-3.65511119E-05
19 45 3.62414390E-04 1.63573447E-04 3.67014487E-04 6.30493470E-04 3.58675336E-04
19 46 1.43677906E-04 4.17615485E-04 8.57928184E-05 3.59403484E-04 1.42434125E-04
19 47 4.38706674E-04 9.27353670E-05 4.68528099E-03 3.88477335E-03 8.65197075E-06
19 48 3.37967181E-06 8.99208469E-06-4.22604840E-05-3.51195368E-05 8.53939984E-07
19 49-3.35753124E-06 5.29024424E-04 1.03387235E-05-7.58876455E-05-2.47598846E-04
19 50 1.07316601E-02-1.02889330E-03-5.95093601E-04-1.84957626E-03-6.97410900E-06
19 51-1.07541355E-05 1.77282445E-05 1.83543837E-06 9.35863234E-06 1.54183453E-05
19 52 4.49392642E-06-1.80456885E-05 2.09011057E-04 6.49011251E-05 1.36421258E-05
19 53-1.00530740E-04-3.00022201E-05 8.10743665E-05 9.84910112E-06-8.63665460E-05
19 54-4.96985915E-05 1.12202487E-04 8.11176478E-07 6.41937313E-07 3.19960088E-06
19 55-4.35851913E-07-4.96300071E-08 3.47410548E-06-1.47000709E-05 1.70807401E-06
19 56-8.06764076E-07-9.78697875E-05 1.02432713E-04 3.18282635E-05 6.09017961E-05
19 57-4.36367147E-03-6.27400023E-04 7.18356240E-04 5.87147410E-04-1.42282457E-06
19 58 4.10662362E-07 1.01216220E-06 2.86280917E-06 1.30564702E-06-3.46811469E-07
19 59 5.83300621E-06-4.51443621E-05 5.99288275E-05-8.24191708E-05 5.26241463E-08
19 60-3.20719350E-07-6.31390302E-07-8.14512297E-07-2.61250217E-07 5.58905917E-06
19 61 2.77867848E-06 2.59244442E-06-1.80649595E-06-4.25406627E-05-2.80745862E-05
19 62-5.34330151E-07-7.24719696E-06-3.41477875E-04-2.22173664E-05 7.35113477E-05
19 63 1.31166642E-05-7.56336331E-07 2.02377708E-07 5.53958623E-07 1.55560201E-07
19 64-8.89047650E-07 2.42392083E-07-1.84292236E-08 4.46335736E-08 6.84667563E-07
19 65 1.13167640E-07-4.43109913E-07-6.92885570E-07-2.87482710E-06-5.85213496E-07
19 66 2.22666373E-06 9.13569637E-06 2.08336172E-05-1.69397710E-07-1.56650784E-05
19 67 2.69766937E-04-9.35937157E-05-1.25110460E-04-4.61350288E-05-4.11413978E-07
19 68 6.75300304E-08 3.43883947E-07-6.14730668E-07-7.51922455E-07-2.91324821E-07
19 69-8.26258897E-07 3.15356878E-07-2.07623008E-04-1.34129353E-03-8.93209276E-09
19 70 3.97655189E-07-1.51238134E-07 2.92072387E-07 1.10175364E-07-4.21342840E-06
19 71-1.65914051E-07-1.80045282E-06-7.38851888E-07 3.39046221E-05 1.94869542E-06
19 72 2.27086940E-05 2.25406350E-05-1.84306848E-03 7.08018781E-04-4.54530203E-04
19 73-1.65641046E-04 2.78808027E-07-6.90212120E-07 4.11404092E-07-9.04542964E-07
19 74 4.21315146E-07 1.95946576E-07 1.23713768E-06 8.39790955E-07 1.60780908E-08
19 75-1.05020031E-07 4.11504954E-07 2.13755090E-06-4.21014649E-07 1.16694038E-07
19 76-2.48561833E-06-1.38058044E-06 4.82652353E-06 1.81838121E-06 1.32055239E-05
19 77 2.13281048E-03 6.87936171E-05-4.83372694E-05-4.09699191E-04 4.44064996E-07
19 78-6.05306772E-07 1.61241776E-07-4.37685645E-07-1.52770670E-07 2.27196611E-07
19 79-9.30891440E-07 8.31946198E-06-9.15919504E-05-1.65305776E-04-1.52416475E-07
19 80 1.51952313E-06-3.56416894E-05 1.09200754E-04-8.87055906E-08-2.18813209E-07
19 81 5.60604382E-08 1.71643655E-07 1.48118129E-07 2.03961908E-06-2.42728333E-07
19 82-8.74387607E-07-2.91450159E-07-3.51363907E-05 1.54989465E-05 1.05080330E-05
19 83 2.16454358E-05-2.97050735E-03-3.84422453E-04 5.41559925E-04 1.70032520E-04
19 84-4.92409809E-08-5.77135662E-08 1.06954547E-07-6.96050769E-07 3.15774342E-08
19 85-3.87362867E-07-4.97354001E-07 3.99417975E-06-8.94016953E-06-1.46141358E-04
19 86-6.80846735E-08-1.21039123E-07-2.21376412E-07 7.32188721E-08 6.63961829E-07
19 87 3.83267951E-08 1.05551644E-06-1.44108686E-07-2.85333829E-06 6.36115415E-06
19 88-1.56064361E-05-1.68947517E-05 1.23561076E-05 1.27972995E-03-4.27160859E-04
19 89-4.82832036E-04 3.81234948E-05-2.58515788E-07 2.57908118E-07 6.07669749E-10
19 90-8.98491325E-08-7.63590632E-07-1.87753954E-07 2.68034083E-07-2.56498163E-06
19 91 5.80838557E-05 1.14100298E-03-1.22684042E-07 4.62329243E-07 7.54747615E-06
19 92-1.00901864E-04-1.70468570E-08-2.43385511E-08 1.32085642E-07-2.64213575E-07
19 93 4.24386411E-07 8.32255037E-08-7.52815194E-07 1.32911655E-06-1.84731810E-06
19 94-1.93263757E-06 1.50471510E-05-2.59918396E-05-3.75251681E-06-8.13245717E-04
19 95 6.85938209E-04-5.93122230E-04 2.46946483E-04-8.41263743E-08-1.45950497E-07
19 96 2.30076872E-07-2.58226244E-07-3.26395745E-07-4.24863072E-08-8.91998086E-08
19 97-3.16448824E-06 4.68233937E-05 2.37250913E-04-3.40603883E-08-3.40637690E-08
19 98 3.24760643E-07 6.49508887E-08 3.25915869E-07-1.22986220E-06-1.84836891E-06
19 99-3.10584309E-07-1.94547534E-06 2.03525088E-05 1.86896141E-05 1.11315910E-05
19100 2.17832574E-05 2.05227580E-03 6.50466650E-04-4.34099794E-05 7.74065336E-05
19101 1.99233344E-07 5.38368654E-08-2.53070209E-07 3.04132635E-07 2.83936763E-07
19102 1.13805436E-07 7.03658567E-07 8.85699507E-07-2.58697804E-07 3.50552878E-07
19103-3.25611249E-07-4.17930827E-06 9.23648676E-07-1.79237465E-06 1.42727417E-06
19104 4.74623498E-05-8.61870516E-06 2.81284776E-05-4.30712757E-06-2.78274165E-04
19105 9.40993168E-06-6.24286224E-05-2.01149883E-05-1.07385439E-07 3.23149679E-07
19106-2.15764240E-07 3.34266336E-07-9.43289343E-07-2.37340042E-07 2.30517636E-07
19107-1.48655784E-07 1.06892811E-05 2.59637542E-05-2.40164904E-08-2.11835061E-06
19108 6.64373066E-07-5.52810346E-06 1.60869845E-06-1.26062406E-05 7.38187671E-05
19109-1.13568993E-05 8.85417916E-07 5.88921244E-07 1.95646658E-07-1.11517099E-07
19110-7.83062260E-07 1.66667057E-06-5.55572743E-07 4.99197718E-07 3.48303015E-06
19111-7.78718607E-06-3.95129291E-07-2.37251980E-06-2.27467888E-05 4.47153236E-04
19112 9.18583142E-05-1.55181747E-04-4.98244778E-05-3.28289542E-07 6.53949657E-07
19113-3.25660114E-07 2.04293404E-07-1.74891205E-07-2.24036203E-07 1.07582248E-07
19114-4.53266059E-07-4.42366413E-05 2.37704903E-05-7.69645038E-08 1.27670192E-06
19115 3.44716781E-06 1.21676832E-04-5.47074513E-07 3.40205578E-06-7.46869870E-05
19116-1.44980044E-04 5.88815443E-07 2.50582821E-07 2.62714558E-07-6.07925081E-07
19117-3.54087788E-07 2.68103458E-06-1.09451538E-06 2.94641274E-06 1.64450182E-06
19118-2.17304660E-05 1.52314783E-07-2.39443872E-05-1.11051853E-05 1.21854655E-04
19119 7.34642173E-05-3.80873340E-05-2.38991340E-05-7.25699136E-08-4.48532175E-07
19120 5.21102089E-07-3.64813763E-07 6.96329372E-08-3.51284956E-07-4.23797127E-07
19121 3.43445047E-06-3.14060755E-05-6.86512310E-05-6.05222554E-07 3.69944534E-06
19122-7.47984930E-05-6.91919538E-07 3.03235431E-08 1.67567891E-06 4.20243060E-06
19123 5.95003550E-05-2.63342807E-09 1.56516802E-07-2.44642684E-07-6.82766549E-08
19124 4.31405988E-07-1.94117406E-06 6.80121610E-07 4.79498933E-07-1.79236374E-06
19125 2.10787648E-05-5.78076187E-06-1.67940524E-07 4.30574283E-06-2.12280679E-04
19126 2.46154467E-04-2.51636152E-04-1.23941381E-04 2.46195267E-07 1.07426110E-06
19127-1.32045637E-06-2.02820537E-07 1.97819924E-07 9.88615023E-08 2.07016016E-07
19128-2.78469524E-06 5.04130975E-05 8.69052220E-06-1.71916581E-08-1.32823581E-07
19129-6.50677707E-07 1.68972101E-07-6.56395457E-07 1.07809898E-06 2.96431141E-06
19130-6.83277342E-07 2.71545097E-06-2.01140493E-06-1.36638825E-05 2.38894025E-06
19131-9.84732068E-06 2.25461876E-05 5.64052116E-05-1.35760476E-05 5.73020274E-07
19132 5.02635082E-08 3.15955389E-07-3.66218897E-07 5.38551478E-08-1.48805753E-07
19133 7.29606018E-08-1.95394936E-09 5.66316678E-08-3.10811223E-07 3.50244654E-07
19134 4.60244606E-07-7.92106404E-07 1.54149589E-06-1.54215448E-06-2.06593816E-06
19135 8.01469955E-06-5.24777285E-06 6.77896086E-06 7.64826471E-06 7.75585385E-05
19136 9.53850012E-05 2.88618344E-05-3.24922724E-05 5.81797153E-09 8.79709843E-08
19137-9.37889559E-08 3.82467112E-08 8.32404614E-08 1.73579791E-07-4.54874210E-07
19138 7.29318082E-07-2.10926832E-04 1.60863264E-04
20  1-2.80914607E-07-6.07105040E-07-1.40536659E-06-7.21142979E-07 8.39693324E-07
20  2 6.23155335E-06 5.23926218E-06 2.20229321E-06-4.86430207E-06-7.52621164E-05
20  3 6.12320661E-05 1.24655566E-05 2.80726605E-05 2.52490760E-03 1.26326353E-03
20  4-1.24474380E-03-2.21507965E-04-3.36343987E-06 6.31288030E-07 2.73215184E-06
20  5-9.92905447E-07-5.90751246E-07 6.34786578E-07 3.70049721E-06 3.40729005E-06
20  6-4.53024072E-07-2.39150983E-07 2.36409849E-07 1.35722327E-06 3.44834102E-06
20  7-5.60482091E-08-1.34842017E-06-9.06586041E-05-3.88503948E-06-7.54005091E-05
20  8 5.03609890E-05 7.70643798E-04 3.34380108E-04 1.22034374E-04-1.87651274E-04
20  9 6.36535895E-07-2.42396321E-06 1.78742732E-06 2.75193310E-07 1.57482124E-06
20 10 1.80511452E-06-2.38362780E-06 2.21537239E-05-1.02566056E-04 4.25932265E-04
20 11 2.08243240E-07-5.05422189E-06-3.52037981E-05 2.77260007E-05 7.92079421E-07
20 12 1.13883624E-06-3.73356453E-07-2.10335580E-07-2.28727798E-07-7.14410682E-06
20 13 1.28739923E-06 1.09920902E-07 2.72507120E-06 6.48638867E-05-3.21756137E-05
20 14 3.01765205E-05-1.53150823E-05-1.99486303E-03 1.05054931E-04-2.77153557E-04
20 15-2.97155434E-05 7.80423588E-07-1.78180701E-07-6.02242887E-07-1.12136235E-06
20 16-1.22482623E-07-6.99380972E-07 6.07324331E-07-2.06043595E-06 6.00765851E-05
20 17-1.11657790E-05-4.07539119E-05-3.37379587E-05 1.14982797E-06-5.49827652E-07
20 18 3.09021798E-07-1.56539795E-06-5.03585294E-06 2.88369807E-06-2.39905822E-06
20 19 7.55288953E-06 2.40728627E-05 8.90934136E-06 1.31781914E-05 1.43425779E-03
20 20 1.21410882E-06 1.26237863E-04 2.96303046E-04-4.11927914E-07-4.16273335E-08
20 21 4.53555247E-07 1.08437445E-07 2.20606286E-07 1.26121767E-06-4.80961882E-07
20 22 4.05133568E-06 3.21462278E-06-3.55346043E-04-2.43252993E-07 1.64343806E-06
20 23 3.93614274E-05 1.54122982E-04 7.20451134E-07-1.78562796E-08 7.90629747E-07
20 24-2.52575927E-07-1.14346197E-06 7.64963283E-06-4.17720716E-06 1.35065140E-06
20 25 6.76456468E-06 1.07651278E-06 2.12678448E-05 6.70619931E-06-5.88909263E-05
20 26-5.59090370E-03 3.90262146E-04 2.92549821E-04-1.04690296E-03 1.70379011E-06
20 27-1.17410689E-06-5.29683215E-07 7.81652754E-07 1.70242562E-07-3.27843220E-07
20 28 1.14925790E-06-1.00591296E-05 8.65584163E-06-1.83835421E-04-3.69825544E-08
20 29 1.43486261E-07-7.39508278E-08-6.55225428E-07 2.92732996E-07-2.82729528E-06
20 30 5.13548527E-07 3.13002175E-06-2.09506251E-06 5.27757773E-05-3.88595728E-06
20 31 7.56828660E-06 2.62426174E-05 3.45221972E-03 4.66226518E-05 1.52321561E-04
20 32-3.20670573E-04 4.32945749E-08 2.40761268E-07-2.84055843E-07-7.49022408E-07
20 33 2.87008082E-07 3.04098564E-07 3.85197935E-07 1.84468008E-07 6.44030035E-07
20 34-8.39952657E-07 1.49540563E-07 1.41083721E-06-2.80623510E-06 4.23909441E-06
20 35-1.02905794E-06-2.83135204E-05 1.38073880E-05-3.81930872E-06 2.14660760E-05
20 36 5.98926424E-04-2.83396297E-04 3.44249179E-06-1.71025524E-05-1.34838891E-07
20 37 7.14575588E-08 6.33813323E-08 2.36961712E-07-4.46805676E-07-9.09899139E-07
20 38 1.10239401E-06-4.88337374E-06 3.82181837E-05-2.60223103E-04-8.25278475E-07
20 39 5.39195235E-06-4.05721011E-06 2.55912479E-05-3.31604581E-08-6.45596692E-07
20 40-6.06610623E-05 2.02467653E-04 2.35654557E-08 7.30477021E-08 2.84162682E-07
20 41 7.59832416E-08-1.23038963E-07-6.16934296E-07-1.20684206E-06-2.57265055E-07
20 42 4.62109190E-07 5.99814202E-06 3.40667783E-07 1.08395806E-06-7.51519131E-06
20 43-7.44596546E-04 1.20092933E-04-9.56902156E-05-7.74078091E-05 4.97009232E-07
20 44-3.31181561E-08-4.63891076E-07 4.45537098E-07 4.40929855E-07-2.10306705E-07
20 45-1.13555955E-07 7.13749406E-07-1.49516164E-05-7.93652136E-05 2.49175945E-07
20 46-1.02935553E-06-1.83658209E-05-5.07602365E-06 6.59771377E-08-1.34290777E-06
20 47-2.29792100E-05 4.06184978E-05-4.46372931E-07-3.68230406E-07-6.46768370E-07
20 48 1.58864840E-07 4.98571941E-07 1.05366759E-06 3.06485758E-06-8.03654914E-07
20 49-2.06315874E-06-2.54885672E-05-3.57509882E-06 1.16362869E-05 3.10767981E-05
20 50-5.47657609E-04 7.84052168E-05 4.26514542E-05 1.91399141E-04 2.26749926E-07
20 51 1.81129455E-08-2.44862872E-07-3.41322478E-07-7.35264087E-07-4.97624941E-07
20 52-3.75798973E-07 2.93272290E-06-7.38547477E-05-2.87237266E-04-1.45981747E-07
20 53 1.69210748E-06-8.98858465E-06-2.45863490E-05 3.08720084E-07-5.17800824E-07
20 54 1.64165109E-06 3.71972118E-05-9.37563596E-07 2.63823799E-07-2.00459284E-06
20 55-1.92767728E-06-2.00828515E-06-1.10141958E-05 7.36766783E-06 1.06298806E-05
20 56 1.00141796E-05 2.71480730E-05-2.64037920E-05-1.31577160E-04-1.12709842E-04
20 57-1.63700884E-03 2.95711881E-04-2.44819344E-04 9.28759962E-05-3.05534036E-06
20 58 4.26303653E-06-1.20769617E-06 4.24969493E-08-2.08951013E-06-7.59175864E-07
20 59-3.48277062E-06 3.11951583E-05 5.61919902E-05 2.44226543E-04 8.59473805E-08
20 60 3.31840275E-07-1.53898224E-06-1.04717356E-06 1.01479889E-06-2.43953379E-06
20 61 7.06353720E-06 4.47997977E-06-4.00109277E-06-5.42230345E-06-1.81216097E-05
20 62-2.29016481E-05 2.15001517E-05 3.47930172E-04 3.97547533E-05 1.64324413E-05
20 63 8.40505152E-05 9.76326003E-07-9.05593501E-07-7.07325015E-08 2.33320987E-07
20 64-4.88149038E-07-1.21661605E-06 2.53060951E-07 1.38103878E-06 9.93934303E-07
20 65-3.29818632E-07-2.44573315E-08-1.38722014E-05-4.46096587E-07 6.88913324E-08
20 66 4.18064936E-06 7.38395918E-05-1.30420003E-05-1.05022721E-06-8.61262146E-06
20 67 2.69983634E-04 2.29694165E-04 1.76344134E-04-5.48384094E-05 1.29563042E-06
20 68 6.07877803E-08-1.35641820E-06-2.67752277E-07-8.52758325E-07-6.52245539E-07
20 69-4.40436928E-06 4.50520917E-05-5.53696346E-04 2.39710619E-03 6.88993013E-05
20 70 6.53703773E-05 5.53779710E-06 1.97953728E-06 5.91592242E-06-1.25628436E-04
20 71 1.51595279E-05-6.76837472E-05-2.80519645E-05 3.01763514E-04 1.07238920E-05
20 72 8.37285152E-04 3.45611211E-04-9.62612411E-03 1.26397960E-03-2.32474175E-03
20 73-2.02138275E-03 9.40001198E-06-1.07718963E-05 1.37188436E-06-1.99797911E-05
20 74 7.35984736E-06-8.84879117E-06-1.64718328E-02-1.36331736E-02 7.12866366E-06
20 75-1.56666940E-06 1.19099415E-05-2.49493525E-04-1.81846146E-05-1.54414625E-05
20 76 8.80374215E-06 6.54733734E-04 4.10125892E-04-2.76789107E-04-2.85687756E-04
20 77-9.66184304E-03 1.54097898E-04 4.73375868E-04 1.77813039E-03-9.64399876E-06
20 78-3.66760160E-06 1.33116004E-05-2.41698284E-05 6.79905740E-06 6.24238481E-06
20 79 7.93589760E-06-1.90961635E-04-8.62235355E-05-4.48815962E-05-8.25486225E-06
20 80 1.79449960E-06 5.67332168E-05-1.48713041E-05-1.42352346E-02-1.18529991E-02
20 81 5.67391177E-05 2.24108022E-05-7.94801120E-05 2.14452209E-04 2.67398219E-04
20 82 1.07348656E-04-3.15217546E-04 4.97450338E-04 8.81427412E-05 1.83572033E-04
20 83-1.92994202E-04 2.79872225E-02 1.75776469E-03-4.19294474E-03-3.05983427E-03
20 84 3.03548164E-05-5.54183912E-05 2.50635748E-05 4.84904143E-05-1.48751571E-04
20 85-5.30350688E-05-3.17344293E-06-5.53076739E-05-6.31588312E-04 6.07698579E-04
20 86 5.62865282E-01 4.66085265E-01-8.88313251E-05-1.27875651E-04-2.73061007E-05
20 87 4.82025737E-03 7.97017261E-05 3.51587174E-05 4.56555562E-05-3.46824259E-03
20 88 1.29565259E-04 8.97930798E-04-5.78694420E-04-2.03951403E-02 7.88769827E-04
20 89 3.02091611E-03-1.84868392E-03 8.46539168E-05-4.44523265E-05-4.02015903E-05
20 90-1.32569437E-05 1.06007897E-04-1.24872993E-04 3.50399507E-04 1.69882562E-04
20 91 9.05072919E-04 1.04419232E-03 3.64365827E-04 1.60543684E-05 2.64421193E-04
20 92-3.28963039E-04-9.74255284E-03-8.13880464E-03 2.70127911E-05 9.43453246E-05
20 93 2.33159766E-05 2.90989497E-04 1.17690533E-04 4.07242820E-04 8.28967724E-05
20 94 9.70098132E-05-2.42899416E-05 3.58641477E-04-2.17832820E-04 3.10350850E-02
20 95-1.46818753E-03 2.01551833E-03 5.90306895E-03-7.53934035E-05 1.42402600E-04
20 96-6.70091964E-05 1.16693200E-04 1.97043774E-05 4.77843916E-05 3.18747112E-07
20 97-4.52679432E-05-7.49633940E-04 7.57142316E-04 2.79166822E-04 2.25895911E-04
20 98-2.40372585E-05-7.34637058E-06-1.66855317E-06 7.03247340E-06 8.72527324E-05
20 99 1.47124568E-05 8.53487384E-06-1.83823855E-05-8.46951086E-05 1.73185198E-04
20100-2.01815896E-04-2.68769972E-02-7.14242760E-03 6.27102638E-05-2.28079599E-03
20101 1.76466972E-05-5.32544449E-06-1.23212528E-05 1.41028055E-05-6.92418137E-06
20102 3.59001730E-06-2.46741753E-04-2.03043091E-04 2.48929576E-06 5.74527439E-07
20103 1.84887966E-06-2.37097587E-05-1.12432728E-05 9.53065248E-06-6.40923472E-06
20104 4.74555929E-04 1.65842346E-04 2.11359306E-04 3.03120689E-05-1.43353190E-03
20105-2.38858539E-04-6.07033212E-04 2.08877077E-04-6.85357359E-06 6.20504198E-06
20106 6.48531608E-07 5.65563659E-06-9.31296657E-07-5.29684050E-06 4.18228142E-06
20107-4.53449128E-05-6.21480155E-06-2.53584512E-04 3.45685384E-06-4.97084436E-05
20108 4.30991716E-05 1.35225746E-04 2.60430084E-06-1.79597017E-05 1.61362954E-04
20109-4.72218286E-04-2.69093205E-03-2.22872011E-03-1.53326086E-06 1.74271143E-07
20110 9.47055057E-07-9.47942246E-06-7.91990505E-06-8.69600135E-06-2.65364332E-06
20111-2.22798625E-04-1.16969528E-04 2.46216116E-05-1.66544486E-06-2.46115603E-03
20112-4.87599648E-04 2.42678582E-04-3.30053967E-04-7.60013398E-07 9.21502729E-07
20113-1.61489331E-07 5.58847288E-08 4.80423628E-06-1.31580423E-05-1.41444630E-05
20114 2.81182208E-05 9.27376996E-05 2.84486060E-04 3.02700180E-07 1.93854780E-05
20115 1.63990276E-05-2.88707289E-04-1.97080755E-06 3.46442958E-05 7.47383761E-05
20116-2.99167158E-04 6.84538108E-04 5.65295192E-04-3.77063580E-06-5.79768209E-07
20117-1.29503996E-06 2.61166877E-06 2.43116644E-05 1.02915128E-05 1.61031303E-06
20118 2.08649810E-04-1.54435879E-05 9.58605826E-05-8.79722845E-05 1.18245668E-03
20119 5.36897337E-04 2.13180816E-05 3.66625094E-04-2.82655029E-06 5.71516548E-06
20120-2.88861519E-06 5.98576763E-06-6.61416924E-06-2.44749375E-06 2.67797127E-07
20121 1.06379740E-05 2.47153337E-04-4.40788528E-04 4.22955162E-06-2.61179762E-05
20122 2.06667718E-04 3.90194046E-04 1.39166991E-06-1.40522965E-05 1.39475918E-04
20123-2.41038310E-05 9.48508522E-05 7.41293939E-05 1.70654015E-06 2.48232151E-06
20124-6.97941841E-06 1.29615238E-04 4.49238952E-06-2.41639841E-05 2.06639689E-05
20125-1.43851800E-03-3.86670644E-05-6.06574421E-04 2.42769653E-04 8.78952025E-03
20126-2.91150140E-04 1.33323754E-03-1.38789897E-03 9.50264020E-06-9.55961724E-06
20127 5.69770436E-08 1.36645242E-05-1.02934627E-05 1.82308824E-05-3.23242432E-06
20128 4.51963787E-05-3.26859579E-04 6.08542580E-04 7.58689963E-07-1.52129847E-06
20129 9.00055508E-07 1.92857210E-06 8.14628012E-07 3.71004954E-05-2.92046685E-06
20130-4.85226547E-06-2.43788107E-06-3.45361256E-04 1.44178118E-04-8.01867177E-05
20131-4.93114758E-05 2.02610139E-04-4.26094383E-05 1.27572192E-04 2.80229431E-04
20132-3.27373394E-06 1.32464886E-06 1.94908508E-06 7.88409911E-06 1.64926802E-06
20133 1.91635740E-06 1.61143260E-07 2.88886125E-06 6.36232655E-07 3.61832272E-07
20134-2.47282154E-07-3.57378003E-05-2.58444140E-06-2.48884779E-06 2.08569941E-06
20135 2.31413807E-04-6.51713185E-05 6.49774702E-05-6.40339188E-05-7.59834407E-04
20136 8.56382562E-05-1.85312807E-04 1.52701260E-04-3.57057757E-08-2.91770705E-07
20137 3.27476481E-07-3.52152028E-06 2.79096147E-06-3.50653511E-06-9.21332834E-06
20138 3.14924780E-05 3.00366849E-04-3.69651078E-04
21  1 6.12089167E-05 5.85673153E-05-9.00893411E-06-1.32965696E-07 4.46821975E-07
21  2-1.38399455E-04 1.86601019E-05 6.69901446E-05 2.08602315E-05 5.22822570E-04
21  3-4.42179356E-04-8.94673946E-04-1.41157509E-04-7.71863763E-03-8.30977446E-04
21  4-9.36900082E-04-2.44231765E-03 1.80158498E-06-3.01702500E-06 1.21544002E-06
21  5-2.19249350E-05-1.88697119E-05-4.08227937E-06 1.99986472E-03 1.66287211E-03
21  6-9.92745252E-06-1.04489589E-06 7.31361277E-06-9.89382292E-05 2.08955231E-05
21  7 8.83149170E-06 2.38253550E-05 5.10185130E-04-2.56895356E-04 3.96908000E-04
21  8-2.67441200E-04-1.30519710E-02-1.46930516E-03-9.02107901E-04 2.30892767E-03
21  9-3.42283614E-06 7.96705229E-06-4.54421615E-06-8.45112722E-06-2.17599291E-05
21 10-1.04765557E-05 2.01275545E-05-1.93118240E-04-1.04646829E-04 1.58368769E-04
21 11 2.89507523E-06 1.59545255E-05 1.16894018E-04-2.16418545E-04-1.35892038E-02
21 12-1.13221877E-02-2.69821737E-05 3.38828714E-05-8.73020946E-05 2.42354679E-04
21 13-1.39399435E-04 1.32677689E-04-3.87128239E-04 3.77884713E-04-4.26104098E-06
21 14 1.21159322E-05-2.54386959E-04 3.46540643E-02-5.69348694E-04 6.61382466E-03
21 15-4.82968350E-04-6.44145395E-05-5.36046278E-05 1.18019167E-04-3.65763282E-05
21 16 1.06841346E-04-7.17716586E-05-4.70992190E-06-2.77490692E-05-7.12424891E-04
21 17 8.27312609E-04 5.63149201E-01 4.66314539E-01 1.73205172E-04 8.41803711E-05
21 18 8.14701407E-05 4.82182180E-03-1.44487407E-04-2.40309221E-05-1.87471914E-05
21 19-3.61136731E-03 2.78446735E-05-5.34922981E-04-9.82171118E-04-2.32041367E-02
21 20-1.07816642E-03-1.67758691E-03-4.18570264E-03 1.19541377E-04-1.31917737E-04
21 21 1.23763596E-05-8.75822582E-05-4.89569354E-05 8.23463470E-05 3.48576450E-04
21 22 1.45346752E-04 9.55774854E-04 5.17880276E-04 3.63990524E-04 1.39450844E-05
21 23 2.37797198E-04-3.37088316E-04-8.61953571E-03-7.20747791E-03-4.79725664E-05
21 24-7.22146491E-05-3.42290091E-05 2.81879917E-04-2.07339410E-04-3.56436041E-04
21 25-1.72988542E-04 5.56830117E-05 1.90072236E-05-1.15874484E-04-4.09098759E-04
21 26 2.66943389E-02-5.68897122E-04-4.55788325E-03 3.71224601E-03-1.89801364E-05
21 27 5.24637424E-05-3.34836060E-05 1.51047951E-04 7.15996678E-05 9.76915235E-05
21 28 7.57232205E-06-8.18479012E-05-8.15257767E-04 6.65780386E-04 2.39843094E-04
21 29 1.93400328E-04 2.41546706E-05-4.28420873E-07 7.91932355E-06 3.35813894E-06
21 30-8.23215049E-05 1.10039591E-05-2.32660615E-05-2.61184744E-06 1.79047091E-04
21 31-9.03274084E-05-3.04318301E-04-2.82942956E-02 7.15785254E-03-1.88948273E-03
21 32-1.39258857E-03 1.15560107E-05-6.15715657E-06-5.39885418E-06-5.22642013E-07
21 33 1.89933669E-05-3.05884423E-06-1.58293314E-04-1.31050857E-04-2.71002630E-06
21 34 7.34261884E-07-5.41223029E-07-1.23746991E-05 8.76865649E-06-1.57725957E-05
21 35-2.36957563E-06 4.40484516E-04-1.71450998E-04-1.27955582E-04-1.35990236E-04
21 36 2.84413505E-03-2.39212206E-04-3.23056586E-04-5.46172075E-05-4.32024327E-06
21 37 2.91659998E-07 4.02858327E-06 3.53824560E-06 1.94774188E-06 5.96929348E-06
21 38 4.62852339E-06-4.46412360E-05 1.91504609E-05-5.79889611E-05 3.12159526E-06
21 39-3.90533686E-05-4.30508260E-05-1.04280417E-04 2.66334452E-06-2.13332461E-05
21 40 2.06716705E-04-1.17775599E-04 1.19175733E-03 9.85468698E-04 6.31751161E-07
21 41 1.15757571E-07 2.13263681E-06 3.44799374E-05 9.49815360E-06 1.25318837E-06
21 42-1.48828231E-06-3.44560930E-04 1.57552441E-04-5.40520134E-05 2.92763455E-05
21 43-2.85870630E-03 5.65435628E-04-3.23882021E-04-1.19012510E-04-2.52074997E-06
21 44-6.51695254E-06 9.03770251E-06-2.08633164E-06-4.30045177E-06 8.00696016E-06
21 45-1.01117391E-05 3.34726238E-05 1.26293806E-04 3.84763278E-04 7.54979565E-07
21 46 3.21588411E-05-1.70073618E-05-3.43362567E-04 9.19334326E-07 3.46886994E-05
21 47 5.72340689E-05-2.46862500E-04-4.62347456E-04-3.84586352E-04 3.40351644E-06
21 48-9.05883812E-07-3.43023762E-07-4.49567779E-06-2.33459230E-05 1.69617649E-06
21 49-8.23677104E-06 2.25286763E-04 2.84411643E-05-6.54813777E-05-1.23093007E-04
21 50 3.18256178E-03-8.21416387E-04-1.03221072E-04-2.40446278E-04-7.06983363E-06
21 51-4.93731054E-08 7.11920673E-06 3.27132515E-06 6.95207050E-06 4.07472807E-06
21 52 2.26853451E-06-9.73712602E-06 3.01133001E-04-1.67601930E-04 3.37591546E-06
21 53-2.52687198E-05 2.51693102E-04 2.42884557E-04 8.20510821E-07-1.40547905E-05
21 54 1.44172894E-04-1.64136987E-05 5.29261726E-06-2.62059356E-06 4.68913236E-07
21 55-1.22605007E-06-9.22769542E-06 1.46733110E-04-9.86766281E-06-2.13656201E-06
21 56 3.69159013E-05-1.64574067E-03-4.97912918E-05 3.91448307E-04 6.42008992E-04
21 57 9.24285659E-03 6.16148351E-04 1.30572266E-04-1.46552851E-03 2.93680722E-06
21 58 5.13024647E-06-8.06705369E-06 1.01323368E-05 1.37283672E-05-9.20676794E-06
21 59-3.42293493E-06 2.99221159E-05-3.81628524E-04 9.47325190E-05 6.96160963E-07
21 60-1.75872314E-06-1.17482047E-06 1.43302359E-07-2.47077434E-06 3.68548890E-05
21 61 1.85780351E-06-3.72660045E-06 7.58636587E-06-2.67869760E-04-7.88793053E-05
21 62 1.74705099E-04-7.33604814E-05-9.66861140E-04-2.02736342E-04 9.29803374E-05
21 63 6.49321704E-05 1.33803892E-06-5.36101949E-06 4.02298057E-06 8.21496189E-06
21 64 6.85099749E-07 2.83623026E-06 1.65832131E-07 2.21594568E-06-1.32085132E-06
21 65 9.32102019E-07 1.00525223E-06-2.87165966E-05 4.03292782E-06-2.15449886E-06
21 66-1.98328712E-06 2.31688571E-04 7.39021578E-05-4.51387700E-05-3.00208056E-05
21 67-5.67029372E-04-3.45026169E-04 3.48870537E-05 9.90090801E-06 1.75952802E-06
21 68 5.05523803E-07-2.26505182E-06-2.97123754E-06-3.20732992E-06 2.06155741E-06
21 69-7.81204294E-06 4.70921586E-05-2.75678548E-04-1.02123613E-03-9.64371044E-07
21 70-3.00081135E-06 1.92831798E-07-5.75201851E-08 6.02172462E-09 3.17897089E-05
21 71 5.23092866E-07 8.68244509E-07-6.12130971E-07-3.19659352E-04-1.25920498E-04
21 72-1.23115449E-05 4.49579757E-05-5.64104440E-04 1.53700030E-03 3.69059468E-04
21 73 7.18173494E-04-5.52697899E-06 7.34921756E-07 4.79205724E-06-3.21087554E-06
21 74 1.85111072E-06 1.21440254E-07-9.44544036E-07-7.35690581E-07-7.58525536E-07
21 75 1.00982313E-06-3.17752070E-07 1.21734514E-07 4.18122525E-06-4.85759271E-06
21 76 1.79644387E-06-1.43731032E-05-6.67825780E-06 3.20728074E-05 3.19651018E-05
21 77-4.75477092E-04 4.04064976E-04-2.75456934E-05 1.75872389E-04 1.27324015E-06
21 78 7.15650932E-08-1.34480525E-06 8.08203219E-08-2.59478939E-07-5.65263576E-07
21 79-2.87174116E-07 3.65249833E-06 6.92970603E-07-4.32465900E-05 9.10922863E-07
21 80-5.73885996E-06 5.43248194E-05-1.34243528E-05-6.36865218E-07 3.69593087E-07
21 81 1.15055737E-06-9.84505861E-08 2.36961716E-07-1.34872309E-05-6.23311080E-06
21 82 1.59121701E-06-3.36553699E-07 1.02429006E-04 5.46126702E-05-6.58081138E-05
21 83-3.26310302E-05-7.77624820E-04-6.39403311E-05-1.52014023E-04 4.37522207E-04
21 84 1.79096945E-07-1.13850984E-06 9.59412899E-07 1.05180161E-06 5.90474662E-07
21 85-5.79569216E-07-3.42783559E-07 9.42869683E-06 5.35186212E-05 4.55108408E-05
21 86 4.07305033E-05 3.35549441E-05-8.13685493E-07 6.29692046E-07 1.18995994E-06
21 87 2.73835634E-06 5.02039348E-06-2.86996471E-06-5.89081787E-06-3.83620631E-05
21 88 6.46042810E-06 3.13572950E-05-1.07953837E-05 1.96954161E-03-4.96925714E-04
21 89-3.68496942E-04 2.17701812E-04-5.04273735E-07 2.25287490E-07 2.78986246E-07
21 90-8.50633288E-08 8.97594985E-07 1.21691294E-06 5.56566845E-07-1.54987042E-06
21 91-5.99892843E-05 6.07472678E-04 2.28885859E-08-1.04567763E-06-3.06441416E-05
21 92-6.20309894E-05-3.73465008E-07-8.32436292E-07-3.37928383E-06-4.32738980E-09
21 93 1.00873349E-08 2.47949616E-06 1.64406830E-05 2.34590614E-07 1.20476591E-06
21 94 6.74228665E-05-1.10580918E-04 2.21104657E-07 1.62522522E-05-1.40512293E-04
21 95-3.33343298E-04-4.92872405E-04-4.08955983E-04 2.65803533E-06-9.30544446E-07
21 96-1.72749088E-06-9.17149644E-07-2.44259727E-06-5.91122012E-07-1.88554063E-06
21 97 9.87156058E-06-4.87258282E-05-1.97694981E-04-1.21842375E-07-7.50285787E-07
21 98-1.47226337E-07 5.89572404E-07 4.19374497E-07 1.10301399E-05 4.59905161E-07
21 99-3.04232523E-06-1.97935425E-06-1.32547603E-04-5.96382484E-05 1.28544138E-05
21100 1.57113640E-05 1.14822870E-04 7.93820309E-04-6.49439757E-04 9.03532753E-04
21101-1.20467680E-06 1.29721543E-07 1.07495526E-06-9.81609888E-07-1.85454281E-08
21102-1.19319278E-07 2.95596369E-06 2.93756556E-06-1.77364434E-06-1.46215153E-06
21103 7.44113151E-08-6.40455058E-06 7.90036117E-06 6.82567789E-06-6.25642680E-07
21104 5.60969366E-05-4.55519165E-05-1.73235425E-05 2.21594961E-06 1.54373728E-03
21105-8.63617814E-05 3.58007145E-04 4.28730041E-05-1.27456054E-06 1.63889479E-06
21106-3.64334251E-07 1.45911475E-06-1.91714328E-07-3.26692330E-07-8.15888953E-07
21107 6.05981578E-06-1.60852412E-04 1.97148039E-05 5.24397263E-07-3.64361442E-06
21108-9.52050693E-05-9.61984319E-05 2.10318882E-06-1.37101686E-05-2.69691112E-05
21109 4.85923288E-05-2.60396182E-06-2.15534946E-06-5.34366015E-07 7.35336360E-07
21110 1.79269089E-07-5.55992116E-07 2.70594674E-06-3.53968184E-06-4.62536379E-07
21111 1.72453999E-05-3.74225523E-07 1.51870580E-05 4.80928436E-06 1.28625372E-03
21112 1.20074873E-04-6.29523169E-05 2.47764052E-04 1.21861710E-07 1.50416496E-07
21113-2.72278207E-07-2.53749047E-07 4.63966903E-07 3.72514559E-07-5.25298935E-08
21114 3.14164150E-07-1.44840300E-05 3.95568011E-05 6.42809319E-07-3.48390155E-06
21115-5.74316857E-07-8.16766272E-05-5.46050181E-07 1.85616073E-06 3.44446168E-05
21116 9.38882071E-05-8.90719869E-07-4.72105013E-07-8.11863136E-07-3.30427803E-07
21117-2.92650796E-07-4.97362305E-06 3.08734559E-06 1.33119638E-06 1.29837291E-06
21118 3.15364565E-05 2.29469102E-05-5.88675095E-06-1.97686505E-05-5.76793602E-04
21119-1.95188033E-04-2.27179786E-05-8.42954629E-05 7.30689162E-07-1.48166930E-06
21120 7.50980143E-07 1.65555143E-06 4.18526171E-07-1.10709083E-08 7.70163684E-07
21121-7.42867055E-06 3.38529043E-05 2.63685047E-04 7.69027077E-07-1.07666542E-05
21122 1.06598722E-05-1.32425156E-04-1.56297949E-09 3.26980552E-06-8.88479730E-06
21123-3.92285531E-05 2.39545486E-07-8.40514825E-07-1.84336696E-06 1.04421637E-06
21124 1.28355956E-06 9.07233490E-06 8.23808394E-06-3.82742914E-06-6.88132067E-06
21125-3.27683053E-05-9.76492705E-05 4.16949963E-05 2.19234560E-05-1.88431295E-03
21126-3.97101231E-04-4.11840167E-04 5.78123862E-04-1.05752238E-06 1.98034034E-06
21127-9.22817964E-07-2.22217923E-07-1.07334091E-06 9.25535348E-09 1.12232369E-06
21128-9.10750859E-06 1.06510850E-04-4.46065276E-04 2.91327774E-07 1.19813966E-06
21129-1.66445531E-06-7.11789894E-10-7.06981826E-07-1.26359430E-05 2.32619226E-06
21130-1.55740388E-06 3.24674049E-06 8.13049555E-05-8.16016018E-06-5.86596086E-06
21131-9.98474709E-06 7.97890200E-05-5.72884991E-04-4.00395358E-05 1.09581453E-04
21132 2.45412262E-06-7.28597500E-07-1.72552511E-06 2.19842798E-06-6.42667632E-07
21133 3.66265840E-07-5.45505064E-08-5.90642627E-07-1.06828467E-06 5.65625217E-07
21134 1.78789178E-07 5.93552983E-06 4.85891239E-06-2.34288012E-06-1.14557656E-06
21135-1.97424768E-05-2.66091690E-05 6.76281050E-06 3.20436856E-06 4.07195006E-04
21136 6.10523866E-05 1.13813362E-04-6.73419425E-05 3.92265423E-07-3.31799157E-08
21137-3.59085507E-07-1.44596246E-07 5.79417435E-07-6.77131541E-07 1.34020376E-06
21138 3.52387328E-06-1.80348042E-04-1.32602148E-04
22  1 1.41891392E-07-4.74640934E-07 2.17244666E-06-7.62419075E-07 2.00660842E-07
22  2 1.13926460E-05-1.05490306E-05 3.31954863E-06-3.70725320E-07-1.33565186E-04
22  3 1.37672838E-04-5.84232456E-05 4.68310600E-05-7.80935593E-03 5.89236049E-04
22  4 2.07348417E-03-4.98130138E-05-2.04583414E-06-9.70719804E-07 3.01655394E-06
22  5-1.47437103E-06-5.28710416E-06 3.29430709E-06 6.88168024E-06 5.56630666E-06
22  6-4.89887758E-07 1.46091216E-06-7.61714717E-07 5.05506554E-06-1.08990564E-08
22  7-7.67932555E-06 2.75002019E-06-1.25296871E-04 1.96234471E-05-5.57807131E-05
22  8 5.58983867E-06-1.70342390E-03-5.34778498E-05 1.05276675E-04 4.22288557E-04
22  9-9.61845424E-07-1.25512058E-06 2.21696600E-06 2.34418140E-06 7.45452920E-07
22 10 3.57008723E-06 4.52563368E-07-4.57967628E-06-2.97512060E-05 7.16177002E-05
22 11-1.82459631E-06 9.63842459E-06 1.53789995E-05 6.92792375E-05-6.60019615E-07
22 12-9.03368419E-07 5.83160721E-07-1.04070137E-06-3.64347578E-07 3.39893571E-06
22 13-3.22413011E-06 5.82868170E-06 1.02677976E-06 5.52803322E-06-3.62724381E-05
22 14-1.29415697E-06 3.18137293E-06 3.55234359E-03-4.95475804E-04 4.50667879E-04
22 15 8.04046134E-07-8.56427890E-07 8.19786182E-08 7.74449272E-07-9.48280888E-08
22 16 1.38826417E-06 7.76528388E-07-1.89745773E-07 6.00125249E-06-9.45687508E-05
22 17-2.62225015E-05-2.69560494E-07 2.99025921E-08-1.77548442E-06-1.12191600E-06
22 18-2.35991598E-06-3.77031316E-06 1.11854590E-05 5.09257897E-06 1.16886793E-05
22 19 1.14003659E-04-9.40145492E-05 1.56892713E-05-4.77144066E-05-2.30921516E-03
22 20-4.56261131E-04-8.16383367E-05-6.91435348E-04 2.93393815E-07 8.67800464E-07
22 21-1.16119428E-06-1.42838669E-06-2.00655983E-06 2.00492987E-06-2.21506150E-06
22 22 1.17201757E-05-2.37739676E-04-7.11234230E-04 1.21413767E-06-8.92110902E-06
22 23-1.98452692E-05 2.82888323E-05-3.86297588E-07-1.43787214E-06 9.35863389E-07
22 24 2.37006259E-07-9.53272890E-08 1.41145811E-05-5.67922601E-06-3.52917758E-06
22 25 1.48183026E-06-5.26870091E-05-2.14594466E-06 4.68002182E-05-1.64806460E-05
22 26 6.90689361E-03-1.19521069E-03-1.11440090E-04 1.23892690E-03 1.13773071E-06
22 27-1.16556018E-06 2.78294704E-08 1.35501545E-07 3.05552907E-07-1.87280990E-07
22 28-1.34474601E-06 9.29296543E-06-1.17710665E-04 2.16699279E-04 3.56621890E-08
22 29-1.87300944E-07 7.17577498E-07-1.45161272E-06-3.39974966E-07-1.33506384E-06
22 30-4.32618689E-06 7.99037184E-06 3.24853875E-06 4.44325864E-05-2.22888410E-05
22 31-5.33983538E-05-9.73184318E-05-2.18738783E-03 7.61857454E-04-4.36483796E-04
22 32-3.40712937E-04 1.81139808E-06-6.11596055E-07-1.19980202E-06-8.51896976E-07
22 33-5.95748187E-07-6.99515134E-07 1.27487162E-06 2.74562559E-06 5.71161381E-07
22 34 3.92635847E-07 8.56238478E-07-2.02101408E-05-6.56157645E-07-6.56165894E-08
22 35-4.21334494E-06 1.44677117E-04-5.09811841E-05-3.22010522E-05 2.26754900E-05
22 36-1.11567604E-03-3.03737470E-05 3.68669664E-04 1.18538369E-04 4.28100793E-07
22 37-3.28793644E-08-3.95221429E-07 2.09685388E-06 1.08079205E-07-4.13306888E-07
22 38 5.37306210E-07-1.23257353E-05-7.49941108E-06-2.52359635E-04-7.26819387E-07
22 39-1.07931967E-06 5.73517204E-05-9.99952357E-05 2.92590783E-06-2.10183477E-05
22 40 1.34253754E-04 1.19419475E-04-1.17375812E-06-1.46617105E-06-4.26539571E-07
22 41 2.46909840E-07 2.44883720E-07 7.21912151E-06 1.52920116E-06-1.22892178E-06
22 42-1.11980318E-06-9.09178415E-05 4.91892478E-05-2.36104862E-06 4.25903941E-06
22 43 1.12645534E-04-9.99241193E-05 8.88763072E-05 6.15348520E-06-1.90856605E-06
22 44 6.62466612E-07 1.24609943E-06 6.28554524E-08-6.70935891E-08 6.60272581E-07
22 45-8.06474315E-07 9.26392713E-06-7.80725526E-06 4.57936689E-05-6.19465220E-07
22 46 7.09022611E-06-4.20093203E-05 3.84822210E-05-1.09137728E-06 9.66620383E-06
22 47-7.11590868E-05-2.03064580E-05 2.35265640E-07 6.68297239E-07 5.13990521E-08
22 48 4.58756647E-07 7.09311257E-07-7.60437074E-06 6.37678355E-07-2.17077362E-06
22 49-2.84701510E-06 9.56647157E-05-3.46004470E-05 8.91623691E-06-3.21589075E-05
22 50-5.23459363E-06-4.54631211E-05 1.10082932E-04 1.23492202E-04 1.08942282E-06
22 51-8.49905709E-07-2.39517108E-07 3.07106424E-07 1.54093925E-06-3.17066213E-07
22 52-1.39733364E-07-9.11515242E-07 1.31494900E-05-2.94832384E-04 1.10196577E-06
22 53-1.12300785E-05 4.48779039E-05 4.45193121E-06 1.25084068E-06-9.04550848E-06
22 54 7.55025633E-05 6.35686432E-05-1.06296946E-06-9.90593644E-07-3.38985673E-07
22 55-3.64979740E-06-2.22832439E-06 4.89315296E-06-8.44256996E-07 1.88744811E-05
22 56 1.10894613E-05-1.76729980E-04 1.26553001E-04-1.92847784E-04-1.58572863E-04
22 57 1.92578328E-03 1.14772244E-03 2.50692581E-04-6.57669263E-04-7.22810394E-06
22 58 8.49931949E-06-1.27121555E-06 2.48483426E-06 9.85964901E-07-3.86455531E-06
22 59-4.58288229E-06 5.11174411E-05 4.66425147E-05 1.10137366E-04-5.40148893E-09
22 60 1.94356217E-08 2.91648326E-07-1.06417278E-06 7.13004250E-07-1.06983964E-06
22 61-1.81056324E-06 4.56842795E-06-3.49610963E-06 1.20972400E-05 3.02447336E-05
22 62-2.02280544E-05 3.20762012E-05 7.88413287E-04 8.78608023E-05-8.40791434E-05
22 63 9.08284602E-05 1.04440920E-07-1.56733418E-07 5.22924984E-08-4.76771201E-07
22 64 9.35604691E-07-7.93253980E-07 2.12822308E-07 5.60287218E-07 2.97847355E-06
22 65 9.56343103E-07 7.60709911E-07-5.35109080E-06-1.02708695E-05-5.42936971E-06
22 66-5.20982176E-06 5.91620571E-05 5.40675276E-05 2.13571393E-05 3.26387196E-05
22 67 1.49636336E-04 9.06884014E-04 1.45434402E-04-2.89560162E-04 1.64735648E-06
22 68 9.51748655E-07-2.59910514E-06-1.57247127E-06-1.60870064E-06 4.08397929E-08
22 69 7.63650435E-07 6.72690971E-05-5.47101340E-04 2.92287677E-03 5.63875458E-05
22 70 4.15621465E-05 6.47254925E-06-4.37690387E-07-1.07713504E-05 7.83253562E-05
22 71-1.82132443E-05-6.82739681E-07 1.23086338E-05-4.24590082E-04 5.96315755E-04
22 72-2.70368127E-04-4.44759777E-04-7.31946773E-03 3.88454521E-04 4.51333426E-03
22 73-9.71284031E-04 8.32832840E-06-6.95358980E-06-1.37473860E-06 8.57407752E-06
22 74-6.41821175E-07-8.51919998E-06 5.62897457E-01 4.66104947E-01-5.47273354E-05
22 75-3.44806470E-05-6.77007914E-05 4.86720717E-03 1.09809030E-04 2.74726694E-05
22 76 1.10038148E-04-4.79299796E-03-3.80007073E-04 4.81066916E-04 1.13593941E-03
22 77-1.78401778E-02-1.31497569E-03 1.98304795E-03 2.03084778E-03 5.74118031E-05
22 78-4.23739231E-05-1.50378800E-05 1.35773119E-04-7.25061963E-05-1.15123597E-05
22 79 3.31505869E-04 3.14382823E-04 1.55081635E-04 3.52472014E-04 3.48166932E-04
22 80 1.63713902E-04 1.01443852E-04 4.57771436E-04-1.52244014E-02-1.26689605E-02
22 81 5.40231152E-05-4.90011303E-05 6.54994911E-05 7.49362013E-05 2.03688394E-04
22 82-1.59470971E-04 3.45536433E-04 1.23487231E-03 4.44987626E-04-5.63131797E-04
22 83-2.03291279E-05 2.80769075E-02 2.81723003E-03-3.88190292E-03-3.71374645E-03
22 84-1.31551652E-05-2.43728766E-05 3.75280419E-05-7.08618690E-05 1.20635521E-04
22 85-1.16309601E-04-1.44465356E-05 4.13041020E-05-2.35407993E-04 7.00565563E-04
22 86 1.61241007E-02 1.33567241E-02 4.91396317E-06-9.66800603E-06-5.70756917E-06
22 87 8.28089087E-05-2.20758422E-06 5.04192815E-05-3.82641017E-05-8.59276701E-04
22 88 1.64102237E-04 2.73808368E-05-7.17118034E-05-2.43081710E-02 2.01649113E-03
22 89 4.87553762E-03-2.81522407E-03 1.14391780E-05-1.07313970E-05-7.07781006E-07
22 90 8.63203666E-06-6.17380189E-06-8.83843382E-06 2.38563285E-05-1.45162516E-04
22 91 2.12516727E-04-9.32664554E-04 8.54809187E-06 4.26430078E-05 2.57785306E-04
22 92-1.06097504E-03-2.07828118E-04-1.70791869E-04 1.22959613E-06 8.03735599E-06
22 93 7.75154405E-06-1.12890414E-05 1.40609738E-06-2.41553737E-05-5.04717829E-05
22 94-2.19386240E-04 7.16977262E-05 5.24857312E-05 6.77318437E-05 1.90462888E-02
22 95-1.83531973E-03 3.12421173E-03 3.68450216E-03 5.31728290E-06 1.71184887E-05
22 96-2.24357716E-05 6.83926650E-07 7.40126181E-06-1.41535413E-05 1.19125489E-06
22 97 1.07764188E-05-2.35952066E-04 7.10875925E-04 1.97043748E-04 1.65717287E-04
22 98-1.36961629E-06-3.14212868E-06-4.76092431E-06-1.22975281E-05-3.83657170E-05
22 99-8.74722877E-06-2.92791931E-05-7.01365499E-04-1.65305114E-04-1.07239814E-04
22100-1.29715462E-04-1.92853703E-02-5.60902689E-03 5.25882805E-04-2.60422790E-03
22101-5.40987580E-06 5.16185811E-06 2.48017690E-07 8.60869606E-06-6.55480006E-06
22102 9.70510982E-06-1.39969663E-04-1.18442432E-04 7.01594735E-06-2.75706516E-06
22103-3.45498202E-06 1.53131012E-05-2.97935581E-05 1.65458440E-05 1.97404723E-05
22104-1.32134406E-04 6.58889198E-05-1.08192315E-04-2.86745776E-05 6.73256590E-03
22105 3.11035622E-04 1.41251671E-03 1.10620984E-04-2.25094925E-06 4.19184823E-06
22106-1.94089898E-06-9.63911886E-06 3.25569379E-06 5.45981481E-06 4.34847057E-06
22107-2.90757318E-05-1.02792937E-04 1.63569385E-04 1.07835146E-06 6.67386380E-06
22108-1.55074839E-04-2.38356336E-04-5.28973872E-07 7.49879335E-06-8.75736997E-05
22109 8.12653045E-05 6.72973634E-03 5.57339599E-03-1.57891113E-06-9.62927826E-07
22110 4.03702814E-07 3.68502312E-05 9.87127221E-06 2.55857705E-06 1.53378408E-06
22111 8.84731392E-05 5.68660605E-06-3.45437790E-05 7.34310769E-05-2.86688750E-03
22112-5.02695703E-04 2.12015113E-04-1.67616974E-04 1.18760571E-06-4.24136913E-06
22113 3.05376341E-06-1.74068501E-06 4.68621731E-06-4.62821236E-06 7.27937147E-06
22114-2.58990965E-05 1.36330431E-04 5.15262011E-04 6.04144808E-06-1.76108839E-05
22115-2.42681074E-05-2.74215384E-04 7.61952309E-06-2.21652977E-05 6.64096623E-05
22116-2.18874026E-04-6.26012248E-04-5.21455113E-04 1.96682888E-06 3.71569678E-06
22117 3.97001251E-06 3.72145215E-05-1.55961066E-06-1.47157630E-05-1.60496641E-05
22118-1.44246993E-04-1.18057358E-04 4.16215283E-05 7.53843616E-05 1.26365539E-03
22119 4.53891902E-04-2.37110391E-05 5.30199118E-04-1.04071405E-05 6.84026576E-06
22120 3.56687477E-06-4.75589021E-06-1.14381092E-06-7.95851265E-06 7.08436071E-06
22121-5.28872936E-05 3.89337918E-05-1.13588350E-03-2.97120302E-06 2.43169040E-05
22122 2.32666640E-04 3.22109979E-04 2.48511037E-06-3.71745779E-06-7.36165717E-06
22123 1.13012052E-04-2.77811141E-03-2.36831379E-03-3.07031582E-05 9.39197504E-05
22124 3.33376715E-05 2.37943558E-04-2.03569897E-04 3.73253220E-04 6.33399582E-05
22125 1.35309600E-03 2.08075308E-05 5.24640625E-04 1.89453678E-04 2.03139886E-02
22126 2.05788806E-04 4.81117900E-03-2.50680783E-03-5.33812936E-05 1.28934175E-04
22127-7.55528818E-05-1.11763620E-04-1.99467058E-05 4.62094180E-05 3.99675798E-07
22128-6.73066459E-05-8.40261322E-04 1.89867261E-03-1.44790419E-07-1.44619584E-06
22129 3.90420773E-06-1.17730560E-06-7.08487843E-06 1.24659030E-05-2.14716954E-05
22130-1.20234582E-06 2.03499934E-05 5.35798208E-05 1.14115406E-04 4.26053359E-05
22131-7.96170119E-05-3.09883262E-03 1.02512868E-03-1.22520068E-04-3.84742142E-04
22132-2.13329282E-06 2.91755518E-06-7.84262356E-07-9.84792852E-07 5.93754005E-06
22133-4.21403120E-06 2.41582055E-06 2.48786757E-06 9.35000721E-06-6.91190373E-06
22134 3.97332630E-06 1.88076907E-06-5.93997292E-06-1.30966373E-05-1.98527487E-05
22135-9.83783667E-05 9.39963937E-05-5.43741156E-05 7.85938569E-05-2.97915729E-03
22136-3.85574981E-06-5.51213180E-04 2.68840156E-04 5.39362341E-06-2.60171631E-06
22137-2.79190710E-06-1.29010071E-06 6.07723172E-06-5.56916352E-07 7.08016110E-06
22138-9.29038392E-05 8.47973595E-04-3.54814314E-04
23  1 2.58119190E-08-2.42583914E-07 2.72171766E-07-3.52562221E-07-3.94934005E-07
23  2 3.15532577E-06-9.31860949E-07 1.65552405E-06 1.96811481E-06-4.68487918E-05
23  3 1.23770445E-05-9.57566070E-06-1.12875038E-06 8.11551776E-04 3.00536591E-04
23  4-7.67908747E-04-2.32013749E-04 2.98504259E-07-3.53616121E-10-2.98150643E-07
23  5 4.22752801E-07-8.56609682E-07 1.60394034E-07-3.95180521E-07-5.14221137E-07
23  6 3.35365543E-07-1.04453619E-07 6.82550647E-09 2.32452990E-06-2.13849505E-06
23  7 3.64595474E-07 8.87210171E-09-3.02946342E-05 9.71866099E-06-6.24862303E-06
23  8 7.70882451E-06-1.93752461E-04 2.55989443E-04 4.44609921E-04 2.93366829E-04
23  9-2.19598526E-07 9.83841216E-08 1.21214404E-07 4.78786357E-07 3.91540722E-07
23 10 1.37693904E-07 6.41232939E-07-5.34168223E-06 6.59929065E-05 9.90515744E-04
23 11-4.65545027E-08 1.33534273E-07 1.43521260E-05-1.46821313E-04 7.73692906E-08
23 12 7.42716203E-08-2.94914679E-08-2.01863501E-07-7.38646865E-08-5.76426046E-07
23 13 6.75797357E-08 1.15034355E-06-2.30916808E-07 2.28176630E-05-7.25660606E-06
23 14 7.56946193E-06-3.39303396E-06 2.60999741E-03-9.63466554E-05 4.59170640E-04
23 15-4.06150334E-06-1.24969605E-07-3.36534901E-07 4.61504505E-07-3.28802532E-07
23 16-9.05256878E-08 1.15016074E-07 9.19578725E-08 4.92394339E-07-2.71770341E-05
23 17 1.00824009E-05-2.38951511E-06-2.05780872E-06-7.90356699E-07-3.00788107E-07
23 18-6.52037220E-07 1.97066825E-06 3.94644421E-06 1.38804783E-06 3.23169732E-06
23 19-2.08166621E-05-3.48245031E-05-1.52912336E-05-3.41862299E-05-1.00660568E-03
23 20 1.84138567E-04-2.36944736E-05-3.64407478E-04 9.39307235E-07-1.88780621E-07
23 21-7.50526614E-07-1.04173342E-06-8.51420701E-07-1.89914002E-08-9.15758795E-08
23 22 6.17364108E-08-4.03196716E-05 7.85105251E-06 3.83780786E-07-2.34642887E-06
23 23-1.33972234E-05-1.43421819E-04 5.19601062E-08 4.13420838E-08 4.42994299E-07
23 24-2.90201467E-07-7.87468904E-08-7.42113748E-07-2.34643877E-06 9.27184820E-07
23 25 1.11840511E-07 1.67212502E-05 6.18714339E-06-2.19466238E-05 3.50464016E-06
23 26 4.41738392E-04 2.59199117E-05-1.36329778E-05 2.66694981E-04-1.62063322E-07
23 27 2.90375813E-07-1.28312491E-07 3.30689958E-08 5.81684052E-07 1.11515809E-07
23 28-1.20701596E-07 2.24384616E-06-4.18232112E-05 4.44688287E-05 1.14967703E-08
23 29 1.42212083E-07 4.01888606E-07-1.69060638E-07-2.08791675E-07-1.52606595E-06
23 30-2.19169382E-06 1.02021676E-06 1.32360195E-06-2.84234477E-06 1.80989185E-05
23 31-2.06114416E-05-1.75448936E-05-1.66896391E-03 9.10494791E-04-2.19728172E-04
23 32-2.61950788E-04 8.40884968E-09 6.87564636E-08-7.71653132E-08 1.47544810E-07
23 33-9.12123764E-08 3.15958536E-07-4.31997927E-07-7.74447137E-07-5.83474296E-07
23 34-4.14538839E-07-9.31562593E-08 3.33374731E-06 2.22895692E-06 1.88573448E-06
23 35 1.96849689E-07-1.58463365E-05-1.86366031E-05-8.95336468E-06-4.27711762E-06
23 36 1.72855010E-04-1.58679506E-04 1.28203717E-04 3.27483710E-05-2.61228098E-07
23 37 3.03462063E-07-4.22339647E-08 3.80232361E-07-4.79862634E-07 4.27509836E-08
23 38 9.33504025E-07-5.73858375E-06 3.90915317E-05-2.31689724E-04 1.12448641E-06
23 39-6.40623707E-06 4.36099612E-05 1.01562562E-05-9.91580983E-08 1.53924983E-06
23 40 5.13717056E-05 1.11556420E-04 8.40681261E-07 7.99933215E-07-1.69196222E-07
23 41 3.18596044E-07-2.23586845E-07-1.50441211E-07 8.09519962E-07-1.23210527E-06
23 42 9.84820314E-07-1.27974067E-05 7.14806151E-06 4.10454574E-06-8.25275563E-06
23 43-5.94805191E-04 9.15572449E-05-1.77875992E-05-4.67709734E-05 1.36620609E-08
23 44 8.82395635E-08-1.01901624E-07 3.81317682E-07 5.96933115E-08 2.56942893E-07
23 45-3.65094085E-07 1.99733997E-06-2.03449954E-06 6.05997316E-05-2.75811228E-07
23 46 3.21784902E-06 6.87499365E-06-2.78279579E-06-2.16448573E-07 1.61278011E-06
23 47-9.68484738E-06-4.32669034E-05 2.16530150E-07 3.41887068E-07 2.70845688E-07
23 48-2.58116830E-07-5.15410040E-07-2.50999810E-06-1.06981299E-06 1.29632994E-06
23 49 2.52483901E-06 2.73919740E-05-8.72582095E-06-4.97730336E-06-2.29629572E-05
23 50 4.76356586E-05-8.28359466E-05 7.65006837E-05 8.88369803E-05 2.47490970E-07
23 51-2.86062334E-07 3.85713644E-08 3.84786513E-07 5.32838583E-07-1.98490352E-07
23 52 5.95469627E-07-4.43228380E-06 6.73527880E-05-2.06542553E-04 2.71598064E-07
23 53-3.04037288E-06 3.11686908E-05-5.57586351E-06 1.47563052E-07-1.74207283E-06
23 54 3.31999166E-05 6.33449580E-05 3.75077041E-08-5.48142419E-07 8.74257793E-07
23 55-4.57885243E-07-8.81440731E-08 5.35431307E-06-5.25104790E-06 2.36927975E-06
23 56 3.92371474E-07-3.92021672E-05 2.45382096E-05-1.10418283E-05-2.74601867E-09
23 57-1.12006483E-03-3.32195886E-04 5.29449790E-04 4.74192677E-05-1.13755801E-07
23 58 2.85578894E-07-1.71823093E-07-2.56582283E-07-9.05258724E-08-1.09473032E-07
23 59 3.26514279E-07-2.04085786E-06 2.03946305E-05 2.05629521E-04-1.09908671E-08
23 60-4.75636473E-08 4.58968488E-07-4.13340393E-07-2.37917523E-07 5.49399982E-08
23 61-1.92928722E-06 1.83140048E-06 9.05322527E-07 2.54405979E-06 9.14248169E-06
23 62-7.88014167E-06-1.33675267E-07 2.23874954E-05-4.22008152E-05 4.21339423E-05
23 63 3.04825656E-05 2.08828503E-07-2.71302881E-07 6.24743789E-08-1.67524708E-07
23 64 1.28629729E-07-1.33290944E-07 3.93591846E-09-2.85393329E-08-5.11449214E-07
23 65 2.06859233E-07-2.91973948E-07 8.33873465E-07 2.59176286E-06-1.01026658E-06
23 66 1.18930963E-06-8.15612206E-06-1.05171328E-05 5.39689993E-06-2.05820445E-06
23 67 2.49677767E-04 5.93216157E-05-4.92617071E-05-6.94242995E-05-6.33924177E-08
23 68 8.88391797E-08-2.54467619E-08 2.37042551E-07 0.00000000E+00 3.69525682E-08
23 69-2.20127229E-06 1.25694286E-05-1.68667606E-04-1.18229163E-03 1.02177571E-05
23 70 7.87960403E-06 2.62937014E-06-1.75092560E-06 9.97520689E-07 1.60106335E-05
23 71-1.01872874E-05 3.92201427E-06 1.02171139E-06-4.98083780E-05 1.07808132E-04
23 72-6.35677383E-05 1.99998466E-05-1.37148319E-03 1.12679676E-03-1.56727687E-03
23 73-1.79641924E-03-4.18035758E-06-1.04433369E-06 5.22469127E-06 2.31783556E-06
23 74-3.67045057E-06 1.56507024E-06 6.79770293E-03 5.62774815E-03 9.62557661E-07
23 75-6.42312115E-07 1.08726138E-08 7.80886594E-05-1.58356109E-06-3.64508448E-06
23 76 1.59676911E-06-1.33243699E-04 4.13028477E-05 4.77709540E-05 4.03397299E-05
23 77-4.17454221E-03-1.36197292E-04 1.77568600E-03 7.31935627E-04-3.32942500E-06
23 78 4.47614207E-06-1.14671707E-06 4.77114927E-06-5.18642097E-06 7.56378342E-07
23 79 5.08118807E-06 1.00939321E-06 4.69635584E-05-5.51177975E-04 3.67406747E-06
23 80 1.17223338E-05 9.53625952E-05 2.08756823E-04-4.86688537E-04-4.05922837E-04
23 81-3.42205637E-06-6.92356129E-06-1.06428402E-06 3.11089521E-05-8.90984762E-06
23 82 1.15418134E-05-1.05033661E-05 1.50202763E-04-7.67623701E-05-3.19818088E-05
23 83 5.78823612E-05 2.22513732E-03-1.62611209E-03 8.76113349E-05-1.71929170E-03
23 84 3.34876882E-06-5.88814409E-07-2.75995441E-06-1.47229250E-05 9.85638564E-07
23 85-1.40926092E-05-4.27793269E-06 2.14902755E-05 2.02337107E-04-4.49137135E-04
23 86-2.52000543E-03-2.08894652E-03 5.08844725E-06-1.19840512E-06 2.47606880E-06
23 87-2.66987678E-05-3.65646320E-05 7.65641226E-06-1.67865427E-05 2.93437978E-04
23 88-1.72560033E-04-1.74400835E-04 8.12826921E-05 7.14767405E-03-2.67828847E-03
23 89-2.61810490E-03 4.75153987E-04 8.39076550E-06-3.79397520E-06-4.59679031E-06
23 90 7.60455239E-06 6.43621251E-07-7.09944062E-07 3.79181623E-07-1.17394808E-05
23 91 1.80859083E-04 3.71569535E-03 1.95206500E-06-1.91918277E-06 2.63687198E-04
23 92-1.24409004E-04-1.89506501E-04-1.58682620E-04-4.45777566E-06-1.78927608E-06
23 93 4.63997662E-06 2.74977937E-05-1.92106868E-05 1.20748410E-05-1.40681430E-05
23 94 1.95467208E-04 4.21844143E-05-9.45952839E-05 4.55700534E-06 5.67597743E-03
23 95-3.21794717E-03 2.01430305E-04 1.59703129E-04-8.31370179E-06 5.01790205E-06
23 96 3.29579974E-06-6.42003465E-07 1.69153264E-05-6.13044267E-06-5.59376721E-06
23 97 3.93060425E-05 1.16868637E-04-5.70656277E-04 6.53024992E-03 5.47110712E-03
23 98 6.59563307E-05-5.75127865E-05 6.79234295E-05-2.39489995E-04 2.53838878E-04
23 99-1.60113886E-04 2.21136327E-04-2.59766320E-04 4.80513772E-05-6.02799867E-04
23100 4.61669225E-04-1.57591950E-02-3.66703414E-03-1.06223824E-02 8.20690128E-03
23101-3.26189603E-06 2.70067504E-05-2.37448544E-05 1.13962362E-04-1.19209171E-04
23102 7.56828240E-05-3.19231856E-07-2.20460352E-07-6.17567648E-08-9.90402681E-07
23103 3.39881166E-07-3.43990385E-06-1.98774402E-07 3.91171384E-06-2.08393439E-06
23104 4.40770203E-05-8.22819652E-06 4.88849934E-06 1.68858236E-05-2.58010083E-03
23105-3.53511883E-04-8.10733171E-04 3.09869725E-04-1.33283144E-06 1.31973751E-06
23106 1.30939263E-08-1.12236191E-07-1.73796574E-06 4.18628429E-07 2.51178542E-06
23107-1.37837543E-05 6.82188712E-05-2.74409367E-04 6.51113035E-07-7.51349265E-06
23108 1.36203491E-04 3.73931470E-04 3.93508417E-07-8.31606314E-06-3.94083087E-05
23109-3.74847303E-04-5.63261743E-01-4.66426916E-01 3.95191785E-05-1.62025540E-06
23110 2.02561868E-05-4.66304029E-03 2.73049424E-05-3.88955123E-05 3.77442475E-05
23111 2.90114806E-03 5.60132716E-04-1.64387483E-04 3.41288995E-04 1.28264212E-02
23112 1.99011648E-03-4.98990273E-04 1.12019503E-03 4.11141334E-05-3.86289041E-05
23113-2.48522924E-06-7.07018080E-05 1.01260732E-04-5.18037587E-05-3.62621220E-04
23114-1.65516424E-04-3.79580668E-04-5.83091438E-04-3.58593856E-04-1.44710887E-04
23115-4.32899030E-04-1.45375011E-04-3.58392589E-04-1.49328798E-04-3.84216585E-04
23116-4.85217451E-05 4.83492344E-03 3.99849145E-03 7.52046564E-06 8.91869562E-06
23117-2.19022374E-06 1.27832240E-04-2.90527800E-05-1.06371990E-05-1.11650023E-05
23118-6.22884568E-04-8.00166449E-05-1.99051807E-04 2.02012255E-04-1.20599736E-02
23119-1.48639205E-03-1.71188202E-03 8.68629380E-04 4.08854853E-06-1.08712973E-05
23120 6.78274873E-06-1.49173432E-05 7.03500694E-06 2.12010433E-05 2.90947979E-06
23121 1.51756113E-05-2.42286857E-04 2.84343031E-05-6.98300131E-06 9.97889336E-05
23122 4.15425190E-05-1.07167010E-05-2.70429164E-06 9.03883407E-05-3.78249875E-05
23123-2.10187955E-04-3.25930095E-05-2.81915131E-05 2.34608263E-06-3.53119809E-07
23124 2.22055978E-06 2.30918538E-06-1.53131797E-05 1.06144482E-05-7.87215209E-06
23125 1.53461238E-04 8.48088802E-05 3.15291267E-05 3.33068616E-05 7.30999310E-03
23126-5.43875838E-04 1.21075460E-03-3.88427845E-04-4.31838284E-07 4.19388632E-07
23127 1.24496524E-08-3.74694998E-06 1.19607989E-06-1.40829234E-06-3.99710680E-06
23128 3.22767536E-05-1.70689489E-04 5.11584967E-05-7.52832350E-08 1.34449751E-07
23129-6.27665665E-09-6.95249928E-07-5.05090992E-07-3.95901314E-06-8.90838331E-07
23130-1.23502301E-07 3.42972280E-06 2.88460144E-05-1.05464394E-05 1.48806157E-06
23131-6.26555282E-06-4.62428566E-05 6.60819164E-05 7.29855335E-05-2.34820093E-05
23132 8.32243439E-07-5.29288493E-07-3.02954947E-07 7.11419966E-07-1.69407362E-07
23133 5.07117609E-07 1.09516537E-08-3.54477616E-07 4.06817228E-07-6.45038015E-07
23134 6.75857068E-07 4.09916150E-06-1.38051232E-06 2.37060793E-06-3.20918381E-06
23135-2.87576631E-05 1.28651487E-05-1.82177621E-05 1.72496016E-05-2.43740427E-04
23136 6.59662177E-05-1.13656526E-05 3.01570032E-06 1.50542643E-07-4.34632532E-07
23137 2.84089890E-07 2.22199838E-07 2.83726214E-07 5.27863405E-07 4.87768317E-07
23138 6.89917306E-06-3.96276925E-05-8.90323311E-05
24  1 5.78046660E-09-4.92538917E-08 1.27075425E-07 3.14084517E-07-2.24828771E-07
24  2-1.96939385E-06-8.36243700E-07-1.32523110E-06 1.05339025E-06 3.90647338E-05
24  3-4.19948140E-05 1.85479799E-05-1.79864019E-05 6.33672565E-04-2.47048451E-04
24  4-9.27681335E-05 2.55665040E-04 7.87561647E-07-2.10398390E-07-5.77163257E-07
24  5 4.04294614E-07 1.74451764E-06-8.27666695E-07 3.87680249E-07 3.64662127E-07
24  6 3.16286699E-07-8.84287213E-07-1.03052951E-06-1.64382699E-06-1.70420630E-06
24  7 4.68273815E-06 4.93109842E-06 2.31349790E-05-9.11512592E-06-1.95242165E-05
24  8-4.55780123E-05-8.03177637E-04-4.78144868E-05-2.31078160E-04-2.46076445E-05
24  9 8.26587524E-07-1.85324001E-07-6.41263524E-07 2.26124097E-08-1.22161148E-06
24 10-3.08611921E-07 7.59433310E-07-6.03771426E-06-3.96188792E-05-2.92560578E-04
24 11-8.25299294E-07 8.05786935E-06 2.11981005E-05 5.69537671E-05 3.85628203E-09
24 12 5.94462997E-08-3.42646260E-07 3.44279165E-07 3.45825389E-07-8.56578474E-07
24 13 1.84860830E-06-1.78285869E-06-2.25565506E-06 2.69390015E-06 2.65346480E-05
24 14 2.41343646E-05-6.34507154E-06-4.64844481E-04-8.82886125E-05-4.31170301E-06
24 15 1.42977904E-04-5.31066449E-07-1.68676158E-07 6.99742608E-07 5.25579496E-07
24 16 1.12152004E-07 1.69952037E-07-1.25961107E-07 2.78374894E-06 1.56040109E-05
24 17 2.01219370E-05-8.95557341E-07-1.00814337E-06-3.18646804E-07 5.46882289E-07
24 18 1.83481794E-07 4.04397877E-06 7.86083643E-07-2.30687031E-06-5.18685375E-07
24 19-4.73380303E-05 2.10236394E-06-6.99411658E-06-1.71998533E-05 1.35558509E-03
24 20 4.93301544E-04 1.60703135E-04 4.06766067E-04 3.69623151E-07 1.13728398E-07
24 21-4.83351549E-07 6.03714151E-08-1.67480004E-07-4.81933307E-07 7.35832753E-08
24 22 2.26245161E-06 1.07590490E-06 5.99497662E-04 3.54986836E-07-2.61321873E-06
24 23-8.05465609E-06-9.59674090E-06 8.18979364E-08 3.29568927E-07 6.81012887E-08
24 24 5.03973417E-08-1.26022782E-07-3.88439865E-06 1.03181006E-07-1.65093797E-07
24 25 1.90689686E-07 3.87333618E-05 5.39990148E-06-2.43020160E-05 1.63751865E-05
24 26-8.59223888E-04 2.17698770E-04 4.23605346E-04-1.97664077E-05-7.42758955E-07
24 27 5.24687814E-07 2.18071141E-07-2.05753503E-07 3.58720433E-07 3.30628410E-07
24 28-2.65364584E-07 3.99470650E-06 2.74071936E-06-1.07729441E-04-2.21322061E-10
24 29 2.92790800E-08 3.85886230E-07 1.64190148E-07-3.10291376E-08 1.12143779E-06
24 30-1.99350291E-06-8.71570399E-07 1.46171650E-07-2.70791845E-05 4.76664346E-05
24 31 4.13233111E-06 1.52356051E-05 3.26471444E-04 2.23633994E-04-3.26888173E-05
24 32 2.61800315E-04-5.80803487E-07-4.16362853E-09 5.84967115E-07 9.18417991E-08
24 33 4.41903425E-08 7.71352897E-07-2.37925793E-07-5.98267603E-07-2.33679242E-08
24 34-1.40061515E-07-6.31437786E-07 4.60234606E-06 1.74079654E-08 2.73605770E-07
24 35 2.60925311E-06-3.47040552E-05 1.62699147E-05 8.64218224E-06-1.38850169E-05
24 36-8.90117103E-05-2.00222836E-05 4.71235574E-05 1.79647862E-05-6.11224699E-07
24 37 3.80844428E-07 2.30380271E-07-1.38995568E-07-4.91238262E-08-3.69202346E-07
24 38-6.40643285E-07 7.81817594E-06-1.90383521E-05-8.21732044E-05 9.99804377E-07
24 39-5.58808016E-06 7.62377843E-07 2.16939426E-05-5.12248015E-07 4.11232062E-06
24 40-2.57849365E-05 4.92543866E-05 5.51278502E-07 7.14555233E-07-2.00188267E-08
24 41-1.25243068E-08-2.21610431E-07-2.57278852E-06 4.23902619E-07 5.35181522E-08
24 42 9.54003776E-07 8.36106270E-06-5.04865613E-06-2.96875355E-06-1.14040478E-05
24 43-1.59785260E-04 6.82602849E-07-2.93481069E-05-5.65783275E-05 4.96902355E-07
24 44-2.55466142E-07-2.41436213E-07 1.56789227E-07 2.37981937E-07-1.63052321E-07
24 45-4.44665818E-07 9.56916511E-07-2.13030652E-05-3.75937137E-05 2.55728068E-07
24 46-1.37421379E-06 1.14538914E-05 1.27421570E-05 4.72440187E-07-3.09920139E-06
24 47 2.19053433E-05 2.77773003E-05 5.79754702E-08 1.20100283E-07-3.60946414E-07
24 48-1.51539185E-07 3.64647680E-07-4.15749849E-07 1.54643139E-06 7.93191234E-07
24 49-1.54765653E-06-2.56041224E-06-9.52906149E-06-7.45116640E-07 2.17238815E-05
24 50-5.61813361E-04 9.78374341E-05-2.95685056E-06 8.20253784E-05 1.12658299E-07
24 51 1.02257155E-07-2.14915454E-07-1.25975544E-07-3.88392964E-07-1.84989845E-07
24 52 1.49326200E-07-2.52809009E-06-4.38373168E-05 1.09143424E-04 4.20831932E-07
24 53-1.79437567E-06 3.42702422E-05-2.19042315E-05 2.93663832E-07-1.95722324E-06
24 54 4.02838036E-06-5.15354167E-05 2.93803514E-08-5.16375578E-07 7.13700551E-07
24 55 3.96608578E-07 1.17200313E-06 4.29159353E-06-3.70412416E-06-2.37561517E-06
24 56-6.05100098E-06 7.27151310E-06 4.05802093E-06 2.49665726E-05 7.56543006E-05
24 57 4.84903641E-04 3.80609063E-04-3.00720726E-04 1.14068499E-04 1.95803937E-06
24 58-1.37956785E-06-5.78471527E-07-7.77407301E-07 5.32442573E-07 7.67252811E-07
24 59 1.80326006E-06-1.82512587E-05-1.03850203E-04-2.30315417E-04-9.87626387E-09
24 60-2.12002131E-07-1.00299294E-07 2.58785638E-07-2.95543520E-07 2.89851628E-06
24 61 6.57581906E-07-1.21328118E-06 1.49218700E-06-1.98789672E-05-1.07873536E-05
24 62 7.70658189E-06-1.27788749E-05-1.40698072E-04-9.34154088E-06 6.81321155E-07
24 63-2.86501302E-05-6.17766220E-08 3.36289425E-07-2.74512803E-07 1.20217709E-07
24 64-3.40747628E-07 3.69029654E-07-2.44091918E-08-4.90071316E-07-6.23925106E-07
24 65-4.84637832E-07-1.51417303E-07 6.07652062E-06 2.91615277E-06 1.89300122E-06
24 66 6.34958679E-07-3.92034169E-05-1.28412458E-05-5.99212026E-06-4.44228395E-06
24 67 1.55791945E-04-1.67404265E-04-8.42686985E-05 5.23882734E-05-5.20111699E-07
24 68-7.07739205E-08 5.90885620E-07 3.60894978E-07 8.70197625E-08 1.19021322E-07
24 69-3.32159583E-07-1.34433521E-05 1.69337040E-04 4.12051300E-04-5.13330725E-06
24 70-1.45583635E-06 1.43565277E-06-2.85768758E-08 9.77454906E-07-2.85647894E-05
24 71-9.40159382E-07 2.05682584E-06-1.44555970E-05 9.25699593E-05-1.08935420E-04
24 72 7.91144434E-05 2.40444879E-04-5.08588530E-03 1.14636411E-03-2.61599328E-03
24 73-5.28195502E-04 1.17303864E-05-1.06563840E-05-1.07400241E-06-1.03662008E-06
24 74-1.21723781E-05-7.43603351E-07-6.02039751E-04-4.96136489E-04 3.85218254E-06
24 75 4.60350237E-07 1.62146970E-06-4.63151483E-05-1.90910848E-05 6.88356786E-06
24 76-4.96523907E-06 3.09983892E-04-1.39080372E-05-1.51149223E-04-1.82844867E-04
24 77 1.15563714E-03-7.91755769E-04-6.82915827E-04-3.21543504E-04-3.31487098E-07
24 78 8.11270194E-08 2.50360078E-07 5.43336276E-06 8.89148791E-06 6.09038535E-06
24 79-5.09257328E-06 2.29673190E-05 2.24097037E-04 9.70975572E-04-9.15511564E-06
24 80 4.49150468E-05 1.65271958E-04-5.11032575E-04-3.90665306E-04-3.24073259E-04
24 81-9.11346646E-06-1.42121201E-06-1.76126858E-06 3.97442094E-07 1.81929275E-05
24 82-2.44689676E-05-1.50493857E-07 2.37461416E-04-2.07015254E-04 2.47088965E-05
24 83 1.36376379E-04 8.59503867E-03 2.98917593E-04-1.35109202E-03-1.09154276E-03
24 84-1.16948191E-06 8.03782618E-06-6.86834427E-06-7.93016987E-06-9.14357049E-06
24 85-2.47333268E-06 6.01574667E-07-5.70113087E-05-7.08140011E-05 6.34656186E-05
24 86 6.28432182E-04 5.21399273E-04 1.90748498E-06-7.59485274E-07 9.88193456E-07
24 87 4.91604861E-06-3.51757352E-06 8.20080262E-06-6.66906795E-06 2.31556259E-04
24 88 9.72238909E-05-1.43992484E-04 1.67188102E-04-4.35142132E-03 8.27800096E-04
24 89 4.55765007E-04-2.92318474E-04-1.55012268E-06-2.45858640E-06 4.00870908E-06
24 90-4.10693064E-07-4.58135213E-07-7.27474078E-07 4.25715784E-06-3.61981385E-05
24 91 9.16237945E-05-6.37478781E-04-6.26190621E-06 6.34654052E-05 3.83036511E-05
24 92 3.63840218E-04-2.77441427E-04-2.27490816E-04-8.52319331E-06-2.77214125E-06
24 93-4.12622403E-06-4.25295745E-05 7.57800252E-06 4.19382833E-06 3.31763692E-05
24 94 5.10788089E-04-6.39014262E-05-2.67969069E-04-4.14243581E-05 1.65618243E-02
24 95-6.06680050E-04-3.71436242E-04 2.92437868E-03-1.16522358E-05-2.09588948E-07
24 96 1.18618248E-05 3.67695677E-06-3.09837150E-07-5.41415935E-06 1.35896910E-07
24 97-5.41501875E-05-1.65077050E-04 2.23494753E-05 6.51564227E-03 5.46371191E-03
24 98 5.78645628E-05 8.41303164E-05-5.03910220E-05-2.71965266E-04 1.74955587E-04
24 99 2.88571964E-04-1.50454784E-04-2.61976954E-04 2.42771603E-04 4.89058397E-04
24100-3.10234142E-04-1.57878168E-02-6.86594588E-03 4.71734435E-03-5.32636010E-03
24101 4.54033191E-05-7.28485553E-05 2.74452362E-05-1.06181743E-04 8.30603616E-05
24102 7.71225733E-05-8.98180868E-05-7.11472777E-05-2.93275247E-07-2.13860372E-06
24103 5.74069479E-07-4.27282983E-05 3.97562454E-06 2.74557735E-06-5.70893018E-06
24104 2.99961584E-04-2.17030314E-05 1.73260959E-04 3.57808630E-05-1.93994648E-03
24105-4.30142947E-04-5.26782932E-04 1.20061526E-04-1.81288576E-06 4.56497687E-06
24106-2.75209111E-06-5.28836474E-06-4.68753491E-06 1.77114869E-06 1.00160327E-06
24107-9.60580345E-06 1.56812608E-04 3.11860582E-05 1.71990502E-06-2.20437578E-05
24108 1.12734246E-04 1.80707806E-04-3.81831304E-06 4.38040955E-05 1.66980359E-04
24109-6.45389332E-04-4.77470295E-03-3.95773016E-03 1.00091308E-05-2.87634568E-06
24110 5.78344500E-06 3.00756603E-05-2.82343366E-05-1.23185539E-05 1.13861024E-06
24111-2.53277215E-04 2.38735225E-06 1.25295531E-04-9.49616401E-05-8.68815336E-03
24112-1.17942171E-03 9.03768365E-04-1.23619666E-03-1.96888432E-06 1.19191806E-06
24113 7.76966259E-07 1.10447673E-05-1.74152926E-05 1.54493220E-05-1.66348881E-06
24114-1.33458599E-05-8.48872633E-06-8.09032014E-05-1.26715767E-05 8.43448238E-05
24115 4.08758982E-05-1.51897743E-04-1.37930929E-05 9.83768729E-05-1.18619645E-05
24116-1.46314801E-04-5.63299541E-01-4.66457958E-01 5.84025061E-05 2.09567870E-05
24117 2.18203531E-05-4.73788610E-03-7.80898717E-06 5.54953455E-05-5.37884485E-05
24118 3.09847870E-03 5.88322925E-04 4.09499286E-04-1.77365496E-04 9.37811456E-03
24119 1.95367090E-03 6.75547855E-04-1.66505346E-04 1.35874071E-05 2.78815269E-05
24120-4.14689340E-05 9.85157203E-05-5.09369956E-05-4.77087870E-05-3.71764624E-04
24121-1.27441024E-04-4.83347441E-04-9.44613236E-04-3.61980705E-04-1.47586046E-04
24122-5.52151156E-04 2.09314877E-05-3.63014570E-04-1.34413218E-04-4.84917263E-04
24123 1.54971776E-04-1.60364085E-05-1.16435149E-05 3.39471515E-06 2.57585647E-06
24124-5.87949171E-07-2.56953894E-05-1.68049727E-05-2.93623914E-05 1.25976260E-05
24125-5.05038374E-05-1.70903624E-04 2.04633977E-04-2.29595073E-04-1.87099708E-03
24126 3.44274601E-04-1.00511600E-04 3.04136758E-04 6.76350962E-06-4.46985329E-06
24127-2.29365633E-06-7.69116936E-07 6.22812028E-06 2.47095745E-06 4.73709455E-06
24128 1.57029416E-05 1.00635193E-03 5.36510031E-04 1.36685057E-08 4.72497518E-07
24129-8.56340523E-07-1.40238973E-06-6.53889168E-07-4.32063940E-06 4.26839672E-06
24130 6.09635427E-06 1.91094856E-06 3.28305327E-05-2.07107006E-05-1.97805782E-05
24131-1.50647080E-05 7.06540789E-04-2.02377389E-04 6.14693181E-06 3.33165878E-05
24132-1.39539570E-06 4.50293158E-07 9.45102539E-07-1.15022592E-06 1.17226154E-06
24133 7.57069377E-07 1.68088193E-07 9.53426226E-07-1.88899731E-06 3.42535159E-07
24134-1.11154598E-07-8.79716604E-06 1.11616043E-05-8.11689834E-07 1.36874442E-06
24135 6.51470304E-05-7.60324264E-05 1.38669743E-07-2.02810707E-05 1.21373537E-03
24136 1.24734757E-04 2.98431902E-04-2.30124794E-04 3.26139126E-07-5.75688238E-07
24137 2.49549112E-07 2.56144658E-07 5.84041971E-07 1.00645291E-06-2.74663895E-06
24138 3.51778460E-05-6.32046461E-04-4.02897096E-05
25  1-2.07138009E-02-3.42871589E-02-1.47757481E-02 2.17304832E-03-6.43109417E-03
25  2 8.75046909E-02-2.79720042E-02 2.76649559E-03-7.60900892E-03 1.93597666E-02
25  3-6.57297431E-03-1.22960573E-02 9.51865444E-03-5.56166792E-01-8.25761251E-02
25  4 1.33082933E-01-2.13874212E-02 1.80027172E-03-4.18747597E-03 2.38720425E-03
25  5-1.44299819E-03 4.41352497E-03-5.29322624E-03-5.88881280E-03-9.86985214E-03
25  6-1.92350566E-03 4.49627420E-03-4.65269082E-04 2.39079171E-02-5.46877703E-03
25  7 1.29367344E-02 8.69965323E-04 9.74332903E-03-1.11464304E-03 1.14261172E-02
25  8 7.58413377E-03-5.89363474E-01 2.80375123E-02-1.15707021E-01 9.07498202E-02
25  9-1.99056061E-03 4.13180326E-03-2.14124266E-03-2.17049611E-03 2.67908989E-04
25 10 4.40813755E-05 3.84867065E-03 7.52389186E-03 8.07842725E-03-7.37860354E-03
25 11 2.49338972E-03-4.07824614E-04-3.14335037E-03-3.06130510E-02-1.86906876E-03
25 12-3.07352909E-03-5.43808545E-04 1.24431530E-03 1.23609674E-04 6.68330237E-03
25 13-1.69071001E-03 2.44006563E-03 2.69679126E-04 1.77864954E-02-8.75716485E-04
25 14 2.60230309E-03 7.55807289E-03 3.53929810E-01-5.86019117E-02 5.10807712E-02
25 15-1.80864522E-02 1.08421914E-04-1.83466591E-04 7.50446773E-05-1.45784003E-04
25 16-7.03701498E-04 3.18388330E-04 5.68461398E-04 3.32619395E-05-1.55651131E-03
25 17-7.66795874E-03-2.00459987E-03-3.37350898E-03-9.08323246E-05 1.10093563E-03
25 18 1.13144695E-03 9.04169665E-03 5.26124351E-04 2.80890017E-03 2.00905051E-03
25 19 5.34273295E-03 5.14438553E-03-3.15059993E-03-3.35928638E-03-1.85775187E-01
25 20-1.90326525E-02-3.81475367E-03-5.54879571E-02-2.18602051E-04 4.19112090E-04
25 21-2.00510039E-04 2.95070095E-04 4.68624539E-04 1.70604603E-04 1.59549678E-03
25 22 3.22817839E-03-2.80307805E-03-3.73997959E-02 7.23877883E-04-1.03011095E-03
25 23-1.94206289E-03 4.99638321E-04-4.56054006E-03-7.58492375E-03-3.14600820E-03
25 24 1.28653598E-03 1.50219454E-03 1.84345667E-02-7.14995351E-03 3.46776280E-03
25 25 4.08984602E-03 2.26144369E-02-1.50446338E-03 1.10239221E-02 1.62065026E-03
25 26 4.88528052E-01-2.90728216E-02 2.45118007E-02 7.00060673E-02 3.18619589E-04
25 27 4.32562220E-05-3.61875811E-04-1.66726827E-03-1.92672784E-03 1.06957286E-03
25 28 2.02149525E-03-2.12371222E-04-6.09843427E-03-1.77640468E-02-1.35592962E-03
25 29-2.31154208E-03-7.82485146E-04 2.44847120E-04-2.43101660E-04 6.73318783E-03
25 30-3.65275836E-03 1.38776266E-03-2.67721999E-04 5.34119200E-03 1.18676080E-02
25 31-4.75696552E-03-1.15373899E-02-2.16659630E-01 1.45177888E-01-9.94370219E-02
25 32-7.96350157E-02 1.89064952E-04 7.72217396E-05-2.66286692E-04-4.18283528E-04
25 33 2.54763122E-04-3.54373240E-04-4.37706140E-03-7.27186741E-03-2.55250911E-03
25 34-3.08265638E-03-1.39404849E-03 1.68710462E-02-5.03583770E-03-6.97429137E-03
25 35-3.46260443E-03 2.31698801E-02-5.23794242E-03-6.78372543E-03-5.39975921E-03
25 36 3.73269900E-03 2.53451259E-02-8.26466615E-04 2.38728048E-02-4.73466520E-04
25 37 1.41232057E-03-9.38854047E-04 2.02363033E-03 4.08736952E-04 1.52106286E-03
25 38 2.39094184E-03 1.65764629E-03-3.10932880E-03-1.30585096E-05 2.20661339E-03
25 39 3.73310830E-04 4.13336118E-03 9.80729162E-03 1.85185235E-03 6.10977215E-04
25 40 7.82471666E-03-4.93336324E-02-2.29268113E-04-4.15711676E-04-1.61304820E-04
25 41 7.61435646E-05 6.80201216E-05 1.57092378E-03-4.57121968E-04 1.56324630E-04
25 42 1.26036625E-04-1.10076945E-02 4.22245469E-03-2.39668391E-03-3.08482235E-03
25 43-1.43703846E-01 1.88860358E-02-5.25423803E-03-1.62201866E-02 8.90956859E-05
25 44-7.25084260E-05-1.65872599E-05-7.39888899E-05-6.78547731E-05 7.74897187E-06
25 45 1.29599114E-04 6.38391668E-04-4.55953477E-04 5.19709862E-03 2.65642333E-05
25 46 1.03848625E-03-3.23994717E-03 2.15872661E-03 3.93918108E-05 1.16021133E-03
25 47-3.36931054E-03-4.08093126E-03-3.93058505E-04-6.16066744E-04-1.64602617E-04
25 48 3.17788136E-05-1.08227129E-04 5.13908706E-04-1.10273109E-03-2.15610327E-04
25 49-7.67752359E-04 1.47986877E-02-5.79314984E-03 1.26706060E-03-2.91599144E-03
25 50 1.30502479E-01-4.60731849E-02 1.25189685E-02-8.20814782E-03 1.67742471E-04
25 51-1.44457042E-04-2.32854289E-05 9.90459078E-05 4.72863724E-04-2.53765298E-05
25 52 4.21129261E-04 8.97670421E-04-3.41882202E-03-3.99096961E-02 1.50511890E-04
25 53-2.26675671E-04 1.85319831E-03 1.65363270E-02 1.03575058E-04 1.79550499E-04
25 54 1.98618017E-03 1.05112359E-02-2.93598846E-02-4.85241974E-02-2.72809811E-02
25 55 7.65061382E-03-1.93279978E-03 1.23190349E-01-4.17701934E-02 1.70059603E-02
25 56-4.98920528E-04 1.85266108E-02-6.15115105E-03 3.30327221E-03-6.85550105E-03
25 57 8.92442248E-01-5.64255351E-03-1.51111087E-01-2.45454633E-01 1.27977799E-02
25 58-7.81926168E-03-4.97851819E-03-5.97443055E-03-1.96392205E-03-9.84073426E-05
25 59 1.19479049E-02 1.46539220E-02-6.02119095E-03 1.18398928E-01-3.55902650E-02
25 60-5.94726966E-02 9.71123502E-03-5.28941285E-03 1.10862331E-02 1.69218930E-01
25 61 1.80154150E-02-9.40397512E-03 1.97827645E-02 1.44661047E-01 6.93940068E-03
25 62-4.42960642E-03 1.10909450E-02-6.66520250E-02 7.77526373E-03 9.08102668E-03
25 63-1.23908063E-02 9.07790657E-04-1.81669702E-03 9.08906360E-04-1.40103092E-03
25 64 3.16544819E-03-1.84951589E-03-7.79343924E-02-1.30008961E-01 1.20829465E-02
25 65-7.65952481E-03-1.94643510E-02 3.60548406E-01 2.03044484E-02-1.34655323E-02
25 66-4.28834285E-02 3.48021969E-01 8.79098388E-03-1.75455385E-02-3.19054842E-02
25 67-2.59851909E-01 8.38382306E-03 3.34950074E-02 6.61649131E-02 2.71732724E-03
25 68-7.63615970E-03 4.91883246E-03-1.82272917E-03 3.14704426E-03 1.02376024E-03
25 69 6.27263828E-02 1.97812781E-02 8.56462408E-02-5.19485925E-02-2.43564330E-02
25 70-4.00535433E-02 2.52864506E-02 7.30600114E-03-3.90476105E-03 1.02870434E-01
25 71 4.10677861E-02 1.18961203E-02-2.59380880E-03 2.07813237E-02 2.94570504E-03
25 72-7.12039316E-04-5.49485928E-03 5.95988606E-02 9.52891559E-02 1.44910939E-01
25 73 1.16408713E-02 1.06986495E-02-6.30175047E-03-4.39689900E-03 5.98538665E-03
25 74-4.57826056E-03-1.14532505E-03-3.29554476E-03-5.51804610E-03 1.74020637E-03
25 75-1.93706369E-03-9.70425387E-04 1.39220949E-02 3.91751209E-03-5.59303730E-03
25 76-4.88534523E-04-3.61752673E-03-1.60799155E-03 1.22618068E-03 9.44135937E-04
25 77-2.07392674E-01-4.75017031E-02 5.03048253E-02 2.32280266E-02-2.85334291E-04
25 78 1.28349533E-03-9.98161041E-04-1.47766578E-03-5.25375938E-04 6.19465512E-04
25 79 2.09052032E-03 3.09814660E-03-5.70177547E-03-6.50096875E-04 1.32427053E-03
25 80 1.25041094E-03 9.43007706E-04-9.93928503E-03-1.38201427E-03-2.27249125E-03
25 81 6.32383877E-04-6.85802249E-04-4.00030396E-04 4.98431450E-03 1.55566372E-03
25 82-1.38922320E-03-2.57168285E-04 1.23936184E-02-2.64962931E-03-2.87926913E-03
25 83-9.27989839E-04-7.49175340E-02 1.29150243E-02 2.38853995E-02-6.37154286E-03
25 84-1.04356227E-04-4.34455531E-05 1.47801780E-04-8.23568054E-05 1.57384860E-04
25 85-2.26571613E-04 4.89069731E-04-5.87415422E-04 3.65960461E-03-8.39269029E-03
25 86-2.07106608E-03-3.47135798E-03 3.49145951E-04-1.55070963E-03 3.60070143E-04
25 87 8.97510926E-03 8.65631074E-04-3.31787785E-03-5.16144409E-05 1.37310253E-03
25 88-1.84946492E-03 2.05860338E-03-6.44509000E-04 4.84312880E-02 2.48917952E-03
25 89-1.42743304E-02 5.28274384E-03-1.10717275E-04 6.68607776E-04-5.57890501E-04
25 90 4.03505918E-05-1.44185502E-04 3.18484841E-04 2.00271579E-03 3.69950145E-03
25 91-1.19776563E-02-2.12644247E-02 6.44945505E-04 1.53025004E-04 3.36366085E-03
25 92 1.78915698E-02-4.80137621E-03-7.99128795E-03 3.38865308E-03-1.36673276E-03
25 93 1.76098908E-03 1.91232587E-02 8.19280409E-03-4.90227067E-03 4.50147983E-03
25 94 2.45461313E-02 3.01557343E-03-9.55838015E-04 6.17991562E-04-1.22421811E-01
25 95-8.31814371E-02-9.09468371E-03-5.12768153E-02 6.77081256E-04-2.22649816E-04
25 96-4.54431440E-04-2.34800904E-03 1.71174559E-03-8.67520351E-04 2.21277527E-03
25 97-2.09546838E-04 9.05856534E-04-2.04479974E-02-1.14178719E-03-1.92967487E-03
25 98 7.71872302E-04 4.03990624E-05-6.36451774E-05 5.37482675E-03 2.90755988E-03
25 99-1.47753497E-04 3.24393103E-04 1.59545021E-03-7.32280372E-03 1.10456274E-03
25100-6.90417786E-03 3.20957903E-02-4.43788773E-02 3.31138313E-02 7.23430846E-03
25101 4.73969008E-04-2.86123188E-04-1.87845821E-04-2.37363242E-04-2.85102999E-04
25102 1.90612176E-04-4.46581414E-03-7.48232972E-03 1.82561361E-03 3.94053321E-03
25103 7.50559186E-04 1.79892240E-02 3.98355070E-03 9.38952107E-03 1.88972921E-03
25104 1.60460289E-02 1.98333114E-03 4.11235700E-03 7.02189257E-04 1.82321824E-01
25105-1.89242360E-02 3.17170125E-02 1.62429563E-02-1.46372749E-03 2.55229677E-03
25106-1.08856928E-03 1.48163220E-03 5.91875616E-04 1.01002985E-03 2.32864930E-03
25107 2.05876882E-03-6.52092131E-03 1.22223055E-02 2.30664402E-03 1.00401265E-03
25108-1.91286070E-03 1.00699361E-02 1.61802975E-03 1.23554772E-03 6.14790450E-04
25109-3.38105335E-02-2.05545184E-04-3.70303682E-04 1.21084503E-04-4.29768530E-05
25110 6.57163031E-05 1.28370997E-03 5.55866810E-04-2.93633220E-04 3.00088577E-04
25111-4.72872355E-03-1.43180763E-03 3.00938502E-03-1.89879436E-03-8.24139431E-02
25112-1.62771801E-02 1.44571635E-02-1.01631133E-02 1.06406451E-04-1.00277983E-04
25113-6.12846847E-06-1.91575089E-05 1.12820304E-04-1.13021173E-05 1.05673707E-04
25114 4.73114903E-04 1.56416331E-04-7.88970909E-03 8.96247095E-06 8.69022820E-04
25115-2.65055769E-03-4.48652214E-03 8.05072131E-05 5.37880494E-04 1.18438889E-03
25116 2.41004787E-03-2.85995908E-04-4.55789129E-04 1.27982445E-04 7.67398470E-05
25117-5.57317846E-05 5.15317301E-04 8.87151586E-04 3.46003354E-04 4.44969680E-05
25118 6.40288363E-03 2.83236292E-03 1.74814577E-04 6.20736871E-04 3.87601331E-02
25119 1.86397189E-02 2.28401564E-03-4.77933618E-03 1.68771670E-04 1.40092186E-06
25120-1.70172591E-04 2.13822018E-04-6.06475301E-05-8.10737075E-06 3.91075748E-04
25121-3.96090768E-04-1.18933966E-03-3.77342720E-04 1.02319483E-04 7.94973271E-05
25122-1.49311540E-03 3.90805269E-03 8.54982914E-05 1.41972553E-04-2.93529125E-03
25123 4.30991563E-03-1.56528130E-02-2.57678722E-02 1.35803344E-02-1.99820430E-03
25124 4.25958363E-03 6.31822780E-02 2.04847404E-02-6.27252269E-03 2.79002451E-03
25125 2.92574989E-02 2.35264385E-03 6.46901071E-03-5.32760508E-03 3.23690771E-01
25126 1.98480890E-02 1.16676850E-01-1.14419869E-02 3.01524832E-03-4.15125436E-03
25127 1.13600605E-03-1.47180271E-03 4.44189195E-03-1.64113097E-03 6.21125568E-03
25128 4.66597695E-03 8.29994969E-04 3.99697630E-02-5.08147148E-02-8.48657931E-02
25129-1.97554435E-02-4.56984472E-03 4.95170022E-03 2.40411499E-01-3.52967802E-02
25130-8.46562251E-03 7.80042249E-03 2.06074829E-01-8.78518309E-03 4.49064097E-04
25131 8.32241378E-03-1.39727651E-01 4.83954473E-03-9.56304312E-03-1.14835526E-02
25132 5.17162430E-03-2.56180479E-03-2.60981952E-03 3.00685423E-03-1.45915043E-03
25133-8.43940316E-05-3.42765584E-02-5.71655403E-02-2.96130186E-03 9.29901261E-03
25134-8.00729913E-03 1.58630310E-01-4.02520565E-03 1.91943759E-02-1.43611874E-02
25135 1.43728448E-01 1.11379639E-03 1.37694458E-02-1.23093166E-02-1.16635950E-01
25136-7.50897388E-03-2.96066445E-02 1.71582480E-02 1.81854442E-03 1.49137419E-04
25137-1.96768184E-03 2.21557939E-03 1.73328836E-03-2.24653166E-03 2.98023229E-02
25138 1.26416809E-02 5.07651217E-02-1.83933682E-02
26  1-1.96576869E-02-3.24717283E-02-1.38335720E-02 2.97454597E-03-7.79915460E-03
26  2 8.19971020E-02-2.55416293E-02 4.85140920E-03-1.13449323E-02 3.05439217E-02
26  3-6.54150045E-03-1.47762388E-02 8.26522231E-03 1.56256440E-01-5.40229110E-02
26  4-3.46696642E-02-7.44057712E-03 2.08245712E-03-3.96777089E-03 1.88531377E-03
26  5-2.09213746E-03 5.43966847E-03-4.48012659E-03-4.00253005E-03-6.71615811E-03
26  6-7.20021991E-04 3.36104696E-03-3.36515128E-04 1.60188289E-02-3.63693201E-03
26  7 9.41796387E-03 4.59875958E-04 1.12449341E-02-3.54433250E-03-1.20176733E-03
26  8 3.67848991E-03 1.60315241E-01 4.37489570E-02 7.56156298E-03-5.22530239E-02
26  9-1.13869977E-03 2.59652632E-03-1.45782655E-03-1.25499710E-03 2.36212322E-04
26 10 1.06123710E-04 2.03772409E-03 2.20427838E-03-1.95798887E-02 7.53363133E-02
26 11 1.69161486E-03-2.08838141E-04-7.33470474E-03-8.41553050E-03-1.57010445E-03
26 12-2.53851404E-03-3.98707371E-04 1.13089451E-03-2.50612627E-05 4.85713235E-03
26 13-8.58659496E-04 1.66245732E-03 3.46115857E-04 1.42352237E-02-8.45781033E-04
26 14 9.12010341E-03 5.39948889E-04-2.72779297E-01 4.97038821E-02-3.00363044E-02
26 15-7.34656728E-03-3.37980818E-05-1.52310155E-04 1.86108237E-04-1.53148834E-04
26 16-3.36040563E-04 1.05444549E-04 4.70058665E-04 9.98894764E-04 5.25031772E-03
26 17-1.01673791E-02-1.82170347E-03-3.04537234E-03 1.86977805E-04 1.05681282E-03
26 18 1.00891866E-03 7.64231166E-03 3.60841038E-04 3.03853914E-03 1.74419463E-03
26 19 7.84639751E-03 2.06688937E-03 2.12576343E-04-4.26913461E-03 1.83579113E-01
26 20 5.76318427E-03 1.42933240E-02 3.19632994E-02-2.12969645E-05 4.64156282E-04
26 21-4.42859317E-04 2.63240016E-04 3.55779126E-04 3.82618771E-04 1.26686591E-03
26 22 1.79796550E-03-1.46075868E-02 1.26046321E-02 6.70355443E-04-5.94553620E-04
26 23-4.07581581E-03-3.75029996E-03-4.52268626E-03-7.54395688E-03-3.14853251E-03
26 24 1.39513108E-03 1.41666010E-03 1.90593372E-02-6.81111925E-03 3.68476006E-03
26 25 3.88702225E-03 1.67101755E-02 1.47701605E-03 1.15401036E-02-1.85862237E-03
26 26-2.17477173E-01 6.18596294E-02 5.65778314E-02-2.79740189E-02 3.40780024E-04
26 27 2.11525958E-05-3.61932620E-04-1.54698849E-03-1.88516169E-03 1.02990547E-03
26 28 2.12532539E-03-8.26494403E-04-1.45112892E-03-2.67873369E-02-1.28535256E-03
26 29-2.14903688E-03-7.52573443E-04 2.10402918E-04-2.13775044E-04 5.55880478E-03
26 30-2.96442791E-03 1.65237245E-03-7.14300697E-04 7.25591509E-03 7.43882842E-03
26 31-3.35019715E-03-7.09807423E-03 5.97827062E-02 1.87554160E-02-5.18638454E-02
26 32-8.19985186E-02 1.44074696E-04 1.00335769E-04-2.44410465E-04-4.68596658E-04
26 33 2.85569117E-04-3.91211267E-04-4.31384511E-03-7.17659696E-03-2.46343404E-03
26 34-3.00937806E-03-1.50026324E-03 1.69071826E-02-4.95629317E-03-6.68791518E-03
26 35-3.86755322E-03 2.22035938E-02-4.41030433E-03-7.30503699E-03-2.47028816E-03
26 36 2.97964464E-02 8.69485436E-03-7.04228376E-03 1.39203607E-02-4.55017372E-04
26 37 1.29342795E-03-8.38410582E-04 1.84472566E-03 4.22238695E-04 1.36137165E-03
26 38 2.27094651E-03 1.94534134E-03-3.06879161E-03 1.80649246E-03 2.18542442E-03
26 39 1.26871680E-03 3.50874150E-03 1.00505530E-02 1.78435780E-03 3.14982589E-04
26 40 3.09206104E-03-2.58716522E-02-2.32597874E-04-4.12081951E-04-1.66168380E-04
26 41 9.13607844E-05 8.05483304E-05 1.39063570E-03-4.65500805E-04 1.05786319E-04
26 42 8.52674917E-05-7.21341962E-03 2.91374061E-03-5.76682855E-04-2.07928572E-03
26 43-1.25311833E-01 2.82308470E-02-3.27762319E-03-1.72732942E-03 8.79494397E-05
26 44-3.63466001E-05-5.16028396E-05-7.61997841E-05-4.11592414E-05 3.47254328E-05
26 45 1.49949123E-04 3.13549422E-04 2.23107322E-03 1.61474156E-02 4.51640876E-05
26 46 8.18985063E-04-5.10428091E-04-3.80748472E-03 1.00550878E-04 4.18754880E-04
26 47-3.87340038E-04-5.87361272E-03-3.64407016E-04-5.57152080E-04-1.80801621E-04
26 48 2.45225462E-05-1.26949208E-04 3.26271698E-04-7.44887716E-04-1.74845231E-04
26 49-6.21857225E-04 1.17582476E-02-4.50209483E-03 1.99280978E-03-2.13559198E-03
26 50 1.02582744E-01-2.17724164E-02 7.16741224E-03-1.59317978E-02 1.56283102E-04
26 51-1.64978622E-04 8.69551998E-06 5.70421460E-05 3.61596421E-04-3.25296925E-05
26 52 3.47546416E-04 7.78749201E-04-4.25156572E-03-9.60630383E-03 1.70162200E-04
26 53-4.26771173E-04 9.19695473E-04 2.94402281E-03 1.33218027E-04 6.10452453E-05
26 54 2.03223981E-03 7.46105412E-03-2.07817908E-02-3.43553240E-02-1.76743209E-02
26 55 5.88869621E-03-2.11434809E-03 8.60986476E-02-2.72041070E-02 1.31548629E-02
26 56-2.85106281E-03 3.23051124E-02-7.77903093E-03-6.60533357E-03-1.05479144E-03
26 57-2.44851197E-02-2.39032332E-02-5.04433698E-02-1.81326927E-02 8.23379013E-03
26 58-5.19333573E-03-3.04045440E-03-3.62689403E-03-1.38379744E-03-5.18083773E-04
26 59 8.74064980E-03 8.94088381E-03 6.09390382E-03 3.47379244E-02-3.57892605E-02
26 60-5.98274076E-02 1.00050009E-02-5.07535998E-03 1.06812095E-02 1.70601629E-01
26 61 1.80871858E-02-9.06911736E-03 1.88832012E-02 1.44101023E-01 7.02396362E-03
26 62-4.43571768E-03 1.03663475E-02-5.52397673E-02 1.35898349E-03 7.07957301E-03
26 63-5.77139099E-03 9.73296210E-04-1.74669358E-03 7.73397366E-04-1.40056982E-03
26 64 3.15545076E-03-1.69190813E-03-4.99615924E-02-8.34108960E-02 1.07045549E-02
26 65-3.16825265E-03-1.22397662E-02 2.32241868E-01 1.77137591E-02-5.97490041E-03
26 66-2.74812673E-02 2.23010767E-01 1.01972853E-02-6.74909740E-03-2.03583089E-02
26 67-1.37484581E-01-3.56004458E-03 3.71406690E-02 3.76539477E-02 1.94548983E-03
26 68-5.15252611E-03 3.20703629E-03-1.75568309E-03 1.62102181E-03 4.27126331E-04
26 69 3.70820654E-02 1.00754982E-02 4.73168479E-02-4.38818824E-03 3.87857780E-02
26 70 6.37804627E-02-4.03517441E-02-1.13776228E-02 7.42756750E-03-1.63852793E-01
26 71-6.57931702E-02-1.90923310E-02 7.81829624E-03-2.95952959E-02-4.99509058E-03
26 72 2.89562057E-03-2.38388688E-03 1.64602437E-01-2.26415919E-01 4.10429624E-02
26 73-4.22136944E-02-1.75570715E-02 9.57710834E-03 7.97996321E-03-9.77073930E-03
26 74 6.92435725E-03 1.58543516E-03 3.88963584E-03 6.49742768E-03-1.56255392E-03
26 75 2.45211443E-03 1.40977692E-03-1.57632137E-02-4.94551522E-03 6.08191180E-03
26 76 1.24247500E-03-3.16445465E-03 2.05099127E-03 3.61381031E-03-3.53280106E-03
26 77 7.32132988E-02 1.65848650E-02 1.22043991E-02-1.58378995E-02 3.23065297E-04
26 78-1.48822255E-03 1.16515725E-03 1.70701385E-03 6.62825107E-04-7.27051487E-04
26 79-2.24734108E-03-1.78678133E-03 5.21090150E-03-1.63309488E-02-1.69513436E-03
26 80-1.00186086E-04 5.05006132E-03 1.63352930E-02 2.07084945E-03 3.36991204E-03
26 81-9.64505816E-04 1.06040528E-03 7.41175789E-04-7.17686424E-03-1.61541871E-03
26 82 1.88842992E-03 7.38820828E-04-1.66969697E-02-1.32329685E-03 5.39689976E-03
26 83 6.96166603E-04-1.40328787E-01-2.60298701E-02 1.81297804E-02 1.71144901E-04
26 84 1.19551813E-04 6.59370555E-05-1.85488868E-04-4.70359050E-05-1.11212998E-04
26 85 3.28803153E-04-6.31296511E-04-4.52716197E-04 3.67958200E-03 1.18451370E-03
26 86 3.12874695E-03 5.15767864E-03-2.79150832E-04 2.48561929E-03-3.31812906E-04
26 87-1.19779149E-02 1.13802609E-05 5.62794804E-03 1.77085733E-04-6.98541886E-03
26 88-4.31600905E-03-1.84669522E-03 2.16656126E-03 3.80458946E-02 1.40696114E-02
26 89-8.52796209E-03 4.06669083E-02 1.66827349E-04-1.11122487E-03 9.44397519E-04
26 90 8.94223885E-05-5.27670790E-05-5.51513106E-04-2.33145844E-03-4.29727919E-03
26 91 1.12891936E-02-3.98788521E-02-9.72841849E-04-1.00271005E-03 6.95166033E-03
26 92 2.79238788E-02 7.88245179E-03 1.30761014E-02-5.56254735E-03 2.32597283E-03
26 93-2.93311855E-03-3.07840806E-02-1.30387605E-02 7.95029164E-03-6.34040379E-03
26 94-4.51568725E-02-8.80600830E-03 9.92754503E-03-6.97430969E-03-4.07202635E-01
26 95 2.82222048E-02 9.80005420E-02-6.37853364E-02-1.11847907E-03 3.18614155E-04
26 96 7.99864911E-04 4.06960827E-03-2.65561071E-03 1.46126904E-03-3.52667365E-03
26 97-6.97044927E-04 8.89173829E-04 1.35571036E-03 1.87969015E-03 3.15775605E-03
26 98-1.26960018E-03-1.20775607E-04 1.47392574E-04-8.63347092E-03-4.64812446E-03
26 99 7.70970997E-04-4.20271517E-04-3.89450582E-04 1.10865919E-02-9.53468778E-03
26100 1.21237696E-02 2.29753145E-01 8.73121665E-02-1.09176431E-01 5.85500353E-02
26101-6.92126890E-04 5.11425319E-04 1.80701571E-04 4.54489101E-04 4.04696457E-04
26102-3.23875332E-04 7.36065235E-03 1.23343729E-02-3.07499233E-03-6.55015558E-03
26103-1.17841496E-03-2.97023977E-02-6.21018602E-03-1.55506838E-02-2.63633085E-03
26104-3.13962705E-02-6.36517356E-03-9.69403399E-03 1.41902627E-04 2.21991127E-02
26105 5.20842755E-02 1.83629553E-02 3.66384496E-03 2.46192469E-03-4.22503822E-03
26106 1.76311353E-03-2.33595859E-03-8.73612349E-04-1.24431131E-03-3.87444906E-03
26107-2.82211037E-03 7.52566049E-03-2.01738387E-02-3.87727515E-03-9.77415310E-04
26108-1.98775282E-03-4.95693349E-03-2.58700608E-03-2.58634265E-03-8.40154480E-03
26109 5.93520310E-02 3.55113345E-04 6.31913911E-04-2.55724269E-04 1.22199028E-04
26110-1.26626367E-04-2.18609702E-03-5.98193562E-04 1.98165517E-04-4.15965022E-04
26111 1.17027077E-02 3.43584433E-03-1.87008104E-03 4.35199119E-03 1.27475832E-01
26112 2.46531502E-02 2.19735424E-03 1.37385479E-02-1.33072183E-04 4.21761538E-05
26113 9.08960291E-05 9.76085625E-05-1.64106582E-04 8.13455780E-05-2.02454336E-04
26114-6.64511126E-04-1.06393870E-03-2.26240338E-02-5.87855867E-05-1.38732040E-03
26115 5.48450520E-04 4.37469713E-03-1.40734810E-04-7.93753188E-04 1.34711446E-03
26116 1.15287359E-02 4.63508606E-04 7.12039783E-04-2.25503066E-04-1.21560123E-04
26117 9.94680386E-05-1.90590834E-04-1.18460955E-03-6.88851898E-04 6.96504919E-05
26118-1.81758538E-02-8.93667359E-03-1.84818353E-03 1.09689801E-03-1.09687148E-01
26119-3.56783384E-02-3.12717175E-03 7.56387321E-03-3.56607114E-04 8.73708975E-05
26120 2.69236216E-04-4.59429756E-04 1.32788586E-04 2.56840500E-05-5.28967527E-04
26121 7.38259150E-04-1.60665178E-03-6.43126135E-04-2.56562360E-04 9.57202862E-04
26122-5.65750013E-03-7.74360404E-03-2.31410222E-04 4.87610554E-04-6.69703265E-03
26123-8.78270246E-03 1.81717603E-02 3.00084913E-02-1.42536707E-02 2.32719394E-03
26124-2.67133049E-03-7.40055359E-02-2.26729440E-02 6.68795581E-03 1.10955187E-03
26125-3.93434163E-02-2.29721239E-03-4.15838018E-03 1.31790993E-02-1.17805769E-01
26126 1.24884545E-03-3.76865511E-02 3.82860791E-02-2.43636297E-03 4.91812300E-03
26127-2.48176003E-03 1.51379918E-03-3.98450949E-03 1.73219858E-03-7.66948934E-03
26128-4.96004163E-03-7.03186696E-03-2.24435295E-02 7.89093132E-02 1.31907492E-01
26129 3.44042393E-02 8.96091512E-03-6.53475361E-03-3.75511217E-01 5.90693162E-02
26130 1.57089693E-02-1.08546721E-02-3.15715445E-01 2.43969923E-02 3.66271915E-03
26131-6.51452674E-03 1.46864181E-01-1.59150434E-02-6.21673821E-03 2.15912206E-02
26132-8.46710994E-03 3.90782984E-03 4.55928010E-03-4.38123906E-03 2.78765671E-03
26133 6.08189481E-04 3.42415766E-02 5.71540288E-02 5.65995094E-03-7.56277957E-03
26134 8.42481123E-03-1.58977522E-01 7.87462663E-03-1.69897961E-02 1.57973169E-02
26135-1.48507144E-01 1.39065580E-03-1.23497475E-02 1.07853283E-02 5.19707452E-02
26136-2.91998047E-03 6.14124687E-03-1.97276044E-02-1.84853240E-03 1.48761801E-04
26137 1.69977060E-03-1.65125910E-03-2.23500540E-03 2.02723364E-03-2.20207377E-02
26138-5.37114318E-03 3.36477119E-02-8.10507290E-03
27  1 1.27162025E-02 2.10164962E-02 8.90822173E-03-3.72861119E-03 8.54972702E-03
27  2-5.45588655E-02 1.53475036E-02-6.32066224E-03 1.55724986E-02-9.02773174E-03
27  3 1.91295136E-03-4.99277456E-03-5.37799232E-03-1.72590522E-02 7.20811168E-02
27  4-3.15926618E-02-3.53588441E-02-1.97738568E-03 2.59653906E-03-6.19153377E-04
27  5 2.57422430E-03-6.08773415E-03 1.92848269E-03 1.15211257E-04 1.85890647E-04
27  6-4.75010297E-04-2.49551944E-04 4.89561230E-04-6.52246643E-04-6.84178823E-04
27  7 4.18799806E-04 1.75701399E-04 6.53340558E-03-9.30567557E-04 4.79695945E-03
27  8 2.94330634E-03-2.19499004E-01-3.89499931E-02-3.27061331E-02 5.66931748E-02
27  9-8.76490527E-05 6.69503313E-05 2.06987214E-05-2.01874553E-04 1.75823217E-04
27 10-1.32635043E-04 2.45756584E-04-8.88974102E-05 1.71583512E-02-6.24206138E-02
27 11 2.26558974E-04-1.42771829E-03 4.80389386E-03-3.38640881E-03 7.01936850E-04
27 12 1.15165393E-03 2.51836625E-05-5.79046949E-04 2.45505629E-04-2.81758319E-03
27 13 1.44633021E-04-6.93570565E-04 3.37848628E-04 3.38800520E-04-3.18641348E-03
27 14-1.68230504E-03 2.55856614E-03-3.05796577E-02-5.50512650E-02-1.42814384E-02
27 15 3.20995942E-02 1.08780421E-04 6.79671664E-05-1.76747588E-04-1.20992190E-04
27 16-1.70448837E-04 1.13725024E-04-1.78295842E-04-5.48774009E-04 3.71711009E-03
27 17 6.21570547E-03 1.29623246E-03 2.15542587E-03-2.17046912E-05-8.47752195E-04
27 18-5.60629220E-04-5.43906617E-03-1.98115544E-04-1.77439591E-03-8.15180279E-04
27 19 1.73408126E-03-1.61913106E-04-1.03499005E-03 1.27171085E-03 9.59891931E-02
27 20 1.54504395E-02 6.21855085E-03 2.65058659E-02 1.60632124E-04-4.76079242E-04
27 21 3.15447118E-04-7.84656202E-05-1.65032752E-04-3.23925935E-04-9.85134046E-04
27 22-2.22567040E-03 4.41427591E-03 3.13994577E-02-3.97080266E-04-6.96681609E-04
27 23-7.26584482E-04-6.08042970E-03 3.25398471E-03 5.39557817E-03 2.24804918E-03
27 24-1.18404213E-03-8.35999199E-04-1.28527452E-02 5.13661363E-03-3.38571385E-03
27 25-2.27086372E-03-1.95458641E-02 3.74371265E-03-3.18926168E-03-2.55114391E-03
27 26-2.57284086E-01 2.11679163E-02 2.42447184E-03-3.70060194E-02-4.48463657E-04
27 27-6.62767069E-05 5.14740364E-04 1.10664847E-03 1.28781188E-03-6.20114747E-04
27 28-1.56711935E-03-5.44754176E-04 2.07349624E-03-3.54821049E-03 7.87897593E-04
27 29 1.30207231E-03 4.73141726E-04-1.93901401E-04 2.01724216E-04-3.25255823E-03
27 30 1.26935195E-03-7.93411802E-04 6.26360443E-04 1.51918235E-05-2.96457703E-03
27 31 1.38278416E-03 3.85904290E-04 1.45299265E-01-9.57820681E-02 2.77258476E-02
27 32 3.12203286E-02-4.40741778E-05-5.73590705E-05 1.01433248E-04 1.93171671E-04
27 33-2.11399308E-04 3.01688782E-04 2.96402178E-03 4.95866744E-03 1.68814166E-03
27 34 1.94086499E-03 1.40685594E-03-1.22090883E-02 3.02936575E-03 4.45151800E-03
27 35 2.83126638E-03-7.96261050E-03 2.48426397E-03 1.31298751E-03 1.56880639E-03
27 36 1.72459253E-02-1.00828569E-02 3.48527706E-04-3.96353233E-03 4.13898450E-04
27 37-8.39405878E-04 4.25507428E-04-1.08380465E-03-2.63857273E-04-8.60170168E-04
27 38-1.50493279E-03-1.28442875E-03 4.74048238E-03-3.39981720E-03-1.69698436E-03
27 39-1.08423864E-03-3.10964798E-04-1.16179464E-03-1.08481197E-03-7.39104438E-04
27 40-2.71393350E-03 6.41308232E-03 1.65743987E-04 2.77321319E-04 1.08329150E-04
27 41-9.71636439E-05-4.60955510E-05-6.46010682E-04 4.28052112E-04 6.50207013E-05
27 42-1.05494892E-04-5.56507489E-05-6.58621305E-04-1.79555942E-03 5.26383847E-04
27 43 9.48340982E-02-1.93719926E-02 1.52302117E-03 1.39710271E-02-7.91275588E-05
27 44 3.61960460E-06 7.55079542E-05 6.58093080E-05 6.16077052E-05-7.16900677E-05
27 45-1.21039362E-04-1.49479734E-05-2.64939044E-03 1.89593635E-03-2.41454505E-05
27 46-4.99061530E-04-1.34282115E-03-1.73124814E-03-8.37372724E-05 8.16783586E-05
27 47 2.23468271E-03 7.13660135E-03 1.91104418E-04 3.09736711E-04 9.76047792E-05
27 48-4.95373463E-06 1.31973529E-04-5.30300797E-04 2.63356778E-04 5.60503899E-05
27 49 2.01875439E-04-3.00884689E-03 1.52021796E-03-8.91200894E-04 1.75329041E-03
27 50-1.56621399E-02 7.36341268E-03-9.40527680E-03-4.21351905E-04-2.35992736E-05
27 51 9.67104521E-05-7.31111785E-05-2.72048179E-05-1.36281160E-04-2.95798496E-05
27 52-1.67076532E-04 2.54774508E-04-5.45760461E-03 4.41999511E-03-5.12423522E-05
27 53-2.55079070E-04-1.08031284E-03 3.87916674E-03-6.55684951E-05-2.09918089E-04
27 54-3.78199396E-03-6.23766239E-03 4.92318718E-04 8.11288564E-04-2.68174377E-03
27 55-8.22956228E-04 2.52623044E-03-4.99782932E-04-5.40708415E-03-3.01344645E-03
27 56 5.93417916E-03-2.03977522E-02 6.52022659E-03 5.81388321E-03 2.76246107E-03
27 57 9.95733349E-02 1.96947381E-02 3.61732542E-03-1.43906864E-02 1.82560838E-03
27 58-5.18019038E-04-1.30758935E-03-8.50394341E-04 3.95076926E-04 1.55281487E-03
27 59-9.90209012E-05 2.23439652E-04 5.53419387E-04-1.87612304E-03 2.78205836E-02
27 60 4.65214918E-02-7.74951744E-03 3.43125024E-03-7.15419280E-03-1.32925060E-01
27 61-1.36725355E-02 5.79250723E-03-1.26269262E-02-1.14350281E-01-6.69934034E-03
27 62 4.59390553E-03-6.60451162E-03 4.82567985E-02 2.81304481E-03-5.19133627E-03
27 63 9.72252652E-03-8.19445276E-04 1.10485718E-03-2.85411907E-04 1.08676285E-03
27 64-2.35932819E-03 1.05686145E-03-6.54036492E-03-1.09077533E-02-1.17425876E-03
27 65-2.27450914E-03 1.01288083E-03 3.02186447E-02-2.41167721E-03-4.04638891E-03
27 66 1.21373045E-03 3.10308266E-02-1.31696665E-03-3.60758311E-03-1.68284542E-03
27 67 3.02930605E-02 1.06877000E-02-7.98733061E-03-2.20541399E-02 1.09924752E-04
27 68-1.57955395E-04 4.80306436E-05 2.62779224E-04 3.25898332E-04-1.74722196E-04
27 69 2.30727227E-03-1.53579843E-03-4.83842691E-02 1.28897063E-01 2.10810024E-02
27 70 3.46396357E-02-2.70278815E-02-7.68002917E-03 1.04251889E-02-9.17793987E-02
27 71-4.30632427E-02-1.31286052E-02 2.17598064E-02-1.40012610E-02 1.48768419E-03
27 72 9.62274443E-03 1.36956002E-02-8.62463296E-01 6.35799409E-02-4.74486780E-01
27 73-8.26789371E-02-1.45937233E-02 3.51375077E-03 1.10799725E-02-6.40877025E-03
27 74 5.44992768E-03 1.65198496E-03-6.24534980E-03-1.04951573E-02 3.75583197E-03
27 75-4.47298948E-03 4.28627060E-05 2.50661853E-02 1.01101265E-02-1.39935618E-02
27 76 3.16542358E-04 2.98397800E-02 1.13232810E-02-7.21691551E-03-2.99757932E-04
27 77-6.17951916E-01-9.39044134E-02 9.24098198E-02 7.34172844E-02-1.92427859E-04
27 78 2.65500000E-03-2.46257214E-03-3.19850380E-03-1.26599186E-03 1.14929314E-03
27 79 4.47218195E-03 1.15205150E-03-1.30924189E-02-2.41799564E-03 3.05151614E-03
27 80 1.12609046E-03-7.72542227E-03-1.10019399E-02-3.28012488E-04-6.20612358E-04
27 81 5.52027572E-05-1.03188509E-04 9.60665721E-04 1.81303829E-03 1.93828767E-03
27 82-1.73497504E-03 1.27744471E-03 8.93210296E-03-6.77904234E-04 4.39546495E-04
27 83 5.56209602E-03 1.63490285E-01 3.02583567E-02 8.93001734E-03-1.11217206E-02
27 84-7.52112563E-05 1.88430534E-04-1.13219278E-04-9.31255763E-04 6.73874507E-04
27 85-5.53172635E-04 2.43945690E-04-4.19646203E-04-3.91289832E-03-2.43885807E-02
27 86 1.39173351E-03 2.16069584E-03-3.90681107E-04 1.33014682E-03 1.52048475E-04
27 87-2.83231775E-03-6.34235383E-04 1.61367000E-03 2.08576931E-03 1.05214189E-03
27 88-7.22495705E-03 1.01649946E-02-1.03722528E-02-1.12900851E-01 2.73663505E-02
27 89 1.87749018E-02-1.55136862E-02 6.46465987E-05-8.46843992E-04 7.82197393E-04
27 90 2.45194742E-04-1.77232082E-04-3.58376013E-04-1.20156435E-03-6.25612217E-04
27 91 4.49583167E-03-3.78292579E-02-1.38013835E-04-4.25974822E-03-6.86828460E-03
27 92 6.00758741E-04 4.32600468E-03 7.17428998E-03-3.69471996E-03 1.46499099E-03
27 93-1.23388585E-03-1.71723922E-02-8.29645946E-03 5.96031904E-03-1.49741208E-03
27 94-1.06751855E-02-4.87035733E-03-4.37101698E-03-6.05606366E-03 7.69533797E-01
27 95 1.59101463E-01-5.75967725E-02 1.00832762E-01-1.02610138E-03 3.76369067E-04
27 96 6.49732318E-04 2.23062473E-03-1.57285862E-03 5.85268083E-04-2.07830140E-03
27 97-1.61465032E-03-3.65367298E-03-1.62565267E-02 4.75006327E-04 7.56079200E-04
27 98-5.62277349E-04-2.57059668E-05 2.54126507E-04-1.68791154E-03-1.82337379E-04
27 99 3.21462112E-04 1.24687259E-03 8.33876381E-03-2.31630776E-03 4.10020766E-03
27100-4.49841151E-03-1.37891487E-01-8.95775129E-02 4.02057489E-02-5.55091598E-02
27101-2.08617784E-04 2.30849102E-04-2.22313183E-05 2.48116796E-04 5.24934362E-04
27102-2.21586579E-04 3.74456348E-03 6.36595992E-03-1.92523871E-03-3.66183741E-03
27103 3.15911674E-04-1.67646656E-02-3.63389197E-03-8.59692000E-03-6.71959994E-04
27104-7.90711387E-03-5.01665976E-03 9.47790229E-04 4.26318890E-04-3.59094318E-01
27105-3.33984212E-02-7.59350430E-02-1.78991960E-02 1.06788410E-03-1.79462737E-03
27106 7.26743274E-04-1.26315965E-03-1.90004203E-04-4.50639396E-04-1.71329307E-03
27107-8.26699930E-04 3.44880143E-04 3.27798052E-03-2.33779773E-03-1.18642572E-03
27108 3.87764198E-03 2.59282169E-04-8.41767450E-04-2.40385070E-03 1.16180948E-03
27109-3.95149402E-02 1.26100617E-04 1.89126797E-04-1.20766854E-04 3.71545997E-05
27110-2.11210264E-05 2.88680869E-05-1.58015738E-04 1.94158052E-04-1.73732627E-04
27111-6.91855587E-03-3.20515157E-03 1.70220142E-03-1.44858437E-03-2.80271828E-02
27112 1.48109370E-02-3.95105643E-03-8.21838190E-03-7.21155677E-05 7.42596388E-06
27113 6.46896039E-05 7.11666478E-05-1.87768387E-04 5.91715903E-05-1.13504666E-04
27114 4.85014789E-04-1.31059076E-03 4.80400940E-03-5.53426170E-05 2.10431845E-04
27115-3.03820952E-03 1.26599649E-02-1.69773405E-04 1.15447495E-03-5.41089243E-03
27116-1.11311502E-03-1.88458329E-05 5.09127124E-06-2.33691602E-05-1.02258307E-04
27117 1.11700020E-04-5.85144895E-04 2.61004470E-04 1.86902334E-04 2.40485597E-04
27118 7.62997433E-03 1.12404029E-03-1.81555639E-03 9.27292562E-04 8.23083058E-02
27119 3.53124796E-02-4.42247997E-04 2.02174955E-02 4.38840045E-05-4.46503728E-05
27120 7.66368235E-07-5.49713000E-05 6.15274439E-06 1.32334624E-04 2.49537460E-04
27121 1.06018052E-03-1.58606690E-02-5.78877937E-02 2.23941922E-05-5.94135729E-04
27122-2.38707099E-03 2.28189329E-02-1.30534073E-05-5.55059853E-05-1.97343657E-03
27123 4.16021090E-03-3.21364763E-02-5.30036896E-02 3.33334406E-02-7.32169920E-03
27124 2.47218310E-02 1.36758227E-01 4.99509818E-02-1.53052633E-02 4.23276912E-02
27125 6.02914674E-03 6.48700705E-04-9.31666387E-03 6.59531631E-03 1.15732483E+00
27126 7.20299803E-02 3.48075596E-01-1.56741412E-01 1.33715747E-02-7.01498434E-03
27127-6.35659038E-03-4.58686585E-03 1.64392831E-02-5.38876789E-03 1.32901596E-02
27128 1.49065338E-02-1.57860547E-02 1.65177919E-01 5.26513162E-02 8.80242601E-02
27129 2.12399179E-02 5.19317563E-03-2.19384415E-03-2.50806649E-01 3.59247241E-02
27130 9.60483042E-03-3.55629905E-03-2.17829104E-01 1.65210252E-02-2.21652841E-03
27131-2.10003586E-03 1.16043931E-01-2.51309866E-02 1.83274300E-02 4.57302009E-04
27132-5.42744366E-03 2.05952332E-03 3.36792034E-03-2.63981221E-03 1.37952776E-03
27133 5.40099142E-05-9.25531736E-02-1.54506160E-01-1.04857021E-02 2.21566562E-02
27134-1.63939642E-02 4.30681215E-01-1.16280647E-02 4.73503020E-02-3.04307903E-02
27135 4.05035965E-01-3.70564957E-03 3.72737173E-02-2.38443799E-02-2.73641484E-01
27136-9.86867443E-03-7.15352640E-02 4.68638799E-02 5.14989585E-03 1.16294959E-03
27137-6.31284544E-03 5.72596065E-03 4.37534298E-03-4.72687949E-03 6.92050697E-02
27138 1.85296001E-02 8.14851632E-02-4.55674979E-02
28  1 3.85228941E-02 6.36224941E-02 2.67785497E-02-1.35743266E-02 3.04493628E-02
28  2-1.65280784E-01 4.58655750E-02-2.43310404E-02 5.61732118E-02-2.50934065E-02
28  3-9.88172294E-03-1.47787434E-02-3.53046162E-03-5.75017879E-01 1.02686193E-01
28  4 2.19824416E-01-3.62564623E-02-6.82510015E-03 7.80586191E-03-9.80761763E-04
28  5 9.27658607E-03-2.11806074E-02 4.64262273E-03-2.09866586E-03-3.56194970E-03
28  6-1.97684558E-03 1.67622916E-03 9.26167340E-04 7.71182973E-03-3.98603467E-03
28  7 8.18915231E-03 2.91690996E-03 2.82209551E-02-1.35696768E-02 5.10050360E-03
28  8-1.17529253E-02 1.24028688E-01 5.32246154E-03-4.40894963E-02-6.87169724E-02
28  9-6.80525148E-04 1.97249482E-03-1.29196967E-03-1.48822097E-03 2.98416187E-04
28 10 6.07871945E-06 1.88267700E-03-6.48438670E-04-3.27793863E-02-5.23777761E-02
28 11 9.66117994E-04 1.96529109E-03-5.56320314E-03 2.69699331E-02 1.61400071E-03
28 12 2.55796276E-03-1.65395984E-04-1.51788261E-03 9.80647298E-04-5.01117585E-03
28 13-1.08910737E-03-1.19179156E-03 1.29295864E-03-1.06474435E-02 4.40944453E-03
28 14-3.82647385E-03 1.23101264E-03-4.20559877E-01 5.78201629E-02-9.49249086E-02
28 15-3.52959703E-02-4.90882439E-05 1.71358661E-04-1.22270418E-04-3.85704532E-04
28 16-5.82868804E-04 4.98676576E-04-4.38447837E-04-2.58685192E-05 1.97907387E-03
28 17-2.55478791E-02 3.73913312E-03 6.06344042E-03-3.35834773E-04-2.69089459E-03
28 18-1.58238114E-03-1.24935570E-02-1.23470333E-03-5.44294487E-03-1.13876277E-03
28 19-5.41447167E-03 6.50635589E-03-9.32760383E-03-1.06978521E-02 1.45269491E-01
28 20 2.54681343E-02 1.41713565E-02 3.54096060E-02 3.18119354E-04-1.34229535E-03
28 21 1.02417599E-03-2.69588099E-04-4.21860481E-04-1.10336698E-03-2.51613856E-03
28 22-3.49610427E-03-4.48854067E-03 5.18100203E-02-1.00135709E-03-4.78045835E-03
28 23-7.00292551E-03-1.11522788E-02 1.01913716E-02 1.68803890E-02 7.24614879E-03
28 24-3.96012446E-03-2.37893785E-03-4.05490239E-02 1.50281793E-02-1.18597803E-02
28 25-6.70536854E-03-4.32655247E-02 1.40561691E-02-5.87451798E-03-4.24432557E-03
28 26 1.66452802E-01-1.84557479E-02-3.14638355E-02 4.00700932E-02-1.30952033E-03
28 27-1.27332322E-04 1.43685265E-03 3.41994802E-03 3.92945032E-03-1.91783106E-03
28 28-5.02425676E-03-3.18759556E-03 3.33908012E-03 1.91143365E-02 2.27586321E-03
28 29 3.74457644E-03 1.38647404E-03-6.07311790E-04 7.47261122E-04-9.04048028E-03
28 30 3.07626214E-03-2.34594652E-03 1.61012552E-03-3.60315285E-03-1.88045748E-03
28 31 1.65264811E-03 3.46133648E-03 2.88218496E-02-4.47738619E-02 3.12526849E-02
28 32 1.09482570E-01-2.48220092E-05-3.25572506E-04 3.50394516E-04 7.85214568E-04
28 33-5.30513123E-04 9.53329204E-04 9.23632390E-03 1.55031688E-02 5.13927090E-03
28 34 5.89101844E-03 4.88031887E-03-3.91272094E-02 9.86723008E-03 1.39986848E-02
28 35 9.01706626E-03-2.50186444E-02 8.86803212E-03 4.78781804E-04 5.70727005E-03
28 36-1.84526394E-01 1.56377933E-02 4.41065410E-02 1.15025190E-02 1.23566011E-03
28 37-2.35060889E-03 1.11494878E-03-3.27625879E-03-7.80985218E-04-2.52745321E-03
28 38-4.57555771E-03-3.91602638E-03 1.09891680E-02-4.51686448E-03-5.50083391E-03
28 39-3.80080333E-03 4.85147674E-03-7.30707304E-03-2.95613979E-03-4.90965816E-03
28 40 1.78431515E-03-7.61351765E-03 5.10062437E-04 8.56401508E-04 4.02451660E-04
28 41-2.45213391E-04-1.23844223E-04-2.11575025E-03 8.48033797E-04-1.83577568E-04
28 42-4.25623510E-04 1.57936136E-03-6.86925493E-04-2.25924464E-03 9.03185665E-04
28 43 8.38393806E-02-1.07161037E-02 9.99516058E-03 3.34926082E-03-2.40724336E-04
28 44 6.86835783E-05 1.72040758E-04 1.57109129E-04 2.29205405E-04-1.68364047E-04
28 45-3.12028499E-04-5.02065117E-04 1.66901726E-03 6.38597640E-06-1.38996044E-04
28 46-8.78727938E-04 9.57019756E-04 4.31948591E-03-2.99556940E-04 3.73608127E-04
28 47 1.08916636E-03-5.01766207E-03 5.08803506E-04 8.38883764E-04 2.59642670E-04
28 48 6.22971292E-05 3.88427666E-04-1.53539695E-03 4.08838424E-04-2.85504787E-04
28 49 7.31047016E-04-5.85196770E-03 5.80254873E-03 1.82295113E-03 4.39371565E-03
28 50-4.85318885E-02 4.91491924E-04 5.67510810E-03 9.35403052E-03-1.46053004E-04
28 51 2.87491634E-04-1.41438630E-04-3.85445335E-05-3.83027771E-04-1.15669983E-04
28 52-3.66998748E-04 1.13733996E-03-2.16884811E-02-2.20122695E-02-2.29468592E-04
28 53-3.77520073E-04-1.05856227E-02 7.35359922E-03-2.16865560E-04 3.71124374E-05
28 54-5.59224960E-03-8.73175461E-04-1.28309505E-02-2.11581251E-02-2.31400888E-02
28 55 1.24722640E-03 8.22175749E-03 5.72637641E-02-4.03500877E-02-1.26727811E-03
28 56 2.07824989E-02-2.96426898E-02 1.57812139E-03 9.84770651E-03 2.40383576E-02
28 57 7.49422428E-01 3.66156496E-02-6.64754852E-03-1.88558017E-01 1.36197301E-02
28 58-5.42366844E-03-8.19606165E-03-6.21982590E-03 1.26546980E-03 5.58423506E-03
28 59 5.91798506E-03 6.74461196E-03-2.84147334E-02 5.01722667E-02 8.98490250E-02
28 60 1.50255806E-01-2.52093647E-02 1.05910315E-02-2.21039909E-02-4.29374823E-01
28 61-4.42402437E-02 1.77703158E-02-3.86154957E-02-3.73239425E-01-2.12525414E-02
28 62 1.64167091E-02-2.22417590E-02 1.34241667E-01 2.09087335E-02-2.11503720E-02
28 63 2.41780134E-02-2.74654347E-03 3.44272174E-03-6.96178272E-04 3.43031982E-03
28 64-7.56375633E-03 3.15501876E-03-5.75907739E-02-9.61867073E-02 7.09503962E-03
28 65-5.82486328E-03-1.14240616E-02 2.68535331E-01 1.10523199E-02-9.55566647E-03
28 66-2.66053448E-02 2.62518043E-01 5.91406425E-03-1.47757934E-02-2.25641110E-02
28 67-1.33698108E-01-1.08172800E-02 1.94086221E-02 4.08387840E-02 1.42095959E-03
28 68-4.99894244E-03 3.57798285E-03-1.58375784E-03 3.27163556E-03 1.07651283E-03
28 69 4.27098381E-02 1.25485791E-02 3.44447701E-02-1.02351860E-01-6.82107844E-04
28 70-1.16434033E-03 2.35088822E-03 8.63888953E-04-1.86451617E-03 5.15523094E-03
28 71 3.44179254E-03 4.89375353E-04-4.46950084E-03-1.67716925E-02-8.44249630E-03
28 72-1.66471523E-04-1.02093393E-02 5.44233707E-02-2.49720809E-02 2.69128904E-01
28 73 2.39745543E-02 1.61587024E-03 2.78899716E-04-1.89476996E-03 2.16661286E-04
28 74-6.56889896E-04-3.57067755E-04 2.23847153E-03 3.73998895E-03-1.09285942E-03
28 75 1.68253372E-03 1.79772816E-04-8.49998675E-03-3.58177451E-03 4.54239790E-03
28 76 1.71994319E-04-1.33907365E-02-2.34760134E-03 3.72291670E-03 1.39267816E-03
28 77 1.56091153E-01 3.97364392E-02-5.84465870E-03-1.29688781E-02 1.01871716E-04
28 78-8.68965078E-04 7.67093361E-04 1.08069703E-03 4.71125380E-04-4.05912577E-04
28 79-1.45349354E-03 4.33005054E-04-4.61190877E-03-3.57867720E-02-1.10150911E-03
28 80-2.04481440E-04 1.85661851E-03 1.86649629E-02 4.09761863E-04 6.72662673E-04
28 81-1.89785329E-04 1.91226506E-04-1.65059451E-04-1.38882113E-03-4.16015276E-04
28 82 8.27578618E-04-2.03740513E-04-4.09746873E-03-1.51593928E-03-6.55593321E-04
28 83-2.81636697E-03 5.81007127E-04-4.86482131E-03-8.62072383E-03-1.36903616E-02
28 84-4.70605183E-06-2.24023435E-05 2.71083954E-05 2.92232700E-04-1.72492984E-04
28 85 2.24075471E-04-1.76216175E-04 8.64501086E-05 1.59442926E-04 8.88361318E-03
28 86 2.35210676E-05 4.74324266E-05 2.37474616E-04 1.14281227E-05-2.22071422E-05
28 87-6.00110056E-05-1.26213855E-05 1.97780965E-04-6.20625855E-04-8.38351751E-03
28 88 1.26943820E-03-5.25401113E-04 1.74596877E-03 3.50606105E-02-5.98006179E-02
28 89-3.54318515E-02-2.24910146E-02-3.67707593E-05 1.04339623E-04-6.75688632E-05
28 90-1.10817623E-04-5.39827236E-05 7.37299411E-05 9.56404982E-05 8.14338075E-04
28 91 1.28146845E-03 1.52890877E-01-9.00001964E-05 8.98551149E-04 2.17197660E-03
28 92-2.93720017E-02-6.14761306E-05-1.24512605E-04 2.30227149E-04-7.24821966E-05
28 93-1.01888347E-04 6.54393101E-04 8.08422090E-04-4.64196517E-04-3.63837090E-04
28 94-7.00260507E-03-3.27954947E-03 5.07900240E-03 3.38633725E-04-2.93779139E-01
28 95-7.62861620E-02-2.93039534E-02-3.83990197E-02 1.58768575E-04-8.00795360E-05
28 96-7.86890386E-05-2.39255946E-05 9.50005252E-05 5.91467995E-05 1.12097344E-04
28 97 1.90698980E-04 1.46178649E-03-4.59132473E-03 1.77863348E-04 3.02246628E-04
28 98-7.47055384E-05-2.19562529E-05-7.48950174E-05-8.12325374E-04-4.27982166E-04
28 99 5.51478893E-05-2.47494314E-04-4.74533297E-03-1.19075772E-03-2.93262936E-03
28100 1.05059092E-03-6.92779833E-02 1.33234594E-02-4.33049461E-02 5.82107714E-02
28101-3.29486940E-05 2.81709815E-05 4.77771253E-06-7.46936468E-06-1.12820752E-04
28102-2.04662267E-05 3.42913290E-05 1.01749562E-05 2.80565079E-05 2.27000676E-05
28103-2.88219819E-04 5.18588499E-04 5.77007727E-04 5.01353868E-04-3.24003147E-05
28104-2.96910029E-04-6.19514652E-04-1.43943536E-03 1.56647876E-03 2.67058029E-01
28105 3.12652874E-02 5.52178824E-02 9.75338678E-03 1.22305494E-04-1.19222313E-04
28106-3.08318108E-06 1.51781250E-04-1.82452000E-05 9.47689909E-05-1.41837761E-04
28107 9.75023998E-06 3.41321911E-03 4.38919098E-03 5.17451944E-05 5.77605301E-04
28108 1.52403494E-03-8.04035769E-03-6.60719671E-05-6.02217920E-04 3.12006046E-03
28109 2.61582458E-02 2.99300841E-05 6.19286524E-05-1.26751771E-05-1.61478001E-06
28110-3.64966946E-05-3.60453054E-04-4.18870203E-05 5.35171631E-05 7.01361899E-05
28111 3.22943343E-03 1.02623515E-03-5.22153259E-04 1.89285100E-04 5.78302807E-02
28112 4.64384963E-03-9.31940383E-03 6.62426753E-03-2.00726344E-05-2.34920786E-06
28113 2.24218423E-05 1.47766951E-05 3.10679035E-05 1.82965375E-05-2.68555962E-05
28114-7.80872817E-06 1.17280965E-04 9.50738013E-03-1.73441028E-05-9.08534298E-05
28115 2.37942431E-03-1.65614690E-03 1.63847910E-05-3.59082571E-04 2.48820369E-03
28116-3.75393754E-03 8.91135047E-05 1.27840508E-04-4.93961895E-05 8.18044205E-06
28117-3.42717468E-05 8.41104420E-05-1.59839755E-04-1.93816600E-04 7.12248954E-05
28118-4.68785630E-03-1.62627142E-03 2.12632271E-04-7.46137664E-04-6.31048310E-02
28119-1.84042117E-02-4.69215451E-03-1.88914445E-03-7.19255834E-05 4.10567681E-05
28120 3.08688153E-05-3.09881218E-05-2.07053928E-06 5.18076636E-06-1.68268375E-04
28121-9.97495140E-05 4.21717971E-03 1.67230480E-02-3.10964846E-05 4.76877835E-05
28122 1.93557438E-03-7.35936438E-03-5.77398105E-05 2.45227653E-04 2.50884012E-04
28123-5.45650264E-03 1.12771348E-02 1.86214326E-02-1.08249059E-02 2.48212042E-03
28124-7.23191907E-03-4.78623442E-02-1.65586988E-02 5.36400583E-03-1.17735343E-02
28125-7.70568472E-03 7.80623508E-04-1.13944931E-03-1.38413729E-03-2.34323681E-01
28126-3.50110556E-02-1.11816606E-01 1.92936494E-02-3.98129691E-03 2.46499822E-03
28127 1.51629869E-03 1.47707078E-03-5.08630889E-03 1.76980554E-03-4.88507669E-03
28128-5.41703018E-03-1.54691018E-03-6.40924501E-02-4.98238139E-03-8.29367361E-03
28129-8.46816111E-04 1.53531526E-04 1.33619796E-04 2.29251142E-02-1.35568041E-03
28130-6.77654277E-05-8.13622246E-05 2.66313098E-02-1.33868837E-03 2.58373840E-03
28131 2.23945403E-03-1.00444718E-02-8.31025158E-03-2.26357579E-02 4.72712947E-03
28132 4.35357211E-04-1.33667771E-04-3.01689440E-04 3.18637598E-04 8.25088885E-05
28133 2.22221213E-04 2.91464088E-02 4.86827470E-02 4.79013400E-03-5.99192644E-03
28134 5.33804935E-03-1.35965106E-01 5.71398303E-03-1.37489266E-02 9.96217124E-03
28135-1.29160271E-01 3.78587961E-03-9.60126887E-03 7.82893908E-03 7.93859737E-02
28136 2.25049995E-03 2.05310651E-02-1.59191039E-02-1.64063280E-03-1.63127901E-04
28137 1.80376070E-03-1.48212546E-03-1.62846763E-03 1.36941471E-03-1.75749373E-02
28138-2.95536008E-03-2.47571913E-02 4.81598823E-02
29  1 1.42019762E-02 2.36268257E-02-1.80124834E-02 1.74976917E-02-4.93232020E-03
29  2-6.05589619E-02-3.25473968E-02 3.27439302E-02-5.68368431E-03-4.98881105E-02
29  3-8.39417131E-03 7.96232154E-03-2.80026267E-03-3.52832009E-01-8.90038754E-02
29  4-1.42499345E-01-9.06071488E-02 2.12574703E-03-3.40512363E-03 1.27937660E-03
29  5 2.10175027E-03 9.54002657E-03-4.26024084E-03 2.74972490E-02 4.56517058E-02
29  6-1.08998381E-02-3.40232814E-03 1.17324483E-02-1.13064350E-01-1.99481314E-02
29  7-2.12461101E-03 2.09642813E-02-9.31505641E-02-7.29693043E-03-2.36886513E-03
29  8 9.90796335E-03-8.07155046E-01-1.16164912E-01-8.91184710E-02 1.32101155E-01
29  9-1.32168387E-03 2.99191709E-03-1.67023322E-03 5.70070646E-04 5.07150613E-03
29 10-8.00185617E-04-1.44959115E-02-1.29325919E-02 1.15906195E-02-7.62634237E-02
29 11-1.42763272E-02-1.27796533E-02 6.33000896E-03 2.59606113E-03 5.18089511E-02
29 12 8.55744921E-02-4.84943360E-03-2.54002880E-02 9.08630533E-03-2.12550109E-01
29 13-1.05855126E-02-4.01795789E-02 1.55323360E-02-1.39864835E-01-7.29052771E-03
29 14-4.87840463E-03 5.50151673E-03 1.15836098E+00-1.45156855E-01 2.75261627E-01
29 15 1.66317316E-02 1.66463863E-03-3.51894616E-03 1.85430753E-03-3.05753728E-03
29 16 6.38144327E-04 4.68826547E-03-2.34079311E-02-1.79527091E-02-3.22080131E-03
29 17 8.03562730E-02 4.36729741E-02 7.22048020E-02-1.61287288E-02-6.92406879E-03
29 18-2.34407628E-02-1.76167512E-01-2.65192009E-02-9.51076757E-03-3.66970673E-02
29 19-1.40292531E-01-4.99631257E-04-1.02596612E-02-2.13149885E-02-9.02226341E-01
29 20-6.86829834E-02-8.73470246E-02-1.95804267E-01 9.71175442E-04 2.49387013E-03
29 21-3.46504557E-03-2.26507251E-03-5.64079906E-03-1.40160844E-03-2.02792212E-02
29 22-1.68411537E-02 1.37555675E-02-4.18452870E-02-2.29917379E-02-2.13836300E-02
29 23-2.65396508E-03-2.86391322E-02 4.82926792E-02 7.96725486E-02 2.11085148E-03
29 24 2.51684681E-02-1.25194387E-02-1.96104284E-01-1.42780994E-04 4.28366648E-02
29 25-1.85822848E-02-1.51614362E-01-1.84054257E-03 1.27498366E-02-9.56561171E-03
29 26 6.99774388E-01-9.47487432E-02-1.33246552E-01 1.24345600E-01 2.84477949E-03
29 27-5.22361214E-03 2.37883265E-03-1.81566120E-03-2.38263941E-03 5.33559526E-03
29 28-2.14067403E-02-1.75290364E-02-7.95959579E-03 6.65812329E-02 5.50617237E-02
29 29 9.08372602E-02 1.94163495E-02 1.85867890E-03 9.85017829E-03-2.27032740E-01
29 30 3.39972050E-02 3.99598250E-03 1.79575262E-02-1.40449289E-01 1.69845076E-02
29 31-5.33382352E-03-1.03772964E-02-4.45832038E-01 3.92834405E-02-6.79277175E-02
29 32-1.25634490E-01-5.33833842E-03 3.06757369E-03 2.27076473E-03-1.37512587E-03
29 33-4.97412101E-03 1.14058108E-03 4.80149308E-03 7.99913392E-03-1.10110162E-03
29 34 3.78403928E-03 1.75154678E-05-1.93942605E-02-1.51168015E-03 6.89694830E-03
29 35 3.48588694E-04-1.62056663E-02-2.37363811E-03 5.35160147E-03-1.35667619E-04
29 36 2.64308128E-01-1.45983079E-02-4.37650327E-02-2.37367209E-02 8.90147757E-04
29 37-1.61845188E-03 7.28304119E-04-2.20333550E-04-4.00965573E-04-3.52256660E-04
29 38-1.88511314E-03-2.21156483E-03 1.79609650E-03 7.79358815E-03-2.52359483E-03
29 39-1.81016127E-03-1.24447864E-03-1.36853832E-02-4.71313016E-03-4.34816333E-03
29 40-2.44282776E-03 2.17364790E-03 2.29162542E-02 3.82592407E-02 1.32086255E-02
29 41-5.25638319E-03-6.69413312E-03-9.57308029E-02 2.36534272E-02-9.47395692E-03
29 42-1.26886470E-02-7.75552918E-02 1.16351727E-02-4.22779993E-03-2.56771479E-03
29 43-4.32149309E-02 4.78454159E-03-5.53709966E-03 1.53292581E-02-2.76644795E-03
29 44 2.16809613E-03 5.98351820E-04 2.89457787E-03 3.75255367E-03-1.96327291E-03
29 45-1.47865358E-02-1.27428005E-02 1.48929294E-03 2.39918837E-02-1.26377394E-02
29 46-1.03277004E-02 9.81391199E-04-9.97918257E-03-1.25012221E-02-1.08145127E-02
29 47 7.11546912E-03 8.86434276E-04 2.07756758E-02 3.46415170E-02 6.86860555E-03
29 48 3.83011995E-03 1.17330823E-02-8.67009833E-02 1.09661478E-02 7.15710019E-03
29 49 2.01586387E-02-5.39484348E-02 6.53187631E-03-3.05884120E-03 3.76860870E-03
29 50 1.52582421E-01-2.13180393E-02-1.77627793E-02-1.68476892E-02 7.68475822E-04
29 51 2.12561192E-03-2.89408774E-03-8.33862393E-04-3.09111051E-03-2.16950639E-03
29 52-1.30918557E-02-1.21855504E-02 1.07250122E-03-4.23677902E-03-1.14420855E-02
29 53-1.09922288E-02 1.17027388E-02 1.19206977E-02-1.17245997E-02-1.13641422E-02
29 54 2.05151182E-03-3.66088204E-03 1.51332297E-02 2.51404110E-02-1.08555382E-02
29 55 8.54196654E-03 5.74295758E-03-6.29488136E-02-1.85240078E-02 1.59914666E-02
29 56 8.88441760E-03-6.15253264E-02-1.14864442E-02 6.93146320E-03 1.12310436E-02
29 57 3.95933591E-01 4.03278433E-02-3.73681258E-02-5.33520412E-02 4.29369691E-03
29 58-3.83204625E-03-4.61650657E-04-4.89759845E-04 9.21608648E-04-7.50924497E-04
29 59-9.38116789E-03-8.56053119E-03-1.70830163E-02 5.95327601E-03-2.15344409E-02
29 60-3.61397156E-02-1.22406434E-03 1.58161794E-03 1.12610929E-03 1.04974948E-01
29 61-1.75755370E-03 2.45558824E-03 2.13411389E-03 9.50390088E-02-1.89904220E-03
29 62 8.49315935E-04 3.76215101E-04-6.26667476E-02-4.45923371E-04 1.63354031E-02
29 63-1.18170852E-03-8.08844951E-05-4.31158533E-04 5.12043028E-04 5.06222356E-04
29 64 1.55590221E-04 4.88501556E-05-8.62325718E-03-1.44574379E-02-4.68993266E-03
29 65 1.78491504E-03-2.91434234E-03 4.11334529E-02-8.20966026E-03 2.93741009E-03
29 66-6.08344476E-03 4.03598188E-02-6.10176253E-03 1.06047953E-03-4.26088793E-03
29 67-3.62253430E-02 7.70116872E-03 2.96781032E-03 5.01895744E-03-9.85170681E-04
29 68-5.75426558E-04 1.56059724E-03 6.44606475E-04 1.14522438E-03-2.00350354E-04
29 69 9.85463071E-03 6.95682790E-03 4.06032499E-04 1.85409138E-02 5.73854351E-05
29 70 7.55324709E-05-1.52030412E-04 7.88179289E-05 6.17925206E-05 3.91562229E-04
29 71-5.92575584E-04 3.76232798E-04-2.51432032E-04-8.64759952E-03-1.64253004E-03
29 72-2.41292628E-03 2.77823389E-03-3.20991769E-02 5.98655241E-02 2.74520591E-02
29 73 2.44249437E-02-1.91909012E-04 5.62440827E-05 1.35664929E-04-1.04401759E-04
29 74 3.16224935E-05-3.40115681E-05-1.59129915E-04-2.69156789E-04 2.92185534E-06
29 75 7.21625941E-05-9.95815514E-05 8.66287033E-04-9.20980768E-05 1.19047702E-04
29 76-5.99649449E-05-2.23285263E-03-1.46224589E-03 9.77655382E-04 3.37151900E-05
29 77-2.47311829E-04 3.47049531E-03 6.24770559E-03-6.18103893E-03-7.47351472E-06
29 78-3.37076911E-05 4.11812058E-05 2.10508471E-05 5.66588063E-05-4.20587831E-05
29 79 1.11482968E-04 6.90477373E-04 2.35020710E-04-5.01104780E-04 6.70223391E-05
29 80 1.10001057E-04 1.51688444E-03 4.31142231E-03-3.12982318E-04-5.16450180E-04
29 81 6.88921808E-05-8.47924460E-05-1.20290758E-04 1.24729176E-03-1.54538157E-05
29 82-1.89571890E-04-1.92827158E-04 1.70689658E-03 6.47397840E-04 1.02247627E-04
29 83-1.00529780E-04-1.19402690E-01-1.66025166E-02 1.99784868E-02 1.43031116E-02
29 84 1.34165371E-05-3.73216940E-05 2.39051568E-05-1.05325882E-05 1.47035552E-05
29 85 2.62875050E-05 1.47759552E-04 9.79966775E-05 2.17538783E-03-6.17990468E-03
29 86-3.23434766E-04-5.36972385E-04-6.67868297E-05-1.10536131E-04 1.00001468E-04
29 87 1.31777681E-03 2.10552627E-04-1.28870521E-04 1.06601009E-05 1.74794088E-03
29 88-1.85982887E-03-2.57671590E-04 2.50805997E-04 8.73761588E-02-1.49170338E-02
29 89-1.55825858E-02 1.27522863E-02-1.26754513E-05 9.91016922E-06 2.76528212E-06
29 90 5.83107156E-05-3.91202979E-05-2.05024299E-05 3.06699581E-04 2.82156110E-04
29 91-9.83468232E-04-7.40196903E-03 1.59532121E-04 4.65054651E-05 1.77426055E-03
29 92 8.19891101E-03-2.62192126E-04-4.32712935E-04-1.29386798E-04 1.22775724E-04
29 93 1.15350280E-04 9.16235697E-04 3.65002599E-04 1.94374995E-04 2.09874143E-04
29 94 5.99604047E-03-2.56724104E-03-6.97002369E-04 6.84744123E-04-9.52719606E-02
29 95-9.39141135E-03-3.54907792E-03-2.67186531E-02 7.56839594E-05-5.00796015E-05
29 96-2.56043579E-05-2.43215410E-05-8.42028741E-05 6.65434781E-05 1.00567170E-04
29 97-1.38802892E-04 3.68910630E-03-7.88493591E-04-3.04371707E-04-5.10397133E-04
29 98 1.18913998E-04 6.34999378E-05 1.38578968E-05 1.49703606E-03 1.11627694E-04
29 99 2.19360412E-04-8.34642208E-05-1.45046155E-03-4.98304061E-04-5.65744465E-04
29100 2.28470658E-03 1.15807860E-01 3.88830422E-02-3.59167403E-02 3.37012022E-02
29101-1.43701646E-06-4.71365785E-06 6.15067431E-06 5.33766501E-05 2.07708309E-05
29102 2.15057528E-05 5.72166886E-05 1.08540407E-04-6.22802381E-05-4.29912139E-05
29103-2.78028855E-05-4.91921278E-04 8.38713995E-05-9.96270043E-05 3.79639528E-05
29104 3.69799363E-04-2.10704341E-03 1.02421075E-04-1.26656301E-03 9.45616790E-02
29105-3.86710104E-04 2.73618953E-02 2.06797370E-03-2.69169358E-05 5.04948751E-05
29106-2.35779393E-05 1.57535931E-05-5.78597568E-05-2.03035172E-05-7.58064636E-05
29107 3.45577996E-04-4.84510085E-03 8.50208009E-03-2.78548194E-05-1.02241549E-04
29108-5.57634696E-03-3.28338412E-03 2.39701181E-05-4.15878406E-04-6.38282498E-04
29109 2.20639718E-03-1.29821679E-04-2.14980594E-04 5.66183995E-05-1.39120162E-05
29110 4.63104993E-05 4.55344360E-04 2.07877337E-04-1.69662092E-04 1.23341083E-04
29111 2.45828275E-03 9.36234738E-04 3.99800132E-04 2.16197967E-04 3.41332941E-02
29112 1.18182102E-03 7.85502140E-04 3.80825636E-03 3.40501090E-05-9.08276766E-06
29113-2.49673413E-05-2.16869821E-05 3.65359681E-05-9.54003989E-06 9.56544663E-05
29114-8.43830279E-05-3.06873436E-04-5.79208348E-03 8.28315614E-05-8.69832812E-05
29115 4.32564338E-04-5.04697262E-04 5.73088158E-05 9.34103612E-05 3.35270815E-04
29116 8.53194502E-04-1.04080776E-04-1.75938428E-04 3.84797472E-05 4.80336066E-05
29117-4.58739027E-05 4.68730037E-04 6.61612757E-05 1.33968499E-04 6.75968621E-05
29118-1.06612501E-03 2.98651396E-04-8.01361424E-04-1.08656466E-03-3.41288732E-02
29119-8.03134985E-03-3.80255318E-03-1.07485695E-03-1.18560710E-05-1.81426143E-05
29120 2.99986853E-05 4.39984907E-05-1.66699379E-06-2.90833937E-05 7.46566715E-05
29121-6.82477092E-05 1.29421694E-03 8.81506040E-04 5.25134321E-05-3.04930199E-05
29122-2.30441987E-03-4.02813703E-03 3.54158147E-05 4.25951812E-04-1.12107335E-03
29123 2.58235496E-04 1.05092450E-04 1.81089436E-04-1.54980516E-04 1.92329442E-04
29124-1.17942099E-04-5.41530122E-04-4.08353175E-04 8.00136828E-05-2.63775317E-04
29125-7.38268337E-04-8.18626914E-04 3.45727280E-03 7.72129649E-04-9.78366381E-03
29126 1.87930148E-03 1.36352692E-02 1.43588850E-02-7.38203682E-05 8.67591238E-05
29127-1.29387556E-05-1.72428809E-05-9.12160583E-05 6.86472043E-05-1.08373669E-04
29128 3.36370669E-04 3.46550270E-03 4.59389964E-03 1.82623091E-04 3.23076852E-04
29129 7.43268973E-05 2.01086268E-04 4.99560167E-05-1.29812449E-03 1.81749617E-04
29130 3.55810735E-04 1.66012718E-04 2.81133230E-03-1.05642896E-04 9.92459553E-07
29131 3.47704541E-05-1.40471260E-02-1.85394205E-02-8.84467627E-04-1.44273994E-03
29132-8.18459425E-06 1.13423820E-05-3.15778771E-06 5.19975315E-05 4.65743504E-06
29133 5.12070467E-05 3.62154534E-04 6.09417475E-04 1.65406194E-04 1.99748335E-04
29134 6.75076448E-05-1.77203576E-03 3.64789965E-04 2.44698137E-04 1.11748456E-04
29135-1.32249859E-03-6.85684176E-04-6.38967195E-05 3.39301248E-05-1.30548485E-02
29136-1.62901159E-03-3.95475541E-03 1.21713451E-03-4.15339021E-05 3.30932599E-05
29137 8.44064217E-06 1.60737895E-05-1.13506306E-05-1.97035252E-05 4.11384927E-04
29138 5.64420346E-04 1.16046330E-02-1.70762428E-02
30  1-1.87396676E-04-2.79804935E-04 9.69107406E-05-1.51979299E-04 1.71591917E-04
30  2-6.89998824E-06 2.67467159E-04-1.54104292E-04 4.40677456E-04 7.90911338E-03
30  3-4.08171022E-03-3.07324302E-03-5.96931401E-04 4.14929964E-02-6.12093933E-02
30  4 1.94912624E-02 3.12293735E-02 4.03684861E-05 1.10704878E-05-5.14389739E-05
30  5 4.84295289E-05-9.74881212E-05-6.00128541E-05-9.61806919E-05-1.69754031E-04
30  6 2.48066410E-04 1.56065565E-04-1.51402226E-05 3.11283093E-04 2.47362856E-05
30  7 2.92866328E-04-1.81797934E-05 4.58932282E-03 1.33252393E-04 1.77704112E-03
30  8-2.57375204E-03 4.23890219E-02 1.19205013E-02-1.75711070E-03-1.63629037E-02
30  9-6.47093052E-06 5.57503335E-05-4.92794030E-05 4.45115866E-06-5.89017527E-05
30 10-6.59477590E-05-1.32912892E-04-1.75157466E-03 5.19192935E-03 8.27115471E-03
30 11 5.03099249E-05 2.61193743E-04 3.59003730E-03 1.39403584E-03-2.82944094E-04
30 12-4.68301927E-04 6.03590756E-05 1.64919784E-04-3.96395565E-05 1.20946064E-03
30 13 1.39456822E-04 2.03609184E-04-1.81721348E-04-7.00733268E-04 6.89622534E-04
30 14 7.74538744E-05 3.38032829E-04-1.12988368E-01 2.04623972E-03-1.69108184E-02
30 15-2.43895976E-03-4.84855292E-05 4.00019845E-05 8.48354470E-06 2.44254550E-05
30 16-2.40870116E-06-9.08379685E-06 1.12933352E-04 2.34466063E-04 6.61492786E-04
30 17-3.64104479E-03-2.01957341E-04-3.31233732E-04 1.58672573E-04 4.34299606E-05
30 18 1.23505613E-04 7.18977547E-04 3.69960487E-04 9.00169078E-05 3.60222703E-04
30 19 2.86085981E-03-1.34828740E-03-3.91362771E-04-8.09834526E-04 7.62654653E-02
30 20 1.75366925E-02 1.05873438E-02 1.51099718E-02 4.48767480E-05-3.02585198E-05
30 21-1.46182282E-05 5.53013622E-06 7.22132140E-06-5.74152292E-06 4.34446401E-06
30 22-4.08659683E-04-3.71424401E-03 3.03219890E-02 1.43536385E-04-2.17661760E-04
30 23-2.12037756E-03-5.81840219E-03-3.07790412E-04-4.99902356E-04-3.93235056E-05
30 24-1.32262983E-04 1.25708993E-04 1.16727093E-03 1.99746119E-04-3.09572959E-04
30 25-2.76326092E-05-1.26899192E-04 2.23437220E-04 1.97706356E-04 1.29069310E-03
30 26 5.85445501E-02-7.87819580E-04 2.84327466E-02 2.75939349E-02-9.80752617E-05
30 27 6.82402583E-05 2.98350034E-05 6.09019592E-06 1.07323818E-05-1.53438885E-05
30 28 1.18153005E-04 2.95003241E-04 2.34716475E-04 2.39069911E-03-3.49571227E-04
30 29-5.73010882E-04-1.13381676E-04 1.17826845E-05-5.26427560E-05 1.37985563E-03
30 30-1.67805797E-04-4.42174946E-05-1.18738335E-04 2.29193494E-04-8.43388945E-04
30 31-2.26722272E-04-5.36080162E-04-7.12390127E-03-2.92175979E-02-9.59355064E-03
30 32 1.49980422E-02 4.44856706E-05-2.72157546E-05-1.72699160E-05 6.98972423E-06
30 33 4.11698036E-05-7.89142513E-06-8.77927952E-05-1.53460455E-04-2.02906637E-05
30 34-6.93050005E-05 2.34598978E-06 5.01492065E-04-6.53763280E-06-8.51334797E-05
30 35 2.64917525E-05 5.50969857E-04 2.10467578E-04-8.83851397E-04-7.71957530E-04
30 36-2.51244733E-02 7.60901554E-03 2.69639755E-03 3.31918434E-03-3.22216798E-05
30 37 2.82593416E-05 3.96233825E-06-1.79630481E-05 4.67199047E-06 2.25764680E-07
30 38 3.31350740E-05 2.90636933E-04-6.81437178E-04 4.58246869E-03 6.49992180E-05
30 39-2.46380116E-04 1.64697456E-03 1.63877772E-03 5.39296125E-05 1.34380797E-04
30 40 1.34439714E-03-5.45441532E-03-1.46548657E-04-2.43005154E-04-8.90916583E-05
30 41 3.57178474E-05 3.79125368E-05 5.90129492E-04-1.15406051E-04 5.94676138E-05
30 42 1.23743270E-04 7.57147971E-04-1.03133572E-04 1.96313818E-04-1.97557527E-06
30 43 3.10100082E-02-4.07271968E-03 6.64082758E-03 3.93061575E-03-2.65742696E-07
30 44-8.35555338E-06 8.62129607E-06-1.78186661E-05-2.78015925E-05 2.68667360E-05
30 45 9.30787696E-05 4.62292361E-05-3.16080551E-04 3.97918649E-03 7.34382484E-05
30 46 1.29976676E-04 2.28114517E-04 2.03499333E-03 8.58564023E-05 1.15851491E-05
30 47 4.65095782E-04-2.40209039E-03-1.43006763E-04-2.32004016E-04-4.90235650E-05
30 48-1.97093009E-05-8.54459629E-05 4.59606421E-04-5.55807692E-05-5.42025085E-05
30 49-7.63485468E-05 1.28819716E-03-3.85668809E-04-7.70310322E-05-1.00580265E-03
30 50 8.08030312E-03 3.01972178E-04 1.54915770E-03-5.19966355E-03 3.50805451E-06
30 51-3.08572604E-05 2.73492059E-05 7.06355577E-06 2.48440318E-05 2.54035057E-05
30 52 1.00865243E-04-1.19132275E-05 2.41597779E-03 1.10024909E-02 9.09758301E-05
30 53-4.38624538E-05 1.40500743E-04-1.03239984E-03 7.77091993E-05 7.19011202E-05
30 54 7.73005948E-05-1.25822583E-03-5.07065743E-04-8.43188341E-04-1.95737143E-04
30 55 2.24550952E-04 9.00225530E-05 2.01452891E-03-6.07390373E-04-2.32115853E-05
30 56-3.26376315E-04 6.09056130E-03-1.27744314E-03 2.68131960E-03 6.18004746E-03
30 57-1.53765714E-02-4.40246445E-02 2.37841757E-03 2.94423961E-02 2.66266633E-04
30 58-2.04897135E-04-6.13694976E-05-9.48696553E-05 9.14750297E-05 1.22090063E-04
30 59 4.33142477E-04-1.16975004E-03 6.20965246E-04-1.24298998E-02 2.51284720E-04
30 60 4.18961345E-04 2.96231731E-05 8.87877116E-06 2.55491381E-05-1.16458515E-03
30 61-6.18167005E-05-1.11714703E-04 6.66841026E-05-1.60813690E-03-1.82635232E-04
30 62 6.73271812E-04-4.64016146E-04-9.51859792E-03-2.32731614E-03 2.14495287E-04
30 63-2.87893963E-03-9.56120329E-06-2.49151957E-06 1.20527229E-05 8.74232131E-07
30 64-9.30342613E-06 1.60759151E-05-6.86527979E-04-1.16594742E-03 5.43529292E-04
30 65 4.51059571E-04-4.14659864E-05 3.60463288E-03 9.63404049E-04 7.45644520E-04
30 66-2.16362351E-04 1.05508694E-03 9.29052415E-04 7.22915806E-04-2.70962858E-04
30 67 3.67190867E-04-1.89371864E-02-1.57572332E-03-1.70618022E-03 6.75535598E-05
30 68-1.13136002E-04 4.55824418E-05-1.03388878E-04-1.53648851E-05-3.72028559E-05
30 69-1.31805808E-04-9.04253002E-04 5.58833405E-03-2.18739644E-01-1.18296933E-02
30 70-1.97037552E-02-2.19466464E-02 7.58351917E-03-4.57905859E-05 4.94623802E-02
30 71-3.99814930E-02 1.71585657E-02-1.12430738E-03 5.40030127E-02-9.63092287E-03
30 72 3.84892215E-04 3.42505791E-03 5.55854504E-01-7.20244998E-02 2.88513382E-02
30 73 3.23345806E-02-4.37157609E-03 3.67836938E-03 6.93206708E-04-7.92607909E-03
30 74 4.27347681E-03-1.89746073E-03-2.62511334E-02-4.35915691E-02-5.94569336E-03
30 75 1.78113018E-03-1.47924948E-02 1.08407995E-01-1.25916928E-02 7.14539735E-03
30 76-2.55727695E-02 8.53447874E-02-6.74165753E-03 2.86239089E-03-1.05802403E-02
30 77 6.04357111E-01-1.37005267E-02-2.68571814E-02-1.12361657E-01-9.49515558E-04
30 78-2.31028502E-03 3.25980058E-03-1.16348603E-03 4.34402263E-03-3.30098214E-03
30 79 1.38651434E-02 1.37497064E-02-4.18192213E-03 2.11786362E-02 1.34596468E-02
30 80 1.19568362E-02-4.10954671E-03-7.08967678E-03-5.25044057E-02-8.67559315E-02
30 81 6.77253296E-03-1.72533910E-02-2.09103653E-02 2.16093991E-01 8.27453684E-03
30 82-2.69998937E-02-3.54767247E-02 1.36231915E-01-3.18046920E-03-2.15423680E-03
30 83-8.24664311E-03-1.10510317E+00-1.82382666E-01 2.07457824E-01 8.46290686E-02
30 84-2.18748149E-03-1.06714836E-03 3.25462985E-03 1.37250503E-05-1.82560752E-03
30 85 5.96397829E-03 2.38687645E-02 1.89160976E-02 2.75398957E-03-7.41460331E-02
30 86-4.55067263E-02-7.52483379E-02-1.90334273E-02-2.10807070E-02 9.86403678E-03
30 87 1.83840165E-01-3.10355684E-02-3.17350257E-02 1.51488931E-02 1.45855737E-01
30 88-5.49974694E-03-2.36198500E-02 1.52789682E-02 1.05655715E+00-9.66244018E-02
30 89-2.25173089E-01 9.76915686E-02 2.79666511E-04 1.64587420E-03-1.92554071E-03
30 90 5.80994863E-03-3.59272096E-03-2.18712746E-03 2.14611741E-02 1.70297515E-02
30 91-9.48647046E-03 1.08020112E-01 2.41866067E-02 2.32443637E-02 3.53573547E-03
30 92 2.12350181E-02-4.89963628E-02-8.08750284E-02-1.04952028E-02 1.69775093E-02
30 93 2.03124124E-02 1.99819224E-01-2.08116901E-02 2.94189846E-02 3.11976653E-02
30 94 1.48486403E-01-5.09338304E-03 3.39584727E-03 5.79818997E-03-1.25488965E+00
30 95-3.83020665E-02-1.07538189E-01-3.09462724E-01-9.01199821E-04 3.72093031E-04
30 96 5.29106790E-04-3.94763156E-04-4.83055007E-03 7.01934801E-03 2.23972286E-02
30 97 1.68625616E-02 1.00618650E-02-9.25387011E-02-5.58080044E-02-9.20814393E-02
30 98 1.94297787E-02 1.08298397E-02-5.02706237E-05 2.30133361E-01 3.41096075E-02
30 99 2.00159001E-02-2.46232866E-04 1.47720511E-01 1.76104073E-02-6.39002309E-03
30100 1.18788318E-02 6.10547815E-01 1.30776837E-01-1.20251363E-01 1.26332668E-01
30101 5.65860365E-03-2.43971299E-03-3.21889066E-03 5.19550209E-03 9.36648514E-05
30102 1.81069166E-03-4.73314614E-03-7.87696549E-03-1.84844338E-03 3.09000910E-03
30103 6.01500362E-04 1.93356912E-02-2.99518286E-03 5.17923078E-03 9.49560042E-04
30104 1.18243516E-02-4.07844191E-03 3.68706566E-03-6.11353534E-04-9.04757096E-02
30105 7.71983398E-03-1.67833571E-02 5.09213222E-03-5.17367221E-04 1.26062855E-03
30106-7.43261326E-04-4.64308259E-04-5.43883374E-04 4.79158069E-04 1.91337926E-03
30107 2.49237667E-03 2.28977102E-03-8.04884924E-03 2.60386723E-03 2.01583250E-03
30108 2.38108723E-03 1.20699437E-02 4.33077981E-03 4.53284935E-03 3.13453932E-03
30109 1.01039227E-02-2.38303081E-02-3.97841955E-02 1.20931328E-02-5.88583905E-03
30110 8.97431103E-03 9.95440549E-02 2.13554721E-02-1.09018861E-02 1.65593973E-02
30111 7.99981849E-02 1.09816366E-02-3.63530811E-03 5.23330170E-03 1.34106257E-01
30112 1.99241728E-02-9.19722038E-03 7.50089981E-03 1.46031437E-03-1.39231331E-03
30113-6.80010678E-05-2.75989931E-03 4.16051107E-03-2.92276752E-03 1.54790512E-02
30114 1.34994023E-02-2.05925124E-03-1.36523095E-02 1.31694798E-02 1.09587297E-02
30115-2.83240383E-03 7.25820585E-03 1.30742327E-02 1.11507653E-02-7.91023041E-03
30116 2.15318608E-03-2.05019416E-02-3.41843317E-02 8.02006889E-03 1.02384021E-02
30117-5.16138342E-03 8.55955529E-02 1.27107836E-02 1.78744644E-02-9.11166302E-03
30118 5.21406340E-02 7.34450247E-03 5.98333698E-04-1.24928053E-03-1.28173818E-01
30119-2.12297587E-02-1.79132751E-02-1.27080175E-03-7.83286850E-05 1.45354856E-03
30120-1.37521988E-03 3.40483796E-03-1.67972498E-03-2.66015641E-03 1.24299621E-02
30121 1.16643364E-02-4.76992314E-03 3.90970177E-03 1.14902188E-02 1.07614473E-02
30122-1.02659198E-02-1.16521816E-02 1.16396655E-02 1.15792686E-02-5.38390483E-03
30123 2.89904152E-05-1.13969170E-02-1.89492777E-02-1.00397161E-02 8.68775608E-03
30124-4.55030955E-03 4.70386975E-02-1.79376799E-02 1.58789299E-02-7.70740915E-03
30125 5.16410262E-02-5.30985954E-03 1.37338403E-02-6.97212784E-03-4.01017884E-01
30126 1.59013653E-02-6.15796059E-02 5.92126668E-02-2.89582552E-03 3.87383741E-03
30127-9.78011894E-04-1.46201233E-03-1.85557618E-03 1.23828373E-03 8.17528317E-03
30128 8.35567840E-03 1.99045929E-02-1.41382031E-02 1.72459313E-02 2.89506552E-02
30129-1.28752277E-03 1.81004168E-03-5.23590373E-04-8.40709965E-02-2.04392177E-03
30130 2.97607152E-03-7.92337008E-04-7.32924249E-02-4.29507032E-03 2.72846218E-04
30131-6.11162746E-04 2.94283433E-02 6.74330083E-03 6.45357411E-03-7.54182753E-04
30132 3.29430103E-04-2.17405524E-04-1.12024579E-04-7.93228664E-04 7.62399082E-05
30133 1.29804242E-04 8.18850601E-03 1.37137371E-02-3.52771026E-03-8.56214587E-04
30134 1.46860738E-04-3.88015607E-02-6.90012461E-03-2.19023118E-03 1.49985504E-04
30135-3.79292319E-02-4.32157013E-03-2.91855546E-03 1.26989996E-03 2.90235269E-02
30136 5.14497530E-03 3.92272200E-03-4.55224786E-03 4.28250334E-07-3.91303502E-04
30137 3.90875252E-04-1.42206205E-03 4.73649064E-04 7.60799302E-05-7.85441984E-03
30138-4.63208489E-03-4.06551779E-03 6.54328790E-03
31  1-3.34143031E-02-5.56156380E-02 1.15116145E-02-6.93066715E-03 2.52175641E-02
31  2 1.43334235E-01 1.41379875E-02-8.17477440E-03 4.46689460E-02 1.13759481E-01
31  3 8.26163100E-03-1.38817712E-02 7.91755416E-03-3.79953807E-01-1.12255915E-01
31  4 1.61133043E-01 1.07481362E-01-6.08635481E-03 5.64285246E-03 4.43502352E-04
31  5 7.45263067E-03-7.26134926E-03-1.29438753E-03-4.48182463E-02-7.45001677E-02
31  6-1.87334339E-04 1.45026617E-02-3.02260792E-03 1.85787906E-01-5.93350539E-03
31  7 2.25259446E-02 1.21626531E-03 1.50504043E-01-3.64208265E-03 1.15834567E-02
31  8-8.40962490E-03 2.88869897E-01-5.31238932E-02 2.84540999E-02-2.93659844E-02
31  9-3.12151058E-03 4.68193324E-03-1.56042266E-03 1.27758771E-03 2.91502074E-03
31 10-9.68776887E-04 3.06934262E-02 2.59805673E-02-8.04751553E-03-1.02978996E-01
31 11 2.96897014E-02 2.70010155E-02-4.30575944E-03 1.52029427E-02-8.19061693E-03
31 12-1.34896639E-02-2.62778731E-02 1.07050977E-03 1.11578985E-02 3.18232583E-02
31 13-5.04673620E-02-4.44381750E-04 2.17142933E-02 3.89525218E-02-9.14628970E-03
31 14 1.13645143E-02-5.66682257E-04-7.77599716E-01-6.89141102E-02-1.32124201E-01
31 15 4.02681091E-02-3.22117801E-03-1.25540957E-03 4.47658758E-03-9.09140290E-03
31 16-6.25572564E-03 2.65541104E-03 3.34859723E-03 1.57873772E-03 2.71015478E-03
31 17 9.38715669E-03-3.91860084E-03-6.62772031E-03-7.67427223E-03 1.10930125E-03
31 18 4.98192510E-03 1.83514116E-02-1.22889719E-02 1.33816610E-03 8.84670647E-03
31 19 1.38683389E-04-1.19027598E-02 5.70154317E-04-3.77453072E-03 4.07979505E-01
31 20 9.79460690E-03 4.10942451E-02 7.12707786E-02-1.11393521E-03-1.47430105E-04
31 21 1.26136531E-03-3.50049312E-04-7.90277550E-04-5.40365774E-04 6.56438192E-03
31 22 9.93845197E-03-3.46695288E-03-6.70432533E-03-2.09411274E-03-1.56451504E-04
31 23-1.30500909E-02 1.28420136E-02-1.88648833E-03-2.99391773E-03-1.97376546E-02
31 24 1.33502461E-02 4.21050876E-03 6.22368481E-03-3.71443282E-02 2.60298754E-02
31 25 5.36300750E-03 1.50935782E-02-8.58166417E-03-4.27638414E-03 4.44577586E-03
31 26-2.61623392E-01-9.71874614E-02 1.90211153E-01 8.68098817E-04-4.55735307E-04
31 27-1.62074074E-04 6.17809381E-04 1.70124774E-03-7.71869036E-03 6.49907989E-03
31 28-9.41832343E-04-1.96583342E-03 1.08379685E-02 1.27011767E-03 4.23396268E-02
31 29 7.01724777E-02-2.46170656E-02 4.50164580E-03 1.81572269E-03-1.77549269E-01
31 30-4.78379104E-02 7.98339767E-03 3.18758489E-03-1.32331326E-01 6.99016844E-03
31 31-2.61753798E-04-1.65511096E-03 9.27332123E-01-4.18060447E-01 8.52646926E-03
31 32-7.10778492E-02-7.37156842E-04 6.20699173E-03-5.46983489E-03 3.27769927E-03
31 33 1.15879948E-03-7.14204675E-03-2.92994578E-02-4.89637213E-02-3.65235220E-03
31 34-1.10560026E-02-1.90746692E-04 1.22717778E-01-4.87820257E-03-1.54825930E-02
31 35 3.87346046E-04 1.07607750E-01-3.85252583E-03-1.18452814E-02 4.03941966E-03
31 36-2.99417269E-02 1.30493202E-02-2.42586037E-03 1.39277899E-03-3.94427029E-04
31 37 1.58064046E-03-1.18621343E-03 7.66386912E-04-2.58085450E-05 5.04494177E-05
31 38 2.06713833E-02 1.80243211E-02-1.01985096E-02 1.76153811E-03 1.86415787E-02
31 39 1.68265791E-02 1.07760286E-03-5.40774929E-03 2.19918643E-02 1.75739401E-02
31 40-5.78331769E-03 1.56804977E-03 4.53602654E-02 7.57443430E-02 1.10487746E-02
31 41-6.63593443E-03-1.05538652E-02-1.89783285E-01 1.30556136E-02-9.14547059E-03
31 42-1.48983849E-02-1.64287472E-01 1.27976115E-02-5.56092738E-03-7.26005065E-03
31 43 9.01973061E-02-9.72833428E-03 2.54022683E-02 2.12096219E-02 1.15659174E-04
31 44 4.94843848E-04-6.10503022E-04 8.69111238E-04 1.44640544E-03-1.16305995E-03
31 45-3.05471547E-02-2.48835143E-02 4.42623703E-03 9.95246913E-03-3.23038792E-02
31 46-2.87321197E-02 1.27057436E-02 1.48191569E-02-3.24967605E-02-2.86143666E-02
31 47 1.12996888E-02 7.26500371E-03 3.42602284E-02 5.72066382E-02-1.30566198E-04
31 48 6.41598938E-03 1.46861240E-02-1.43629747E-01-4.86675083E-03 9.92667104E-03
31 49 2.11162938E-02-1.16248331E-01 4.23418724E-03 4.41443589E-03 4.64567241E-03
31 50 4.72108684E-02 3.48082808E-02-1.60761656E-02-4.70352885E-02 2.17465796E-03
31 51 2.57487590E-04-2.43214555E-03-5.13746951E-04-6.94144369E-04-1.33365999E-03
31 52-1.73884543E-02-1.31496693E-02 1.43487593E-02 7.44267326E-02-2.52523612E-02
31 53-2.38337825E-02 2.10626640E-03-1.41017038E-02-2.60481091E-02-2.32475503E-02
31 54 3.75917314E-03-4.59650346E-03-4.69069727E-02-7.83334668E-02 2.07336155E-02
31 55-1.09449612E-02-7.25930424E-03 2.02013992E-01 3.38764682E-02-1.66292932E-02
31 56-8.22038289E-03 1.63457225E-01 1.21353632E-02-6.36760050E-03-9.48684430E-03
31 57-2.65775025E-01-2.78684363E-02 5.98150919E-02 1.22041123E-01-8.02768602E-03
31 58 5.73453163E-03 2.29315439E-03 2.96941582E-03 6.04589391E-04 6.63845188E-04
31 59 3.61378504E-02 3.38264932E-02 6.06560607E-03-8.91367315E-02 2.45967193E-02
31 60 4.13651925E-02 1.05393605E-02-3.66667255E-03 9.96898381E-03-1.20714486E-01
31 61 1.65270511E-02-5.57418904E-03 1.54891569E-02-1.25869498E-01 8.49866974E-03
31 62-2.35764291E-03 7.14724699E-03 7.76755000E-02-1.94514331E-03-1.88136842E-02
31 63 1.13664212E-03 5.18524673E-05-5.82887908E-04 5.31035440E-04-6.96626927E-04
31 64 1.92198545E-03-5.69339446E-04 2.03281923E-02 3.41682149E-02 2.84215513E-02
31 65-6.00998391E-03 9.35522636E-03-9.77060231E-02 4.75183739E-02-9.80570541E-03
31 66 1.89546895E-02-1.07413759E-01 2.92679958E-02-3.66739759E-03 1.21023288E-02
31 67 4.46972494E-02-2.49418637E-02 1.60274665E-04-1.04338320E-02 4.25719931E-03
31 68 1.08178299E-03-5.33898230E-03-2.23823102E-03-4.41803752E-03 3.72975580E-04
31 69-3.08888185E-02-2.30844064E-02-3.02972973E-03-1.48359383E-01-2.56144470E-03
31 70-4.22693698E-03-7.36028700E-04-1.35244172E-03-3.64160319E-04 9.81287667E-03
31 71-6.67188386E-04-2.59542515E-03-2.39667307E-05 2.59090934E-02 3.50069437E-03
31 72 3.93298195E-03-3.36570119E-03 8.78755915E-02 1.71757350E-02 7.79777182E-03
31 73 3.50546434E-02-1.28129926E-04 4.12581329E-04-2.84451404E-04 9.22674945E-05
31 74 2.52891529E-05 1.76473341E-04 1.65579585E-04 2.72794998E-04-6.32999172E-05
31 75-7.02042804E-04 7.82555071E-05-8.63881346E-04 4.22253845E-04-1.28765241E-03
31 76-4.08652412E-05 3.01155168E-03 1.08959727E-03-2.10146512E-04 8.95622447E-04
31 77 1.31683068E-01 2.02707490E-02-4.37294345E-02-1.08854171E-02-5.12263805E-05
31 78 1.51235842E-04-1.00009462E-04-1.26002237E-04-1.87831621E-04 1.62758119E-04
31 79-4.84645626E-04-1.78301014E-03 1.37564812E-03 2.15192742E-02-1.70438617E-05
31 80-1.42699286E-04-2.75795864E-04-7.78371147E-03 8.21606383E-04 1.37566624E-03
31 81-1.09082608E-04-9.71301977E-05 2.37830188E-04-3.63419524E-03-2.52820169E-04
31 82-1.75350569E-04 4.41855207E-04-3.78762142E-03 1.82945123E-03-1.22903539E-03
31 83 7.43769256E-04-1.00077976E-01 1.00051120E-03 7.19369073E-03 3.83675336E-02
31 84-1.33622101E-05 5.96611889E-05-4.62989787E-05-6.79240619E-08 4.63966858E-05
31 85-1.06532536E-04-6.27777854E-04 8.87345669E-05-1.74288484E-03-1.33562665E-03
31 86 8.37346948E-04 1.39628372E-03-1.22294510E-04-1.89357224E-04-3.54930873E-04
31 87-3.62486997E-03-2.38945928E-04-6.75080055E-04-6.48870998E-04-1.79368441E-03
31 88 2.46255258E-03 3.68022748E-04 4.73610394E-04 9.11560841E-02 1.29738816E-02
31 89-1.43876255E-02 6.44925894E-03-1.55317637E-04 1.95270005E-04-3.99523673E-05
31 90-5.68203691E-05 6.08600640E-05 1.38981373E-04-1.16761128E-03-1.45043822E-03
31 91-5.46345727E-03 2.00765783E-02-5.73558503E-04-4.03584165E-04-3.44396386E-03
31 92-4.64808993E-03-7.66310458E-04-1.26643056E-03 5.92853557E-04-1.10441245E-03
31 93 8.57920927E-05 3.27462248E-03 4.61566694E-04-1.94961904E-03-1.47105005E-05
31 94-2.17679827E-03 2.85301870E-03-8.96416838E-04-5.04090986E-04-1.31145119E-01
31 95 4.84454083E-02-5.12987485E-02-7.76737866E-03-1.28542338E-04 1.42415193E-05
31 96 1.14300818E-04-2.65040480E-04 2.27439371E-04-3.04042104E-04 6.78833127E-04
31 97 7.07124758E-04-1.47280465E-03 3.75545334E-03 3.44559210E-04 5.76300790E-04
31 98 1.92218328E-04-4.93540615E-04-1.07174855E-04-1.68845435E-03 3.15015273E-04
31 99-1.13270495E-03-2.08780917E-04 4.93679329E-05 2.14144657E-03 1.85894650E-03
31100-1.55771651E-03 7.83896775E-02 1.05402243E-01 6.82608652E-02-2.30921360E-02
31101 9.67909922E-05-5.62203667E-05-4.05706256E-05-1.76999558E-04-1.93098655E-04
31102 4.88571972E-06-2.88393832E-03-4.82188409E-03 1.64094326E-04 1.09025545E-03
31103 2.82892841E-04 1.22022938E-02 1.31385694E-04 1.35044336E-03 4.28231474E-04
31104 1.15408322E-02 8.58532484E-04 1.47920716E-03 1.38422240E-03-3.07996194E-02
31105 8.97956752E-04-6.04906891E-03-7.30860880E-03 1.03727092E-05 3.03036541E-05
31106-4.06763633E-05-4.47157337E-05 9.32449370E-06 4.55404538E-05 2.04877638E-03
31107 1.57743028E-03 4.43589920E-04 9.84230626E-03 1.93127978E-03 2.11180720E-03
31108 1.61894569E-03-4.24026433E-03 2.02881190E-03 1.70438997E-03 1.76589736E-03
31109 1.55695421E-03 4.50966506E-04 7.40206120E-04-1.09678026E-04-5.24139480E-06
31110-1.32562253E-04-1.56724148E-03-2.39756830E-04 1.21774348E-04-1.49671836E-04
31111-5.23272949E-03-1.48051841E-03-7.79490363E-04-9.56818707E-04 4.74217344E-02
31112 8.35499280E-03-1.68733442E-02 8.43753228E-03-4.27101441E-05 3.75060391E-05
31113 5.20410498E-06-1.05228258E-05-2.49484520E-05 7.10164595E-06-3.63721372E-04
31114-3.37435536E-05-1.88335385E-03 1.13441499E-02-3.40786495E-04-3.20805437E-05
31115-8.39081718E-04 4.50904553E-03-2.82906189E-04-9.32401167E-05-3.32461945E-03
31116-4.18178650E-03-6.72081909E-06-1.34538525E-05 7.68643186E-05-1.57644097E-04
31117 2.38313476E-05 3.93540465E-05 1.33529497E-04-2.37140491E-04 1.63882677E-04
31118 8.58896595E-04 5.43960096E-04 3.40011000E-04-8.36668205E-04 1.16509831E-01
31119 1.61425317E-02 1.87149532E-02-1.81889756E-02 4.70076154E-05-3.76523288E-05
31120-9.35528667E-06-2.37991468E-05 1.73397809E-05 1.14969672E-05 1.71929899E-04
31121 1.84869600E-04 1.14902136E-03 2.07164637E-02 3.74195305E-05 9.87701791E-05
31122-2.00125832E-03-3.88562100E-03-3.36975439E-05-3.07879364E-04 1.83939342E-03
31123 3.48896141E-03-1.48577613E-03-2.50256153E-03-1.46383560E-04-8.94600978E-04
31124-2.10743800E-04 6.63796814E-03 3.86619441E-04-1.54694736E-03-4.49764077E-04
31125 8.34799724E-03-3.81321613E-03-2.50664395E-03-1.26703962E-03-2.43607621E-01
31126 1.86092941E-02-7.90043881E-02 2.93843864E-02-1.11321303E-04-6.95625010E-05
31127 1.80883804E-04 8.41529432E-05 1.64319533E-04-1.19038753E-04 1.68131460E-03
31128 3.49142267E-04 2.76725446E-03-3.76011577E-02 1.04738384E-03 1.74374177E-03
31129-2.16274138E-03-1.38275966E-03-8.22964742E-05-4.64348475E-03-3.50553640E-03
31130-2.31113811E-03-3.33234203E-04-1.06834980E-02-1.19031974E-03-1.15542838E-03
31131-2.50513770E-04 4.22276883E-03 3.60789584E-02 6.96926936E-03 3.61141267E-03
31132 2.70426635E-04-1.31705547E-04-1.38721088E-04 3.31867616E-05-6.17627883E-05
31133-1.92302755E-04-3.58615874E-04-6.08695376E-04-1.59227554E-03-1.41582622E-03
31134-3.85427466E-04 1.86656094E-03-2.79013293E-03-2.11732192E-03-6.48489112E-04
31135 1.42333994E-03-2.77695538E-04-1.54150826E-03-3.98829762E-04 2.99286444E-02
31136 3.13306240E-03 1.15104144E-02-4.29234527E-03 1.70151947E-04-2.81971578E-04
31137 1.11819630E-04-2.69203745E-04 1.80265886E-04 1.01822252E-04-2.97513988E-03
31138-2.80668830E-03-1.71572044E-02-4.34009101E-03
32  1 1.44205295E-03 2.37760055E-03-8.08273913E-04-5.85675019E-04-9.50358283E-04
32  2-5.54312246E-03-1.58163942E-03-1.26992737E-03-1.55086381E-03-1.12129205E-02
32  3 5.04884649E-03 1.92813382E-03-4.55966210E-04 1.69077633E-02 4.49154127E-02
32  4 1.57643736E-02 3.91929232E-03 6.01118519E-05-2.25374260E-04 1.65262408E-04
32  5-2.67809336E-04 1.36018499E-04-8.18327311E-05-2.31014498E-03-3.82319128E-03
32  6-2.22844912E-04-4.99930319E-04-5.64422564E-04 9.54876391E-03 4.42996354E-05
32  7-1.10911685E-03-8.30466649E-04 4.40900092E-03-1.40054743E-03-3.23054114E-03
32  8 2.37385161E-03 9.89115332E-02-9.74612604E-03 4.21640800E-02 1.24315378E-03
32  9 1.98711306E-04-4.09851404E-04 2.11140098E-04 7.06775779E-05 5.85421150E-05
32 10 9.64481639E-05 2.37425503E-03 3.97881856E-03-1.21222563E-02 2.96948378E-02
32 11 1.59539034E-03 9.69120642E-04-5.53132450E-03-2.45245861E-03-1.74094577E-03
32 12-2.88388867E-03-1.19247779E-03 1.43958256E-04 7.76462521E-05 7.13272061E-03
32 13-2.24989987E-03 1.63512835E-05 2.85086996E-04 7.59190173E-03-6.61783028E-04
32 14 1.61684986E-03-8.69321834E-04-9.69158809E-03 9.01935090E-03-4.80591293E-03
32 15 1.77400168E-02-1.95656811E-04 9.90288701E-06 1.85753924E-04-3.84313425E-04
32 16-2.47946894E-04-9.14194682E-05 1.14158387E-03 1.05450977E-03-5.89997595E-04
32 17-8.28950164E-04-1.34516750E-03-2.23443420E-03-3.00578602E-04-3.48308088E-04
32 18 5.86314478E-04 5.62047603E-03-3.64654612E-04-7.79610618E-04 8.15754580E-04
32 19 2.61195568E-03-9.72230014E-04 1.03324973E-03 7.91101597E-04 6.38190270E-02
32 20 1.91159146E-02 2.83738358E-03 1.65533298E-02 1.47488885E-07-2.24108741E-04
32 21 2.23961252E-04-1.83749695E-04 4.11114466E-05-9.12780252E-05 1.23264491E-03
32 22 1.78319915E-03-2.29074932E-04 1.80632067E-02 7.32657074E-04 1.27185491E-03
32 23-2.13540384E-04-2.15177928E-03 5.89131921E-04 9.71397340E-04-4.64225721E-04
32 24-7.53376233E-04-5.63489158E-04-2.29284437E-03-1.22796536E-03-1.33789033E-03
32 25-8.75515639E-04-1.70743519E-03 9.55554384E-04-7.55432009E-04-1.84793355E-03
32 26-6.80685721E-02-6.90771616E-04 1.17079169E-02-8.02263995E-03 4.49938871E-05
32 27 1.09668115E-04-1.54662002E-04 3.76338952E-04 1.34215295E-04 8.13920349E-05
32 28-6.12331205E-04-7.79490322E-04-1.97529100E-03-2.94687594E-03 1.35650689E-03
32 29 2.25325839E-03-1.26985538E-03-5.83104339E-04-2.58844152E-04-5.73540152E-03
32 30-2.50038163E-03-9.61641748E-04-4.07875944E-04-3.85698867E-03 9.57907000E-04
32 31-2.85231641E-04 4.27666867E-04 1.51959988E-02 1.27601789E-02 1.10209730E-02
32 32-1.69001374E-03 1.14424087E-04 2.09516288E-04-3.23940375E-04 3.65986168E-04
32 33-3.69195812E-05-2.30322546E-04 1.97401698E-03 3.30407965E-03 1.73491815E-04
32 34 6.06717957E-04 7.48632506E-05-8.40458701E-03 1.32851100E-04 8.26517252E-04
32 35-1.28492844E-05-7.28742570E-03-4.12855353E-04 1.14207136E-03 1.07880057E-03
32 36-5.36934432E-02-3.48420896E-03 1.85813063E-02 4.25441134E-03 3.84589360E-05
32 37-4.78900652E-05 9.43112928E-06 4.98147261E-05 1.82930686E-06 6.50858245E-07
32 38-1.37972882E-03-1.53734957E-03-1.14841315E-04-1.45880071E-02-1.35102894E-03
32 39-1.15492257E-03 1.14630646E-03-9.98694644E-04-1.53499279E-03-1.59514892E-03
32 40 8.96997506E-04 7.37406210E-03 1.47904980E-03 2.47555550E-03 2.29250597E-04
32 41-2.99605356E-04-3.98944267E-04-6.28346859E-03 2.13215468E-04-4.47917449E-04
32 42-5.19214600E-04-4.75622558E-03 1.11418487E-04-2.50544341E-04-5.67070366E-04
32 43-1.33316419E-02 2.04890515E-03-1.80431180E-03-2.05677084E-03 4.97975736E-05
32 44-2.62599152E-05-2.35376584E-05 2.72544550E-05 4.64583488E-05-5.74779828E-05
32 45-9.31110140E-04-6.22630714E-04-5.38151827E-04-2.00763405E-04-1.05930924E-03
32 46-1.08601974E-03 1.73619243E-03-5.16389830E-04-1.16390855E-03-9.85039811E-04
32 47 5.34859569E-04 2.95776672E-04 1.76710983E-03 2.94875111E-03 8.42897168E-05
32 48 7.63978221E-05 5.26781200E-04-7.34526044E-03-1.27746232E-04 9.84032963E-05
32 49 7.27667411E-04-6.66451176E-03 8.58787645E-04 1.77802973E-05 3.37741172E-04
32 50-2.45978754E-02 4.75065960E-03 1.21447613E-03 4.58097791E-03 4.76994720E-05
32 51 1.89123721E-05-6.66118441E-05 1.89247282E-05 3.90372860E-05-3.73764780E-05
32 52-1.22240321E-03-9.91207587E-04 1.18910579E-04-5.60840438E-03-1.36226661E-03
32 53-1.37604571E-03 6.09495111E-04-1.54703560E-03-1.25073855E-03-1.23837062E-03
32 54 1.33408226E-03 2.17359374E-03 6.49341916E-04 1.07487530E-03 2.99040160E-04
32 55-1.94694096E-03-5.20136183E-05-2.37532530E-03 5.99019200E-04-3.11045106E-03
32 56 3.41257180E-04-1.13489089E-02 4.90031324E-03-4.78642629E-03-6.94468035E-03
32 57-1.40717965E-01 3.36449629E-02 3.24578741E-02-7.84690732E-04-5.84955603E-04
32 58 7.24586838E-04-1.39631235E-04 9.34659022E-05-7.66599211E-06 6.04187448E-05
32 59-9.40273318E-04 9.91014885E-04-2.89331137E-03 6.54585173E-03-1.01152643E-03
32 60-1.70099042E-03-5.50193070E-04-6.79339271E-06-5.24192880E-04 4.95032147E-03
32 61-8.33124467E-04 1.52455925E-04-8.58394505E-04 5.20874943E-03 1.19778968E-04
32 62-8.26200935E-04 2.76595189E-04 1.69342528E-02 1.00546720E-03-2.51466662E-03
32 63 3.85857802E-03-2.21221078E-05 6.78069404E-05-4.56848327E-05 4.78247720E-06
32 64-7.40273032E-05-1.76961126E-05 1.02905178E-03 1.73779965E-03-1.42476686E-03
32 65-1.81386028E-03 2.54355533E-04-5.16994551E-03-2.56502367E-03-3.12672911E-03
32 66 7.37148839E-04-3.49706166E-03-7.13962958E-04-1.83986504E-03 4.90076806E-04
32 67 1.91060762E-02 2.98587007E-02-2.90163813E-03-2.44295087E-03-2.00898363E-04
32 68 2.72826072E-04-7.19277083E-05 1.43019715E-04 1.63033189E-05 5.40143764E-05
32 69 2.46745278E-04 1.43591615E-03-1.35200280E-02 9.90009625E-02 2.08709366E-02
32 70 3.47063542E-02 1.58449457E-02 4.74864881E-03-7.05494253E-03-8.80037703E-02
32 71 2.37862257E-02 9.72398823E-03-1.37389215E-02-8.52560223E-02 1.00796672E-02
32 72-7.04773084E-03-6.81880742E-03-1.06898751E-01-6.70775516E-03 4.04204179E-02
32 73-8.64940008E-02 7.68482907E-03-4.25307824E-03-3.43175083E-03 1.80112588E-03
32 74-1.26421723E-03-2.26549809E-03 4.76085819E-02 7.91863299E-02-2.41712920E-03
32 75 5.08139626E-03 9.52258514E-03-1.98566886E-01-5.82018320E-03 7.07868022E-03
32 76 7.94877113E-03-1.59576018E-01-5.64648011E-03-1.49398363E-03 1.21833461E-02
32 77-5.77018217E-01-6.83783977E-02 7.70173359E-02 6.92091556E-02 1.01175016E-03
32 78-1.43232656E-03 4.20576401E-04-9.60663617E-04 1.54936102E-03-7.59939849E-04
32 79-3.38408281E-02-2.96734715E-02 5.47128382E-03 2.33316423E-02-3.15293064E-02
32 80-2.93998521E-02 7.97143745E-03-3.91184742E-04 1.99247384E-02 3.30062741E-02
32 81-2.55818066E-02 1.12276166E-03-1.57735568E-02-8.20556128E-02-4.78532505E-02
32 82-1.07110506E-03-3.24200116E-02-6.54955722E-02-8.94581455E-03 4.52389849E-03
32 83 4.29826534E-03 1.11360976E+00 5.75972651E-02-1.52693607E-01-1.72895263E-01
32 84 9.64534508E-04 2.03188903E-03-2.99642354E-03 9.88370326E-03 1.78323377E-03
32 85 7.81856706E-03-1.08006282E-02-8.29671810E-03-2.68317556E-03 1.21732253E-02
32 86 1.75150657E-02 2.92297954E-02-2.63467356E-03 4.26694703E-03-9.77918614E-03
32 87-7.46198325E-02-4.52166903E-03 5.27410679E-03-1.64283501E-02-5.13735766E-02
32 88-9.05440851E-03 2.42024386E-03-6.76934782E-03-6.32906586E-01 2.29289657E-02
32 89 9.27288636E-02-7.32538885E-02-5.01928237E-05 1.21419478E-03-1.16400196E-03
32 90-8.49578804E-05 1.17046163E-03 2.10958393E-03-1.56501051E-02-1.69879103E-02
32 91 9.53670563E-03 2.07919150E-02-6.90618654E-03-8.53143932E-03 1.31370303E-02
32 92-1.87187844E-02 5.22513365E-03 8.52170057E-03-2.12916507E-02 9.29034418E-04
32 93-6.07978138E-03-2.04393922E-02-4.12069066E-02 1.26380660E-03-8.33524266E-03
32 94-2.08994403E-02-4.15760561E-03-5.86574292E-03-2.67551306E-03 9.78123594E-01
32 95-1.71096737E-01 1.11971587E-01 1.59373374E-01 6.88072266E-03-6.04712031E-03
32 96-8.33602347E-04 6.06594516E-04-6.28095489E-03-4.00302371E-05-2.85249066E-04
32 97 2.68758941E-03-1.22057544E-02 3.87733003E-03-4.48636867E-02-7.44631753E-02
32 98-3.22431050E-02-5.73121321E-03-1.11828564E-02 1.89624466E-01-6.13119624E-02
32 99-1.15603984E-02-2.16497863E-02 1.34309558E-01-9.59945746E-04 2.96793626E-03
32100-2.19168706E-03-1.40115784E+00-4.52515124E-01-1.25842651E-01-3.06742683E-02
32101 8.13676985E-05 1.83591594E-03-1.91728364E-03-1.07991436E-04 2.28815719E-03
32102-1.29660245E-02 2.00997536E-02 3.35976717E-02-1.33144203E-04-6.86605919E-03
32103-2.87701563E-03-8.48222830E-02-1.33731618E-04-8.85191718E-03-3.82515118E-03
32104-6.99347831E-02 1.98551769E-03-3.64482807E-03-3.84154199E-03-9.64651480E-03
32105-4.65348177E-03-1.55332696E-02 8.74467324E-03 3.22148535E-04-6.70179243E-04
32106 3.48030708E-04 7.57876866E-05-3.36225397E-05-4.05585372E-04-1.41434215E-02
32107-1.32309039E-02 8.88982694E-03-5.93716917E-03-1.32692752E-02-1.30004004E-02
32108 6.57796795E-03 9.75685940E-03-1.43647162E-02-1.17705278E-02 8.99062250E-03
32109-2.36957882E-02-5.16581628E-02-8.62912766E-02 8.16397973E-03-1.11626948E-02
32110 1.11993921E-02 2.16447452E-01 7.80506292E-03-1.62437006E-02 1.42283361E-02
32111 1.83420004E-01 1.01247041E-02-5.30799925E-03 8.41202874E-03 2.75351710E-02
32112 9.54367924E-03 2.23914559E-02-2.17169395E-03-9.38753634E-04 6.42917478E-04
32113 2.95836156E-04-1.02290345E-03 6.26767398E-04-1.45392968E-03 3.40521582E-02
32114 2.76097830E-02-6.76116378E-03-9.23135575E-03 3.77558871E-02 3.39080864E-02
32115-1.39034764E-02-1.68683127E-02 3.83882130E-02 3.43871396E-02-1.02351422E-02
32116-7.46171077E-03-4.48082748E-02-7.48529806E-02 2.73883655E-03 1.39063303E-02
32117-1.05918373E-02 1.88049636E-01-9.86914169E-04 1.89309317E-02-1.67728769E-02
32118 1.57648293E-01 5.79012805E-03 8.70088220E-03-1.88863001E-03-2.51519082E-03
32119 3.21151521E-02-2.17411550E-02 4.17290514E-02-1.87492381E-03 1.50907588E-03
32120 3.65847930E-04 4.40206670E-04-1.20687669E-03-1.83339057E-03 2.58163163E-02
32121 2.08002838E-02-1.52966843E-02-7.01913814E-02 3.35855431E-02 3.09125576E-02
32122-4.71923003E-03 1.90209267E-02 3.42384119E-02 3.12388407E-02-1.23629237E-02
32123-1.67354115E-03 3.22835947E-02 5.39419684E-02 1.81042312E-02-1.62242660E-02
32124 4.05488679E-03-1.38945088E-01 3.04802285E-02-2.58695932E-02 6.12827409E-03
32125-1.12169342E-01 1.04462241E-02-1.09588438E-02 6.22602964E-03 6.45657751E-01
32126 2.54600425E-02 1.75654668E-01-7.44858082E-02 4.90751474E-03-7.47222900E-03
32127 2.56471426E-03 8.88415386E-04 3.72830179E-03-3.03685519E-03-2.41810026E-02
32128-2.13235320E-02 3.36377669E-04 1.04559274E-01-1.67176863E-02-2.81286580E-02
32129 1.03638103E-02 2.78690995E-03-2.52079975E-03 8.20083806E-02 1.61071137E-02
32130 4.36048515E-03-3.81838288E-03 8.58910979E-02 9.33369303E-03 3.51718313E-03
32131-1.53948428E-03-4.32970645E-02-1.55579589E-04-6.79722843E-03-3.24424008E-03
32132-1.06289225E-03 4.24555178E-04 6.38337067E-04-4.04676781E-04 7.05492876E-04
32133 1.72258970E-04-1.64137413E-02-2.75691179E-02 1.90175504E-02 9.18985024E-04
32134 4.56711162E-03 7.85644342E-02 3.32979155E-02 3.73187406E-03 7.11086209E-03
32135 8.65528569E-02 1.82874000E-02 3.85440955E-03 2.69885741E-03-5.22614232E-02
32136-5.15077666E-03-5.17349058E-03 5.48626924E-03-3.68365722E-04 1.47321119E-03
32137-1.10484547E-03 4.48963850E-03-2.19160924E-03 2.64797543E-04 2.16303249E-02
32138 1.52130393E-02-5.77653968E-03-2.12756396E-02
33  1-3.95851566E-02-6.60295493E-02 2.62483811E-02 1.69482738E-02 2.35861338E-02
33  2 1.70833444E-01 4.24031682E-02 3.54695786E-02 3.88190805E-02 1.40607196E-01
33  3 7.39652752E-03-1.41909738E-03 1.25465439E-02-1.34625830E+00-8.23280297E-02
33  4 2.63841425E-01 4.39760460E-03-4.40340582E-03 8.35417558E-03-3.95076975E-03
33  5 7.71994889E-03-4.25600920E-03 5.28191916E-03 2.76922556E-02 4.61041571E-02
33  6-5.80757385E-03 9.32246061E-03 1.14584884E-02-1.15800456E-01-9.79428724E-03
33  7 2.10235704E-02 1.87835675E-02-1.00725783E-01-4.01396774E-04 3.22214285E-03
33  8 5.22535096E-03-6.15423431E-01-3.69779022E-02-5.39569205E-02 8.82618719E-02
33  9-2.90400617E-03 6.66449506E-03-3.76048889E-03-1.74581796E-04 2.49952169E-03
33 10-1.02977278E-03-2.25734596E-02-2.13502246E-02 2.03010597E-02 3.39421144E-02
33 11-1.81575804E-02-1.49909622E-02 1.18391530E-02-1.04858426E-02 3.73156865E-02
33 12 6.19758092E-02 1.55538014E-02-4.39568575E-03 5.64622930E-03-1.57254406E-01
33 13 2.89189733E-02-2.67519961E-03 1.03196629E-02-1.10013561E-01 1.45052467E-05
33 14-3.96297006E-03 6.12229602E-03 8.54939913E-01-3.10888795E-02 1.79452695E-01
33 15 1.33937767E-02 4.87808015E-03-1.66269865E-03-3.21538150E-03 5.68796151E-03
33 16 2.40051644E-03 3.49963732E-03-2.48818642E-02-2.27861669E-02-4.47979498E-03
33 17 2.31850631E-02 3.19493025E-02 5.31184291E-02-1.45168632E-03 7.47837444E-03
33 18-1.29224191E-02-1.32771868E-01 6.48245636E-04 1.72204453E-02-1.87243612E-02
33 19-1.09158218E-01-1.41664741E-03 1.71431948E-03-7.90359599E-03-2.65702096E-01
33 20 6.75304510E-03 1.35389752E-02-2.45517915E-02-9.09601747E-04 5.70772218E-03
33 21-4.79812043E-03 3.82500071E-03-1.30661408E-03 1.98247966E-03-2.30551365E-02
33 22-2.12690857E-02 1.62581796E-02 3.96476865E-02-2.12475460E-02-1.87511765E-02
33 23 4.70964687E-03 1.78227303E-02-1.04650988E-02-1.75591298E-02 6.01546809E-03
33 24 2.43905792E-02 1.33171532E-02 4.61640902E-02 1.25851911E-02 4.46126405E-02
33 25 2.61159025E-02 3.78352407E-02-6.29805887E-05 1.44986152E-02 4.89411289E-03
33 26 1.05064085E+00-1.15425912E-01 4.25898446E-02 1.57871461E-01 4.95220853E-04
33 27-4.16441550E-03 3.66919465E-03-8.62381885E-03-4.90315492E-03 7.58186564E-05
33 28 1.26874554E-02 1.36388866E-02-7.75086345E-03-1.95805003E-02-1.71634011E-02
33 29-2.86247729E-02 2.51092201E-02 1.45910938E-02 9.74334667E-03 7.36668820E-02
33 30 4.58528964E-02 2.87584807E-02 1.71833671E-02 5.39167926E-02 3.71259838E-03
33 31 2.01756039E-03-6.66806621E-03-9.14420215E-01 1.20576871E-01-3.10426832E-02
33 32 2.31410862E-02-3.47503550E-03-2.96877011E-03 6.44380561E-03-7.68110760E-03
33 33 8.68079411E-04 3.82925680E-03-5.89297587E-02-9.85315589E-02-3.63582338E-03
33 34-1.59172080E-02-2.27617441E-03 2.47597991E-01-1.80493989E-03-1.91300728E-02
33 35-1.02691530E-03 2.17999954E-01-5.85631272E-03-1.78161614E-02-1.48924590E-03
33 36 1.11766857E-01-6.77687478E-03-2.18929571E-02 5.66201858E-03-2.37387099E-04
33 37 5.13377607E-04-2.75990509E-04-1.01010876E-03-3.11925794E-04-8.98713709E-04
33 38 4.22562475E-02 3.70462660E-02-1.41048672E-02-1.49132423E-02 4.19441454E-02
33 39 3.71005955E-02-6.06323640E-03-1.25339693E-03 4.70687330E-02 4.23255723E-02
33 40-4.73240318E-03-1.15380053E-02-2.01919251E-02-3.37533587E-02-1.03270226E-03
33 41 4.95268006E-03 6.19333186E-03 8.49916962E-02 1.48453698E-03 7.17615074E-03
33 42 9.36277720E-03 6.72828459E-02-4.90441288E-04 4.09775859E-03 1.42559065E-03
33 43 1.36630113E-01-3.45451006E-02 1.63799853E-02-4.38650213E-03-1.13696609E-03
33 44 8.55250966E-04 2.81715127E-04-2.45143668E-04-5.72559385E-04 6.53447338E-04
33 45 1.11756670E-02 9.55641288E-03-9.14617381E-03-9.29892096E-03 1.52803963E-02
33 46 1.43373723E-02-2.00319070E-04 4.04609718E-03 1.72404996E-02 1.59574827E-02
33 47-5.19497358E-03 1.39337339E-04-3.40399046E-02-5.68725186E-02-1.41746638E-03
33 48 1.21060892E-04-7.66242364E-03 1.42152370E-01 9.15250188E-04 1.42598180E-03
33 49-8.47103831E-03 1.30822826E-01-9.16439061E-03 4.53211534E-03-1.21025393E-02
33 50 1.82763288E-01-2.79844500E-02 1.06582142E-02-4.00996425E-02-3.95204898E-04
33 51 8.26692566E-05 3.12535641E-04-4.68358320E-04-1.11978262E-03-1.27341675E-04
33 52 2.58167919E-02 2.36951237E-02-3.24147706E-03 7.52706741E-03 2.72642798E-02
33 53 2.45091498E-02-7.51835568E-03-1.65118677E-02 2.43601318E-02 2.29005225E-02
33 54-1.67483285E-03 1.10371242E-02-1.36306531E-02-2.27500040E-02 1.04438833E-02
33 55 2.36170327E-02-4.12067511E-03 5.88865274E-02 1.68608158E-02 4.62564042E-02
33 56-6.42923565E-03 4.67412287E-02 1.60885400E-02 3.08114849E-04-3.75189314E-03
33 57 6.88489987E-01 3.64102399E-02-3.32373831E-02-1.25597964E-01 5.86833642E-04
33 58-5.59033374E-03 5.00350010E-03 5.10612110E-03-1.63567958E-03-4.03685149E-03
33 59 1.76976784E-02 1.84826770E-02 9.77418490E-03-1.26041325E-03 2.73117242E-02
33 60 4.59604340E-02 1.52461659E-02-6.00650375E-04 1.31125079E-02-1.34436453E-01
33 61 2.41453850E-02-8.06612133E-04 2.06283599E-02-1.40388445E-01 1.05596908E-02
33 62 2.47757429E-04 8.03228947E-03 4.67953785E-02-6.15298241E-03-8.37873366E-03
33 63-1.06747499E-02 9.98024564E-04-1.57777331E-03 5.79748747E-04-8.78701801E-05
33 64 2.55710358E-03 3.10809466E-05 3.66966910E-03 6.17239780E-03 1.14167019E-02
33 65 4.57801314E-03 3.63410491E-03-1.76052160E-02 1.84228242E-02 6.99288660E-03
33 66 6.42160988E-03-1.76177606E-02 1.43479933E-02 6.62927103E-03 5.36490980E-03
33 67 5.81241304E-03-2.75640795E-03-2.08714447E-03-1.50513590E-02 1.98063281E-03
33 68-3.18053337E-04-1.66257947E-03 2.24607163E-04-1.44165860E-03-3.45345249E-04
33 69-1.00133113E-02-9.23778897E-03-5.59142291E-03 3.86692642E-03-9.96391993E-03
33 70-1.66041188E-02-5.10859581E-03-7.21615198E-03-1.88002500E-03 4.26797829E-02
33 71-8.23441075E-03-1.31930167E-02-3.41206044E-03 3.49969138E-02 1.28172737E-03
33 72-3.19638311E-04 2.93032127E-03-2.39543869E-01 2.76028126E-02-2.21466218E-02
33 73-6.24812238E-03-1.85348205E-03 2.62882045E-03-7.75338397E-04-3.95875498E-05
33 74 7.72214897E-04 8.98200530E-04 6.76325826E-03 1.12486720E-02 1.03078108E-03
33 75-2.40302861E-03 1.75251838E-03-2.81842849E-02 2.23772044E-03-4.96494338E-03
33 76 2.20602564E-03-2.52745502E-02-1.05067600E-04-1.90276611E-03 2.61346314E-03
33 77-2.00261244E-01-3.01024683E-03-5.99554733E-03 3.93618092E-02-1.80264532E-04
33 78 7.76539555E-04-5.96275023E-04-4.56824577E-04-6.52656179E-04 8.97001607E-04
33 79-5.39008902E-03-5.44070683E-03 5.75023469E-03 1.45027795E-02-4.49029113E-03
33 80-4.25510616E-03 9.15109000E-04-7.45491984E-03 8.05318869E-03 1.33849946E-02
33 81-3.44630837E-03-1.78227040E-04-5.24736424E-04-3.40877230E-02-6.00277988E-03
33 82-1.25711514E-03-1.45343442E-03-2.34772324E-02 9.13885886E-04-6.86638887E-04
33 83 1.23823314E-03 3.59333237E-01 5.02850607E-02-5.73738687E-02-1.68421598E-02
33 84 2.03003651E-04 4.37969733E-04-6.40973384E-04 1.38650458E-03 6.21809185E-04
33 85 4.52057486E-04-5.49707306E-03-4.46258231E-03-3.95102668E-03 1.21413860E-02
33 86 5.99368887E-03 9.97156866E-03 1.27417125E-03-3.89125965E-04-3.04567687E-03
33 87-2.50900112E-02 1.71480809E-03-2.15198488E-03-5.40721598E-03-1.91416101E-02
33 88 2.71637660E-03 1.51445442E-03-2.00234517E-03-2.00676108E-01 4.72858158E-02
33 89 4.37615630E-02-1.76881843E-02-7.84948580E-04 1.29865387E-03-5.13705289E-04
33 90-1.22998998E-04 6.66502774E-04 1.09354095E-03-4.75509479E-03-4.47175951E-03
33 91-2.84330941E-03-6.18030290E-02-3.90921140E-03-3.80828908E-03 1.01623648E-03
33 92 8.43970391E-03-3.69116286E-03-6.16832713E-03 5.85376100E-04-6.13699212E-03
33 93-4.85796232E-04 1.59761681E-02 6.74984414E-04-1.16324317E-02-8.53259413E-04
33 94 1.37537278E-02 2.43651130E-03-4.66599874E-03-9.34326035E-04 2.85181378E-01
33 95 2.54571073E-02 2.52164722E-04 3.38836626E-02 4.52358087E-04-8.41334620E-04
33 96 3.88976533E-04-1.65208744E-03 3.29887251E-04-1.38752055E-03 3.85491247E-03
33 97 4.15141151E-03-6.34240147E-03-8.44243523E-03-3.16019727E-03-5.27071335E-03
33 98-3.45781812E-03-4.21560408E-03-2.18439783E-03 1.35299667E-02-6.08435712E-03
33 99-8.21346594E-03-4.21304394E-03 9.91726101E-03 3.15910519E-04 2.13176377E-03
33100-3.28820450E-03-2.05048389E-01-4.15914388E-02 4.07291629E-02-5.23276029E-02
33101 4.55061820E-04-7.10676718E-05-3.83994149E-04-8.28716149E-04-9.06038883E-04
33102-1.75998241E-03-1.45404141E-02-2.42967108E-02 8.86349511E-05 4.11533683E-03
33103 9.61262257E-04 6.09652942E-02-6.25635936E-04 4.55715108E-03 9.32319107E-04
33104 5.43414170E-02 1.74164713E-03 5.74404307E-03 7.03022074E-04 4.99729546E-02
33105 8.75351980E-04 1.10799119E-02-1.68106606E-03 2.91096193E-05 4.95391674E-05
33106-7.86487867E-05-1.44336984E-04-5.77331634E-05-9.06174671E-05 1.03218440E-02
33107 8.68851630E-03-1.57274408E-03-2.44138810E-03 1.04828103E-02 9.02985814E-03
33108-3.92021243E-03-6.94664476E-03 1.11303027E-02 1.04778334E-02-9.29605110E-04
33109 3.99721441E-03-3.70710535E-03-6.20328856E-03 1.87974382E-04-1.38812138E-03
33110 5.61071568E-04 1.57545325E-02-2.24904182E-04-2.09342124E-03 5.11801508E-04
33111 9.61823846E-03-1.00597259E-03-1.15986532E-03-1.85155502E-04-2.13609755E-02
33112 9.31146210E-04 4.26983325E-03-3.31799435E-04-1.93326286E-04 2.25197047E-04
33113-3.18707613E-05-1.66243618E-04-3.44450122E-05-7.57867949E-05 2.06438357E-03
33114 1.80665209E-03-7.00925804E-04-1.07990841E-03 2.73024762E-03 2.69938850E-03
33115-2.30741580E-03-2.22379631E-03 3.22934025E-03 2.98024083E-03-2.08024628E-03
33116 3.98068240E-03-6.05722579E-03-1.01148509E-02 6.60610614E-04 6.58808360E-04
33117-1.11973358E-03 2.51583310E-02 4.37236367E-04 5.47118983E-04-1.76381186E-03
33118 2.54501473E-02 3.41850630E-03 7.05676252E-04-1.25196893E-03 7.65032828E-02
33119 1.40676676E-02 8.51339524E-03-3.98951829E-03-1.08003350E-04-5.44465317E-05
33120 1.62449882E-04-1.43446123E-04-5.69194596E-06-9.93572579E-05 4.51273255E-03
33121 3.91142962E-03-5.81954176E-04-2.15163948E-04 4.95017581E-03 4.26521146E-03
33122 8.43695959E-04-3.41080680E-03 4.28705403E-03 4.13661920E-03 2.11864548E-04
33123 3.27444308E-03-1.97976317E-03-3.30758460E-03 5.42300402E-04-4.50963373E-03
33124-2.64813703E-03 8.61246915E-03 1.39221182E-03-8.75663728E-03-5.01482446E-03
33125 5.88109874E-03-2.19597375E-03 5.63508294E-05-2.97625610E-03 1.29407421E-01
33126-1.05658358E-02 1.72458025E-02-2.41874108E-02-1.20855779E-04-1.25145665E-03
33127 1.37231243E-03 1.03918507E-03 2.16036376E-04-1.69244588E-04 3.60616888E-03
33128 4.15928105E-03-5.98978983E-04-3.25109512E-03 5.72898550E-03 9.63869126E-03
33129-6.67640858E-03-3.25647304E-03 1.98104008E-04-2.80728805E-02-1.03582822E-02
33130-5.15822580E-03 2.95512306E-04-2.98132018E-02-6.74718616E-03-3.46301598E-03
33131-6.29701149E-04-4.26149563E-03 1.03950989E-02 6.00771463E-03-6.02205443E-03
33132 6.33344240E-04-1.96094440E-04-4.37249799E-04 6.29482040E-04-1.39643507E-04
33133-1.63973509E-04-1.75594561E-04-3.01332131E-04-2.37072647E-03-1.74862075E-03
33134-9.74634793E-04 9.97288941E-04-3.68087841E-03-2.69338927E-03-1.71908296E-03
33135 1.44702009E-03-3.24317928E-03-2.28517927E-03-6.69109828E-04-3.41345848E-03
33136-2.44279661E-03-1.22210886E-04-9.18742114E-04 6.96072249E-05-3.30406347E-04
33137 2.60799122E-04-2.12689828E-04 4.21654353E-04 1.20613949E-04-2.70056008E-03
33138-3.34493077E-03 4.34073534E-03 6.32837112E-03
34  1 1.09606876E-02 1.83187901E-02-8.54511697E-03-4.01625821E-03-5.11705498E-03
34  2-4.82463935E-02-1.40633065E-02-8.49476282E-03-8.08946729E-03-3.16935553E-02
34  3-8.62762007E-03-4.36249423E-03-8.74155377E-04 1.90452845E-01-2.81034405E-02
34  4-3.83440012E-02 1.86039766E-02 1.31645466E-03-2.59506655E-03 1.27861188E-03
34  5-1.74036087E-03 1.23161090E-03-2.17259747E-03-6.80019147E-03-1.13770935E-02
34  6 1.69048265E-03-1.48782756E-03-1.87218722E-03 2.90172216E-02 1.71070179E-03
34  7-3.65298369E-03-3.08927592E-03 2.52982790E-02 2.44001695E-03 7.81886459E-04
34  8-1.94478741E-03-2.07122583E-03-7.92262114E-03 8.37860288E-03 1.45161081E-02
34  9 5.06177610E-04-1.22007805E-03 7.13900436E-04-2.13356234E-05-5.11965241E-04
34 10 1.60199052E-04 4.90732033E-03 2.01330590E-03 7.00141729E-03-1.53447218E-02
34 11 4.83820043E-03 4.32137796E-03 2.79469477E-03 2.03896771E-03-8.22813584E-03
34 12-1.36860111E-02-2.42465850E-03 5.63021029E-04 2.16127007E-05 3.48872907E-02
34 13-4.29355434E-03 1.66915857E-04 7.89607647E-05 2.32758331E-02-1.79885757E-03
34 14 7.24567316E-04 1.15530579E-04 7.88040009E-02-1.79278054E-02-2.19492581E-03
34 15-8.60534049E-04-6.52558133E-04 3.57580986E-04 2.94977148E-04-9.92345942E-04
34 16-7.80099157E-04-2.76298479E-04 5.81855020E-03 6.05783761E-03-3.14845054E-03
34 17-3.10095513E-03-4.45650488E-03-7.40106260E-03 3.36450581E-04-2.60795617E-03
34 18 2.43032340E-03 1.82137294E-02-9.79409681E-05-5.36720778E-03 4.13548075E-03
34 19 2.05338090E-02-1.94543111E-03-1.01418538E-03-8.14647023E-04-3.85115893E-02
34 20-1.32333135E-02 3.61469700E-04-3.38330639E-02 1.85333167E-04-1.31909814E-03
34 21 1.13376497E-03-1.05123635E-03 2.32127863E-04-8.25566132E-04 2.89760419E-03
34 22 1.23503228E-03-8.64263537E-03-4.97024542E-02 3.19329305E-03 1.99856224E-03
34 23-3.04449890E-03-1.53624502E-03 5.12709854E-03 8.56248296E-03 3.09433572E-04
34 24-5.73687659E-03-2.78609327E-03-2.21877582E-02 4.32575015E-04-1.08773330E-02
34 25-5.29786977E-03-1.73678813E-02 9.65011994E-06-3.44529995E-04 1.10194586E-03
34 26 1.96622690E-02-1.25166909E-02 5.20324517E-03 2.92347460E-02-1.32732424E-06
34 27 6.14322900E-04-6.12995576E-04 1.42445538E-03 1.67458083E-03-3.23269704E-04
34 28-4.78219419E-03-4.76013250E-03 1.01944224E-04 1.89305647E-02 1.18092983E-03
34 29 1.97402633E-03-3.02458686E-03-4.05534500E-03-8.21698110E-04-5.02884620E-03
34 30-5.53914939E-03-7.81709270E-03-1.16044691E-03-4.95707946E-03-1.16375046E-03
34 31-3.41654888E-03-1.73739758E-03 1.76959493E-02-5.64003858E-03-1.07617013E-02
34 32-2.87683693E-02 8.49813624E-04 1.32225561E-04-9.82039186E-04 1.79028059E-03
34 33-5.77238756E-04-1.52484875E-05 1.63137287E-02 2.72953285E-02 7.73279431E-04
34 34 4.19330448E-03 8.40695927E-04-6.89008295E-02 2.36090968E-04 4.95108678E-03
34 35 4.30550653E-04-5.58964794E-02 6.61680770E-04 2.27350459E-03 1.11641997E-04
34 36-5.08347267E-02 3.12427109E-03 1.49730558E-02 4.17505703E-03 5.02422571E-05
34 37-8.17236783E-05 3.14814211E-05 2.87874873E-04 1.23985942E-04 2.52702154E-04
34 38-1.16600788E-02-1.01079251E-02 3.93260677E-03-2.68882573E-03-1.18357360E-02
34 39-1.09406794E-02 7.00098401E-03 1.10974426E-03-1.29428119E-02-1.21320797E-02
34 40 6.99527741E-03 2.85870237E-03 1.24016438E-03 2.06678036E-03-2.38872256E-04
34 41-7.51754299E-04-4.60665451E-04-5.06383803E-03-5.75136578E-04-1.31716131E-03
34 42-7.33472046E-04-6.22000846E-03 7.76679607E-04-6.17348394E-05-2.21992178E-05
34 43-1.37656797E-02 4.75236661E-03 4.47608496E-03-1.61388416E-03 1.16999529E-04
34 44-1.67995399E-04 5.09958699E-05 4.17440998E-05 4.02361269E-05-8.54960398E-05
34 45-4.39207087E-04-3.83200360E-04 1.78799116E-03 1.09258210E-04-8.39288152E-04
34 46-7.15929159E-04 4.37935441E-04 5.60923469E-03-1.41905538E-03-1.04503913E-03
34 47-1.97783161E-03-6.86007515E-03 3.97308882E-03 6.64666128E-03 1.93152524E-04
34 48-5.93017034E-04 7.63645504E-04-1.68060557E-02-1.14826133E-04-1.27199221E-03
34 49 7.51219491E-04-1.24274697E-02 2.09624001E-04-1.16564414E-03 4.15817701E-05
34 50 1.91453776E-02-1.34273551E-03-5.37322148E-03-1.68718780E-03 2.95582243E-05
34 51-5.11010721E-05 2.15428478E-05 1.07126838E-04 2.46105736E-04 1.15165139E-04
34 52-3.28550106E-03-3.39902099E-03 3.36654181E-03 6.11009715E-03-3.44233562E-03
34 53-3.38740154E-03 1.27396963E-03 3.73685684E-03-2.57850592E-03-2.66437949E-03
34 54 1.24854509E-03-5.37470020E-03 1.09206266E-03 1.77633694E-03-4.22698921E-03
34 55-5.08956887E-03 2.37692544E-03-4.09926578E-03-7.68861617E-03-1.03504222E-02
34 56 3.82915458E-03-6.70529026E-03-9.93501560E-04-9.82034811E-04 6.89226158E-03
34 57-1.51319357E-01-1.75631923E-02 2.05609261E-02 4.89427621E-02 6.06654563E-04
34 58 9.44184648E-04-1.55083921E-03-1.72769118E-03 5.86961905E-04 1.41355213E-03
34 59-2.23400860E-03-3.42328649E-03 5.52809367E-04-1.73337605E-02-8.05772858E-03
34 60-1.35634237E-02-4.24024450E-03 3.58172867E-04-3.30177305E-03 3.97226836E-02
34 61-6.78300962E-03 3.79509084E-04-5.19358413E-03 4.12207968E-02-3.01193412E-03
34 62 6.19783495E-04-2.29013153E-03-1.24041775E-02 2.13627803E-03 4.85928839E-03
34 63 8.54891772E-04-3.30669744E-04 3.71301719E-04-4.06319748E-05 3.70081443E-05
34 64-6.58422649E-04 1.10988343E-07-2.50985478E-03-4.23280464E-03 1.83321109E-03
34 65-1.19325967E-04 1.13517645E-03 1.23771472E-02 2.90459580E-03-2.10538957E-04
34 66 1.41678585E-03 1.18309696E-02 2.42627495E-03 5.18903663E-04-3.26007414E-05
34 67 2.36723065E-02-7.69665268E-03-3.51058809E-03-7.35684707E-03 3.72694957E-05
34 68-6.73742199E-05 3.01047242E-05-4.14720125E-04-3.93503933E-05-1.22278352E-04
34 69-1.24920732E-03-3.26385454E-03-1.30821833E-02-4.65007381E-02-4.66920269E-02
34 70-7.78614415E-02-3.20357800E-02-3.53387106E-02-7.49712234E-03 2.00055477E-01
34 71-5.04856218E-02-6.52557935E-02-1.37302245E-02 1.78162650E-01-1.23341388E-02
34 72 1.46829649E-03 2.92983477E-03-8.87182915E-01 1.89240287E-01-9.96476718E-02
34 73-5.07114514E-02-1.17717999E-02 1.46136617E-02-2.84186181E-03-1.90487955E-03
34 74 4.55565328E-03 4.55941128E-03 2.33054557E-02 3.88169388E-02 5.02674673E-03
34 75-1.01404315E-02 5.74019717E-03-9.76737419E-02 9.63933284E-03-2.10980407E-02
34 76 7.72458455E-03-8.48318671E-02 9.18893483E-04-3.43787170E-03 3.24029663E-03
34 77-3.32192329E-01 3.84607541E-03 2.41483681E-02 4.34056308E-02-9.26016814E-04
34 78 3.26766586E-03-2.34164905E-03-1.74347335E-03-2.75889444E-03 3.93885367E-03
34 79-1.89542438E-02-1.61609150E-02 1.00204676E-02 7.92095872E-03-1.59868963E-02
34 80-1.40669765E-02 1.04258372E-02 1.05832228E-02 3.16645365E-02 5.26628462E-02
34 81-9.61436431E-03-6.42310919E-04-1.16885100E-03-1.34639736E-01-1.59250297E-02
34 82-4.31299976E-03-3.81135508E-03-9.20836459E-02 1.22571318E-03-1.64349991E-03
34 83 1.58026118E-03 5.66119207E-01 6.91051205E-02-1.14170955E-01-6.26092314E-02
34 84 6.89183934E-04 1.30685497E-03-1.99603890E-03 4.41451422E-03 1.51360750E-03
34 85 9.14669826E-04-2.24811905E-02-2.08013508E-02-1.39570902E-03 2.90813980E-02
34 86 1.98460159E-02 3.29390197E-02 6.27184257E-03-3.61133723E-03-1.17553968E-02
34 87-8.16312519E-02 9.65945825E-03-1.14135423E-02-2.17712242E-02-7.32424181E-02
34 88 5.05584819E-03-3.35231464E-04-4.17857827E-03-2.47857852E-01 6.03682400E-03
34 89 7.19775036E-03-2.95208300E-02-3.39597218E-03 5.82892082E-03-2.43294864E-03
34 90-9.16029336E-05 2.86497861E-03 4.41221082E-03-1.47147674E-02-1.41995790E-02
34 91 1.71658093E-02 5.35914694E-02-1.39883750E-02-1.12679474E-02 4.87405384E-03
34 92 4.46507949E-03-2.03160898E-02-3.39163728E-02 6.71725836E-03-2.63695196E-02
34 93-8.24977571E-04 8.78973447E-02 1.08101553E-02-4.97051933E-02-2.47246154E-03
34 94 6.46027848E-02 5.06642936E-03-1.09718812E-02-6.28286173E-03 6.48972091E-01
34 95 4.89048533E-02-6.95880462E-02 7.30834250E-02-2.40870341E-05-2.23136725E-03
34 96 2.25545428E-03-6.98036559E-03 2.64501097E-03-5.51464978E-03 1.95567784E-02
34 97 1.83793678E-02-4.81176740E-03-2.98111372E-02-4.79778220E-03-8.04784804E-03
34 98-6.55693526E-03-1.72780214E-02-8.15443075E-03 2.06847178E-02-1.02991785E-02
34 99-3.30211112E-02-1.62601411E-02 1.88949341E-02 3.28426088E-03-8.85459872E-04
34100-6.88048440E-03-5.24625535E-01-3.72946412E-02-2.03363105E-02 2.37726306E-02
34101 2.38462244E-03-9.33504981E-04-1.45111746E-03-3.67001634E-03-5.07915883E-03
34102-4.79345761E-03-7.23161468E-02-1.20902455E-01-3.48866692E-04 1.90897509E-02
34103 4.59339008E-03 3.04371353E-01-2.75091597E-03 2.06743958E-02 4.27627471E-03
34104 2.66880278E-01 3.78126226E-04 1.92450043E-02 7.66104188E-03 2.07383202E-01
34105-1.68400932E-02 4.25814483E-02 2.37010480E-02 7.48014592E-04-5.92807340E-04
34106-1.55207252E-04-8.92707979E-04-4.41483846E-04-5.01780436E-04 5.16574142E-02
34107 4.56439463E-02-1.96678725E-02-7.70250636E-04 5.23694880E-02 4.77045922E-02
34108-1.43119222E-02 3.79725550E-03 5.59464962E-02 5.10816584E-02-1.19608628E-02
34109-1.93623849E-02-4.63867971E-03-7.75351572E-03-4.97195680E-04-3.70027602E-03
34110-7.50714359E-05 1.95294209E-02-1.71607567E-03-6.08481316E-03-5.14773825E-04
34111 1.39249388E-02-1.03260921E-03-2.79476337E-03-1.66151775E-03 1.26436174E-01
34112 2.83584850E-02-1.25362940E-02 1.03924433E-02-5.05770185E-04 7.55693042E-04
34113-2.49922857E-04-5.88355319E-04-1.17011083E-04-4.24224733E-05 1.41669639E-03
34114 1.43124425E-03-3.64719082E-03 1.69304107E-03 3.16580034E-03 3.21611447E-03
34115 1.49062652E-03 1.02411457E-03 5.36976127E-03 5.05755678E-03-1.59544758E-03
34116 2.68904153E-03-1.62000121E-02-2.70493445E-02 2.48072720E-03-2.33287893E-04
34117-2.88545423E-03 6.71047990E-02 2.14934647E-03-2.22860790E-03-4.00953005E-03
34118 6.48089578E-02 1.12429418E-02-7.11023576E-05-7.11933659E-03 8.46527179E-02
34119 2.49623787E-02-1.66821608E-04-2.30641483E-02-1.18132474E-04-5.40250912E-04
34120 6.58383386E-04-7.01815039E-04 1.63567999E-04-8.76195575E-05 1.35084407E-02
34121 1.25602642E-02 1.68781084E-03 1.36842567E-02 1.39891828E-02 1.22616916E-02
34122-3.64364593E-03-1.85674739E-02 1.06959551E-02 1.07329205E-02 3.99719525E-03
34123 1.46735983E-02-1.07507328E-02-1.78943877E-02-2.03133357E-03-1.65291676E-02
34124-1.47849063E-02 4.51738733E-02-1.70731686E-03-3.34270606E-02-2.75265132E-02
34125 4.40223770E-02-9.46584760E-03 3.31711491E-03-1.15802341E-02 3.12668672E-01
34126-6.39372624E-05 2.45997501E-02-1.51948739E-02-1.87448973E-03-3.99768560E-03
34127 5.87217533E-03 4.96255007E-03-3.01052987E-04 1.94847105E-04 1.76648366E-02
34128 1.81907066E-02 1.47006984E-02-2.99282659E-02 3.10989976E-02 5.23492774E-02
34129-2.25373547E-02-1.23720845E-02 9.58886725E-04-1.52846977E-01-3.55861519E-02
34130-1.95220916E-02 1.58181490E-03-1.59822979E-01-1.88187312E-02-1.30317403E-02
34131-1.40536473E-03 6.20434593E-03 2.77749141E-02 2.15886792E-02-7.93226252E-04
34132 2.22805903E-03-6.05504032E-04-1.62255500E-03 2.59076666E-03-1.54948509E-04
34133-5.03733493E-04 4.01417990E-03 6.74425080E-03-6.68501487E-03-6.02377822E-03
34134-5.04029410E-03-1.90714887E-02-1.14798164E-02-1.02821573E-02-8.25625627E-03
34135-2.04183473E-02-7.77503083E-03-8.16921810E-03-4.24861874E-03 2.82722634E-02
34136 5.01074079E-03 1.32044533E-02-1.13400700E-02 1.48961490E-04-1.35010768E-03
34137 1.20114619E-03-8.38821860E-04 1.36306614E-03 3.60877630E-04-8.84795582E-03
34138-6.15456969E-03-1.83298901E-02-1.64120172E-02
35  1 1.44302976E-02 2.40370998E-02-2.60953968E-02 8.92488738E-04 1.56952880E-02
35  2-6.04690031E-02-4.67771349E-02 5.14442001E-04 3.12562595E-02-8.07148123E-02
35  3-1.27629869E-02 3.59327632E-03 1.58931098E-02 1.91432777E-01 2.71482941E-02
35  4 7.54355606E-02 5.75848213E-03 4.85300020E-05-3.38074325E-03 3.33221325E-03
35  5 4.36437999E-03 3.83060966E-03-1.15325730E-02-5.36676320E-02-8.94062341E-02
35  6 1.89260287E-03 8.80271831E-03 4.31349782E-03 2.25150654E-01-1.94133619E-03
35  7 9.74417922E-03 1.36384711E-02 1.71719507E-01-4.61295969E-03 9.25391096E-03
35  8 7.28280079E-03 2.04486356E-01 1.38378019E-02 6.07722376E-02 2.71167477E-02
35  9-4.71834034E-04 1.34191263E-03-8.70078597E-04 1.05186694E-03 4.50643308E-03
35 10-1.22937516E-03 3.78687494E-02 3.50355525E-02-1.21003858E-02 6.33796761E-02
35 11 4.35978957E-02 4.09908006E-02-1.31597209E-02-3.76719397E-02-1.03658490E-02
35 12-1.74078575E-02-7.23618000E-03-6.39981278E-03 3.57084792E-02 4.43003290E-02
35 13-1.16518837E-02-1.07865964E-02 6.79981952E-02 5.47553095E-02-6.12364141E-03
35 14 7.99096072E-03 1.64307957E-02 4.30510340E-01 5.67820992E-02 7.81010710E-02
35 15 5.06598315E-03 5.68361041E-03-1.06283055E-03-4.62077986E-03-1.94196604E-03
35 16-1.00711323E-02 1.07483893E-02 1.17025226E-02 1.27558902E-02-6.44409022E-03
35 17 1.55412731E-03 4.22488924E-02 7.02861414E-02-1.24124398E-02-1.62467071E-02
35 18-1.81968862E-03-1.75720781E-01-1.82078909E-02-2.90018491E-02 4.53977241E-03
35 19-1.60263348E-01-7.16096176E-03-1.15212108E-02-1.11378115E-02-1.98515079E-01
35 20 1.93790051E-03-7.93681037E-03 1.20812157E-02-3.39562397E-03-4.27435236E-04
35 21 3.82305920E-03-3.23298944E-03-1.03492375E-03-8.36831628E-03-2.66468187E-02
35 22-2.01112076E-02 3.21851841E-03 3.32800907E-02-3.16159563E-02-2.82121027E-02
35 23-2.03760305E-03 2.55502161E-02 4.79705014E-02 7.97652001E-02 1.37175607E-02
35 24 8.10907849E-03 7.48906062E-03-2.03851342E-01 2.28911547E-02 1.23859865E-02
35 25 1.93386044E-02-1.31243014E-01-1.10001847E-03 8.27238308E-03 6.56221604E-03
35 26 7.46961658E-01-2.84542566E-02-1.78335217E-01 1.70649090E-01 3.14812931E-03
35 27-6.37981123E-03 3.23168193E-03-7.31898025E-03 4.27348822E-03-6.49007590E-04
35 28-3.47668025E-02-3.36966505E-02-4.50135271E-03 6.79132190E-02-1.45211144E-02
35 29-2.43871180E-02 2.55962276E-02-8.86883550E-03 3.17482062E-02 6.51545446E-02
35 30 4.51457626E-02-1.71532577E-02 5.90647539E-02 3.10300313E-02 2.11028220E-02
35 31-1.01847250E-02-2.08367951E-03-9.18943351E-01 3.53148672E-01-1.12158308E-01
35 32-8.94492850E-02-2.36765021E-04-4.75898320E-03 4.99574822E-03 5.22980720E-03
35 33-4.08704905E-03 9.49716551E-03 1.65809319E-02 2.77789526E-02-8.46051635E-04
35 34 4.08456229E-03 4.35791582E-03-7.08815845E-02-2.80121565E-03 4.49447933E-03
35 35 6.39337727E-03-5.26961239E-02-2.23211478E-03-1.28734608E-03 9.07218819E-04
35 36-1.79792170E-01 1.83302931E-02 3.62231921E-02 1.66331372E-02 8.37447455E-04
35 37-1.13380919E-04-7.24066536E-04 5.09926198E-04 2.04221575E-04-3.71969055E-04
35 38-1.01545003E-02-9.84505916E-03 7.33221471E-03 2.49770538E-03-1.42843220E-02
35 39-1.39657132E-02 4.15062314E-03 4.02082784E-04-1.16146197E-02-1.04932161E-02
35 40 7.88189912E-03-1.18520052E-02-1.72578966E-02-2.88896722E-02 1.26781866E-03
35 41 8.63842975E-04 9.02344383E-03 7.30912422E-02 4.93366022E-03 6.47189081E-04
35 42 1.45756160E-02 5.14091818E-02 1.55393446E-03-3.33022153E-03-4.03957339E-05
35 43-2.44559577E-01 4.22430959E-02-2.33171673E-02-4.83002272E-02-1.37228373E-03
35 44 2.70893019E-04 1.10139071E-03 3.27328993E-04-9.97333054E-04-3.07341891E-04
35 45 7.37616414E-03 5.30888989E-03-9.51790104E-03-2.47003109E-02 1.65545964E-02
35 46 1.59290698E-02-7.14744140E-04-1.92912802E-03 1.41640501E-02 1.45069396E-02
35 47-3.00542519E-03-1.35608230E-02-4.50575269E-02-7.53383397E-02-2.79133228E-03
35 48-4.90613229E-03-5.05345019E-03 1.88646941E-01-1.36912807E-03-7.39373029E-03
35 49-2.42741415E-03 1.82426745E-01-1.11465386E-02-1.26682980E-03-7.93376795E-03
35 50 2.31983514E-01-4.71785724E-02-1.48501590E-03-2.82397769E-02 2.46727015E-04
35 51 8.42409341E-04-1.08913636E-03-6.37841419E-04-1.82013958E-03 3.97474691E-04
35 52 3.63995543E-02 3.26386490E-02-1.04883765E-02-9.29018517E-03 3.31446521E-02
35 53 2.89807223E-02-1.24825774E-02 4.41967959E-03 3.61770435E-02 3.31124165E-02
35 54-8.20298824E-03-2.67560795E-03-3.36441113E-02-5.62720481E-02 9.35360524E-03
35 55-2.50473178E-02 7.68530447E-03 1.45060185E-01 1.36473912E-02-4.41832666E-02
35 56 1.81062771E-02 1.18781769E-01 1.54612072E-02-1.36352777E-02-9.29498835E-03
35 57-3.50196524E-01 2.31212014E-02 7.26482314E-02 8.43186899E-02-5.96104274E-03
35 58 8.54023285E-03-2.57919011E-03-1.43041235E-03 4.66430658E-03 4.25298467E-03
35 59 2.88715255E-02 2.77874411E-02 1.44200751E-02-3.18189281E-02-1.47965896E-02
35 60-2.48973679E-02-9.38058153E-03 2.95714219E-03-2.44312044E-03 7.26254466E-02
35 61-1.49212837E-02 4.66656049E-03-3.49528401E-03 8.07210856E-02-2.43353776E-03
35 62 3.88808110E-04-5.68275512E-04 2.74230737E-03-4.82931588E-03-4.69855583E-03
35 63 6.78822640E-03-1.29902608E-03 3.54830055E-04 9.44196022E-04 6.89287443E-04
35 64-4.67536958E-04-2.04955496E-04 1.47364080E-02 2.48076652E-02 2.27841636E-02
35 65-8.97639278E-03 8.29622582E-03-7.13463199E-02 3.77270654E-02-1.43719315E-02
35 66 1.63261638E-02-7.79608595E-02 2.49007146E-02-7.91358335E-03 1.09369392E-02
35 67 3.53661205E-02-1.63470783E-02 2.59204139E-03 6.34994810E-04 3.01204550E-03
35 68 1.21117564E-03-4.22322114E-03-2.34303208E-03-3.06279365E-03 3.29054717E-04
35 69-2.30964952E-02-1.62868471E-02 4.21189957E-03 2.73142840E-03 2.29010330E-03
35 70 3.82050864E-03 1.91127171E-03 2.52973026E-03-3.54444116E-04-1.00725797E-02
35 71 3.41894902E-03 4.73859184E-03-2.93944508E-04-3.34731824E-03-1.28416368E-03
35 72 2.27773976E-03-2.36764990E-03 7.86901139E-02 1.96042567E-02-5.51078368E-02
35 73 2.90002759E-02 9.10195462E-04-7.82290527E-04-1.27904935E-04 2.27354832E-06
35 74-2.06914175E-04-4.57693862E-04 3.99422480E-04 6.73203617E-04-6.47753719E-04
35 75 9.84994276E-04-4.22927656E-04-2.02259799E-03-9.17168555E-04 1.69698465E-03
35 76-9.27511804E-04 3.41252019E-03 1.12567481E-03 1.64388207E-03-6.50125524E-04
35 77-4.27470343E-02 1.25655760E-02-6.77208512E-03 1.60052435E-02 4.87168738E-05
35 78-2.93506718E-04 2.44789845E-04-6.00049079E-06 2.72731500E-04-3.40948939E-04
35 79-3.65962506E-04-1.58052610E-03 3.74399016E-03 4.04347261E-03-3.94529421E-04
35 80-5.58729673E-04 3.59921839E-03-7.99048776E-03-1.91602897E-03-3.16001436E-03
35 81 7.82947828E-04 4.01015302E-04-1.13762828E-03 7.69659531E-03 1.12480954E-03
35 82 1.21576406E-03-2.09947122E-03 6.25118353E-03 1.33090740E-03-2.03422574E-03
35 83-1.06766699E-03-2.00552539E-03 8.20209674E-03-1.02720936E-02 2.37791155E-02
35 84-6.02005261E-05-2.15834580E-04 2.76035106E-04-1.06303648E-04-6.18507593E-04
35 85 9.03354082E-05 1.21105881E-03 1.65194788E-03 2.19605738E-04 3.07485169E-03
35 86-2.72511271E-03-4.53236120E-03-9.38594959E-04-3.76885973E-04 4.12347271E-04
35 87 1.13189152E-02-1.09858135E-03-2.28483458E-04 5.89714670E-04 9.71777515E-03
35 88 6.22123034E-04-1.73684983E-04 6.55182719E-04 8.04279277E-02-1.63888023E-04
35 89-8.44792357E-03 4.91868027E-03 2.25668176E-04-1.68370243E-04-5.72979334E-05
35 90 1.09639004E-04 6.59239533E-06-2.79509925E-04 1.52602817E-03 5.52803730E-04
35 91-2.51156521E-03-8.48354151E-03 2.01927584E-03 2.02290200E-03-4.13438285E-03
35 92-2.67248291E-03-2.93341339E-04-4.81143293E-04-4.35075109E-05 2.26461185E-03
35 93 1.58937812E-04 1.28881276E-03-1.10029436E-04 4.33358374E-03 1.32917627E-04
35 94-3.33551610E-03-1.28203436E-03 1.71620867E-03-1.29130669E-05 1.97694519E-02
35 95 2.17034290E-02-3.75462539E-02-3.33705853E-03-2.71571289E-04 3.68005767E-04
35 96-9.64344776E-05 4.66294119E-04-7.17819913E-05 5.46294997E-04-1.70165960E-04
35 97 2.75100610E-04-3.62106396E-03-5.45313952E-03 8.04918450E-04 1.34967861E-03
35 98 1.75687032E-03 1.73897103E-03-4.15356783E-05-3.48319598E-03 3.08989898E-03
35 99 3.07530841E-03-1.17202105E-04-4.52432876E-03 4.12183770E-04 4.74530550E-04
35100 9.45834098E-05-3.02184860E-03 5.26171253E-02 1.12825102E-02 1.66941179E-02
35101 4.31278955E-05-1.21867918E-04 7.87400227E-05 2.61016717E-05 1.17848846E-04
35102 5.97424786E-04 4.43588660E-03 7.40560865E-03 1.15205912E-04-9.17692771E-04
35103-3.14862025E-04-1.84201224E-02 5.48116323E-04-6.04295328E-04-4.33252242E-04
35104-1.68823644E-02-5.50415786E-04-2.74321858E-03 8.81887074E-04-9.19390686E-02
35105-9.32059446E-03-2.46174503E-02-1.55656290E-03-8.50332364E-05 8.78450020E-05
35106-2.81176555E-06 6.15443611E-05 4.60373010E-05 2.87635305E-05-3.24095786E-03
35107-2.76356913E-03-2.58786521E-03-7.48735233E-03-3.24305805E-03-2.71925557E-03
35108 3.62693081E-03 2.97087286E-03-3.62960598E-03-3.33748351E-03-9.93802316E-04
35109-3.93520192E-03 9.40078769E-04 1.56998851E-03 1.73152115E-04 4.64421283E-04
35110-2.07518946E-04-3.89808728E-03 4.38616238E-04 8.12704123E-04-3.04113434E-04
35111-3.64744005E-03-4.12598219E-04-3.34155260E-04 2.59550961E-04 5.76148046E-02
35112 9.46782705E-03-9.63582028E-03 9.82989962E-03 7.62833567E-05-5.98528098E-05
35113-1.64305469E-05 3.59487721E-05 2.74921696E-05 1.34102451E-05-3.62248606E-04
35114-1.09554735E-04 1.17812365E-04 6.18148728E-03-8.00607531E-04-8.52837834E-04
35115 2.44183741E-04 8.03634650E-04-9.05487322E-04-8.87351560E-04 5.08996856E-04
35116 1.27741716E-03 2.77359433E-03 4.64276761E-03-2.42312199E-04-2.11999151E-04
35117 2.62386609E-04-1.17555367E-02-8.03459433E-05-7.55603504E-05 2.02903749E-04
35118-9.52142756E-03-5.43940000E-04 3.68286424E-04 6.00581486E-04 1.99206606E-02
35119-1.85008277E-03 7.62545325E-03-5.96921357E-03 6.58602829E-05 1.21469557E-05
35120-7.80072386E-05 1.44229577E-04-5.51307763E-05 2.74223514E-06-2.26559217E-03
35121-2.07216491E-03 4.41267773E-04 1.41079120E-02-2.18887257E-03-2.22867420E-03
35122 2.38297866E-03-4.83781009E-04-2.04318923E-03-2.17604990E-03 8.46224295E-04
35123-2.73371023E-03 1.70522901E-03 2.81599505E-03 7.73605092E-04 1.04860239E-04
35124 7.82664346E-04-6.86991101E-03 1.83123525E-03 7.01983823E-04 1.17628836E-03
35125-4.51934452E-03-3.47550883E-03-2.24188438E-03 2.41175449E-03-1.13497290E-01
35126-1.60466913E-02-2.33530309E-02 2.95066793E-02 1.44048082E-04-3.23860516E-05
35127-1.11662030E-04-3.04957831E-04 2.30501960E-04-2.53425913E-04-1.79949605E-03
35128-3.03777656E-03 1.51249176E-03-1.96384115E-02-1.82534401E-03-3.08647906E-03
35129 4.38764332E-04 1.55613092E-04-2.51922571E-04 9.31377323E-03 6.17477612E-04
35130 2.61401567E-04-5.39093399E-04 5.88477064E-03 1.11138964E-03-3.25590696E-04
35131-6.89807989E-05 1.87793638E-02 2.71198107E-03 2.88642205E-03 8.26363012E-03
35132 2.42060396E-05-5.20595025E-05 2.78534630E-05-2.13679280E-04 4.42364885E-05
35133-1.14732065E-04-1.16108586E-03-1.96193499E-03 1.14063279E-03-5.77431475E-04
35134 3.85905993E-04 5.79207305E-03 1.78138065E-03-6.85638299E-04 6.88063477E-04
35135 4.71672754E-03 2.27398055E-03-4.12308094E-04-9.28533331E-05 3.00787915E-02
35136 3.41018392E-03 1.02490893E-02-4.36515724E-03 9.41277522E-05-2.38039424E-05
35137-7.03238098E-05 1.65976370E-04-1.78940639E-04 6.14490697E-05 3.89664480E-05
35138-1.45740793E-04-1.19465838E-02-3.98994500E-04
36  1 1.08781953E-03 1.81079100E-03-1.68166726E-03-5.03166959E-04 4.64850371E-04
36  2-4.51339604E-03-2.48388298E-03-1.01896607E-03 8.92148476E-04-7.26711315E-03
36  3-3.59586843E-03 2.64365632E-03 8.65407399E-04 1.33652280E-01-7.79019110E-03
36  4-9.08529360E-02-2.63475545E-02 4.00935564E-05-3.05702727E-04 2.65609170E-04
36  5 3.67739478E-05 2.32316775E-04-6.47806315E-04-1.82554229E-03-3.05951793E-03
36  6 3.67893859E-04 3.54923818E-04-1.67117589E-04 7.98140304E-03 2.63660493E-04
36  7 4.30985764E-04 2.31973568E-04 3.71701077E-03 8.61056510E-04-1.75583566E-04
36  8-2.08529289E-03 8.09428350E-02 4.20066507E-02-1.91769627E-02-2.99499064E-02
36  9-2.68812423E-05 4.66486872E-05-1.97674449E-05 1.07231622E-05 3.00058873E-05
36 10 1.56819071E-05 9.62377262E-04 7.11696224E-04 1.77110404E-03-1.07283157E-02
36 11 1.26256885E-03 1.98122209E-03 2.25148765E-04 4.63990562E-03-8.15064538E-04
36 12-1.37018357E-03-3.26615337E-04-1.46075245E-04 1.06056330E-03 3.63459412E-03
36 13-6.00868927E-04-3.17497347E-04 1.93881996E-03 2.46597742E-03 1.60466242E-03
36 14 6.91863450E-05 2.65793359E-04-2.25883989E-01 7.49117045E-03-3.34381893E-02
36 15-2.00018723E-02 1.15356841E-04-1.40661175E-06-1.13950229E-04-1.15643566E-04
36 16-3.27064349E-04 3.12084528E-04 7.36646883E-04 5.03532146E-04 3.68328115E-03
36 17-4.24404732E-03 9.86297987E-04 1.62269183E-03-4.32513727E-04-6.93273044E-04
36 18 1.01455187E-04-3.69826874E-03-9.39329817E-04-1.27478127E-03 3.39592791E-04
36 19-7.12373137E-03 2.18851894E-03-2.54561503E-03-1.29277913E-03 8.58534473E-02
36 20 1.65093555E-02 9.29872685E-03 2.10007392E-02-9.63359598E-05-1.17390404E-04
36 21 2.13726364E-04-1.88194020E-04-9.97936434E-06-3.55415778E-04-4.83931564E-04
36 22-1.98533292E-06 6.85175136E-04 1.15624772E-02-7.32786553E-04-1.08997144E-03
36 23-7.99467723E-05 3.28289663E-03 1.91589007E-03 3.19635491E-03 4.45190815E-04
36 24-1.81000489E-04 7.57534149E-05-8.44686966E-03 5.97931467E-04-4.02333408E-04
36 25 3.14475517E-04-1.84135862E-03-5.10950771E-04-1.18046696E-03 1.22416950E-03
36 26-1.81836761E-01 3.91831337E-02 4.36814883E-03-1.73869963E-02 1.28210532E-04
36 27-1.58203527E-04 2.99929950E-05-1.30182456E-04 2.42957396E-04-3.20714809E-05
36 28-1.49793323E-03-1.57259571E-03 2.34468390E-03-1.13976930E-03-3.90780500E-04
36 29-6.52783808E-04 6.35957514E-04-5.47341457E-04 9.86493514E-04 1.72411261E-03
36 30 1.09339149E-03-1.21591255E-03 1.74563892E-03 8.97190872E-04 2.82744224E-03
36 31-1.82627966E-04 1.60370956E-03 1.36965707E-01 2.72605554E-02-2.50715755E-02
36 32-1.35248927E-03 4.22512801E-05-1.67392175E-04 1.25140895E-04 3.12589024E-04
36 33-1.48572506E-04 3.43488442E-04 1.81719597E-03 3.02188226E-03 2.01977495E-06
36 34 3.63484367E-04 2.19003943E-04-7.27697372E-03-2.34201084E-04 4.64894342E-04
36 35 4.84988167E-04-1.05651924E-02 1.99017399E-03 3.39502570E-04-8.21349622E-04
36 36 7.43912293E-02-8.72374184E-03-1.20977824E-02-7.49106478E-03-1.04800415E-05
36 37 5.11306276E-05-4.06505861E-05 4.56881842E-05 1.68728813E-05 1.16235857E-06
36 38-1.24642180E-03-8.29730803E-04 3.41655412E-03 1.56499310E-03-1.45769401E-03
36 39-1.32976078E-03-8.09395688E-04-1.47394385E-03-1.41394865E-03-1.13167250E-03
36 40-7.69083309E-04 4.42518519E-03-4.90468610E-04-8.19372177E-04 3.93998820E-05
36 41-3.14387051E-05 2.60079105E-04 2.03597790E-03 7.32504353E-05-4.27074531E-05
36 42 4.20307537E-04 1.63095517E-03-1.05008403E-04-4.61898148E-04-7.32592435E-04
36 43-6.81387407E-02 1.28136475E-02-6.36519205E-03-7.62413281E-03-6.40243329E-06
36 44-9.95277946E-06 1.63552128E-05 3.19317071E-05-1.18898518E-06-2.36910448E-05
36 45 2.27686957E-04 4.32137154E-05-7.03489889E-04-3.22970771E-03 4.84215383E-04
36 46 6.05969348E-04-1.66162690E-03-1.06144769E-03 3.93185605E-04 2.60993629E-04
36 47 5.60773503E-05 4.90849838E-04-1.20648864E-03-2.01784695E-03-9.77085776E-05
36 48-1.95857331E-04-9.84218542E-05 5.11049589E-03 5.85517190E-05-3.42209980E-04
36 49-7.26588820E-05 3.88687869E-03-8.22904078E-04 3.30169754E-04 1.64205657E-03
36 50-2.58006157E-02 3.02516151E-04 6.14501964E-03 9.25198079E-03 2.52647017E-06
36 51 3.41965947E-05-3.67230649E-05-2.65499410E-05-8.65386229E-05 2.07600208E-05
36 52 9.84418783E-04 6.90419481E-04-3.46116393E-03-7.73593062E-03 8.35943781E-04
36 53 9.48556250E-04-5.12058610E-05-9.67809115E-04 1.00416948E-03 1.01820967E-03
36 54-5.71584260E-04 1.86161059E-04-1.42234862E-03-2.35136544E-03-2.36001910E-04
36 55-6.16970904E-04 1.73396179E-04 5.40825079E-03-5.54869168E-05-1.33071756E-03
36 56 4.68247550E-04 1.35221783E-02-6.40021787E-03 1.15857548E-03 2.38027062E-03
36 57 8.07377472E-02-1.87446097E-02-1.19858312E-02-5.30121798E-03 6.95693963E-05
36 58 1.52093718E-04-2.21663115E-04-3.73535792E-04 2.68730161E-04 2.03092877E-04
[truncated: 7,274,954 more chars]
