# Supplementary material for: Computational Investigation of the Formation of Peroxide (ROOR) Accretion Products in the OH- and NO3-Initiated Oxidation of α-Pinene
Source: J Phys Chem A. 2021 Dec 9;125(50):10632–9. doi: 10.1021/acs.jpca.1c08969 (PMC8713291; doi:10.1021/acs.jpca.1c08969)
Supplement: Supplementary file 2 — jp1c08969_si_002.zip [file jp1c08969_si_002.zip › JPCA-secondnd-paper-updated-outfile/α-pinene, (R-alkoxy,S-hydroxy)2/α-pinene-(R-alkoxy,S-hydroxy)-monomer.log]

 Entering Gaussian System, Link 0=/appl/chem/G16RevB.01/g16/g16
 Initial command:
 /appl/chem/G16RevB.01/g16/l1.exe "/wrk/hasangal/47183258.GAUSS_SCRDIR/Gau-14512.inp" -scrdir="/wrk/hasangal/47183258.GAUSS_SCRDIR/"
 Entering Link 1 = /appl/chem/G16RevB.01/g16/l1.exe PID=     14514.
  
 Copyright (c) 1988-2017, Gaussian, Inc.  All Rights Reserved.
  
 This is part of the Gaussian(R) 16 program.  It is based on
 the Gaussian(R) 09 system (copyright 2009, Gaussian, Inc.),
 the Gaussian(R) 03 system (copyright 2003, Gaussian, Inc.),
 the Gaussian(R) 98 system (copyright 1998, Gaussian, Inc.),
 the Gaussian(R) 94 system (copyright 1995, Gaussian, Inc.),
 the Gaussian 92(TM) system (copyright 1992, Gaussian, Inc.),
 the Gaussian 90(TM) system (copyright 1990, Gaussian, Inc.),
 the Gaussian 88(TM) system (copyright 1988, Gaussian, Inc.),
 the Gaussian 86(TM) system (copyright 1986, Carnegie Mellon
 University), and the Gaussian 82(TM) system (copyright 1983,
 Carnegie Mellon University). Gaussian is a federally registered
 trademark of Gaussian, Inc.
  
 This software contains proprietary and confidential information,
 including trade secrets, belonging to Gaussian, Inc.
  
 This software is provided under written license and may be
 used, copied, transmitted, or stored only in accord with that
 written license.
  
 The following legend is applicable only to US Government
 contracts under FAR:
  
                    RESTRICTED RIGHTS LEGEND
  
 Use, reproduction and disclosure by the US Government is
 subject to restrictions as set forth in subparagraphs (a)
 and (c) of the Commercial Computer Software - Restricted
 Rights clause in FAR 52.227-19.
  
 Gaussian, Inc.
 340 Quinnipiac St., Bldg. 40, Wallingford CT 06492
  
  
 ---------------------------------------------------------------
 Warning -- This program may not be used in any manner that
 competes with the business of Gaussian, Inc. or will provide
 assistance to any competitor of Gaussian, Inc.  The licensee
 of this program is prohibited from giving any competitor of
 Gaussian, Inc. access to this program.  By using this program,
 the user acknowledges that Gaussian, Inc. is engaged in the
 business of creating and licensing software in the field of
 computational chemistry and represents and warrants to the
 licensee that it is not a competitor of Gaussian, Inc. and that
 it will not use this program in any manner prohibited above.
 ---------------------------------------------------------------
  

 Cite this work as:
 Gaussian 16, Revision B.01,
 M. J. Frisch, G. W. Trucks, H. B. Schlegel, G. E. Scuseria, 
 M. A. Robb, J. R. Cheeseman, G. Scalmani, V. Barone, 
 G. A. Petersson, H. Nakatsuji, X. Li, M. Caricato, A. V. Marenich, 
 J. Bloino, B. G. Janesko, R. Gomperts, B. Mennucci, H. P. Hratchian, 
 J. V. Ortiz, A. F. Izmaylov, J. L. Sonnenberg, D. Williams-Young, 
 F. Ding, F. Lipparini, F. Egidi, J. Goings, B. Peng, A. Petrone, 
 T. Henderson, D. Ranasinghe, V. G. Zakrzewski, J. Gao, N. Rega, 
 G. Zheng, W. Liang, M. Hada, M. Ehara, K. Toyota, R. Fukuda, 
 J. Hasegawa, M. Ishida, T. Nakajima, Y. Honda, O. Kitao, H. Nakai, 
 T. Vreven, K. Throssell, J. A. Montgomery, Jr., J. E. Peralta, 
 F. Ogliaro, M. J. Bearpark, J. J. Heyd, E. N. Brothers, K. N. Kudin, 
 V. N. Staroverov, T. A. Keith, R. Kobayashi, J. Normand, 
 K. Raghavachari, A. P. Rendell, J. C. Burant, S. S. Iyengar, 
 J. Tomasi, M. Cossi, J. M. Millam, M. Klene, C. Adamo, R. Cammi, 
 J. W. Ochterski, R. L. Martin, K. Morokuma, O. Farkas, 
 J. B. Foresman, and D. J. Fox, Gaussian, Inc., Wallingford CT, 2016.
 
 ******************************************
 Gaussian 16:  ES64L-G16RevB.01 20-Dec-2017
                23-May-2020 
 ******************************************
 %mem=12GB
 %NProcShared=16
 Will use up to   16 processors via shared memory.
 %chk=Alpha-Pinene-RO-OHup-Oup-wb97-opt
 ---------------------------------------------------------------------
 # wb97xd 6-31++g** Opt Integral(Grid=SuperFineGrid) Freq MaxDisk=32GB
 ---------------------------------------------------------------------
 1/18=20,19=15,26=5,38=1/1,3;
 2/9=110,12=2,17=6,18=5,40=1/2;
 3/5=1,6=6,7=1111,11=2,25=1,30=1,71=1,74=-58,75=-7/1,2,3;
 4//1;
 5/5=2,38=5/2;
 6/7=2,8=2,9=2,10=2,28=1/1;
 7//1,2,3,16;
 1/18=20,19=15,26=5/3(2);
 2/9=110/2;
 99//99;
 2/9=110/2;
 3/5=1,6=6,7=1111,11=2,25=1,30=1,71=1,74=-58,75=-7/1,2,3;
 4/5=5,16=3,69=1/1;
 5/5=2,38=5/2;
 7//1,2,3,16;
 1/18=20,19=15,26=5/3(-5);
 2/9=110/2;
 6/7=2,8=2,9=2,10=2,19=2,28=1/1;
 99/9=1/99;
 -----
 Title
 -----
 Symbolic Z-matrix:
 Charge =  0 Multiplicity = 2
 C                    -0.97131   0.66094  -0.268 
 C                    -0.23383  -1.68392   0.6091 
 H                    -0.72557  -2.52101   0.11249 
 H                     0.02496  -2.02095   1.61419 
 C                     1.02643  -1.3157   -0.17006 
 H                     1.75781  -2.12423  -0.14363 
 C                     0.60312  -0.75745  -1.54245 
 H                    -0.29758  -1.17582  -1.99006 
 H                     1.39602  -0.76867  -2.28344 
 C                     0.45927   0.60741  -0.82853 
 H                     0.67401   1.51752  -1.38925 
 C                     1.5359    0.11094   0.19018 
 C                    -1.27112   2.0153    0.43053 
 H                    -2.28059   2.00922   0.83667 
 H                    -1.16646   2.8331   -0.27879 
 H                    -0.55747   2.14613   1.24042 
 C                     2.93925   0.37342  -0.3601 
 H                     3.05092   0.09911  -1.40689 
 H                     3.67636  -0.19329   0.21171 
 H                     3.18839   1.43216  -0.26704 
 C                     1.53799   0.55231   1.64831 
 H                     0.60361   0.37482   2.17235 
 H                     1.76972   1.61639   1.72694 
 H                     2.31743   0.01146   2.18846 
 C                    -1.26903  -0.5332    0.71496 
 H                    -1.23397  -0.13576   1.72923 
 O                    -1.84981   0.66436  -1.31351 
 O                    -2.58366  -0.9917    0.52787 
 H                    -2.86983  -0.66172  -0.33186 
 

 GradGradGradGradGradGradGradGradGradGradGradGradGradGradGradGradGradGrad
 Berny optimization.
 Initialization pass.
                           ----------------------------
                           !    Initial Parameters    !
                           ! (Angstroms and Degrees)  !
 --------------------------                            --------------------------
 ! Name  Definition              Value          Derivative Info.                !
 --------------------------------------------------------------------------------
 ! R1    R(1,10)                 1.5374         estimate D2E/DX2                !
 ! R2    R(1,13)                 1.5531         estimate D2E/DX2                !
 ! R3    R(1,25)                 1.5751         estimate D2E/DX2                !
 ! R4    R(1,27)                 1.3656         estimate D2E/DX2                !
 ! R5    R(2,3)                  1.0905         estimate D2E/DX2                !
 ! R6    R(2,4)                  1.0912         estimate D2E/DX2                !
 ! R7    R(2,5)                  1.5267         estimate D2E/DX2                !
 ! R8    R(2,25)                 1.5515         estimate D2E/DX2                !
 ! R9    R(5,6)                  1.0906         estimate D2E/DX2                !
 ! R10   R(5,7)                  1.5409         estimate D2E/DX2                !
 ! R11   R(5,12)                 1.5571         estimate D2E/DX2                !
 ! R12   R(7,8)                  1.0893         estimate D2E/DX2                !
 ! R13   R(7,9)                  1.0853         estimate D2E/DX2                !
 ! R14   R(7,10)                 1.547          estimate D2E/DX2                !
 ! R15   R(10,11)                1.0903         estimate D2E/DX2                !
 ! R16   R(10,12)                1.5631         estimate D2E/DX2                !
 ! R17   R(12,17)                1.5301         estimate D2E/DX2                !
 ! R18   R(12,21)                1.5235         estimate D2E/DX2                !
 ! R19   R(13,14)                1.0881         estimate D2E/DX2                !
 ! R20   R(13,15)                1.0876         estimate D2E/DX2                !
 ! R21   R(13,16)                1.0874         estimate D2E/DX2                !
 ! R22   R(17,18)                1.0879         estimate D2E/DX2                !
 ! R23   R(17,19)                1.0915         estimate D2E/DX2                !
 ! R24   R(17,20)                1.0916         estimate D2E/DX2                !
 ! R25   R(21,22)                1.0859         estimate D2E/DX2                !
 ! R26   R(21,23)                1.0919         estimate D2E/DX2                !
 ! R27   R(21,24)                1.0917         estimate D2E/DX2                !
 ! R28   R(25,26)                1.0899         estimate D2E/DX2                !
 ! R29   R(25,28)                1.4048         estimate D2E/DX2                !
 ! R30   R(28,29)                0.9643         estimate D2E/DX2                !
 ! A1    A(10,1,13)            111.9607         estimate D2E/DX2                !
 ! A2    A(10,1,25)            112.1495         estimate D2E/DX2                !
 ! A3    A(10,1,27)            108.6362         estimate D2E/DX2                !
 ! A4    A(13,1,25)            110.1184         estimate D2E/DX2                !
 ! A5    A(13,1,27)            102.5901         estimate D2E/DX2                !
 ! A6    A(25,1,27)            110.9833         estimate D2E/DX2                !
 ! A7    A(3,2,4)              106.8168         estimate D2E/DX2                !
 ! A8    A(3,2,5)              108.963          estimate D2E/DX2                !
 ! A9    A(3,2,25)             107.4302         estimate D2E/DX2                !
 ! A10   A(4,2,5)              110.4132         estimate D2E/DX2                !
 ! A11   A(4,2,25)             108.9337         estimate D2E/DX2                !
 ! A12   A(5,2,25)             113.999          estimate D2E/DX2                !
 ! A13   A(2,5,6)              111.2484         estimate D2E/DX2                !
 ! A14   A(2,5,7)              108.3698         estimate D2E/DX2                !
 ! A15   A(2,5,12)             111.8996         estimate D2E/DX2                !
 ! A16   A(6,5,7)              118.3219         estimate D2E/DX2                !
 ! A17   A(6,5,12)             117.0152         estimate D2E/DX2                !
 ! A18   A(7,5,12)              87.9371         estimate D2E/DX2                !
 ! A19   A(5,7,8)              116.9993         estimate D2E/DX2                !
 ! A20   A(5,7,9)              113.8062         estimate D2E/DX2                !
 ! A21   A(5,7,10)              86.2248         estimate D2E/DX2                !
 ! A22   A(8,7,9)              108.636          estimate D2E/DX2                !
 ! A23   A(8,7,10)             116.8453         estimate D2E/DX2                !
 ! A24   A(9,7,10)             113.0874         estimate D2E/DX2                !
 ! A25   A(1,10,7)             106.5887         estimate D2E/DX2                !
 ! A26   A(1,10,11)            109.9805         estimate D2E/DX2                !
 ! A27   A(1,10,12)            114.4787         estimate D2E/DX2                !
 ! A28   A(7,10,11)            118.7371         estimate D2E/DX2                !
 ! A29   A(7,10,12)             87.5064         estimate D2E/DX2                !
 ! A30   A(11,10,12)           117.6853         estimate D2E/DX2                !
 ! A31   A(5,12,10)             85.1165         estimate D2E/DX2                !
 ! A32   A(5,12,17)            111.9662         estimate D2E/DX2                !
 ! A33   A(5,12,21)            119.1641         estimate D2E/DX2                !
 ! A34   A(10,12,17)           110.0508         estimate D2E/DX2                !
 ! A35   A(10,12,21)           122.1873         estimate D2E/DX2                !
 ! A36   A(17,12,21)           107.0534         estimate D2E/DX2                !
 ! A37   A(1,13,14)            110.0041         estimate D2E/DX2                !
 ! A38   A(1,13,15)            110.1087         estimate D2E/DX2                !
 ! A39   A(1,13,16)            108.2537         estimate D2E/DX2                !
 ! A40   A(14,13,15)           109.6882         estimate D2E/DX2                !
 ! A41   A(14,13,16)           109.3625         estimate D2E/DX2                !
 ! A42   A(15,13,16)           109.3985         estimate D2E/DX2                !
 ! A43   A(12,17,18)           113.3878         estimate D2E/DX2                !
 ! A44   A(12,17,19)           109.9927         estimate D2E/DX2                !
 ! A45   A(12,17,20)           110.1846         estimate D2E/DX2                !
 ! A46   A(18,17,19)           107.6883         estimate D2E/DX2                !
 ! A47   A(18,17,20)           107.6472         estimate D2E/DX2                !
 ! A48   A(19,17,20)           107.7439         estimate D2E/DX2                !
 ! A49   A(12,21,22)           114.4157         estimate D2E/DX2                !
 ! A50   A(12,21,23)           110.5829         estimate D2E/DX2                !
 ! A51   A(12,21,24)           109.33           estimate D2E/DX2                !
 ! A52   A(22,21,23)           107.8881         estimate D2E/DX2                !
 ! A53   A(22,21,24)           107.1333         estimate D2E/DX2                !
 ! A54   A(23,21,24)           107.1969         estimate D2E/DX2                !
 ! A55   A(1,25,2)             113.18           estimate D2E/DX2                !
 ! A56   A(1,25,26)            107.3506         estimate D2E/DX2                !
 ! A57   A(1,25,28)            109.9513         estimate D2E/DX2                !
 ! A58   A(2,25,26)            108.2097         estimate D2E/DX2                !
 ! A59   A(2,25,28)            111.9162         estimate D2E/DX2                !
 ! A60   A(26,25,28)           105.8459         estimate D2E/DX2                !
 ! A61   A(25,28,29)           106.5445         estimate D2E/DX2                !
 ! D1    D(13,1,10,7)         -177.6712         estimate D2E/DX2                !
 ! D2    D(13,1,10,11)         -47.7216         estimate D2E/DX2                !
 ! D3    D(13,1,10,12)          87.4099         estimate D2E/DX2                !
 ! D4    D(25,1,10,7)           57.9569         estimate D2E/DX2                !
 ! D5    D(25,1,10,11)        -172.0935         estimate D2E/DX2                !
 ! D6    D(25,1,10,12)         -36.962          estimate D2E/DX2                !
 ! D7    D(27,1,10,7)          -65.0884         estimate D2E/DX2                !
 ! D8    D(27,1,10,11)          64.8612         estimate D2E/DX2                !
 ! D9    D(27,1,10,12)        -160.0073         estimate D2E/DX2                !
 ! D10   D(10,1,13,14)        -178.5616         estimate D2E/DX2                !
 ! D11   D(10,1,13,15)          60.4348         estimate D2E/DX2                !
 ! D12   D(10,1,13,16)         -59.1159         estimate D2E/DX2                !
 ! D13   D(25,1,13,14)         -53.0656         estimate D2E/DX2                !
 ! D14   D(25,1,13,15)        -174.0693         estimate D2E/DX2                !
 ! D15   D(25,1,13,16)          66.3801         estimate D2E/DX2                !
 ! D16   D(27,1,13,14)          65.136          estimate D2E/DX2                !
 ! D17   D(27,1,13,15)         -55.8676         estimate D2E/DX2                !
 ! D18   D(27,1,13,16)        -175.4182         estimate D2E/DX2                !
 ! D19   D(10,1,25,2)          -15.6198         estimate D2E/DX2                !
 ! D20   D(10,1,25,26)         103.7158         estimate D2E/DX2                !
 ! D21   D(10,1,25,28)        -141.5916         estimate D2E/DX2                !
 ! D22   D(13,1,25,2)         -141.0083         estimate D2E/DX2                !
 ! D23   D(13,1,25,26)         -21.6727         estimate D2E/DX2                !
 ! D24   D(13,1,25,28)          93.0199         estimate D2E/DX2                !
 ! D25   D(27,1,25,2)          106.092          estimate D2E/DX2                !
 ! D26   D(27,1,25,26)        -134.5724         estimate D2E/DX2                !
 ! D27   D(27,1,25,28)         -19.8798         estimate D2E/DX2                !
 ! D28   D(3,2,5,6)            -64.9344         estimate D2E/DX2                !
 ! D29   D(3,2,5,7)             66.7851         estimate D2E/DX2                !
 ! D30   D(3,2,5,12)           162.0988         estimate D2E/DX2                !
 ! D31   D(4,2,5,6)             52.0848         estimate D2E/DX2                !
 ! D32   D(4,2,5,7)           -176.1957         estimate D2E/DX2                !
 ! D33   D(4,2,5,12)           -80.8819         estimate D2E/DX2                !
 ! D34   D(25,2,5,6)           175.0866         estimate D2E/DX2                !
 ! D35   D(25,2,5,7)           -53.1939         estimate D2E/DX2                !
 ! D36   D(25,2,5,12)           42.1199         estimate D2E/DX2                !
 ! D37   D(3,2,25,1)          -107.5938         estimate D2E/DX2                !
 ! D38   D(3,2,25,26)          133.5658         estimate D2E/DX2                !
 ! D39   D(3,2,25,28)           17.3219         estimate D2E/DX2                !
 ! D40   D(4,2,25,1)           137.0476         estimate D2E/DX2                !
 ! D41   D(4,2,25,26)           18.2072         estimate D2E/DX2                !
 ! D42   D(4,2,25,28)          -98.0366         estimate D2E/DX2                !
 ! D43   D(5,2,25,1)            13.2436         estimate D2E/DX2                !
 ! D44   D(5,2,25,26)         -105.5967         estimate D2E/DX2                !
 ! D45   D(5,2,25,28)          138.1594         estimate D2E/DX2                !
 ! D46   D(2,5,7,8)            -33.0833         estimate D2E/DX2                !
 ! D47   D(2,5,7,9)           -161.1649         estimate D2E/DX2                !
 ! D48   D(2,5,7,10)            85.2306         estimate D2E/DX2                !
 ! D49   D(6,5,7,8)             94.7062         estimate D2E/DX2                !
 ! D50   D(6,5,7,9)            -33.3754         estimate D2E/DX2                !
 ! D51   D(6,5,7,10)          -146.9799         estimate D2E/DX2                !
 ! D52   D(12,5,7,8)          -145.4977         estimate D2E/DX2                !
 ! D53   D(12,5,7,9)            86.4208         estimate D2E/DX2                !
 ! D54   D(12,5,7,10)          -27.1838         estimate D2E/DX2                !
 ! D55   D(2,5,12,10)          -82.0666         estimate D2E/DX2                !
 ! D56   D(2,5,12,17)          168.265          estimate D2E/DX2                !
 ! D57   D(2,5,12,21)           42.3054         estimate D2E/DX2                !
 ! D58   D(6,5,12,10)          147.8879         estimate D2E/DX2                !
 ! D59   D(6,5,12,17)           38.2195         estimate D2E/DX2                !
 ! D60   D(6,5,12,21)          -87.7401         estimate D2E/DX2                !
 ! D61   D(7,5,12,10)           26.9231         estimate D2E/DX2                !
 ! D62   D(7,5,12,17)          -82.7453         estimate D2E/DX2                !
 ! D63   D(7,5,12,21)          151.2951         estimate D2E/DX2                !
 ! D64   D(5,7,10,1)           -87.7416         estimate D2E/DX2                !
 ! D65   D(5,7,10,11)          147.5105         estimate D2E/DX2                !
 ! D66   D(5,7,10,12)           27.0795         estimate D2E/DX2                !
 ! D67   D(8,7,10,1)            30.717          estimate D2E/DX2                !
 ! D68   D(8,7,10,11)          -94.0309         estimate D2E/DX2                !
 ! D69   D(8,7,10,12)          145.5381         estimate D2E/DX2                !
 ! D70   D(9,7,10,1)           157.9521         estimate D2E/DX2                !
 ! D71   D(9,7,10,11)           33.2042         estimate D2E/DX2                !
 ! D72   D(9,7,10,12)          -87.2268         estimate D2E/DX2                !
 ! D73   D(1,10,12,5)           80.291          estimate D2E/DX2                !
 ! D74   D(1,10,12,17)        -168.0882         estimate D2E/DX2                !
 ! D75   D(1,10,12,21)         -41.3185         estimate D2E/DX2                !
 ! D76   D(7,10,12,5)          -26.8165         estimate D2E/DX2                !
 ! D77   D(7,10,12,17)          84.8042         estimate D2E/DX2                !
 ! D78   D(7,10,12,21)        -148.4261         estimate D2E/DX2                !
 ! D79   D(11,10,12,5)        -148.1903         estimate D2E/DX2                !
 ! D80   D(11,10,12,17)        -36.5695         estimate D2E/DX2                !
 ! D81   D(11,10,12,21)         90.2002         estimate D2E/DX2                !
 ! D82   D(5,12,17,18)          48.094          estimate D2E/DX2                !
 ! D83   D(5,12,17,19)         -72.5442         estimate D2E/DX2                !
 ! D84   D(5,12,17,20)         168.8175         estimate D2E/DX2                !
 ! D85   D(10,12,17,18)        -44.7428         estimate D2E/DX2                !
 ! D86   D(10,12,17,19)       -165.3811         estimate D2E/DX2                !
 ! D87   D(10,12,17,20)         75.9807         estimate D2E/DX2                !
 ! D88   D(21,12,17,18)       -179.5799         estimate D2E/DX2                !
 ! D89   D(21,12,17,19)         59.7819         estimate D2E/DX2                !
 ! D90   D(21,12,17,20)        -58.8564         estimate D2E/DX2                !
 ! D91   D(5,12,21,22)         -49.0558         estimate D2E/DX2                !
 ! D92   D(5,12,21,23)        -171.1153         estimate D2E/DX2                !
 ! D93   D(5,12,21,24)          71.0829         estimate D2E/DX2                !
 ! D94   D(10,12,21,22)         54.5985         estimate D2E/DX2                !
 ! D95   D(10,12,21,23)        -67.4611         estimate D2E/DX2                !
 ! D96   D(10,12,21,24)        174.7371         estimate D2E/DX2                !
 ! D97   D(17,12,21,22)       -177.3171         estimate D2E/DX2                !
 ! D98   D(17,12,21,23)         60.6233         estimate D2E/DX2                !
 ! D99   D(17,12,21,24)        -57.1785         estimate D2E/DX2                !
 ! D100  D(1,25,28,29)          18.0149         estimate D2E/DX2                !
 ! D101  D(2,25,28,29)        -108.6705         estimate D2E/DX2                !
 ! D102  D(26,25,28,29)        133.6619         estimate D2E/DX2                !
 --------------------------------------------------------------------------------
 Trust Radius=3.00D-01 FncErr=1.00D-07 GrdErr=1.00D-07 EigMax=2.50D+02 EigMin=1.00D-04
 Number of steps in this run=    174 maximum allowed number of steps=    174.
 GradGradGradGradGradGradGradGradGradGradGradGradGradGradGradGradGradGrad

                          Input orientation:                          
 ---------------------------------------------------------------------
 Center     Atomic      Atomic             Coordinates (Angstroms)
 Number     Number       Type             X           Y           Z
 ---------------------------------------------------------------------
      1          6           0       -0.971310    0.660940   -0.268000
      2          6           0       -0.233830   -1.683920    0.609100
      3          1           0       -0.725570   -2.521010    0.112490
      4          1           0        0.024960   -2.020950    1.614190
      5          6           0        1.026430   -1.315700   -0.170060
      6          1           0        1.757810   -2.124230   -0.143630
      7          6           0        0.603120   -0.757450   -1.542450
      8          1           0       -0.297580   -1.175820   -1.990060
      9          1           0        1.396020   -0.768670   -2.283440
     10          6           0        0.459270    0.607410   -0.828530
     11          1           0        0.674010    1.517520   -1.389250
     12          6           0        1.535900    0.110940    0.190180
     13          6           0       -1.271120    2.015300    0.430530
     14          1           0       -2.280590    2.009220    0.836670
     15          1           0       -1.166460    2.833100   -0.278790
     16          1           0       -0.557470    2.146130    1.240420
     17          6           0        2.939250    0.373420   -0.360100
     18          1           0        3.050920    0.099110   -1.406890
     19          1           0        3.676360   -0.193290    0.211710
     20          1           0        3.188390    1.432160   -0.267040
     21          6           0        1.537990    0.552310    1.648310
     22          1           0        0.603610    0.374820    2.172350
     23          1           0        1.769720    1.616390    1.726940
     24          1           0        2.317430    0.011460    2.188460
     25          6           0       -1.269030   -0.533200    0.714960
     26          1           0       -1.233970   -0.135760    1.729230
     27          8           0       -1.849810    0.664360   -1.313510
     28          8           0       -2.583660   -0.991700    0.527870
     29          1           0       -2.869830   -0.661720   -0.331860
 ---------------------------------------------------------------------
                    Distance matrix (angstroms):
                    1          2          3          4          5
     1  C    0.000000
     2  C    2.609895   0.000000
     3  H    3.214027   1.090481   0.000000
     4  H    3.424577   1.091223   1.751702   0.000000
     5  C    2.812057   1.526739   2.145253   2.164225   0.000000
     6  H    3.901376   2.174191   2.527886   2.470499   1.090567
     7  C    2.472829   2.487569   2.759418   3.448924   1.540873
     8  H    2.606356   2.649125   2.532475   3.716032   2.254988
     9  H    3.421993   3.443963   3.648605   4.317352   2.214094
    10  C    1.537406   2.792375   3.475108   3.614385   2.110357
    11  H    2.167489   3.881597   4.530317   4.686437   3.104474
    12  C    2.607399   2.555183   3.470943   2.975853   1.557124
    13  C    1.553101   3.846048   4.580053   4.401385   4.090844
    14  H    2.179993   4.228510   4.844121   4.707692   4.796351
    15  H    2.180935   4.696980   5.386462   5.344591   4.693946
    16  H    2.156939   3.895201   4.804444   4.224155   4.059860
    17  C    3.922197   3.903900   4.693823   4.257219   2.558930
    18  H    4.217945   4.246527   4.841014   4.772632   2.762245
    19  H    4.749807   4.203508   4.980473   4.317408   2.903047
    20  H    4.230589   4.710538   5.575902   5.046809   3.497744
    21  C    3.159214   3.036450   4.114334   2.985313   2.656619
    22  H    2.918483   2.717254   3.794150   2.527072   2.919507
    23  H    3.522203   4.019431   5.094212   4.035733   3.570468
    24  H    4.155939   3.446392   4.470224   3.117033   2.998441
    25  C    1.575061   1.551452   2.147023   2.167124   2.581609
    26  H    2.166252   2.156796   2.926044   2.269819   3.179460
    27  O    1.365601   3.438348   3.666602   4.392844   3.674353
    28  O    2.442192   2.451014   2.442095   3.007382   3.691183
    29  H    2.314711   2.979731   2.872674   3.743585   3.954075
                    6          7          8          9         10
     6  H    0.000000
     7  C    2.271144   0.000000
     8  H    2.921201   1.089334   0.000000
     9  H    2.558754   1.085303   1.766387   0.000000
    10  C    3.101153   1.547003   2.258735   2.210850   0.000000
    11  H    3.998567   2.281224   2.925584   2.558816   1.090330
    12  C    2.270828   2.150857   3.125835   2.629083   1.563133
    13  C    5.161374   3.885044   4.121927   4.714844   2.561569
    14  H    5.861320   4.650856   4.697575   5.565000   3.499256
    15  H    5.757147   4.197654   4.444641   4.853625   2.810500
    16  H    5.050949   4.185942   4.641002   4.972904   2.771637
    17  C    2.771446   2.852073   3.941317   2.717566   2.534656
    18  H    2.865519   2.596882   3.630150   2.063995   2.703612
    19  H    2.745110   3.583317   4.648156   3.428817   3.474606
    20  H    3.835323   3.620039   4.682130   3.481682   2.905784
    21  C    3.228504   3.573570   4.426453   4.150157   2.702112
    22  H    3.597387   3.883526   4.532360   4.667928   3.013339
    23  H    4.182274   4.205352   5.087854   4.680952   3.043969
    24  H    3.211384   4.177292   5.070300   4.632007   3.593069
    25  C    3.525665   2.941281   2.945133   4.018500   2.582707
    26  H    4.051218   3.803326   3.973873   4.839312   3.156184
    27  O    4.707417   2.844437   2.500680   3.678281   2.360148
    28  O    4.536728   3.807449   3.405882   4.877608   3.695456
    29  H    4.856894   3.679140   3.103288   4.692289   3.597260
                   11         12         13         14         15
    11  H    0.000000
    12  C    2.283839   0.000000
    13  C    2.709781   3.400546   0.000000
    14  H    3.731776   4.311266   1.088125   0.000000
    15  H    2.520159   3.864303   1.087605   1.778852   0.000000
    16  H    2.971003   3.102773   1.087352   1.775078   1.775048
    17  C    2.738508   1.530064   4.587819   5.599538   4.786804
    18  H    2.768014   2.201376   5.072270   6.091558   5.151078
    19  H    3.808418   2.162080   5.422482   6.381761   5.731713
    20  H    2.754768   2.164577   4.551251   5.609003   4.574657
    21  C    3.302251   1.523468   3.393291   4.166881   4.028619
    22  H    3.741085   2.206308   3.039691   3.574061   3.896713
    23  H    3.304693   2.163951   3.329642   4.165562   3.758256
    24  H    4.215336   2.147978   4.470278   5.192318   5.117271
    25  C    3.522578   2.925396   2.564324   2.738972   3.511415
    26  H    4.012311   3.178320   2.512978   2.548140   3.584806
    27  O    2.665199   3.745716   2.280701   2.572449   2.498209
    28  O    4.536954   4.277923   3.282421   3.031951   4.157914
    29  H    4.292547   4.503331   3.209914   2.974321   3.888194
                   16         17         18         19         20
    16  H    0.000000
    17  C    4.234527   0.000000
    18  H    4.921282   1.087881   0.000000
    19  H    4.945346   1.091539   1.759699   0.000000
    20  H    4.100446   1.091632   1.759312   1.763350   0.000000
    21  C    2.664130   2.455451   3.439272   2.681859   2.677036
    22  H    2.313901   3.445072   4.344687   3.688990   3.708056
    23  H    2.435804   2.696018   3.710054   3.034162   2.454083
    24  H    3.704139   2.648175   3.670454   2.407520   2.967565
    25  C    2.821566   4.437041   4.854280   4.982538   4.969462
    26  H    2.429734   4.694713   5.315138   5.139797   5.099092
    27  O    3.223095   4.891700   4.934104   5.796586   5.202699
    28  O    3.802519   5.758001   6.056538   6.318644   6.310590
    29  H    3.962713   5.900654   6.065462   6.585400   6.410192
                   21         22         23         24         25
    21  C    0.000000
    22  H    1.085904   0.000000
    23  H    1.091855   1.760596   0.000000
    24  H    1.091699   1.751990   1.757495   0.000000
    25  C    3.151005   2.540722   3.857310   3.915425   0.000000
    26  H    2.857228   1.957996   3.477382   3.583993   1.089923
    27  O    4.501347   4.272508   4.822001   5.482332   2.426138
    28  O    4.541734   3.838018   5.214578   5.271107   1.404805
    29  H    4.982351   4.405709   5.563620   5.806277   1.917006
                   26         27         28         29
    26  H    0.000000
    27  O    3.205888   0.000000
    28  O    1.999390   2.582973   0.000000
    29  H    2.683424   1.939733   0.964321   0.000000
 Stoichiometry    C10H17O2(2)
 Framework group  C1[X(C10H17O2)]
 Deg. of freedom    81
 Full point group                 C1      NOp   1
 Largest Abelian subgroup         C1      NOp   1
 Largest concise Abelian subgroup C1      NOp   1
                         Standard orientation:                         
 ---------------------------------------------------------------------
 Center     Atomic      Atomic             Coordinates (Angstroms)
 Number     Number       Type             X           Y           Z
 ---------------------------------------------------------------------
      1          6           0       -0.971310    0.660940   -0.268000
      2          6           0       -0.233831   -1.683920    0.609100
      3          1           0       -0.725571   -2.521010    0.112490
      4          1           0        0.024959   -2.020950    1.614190
      5          6           0        1.026429   -1.315701   -0.170060
      6          1           0        1.757809   -2.124231   -0.143630
      7          6           0        0.603119   -0.757451   -1.542450
      8          1           0       -0.297581   -1.175820   -1.990060
      9          1           0        1.396019   -0.768671   -2.283440
     10          6           0        0.459270    0.607409   -0.828530
     11          1           0        0.674011    1.517519   -1.389250
     12          6           0        1.535900    0.110939    0.190180
     13          6           0       -1.271119    2.015300    0.430530
     14          1           0       -2.280589    2.009221    0.836670
     15          1           0       -1.166459    2.833100   -0.278790
     16          1           0       -0.557469    2.146130    1.240420
     17          6           0        2.939250    0.373418   -0.360100
     18          1           0        3.050920    0.099108   -1.406890
     19          1           0        3.676360   -0.193292    0.211710
     20          1           0        3.188391    1.432158   -0.267040
     21          6           0        1.537990    0.552309    1.648310
     22          1           0        0.603610    0.374819    2.172350
     23          1           0        1.769721    1.616389    1.726940
     24          1           0        2.317430    0.011458    2.188460
     25          6           0       -1.269030   -0.533200    0.714960
     26          1           0       -1.233970   -0.135760    1.729230
     27          8           0       -1.849810    0.664361   -1.313510
     28          8           0       -2.583661   -0.991699    0.527870
     29          1           0       -2.869831   -0.661719   -0.331860
 ---------------------------------------------------------------------
 Rotational constants (GHZ):           1.4664323           0.8320296           0.7767290
 Standard basis: 6-31++G(d,p) (6D, 7F)
 There are   330 symmetry adapted cartesian basis functions of A   symmetry.
 There are   330 symmetry adapted basis functions of A   symmetry.
   330 basis functions,   520 primitive gaussians,   330 cartesian basis functions
    47 alpha electrons       46 beta electrons
       nuclear repulsion energy       809.8308795063 Hartrees.
 NAtoms=   29 NActive=   29 NUniq=   29 SFac= 1.00D+00 NAtFMM=   60 NAOKFM=F Big=F
 Integral buffers will be    131072 words long.
 Raffenetti 2 integral format.
 Two-electron integral symmetry is turned on.
 Nuclear repulsion after empirical dispersion term =      809.8044888573 Hartrees.
 One-electron integrals computed using PRISM.
 NBasis=   330 RedAO= T EigKep=  2.52D-06  NBF=   330
 NBsUse=   330 1.00D-06 EigRej= -1.00D+00 NBFU=   330
 ExpMin= 3.60D-02 ExpMax= 5.48D+03 ExpMxC= 8.25D+02 IAcc=3 IRadAn=         7 AccDes= 0.00D+00
 Harris functional with IExCor= 4639 and IRadAn=       7 diagonalized for initial guess.
 HarFok:  IExCor= 4639 AccDes= 0.00D+00 IRadAn=         7 IDoV= 1 UseB2=F ITyADJ=14
 ICtDFT=  3500011 ScaDFX=  1.000000  1.000000  1.000000  1.000000
 FoFCou: FMM=F IPFlag=           0 FMFlag=      100000 FMFlg1=           0
         NFxFlg=           0 DoJE=T BraDBF=F KetDBF=T FulRan=T
         wScrn=  0.000000 ICntrl=       500 IOpCl=  0 I1Cent=   200000004 NGrid=           0
         NMat0=    1 NMatS0=      1 NMatT0=    0 NMatD0=    1 NMtDS0=    0 NMtDT0=    0
 Petite list used in FoFCou.
 Initial guess <Sx>= 0.0000 <Sy>= 0.0000 <Sz>= 0.5000 <S**2>= 0.7500 S= 0.5000
 Requested convergence on RMS density matrix=1.00D-08 within 128 cycles.
 Requested convergence on MAX density matrix=1.00D-06.
 Requested convergence on             energy=1.00D-06.
 No special actions if energy rises.
 Restarting incremental Fock formation.
 SCF Done:  E(UwB97XD) =  -541.537653544     A.U. after   22 cycles
            NFock= 22  Conv=0.63D-08     -V/T= 2.0089
 <Sx>= 0.0000 <Sy>= 0.0000 <Sz>= 0.5000 <S**2>= 0.7543 S= 0.5022
 <L.S>= 0.000000000000E+00
 Annihilation of the first spin contaminant:
 S**2 before annihilation     0.7543,   after     0.7500

 **********************************************************************

            Population analysis using the SCF Density.

 **********************************************************************

 Orbital symmetries:
 Alpha Orbitals:
       Occupied  (A) (A) (A) (A) (A) (A) (A) (A) (A) (A) (A) (A)
                 (A) (A) (A) (A) (A) (A) (A) (A) (A) (A) (A) (A)
                 (A) (A) (A) (A) (A) (A) (A) (A) (A) (A) (A) (A)
                 (A) (A) (A) (A) (A) (A) (A) (A) (A) (A) (A)
       Virtual   (A) (A) (A) (A) (A) (A) (A) (A) (A) (A) (A) (A)
                 (A) (A) (A) (A) (A) (A) (A) (A) (A) (A) (A) (A)
                 (A) (A) (A) (A) (A) (A) (A) (A) (A) (A) (A) (A)
                 (A) (A) (A) (A) (A) (A) (A) (A) (A) (A) (A) (A)
                 (A) (A) (A) (A) (A) (A) (A) (A) (A) (A) (A) (A)
                 (A) (A) (A) (A) (A) (A) (A) (A) (A) (A) (A) (A)
                 (A) (A) (A) (A) (A) (A) (A) (A) (A) (A) (A) (A)
                 (A) (A) (A) (A) (A) (A) (A) (A) (A) (A) (A) (A)
                 (A) (A) (A) (A) (A) (A) (A) (A) (A) (A) (A) (A)
                 (A) (A) (A) (A) (A) (A) (A) (A) (A) (A) (A) (A)
                 (A) (A) (A) (A) (A) (A) (A) (A) (A) (A) (A) (A)
                 (A) (A) (A) (A) (A) (A) (A) (A) (A) (A) (A) (A)
                 (A) (A) (A) (A) (A) (A) (A) (A) (A) (A) (A) (A)
                 (A) (A) (A) (A) (A) (A) (A) (A) (A) (A) (A) (A)
                 (A) (A) (A) (A) (A) (A) (A) (A) (A) (A) (A) (A)
                 (A) (A) (A) (A) (A) (A) (A) (A) (A) (A) (A) (A)
                 (A) (A) (A) (A) (A) (A) (A) (A) (A) (A) (A) (A)
                 (A) (A) (A) (A) (A) (A) (A) (A) (A) (A) (A) (A)
                 (A) (A) (A) (A) (A) (A) (A) (A) (A) (A) (A) (A)
                 (A) (A) (A) (A) (A) (A) (A) (A) (A) (A) (A) (A)
                 (A) (A) (A) (A) (A) (A) (A) (A) (A) (A) (A) (A)
                 (A) (A) (A) (A) (A) (A) (A) (A) (A) (A) (A) (A)
                 (A) (A) (A) (A) (A) (A) (A) (A) (A) (A) (A) (A)
                 (A) (A) (A) (A) (A) (A) (A)
 Beta  Orbitals:
       Occupied  (A) (A) (A) (A) (A) (A) (A) (A) (A) (A) (A) (A)
                 (A) (A) (A) (A) (A) (A) (A) (A) (A) (A) (A) (A)
                 (A) (A) (A) (A) (A) (A) (A) (A) (A) (A) (A) (A)
                 (A) (A) (A) (A) (A) (A) (A) (A) (A) (A)
       Virtual   (A) (A) (A) (A) (A) (A) (A) (A) (A) (A) (A) (A)
                 (A) (A) (A) (A) (A) (A) (A) (A) (A) (A) (A) (A)
                 (A) (A) (A) (A) (A) (A) (A) (A) (A) (A) (A) (A)
                 (A) (A) (A) (A) (A) (A) (A) (A) (A) (A) (A) (A)
                 (A) (A) (A) (A) (A) (A) (A) (A) (A) (A) (A) (A)
                 (A) (A) (A) (A) (A) (A) (A) (A) (A) (A) (A) (A)
                 (A) (A) (A) (A) (A) (A) (A) (A) (A) (A) (A) (A)
                 (A) (A) (A) (A) (A) (A) (A) (A) (A) (A) (A) (A)
                 (A) (A) (A) (A) (A) (A) (A) (A) (A) (A) (A) (A)
                 (A) (A) (A) (A) (A) (A) (A) (A) (A) (A) (A) (A)
                 (A) (A) (A) (A) (A) (A) (A) (A) (A) (A) (A) (A)
                 (A) (A) (A) (A) (A) (A) (A) (A) (A) (A) (A) (A)
                 (A) (A) (A) (A) (A) (A) (A) (A) (A) (A) (A) (A)
                 (A) (A) (A) (A) (A) (A) (A) (A) (A) (A) (A) (A)
                 (A) (A) (A) (A) (A) (A) (A) (A) (A) (A) (A) (A)
                 (A) (A) (A) (A) (A) (A) (A) (A) (A) (A) (A) (A)
                 (A) (A) (A) (A) (A) (A) (A) (A) (A) (A) (A) (A)
                 (A) (A) (A) (A) (A) (A) (A) (A) (A) (A) (A) (A)
                 (A) (A) (A) (A) (A) (A) (A) (A) (A) (A) (A) (A)
                 (A) (A) (A) (A) (A) (A) (A) (A) (A) (A) (A) (A)
                 (A) (A) (A) (A) (A) (A) (A) (A) (A) (A) (A) (A)
                 (A) (A) (A) (A) (A) (A) (A) (A) (A) (A) (A) (A)
                 (A) (A) (A) (A) (A) (A) (A) (A) (A) (A) (A) (A)
                 (A) (A) (A) (A) (A) (A) (A) (A)
 The electronic state is 2-A.
 Alpha  occ. eigenvalues --  -19.33353 -19.26859 -10.37157 -10.35017 -10.32025
 Alpha  occ. eigenvalues --  -10.31476 -10.31351 -10.30531 -10.29626 -10.29433
 Alpha  occ. eigenvalues --  -10.29324 -10.29320  -1.16574  -1.11706  -0.99014
 Alpha  occ. eigenvalues --   -0.87676  -0.86328  -0.84304  -0.79034  -0.78006
 Alpha  occ. eigenvalues --   -0.72030  -0.70292  -0.67621  -0.62145  -0.59503
 Alpha  occ. eigenvalues --   -0.58696  -0.56680  -0.56109  -0.54724  -0.52926
 Alpha  occ. eigenvalues --   -0.52295  -0.51083  -0.50238  -0.48198  -0.47423
 Alpha  occ. eigenvalues --   -0.47288  -0.47090  -0.45974  -0.44533  -0.42898
 Alpha  occ. eigenvalues --   -0.42214  -0.41627  -0.39924  -0.38239  -0.37099
 Alpha  occ. eigenvalues --   -0.36152  -0.34332
 Alpha virt. eigenvalues --    0.03782   0.04889   0.05266   0.05636   0.07076
 Alpha virt. eigenvalues --    0.07216   0.07396   0.07664   0.07915   0.09909
 Alpha virt. eigenvalues --    0.09985   0.10182   0.10502   0.10832   0.11138
 Alpha virt. eigenvalues --    0.12326   0.13268   0.13651   0.14839   0.15163
 Alpha virt. eigenvalues --    0.15385   0.15937   0.16910   0.17134   0.17435
 Alpha virt. eigenvalues --    0.17753   0.18178   0.18360   0.18700   0.19081
 Alpha virt. eigenvalues --    0.19333   0.19828   0.20110   0.20536   0.20791
 Alpha virt. eigenvalues --    0.21409   0.21565   0.22078   0.22386   0.22548
 Alpha virt. eigenvalues --    0.22818   0.23395   0.23804   0.24204   0.24544
 Alpha virt. eigenvalues --    0.24752   0.25310   0.25595   0.26110   0.26299
 Alpha virt. eigenvalues --    0.26851   0.27864   0.28029   0.28510   0.29033
 Alpha virt. eigenvalues --    0.29163   0.29702   0.30243   0.30526   0.31837
 Alpha virt. eigenvalues --    0.32222   0.33660   0.34199   0.35383   0.35608
 Alpha virt. eigenvalues --    0.36172   0.36512   0.37167   0.37965   0.38372
 Alpha virt. eigenvalues --    0.38986   0.39436   0.40435   0.41354   0.41803
 Alpha virt. eigenvalues --    0.42271   0.43478   0.44154   0.44314   0.45297
 Alpha virt. eigenvalues --    0.46128   0.46436   0.47494   0.47556   0.48192
 Alpha virt. eigenvalues --    0.48609   0.50349   0.50891   0.51501   0.52836
 Alpha virt. eigenvalues --    0.53658   0.54463   0.55034   0.56079   0.60227
 Alpha virt. eigenvalues --    0.73531   0.75592   0.76761   0.77314   0.79917
 Alpha virt. eigenvalues --    0.80447   0.82074   0.82486   0.83619   0.84102
 Alpha virt. eigenvalues --    0.84808   0.85250   0.87678   0.88308   0.88930
 Alpha virt. eigenvalues --    0.90186   0.91220   0.93929   0.95491   0.95862
 Alpha virt. eigenvalues --    0.98107   0.99268   1.01162   1.01322   1.02855
 Alpha virt. eigenvalues --    1.03637   1.05024   1.10062   1.11025   1.12566
 Alpha virt. eigenvalues --    1.13300   1.14300   1.15321   1.15775   1.16257
 Alpha virt. eigenvalues --    1.16526   1.17938   1.19525   1.20751   1.20905
 Alpha virt. eigenvalues --    1.22487   1.24965   1.25647   1.26712   1.28362
 Alpha virt. eigenvalues --    1.29676   1.30084   1.33715   1.35196   1.38075
 Alpha virt. eigenvalues --    1.38748   1.41111   1.42649   1.44089   1.46827
 Alpha virt. eigenvalues --    1.47366   1.50124   1.52759   1.55779   1.57017
 Alpha virt. eigenvalues --    1.60633   1.60784   1.63476   1.66180   1.67276
 Alpha virt. eigenvalues --    1.69260   1.72218   1.73788   1.74298   1.76274
 Alpha virt. eigenvalues --    1.77255   1.78941   1.83383   1.83434   1.86957
 Alpha virt. eigenvalues --    1.87672   1.90405   1.93737   1.95562   1.96351
 Alpha virt. eigenvalues --    1.97311   1.98269   1.98869   2.01162   2.02340
 Alpha virt. eigenvalues --    2.03521   2.06121   2.08724   2.09724   2.10755
 Alpha virt. eigenvalues --    2.12838   2.13167   2.13417   2.13936   2.15588
 Alpha virt. eigenvalues --    2.17314   2.19672   2.20534   2.22088   2.22250
 Alpha virt. eigenvalues --    2.23316   2.24516   2.25296   2.27045   2.28364
 Alpha virt. eigenvalues --    2.29646   2.32059   2.33811   2.35421   2.37158
 Alpha virt. eigenvalues --    2.38923   2.41943   2.43326   2.46985   2.47562
 Alpha virt. eigenvalues --    2.49329   2.52176   2.53357   2.55818   2.57117
 Alpha virt. eigenvalues --    2.58756   2.59729   2.60351   2.61073   2.63430
 Alpha virt. eigenvalues --    2.66414   2.67361   2.69434   2.71227   2.73740
 Alpha virt. eigenvalues --    2.75143   2.76825   2.78479   2.78710   2.80981
 Alpha virt. eigenvalues --    2.81767   2.83028   2.83247   2.85992   2.86764
 Alpha virt. eigenvalues --    2.87932   2.88764   2.91591   2.93291   2.94172
 Alpha virt. eigenvalues --    2.95520   2.96945   2.97348   2.99346   3.01477
 Alpha virt. eigenvalues --    3.03089   3.04692   3.08487   3.10219   3.13334
 Alpha virt. eigenvalues --    3.14703   3.18685   3.22022   3.32649   3.39016
 Alpha virt. eigenvalues --    3.40062   3.41431   3.44665   3.47251   3.54234
 Alpha virt. eigenvalues --    3.56347   3.56474   3.56720   3.57959   3.59611
 Alpha virt. eigenvalues --    3.60825   3.61701   3.65825   3.67419   3.70216
 Alpha virt. eigenvalues --    3.70628   4.46526   4.50545   4.56439   4.62247
 Alpha virt. eigenvalues --    4.70722   4.74007   4.77320   4.81998   4.85513
 Alpha virt. eigenvalues --    4.87952   5.07842   5.15309
  Beta  occ. eigenvalues --  -19.31406 -19.26846 -10.37194 -10.35003 -10.32018
  Beta  occ. eigenvalues --  -10.31286 -10.31263 -10.30531 -10.29623 -10.29432
  Beta  occ. eigenvalues --  -10.29317 -10.29313  -1.13940  -1.09360  -0.98727
  Beta  occ. eigenvalues --   -0.87149  -0.85605  -0.84103  -0.78920  -0.77657
  Beta  occ. eigenvalues --   -0.71971  -0.70195  -0.66843  -0.61816  -0.58795
  Beta  occ. eigenvalues --   -0.57988  -0.56087  -0.55509  -0.53654  -0.52612
  Beta  occ. eigenvalues --   -0.50925  -0.50500  -0.49480  -0.47986  -0.47184
  Beta  occ. eigenvalues --   -0.46971  -0.46625  -0.45793  -0.44056  -0.42057
  Beta  occ. eigenvalues --   -0.41411  -0.40031  -0.38036  -0.37102  -0.35130
  Beta  occ. eigenvalues --   -0.34663
  Beta virt. eigenvalues --   -0.07966   0.03816   0.04983   0.05278   0.05671
  Beta virt. eigenvalues --    0.07122   0.07246   0.07449   0.07725   0.07935
  Beta virt. eigenvalues --    0.09937   0.10032   0.10220   0.10528   0.10912
  Beta virt. eigenvalues --    0.11168   0.12348   0.13313   0.13695   0.14916
  Beta virt. eigenvalues --    0.15195   0.15436   0.15983   0.16966   0.17271
  Beta virt. eigenvalues --    0.17489   0.17799   0.18247   0.18426   0.18732
  Beta virt. eigenvalues --    0.19218   0.19377   0.19882   0.20179   0.20600
  Beta virt. eigenvalues --    0.20883   0.21481   0.21589   0.22101   0.22421
  Beta virt. eigenvalues --    0.22592   0.22884   0.23469   0.23908   0.24237
  Beta virt. eigenvalues --    0.24606   0.24789   0.25356   0.25663   0.26222
  Beta virt. eigenvalues --    0.26402   0.26959   0.27884   0.28115   0.28559
  Beta virt. eigenvalues --    0.29141   0.29260   0.29812   0.30286   0.30631
  Beta virt. eigenvalues --    0.31902   0.32296   0.33733   0.34505   0.35431
  Beta virt. eigenvalues --    0.35752   0.36403   0.36640   0.37324   0.38036
  Beta virt. eigenvalues --    0.38545   0.39040   0.39479   0.40679   0.41404
  Beta virt. eigenvalues --    0.41854   0.42416   0.43550   0.44361   0.44443
  Beta virt. eigenvalues --    0.45397   0.46206   0.46542   0.47546   0.47743
  Beta virt. eigenvalues --    0.48564   0.48776   0.50407   0.51143   0.51706
  Beta virt. eigenvalues --    0.52999   0.53815   0.54631   0.55184   0.56308
  Beta virt. eigenvalues --    0.60409   0.73640   0.75684   0.76888   0.77468
  Beta virt. eigenvalues --    0.79963   0.80659   0.82127   0.82778   0.83757
  Beta virt. eigenvalues --    0.84189   0.85060   0.85300   0.87758   0.88372
  Beta virt. eigenvalues --    0.89012   0.90351   0.91347   0.94024   0.95619
  Beta virt. eigenvalues --    0.96061   0.98171   0.99357   1.01243   1.01467
  Beta virt. eigenvalues --    1.02947   1.03826   1.05098   1.10134   1.11214
  Beta virt. eigenvalues --    1.12625   1.13342   1.14334   1.15420   1.15831
  Beta virt. eigenvalues --    1.16329   1.16552   1.18166   1.19604   1.20812
  Beta virt. eigenvalues --    1.21181   1.22542   1.25032   1.25761   1.26797
  Beta virt. eigenvalues --    1.28416   1.29748   1.30426   1.33788   1.36012
  Beta virt. eigenvalues --    1.38540   1.39050   1.41403   1.42932   1.44221
  Beta virt. eigenvalues --    1.47905   1.49145   1.50875   1.54278   1.56085
  Beta virt. eigenvalues --    1.57292   1.60832   1.61282   1.63723   1.66467
  Beta virt. eigenvalues --    1.67851   1.69528   1.72726   1.74436   1.74729
  Beta virt. eigenvalues --    1.76602   1.77801   1.79265   1.83527   1.84152
  Beta virt. eigenvalues --    1.87448   1.88034   1.90845   1.94210   1.95996
  Beta virt. eigenvalues --    1.97297   1.97633   1.98353   1.99671   2.02189
  Beta virt. eigenvalues --    2.02621   2.03969   2.06531   2.09156   2.09825
  Beta virt. eigenvalues --    2.11076   2.12949   2.13246   2.13474   2.14497
  Beta virt. eigenvalues --    2.15946   2.17497   2.20032   2.21090   2.22141
  Beta virt. eigenvalues --    2.22485   2.23723   2.24876   2.25489   2.27083
  Beta virt. eigenvalues --    2.28532   2.29714   2.32212   2.33882   2.35580
  Beta virt. eigenvalues --    2.37300   2.39060   2.42798   2.43624   2.47346
  Beta virt. eigenvalues --    2.48151   2.49683   2.52251   2.53495   2.56136
  Beta virt. eigenvalues --    2.57176   2.58922   2.59835   2.60572   2.61131
  Beta virt. eigenvalues --    2.63507   2.66589   2.67450   2.69656   2.71278
  Beta virt. eigenvalues --    2.73956   2.75430   2.76962   2.78593   2.78824
  Beta virt. eigenvalues --    2.81043   2.81881   2.83092   2.83319   2.86052
  Beta virt. eigenvalues --    2.86889   2.88075   2.88814   2.91707   2.93455
  Beta virt. eigenvalues --    2.94209   2.95612   2.97087   2.97421   2.99585
  Beta virt. eigenvalues --    3.01603   3.03128   3.04813   3.08603   3.10266
  Beta virt. eigenvalues --    3.13443   3.14795   3.18858   3.22139   3.33587
  Beta virt. eigenvalues --    3.39058   3.40259   3.41450   3.44689   3.47273
  Beta virt. eigenvalues --    3.54284   3.56402   3.56593   3.56793   3.58080
  Beta virt. eigenvalues --    3.59720   3.60846   3.61739   3.65848   3.67436
  Beta virt. eigenvalues --    3.70251   3.70691   4.46987   4.51346   4.56948
  Beta virt. eigenvalues --    4.62390   4.70844   4.74650   4.77435   4.82553
  Beta virt. eigenvalues --    4.85627   4.88252   5.07895   5.15454
          Condensed to atoms (all electrons):
               1          2          3          4          5          6
     1  C   12.956048   1.258494   0.156649  -0.086830   0.035655  -0.038338
     2  C    1.258494   8.004317   0.395978   0.321833  -1.565843   0.043259
     3  H    0.156649   0.395978   0.548044  -0.047628  -0.035073  -0.008272
     4  H   -0.086830   0.321833  -0.047628   0.607205  -0.093188  -0.015912
     5  C    0.035655  -1.565843  -0.035073  -0.093188  10.204975   0.175754
     6  H   -0.038338   0.043259  -0.008272  -0.015912   0.175754   0.543598
     7  C    0.098950   0.650117  -0.033658   0.042522  -1.377748   0.041478
     8  H   -0.022361   0.049786  -0.018313   0.006997  -0.059982   0.005438
     9  H    0.036102   0.042161   0.004217  -0.003504  -0.145997  -0.006443
    10  C   -3.369058  -0.485228  -0.105280  -0.024656   0.093327   0.088907
    11  H   -0.021964  -0.030058  -0.002983   0.000551   0.106076   0.006014
    12  C    1.160347   1.099436   0.055377   0.054018  -3.104048   0.026860
    13  C   -1.844116  -0.323870   0.018834   0.015363   0.227119  -0.019763
    14  H   -0.146130  -0.001440   0.000151  -0.000277   0.017548   0.000266
    15  H   -0.103605  -0.006948   0.000861  -0.000587   0.004951  -0.000164
    16  H   -0.031991   0.028150  -0.000823   0.003114  -0.053354  -0.001463
    17  C   -0.300358  -0.029629  -0.020334   0.028538  -0.172308  -0.004264
    18  H   -0.025517  -0.000582  -0.000121   0.000201   0.054360  -0.003724
    19  H    0.005024   0.012294  -0.000333   0.002081  -0.051457  -0.004978
    20  H    0.018747  -0.000886   0.000365  -0.000987  -0.003183   0.003824
    21  C    0.388585   0.072934   0.012089  -0.027983   0.288613  -0.010430
    22  H    0.235128   0.069681  -0.001687  -0.008556   0.011878   0.004639
    23  H   -0.009465  -0.025728  -0.000306   0.001345   0.042328   0.001297
    24  H   -0.013926   0.030425   0.002241  -0.003405  -0.048922  -0.003165
    25  C   -3.865609  -2.778879  -0.116659   0.100517   1.188129  -0.000345
    26  H   -0.248670  -0.300803   0.025105  -0.006715   0.037934  -0.005242
    27  O    0.429225   0.011704   0.002452  -0.001429  -0.005140  -0.000110
    28  O    0.027442  -0.219693  -0.009546  -0.000718   0.051370  -0.001713
    29  H   -0.103175   0.020882   0.003663   0.000219  -0.020951  -0.000524
               7          8          9         10         11         12
     1  C    0.098950  -0.022361   0.036102  -3.369058  -0.021964   1.160347
     2  C    0.650117   0.049786   0.042161  -0.485228  -0.030058   1.099436
     3  H   -0.033658  -0.018313   0.004217  -0.105280  -0.002983   0.055377
     4  H    0.042522   0.006997  -0.003504  -0.024656   0.000551   0.054018
     5  C   -1.377748  -0.059982  -0.145997   0.093327   0.106076  -3.104048
     6  H    0.041478   0.005438  -0.006443   0.088907   0.006014   0.026860
     7  C    7.451089   0.375229   0.474335  -0.780650  -0.026240   0.978571
     8  H    0.375229   0.548426  -0.051514   0.015232   0.003565   0.019079
     9  H    0.474335  -0.051514   0.585366  -0.156907  -0.012272   0.151829
    10  C   -0.780650   0.015232  -0.156907  11.422185   0.359748  -3.328619
    11  H   -0.026240   0.003565  -0.012272   0.359748   0.562145  -0.104489
    12  C    0.978571   0.019079   0.151829  -3.328619  -0.104489  12.113164
    13  C   -0.691292  -0.040761  -0.019448  -0.180516  -0.048121   0.012319
    14  H   -0.013138  -0.000232  -0.000316   0.003286   0.004563  -0.018772
    15  H   -0.001004  -0.000906   0.000766   0.042263  -0.003169  -0.012157
    16  H    0.015413  -0.000365   0.000340  -0.095494  -0.004404   0.134385
    17  C   -0.212367   0.031607  -0.038398   0.345798  -0.013584  -0.453647
    18  H   -0.087093   0.002561   0.007502   0.098941  -0.002280  -0.166531
    19  H    0.020431   0.000207  -0.002155  -0.001199   0.006047  -0.057553
    20  H    0.019030  -0.000069  -0.000861  -0.063703  -0.012404  -0.017051
    21  C   -0.061192  -0.018488   0.021274  -0.098022  -0.002061  -0.551254
    22  H   -0.007415   0.001525   0.000793  -0.074314   0.003805  -0.158362
    23  H   -0.002134   0.000003  -0.000228  -0.013936  -0.000911  -0.062543
    24  H   -0.004923  -0.001135   0.000203   0.025086   0.000137  -0.036343
    25  C   -0.500023  -0.009810  -0.043866   2.128341   0.062505  -1.475772
    26  H   -0.065922  -0.012764  -0.002251  -0.019741  -0.008229   0.050675
    27  O   -0.060589  -0.011554  -0.002573  -0.065451  -0.001911   0.033124
    28  O   -0.028821  -0.003783   0.000683   0.037376  -0.002382  -0.033428
    29  H   -0.002178  -0.006244   0.000385   0.001732  -0.001982   0.033516
              13         14         15         16         17         18
     1  C   -1.844116  -0.146130  -0.103605  -0.031991  -0.300358  -0.025517
     2  C   -0.323870  -0.001440  -0.006948   0.028150  -0.029629  -0.000582
     3  H    0.018834   0.000151   0.000861  -0.000823  -0.020334  -0.000121
     4  H    0.015363  -0.000277  -0.000587   0.003114   0.028538   0.000201
     5  C    0.227119   0.017548   0.004951  -0.053354  -0.172308   0.054360
     6  H   -0.019763   0.000266  -0.000164  -0.001463  -0.004264  -0.003724
     7  C   -0.691292  -0.013138  -0.001004   0.015413  -0.212367  -0.087093
     8  H   -0.040761  -0.000232  -0.000906  -0.000365   0.031607   0.002561
     9  H   -0.019448  -0.000316   0.000766   0.000340  -0.038398   0.007502
    10  C   -0.180516   0.003286   0.042263  -0.095494   0.345798   0.098941
    11  H   -0.048121   0.004563  -0.003169  -0.004404  -0.013584  -0.002280
    12  C    0.012319  -0.018772  -0.012157   0.134385  -0.453647  -0.166531
    13  C    7.721520   0.494330   0.438371   0.418208   0.090029   0.007007
    14  H    0.494330   0.511298  -0.025995  -0.029029  -0.002440   0.000025
    15  H    0.438371  -0.025995   0.521761  -0.034032  -0.000109  -0.000193
    16  H    0.418208  -0.029029  -0.034032   0.561003   0.026735  -0.000105
    17  C    0.090029  -0.002440  -0.000109   0.026735   6.195081   0.454750
    18  H    0.007007   0.000025  -0.000193  -0.000105   0.454750   0.558147
    19  H   -0.000295  -0.000020  -0.000035   0.000701   0.447033  -0.030687
    20  H    0.001754  -0.000058   0.000168   0.001203   0.454903  -0.031609
    21  C   -0.065058   0.013780  -0.000690  -0.037981  -0.427430   0.016504
    22  H   -0.043723   0.001236   0.001280   0.000085   0.030772  -0.002722
    23  H   -0.001208   0.000578  -0.000422  -0.003767  -0.033183   0.002546
    24  H    0.004935   0.000086   0.000116  -0.001774  -0.043030   0.002937
    25  C    0.228466   0.006884   0.003576  -0.058321   0.063327   0.004028
    26  H    0.147069  -0.012585   0.005624   0.006005   0.000610   0.001177
    27  O   -0.122920   0.000142  -0.004323   0.004736  -0.002691   0.000679
    28  O   -0.117501   0.006715  -0.000110  -0.004464   0.001038   0.000075
    29  H    0.008530   0.002032  -0.001453   0.001483   0.002042   0.000244
              19         20         21         22         23         24
     1  C    0.005024   0.018747   0.388585   0.235128  -0.009465  -0.013926
     2  C    0.012294  -0.000886   0.072934   0.069681  -0.025728   0.030425
     3  H   -0.000333   0.000365   0.012089  -0.001687  -0.000306   0.002241
     4  H    0.002081  -0.000987  -0.027983  -0.008556   0.001345  -0.003405
     5  C   -0.051457  -0.003183   0.288613   0.011878   0.042328  -0.048922
     6  H   -0.004978   0.003824  -0.010430   0.004639   0.001297  -0.003165
     7  C    0.020431   0.019030  -0.061192  -0.007415  -0.002134  -0.004923
     8  H    0.000207  -0.000069  -0.018488   0.001525   0.000003  -0.001135
     9  H   -0.002155  -0.000861   0.021274   0.000793  -0.000228   0.000203
    10  C   -0.001199  -0.063703  -0.098022  -0.074314  -0.013936   0.025086
    11  H    0.006047  -0.012404  -0.002061   0.003805  -0.000911   0.000137
    12  C   -0.057553  -0.017051  -0.551254  -0.158362  -0.062543  -0.036343
    13  C   -0.000295   0.001754  -0.065058  -0.043723  -0.001208   0.004935
    14  H   -0.000020  -0.000058   0.013780   0.001236   0.000578   0.000086
    15  H   -0.000035   0.000168  -0.000690   0.001280  -0.000422   0.000116
    16  H    0.000701   0.001203  -0.037981   0.000085  -0.003767  -0.001774
    17  C    0.447033   0.454903  -0.427430   0.030772  -0.033183  -0.043030
    18  H   -0.030687  -0.031609   0.016504  -0.002722   0.002546   0.002937
    19  H    0.552654  -0.037496  -0.012623   0.005785  -0.005898   0.004550
    20  H   -0.037496   0.556008  -0.036525   0.002485   0.003374  -0.006466
    21  C   -0.012623  -0.036525   5.923441   0.494177   0.431802   0.460206
    22  H    0.005785   0.002485   0.494177   0.615234  -0.034494  -0.026071
    23  H   -0.005898   0.003374   0.431802  -0.034494   0.536284  -0.026339
    24  H    0.004550  -0.006466   0.460206  -0.026071  -0.026339   0.530201
    25  C   -0.002564  -0.007279  -0.297056  -0.195145   0.033093  -0.012407
    26  H   -0.002327   0.000718  -0.040991  -0.066458   0.000004   0.005706
    27  O    0.000115  -0.000058   0.000026  -0.005014  -0.000071   0.000304
    28  O   -0.000094   0.000171   0.011658   0.015775  -0.000504  -0.000689
    29  H   -0.000151   0.000126  -0.000598  -0.005706  -0.000274   0.000630
              25         26         27         28         29
     1  C   -3.865609  -0.248670   0.429225   0.027442  -0.103175
     2  C   -2.778879  -0.300803   0.011704  -0.219693   0.020882
     3  H   -0.116659   0.025105   0.002452  -0.009546   0.003663
     4  H    0.100517  -0.006715  -0.001429  -0.000718   0.000219
     5  C    1.188129   0.037934  -0.005140   0.051370  -0.020951
     6  H   -0.000345  -0.005242  -0.000110  -0.001713  -0.000524
     7  C   -0.500023  -0.065922  -0.060589  -0.028821  -0.002178
     8  H   -0.009810  -0.012764  -0.011554  -0.003783  -0.006244
     9  H   -0.043866  -0.002251  -0.002573   0.000683   0.000385
    10  C    2.128341  -0.019741  -0.065451   0.037376   0.001732
    11  H    0.062505  -0.008229  -0.001911  -0.002382  -0.001982
    12  C   -1.475772   0.050675   0.033124  -0.033428   0.033516
    13  C    0.228466   0.147069  -0.122920  -0.117501   0.008530
    14  H    0.006884  -0.012585   0.000142   0.006715   0.002032
    15  H    0.003576   0.005624  -0.004323  -0.000110  -0.001453
    16  H   -0.058321   0.006005   0.004736  -0.004464   0.001483
    17  C    0.063327   0.000610  -0.002691   0.001038   0.002042
    18  H    0.004028   0.001177   0.000679   0.000075   0.000244
    19  H   -0.002564  -0.002327   0.000115  -0.000094  -0.000151
    20  H   -0.007279   0.000718  -0.000058   0.000171   0.000126
    21  C   -0.297056  -0.040991   0.000026   0.011658  -0.000598
    22  H   -0.195145  -0.066458  -0.005014   0.015775  -0.005706
    23  H    0.033093   0.000004  -0.000071  -0.000504  -0.000274
    24  H   -0.012407   0.005706   0.000304  -0.000689   0.000630
    25  C   10.639940   0.616675  -0.111860   0.574266  -0.007608
    26  H    0.616675   0.859949   0.017221  -0.151478   0.035270
    27  O   -0.111860   0.017221   8.085694  -0.034700   0.035416
    28  O    0.574266  -0.151478  -0.034700   8.076704   0.205645
    29  H   -0.007608   0.035270   0.035416   0.205645   0.397095
          Atomic-Atomic Spin Densities.
               1          2          3          4          5          6
     1  C    0.375957   0.151468   0.008587  -0.012873  -0.003445  -0.003767
     2  C    0.151468   0.107239   0.003473  -0.007647   0.027597  -0.003463
     3  H    0.008587   0.003473   0.001285  -0.000550  -0.000262   0.000212
     4  H   -0.012873  -0.007647  -0.000550   0.001841  -0.004007   0.000308
     5  C   -0.003445   0.027597  -0.000262  -0.004007  -0.046606   0.007379
     6  H   -0.003767  -0.003463   0.000212   0.000308   0.007379  -0.001223
     7  C   -0.130882  -0.085437   0.001585   0.005960   0.059861  -0.004162
     8  H   -0.019085  -0.005621  -0.000475   0.000384  -0.000460   0.000017
     9  H   -0.012376  -0.004095   0.000072   0.000216   0.001511   0.000457
    10  C   -0.277199  -0.151426  -0.003405   0.006764   0.043586   0.005921
    11  H    0.000144  -0.000961   0.000029   0.000006   0.000020   0.000090
    12  C    0.124661   0.014975   0.000307   0.001540   0.017465  -0.005662
    13  C    0.102104   0.133090   0.000783  -0.003828  -0.039642  -0.001617
    14  H    0.007450   0.002549   0.000050  -0.000098  -0.000039  -0.000021
    15  H    0.005124  -0.000772  -0.000007   0.000008   0.000005   0.000003
    16  H   -0.000566  -0.004632  -0.000032   0.000154   0.003387   0.000076
    17  C   -0.032207  -0.009088  -0.001065   0.001295   0.000580  -0.000226
    18  H    0.001694   0.000170  -0.000022  -0.000001  -0.000544   0.000075
    19  H    0.002037   0.000551   0.000012   0.000006  -0.001043  -0.000459
    20  H   -0.000915  -0.000210  -0.000006   0.000020   0.000942   0.000016
    21  C    0.078283   0.026669   0.001008  -0.002173  -0.004898  -0.001650
    22  H    0.013408   0.009859   0.000379  -0.000660   0.001301  -0.000660
    23  H   -0.002813  -0.001807  -0.000016   0.000103   0.000222   0.000090
    24  H    0.002890   0.001661   0.000009  -0.000303   0.000084   0.000158
    25  C   -0.389202  -0.167379  -0.010539   0.011640  -0.058098   0.007265
    26  H   -0.009333  -0.028404  -0.000959   0.001806  -0.002465   0.000971
    27  O    0.076731   0.009072  -0.000210  -0.000033  -0.005002  -0.000216
    28  O   -0.015405  -0.007634   0.000542   0.000331   0.001001   0.000010
    29  H    0.001375  -0.000661  -0.000162   0.000238   0.000053  -0.000045
               7          8          9         10         11         12
     1  C   -0.130882  -0.019085  -0.012376  -0.277199   0.000144   0.124661
     2  C   -0.085437  -0.005621  -0.004095  -0.151426  -0.000961   0.014975
     3  H    0.001585  -0.000475   0.000072  -0.003405   0.000029   0.000307
     4  H    0.005960   0.000384   0.000216   0.006764   0.000006   0.001540
     5  C    0.059861  -0.000460   0.001511   0.043586   0.000020   0.017465
     6  H   -0.004162   0.000017   0.000457   0.005921   0.000090  -0.005662
     7  C   -0.016903   0.000833   0.007717   0.109429   0.004548  -0.060260
     8  H    0.000833  -0.000971   0.000575   0.014256   0.000049  -0.003229
     9  H    0.007717   0.000575   0.000410   0.011095   0.000644  -0.006746
    10  C    0.109429   0.014256   0.011095   0.437471   0.008064  -0.170076
    11  H    0.004548   0.000049   0.000644   0.008064  -0.000569  -0.003892
    12  C   -0.060260  -0.003229  -0.006746  -0.170076  -0.003892   0.083545
    13  C   -0.057909  -0.003208  -0.006833  -0.311669  -0.011436   0.085953
    14  H   -0.001160  -0.000101  -0.000090  -0.007080  -0.000172   0.001216
    15  H    0.000935   0.000047   0.000030   0.000739  -0.000295  -0.000046
    16  H    0.003250   0.000123   0.000193   0.015548   0.000620  -0.001644
    17  C    0.006490   0.001710  -0.000602   0.021097  -0.000280  -0.013586
    18  H    0.000275   0.000060  -0.000332  -0.002767  -0.000128   0.001425
    19  H   -0.000844  -0.000027  -0.000252  -0.003357  -0.000109  -0.000069
    20  H   -0.000473   0.000007   0.000072   0.001734   0.000092  -0.000797
    21  C   -0.024925  -0.001405  -0.003065  -0.100326  -0.002415   0.024691
    22  H   -0.008175  -0.000431  -0.000582  -0.026344  -0.000435   0.003267
    23  H    0.001743   0.000031   0.000184   0.004252   0.000161   0.001402
    24  H   -0.000035   0.000016  -0.000118  -0.001418  -0.000079  -0.001004
    25  C    0.176828   0.015218   0.010676   0.393138   0.004257  -0.085665
    26  H    0.017451   0.001176   0.000877   0.042719   0.000596  -0.006088
    27  O   -0.004517  -0.001817  -0.000971  -0.034082  -0.000417   0.006446
    28  O    0.000254  -0.000012   0.000042   0.000612  -0.000095  -0.000255
    29  H   -0.000279   0.000150  -0.000044  -0.003177  -0.000007   0.001215
              13         14         15         16         17         18
     1  C    0.102104   0.007450   0.005124  -0.000566  -0.032207   0.001694
     2  C    0.133090   0.002549  -0.000772  -0.004632  -0.009088   0.000170
     3  H    0.000783   0.000050  -0.000007  -0.000032  -0.001065  -0.000022
     4  H   -0.003828  -0.000098   0.000008   0.000154   0.001295  -0.000001
     5  C   -0.039642  -0.000039   0.000005   0.003387   0.000580  -0.000544
     6  H   -0.001617  -0.000021   0.000003   0.000076  -0.000226   0.000075
     7  C   -0.057909  -0.001160   0.000935   0.003250   0.006490   0.000275
     8  H   -0.003208  -0.000101   0.000047   0.000123   0.001710   0.000060
     9  H   -0.006833  -0.000090   0.000030   0.000193  -0.000602  -0.000332
    10  C   -0.311669  -0.007080   0.000739   0.015548   0.021097  -0.002767
    11  H   -0.011436  -0.000172  -0.000295   0.000620  -0.000280  -0.000128
    12  C    0.085953   0.001216  -0.000046  -0.001644  -0.013586   0.001425
    13  C    0.622341   0.004668  -0.005369  -0.033312  -0.007532   0.000744
    14  H    0.004668  -0.004322   0.000385  -0.000206  -0.000221   0.000013
    15  H   -0.005369   0.000385  -0.004601   0.000204   0.000321   0.000008
    16  H   -0.033312  -0.000206   0.000204   0.025859  -0.000600  -0.000002
    17  C   -0.007532  -0.000221   0.000321  -0.000600   0.017871   0.000390
    18  H    0.000744   0.000013   0.000008  -0.000002   0.000390  -0.000058
    19  H    0.001279   0.000012  -0.000013   0.000035   0.000605   0.000070
    20  H   -0.000607  -0.000009   0.000022  -0.000071   0.000081   0.000025
    21  C    0.064884   0.001125   0.000017  -0.005899  -0.007541   0.000192
    22  H    0.026780   0.000700   0.000002  -0.001651  -0.001548   0.000120
    23  H   -0.004264  -0.000098   0.000045   0.001312   0.000447  -0.000027
    24  H    0.000082   0.000021  -0.000026  -0.000425  -0.000969  -0.000027
    25  C   -0.346745  -0.007280  -0.000808   0.012196   0.021997  -0.001146
    26  H   -0.065949  -0.001820   0.000274   0.003654   0.001414  -0.000125
    27  O   -0.070782  -0.000936  -0.000213   0.002506   0.000637  -0.000053
    28  O    0.008673   0.000243  -0.000115  -0.000158   0.000112   0.000011
    29  H    0.001620  -0.000048   0.000114   0.000110   0.000080  -0.000004
              19         20         21         22         23         24
     1  C    0.002037  -0.000915   0.078283   0.013408  -0.002813   0.002890
     2  C    0.000551  -0.000210   0.026669   0.009859  -0.001807   0.001661
     3  H    0.000012  -0.000006   0.001008   0.000379  -0.000016   0.000009
     4  H    0.000006   0.000020  -0.002173  -0.000660   0.000103  -0.000303
     5  C   -0.001043   0.000942  -0.004898   0.001301   0.000222   0.000084
     6  H   -0.000459   0.000016  -0.001650  -0.000660   0.000090   0.000158
     7  C   -0.000844  -0.000473  -0.024925  -0.008175   0.001743  -0.000035
     8  H   -0.000027   0.000007  -0.001405  -0.000431   0.000031   0.000016
     9  H   -0.000252   0.000072  -0.003065  -0.000582   0.000184  -0.000118
    10  C   -0.003357   0.001734  -0.100326  -0.026344   0.004252  -0.001418
    11  H   -0.000109   0.000092  -0.002415  -0.000435   0.000161  -0.000079
    12  C   -0.000069  -0.000797   0.024691   0.003267   0.001402  -0.001004
    13  C    0.001279  -0.000607   0.064884   0.026780  -0.004264   0.000082
    14  H    0.000012  -0.000009   0.001125   0.000700  -0.000098   0.000021
    15  H   -0.000013   0.000022   0.000017   0.000002   0.000045  -0.000026
    16  H    0.000035  -0.000071  -0.005899  -0.001651   0.001312  -0.000425
    17  C    0.000605   0.000081  -0.007541  -0.001548   0.000447  -0.000969
    18  H    0.000070   0.000025   0.000192   0.000120  -0.000027  -0.000027
    19  H    0.001959  -0.000198   0.002495   0.000359  -0.000160   0.000018
    20  H   -0.000198   0.000051  -0.000678  -0.000147   0.000068   0.000054
    21  C    0.002495  -0.000678   0.035444   0.010878  -0.003717   0.001449
    22  H    0.000359  -0.000147   0.010878   0.004401  -0.000738   0.000280
    23  H   -0.000160   0.000068  -0.003717  -0.000738   0.000840  -0.000226
    24  H    0.000018   0.000054   0.001449   0.000280  -0.000226  -0.000205
    25  C   -0.001576   0.000805  -0.075473  -0.025359   0.003054  -0.001935
    26  H   -0.000209   0.000080  -0.012677  -0.005257   0.000851  -0.000533
    27  O    0.000023   0.000033  -0.001004  -0.000307   0.000063  -0.000029
    28  O    0.000003  -0.000002   0.000114  -0.000142  -0.000003  -0.000002
    29  H    0.000013  -0.000006  -0.000309   0.000052   0.000007  -0.000015
              25         26         27         28         29
     1  C   -0.389202  -0.009333   0.076731  -0.015405   0.001375
     2  C   -0.167379  -0.028404   0.009072  -0.007634  -0.000661
     3  H   -0.010539  -0.000959  -0.000210   0.000542  -0.000162
     4  H    0.011640   0.001806  -0.000033   0.000331   0.000238
     5  C   -0.058098  -0.002465  -0.005002   0.001001   0.000053
     6  H    0.007265   0.000971  -0.000216   0.000010  -0.000045
     7  C    0.176828   0.017451  -0.004517   0.000254  -0.000279
     8  H    0.015218   0.001176  -0.001817  -0.000012   0.000150
     9  H    0.010676   0.000877  -0.000971   0.000042  -0.000044
    10  C    0.393138   0.042719  -0.034082   0.000612  -0.003177
    11  H    0.004257   0.000596  -0.000417  -0.000095  -0.000007
    12  C   -0.085665  -0.006088   0.006446  -0.000255   0.001215
    13  C   -0.346745  -0.065949  -0.070782   0.008673   0.001620
    14  H   -0.007280  -0.001820  -0.000936   0.000243  -0.000048
    15  H   -0.000808   0.000274  -0.000213  -0.000115   0.000114
    16  H    0.012196   0.003654   0.002506  -0.000158   0.000110
    17  C    0.021997   0.001414   0.000637   0.000112   0.000080
    18  H   -0.001146  -0.000125  -0.000053   0.000011  -0.000004
    19  H   -0.001576  -0.000209   0.000023   0.000003   0.000013
    20  H    0.000805   0.000080   0.000033  -0.000002  -0.000006
    21  C   -0.075473  -0.012677  -0.001004   0.000114  -0.000309
    22  H   -0.025359  -0.005257  -0.000307  -0.000142   0.000052
    23  H    0.003054   0.000851   0.000063  -0.000003   0.000007
    24  H   -0.001935  -0.000533  -0.000029  -0.000002  -0.000015
    25  C    0.465347   0.050532  -0.027514   0.008729   0.001638
    26  H    0.050532   0.009665   0.000169   0.002067  -0.000656
    27  O   -0.027514   0.000169   0.894583   0.002986  -0.005647
    28  O    0.008729   0.002067   0.002986   0.003368   0.002324
    29  H    0.001638  -0.000656  -0.005647   0.002324  -0.001499
 Mulliken charges and spin densities:
               1          2
     1  C   -0.575282   0.041846
     2  C   -0.341865   0.009137
     3  H    0.174988   0.000622
     4  H    0.137869   0.000444
     5  C    0.197179  -0.001517
     6  H    0.183516  -0.000126
     7  C   -0.210778   0.001195
     8  H    0.198626  -0.002188
     9  H    0.160776  -0.001333
    10  C    0.200553   0.024099
    11  H    0.184289  -0.001970
    12  C   -0.342132   0.009090
    13  C   -0.315263   0.082299
    14  H    0.187513  -0.005269
    15  H    0.176164  -0.003983
    16  H    0.155808   0.020029
    17  C   -0.418490  -0.000336
    18  H    0.139478   0.000035
    19  H    0.152941   0.001161
    20  H    0.155759  -0.000016
    21  C   -0.446708  -0.000907
    22  H    0.135390  -0.000651
    23  H    0.168757   0.001008
    24  H    0.160830  -0.000629
    25  C   -0.166544  -0.015397
    26  H    0.134435  -0.000172
    27  O   -0.190443   0.839499
    28  O   -0.399297   0.007599
    29  H    0.401932  -0.003571
 Sum of Mulliken charges =  -0.00000   1.00000
 Mulliken charges and spin densities with hydrogens summed into heavy atoms:
               1          2
     1  C   -0.575282   0.041846
     2  C   -0.029008   0.010204
     5  C    0.380694  -0.001644
     7  C    0.148624  -0.002325
    10  C    0.384841   0.022129
    12  C   -0.342132   0.009090
    13  C    0.204221   0.093076
    17  C    0.029688   0.000844
    21  C    0.018270  -0.001179
    25  C   -0.032109  -0.015570
    27  O   -0.190443   0.839499
    28  O    0.002636   0.004029
 Electronic spatial extent (au):  <R**2>=           1850.7731
 Charge=             -0.0000 electrons
 Dipole moment (field-independent basis, Debye):
    X=              2.7760    Y=              1.2157    Z=              0.4283  Tot=              3.0606
 Quadrupole moment (field-independent basis, Debye-Ang):
   XX=            -80.7265   YY=            -73.7782   ZZ=            -76.1699
   XY=             -3.3906   XZ=              0.6591   YZ=              2.9275
 Traceless Quadrupole moment (field-independent basis, Debye-Ang):
   XX=             -3.8350   YY=              3.1134   ZZ=              0.7216
   XY=             -3.3906   XZ=              0.6591   YZ=              2.9275
 Octapole moment (field-independent basis, Debye-Ang**2):
  XXX=              1.2197  YYY=              6.8365  ZZZ=              1.3477  XYY=             -1.4834
  XXY=              7.8481  XXZ=             -7.7457  XZZ=              1.8684  YZZ=             -3.3261
  YYZ=             -1.7548  XYZ=             -8.4475
 Hexadecapole moment (field-independent basis, Debye-Ang**3):
 XXXX=          -1340.1675 YYYY=           -632.3056 ZZZZ=           -526.4450 XXXY=            -28.4776
 XXXZ=             37.0202 YYYX=             -7.6454 YYYZ=             -4.5291 ZZZX=             -9.4284
 ZZZY=             -0.6923 XXYY=           -334.2778 XXZZ=           -314.5065 YYZZ=           -195.3605
 XXYZ=             19.3201 YYXZ=              6.4999 ZZXY=              2.5308
 N-N= 8.098044888573D+02 E-N=-2.878484857586D+03  KE= 5.367838228500D+02
                          Isotropic Fermi Contact Couplings
        Atom                 a.u.       MegaHertz       Gauss      10(-4) cm-1
     1  C(13)             -0.02851     -32.04805     -11.43554     -10.69008
     2  C(13)              0.00390       4.38887       1.56606       1.46397
     3  H(1)               0.00023       1.03462       0.36918       0.34511
     4  H(1)               0.00016       0.69698       0.24870       0.23249
     5  C(13)             -0.00032      -0.36384      -0.12983      -0.12136
     6  H(1)              -0.00007      -0.30924      -0.11034      -0.10315
     7  C(13)             -0.00164      -1.84908      -0.65980      -0.61679
     8  H(1)               0.00029       1.27417       0.45465       0.42502
     9  H(1)              -0.00016      -0.72845      -0.25993      -0.24298
    10  C(13)              0.01783      20.04306       7.15186       6.68565
    11  H(1)              -0.00052      -2.31604      -0.82642      -0.77255
    12  C(13)             -0.00104      -1.16931      -0.41724      -0.39004
    13  C(13)              0.06887      77.42776      27.62815      25.82712
    14  H(1)              -0.00194      -8.66737      -3.09273      -2.89112
    15  H(1)              -0.00171      -7.66380      -2.73463      -2.55637
    16  H(1)               0.00728      32.53309      11.60861      10.85187
    17  C(13)              0.00120       1.34477       0.47985       0.44857
    18  H(1)               0.00000       0.01244       0.00444       0.00415
    19  H(1)               0.00050       2.22864       0.79523       0.74339
    20  H(1)               0.00000       0.00685       0.00244       0.00229
    21  C(13)              0.00099       1.11768       0.39882       0.37282
    22  H(1)              -0.00002      -0.08721      -0.03112      -0.02909
    23  H(1)               0.00001       0.06049       0.02158       0.02018
    24  H(1)              -0.00005      -0.20303      -0.07245      -0.06772
    25  C(13)              0.00116       1.30251       0.46477       0.43447
    26  H(1)              -0.00029      -1.31202      -0.46816      -0.43764
    27  O(17)              0.10251     -62.14334     -22.17429     -20.72879
    28  O(17)             -0.00003       0.01957       0.00698       0.00653
    29  H(1)               0.00014       0.62052       0.22142       0.20698
 --------------------------------------------------------
       Center         ----  Spin Dipole Couplings  ----
                      3XX-RR        3YY-RR        3ZZ-RR
 --------------------------------------------------------
     1   Atom       -0.010927      0.011634     -0.000707
     2   Atom       -0.003506      0.007361     -0.003855
     3   Atom       -0.002250      0.003927     -0.001677
     4   Atom       -0.001270      0.000454      0.000816
     5   Atom        0.002549     -0.000182     -0.002368
     6   Atom        0.001000      0.000362     -0.001363
     7   Atom        0.008196     -0.002050     -0.006146
     8   Atom        0.003302      0.004675     -0.007977
     9   Atom        0.003687     -0.001767     -0.001920
    10   Atom        0.060025     -0.032606     -0.027419
    11   Atom        0.009606     -0.003346     -0.006260
    12   Atom        0.005218     -0.000194     -0.005024
    13   Atom       -0.078408      0.069290      0.009118
    14   Atom        0.001154     -0.006626      0.005472
    15   Atom       -0.013742      0.020166     -0.006424
    16   Atom        0.000274     -0.005477      0.005203
    17   Atom        0.005383     -0.002749     -0.002634
    18   Atom        0.002555     -0.001505     -0.001049
    19   Atom        0.001525     -0.000779     -0.000746
    20   Atom        0.002198     -0.000910     -0.001289
    21   Atom        0.001376     -0.002095      0.000719
    22   Atom       -0.000199     -0.001826      0.002025
    23   Atom        0.001501     -0.001517      0.000016
    24   Atom        0.000728     -0.001004      0.000276
    25   Atom       -0.015293      0.010474      0.004819
    26   Atom       -0.005056     -0.002438      0.007494
    27   Atom       -0.664925      1.369612     -0.704687
    28   Atom       -0.014405      0.021858     -0.007453
    29   Atom       -0.002056      0.005367     -0.003312
 --------------------------------------------------------
                        XY            XZ            YZ
 --------------------------------------------------------
     1   Atom       -0.030772      0.021310      0.026434
     2   Atom       -0.006908      0.002528     -0.005072
     3   Atom       -0.001785      0.001157     -0.002442
     4   Atom       -0.001458      0.001552     -0.002292
     5   Atom       -0.003653      0.002851     -0.000849
     6   Atom       -0.002111      0.000778     -0.000580
     7   Atom       -0.001163      0.002350      0.004568
     8   Atom       -0.012781     -0.003522      0.005873
     9   Atom       -0.002574     -0.002497      0.001473
    10   Atom       -0.004503     -0.013043      0.001834
    11   Atom        0.007065     -0.003243     -0.002423
    12   Atom       -0.007688      0.005185     -0.003031
    13   Atom       -0.000708      0.000038      0.113268
    14   Atom       -0.005381     -0.010295      0.013236
    15   Atom        0.006366      0.002892      0.001147
    16   Atom        0.000351      0.012563      0.005733
    17   Atom       -0.000072      0.000540      0.000008
    18   Atom       -0.000518     -0.000553      0.000136
    19   Atom       -0.000519      0.000631     -0.000271
    20   Atom        0.000701      0.000462      0.000107
    21   Atom       -0.000413      0.003064     -0.000144
    22   Atom       -0.000843      0.002928     -0.000747
    23   Atom        0.000395      0.002230      0.000674
    24   Atom       -0.000426      0.001515     -0.000288
    25   Atom       -0.001097      0.004479     -0.018502
    26   Atom       -0.000418      0.001315     -0.004068
    27   Atom       -1.633757     -0.895552      1.600421
    28   Atom       -0.010395     -0.012456      0.015268
    29   Atom        0.015506     -0.012542     -0.014167
 --------------------------------------------------------


 ---------------------------------------------------------------------------------
              Anisotropic Spin Dipole Couplings in Principal Axis System
 ---------------------------------------------------------------------------------

       Atom             a.u.   MegaHertz   Gauss  10(-4) cm-1        Axes

              Baa    -0.0531    -7.128    -2.543    -2.378  0.6573  0.5308 -0.5350
     1 C(13)  Bbb     0.0160     2.148     0.767     0.717  0.6549 -0.0512  0.7539
              Bcc     0.0371     4.980     1.777     1.661 -0.3728  0.8460  0.3813
 
              Baa    -0.0069    -0.921    -0.329    -0.307  0.9052  0.4222 -0.0487
     2 C(13)  Bbb    -0.0058    -0.778    -0.278    -0.259 -0.0956  0.3140  0.9446
              Bcc     0.0127     1.699     0.606     0.567 -0.4141  0.8504 -0.3246
 
              Baa    -0.0032    -1.685    -0.601    -0.562  0.7624 -0.0307 -0.6463
     3 H(1)   Bbb    -0.0022    -1.200    -0.428    -0.400  0.5914  0.4385  0.6767
              Bcc     0.0054     2.885     1.030     0.962 -0.2626  0.8982 -0.3525
 
              Baa    -0.0022    -1.153    -0.411    -0.385  0.9222  0.2858 -0.2606
     4 H(1)   Bbb    -0.0017    -0.888    -0.317    -0.296 -0.0299  0.7246  0.6886
              Bcc     0.0038     2.040     0.728     0.681  0.3856 -0.6272  0.6767
 
              Baa    -0.0040    -0.530    -0.189    -0.177 -0.5318 -0.3409  0.7752
     5 C(13)  Bbb    -0.0021    -0.281    -0.100    -0.094  0.2868  0.7888  0.5436
              Bcc     0.0060     0.811     0.289     0.271  0.7969 -0.5114  0.3217
 
              Baa    -0.0016    -0.856    -0.306    -0.286 -0.4099 -0.1759  0.8950
     6 H(1)   Bbb    -0.0014    -0.760    -0.271    -0.254  0.5299  0.7528  0.3906
              Bcc     0.0030     1.617     0.577     0.539  0.7424 -0.6344  0.2153
 
              Baa    -0.0095    -1.273    -0.454    -0.425 -0.1458 -0.5342  0.8327
     7 C(13)  Bbb     0.0009     0.120     0.043     0.040 -0.0377  0.8441  0.5349
              Bcc     0.0086     1.153     0.411     0.385  0.9886 -0.0466  0.1432
 
              Baa    -0.0107    -5.731    -2.045    -1.912 -0.3043 -0.5489  0.7785
     8 H(1)   Bbb    -0.0077    -4.131    -1.474    -1.378  0.6897  0.4368  0.5776
              Bcc     0.0185     9.861     3.519     3.289 -0.6571  0.7127  0.2456
 
              Baa    -0.0033    -1.771    -0.632    -0.591  0.0144 -0.6757  0.7370
     9 H(1)   Bbb    -0.0025    -1.312    -0.468    -0.438  0.5037  0.6416  0.5785
              Bcc     0.0058     3.083     1.100     1.028  0.8638 -0.3629 -0.3496
 
              Baa    -0.0332    -4.454    -1.589    -1.486  0.0054  0.9565 -0.2917
    10 C(13)  Bbb    -0.0290    -3.888    -1.387    -1.297  0.1531  0.2875  0.9455
              Bcc     0.0622     8.342     2.977     2.783  0.9882 -0.0498 -0.1449
 
              Baa    -0.0077    -4.105    -1.465    -1.369 -0.0950  0.5979  0.7959
    11 H(1)   Bbb    -0.0058    -3.100    -1.106    -1.034 -0.4381  0.6928 -0.5728
              Bcc     0.0135     7.204     2.571     2.403  0.8939  0.4030 -0.1961
 
              Baa    -0.0072    -0.967    -0.345    -0.322 -0.4216 -0.0716  0.9039
    12 C(13)  Bbb    -0.0055    -0.736    -0.263    -0.245  0.4652  0.8386  0.2834
              Bcc     0.0127     1.702     0.607     0.568  0.7783 -0.5400  0.3203
 
              Baa    -0.0787   -10.562    -3.769    -3.523  0.8401  0.3322 -0.4288
    13 C(13)  Bbb    -0.0777   -10.426    -3.720    -3.478  0.5424 -0.5112  0.6667
              Bcc     0.1564    20.988     7.489     7.001 -0.0023  0.7927  0.6096
 
              Baa    -0.0152    -8.121    -2.898    -2.709 -0.0876  0.8188 -0.5673
    14 H(1)   Bbb    -0.0056    -2.977    -1.062    -0.993  0.8569  0.3524  0.3763
              Bcc     0.0208    11.098     3.960     3.702 -0.5080  0.4532  0.7325
 
              Baa    -0.0157    -8.355    -2.981    -2.787  0.9476 -0.1595 -0.2770
    15 H(1)   Bbb    -0.0058    -3.074    -1.097    -1.025  0.2623 -0.1068  0.9590
              Bcc     0.0214    11.428     4.078     3.812  0.1826  0.9814  0.0594
 
              Baa    -0.0120    -6.421    -2.291    -2.142 -0.6105 -0.5026  0.6121
    16 H(1)   Bbb    -0.0045    -2.406    -0.858    -0.802 -0.5166  0.8385  0.1733
              Bcc     0.0165     8.826     3.149     2.944  0.6004  0.2104  0.7715
 
              Baa    -0.0028    -0.369    -0.132    -0.123  0.0189  0.9880 -0.1533
    17 C(13)  Bbb    -0.0027    -0.358    -0.128    -0.119 -0.0647  0.1543  0.9859
              Bcc     0.0054     0.727     0.260     0.243  0.9977 -0.0088  0.0669
 
              Baa    -0.0016    -0.843    -0.301    -0.281  0.1042  0.9842 -0.1433
    18 H(1)   Bbb    -0.0011    -0.600    -0.214    -0.200  0.1646  0.1250  0.9784
              Bcc     0.0027     1.443     0.515     0.481  0.9808 -0.1255 -0.1490
 
              Baa    -0.0010    -0.553    -0.197    -0.184 -0.0397  0.6863  0.7262
    19 H(1)   Bbb    -0.0008    -0.415    -0.148    -0.139  0.3314  0.6947 -0.6384
              Bcc     0.0018     0.968     0.345     0.323  0.9427 -0.2153  0.2550
 
              Baa    -0.0013    -0.720    -0.257    -0.240 -0.1189 -0.0509  0.9916
    20 H(1)   Bbb    -0.0011    -0.566    -0.202    -0.189 -0.2135  0.9766  0.0245
              Bcc     0.0024     1.286     0.459     0.429  0.9697  0.2088  0.1270
 
              Baa    -0.0023    -0.302    -0.108    -0.101  0.4466  0.7888 -0.4223
    21 C(13)  Bbb    -0.0019    -0.255    -0.091    -0.085 -0.4978  0.6112  0.6153
              Bcc     0.0042     0.558     0.199     0.186  0.7434 -0.0646  0.6657
 
              Baa    -0.0024    -1.283    -0.458    -0.428  0.7299  0.5631 -0.3876
    22 H(1)   Bbb    -0.0018    -0.981    -0.350    -0.327 -0.3848  0.8071  0.4478
              Bcc     0.0042     2.264     0.808     0.755  0.5649 -0.1777  0.8058
 
              Baa    -0.0019    -1.025    -0.366    -0.342  0.3199  0.7180 -0.6182
    23 H(1)   Bbb    -0.0013    -0.691    -0.247    -0.231 -0.5135  0.6797  0.5237
              Bcc     0.0032     1.716     0.612     0.573  0.7962  0.1499  0.5862
 
              Baa    -0.0011    -0.600    -0.214    -0.200  0.4483  0.8374 -0.3127
    24 H(1)   Bbb    -0.0010    -0.530    -0.189    -0.177 -0.4870  0.5221  0.7001
              Bcc     0.0021     1.130     0.403     0.377  0.7496 -0.1616  0.6419
 
              Baa    -0.0169    -2.263    -0.807    -0.755  0.9045 -0.2135 -0.3691
    25 C(13)  Bbb    -0.0098    -1.320    -0.471    -0.440  0.4169  0.6243  0.6606
              Bcc     0.0267     3.583     1.278     1.195 -0.0894  0.7515 -0.6537
 
              Baa    -0.0052    -2.770    -0.989    -0.924  0.9946 -0.0027 -0.1040
    26 H(1)   Bbb    -0.0039    -2.075    -0.741    -0.692  0.0373  0.9424  0.3324
              Bcc     0.0091     4.846     1.729     1.616  0.0971 -0.3345  0.9374
 
              Baa    -1.5807   114.377    40.813    38.152  0.6429 -0.0582  0.7637
    27 O(17)  Bbb    -1.5689   113.522    40.508    37.867  0.6277  0.6114 -0.4818
              Bcc     3.1496  -227.899   -81.320   -76.019 -0.4389  0.7892  0.4297
 
              Baa    -0.0239     1.729     0.617     0.577  0.7834 -0.0292  0.6208
    28 O(17)  Bbb    -0.0090     0.651     0.232     0.217 -0.5451 -0.5120  0.6638
              Bcc     0.0329    -2.380    -0.849    -0.794 -0.2985  0.8585  0.4170
 
              Baa    -0.0153    -8.162    -2.912    -2.723  0.7587 -0.1320  0.6379
    29 H(1)   Bbb    -0.0134    -7.173    -2.560    -2.393 -0.3593  0.7320  0.5788
              Bcc     0.0287    15.335     5.472     5.115  0.5434  0.6683 -0.5080
 

 ---------------------------------------------------------------------------------

 Calling FoFJK, ICntrl=      2127 FMM=F ISym2X=0 I1Cent= 0 IOpClX= 1 NMat=1 NMatS=1 NMatT=0.
 ***** Axes restored to original set *****
 -------------------------------------------------------------------
 Center     Atomic                   Forces (Hartrees/Bohr)
 Number     Number              X              Y              Z
 -------------------------------------------------------------------
      1        6           0.001525767    0.000282520    0.002591889
      2        6          -0.000599217    0.000472723   -0.000033473
      3        1          -0.001400526   -0.002293842   -0.001242843
      4        1           0.000675023   -0.001067097    0.002697343
      5        6           0.000095163    0.000921276   -0.000250553
      6        1           0.002176240   -0.002567980    0.000154057
      7        6           0.000180204    0.000262323    0.000936738
      8        1          -0.002540234   -0.001277528   -0.001555086
      9        1           0.002055700   -0.000156427   -0.002398079
     10        6           0.000371145   -0.000539271    0.000029053
     11        1           0.000553101    0.002728492   -0.001683118
     12        6          -0.000649603   -0.000360054   -0.000331969
     13        6          -0.000091258   -0.000375489   -0.000458640
     14        1          -0.002505816    0.000110156    0.001120382
     15        1           0.000244413    0.002141276   -0.001699722
     16        1           0.001745065    0.000537251    0.002075415
     17        6          -0.000222638    0.000171111    0.000277919
     18        1           0.000551805   -0.000623310   -0.002685828
     19        1           0.001969291   -0.001481351    0.001293926
     20        1           0.000759226    0.002705041    0.000074348
     21        6           0.000180779    0.000066073   -0.000180306
     22        1          -0.002333520   -0.000541748    0.001600261
     23        1           0.000540587    0.002759059    0.000300730
     24        1           0.001803378   -0.001429623    0.001509980
     25        6           0.001007330   -0.000022837   -0.000734581
     26        1          -0.000253865    0.000930056    0.002718293
     27        8          -0.002966811   -0.000292197   -0.003518428
     28        8          -0.001131284   -0.001910853    0.003125577
     29        1          -0.001739446    0.000852250   -0.003733284
 -------------------------------------------------------------------
 Cartesian Forces:  Max     0.003733284 RMS     0.001542650

 GradGradGradGradGradGradGradGradGradGradGradGradGradGradGradGradGradGrad
 Berny optimization.
 FormGI is forming the generalized inverse of G from B-inverse, IUseBI=4.
 Internal  Forces:  Max     0.004601712 RMS     0.001182269
 Search for a local minimum.
 Step number   1 out of a maximum of  174
 All quantities printed in internal units (Hartrees-Bohrs-Radians)
 Mixed Optimization -- RFO/linear search
 Second derivative matrix not updated -- first step.
 ITU=  0
     Eigenvalues ---    0.00230   0.00274   0.00368   0.00456   0.00874
     Eigenvalues ---    0.01530   0.01628   0.02179   0.02747   0.02785
     Eigenvalues ---    0.02914   0.03191   0.03377   0.03567   0.04028
     Eigenvalues ---    0.04428   0.04710   0.04858   0.05182   0.05219
     Eigenvalues ---    0.05299   0.05607   0.05647   0.05671   0.05764
     Eigenvalues ---    0.05825   0.05855   0.06564   0.06693   0.06939
     Eigenvalues ---    0.07431   0.07617   0.08518   0.08848   0.09142
     Eigenvalues ---    0.09727   0.10350   0.12067   0.13161   0.16000
     Eigenvalues ---    0.16000   0.16000   0.16000   0.16000   0.16000
     Eigenvalues ---    0.16000   0.16000   0.16000   0.16000   0.16933
     Eigenvalues ---    0.19291   0.20960   0.21606   0.24413   0.24762
     Eigenvalues ---    0.25945   0.27336   0.27389   0.27851   0.29303
     Eigenvalues ---    0.29418   0.30035   0.34599   0.34617   0.34625
     Eigenvalues ---    0.34635   0.34672   0.34747   0.34757   0.34774
     Eigenvalues ---    0.34822   0.34890   0.35030   0.35059   0.35091
     Eigenvalues ---    0.35120   0.35290   0.35361   0.44833   0.51831
     Eigenvalues ---    0.54554
 RFO step:  Lambda=-8.11942813D-04 EMin= 2.30000000D-03
 Linear search not attempted -- first point.
 Iteration  1 RMS(Cart)=  0.00880434 RMS(Int)=  0.00001681
 Iteration  2 RMS(Cart)=  0.00002107 RMS(Int)=  0.00000159
 Iteration  3 RMS(Cart)=  0.00000000 RMS(Int)=  0.00000159
 Variable       Old X    -DE/DX   Delta X   Delta X   Delta X     New X
                                 (Linear)    (Quad)   (Total)
    R1        2.90528   0.00306   0.00000   0.01048   0.01048   2.91576
    R2        2.93493   0.00269   0.00000   0.00978   0.00978   2.94472
    R3        2.97643   0.00243   0.00000   0.00918   0.00918   2.98562
    R4        2.58061   0.00460   0.00000   0.00886   0.00886   2.58948
    R5        2.06071   0.00296   0.00000   0.00849   0.00849   2.06920
    R6        2.06211   0.00297   0.00000   0.00856   0.00856   2.07067
    R7        2.88512   0.00331   0.00000   0.01128   0.01128   2.89640
    R8        2.93182   0.00235   0.00000   0.00856   0.00856   2.94038
    R9        2.06087   0.00337   0.00000   0.00967   0.00967   2.07054
   R10        2.91183   0.00209   0.00000   0.00748   0.00748   2.91930
   R11        2.94254   0.00222   0.00000   0.00787   0.00787   2.95041
   R12        2.05854   0.00323   0.00000   0.00924   0.00924   2.06778
   R13        2.05093   0.00314   0.00000   0.00886   0.00886   2.05979
   R14        2.92341   0.00213   0.00000   0.00779   0.00779   2.93120
   R15        2.06043   0.00325   0.00000   0.00933   0.00933   2.06976
   R16        2.95389   0.00231   0.00000   0.00882   0.00882   2.96271
   R17        2.89140   0.00331   0.00000   0.01122   0.01122   2.90262
   R18        2.87894   0.00334   0.00000   0.01109   0.01109   2.89003
   R19        2.05626   0.00274   0.00000   0.00781   0.00781   2.06407
   R20        2.05528   0.00274   0.00000   0.00780   0.00780   2.06307
   R21        2.05480   0.00276   0.00000   0.00783   0.00783   2.06263
   R22        2.05580   0.00280   0.00000   0.00796   0.00796   2.06376
   R23        2.06271   0.00278   0.00000   0.00800   0.00800   2.07071
   R24        2.06289   0.00280   0.00000   0.00808   0.00808   2.07096
   R25        2.05206   0.00287   0.00000   0.00811   0.00811   2.06017
   R26        2.06331   0.00283   0.00000   0.00815   0.00815   2.07145
   R27        2.06301   0.00274   0.00000   0.00790   0.00790   2.07092
   R28        2.05966   0.00286   0.00000   0.00820   0.00820   2.06785
   R29        2.65470   0.00311   0.00000   0.00693   0.00693   2.66163
   R30        1.82230   0.00414   0.00000   0.00757   0.00757   1.82987
    A1        1.95408   0.00004   0.00000   0.00201   0.00201   1.95609
    A2        1.95738   0.00002   0.00000   0.00001   0.00000   1.95738
    A3        1.89606  -0.00006   0.00000  -0.00180  -0.00181   1.89425
    A4        1.92193   0.00014   0.00000   0.00322   0.00321   1.92514
    A5        1.79053   0.00003   0.00000  -0.00004  -0.00003   1.79050
    A6        1.93702  -0.00017   0.00000  -0.00357  -0.00357   1.93345
    A7        1.86431  -0.00008   0.00000  -0.00121  -0.00121   1.86309
    A8        1.90176   0.00011   0.00000   0.00036   0.00036   1.90212
    A9        1.87501  -0.00004   0.00000  -0.00084  -0.00084   1.87417
   A10        1.92707   0.00002   0.00000   0.00065   0.00064   1.92772
   A11        1.90125   0.00010   0.00000   0.00107   0.00107   1.90232
   A12        1.98966  -0.00010   0.00000  -0.00015  -0.00015   1.98951
   A13        1.94165  -0.00007   0.00000  -0.00129  -0.00129   1.94036
   A14        1.89141  -0.00001   0.00000   0.00019   0.00019   1.89160
   A15        1.95302   0.00013   0.00000   0.00091   0.00091   1.95393
   A16        2.06511  -0.00002   0.00000   0.00021   0.00021   2.06532
   A17        2.04230  -0.00004   0.00000   0.00019   0.00019   2.04249
   A18        1.53479   0.00005   0.00000   0.00021   0.00021   1.53501
   A19        2.04202   0.00002   0.00000   0.00047   0.00047   2.04250
   A20        1.98629   0.00013   0.00000   0.00166   0.00166   1.98795
   A21        1.50491  -0.00002   0.00000  -0.00022  -0.00022   1.50468
   A22        1.89606  -0.00019   0.00000  -0.00270  -0.00270   1.89336
   A23        2.03933   0.00004   0.00000   0.00045   0.00045   2.03978
   A24        1.97375   0.00009   0.00000   0.00118   0.00118   1.97493
   A25        1.86032   0.00001   0.00000  -0.00026  -0.00026   1.86006
   A26        1.91952  -0.00009   0.00000  -0.00091  -0.00091   1.91861
   A27        1.99803   0.00008   0.00000   0.00137   0.00137   1.99940
   A28        2.07235  -0.00001   0.00000  -0.00029  -0.00029   2.07207
   A29        1.52728   0.00001   0.00000  -0.00018  -0.00018   1.52710
   A30        2.05400   0.00003   0.00000   0.00044   0.00044   2.05444
   A31        1.48556  -0.00010   0.00000  -0.00061  -0.00061   1.48495
   A32        1.95418   0.00020   0.00000   0.00198   0.00198   1.95616
   A33        2.07981  -0.00004   0.00000  -0.00125  -0.00125   2.07856
   A34        1.92075   0.00007   0.00000   0.00008   0.00009   1.92083
   A35        2.13257   0.00014   0.00000   0.00176   0.00176   2.13433
   A36        1.86843  -0.00021   0.00000  -0.00145  -0.00145   1.86699
   A37        1.91993   0.00016   0.00000   0.00106   0.00106   1.92099
   A38        1.92176   0.00009   0.00000   0.00052   0.00052   1.92228
   A39        1.88938   0.00025   0.00000   0.00154   0.00154   1.89092
   A40        1.91442  -0.00013   0.00000  -0.00076  -0.00076   1.91366
   A41        1.90874  -0.00019   0.00000  -0.00108  -0.00108   1.90765
   A42        1.90936  -0.00018   0.00000  -0.00128  -0.00128   1.90809
   A43        1.97899   0.00030   0.00000   0.00162   0.00162   1.98061
   A44        1.91974   0.00011   0.00000   0.00076   0.00076   1.92049
   A45        1.92308   0.00017   0.00000   0.00121   0.00121   1.92429
   A46        1.87952  -0.00025   0.00000  -0.00186  -0.00186   1.87766
   A47        1.87880  -0.00027   0.00000  -0.00177  -0.00177   1.87703
   A48        1.88049  -0.00009   0.00000  -0.00015  -0.00015   1.88034
   A49        1.99693   0.00021   0.00000   0.00102   0.00102   1.99795
   A50        1.93004   0.00011   0.00000   0.00120   0.00120   1.93123
   A51        1.90817   0.00010   0.00000   0.00037   0.00037   1.90853
   A52        1.88300  -0.00013   0.00000  -0.00040  -0.00040   1.88260
   A53        1.86983  -0.00027   0.00000  -0.00261  -0.00261   1.86722
   A54        1.87094  -0.00004   0.00000   0.00027   0.00026   1.87120
   A55        1.97536   0.00004   0.00000  -0.00004  -0.00003   1.97533
   A56        1.87362  -0.00005   0.00000   0.00139   0.00139   1.87501
   A57        1.91901   0.00032   0.00000   0.00159   0.00159   1.92060
   A58        1.88862   0.00015   0.00000   0.00248   0.00247   1.89109
   A59        1.95331  -0.00035   0.00000  -0.00287  -0.00287   1.95044
   A60        1.84736  -0.00012   0.00000  -0.00252  -0.00252   1.84484
   A61        1.85955   0.00127   0.00000   0.00791   0.00791   1.86746
    D1       -3.10095   0.00020   0.00000   0.00591   0.00591  -3.09503
    D2       -0.83290   0.00012   0.00000   0.00473   0.00473  -0.82817
    D3        1.52559   0.00016   0.00000   0.00578   0.00578   1.53137
    D4        1.01154  -0.00004   0.00000   0.00010   0.00010   1.01164
    D5       -3.00360  -0.00011   0.00000  -0.00108  -0.00108  -3.00468
    D6       -0.64511  -0.00008   0.00000  -0.00003  -0.00003  -0.64514
    D7       -1.13601   0.00021   0.00000   0.00590   0.00590  -1.13011
    D8        1.13204   0.00014   0.00000   0.00471   0.00471   1.13676
    D9       -2.79265   0.00017   0.00000   0.00577   0.00577  -2.78688
   D10       -3.11649  -0.00005   0.00000   0.00388   0.00387  -3.11262
   D11        1.05479  -0.00006   0.00000   0.00380   0.00380   1.05858
   D12       -1.03177  -0.00004   0.00000   0.00411   0.00411  -1.02766
   D13       -0.92617   0.00011   0.00000   0.00780   0.00780  -0.91837
   D14       -3.03808   0.00010   0.00000   0.00773   0.00773  -3.03035
   D15        1.15855   0.00012   0.00000   0.00804   0.00804   1.16659
   D16        1.13684  -0.00001   0.00000   0.00510   0.00510   1.14194
   D17       -0.97507  -0.00002   0.00000   0.00503   0.00503  -0.97005
   D18       -3.06163   0.00000   0.00000   0.00533   0.00533  -3.05629
   D19       -0.27262   0.00005   0.00000   0.00080   0.00080  -0.27182
   D20        1.81018   0.00023   0.00000   0.00478   0.00478   1.81496
   D21       -2.47124   0.00023   0.00000   0.00337   0.00337  -2.46787
   D22       -2.46106  -0.00013   0.00000  -0.00428  -0.00428  -2.46534
   D23       -0.37826   0.00005   0.00000  -0.00030  -0.00030  -0.37856
   D24        1.62350   0.00005   0.00000  -0.00171  -0.00171   1.62179
   D25        1.85166  -0.00014   0.00000  -0.00407  -0.00407   1.84759
   D26       -2.34873   0.00004   0.00000  -0.00009  -0.00009  -2.34882
   D27       -0.34697   0.00004   0.00000  -0.00150  -0.00150  -0.34847
   D28       -1.13332   0.00002   0.00000   0.00060   0.00060  -1.13272
   D29        1.16562  -0.00007   0.00000   0.00002   0.00002   1.16564
   D30        2.82916   0.00003   0.00000   0.00069   0.00069   2.82984
   D31        0.90905  -0.00000   0.00000  -0.00029  -0.00029   0.90876
   D32       -3.07519  -0.00009   0.00000  -0.00087  -0.00087  -3.07606
   D33       -1.41166   0.00000   0.00000  -0.00020  -0.00020  -1.41186
   D34        3.05584   0.00006   0.00000   0.00151   0.00151   3.05735
   D35       -0.92841  -0.00003   0.00000   0.00094   0.00094  -0.92747
   D36        0.73513   0.00007   0.00000   0.00160   0.00160   0.73673
   D37       -1.87787  -0.00007   0.00000  -0.00115  -0.00115  -1.87902
   D38        2.33116  -0.00014   0.00000  -0.00452  -0.00452   2.32664
   D39        0.30232   0.00011   0.00000  -0.00134  -0.00134   0.30098
   D40        2.39193  -0.00000   0.00000   0.00017   0.00017   2.39210
   D41        0.31778  -0.00007   0.00000  -0.00320  -0.00320   0.31457
   D42       -1.71106   0.00018   0.00000  -0.00002  -0.00002  -1.71108
   D43        0.23115  -0.00003   0.00000  -0.00139  -0.00139   0.22976
   D44       -1.84301  -0.00010   0.00000  -0.00476  -0.00476  -1.84777
   D45        2.41134   0.00016   0.00000  -0.00158  -0.00158   2.40976
   D46       -0.57741   0.00003   0.00000  -0.00034  -0.00034  -0.57775
   D47       -2.81286   0.00017   0.00000   0.00154   0.00154  -2.81131
   D48        1.48755   0.00007   0.00000   0.00015   0.00015   1.48770
   D49        1.65293  -0.00009   0.00000  -0.00180  -0.00180   1.65113
   D50       -0.58251   0.00005   0.00000   0.00008   0.00008  -0.58243
   D51       -2.56528  -0.00005   0.00000  -0.00132  -0.00132  -2.56660
   D52       -2.53941  -0.00012   0.00000  -0.00140  -0.00140  -2.54081
   D53        1.50833   0.00002   0.00000   0.00049   0.00049   1.50881
   D54       -0.47445  -0.00008   0.00000  -0.00091  -0.00091  -0.47536
   D55       -1.43233   0.00003   0.00000   0.00037   0.00037  -1.43196
   D56        2.93678  -0.00002   0.00000   0.00041   0.00041   2.93719
   D57        0.73837   0.00012   0.00000   0.00171   0.00171   0.74008
   D58        2.58113   0.00005   0.00000   0.00118   0.00118   2.58231
   D59        0.66706  -0.00000   0.00000   0.00122   0.00122   0.66828
   D60       -1.53135   0.00014   0.00000   0.00252   0.00252  -1.52883
   D61        0.46990   0.00006   0.00000   0.00076   0.00076   0.47066
   D62       -1.44418   0.00001   0.00000   0.00081   0.00081  -1.44337
   D63        2.64060   0.00015   0.00000   0.00210   0.00211   2.64270
   D64       -1.53138  -0.00002   0.00000  -0.00060  -0.00060  -1.53198
   D65        2.57454   0.00010   0.00000   0.00109   0.00109   2.57563
   D66        0.47263   0.00007   0.00000   0.00076   0.00076   0.47338
   D67        0.53611  -0.00000   0.00000  -0.00009  -0.00009   0.53603
   D68       -1.64115   0.00012   0.00000   0.00160   0.00160  -1.63955
   D69        2.54012   0.00008   0.00000   0.00127   0.00127   2.54139
   D70        2.75678  -0.00016   0.00000  -0.00245  -0.00246   2.75433
   D71        0.57952  -0.00004   0.00000  -0.00077  -0.00077   0.57875
   D72       -1.52240  -0.00008   0.00000  -0.00110  -0.00110  -1.52349
   D73        1.40134  -0.00003   0.00000  -0.00096  -0.00096   1.40039
   D74       -2.93369   0.00015   0.00000   0.00094   0.00094  -2.93276
   D75       -0.72114   0.00005   0.00000   0.00048   0.00048  -0.72066
   D76       -0.46804  -0.00005   0.00000  -0.00071  -0.00071  -0.46875
   D77        1.48011   0.00013   0.00000   0.00118   0.00118   1.48129
   D78       -2.59052   0.00002   0.00000   0.00072   0.00072  -2.58980
   D79       -2.58641  -0.00005   0.00000  -0.00039  -0.00039  -2.58680
   D80       -0.63826   0.00013   0.00000   0.00150   0.00150  -0.63676
   D81        1.57429   0.00003   0.00000   0.00104   0.00104   1.57533
   D82        0.83940   0.00002   0.00000   0.00136   0.00136   0.84076
   D83       -1.26614   0.00006   0.00000   0.00210   0.00210  -1.26403
   D84        2.94642  -0.00000   0.00000   0.00107   0.00107   2.94749
   D85       -0.78091   0.00002   0.00000   0.00126   0.00126  -0.77965
   D86       -2.88644   0.00006   0.00000   0.00200   0.00200  -2.88444
   D87        1.32611   0.00001   0.00000   0.00097   0.00097   1.32708
   D88       -3.13426  -0.00005   0.00000   0.00005   0.00005  -3.13421
   D89        1.04339  -0.00001   0.00000   0.00079   0.00079   1.04418
   D90       -1.02724  -0.00007   0.00000  -0.00025  -0.00025  -1.02749
   D91       -0.85618   0.00011   0.00000   0.00262   0.00262  -0.85356
   D92       -2.98653   0.00005   0.00000   0.00147   0.00147  -2.98505
   D93        1.24063  -0.00002   0.00000   0.00021   0.00022   1.24085
   D94        0.95292   0.00004   0.00000   0.00207   0.00207   0.95499
   D95       -1.17742  -0.00002   0.00000   0.00092   0.00092  -1.17649
   D96        3.04974  -0.00009   0.00000  -0.00034  -0.00034   3.04940
   D97       -3.09477   0.00006   0.00000   0.00224   0.00224  -3.09253
   D98        1.05808  -0.00000   0.00000   0.00109   0.00109   1.05917
   D99       -0.99795  -0.00008   0.00000  -0.00016  -0.00017  -0.99812
   D100       0.31442   0.00018   0.00000   0.00980   0.00980   0.32422
   D101      -1.89666   0.00014   0.00000   0.01077   0.01077  -1.88589
   D102       2.33284   0.00022   0.00000   0.01084   0.01084   2.34368
         Item               Value     Threshold  Converged?
 Maximum Force            0.004602     0.000450     NO 
 RMS     Force            0.001182     0.000300     NO 
 Maximum Displacement     0.036692     0.001800     NO 
 RMS     Displacement     0.008809     0.001200     NO 
 Predicted change in Energy=-4.074170D-04
 GradGradGradGradGradGradGradGradGradGradGradGradGradGradGradGradGradGrad

                          Input orientation:                          
 ---------------------------------------------------------------------
 Center     Atomic      Atomic             Coordinates (Angstroms)
 Number     Number       Type             X           Y           Z
 ---------------------------------------------------------------------
      1          6           0       -0.975092    0.664644   -0.267110
      2          6           0       -0.237348   -1.688105    0.611906
      3          1           0       -0.732247   -2.528041    0.113355
      4          1           0        0.022159   -2.028175    1.620707
      5          6           0        1.027708   -1.318961   -0.170754
      6          1           0        1.760823   -2.132831   -0.144691
      7          6           0        0.603306   -0.758227   -1.546238
      8          1           0       -0.301676   -1.177439   -1.996337
      9          1           0        1.397819   -0.770431   -2.292351
     10          6           0        0.460712    0.609915   -0.829409
     11          1           0        0.676142    1.524205   -1.392682
     12          6           0        1.541382    0.110412    0.190710
     13          6           0       -1.280330    2.025454    0.428058
     14          1           0       -2.292375    2.017716    0.838830
     15          1           0       -1.180992    2.843800   -0.287706
     16          1           0       -0.563008    2.165547    1.238726
     17          6           0        2.949784    0.374778   -0.362299
     18          1           0        3.062476    0.102739   -1.413947
     19          1           0        3.690554   -0.196297    0.208533
     20          1           0        3.201531    1.437116   -0.267040
     21          6           0        1.547147    0.550153    1.655452
     22          1           0        0.611278    0.369969    2.184799
     23          1           0        1.779671    1.618224    1.737529
     24          1           0        2.330127    0.005417    2.195047
     25          6           0       -1.275115   -0.533606    0.717943
     26          1           0       -1.244921   -0.135722    1.736855
     27          8           0       -1.854714    0.662100   -1.317803
     28          8           0       -2.591833   -0.996293    0.528287
     29          1           0       -2.882007   -0.676890   -0.338570
 ---------------------------------------------------------------------
                    Distance matrix (angstroms):
                    1          2          3          4          5
     1  C    0.000000
     2  C    2.617702   0.000000
     3  H    3.224433   1.094975   0.000000
     4  H    3.436515   1.095751   1.758154   0.000000
     5  C    2.820493   1.532708   2.154074   2.173350   0.000000
     6  H    3.914854   2.182409   2.537356   2.480027   1.095683
     7  C    2.480338   2.495788   2.769511   3.461220   1.544828
     8  H    2.614764   2.658543   2.541715   3.729830   2.262751
     9  H    3.433912   3.456965   3.662485   4.334326   2.222395
    10  C    1.542955   2.800996   3.486936   3.626971   2.115626
    11  H    2.175391   3.895096   4.546691   4.703999   3.114529
    12  C    2.617138   2.564362   3.483792   2.987723   1.561289
    13  C    1.558278   3.861623   4.597146   4.421628   4.107399
    14  H    2.188411   4.243553   4.860476   4.726270   4.814107
    15  H    2.188958   4.715711   5.405451   5.368962   4.713874
    16  H    2.165655   3.917856   4.829583   4.251545   4.081520
    17  C    3.936716   3.919486   4.712744   4.275217   2.569010
    18  H    4.234729   4.266151   4.863494   4.795148   2.776155
    19  H    4.768198   4.220974   5.000726   4.336720   2.914615
    20  H    4.247457   4.729212   5.598373   5.067567   3.511514
    21  C    3.173490   3.046836   4.129041   2.995759   2.664288
    22  H    2.935176   2.725772   3.807152   2.533052   2.928230
    23  H    3.537882   4.033263   5.112650   4.049533   3.582464
    24  H    4.173879   3.459232   4.486645   3.129229   3.007871
    25  C    1.579920   1.555980   2.153603   2.175233   2.590282
    26  H    2.174688   2.165781   2.936287   2.280430   3.194350
    27  O    1.370291   3.444287   3.672212   4.403984   3.680853
    28  O    2.450555   2.455442   2.444684   3.015148   3.700520
    29  H    2.332626   2.986667   2.872710   3.754852   3.965639
                    6          7          8          9         10
     6  H    0.000000
     7  C    2.278972   0.000000
     8  H    2.931768   1.094221   0.000000
     9  H    2.569114   1.089993   1.772446   0.000000
    10  C    3.111556   1.551126   2.266626   2.218946   0.000000
    11  H    4.013468   2.288751   2.935883   2.568185   1.095268
    12  C    2.278769   2.156736   3.136654   2.638576   1.567798
    13  C    5.183434   3.898052   4.134487   4.731815   2.572198
    14  H    5.884111   4.666839   4.712757   5.585301   3.513462
    15  H    5.782870   4.212152   4.456791   4.871502   2.824691
    16  H    5.078394   4.202948   4.659344   4.993327   2.783015
    17  C    2.783718   2.862057   3.956191   2.728589   2.543415
    18  H    2.881507   2.608885   3.646306   2.074873   2.714422
    19  H    2.756592   3.595287   4.664975   3.441029   3.487002
    20  H    3.851640   3.634096   4.700939   3.496930   2.917637
    21  C    3.237989   3.585180   4.442779   4.165499   2.712645
    22  H    3.607213   3.897888   4.550809   4.686580   3.027490
    23  H    4.196847   4.220721   5.107788   4.700151   3.057043
    24  H    3.220340   4.190737   5.088540   4.648428   3.606586
    25  C    3.538160   2.950498   2.954560   4.032683   2.591339
    26  H    4.069786   3.818659   3.988936   4.860188   3.170311
    27  O    4.718044   2.848048   2.501248   3.685222   2.366950
    28  O    4.548651   3.816968   3.413409   4.891251   3.706922
    29  H    4.869622   3.689510   3.107548   4.705627   3.615323
                   11         12         13         14         15
    11  H    0.000000
    12  C    2.292287   0.000000
    13  C    2.719214   3.418447   0.000000
    14  H    3.746370   4.330769   1.092258   0.000000
    15  H    2.532045   3.887366   1.091731   1.785125   0.000000
    16  H    2.978442   3.122559   1.091494   1.781145   1.780991
    17  C    2.748148   1.536002   4.609041   5.623360   4.812997
    18  H    2.777698   2.211043   5.094093   6.116909   5.175796
    19  H    3.822394   2.171021   5.449226   6.410505   5.763715
    20  H    2.766269   2.173884   4.573443   5.634097   4.602793
    21  C    3.316405   1.529338   3.417256   4.190768   4.059486
    22  H    3.759633   2.215594   3.066749   3.599708   3.930058
    23  H    3.320367   2.173230   3.353231   4.189130   3.790665
    24  H    4.232515   2.156505   4.498689   5.220746   5.152518
    25  C    3.535071   2.936901   2.575431   2.749305   3.525204
    26  H    4.029868   3.196034   2.526833   2.557519   3.602844
    27  O    2.674708   3.756786   2.288379   2.584629   2.504958
    28  O    4.552218   4.292111   3.295609   3.044727   4.171646
    29  H    4.314672   4.523975   3.233535   2.999140   3.910408
                   16         17         18         19         20
    16  H    0.000000
    17  C    4.255565   0.000000
    18  H    4.943277   1.092094   0.000000
    19  H    4.973168   1.095772   1.765318   0.000000
    20  H    4.119429   1.095907   1.765020   1.770127   0.000000
    21  C    2.689965   2.463628   3.452189   2.691646   2.686943
    22  H    2.344803   3.457794   4.362426   3.702463   3.722866
    23  H    2.456931   2.706400   3.724794   3.046603   2.464302
    24  H    3.735096   2.657145   3.683836   2.416132   2.978419
    25  C    2.839672   4.454419   4.874894   5.003114   4.989418
    26  H    2.451321   4.718326   5.342105   5.167045   5.124485
    27  O    3.234918   4.907010   4.949837   5.815200   5.222104
    28  O    3.823360   5.777758   6.078762   6.341185   6.333805
    29  H    3.993127   5.925905   6.091070   6.612779   6.440774
                   21         22         23         24         25
    21  C    0.000000
    22  H    1.090196   0.000000
    23  H    1.096166   1.767296   0.000000
    24  H    1.095882   1.757113   1.764503   0.000000
    25  C    3.165220   2.554719   3.873195   3.933211   0.000000
    26  H    2.876229   1.975310   3.496353   3.607052   1.094259
    27  O    4.519451   4.293562   4.843344   5.503112   2.431031
    28  O    4.559951   3.856245   5.235266   5.292183   1.408473
    29  H    5.009906   4.434675   5.595442   5.835331   1.928432
                   26         27         28         29
    26  H    0.000000
    27  O    3.215478   0.000000
    28  O    2.003844   2.588756   0.000000
    29  H    2.698203   1.951184   0.968328   0.000000
 Stoichiometry    C10H17O2(2)
 Framework group  C1[X(C10H17O2)]
 Deg. of freedom    81
 Full point group                 C1      NOp   1
 Largest Abelian subgroup         C1      NOp   1
 Largest concise Abelian subgroup C1      NOp   1
                         Standard orientation:                         
 ---------------------------------------------------------------------
 Center     Atomic      Atomic             Coordinates (Angstroms)
 Number     Number       Type             X           Y           Z
 ---------------------------------------------------------------------
      1          6           0       -0.974433    0.665884   -0.264264
      2          6           0       -0.236621   -1.689914    0.606492
      3          1           0       -0.731974   -2.528095    0.105444
      4          1           0        0.023417   -2.033384    1.614004
      5          6           0        1.028045   -1.318410   -0.175684
      6          1           0        1.761019   -2.132501   -0.152759
      7          6           0        0.602938   -0.753028   -1.549046
      8          1           0       -0.302389   -1.170570   -2.000002
      9          1           0        1.397009   -0.762901   -2.295664
     10          6           0        0.461029    0.612752   -0.827590
     11          1           0        0.676301    1.528868   -1.387948
     12          6           0        1.542205    0.109657    0.190225
     13          6           0       -1.279001    2.024432    0.435603
     14          1           0       -2.290804    2.015521    0.846945
     15          1           0       -1.179929    2.845134   -0.277496
     16          1           0       -0.561174    2.161695    1.246308
     17          6           0        2.950330    0.375593   -0.362734
     18          1           0        3.062350    0.107029   -1.415347
     19          1           0        3.691329   -0.197516    0.205759
     20          1           0        3.202337    1.437560   -0.264093
     21          6           0        1.548918    0.544526    1.656416
     22          1           0        0.613327    0.362761    2.185715
     23          1           0        1.781694    1.612274    1.741906
     24          1           0        2.332112   -0.002149    2.193736
     25          6           0       -1.274104   -0.535577    0.716979
     26          1           0       -1.243233   -0.141088    1.737189
     27          8           0       -1.854676    0.666997   -1.314440
     28          8           0       -2.591022   -0.997382    0.526563
     29          1           0       -2.881646   -0.675045   -0.339056
 ---------------------------------------------------------------------
 Rotational constants (GHZ):           1.4567476           0.8260366           0.7710444
 Standard basis: 6-31++G(d,p) (6D, 7F)
 There are   330 symmetry adapted cartesian basis functions of A   symmetry.
 There are   330 symmetry adapted basis functions of A   symmetry.
   330 basis functions,   520 primitive gaussians,   330 cartesian basis functions
    47 alpha electrons       46 beta electrons
       nuclear repulsion energy       806.9946755231 Hartrees.
 NAtoms=   29 NActive=   29 NUniq=   29 SFac= 1.00D+00 NAtFMM=   60 NAOKFM=F Big=F
 Integral buffers will be    131072 words long.
 Raffenetti 2 integral format.
 Two-electron integral symmetry is turned on.
 Nuclear repulsion after empirical dispersion term =      806.9683741597 Hartrees.
 One-electron integrals computed using PRISM.
 NBasis=   330 RedAO= T EigKep=  2.59D-06  NBF=   330
 NBsUse=   330 1.00D-06 EigRej= -1.00D+00 NBFU=   330
 Initial guess from the checkpoint file:  "Alpha-Pinene-RO-OHup-Oup-wb97-opt.chk"
 B after Tr=     0.000000   -0.000000    0.000000
         Rot=    0.999999   -0.001594   -0.000258    0.000088 Ang=  -0.19 deg.
 Initial guess <Sx>= 0.0000 <Sy>= 0.0000 <Sz>= 0.5000 <S**2>= 0.7544 S= 0.5022
 ExpMin= 3.60D-02 ExpMax= 5.48D+03 ExpMxC= 8.25D+02 IAcc=3 IRadAn=         7 AccDes= 0.00D+00
 Harris functional with IExCor= 4639 and IRadAn=       7 diagonalized for initial guess.
 HarFok:  IExCor= 4639 AccDes= 0.00D+00 IRadAn=         7 IDoV= 1 UseB2=F ITyADJ=14
 ICtDFT=  3500011 ScaDFX=  1.000000  1.000000  1.000000  1.000000
 FoFCou: FMM=F IPFlag=           0 FMFlag=      100000 FMFlg1=           0
         NFxFlg=           0 DoJE=T BraDBF=F KetDBF=T FulRan=T
         wScrn=  0.000000 ICntrl=       500 IOpCl=  0 I1Cent=   200000004 NGrid=           0
         NMat0=    1 NMatS0=      1 NMatT0=    0 NMatD0=    1 NMtDS0=    0 NMtDT0=    0
 Petite list used in FoFCou.
 Requested convergence on RMS density matrix=1.00D-08 within 128 cycles.
 Requested convergence on MAX density matrix=1.00D-06.
 Requested convergence on             energy=1.00D-06.
 No special actions if energy rises.
 SCF Done:  E(UwB97XD) =  -541.538026231     A.U. after   19 cycles
            NFock= 19  Conv=0.38D-08     -V/T= 2.0093
 <Sx>= 0.0000 <Sy>= 0.0000 <Sz>= 0.5000 <S**2>= 0.7544 S= 0.5022
 <L.S>= 0.000000000000E+00
 Annihilation of the first spin contaminant:
 S**2 before annihilation     0.7544,   after     0.7500
 Calling FoFJK, ICntrl=      2127 FMM=F ISym2X=0 I1Cent= 0 IOpClX= 1 NMat=1 NMatS=1 NMatT=0.
 ***** Axes restored to original set *****
 -------------------------------------------------------------------
 Center     Atomic                   Forces (Hartrees/Bohr)
 Number     Number              X              Y              Z
 -------------------------------------------------------------------
      1        6           0.000522719    0.000252517    0.001669321
      2        6          -0.000173035    0.000119923   -0.000104103
      3        1           0.000044821    0.000092652   -0.000040276
      4        1           0.000068918    0.000073606   -0.000068629
      5        6           0.000267193    0.000274482   -0.000102159
      6        1          -0.000091780   -0.000015240    0.000035577
      7        6          -0.000002091    0.000065393    0.000447649
      8        1           0.000012456    0.000014862    0.000005391
      9        1          -0.000008132   -0.000002283    0.000003356
     10        6           0.000066768   -0.000049485   -0.000209033
     11        1          -0.000054500   -0.000035278    0.000057820
     12        6          -0.000375781   -0.000220103   -0.000114781
     13        6           0.000088159   -0.000580845   -0.000271954
     14        1           0.000052458   -0.000086519   -0.000034998
     15        1           0.000043415   -0.000098128   -0.000024320
     16        1           0.000136894   -0.000097454    0.000076832
     17        6          -0.000115368    0.000021960    0.000165065
     18        1          -0.000100672   -0.000032454   -0.000043403
     19        1          -0.000092682   -0.000027620    0.000006768
     20        1          -0.000125130   -0.000041066    0.000028387
     21        6           0.000016727    0.000149116   -0.000134108
     22        1          -0.000255016   -0.000039927   -0.000112258
     23        1          -0.000058695   -0.000048027   -0.000079221
     24        1          -0.000025820   -0.000053837   -0.000095253
     25        6           0.000516497    0.000328892   -0.000487911
     26        1          -0.000078367   -0.000058896   -0.000000932
     27        8          -0.000521253   -0.000017049   -0.000950651
     28        8          -0.000342636    0.000100306    0.000349545
     29        1           0.000583932    0.000010502    0.000028278
 -------------------------------------------------------------------
 Cartesian Forces:  Max     0.001669321 RMS     0.000282270

 GradGradGradGradGradGradGradGradGradGradGradGradGradGradGradGradGradGrad
 Berny optimization.
 Using GEDIIS/GDIIS optimizer.
 FormGI is forming the generalized inverse of G from B-inverse, IUseBI=4.
 Internal  Forces:  Max     0.001063455 RMS     0.000186797
 Search for a local minimum.
 Step number   2 out of a maximum of  174
 All quantities printed in internal units (Hartrees-Bohrs-Radians)
 Mixed Optimization -- En-DIIS/RFO-DIIS
 Update second derivatives using D2CorX and points    1    2
 DE= -3.73D-04 DEPred=-4.07D-04 R= 9.15D-01
 TightC=F SS=  1.41D+00  RLast= 5.95D-02 DXNew= 5.0454D-01 1.7844D-01
 Trust test= 9.15D-01 RLast= 5.95D-02 DXMaxT set to 3.00D-01
 ITU=  1  0
 Use linear search instead of GDIIS.
     Eigenvalues ---    0.00230   0.00274   0.00368   0.00456   0.00877
     Eigenvalues ---    0.01532   0.01616   0.02180   0.02747   0.02775
     Eigenvalues ---    0.02914   0.03193   0.03387   0.03568   0.04024
     Eigenvalues ---    0.04429   0.04705   0.04855   0.05178   0.05211
     Eigenvalues ---    0.05287   0.05598   0.05639   0.05658   0.05753
     Eigenvalues ---    0.05812   0.05858   0.06574   0.06698   0.06946
     Eigenvalues ---    0.07426   0.07624   0.08519   0.08836   0.09132
     Eigenvalues ---    0.09733   0.10346   0.12116   0.13179   0.15996
     Eigenvalues ---    0.16000   0.16000   0.16000   0.16000   0.16000
     Eigenvalues ---    0.16000   0.16000   0.16000   0.16237   0.16966
     Eigenvalues ---    0.19306   0.20978   0.21630   0.24500   0.24772
     Eigenvalues ---    0.25965   0.27288   0.27676   0.28295   0.29367
     Eigenvalues ---    0.29813   0.31015   0.34397   0.34605   0.34623
     Eigenvalues ---    0.34631   0.34658   0.34698   0.34755   0.34767
     Eigenvalues ---    0.34813   0.34869   0.34982   0.35054   0.35079
     Eigenvalues ---    0.35176   0.35296   0.35430   0.45012   0.50842
     Eigenvalues ---    0.54732
 RFO step:  Lambda=-3.82515658D-05 EMin= 2.30190649D-03
 Quartic linear search produced a step of -0.07198.
 Iteration  1 RMS(Cart)=  0.00694200 RMS(Int)=  0.00001255
 Iteration  2 RMS(Cart)=  0.00001977 RMS(Int)=  0.00000188
 Iteration  3 RMS(Cart)=  0.00000000 RMS(Int)=  0.00000188
 Variable       Old X    -DE/DX   Delta X   Delta X   Delta X     New X
                                 (Linear)    (Quad)   (Total)
    R1        2.91576  -0.00052  -0.00075  -0.00041  -0.00116   2.91460
    R2        2.94472  -0.00093  -0.00070  -0.00199  -0.00269   2.94203
    R3        2.98562  -0.00067  -0.00066  -0.00076  -0.00142   2.98420
    R4        2.58948   0.00106  -0.00064   0.00296   0.00232   2.59180
    R5        2.06920  -0.00007  -0.00061   0.00081   0.00020   2.06941
    R6        2.07067  -0.00007  -0.00062   0.00083   0.00021   2.07088
    R7        2.89640  -0.00030  -0.00081   0.00019  -0.00062   2.89578
    R8        2.94038  -0.00037  -0.00062   0.00004  -0.00057   2.93980
    R9        2.07054  -0.00005  -0.00070   0.00102   0.00032   2.07086
   R10        2.91930  -0.00020  -0.00054  -0.00021  -0.00075   2.91855
   R11        2.95041  -0.00050  -0.00057  -0.00047  -0.00104   2.94937
   R12        2.06778  -0.00002  -0.00066   0.00105   0.00038   2.06816
   R13        2.05979  -0.00001  -0.00064   0.00103   0.00039   2.06018
   R14        2.93120  -0.00022  -0.00056   0.00006  -0.00050   2.93070
   R15        2.06976  -0.00007  -0.00067   0.00092   0.00025   2.07001
   R16        2.96271  -0.00061  -0.00063  -0.00145  -0.00209   2.96062
   R17        2.90262  -0.00047  -0.00081  -0.00015  -0.00095   2.90167
   R18        2.89003  -0.00040  -0.00080   0.00007  -0.00072   2.88931
   R19        2.06407  -0.00006  -0.00056   0.00077   0.00020   2.06427
   R20        2.06307  -0.00005  -0.00056   0.00078   0.00022   2.06329
   R21        2.06263   0.00013  -0.00056   0.00129   0.00072   2.06335
   R22        2.06376   0.00004  -0.00057   0.00105   0.00048   2.06424
   R23        2.07071  -0.00004  -0.00058   0.00083   0.00025   2.07096
   R24        2.07096  -0.00007  -0.00058   0.00078   0.00020   2.07116
   R25        2.06017   0.00017  -0.00058   0.00141   0.00083   2.06100
   R26        2.07145  -0.00007  -0.00059   0.00079   0.00020   2.07166
   R27        2.07092  -0.00004  -0.00057   0.00084   0.00027   2.07118
   R28        2.06785  -0.00002  -0.00059   0.00091   0.00032   2.06817
   R29        2.66163  -0.00031  -0.00050   0.00018  -0.00032   2.66131
   R30        1.82987  -0.00020  -0.00054   0.00057   0.00002   1.82990
    A1        1.95609  -0.00008  -0.00014  -0.00092  -0.00106   1.95503
    A2        1.95738   0.00013  -0.00000  -0.00020  -0.00021   1.95717
    A3        1.89425  -0.00012   0.00013  -0.00053  -0.00040   1.89386
    A4        1.92514  -0.00014  -0.00023  -0.00094  -0.00117   1.92397
    A5        1.79050   0.00015   0.00000   0.00159   0.00159   1.79209
    A6        1.93345   0.00006   0.00026   0.00120   0.00146   1.93491
    A7        1.86309   0.00003   0.00009   0.00087   0.00095   1.86405
    A8        1.90212  -0.00001  -0.00003   0.00057   0.00055   1.90267
    A9        1.87417   0.00011   0.00006   0.00086   0.00092   1.87509
   A10        1.92772  -0.00002  -0.00005  -0.00077  -0.00081   1.92691
   A11        1.90232  -0.00003  -0.00008  -0.00000  -0.00008   1.90225
   A12        1.98951  -0.00007   0.00001  -0.00134  -0.00133   1.98817
   A13        1.94036  -0.00004   0.00009   0.00004   0.00013   1.94049
   A14        1.89160   0.00007  -0.00001  -0.00081  -0.00083   1.89077
   A15        1.95393  -0.00022  -0.00007  -0.00235  -0.00241   1.95151
   A16        2.06532   0.00004  -0.00002   0.00071   0.00069   2.06601
   A17        2.04249   0.00018  -0.00001   0.00150   0.00148   2.04397
   A18        1.53501  -0.00004  -0.00002   0.00080   0.00078   1.53579
   A19        2.04250  -0.00001  -0.00003   0.00008   0.00005   2.04255
   A20        1.98795   0.00003  -0.00012   0.00010  -0.00002   1.98793
   A21        1.50468  -0.00004   0.00002   0.00042   0.00043   1.50511
   A22        1.89336  -0.00001   0.00019  -0.00041  -0.00022   1.89314
   A23        2.03978   0.00001  -0.00003  -0.00002  -0.00005   2.03974
   A24        1.97493   0.00001  -0.00009   0.00000  -0.00008   1.97485
   A25        1.86006   0.00009   0.00002   0.00178   0.00180   1.86186
   A26        1.91861   0.00005   0.00007   0.00053   0.00059   1.91920
   A27        1.99940  -0.00031  -0.00010  -0.00549  -0.00559   1.99381
   A28        2.07207   0.00002   0.00002   0.00107   0.00109   2.07316
   A29        1.52710   0.00001   0.00001   0.00102   0.00104   1.52813
   A30        2.05444   0.00012  -0.00003   0.00111   0.00107   2.05551
   A31        1.48495   0.00017   0.00004   0.00096   0.00100   1.48595
   A32        1.95616  -0.00011  -0.00014   0.00096   0.00082   1.95697
   A33        2.07856  -0.00005   0.00009  -0.00070  -0.00061   2.07794
   A34        1.92083  -0.00007  -0.00001   0.00068   0.00068   1.92151
   A35        2.13433  -0.00020  -0.00013  -0.00310  -0.00323   2.13110
   A36        1.86699   0.00022   0.00010   0.00122   0.00132   1.86831
   A37        1.92099  -0.00007  -0.00008  -0.00025  -0.00032   1.92067
   A38        1.92228  -0.00008  -0.00004  -0.00036  -0.00040   1.92188
   A39        1.89092  -0.00016  -0.00011  -0.00084  -0.00095   1.88997
   A40        1.91366   0.00011   0.00005   0.00073   0.00079   1.91444
   A41        1.90765   0.00010   0.00008   0.00034   0.00042   1.90807
   A42        1.90809   0.00011   0.00009   0.00036   0.00046   1.90854
   A43        1.98061  -0.00011  -0.00012  -0.00052  -0.00064   1.97997
   A44        1.92049  -0.00006  -0.00005  -0.00020  -0.00025   1.92024
   A45        1.92429  -0.00012  -0.00009  -0.00057  -0.00066   1.92363
   A46        1.87766   0.00009   0.00013   0.00032   0.00046   1.87811
   A47        1.87703   0.00011   0.00013   0.00031   0.00044   1.87746
   A48        1.88034   0.00011   0.00001   0.00076   0.00077   1.88111
   A49        1.99795  -0.00028  -0.00007  -0.00174  -0.00182   1.99614
   A50        1.93123  -0.00003  -0.00009  -0.00003  -0.00011   1.93112
   A51        1.90853  -0.00006  -0.00003  -0.00004  -0.00007   1.90847
   A52        1.88260   0.00012   0.00003   0.00019   0.00022   1.88282
   A53        1.86722   0.00017   0.00019   0.00068   0.00087   1.86809
   A54        1.87120   0.00010  -0.00002   0.00115   0.00113   1.87233
   A55        1.97533   0.00004   0.00000   0.00052   0.00052   1.97585
   A56        1.87501   0.00002  -0.00010   0.00053   0.00043   1.87544
   A57        1.92060  -0.00013  -0.00011  -0.00089  -0.00100   1.91960
   A58        1.89109   0.00001  -0.00018   0.00085   0.00067   1.89176
   A59        1.95044   0.00010   0.00021   0.00009   0.00030   1.95073
   A60        1.84484  -0.00004   0.00018  -0.00116  -0.00098   1.84386
   A61        1.86746  -0.00095  -0.00057  -0.00457  -0.00514   1.86232
    D1       -3.09503  -0.00017  -0.00043  -0.00303  -0.00346  -3.09849
    D2       -0.82817  -0.00004  -0.00034  -0.00003  -0.00037  -0.82854
    D3        1.53137  -0.00012  -0.00042  -0.00321  -0.00362   1.52775
    D4        1.01164  -0.00002  -0.00001  -0.00091  -0.00092   1.01073
    D5       -3.00468   0.00011   0.00008   0.00210   0.00218  -3.00250
    D6       -0.64514   0.00003   0.00000  -0.00109  -0.00108  -0.64621
    D7       -1.13011  -0.00010  -0.00042  -0.00191  -0.00234  -1.13245
    D8        1.13676   0.00003  -0.00034   0.00109   0.00075   1.13751
    D9       -2.78688  -0.00004  -0.00042  -0.00209  -0.00250  -2.78939
   D10       -3.11262  -0.00002  -0.00028  -0.00044  -0.00071  -3.11333
   D11        1.05858  -0.00005  -0.00027  -0.00096  -0.00123   1.05736
   D12       -1.02766  -0.00003  -0.00030  -0.00068  -0.00097  -1.02863
   D13       -0.91837  -0.00002  -0.00056  -0.00211  -0.00268  -0.92104
   D14       -3.03035  -0.00005  -0.00056  -0.00263  -0.00319  -3.03354
   D15        1.16659  -0.00003  -0.00058  -0.00235  -0.00293   1.16366
   D16        1.14194   0.00007  -0.00037  -0.00030  -0.00066   1.14127
   D17       -0.97005   0.00004  -0.00036  -0.00082  -0.00118  -0.97123
   D18       -3.05629   0.00005  -0.00038  -0.00054  -0.00092  -3.05721
   D19       -0.27182  -0.00005  -0.00006  -0.00350  -0.00355  -0.27537
   D20        1.81496   0.00000  -0.00034  -0.00177  -0.00212   1.81284
   D21       -2.46787  -0.00010  -0.00024  -0.00331  -0.00355  -2.47142
   D22       -2.46534   0.00007   0.00031  -0.00142  -0.00111  -2.46645
   D23       -0.37856   0.00012   0.00002   0.00031   0.00033  -0.37823
   D24        1.62179   0.00002   0.00012  -0.00123  -0.00110   1.62069
   D25        1.84759  -0.00007   0.00029  -0.00347  -0.00318   1.84441
   D26       -2.34882  -0.00002   0.00001  -0.00175  -0.00174  -2.35056
   D27       -0.34847  -0.00012   0.00011  -0.00328  -0.00317  -0.35164
   D28       -1.13272  -0.00007  -0.00004  -0.00573  -0.00578  -1.13850
   D29        1.16564   0.00001  -0.00000  -0.00543  -0.00543   1.16021
   D30        2.82984  -0.00009  -0.00005  -0.00575  -0.00580   2.82405
   D31        0.90876  -0.00005   0.00002  -0.00478  -0.00476   0.90400
   D32       -3.07606   0.00003   0.00006  -0.00448  -0.00441  -3.08048
   D33       -1.41186  -0.00006   0.00001  -0.00479  -0.00478  -1.41664
   D34        3.05735  -0.00016  -0.00011  -0.00636  -0.00647   3.05088
   D35       -0.92747  -0.00009  -0.00007  -0.00605  -0.00612  -0.93359
   D36        0.73673  -0.00018  -0.00012  -0.00637  -0.00649   0.73025
   D37       -1.87902   0.00006   0.00008   0.00642   0.00650  -1.87252
   D38        2.32664   0.00000   0.00033   0.00486   0.00519   2.33183
   D39        0.30098  -0.00001   0.00010   0.00571   0.00581   0.30679
   D40        2.39210  -0.00002  -0.00001   0.00495   0.00493   2.39703
   D41        0.31457  -0.00008   0.00023   0.00339   0.00362   0.31819
   D42       -1.71108  -0.00009   0.00000   0.00424   0.00424  -1.70684
   D43        0.22976   0.00008   0.00010   0.00690   0.00700   0.23676
   D44       -1.84777   0.00003   0.00034   0.00535   0.00569  -1.84208
   D45        2.40976   0.00001   0.00011   0.00619   0.00631   2.41607
   D46       -0.57775  -0.00008   0.00002   0.00079   0.00082  -0.57694
   D47       -2.81131  -0.00010  -0.00011   0.00123   0.00111  -2.81020
   D48        1.48770  -0.00010  -0.00001   0.00102   0.00101   1.48871
   D49        1.65113  -0.00004   0.00013   0.00067   0.00080   1.65193
   D50       -0.58243  -0.00005  -0.00001   0.00110   0.00110  -0.58133
   D51       -2.56660  -0.00006   0.00009   0.00089   0.00099  -2.56561
   D52       -2.54081   0.00015   0.00010   0.00308   0.00319  -2.53763
   D53        1.50881   0.00014  -0.00004   0.00352   0.00348   1.51230
   D54       -0.47536   0.00014   0.00007   0.00331   0.00337  -0.47198
   D55       -1.43196  -0.00012  -0.00003  -0.00225  -0.00227  -1.43424
   D56        2.93719  -0.00011  -0.00003  -0.00342  -0.00345   2.93374
   D57        0.74008  -0.00026  -0.00012  -0.00550  -0.00562   0.73446
   D58        2.58231  -0.00001  -0.00008  -0.00137  -0.00145   2.58086
   D59        0.66828   0.00000  -0.00009  -0.00254  -0.00263   0.66565
   D60       -1.52883  -0.00015  -0.00018  -0.00462  -0.00480  -1.53363
   D61        0.47066  -0.00008  -0.00005  -0.00304  -0.00309   0.46756
   D62       -1.44337  -0.00007  -0.00006  -0.00421  -0.00427  -1.44764
   D63        2.64270  -0.00022  -0.00015  -0.00629  -0.00645   2.63626
   D64       -1.53198   0.00019   0.00004   0.00214   0.00219  -1.52979
   D65        2.57563   0.00003  -0.00008  -0.00092  -0.00099   2.57464
   D66        0.47338  -0.00012  -0.00005  -0.00313  -0.00319   0.47020
   D67        0.53603   0.00016   0.00001   0.00246   0.00247   0.53849
   D68       -1.63955   0.00000  -0.00011  -0.00060  -0.00072  -1.64027
   D69        2.54139  -0.00015  -0.00009  -0.00282  -0.00291   2.53848
   D70        2.75433   0.00017   0.00018   0.00185   0.00203   2.75636
   D71        0.57875   0.00001   0.00006  -0.00121  -0.00116   0.57760
   D72       -1.52349  -0.00014   0.00008  -0.00343  -0.00335  -1.52684
   D73        1.40039   0.00015   0.00007   0.00499   0.00506   1.40545
   D74       -2.93276   0.00009  -0.00007   0.00640   0.00633  -2.92643
   D75       -0.72066   0.00015  -0.00003   0.00608   0.00604  -0.71462
   D76       -0.46875   0.00008   0.00005   0.00308   0.00313  -0.46562
   D77        1.48129   0.00002  -0.00008   0.00448   0.00440   1.48569
   D78       -2.58980   0.00008  -0.00005   0.00416   0.00411  -2.58569
   D79       -2.58680   0.00001   0.00003   0.00093   0.00096  -2.58584
   D80       -0.63676  -0.00005  -0.00011   0.00234   0.00223  -0.63453
   D81        1.57533   0.00001  -0.00008   0.00202   0.00194   1.57728
   D82        0.84076   0.00005  -0.00010   0.00163   0.00153   0.84229
   D83       -1.26403   0.00005  -0.00015   0.00171   0.00156  -1.26248
   D84        2.94749   0.00003  -0.00008   0.00125   0.00117   2.94866
   D85       -0.77965  -0.00008  -0.00009  -0.00013  -0.00022  -0.77987
   D86       -2.88444  -0.00008  -0.00014  -0.00005  -0.00019  -2.88463
   D87        1.32708  -0.00010  -0.00007  -0.00051  -0.00058   1.32650
   D88       -3.13421   0.00007  -0.00000   0.00244   0.00244  -3.13177
   D89        1.04418   0.00007  -0.00006   0.00253   0.00247   1.04665
   D90       -1.02749   0.00005   0.00002   0.00207   0.00209  -1.02540
   D91       -0.85356  -0.00005  -0.00019  -0.00160  -0.00178  -0.85535
   D92       -2.98505   0.00002  -0.00011  -0.00055  -0.00066  -2.98571
   D93        1.24085  -0.00006  -0.00002  -0.00191  -0.00193   1.23892
   D94        0.95499   0.00000  -0.00015  -0.00306  -0.00321   0.95178
   D95       -1.17649   0.00007  -0.00007  -0.00202  -0.00209  -1.17858
   D96        3.04940  -0.00000   0.00002  -0.00338  -0.00336   3.04604
   D97       -3.09253  -0.00005  -0.00016  -0.00353  -0.00369  -3.09622
   D98        1.05917   0.00001  -0.00008  -0.00248  -0.00256   1.05661
   D99       -0.99812  -0.00006   0.00001  -0.00384  -0.00383  -1.00195
   D100       0.32422   0.00014  -0.00071   0.00745   0.00674   0.33096
   D101      -1.88589   0.00011  -0.00078   0.00738   0.00660  -1.87928
   D102       2.34368   0.00008  -0.00078   0.00701   0.00623   2.34991
         Item               Value     Threshold  Converged?
 Maximum Force            0.001063     0.000450     NO 
 RMS     Force            0.000187     0.000300     YES
 Maximum Displacement     0.033421     0.001800     NO 
 RMS     Displacement     0.006948     0.001200     NO 
 Predicted change in Energy=-2.133748D-05
 GradGradGradGradGradGradGradGradGradGradGradGradGradGradGradGradGradGrad

                          Input orientation:                          
 ---------------------------------------------------------------------
 Center     Atomic      Atomic             Coordinates (Angstroms)
 Number     Number       Type             X           Y           Z
 ---------------------------------------------------------------------
      1          6           0       -0.972566    0.663900   -0.266833
      2          6           0       -0.235391   -1.689646    0.609231
      3          1           0       -0.733148   -2.526916    0.108809
      4          1           0        0.025824   -2.032754    1.616684
      5          6           0        1.028905   -1.320211   -0.173880
      6          1           0        1.763062   -2.133343   -0.147030
      7          6           0        0.602592   -0.761394   -1.549107
      8          1           0       -0.302944   -1.181570   -1.997682
      9          1           0        1.396228   -0.774385   -2.296443
     10          6           0        0.460430    0.607617   -0.834427
     11          1           0        0.675498    1.521795   -1.398277
     12          6           0        1.538108    0.110033    0.188091
     13          6           0       -1.271404    2.023841    0.429622
     14          1           0       -2.282132    2.018218    0.843941
     15          1           0       -1.171827    2.842217   -0.286253
     16          1           0       -0.550284    2.160528    1.238014
     17          6           0        2.947666    0.377749   -0.358925
     18          1           0        3.064489    0.106479   -1.410584
     19          1           0        3.687267   -0.192369    0.214632
     20          1           0        3.195986    1.440841   -0.261892
     21          6           0        1.534153    0.551297    1.651981
     22          1           0        0.593592    0.370989    2.173823
     23          1           0        1.765192    1.619789    1.734225
     24          1           0        2.313447    0.006839    2.197446
     25          6           0       -1.268879   -0.532234    0.720710
     26          1           0       -1.232385   -0.133686    1.739335
     27          8           0       -1.856611    0.662007   -1.315416
     28          8           0       -2.588054   -0.990685    0.539289
     29          1           0       -2.875855   -0.673776   -0.329285
 ---------------------------------------------------------------------
                    Distance matrix (angstroms):
                    1          2          3          4          5
     1  C    0.000000
     2  C    2.617269   0.000000
     3  H    3.221761   1.095082   0.000000
     4  H    3.437494   1.095864   1.758954   0.000000
     5  C    2.819792   1.532381   2.154271   2.172558   0.000000
     6  H    3.914408   2.182341   2.539964   2.477660   1.095852
     7  C    2.481293   2.494452   2.765856   3.459949   1.544431
     8  H    2.617249   2.656821   2.536205   3.727766   2.262586
     9  H    3.434992   3.455839   3.659350   4.332904   2.222189
    10  C    1.542339   2.801024   3.484197   3.628828   2.115658
    11  H    2.175377   3.895274   4.543969   4.706047   3.114649
    12  C    2.610979   2.561543   3.481148   2.986539   1.560739
    13  C    1.556853   3.859478   4.593695   4.421298   4.103452
    14  H    2.186997   4.241756   4.857779   4.725904   4.810824
    15  H    2.187498   4.713448   5.401492   5.368509   4.709740
    16  H    2.163974   3.913869   4.825006   4.249578   4.074657
    17  C    3.931741   3.917053   4.712139   4.272086   2.568843
    18  H    4.232812   4.265551   4.864707   4.793136   2.776415
    19  H    4.762253   4.217202   5.000138   4.331158   2.913736
    20  H    4.240341   4.725797   5.596304   5.064074   3.511039
    21  C    3.158824   3.039809   4.122794   2.992260   2.663002
    22  H    2.914696   2.716869   3.797681   2.531946   2.925980
    23  H    3.523248   4.027444   5.106745   4.047257   3.581421
    24  H    4.159602   3.449212   4.479292   3.119366   3.005710
    25  C    1.579170   1.555676   2.154110   2.174991   2.588630
    26  H    2.174480   2.166136   2.938606   2.281358   3.190872
    27  O    1.371519   3.444255   3.668763   4.404828   3.682186
    28  O    2.448936   2.455293   2.446630   3.013146   3.701296
    29  H    2.327184   2.980747   2.866575   3.748781   3.960957
                    6          7          8          9         10
     6  H    0.000000
     7  C    2.279200   0.000000
     8  H    2.932433   1.094424   0.000000
     9  H    2.569301   1.090201   1.772638   0.000000
    10  C    3.111628   1.550861   2.266516   2.218815   0.000000
    11  H    4.013533   2.289327   2.936804   2.568773   1.095400
    12  C    2.279396   2.156950   3.136130   2.641067   1.566692
    13  C    5.179063   3.896763   4.135744   4.730514   2.569584
    14  H    5.880568   4.666321   4.714939   5.584888   3.511176
    15  H    5.778335   4.210627   4.458118   4.869865   2.821027
    16  H    5.070232   4.199381   4.658383   4.989490   2.779944
    17  C    2.784559   2.865929   3.960235   2.736484   2.542692
    18  H    2.882201   2.614063   3.652856   2.084169   2.713709
    19  H    2.756945   3.598581   4.668473   3.448637   3.486112
    20  H    3.852435   3.637644   4.704521   3.505104   2.916389
    21  C    3.239773   3.583005   4.438219   4.167314   2.708925
    22  H    3.609113   3.891347   4.540448   4.683949   3.020479
    23  H    4.198228   4.219234   5.104108   4.702604   3.053664
    24  H    3.221780   4.189733   5.084969   4.652595   3.603729
    25  C    3.536833   2.950760   2.957079   4.032944   2.590023
    26  H    4.065674   3.817723   3.990892   4.858766   3.168502
    27  O    4.720290   2.851028   2.505623   3.688712   2.367063
    28  O    4.550705   3.820235   3.419705   4.895167   3.706065
    29  H    4.866529   3.687172   3.108259   4.704309   3.609423
                   11         12         13         14         15
    11  H    0.000000
    12  C    2.292102   0.000000
    13  C    2.717295   3.407984   0.000000
    14  H    3.744536   4.320363   1.092366   0.000000
    15  H    2.528383   3.877316   1.091849   1.785803   0.000000
    16  H    2.976668   3.109381   1.091877   1.781809   1.781686
    17  C    2.748061   1.535498   4.596953   5.611489   4.800948
    18  H    2.776787   2.210342   5.085529   6.109335   5.166697
    19  H    3.822379   2.170492   5.435644   6.396596   5.750686
    20  H    2.766005   2.173038   4.558032   5.618363   4.587182
    21  C    3.314095   1.528955   3.396129   4.167591   4.040716
    22  H    3.753792   2.214348   3.041770   3.570957   3.908407
    23  H    3.318072   2.172891   3.329588   4.163194   3.768652
    24  H    4.231689   2.156225   4.477126   5.195861   5.133738
    25  C    3.534082   2.928372   2.572597   2.747120   3.522827
    26  H    4.028057   3.184554   2.524241   2.556245   3.600371
    27  O    2.675384   3.753575   2.289589   2.585188   2.506277
    28  O    4.551646   4.284873   3.291346   3.039720   4.168736
    29  H    4.309916   4.512771   3.229139   2.995963   3.907400
                   16         17         18         19         20
    16  H    0.000000
    17  C    4.238417   0.000000
    18  H    4.929582   1.092346   0.000000
    19  H    4.953814   1.095907   1.765925   0.000000
    20  H    4.099050   1.096013   1.765590   1.770821   0.000000
    21  C    2.665684   2.464119   3.452404   2.693494   2.686240
    22  H    2.320914   3.457821   4.361567   3.704946   3.721524
    23  H    2.429003   2.705954   3.723990   3.047531   2.462453
    24  H    3.709427   2.659858   3.686715   2.420457   2.980534
    25  C    2.834599   4.446676   4.871185   4.993496   4.979312
    26  H    2.445404   4.705007   5.333178   5.150838   5.108279
    27  O    3.236057   4.906807   4.953271   5.814257   5.219697
    28  O    3.817181   5.772659   6.079228   6.334222   6.325293
    29  H    3.987228   5.917768   6.088160   6.603194   6.429883
                   21         22         23         24         25
    21  C    0.000000
    22  H    1.090635   0.000000
    23  H    1.096274   1.767878   0.000000
    24  H    1.096024   1.758143   1.765436   0.000000
    25  C    3.146155   2.529061   3.855385   3.912085   0.000000
    26  H    2.851414   1.943622   3.472775   3.578063   1.094427
    27  O    4.507214   4.273520   4.830643   5.491706   2.432581
    28  O    4.539645   3.827366   5.214709   5.269654   1.408302
    29  H    4.987423   4.403878   5.572955   5.811752   1.924810
                   26         27         28         29
    26  H    0.000000
    27  O    3.217808   0.000000
    28  O    2.003097   2.589658   0.000000
    29  H    2.696643   1.948237   0.968339   0.000000
 Stoichiometry    C10H17O2(2)
 Framework group  C1[X(C10H17O2)]
 Deg. of freedom    81
 Full point group                 C1      NOp   1
 Largest Abelian subgroup         C1      NOp   1
 Largest concise Abelian subgroup C1      NOp   1
                         Standard orientation:                         
 ---------------------------------------------------------------------
 Center     Atomic      Atomic             Coordinates (Angstroms)
 Number     Number       Type             X           Y           Z
 ---------------------------------------------------------------------
      1          6           0       -0.971632    0.663860   -0.269064
      2          6           0       -0.235965   -1.689576    0.608565
      3          1           0       -0.732689   -2.526916    0.107234
      4          1           0        0.023332   -2.032603    1.616541
      5          6           0        1.029812   -1.320089   -0.172126
      6          1           0        1.763979   -2.133162   -0.143810
      7          6           0        0.606111   -0.761389   -1.548208
      8          1           0       -0.298525   -1.181663   -1.998504
      9          1           0        1.401189   -0.774363   -2.294009
     10          6           0        0.462462    0.607655   -0.833887
     11          1           0        0.678547    1.521815   -1.397376
     12          6           0        1.538203    0.110217    0.190740
     13          6           0       -1.271919    2.023819    0.426731
     14          1           0       -2.283445    2.018142    0.839098
     15          1           0       -1.171024    2.842160   -0.289000
     16          1           0       -0.552372    2.160612    1.236505
     17          6           0        2.948794    0.378010   -0.353571
     18          1           0        3.067668    0.106685   -1.404985
     19          1           0        3.687330   -0.192015    0.221448
     20          1           0        3.196843    1.441128   -0.256122
     21          6           0        1.531387    0.551569    1.654592
     22          1           0        0.589835    0.371219    2.174629
     23          1           0        1.762184    1.620083    1.737218
     24          1           0        2.309670    0.007204    2.201594
     25          6           0       -1.269756   -0.532238    0.717978
     26          1           0       -1.235260   -0.133625    1.736648
     27          8           0       -1.853650    0.661834   -1.319351
     28          8           0       -2.588543   -0.990803    0.534038
     29          1           0       -2.874691   -0.673969   -0.335108
 ---------------------------------------------------------------------
 Rotational constants (GHZ):           1.4566375           0.8282698           0.7733596
 Standard basis: 6-31++G(d,p) (6D, 7F)
 There are   330 symmetry adapted cartesian basis functions of A   symmetry.
 There are   330 symmetry adapted basis functions of A   symmetry.
   330 basis functions,   520 primitive gaussians,   330 cartesian basis functions
    47 alpha electrons       46 beta electrons
       nuclear repulsion energy       807.5258625524 Hartrees.
 NAtoms=   29 NActive=   29 NUniq=   29 SFac= 1.00D+00 NAtFMM=   60 NAOKFM=F Big=F
 Integral buffers will be    131072 words long.
 Raffenetti 2 integral format.
 Two-electron integral symmetry is turned on.
 Nuclear repulsion after empirical dispersion term =      807.4995240107 Hartrees.
 One-electron integrals computed using PRISM.
 NBasis=   330 RedAO= T EigKep=  2.61D-06  NBF=   330
 NBsUse=   330 1.00D-06 EigRej= -1.00D+00 NBFU=   330
 Initial guess from the checkpoint file:  "Alpha-Pinene-RO-OHup-Oup-wb97-opt.chk"
 B after Tr=     0.000000   -0.000000   -0.000000
         Rot=    0.999998    0.001882    0.000888   -0.000070 Ang=   0.24 deg.
 Initial guess <Sx>= 0.0000 <Sy>= 0.0000 <Sz>= 0.5000 <S**2>= 0.7544 S= 0.5022
 ExpMin= 3.60D-02 ExpMax= 5.48D+03 ExpMxC= 8.25D+02 IAcc=3 IRadAn=         7 AccDes= 0.00D+00
 Harris functional with IExCor= 4639 and IRadAn=       7 diagonalized for initial guess.
 HarFok:  IExCor= 4639 AccDes= 0.00D+00 IRadAn=         7 IDoV= 1 UseB2=F ITyADJ=14
 ICtDFT=  3500011 ScaDFX=  1.000000  1.000000  1.000000  1.000000
 FoFCou: FMM=F IPFlag=           0 FMFlag=      100000 FMFlg1=           0
         NFxFlg=           0 DoJE=T BraDBF=F KetDBF=T FulRan=T
         wScrn=  0.000000 ICntrl=       500 IOpCl=  0 I1Cent=   200000004 NGrid=           0
         NMat0=    1 NMatS0=      1 NMatT0=    0 NMatD0=    1 NMtDS0=    0 NMtDT0=    0
 Petite list used in FoFCou.
 Requested convergence on RMS density matrix=1.00D-08 within 128 cycles.
 Requested convergence on MAX density matrix=1.00D-06.
 Requested convergence on             energy=1.00D-06.
 No special actions if energy rises.
 SCF Done:  E(UwB97XD) =  -541.538028280     A.U. after   17 cycles
            NFock= 17  Conv=0.61D-08     -V/T= 2.0092
 <Sx>= 0.0000 <Sy>= 0.0000 <Sz>= 0.5000 <S**2>= 0.7543 S= 0.5022
 <L.S>= 0.000000000000E+00
 Annihilation of the first spin contaminant:
 S**2 before annihilation     0.7543,   after     0.7500
 Calling FoFJK, ICntrl=      2127 FMM=F ISym2X=0 I1Cent= 0 IOpClX= 1 NMat=1 NMatS=1 NMatT=0.
 ***** Axes restored to original set *****
 -------------------------------------------------------------------
 Center     Atomic                   Forces (Hartrees/Bohr)
 Number     Number              X              Y              Z
 -------------------------------------------------------------------
      1        6           0.000169456    0.000324867    0.000885700
      2        6          -0.000122801   -0.000019622    0.000112098
      3        1           0.000048530    0.000133563    0.000066154
      4        1          -0.000070735    0.000025717   -0.000119861
      5        6          -0.000007869    0.000039044    0.000060658
      6        1          -0.000117067    0.000155305   -0.000003695
      7        6           0.000172352    0.000141958    0.000029841
      8        1           0.000136526    0.000043060    0.000053847
      9        1          -0.000013112    0.000061149    0.000070841
     10        6          -0.000165407   -0.000002782   -0.000128527
     11        1          -0.000047309   -0.000162219    0.000087559
     12        6           0.000178708   -0.000000569   -0.000217330
     13        6           0.000094371   -0.000129753   -0.000109756
     14        1           0.000118511    0.000010564   -0.000043642
     15        1          -0.000032433   -0.000073893    0.000097546
     16        1          -0.000233556    0.000080276   -0.000179240
     17        6           0.000003386   -0.000028735    0.000105121
     18        1          -0.000109436   -0.000027330    0.000055632
     19        1          -0.000087134    0.000068004   -0.000073688
     20        1          -0.000047566   -0.000138087   -0.000018827
     21        6           0.000163221   -0.000011488    0.000276118
     22        1           0.000591586    0.000087624   -0.000067447
     23        1           0.000038937   -0.000169462   -0.000022494
     24        1          -0.000066796    0.000074241   -0.000087862
     25        6           0.000051465   -0.000041069   -0.000222015
     26        1          -0.000217528   -0.000216297   -0.000282960
     27        8          -0.000161580   -0.000241097   -0.000256928
     28        8          -0.000279701    0.000219743   -0.000020707
     29        1           0.000012981   -0.000202714   -0.000046138
 -------------------------------------------------------------------
 Cartesian Forces:  Max     0.000885700 RMS     0.000171835

 GradGradGradGradGradGradGradGradGradGradGradGradGradGradGradGradGradGrad
 Berny optimization.
 Using GEDIIS/GDIIS optimizer.
 FormGI is forming the generalized inverse of G from B-inverse, IUseBI=4.
 Internal  Forces:  Max     0.000565051 RMS     0.000156540
 Search for a local minimum.
 Step number   3 out of a maximum of  174
 All quantities printed in internal units (Hartrees-Bohrs-Radians)
 Mixed Optimization -- En-DIIS/RFO-DIIS
 Swapping is turned off.
 Update second derivatives using D2CorX and points    1    2    3
 DE= -2.05D-06 DEPred=-2.13D-05 R= 9.60D-02
 Trust test= 9.60D-02 RLast= 3.81D-02 DXMaxT set to 1.50D-01
 ITU= -1  1  0
     Eigenvalues ---    0.00230   0.00285   0.00368   0.00455   0.00906
     Eigenvalues ---    0.01428   0.01785   0.02197   0.02755   0.02901
     Eigenvalues ---    0.02915   0.03204   0.03519   0.03847   0.04432
     Eigenvalues ---    0.04623   0.04806   0.04839   0.05176   0.05249
     Eigenvalues ---    0.05293   0.05602   0.05653   0.05737   0.05820
     Eigenvalues ---    0.05843   0.06214   0.06615   0.06790   0.07093
     Eigenvalues ---    0.07429   0.07645   0.08511   0.08864   0.09449
     Eigenvalues ---    0.09890   0.10357   0.12776   0.13301   0.15315
     Eigenvalues ---    0.16000   0.16000   0.16000   0.16000   0.16000
     Eigenvalues ---    0.16000   0.16000   0.16001   0.16672   0.17105
     Eigenvalues ---    0.19340   0.21045   0.23038   0.24404   0.24975
     Eigenvalues ---    0.25763   0.26713   0.27483   0.28000   0.29456
     Eigenvalues ---    0.29804   0.31246   0.34595   0.34613   0.34629
     Eigenvalues ---    0.34648   0.34687   0.34728   0.34761   0.34771
     Eigenvalues ---    0.34841   0.34954   0.34998   0.35070   0.35129
     Eigenvalues ---    0.35291   0.35367   0.36862   0.45209   0.48071
     Eigenvalues ---    0.54732
 En-DIIS/RFO-DIIS/Sim-DIIS IScMMF=       -3 using points:     3    2
 RFO step:  Lambda=-3.47195647D-05.
 DidBck=T Rises=F RFO-DIIS coefs:    0.52492    0.47508
 Iteration  1 RMS(Cart)=  0.00513059 RMS(Int)=  0.00000942
 Iteration  2 RMS(Cart)=  0.00001406 RMS(Int)=  0.00000055
 Iteration  3 RMS(Cart)=  0.00000000 RMS(Int)=  0.00000055
 Variable       Old X    -DE/DX   Delta X   Delta X   Delta X     New X
                                 (Linear)    (Quad)   (Total)
    R1        2.91460   0.00024   0.00055  -0.00045   0.00011   2.91470
    R2        2.94203  -0.00019   0.00128  -0.00252  -0.00124   2.94078
    R3        2.98420  -0.00011   0.00067  -0.00209  -0.00142   2.98278
    R4        2.59180   0.00030  -0.00110   0.00235   0.00125   2.59304
    R5        2.06941  -0.00015  -0.00010   0.00005  -0.00004   2.06936
    R6        2.07088  -0.00014  -0.00010   0.00009  -0.00001   2.07087
    R7        2.89578   0.00023   0.00029   0.00018   0.00048   2.89626
    R8        2.93980   0.00004   0.00027  -0.00088  -0.00060   2.93920
    R9        2.07086  -0.00019  -0.00015   0.00011  -0.00004   2.07082
   R10        2.91855  -0.00026   0.00036  -0.00044  -0.00009   2.91847
   R11        2.94937   0.00000   0.00049  -0.00099  -0.00050   2.94887
   R12        2.06816  -0.00015  -0.00018   0.00022   0.00004   2.06820
   R13        2.06018  -0.00006  -0.00019   0.00035   0.00017   2.06035
   R14        2.93070  -0.00034   0.00024  -0.00044  -0.00020   2.93050
   R15        2.07001  -0.00019  -0.00012   0.00005  -0.00007   2.06994
   R16        2.96062   0.00032   0.00099  -0.00090   0.00010   2.96071
   R17        2.90167  -0.00027   0.00045  -0.00112  -0.00067   2.90100
   R18        2.88931   0.00009   0.00034  -0.00035  -0.00001   2.88930
   R19        2.06427  -0.00013  -0.00010   0.00009  -0.00001   2.06426
   R20        2.06329  -0.00012  -0.00011   0.00011   0.00000   2.06330
   R21        2.06335  -0.00028  -0.00034   0.00032  -0.00002   2.06333
   R22        2.06424  -0.00006  -0.00023   0.00041   0.00019   2.06442
   R23        2.07096  -0.00013  -0.00012   0.00012  -0.00000   2.07096
   R24        2.07116  -0.00015  -0.00010   0.00006  -0.00004   2.07112
   R25        2.06100  -0.00056  -0.00039   0.00004  -0.00036   2.06064
   R26        2.07166  -0.00016  -0.00010   0.00004  -0.00005   2.07160
   R27        2.07118  -0.00013  -0.00013   0.00014   0.00001   2.07119
   R28        2.06817  -0.00035  -0.00015  -0.00012  -0.00027   2.06789
   R29        2.66131   0.00025   0.00015   0.00007   0.00023   2.66153
   R30        1.82990  -0.00003  -0.00001   0.00008   0.00007   1.82996
    A1        1.95503   0.00008   0.00051   0.00021   0.00072   1.95574
    A2        1.95717   0.00004   0.00010   0.00100   0.00110   1.95826
    A3        1.89386  -0.00010   0.00019  -0.00190  -0.00171   1.89215
    A4        1.92397   0.00012   0.00056   0.00030   0.00085   1.92482
    A5        1.79209   0.00002  -0.00076   0.00098   0.00023   1.79232
    A6        1.93491  -0.00016  -0.00069  -0.00068  -0.00137   1.93354
    A7        1.86405   0.00001  -0.00045   0.00051   0.00005   1.86410
    A8        1.90267  -0.00007  -0.00026  -0.00045  -0.00072   1.90195
    A9        1.87509  -0.00013  -0.00044  -0.00033  -0.00077   1.87432
   A10        1.92691   0.00007   0.00039  -0.00016   0.00023   1.92714
   A11        1.90225   0.00006   0.00004   0.00029   0.00032   1.90257
   A12        1.98817   0.00006   0.00063   0.00017   0.00080   1.98898
   A13        1.94049   0.00009  -0.00006  -0.00043  -0.00050   1.93999
   A14        1.89077  -0.00018   0.00040  -0.00014   0.00025   1.89103
   A15        1.95151   0.00033   0.00115   0.00092   0.00206   1.95358
   A16        2.06601  -0.00004  -0.00033   0.00021  -0.00011   2.06590
   A17        2.04397  -0.00023  -0.00070   0.00033  -0.00037   2.04360
   A18        1.53579   0.00002  -0.00037  -0.00088  -0.00125   1.53453
   A19        2.04255  -0.00003  -0.00002   0.00006   0.00004   2.04259
   A20        1.98793  -0.00002   0.00001   0.00004   0.00005   1.98799
   A21        1.50511   0.00008  -0.00020   0.00025   0.00005   1.50516
   A22        1.89314   0.00003   0.00011  -0.00010   0.00001   1.89315
   A23        2.03974  -0.00004   0.00002   0.00007   0.00009   2.03983
   A24        1.97485  -0.00003   0.00004  -0.00028  -0.00025   1.97460
   A25        1.86186  -0.00013  -0.00085   0.00068  -0.00017   1.86169
   A26        1.91920  -0.00001  -0.00028  -0.00017  -0.00045   1.91875
   A27        1.99381   0.00036   0.00266  -0.00018   0.00248   1.99629
   A28        2.07316  -0.00004  -0.00052   0.00028  -0.00024   2.07292
   A29        1.52813  -0.00006  -0.00049  -0.00091  -0.00140   1.52673
   A30        2.05551  -0.00012  -0.00051   0.00026  -0.00024   2.05527
   A31        1.48595  -0.00021  -0.00048   0.00056   0.00008   1.48604
   A32        1.95697   0.00009  -0.00039  -0.00083  -0.00122   1.95575
   A33        2.07794   0.00013   0.00029   0.00088   0.00117   2.07911
   A34        1.92151   0.00007  -0.00032  -0.00076  -0.00108   1.92043
   A35        2.13110   0.00031   0.00153   0.00055   0.00208   2.13318
   A36        1.86831  -0.00033  -0.00063  -0.00040  -0.00102   1.86729
   A37        1.92067  -0.00002   0.00015  -0.00038  -0.00023   1.92045
   A38        1.92188   0.00001   0.00019  -0.00033  -0.00014   1.92174
   A39        1.88997   0.00019   0.00045  -0.00015   0.00030   1.89027
   A40        1.91444  -0.00002  -0.00037   0.00046   0.00008   1.91453
   A41        1.90807  -0.00007  -0.00020   0.00018  -0.00001   1.90806
   A42        1.90854  -0.00008  -0.00022   0.00022   0.00001   1.90855
   A43        1.97997  -0.00017   0.00030  -0.00109  -0.00079   1.97919
   A44        1.92024   0.00004   0.00012  -0.00006   0.00006   1.92030
   A45        1.92363   0.00001   0.00031  -0.00047  -0.00016   1.92347
   A46        1.87811   0.00005  -0.00022   0.00047   0.00025   1.87836
   A47        1.87746   0.00006  -0.00021   0.00048   0.00027   1.87773
   A48        1.88111   0.00000  -0.00037   0.00080   0.00043   1.88155
   A49        1.99614   0.00033   0.00086  -0.00034   0.00053   1.99666
   A50        1.93112  -0.00007   0.00005  -0.00027  -0.00021   1.93090
   A51        1.90847  -0.00011   0.00003  -0.00058  -0.00055   1.90792
   A52        1.88282  -0.00006  -0.00010   0.00036   0.00026   1.88308
   A53        1.86809  -0.00011  -0.00041   0.00035  -0.00006   1.86803
   A54        1.87233  -0.00000  -0.00054   0.00056   0.00003   1.87236
   A55        1.97585  -0.00006  -0.00025   0.00013  -0.00011   1.97574
   A56        1.87544   0.00002  -0.00021   0.00072   0.00052   1.87596
   A57        1.91960   0.00001   0.00047  -0.00095  -0.00047   1.91913
   A58        1.89176   0.00006  -0.00032   0.00113   0.00082   1.89257
   A59        1.95073   0.00005  -0.00014   0.00031   0.00017   1.95090
   A60        1.84386  -0.00008   0.00047  -0.00140  -0.00093   1.84293
   A61        1.86232   0.00013   0.00244  -0.00389  -0.00145   1.86087
    D1       -3.09849   0.00016   0.00164  -0.00098   0.00066  -3.09783
    D2       -0.82854   0.00001   0.00017  -0.00025  -0.00008  -0.82862
    D3        1.52775   0.00017   0.00172  -0.00021   0.00151   1.52927
    D4        1.01073  -0.00009   0.00044  -0.00231  -0.00187   1.00885
    D5       -3.00250  -0.00023  -0.00103  -0.00158  -0.00261  -3.00512
    D6       -0.64621  -0.00007   0.00051  -0.00153  -0.00102  -0.64723
    D7       -1.13245   0.00016   0.00111  -0.00078   0.00033  -1.13212
    D8        1.13751   0.00001  -0.00036  -0.00005  -0.00041   1.13710
    D9       -2.78939   0.00017   0.00119  -0.00001   0.00118  -2.78820
   D10       -3.11333  -0.00010   0.00034  -0.00110  -0.00076  -3.11409
   D11        1.05736  -0.00006   0.00058  -0.00121  -0.00062   1.05673
   D12       -1.02863  -0.00009   0.00046  -0.00119  -0.00073  -1.02936
   D13       -0.92104   0.00009   0.00127   0.00059   0.00186  -0.91918
   D14       -3.03354   0.00013   0.00152   0.00048   0.00200  -3.03154
   D15        1.16366   0.00011   0.00139   0.00050   0.00189   1.16555
   D16        1.14127  -0.00003   0.00032   0.00047   0.00078   1.14206
   D17       -0.97123   0.00001   0.00056   0.00036   0.00092  -0.97030
   D18       -3.05721  -0.00001   0.00044   0.00038   0.00082  -3.05640
   D19       -0.27537   0.00015   0.00169   0.00238   0.00407  -0.27130
   D20        1.81284   0.00020   0.00101   0.00436   0.00537   1.81821
   D21       -2.47142   0.00013   0.00169   0.00262   0.00431  -2.46712
   D22       -2.46645  -0.00007   0.00053   0.00114   0.00166  -2.46479
   D23       -0.37823  -0.00001  -0.00016   0.00312   0.00296  -0.37527
   D24        1.62069  -0.00009   0.00052   0.00137   0.00190   1.62259
   D25        1.84441  -0.00006   0.00151   0.00016   0.00167   1.84608
   D26       -2.35056  -0.00001   0.00083   0.00214   0.00297  -2.34760
   D27       -0.35164  -0.00009   0.00151   0.00040   0.00191  -0.34974
   D28       -1.13850   0.00008   0.00274  -0.00019   0.00255  -1.13594
   D29        1.16021  -0.00005   0.00258  -0.00036   0.00222   1.16243
   D30        2.82405   0.00001   0.00275  -0.00109   0.00166   2.82571
   D31        0.90400   0.00009   0.00226   0.00007   0.00233   0.90633
   D32       -3.08048  -0.00005   0.00210  -0.00011   0.00199  -3.07848
   D33       -1.41664   0.00002   0.00227  -0.00083   0.00144  -1.41520
   D34        3.05088   0.00026   0.00307   0.00044   0.00352   3.05440
   D35       -0.93359   0.00013   0.00291   0.00027   0.00318  -0.93041
   D36        0.73025   0.00019   0.00308  -0.00046   0.00263   0.73287
   D37       -1.87252   0.00000  -0.00309  -0.00072  -0.00381  -1.87633
   D38        2.33183  -0.00003  -0.00246  -0.00247  -0.00494   2.32689
   D39        0.30679   0.00000  -0.00276  -0.00164  -0.00439   0.30240
   D40        2.39703   0.00003  -0.00234  -0.00128  -0.00363   2.39340
   D41        0.31819   0.00000  -0.00172  -0.00304  -0.00476   0.31343
   D42       -1.70684   0.00003  -0.00201  -0.00220  -0.00421  -1.71106
   D43        0.23676  -0.00014  -0.00333  -0.00142  -0.00475   0.23201
   D44       -1.84208  -0.00017  -0.00270  -0.00317  -0.00588  -1.84796
   D45        2.41607  -0.00014  -0.00300  -0.00234  -0.00533   2.41073
   D46       -0.57694   0.00011  -0.00039  -0.00052  -0.00091  -0.57784
   D47       -2.81020   0.00011  -0.00053  -0.00048  -0.00101  -2.81121
   D48        1.48871   0.00011  -0.00048  -0.00029  -0.00077   1.48794
   D49        1.65193   0.00003  -0.00038  -0.00108  -0.00146   1.65047
   D50       -0.58133   0.00003  -0.00052  -0.00104  -0.00157  -0.58290
   D51       -2.56561   0.00003  -0.00047  -0.00085  -0.00132  -2.56694
   D52       -2.53763  -0.00023  -0.00151  -0.00117  -0.00268  -2.54031
   D53        1.51230  -0.00023  -0.00165  -0.00113  -0.00279   1.50951
   D54       -0.47198  -0.00024  -0.00160  -0.00094  -0.00255  -0.47453
   D55       -1.43424   0.00029   0.00108   0.00142   0.00250  -1.43174
   D56        2.93374   0.00030   0.00164   0.00206   0.00370   2.93744
   D57        0.73446   0.00057   0.00267   0.00266   0.00533   0.73979
   D58        2.58086   0.00003   0.00069   0.00082   0.00151   2.58237
   D59        0.66565   0.00004   0.00125   0.00146   0.00271   0.66836
   D60       -1.53363   0.00031   0.00228   0.00206   0.00434  -1.52929
   D61        0.46756   0.00013   0.00147   0.00099   0.00246   0.47003
   D62       -1.44764   0.00014   0.00203   0.00164   0.00366  -1.44398
   D63        2.63626   0.00041   0.00306   0.00223   0.00529   2.64155
   D64       -1.52979  -0.00016  -0.00104   0.00133   0.00029  -1.52950
   D65        2.57464  -0.00001   0.00047   0.00076   0.00123   2.57587
   D66        0.47020   0.00018   0.00151   0.00093   0.00244   0.47264
   D67        0.53849  -0.00015  -0.00117   0.00155   0.00038   0.53887
   D68       -1.64027  -0.00000   0.00034   0.00098   0.00132  -1.63895
   D69        2.53848   0.00019   0.00138   0.00115   0.00253   2.54101
   D70        2.75636  -0.00017  -0.00096   0.00121   0.00024   2.75660
   D71        0.57760  -0.00002   0.00055   0.00063   0.00118   0.57878
   D72       -1.52684   0.00018   0.00159   0.00080   0.00239  -1.52445
   D73        1.40545  -0.00028  -0.00240  -0.00068  -0.00308   1.40236
   D74       -2.92643  -0.00025  -0.00301  -0.00140  -0.00441  -2.93084
   D75       -0.71462  -0.00038  -0.00287  -0.00229  -0.00516  -0.71978
   D76       -0.46562  -0.00015  -0.00149  -0.00099  -0.00248  -0.46810
   D77        1.48569  -0.00012  -0.00209  -0.00172  -0.00381   1.48188
   D78       -2.58569  -0.00025  -0.00195  -0.00260  -0.00456  -2.59025
   D79       -2.58584  -0.00003  -0.00046  -0.00085  -0.00131  -2.58715
   D80       -0.63453  -0.00000  -0.00106  -0.00158  -0.00263  -0.63717
   D81        1.57728  -0.00013  -0.00092  -0.00246  -0.00339   1.57389
   D82        0.84229  -0.00005  -0.00073   0.00054  -0.00018   0.84210
   D83       -1.26248  -0.00004  -0.00074   0.00072  -0.00002  -1.26249
   D84        2.94866  -0.00007  -0.00056   0.00007  -0.00049   2.94817
   D85       -0.77987   0.00012   0.00011   0.00054   0.00065  -0.77922
   D86       -2.88463   0.00014   0.00009   0.00073   0.00082  -2.88382
   D87        1.32650   0.00010   0.00028   0.00007   0.00034   1.32684
   D88       -3.13177  -0.00008  -0.00116   0.00074  -0.00042  -3.13220
   D89        1.04665  -0.00006  -0.00117   0.00092  -0.00025   1.04639
   D90       -1.02540  -0.00010  -0.00099   0.00026  -0.00073  -1.02613
   D91       -0.85535   0.00001   0.00085  -0.00188  -0.00103  -0.85638
   D92       -2.98571  -0.00010   0.00031  -0.00190  -0.00159  -2.98730
   D93        1.23892   0.00001   0.00092  -0.00207  -0.00116   1.23776
   D94        0.95178   0.00005   0.00153  -0.00002   0.00151   0.95329
   D95       -1.17858  -0.00006   0.00099  -0.00004   0.00095  -1.17763
   D96        3.04604   0.00005   0.00160  -0.00021   0.00139   3.04743
   D97       -3.09622   0.00008   0.00175  -0.00106   0.00069  -3.09552
   D98        1.05661  -0.00003   0.00122  -0.00108   0.00014   1.05674
   D99       -1.00195   0.00008   0.00182  -0.00125   0.00057  -1.00138
   D100       0.33096   0.00010  -0.00320   0.00910   0.00590   0.33686
   D101      -1.87928   0.00014  -0.00314   0.00942   0.00628  -1.87300
   D102       2.34991   0.00009  -0.00296   0.00873   0.00577   2.35569
         Item               Value     Threshold  Converged?
 Maximum Force            0.000565     0.000450     NO 
 RMS     Force            0.000157     0.000300     YES
 Maximum Displacement     0.025231     0.001800     NO 
 RMS     Displacement     0.005129     0.001200     NO 
 Predicted change in Energy=-1.737873D-05
 GradGradGradGradGradGradGradGradGradGradGradGradGradGradGradGradGradGrad

                          Input orientation:                          
 ---------------------------------------------------------------------
 Center     Atomic      Atomic             Coordinates (Angstroms)
 Number     Number       Type             X           Y           Z
 ---------------------------------------------------------------------
      1          6           0       -0.973773    0.664453   -0.265078
      2          6           0       -0.237657   -1.688196    0.611326
      3          1           0       -0.733493   -2.526515    0.110803
      4          1           0        0.022006   -2.029932    1.619638
      5          6           0        1.027803   -1.318954   -0.170488
      6          1           0        1.761078   -2.132838   -0.143202
      7          6           0        0.603520   -0.759367   -1.545979
      8          1           0       -0.301208   -1.179469   -1.996296
      9          1           0        1.398393   -0.771545   -2.292141
     10          6           0        0.460064    0.609124   -0.830792
     11          1           0        0.674779    1.523539   -1.394324
     12          6           0        1.539181    0.110639    0.189846
     13          6           0       -1.275355    2.023278    0.430900
     14          1           0       -2.287036    2.016306    0.842850
     15          1           0       -1.175047    2.841895   -0.284600
     16          1           0       -0.556317    2.160664    1.241010
     17          6           0        2.946995    0.375420   -0.362070
     18          1           0        3.058904    0.102962   -1.414058
     19          1           0        3.687584   -0.195738    0.209173
     20          1           0        3.197253    1.438197   -0.266821
     21          6           0        1.542724    0.552737    1.653480
     22          1           0        0.604712    0.374441    2.180184
     23          1           0        1.776367    1.620776    1.733835
     24          1           0        2.323771    0.006992    2.195149
     25          6           0       -1.273250   -0.532738    0.719025
     26          1           0       -1.243980   -0.135671    1.738306
     27          8           0       -1.855047    0.662283   -1.316851
     28          8           0       -2.590918   -0.992656    0.529611
     29          1           0       -2.871095   -0.678917   -0.342637
 ---------------------------------------------------------------------
                    Distance matrix (angstroms):
                    1          2          3          4          5
     1  C    0.000000
     2  C    2.616278   0.000000
     3  H    3.222002   1.095059   0.000000
     4  H    3.435613   1.095856   1.758965   0.000000
     5  C    2.819425   1.532633   2.153948   2.172940   0.000000
     6  H    3.913962   2.182192   2.538185   2.478420   1.095830
     7  C    2.481094   2.494849   2.766829   3.460293   1.544386
     8  H    2.617157   2.657543   2.537965   3.728636   2.262587
     9  H    3.434858   3.456447   3.660464   4.333589   2.222252
    10  C    1.542395   2.800750   3.484740   3.627825   2.115612
    11  H    2.175075   3.894921   4.544400   4.705021   3.114829
    12  C    2.613160   2.563320   3.482223   2.988004   1.560476
    13  C    1.556195   3.858032   4.593114   4.418682   4.103257
    14  H    2.186246   4.239917   4.856605   4.723041   4.810299
    15  H    2.186812   4.712018   5.401031   5.365981   4.709377
    16  H    2.163612   3.913026   4.824770   4.247223   4.075475
    17  C    3.932604   3.917655   4.710714   4.274160   2.567276
    18  H    4.230593   4.263537   4.860209   4.793255   2.773749
    19  H    4.763727   4.218611   4.998812   4.334760   2.912077
    20  H    4.242187   4.726954   5.595740   5.066443   3.509655
    21  C    3.166402   3.045919   4.128293   2.997316   2.663687
    22  H    2.924898   2.724955   3.806400   2.536685   2.927842
    23  H    3.531781   4.033066   5.112109   4.051974   3.581733
    24  H    4.166386   3.455876   4.484420   3.127043   3.005646
    25  C    1.578420   1.555357   2.153234   2.174943   2.589249
    26  H    2.174110   2.166358   2.936920   2.281453   3.194473
    27  O    1.372179   3.443627   3.669401   4.403897   3.681069
    28  O    2.447998   2.455258   2.445026   3.015207   3.700236
    29  H    2.326046   2.977195   2.861568   3.747773   3.954831
                    6          7          8          9         10
     6  H    0.000000
     7  C    2.279067   0.000000
     8  H    2.931875   1.094443   0.000000
     9  H    2.569552   1.090288   1.772729   0.000000
    10  C    3.111876   1.550755   2.266496   2.218615   0.000000
    11  H    4.014279   2.289047   2.936183   2.568482   1.095365
    12  C    2.278892   2.155333   3.135383   2.637865   1.566743
    13  C    5.179075   3.896324   4.134953   4.730214   2.569704
    14  H    5.880044   4.665424   4.713517   5.584145   3.511096
    15  H    5.778303   4.209924   4.457002   4.869267   2.820847
    16  H    5.071540   4.199894   4.658510   4.990180   2.780767
    17  C    2.783102   2.860289   3.954643   2.727430   2.541485
    18  H    2.880665   2.605748   3.643348   2.071978   2.711157
    19  H    2.754623   3.593005   4.662862   3.439262   3.485142
    20  H    3.850997   3.632215   4.699201   3.495824   2.915070
    21  C    3.238527   3.583331   4.440888   4.164430   2.710524
    22  H    3.608567   3.894845   4.547342   4.684539   3.023570
    23  H    4.196799   4.218747   5.106032   4.698356   3.055062
    24  H    3.219221   4.188390   5.085904   4.647389   3.604482
    25  C    3.537075   2.950232   2.955688   4.032595   2.590397
    26  H    4.069291   3.819527   3.990688   4.861170   3.171553
    27  O    4.718740   2.849235   2.503619   3.686722   2.366182
    28  O    4.548907   3.816665   3.414363   4.891398   3.704711
    29  H    4.859083   3.677970   3.096686   4.694430   3.604715
                   11         12         13         14         15
    11  H    0.000000
    12  C    2.291958   0.000000
    13  C    2.717390   3.411438   0.000000
    14  H    3.744345   4.324109   1.092360   0.000000
    15  H    2.528123   3.879677   1.091850   1.785850   0.000000
    16  H    2.977668   3.114266   1.091865   1.781785   1.781681
    17  C    2.747124   1.535142   4.601357   5.615997   4.804242
    18  H    2.775334   2.209553   5.086973   6.110123   5.167569
    19  H    3.821532   2.170225   5.440953   6.402404   5.754669
    20  H    2.764312   2.172593   4.564358   5.625212   4.592134
    21  C    3.314347   1.528950   3.405696   4.179260   4.047552
    22  H    3.755322   2.214559   3.051772   3.584186   3.915486
    23  H    3.317880   2.172711   3.342552   4.178701   3.778367
    24  H    4.231242   2.155821   4.486836   5.208224   5.140774
    25  C    3.534025   2.933212   2.572205   2.746038   3.522081
    26  H    4.030879   3.194430   2.524154   2.553588   3.600388
    27  O    2.673533   3.754361   2.289756   2.585402   2.505723
    28  O    4.549454   4.288405   3.291854   3.040446   4.167902
    29  H    4.304658   4.511926   3.232121   3.001788   3.908460
                   16         17         18         19         20
    16  H    0.000000
    17  C    4.246193   0.000000
    18  H    4.934910   1.092444   0.000000
    19  H    4.962662   1.095907   1.766165   0.000000
    20  H    4.109112   1.095992   1.765827   1.771085   0.000000
    21  C    2.676104   2.462897   3.451216   2.691963   2.684970
    22  H    2.328224   3.456783   4.360658   3.703254   3.720307
    23  H    2.444538   2.704459   3.722618   3.045828   2.460666
    24  H    3.720697   2.657728   3.684563   2.417683   2.978694
    25  C    2.835644   4.450167   4.870494   4.998339   4.984163
    26  H    2.448129   4.715620   5.339397   5.163544   5.120757
    27  O    3.236432   4.904437   4.946636   5.812547   5.218270
    28  O    3.819569   5.773665   6.074431   6.336982   6.328213
    29  H    3.991160   5.912883   6.076527   6.599563   6.427502
                   21         22         23         24         25
    21  C    0.000000
    22  H    1.090446   0.000000
    23  H    1.096246   1.767867   0.000000
    24  H    1.096028   1.757955   1.765435   0.000000
    25  C    3.159299   2.546508   3.868802   3.925406   0.000000
    26  H    2.871728   1.968028   3.493941   3.599710   1.094282
    27  O    4.514389   4.285151   4.838652   5.497824   2.431327
    28  O    4.553934   3.847778   5.230044   5.284646   1.408421
    29  H    4.998325   4.422152   5.585627   5.822154   1.923956
                   26         27         28         29
    26  H    0.000000
    27  O    3.216227   0.000000
    28  O    2.002400   2.586455   0.000000
    29  H    2.696840   1.944290   0.968374   0.000000
 Stoichiometry    C10H17O2(2)
 Framework group  C1[X(C10H17O2)]
 Deg. of freedom    81
 Full point group                 C1      NOp   1
 Largest Abelian subgroup         C1      NOp   1
 Largest concise Abelian subgroup C1      NOp   1
                         Standard orientation:                         
 ---------------------------------------------------------------------
 Center     Atomic      Atomic             Coordinates (Angstroms)
 Number     Number       Type             X           Y           Z
 ---------------------------------------------------------------------
      1          6           0       -0.972635    0.664496   -0.266332
      2          6           0       -0.237884   -1.687492    0.612989
      3          1           0       -0.733978   -2.526151    0.113293
      4          1           0        0.021334   -2.028188    1.621767
      5          6           0        1.027971   -1.319752   -0.168894
      6          1           0        1.760851   -2.133952   -0.140463
      7          6           0        0.604341   -0.761548   -1.545148
      8          1           0       -0.300460   -1.181739   -1.995235
      9          1           0        1.399418   -0.774964   -2.291071
     10          6           0        0.461335    0.607834   -0.831578
     11          1           0        0.676643    1.521496   -1.396103
     12          6           0        1.539928    0.110013    0.189938
     13          6           0       -1.273767    2.024265    0.427995
     14          1           0       -2.285566    2.018249    0.839668
     15          1           0       -1.172868    2.842009   -0.288420
     16          1           0       -0.554890    2.162242    1.238148
     17          6           0        2.948023    0.373488   -0.361887
     18          1           0        3.060098    0.099766   -1.413528
     19          1           0        3.688180   -0.197363    0.210222
     20          1           0        3.198759    1.436256   -0.267792
     21          6           0        1.543269    0.553795    1.653062
     22          1           0        0.605025    0.376552    2.179707
     23          1           0        1.777398    1.621815    1.732252
     24          1           0        2.323905    0.008304    2.195580
     25          6           0       -1.272957   -0.531418    0.719065
     26          1           0       -1.243786   -0.133190    1.737897
     27          8           0       -1.853614    0.661532   -1.318350
     28          8           0       -2.590790   -0.990927    0.529810
     29          1           0       -2.870574   -0.678061   -0.342877
 ---------------------------------------------------------------------
 Rotational constants (GHZ):           1.4578458           0.8273849           0.7724749
 Standard basis: 6-31++G(d,p) (6D, 7F)
 There are   330 symmetry adapted cartesian basis functions of A   symmetry.
 There are   330 symmetry adapted basis functions of A   symmetry.
   330 basis functions,   520 primitive gaussians,   330 cartesian basis functions
    47 alpha electrons       46 beta electrons
       nuclear repulsion energy       807.4242327406 Hartrees.
 NAtoms=   29 NActive=   29 NUniq=   29 SFac= 1.00D+00 NAtFMM=   60 NAOKFM=F Big=F
 Integral buffers will be    131072 words long.
 Raffenetti 2 integral format.
 Two-electron integral symmetry is turned on.
 Nuclear repulsion after empirical dispersion term =      807.3979056684 Hartrees.
 One-electron integrals computed using PRISM.
 NBasis=   330 RedAO= T EigKep=  2.59D-06  NBF=   330
 NBsUse=   330 1.00D-06 EigRej= -1.00D+00 NBFU=   330
 Initial guess from the checkpoint file:  "Alpha-Pinene-RO-OHup-Oup-wb97-opt.chk"
 B after Tr=     0.000000    0.000000   -0.000000
         Rot=    1.000000    0.000409   -0.000563    0.000287 Ang=   0.09 deg.
 Initial guess <Sx>= 0.0000 <Sy>= 0.0000 <Sz>= 0.5000 <S**2>= 0.7544 S= 0.5022
 ExpMin= 3.60D-02 ExpMax= 5.48D+03 ExpMxC= 8.25D+02 IAcc=3 IRadAn=         7 AccDes= 0.00D+00
 Harris functional with IExCor= 4639 and IRadAn=       7 diagonalized for initial guess.
 HarFok:  IExCor= 4639 AccDes= 0.00D+00 IRadAn=         7 IDoV= 1 UseB2=F ITyADJ=14
 ICtDFT=  3500011 ScaDFX=  1.000000  1.000000  1.000000  1.000000
 FoFCou: FMM=F IPFlag=           0 FMFlag=      100000 FMFlg1=           0
         NFxFlg=           0 DoJE=T BraDBF=F KetDBF=T FulRan=T
         wScrn=  0.000000 ICntrl=       500 IOpCl=  0 I1Cent=   200000004 NGrid=           0
         NMat0=    1 NMatS0=      1 NMatT0=    0 NMatD0=    1 NMtDS0=    0 NMtDT0=    0
 Petite list used in FoFCou.
 Requested convergence on RMS density matrix=1.00D-08 within 128 cycles.
 Requested convergence on MAX density matrix=1.00D-06.
 Requested convergence on             energy=1.00D-06.
 No special actions if energy rises.
 SCF Done:  E(UwB97XD) =  -541.538044168     A.U. after   17 cycles
            NFock= 17  Conv=0.41D-08     -V/T= 2.0092
 <Sx>= 0.0000 <Sy>= 0.0000 <Sz>= 0.5000 <S**2>= 0.7543 S= 0.5022
 <L.S>= 0.000000000000E+00
 Annihilation of the first spin contaminant:
 S**2 before annihilation     0.7543,   after     0.7500
 Calling FoFJK, ICntrl=      2127 FMM=F ISym2X=0 I1Cent= 0 IOpClX= 1 NMat=1 NMatS=1 NMatT=0.
 ***** Axes restored to original set *****
 -------------------------------------------------------------------
 Center     Atomic                   Forces (Hartrees/Bohr)
 Number     Number              X              Y              Z
 -------------------------------------------------------------------
      1        6          -0.000036870    0.000323529    0.000550565
      2        6           0.000068361   -0.000036627    0.000070606
      3        1           0.000078817    0.000080624    0.000080344
      4        1          -0.000030781    0.000021842   -0.000136796
      5        6           0.000032481   -0.000039015   -0.000030991
      6        1          -0.000095786    0.000133889   -0.000003786
      7        6          -0.000126153   -0.000072877   -0.000204761
      8        1           0.000139535    0.000037366    0.000048244
      9        1          -0.000174948   -0.000005439    0.000112777
     10        6           0.000003997    0.000020284   -0.000234506
     11        1          -0.000037579   -0.000134960    0.000085133
     12        6          -0.000008761    0.000016415    0.000152055
     13        6           0.000141808   -0.000074464   -0.000067617
     14        1           0.000113557    0.000041461   -0.000031962
     15        1          -0.000030996   -0.000046904    0.000121520
     16        1          -0.000171071    0.000058373   -0.000113679
     17        6           0.000176378    0.000016136   -0.000110749
     18        1           0.000057549    0.000076181    0.000207088
     19        1          -0.000078912    0.000092815   -0.000083644
     20        1           0.000003357   -0.000142693   -0.000019981
     21        6          -0.000024438   -0.000033919    0.000107093
     22        1           0.000114816    0.000005609   -0.000044105
     23        1          -0.000029031   -0.000144455   -0.000002807
     24        1          -0.000102078    0.000079901   -0.000058074
     25        6           0.000162480   -0.000056601   -0.000008950
     26        1           0.000100211   -0.000106686   -0.000076946
     27        8           0.000068280   -0.000102660   -0.000295461
     28        8          -0.000171315    0.000180480   -0.000021831
     29        1          -0.000142908   -0.000187604    0.000011221
 -------------------------------------------------------------------
 Cartesian Forces:  Max     0.000550565 RMS     0.000123230

 GradGradGradGradGradGradGradGradGradGradGradGradGradGradGradGradGradGrad
 Berny optimization.
 Using GEDIIS/GDIIS optimizer.
 FormGI is forming the generalized inverse of G from B-inverse, IUseBI=4.
 Internal  Forces:  Max     0.000385148 RMS     0.000070441
 Search for a local minimum.
 Step number   4 out of a maximum of  174
 All quantities printed in internal units (Hartrees-Bohrs-Radians)
 Mixed Optimization -- En-DIIS/RFO-DIIS
 Swapping is turned off.
 Update second derivatives using D2CorX and points    1    2    3    4
 DE= -1.59D-05 DEPred=-1.74D-05 R= 9.14D-01
 TightC=F SS=  1.41D+00  RLast= 2.90D-02 DXNew= 2.5227D-01 8.6876D-02
 Trust test= 9.14D-01 RLast= 2.90D-02 DXMaxT set to 1.50D-01
 ITU=  1 -1  1  0
     Eigenvalues ---    0.00230   0.00301   0.00368   0.00457   0.00906
     Eigenvalues ---    0.01120   0.01883   0.02278   0.02751   0.02912
     Eigenvalues ---    0.02931   0.03226   0.03540   0.03868   0.04433
     Eigenvalues ---    0.04618   0.04714   0.04890   0.05202   0.05261
     Eigenvalues ---    0.05300   0.05606   0.05668   0.05748   0.05819
     Eigenvalues ---    0.05841   0.06397   0.06506   0.06727   0.07100
     Eigenvalues ---    0.07648   0.07722   0.08523   0.08874   0.09506
     Eigenvalues ---    0.09951   0.10309   0.12763   0.13455   0.15838
     Eigenvalues ---    0.16000   0.16000   0.16000   0.16000   0.16000
     Eigenvalues ---    0.16000   0.16000   0.16558   0.16997   0.18250
     Eigenvalues ---    0.19217   0.21065   0.22976   0.24465   0.24936
     Eigenvalues ---    0.25952   0.26505   0.27585   0.28096   0.29804
     Eigenvalues ---    0.30370   0.31393   0.34602   0.34620   0.34630
     Eigenvalues ---    0.34656   0.34699   0.34752   0.34766   0.34833
     Eigenvalues ---    0.34867   0.34964   0.35056   0.35105   0.35153
     Eigenvalues ---    0.35277   0.36068   0.36578   0.44965   0.47298
     Eigenvalues ---    0.54704
 En-DIIS/RFO-DIIS/Sim-DIIS IScMMF=       -3 using points:     4    3    2
 RFO step:  Lambda=-8.75812110D-06.
 DidBck=F Rises=F RFO-DIIS coefs:    0.99447    0.24949   -0.24396
 Iteration  1 RMS(Cart)=  0.00323184 RMS(Int)=  0.00000600
 Iteration  2 RMS(Cart)=  0.00000727 RMS(Int)=  0.00000044
 Iteration  3 RMS(Cart)=  0.00000000 RMS(Int)=  0.00000044
 Variable       Old X    -DE/DX   Delta X   Delta X   Delta X     New X
                                 (Linear)    (Quad)   (Total)
    R1        2.91470  -0.00002  -0.00028   0.00005  -0.00023   2.91447
    R2        2.94078  -0.00007  -0.00065  -0.00074  -0.00139   2.93939
    R3        2.98278   0.00006  -0.00034  -0.00036  -0.00069   2.98209
    R4        2.59304   0.00018   0.00056   0.00098   0.00154   2.59458
    R5        2.06936  -0.00013   0.00005  -0.00031  -0.00026   2.06910
    R6        2.07087  -0.00014   0.00005  -0.00031  -0.00026   2.07061
    R7        2.89626  -0.00008  -0.00015   0.00015  -0.00001   2.89625
    R8        2.93920  -0.00002  -0.00014  -0.00012  -0.00025   2.93895
    R9        2.07082  -0.00016   0.00008  -0.00038  -0.00030   2.07052
   R10        2.91847   0.00002  -0.00018  -0.00004  -0.00022   2.91824
   R11        2.94887  -0.00004  -0.00025  -0.00036  -0.00062   2.94826
   R12        2.06820  -0.00015   0.00009  -0.00030  -0.00021   2.06799
   R13        2.06035  -0.00020   0.00010  -0.00036  -0.00027   2.06008
   R14        2.93050   0.00001  -0.00012  -0.00021  -0.00033   2.93017
   R15        2.06994  -0.00016   0.00006  -0.00039  -0.00033   2.06961
   R16        2.96071   0.00008  -0.00051   0.00064   0.00012   2.96084
   R17        2.90100   0.00015  -0.00023   0.00020  -0.00002   2.90097
   R18        2.88930  -0.00002  -0.00018   0.00004  -0.00014   2.88916
   R19        2.06426  -0.00012   0.00005  -0.00025  -0.00020   2.06406
   R20        2.06330  -0.00012   0.00005  -0.00024  -0.00019   2.06311
   R21        2.06333  -0.00019   0.00018  -0.00046  -0.00028   2.06304
   R22        2.06442  -0.00021   0.00012  -0.00039  -0.00027   2.06415
   R23        2.07096  -0.00014   0.00006  -0.00032  -0.00026   2.07071
   R24        2.07112  -0.00014   0.00005  -0.00032  -0.00027   2.07085
   R25        2.06064  -0.00012   0.00020  -0.00048  -0.00027   2.06037
   R26        2.07160  -0.00015   0.00005  -0.00035  -0.00030   2.07130
   R27        2.07119  -0.00014   0.00007  -0.00031  -0.00024   2.07095
   R28        2.06789  -0.00011   0.00008  -0.00038  -0.00030   2.06759
   R29        2.66153   0.00030  -0.00008   0.00078   0.00070   2.66223
   R30        1.82996  -0.00003   0.00000   0.00005   0.00005   1.83001
    A1        1.95574  -0.00001  -0.00026   0.00099   0.00073   1.95647
    A2        1.95826  -0.00001  -0.00006  -0.00019  -0.00025   1.95802
    A3        1.89215  -0.00011  -0.00009  -0.00261  -0.00270   1.88945
    A4        1.92482   0.00006  -0.00029   0.00184   0.00155   1.92637
    A5        1.79232   0.00005   0.00039   0.00071   0.00110   1.79342
    A6        1.93354   0.00003   0.00036  -0.00079  -0.00043   1.93310
    A7        1.86410  -0.00001   0.00023  -0.00016   0.00007   1.86418
    A8        1.90195  -0.00001   0.00014  -0.00002   0.00012   1.90207
    A9        1.87432  -0.00001   0.00023   0.00006   0.00029   1.87461
   A10        1.92714  -0.00003  -0.00020  -0.00011  -0.00031   1.92683
   A11        1.90257   0.00001  -0.00002   0.00013   0.00011   1.90268
   A12        1.98898   0.00005  -0.00033   0.00008  -0.00025   1.98873
   A13        1.93999   0.00001   0.00003  -0.00010  -0.00006   1.93993
   A14        1.89103  -0.00002  -0.00020   0.00034   0.00013   1.89116
   A15        1.95358  -0.00002  -0.00060  -0.00007  -0.00067   1.95291
   A16        2.06590  -0.00000   0.00017  -0.00003   0.00014   2.06604
   A17        2.04360  -0.00003   0.00036  -0.00022   0.00014   2.04374
   A18        1.53453   0.00007   0.00020   0.00015   0.00035   1.53488
   A19        2.04259   0.00002   0.00001  -0.00002  -0.00001   2.04258
   A20        1.98799   0.00000  -0.00000   0.00022   0.00022   1.98820
   A21        1.50516  -0.00003   0.00010  -0.00016  -0.00006   1.50510
   A22        1.89315  -0.00002  -0.00005  -0.00020  -0.00026   1.89289
   A23        2.03983   0.00003  -0.00001   0.00026   0.00025   2.04008
   A24        1.97460   0.00000  -0.00002  -0.00006  -0.00007   1.97453
   A25        1.86169  -0.00000   0.00044  -0.00110  -0.00066   1.86103
   A26        1.91875  -0.00002   0.00015  -0.00021  -0.00006   1.91869
   A27        1.99629  -0.00002  -0.00138   0.00145   0.00007   1.99636
   A28        2.07292   0.00001   0.00027  -0.00019   0.00008   2.07300
   A29        1.52673   0.00003   0.00026  -0.00012   0.00014   1.52687
   A30        2.05527   0.00002   0.00026   0.00011   0.00037   2.05564
   A31        1.48604  -0.00003   0.00024  -0.00032  -0.00008   1.48596
   A32        1.95575   0.00004   0.00021  -0.00010   0.00011   1.95586
   A33        2.07911  -0.00002  -0.00016  -0.00024  -0.00040   2.07872
   A34        1.92043   0.00003   0.00017   0.00006   0.00023   1.92066
   A35        2.13318   0.00003  -0.00080   0.00136   0.00056   2.13375
   A36        1.86729  -0.00004   0.00033  -0.00066  -0.00033   1.86696
   A37        1.92045   0.00002  -0.00008  -0.00003  -0.00011   1.92033
   A38        1.92174   0.00006  -0.00010   0.00028   0.00019   1.92193
   A39        1.89027   0.00013  -0.00023   0.00096   0.00073   1.89100
   A40        1.91453  -0.00006   0.00019  -0.00041  -0.00022   1.91430
   A41        1.90806  -0.00007   0.00010  -0.00044  -0.00033   1.90772
   A42        1.90855  -0.00008   0.00011  -0.00035  -0.00024   1.90831
   A43        1.97919   0.00011  -0.00015   0.00028   0.00013   1.97931
   A44        1.92030   0.00000  -0.00006   0.00003  -0.00004   1.92027
   A45        1.92347   0.00002  -0.00016   0.00005  -0.00011   1.92336
   A46        1.87836  -0.00005   0.00011  -0.00013  -0.00002   1.87834
   A47        1.87773  -0.00006   0.00010  -0.00012  -0.00001   1.87772
   A48        1.88155  -0.00003   0.00019  -0.00013   0.00006   1.88161
   A49        1.99666   0.00001  -0.00045   0.00045   0.00000   1.99667
   A50        1.93090   0.00001  -0.00003  -0.00004  -0.00006   1.93084
   A51        1.90792   0.00001  -0.00001  -0.00026  -0.00027   1.90765
   A52        1.88308  -0.00000   0.00005   0.00016   0.00022   1.88329
   A53        1.86803  -0.00002   0.00021  -0.00023  -0.00002   1.86801
   A54        1.87236  -0.00001   0.00027  -0.00012   0.00016   1.87251
   A55        1.97574  -0.00004   0.00013  -0.00035  -0.00023   1.97551
   A56        1.87596   0.00000   0.00010  -0.00001   0.00009   1.87605
   A57        1.91913   0.00009  -0.00024   0.00089   0.00065   1.91978
   A58        1.89257  -0.00003   0.00016  -0.00060  -0.00044   1.89213
   A59        1.95090   0.00001   0.00007   0.00077   0.00085   1.95175
   A60        1.84293  -0.00003  -0.00023  -0.00080  -0.00103   1.84190
   A61        1.86087   0.00039  -0.00125   0.00157   0.00033   1.86120
    D1       -3.09783   0.00006  -0.00085   0.00612   0.00527  -3.09256
    D2       -0.82862   0.00005  -0.00009   0.00495   0.00486  -0.82376
    D3        1.52927   0.00003  -0.00089   0.00630   0.00541   1.53467
    D4        1.00885  -0.00000  -0.00021   0.00305   0.00283   1.01169
    D5       -3.00512  -0.00001   0.00055   0.00187   0.00242  -3.00270
    D6       -0.64723  -0.00003  -0.00026   0.00322   0.00297  -0.64427
    D7       -1.13212   0.00005  -0.00057   0.00600   0.00542  -1.12670
    D8        1.13710   0.00003   0.00019   0.00482   0.00500   1.14210
    D9       -2.78820   0.00002  -0.00062   0.00617   0.00556  -2.78265
   D10       -3.11409  -0.00005  -0.00017  -0.00149  -0.00166  -3.11575
   D11        1.05673  -0.00003  -0.00030  -0.00114  -0.00143   1.05530
   D12       -1.02936  -0.00005  -0.00023  -0.00146  -0.00169  -1.03105
   D13       -0.91918  -0.00003  -0.00066   0.00042  -0.00024  -0.91942
   D14       -3.03154  -0.00001  -0.00079   0.00077  -0.00002  -3.03156
   D15        1.16555  -0.00003  -0.00073   0.00045  -0.00027   1.16528
   D16        1.14206   0.00006  -0.00017   0.00072   0.00055   1.14261
   D17       -0.97030   0.00007  -0.00029   0.00107   0.00078  -0.96953
   D18       -3.05640   0.00006  -0.00023   0.00075   0.00052  -3.05588
   D19       -0.27130   0.00005  -0.00089  -0.00302  -0.00391  -0.27521
   D20        1.81821  -0.00001  -0.00055  -0.00399  -0.00454   1.81367
   D21       -2.46712  -0.00000  -0.00089  -0.00448  -0.00537  -2.47249
   D22       -2.46479   0.00002  -0.00028  -0.00560  -0.00588  -2.47067
   D23       -0.37527  -0.00003   0.00006  -0.00657  -0.00651  -0.38178
   D24        1.62259  -0.00002  -0.00028  -0.00706  -0.00734   1.61524
   D25        1.84608  -0.00008  -0.00078  -0.00706  -0.00785   1.83823
   D26       -2.34760  -0.00014  -0.00044  -0.00803  -0.00847  -2.35607
   D27       -0.34974  -0.00013  -0.00078  -0.00852  -0.00931  -0.35904
   D28       -1.13594   0.00001  -0.00142   0.00047  -0.00096  -1.13690
   D29        1.16243   0.00000  -0.00134   0.00063  -0.00071   1.16172
   D30        2.82571   0.00006  -0.00142   0.00092  -0.00050   2.82521
   D31        0.90633  -0.00002  -0.00117   0.00020  -0.00097   0.90536
   D32       -3.07848  -0.00003  -0.00109   0.00036  -0.00072  -3.07921
   D33       -1.41520   0.00003  -0.00117   0.00066  -0.00052  -1.41572
   D34        3.05440   0.00001  -0.00160   0.00035  -0.00125   3.05315
   D35       -0.93041  -0.00000  -0.00151   0.00051  -0.00100  -0.93141
   D36        0.73287   0.00006  -0.00160   0.00081  -0.00079   0.73208
   D37       -1.87633  -0.00004   0.00161   0.00121   0.00282  -1.87351
   D38        2.32689  -0.00000   0.00129   0.00185   0.00314   2.33003
   D39        0.30240   0.00005   0.00144   0.00274   0.00418   0.30658
   D40        2.39340  -0.00003   0.00122   0.00130   0.00252   2.39593
   D41        0.31343   0.00001   0.00091   0.00194   0.00285   0.31628
   D42       -1.71106   0.00006   0.00106   0.00283   0.00389  -1.70717
   D43        0.23201  -0.00004   0.00173   0.00128   0.00302   0.23503
   D44       -1.84796   0.00001   0.00142   0.00192   0.00334  -1.84462
   D45        2.41073   0.00006   0.00157   0.00281   0.00438   2.41512
   D46       -0.57784  -0.00000   0.00020  -0.00075  -0.00054  -0.57839
   D47       -2.81121   0.00001   0.00028  -0.00065  -0.00037  -2.81158
   D48        1.48794   0.00002   0.00025  -0.00054  -0.00029   1.48764
   D49        1.65047  -0.00001   0.00020  -0.00059  -0.00039   1.65008
   D50       -0.58290   0.00000   0.00028  -0.00049  -0.00022  -0.58311
   D51       -2.56694   0.00001   0.00025  -0.00038  -0.00014  -2.56707
   D52       -2.54031  -0.00000   0.00079  -0.00076   0.00003  -2.54028
   D53        1.50951   0.00001   0.00086  -0.00066   0.00020   1.50971
   D54       -0.47453   0.00002   0.00084  -0.00056   0.00028  -0.47425
   D55       -1.43174  -0.00004  -0.00057  -0.00001  -0.00058  -1.43231
   D56        2.93744  -0.00005  -0.00086   0.00006  -0.00080   2.93664
   D57        0.73979  -0.00002  -0.00140   0.00133  -0.00007   0.73971
   D58        2.58237  -0.00000  -0.00036   0.00041   0.00005   2.58242
   D59        0.66836  -0.00002  -0.00066   0.00048  -0.00018   0.66819
   D60       -1.52929   0.00001  -0.00120   0.00175   0.00055  -1.52874
   D61        0.47003  -0.00003  -0.00077   0.00041  -0.00036   0.46967
   D62       -1.44398  -0.00005  -0.00106   0.00048  -0.00058  -1.44456
   D63        2.64155  -0.00002  -0.00160   0.00175   0.00015   2.64170
   D64       -1.52950  -0.00003   0.00053  -0.00100  -0.00046  -1.52996
   D65        2.57587   0.00000  -0.00025   0.00039   0.00014   2.57601
   D66        0.47264  -0.00004  -0.00079   0.00039  -0.00041   0.47223
   D67        0.53887  -0.00002   0.00060  -0.00105  -0.00045   0.53842
   D68       -1.63895   0.00001  -0.00018   0.00034   0.00015  -1.63880
   D69        2.54101  -0.00003  -0.00072   0.00033  -0.00039   2.54062
   D70        2.75660  -0.00002   0.00049  -0.00116  -0.00066   2.75593
   D71        0.57878   0.00001  -0.00029   0.00023  -0.00006   0.57871
   D72       -1.52445  -0.00003  -0.00083   0.00022  -0.00061  -1.52506
   D73        1.40236   0.00004   0.00125  -0.00158  -0.00032   1.40204
   D74       -2.93084   0.00007   0.00157  -0.00179  -0.00023  -2.93106
   D75       -0.71978   0.00007   0.00150  -0.00145   0.00005  -0.71973
   D76       -0.46810   0.00003   0.00078  -0.00045   0.00033  -0.46777
   D77        1.48188   0.00006   0.00109  -0.00066   0.00043   1.48231
   D78       -2.59025   0.00006   0.00103  -0.00032   0.00071  -2.58954
   D79       -2.58715  -0.00000   0.00024  -0.00019   0.00006  -2.58709
   D80       -0.63717   0.00003   0.00056  -0.00040   0.00015  -0.63701
   D81        1.57389   0.00003   0.00049  -0.00006   0.00043   1.57432
   D82        0.84210   0.00000   0.00037  -0.00006   0.00031   0.84241
   D83       -1.26249  -0.00001   0.00038  -0.00010   0.00028  -1.26221
   D84        2.94817   0.00002   0.00029   0.00001   0.00030   2.94847
   D85       -0.77922   0.00001  -0.00006   0.00032   0.00026  -0.77896
   D86       -2.88382   0.00000  -0.00005   0.00028   0.00023  -2.88359
   D87        1.32684   0.00003  -0.00014   0.00039   0.00025   1.32709
   D88       -3.13220  -0.00002   0.00060  -0.00100  -0.00040  -3.13260
   D89        1.04639  -0.00003   0.00060  -0.00104  -0.00043   1.04596
   D90       -1.02613  -0.00001   0.00051  -0.00093  -0.00041  -1.02654
   D91       -0.85638   0.00002  -0.00043   0.00082   0.00039  -0.85599
   D92       -2.98730   0.00001  -0.00015   0.00031   0.00016  -2.98714
   D93        1.23776   0.00002  -0.00046   0.00063   0.00017   1.23793
   D94        0.95329  -0.00001  -0.00079   0.00117   0.00038   0.95367
   D95       -1.17763  -0.00002  -0.00051   0.00066   0.00014  -1.17748
   D96        3.04743  -0.00002  -0.00083   0.00099   0.00016   3.04759
   D97       -3.09552   0.00002  -0.00090   0.00178   0.00088  -3.09465
   D98        1.05674   0.00001  -0.00063   0.00127   0.00064   1.05739
   D99       -1.00138   0.00001  -0.00094   0.00159   0.00066  -1.00073
   D100       0.33686   0.00006   0.00161   0.00667   0.00829   0.34514
   D101      -1.87300   0.00004   0.00158   0.00588   0.00745  -1.86555
   D102       2.35569   0.00009   0.00149   0.00667   0.00816   2.36384
         Item               Value     Threshold  Converged?
 Maximum Force            0.000385     0.000450     YES
 RMS     Force            0.000070     0.000300     YES
 Maximum Displacement     0.015243     0.001800     NO 
 RMS     Displacement     0.003233     0.001200     NO 
 Predicted change in Energy=-4.377071D-06
 GradGradGradGradGradGradGradGradGradGradGradGradGradGradGradGradGradGrad

                          Input orientation:                          
 ---------------------------------------------------------------------
 Center     Atomic      Atomic             Coordinates (Angstroms)
 Number     Number       Type             X           Y           Z
 ---------------------------------------------------------------------
      1          6           0       -0.973305    0.664842   -0.264370
      2          6           0       -0.237399   -1.687760    0.610498
      3          1           0       -0.734509   -2.524732    0.109286
      4          1           0        0.023099   -2.031203    1.617866
      5          6           0        1.027739   -1.318553   -0.171847
      6          1           0        1.760494   -2.132725   -0.145584
      7          6           0        0.603071   -0.757441   -1.546465
      8          1           0       -0.301806   -1.176860   -1.996849
      9          1           0        1.397363   -0.769004   -2.293046
     10          6           0        0.460530    0.610185   -0.829821
     11          1           0        0.675167    1.525026   -1.392350
     12          6           0        1.539504    0.110092    0.190282
     13          6           0       -1.278355    2.024577    0.426659
     14          1           0       -2.290653    2.016936    0.836794
     15          1           0       -1.178535    2.841249   -0.290974
     16          1           0       -0.561425    2.166341    1.237680
     17          6           0        2.947550    0.375120   -0.360891
     18          1           0        3.059704    0.104319   -1.413129
     19          1           0        3.687642   -0.197160    0.209611
     20          1           0        3.198095    1.437524   -0.263912
     21          6           0        1.543540    0.549496    1.654649
     22          1           0        0.605890    0.370098    2.181323
     23          1           0        1.777233    1.617224    1.736795
     24          1           0        2.324727    0.002657    2.194754
     25          6           0       -1.271280   -0.531213    0.720981
     26          1           0       -1.237838   -0.133974    1.739896
     27          8           0       -1.852238    0.656917   -1.319132
     28          8           0       -2.590933   -0.989038    0.537677
     29          1           0       -2.872113   -0.681772   -0.336580
 ---------------------------------------------------------------------
                    Distance matrix (angstroms):
                    1          2          3          4          5
     1  C    0.000000
     2  C    2.615662   0.000000
     3  H    3.220252   1.094922   0.000000
     4  H    3.435738   1.095720   1.758794   0.000000
     5  C    2.818970   1.532629   2.153932   2.172612   0.000000
     6  H    3.913330   2.182024   2.538438   2.477621   1.095671
     7  C    2.480246   2.494869   2.766577   3.460033   1.544268
     8  H    2.616153   2.657710   2.537675   3.728489   2.262388
     9  H    3.433876   3.456461   3.660418   4.333241   2.222186
    10  C    1.542272   2.800389   3.483927   3.627596   2.115346
    11  H    2.174790   3.894376   4.543417   4.704610   3.114462
    12  C    2.613172   2.562467   3.481378   2.987076   1.560150
    13  C    1.555460   3.859900   4.592680   4.422907   4.105216
    14  H    2.185435   4.241679   4.855678   4.727679   4.811920
    15  H    2.186224   4.712782   5.399178   5.369207   4.710180
    16  H    2.163400   3.918220   4.827981   4.255066   4.081262
    17  C    3.932729   3.917010   4.710389   4.272971   2.567087
    18  H    4.230721   4.263508   4.860629   4.792531   2.773847
    19  H    4.763626   4.217647   4.998307   4.333101   2.911720
    20  H    4.242359   4.725951   5.595009   5.064953   3.509256
    21  C    3.167088   3.044225   4.126564   2.995513   2.663033
    22  H    2.926115   2.722758   3.803952   2.534438   2.926928
    23  H    3.532301   4.031154   5.110130   4.049956   3.580983
    24  H    4.166868   3.454253   4.482834   3.125200   3.004758
    25  C    1.578054   1.555223   2.153234   2.174808   2.588926
    26  H    2.173745   2.165796   2.937338   2.281300   3.192308
    27  O    1.372993   3.439286   3.662320   4.401004   3.676005
    28  O    2.448534   2.456143   2.447077   3.014312   3.702268
    29  H    2.328960   2.975010   2.857385   3.744740   3.954930
                    6          7          8          9         10
     6  H    0.000000
     7  C    2.278925   0.000000
     8  H    2.931542   1.094331   0.000000
     9  H    2.569668   1.090145   1.772358   0.000000
    10  C    3.111534   1.550580   2.266415   2.218298   0.000000
    11  H    4.013914   2.288800   2.935997   2.568150   1.095190
    12  C    2.278568   2.155414   3.135316   2.638168   1.566808
    13  C    5.181238   3.895203   4.132340   4.728674   2.569624
    14  H    5.881883   4.663768   4.710136   5.582009   3.510778
    15  H    5.779226   4.207250   4.452399   4.865950   2.820379
    16  H    5.078061   4.201907   4.659031   4.991906   2.782189
    17  C    2.782938   2.860919   3.955162   2.728611   2.541735
    18  H    2.880796   2.606809   3.644434   2.073722   2.711431
    19  H    2.754356   3.593368   4.663043   3.440301   3.485180
    20  H    3.850633   3.632762   4.699721   3.496968   2.915305
    21  C    3.237625   3.583252   4.440612   4.164625   2.710938
    22  H    3.607178   3.894580   4.546879   4.684438   3.024196
    23  H    4.195920   4.218706   5.105820   4.698723   3.055381
    24  H    3.217980   4.187907   5.085220   4.647129   3.604493
    25  C    3.536585   2.950540   2.956914   4.032687   2.589777
    26  H    4.066944   3.818092   3.990869   4.859235   3.168860
    27  O    4.712871   2.842645   2.495171   3.679900   2.364425
    28  O    4.550800   3.820857   3.420410   4.895703   3.706614
    29  H    4.858270   3.680551   3.099691   4.697211   3.608178
                   11         12         13         14         15
    11  H    0.000000
    12  C    2.292126   0.000000
    13  C    2.715620   3.414887   0.000000
    14  H    3.742612   4.327139   1.092253   0.000000
    15  H    2.526199   3.883113   1.091749   1.785541   0.000000
    16  H    2.976156   3.120755   1.091715   1.781364   1.781323
    17  C    2.747711   1.535130   4.604260   5.618609   4.807417
    18  H    2.775763   2.209518   5.088317   6.111185   5.168432
    19  H    3.821938   2.170086   5.444662   6.405902   5.758662
    20  H    2.765176   2.172393   4.567288   5.627932   4.596310
    21  C    3.315107   1.528876   3.412757   4.186084   4.055524
    22  H    3.756301   2.214381   3.060478   3.593020   3.924668
    23  H    3.318825   2.172479   3.349479   4.185387   3.787697
    24  H    4.231544   2.155464   4.494053   5.215659   5.148717
    25  C    3.533121   2.931454   2.572690   2.746925   3.522237
    26  H    4.027758   3.189750   2.526969   2.559381   3.602763
    27  O    2.673340   3.752501   2.290769   2.586480   2.506450
    28  O    4.551145   4.288272   3.288929   3.035707   4.165648
    29  H    4.309037   4.512981   3.232170   2.999655   3.909215
                   16         17         18         19         20
    16  H    0.000000
    17  C    4.251683   0.000000
    18  H    4.938756   1.092299   0.000000
    19  H    4.969671   1.095771   1.765922   0.000000
    20  H    4.113386   1.095846   1.765584   1.770896   0.000000
    21  C    2.686806   2.462530   3.450826   2.691245   2.684590
    22  H    2.340849   3.456334   4.360267   3.702246   3.719960
    23  H    2.453562   2.704210   3.722316   3.045314   2.460482
    24  H    3.731942   2.656682   3.683388   2.416248   2.977693
    25  C    2.836841   4.448642   4.869883   4.996399   4.982093
    26  H    2.449736   4.710621   5.335468   5.158111   5.114915
    27  O    3.237569   4.902611   4.943822   5.810058   5.218113
    28  O    3.816454   5.774352   6.077069   6.336813   6.328000
    29  H    3.991155   5.914903   6.079749   6.600269   6.429939
                   21         22         23         24         25
    21  C    0.000000
    22  H    1.090301   0.000000
    23  H    1.096086   1.767759   0.000000
    24  H    1.095901   1.757723   1.765305   0.000000
    25  C    3.156402   2.543369   3.865370   3.922791   0.000000
    26  H    2.865390   1.961703   3.486740   3.594082   1.094123
    27  O    4.515110   4.286939   4.840861   5.497498   2.431302
    28  O    4.550667   3.842980   5.226026   5.281389   1.408789
    29  H    4.997899   4.420721   5.585757   5.820930   1.924518
                   26         27         28         29
    26  H    0.000000
    27  O    3.218797   0.000000
    28  O    2.001832   2.588934   0.000000
    29  H    2.698646   1.948754   0.968400   0.000000
 Stoichiometry    C10H17O2(2)
 Framework group  C1[X(C10H17O2)]
 Deg. of freedom    81
 Full point group                 C1      NOp   1
 Largest Abelian subgroup         C1      NOp   1
 Largest concise Abelian subgroup C1      NOp   1
                         Standard orientation:                         
 ---------------------------------------------------------------------
 Center     Atomic      Atomic             Coordinates (Angstroms)
 Number     Number       Type             X           Y           Z
 ---------------------------------------------------------------------
      1          6           0       -0.972819    0.665411   -0.263285
      2          6           0       -0.236939   -1.690181    0.603522
      3          1           0       -0.733455   -2.525446    0.098883
      4          1           0        0.022902   -2.037237    1.609821
      5          6           0        1.028682   -1.317784   -0.176526
      6          1           0        1.761633   -2.131854   -0.152696
      7          6           0        0.604887   -0.751761   -1.549399
      8          1           0       -0.299544   -1.169767   -2.001987
      9          1           0        1.399736   -0.760384   -2.295426
     10          6           0        0.461450    0.613199   -0.827865
     11          1           0        0.676262    1.530146   -1.386885
     12          6           0        1.539799    0.109662    0.191205
     13          6           0       -1.278743    2.022529    0.432484
     14          1           0       -2.291343    2.013124    0.841836
     15          1           0       -1.178607    2.841847   -0.282083
     16          1           0       -0.562454    2.161515    1.244552
     17          6           0        2.948183    0.377073   -0.357948
     18          1           0        3.061191    0.110151   -1.411085
     19          1           0        3.688003   -0.197095    0.211009
     20          1           0        3.198374    1.439181   -0.256898
     21          6           0        1.542630    0.543709    1.657171
     22          1           0        0.604637    0.362140    2.182488
     23          1           0        1.775978    1.611191    1.743395
     24          1           0        2.323560   -0.004896    2.195854
     25          6           0       -1.271209   -0.534317    0.717464
     26          1           0       -1.238629   -0.140798    1.737850
     27          8           0       -1.850966    0.661112   -1.318723
     28          8           0       -2.590603   -0.991815    0.531506
     29          1           0       -2.871215   -0.681429   -0.341831
 ---------------------------------------------------------------------
 Rotational constants (GHZ):           1.4579511           0.8271612           0.7727621
 Standard basis: 6-31++G(d,p) (6D, 7F)
 There are   330 symmetry adapted cartesian basis functions of A   symmetry.
 There are   330 symmetry adapted basis functions of A   symmetry.
   330 basis functions,   520 primitive gaussians,   330 cartesian basis functions
    47 alpha electrons       46 beta electrons
       nuclear repulsion energy       807.4514963167 Hartrees.
 NAtoms=   29 NActive=   29 NUniq=   29 SFac= 1.00D+00 NAtFMM=   60 NAOKFM=F Big=F
 Integral buffers will be    131072 words long.
 Raffenetti 2 integral format.
 Two-electron integral symmetry is turned on.
 Nuclear repulsion after empirical dispersion term =      807.4251755071 Hartrees.
 One-electron integrals computed using PRISM.
 NBasis=   330 RedAO= T EigKep=  2.59D-06  NBF=   330
 NBsUse=   330 1.00D-06 EigRej= -1.00D+00 NBFU=   330
 Initial guess from the checkpoint file:  "Alpha-Pinene-RO-OHup-Oup-wb97-opt.chk"
 B after Tr=    -0.000000   -0.000000    0.000000
         Rot=    0.999998   -0.002140    0.000142   -0.000339 Ang=  -0.25 deg.
 Initial guess <Sx>= 0.0000 <Sy>= 0.0000 <Sz>= 0.5000 <S**2>= 0.7543 S= 0.5022
 Requested convergence on RMS density matrix=1.00D-08 within 128 cycles.
 Requested convergence on MAX density matrix=1.00D-06.
 Requested convergence on             energy=1.00D-06.
 No special actions if energy rises.
 SCF Done:  E(UwB97XD) =  -541.538048513     A.U. after   17 cycles
            NFock= 17  Conv=0.97D-08     -V/T= 2.0092
 <Sx>= 0.0000 <Sy>= 0.0000 <Sz>= 0.5000 <S**2>= 0.7543 S= 0.5022
 <L.S>= 0.000000000000E+00
 Annihilation of the first spin contaminant:
 S**2 before annihilation     0.7543,   after     0.7500
 Calling FoFJK, ICntrl=      2127 FMM=F ISym2X=0 I1Cent= 0 IOpClX= 1 NMat=1 NMatS=1 NMatT=0.
 ***** Axes restored to original set *****
 -------------------------------------------------------------------
 Center     Atomic                   Forces (Hartrees/Bohr)
 Number     Number              X              Y              Z
 -------------------------------------------------------------------
      1        6          -0.000111608    0.000147850    0.000054426
      2        6           0.000023425   -0.000039284   -0.000052108
      3        1           0.000039054   -0.000008397    0.000035647
      4        1          -0.000059928   -0.000009557   -0.000053050
      5        6          -0.000054961   -0.000112297    0.000009621
      6        1          -0.000024276    0.000054904   -0.000005795
      7        6           0.000006146   -0.000099490   -0.000186760
      8        1           0.000076423    0.000027521    0.000023343
      9        1          -0.000063207   -0.000021630    0.000066233
     10        6           0.000035511   -0.000010969   -0.000026174
     11        1           0.000012062   -0.000052380    0.000034068
     12        6           0.000112783    0.000061025    0.000094947
     13        6           0.000036764   -0.000158648   -0.000023915
     14        1           0.000037316    0.000055420    0.000021995
     15        1          -0.000018965   -0.000003819    0.000060600
     16        1          -0.000030135    0.000020155   -0.000008127
     17        6           0.000084642    0.000017928   -0.000124352
     18        1           0.000047063    0.000042259    0.000096178
     19        1          -0.000020347    0.000049110   -0.000038985
     20        1           0.000036222   -0.000052998   -0.000013485
     21        6          -0.000059097    0.000000706    0.000040045
     22        1           0.000067878    0.000064138   -0.000009968
     23        1          -0.000020202   -0.000045261    0.000021550
     24        1          -0.000040935    0.000056796   -0.000004900
     25        6          -0.000050029   -0.000005938    0.000123164
     26        1           0.000047087   -0.000038241   -0.000061365
     27        8          -0.000074489   -0.000010114    0.000025694
     28        8           0.000013635    0.000297953   -0.000141005
     29        1          -0.000047831   -0.000226743    0.000042477
 -------------------------------------------------------------------
 Cartesian Forces:  Max     0.000297953 RMS     0.000072958

 GradGradGradGradGradGradGradGradGradGradGradGradGradGradGradGradGradGrad
 Berny optimization.
 Using GEDIIS/GDIIS optimizer.
 FormGI is forming the generalized inverse of G from B-inverse, IUseBI=4.
 Internal  Forces:  Max     0.000268241 RMS     0.000044316
 Search for a local minimum.
 Step number   5 out of a maximum of  174
 All quantities printed in internal units (Hartrees-Bohrs-Radians)
 Mixed Optimization -- En-DIIS/RFO-DIIS
 Swapping is turned off.
 Update second derivatives using D2CorX and points    1    2    3    4    5
 DE= -4.35D-06 DEPred=-4.38D-06 R= 9.93D-01
 TightC=F SS=  1.41D+00  RLast= 3.08D-02 DXNew= 2.5227D-01 9.2368D-02
 Trust test= 9.93D-01 RLast= 3.08D-02 DXMaxT set to 1.50D-01
 ITU=  1  1 -1  1  0
     Eigenvalues ---    0.00230   0.00294   0.00368   0.00457   0.00587
     Eigenvalues ---    0.01150   0.01909   0.02277   0.02757   0.02912
     Eigenvalues ---    0.02997   0.03269   0.03538   0.04028   0.04433
     Eigenvalues ---    0.04652   0.04862   0.05030   0.05194   0.05298
     Eigenvalues ---    0.05416   0.05636   0.05690   0.05749   0.05812
     Eigenvalues ---    0.05834   0.06402   0.06597   0.06715   0.07155
     Eigenvalues ---    0.07654   0.08284   0.08531   0.08882   0.09521
     Eigenvalues ---    0.09948   0.10369   0.12851   0.13538   0.15875
     Eigenvalues ---    0.16000   0.16000   0.16000   0.16000   0.16000
     Eigenvalues ---    0.16000   0.16149   0.16547   0.17136   0.18295
     Eigenvalues ---    0.19070   0.21116   0.22858   0.24458   0.25370
     Eigenvalues ---    0.25940   0.26231   0.27567   0.28406   0.29835
     Eigenvalues ---    0.30446   0.33625   0.34518   0.34608   0.34623
     Eigenvalues ---    0.34636   0.34660   0.34731   0.34759   0.34774
     Eigenvalues ---    0.34868   0.34903   0.35037   0.35082   0.35233
     Eigenvalues ---    0.35276   0.35732   0.36188   0.44245   0.47593
     Eigenvalues ---    0.54738
 En-DIIS/RFO-DIIS/Sim-DIIS IScMMF=       -3 using points:     5    4    3    2
 RFO step:  Lambda=-5.86029389D-06.
 DidBck=F Rises=F RFO-DIIS coefs:    1.24994    0.39885   -0.19174   -0.45705
 Iteration  1 RMS(Cart)=  0.00123442 RMS(Int)=  0.00000592
 Iteration  2 RMS(Cart)=  0.00000617 RMS(Int)=  0.00000049
 Iteration  3 RMS(Cart)=  0.00000000 RMS(Int)=  0.00000049
 Variable       Old X    -DE/DX   Delta X   Delta X   Delta X     New X
                                 (Linear)    (Quad)   (Total)
    R1        2.91447   0.00016  -0.00052   0.00084   0.00032   2.91479
    R2        2.93939  -0.00006  -0.00238   0.00100  -0.00139   2.93800
    R3        2.98209  -0.00006  -0.00174   0.00087  -0.00087   2.98122
    R4        2.59458   0.00003   0.00225  -0.00081   0.00144   2.59602
    R5        2.06910  -0.00003  -0.00000  -0.00012  -0.00012   2.06898
    R6        2.07061  -0.00006   0.00002  -0.00021  -0.00018   2.07043
    R7        2.89625   0.00003   0.00002   0.00009   0.00011   2.89636
    R8        2.93895   0.00005  -0.00072   0.00053  -0.00018   2.93876
    R9        2.07052  -0.00006   0.00004  -0.00023  -0.00019   2.07033
   R10        2.91824   0.00004  -0.00045   0.00029  -0.00017   2.91807
   R11        2.94826   0.00014  -0.00095   0.00101   0.00006   2.94831
   R12        2.06799  -0.00008   0.00015  -0.00032  -0.00017   2.06781
   R13        2.06008  -0.00009   0.00022  -0.00041  -0.00019   2.05988
   R14        2.93017   0.00010  -0.00044   0.00047   0.00003   2.93020
   R15        2.06961  -0.00006  -0.00001  -0.00021  -0.00022   2.06939
   R16        2.96084   0.00003  -0.00086   0.00081  -0.00005   2.96078
   R17        2.90097   0.00017  -0.00088   0.00112   0.00025   2.90122
   R18        2.88916   0.00007  -0.00037   0.00045   0.00008   2.88924
   R19        2.06406  -0.00003   0.00003  -0.00012  -0.00009   2.06397
   R20        2.06311  -0.00004   0.00005  -0.00017  -0.00012   2.06299
   R21        2.06304  -0.00002   0.00024  -0.00031  -0.00007   2.06297
   R22        2.06415  -0.00010   0.00027  -0.00047  -0.00020   2.06394
   R23        2.07071  -0.00006   0.00005  -0.00023  -0.00018   2.07053
   R24        2.07085  -0.00004  -0.00000  -0.00017  -0.00017   2.07068
   R25        2.06037  -0.00007   0.00008  -0.00030  -0.00022   2.06015
   R26        2.07130  -0.00005  -0.00002  -0.00018  -0.00019   2.07111
   R27        2.07095  -0.00006   0.00007  -0.00024  -0.00017   2.07078
   R28        2.06759  -0.00007  -0.00011  -0.00016  -0.00027   2.06732
   R29        2.66223   0.00002   0.00017   0.00029   0.00047   2.66269
   R30        1.83001  -0.00010   0.00006  -0.00010  -0.00003   1.82998
    A1        1.95647   0.00001   0.00016   0.00009   0.00025   1.95672
    A2        1.95802  -0.00001   0.00055  -0.00043   0.00013   1.95815
    A3        1.88945   0.00004  -0.00196   0.00068  -0.00128   1.88817
    A4        1.92637  -0.00002   0.00040  -0.00009   0.00031   1.92668
    A5        1.79342   0.00002   0.00115  -0.00011   0.00104   1.79446
    A6        1.93310  -0.00004  -0.00033  -0.00009  -0.00043   1.93267
    A7        1.86418  -0.00002   0.00049  -0.00066  -0.00017   1.86401
    A8        1.90207  -0.00001  -0.00018   0.00005  -0.00013   1.90194
    A9        1.87461   0.00003  -0.00001   0.00028   0.00027   1.87488
   A10        1.92683   0.00002  -0.00030   0.00035   0.00005   1.92688
   A11        1.90268  -0.00003   0.00020  -0.00019   0.00001   1.90269
   A12        1.98873   0.00001  -0.00015   0.00012  -0.00004   1.98870
   A13        1.93993   0.00000  -0.00028   0.00015  -0.00013   1.93980
   A14        1.89116  -0.00001  -0.00018  -0.00029  -0.00047   1.89069
   A15        1.95291   0.00002   0.00007   0.00043   0.00050   1.95341
   A16        2.06604  -0.00000   0.00028  -0.00024   0.00004   2.06608
   A17        2.04374  -0.00001   0.00047  -0.00047  -0.00000   2.04374
   A18        1.53488   0.00001  -0.00037   0.00048   0.00011   1.53499
   A19        2.04258  -0.00000   0.00005   0.00003   0.00007   2.04265
   A20        1.98820   0.00001   0.00008  -0.00005   0.00003   1.98823
   A21        1.50510  -0.00002   0.00021  -0.00035  -0.00014   1.50496
   A22        1.89289  -0.00001  -0.00016  -0.00005  -0.00021   1.89268
   A23        2.04008   0.00001   0.00010   0.00015   0.00025   2.04032
   A24        1.97453   0.00001  -0.00021   0.00026   0.00005   1.97458
   A25        1.86103   0.00000   0.00054   0.00009   0.00064   1.86166
   A26        1.91869   0.00002  -0.00004  -0.00008  -0.00012   1.91857
   A27        1.99636  -0.00000  -0.00093   0.00044  -0.00049   1.99587
   A28        2.07300  -0.00001   0.00036  -0.00029   0.00007   2.07307
   A29        1.52687   0.00003  -0.00040   0.00048   0.00008   1.52695
   A30        2.05564  -0.00004   0.00043  -0.00050  -0.00007   2.05557
   A31        1.48596  -0.00003   0.00049  -0.00068  -0.00018   1.48577
   A32        1.95586   0.00001  -0.00039   0.00050   0.00011   1.95598
   A33        2.07872   0.00004   0.00038  -0.00004   0.00034   2.07906
   A34        1.92066   0.00003  -0.00033   0.00039   0.00006   1.92072
   A35        2.13375  -0.00004   0.00002  -0.00016  -0.00014   2.13361
   A36        1.86696  -0.00001  -0.00014  -0.00001  -0.00016   1.86680
   A37        1.92033   0.00008  -0.00032   0.00055   0.00023   1.92056
   A38        1.92193   0.00005  -0.00023   0.00050   0.00027   1.92220
   A39        1.89100   0.00002  -0.00006   0.00045   0.00040   1.89140
   A40        1.91430  -0.00006   0.00036  -0.00057  -0.00021   1.91409
   A41        1.90772  -0.00005   0.00010  -0.00052  -0.00042   1.90730
   A42        1.90831  -0.00003   0.00015  -0.00042  -0.00027   1.90804
   A43        1.97931   0.00007  -0.00077   0.00099   0.00022   1.97953
   A44        1.92027   0.00001  -0.00008   0.00006  -0.00002   1.92024
   A45        1.92336   0.00005  -0.00043   0.00048   0.00004   1.92340
   A46        1.87834  -0.00004   0.00036  -0.00046  -0.00009   1.87824
   A47        1.87772  -0.00005   0.00037  -0.00046  -0.00009   1.87763
   A48        1.88161  -0.00004   0.00065  -0.00072  -0.00007   1.88153
   A49        1.99667   0.00005  -0.00049   0.00064   0.00015   1.99682
   A50        1.93084   0.00001  -0.00021   0.00010  -0.00011   1.93073
   A51        1.90765   0.00004  -0.00045   0.00043  -0.00003   1.90762
   A52        1.88329  -0.00005   0.00032  -0.00046  -0.00014   1.88316
   A53        1.86801  -0.00003   0.00035  -0.00027   0.00008   1.86808
   A54        1.87251  -0.00003   0.00057  -0.00053   0.00005   1.87256
   A55        1.97551   0.00002   0.00011   0.00002   0.00013   1.97563
   A56        1.87605  -0.00001   0.00056  -0.00075  -0.00019   1.87586
   A57        1.91978  -0.00003  -0.00060   0.00079   0.00019   1.91997
   A58        1.89213  -0.00002   0.00072  -0.00096  -0.00023   1.89190
   A59        1.95175   0.00002   0.00046   0.00022   0.00068   1.95242
   A60        1.84190   0.00002  -0.00131   0.00064  -0.00067   1.84123
   A61        1.86120   0.00027  -0.00321   0.00378   0.00057   1.86177
    D1       -3.09256  -0.00005   0.00017  -0.00072  -0.00055  -3.09311
    D2       -0.82376  -0.00004   0.00100  -0.00108  -0.00008  -0.82384
    D3        1.53467  -0.00009   0.00068  -0.00146  -0.00078   1.53389
    D4        1.01169  -0.00002  -0.00093  -0.00033  -0.00126   1.01042
    D5       -3.00270  -0.00002  -0.00010  -0.00070  -0.00079  -3.00349
    D6       -0.64427  -0.00006  -0.00041  -0.00108  -0.00149  -0.64576
    D7       -1.12670   0.00000   0.00050  -0.00041   0.00008  -1.12661
    D8        1.14210   0.00001   0.00133  -0.00077   0.00055   1.14266
    D9       -2.78265  -0.00003   0.00101  -0.00116  -0.00014  -2.78279
   D10       -3.11575   0.00004  -0.00123   0.00140   0.00017  -3.11558
   D11        1.05530   0.00002  -0.00132   0.00143   0.00010   1.05541
   D12       -1.03105   0.00003  -0.00134   0.00137   0.00003  -1.03101
   D13       -0.91942   0.00002  -0.00008   0.00084   0.00076  -0.91866
   D14       -3.03156   0.00000  -0.00017   0.00086   0.00070  -3.03086
   D15        1.16528   0.00001  -0.00018   0.00081   0.00063   1.16590
   D16        1.14261  -0.00002   0.00034   0.00063   0.00097   1.14358
   D17       -0.96953  -0.00004   0.00025   0.00065   0.00091  -0.96862
   D18       -3.05588  -0.00003   0.00024   0.00060   0.00084  -3.05504
   D19       -0.27521   0.00002   0.00004   0.00076   0.00079  -0.27442
   D20        1.81367  -0.00001   0.00138  -0.00093   0.00045   1.81412
   D21       -2.47249  -0.00000  -0.00017  -0.00018  -0.00035  -2.47283
   D22       -2.47067   0.00003  -0.00090   0.00103   0.00013  -2.47053
   D23       -0.38178   0.00001   0.00044  -0.00066  -0.00021  -0.38199
   D24        1.61524   0.00001  -0.00111   0.00010  -0.00101   1.61424
   D25        1.83823   0.00003  -0.00233   0.00127  -0.00106   1.83717
   D26       -2.35607   0.00001  -0.00099  -0.00042  -0.00141  -2.35748
   D27       -0.35904   0.00002  -0.00254   0.00034  -0.00220  -0.36125
   D28       -1.13690   0.00002  -0.00122   0.00068  -0.00054  -1.13744
   D29        1.16172   0.00000  -0.00122   0.00025  -0.00097   1.16075
   D30        2.82521   0.00002  -0.00170   0.00083  -0.00087   2.82434
   D31        0.90536  -0.00000  -0.00091   0.00012  -0.00079   0.90456
   D32       -3.07921  -0.00001  -0.00091  -0.00032  -0.00122  -3.08043
   D33       -1.41572  -0.00000  -0.00138   0.00026  -0.00112  -1.41684
   D34        3.05315  -0.00003  -0.00099   0.00022  -0.00076   3.05239
   D35       -0.93141  -0.00004  -0.00098  -0.00021  -0.00119  -0.93260
   D36        0.73208  -0.00002  -0.00146   0.00036  -0.00110   0.73099
   D37       -1.87351  -0.00001   0.00121  -0.00075   0.00046  -1.87305
   D38        2.33003   0.00001  -0.00005   0.00082   0.00077   2.33080
   D39        0.30658  -0.00001   0.00085   0.00050   0.00135   0.30793
   D40        2.39593   0.00002   0.00053  -0.00003   0.00050   2.39643
   D41        0.31628   0.00003  -0.00072   0.00154   0.00082   0.31710
   D42       -1.70717   0.00001   0.00017   0.00122   0.00140  -1.70577
   D43        0.23503   0.00001   0.00088  -0.00042   0.00045   0.23548
   D44       -1.84462   0.00003  -0.00038   0.00115   0.00077  -1.84385
   D45        2.41512   0.00001   0.00052   0.00083   0.00135   2.41646
   D46       -0.57839   0.00001  -0.00035   0.00051   0.00016  -0.57823
   D47       -2.81158   0.00002  -0.00024   0.00061   0.00037  -2.81121
   D48        1.48764   0.00001  -0.00011   0.00049   0.00038   1.48802
   D49        1.65008  -0.00000  -0.00068   0.00025  -0.00043   1.64965
   D50       -0.58311   0.00001  -0.00057   0.00035  -0.00022  -0.58333
   D51       -2.56707   0.00000  -0.00044   0.00023  -0.00021  -2.56728
   D52       -2.54028  -0.00001  -0.00028  -0.00008  -0.00035  -2.54064
   D53        1.50971  -0.00000  -0.00017   0.00002  -0.00014   1.50957
   D54       -0.47425  -0.00001  -0.00004  -0.00010  -0.00014  -0.47438
   D55       -1.43231   0.00002   0.00044   0.00013   0.00057  -1.43175
   D56        2.93664  -0.00000   0.00062  -0.00005   0.00058   2.93722
   D57        0.73971  -0.00003   0.00087  -0.00048   0.00038   0.74010
   D58        2.58242   0.00002   0.00033  -0.00007   0.00026   2.58267
   D59        0.66819  -0.00001   0.00051  -0.00025   0.00027   0.66845
   D60       -1.52874  -0.00003   0.00076  -0.00068   0.00007  -1.52867
   D61        0.46967   0.00002   0.00010   0.00005   0.00015   0.46982
   D62       -1.44456  -0.00000   0.00028  -0.00012   0.00016  -1.44440
   D63        2.64170  -0.00003   0.00053  -0.00056  -0.00004   2.64166
   D64       -1.52996   0.00002   0.00107  -0.00048   0.00059  -1.52937
   D65        2.57601  -0.00001   0.00038  -0.00024   0.00014   2.57615
   D66        0.47223   0.00003   0.00003   0.00013   0.00015   0.47239
   D67        0.53842   0.00001   0.00126  -0.00062   0.00064   0.53907
   D68       -1.63880  -0.00002   0.00057  -0.00037   0.00020  -1.63860
   D69        2.54062   0.00002   0.00021  -0.00000   0.00021   2.54083
   D70        2.75593   0.00002   0.00092  -0.00030   0.00062   2.75655
   D71        0.57871  -0.00001   0.00022  -0.00005   0.00017   0.57888
   D72       -1.52506   0.00003  -0.00013   0.00031   0.00018  -1.52488
   D73        1.40204   0.00001   0.00023   0.00034   0.00057   1.40261
   D74       -2.93106   0.00001  -0.00002   0.00066   0.00063  -2.93043
   D75       -0.71973  -0.00001  -0.00057   0.00090   0.00033  -0.71940
   D76       -0.46777  -0.00001  -0.00010  -0.00002  -0.00012  -0.46788
   D77        1.48231  -0.00001  -0.00035   0.00030  -0.00006   1.48226
   D78       -2.58954  -0.00002  -0.00090   0.00054  -0.00036  -2.58990
   D79       -2.58709  -0.00001  -0.00039   0.00017  -0.00023  -2.58732
   D80       -0.63701  -0.00001  -0.00065   0.00048  -0.00017  -0.63718
   D81        1.57432  -0.00002  -0.00120   0.00073  -0.00047   1.57385
   D82        0.84241  -0.00003   0.00066  -0.00066  -0.00000   0.84241
   D83       -1.26221  -0.00003   0.00077  -0.00079  -0.00002  -1.26223
   D84        2.94847  -0.00001   0.00029  -0.00023   0.00006   2.94853
   D85       -0.77896  -0.00001   0.00038  -0.00024   0.00014  -0.77882
   D86       -2.88359  -0.00001   0.00050  -0.00037   0.00013  -2.88346
   D87        1.32709   0.00001   0.00002   0.00018   0.00020   1.32730
   D88       -3.13260   0.00002   0.00074  -0.00033   0.00041  -3.13219
   D89        1.04596   0.00002   0.00086  -0.00046   0.00040   1.04636
   D90       -1.02654   0.00004   0.00038   0.00010   0.00047  -1.02607
   D91       -0.85599   0.00001  -0.00139   0.00090  -0.00049  -0.85648
   D92       -2.98714   0.00003  -0.00129   0.00096  -0.00033  -2.98748
   D93        1.23793   0.00003  -0.00159   0.00129  -0.00031   1.23762
   D94        0.95367  -0.00003  -0.00039  -0.00019  -0.00058   0.95309
   D95       -1.17748  -0.00001  -0.00030  -0.00013  -0.00043  -1.17791
   D96        3.04759  -0.00001  -0.00060   0.00020  -0.00040   3.04719
   D97       -3.09465  -0.00003  -0.00102   0.00023  -0.00078  -3.09543
   D98        1.05739  -0.00001  -0.00092   0.00029  -0.00063   1.05676
   D99       -1.00073  -0.00000  -0.00122   0.00062  -0.00060  -1.00133
   D100       0.34514   0.00010   0.00898   0.00186   0.01084   0.35598
   D101      -1.86555   0.00008   0.00896   0.00106   0.01002  -1.85553
   D102       2.36384   0.00009   0.00863   0.00171   0.01035   2.37419
         Item               Value     Threshold  Converged?
 Maximum Force            0.000268     0.000450     YES
 RMS     Force            0.000044     0.000300     YES
 Maximum Displacement     0.011620     0.001800     NO 
 RMS     Displacement     0.001235     0.001200     NO 
 Predicted change in Energy=-2.655569D-06
 GradGradGradGradGradGradGradGradGradGradGradGradGradGradGradGradGradGrad

                          Input orientation:                          
 ---------------------------------------------------------------------
 Center     Atomic      Atomic             Coordinates (Angstroms)
 Number     Number       Type             X           Y           Z
 ---------------------------------------------------------------------
      1          6           0       -0.973222    0.665345   -0.263481
      2          6           0       -0.238277   -1.687696    0.609943
      3          1           0       -0.735293   -2.524138    0.107897
      4          1           0        0.021563   -2.032079    1.617054
      5          6           0        1.027409   -1.318410   -0.171596
      6          1           0        1.759944   -2.132635   -0.144960
      7          6           0        0.602953   -0.757734   -1.546357
      8          1           0       -0.301658   -1.177353   -1.996865
      9          1           0        1.397258   -0.769494   -2.292772
     10          6           0        0.460371    0.610021   -0.829937
     11          1           0        0.674925    1.524719   -1.392501
     12          6           0        1.539368    0.110267    0.190263
     13          6           0       -1.277350    2.024400    0.427637
     14          1           0       -2.289281    2.017149    0.838555
     15          1           0       -1.177882    2.841312   -0.289680
     16          1           0       -0.560109    2.166204    1.238327
     17          6           0        2.947545    0.375209   -0.360979
     18          1           0        3.059923    0.104355   -1.413067
     19          1           0        3.687536   -0.196959    0.209585
     20          1           0        3.198160    1.437513   -0.264114
     21          6           0        1.543458    0.550501    1.654426
     22          1           0        0.605770    0.372111    2.181127
     23          1           0        1.777684    1.618061    1.735871
     24          1           0        2.324258    0.003611    2.194856
     25          6           0       -1.271585   -0.530811    0.720892
     26          1           0       -1.237653   -0.134099    1.739841
     27          8           0       -1.852007    0.657058   -1.319356
     28          8           0       -2.592072   -0.987338    0.538470
     29          1           0       -2.870774   -0.687921   -0.339278
 ---------------------------------------------------------------------
                    Distance matrix (angstroms):
                    1          2          3          4          5
     1  C    0.000000
     2  C    2.615304   0.000000
     3  H    3.219834   1.094856   0.000000
     4  H    3.435419   1.095623   1.758553   0.000000
     5  C    2.818910   1.532689   2.153837   2.172629   0.000000
     6  H    3.913174   2.181911   2.538389   2.477251   1.095572
     7  C    2.480978   2.494419   2.765437   3.459644   1.544179
     8  H    2.617470   2.657050   2.536118   3.727659   2.262283
     9  H    3.434525   3.455984   3.659202   4.332828   2.222046
    10  C    1.542440   2.800155   3.483116   3.627811   2.115135
    11  H    2.174764   3.894012   4.542373   4.704797   3.114200
    12  C    2.612873   2.562972   3.481516   2.988161   1.560180
    13  C    1.554725   3.859089   4.591869   4.422319   4.104312
    14  H    2.184919   4.240844   4.855103   4.726765   4.811112
    15  H    2.185727   4.712121   5.398333   5.368821   4.709622
    16  H    2.163023   3.918034   4.827823   4.255274   4.080519
    17  C    3.932696   3.917617   4.710557   4.274227   2.567320
    18  H    4.231137   4.264053   4.860656   4.793497   2.774280
    19  H    4.763405   4.218364   4.998752   4.334512   2.911912
    20  H    4.242249   4.726522   5.595099   5.066323   3.509393
    21  C    3.166265   3.045497   4.127695   2.997879   2.663361
    22  H    2.924946   2.724672   3.805915   2.537637   2.927618
    23  H    3.531651   4.032350   5.111083   4.052357   3.581090
    24  H    4.165896   3.455294   4.483945   3.127346   3.004938
    25  C    1.577593   1.555126   2.153306   2.174659   2.588864
    26  H    2.173094   2.165430   2.937328   2.281015   3.191659
    27  O    1.373755   3.438632   3.661162   4.400480   3.675713
    28  O    2.448502   2.456819   2.448423   3.014286   3.703302
    29  H    2.331904   2.971634   2.851655   3.741605   3.952399
                    6          7          8          9         10
     6  H    0.000000
     7  C    2.278792   0.000000
     8  H    2.931266   1.094239   0.000000
     9  H    2.569589   1.090043   1.772068   0.000000
    10  C    3.111309   1.550594   2.266520   2.218267   0.000000
    11  H    4.013709   2.288765   2.936011   2.568203   1.095072
    12  C    2.278516   2.155492   3.135422   2.638113   1.566780
    13  C    5.180150   3.895184   4.132966   4.728636   2.569364
    14  H    5.880836   4.663990   4.711167   5.582219   3.510621
    15  H    5.778573   4.207581   4.453304   4.866379   2.820356
    16  H    5.077021   4.201975   4.659682   4.991820   2.782229
    17  C    2.783224   2.861082   3.955235   2.728655   2.541868
    18  H    2.881348   2.607233   3.644698   2.074114   2.711718
    19  H    2.754661   3.593390   4.662967   3.440198   3.485171
    20  H    3.850795   3.632954   4.699859   3.497082   2.915543
    21  C    3.237881   3.583439   4.440929   4.164629   2.710845
    22  H    3.607845   3.894957   4.547514   4.684601   3.023946
    23  H    4.195898   4.218698   5.106008   4.698416   3.055295
    24  H    3.218188   4.187984   5.085335   4.647131   3.604328
    25  C    3.536341   2.950560   2.957191   4.032600   2.589641
    26  H    4.065982   3.817833   3.990920   4.858853   3.168716
    27  O    4.712513   2.842533   2.495529   3.679717   2.364072
    28  O    4.551794   3.821964   3.421992   4.896748   3.706953
    29  H    4.854740   3.678137   3.096368   4.694559   3.608590
                   11         12         13         14         15
    11  H    0.000000
    12  C    2.291960   0.000000
    13  C    2.715503   3.413818   0.000000
    14  H    3.742542   4.326088   1.092205   0.000000
    15  H    2.526366   3.882319   1.091687   1.785320   0.000000
    16  H    2.976250   3.119795   1.091678   1.781031   1.781072
    17  C    2.747765   1.535260   4.603420   5.617757   4.806859
    18  H    2.775982   2.209704   5.087898   6.110857   5.168358
    19  H    3.821869   2.170112   5.443535   6.404703   5.757833
    20  H    2.765426   2.172472   4.566525   5.627066   4.595764
    21  C    3.314696   1.528919   3.410915   4.184087   4.053769
    22  H    3.755543   2.214431   3.057929   3.590260   3.922149
    23  H    3.318358   2.172358   3.348107   4.183856   3.786102
    24  H    4.231217   2.155416   4.492019   5.213313   5.146887
    25  C    3.532780   2.931553   2.571990   2.746206   3.521540
    26  H    4.027555   3.189475   2.526376   2.558536   3.602165
    27  O    2.672746   3.752247   2.291689   2.587980   2.507119
    28  O    4.551082   4.288914   3.288061   3.034580   4.164652
    29  H    4.310108   4.512966   3.237876   3.007129   3.914566
                   16         17         18         19         20
    16  H    0.000000
    17  C    4.250774   0.000000
    18  H    4.938193   1.092191   0.000000
    19  H    4.968434   1.095676   1.765697   0.000000
    20  H    4.112531   1.095756   1.765365   1.770700   0.000000
    21  C    2.684889   2.462528   3.450830   2.691344   2.684330
    22  H    2.338144   3.456331   4.360367   3.702446   3.719513
    23  H    2.452201   2.703708   3.721728   3.044895   2.459734
    24  H    3.729790   2.656852   3.683539   2.416621   2.977636
    25  C    2.836869   4.448862   4.870234   4.996576   4.982285
    26  H    2.449893   4.710490   5.335434   5.157821   5.114904
    27  O    3.238559   4.902410   4.943817   5.809780   5.217934
    28  O    3.816216   5.775197   6.078268   6.337692   6.328573
    29  H    3.996753   5.914689   6.078971   6.599524   6.430792
                   21         22         23         24         25
    21  C    0.000000
    22  H    1.090182   0.000000
    23  H    1.095983   1.767492   0.000000
    24  H    1.095812   1.757607   1.765180   0.000000
    25  C    3.156768   2.544015   3.865989   3.922788   0.000000
    26  H    2.865406   1.961935   3.487454   3.593496   1.093979
    27  O    4.514855   4.286636   4.840723   5.497078   2.431159
    28  O    4.551144   3.843516   5.226532   5.281657   1.409036
    29  H    4.999398   4.422947   5.588555   5.821375   1.925110
                   26         27         28         29
    26  H    0.000000
    27  O    3.219014   0.000000
    28  O    2.001440   2.589064   0.000000
    29  H    2.701211   1.951258   0.968383   0.000000
 Stoichiometry    C10H17O2(2)
 Framework group  C1[X(C10H17O2)]
 Deg. of freedom    81
 Full point group                 C1      NOp   1
 Largest Abelian subgroup         C1      NOp   1
 Largest concise Abelian subgroup C1      NOp   1
                         Standard orientation:                         
 ---------------------------------------------------------------------
 Center     Atomic      Atomic             Coordinates (Angstroms)
 Number     Number       Type             X           Y           Z
 ---------------------------------------------------------------------
      1          6           0       -0.972383    0.665378   -0.264127
      2          6           0       -0.238283   -1.688975    0.606468
      3          1           0       -0.734836   -2.524660    0.102705
      4          1           0        0.020609   -2.034866    1.613306
      5          6           0        1.028140   -1.318536   -0.173330
      6          1           0        1.760641   -2.132808   -0.147224
      7          6           0        0.604981   -0.755800   -1.547649
      8          1           0       -0.299211   -1.174734   -1.999633
      9          1           0        1.399986   -0.766453   -2.293335
     10          6           0        0.461740    0.610885   -0.829319
     11          1           0        0.676831    1.526420   -1.390313
     12          6           0        1.539774    0.109593    0.191146
     13          6           0       -1.277146    2.023402    0.428737
     14          1           0       -2.289463    2.015548    0.838694
     15          1           0       -1.176996    2.841384   -0.287264
     16          1           0       -0.560665    2.163985    1.240311
     17          6           0        2.948470    0.375342   -0.358378
     18          1           0        3.061834    0.106061   -1.410764
     19          1           0        3.687920   -0.197686    0.212024
     20          1           0        3.199006    1.437498   -0.259690
     21          6           0        1.542493    0.547637    1.655968
     22          1           0        0.604310    0.368470    2.181521
     23          1           0        1.776654    1.615071    1.739229
     24          1           0        2.322781   -0.000070    2.196312
     25          6           0       -1.271682   -0.532245    0.718176
     26          1           0       -1.238703   -0.137058    1.737749
     27          8           0       -1.850177    0.658680   -1.320838
     28          8           0       -2.592003   -0.988483    0.533832
     29          1           0       -2.869877   -0.687751   -0.343728
 ---------------------------------------------------------------------
 Rotational constants (GHZ):           1.4580538           0.8270965           0.7727990
 Standard basis: 6-31++G(d,p) (6D, 7F)
 There are   330 symmetry adapted cartesian basis functions of A   symmetry.
 There are   330 symmetry adapted basis functions of A   symmetry.
   330 basis functions,   520 primitive gaussians,   330 cartesian basis functions
    47 alpha electrons       46 beta electrons
       nuclear repulsion energy       807.4481145591 Hartrees.
 NAtoms=   29 NActive=   29 NUniq=   29 SFac= 1.00D+00 NAtFMM=   60 NAOKFM=F Big=F
 Integral buffers will be    131072 words long.
 Raffenetti 2 integral format.
 Two-electron integral symmetry is turned on.
 Nuclear repulsion after empirical dispersion term =      807.4217921999 Hartrees.
 One-electron integrals computed using PRISM.
 NBasis=   330 RedAO= T EigKep=  2.59D-06  NBF=   330
 NBsUse=   330 1.00D-06 EigRej= -1.00D+00 NBFU=   330
 Initial guess from the checkpoint file:  "Alpha-Pinene-RO-OHup-Oup-wb97-opt.chk"
 B after Tr=    -0.000000    0.000000   -0.000000
         Rot=    0.999999    0.001101    0.000075    0.000212 Ang=   0.13 deg.
 Initial guess <Sx>= 0.0000 <Sy>= 0.0000 <Sz>= 0.5000 <S**2>= 0.7543 S= 0.5022
 Requested convergence on RMS density matrix=1.00D-08 within 128 cycles.
 Requested convergence on MAX density matrix=1.00D-06.
 Requested convergence on             energy=1.00D-06.
 No special actions if energy rises.
 SCF Done:  E(UwB97XD) =  -541.538051097     A.U. after   17 cycles
            NFock= 17  Conv=0.54D-08     -V/T= 2.0092
 <Sx>= 0.0000 <Sy>= 0.0000 <Sz>= 0.5000 <S**2>= 0.7543 S= 0.5022
 <L.S>= 0.000000000000E+00
 Annihilation of the first spin contaminant:
 S**2 before annihilation     0.7543,   after     0.7500
 Calling FoFJK, ICntrl=      2127 FMM=F ISym2X=0 I1Cent= 0 IOpClX= 1 NMat=1 NMatS=1 NMatT=0.
 ***** Axes restored to original set *****
 -------------------------------------------------------------------
 Center     Atomic                   Forces (Hartrees/Bohr)
 Number     Number              X              Y              Z
 -------------------------------------------------------------------
      1        6          -0.000348274    0.000023601   -0.000385519
      2        6           0.000074636   -0.000014711   -0.000037728
      3        1           0.000024707   -0.000051461    0.000005645
      4        1          -0.000053812   -0.000023217    0.000010464
      5        6          -0.000095785   -0.000155747    0.000018853
      6        1           0.000024448    0.000007911   -0.000008573
      7        6           0.000007844   -0.000033648   -0.000140615
      8        1           0.000018935    0.000008309    0.000019716
      9        1          -0.000002661    0.000005456    0.000024818
     10        6           0.000017894    0.000024882    0.000017952
     11        1           0.000016381    0.000007065   -0.000008192
     12        6           0.000115760    0.000070548    0.000088158
     13        6           0.000033408   -0.000027913    0.000031930
     14        1          -0.000013227    0.000034018    0.000015222
     15        1          -0.000012374    0.000028770    0.000014320
     16        1          -0.000016516    0.000029941    0.000007739
     17        6          -0.000000331   -0.000016052   -0.000083349
     18        1           0.000029357    0.000014248    0.000023899
     19        1           0.000016490    0.000013438    0.000000677
     20        1           0.000032490    0.000003401   -0.000002467
     21        6          -0.000040895   -0.000051717   -0.000035890
     22        1           0.000002446    0.000020735    0.000022665
     23        1          -0.000000996    0.000014922    0.000026037
     24        1          -0.000001611    0.000029064    0.000024969
     25        6          -0.000163119   -0.000061124    0.000135443
     26        1           0.000005142   -0.000039899    0.000001463
     27        8           0.000146309    0.000017007    0.000210251
     28        8           0.000171066    0.000258756   -0.000100089
     29        1           0.000012290   -0.000136584    0.000102201
 -------------------------------------------------------------------
 Cartesian Forces:  Max     0.000385519 RMS     0.000086249

 GradGradGradGradGradGradGradGradGradGradGradGradGradGradGradGradGradGrad
 Berny optimization.
 Using GEDIIS/GDIIS optimizer.
 FormGI is forming the generalized inverse of G from B-inverse, IUseBI=4.
 Internal  Forces:  Max     0.000255372 RMS     0.000038372
 Search for a local minimum.
 Step number   6 out of a maximum of  174
 All quantities printed in internal units (Hartrees-Bohrs-Radians)
 Mixed Optimization -- En-DIIS/RFO-DIIS
 Swapping is turned off.
 Update second derivatives using D2CorX and points    1    2    3    4    5
                                                      6
 DE= -2.58D-06 DEPred=-2.66D-06 R= 9.73D-01
 TightC=F SS=  1.41D+00  RLast= 1.95D-02 DXNew= 2.5227D-01 5.8577D-02
 Trust test= 9.73D-01 RLast= 1.95D-02 DXMaxT set to 1.50D-01
 ITU=  1  1  1 -1  1  0
     Eigenvalues ---    0.00220   0.00233   0.00369   0.00459   0.00609
     Eigenvalues ---    0.01216   0.01916   0.02268   0.02758   0.02911
     Eigenvalues ---    0.03024   0.03322   0.03577   0.04149   0.04433
     Eigenvalues ---    0.04678   0.04868   0.05013   0.05192   0.05297
     Eigenvalues ---    0.05397   0.05634   0.05677   0.05751   0.05809
     Eigenvalues ---    0.05829   0.06401   0.06619   0.06720   0.07159
     Eigenvalues ---    0.07661   0.08345   0.08534   0.08905   0.09495
     Eigenvalues ---    0.09953   0.10367   0.12895   0.13554   0.15851
     Eigenvalues ---    0.16000   0.16000   0.16000   0.16000   0.16000
     Eigenvalues ---    0.16047   0.16159   0.16558   0.17074   0.17742
     Eigenvalues ---    0.19663   0.21161   0.23079   0.24620   0.25457
     Eigenvalues ---    0.26036   0.26874   0.27746   0.28702   0.29854
     Eigenvalues ---    0.30328   0.32269   0.34605   0.34619   0.34632
     Eigenvalues ---    0.34655   0.34696   0.34750   0.34767   0.34836
     Eigenvalues ---    0.34877   0.34952   0.35068   0.35121   0.35243
     Eigenvalues ---    0.35333   0.35690   0.36235   0.47130   0.51114
     Eigenvalues ---    0.55923
 En-DIIS/RFO-DIIS/Sim-DIIS IScMMF=       -3 using points:     6    5    4    3    2
 RFO step:  Lambda=-1.96354961D-06.
 DidBck=F Rises=F RFO-DIIS coefs:    1.39358   -0.08182   -0.26629    0.01329   -0.05875
 Iteration  1 RMS(Cart)=  0.00103769 RMS(Int)=  0.00000314
 Iteration  2 RMS(Cart)=  0.00000352 RMS(Int)=  0.00000032
 Iteration  3 RMS(Cart)=  0.00000000 RMS(Int)=  0.00000032
 Variable       Old X    -DE/DX   Delta X   Delta X   Delta X     New X
                                 (Linear)    (Quad)   (Total)
    R1        2.91479   0.00013  -0.00001   0.00049   0.00048   2.91526
    R2        2.93800   0.00009  -0.00119   0.00071  -0.00048   2.93752
    R3        2.98122   0.00009  -0.00071   0.00052  -0.00019   2.98103
    R4        2.59602  -0.00026   0.00124  -0.00085   0.00039   2.59641
    R5        2.06898   0.00003  -0.00012   0.00013   0.00001   2.06899
    R6        2.07043   0.00000  -0.00014   0.00008  -0.00006   2.07037
    R7        2.89636   0.00001   0.00003   0.00006   0.00009   2.89645
    R8        2.93876   0.00010  -0.00021   0.00033   0.00012   2.93888
    R9        2.07033   0.00001  -0.00015   0.00010  -0.00005   2.07028
   R10        2.91807   0.00008  -0.00018   0.00030   0.00012   2.91819
   R11        2.94831   0.00012  -0.00025   0.00058   0.00032   2.94864
   R12        2.06781  -0.00003  -0.00011  -0.00001  -0.00012   2.06770
   R13        2.05988  -0.00002  -0.00013   0.00004  -0.00009   2.05979
   R14        2.93020   0.00008  -0.00013   0.00026   0.00013   2.93032
   R15        2.06939   0.00001  -0.00018   0.00012  -0.00006   2.06933
   R16        2.96078   0.00008  -0.00010   0.00040   0.00030   2.96109
   R17        2.90122   0.00010   0.00000   0.00026   0.00026   2.90149
   R18        2.88924   0.00004  -0.00005   0.00017   0.00011   2.88935
   R19        2.06397   0.00002  -0.00009   0.00010   0.00001   2.06398
   R20        2.06299   0.00001  -0.00009   0.00008  -0.00001   2.06298
   R21        2.06297  -0.00000  -0.00007   0.00004  -0.00003   2.06294
   R22        2.06394  -0.00002  -0.00013   0.00002  -0.00011   2.06383
   R23        2.07053   0.00000  -0.00014   0.00008  -0.00005   2.07048
   R24        2.07068   0.00001  -0.00014   0.00010  -0.00004   2.07064
   R25        2.06015   0.00001  -0.00014   0.00005  -0.00009   2.06006
   R26        2.07111   0.00002  -0.00016   0.00012  -0.00004   2.07107
   R27        2.07078  -0.00000  -0.00013   0.00006  -0.00007   2.07072
   R28        2.06732  -0.00001  -0.00020   0.00004  -0.00016   2.06716
   R29        2.66269  -0.00021   0.00039  -0.00057  -0.00018   2.66251
   R30        1.82998  -0.00014   0.00001  -0.00022  -0.00021   1.82977
    A1        1.95672   0.00001   0.00029  -0.00017   0.00013   1.95685
    A2        1.95815  -0.00005   0.00001  -0.00032  -0.00031   1.95783
    A3        1.88817   0.00003  -0.00145   0.00093  -0.00052   1.88765
    A4        1.92668   0.00000   0.00058  -0.00047   0.00011   1.92679
    A5        1.79446  -0.00001   0.00086  -0.00023   0.00063   1.79509
    A6        1.93267   0.00002  -0.00028   0.00031   0.00003   1.93270
    A7        1.86401  -0.00002   0.00002  -0.00034  -0.00033   1.86368
    A8        1.90194  -0.00001  -0.00002  -0.00009  -0.00011   1.90183
    A9        1.87488   0.00003   0.00021   0.00029   0.00050   1.87538
   A10        1.92688   0.00003  -0.00011   0.00038   0.00026   1.92714
   A11        1.90269  -0.00003   0.00005  -0.00027  -0.00022   1.90247
   A12        1.98870  -0.00000  -0.00013   0.00001  -0.00012   1.98857
   A13        1.93980  -0.00000  -0.00008   0.00013   0.00005   1.93985
   A14        1.89069   0.00002  -0.00018   0.00022   0.00004   1.89073
   A15        1.95341   0.00000  -0.00006   0.00022   0.00016   1.95356
   A16        2.06608  -0.00000   0.00010  -0.00016  -0.00006   2.06602
   A17        2.04374  -0.00001   0.00011  -0.00020  -0.00009   2.04365
   A18        1.53499  -0.00002   0.00014  -0.00025  -0.00011   1.53487
   A19        2.04265  -0.00001   0.00003  -0.00004  -0.00001   2.04265
   A20        1.98823  -0.00000   0.00008  -0.00011  -0.00003   1.98820
   A21        1.50496   0.00001  -0.00005   0.00006   0.00001   1.50497
   A22        1.89268   0.00001  -0.00017   0.00017  -0.00001   1.89267
   A23        2.04032  -0.00000   0.00018  -0.00005   0.00013   2.04045
   A24        1.97458  -0.00001  -0.00002  -0.00007  -0.00009   1.97449
   A25        1.86166   0.00001   0.00014   0.00019   0.00033   1.86199
   A26        1.91857  -0.00000  -0.00005  -0.00001  -0.00006   1.91850
   A27        1.99587   0.00001  -0.00039   0.00042   0.00004   1.99590
   A28        2.07307  -0.00000   0.00011  -0.00018  -0.00007   2.07300
   A29        1.52695  -0.00000   0.00007  -0.00018  -0.00011   1.52684
   A30        2.05557  -0.00001   0.00014  -0.00022  -0.00008   2.05549
   A31        1.48577  -0.00000  -0.00003  -0.00007  -0.00011   1.48567
   A32        1.95598  -0.00001   0.00007  -0.00009  -0.00001   1.95596
   A33        2.07906   0.00000   0.00003   0.00010   0.00013   2.07918
   A34        1.92072  -0.00000   0.00009  -0.00009  -0.00000   1.92071
   A35        2.13361  -0.00002   0.00002  -0.00011  -0.00008   2.13352
   A36        1.86680   0.00002  -0.00013   0.00019   0.00005   1.86686
   A37        1.92056   0.00004   0.00003   0.00017   0.00020   1.92076
   A38        1.92220   0.00003   0.00014   0.00011   0.00025   1.92244
   A39        1.89140   0.00004   0.00034   0.00012   0.00046   1.89186
   A40        1.91409  -0.00004  -0.00010  -0.00020  -0.00030   1.91379
   A41        1.90730  -0.00004  -0.00025  -0.00010  -0.00034   1.90696
   A42        1.90804  -0.00003  -0.00016  -0.00011  -0.00026   1.90777
   A43        1.97953   0.00004   0.00005   0.00018   0.00024   1.97977
   A44        1.92024   0.00001  -0.00003   0.00003  -0.00000   1.92024
   A45        1.92340   0.00003  -0.00006   0.00018   0.00011   1.92352
   A46        1.87824  -0.00002  -0.00001  -0.00009  -0.00010   1.87815
   A47        1.87763  -0.00003  -0.00000  -0.00009  -0.00009   1.87754
   A48        1.88153  -0.00003   0.00006  -0.00024  -0.00018   1.88135
   A49        1.99682   0.00003  -0.00002   0.00023   0.00020   1.99702
   A50        1.93073   0.00002  -0.00008   0.00007  -0.00001   1.93072
   A51        1.90762   0.00004  -0.00012   0.00028   0.00015   1.90778
   A52        1.88316  -0.00003   0.00004  -0.00024  -0.00020   1.88296
   A53        1.86808  -0.00003   0.00007  -0.00011  -0.00003   1.86805
   A54        1.87256  -0.00003   0.00013  -0.00028  -0.00014   1.87242
   A55        1.97563   0.00003   0.00000   0.00004   0.00004   1.97567
   A56        1.87586   0.00002   0.00000   0.00020   0.00021   1.87607
   A57        1.91997  -0.00004   0.00019  -0.00025  -0.00006   1.91991
   A58        1.89190  -0.00001  -0.00015   0.00009  -0.00006   1.89183
   A59        1.95242   0.00001   0.00055  -0.00013   0.00043   1.95285
   A60        1.84123  -0.00000  -0.00068   0.00008  -0.00061   1.84062
   A61        1.86177   0.00011  -0.00004   0.00056   0.00052   1.86229
    D1       -3.09311  -0.00002   0.00125  -0.00047   0.00078  -3.09233
    D2       -0.82384  -0.00001   0.00146  -0.00057   0.00088  -0.82296
    D3        1.53389  -0.00002   0.00123  -0.00050   0.00073   1.53463
    D4        1.01042   0.00000   0.00025   0.00053   0.00078   1.01120
    D5       -3.00349   0.00001   0.00045   0.00043   0.00088  -3.00261
    D6       -0.64576  -0.00000   0.00023   0.00050   0.00073  -0.64503
    D7       -1.12661  -0.00001   0.00160  -0.00029   0.00131  -1.12531
    D8        1.14266  -0.00000   0.00180  -0.00040   0.00141   1.14406
    D9       -2.78279  -0.00001   0.00158  -0.00032   0.00126  -2.78154
   D10       -3.11558   0.00003  -0.00053   0.00063   0.00010  -3.11548
   D11        1.05541   0.00003  -0.00051   0.00070   0.00019   1.05560
   D12       -1.03101   0.00003  -0.00060   0.00069   0.00009  -1.03093
   D13       -0.91866  -0.00002   0.00015  -0.00028  -0.00013  -0.91879
   D14       -3.03086  -0.00002   0.00017  -0.00021  -0.00003  -3.03089
   D15        1.16590  -0.00002   0.00007  -0.00022  -0.00014   1.16576
   D16        1.14358  -0.00001   0.00055  -0.00025   0.00030   1.14388
   D17       -0.96862  -0.00001   0.00057  -0.00018   0.00039  -0.96823
   D18       -3.05504  -0.00001   0.00047  -0.00019   0.00028  -3.05476
   D19       -0.27442  -0.00002  -0.00093  -0.00084  -0.00177  -0.27619
   D20        1.81412  -0.00001  -0.00112  -0.00057  -0.00169   1.81244
   D21       -2.47283  -0.00002  -0.00182  -0.00050  -0.00232  -2.47515
   D22       -2.47053  -0.00000  -0.00177  -0.00002  -0.00179  -2.47232
   D23       -0.38199   0.00001  -0.00196   0.00025  -0.00170  -0.38370
   D24        1.61424  -0.00001  -0.00266   0.00032  -0.00234   1.61190
   D25        1.83717   0.00000  -0.00298   0.00035  -0.00263   1.83454
   D26       -2.35748   0.00001  -0.00316   0.00062  -0.00255  -2.36002
   D27       -0.36125  -0.00000  -0.00387   0.00069  -0.00318  -0.36443
   D28       -1.13744   0.00001  -0.00073  -0.00002  -0.00076  -1.13820
   D29        1.16075   0.00003  -0.00082   0.00005  -0.00077   1.15998
   D30        2.82434   0.00002  -0.00076  -0.00006  -0.00082   2.82352
   D31        0.90456  -0.00000  -0.00079  -0.00027  -0.00106   0.90350
   D32       -3.08043   0.00001  -0.00088  -0.00020  -0.00108  -3.08151
   D33       -1.41684   0.00000  -0.00082  -0.00031  -0.00113  -1.41797
   D34        3.05239  -0.00002  -0.00091  -0.00033  -0.00124   3.05115
   D35       -0.93260  -0.00000  -0.00100  -0.00026  -0.00125  -0.93386
   D36        0.73099  -0.00001  -0.00094  -0.00037  -0.00130   0.72968
   D37       -1.87305   0.00002   0.00127   0.00067   0.00194  -1.87111
   D38        2.33080  -0.00001   0.00136   0.00033   0.00170   2.33250
   D39        0.30793  -0.00000   0.00198   0.00026   0.00223   0.31016
   D40        2.39643   0.00004   0.00111   0.00106   0.00217   2.39860
   D41        0.31710   0.00001   0.00121   0.00072   0.00193   0.31903
   D42       -1.70577   0.00002   0.00182   0.00064   0.00246  -1.70331
   D43        0.23548   0.00002   0.00131   0.00076   0.00208   0.23756
   D44       -1.84385  -0.00001   0.00141   0.00043   0.00184  -1.84201
   D45        2.41646  -0.00000   0.00202   0.00035   0.00237   2.41883
   D46       -0.57823  -0.00001  -0.00010  -0.00024  -0.00034  -0.57857
   D47       -2.81121  -0.00001   0.00005  -0.00035  -0.00030  -2.81151
   D48        1.48802  -0.00001   0.00008  -0.00028  -0.00020   1.48783
   D49        1.64965   0.00001  -0.00031   0.00002  -0.00029   1.64937
   D50       -0.58333   0.00001  -0.00016  -0.00008  -0.00024  -0.58357
   D51       -2.56728   0.00001  -0.00013  -0.00001  -0.00014  -2.56742
   D52       -2.54064  -0.00001  -0.00007  -0.00041  -0.00047  -2.54111
   D53        1.50957  -0.00001   0.00008  -0.00051  -0.00043   1.50914
   D54       -0.47438  -0.00001   0.00012  -0.00044  -0.00033  -0.47471
   D55       -1.43175  -0.00000   0.00002   0.00026   0.00028  -1.43146
   D56        2.93722  -0.00000  -0.00006   0.00039   0.00033   2.93755
   D57        0.74010  -0.00003   0.00004   0.00011   0.00015   0.74025
   D58        2.58267  -0.00000   0.00010   0.00003   0.00014   2.58281
   D59        0.66845  -0.00000   0.00002   0.00017   0.00018   0.66863
   D60       -1.52867  -0.00002   0.00012  -0.00011   0.00001  -1.52866
   D61        0.46982   0.00001  -0.00012   0.00042   0.00030   0.47012
   D62       -1.44440   0.00001  -0.00020   0.00055   0.00035  -1.44406
   D63        2.64166  -0.00001  -0.00011   0.00027   0.00017   2.64183
   D64       -1.52937   0.00000   0.00023   0.00006   0.00029  -1.52908
   D65        2.57615  -0.00000   0.00010   0.00005   0.00015   2.57629
   D66        0.47239   0.00001  -0.00014   0.00047   0.00033   0.47271
   D67        0.53907  -0.00000   0.00028   0.00004   0.00032   0.53938
   D68       -1.63860  -0.00001   0.00014   0.00002   0.00017  -1.63843
   D69        2.54083   0.00001  -0.00010   0.00045   0.00035   2.54118
   D70        2.75655   0.00000   0.00017   0.00017   0.00033   2.75688
   D71        0.57888  -0.00000   0.00003   0.00015   0.00018   0.57907
   D72       -1.52488   0.00001  -0.00021   0.00057   0.00037  -1.52451
   D73        1.40261   0.00001   0.00028  -0.00026   0.00003   1.40264
   D74       -2.93043   0.00000   0.00035  -0.00038  -0.00003  -2.93046
   D75       -0.71940   0.00001   0.00027  -0.00029  -0.00003  -0.71943
   D76       -0.46788  -0.00001   0.00013  -0.00042  -0.00029  -0.46818
   D77        1.48226  -0.00001   0.00020  -0.00055  -0.00035   1.48191
   D78       -2.58990  -0.00000   0.00011  -0.00046  -0.00035  -2.59025
   D79       -2.58732   0.00000  -0.00008  -0.00005  -0.00012  -2.58744
   D80       -0.63718  -0.00000  -0.00001  -0.00017  -0.00018  -0.63736
   D81        1.57385   0.00001  -0.00009  -0.00009  -0.00018   1.57367
   D82        0.84241  -0.00001   0.00018  -0.00041  -0.00024   0.84217
   D83       -1.26223  -0.00001   0.00017  -0.00045  -0.00027  -1.26250
   D84        2.94853   0.00000   0.00016  -0.00028  -0.00011   2.94842
   D85       -0.77882  -0.00000   0.00015  -0.00026  -0.00011  -0.77893
   D86       -2.88346  -0.00001   0.00015  -0.00029  -0.00014  -2.88360
   D87        1.32730   0.00001   0.00014  -0.00012   0.00002   1.32732
   D88       -3.13219   0.00000   0.00016  -0.00020  -0.00004  -3.13223
   D89        1.04636   0.00000   0.00016  -0.00023  -0.00007   1.04629
   D90       -1.02607   0.00001   0.00015  -0.00006   0.00009  -1.02598
   D91       -0.85648   0.00000  -0.00022   0.00033   0.00011  -0.85637
   D92       -2.98748   0.00001  -0.00019   0.00042   0.00023  -2.98725
   D93        1.23762   0.00001  -0.00023   0.00054   0.00031   1.23793
   D94        0.95309  -0.00001  -0.00023   0.00023  -0.00000   0.95308
   D95       -1.17791  -0.00000  -0.00020   0.00032   0.00012  -1.17779
   D96        3.04719   0.00000  -0.00024   0.00044   0.00020   3.04739
   D97       -3.09543  -0.00001  -0.00022   0.00019  -0.00003  -3.09546
   D98        1.05676   0.00000  -0.00019   0.00028   0.00009   1.05685
   D99       -1.00133   0.00000  -0.00023   0.00041   0.00018  -1.00115
   D100       0.35598   0.00005   0.00751   0.00004   0.00755   0.36353
   D101      -1.85553   0.00004   0.00694   0.00029   0.00723  -1.84830
   D102       2.37419   0.00005   0.00724   0.00020   0.00744   2.38163
         Item               Value     Threshold  Converged?
 Maximum Force            0.000255     0.000450     YES
 RMS     Force            0.000038     0.000300     YES
 Maximum Displacement     0.006996     0.001800     NO 
 RMS     Displacement     0.001039     0.001200     YES
 Predicted change in Energy=-9.476537D-07
 GradGradGradGradGradGradGradGradGradGradGradGradGradGradGradGradGradGrad

                          Input orientation:                          
 ---------------------------------------------------------------------
 Center     Atomic      Atomic             Coordinates (Angstroms)
 Number     Number       Type             X           Y           Z
 ---------------------------------------------------------------------
      1          6           0       -0.973444    0.665635   -0.263313
      2          6           0       -0.238844   -1.687845    0.609222
      3          1           0       -0.736167   -2.523566    0.106267
      4          1           0        0.020409   -2.033611    1.615978
      5          6           0        1.027187   -1.318528   -0.171838
      6          1           0        1.759602   -2.132829   -0.145234
      7          6           0        0.603298   -0.757379   -1.546650
      8          1           0       -0.300990   -1.176936   -1.997715
      9          1           0        1.397933   -0.768811   -2.292647
     10          6           0        0.460393    0.610205   -0.829826
     11          1           0        0.675059    1.525021   -1.392096
     12          6           0        1.539448    0.110131    0.190402
     13          6           0       -1.277907    2.024733    0.426996
     14          1           0       -2.289797    2.017588    0.838033
     15          1           0       -1.178870    2.841465   -0.290576
     16          1           0       -0.560916    2.167611    1.237694
     17          6           0        2.947777    0.374985   -0.360881
     18          1           0        3.060375    0.104241   -1.412915
     19          1           0        3.687699   -0.197224    0.209680
     20          1           0        3.198643    1.437198   -0.263924
     21          6           0        1.543511    0.550271    1.654655
     22          1           0        0.605901    0.372043    2.181457
     23          1           0        1.777732    1.617804    1.736177
     24          1           0        2.324291    0.003499    2.195165
     25          6           0       -1.271163   -0.530127    0.721572
     26          1           0       -1.235544   -0.133552    1.740426
     27          8           0       -1.851825    0.655934   -1.319781
     28          8           0       -2.592408   -0.985161    0.541649
     29          1           0       -2.870421   -0.691623   -0.338177
 ---------------------------------------------------------------------
                    Distance matrix (angstroms):
                    1          2          3          4          5
     1  C    0.000000
     2  C    2.615306   0.000000
     3  H    3.219300   1.094862   0.000000
     4  H    3.435900   1.095592   1.758321   0.000000
     5  C    2.819183   1.532738   2.153805   2.172839   0.000000
     6  H    3.913423   2.181971   2.538659   2.477196   1.095548
     7  C    2.481539   2.494545   2.765089   3.459876   1.544241
     8  H    2.618284   2.657257   2.535652   3.727730   2.262284
     9  H    3.435005   3.456083   3.659008   4.332971   2.222043
    10  C    1.542691   2.800148   3.482606   3.628403   2.115234
    11  H    2.174916   3.893971   4.541774   4.705416   3.114289
    12  C    2.613249   2.563289   3.481647   2.989210   1.560352
    13  C    1.554469   3.859547   4.591664   4.423739   4.104809
    14  H    2.184840   4.241344   4.855032   4.728051   4.811641
    15  H    2.185676   4.712530   5.397873   5.370250   4.710237
    16  H    2.163132   3.919599   4.828870   4.258088   4.081914
    17  C    3.933189   3.918026   4.710761   4.275370   2.567566
    18  H    4.231837   4.264442   4.860763   4.794371   2.774599
    19  H    4.763875   4.218925   4.999315   4.335782   2.912251
    20  H    4.242832   4.727008   5.595304   5.067714   3.509663
    21  C    3.166540   3.046126   4.128306   2.999630   2.663659
    22  H    2.925308   2.725556   3.806850   2.539633   2.928055
    23  H    3.531793   4.032855   5.111481   4.054067   3.581325
    24  H    4.166245   3.456229   4.485081   3.129400   3.005485
    25  C    1.577492   1.555190   2.153746   2.174532   2.588855
    26  H    2.173101   2.165377   2.938030   2.281037   3.190747
    27  O    1.373962   3.437450   3.658897   4.399727   3.674913
    28  O    2.448292   2.457152   2.449873   3.013345   3.704276
    29  H    2.333725   2.969044   2.847558   3.738523   3.951205
                    6          7          8          9         10
     6  H    0.000000
     7  C    2.278786   0.000000
     8  H    2.931119   1.094178   0.000000
     9  H    2.569578   1.089994   1.771974   0.000000
    10  C    3.111406   1.550660   2.266615   2.218223   0.000000
    11  H    4.013821   2.288752   2.935987   2.568113   1.095042
    12  C    2.278593   2.155528   3.135540   2.637821   1.566939
    13  C    5.180659   3.895428   4.133314   4.728686   2.569470
    14  H    5.881361   4.664456   4.711879   5.582520   3.510843
    15  H    5.779216   4.207793   4.453375   4.866446   2.820726
    16  H    5.078491   4.202801   4.660626   4.992292   2.782665
    17  C    2.783414   2.860924   3.955020   2.728004   2.542110
    18  H    2.881581   2.607203   3.644473   2.073611   2.712177
    19  H    2.755011   3.593327   4.662839   3.439677   3.485401
    20  H    3.850977   3.632819   4.699699   3.496391   2.915850
    21  C    3.238104   3.583617   4.441311   4.164417   2.710975
    22  H    3.608170   3.895431   4.548326   4.684705   3.024188
    23  H    4.196103   4.218738   5.106233   4.698042   3.055325
    24  H    3.218732   4.188309   5.085840   4.647048   3.604549
    25  C    3.536317   2.951284   2.958736   4.033182   2.589494
    26  H    4.064937   3.817770   3.991959   4.858439   3.167896
    27  O    4.711599   2.841928   2.494814   3.679306   2.364001
    28  O    4.552904   3.824319   3.425747   4.899272   3.707523
    29  H    4.852979   3.678512   3.097026   4.695185   3.609819
                   11         12         13         14         15
    11  H    0.000000
    12  C    2.292026   0.000000
    13  C    2.715306   3.414552   0.000000
    14  H    3.742522   4.326770   1.092211   0.000000
    15  H    2.526544   3.883398   1.091682   1.785130   0.000000
    16  H    2.975963   3.121149   1.091660   1.780805   1.780887
    17  C    2.747951   1.535400   4.604218   5.618516   4.808086
    18  H    2.776470   2.209951   5.088640   6.111629   5.169453
    19  H    3.822017   2.170212   5.444406   6.405519   5.759113
    20  H    2.765676   2.172660   4.567501   5.627978   4.597314
    21  C    3.314671   1.528979   3.411977   4.184990   4.055226
    22  H    3.755585   2.214589   3.059126   3.591333   3.923570
    23  H    3.318221   2.172390   3.349101   4.184649   3.787687
    24  H    4.231245   2.155556   4.493065   5.214228   5.148310
    25  C    3.532564   2.931144   2.571796   2.746276   3.521448
    26  H    4.026656   3.187873   2.526873   2.559916   3.602625
    27  O    2.673142   3.752238   2.292210   2.588838   2.507724
    28  O    4.551563   4.288971   3.286415   3.032478   4.163383
    29  H    4.312156   4.513219   3.240399   3.010053   3.917438
                   16         17         18         19         20
    16  H    0.000000
    17  C    4.252044   0.000000
    18  H    4.939330   1.092134   0.000000
    19  H    4.969908   1.095649   1.765568   0.000000
    20  H    4.113714   1.095733   1.765241   1.770540   0.000000
    21  C    2.686682   2.462738   3.451059   2.691513   2.684595
    22  H    2.340132   3.456570   4.360696   3.702627   3.719779
    23  H    2.453578   2.703934   3.721939   3.045077   2.460084
    24  H    3.731561   2.657086   3.683776   2.416882   2.977768
    25  C    2.837010   4.448639   4.870388   4.996316   4.982042
    26  H    2.450146   4.708957   5.334325   5.156118   5.113383
    27  O    3.239182   4.902511   4.943961   5.809772   5.218471
    28  O    3.814632   5.775657   6.079563   6.338043   6.328748
    29  H    3.999051   5.915201   6.079705   6.599508   6.432024
                   21         22         23         24         25
    21  C    0.000000
    22  H    1.090136   0.000000
    23  H    1.095962   1.767309   0.000000
    24  H    1.095777   1.757520   1.765043   0.000000
    25  C    3.155994   2.543333   3.865074   3.922184   0.000000
    26  H    2.863235   1.959860   3.485268   3.591377   1.093894
    27  O    4.515169   4.287153   4.841256   5.497314   2.431261
    28  O    4.549963   3.841895   5.224983   5.280672   1.408942
    29  H    4.999648   4.423206   5.589430   5.821172   1.925298
                   26         27         28         29
    26  H    0.000000
    27  O    3.219932   0.000000
    28  O    2.000846   2.589706   0.000000
    29  H    2.702750   1.953713   0.968271   0.000000
 Stoichiometry    C10H17O2(2)
 Framework group  C1[X(C10H17O2)]
 Deg. of freedom    81
 Full point group                 C1      NOp   1
 Largest Abelian subgroup         C1      NOp   1
 Largest concise Abelian subgroup C1      NOp   1
                         Standard orientation:                         
 ---------------------------------------------------------------------
 Center     Atomic      Atomic             Coordinates (Angstroms)
 Number     Number       Type             X           Y           Z
 ---------------------------------------------------------------------
      1          6           0       -0.972648    0.665328   -0.264382
      2          6           0       -0.238596   -1.689438    0.605141
      3          1           0       -0.735040   -2.524433    0.100116
      4          1           0        0.019417   -2.036841    1.611652
      5          6           0        1.028370   -1.318478   -0.173621
      6          1           0        1.760958   -2.132635   -0.147427
      7          6           0        0.606152   -0.755111   -1.548040
      8          1           0       -0.297432   -1.174135   -2.001009
      9          1           0        1.401775   -0.765078   -2.293005
     10          6           0        0.461950    0.611222   -0.829093
     11          1           0        0.677123    1.527043   -1.389531
     12          6           0        1.539785    0.109697    0.191712
     13          6           0       -1.278371    2.023179    0.427823
     14          1           0       -2.290801    2.015081    0.837510
     15          1           0       -1.178597    2.841149   -0.288235
     16          1           0       -0.562488    2.164868    1.239708
     17          6           0        2.948774    0.375842   -0.357262
     18          1           0        3.062830    0.106907   -1.409603
     19          1           0        3.688088   -0.197143    0.213307
     20          1           0        3.199238    1.437954   -0.258177
     21          6           0        1.541802    0.547360    1.656712
     22          1           0        0.603543    0.368002    2.181972
     23          1           0        1.775641    1.614813    1.740349
     24          1           0        2.322008   -0.000127    2.197326
     25          6           0       -1.271360   -0.532174    0.718085
     26          1           0       -1.237187   -0.137315    1.737655
     27          8           0       -1.849631    0.657191   -1.322024
     28          8           0       -2.592249   -0.987240    0.535648
     29          1           0       -2.869176   -0.692284   -0.344047
 ---------------------------------------------------------------------
 Rotational constants (GHZ):           1.4579461           0.8269077           0.7728017
 Standard basis: 6-31++G(d,p) (6D, 7F)
 There are   330 symmetry adapted cartesian basis functions of A   symmetry.
 There are   330 symmetry adapted basis functions of A   symmetry.
   330 basis functions,   520 primitive gaussians,   330 cartesian basis functions
    47 alpha electrons       46 beta electrons
       nuclear repulsion energy       807.4100150722 Hartrees.
 NAtoms=   29 NActive=   29 NUniq=   29 SFac= 1.00D+00 NAtFMM=   60 NAOKFM=F Big=F
 Integral buffers will be    131072 words long.
 Raffenetti 2 integral format.
 Two-electron integral symmetry is turned on.
 Nuclear repulsion after empirical dispersion term =      807.3836958237 Hartrees.
 One-electron integrals computed using PRISM.
 NBasis=   330 RedAO= T EigKep=  2.59D-06  NBF=   330
 NBsUse=   330 1.00D-06 EigRej= -1.00D+00 NBFU=   330
 Initial guess from the checkpoint file:  "Alpha-Pinene-RO-OHup-Oup-wb97-opt.chk"
 B after Tr=     0.000000   -0.000000    0.000000
         Rot=    1.000000   -0.000009    0.000130   -0.000082 Ang=  -0.02 deg.
 Initial guess <Sx>= 0.0000 <Sy>= 0.0000 <Sz>= 0.5000 <S**2>= 0.7543 S= 0.5022
 Requested convergence on RMS density matrix=1.00D-08 within 128 cycles.
 Requested convergence on MAX density matrix=1.00D-06.
 Requested convergence on             energy=1.00D-06.
 No special actions if energy rises.
 SCF Done:  E(UwB97XD) =  -541.538052253     A.U. after   16 cycles
            NFock= 16  Conv=0.92D-08     -V/T= 2.0092
 <Sx>= 0.0000 <Sy>= 0.0000 <Sz>= 0.5000 <S**2>= 0.7543 S= 0.5022
 <L.S>= 0.000000000000E+00
 Annihilation of the first spin contaminant:
 S**2 before annihilation     0.7543,   after     0.7500
 Calling FoFJK, ICntrl=      2127 FMM=F ISym2X=0 I1Cent= 0 IOpClX= 1 NMat=1 NMatS=1 NMatT=0.
 ***** Axes restored to original set *****
 -------------------------------------------------------------------
 Center     Atomic                   Forces (Hartrees/Bohr)
 Number     Number              X              Y              Z
 -------------------------------------------------------------------
      1        6          -0.000256682   -0.000064577   -0.000459610
      2        6           0.000075238    0.000029400   -0.000050010
      3        1          -0.000000646   -0.000034843   -0.000013508
      4        1          -0.000027847   -0.000016464    0.000027649
      5        6          -0.000056139   -0.000087516    0.000014036
      6        1           0.000032494   -0.000007103   -0.000008362
      7        6          -0.000025301   -0.000008565   -0.000040614
      8        1          -0.000018232   -0.000001401    0.000006839
      9        1           0.000016517    0.000004518    0.000007003
     10        6           0.000026377    0.000025239    0.000045966
     11        1           0.000020441    0.000022100   -0.000021229
     12        6           0.000060743    0.000052599    0.000062026
     13        6          -0.000003298    0.000040543    0.000053729
     14        1          -0.000022636    0.000002123    0.000004523
     15        1          -0.000002647    0.000020100   -0.000014784
     16        1           0.000017463    0.000001856    0.000013279
     17        6          -0.000041602   -0.000014707   -0.000020939
     18        1           0.000009442   -0.000000109   -0.000007719
     19        1           0.000019281   -0.000006567    0.000017062
     20        1           0.000013945    0.000023441    0.000005321
     21        6          -0.000008655   -0.000035194   -0.000061001
     22        1          -0.000011614    0.000005255    0.000014004
     23        1           0.000005276    0.000033732    0.000012047
     24        1           0.000017426    0.000006077    0.000022841
     25        6          -0.000180182   -0.000071112    0.000076952
     26        1           0.000003518   -0.000020605    0.000005803
     27        8           0.000190258    0.000008961    0.000289924
     28        8           0.000121567    0.000159968   -0.000026094
     29        1           0.000025497   -0.000067149    0.000044867
 -------------------------------------------------------------------
 Cartesian Forces:  Max     0.000459610 RMS     0.000079809

 GradGradGradGradGradGradGradGradGradGradGradGradGradGradGradGradGradGrad
 Berny optimization.
 Using GEDIIS/GDIIS optimizer.
 FormGI is forming the generalized inverse of G from B-inverse, IUseBI=4.
 Internal  Forces:  Max     0.000344749 RMS     0.000032371
 Search for a local minimum.
 Step number   7 out of a maximum of  174
 All quantities printed in internal units (Hartrees-Bohrs-Radians)
 Mixed Optimization -- En-DIIS/RFO-DIIS
 Swapping is turned off.
 Update second derivatives using D2CorX and points    1    2    3    4    5
                                                      6    7
 DE= -1.16D-06 DEPred=-9.48D-07 R= 1.22D+00
 TightC=F SS=  1.41D+00  RLast= 1.67D-02 DXNew= 2.5227D-01 4.9989D-02
 Trust test= 1.22D+00 RLast= 1.67D-02 DXMaxT set to 1.50D-01
 ITU=  1  1  1  1 -1  1  0
     Eigenvalues ---    0.00187   0.00235   0.00368   0.00456   0.00587
     Eigenvalues ---    0.01195   0.01954   0.02265   0.02757   0.02914
     Eigenvalues ---    0.03022   0.03318   0.03565   0.04141   0.04434
     Eigenvalues ---    0.04698   0.04864   0.04960   0.05185   0.05295
     Eigenvalues ---    0.05299   0.05632   0.05654   0.05755   0.05807
     Eigenvalues ---    0.05848   0.06413   0.06602   0.06818   0.07181
     Eigenvalues ---    0.07656   0.08328   0.08538   0.08908   0.09576
     Eigenvalues ---    0.09960   0.10356   0.12908   0.13441   0.15943
     Eigenvalues ---    0.15973   0.16000   0.16000   0.16000   0.16000
     Eigenvalues ---    0.16083   0.16127   0.16542   0.16832   0.18192
     Eigenvalues ---    0.19904   0.21184   0.23094   0.24566   0.25467
     Eigenvalues ---    0.25971   0.27116   0.27645   0.27897   0.29758
     Eigenvalues ---    0.30350   0.31581   0.34599   0.34620   0.34631
     Eigenvalues ---    0.34658   0.34705   0.34744   0.34766   0.34804
     Eigenvalues ---    0.34877   0.34988   0.35056   0.35087   0.35223
     Eigenvalues ---    0.35301   0.35907   0.36260   0.47970   0.54911
     Eigenvalues ---    0.55584
 En-DIIS/RFO-DIIS/Sim-DIIS IScMMF=       -3 using points:     7    6    5    4    3    2
 RFO step:  Lambda=-1.20803272D-06.
 DidBck=F Rises=F RFO-DIIS coefs:    1.90834   -0.75768   -0.17853   -0.09874    0.05368
                  RFO-DIIS coefs:    0.07294
 Iteration  1 RMS(Cart)=  0.00098458 RMS(Int)=  0.00000272
 Iteration  2 RMS(Cart)=  0.00000305 RMS(Int)=  0.00000021
 Iteration  3 RMS(Cart)=  0.00000000 RMS(Int)=  0.00000021
 Variable       Old X    -DE/DX   Delta X   Delta X   Delta X     New X
                                 (Linear)    (Quad)   (Total)
    R1        2.91526   0.00004   0.00056  -0.00018   0.00038   2.91564
    R2        2.93752   0.00008  -0.00026   0.00016  -0.00010   2.93742
    R3        2.98103   0.00006  -0.00000   0.00004   0.00004   2.98106
    R4        2.59641  -0.00034   0.00020  -0.00059  -0.00039   2.59602
    R5        2.06899   0.00003  -0.00001   0.00008   0.00007   2.06906
    R6        2.07037   0.00002  -0.00009   0.00010   0.00001   2.07038
    R7        2.89645  -0.00001   0.00009  -0.00009  -0.00000   2.89645
    R8        2.93888   0.00005   0.00021  -0.00001   0.00019   2.93908
    R9        2.07028   0.00003  -0.00008   0.00010   0.00002   2.07030
   R10        2.91819   0.00003   0.00015  -0.00003   0.00012   2.91832
   R11        2.94864   0.00008   0.00046  -0.00002   0.00044   2.94907
   R12        2.06770   0.00001  -0.00016   0.00012  -0.00004   2.06766
   R13        2.05979   0.00001  -0.00016   0.00009  -0.00006   2.05973
   R14        2.93032   0.00003   0.00019  -0.00011   0.00008   2.93040
   R15        2.06933   0.00003  -0.00009   0.00012   0.00003   2.06936
   R16        2.96109   0.00004   0.00040  -0.00012   0.00028   2.96137
   R17        2.90149   0.00000   0.00043  -0.00033   0.00010   2.90159
   R18        2.88935  -0.00001   0.00017  -0.00019  -0.00001   2.88934
   R19        2.06398   0.00002  -0.00001   0.00006   0.00005   2.06402
   R20        2.06298   0.00002  -0.00004   0.00008   0.00004   2.06302
   R21        2.06294   0.00002  -0.00008   0.00010   0.00002   2.06296
   R22        2.06383   0.00001  -0.00018   0.00011  -0.00006   2.06377
   R23        2.07048   0.00003  -0.00009   0.00011   0.00002   2.07050
   R24        2.07064   0.00003  -0.00007   0.00009   0.00003   2.07066
   R25        2.06006   0.00002  -0.00012   0.00007  -0.00005   2.06001
   R26        2.07107   0.00003  -0.00007   0.00012   0.00005   2.07112
   R27        2.07072   0.00002  -0.00010   0.00010   0.00000   2.07072
   R28        2.06716  -0.00000  -0.00017   0.00002  -0.00014   2.06702
   R29        2.66251  -0.00017  -0.00012  -0.00028  -0.00039   2.66212
   R30        1.82977  -0.00007  -0.00021  -0.00001  -0.00022   1.82955
    A1        1.95685  -0.00001   0.00012  -0.00015  -0.00003   1.95682
    A2        1.95783  -0.00001  -0.00038   0.00016  -0.00022   1.95761
    A3        1.88765   0.00003  -0.00035   0.00035   0.00000   1.88765
    A4        1.92679  -0.00001   0.00008  -0.00024  -0.00016   1.92663
    A5        1.79509  -0.00000   0.00055  -0.00006   0.00049   1.79558
    A6        1.93270  -0.00001   0.00004  -0.00005  -0.00001   1.93269
    A7        1.86368  -0.00001  -0.00040   0.00011  -0.00029   1.86339
    A8        1.90183  -0.00001  -0.00007  -0.00008  -0.00015   1.90168
    A9        1.87538   0.00001   0.00052  -0.00015   0.00037   1.87575
   A10        1.92714   0.00002   0.00028   0.00010   0.00039   1.92753
   A11        1.90247  -0.00002  -0.00023  -0.00002  -0.00025   1.90222
   A12        1.98857   0.00001  -0.00012   0.00004  -0.00008   1.98849
   A13        1.93985   0.00000   0.00008   0.00013   0.00021   1.94006
   A14        1.89073  -0.00000  -0.00001  -0.00019  -0.00020   1.89052
   A15        1.95356   0.00001   0.00015   0.00005   0.00020   1.95376
   A16        2.06602   0.00000  -0.00009  -0.00000  -0.00009   2.06592
   A17        2.04365  -0.00000  -0.00014   0.00002  -0.00013   2.04353
   A18        1.53487  -0.00001   0.00001  -0.00005  -0.00005   1.53483
   A19        2.04265  -0.00000  -0.00000  -0.00002  -0.00002   2.04262
   A20        1.98820  -0.00001  -0.00003  -0.00006  -0.00009   1.98810
   A21        1.50497   0.00001  -0.00005   0.00011   0.00006   1.50503
   A22        1.89267   0.00001  -0.00002   0.00012   0.00011   1.89278
   A23        2.04045  -0.00000   0.00014  -0.00011   0.00002   2.04047
   A24        1.97449  -0.00001  -0.00004  -0.00007  -0.00010   1.97438
   A25        1.86199  -0.00001   0.00031  -0.00038  -0.00007   1.86192
   A26        1.91850   0.00001  -0.00006   0.00017   0.00011   1.91861
   A27        1.99590   0.00001   0.00005   0.00004   0.00010   1.99600
   A28        2.07300  -0.00000  -0.00011   0.00001  -0.00010   2.07290
   A29        1.52684   0.00001   0.00001   0.00001   0.00002   1.52686
   A30        2.05549  -0.00001  -0.00014   0.00006  -0.00008   2.05541
   A31        1.48567  -0.00001  -0.00021   0.00010  -0.00010   1.48556
   A32        1.95596   0.00000   0.00010  -0.00009   0.00000   1.95597
   A33        2.07918   0.00001   0.00007   0.00019   0.00027   2.07945
   A34        1.92071   0.00000   0.00009  -0.00010  -0.00002   1.92070
   A35        2.13352  -0.00000  -0.00014   0.00012  -0.00002   2.13351
   A36        1.86686  -0.00000   0.00007  -0.00019  -0.00012   1.86674
   A37        1.92076   0.00000   0.00027  -0.00020   0.00007   1.92083
   A38        1.92244   0.00001   0.00031  -0.00014   0.00016   1.92261
   A39        1.89186  -0.00000   0.00049  -0.00025   0.00025   1.89211
   A40        1.91379  -0.00000  -0.00037   0.00017  -0.00020   1.91360
   A41        1.90696   0.00000  -0.00039   0.00024  -0.00015   1.90681
   A42        1.90777  -0.00000  -0.00031   0.00017  -0.00014   1.90764
   A43        1.97977   0.00001   0.00039  -0.00015   0.00024   1.98001
   A44        1.92024  -0.00000   0.00000  -0.00005  -0.00005   1.92019
   A45        1.92352   0.00001   0.00018  -0.00013   0.00006   1.92357
   A46        1.87815  -0.00000  -0.00017   0.00012  -0.00004   1.87811
   A47        1.87754  -0.00001  -0.00016   0.00012  -0.00004   1.87749
   A48        1.88135  -0.00001  -0.00029   0.00011  -0.00019   1.88116
   A49        1.99702   0.00001   0.00027  -0.00009   0.00018   1.99720
   A50        1.93072   0.00001   0.00001  -0.00004  -0.00002   1.93070
   A51        1.90778   0.00002   0.00022  -0.00001   0.00021   1.90798
   A52        1.88296  -0.00001  -0.00026   0.00007  -0.00019   1.88277
   A53        1.86805  -0.00001  -0.00007   0.00006  -0.00002   1.86803
   A54        1.87242  -0.00002  -0.00021   0.00003  -0.00018   1.87223
   A55        1.97567  -0.00001   0.00004  -0.00015  -0.00012   1.97555
   A56        1.87607   0.00002   0.00006   0.00012   0.00018   1.87625
   A57        1.91991  -0.00003   0.00009  -0.00018  -0.00009   1.91982
   A58        1.89183  -0.00001  -0.00023   0.00012  -0.00012   1.89172
   A59        1.95285   0.00003   0.00042   0.00014   0.00056   1.95341
   A60        1.84062  -0.00001  -0.00043  -0.00003  -0.00046   1.84016
   A61        1.86229   0.00002   0.00110  -0.00065   0.00045   1.86274
    D1       -3.09233  -0.00001   0.00065  -0.00012   0.00052  -3.09181
    D2       -0.82296  -0.00002   0.00069  -0.00027   0.00042  -0.82254
    D3        1.53463  -0.00002   0.00047   0.00004   0.00051   1.53513
    D4        1.01120   0.00001   0.00074   0.00019   0.00094   1.01214
    D5       -3.00261   0.00001   0.00079   0.00005   0.00084  -3.00178
    D6       -0.64503   0.00000   0.00056   0.00035   0.00092  -0.64411
    D7       -1.12531  -0.00000   0.00118  -0.00008   0.00109  -1.12421
    D8        1.14406  -0.00001   0.00122  -0.00022   0.00099   1.14506
    D9       -2.78154  -0.00001   0.00100   0.00008   0.00108  -2.78046
   D10       -3.11548   0.00002   0.00031   0.00033   0.00064  -3.11484
   D11        1.05560   0.00002   0.00040   0.00033   0.00073   1.05634
   D12       -1.03093   0.00002   0.00029   0.00036   0.00065  -1.03028
   D13       -0.91879  -0.00000  -0.00003   0.00023   0.00020  -0.91859
   D14       -3.03089  -0.00000   0.00005   0.00024   0.00029  -3.03060
   D15        1.16576  -0.00000  -0.00005   0.00027   0.00021   1.16597
   D16        1.14388  -0.00001   0.00035   0.00003   0.00038   1.14426
   D17       -0.96823  -0.00001   0.00044   0.00003   0.00047  -0.96775
   D18       -3.05476  -0.00001   0.00033   0.00006   0.00039  -3.05437
   D19       -0.27619  -0.00002  -0.00164  -0.00030  -0.00194  -0.27813
   D20        1.81244  -0.00002  -0.00186  -0.00017  -0.00203   1.81041
   D21       -2.47515  -0.00003  -0.00230  -0.00023  -0.00252  -2.47768
   D22       -2.47232   0.00000  -0.00157  -0.00003  -0.00160  -2.47392
   D23       -0.38370   0.00000  -0.00180   0.00010  -0.00170  -0.38539
   D24        1.61190  -0.00001  -0.00223   0.00004  -0.00219   1.60971
   D25        1.83454   0.00002  -0.00231   0.00021  -0.00210   1.83244
   D26       -2.36002   0.00002  -0.00254   0.00035  -0.00219  -2.36221
   D27       -0.36443   0.00000  -0.00297   0.00029  -0.00268  -0.36711
   D28       -1.13820   0.00001  -0.00064  -0.00015  -0.00079  -1.13899
   D29        1.15998   0.00001  -0.00071  -0.00021  -0.00092   1.15907
   D30        2.82352   0.00000  -0.00065  -0.00034  -0.00099   2.82253
   D31        0.90350   0.00000  -0.00101  -0.00001  -0.00102   0.90248
   D32       -3.08151   0.00001  -0.00107  -0.00007  -0.00114  -3.08265
   D33       -1.41797  -0.00000  -0.00101  -0.00020  -0.00121  -1.41918
   D34        3.05115  -0.00001  -0.00118   0.00007  -0.00111   3.05004
   D35       -0.93386   0.00000  -0.00125   0.00001  -0.00123  -0.93509
   D36        0.72968  -0.00001  -0.00119  -0.00011  -0.00130   0.72838
   D37       -1.87111   0.00001   0.00176   0.00036   0.00211  -1.86900
   D38        2.33250  -0.00000   0.00182   0.00022   0.00204   2.33454
   D39        0.31016  -0.00001   0.00225   0.00011   0.00235   0.31252
   D40        2.39860   0.00003   0.00207   0.00031   0.00239   2.40098
   D41        0.31903   0.00001   0.00213   0.00018   0.00231   0.32134
   D42       -1.70331   0.00001   0.00256   0.00007   0.00263  -1.70068
   D43        0.23756   0.00001   0.00196   0.00017   0.00213   0.23969
   D44       -1.84201  -0.00000   0.00202   0.00004   0.00206  -1.83995
   D45        2.41883  -0.00001   0.00245  -0.00008   0.00237   2.42121
   D46       -0.57857   0.00000  -0.00022   0.00026   0.00004  -0.57853
   D47       -2.81151  -0.00000  -0.00016   0.00015  -0.00001  -2.81151
   D48        1.48783   0.00001  -0.00009   0.00018   0.00009   1.48792
   D49        1.64937   0.00001  -0.00019   0.00025   0.00007   1.64943
   D50       -0.58357   0.00000  -0.00013   0.00015   0.00002  -0.58355
   D51       -2.56742   0.00001  -0.00006   0.00018   0.00012  -2.56730
   D52       -2.54111   0.00000  -0.00038   0.00024  -0.00013  -2.54124
   D53        1.50914  -0.00000  -0.00032   0.00014  -0.00018   1.50896
   D54       -0.47471   0.00000  -0.00025   0.00017  -0.00008  -0.47479
   D55       -1.43146  -0.00000   0.00021   0.00006   0.00027  -1.43119
   D56        2.93755   0.00000   0.00019   0.00014   0.00033   2.93788
   D57        0.74025  -0.00000  -0.00006   0.00033   0.00026   0.74051
   D58        2.58281  -0.00001   0.00008  -0.00019  -0.00012   2.58269
   D59        0.66863  -0.00001   0.00006  -0.00012  -0.00006   0.66858
   D60       -1.52866  -0.00001  -0.00020   0.00007  -0.00013  -1.52879
   D61        0.47012  -0.00001   0.00022  -0.00017   0.00005   0.47017
   D62       -1.44406  -0.00000   0.00020  -0.00009   0.00011  -1.44395
   D63        2.64183  -0.00001  -0.00006   0.00010   0.00004   2.64187
   D64       -1.52908  -0.00001   0.00017  -0.00017   0.00001  -1.52907
   D65        2.57629  -0.00001   0.00007  -0.00007  -0.00001   2.57629
   D66        0.47271   0.00000   0.00026  -0.00015   0.00010   0.47282
   D67        0.53938  -0.00000   0.00017  -0.00015   0.00002   0.53940
   D68       -1.63843  -0.00001   0.00006  -0.00006   0.00000  -1.63843
   D69        2.54118   0.00000   0.00025  -0.00014   0.00011   2.54129
   D70        2.75688   0.00000   0.00023  -0.00014   0.00010   2.75698
   D71        0.57907  -0.00000   0.00013  -0.00004   0.00008   0.57915
   D72       -1.52451   0.00001   0.00032  -0.00012   0.00020  -1.52431
   D73        1.40264  -0.00000   0.00014  -0.00026  -0.00012   1.40252
   D74       -2.93046  -0.00001   0.00017  -0.00032  -0.00015  -2.93061
   D75       -0.71943  -0.00001   0.00023  -0.00060  -0.00037  -0.71980
   D76       -0.46818   0.00000  -0.00021   0.00015  -0.00006  -0.46824
   D77        1.48191   0.00000  -0.00018   0.00009  -0.00009   1.48182
   D78       -2.59025  -0.00000  -0.00011  -0.00019  -0.00031  -2.59056
   D79       -2.58744   0.00000  -0.00005   0.00012   0.00007  -2.58738
   D80       -0.63736   0.00000  -0.00002   0.00005   0.00003  -0.63732
   D81        1.57367  -0.00000   0.00004  -0.00023  -0.00018   1.57349
   D82        0.84217  -0.00001  -0.00031   0.00004  -0.00028   0.84190
   D83       -1.26250  -0.00001  -0.00037   0.00002  -0.00035  -1.26285
   D84        2.94842  -0.00000  -0.00013  -0.00000  -0.00013   2.94829
   D85       -0.77893   0.00000  -0.00015  -0.00000  -0.00015  -0.77908
   D86       -2.88360  -0.00000  -0.00021  -0.00002  -0.00023  -2.88383
   D87        1.32732   0.00001   0.00004  -0.00004  -0.00000   1.32731
   D88       -3.13223   0.00000  -0.00008   0.00007  -0.00002  -3.13224
   D89        1.04629   0.00000  -0.00014   0.00005  -0.00009   1.04620
   D90       -1.02598   0.00001   0.00010   0.00003   0.00013  -1.02585
   D91       -0.85637  -0.00000   0.00027   0.00014   0.00041  -0.85596
   D92       -2.98725   0.00000   0.00040   0.00014   0.00054  -2.98671
   D93        1.23793   0.00001   0.00052   0.00013   0.00065   1.23859
   D94        0.95308  -0.00000  -0.00006   0.00052   0.00046   0.95355
   D95       -1.17779   0.00000   0.00007   0.00053   0.00060  -1.17720
   D96        3.04739   0.00001   0.00019   0.00052   0.00071   3.04809
   D97       -3.09546  -0.00000   0.00001   0.00028   0.00030  -3.09516
   D98        1.05685   0.00000   0.00014   0.00029   0.00043   1.05728
   D99       -1.00115   0.00000   0.00026   0.00028   0.00054  -1.00061
   D100       0.36353   0.00002   0.00703  -0.00009   0.00694   0.37047
   D101      -1.84830   0.00003   0.00659   0.00015   0.00674  -1.84156
   D102       2.38163   0.00003   0.00691  -0.00005   0.00686   2.38849
         Item               Value     Threshold  Converged?
 Maximum Force            0.000345     0.000450     YES
 RMS     Force            0.000032     0.000300     YES
 Maximum Displacement     0.006213     0.001800     NO 
 RMS     Displacement     0.000986     0.001200     YES
 Predicted change in Energy=-6.021192D-07
 GradGradGradGradGradGradGradGradGradGradGradGradGradGradGradGradGradGrad

                          Input orientation:                          
 ---------------------------------------------------------------------
 Center     Atomic      Atomic             Coordinates (Angstroms)
 Number     Number       Type             X           Y           Z
 ---------------------------------------------------------------------
      1          6           0       -0.973626    0.665777   -0.263473
      2          6           0       -0.239405   -1.688070    0.608393
      3          1           0       -0.737026   -2.522999    0.104334
      4          1           0        0.019061   -2.035321    1.614846
      5          6           0        1.026989   -1.318682   -0.172042
      6          1           0        1.759392   -2.133012   -0.145610
      7          6           0        0.603412   -0.757096   -1.546845
      8          1           0       -0.300803   -1.176463   -1.998183
      9          1           0        1.398254   -0.768387   -2.292577
     10          6           0        0.460521    0.610394   -0.829750
     11          1           0        0.675437    1.525256   -1.391883
     12          6           0        1.539533    0.110024    0.190606
     13          6           0       -1.278363    2.024983    0.426387
     14          1           0       -2.290112    2.017673    0.837833
     15          1           0       -1.180047    2.841594   -0.291457
     16          1           0       -0.561231    2.168711    1.236824
     17          6           0        2.947978    0.374802   -0.360567
     18          1           0        3.060908    0.104117   -1.412547
     19          1           0        3.687793   -0.197401    0.210159
     20          1           0        3.199008    1.436979   -0.263493
     21          6           0        1.543664    0.550218    1.654835
     22          1           0        0.606245    0.371911    2.181890
     23          1           0        1.777566    1.617855    1.736261
     24          1           0        2.324717    0.003905    2.195418
     25          6           0       -1.270860   -0.529575    0.722086
     26          1           0       -1.233464   -0.133042    1.740813
     27          8           0       -1.851676    0.654936   -1.319936
     28          8           0       -2.592762   -0.983003    0.544587
     29          1           0       -2.870143   -0.694911   -0.337107
 ---------------------------------------------------------------------
                    Distance matrix (angstroms):
                    1          2          3          4          5
     1  C    0.000000
     2  C    2.615306   0.000000
     3  H    3.218626   1.094902   0.000000
     4  H    3.436486   1.095598   1.758166   0.000000
     5  C    2.819379   1.532737   2.153721   2.173122   0.000000
     6  H    3.913629   2.182128   2.539028   2.477397   1.095557
     7  C    2.481665   2.494415   2.764340   3.460002   1.544306
     8  H    2.618350   2.657020   2.534567   3.727456   2.262311
     9  H    3.435098   3.455918   3.658314   4.333041   2.222010
    10  C    1.542891   2.800194   3.482066   3.629152   2.115373
    11  H    2.175184   3.894035   4.541155   4.706267   3.114416
    12  C    2.613621   2.563652   3.481807   2.990451   1.560582
    13  C    1.554418   3.859964   4.591395   4.425134   4.105224
    14  H    2.184864   4.241529   4.854668   4.728931   4.811889
    15  H    2.185766   4.713002   5.397386   5.371792   4.710962
    16  H    2.163278   3.920874   4.829656   4.260695   4.082800
    17  C    3.933583   3.918385   4.710907   4.276623   2.567806
    18  H    4.232410   4.264763   4.860758   4.795324   2.774894
    19  H    4.764266   4.219428   4.999863   4.337128   2.912597
    20  H    4.243304   4.727452   5.595453   5.069229   3.509943
    21  C    3.167019   3.047017   4.129197   3.001836   2.664061
    22  H    2.926115   2.726635   3.808034   2.541867   2.928503
    23  H    3.531918   4.033534   5.112048   4.056202   3.581653
    24  H    4.166928   3.457767   4.486886   3.132340   3.006360
    25  C    1.577511   1.555293   2.154144   2.174440   2.588873
    26  H    2.173198   2.165326   2.938776   2.281085   3.189734
    27  O    1.373755   3.436211   3.656537   4.398873   3.674173
    28  O    2.448068   2.457534   2.451360   3.012382   3.705244
    29  H    2.335309   2.966667   2.843758   3.735548   3.950187
                    6          7          8          9         10
     6  H    0.000000
     7  C    2.278792   0.000000
     8  H    2.931112   1.094157   0.000000
     9  H    2.569453   1.089962   1.772001   0.000000
    10  C    3.111493   1.550701   2.266651   2.218161   0.000000
    11  H    4.013860   2.288740   2.935972   2.567978   1.095059
    12  C    2.278725   2.155680   3.135711   2.637757   1.567088
    13  C    5.181125   3.895470   4.133210   4.728632   2.569565
    14  H    5.881651   4.664602   4.711989   5.582619   3.511018
    15  H    5.779989   4.208004   4.453175   4.866629   2.821254
    16  H    5.079491   4.203041   4.660824   4.992273   2.782635
    17  C    2.783536   2.861021   3.955097   2.727854   2.542259
    18  H    2.881634   2.607491   3.644716   2.073677   2.712560
    19  H    2.755338   3.593567   4.663071   3.439724   3.485574
    20  H    3.851133   3.632916   4.699778   3.496218   2.916025
    21  C    3.238496   3.583839   4.441625   4.164363   2.711085
    22  H    3.608551   3.895912   4.548979   4.684913   3.024580
    23  H    4.196518   4.218746   5.106261   4.697825   3.055159
    24  H    3.219692   4.188860   5.086543   4.647243   3.604816
    25  C    3.536429   2.951730   2.959618   4.033533   2.589479
    26  H    4.063945   3.817362   3.992327   4.857760   3.167029
    27  O    4.710786   2.841264   2.493843   3.678848   2.364005
    28  O    4.554133   3.826310   3.428729   4.901404   3.708133
    29  H    4.851535   3.678711   3.097188   4.695579   3.611071
                   11         12         13         14         15
    11  H    0.000000
    12  C    2.292119   0.000000
    13  C    2.715358   3.415143   0.000000
    14  H    3.742805   4.327148   1.092234   0.000000
    15  H    2.527154   3.884581   1.091704   1.785045   0.000000
    16  H    2.975481   3.121854   1.091670   1.780740   1.780828
    17  C    2.748017   1.535453   4.604819   5.618966   4.809411
    18  H    2.776785   2.210139   5.089271   6.112227   5.170718
    19  H    3.822090   2.170233   5.445039   6.405925   5.760466
    20  H    2.765767   2.172757   4.568209   5.628549   4.598896
    21  C    3.314665   1.528972   3.412896   4.185542   4.056730
    22  H    3.755908   2.214684   3.060422   3.592200   3.925253
    23  H    3.317913   2.172386   3.349661   4.184857   3.789017
    24  H    4.231237   2.155701   4.494042   5.214877   5.149796
    25  C    3.532601   2.930847   2.571626   2.746041   3.521405
    26  H    4.025871   3.186179   2.527213   2.560752   3.602975
    27  O    2.673749   3.752195   2.292457   2.589448   2.508052
    28  O    4.552187   4.289041   3.284752   3.030123   4.162004
    29  H    4.314259   4.513496   3.242609   3.012479   3.919869
                   16         17         18         19         20
    16  H    0.000000
    17  C    4.252567   0.000000
    18  H    4.939798   1.092101   0.000000
    19  H    4.970587   1.095659   1.765523   0.000000
    20  H    4.114095   1.095747   1.765197   1.770439   0.000000
    21  C    2.687906   2.462664   3.451067   2.691340   2.684490
    22  H    2.341930   3.456561   4.360855   3.702402   3.719770
    23  H    2.454150   2.704022   3.722010   3.045178   2.460127
    24  H    3.732825   2.656893   3.683671   2.416559   2.977303
    25  C    2.837124   4.448441   4.870568   4.996063   4.981809
    26  H    2.450300   4.707246   5.333062   5.154204   5.111655
    27  O    3.239411   4.902606   4.944235   5.809766   5.218915
    28  O    3.813084   5.776049   6.080804   6.338326   6.328815
    29  H    4.001083   5.915688   6.080492   6.599510   6.433115
                   21         22         23         24         25
    21  C    0.000000
    22  H    1.090108   0.000000
    23  H    1.095988   1.767188   0.000000
    24  H    1.095779   1.757486   1.764946   0.000000
    25  C    3.155553   2.543074   3.864312   3.922178   0.000000
    26  H    2.861238   1.958075   3.483097   3.589718   1.093819
    27  O    4.515370   4.287688   4.841379   5.497619   2.431105
    28  O    4.549004   3.840599   5.223439   5.280230   1.408733
    29  H    4.999987   4.423655   5.590075   5.821391   1.925340
                   26         27         28         29
    26  H    0.000000
    27  O    3.220447   0.000000
    28  O    2.000270   2.590077   0.000000
    29  H    2.704101   1.955841   0.968154   0.000000
 Stoichiometry    C10H17O2(2)
 Framework group  C1[X(C10H17O2)]
 Deg. of freedom    81
 Full point group                 C1      NOp   1
 Largest Abelian subgroup         C1      NOp   1
 Largest concise Abelian subgroup C1      NOp   1
                         Standard orientation:                         
 ---------------------------------------------------------------------
 Center     Atomic      Atomic             Coordinates (Angstroms)
 Number     Number       Type             X           Y           Z
 ---------------------------------------------------------------------
      1          6           0       -0.972846    0.665149   -0.265008
      2          6           0       -0.238961   -1.689820    0.604105
      3          1           0       -0.735391   -2.524130    0.097851
      4          1           0        0.018045   -2.038636    1.610391
      5          6           0        1.028520   -1.318557   -0.173673
      6          1           0        1.761249   -2.132598   -0.147422
      7          6           0        0.606900   -0.754865   -1.548216
      8          1           0       -0.296397   -1.173885   -2.001709
      9          1           0        1.402945   -0.764550   -2.292685
     10          6           0        0.462234    0.611360   -0.829068
     11          1           0        0.677640    1.527257   -1.389324
     12          6           0        1.539831    0.109773    0.192186
     13          6           0       -1.279310    2.023063    0.426631
     14          1           0       -2.291716    2.014608    0.836435
     15          1           0       -1.180210    2.840916   -0.289688
     16          1           0       -0.563548    2.165759    1.238461
     17          6           0        2.949041    0.376107   -0.356276
     18          1           0        3.063785    0.107232   -1.408524
     19          1           0        3.688196   -0.196715    0.214683
     20          1           0        3.199432    1.438234   -0.257023
     21          6           0        1.541407    0.547520    1.657153
     22          1           0        0.603222    0.367910    2.182400
     23          1           0        1.774693    1.615125    1.740739
     24          1           0        2.321837    0.000657    2.198080
     25          6           0       -1.271122   -0.531982    0.718074
     26          1           0       -1.235546   -0.137137    1.737520
     27          8           0       -1.849191    0.655678   -1.322899
     28          8           0       -2.592531   -0.985710    0.537690
     29          1           0       -2.868624   -0.696270   -0.343967
 ---------------------------------------------------------------------
 Rotational constants (GHZ):           1.4579308           0.8267473           0.7727972
 Standard basis: 6-31++G(d,p) (6D, 7F)
 There are   330 symmetry adapted cartesian basis functions of A   symmetry.
 There are   330 symmetry adapted basis functions of A   symmetry.
   330 basis functions,   520 primitive gaussians,   330 cartesian basis functions
    47 alpha electrons       46 beta electrons
       nuclear repulsion energy       807.3853438925 Hartrees.
 NAtoms=   29 NActive=   29 NUniq=   29 SFac= 1.00D+00 NAtFMM=   60 NAOKFM=F Big=F
 Integral buffers will be    131072 words long.
 Raffenetti 2 integral format.
 Two-electron integral symmetry is turned on.
 Nuclear repulsion after empirical dispersion term =      807.3590268178 Hartrees.
 One-electron integrals computed using PRISM.
 NBasis=   330 RedAO= T EigKep=  2.60D-06  NBF=   330
 NBsUse=   330 1.00D-06 EigRej= -1.00D+00 NBFU=   330
 Initial guess from the checkpoint file:  "Alpha-Pinene-RO-OHup-Oup-wb97-opt.chk"
 B after Tr=    -0.000000    0.000000    0.000000
         Rot=    1.000000    0.000092    0.000090   -0.000047 Ang=   0.02 deg.
 Initial guess <Sx>= 0.0000 <Sy>= 0.0000 <Sz>= 0.5000 <S**2>= 0.7543 S= 0.5022
 Requested convergence on RMS density matrix=1.00D-08 within 128 cycles.
 Requested convergence on MAX density matrix=1.00D-06.
 Requested convergence on             energy=1.00D-06.
 No special actions if energy rises.
 SCF Done:  E(UwB97XD) =  -541.538053019     A.U. after   16 cycles
            NFock= 16  Conv=0.31D-08     -V/T= 2.0092
 <Sx>= 0.0000 <Sy>= 0.0000 <Sz>= 0.5000 <S**2>= 0.7543 S= 0.5022
 <L.S>= 0.000000000000E+00
 Annihilation of the first spin contaminant:
 S**2 before annihilation     0.7543,   after     0.7500
 Calling FoFJK, ICntrl=      2127 FMM=F ISym2X=0 I1Cent= 0 IOpClX= 1 NMat=1 NMatS=1 NMatT=0.
 ***** Axes restored to original set *****
 -------------------------------------------------------------------
 Center     Atomic                   Forces (Hartrees/Bohr)
 Number     Number              X              Y              Z
 -------------------------------------------------------------------
      1        6          -0.000103428   -0.000104150   -0.000323806
      2        6           0.000032690    0.000033262   -0.000022768
      3        1          -0.000011390   -0.000011641   -0.000017574
      4        1          -0.000005221   -0.000004234    0.000023677
      5        6          -0.000017409   -0.000000833    0.000005819
      6        1           0.000017417   -0.000009620   -0.000001203
      7        6           0.000012435    0.000018165    0.000028895
      8        1          -0.000022782   -0.000004475   -0.000002787
      9        1           0.000025759   -0.000001042   -0.000015287
     10        6           0.000012163    0.000012335    0.000055693
     11        1           0.000009451    0.000017482   -0.000013256
     12        6          -0.000010090    0.000009326   -0.000005195
     13        6          -0.000040784    0.000093704    0.000064102
     14        1          -0.000013134   -0.000018274   -0.000007630
     15        1           0.000005638   -0.000000496   -0.000023385
     16        1           0.000028784   -0.000020665    0.000004269
     17        6          -0.000034684   -0.000012507    0.000016189
     18        1          -0.000007473   -0.000010824   -0.000029520
     19        1           0.000011599   -0.000013472    0.000012375
     20        1          -0.000003640    0.000020409    0.000004321
     21        6           0.000005680   -0.000005067   -0.000033620
     22        1          -0.000019138   -0.000007531    0.000007903
     23        1           0.000004281    0.000023412   -0.000002973
     24        1           0.000015382   -0.000008165    0.000008529
     25        6          -0.000090245   -0.000040005    0.000029337
     26        1          -0.000001063   -0.000005540    0.000010516
     27        8           0.000131308    0.000009097    0.000200087
     28        8           0.000043679    0.000036624    0.000050015
     29        1           0.000024216    0.000004726   -0.000022723
 -------------------------------------------------------------------
 Cartesian Forces:  Max     0.000323806 RMS     0.000052096

 GradGradGradGradGradGradGradGradGradGradGradGradGradGradGradGradGradGrad
 Berny optimization.
 Using GEDIIS/GDIIS optimizer.
 FormGI is forming the generalized inverse of G from B-inverse, IUseBI=4.
 Internal  Forces:  Max     0.000238034 RMS     0.000021844
 Search for a local minimum.
 Step number   8 out of a maximum of  174
 All quantities printed in internal units (Hartrees-Bohrs-Radians)
 Mixed Optimization -- En-DIIS/RFO-DIIS
 Swapping is turned off.
 Update second derivatives using D2CorX and points    1    2    3    4    5
                                                      6    7    8
 DE= -7.65D-07 DEPred=-6.02D-07 R= 1.27D+00
 Trust test= 1.27D+00 RLast= 1.59D-02 DXMaxT set to 1.50D-01
 ITU=  0  1  1  1  1 -1  1  0
     Eigenvalues ---    0.00155   0.00233   0.00369   0.00453   0.00649
     Eigenvalues ---    0.01214   0.01949   0.02238   0.02760   0.02914
     Eigenvalues ---    0.03019   0.03321   0.03490   0.03968   0.04434
     Eigenvalues ---    0.04685   0.04819   0.04953   0.05221   0.05283
     Eigenvalues ---    0.05299   0.05630   0.05658   0.05756   0.05806
     Eigenvalues ---    0.05848   0.06455   0.06555   0.06776   0.07086
     Eigenvalues ---    0.07720   0.08247   0.08526   0.08910   0.09609
     Eigenvalues ---    0.09960   0.10349   0.12838   0.13329   0.15774
     Eigenvalues ---    0.15991   0.16000   0.16000   0.16000   0.16006
     Eigenvalues ---    0.16111   0.16251   0.16514   0.16778   0.19262
     Eigenvalues ---    0.20140   0.21103   0.23336   0.24069   0.25449
     Eigenvalues ---    0.25846   0.26389   0.27679   0.28436   0.29754
     Eigenvalues ---    0.30475   0.32225   0.34595   0.34621   0.34630
     Eigenvalues ---    0.34658   0.34709   0.34733   0.34765   0.34805
     Eigenvalues ---    0.34878   0.34997   0.35063   0.35125   0.35222
     Eigenvalues ---    0.35315   0.36163   0.36571   0.47808   0.49469
     Eigenvalues ---    0.56072
 En-DIIS/RFO-DIIS/Sim-DIIS IScMMF=       -3 using points:     8    7    6    5    4    3    2
 RFO step:  Lambda=-4.61687306D-07.
 DIIS inversion failure, remove point   7.
 RFO-DIIS uses    6 points instead of    7
 DidBck=F Rises=F RFO-DIIS coefs:    1.55303   -0.26127   -0.54992    0.17918    0.06397
                  RFO-DIIS coefs:    0.01501    0.00000
 Iteration  1 RMS(Cart)=  0.00058051 RMS(Int)=  0.00000045
 Iteration  2 RMS(Cart)=  0.00000044 RMS(Int)=  0.00000020
 Variable       Old X    -DE/DX   Delta X   Delta X   Delta X     New X
                                 (Linear)    (Quad)   (Total)
    R1        2.91564  -0.00001   0.00028  -0.00020   0.00008   2.91573
    R2        2.93742   0.00007   0.00029   0.00007   0.00036   2.93779
    R3        2.98106   0.00003   0.00026  -0.00011   0.00016   2.98122
    R4        2.59602  -0.00024  -0.00061  -0.00015  -0.00076   2.59526
    R5        2.06906   0.00002   0.00010  -0.00003   0.00007   2.06914
    R6        2.07038   0.00002   0.00006  -0.00001   0.00005   2.07043
    R7        2.89645  -0.00000  -0.00001  -0.00001  -0.00002   2.89643
    R8        2.93908   0.00000   0.00022  -0.00017   0.00005   2.93913
    R9        2.07030   0.00002   0.00007  -0.00004   0.00003   2.07033
   R10        2.91832  -0.00001   0.00017  -0.00012   0.00005   2.91836
   R11        2.94907  -0.00001   0.00038  -0.00022   0.00016   2.94923
   R12        2.06766   0.00002   0.00001   0.00002   0.00003   2.06768
   R13        2.05973   0.00003   0.00001   0.00003   0.00003   2.05976
   R14        2.93040  -0.00001   0.00010  -0.00008   0.00002   2.93042
   R15        2.06936   0.00002   0.00009  -0.00003   0.00006   2.06942
   R16        2.96137  -0.00002   0.00025  -0.00025   0.00000   2.96137
   R17        2.90159  -0.00004   0.00008  -0.00013  -0.00005   2.90154
   R18        2.88934  -0.00002   0.00002  -0.00008  -0.00006   2.88927
   R19        2.06402   0.00001   0.00007  -0.00005   0.00002   2.06404
   R20        2.06302   0.00002   0.00007  -0.00003   0.00003   2.06306
   R21        2.06296   0.00002   0.00004  -0.00001   0.00003   2.06299
   R22        2.06377   0.00003   0.00001   0.00003   0.00003   2.06381
   R23        2.07050   0.00002   0.00006  -0.00002   0.00005   2.07054
   R24        2.07066   0.00002   0.00007  -0.00002   0.00005   2.07071
   R25        2.06001   0.00002   0.00003  -0.00001   0.00002   2.06003
   R26        2.07112   0.00002   0.00009  -0.00003   0.00007   2.07118
   R27        2.07072   0.00002   0.00005  -0.00001   0.00004   2.07076
   R28        2.06702   0.00001  -0.00003  -0.00001  -0.00003   2.06698
   R29        2.66212  -0.00008  -0.00045   0.00016  -0.00029   2.66183
   R30        1.82955   0.00002  -0.00018   0.00015  -0.00003   1.82951
    A1        1.95682  -0.00001  -0.00011  -0.00004  -0.00015   1.95666
    A2        1.95761   0.00001  -0.00024   0.00023  -0.00001   1.95760
    A3        1.88765   0.00002   0.00042   0.00004   0.00046   1.88810
    A4        1.92663  -0.00002  -0.00027  -0.00011  -0.00039   1.92625
    A5        1.79558  -0.00000   0.00010  -0.00003   0.00006   1.79564
    A6        1.93269  -0.00000   0.00017  -0.00011   0.00006   1.93275
    A7        1.86339   0.00000  -0.00022   0.00015  -0.00007   1.86332
    A8        1.90168  -0.00000  -0.00008   0.00003  -0.00005   1.90163
    A9        1.87575  -0.00000   0.00027  -0.00019   0.00008   1.87583
   A10        1.92753   0.00001   0.00030  -0.00008   0.00021   1.92774
   A11        1.90222  -0.00001  -0.00022   0.00004  -0.00018   1.90205
   A12        1.98849   0.00001  -0.00006   0.00006  -0.00000   1.98849
   A13        1.94006   0.00000   0.00018  -0.00005   0.00012   1.94019
   A14        1.89052   0.00001   0.00001  -0.00002  -0.00001   1.89051
   A15        1.95376  -0.00000   0.00005   0.00011   0.00015   1.95391
   A16        2.06592  -0.00000  -0.00009  -0.00000  -0.00009   2.06583
   A17        2.04353   0.00000  -0.00010  -0.00000  -0.00010   2.04343
   A18        1.53483  -0.00001  -0.00010  -0.00002  -0.00011   1.53471
   A19        2.04262  -0.00000  -0.00003   0.00001  -0.00002   2.04260
   A20        1.98810  -0.00000  -0.00009   0.00002  -0.00007   1.98804
   A21        1.50503   0.00000   0.00008  -0.00005   0.00002   1.50506
   A22        1.89278   0.00000   0.00013  -0.00004   0.00009   1.89287
   A23        2.04047  -0.00000  -0.00004  -0.00004  -0.00007   2.04040
   A24        1.97438  -0.00000  -0.00009   0.00011   0.00002   1.97440
   A25        1.86192  -0.00000  -0.00005  -0.00005  -0.00011   1.86182
   A26        1.91861   0.00001   0.00008   0.00003   0.00012   1.91873
   A27        1.99600   0.00000   0.00015  -0.00004   0.00011   1.99611
   A28        2.07290  -0.00000  -0.00010   0.00004  -0.00006   2.07284
   A29        1.52686  -0.00000  -0.00003  -0.00002  -0.00005   1.52681
   A30        2.05541  -0.00000  -0.00008   0.00002  -0.00006   2.05535
   A31        1.48556   0.00001  -0.00004   0.00003  -0.00001   1.48556
   A32        1.95597  -0.00001  -0.00002  -0.00008  -0.00010   1.95586
   A33        2.07945  -0.00000   0.00011   0.00008   0.00019   2.07964
   A34        1.92070  -0.00001  -0.00003  -0.00007  -0.00010   1.92060
   A35        2.13351  -0.00000  -0.00007   0.00009   0.00001   2.13352
   A36        1.86674   0.00001   0.00003  -0.00004  -0.00001   1.86672
   A37        1.92083  -0.00002   0.00005  -0.00013  -0.00008   1.92075
   A38        1.92261  -0.00002   0.00008  -0.00013  -0.00005   1.92256
   A39        1.89211  -0.00004   0.00011  -0.00030  -0.00020   1.89191
   A40        1.91360   0.00002  -0.00013   0.00020   0.00007   1.91367
   A41        1.90681   0.00003  -0.00005   0.00021   0.00017   1.90698
   A42        1.90764   0.00002  -0.00006   0.00015   0.00009   1.90772
   A43        1.98001  -0.00001   0.00015  -0.00012   0.00003   1.98004
   A44        1.92019  -0.00000  -0.00002   0.00002   0.00000   1.92019
   A45        1.92357  -0.00001   0.00006  -0.00008  -0.00002   1.92355
   A46        1.87811   0.00001  -0.00003   0.00004   0.00001   1.87812
   A47        1.87749   0.00001  -0.00003   0.00004   0.00001   1.87750
   A48        1.88116   0.00001  -0.00015   0.00012  -0.00003   1.88113
   A49        1.99720  -0.00000   0.00011  -0.00005   0.00006   1.99726
   A50        1.93070  -0.00000   0.00002  -0.00006  -0.00004   1.93066
   A51        1.90798   0.00000   0.00020  -0.00011   0.00009   1.90807
   A52        1.88277   0.00001  -0.00015   0.00010  -0.00004   1.88273
   A53        1.86803   0.00000  -0.00004   0.00003  -0.00000   1.86803
   A54        1.87223   0.00000  -0.00017   0.00010  -0.00007   1.87216
   A55        1.97555  -0.00002  -0.00007  -0.00019  -0.00026   1.97529
   A56        1.87625   0.00002   0.00019  -0.00009   0.00011   1.87636
   A57        1.91982  -0.00001  -0.00016   0.00009  -0.00006   1.91976
   A58        1.89172   0.00000   0.00000  -0.00008  -0.00007   1.89164
   A59        1.95341   0.00003   0.00019   0.00017   0.00036   1.95377
   A60        1.84016  -0.00001  -0.00017   0.00010  -0.00007   1.84009
   A61        1.86274  -0.00005   0.00025  -0.00019   0.00006   1.86280
    D1       -3.09181  -0.00001   0.00023  -0.00006   0.00017  -3.09163
    D2       -0.82254  -0.00001   0.00013  -0.00003   0.00010  -0.82244
    D3        1.53513  -0.00001   0.00025  -0.00000   0.00024   1.53537
    D4        1.01214   0.00001   0.00088  -0.00006   0.00081   1.01295
    D5       -3.00178   0.00001   0.00077  -0.00003   0.00074  -3.00103
    D6       -0.64411   0.00001   0.00089  -0.00000   0.00089  -0.64322
    D7       -1.12421  -0.00000   0.00053  -0.00010   0.00043  -1.12378
    D8        1.14506  -0.00001   0.00043  -0.00007   0.00036   1.14541
    D9       -2.78046  -0.00000   0.00054  -0.00004   0.00050  -2.77996
   D10       -3.11484   0.00001   0.00048   0.00017   0.00065  -3.11419
   D11        1.05634   0.00000   0.00056   0.00009   0.00064   1.05698
   D12       -1.03028   0.00001   0.00052   0.00016   0.00069  -1.02959
   D13       -0.91859   0.00000  -0.00013   0.00036   0.00022  -0.91837
   D14       -3.03060   0.00000  -0.00006   0.00027   0.00022  -3.03039
   D15        1.16597   0.00001  -0.00009   0.00035   0.00026   1.16623
   D16        1.14426  -0.00001  -0.00001   0.00016   0.00015   1.14441
   D17       -0.96775  -0.00001   0.00007   0.00008   0.00014  -0.96761
   D18       -3.05437  -0.00001   0.00003   0.00016   0.00019  -3.05418
   D19       -0.27813  -0.00001  -0.00154   0.00006  -0.00148  -0.27961
   D20        1.81041  -0.00001  -0.00145  -0.00021  -0.00166   1.80874
   D21       -2.47768  -0.00002  -0.00162  -0.00009  -0.00171  -2.47939
   D22       -2.47392   0.00000  -0.00100   0.00002  -0.00098  -2.47490
   D23       -0.38539  -0.00000  -0.00091  -0.00025  -0.00116  -0.38655
   D24        1.60971  -0.00001  -0.00108  -0.00013  -0.00121   1.60850
   D25        1.83244   0.00002  -0.00106   0.00019  -0.00087   1.83157
   D26       -2.36221   0.00001  -0.00097  -0.00008  -0.00104  -2.36326
   D27       -0.36711   0.00001  -0.00114   0.00004  -0.00110  -0.36821
   D28       -1.13899  -0.00000  -0.00048  -0.00022  -0.00070  -1.13969
   D29        1.15907   0.00000  -0.00046  -0.00028  -0.00074   1.15833
   D30        2.82253  -0.00001  -0.00055  -0.00027  -0.00081   2.82172
   D31        0.90248   0.00000  -0.00063  -0.00007  -0.00069   0.90179
   D32       -3.08265   0.00000  -0.00060  -0.00013  -0.00073  -3.08337
   D33       -1.41918  -0.00000  -0.00069  -0.00012  -0.00081  -1.41998
   D34        3.05004  -0.00000  -0.00073  -0.00003  -0.00076   3.04928
   D35       -0.93509   0.00000  -0.00071  -0.00009  -0.00080  -0.93588
   D36        0.72838  -0.00001  -0.00079  -0.00008  -0.00087   0.72751
   D37       -1.86900   0.00001   0.00145   0.00004   0.00149  -1.86751
   D38        2.33454   0.00000   0.00125   0.00032   0.00156   2.33610
   D39        0.31252  -0.00000   0.00134   0.00015   0.00149   0.31400
   D40        2.40098   0.00001   0.00168  -0.00006   0.00162   2.40260
   D41        0.32134   0.00000   0.00148   0.00022   0.00169   0.32303
   D42       -1.70068  -0.00000   0.00157   0.00005   0.00162  -1.69907
   D43        0.23969   0.00000   0.00150  -0.00003   0.00147   0.24117
   D44       -1.83995  -0.00000   0.00130   0.00025   0.00155  -1.83840
   D45        2.42121  -0.00001   0.00139   0.00008   0.00147   2.42268
   D46       -0.57853   0.00000  -0.00006   0.00012   0.00006  -0.57847
   D47       -2.81151  -0.00000  -0.00014   0.00016   0.00001  -2.81150
   D48        1.48792  -0.00000  -0.00007   0.00006  -0.00001   1.48791
   D49        1.64943   0.00001   0.00012   0.00003   0.00015   1.64958
   D50       -0.58355   0.00000   0.00004   0.00006   0.00010  -0.58344
   D51       -2.56730   0.00000   0.00011  -0.00003   0.00008  -2.56722
   D52       -2.54124   0.00000  -0.00008   0.00002  -0.00006  -2.54130
   D53        1.50896   0.00000  -0.00016   0.00005  -0.00011   1.50885
   D54       -0.47479   0.00000  -0.00009  -0.00005  -0.00013  -0.47492
   D55       -1.43119  -0.00000   0.00009   0.00008   0.00018  -1.43101
   D56        2.93788   0.00001   0.00014   0.00015   0.00029   2.93817
   D57        0.74051   0.00000   0.00002   0.00023   0.00024   0.74075
   D58        2.58269  -0.00000  -0.00012   0.00005  -0.00007   2.58262
   D59        0.66858   0.00000  -0.00007   0.00012   0.00005   0.66862
   D60       -1.52879  -0.00000  -0.00020   0.00020  -0.00000  -1.52879
   D61        0.47017   0.00000   0.00007   0.00007   0.00014   0.47030
   D62       -1.44395   0.00001   0.00011   0.00014   0.00025  -1.44370
   D63        2.64187   0.00000  -0.00001   0.00021   0.00020   2.64207
   D64       -1.52907   0.00000  -0.00003   0.00010   0.00007  -1.52900
   D65        2.57629  -0.00000  -0.00003   0.00007   0.00005   2.57633
   D66        0.47282   0.00000   0.00011   0.00005   0.00016   0.47298
   D67        0.53940   0.00000  -0.00004   0.00008   0.00004   0.53944
   D68       -1.63843  -0.00000  -0.00003   0.00005   0.00002  -1.63841
   D69        2.54129   0.00000   0.00010   0.00003   0.00014   2.54143
   D70        2.75698   0.00000   0.00004   0.00009   0.00013   2.75711
   D71        0.57915  -0.00000   0.00004   0.00006   0.00011   0.57926
   D72       -1.52431   0.00000   0.00018   0.00004   0.00022  -1.52409
   D73        1.40252  -0.00001  -0.00013  -0.00013  -0.00027   1.40225
   D74       -2.93061  -0.00001  -0.00017  -0.00022  -0.00039  -2.93100
   D75       -0.71980  -0.00001  -0.00022  -0.00028  -0.00050  -0.72030
   D76       -0.46824  -0.00000  -0.00008  -0.00006  -0.00014  -0.46838
   D77        1.48182  -0.00001  -0.00011  -0.00014  -0.00026   1.48156
   D78       -2.59056  -0.00001  -0.00017  -0.00021  -0.00037  -2.59093
   D79       -2.58738   0.00000   0.00007  -0.00010  -0.00002  -2.58740
   D80       -0.63732  -0.00000   0.00004  -0.00018  -0.00014  -0.63746
   D81        1.57349  -0.00000  -0.00001  -0.00024  -0.00026   1.57323
   D82        0.84190   0.00000  -0.00024   0.00018  -0.00006   0.84184
   D83       -1.26285   0.00000  -0.00029   0.00020  -0.00009  -1.26294
   D84        2.94829  -0.00000  -0.00013   0.00010  -0.00004   2.94825
   D85       -0.77908   0.00000  -0.00018   0.00021   0.00003  -0.77905
   D86       -2.88383   0.00000  -0.00023   0.00023  -0.00000  -2.88383
   D87        1.32731  -0.00000  -0.00007   0.00012   0.00005   1.32736
   D88       -3.13224   0.00000  -0.00009   0.00019   0.00010  -3.13214
   D89        1.04620   0.00000  -0.00014   0.00021   0.00007   1.04626
   D90       -1.02585  -0.00000   0.00002   0.00010   0.00012  -1.02573
   D91       -0.85596  -0.00000   0.00037   0.00005   0.00042  -0.85554
   D92       -2.98671  -0.00000   0.00046  -0.00000   0.00046  -2.98625
   D93        1.23859  -0.00000   0.00053  -0.00002   0.00052   1.23910
   D94        0.95355   0.00001   0.00035   0.00022   0.00057   0.95412
   D95       -1.17720   0.00001   0.00045   0.00017   0.00061  -1.17659
   D96        3.04809   0.00001   0.00052   0.00015   0.00067   3.04876
   D97       -3.09516   0.00000   0.00028   0.00014   0.00042  -3.09474
   D98        1.05728   0.00000   0.00037   0.00009   0.00046   1.05774
   D99       -1.00061   0.00000   0.00044   0.00008   0.00052  -1.00009
   D100       0.37047  -0.00000   0.00250  -0.00023   0.00227   0.37274
   D101      -1.84156   0.00002   0.00256  -0.00017   0.00239  -1.83917
   D102       2.38849   0.00001   0.00256  -0.00023   0.00233   2.39082
         Item               Value     Threshold  Converged?
 Maximum Force            0.000238     0.000450     YES
 RMS     Force            0.000022     0.000300     YES
 Maximum Displacement     0.003274     0.001800     NO 
 RMS     Displacement     0.000581     0.001200     YES
 Predicted change in Energy=-2.241355D-07
 GradGradGradGradGradGradGradGradGradGradGradGradGradGradGradGradGradGrad

                          Input orientation:                          
 ---------------------------------------------------------------------
 Center     Atomic      Atomic             Coordinates (Angstroms)
 Number     Number       Type             X           Y           Z
 ---------------------------------------------------------------------
      1          6           0       -0.973702    0.665620   -0.263821
      2          6           0       -0.239737   -1.688223    0.607870
      3          1           0       -0.737593   -2.522587    0.103025
      4          1           0        0.018221   -2.036399    1.614161
      5          6           0        1.026913   -1.318737   -0.172084
      6          1           0        1.759368   -2.133043   -0.145661
      7          6           0        0.603778   -0.756892   -1.546945
      8          1           0       -0.300352   -1.176134   -1.998603
      9          1           0        1.398911   -0.768115   -2.292393
     10          6           0        0.460667    0.610498   -0.829683
     11          1           0        0.675754    1.525434   -1.391688
     12          6           0        1.539528    0.109986    0.190764
     13          6           0       -1.278704    2.025000    0.426011
     14          1           0       -2.290338    2.017338    0.837759
     15          1           0       -1.180868    2.841512   -0.292039
     16          1           0       -0.561232    2.168922    1.236138
     17          6           0        2.947973    0.374630   -0.360408
     18          1           0        3.060898    0.103964   -1.412411
     19          1           0        3.687756   -0.197649    0.210331
     20          1           0        3.199107    1.436803   -0.263281
     21          6           0        1.543698    0.550276    1.654929
     22          1           0        0.606420    0.371718    2.182175
     23          1           0        1.777220    1.618043    1.736205
     24          1           0        2.325058    0.004374    2.195521
     25          6           0       -1.270719   -0.529355    0.722393
     26          1           0       -1.232097   -0.132697    1.741004
     27          8           0       -1.851664    0.654343   -1.319829
     28          8           0       -2.592966   -0.981855    0.546319
     29          1           0       -2.870340   -0.695605   -0.335958
 ---------------------------------------------------------------------
                    Distance matrix (angstroms):
                    1          2          3          4          5
     1  C    0.000000
     2  C    2.615173   0.000000
     3  H    3.217917   1.094939   0.000000
     4  H    3.436806   1.095623   1.758171   0.000000
     5  C    2.819317   1.532726   2.153700   2.173285   0.000000
     6  H    3.913585   2.182222   2.539371   2.477479   1.095574
     7  C    2.481610   2.494419   2.763939   3.460145   1.544331
     8  H    2.618192   2.656993   2.533961   3.727413   2.262331
     9  H    3.435112   3.455907   3.657984   4.333130   2.221999
    10  C    1.542936   2.800222   3.481665   3.629627   2.115424
    11  H    2.175331   3.894092   4.540726   4.706817   3.114492
    12  C    2.613752   2.563848   3.481870   2.991221   1.560668
    13  C    1.554609   3.860124   4.591042   4.425910   4.105383
    14  H    2.184983   4.241344   4.854047   4.729168   4.811791
    15  H    2.185913   4.713180   5.396862   5.372655   4.711301
    16  H    2.163313   3.921180   4.829628   4.261853   4.082776
    17  C    3.933642   3.918471   4.710842   4.277315   2.567767
    18  H    4.232342   4.264700   4.860438   4.795746   2.774813
    19  H    4.764372   4.219603   5.000057   4.337883   2.912587
    20  H    4.243472   4.727615   5.595405   5.070104   3.509950
    21  C    3.167366   3.047597   4.129792   3.003270   2.664254
    22  H    2.926783   2.727228   3.808705   2.543156   2.928649
    23  H    3.531966   4.033938   5.112376   4.057576   3.581788
    24  H    4.167425   3.458857   4.488196   3.134363   3.006885
    25  C    1.577594   1.555318   2.154254   2.174350   2.588885
    26  H    2.173340   2.165279   2.939232   2.281111   3.189000
    27  O    1.373352   3.435397   3.654935   4.398279   3.673768
    28  O    2.447963   2.457729   2.452095   3.011751   3.705822
    29  H    2.335674   2.965835   2.842389   3.734230   3.950156
                    6          7          8          9         10
     6  H    0.000000
     7  C    2.278767   0.000000
     8  H    2.931129   1.094170   0.000000
     9  H    2.569323   1.089980   1.772085   0.000000
    10  C    3.111515   1.550709   2.266623   2.218197   0.000000
    11  H    4.013884   2.288733   2.935916   2.567995   1.095089
    12  C    2.278748   2.155630   3.135697   2.637595   1.567088
    13  C    5.181314   3.895538   4.133182   4.728725   2.569630
    14  H    5.881573   4.664662   4.712034   5.582756   3.511067
    15  H    5.780364   4.208118   4.452993   4.866835   2.821546
    16  H    5.079513   4.202759   4.660580   4.991881   2.782189
    17  C    2.783401   2.860675   3.954765   2.727275   2.542153
    18  H    2.881465   2.607032   3.644211   2.072943   2.712444
    19  H    2.755207   3.593284   4.662813   3.439167   3.485517
    20  H    3.851037   3.632606   4.699467   3.495664   2.915929
    21  C    3.238648   3.583871   4.441768   4.164189   2.711065
    22  H    3.608592   3.896165   4.549394   4.684978   3.024822
    23  H    4.196712   4.218573   5.106126   4.697497   3.054872
    24  H    3.220201   4.189080   5.086950   4.647135   3.604886
    25  C    3.536489   2.952186   2.960364   4.033964   2.589575
    26  H    4.063220   3.817154   3.992690   4.857392   3.166421
    27  O    4.710387   2.841190   2.493582   3.679063   2.364115
    28  O    4.554874   3.827732   3.430810   4.902964   3.708591
    29  H    4.851457   3.679638   3.098409   4.696744   3.611825
                   11         12         13         14         15
    11  H    0.000000
    12  C    2.292107   0.000000
    13  C    2.715419   3.415413   0.000000
    14  H    3.743007   4.327177   1.092245   0.000000
    15  H    2.527515   3.885213   1.091723   1.785113   0.000000
    16  H    2.974841   3.121732   1.091689   1.780868   1.780913
    17  C    2.747885   1.535430   4.605103   5.619074   4.810146
    18  H    2.776675   2.210153   5.089433   6.112283   5.171266
    19  H    3.821993   2.170232   5.445403   6.406047   5.761282
    20  H    2.765586   2.172741   4.568576   5.628793   4.599806
    21  C    3.314533   1.528937   3.413356   4.185674   4.057549
    22  H    3.756110   2.214703   3.061232   3.592593   3.926323
    23  H    3.317457   2.172354   3.349760   4.184695   3.789583
    24  H    4.231064   2.155751   4.494574   5.215115   5.150614
    25  C    3.532740   2.930678   2.571505   2.745647   3.521347
    26  H    4.025302   3.184972   2.527259   2.560933   3.603027
    27  O    2.674286   3.752119   2.292366   2.589474   2.507992
    28  O    4.552681   4.289061   3.283739   3.028479   4.161130
    29  H    4.315363   4.513684   3.242776   3.012320   3.920132
                   16         17         18         19         20
    16  H    0.000000
    17  C    4.252406   0.000000
    18  H    4.939503   1.092119   0.000000
    19  H    4.970597   1.095684   1.765563   0.000000
    20  H    4.113927   1.095771   1.765238   1.770458   0.000000
    21  C    2.688146   2.462604   3.451039   2.691327   2.684369
    22  H    2.342720   3.456531   4.360872   3.702294   3.719770
    23  H    2.453954   2.704168   3.722103   3.045518   2.460194
    24  H    3.733143   2.656668   3.683552   2.416349   2.976831
    25  C    2.836901   4.448258   4.870461   4.995869   4.981633
    26  H    2.449980   4.705985   5.331965   5.152876   5.110387
    27  O    3.239156   4.902575   4.944164   5.809686   5.219082
    28  O    3.811980   5.776176   6.081267   6.338402   6.328781
    29  H    4.001122   5.915975   6.080925   6.599622   6.433555
                   21         22         23         24         25
    21  C    0.000000
    22  H    1.090120   0.000000
    23  H    1.096023   1.767199   0.000000
    24  H    1.095798   1.757509   1.764944   0.000000
    25  C    3.155339   2.542940   3.863815   3.922319   0.000000
    26  H    2.859877   1.956836   3.481538   3.588694   1.093800
    27  O    4.515362   4.287899   4.841163   5.497741   2.430907
    28  O    4.548453   3.839824   5.222435   5.280102   1.408580
    29  H    4.999957   4.423576   5.589869   5.821556   1.925236
                   26         27         28         29
    26  H    0.000000
    27  O    3.220558   0.000000
    28  O    2.000077   2.590209   0.000000
    29  H    2.704529   1.956544   0.968136   0.000000
 Stoichiometry    C10H17O2(2)
 Framework group  C1[X(C10H17O2)]
 Deg. of freedom    81
 Full point group                 C1      NOp   1
 Largest Abelian subgroup         C1      NOp   1
 Largest concise Abelian subgroup C1      NOp   1
                         Standard orientation:                         
 ---------------------------------------------------------------------
 Center     Atomic      Atomic             Coordinates (Angstroms)
 Number     Number       Type             X           Y           Z
 ---------------------------------------------------------------------
      1          6           0       -0.972921    0.664859   -0.265611
      2          6           0       -0.239198   -1.690096    0.603279
      3          1           0       -0.735659   -2.523853    0.096063
      4          1           0        0.017127   -2.039893    1.609425
      5          6           0        1.028658   -1.318520   -0.173717
      6          1           0        1.761528   -2.132455   -0.147391
      7          6           0        0.607703   -0.754499   -1.548357
      8          1           0       -0.295363   -1.173460   -2.002397
      9          1           0        1.404198   -0.763960   -2.292375
     10          6           0        0.462507    0.611546   -0.828956
     11          1           0        0.678093    1.527591   -1.388960
     12          6           0        1.539795    0.109855    0.192573
     13          6           0       -1.279954    2.022851    0.426053
     14          1           0       -2.292331    2.013890    0.835944
     15          1           0       -1.181278    2.840679   -0.290383
     16          1           0       -0.564039    2.165756    1.237736
     17          6           0        2.949089    0.376267   -0.355568
     18          1           0        3.064083    0.107515   -1.407838
     19          1           0        3.688159   -0.196594    0.215510
     20          1           0        3.199439    1.438411   -0.256118
     21          6           0        1.541049    0.547573    1.657514
     22          1           0        0.602915    0.367555    2.182738
     23          1           0        1.773813    1.615328    1.741091
     24          1           0        2.321736    0.001165    2.198568
     25          6           0       -1.271049   -0.532017    0.717960
     26          1           0       -1.234507   -0.137128    1.737336
     27          8           0       -1.848953    0.654939   -1.323233
     28          8           0       -2.592715   -0.984958    0.538685
     29          1           0       -2.868646   -0.697314   -0.343591
 ---------------------------------------------------------------------
 Rotational constants (GHZ):           1.4580133           0.8266678           0.7728078
 Standard basis: 6-31++G(d,p) (6D, 7F)
 There are   330 symmetry adapted cartesian basis functions of A   symmetry.
 There are   330 symmetry adapted basis functions of A   symmetry.
   330 basis functions,   520 primitive gaussians,   330 cartesian basis functions
    47 alpha electrons       46 beta electrons
       nuclear repulsion energy       807.3852564582 Hartrees.
 NAtoms=   29 NActive=   29 NUniq=   29 SFac= 1.00D+00 NAtFMM=   60 NAOKFM=F Big=F
 Integral buffers will be    131072 words long.
 Raffenetti 2 integral format.
 Two-electron integral symmetry is turned on.
 Nuclear repulsion after empirical dispersion term =      807.3589401421 Hartrees.
 One-electron integrals computed using PRISM.
 NBasis=   330 RedAO= T EigKep=  2.60D-06  NBF=   330
 NBsUse=   330 1.00D-06 EigRej= -1.00D+00 NBFU=   330
 Initial guess from the checkpoint file:  "Alpha-Pinene-RO-OHup-Oup-wb97-opt.chk"
 B after Tr=     0.000000   -0.000000   -0.000000
         Rot=    1.000000    0.000006    0.000076   -0.000038 Ang=   0.01 deg.
 Initial guess <Sx>= 0.0000 <Sy>= 0.0000 <Sz>= 0.5000 <S**2>= 0.7543 S= 0.5022
 Requested convergence on RMS density matrix=1.00D-08 within 128 cycles.
 Requested convergence on MAX density matrix=1.00D-06.
 Requested convergence on             energy=1.00D-06.
 No special actions if energy rises.
 SCF Done:  E(UwB97XD) =  -541.538053347     A.U. after   16 cycles
            NFock= 16  Conv=0.25D-08     -V/T= 2.0092
 <Sx>= 0.0000 <Sy>= 0.0000 <Sz>= 0.5000 <S**2>= 0.7543 S= 0.5022
 <L.S>= 0.000000000000E+00
 Annihilation of the first spin contaminant:
 S**2 before annihilation     0.7543,   after     0.7500
 Calling FoFJK, ICntrl=      2127 FMM=F ISym2X=0 I1Cent= 0 IOpClX= 1 NMat=1 NMatS=1 NMatT=0.
 ***** Axes restored to original set *****
 -------------------------------------------------------------------
 Center     Atomic                   Forces (Hartrees/Bohr)
 Number     Number              X              Y              Z
 -------------------------------------------------------------------
      1        6           0.000012360   -0.000079589   -0.000110285
      2        6          -0.000011277    0.000011735   -0.000001046
      3        1          -0.000003768   -0.000000049   -0.000010196
      4        1           0.000004732   -0.000000023    0.000005446
      5        6           0.000016500    0.000031556   -0.000003732
      6        1           0.000001266   -0.000007332    0.000004869
      7        6           0.000002911    0.000010771    0.000032044
      8        1          -0.000011179   -0.000002186   -0.000006298
      9        1           0.000003849   -0.000004333   -0.000012189
     10        6           0.000009254    0.000006445    0.000029468
     11        1          -0.000002329    0.000007398   -0.000002777
     12        6          -0.000040217   -0.000014923   -0.000021922
     13        6          -0.000038979    0.000077010    0.000038722
     14        1           0.000000710   -0.000016404   -0.000009496
     15        1           0.000005407   -0.000008270   -0.000011336
     16        1           0.000015647   -0.000017232   -0.000005129
     17        6           0.000001038   -0.000003521    0.000019339
     18        1          -0.000004746   -0.000003658   -0.000011500
     19        1           0.000002041   -0.000006463    0.000002609
     20        1          -0.000006439    0.000006213    0.000001403
     21        6           0.000013183    0.000012583    0.000002574
     22        1          -0.000004623   -0.000006892    0.000000190
     23        1           0.000001302    0.000004912   -0.000006044
     24        1           0.000004885   -0.000006527   -0.000001226
     25        6           0.000003979    0.000000966    0.000002476
     26        1          -0.000012346   -0.000002110    0.000001399
     27        8           0.000027230    0.000004100    0.000052844
     28        8          -0.000008273   -0.000012483    0.000049563
     29        1           0.000017882    0.000018307   -0.000029770
 -------------------------------------------------------------------
 Cartesian Forces:  Max     0.000110285 RMS     0.000022647

 GradGradGradGradGradGradGradGradGradGradGradGradGradGradGradGradGradGrad
 Berny optimization.
 Using GEDIIS/GDIIS optimizer.
 FormGI is forming the generalized inverse of G from B-inverse, IUseBI=4.
 Internal  Forces:  Max     0.000058253 RMS     0.000009221
 Search for a local minimum.
 Step number   9 out of a maximum of  174
 All quantities printed in internal units (Hartrees-Bohrs-Radians)
 Mixed Optimization -- En-DIIS/RFO-DIIS
 Swapping is turned off.
 Update second derivatives using D2CorX and points    1    2    3    4    5
                                                      6    7    8    9
 DE= -3.29D-07 DEPred=-2.24D-07 R= 1.47D+00
 Trust test= 1.47D+00 RLast= 8.24D-03 DXMaxT set to 1.50D-01
 ITU=  0  0  1  1  1  1 -1  1  0
     Eigenvalues ---    0.00149   0.00235   0.00369   0.00450   0.00618
     Eigenvalues ---    0.01217   0.01948   0.02252   0.02759   0.02911
     Eigenvalues ---    0.03020   0.03323   0.03339   0.03795   0.04434
     Eigenvalues ---    0.04692   0.04856   0.05025   0.05218   0.05291
     Eigenvalues ---    0.05427   0.05631   0.05678   0.05763   0.05807
     Eigenvalues ---    0.05898   0.06353   0.06501   0.06764   0.07060
     Eigenvalues ---    0.07702   0.08228   0.08544   0.08920   0.09593
     Eigenvalues ---    0.09966   0.10364   0.12994   0.13161   0.15450
     Eigenvalues ---    0.15992   0.16000   0.16000   0.16004   0.16019
     Eigenvalues ---    0.16085   0.16238   0.16559   0.16867   0.19279
     Eigenvalues ---    0.20089   0.21073   0.23277   0.23946   0.25288
     Eigenvalues ---    0.25711   0.26104   0.27706   0.28999   0.29880
     Eigenvalues ---    0.30509   0.33534   0.34604   0.34624   0.34632
     Eigenvalues ---    0.34658   0.34710   0.34726   0.34764   0.34804
     Eigenvalues ---    0.34891   0.35007   0.35073   0.35222   0.35276
     Eigenvalues ---    0.35382   0.36216   0.37348   0.41377   0.48294
     Eigenvalues ---    0.56470
 En-DIIS/RFO-DIIS/Sim-DIIS IScMMF=       -3 using points:     9    8    7    6    5    4    3    2
 RFO step:  Lambda=-1.32745099D-07.
 DIIS inversion failure, remove point   8.
 DIIS inversion failure, remove point   7.
 DIIS inversion failure, remove point   6.
 DIIS inversion failure, remove point   5.
 RFO-DIIS uses    4 points instead of    8
 DidBck=F Rises=F RFO-DIIS coefs:    1.59471   -0.55283   -0.14548    0.10359    0.00000
                  RFO-DIIS coefs:    0.00000    0.00000    0.00000
 Iteration  1 RMS(Cart)=  0.00033033 RMS(Int)=  0.00000008
 Iteration  2 RMS(Cart)=  0.00000009 RMS(Int)=  0.00000003
 Variable       Old X    -DE/DX   Delta X   Delta X   Delta X     New X
                                 (Linear)    (Quad)   (Total)
    R1        2.91573  -0.00003   0.00002  -0.00006  -0.00004   2.91568
    R2        2.93779   0.00004   0.00026   0.00005   0.00031   2.93809
    R3        2.98122  -0.00000   0.00012  -0.00007   0.00004   2.98127
    R4        2.59526  -0.00006  -0.00051   0.00016  -0.00035   2.59491
    R5        2.06914   0.00001   0.00004  -0.00001   0.00003   2.06917
    R6        2.07043   0.00001   0.00003  -0.00002   0.00001   2.07044
    R7        2.89643   0.00000  -0.00002   0.00004   0.00001   2.89645
    R8        2.93913  -0.00001   0.00002  -0.00005  -0.00003   2.93910
    R9        2.07033   0.00001   0.00003  -0.00001   0.00002   2.07035
   R10        2.91836  -0.00001   0.00002  -0.00001   0.00001   2.91837
   R11        2.94923  -0.00002   0.00008  -0.00009  -0.00001   2.94922
   R12        2.06768   0.00001   0.00003   0.00000   0.00003   2.06771
   R13        2.05976   0.00001   0.00003  -0.00001   0.00002   2.05978
   R14        2.93042  -0.00002   0.00000  -0.00001  -0.00001   2.93041
   R15        2.06942   0.00001   0.00004  -0.00002   0.00002   2.06944
   R16        2.96137  -0.00001  -0.00002  -0.00002  -0.00004   2.96132
   R17        2.90154  -0.00001  -0.00005   0.00006   0.00001   2.90155
   R18        2.88927  -0.00000  -0.00005   0.00005  -0.00000   2.88927
   R19        2.06404  -0.00000   0.00001  -0.00003  -0.00002   2.06402
   R20        2.06306   0.00000   0.00002  -0.00002  -0.00000   2.06306
   R21        2.06299   0.00000   0.00003  -0.00002   0.00001   2.06300
   R22        2.06381   0.00001   0.00003  -0.00001   0.00002   2.06382
   R23        2.07054   0.00001   0.00003  -0.00002   0.00002   2.07056
   R24        2.07071   0.00000   0.00003  -0.00002   0.00002   2.07072
   R25        2.06003   0.00001   0.00002  -0.00001   0.00001   2.06004
   R26        2.07118   0.00000   0.00005  -0.00003   0.00002   2.07120
   R27        2.07076   0.00001   0.00003  -0.00001   0.00001   2.07077
   R28        2.06698   0.00000  -0.00001  -0.00001  -0.00002   2.06696
   R29        2.66183  -0.00001  -0.00017   0.00006  -0.00011   2.66172
   R30        1.82951   0.00003  -0.00001   0.00004   0.00004   1.82955
    A1        1.95666  -0.00000  -0.00010   0.00003  -0.00007   1.95659
    A2        1.95760   0.00001   0.00002   0.00002   0.00004   1.95763
    A3        1.88810   0.00001   0.00033  -0.00000   0.00032   1.88843
    A4        1.92625  -0.00001  -0.00025   0.00001  -0.00024   1.92600
    A5        1.79564  -0.00000  -0.00001  -0.00005  -0.00006   1.79558
    A6        1.93275  -0.00000   0.00003  -0.00001   0.00003   1.93278
    A7        1.86332   0.00000  -0.00002   0.00004   0.00002   1.86334
    A8        1.90163  -0.00000  -0.00003  -0.00002  -0.00005   1.90157
    A9        1.87583  -0.00000   0.00001   0.00001   0.00003   1.87586
   A10        1.92774  -0.00000   0.00012  -0.00006   0.00006   1.92780
   A11        1.90205   0.00000  -0.00009   0.00007  -0.00002   1.90202
   A12        1.98849   0.00000   0.00001  -0.00004  -0.00003   1.98846
   A13        1.94019  -0.00000   0.00008  -0.00009  -0.00001   1.94018
   A14        1.89051  -0.00000  -0.00002  -0.00001  -0.00003   1.89048
   A15        1.95391   0.00000   0.00008  -0.00001   0.00007   1.95399
   A16        2.06583   0.00000  -0.00005   0.00005   0.00000   2.06583
   A17        2.04343   0.00000  -0.00006   0.00005  -0.00001   2.04342
   A18        1.53471   0.00000  -0.00006   0.00004  -0.00002   1.53469
   A19        2.04260   0.00000  -0.00001   0.00002   0.00001   2.04261
   A20        1.98804   0.00000  -0.00004   0.00007   0.00003   1.98806
   A21        1.50506  -0.00000   0.00002  -0.00002  -0.00001   1.50505
   A22        1.89287  -0.00000   0.00006  -0.00009  -0.00003   1.89285
   A23        2.04040  -0.00000  -0.00005  -0.00002  -0.00007   2.04033
   A24        1.97440   0.00000   0.00002   0.00007   0.00008   1.97449
   A25        1.86182  -0.00001  -0.00010  -0.00008  -0.00018   1.86163
   A26        1.91873   0.00000   0.00008  -0.00005   0.00003   1.91876
   A27        1.99611   0.00000   0.00007   0.00001   0.00007   1.99618
   A28        2.07284   0.00000  -0.00003   0.00006   0.00003   2.07287
   A29        1.52681   0.00000  -0.00002   0.00001  -0.00001   1.52680
   A30        2.05535   0.00000  -0.00003   0.00006   0.00003   2.05538
   A31        1.48556   0.00000   0.00000   0.00001   0.00001   1.48557
   A32        1.95586   0.00000  -0.00006   0.00001  -0.00005   1.95581
   A33        2.07964   0.00000   0.00011  -0.00001   0.00010   2.07974
   A34        1.92060   0.00000  -0.00006   0.00005  -0.00001   1.92059
   A35        2.13352   0.00000   0.00002   0.00005   0.00006   2.13358
   A36        1.86672  -0.00001  -0.00002  -0.00008  -0.00010   1.86662
   A37        1.92075  -0.00002  -0.00006  -0.00004  -0.00010   1.92065
   A38        1.92256  -0.00001  -0.00005  -0.00003  -0.00007   1.92248
   A39        1.89191  -0.00003  -0.00015  -0.00010  -0.00025   1.89166
   A40        1.91367   0.00002   0.00007   0.00007   0.00014   1.91380
   A41        1.90698   0.00002   0.00013   0.00006   0.00019   1.90717
   A42        1.90772   0.00002   0.00007   0.00003   0.00010   1.90782
   A43        1.98004  -0.00001   0.00000   0.00000   0.00001   1.98005
   A44        1.92019   0.00000  -0.00000   0.00002   0.00002   1.92021
   A45        1.92355  -0.00001  -0.00002  -0.00002  -0.00004   1.92351
   A46        1.87812   0.00000   0.00001  -0.00001   0.00000   1.87812
   A47        1.87750   0.00001   0.00001  -0.00002  -0.00000   1.87750
   A48        1.88113   0.00001  -0.00001   0.00003   0.00002   1.88115
   A49        1.99726  -0.00000   0.00002  -0.00001   0.00002   1.99728
   A50        1.93066  -0.00001  -0.00002  -0.00001  -0.00003   1.93062
   A51        1.90807  -0.00001   0.00005  -0.00006  -0.00001   1.90806
   A52        1.88273   0.00001  -0.00001   0.00004   0.00003   1.88276
   A53        1.86803   0.00000   0.00000  -0.00001  -0.00001   1.86802
   A54        1.87216   0.00001  -0.00004   0.00004   0.00000   1.87217
   A55        1.97529  -0.00001  -0.00016  -0.00000  -0.00016   1.97513
   A56        1.87636   0.00001   0.00005   0.00007   0.00012   1.87648
   A57        1.91976  -0.00000  -0.00004  -0.00005  -0.00009   1.91967
   A58        1.89164   0.00001  -0.00004   0.00014   0.00010   1.89174
   A59        1.95377   0.00001   0.00019  -0.00007   0.00012   1.95389
   A60        1.84009  -0.00001   0.00000  -0.00008  -0.00007   1.84002
   A61        1.86280  -0.00005   0.00000  -0.00020  -0.00019   1.86261
    D1       -3.09163   0.00000   0.00004   0.00017   0.00022  -3.09142
    D2       -0.82244  -0.00000  -0.00002   0.00015   0.00014  -0.82230
    D3        1.53537   0.00000   0.00009   0.00020   0.00028   1.53566
    D4        1.01295   0.00001   0.00044   0.00012   0.00057   1.01352
    D5       -3.00103   0.00001   0.00038   0.00010   0.00049  -3.00054
    D6       -0.64322   0.00001   0.00049   0.00015   0.00064  -0.64259
    D7       -1.12378  -0.00000   0.00017   0.00012   0.00029  -1.12350
    D8        1.14541  -0.00000   0.00011   0.00010   0.00021   1.14562
    D9       -2.77996   0.00000   0.00021   0.00015   0.00036  -2.77960
   D10       -3.11419   0.00000   0.00040   0.00007   0.00047  -3.11372
   D11        1.05698  -0.00000   0.00039   0.00002   0.00041   1.05739
   D12       -1.02959   0.00000   0.00043   0.00006   0.00049  -1.02910
   D13       -0.91837   0.00000   0.00015   0.00012   0.00028  -0.91809
   D14       -3.03039   0.00000   0.00014   0.00008   0.00022  -3.03017
   D15        1.16623   0.00001   0.00018   0.00012   0.00029   1.16652
   D16        1.14441  -0.00000   0.00007   0.00009   0.00016   1.14457
   D17       -0.96761  -0.00001   0.00006   0.00004   0.00010  -0.96751
   D18       -3.05418  -0.00000   0.00010   0.00008   0.00018  -3.05400
   D19       -0.27961  -0.00001  -0.00078  -0.00015  -0.00093  -0.28054
   D20        1.80874  -0.00000  -0.00090   0.00007  -0.00082   1.80792
   D21       -2.47939  -0.00001  -0.00088  -0.00001  -0.00089  -2.48028
   D22       -2.47490  -0.00000  -0.00046  -0.00021  -0.00067  -2.47557
   D23       -0.38655   0.00000  -0.00058   0.00001  -0.00057  -0.38712
   D24        1.60850  -0.00001  -0.00057  -0.00007  -0.00064   1.60786
   D25        1.83157   0.00001  -0.00033  -0.00014  -0.00047   1.83110
   D26       -2.36326   0.00001  -0.00045   0.00008  -0.00037  -2.36363
   D27       -0.36821   0.00000  -0.00043  -0.00000  -0.00044  -0.36864
   D28       -1.13969  -0.00000  -0.00037  -0.00004  -0.00041  -1.14010
   D29        1.15833  -0.00000  -0.00040  -0.00005  -0.00045   1.15789
   D30        2.82172  -0.00000  -0.00044  -0.00002  -0.00046   2.82126
   D31        0.90179   0.00000  -0.00034  -0.00004  -0.00038   0.90141
   D32       -3.08337  -0.00000  -0.00037  -0.00005  -0.00042  -3.08379
   D33       -1.41998  -0.00000  -0.00041  -0.00002  -0.00043  -1.42041
   D34        3.04928   0.00000  -0.00037  -0.00002  -0.00039   3.04889
   D35       -0.93588  -0.00000  -0.00040  -0.00002  -0.00042  -0.93630
   D36        0.72751   0.00000  -0.00044   0.00001  -0.00043   0.72707
   D37       -1.86751   0.00001   0.00077   0.00013   0.00090  -1.86661
   D38        2.33610   0.00000   0.00084  -0.00005   0.00079   2.33689
   D39        0.31400  -0.00000   0.00075  -0.00000   0.00075   0.31475
   D40        2.40260   0.00000   0.00084   0.00004   0.00087   2.40348
   D41        0.32303  -0.00000   0.00090  -0.00014   0.00076   0.32379
   D42       -1.69907  -0.00000   0.00082  -0.00009   0.00072  -1.69834
   D43        0.24117   0.00000   0.00075   0.00008   0.00083   0.24200
   D44       -1.83840  -0.00000   0.00082  -0.00010   0.00072  -1.83768
   D45        2.42268  -0.00000   0.00073  -0.00005   0.00068   2.42337
   D46       -0.57847   0.00000   0.00007   0.00006   0.00014  -0.57833
   D47       -2.81150   0.00000   0.00004   0.00010   0.00014  -2.81136
   D48        1.48791   0.00000   0.00002   0.00003   0.00005   1.48796
   D49        1.64958  -0.00000   0.00012  -0.00003   0.00009   1.64967
   D50       -0.58344  -0.00000   0.00009   0.00001   0.00010  -0.58335
   D51       -2.56722  -0.00000   0.00007  -0.00006   0.00000  -2.56721
   D52       -2.54130   0.00000   0.00001   0.00006   0.00007  -2.54123
   D53        1.50885   0.00000  -0.00003   0.00011   0.00008   1.50893
   D54       -0.47492   0.00000  -0.00005   0.00003  -0.00002  -0.47494
   D55       -1.43101   0.00000   0.00009  -0.00003   0.00006  -1.43096
   D56        2.93817  -0.00000   0.00015  -0.00009   0.00006   2.93823
   D57        0.74075   0.00001   0.00014   0.00003   0.00017   0.74093
   D58        2.58262   0.00000  -0.00006   0.00007   0.00001   2.58263
   D59        0.66862  -0.00000   0.00001   0.00000   0.00001   0.66863
   D60       -1.52879   0.00001  -0.00001   0.00013   0.00012  -1.52867
   D61        0.47030  -0.00000   0.00005  -0.00003   0.00002   0.47033
   D62       -1.44370  -0.00000   0.00012  -0.00009   0.00002  -1.44367
   D63        2.64207   0.00000   0.00010   0.00003   0.00013   2.64221
   D64       -1.52900  -0.00000   0.00001  -0.00005  -0.00004  -1.52904
   D65        2.57633   0.00000   0.00001   0.00005   0.00006   2.57639
   D66        0.47298  -0.00000   0.00007  -0.00004   0.00002   0.47300
   D67        0.53944  -0.00000  -0.00001  -0.00004  -0.00005   0.53939
   D68       -1.63841   0.00000  -0.00000   0.00005   0.00005  -1.63836
   D69        2.54143  -0.00000   0.00005  -0.00004   0.00001   2.54143
   D70        2.75711  -0.00000   0.00005  -0.00012  -0.00008   2.75704
   D71        0.57926   0.00000   0.00005  -0.00003   0.00002   0.57928
   D72       -1.52409  -0.00000   0.00010  -0.00012  -0.00002  -1.52411
   D73        1.40225  -0.00001  -0.00017  -0.00005  -0.00022   1.40203
   D74       -2.93100  -0.00000  -0.00023  -0.00004  -0.00027  -2.93127
   D75       -0.72030  -0.00001  -0.00031  -0.00006  -0.00037  -0.72067
   D76       -0.46838   0.00000  -0.00005   0.00003  -0.00002  -0.46840
   D77        1.48156   0.00000  -0.00012   0.00005  -0.00007   1.48149
   D78       -2.59093  -0.00000  -0.00020   0.00002  -0.00017  -2.59110
   D79       -2.58740  -0.00000   0.00000  -0.00006  -0.00006  -2.58746
   D80       -0.63746   0.00000  -0.00006  -0.00004  -0.00011  -0.63757
   D81        1.57323  -0.00000  -0.00014  -0.00007  -0.00021   1.57302
   D82        0.84184   0.00000  -0.00002   0.00022   0.00020   0.84203
   D83       -1.26294   0.00000  -0.00004   0.00021   0.00017  -1.26277
   D84        2.94825   0.00000  -0.00002   0.00018   0.00016   2.94841
   D85       -0.77905   0.00000   0.00002   0.00018   0.00020  -0.77885
   D86       -2.88383   0.00000   0.00000   0.00018   0.00018  -2.88365
   D87        1.32736  -0.00000   0.00003   0.00014   0.00017   1.32753
   D88       -3.13214  -0.00000   0.00006   0.00014   0.00021  -3.13193
   D89        1.04626  -0.00000   0.00004   0.00014   0.00018   1.04645
   D90       -1.02573  -0.00000   0.00007   0.00011   0.00017  -1.02555
   D91       -0.85554  -0.00000   0.00025  -0.00001   0.00025  -0.85530
   D92       -2.98625  -0.00000   0.00027  -0.00005   0.00022  -2.98603
   D93        1.23910  -0.00000   0.00030  -0.00006   0.00024   1.23934
   D94        0.95412   0.00000   0.00036   0.00003   0.00039   0.95451
   D95       -1.17659   0.00000   0.00038  -0.00001   0.00037  -1.17622
   D96        3.04876   0.00000   0.00041  -0.00002   0.00039   3.04915
   D97       -3.09474   0.00000   0.00027   0.00007   0.00033  -3.09441
   D98        1.05774   0.00000   0.00028   0.00002   0.00031   1.05805
   D99       -1.00009   0.00000   0.00031   0.00001   0.00033  -0.99977
   D100       0.37274  -0.00000   0.00086  -0.00014   0.00072   0.37346
   D101      -1.83917   0.00001   0.00096  -0.00004   0.00091  -1.83826
   D102       2.39082  -0.00000   0.00090  -0.00012   0.00078   2.39160
         Item               Value     Threshold  Converged?
 Maximum Force            0.000058     0.000450     YES
 RMS     Force            0.000009     0.000300     YES
 Maximum Displacement     0.001617     0.001800     YES
 RMS     Displacement     0.000330     0.001200     YES
 Predicted change in Energy=-6.603961D-08
 Optimization completed.
    -- Stationary point found.
                           ----------------------------
                           !   Optimized Parameters   !
                           ! (Angstroms and Degrees)  !
 --------------------------                            --------------------------
 ! Name  Definition              Value          Derivative Info.                !
 --------------------------------------------------------------------------------
 ! R1    R(1,10)                 1.5429         -DE/DX =    0.0                 !
 ! R2    R(1,13)                 1.5546         -DE/DX =    0.0                 !
 ! R3    R(1,25)                 1.5776         -DE/DX =    0.0                 !
 ! R4    R(1,27)                 1.3734         -DE/DX =   -0.0001              !
 ! R5    R(2,3)                  1.0949         -DE/DX =    0.0                 !
 ! R6    R(2,4)                  1.0956         -DE/DX =    0.0                 !
 ! R7    R(2,5)                  1.5327         -DE/DX =    0.0                 !
 ! R8    R(2,25)                 1.5553         -DE/DX =    0.0                 !
 ! R9    R(5,6)                  1.0956         -DE/DX =    0.0                 !
 ! R10   R(5,7)                  1.5443         -DE/DX =    0.0                 !
 ! R11   R(5,12)                 1.5607         -DE/DX =    0.0                 !
 ! R12   R(7,8)                  1.0942         -DE/DX =    0.0                 !
 ! R13   R(7,9)                  1.09           -DE/DX =    0.0                 !
 ! R14   R(7,10)                 1.5507         -DE/DX =    0.0                 !
 ! R15   R(10,11)                1.0951         -DE/DX =    0.0                 !
 ! R16   R(10,12)                1.5671         -DE/DX =    0.0                 !
 ! R17   R(12,17)                1.5354         -DE/DX =    0.0                 !
 ! R18   R(12,21)                1.5289         -DE/DX =    0.0                 !
 ! R19   R(13,14)                1.0922         -DE/DX =    0.0                 !
 ! R20   R(13,15)                1.0917         -DE/DX =    0.0                 !
 ! R21   R(13,16)                1.0917         -DE/DX =    0.0                 !
 ! R22   R(17,18)                1.0921         -DE/DX =    0.0                 !
 ! R23   R(17,19)                1.0957         -DE/DX =    0.0                 !
 ! R24   R(17,20)                1.0958         -DE/DX =    0.0                 !
 ! R25   R(21,22)                1.0901         -DE/DX =    0.0                 !
 ! R26   R(21,23)                1.096          -DE/DX =    0.0                 !
 ! R27   R(21,24)                1.0958         -DE/DX =    0.0                 !
 ! R28   R(25,26)                1.0938         -DE/DX =    0.0                 !
 ! R29   R(25,28)                1.4086         -DE/DX =    0.0                 !
 ! R30   R(28,29)                0.9681         -DE/DX =    0.0                 !
 ! A1    A(10,1,13)            112.1086         -DE/DX =    0.0                 !
 ! A2    A(10,1,25)            112.1621         -DE/DX =    0.0                 !
 ! A3    A(10,1,27)            108.1804         -DE/DX =    0.0                 !
 ! A4    A(13,1,25)            110.3657         -DE/DX =    0.0                 !
 ! A5    A(13,1,27)            102.8828         -DE/DX =    0.0                 !
 ! A6    A(25,1,27)            110.7387         -DE/DX =    0.0                 !
 ! A7    A(3,2,4)              106.7605         -DE/DX =    0.0                 !
 ! A8    A(3,2,5)              108.9551         -DE/DX =    0.0                 !
 ! A9    A(3,2,25)             107.4773         -DE/DX =    0.0                 !
 ! A10   A(4,2,5)              110.4513         -DE/DX =    0.0                 !
 ! A11   A(4,2,25)             108.9792         -DE/DX =    0.0                 !
 ! A12   A(5,2,25)             113.9321         -DE/DX =    0.0                 !
 ! A13   A(2,5,6)              111.1647         -DE/DX =    0.0                 !
 ! A14   A(2,5,7)              108.3185         -DE/DX =    0.0                 !
 ! A15   A(2,5,12)             111.9511         -DE/DX =    0.0                 !
 ! A16   A(6,5,7)              118.3633         -DE/DX =    0.0                 !
 ! A17   A(6,5,12)             117.0797         -DE/DX =    0.0                 !
 ! A18   A(7,5,12)              87.9325         -DE/DX =    0.0                 !
 ! A19   A(5,7,8)              117.0324         -DE/DX =    0.0                 !
 ! A20   A(5,7,9)              113.906          -DE/DX =    0.0                 !
 ! A21   A(5,7,10)              86.2334         -DE/DX =    0.0                 !
 ! A22   A(8,7,9)              108.4537         -DE/DX =    0.0                 !
 ! A23   A(8,7,10)             116.9065         -DE/DX =    0.0                 !
 ! A24   A(9,7,10)             113.1249         -DE/DX =    0.0                 !
 ! A25   A(1,10,7)             106.6742         -DE/DX =    0.0                 !
 ! A26   A(1,10,11)            109.9351         -DE/DX =    0.0                 !
 ! A27   A(1,10,12)            114.3685         -DE/DX =    0.0                 !
 ! A28   A(7,10,11)            118.765          -DE/DX =    0.0                 !
 ! A29   A(7,10,12)             87.4797         -DE/DX =    0.0                 !
 ! A30   A(11,10,12)           117.7629         -DE/DX =    0.0                 !
 ! A31   A(5,12,10)             85.1162         -DE/DX =    0.0                 !
 ! A32   A(5,12,17)            112.0627         -DE/DX =    0.0                 !
 ! A33   A(5,12,21)            119.1545         -DE/DX =    0.0                 !
 ! A34   A(10,12,17)           110.0422         -DE/DX =    0.0                 !
 ! A35   A(10,12,21)           122.2416         -DE/DX =    0.0                 !
 ! A36   A(17,12,21)           106.9553         -DE/DX =    0.0                 !
 ! A37   A(1,13,14)            110.0509         -DE/DX =    0.0                 !
 ! A38   A(1,13,15)            110.1544         -DE/DX =    0.0                 !
 ! A39   A(1,13,16)            108.3986         -DE/DX =    0.0                 !
 ! A40   A(14,13,15)           109.6451         -DE/DX =    0.0                 !
 ! A41   A(14,13,16)           109.2619         -DE/DX =    0.0                 !
 ! A42   A(15,13,16)           109.3046         -DE/DX =    0.0                 !
 ! A43   A(12,17,18)           113.448          -DE/DX =    0.0                 !
 ! A44   A(12,17,19)           110.019          -DE/DX =    0.0                 !
 ! A45   A(12,17,20)           110.2114         -DE/DX =    0.0                 !
 ! A46   A(18,17,19)           107.6081         -DE/DX =    0.0                 !
 ! A47   A(18,17,20)           107.573          -DE/DX =    0.0                 !
 ! A48   A(19,17,20)           107.7808         -DE/DX =    0.0                 !
 ! A49   A(12,21,22)           114.4346         -DE/DX =    0.0                 !
 ! A50   A(12,21,23)           110.6184         -DE/DX =    0.0                 !
 ! A51   A(12,21,24)           109.3244         -DE/DX =    0.0                 !
 ! A52   A(22,21,23)           107.8725         -DE/DX =    0.0                 !
 ! A53   A(22,21,24)           107.03           -DE/DX =    0.0                 !
 ! A54   A(23,21,24)           107.2671         -DE/DX =    0.0                 !
 ! A55   A(1,25,2)             113.176          -DE/DX =    0.0                 !
 ! A56   A(1,25,26)            107.5074         -DE/DX =    0.0                 !
 ! A57   A(1,25,28)            109.9941         -DE/DX =    0.0                 !
 ! A58   A(2,25,26)            108.3832         -DE/DX =    0.0                 !
 ! A59   A(2,25,28)            111.9429         -DE/DX =    0.0                 !
 ! A60   A(26,25,28)           105.4294         -DE/DX =    0.0                 !
 ! A61   A(25,28,29)           106.7308         -DE/DX =   -0.0001              !
 ! D1    D(13,1,10,7)         -177.1376         -DE/DX =    0.0                 !
 ! D2    D(13,1,10,11)         -47.1222         -DE/DX =    0.0                 !
 ! D3    D(13,1,10,12)          87.9704         -DE/DX =    0.0                 !
 ! D4    D(25,1,10,7)           58.038          -DE/DX =    0.0                 !
 ! D5    D(25,1,10,11)        -171.9466         -DE/DX =    0.0                 !
 ! D6    D(25,1,10,12)         -36.854          -DE/DX =    0.0                 !
 ! D7    D(27,1,10,7)          -64.388          -DE/DX =    0.0                 !
 ! D8    D(27,1,10,11)          65.6274         -DE/DX =    0.0                 !
 ! D9    D(27,1,10,12)        -159.28           -DE/DX =    0.0                 !
 ! D10   D(10,1,13,14)        -178.4298         -DE/DX =    0.0                 !
 ! D11   D(10,1,13,15)          60.5605         -DE/DX =    0.0                 !
 ! D12   D(10,1,13,16)         -58.9911         -DE/DX =    0.0                 !
 ! D13   D(25,1,13,14)         -52.6186         -DE/DX =    0.0                 !
 ! D14   D(25,1,13,15)        -173.6284         -DE/DX =    0.0                 !
 ! D15   D(25,1,13,16)          66.82           -DE/DX =    0.0                 !
 ! D16   D(27,1,13,14)          65.5698         -DE/DX =    0.0                 !
 ! D17   D(27,1,13,15)         -55.44           -DE/DX =    0.0                 !
 ! D18   D(27,1,13,16)        -174.9916         -DE/DX =    0.0                 !
 ! D19   D(10,1,25,2)          -16.0205         -DE/DX =    0.0                 !
 ! D20   D(10,1,25,26)         103.6334         -DE/DX =    0.0                 !
 ! D21   D(10,1,25,28)        -142.0587         -DE/DX =    0.0                 !
 ! D22   D(13,1,25,2)         -141.8014         -DE/DX =    0.0                 !
 ! D23   D(13,1,25,26)         -22.1475         -DE/DX =    0.0                 !
 ! D24   D(13,1,25,28)          92.1604         -DE/DX =    0.0                 !
 ! D25   D(27,1,25,2)          104.9415         -DE/DX =    0.0                 !
 ! D26   D(27,1,25,26)        -135.4046         -DE/DX =    0.0                 !
 ! D27   D(27,1,25,28)         -21.0967         -DE/DX =    0.0                 !
 ! D28   D(3,2,5,6)            -65.2994         -DE/DX =    0.0                 !
 ! D29   D(3,2,5,7)             66.3675         -DE/DX =    0.0                 !
 ! D30   D(3,2,5,12)           161.6727         -DE/DX =    0.0                 !
 ! D31   D(4,2,5,6)             51.6688         -DE/DX =    0.0                 !
 ! D32   D(4,2,5,7)           -176.6643         -DE/DX =    0.0                 !
 ! D33   D(4,2,5,12)           -81.3591         -DE/DX =    0.0                 !
 ! D34   D(25,2,5,6)           174.7109         -DE/DX =    0.0                 !
 ! D35   D(25,2,5,7)           -53.6222         -DE/DX =    0.0                 !
 ! D36   D(25,2,5,12)           41.6831         -DE/DX =    0.0                 !
 ! D37   D(3,2,25,1)          -107.0006         -DE/DX =    0.0                 !
 ! D38   D(3,2,25,26)          133.8488         -DE/DX =    0.0                 !
 ! D39   D(3,2,25,28)           17.991          -DE/DX =    0.0                 !
 ! D40   D(4,2,25,1)           137.6589         -DE/DX =    0.0                 !
 ! D41   D(4,2,25,26)           18.5083         -DE/DX =    0.0                 !
 ! D42   D(4,2,25,28)          -97.3495         -DE/DX =    0.0                 !
 ! D43   D(5,2,25,1)            13.8179         -DE/DX =    0.0                 !
 ! D44   D(5,2,25,26)         -105.3326         -DE/DX =    0.0                 !
 ! D45   D(5,2,25,28)          138.8095         -DE/DX =    0.0                 !
 ! D46   D(2,5,7,8)            -33.1438         -DE/DX =    0.0                 !
 ! D47   D(2,5,7,9)           -161.0869         -DE/DX =    0.0                 !
 ! D48   D(2,5,7,10)            85.2512         -DE/DX =    0.0                 !
 ! D49   D(6,5,7,8)             94.5142         -DE/DX =    0.0                 !
 ! D50   D(6,5,7,9)            -33.4289         -DE/DX =    0.0                 !
 ! D51   D(6,5,7,10)          -147.0908         -DE/DX =    0.0                 !
 ! D52   D(12,5,7,8)          -145.606          -DE/DX =    0.0                 !
 ! D53   D(12,5,7,9)            86.4509         -DE/DX =    0.0                 !
 ! D54   D(12,5,7,10)          -27.211          -DE/DX =    0.0                 !
 ! D55   D(2,5,12,10)          -81.9911         -DE/DX =    0.0                 !
 ! D56   D(2,5,12,17)          168.3447         -DE/DX =    0.0                 !
 ! D57   D(2,5,12,21)           42.4421         -DE/DX =    0.0                 !
 ! D58   D(6,5,12,10)          147.9735         -DE/DX =    0.0                 !
 ! D59   D(6,5,12,17)           38.3093         -DE/DX =    0.0                 !
 ! D60   D(6,5,12,21)          -87.5933         -DE/DX =    0.0                 !
 ! D61   D(7,5,12,10)           26.9465         -DE/DX =    0.0                 !
 ! D62   D(7,5,12,17)          -82.7177         -DE/DX =    0.0                 !
 ! D63   D(7,5,12,21)          151.3796         -DE/DX =    0.0                 !
 ! D64   D(5,7,10,1)           -87.6054         -DE/DX =    0.0                 !
 ! D65   D(5,7,10,11)          147.613          -DE/DX =    0.0                 !
 ! D66   D(5,7,10,12)           27.0997         -DE/DX =    0.0                 !
 ! D67   D(8,7,10,1)            30.9079         -DE/DX =    0.0                 !
 ! D68   D(8,7,10,11)          -93.8738         -DE/DX =    0.0                 !
 ! D69   D(8,7,10,12)          145.6129         -DE/DX =    0.0                 !
 ! D70   D(9,7,10,1)           157.9708         -DE/DX =    0.0                 !
 ! D71   D(9,7,10,11)           33.1892         -DE/DX =    0.0                 !
 ! D72   D(9,7,10,12)          -87.3241         -DE/DX =    0.0                 !
 ! D73   D(1,10,12,5)           80.3431         -DE/DX =    0.0                 !
 ! D74   D(1,10,12,17)        -167.9338         -DE/DX =    0.0                 !
 ! D75   D(1,10,12,21)         -41.2702         -DE/DX =    0.0                 !
 ! D76   D(7,10,12,5)          -26.8359         -DE/DX =    0.0                 !
 ! D77   D(7,10,12,17)          84.8872         -DE/DX =    0.0                 !
 ! D78   D(7,10,12,21)        -148.4492         -DE/DX =    0.0                 !
 ! D79   D(11,10,12,5)        -148.2472         -DE/DX =    0.0                 !
 ! D80   D(11,10,12,17)        -36.5241         -DE/DX =    0.0                 !
 ! D81   D(11,10,12,21)         90.1396         -DE/DX =    0.0                 !
 ! D82   D(5,12,17,18)          48.2337         -DE/DX =    0.0                 !
 ! D83   D(5,12,17,19)         -72.3613         -DE/DX =    0.0                 !
 ! D84   D(5,12,17,20)         168.9223         -DE/DX =    0.0                 !
 ! D85   D(10,12,17,18)        -44.6365         -DE/DX =    0.0                 !
 ! D86   D(10,12,17,19)       -165.2314         -DE/DX =    0.0                 !
 ! D87   D(10,12,17,20)         76.0522         -DE/DX =    0.0                 !
 ! D88   D(21,12,17,18)       -179.4585         -DE/DX =    0.0                 !
 ! D89   D(21,12,17,19)         59.9466         -DE/DX =    0.0                 !
 ! D90   D(21,12,17,20)        -58.7699         -DE/DX =    0.0                 !
 ! D91   D(5,12,21,22)         -49.0191         -DE/DX =    0.0                 !
 ! D92   D(5,12,21,23)        -171.0993         -DE/DX =    0.0                 !
 ! D93   D(5,12,21,24)          70.9953         -DE/DX =    0.0                 !
 ! D94   D(10,12,21,22)         54.6668         -DE/DX =    0.0                 !
 ! D95   D(10,12,21,23)        -67.4134         -DE/DX =    0.0                 !
 ! D96   D(10,12,21,24)        174.6812         -DE/DX =    0.0                 !
 ! D97   D(17,12,21,22)       -177.3156         -DE/DX =    0.0                 !
 ! D98   D(17,12,21,23)         60.6042         -DE/DX =    0.0                 !
 ! D99   D(17,12,21,24)        -57.3012         -DE/DX =    0.0                 !
 ! D100  D(1,25,28,29)          21.3566         -DE/DX =    0.0                 !
 ! D101  D(2,25,28,29)        -105.3768         -DE/DX =    0.0                 !
 ! D102  D(26,25,28,29)        136.9839         -DE/DX =    0.0                 !
 --------------------------------------------------------------------------------
 GradGradGradGradGradGradGradGradGradGradGradGradGradGradGradGradGradGrad

                          Input orientation:                          
 ---------------------------------------------------------------------
 Center     Atomic      Atomic             Coordinates (Angstroms)
 Number     Number       Type             X           Y           Z
 ---------------------------------------------------------------------
      1          6           0       -0.973702    0.665620   -0.263821
      2          6           0       -0.239737   -1.688223    0.607870
      3          1           0       -0.737593   -2.522587    0.103025
      4          1           0        0.018221   -2.036399    1.614161
      5          6           0        1.026913   -1.318737   -0.172084
      6          1           0        1.759368   -2.133043   -0.145661
      7          6           0        0.603778   -0.756892   -1.546945
      8          1           0       -0.300352   -1.176134   -1.998603
      9          1           0        1.398911   -0.768115   -2.292393
     10          6           0        0.460667    0.610498   -0.829683
     11          1           0        0.675754    1.525434   -1.391688
     12          6           0        1.539528    0.109986    0.190764
     13          6           0       -1.278704    2.025000    0.426011
     14          1           0       -2.290338    2.017338    0.837759
     15          1           0       -1.180868    2.841512   -0.292039
     16          1           0       -0.561232    2.168922    1.236138
     17          6           0        2.947973    0.374630   -0.360408
     18          1           0        3.060898    0.103964   -1.412411
     19          1           0        3.687756   -0.197649    0.210331
     20          1           0        3.199107    1.436803   -0.263281
     21          6           0        1.543698    0.550276    1.654929
     22          1           0        0.606420    0.371718    2.182175
     23          1           0        1.777220    1.618043    1.736205
     24          1           0        2.325058    0.004374    2.195521
     25          6           0       -1.270719   -0.529355    0.722393
     26          1           0       -1.232097   -0.132697    1.741004
     27          8           0       -1.851664    0.654343   -1.319829
     28          8           0       -2.592966   -0.981855    0.546319
     29          1           0       -2.870340   -0.695605   -0.335958
 ---------------------------------------------------------------------
                    Distance matrix (angstroms):
                    1          2          3          4          5
     1  C    0.000000
     2  C    2.615173   0.000000
     3  H    3.217917   1.094939   0.000000
     4  H    3.436806   1.095623   1.758171   0.000000
     5  C    2.819317   1.532726   2.153700   2.173285   0.000000
     6  H    3.913585   2.182222   2.539371   2.477479   1.095574
     7  C    2.481610   2.494419   2.763939   3.460145   1.544331
     8  H    2.618192   2.656993   2.533961   3.727413   2.262331
     9  H    3.435112   3.455907   3.657984   4.333130   2.221999
    10  C    1.542936   2.800222   3.481665   3.629627   2.115424
    11  H    2.175331   3.894092   4.540726   4.706817   3.114492
    12  C    2.613752   2.563848   3.481870   2.991221   1.560668
    13  C    1.554609   3.860124   4.591042   4.425910   4.105383
    14  H    2.184983   4.241344   4.854047   4.729168   4.811791
    15  H    2.185913   4.713180   5.396862   5.372655   4.711301
    16  H    2.163313   3.921180   4.829628   4.261853   4.082776
    17  C    3.933642   3.918471   4.710842   4.277315   2.567767
    18  H    4.232342   4.264700   4.860438   4.795746   2.774813
    19  H    4.764372   4.219603   5.000057   4.337883   2.912587
    20  H    4.243472   4.727615   5.595405   5.070104   3.509950
    21  C    3.167366   3.047597   4.129792   3.003270   2.664254
    22  H    2.926783   2.727228   3.808705   2.543156   2.928649
    23  H    3.531966   4.033938   5.112376   4.057576   3.581788
    24  H    4.167425   3.458857   4.488196   3.134363   3.006885
    25  C    1.577594   1.555318   2.154254   2.174350   2.588885
    26  H    2.173340   2.165279   2.939232   2.281111   3.189000
    27  O    1.373352   3.435397   3.654935   4.398279   3.673768
    28  O    2.447963   2.457729   2.452095   3.011751   3.705822
    29  H    2.335674   2.965835   2.842389   3.734230   3.950156
                    6          7          8          9         10
     6  H    0.000000
     7  C    2.278767   0.000000
     8  H    2.931129   1.094170   0.000000
     9  H    2.569323   1.089980   1.772085   0.000000
    10  C    3.111515   1.550709   2.266623   2.218197   0.000000
    11  H    4.013884   2.288733   2.935916   2.567995   1.095089
    12  C    2.278748   2.155630   3.135697   2.637595   1.567088
    13  C    5.181314   3.895538   4.133182   4.728725   2.569630
    14  H    5.881573   4.664662   4.712034   5.582756   3.511067
    15  H    5.780364   4.208118   4.452993   4.866835   2.821546
    16  H    5.079513   4.202759   4.660580   4.991881   2.782189
    17  C    2.783401   2.860675   3.954765   2.727275   2.542153
    18  H    2.881465   2.607032   3.644211   2.072943   2.712444
    19  H    2.755207   3.593284   4.662813   3.439167   3.485517
    20  H    3.851037   3.632606   4.699467   3.495664   2.915929
    21  C    3.238648   3.583871   4.441768   4.164189   2.711065
    22  H    3.608592   3.896165   4.549394   4.684978   3.024822
    23  H    4.196712   4.218573   5.106126   4.697497   3.054872
    24  H    3.220201   4.189080   5.086950   4.647135   3.604886
    25  C    3.536489   2.952186   2.960364   4.033964   2.589575
    26  H    4.063220   3.817154   3.992690   4.857392   3.166421
    27  O    4.710387   2.841190   2.493582   3.679063   2.364115
    28  O    4.554874   3.827732   3.430810   4.902964   3.708591
    29  H    4.851457   3.679638   3.098409   4.696744   3.611825
                   11         12         13         14         15
    11  H    0.000000
    12  C    2.292107   0.000000
    13  C    2.715419   3.415413   0.000000
    14  H    3.743007   4.327177   1.092245   0.000000
    15  H    2.527515   3.885213   1.091723   1.785113   0.000000
    16  H    2.974841   3.121732   1.091689   1.780868   1.780913
    17  C    2.747885   1.535430   4.605103   5.619074   4.810146
    18  H    2.776675   2.210153   5.089433   6.112283   5.171266
    19  H    3.821993   2.170232   5.445403   6.406047   5.761282
    20  H    2.765586   2.172741   4.568576   5.628793   4.599806
    21  C    3.314533   1.528937   3.413356   4.185674   4.057549
    22  H    3.756110   2.214703   3.061232   3.592593   3.926323
    23  H    3.317457   2.172354   3.349760   4.184695   3.789583
    24  H    4.231064   2.155751   4.494574   5.215115   5.150614
    25  C    3.532740   2.930678   2.571505   2.745647   3.521347
    26  H    4.025302   3.184972   2.527259   2.560933   3.603027
    27  O    2.674286   3.752119   2.292366   2.589474   2.507992
    28  O    4.552681   4.289061   3.283739   3.028479   4.161130
    29  H    4.315363   4.513684   3.242776   3.012320   3.920132
                   16         17         18         19         20
    16  H    0.000000
    17  C    4.252406   0.000000
    18  H    4.939503   1.092119   0.000000
    19  H    4.970597   1.095684   1.765563   0.000000
    20  H    4.113927   1.095771   1.765238   1.770458   0.000000
    21  C    2.688146   2.462604   3.451039   2.691327   2.684369
    22  H    2.342720   3.456531   4.360872   3.702294   3.719770
    23  H    2.453954   2.704168   3.722103   3.045518   2.460194
    24  H    3.733143   2.656668   3.683552   2.416349   2.976831
    25  C    2.836901   4.448258   4.870461   4.995869   4.981633
    26  H    2.449980   4.705985   5.331965   5.152876   5.110387
    27  O    3.239156   4.902575   4.944164   5.809686   5.219082
    28  O    3.811980   5.776176   6.081267   6.338402   6.328781
    29  H    4.001122   5.915975   6.080925   6.599622   6.433555
                   21         22         23         24         25
    21  C    0.000000
    22  H    1.090120   0.000000
    23  H    1.096023   1.767199   0.000000
    24  H    1.095798   1.757509   1.764944   0.000000
    25  C    3.155339   2.542940   3.863815   3.922319   0.000000
    26  H    2.859877   1.956836   3.481538   3.588694   1.093800
    27  O    4.515362   4.287899   4.841163   5.497741   2.430907
    28  O    4.548453   3.839824   5.222435   5.280102   1.408580
    29  H    4.999957   4.423576   5.589869   5.821556   1.925236
                   26         27         28         29
    26  H    0.000000
    27  O    3.220558   0.000000
    28  O    2.000077   2.590209   0.000000
    29  H    2.704529   1.956544   0.968136   0.000000
 Stoichiometry    C10H17O2(2)
 Framework group  C1[X(C10H17O2)]
 Deg. of freedom    81
 Full point group                 C1      NOp   1
 Largest Abelian subgroup         C1      NOp   1
 Largest concise Abelian subgroup C1      NOp   1
                         Standard orientation:                         
 ---------------------------------------------------------------------
 Center     Atomic      Atomic             Coordinates (Angstroms)
 Number     Number       Type             X           Y           Z
 ---------------------------------------------------------------------
      1          6           0       -0.972921    0.664859   -0.265611
      2          6           0       -0.239198   -1.690096    0.603279
      3          1           0       -0.735659   -2.523853    0.096063
      4          1           0        0.017127   -2.039893    1.609425
      5          6           0        1.028658   -1.318520   -0.173717
      6          1           0        1.761528   -2.132455   -0.147391
      7          6           0        0.607703   -0.754499   -1.548357
      8          1           0       -0.295363   -1.173460   -2.002397
      9          1           0        1.404198   -0.763960   -2.292375
     10          6           0        0.462507    0.611546   -0.828956
     11          1           0        0.678093    1.527591   -1.388960
     12          6           0        1.539795    0.109855    0.192573
     13          6           0       -1.279954    2.022851    0.426053
     14          1           0       -2.292331    2.013890    0.835944
     15          1           0       -1.181278    2.840679   -0.290383
     16          1           0       -0.564039    2.165756    1.237736
     17          6           0        2.949089    0.376267   -0.355568
     18          1           0        3.064083    0.107515   -1.407838
     19          1           0        3.688159   -0.196594    0.215510
     20          1           0        3.199439    1.438411   -0.256118
     21          6           0        1.541049    0.547573    1.657514
     22          1           0        0.602915    0.367555    2.182738
     23          1           0        1.773813    1.615328    1.741091
     24          1           0        2.321736    0.001165    2.198568
     25          6           0       -1.271049   -0.532017    0.717960
     26          1           0       -1.234507   -0.137128    1.737336
     27          8           0       -1.848953    0.654939   -1.323233
     28          8           0       -2.592715   -0.984958    0.538685
     29          1           0       -2.868646   -0.697314   -0.343591
 ---------------------------------------------------------------------
 Rotational constants (GHZ):           1.4580133           0.8266678           0.7728078

 **********************************************************************

            Population analysis using the SCF Density.

 **********************************************************************

 Orbital symmetries:
 Alpha Orbitals:
       Occupied  (A) (A) (A) (A) (A) (A) (A) (A) (A) (A) (A) (A)
                 (A) (A) (A) (A) (A) (A) (A) (A) (A) (A) (A) (A)
                 (A) (A) (A) (A) (A) (A) (A) (A) (A) (A) (A) (A)
[truncated: 322,134 more chars]
