# Supplementary material for: Computational Investigation of the Formation of Peroxide (ROOR) Accretion Products in the OH- and NO3-Initiated Oxidation of α-Pinene
Source: J Phys Chem A. 2021 Dec 9;125(50):10632–9. doi: 10.1021/acs.jpca.1c08969 (PMC8713291; doi:10.1021/acs.jpca.1c08969)
Supplement: Supplementary file 2 — jp1c08969_si_002.zip [file jp1c08969_si_002.zip › JPCA-secondnd-paper-updated-outfile/α-pinene, (R-alkoxy,S-hydroxy)2/α-pinene-(R-alkoxy,S-hydroxy)2-dimer.log]

 Entering Gaussian System, Link 0=/appl/soft/chem/gaussian/G16RevB.01/g16/g16
 Initial command:
 /appl/soft/chem/gaussian/G16RevB.01/g16/l1.exe "/scratch/kurten/scratch_galib/2nd-paper-alphapinen/alphapinine-config-sampling/tertiary-alphapinene/Alpha-Pinene-RO-OHup-Oup/new-conf-sampling/SYS_2A/DFT_opt/calc-LM/dft-high/3761375.GAUSS_SCRDIR/Gau-188012.inp" -scrdir="/scratch/kurten/scratch_galib/2nd-paper-alphapinen/alphapinine-config-sampling/tertiary-alphapinene/Alpha-Pinene-RO-OHup-Oup/new-conf-sampling/SYS_2A/DFT_opt/calc-LM/dft-high/3761375.GAUSS_SCRDIR/"
 Entering Link 1 = /appl/soft/chem/gaussian/G16RevB.01/g16/l1.exe PID=    188016.
  
 Copyright (c) 1988-2017, Gaussian, Inc.  All Rights Reserved.
  
 This is part of the Gaussian(R) 16 program.  It is based on
 the Gaussian(R) 09 system (copyright 2009, Gaussian, Inc.),
 the Gaussian(R) 03 system (copyright 2003, Gaussian, Inc.),
 the Gaussian(R) 98 system (copyright 1998, Gaussian, Inc.),
 the Gaussian(R) 94 system (copyright 1995, Gaussian, Inc.),
 the Gaussian 92(TM) system (copyright 1992, Gaussian, Inc.),
 the Gaussian 90(TM) system (copyright 1990, Gaussian, Inc.),
 the Gaussian 88(TM) system (copyright 1988, Gaussian, Inc.),
 the Gaussian 86(TM) system (copyright 1986, Carnegie Mellon
 University), and the Gaussian 82(TM) system (copyright 1983,
 Carnegie Mellon University). Gaussian is a federally registered
 trademark of Gaussian, Inc.
  
 This software contains proprietary and confidential information,
 including trade secrets, belonging to Gaussian, Inc.
  
 This software is provided under written license and may be
 used, copied, transmitted, or stored only in accord with that
 written license.
  
 The following legend is applicable only to US Government
 contracts under FAR:
  
                    RESTRICTED RIGHTS LEGEND
  
 Use, reproduction and disclosure by the US Government is
 subject to restrictions as set forth in subparagraphs (a)
 and (c) of the Commercial Computer Software - Restricted
 Rights clause in FAR 52.227-19.
  
 Gaussian, Inc.
 340 Quinnipiac St., Bldg. 40, Wallingford CT 06492
  
  
 ---------------------------------------------------------------
 Warning -- This program may not be used in any manner that
 competes with the business of Gaussian, Inc. or will provide
 assistance to any competitor of Gaussian, Inc.  The licensee
 of this program is prohibited from giving any competitor of
 Gaussian, Inc. access to this program.  By using this program,
 the user acknowledges that Gaussian, Inc. is engaged in the
 business of creating and licensing software in the field of
 computational chemistry and represents and warrants to the
 licensee that it is not a competitor of Gaussian, Inc. and that
 it will not use this program in any manner prohibited above.
 ---------------------------------------------------------------
  

 Cite this work as:
 Gaussian 16, Revision B.01,
 M. J. Frisch, G. W. Trucks, H. B. Schlegel, G. E. Scuseria, 
 M. A. Robb, J. R. Cheeseman, G. Scalmani, V. Barone, 
 G. A. Petersson, H. Nakatsuji, X. Li, M. Caricato, A. V. Marenich, 
 J. Bloino, B. G. Janesko, R. Gomperts, B. Mennucci, H. P. Hratchian, 
 J. V. Ortiz, A. F. Izmaylov, J. L. Sonnenberg, D. Williams-Young, 
 F. Ding, F. Lipparini, F. Egidi, J. Goings, B. Peng, A. Petrone, 
 T. Henderson, D. Ranasinghe, V. G. Zakrzewski, J. Gao, N. Rega, 
 G. Zheng, W. Liang, M. Hada, M. Ehara, K. Toyota, R. Fukuda, 
 J. Hasegawa, M. Ishida, T. Nakajima, Y. Honda, O. Kitao, H. Nakai, 
 T. Vreven, K. Throssell, J. A. Montgomery, Jr., J. E. Peralta, 
 F. Ogliaro, M. J. Bearpark, J. J. Heyd, E. N. Brothers, K. N. Kudin, 
 V. N. Staroverov, T. A. Keith, R. Kobayashi, J. Normand, 
 K. Raghavachari, A. P. Rendell, J. C. Burant, S. S. Iyengar, 
 J. Tomasi, M. Cossi, J. M. Millam, M. Klene, C. Adamo, R. Cammi, 
 J. W. Ochterski, R. L. Martin, K. Morokuma, O. Farkas, 
 J. B. Foresman, and D. J. Fox, Gaussian, Inc., Wallingford CT, 2016.
 
 ******************************************
 Gaussian 16:  ES64L-G16RevB.01 20-Dec-2017
                24-Oct-2020 
 ******************************************
 %mem=8GB
 %NProcShared=8
 Will use up to    8 processors via shared memory.
 %chk=2_1_1053-wb97-opt
 ---------------------------------------------------------------------
 # wb97xd 6-31++g** Opt Integral(Grid=SuperFineGrid) Freq MaxDisk=32GB
 ---------------------------------------------------------------------
 1/18=20,19=15,26=5,38=1/1,3;
 2/9=110,12=2,17=6,18=5,40=1/2;
 3/5=1,6=6,7=1111,11=2,25=1,30=1,71=1,74=-58,75=-7/1,2,3;
 4//1;
 5/5=2,38=5/2;
 6/7=2,8=2,9=2,10=2,28=1/1;
 7//1,2,3,16;
 1/18=20,19=15,26=5/3(2);
 2/9=110/2;
 99//99;
 2/9=110/2;
 3/5=1,6=6,7=1111,11=2,25=1,30=1,71=1,74=-58,75=-7/1,2,3;
 4/5=5,16=3,69=1/1;
 5/5=2,38=5/2;
 7//1,2,3,16;
 1/18=20,19=15,26=5/3(-5);
 2/9=110/2;
 6/7=2,8=2,9=2,10=2,19=2,28=1/1;
 99/9=1/99;
 -----
 Title
 -----
 Symbolic Z-matrix:
 Charge =  0 Multiplicity = 3
 C                     2.55579   1.29023  -0.20852 
 C                     2.19617  -1.06902   0.8795 
 H                     1.24816  -1.54271   0.60125 
 H                     2.47227  -1.45945   1.86648 
 C                     3.24908  -1.44965  -0.16744 
 H                     3.45722  -2.52579  -0.14316 
 C                     2.83774  -0.81045  -1.51155 
 H                     1.76465  -0.71959  -1.705 
 H                     3.31117  -1.26849  -2.38131 
 C                     3.57986   0.45942  -1.01634 
 H                     4.07978   1.09946  -1.75168 
 C                     4.47527  -0.48618  -0.14389 
 C                     3.1542    2.6271    0.29401 
 H                     2.40177   3.18426   0.85948 
 H                     3.49061   3.22987  -0.55334 
 H                     4.00587   2.41676   0.94569 
 C                     5.64543  -1.01916  -0.98321 
 H                     5.3482   -1.35488  -1.98003 
 H                     6.11706  -1.86903  -0.47488 
 H                     6.40755  -0.24047  -1.11001 
 C                     5.05624  -0.05312   1.20265 
 H                     4.31684   0.30531   1.92036 
 H                     5.80281   0.7392    1.06691 
 H                     5.56626  -0.90528   1.66864 
 C                     1.95666   0.46357   0.99073 
 H                     2.41296   0.82921   1.91312 
 O                     1.57131   1.67539  -1.08678 
 O                     0.58379   0.78273   1.14026 
 H                     0.19249   0.75443   0.24478 
 C                    -2.15143  -0.95168  -0.48245 
 C                    -2.90991   0.51174   1.65198 
 H                    -2.09701   1.16294   1.9954 
 H                    -3.54199   0.30639   2.52614 
 C                    -3.70189   1.24824   0.56511 
 H                    -4.23394   2.10855   0.98833 
 C                    -2.75253   1.48324  -0.62853 
 H                    -1.69637   1.64527  -0.40486 
 H                    -3.08166   2.27267  -1.30502 
 C                    -3.15116   0.06693  -1.09543 
 H                    -3.21187  -0.12765  -2.17406 
 C                    -4.51492   0.27994  -0.34898 
 C                    -2.43765  -2.41312  -0.84817 
 H                    -1.77447  -3.07298  -0.28095 
 H                    -2.24542  -2.56018  -1.91626 
 H                    -3.4784   -2.68518  -0.6458 
 C                    -5.49157   1.04491  -1.25804 
 H                    -5.03205   1.87956  -1.79274 
 H                    -6.32316   1.44757  -0.66687 
 H                    -5.91482   0.36693  -2.0094 
 C                    -5.32439  -0.86464   0.26646 
 H                    -4.80197  -1.44621   1.02565 
 H                    -5.65694  -1.56051  -0.51362 
 H                    -6.22485  -0.45781   0.74308 
 C                    -2.31105  -0.84081   1.22489 
 H                    -3.01574  -1.65325   1.39219 
 O                    -0.89295  -0.61889  -0.71899 
 O                    -1.17803  -1.20192   1.90914 
 H                    -0.49756  -0.50223   1.80587 
 
 Add virtual bond connecting atoms H58        and O28        Dist= 3.41D+00.

 GradGradGradGradGradGradGradGradGradGradGradGradGradGradGradGradGradGrad
 Berny optimization.
 Initialization pass.
                           ----------------------------
                           !    Initial Parameters    !
                           ! (Angstroms and Degrees)  !
 --------------------------                            --------------------------
 ! Name  Definition              Value          Derivative Info.                !
 --------------------------------------------------------------------------------
 ! R1    R(1,10)                 1.5465         estimate D2E/DX2                !
 ! R2    R(1,13)                 1.5485         estimate D2E/DX2                !
 ! R3    R(1,25)                 1.575          estimate D2E/DX2                !
 ! R4    R(1,27)                 1.3744         estimate D2E/DX2                !
 ! R5    R(2,3)                  1.0957         estimate D2E/DX2                !
 ! R6    R(2,4)                  1.0967         estimate D2E/DX2                !
 ! R7    R(2,5)                  1.5328         estimate D2E/DX2                !
 ! R8    R(2,25)                 1.5552         estimate D2E/DX2                !
 ! R9    R(5,6)                  1.0964         estimate D2E/DX2                !
 ! R10   R(5,7)                  1.5442         estimate D2E/DX2                !
 ! R11   R(5,12)                 1.5596         estimate D2E/DX2                !
 ! R12   R(7,8)                  1.0942         estimate D2E/DX2                !
 ! R13   R(7,9)                  1.0911         estimate D2E/DX2                !
 ! R14   R(7,10)                 1.5519         estimate D2E/DX2                !
 ! R15   R(10,11)                1.0956         estimate D2E/DX2                !
 ! R16   R(10,12)                1.5675         estimate D2E/DX2                !
 ! R17   R(12,17)                1.5355         estimate D2E/DX2                !
 ! R18   R(12,21)                1.5291         estimate D2E/DX2                !
 ! R19   R(13,14)                1.0938         estimate D2E/DX2                !
 ! R20   R(13,15)                1.0929         estimate D2E/DX2                !
 ! R21   R(13,16)                1.0928         estimate D2E/DX2                !
 ! R22   R(17,18)                1.093          estimate D2E/DX2                !
 ! R23   R(17,19)                1.0969         estimate D2E/DX2                !
 ! R24   R(17,20)                1.0969         estimate D2E/DX2                !
 ! R25   R(21,22)                1.091          estimate D2E/DX2                !
 ! R26   R(21,23)                1.0971         estimate D2E/DX2                !
 ! R27   R(21,24)                1.097          estimate D2E/DX2                !
 ! R28   R(25,26)                1.0921         estimate D2E/DX2                !
 ! R29   R(25,28)                1.4174         estimate D2E/DX2                !
 ! R30   R(28,29)                0.9777         estimate D2E/DX2                !
 ! R31   R(28,58)                1.8065         estimate D2E/DX2                !
 ! R32   R(30,39)                1.5533         estimate D2E/DX2                !
 ! R33   R(30,42)                1.5335         estimate D2E/DX2                !
 ! R34   R(30,54)                1.7184         estimate D2E/DX2                !
 ! R35   R(30,56)                1.3231         estimate D2E/DX2                !
 ! R36   R(31,32)                1.0967         estimate D2E/DX2                !
 ! R37   R(31,33)                1.0981         estimate D2E/DX2                !
 ! R38   R(31,34)                1.5333         estimate D2E/DX2                !
 ! R39   R(31,54)                1.5396         estimate D2E/DX2                !
 ! R40   R(34,35)                1.0965         estimate D2E/DX2                !
 ! R41   R(34,36)                1.5431         estimate D2E/DX2                !
 ! R42   R(34,41)                1.5602         estimate D2E/DX2                !
 ! R43   R(36,37)                1.0917         estimate D2E/DX2                !
 ! R44   R(36,38)                1.0905         estimate D2E/DX2                !
 ! R45   R(36,39)                1.5436         estimate D2E/DX2                !
 ! R46   R(39,40)                1.0977         estimate D2E/DX2                !
 ! R47   R(39,41)                1.5692         estimate D2E/DX2                !
 ! R48   R(41,46)                1.538          estimate D2E/DX2                !
 ! R49   R(41,50)                1.531          estimate D2E/DX2                !
 ! R50   R(42,43)                1.0941         estimate D2E/DX2                !
 ! R51   R(42,44)                1.0952         estimate D2E/DX2                !
 ! R52   R(42,45)                1.0946         estimate D2E/DX2                !
 ! R53   R(46,47)                1.0926         estimate D2E/DX2                !
 ! R54   R(46,48)                1.0969         estimate D2E/DX2                !
 ! R55   R(46,49)                1.097          estimate D2E/DX2                !
 ! R56   R(50,51)                1.0897         estimate D2E/DX2                !
 ! R57   R(50,52)                1.097          estimate D2E/DX2                !
 ! R58   R(50,53)                1.097          estimate D2E/DX2                !
 ! R59   R(54,55)                1.0884         estimate D2E/DX2                !
 ! R60   R(54,57)                1.372          estimate D2E/DX2                !
 ! R61   R(57,58)                0.9815         estimate D2E/DX2                !
 ! A1    A(10,1,13)            112.1745         estimate D2E/DX2                !
 ! A2    A(10,1,25)            111.5726         estimate D2E/DX2                !
 ! A3    A(10,1,27)            106.9235         estimate D2E/DX2                !
 ! A4    A(13,1,25)            110.6733         estimate D2E/DX2                !
 ! A5    A(13,1,27)            104.0196         estimate D2E/DX2                !
 ! A6    A(25,1,27)            111.173          estimate D2E/DX2                !
 ! A7    A(3,2,4)              107.0049         estimate D2E/DX2                !
 ! A8    A(3,2,5)              108.2715         estimate D2E/DX2                !
 ! A9    A(3,2,25)             108.1169         estimate D2E/DX2                !
 ! A10   A(4,2,5)              110.6915         estimate D2E/DX2                !
 ! A11   A(4,2,25)             108.9797         estimate D2E/DX2                !
 ! A12   A(5,2,25)             113.5376         estimate D2E/DX2                !
 ! A13   A(2,5,6)              111.0401         estimate D2E/DX2                !
 ! A14   A(2,5,7)              107.9842         estimate D2E/DX2                !
 ! A15   A(2,5,12)             112.1072         estimate D2E/DX2                !
 ! A16   A(6,5,7)              118.4353         estimate D2E/DX2                !
 ! A17   A(6,5,12)             117.1795         estimate D2E/DX2                !
 ! A18   A(7,5,12)              88.1007         estimate D2E/DX2                !
 ! A19   A(5,7,8)              116.7132         estimate D2E/DX2                !
 ! A20   A(5,7,9)              113.8614         estimate D2E/DX2                !
 ! A21   A(5,7,10)              86.1914         estimate D2E/DX2                !
 ! A22   A(8,7,9)              108.6314         estimate D2E/DX2                !
 ! A23   A(8,7,10)             117.2222         estimate D2E/DX2                !
 ! A24   A(9,7,10)             112.9783         estimate D2E/DX2                !
 ! A25   A(1,10,7)             106.8348         estimate D2E/DX2                !
 ! A26   A(1,10,11)            109.8111         estimate D2E/DX2                !
 ! A27   A(1,10,12)            114.3064         estimate D2E/DX2                !
 ! A28   A(7,10,11)            118.8193         estimate D2E/DX2                !
 ! A29   A(7,10,12)             87.5441         estimate D2E/DX2                !
 ! A30   A(11,10,12)           117.7319         estimate D2E/DX2                !
 ! A31   A(5,12,10)             85.1326         estimate D2E/DX2                !
 ! A32   A(5,12,17)            112.115          estimate D2E/DX2                !
 ! A33   A(5,12,21)            119.1412         estimate D2E/DX2                !
 ! A34   A(10,12,17)           109.9057         estimate D2E/DX2                !
 ! A35   A(10,12,21)           122.4328         estimate D2E/DX2                !
 ! A36   A(17,12,21)           106.8642         estimate D2E/DX2                !
 ! A37   A(1,13,14)            109.9811         estimate D2E/DX2                !
 ! A38   A(1,13,15)            110.0894         estimate D2E/DX2                !
 ! A39   A(1,13,16)            109.1791         estimate D2E/DX2                !
 ! A40   A(14,13,15)           109.3677         estimate D2E/DX2                !
 ! A41   A(14,13,16)           109.0181         estimate D2E/DX2                !
 ! A42   A(15,13,16)           109.1839         estimate D2E/DX2                !
 ! A43   A(12,17,18)           113.4454         estimate D2E/DX2                !
 ! A44   A(12,17,19)           110.0777         estimate D2E/DX2                !
 ! A45   A(12,17,20)           110.2579         estimate D2E/DX2                !
 ! A46   A(18,17,19)           107.5532         estimate D2E/DX2                !
 ! A47   A(18,17,20)           107.5507         estimate D2E/DX2                !
 ! A48   A(19,17,20)           107.7497         estimate D2E/DX2                !
 ! A49   A(12,21,22)           114.5094         estimate D2E/DX2                !
 ! A50   A(12,21,23)           110.7402         estimate D2E/DX2                !
 ! A51   A(12,21,24)           109.3113         estimate D2E/DX2                !
 ! A52   A(22,21,23)           107.7776         estimate D2E/DX2                !
 ! A53   A(22,21,24)           106.9088         estimate D2E/DX2                !
 ! A54   A(23,21,24)           107.289          estimate D2E/DX2                !
 ! A55   A(1,25,2)             113.8413         estimate D2E/DX2                !
 ! A56   A(1,25,26)            107.9654         estimate D2E/DX2                !
 ! A57   A(1,25,28)            109.3052         estimate D2E/DX2                !
 ! A58   A(2,25,26)            109.0261         estimate D2E/DX2                !
 ! A59   A(2,25,28)            112.2483         estimate D2E/DX2                !
 ! A60   A(26,25,28)           103.8984         estimate D2E/DX2                !
 ! A61   A(25,28,29)           106.5305         estimate D2E/DX2                !
 ! A62   A(25,28,58)           117.2896         estimate D2E/DX2                !
 ! A63   A(29,28,58)            94.4341         estimate D2E/DX2                !
 ! A64   A(39,30,42)           114.2503         estimate D2E/DX2                !
 ! A65   A(39,30,54)           106.858          estimate D2E/DX2                !
 ! A66   A(39,30,56)           112.1295         estimate D2E/DX2                !
 ! A67   A(42,30,54)           106.3269         estimate D2E/DX2                !
 ! A68   A(42,30,56)           112.0009         estimate D2E/DX2                !
 ! A69   A(54,30,56)           104.4636         estimate D2E/DX2                !
 ! A70   A(32,31,33)           106.7627         estimate D2E/DX2                !
 ! A71   A(32,31,34)           108.6391         estimate D2E/DX2                !
 ! A72   A(32,31,54)           108.6739         estimate D2E/DX2                !
 ! A73   A(33,31,34)           110.9036         estimate D2E/DX2                !
 ! A74   A(33,31,54)           106.2862         estimate D2E/DX2                !
 ! A75   A(34,31,54)           115.2301         estimate D2E/DX2                !
 ! A76   A(31,34,35)           110.7264         estimate D2E/DX2                !
 ! A77   A(31,34,36)           107.6789         estimate D2E/DX2                !
 ! A78   A(31,34,41)           112.7281         estimate D2E/DX2                !
 ! A79   A(35,34,36)           118.5279         estimate D2E/DX2                !
 ! A80   A(35,34,41)           117.4014         estimate D2E/DX2                !
 ! A81   A(36,34,41)            87.8175         estimate D2E/DX2                !
 ! A82   A(34,36,37)           117.3431         estimate D2E/DX2                !
 ! A83   A(34,36,38)           113.8544         estimate D2E/DX2                !
 ! A84   A(34,36,39)            86.2941         estimate D2E/DX2                !
 ! A85   A(37,36,38)           108.159          estimate D2E/DX2                !
 ! A86   A(37,36,39)           116.6148         estimate D2E/DX2                !
 ! A87   A(38,36,39)           113.4925         estimate D2E/DX2                !
 ! A88   A(30,39,36)           108.4276         estimate D2E/DX2                !
 ! A89   A(30,39,40)           107.8858         estimate D2E/DX2                !
 ! A90   A(30,39,41)           117.4288         estimate D2E/DX2                !
 ! A91   A(36,39,40)           118.3024         estimate D2E/DX2                !
 ! A92   A(36,39,41)            87.4784         estimate D2E/DX2                !
 ! A93   A(40,39,41)           116.3217         estimate D2E/DX2                !
 ! A94   A(34,41,39)            84.8398         estimate D2E/DX2                !
 ! A95   A(34,41,46)           111.6245         estimate D2E/DX2                !
 ! A96   A(34,41,50)           120.2635         estimate D2E/DX2                !
 ! A97   A(39,41,46)           109.7692         estimate D2E/DX2                !
 ! A98   A(39,41,50)           123.3137         estimate D2E/DX2                !
 ! A99   A(46,41,50)           105.8842         estimate D2E/DX2                !
 ! A100  A(30,42,43)           109.7561         estimate D2E/DX2                !
 ! A101  A(30,42,44)           109.1359         estimate D2E/DX2                !
 ! A102  A(30,42,45)           111.7312         estimate D2E/DX2                !
 ! A103  A(43,42,44)           108.5571         estimate D2E/DX2                !
 ! A104  A(43,42,45)           109.3045         estimate D2E/DX2                !
 ! A105  A(44,42,45)           108.29           estimate D2E/DX2                !
 ! A106  A(41,46,47)           113.713          estimate D2E/DX2                !
 ! A107  A(41,46,48)           110.2097         estimate D2E/DX2                !
 ! A108  A(41,46,49)           110.0265         estimate D2E/DX2                !
 ! A109  A(47,46,48)           107.5892         estimate D2E/DX2                !
 ! A110  A(47,46,49)           107.4106         estimate D2E/DX2                !
 ! A111  A(48,46,49)           107.669          estimate D2E/DX2                !
 ! A112  A(41,50,51)           115.1859         estimate D2E/DX2                !
 ! A113  A(41,50,52)           110.4054         estimate D2E/DX2                !
 ! A114  A(41,50,53)           109.3521         estimate D2E/DX2                !
 ! A115  A(51,50,52)           107.5903         estimate D2E/DX2                !
 ! A116  A(51,50,53)           106.782          estimate D2E/DX2                !
 ! A117  A(52,50,53)           107.1796         estimate D2E/DX2                !
 ! A118  A(30,54,31)           111.6189         estimate D2E/DX2                !
 ! A119  A(30,54,55)            99.4801         estimate D2E/DX2                !
 ! A120  A(30,54,57)           113.6931         estimate D2E/DX2                !
 ! A121  A(31,54,55)           111.1785         estimate D2E/DX2                !
 ! A122  A(31,54,57)           114.4623         estimate D2E/DX2                !
 ! A123  A(55,54,57)           105.1623         estimate D2E/DX2                !
 ! A124  A(54,57,58)           109.4175         estimate D2E/DX2                !
 ! A125  A(28,58,57)           163.918          estimate D2E/DX2                !
 ! D1    D(13,1,10,7)         -177.4178         estimate D2E/DX2                !
 ! D2    D(13,1,10,11)         -47.3033         estimate D2E/DX2                !
 ! D3    D(13,1,10,12)          87.5603         estimate D2E/DX2                !
 ! D4    D(25,1,10,7)           57.7555         estimate D2E/DX2                !
 ! D5    D(25,1,10,11)        -172.1299         estimate D2E/DX2                !
 ! D6    D(25,1,10,12)         -37.2664         estimate D2E/DX2                !
 ! D7    D(27,1,10,7)          -63.9985         estimate D2E/DX2                !
 ! D8    D(27,1,10,11)          66.116          estimate D2E/DX2                !
 ! D9    D(27,1,10,12)        -159.0205         estimate D2E/DX2                !
 ! D10   D(10,1,13,14)        -179.9804         estimate D2E/DX2                !
 ! D11   D(10,1,13,15)          59.4416         estimate D2E/DX2                !
 ! D12   D(10,1,13,16)         -60.404          estimate D2E/DX2                !
 ! D13   D(25,1,13,14)         -54.6588         estimate D2E/DX2                !
 ! D14   D(25,1,13,15)        -175.2369         estimate D2E/DX2                !
 ! D15   D(25,1,13,16)          64.9176         estimate D2E/DX2                !
 ! D16   D(27,1,13,14)          64.8207         estimate D2E/DX2                !
 ! D17   D(27,1,13,15)         -55.7573         estimate D2E/DX2                !
 ! D18   D(27,1,13,16)        -175.6029         estimate D2E/DX2                !
 ! D19   D(10,1,25,2)          -16.0613         estimate D2E/DX2                !
 ! D20   D(10,1,25,26)         105.1351         estimate D2E/DX2                !
 ! D21   D(10,1,25,28)        -142.4605         estimate D2E/DX2                !
 ! D22   D(13,1,25,2)         -141.7216         estimate D2E/DX2                !
 ! D23   D(13,1,25,26)         -20.5253         estimate D2E/DX2                !
 ! D24   D(13,1,25,28)          91.8792         estimate D2E/DX2                !
 ! D25   D(27,1,25,2)          103.2021         estimate D2E/DX2                !
 ! D26   D(27,1,25,26)        -135.6016         estimate D2E/DX2                !
 ! D27   D(27,1,25,28)         -23.1971         estimate D2E/DX2                !
 ! D28   D(3,2,5,6)            -65.5357         estimate D2E/DX2                !
 ! D29   D(3,2,5,7)             65.86           estimate D2E/DX2                !
 ! D30   D(3,2,5,12)           161.2681         estimate D2E/DX2                !
 ! D31   D(4,2,5,6)             51.4597         estimate D2E/DX2                !
 ! D32   D(4,2,5,7)           -177.1445         estimate D2E/DX2                !
 ! D33   D(4,2,5,12)           -81.7364         estimate D2E/DX2                !
 ! D34   D(25,2,5,6)           174.3979         estimate D2E/DX2                !
 ! D35   D(25,2,5,7)           -54.2064         estimate D2E/DX2                !
 ! D36   D(25,2,5,12)           41.2018         estimate D2E/DX2                !
 ! D37   D(3,2,25,1)          -105.8201         estimate D2E/DX2                !
 ! D38   D(3,2,25,26)          133.5765         estimate D2E/DX2                !
 ! D39   D(3,2,25,28)           19.0204         estimate D2E/DX2                !
 ! D40   D(4,2,25,1)           138.2084         estimate D2E/DX2                !
 ! D41   D(4,2,25,26)           17.6049         estimate D2E/DX2                !
 ! D42   D(4,2,25,28)          -96.9512         estimate D2E/DX2                !
 ! D43   D(5,2,25,1)            14.3339         estimate D2E/DX2                !
 ! D44   D(5,2,25,26)         -106.2696         estimate D2E/DX2                !
 ! D45   D(5,2,25,28)          139.1744         estimate D2E/DX2                !
 ! D46   D(2,5,7,8)            -33.028          estimate D2E/DX2                !
 ! D47   D(2,5,7,9)           -160.8839         estimate D2E/DX2                !
 ! D48   D(2,5,7,10)            85.64           estimate D2E/DX2                !
 ! D49   D(6,5,7,8)             94.2028         estimate D2E/DX2                !
 ! D50   D(6,5,7,9)            -33.6531         estimate D2E/DX2                !
 ! D51   D(6,5,7,10)          -147.1292         estimate D2E/DX2                !
 ! D52   D(12,5,7,8)          -145.6795         estimate D2E/DX2                !
 ! D53   D(12,5,7,9)            86.4646         estimate D2E/DX2                !
 ! D54   D(12,5,7,10)          -27.0115         estimate D2E/DX2                !
 ! D55   D(2,5,12,10)          -81.8986         estimate D2E/DX2                !
 ! D56   D(2,5,12,17)          168.5754         estimate D2E/DX2                !
 ! D57   D(2,5,12,21)           42.7664         estimate D2E/DX2                !
 ! D58   D(6,5,12,10)          147.9967         estimate D2E/DX2                !
 ! D59   D(6,5,12,17)           38.4706         estimate D2E/DX2                !
 ! D60   D(6,5,12,21)          -87.3384         estimate D2E/DX2                !
 ! D61   D(7,5,12,10)           26.7624         estimate D2E/DX2                !
 ! D62   D(7,5,12,17)          -82.7637         estimate D2E/DX2                !
 ! D63   D(7,5,12,21)          151.4274         estimate D2E/DX2                !
 ! D64   D(5,7,10,1)           -87.7995         estimate D2E/DX2                !
 ! D65   D(5,7,10,11)          147.4063         estimate D2E/DX2                !
 ! D66   D(5,7,10,12)           26.8751         estimate D2E/DX2                !
 ! D67   D(8,7,10,1)            30.3901         estimate D2E/DX2                !
 ! D68   D(8,7,10,11)          -94.4041         estimate D2E/DX2                !
 ! D69   D(8,7,10,12)          145.0647         estimate D2E/DX2                !
 ! D70   D(9,7,10,1)           157.8615         estimate D2E/DX2                !
 ! D71   D(9,7,10,11)           33.0672         estimate D2E/DX2                !
 ! D72   D(9,7,10,12)          -87.464          estimate D2E/DX2                !
 ! D73   D(1,10,12,5)           80.7517         estimate D2E/DX2                !
 ! D74   D(1,10,12,17)        -167.4708         estimate D2E/DX2                !
 ! D75   D(1,10,12,21)         -40.9121         estimate D2E/DX2                !
 ! D76   D(7,10,12,5)          -26.628          estimate D2E/DX2                !
 ! D77   D(7,10,12,17)          85.1495         estimate D2E/DX2                !
 ! D78   D(7,10,12,21)        -148.2918         estimate D2E/DX2                !
 ! D79   D(11,10,12,5)        -148.132          estimate D2E/DX2                !
 ! D80   D(11,10,12,17)        -36.3545         estimate D2E/DX2                !
 ! D81   D(11,10,12,21)         90.2042         estimate D2E/DX2                !
 ! D82   D(5,12,17,18)          48.1469         estimate D2E/DX2                !
 ! D83   D(5,12,17,19)         -72.4181         estimate D2E/DX2                !
 ! D84   D(5,12,17,20)         168.8386         estimate D2E/DX2                !
 ! D85   D(10,12,17,18)        -44.7042         estimate D2E/DX2                !
 ! D86   D(10,12,17,19)       -165.2692         estimate D2E/DX2                !
 ! D87   D(10,12,17,20)         75.9875         estimate D2E/DX2                !
 ! D88   D(21,12,17,18)       -179.5974         estimate D2E/DX2                !
 ! D89   D(21,12,17,19)         59.8376         estimate D2E/DX2                !
 ! D90   D(21,12,17,20)        -58.9057         estimate D2E/DX2                !
 ! D91   D(5,12,21,22)         -48.9446         estimate D2E/DX2                !
 ! D92   D(5,12,21,23)        -171.0486         estimate D2E/DX2                !
 ! D93   D(5,12,21,24)          70.9544         estimate D2E/DX2                !
 ! D94   D(10,12,21,22)         54.893          estimate D2E/DX2                !
 ! D95   D(10,12,21,23)        -67.211          estimate D2E/DX2                !
 ! D96   D(10,12,21,24)        174.792          estimate D2E/DX2                !
 ! D97   D(17,12,21,22)       -177.2174         estimate D2E/DX2                !
 ! D98   D(17,12,21,23)         60.6786         estimate D2E/DX2                !
 ! D99   D(17,12,21,24)        -57.3184         estimate D2E/DX2                !
 ! D100  D(1,25,28,29)          46.3897         estimate D2E/DX2                !
 ! D101  D(1,25,28,58)         150.5044         estimate D2E/DX2                !
 ! D102  D(2,25,28,29)         -80.9137         estimate D2E/DX2                !
 ! D103  D(2,25,28,58)          23.201          estimate D2E/DX2                !
 ! D104  D(26,25,28,29)        161.4364         estimate D2E/DX2                !
 ! D105  D(26,25,28,58)        -94.449          estimate D2E/DX2                !
 ! D106  D(25,28,58,57)       -109.3504         estimate D2E/DX2                !
 ! D107  D(29,28,58,57)          1.819          estimate D2E/DX2                !
 ! D108  D(42,30,39,36)        179.2193         estimate D2E/DX2                !
 ! D109  D(42,30,39,40)        -51.5344         estimate D2E/DX2                !
 ! D110  D(42,30,39,41)         82.2882         estimate D2E/DX2                !
 ! D111  D(54,30,39,36)         61.9179         estimate D2E/DX2                !
 ! D112  D(54,30,39,40)       -168.8358         estimate D2E/DX2                !
 ! D113  D(54,30,39,41)        -35.0132         estimate D2E/DX2                !
 ! D114  D(56,30,39,36)        -51.9706         estimate D2E/DX2                !
 ! D115  D(56,30,39,40)         77.2756         estimate D2E/DX2                !
 ! D116  D(56,30,39,41)       -148.9017         estimate D2E/DX2                !
 ! D117  D(39,30,42,43)       -172.8471         estimate D2E/DX2                !
 ! D118  D(39,30,42,44)         68.3007         estimate D2E/DX2                !
 ! D119  D(39,30,42,45)        -51.4282         estimate D2E/DX2                !
 ! D120  D(54,30,42,43)        -55.2411         estimate D2E/DX2                !
 ! D121  D(54,30,42,44)       -174.0933         estimate D2E/DX2                !
 ! D122  D(54,30,42,45)         66.1778         estimate D2E/DX2                !
 ! D123  D(56,30,42,43)         58.2782         estimate D2E/DX2                !
 ! D124  D(56,30,42,44)        -60.5741         estimate D2E/DX2                !
 ! D125  D(56,30,42,45)        179.6971         estimate D2E/DX2                !
 ! D126  D(39,30,54,31)        -22.1903         estimate D2E/DX2                !
 ! D127  D(39,30,54,55)         95.2079         estimate D2E/DX2                !
 ! D128  D(39,30,54,57)       -153.516          estimate D2E/DX2                !
 ! D129  D(42,30,54,31)       -144.5996         estimate D2E/DX2                !
 ! D130  D(42,30,54,55)        -27.2015         estimate D2E/DX2                !
 ! D131  D(42,30,54,57)         84.0746         estimate D2E/DX2                !
 ! D132  D(56,30,54,31)         96.8            estimate D2E/DX2                !
 ! D133  D(56,30,54,55)       -145.8019         estimate D2E/DX2                !
 ! D134  D(56,30,54,57)        -34.5258         estimate D2E/DX2                !
 ! D135  D(32,31,34,35)        -67.4271         estimate D2E/DX2                !
 ! D136  D(32,31,34,36)         63.6104         estimate D2E/DX2                !
 ! D137  D(32,31,34,41)        158.7844         estimate D2E/DX2                !
 ! D138  D(33,31,34,35)         49.6148         estimate D2E/DX2                !
 ! D139  D(33,31,34,36)       -179.3476         estimate D2E/DX2                !
 ! D140  D(33,31,34,41)        -84.1737         estimate D2E/DX2                !
 ! D141  D(54,31,34,35)        170.4001         estimate D2E/DX2                !
 ! D142  D(54,31,34,36)        -58.5624         estimate D2E/DX2                !
 ! D143  D(54,31,34,41)         36.6116         estimate D2E/DX2                !
 ! D144  D(32,31,54,30)       -100.6403         estimate D2E/DX2                !
 ! D145  D(32,31,54,55)        149.2665         estimate D2E/DX2                !
 ! D146  D(32,31,54,57)         30.2919         estimate D2E/DX2                !
 ! D147  D(33,31,54,30)        144.7835         estimate D2E/DX2                !
 ! D148  D(33,31,54,55)         34.6902         estimate D2E/DX2                !
 ! D149  D(33,31,54,57)        -84.2844         estimate D2E/DX2                !
 ! D150  D(34,31,54,30)         21.5138         estimate D2E/DX2                !
 ! D151  D(34,31,54,55)        -88.5794         estimate D2E/DX2                !
 ! D152  D(34,31,54,57)        152.446          estimate D2E/DX2                !
 ! D153  D(31,34,36,37)        -32.5794         estimate D2E/DX2                !
 ! D154  D(31,34,36,38)       -160.3338         estimate D2E/DX2                !
 ! D155  D(31,34,36,39)         85.5785         estimate D2E/DX2                !
 ! D156  D(35,34,36,37)         94.0075         estimate D2E/DX2                !
 ! D157  D(35,34,36,38)        -33.7469         estimate D2E/DX2                !
 ! D158  D(35,34,36,39)       -147.8347         estimate D2E/DX2                !
 ! D159  D(41,34,36,37)       -145.7616         estimate D2E/DX2                !
 ! D160  D(41,34,36,38)         86.484          estimate D2E/DX2                !
 ! D161  D(41,34,36,39)        -27.6037         estimate D2E/DX2                !
 ! D162  D(31,34,41,39)        -81.0972         estimate D2E/DX2                !
 ! D163  D(31,34,41,46)        169.6632         estimate D2E/DX2                !
 ! D164  D(31,34,41,50)         44.7607         estimate D2E/DX2                !
 ! D165  D(35,34,41,39)        148.4114         estimate D2E/DX2                !
 ! D166  D(35,34,41,46)         39.1718         estimate D2E/DX2                !
 ! D167  D(35,34,41,50)        -85.7307         estimate D2E/DX2                !
 ! D168  D(36,34,41,39)         27.1746         estimate D2E/DX2                !
 ! D169  D(36,34,41,46)        -82.065          estimate D2E/DX2                !
 ! D170  D(36,34,41,50)        153.0325         estimate D2E/DX2                !
 ! D171  D(34,36,39,30)        -90.6824         estimate D2E/DX2                !
 ! D172  D(34,36,39,40)        146.1497         estimate D2E/DX2                !
 ! D173  D(34,36,39,41)         27.4389         estimate D2E/DX2                !
 ! D174  D(37,36,39,30)         28.1584         estimate D2E/DX2                !
 ! D175  D(37,36,39,40)        -95.0095         estimate D2E/DX2                !
 ! D176  D(37,36,39,41)        146.2797         estimate D2E/DX2                !
 ! D177  D(38,36,39,30)        154.8779         estimate D2E/DX2                !
 ! D178  D(38,36,39,40)         31.71           estimate D2E/DX2                !
 ! D179  D(38,36,39,41)        -87.0008         estimate D2E/DX2                !
 ! D180  D(30,39,41,34)         82.3171         estimate D2E/DX2                !
 ! D181  D(30,39,41,46)       -166.5373         estimate D2E/DX2                !
 ! D182  D(30,39,41,50)        -40.7882         estimate D2E/DX2                !
 ! D183  D(36,39,41,34)        -27.1722         estimate D2E/DX2                !
 ! D184  D(36,39,41,46)         83.9733         estimate D2E/DX2                !
 ! D185  D(36,39,41,50)       -150.2776         estimate D2E/DX2                !
 ! D186  D(40,39,41,34)       -147.6827         estimate D2E/DX2                !
 ! D187  D(40,39,41,46)        -36.5372         estimate D2E/DX2                !
 ! D188  D(40,39,41,50)         89.2119         estimate D2E/DX2                !
 ! D189  D(34,41,46,47)         49.3227         estimate D2E/DX2                !
 ! D190  D(34,41,46,48)        -71.5681         estimate D2E/DX2                !
 ! D191  D(34,41,46,49)        169.8496         estimate D2E/DX2                !
 ! D192  D(39,41,46,47)        -42.9509         estimate D2E/DX2                !
 ! D193  D(39,41,46,48)       -163.8416         estimate D2E/DX2                !
 ! D194  D(39,41,46,49)         77.576          estimate D2E/DX2                !
 ! D195  D(50,41,46,47)       -178.1096         estimate D2E/DX2                !
 ! D196  D(50,41,46,48)         60.9997         estimate D2E/DX2                !
 ! D197  D(50,41,46,49)        -57.5827         estimate D2E/DX2                !
 ! D198  D(34,41,50,51)        -46.1733         estimate D2E/DX2                !
 ! D199  D(34,41,50,52)       -168.2637         estimate D2E/DX2                !
 ! D200  D(34,41,50,53)         74.0475         estimate D2E/DX2                !
 ! D201  D(39,41,50,51)         58.8302         estimate D2E/DX2                !
 ! D202  D(39,41,50,52)        -63.2602         estimate D2E/DX2                !
 ! D203  D(39,41,50,53)        179.051          estimate D2E/DX2                !
 ! D204  D(46,41,50,51)       -173.7374         estimate D2E/DX2                !
 ! D205  D(46,41,50,52)         64.1722         estimate D2E/DX2                !
 ! D206  D(46,41,50,53)        -53.5166         estimate D2E/DX2                !
 ! D207  D(30,54,57,58)         72.7194         estimate D2E/DX2                !
 ! D208  D(31,54,57,58)        -57.1963         estimate D2E/DX2                !
 ! D209  D(55,54,57,58)       -179.5063         estimate D2E/DX2                !
 ! D210  D(54,57,58,28)        -41.363          estimate D2E/DX2                !
 --------------------------------------------------------------------------------
 Trust Radius=3.00D-01 FncErr=1.00D-07 GrdErr=1.00D-07 EigMax=2.50D+02 EigMin=1.00D-04
 Number of steps in this run=    348 maximum allowed number of steps=    348.
 GradGradGradGradGradGradGradGradGradGradGradGradGradGradGradGradGradGrad

 Stoichiometry    C20H34O4(3)
 Framework group  C1[X(C20H34O4)]
 Deg. of freedom   168
 Full point group                 C1      NOp   1
 Largest Abelian subgroup         C1      NOp   1
 Largest concise Abelian subgroup C1      NOp   1
                         Standard orientation:                         
 ---------------------------------------------------------------------
 Center     Atomic      Atomic             Coordinates (Angstroms)
 Number     Number       Type             X           Y           Z
 ---------------------------------------------------------------------
      1          6           0        2.555790    1.290229   -0.208521
      2          6           0        2.196170   -1.069021    0.879499
      3          1           0        1.248160   -1.542711    0.601249
      4          1           0        2.472270   -1.459451    1.866479
      5          6           0        3.249080   -1.449651   -0.167441
      6          1           0        3.457219   -2.525791   -0.143161
      7          6           0        2.837740   -0.810451   -1.511551
      8          1           0        1.764650   -0.719591   -1.705001
      9          1           0        3.311170   -1.268491   -2.381311
     10          6           0        3.579860    0.459419   -1.016341
     11          1           0        4.079780    1.099459   -1.751681
     12          6           0        4.475270   -0.486181   -0.143891
     13          6           0        3.154200    2.627099    0.294009
     14          1           0        2.401770    3.184259    0.859479
     15          1           0        3.490610    3.229869   -0.553341
     16          1           0        4.005870    2.416759    0.945689
     17          6           0        5.645430   -1.019161   -0.983211
     18          1           0        5.348200   -1.354881   -1.980031
     19          1           0        6.117060   -1.869031   -0.474881
     20          1           0        6.407550   -0.240471   -1.110011
     21          6           0        5.056240   -0.053121    1.202649
     22          1           0        4.316840    0.305309    1.920359
     23          1           0        5.802810    0.739199    1.066909
     24          1           0        5.566260   -0.905281    1.668639
     25          6           0        1.956660    0.463569    0.990729
     26          1           0        2.412960    0.829209    1.913119
     27          8           0        1.571310    1.675389   -1.086781
     28          8           0        0.583790    0.782729    1.140259
     29          1           0        0.192490    0.754429    0.244779
     30          6           0       -2.151430   -0.951680   -0.482451
     31          6           0       -2.909910    0.511740    1.651979
     32          1           0       -2.097010    1.162940    1.995399
     33          1           0       -3.541990    0.306390    2.526139
     34          6           0       -3.701890    1.248240    0.565109
     35          1           0       -4.233940    2.108550    0.988329
     36          6           0       -2.752530    1.483240   -0.628531
     37          1           0       -1.696370    1.645270   -0.404861
     38          1           0       -3.081660    2.272670   -1.305021
     39          6           0       -3.151160    0.066930   -1.095431
     40          1           0       -3.211870   -0.127650   -2.174061
     41          6           0       -4.514920    0.279940   -0.348981
     42          6           0       -2.437651   -2.413120   -0.848171
     43          1           0       -1.774471   -3.072980   -0.280951
     44          1           0       -2.245421   -2.560180   -1.916261
     45          1           0       -3.478401   -2.685180   -0.645801
     46          6           0       -5.491570    1.044910   -1.258041
     47          1           0       -5.032050    1.879560   -1.792741
     48          1           0       -6.323160    1.447570   -0.666871
     49          1           0       -5.914820    0.366930   -2.009401
     50          6           0       -5.324390   -0.864640    0.266459
     51          1           0       -4.801970   -1.446210    1.025649
     52          1           0       -5.656940   -1.560510   -0.513621
     53          1           0       -6.224850   -0.457810    0.743079
     54          6           0       -2.311050   -0.840810    1.224889
     55          1           0       -3.015740   -1.653250    1.392189
     56          8           0       -0.892950   -0.618890   -0.718991
     57          8           0       -1.178030   -1.201920    1.909139
     58          1           0       -0.497560   -0.502231    1.805869
 ---------------------------------------------------------------------
 Rotational constants (GHZ):           0.5673883           0.1190802           0.1153003
 Standard basis: 6-31++G(d,p) (6D, 7F)
 There are   660 symmetry adapted cartesian basis functions of A   symmetry.
 There are   660 symmetry adapted basis functions of A   symmetry.
   660 basis functions,  1040 primitive gaussians,   660 cartesian basis functions
    94 alpha electrons       92 beta electrons
       nuclear repulsion energy      2366.8337891648 Hartrees.
 NAtoms=   58 NActive=   58 NUniq=   58 SFac= 1.00D+00 NAtFMM=   60 NAOKFM=F Big=F
 Integral buffers will be    131072 words long.
 Raffenetti 2 integral format.
 Two-electron integral symmetry is turned on.
 Nuclear repulsion after empirical dispersion term =     2366.7730049241 Hartrees.
 One-electron integrals computed using PRISM.
 NBasis=   660 RedAO= T EigKep=  1.46D-06  NBF=   660
 NBsUse=   659 1.00D-06 EigRej=  8.87D-07 NBFU=   659
 ExpMin= 3.60D-02 ExpMax= 5.48D+03 ExpMxC= 8.25D+02 IAcc=3 IRadAn=         7 AccDes= 0.00D+00
 Harris functional with IExCor= 4639 and IRadAn=       7 diagonalized for initial guess.
 HarFok:  IExCor= 4639 AccDes= 0.00D+00 IRadAn=         7 IDoV= 1 UseB2=F ITyADJ=14
 ICtDFT=  3500011 ScaDFX=  1.000000  1.000000  1.000000  1.000000
 FoFCou: FMM=F IPFlag=           0 FMFlag=      100000 FMFlg1=           0
         NFxFlg=           0 DoJE=T BraDBF=F KetDBF=T FulRan=T
         wScrn=  0.000000 ICntrl=       500 IOpCl=  0 I1Cent=   200000004 NGrid=           0
         NMat0=    1 NMatS0=      1 NMatT0=    0 NMatD0=    1 NMtDS0=    0 NMtDT0=    0
 Petite list used in FoFCou.
 Initial guess <Sx>= 0.0000 <Sy>= 0.0000 <Sz>= 1.0000 <S**2>= 2.0000 S= 1.0000
 Requested convergence on RMS density matrix=1.00D-08 within 128 cycles.
 Requested convergence on MAX density matrix=1.00D-06.
 Requested convergence on             energy=1.00D-06.
 No special actions if energy rises.
 Restarting incremental Fock formation.
 SCF Done:  E(UwB97XD) =  -1083.09052755     A.U. after   30 cycles
            NFock= 30  Conv=0.20D-08     -V/T= 2.0093
 <Sx>= 0.0000 <Sy>= 0.0000 <Sz>= 1.0000 <S**2>= 2.0114 S= 1.0038
 <L.S>=  0.00000000000    
 Annihilation of the first spin contaminant:
 S**2 before annihilation     2.0114,   after     2.0001

 **********************************************************************

            Population analysis using the SCF Density.

 **********************************************************************

 Orbital symmetries:
 Alpha Orbitals:
       Occupied  (A) (A) (A) (A) (A) (A) (A) (A) (A) (A) (A) (A)
                 (A) (A) (A) (A) (A) (A) (A) (A) (A) (A) (A) (A)
                 (A) (A) (A) (A) (A) (A) (A) (A) (A) (A) (A) (A)
                 (A) (A) (A) (A) (A) (A) (A) (A) (A) (A) (A) (A)
                 (A) (A) (A) (A) (A) (A) (A) (A) (A) (A) (A) (A)
                 (A) (A) (A) (A) (A) (A) (A) (A) (A) (A) (A) (A)
                 (A) (A) (A) (A) (A) (A) (A) (A) (A) (A) (A) (A)
                 (A) (A) (A) (A) (A) (A) (A) (A) (A) (A)
       Virtual   (A) (A) (A) (A) (A) (A) (A) (A) (A) (A) (A) (A)
                 (A) (A) (A) (A) (A) (A) (A) (A) (A) (A) (A) (A)
                 (A) (A) (A) (A) (A) (A) (A) (A) (A) (A) (A) (A)
                 (A) (A) (A) (A) (A) (A) (A) (A) (A) (A) (A) (A)
                 (A) (A) (A) (A) (A) (A) (A) (A) (A) (A) (A) (A)
                 (A) (A) (A) (A) (A) (A) (A) (A) (A) (A) (A) (A)
                 (A) (A) (A) (A) (A) (A) (A) (A) (A) (A) (A) (A)
                 (A) (A) (A) (A) (A) (A) (A) (A) (A) (A) (A) (A)
                 (A) (A) (A) (A) (A) (A) (A) (A) (A) (A) (A) (A)
                 (A) (A) (A) (A) (A) (A) (A) (A) (A) (A) (A) (A)
                 (A) (A) (A) (A) (A) (A) (A) (A) (A) (A) (A) (A)
                 (A) (A) (A) (A) (A) (A) (A) (A) (A) (A) (A) (A)
                 (A) (A) (A) (A) (A) (A) (A) (A) (A) (A) (A) (A)
                 (A) (A) (A) (A) (A) (A) (A) (A) (A) (A) (A) (A)
                 (A) (A) (A) (A) (A) (A) (A) (A) (A) (A) (A) (A)
                 (A) (A) (A) (A) (A) (A) (A) (A) (A) (A) (A) (A)
                 (A) (A) (A) (A) (A) (A) (A) (A) (A) (A) (A) (A)
                 (A) (A) (A) (A) (A) (A) (A) (A) (A) (A) (A) (A)
                 (A) (A) (A) (A) (A) (A) (A) (A) (A) (A) (A) (A)
                 (A) (A) (A) (A) (A) (A) (A) (A) (A) (A) (A) (A)
                 (A) (A) (A) (A) (A) (A) (A) (A) (A) (A) (A) (A)
                 (A) (A) (A) (A) (A) (A) (A) (A) (A) (A) (A) (A)
                 (A) (A) (A) (A) (A) (A) (A) (A) (A) (A) (A) (A)
                 (A) (A) (A) (A) (A) (A) (A) (A) (A) (A) (A) (A)
                 (A) (A) (A) (A) (A) (A) (A) (A) (A) (A) (A) (A)
                 (A) (A) (A) (A) (A) (A) (A) (A) (A) (A) (A) (A)
                 (A) (A) (A) (A) (A) (A) (A) (A) (A) (A) (A) (A)
                 (A) (A) (A) (A) (A) (A) (A) (A) (A) (A) (A) (A)
                 (A) (A) (A) (A) (A) (A) (A) (A) (A) (A) (A) (A)
                 (A) (A) (A) (A) (A) (A) (A) (A) (A) (A) (A) (A)
                 (A) (A) (A) (A) (A) (A) (A) (A) (A) (A) (A) (A)
                 (A) (A) (A) (A) (A) (A) (A) (A) (A) (A) (A) (A)
                 (A) (A) (A) (A) (A) (A) (A) (A) (A) (A) (A) (A)
                 (A) (A) (A) (A) (A) (A) (A) (A) (A) (A) (A) (A)
                 (A) (A) (A) (A) (A) (A) (A) (A) (A) (A) (A) (A)
                 (A) (A) (A) (A) (A) (A) (A) (A) (A) (A) (A) (A)
                 (A) (A) (A) (A) (A) (A) (A) (A) (A) (A) (A) (A)
                 (A) (A) (A) (A) (A) (A) (A) (A) (A) (A) (A) (A)
                 (A) (A) (A) (A) (A) (A) (A) (A) (A) (A) (A) (A)
                 (A) (A) (A) (A) (A) (A) (A) (A) (A) (A) (A) (A)
                 (A) (A) (A) (A) (A) (A) (A) (A) (A) (A) (A) (A)
                 (A) (A) (A) (A) (A) (A) (A) (A) (A) (A) (A) (A)
                 (A) (A) (A) (A) (A) (A) (A) (A) (A) (A) (A) (A)
                 (A) (A) (A) (A) (A) (A) (A) (A) (A) (A) (A) (A)
                 (A) (A) (A) (A) (A) (A) (A) (A) (A) (A) (A) (A)
                 (A) (A) (A) (A) (A) (A) (A) (A) (A) (A) (A) (A)
                 (A) (A) (A) (A) (A) (A) (A) (A) (A) (A) (A) (A)
                 (A)
 Beta  Orbitals:
       Occupied  (A) (A) (A) (A) (A) (A) (A) (A) (A) (A) (A) (A)
                 (A) (A) (A) (A) (A) (A) (A) (A) (A) (A) (A) (A)
                 (A) (A) (A) (A) (A) (A) (A) (A) (A) (A) (A) (A)
                 (A) (A) (A) (A) (A) (A) (A) (A) (A) (A) (A) (A)
                 (A) (A) (A) (A) (A) (A) (A) (A) (A) (A) (A) (A)
                 (A) (A) (A) (A) (A) (A) (A) (A) (A) (A) (A) (A)
                 (A) (A) (A) (A) (A) (A) (A) (A) (A) (A) (A) (A)
                 (A) (A) (A) (A) (A) (A) (A) (A)
       Virtual   (A) (A) (A) (A) (A) (A) (A) (A) (A) (A) (A) (A)
                 (A) (A) (A) (A) (A) (A) (A) (A) (A) (A) (A) (A)
                 (A) (A) (A) (A) (A) (A) (A) (A) (A) (A) (A) (A)
                 (A) (A) (A) (A) (A) (A) (A) (A) (A) (A) (A) (A)
                 (A) (A) (A) (A) (A) (A) (A) (A) (A) (A) (A) (A)
                 (A) (A) (A) (A) (A) (A) (A) (A) (A) (A) (A) (A)
                 (A) (A) (A) (A) (A) (A) (A) (A) (A) (A) (A) (A)
                 (A) (A) (A) (A) (A) (A) (A) (A) (A) (A) (A) (A)
                 (A) (A) (A) (A) (A) (A) (A) (A) (A) (A) (A) (A)
                 (A) (A) (A) (A) (A) (A) (A) (A) (A) (A) (A) (A)
                 (A) (A) (A) (A) (A) (A) (A) (A) (A) (A) (A) (A)
                 (A) (A) (A) (A) (A) (A) (A) (A) (A) (A) (A) (A)
                 (A) (A) (A) (A) (A) (A) (A) (A) (A) (A) (A) (A)
                 (A) (A) (A) (A) (A) (A) (A) (A) (A) (A) (A) (A)
                 (A) (A) (A) (A) (A) (A) (A) (A) (A) (A) (A) (A)
                 (A) (A) (A) (A) (A) (A) (A) (A) (A) (A) (A) (A)
                 (A) (A) (A) (A) (A) (A) (A) (A) (A) (A) (A) (A)
                 (A) (A) (A) (A) (A) (A) (A) (A) (A) (A) (A) (A)
                 (A) (A) (A) (A) (A) (A) (A) (A) (A) (A) (A) (A)
                 (A) (A) (A) (A) (A) (A) (A) (A) (A) (A) (A) (A)
                 (A) (A) (A) (A) (A) (A) (A) (A) (A) (A) (A) (A)
                 (A) (A) (A) (A) (A) (A) (A) (A) (A) (A) (A) (A)
                 (A) (A) (A) (A) (A) (A) (A) (A) (A) (A) (A) (A)
                 (A) (A) (A) (A) (A) (A) (A) (A) (A) (A) (A) (A)
                 (A) (A) (A) (A) (A) (A) (A) (A) (A) (A) (A) (A)
                 (A) (A) (A) (A) (A) (A) (A) (A) (A) (A) (A) (A)
                 (A) (A) (A) (A) (A) (A) (A) (A) (A) (A) (A) (A)
                 (A) (A) (A) (A) (A) (A) (A) (A) (A) (A) (A) (A)
                 (A) (A) (A) (A) (A) (A) (A) (A) (A) (A) (A) (A)
                 (A) (A) (A) (A) (A) (A) (A) (A) (A) (A) (A) (A)
                 (A) (A) (A) (A) (A) (A) (A) (A) (A) (A) (A) (A)
                 (A) (A) (A) (A) (A) (A) (A) (A) (A) (A) (A) (A)
                 (A) (A) (A) (A) (A) (A) (A) (A) (A) (A) (A) (A)
                 (A) (A) (A) (A) (A) (A) (A) (A) (A) (A) (A) (A)
                 (A) (A) (A) (A) (A) (A) (A) (A) (A) (A) (A) (A)
                 (A) (A) (A) (A) (A) (A) (A) (A) (A) (A) (A) (A)
                 (A) (A) (A) (A) (A) (A) (A) (A) (A) (A) (A) (A)
                 (A) (A) (A) (A) (A) (A) (A) (A) (A) (A) (A) (A)
                 (A) (A) (A) (A) (A) (A) (A) (A) (A) (A) (A) (A)
                 (A) (A) (A) (A) (A) (A) (A) (A) (A) (A) (A) (A)
                 (A) (A) (A) (A) (A) (A) (A) (A) (A) (A) (A) (A)
                 (A) (A) (A) (A) (A) (A) (A) (A) (A) (A) (A) (A)
                 (A) (A) (A) (A) (A) (A) (A) (A) (A) (A) (A) (A)
                 (A) (A) (A) (A) (A) (A) (A) (A) (A) (A) (A) (A)
                 (A) (A) (A) (A) (A) (A) (A) (A) (A) (A) (A) (A)
                 (A) (A) (A) (A) (A) (A) (A) (A) (A) (A) (A) (A)
                 (A) (A) (A) (A) (A) (A) (A) (A) (A) (A) (A) (A)
                 (A) (A) (A)
 The electronic state is 3-A.
 Alpha  occ. eigenvalues --  -19.32246 -19.28464 -19.28211 -19.27636 -10.37663
 Alpha  occ. eigenvalues --  -10.36462 -10.36352 -10.35100 -10.31688 -10.31592
 Alpha  occ. eigenvalues --  -10.31053 -10.30692 -10.30407 -10.30362 -10.30140
 Alpha  occ. eigenvalues --  -10.30091 -10.29241 -10.29088 -10.29088 -10.28990
 Alpha  occ. eigenvalues --  -10.28902 -10.28874 -10.28757 -10.28655  -1.15693
 Alpha  occ. eigenvalues --   -1.14636  -1.11905  -1.11873  -0.98139  -0.97874
 Alpha  occ. eigenvalues --   -0.87032  -0.86727  -0.85532  -0.84788  -0.83881
 Alpha  occ. eigenvalues --   -0.83624  -0.78363  -0.78057  -0.77426  -0.76714
 Alpha  occ. eigenvalues --   -0.71773  -0.71456  -0.70189  -0.69850  -0.67032
 Alpha  occ. eigenvalues --   -0.65962  -0.62254  -0.61675  -0.58716  -0.58345
 Alpha  occ. eigenvalues --   -0.57669  -0.56913  -0.55995  -0.55927  -0.55503
 Alpha  occ. eigenvalues --   -0.55195  -0.54066  -0.53914  -0.52365  -0.52135
 Alpha  occ. eigenvalues --   -0.51772  -0.50756  -0.50397  -0.50312  -0.49905
 Alpha  occ. eigenvalues --   -0.49692  -0.47805  -0.47720  -0.46961  -0.46779
 Alpha  occ. eigenvalues --   -0.46637  -0.46324  -0.46165  -0.45851  -0.45525
 Alpha  occ. eigenvalues --   -0.45225  -0.44546  -0.44123  -0.43266  -0.42328
 Alpha  occ. eigenvalues --   -0.41575  -0.40889  -0.40751  -0.39515  -0.39439
 Alpha  occ. eigenvalues --   -0.38274  -0.37922  -0.37570  -0.37531  -0.36947
 Alpha  occ. eigenvalues --   -0.35505  -0.34685  -0.33694  -0.31919
 Alpha virt. eigenvalues --    0.03991   0.04257   0.04908   0.05327   0.05687
 Alpha virt. eigenvalues --    0.05776   0.05922   0.06996   0.07131   0.07254
 Alpha virt. eigenvalues --    0.07381   0.07752   0.07900   0.08020   0.08917
 Alpha virt. eigenvalues --    0.09058   0.09465   0.10060   0.10372   0.10435
 Alpha virt. eigenvalues --    0.10660   0.11142   0.11428   0.11475   0.11749
 Alpha virt. eigenvalues --    0.12029   0.12279   0.13004   0.13595   0.13963
 Alpha virt. eigenvalues --    0.14057   0.14314   0.14700   0.14821   0.15362
 Alpha virt. eigenvalues --    0.15944   0.16121   0.16292   0.16565   0.16635
 Alpha virt. eigenvalues --    0.16773   0.16900   0.17056   0.17369   0.17675
 Alpha virt. eigenvalues --    0.17794   0.18179   0.18320   0.18652   0.18686
 Alpha virt. eigenvalues --    0.18959   0.19264   0.19402   0.19789   0.19859
 Alpha virt. eigenvalues --    0.20152   0.20298   0.20395   0.20567   0.20964
 Alpha virt. eigenvalues --    0.21140   0.21236   0.21434   0.21741   0.21827
 Alpha virt. eigenvalues --    0.21877   0.22206   0.22415   0.22458   0.22627
 Alpha virt. eigenvalues --    0.22795   0.23134   0.23238   0.23601   0.23638
 Alpha virt. eigenvalues --    0.23867   0.24105   0.24273   0.24359   0.24749
 Alpha virt. eigenvalues --    0.24820   0.24972   0.25238   0.25292   0.25579
 Alpha virt. eigenvalues --    0.25771   0.25912   0.26143   0.26252   0.26875
 Alpha virt. eigenvalues --    0.27110   0.27331   0.27567   0.27780   0.28298
 Alpha virt. eigenvalues --    0.28491   0.28544   0.28615   0.28834   0.29115
 Alpha virt. eigenvalues --    0.29281   0.29440   0.29807   0.29935   0.30321
 Alpha virt. eigenvalues --    0.30477   0.31054   0.31092   0.31264   0.31799
 Alpha virt. eigenvalues --    0.31868   0.32246   0.32714   0.33118   0.33344
 Alpha virt. eigenvalues --    0.33503   0.33606   0.34232   0.34578   0.34909
 Alpha virt. eigenvalues --    0.35417   0.35558   0.35908   0.36163   0.36720
 Alpha virt. eigenvalues --    0.36767   0.37243   0.37462   0.37906   0.37935
 Alpha virt. eigenvalues --    0.38282   0.38485   0.39124   0.39588   0.39601
 Alpha virt. eigenvalues --    0.40119   0.40616   0.41265   0.41588   0.42018
 Alpha virt. eigenvalues --    0.42139   0.42716   0.42789   0.43097   0.43316
 Alpha virt. eigenvalues --    0.43689   0.44046   0.44154   0.44497   0.44675
 Alpha virt. eigenvalues --    0.45415   0.45501   0.46224   0.46351   0.46725
 Alpha virt. eigenvalues --    0.47414   0.47522   0.47872   0.48097   0.48633
 Alpha virt. eigenvalues --    0.48868   0.49361   0.49564   0.50030   0.50251
 Alpha virt. eigenvalues --    0.50475   0.51124   0.51566   0.51740   0.52563
 Alpha virt. eigenvalues --    0.52892   0.53090   0.53414   0.54287   0.54830
 Alpha virt. eigenvalues --    0.55135   0.55393   0.55700   0.56643   0.57015
 Alpha virt. eigenvalues --    0.57760   0.58598   0.59249   0.59775   0.61606
 Alpha virt. eigenvalues --    0.62471   0.62951   0.65483   0.67537   0.76469
 Alpha virt. eigenvalues --    0.76687   0.77231   0.77608   0.78944   0.80295
 Alpha virt. eigenvalues --    0.81295   0.81404   0.82048   0.82693   0.83003
 Alpha virt. eigenvalues --    0.83700   0.83742   0.83994   0.84521   0.84709
 Alpha virt. eigenvalues --    0.85289   0.86104   0.86497   0.86853   0.87165
 Alpha virt. eigenvalues --    0.87538   0.88520   0.89024   0.89531   0.89968
 Alpha virt. eigenvalues --    0.91162   0.91601   0.92121   0.92683   0.93753
 Alpha virt. eigenvalues --    0.94711   0.95836   0.96561   0.96639   0.97346
 Alpha virt. eigenvalues --    0.98069   0.98385   0.98563   0.99654   1.00673
 Alpha virt. eigenvalues --    1.01186   1.02746   1.02818   1.03269   1.04107
 Alpha virt. eigenvalues --    1.04389   1.05068   1.05697   1.06087   1.07436
 Alpha virt. eigenvalues --    1.08092   1.08811   1.10793   1.11051   1.11509
 Alpha virt. eigenvalues --    1.12605   1.13611   1.14697   1.15061   1.15371
 Alpha virt. eigenvalues --    1.15945   1.16336   1.16772   1.17058   1.17561
 Alpha virt. eigenvalues --    1.17913   1.18491   1.19225   1.19380   1.19924
 Alpha virt. eigenvalues --    1.20275   1.20505   1.21443   1.21607   1.22006
 Alpha virt. eigenvalues --    1.22823   1.23687   1.24195   1.24516   1.24781
 Alpha virt. eigenvalues --    1.27132   1.27252   1.28390   1.29010   1.29460
 Alpha virt. eigenvalues --    1.30260   1.30431   1.31247   1.32103   1.33747
 Alpha virt. eigenvalues --    1.34173   1.35120   1.36207   1.37598   1.39040
 Alpha virt. eigenvalues --    1.39532   1.40366   1.41337   1.42939   1.43344
 Alpha virt. eigenvalues --    1.44617   1.45743   1.46013   1.46437   1.48035
 Alpha virt. eigenvalues --    1.48590   1.49001   1.49843   1.51387   1.52982
 Alpha virt. eigenvalues --    1.53591   1.54291   1.55195   1.56540   1.57884
 Alpha virt. eigenvalues --    1.59546   1.60301   1.61586   1.62651   1.63428
 Alpha virt. eigenvalues --    1.64563   1.65851   1.66315   1.66653   1.67293
 Alpha virt. eigenvalues --    1.68449   1.69027   1.69573   1.70697   1.71378
 Alpha virt. eigenvalues --    1.73785   1.74650   1.76002   1.76691   1.77156
 Alpha virt. eigenvalues --    1.77513   1.78234   1.79155   1.80307   1.81438
 Alpha virt. eigenvalues --    1.81759   1.82630   1.84047   1.85156   1.86422
 Alpha virt. eigenvalues --    1.86670   1.87660   1.88634   1.89775   1.90969
 Alpha virt. eigenvalues --    1.91462   1.92109   1.93528   1.95397   1.96062
 Alpha virt. eigenvalues --    1.96243   1.97474   1.98055   1.98748   1.99291
 Alpha virt. eigenvalues --    1.99908   2.00645   2.00770   2.02160   2.02216
 Alpha virt. eigenvalues --    2.03047   2.03815   2.04399   2.05242   2.06341
 Alpha virt. eigenvalues --    2.07757   2.08888   2.09483   2.10041   2.10691
 Alpha virt. eigenvalues --    2.11528   2.11878   2.12880   2.13734   2.13829
 Alpha virt. eigenvalues --    2.14168   2.14339   2.14494   2.14860   2.15784
 Alpha virt. eigenvalues --    2.15919   2.16755   2.17187   2.17908   2.19130
 Alpha virt. eigenvalues --    2.20206   2.21124   2.21204   2.22196   2.22504
 Alpha virt. eigenvalues --    2.22747   2.22863   2.23184   2.24404   2.24820
 Alpha virt. eigenvalues --    2.25048   2.25582   2.26406   2.26455   2.27058
 Alpha virt. eigenvalues --    2.27847   2.28470   2.29116   2.29277   2.30024
 Alpha virt. eigenvalues --    2.30746   2.31838   2.32287   2.35634   2.36586
 Alpha virt. eigenvalues --    2.36652   2.37470   2.38056   2.38508   2.40120
 Alpha virt. eigenvalues --    2.40818   2.42121   2.43878   2.44158   2.45242
 Alpha virt. eigenvalues --    2.45865   2.46538   2.47847   2.48627   2.50204
 Alpha virt. eigenvalues --    2.50863   2.53493   2.54040   2.54239   2.55161
 Alpha virt. eigenvalues --    2.55739   2.56830   2.57816   2.58159   2.58411
 Alpha virt. eigenvalues --    2.59460   2.60162   2.60726   2.61319   2.61714
 Alpha virt. eigenvalues --    2.62397   2.62920   2.64374   2.65448   2.67364
 Alpha virt. eigenvalues --    2.68018   2.69462   2.70269   2.70404   2.71004
 Alpha virt. eigenvalues --    2.72242   2.73231   2.74189   2.75295   2.76141
 Alpha virt. eigenvalues --    2.76575   2.76803   2.78309   2.79138   2.79619
 Alpha virt. eigenvalues --    2.80132   2.80567   2.80786   2.81387   2.81765
 Alpha virt. eigenvalues --    2.82960   2.83227   2.83704   2.84615   2.85603
 Alpha virt. eigenvalues --    2.86128   2.86376   2.87580   2.88751   2.89044
 Alpha virt. eigenvalues --    2.89537   2.90279   2.91597   2.92607   2.93239
 Alpha virt. eigenvalues --    2.93650   2.94743   2.94836   2.95207   2.96290
 Alpha virt. eigenvalues --    2.96924   2.97202   2.97643   2.97812   2.99439
 Alpha virt. eigenvalues --    3.00097   3.00730   3.01875   3.02771   3.03012
 Alpha virt. eigenvalues --    3.03470   3.04180   3.05272   3.07636   3.08894
 Alpha virt. eigenvalues --    3.09824   3.10936   3.13344   3.14534   3.15751
 Alpha virt. eigenvalues --    3.16832   3.17543   3.18455   3.23369   3.26459
 Alpha virt. eigenvalues --    3.32323   3.34324   3.38267   3.38622   3.39721
 Alpha virt. eigenvalues --    3.40752   3.40807   3.41455   3.46091   3.46914
 Alpha virt. eigenvalues --    3.48852   3.49656   3.54002   3.54359   3.56534
 Alpha virt. eigenvalues --    3.56654   3.56795   3.56939   3.57744   3.58135
 Alpha virt. eigenvalues --    3.58260   3.58769   3.59215   3.60448   3.60588
 Alpha virt. eigenvalues --    3.60761   3.61525   3.61862   3.66242   3.66948
 Alpha virt. eigenvalues --    3.67398   3.69143   3.70818   3.71775   3.83914
 Alpha virt. eigenvalues --    3.87359   4.48705   4.51601   4.54388   4.58313
 Alpha virt. eigenvalues --    4.63142   4.66849   4.68330   4.70657   4.72235
 Alpha virt. eigenvalues --    4.72919   4.76327   4.77448   4.80451   4.81092
 Alpha virt. eigenvalues --    4.86933   4.88520   4.89712   4.91244   4.99802
 Alpha virt. eigenvalues --    5.01924   5.07481   5.13008   5.16453   5.20417
  Beta  occ. eigenvalues --  -19.30255 -19.28171 -19.27561 -19.26939 -10.37294
  Beta  occ. eigenvalues --  -10.36508 -10.36366 -10.35100 -10.31677 -10.31598
  Beta  occ. eigenvalues --  -10.30962 -10.30519 -10.30402 -10.30308 -10.30128
  Beta  occ. eigenvalues --  -10.30090 -10.29240 -10.29087 -10.29083 -10.28981
  Beta  occ. eigenvalues --  -10.28900 -10.28872 -10.28713 -10.28657  -1.14545
  Beta  occ. eigenvalues --   -1.13286  -1.08840  -1.08410  -0.97803  -0.97657
  Beta  occ. eigenvalues --   -0.86535  -0.86401  -0.84900  -0.84140  -0.83550
  Beta  occ. eigenvalues --   -0.83370  -0.78278  -0.78031  -0.77085  -0.76266
  Beta  occ. eigenvalues --   -0.71528  -0.71274  -0.70072  -0.69685  -0.66294
  Beta  occ. eigenvalues --   -0.64900  -0.61716  -0.61312  -0.58055  -0.57848
  Beta  occ. eigenvalues --   -0.57055  -0.56612  -0.55655  -0.55309  -0.54676
  Beta  occ. eigenvalues --   -0.54531  -0.53612  -0.53313  -0.52095  -0.51310
  Beta  occ. eigenvalues --   -0.50489  -0.50184  -0.49979  -0.49605  -0.49415
  Beta  occ. eigenvalues --   -0.48737  -0.47585  -0.47327  -0.46711  -0.46509
  Beta  occ. eigenvalues --   -0.46347  -0.46178  -0.45797  -0.45312  -0.45210
  Beta  occ. eigenvalues --   -0.44830  -0.44160  -0.43925  -0.42152  -0.40742
  Beta  occ. eigenvalues --   -0.40372  -0.39801  -0.39320  -0.39065  -0.37784
  Beta  occ. eigenvalues --   -0.37481  -0.37354  -0.37094  -0.35274  -0.34590
  Beta  occ. eigenvalues --   -0.33975  -0.32324
  Beta virt. eigenvalues --   -0.06750  -0.06243   0.04037   0.04289   0.04987
  Beta virt. eigenvalues --    0.05383   0.05760   0.05814   0.05956   0.07067
  Beta virt. eigenvalues --    0.07174   0.07302   0.07444   0.07803   0.07956
  Beta virt. eigenvalues --    0.08082   0.08976   0.09085   0.09511   0.10102
  Beta virt. eigenvalues --    0.10447   0.10488   0.10699   0.11197   0.11496
  Beta virt. eigenvalues --    0.11532   0.11807   0.12128   0.12327   0.13046
  Beta virt. eigenvalues --    0.13667   0.14012   0.14089   0.14405   0.14758
  Beta virt. eigenvalues --    0.14916   0.15409   0.16018   0.16252   0.16334
  Beta virt. eigenvalues --    0.16662   0.16693   0.16824   0.17012   0.17129
  Beta virt. eigenvalues --    0.17436   0.17725   0.17843   0.18282   0.18408
  Beta virt. eigenvalues --    0.18690   0.18732   0.19043   0.19332   0.19448
  Beta virt. eigenvalues --    0.19841   0.20043   0.20250   0.20349   0.20512
  Beta virt. eigenvalues --    0.20661   0.21053   0.21199   0.21330   0.21523
  Beta virt. eigenvalues --    0.21835   0.21908   0.22039   0.22364   0.22462
  Beta virt. eigenvalues --    0.22559   0.22677   0.22943   0.23232   0.23281
  Beta virt. eigenvalues --    0.23679   0.23708   0.24088   0.24263   0.24343
  Beta virt. eigenvalues --    0.24504   0.24792   0.24920   0.25120   0.25285
  Beta virt. eigenvalues --    0.25363   0.25653   0.25848   0.26048   0.26197
  Beta virt. eigenvalues --    0.26384   0.26933   0.27167   0.27398   0.27660
  Beta virt. eigenvalues --    0.27858   0.28383   0.28557   0.28602   0.28724
  Beta virt. eigenvalues --    0.28929   0.29210   0.29404   0.29584   0.29897
  Beta virt. eigenvalues --    0.30038   0.30381   0.30534   0.31160   0.31198
  Beta virt. eigenvalues --    0.31362   0.31889   0.32104   0.32372   0.32953
  Beta virt. eigenvalues --    0.33304   0.33440   0.33648   0.33776   0.34324
  Beta virt. eigenvalues --    0.34718   0.34970   0.35518   0.35734   0.35988
  Beta virt. eigenvalues --    0.36288   0.36825   0.36863   0.37345   0.37691
  Beta virt. eigenvalues --    0.37951   0.38059   0.38365   0.38654   0.39259
  Beta virt. eigenvalues --    0.39695   0.39810   0.40230   0.40777   0.41374
  Beta virt. eigenvalues --    0.41767   0.42087   0.42347   0.42750   0.42972
  Beta virt. eigenvalues --    0.43227   0.43447   0.43771   0.44211   0.44341
  Beta virt. eigenvalues --    0.44714   0.44939   0.45531   0.45620   0.46296
  Beta virt. eigenvalues --    0.46494   0.46833   0.47590   0.47661   0.47963
  Beta virt. eigenvalues --    0.48267   0.48755   0.49006   0.49640   0.49732
  Beta virt. eigenvalues --    0.50146   0.50412   0.50737   0.51254   0.51682
  Beta virt. eigenvalues --    0.51796   0.52875   0.52993   0.53225   0.53532
  Beta virt. eigenvalues --    0.54469   0.55015   0.55222   0.55573   0.55977
  Beta virt. eigenvalues --    0.56973   0.57137   0.57894   0.58735   0.59365
  Beta virt. eigenvalues --    0.59987   0.61855   0.62747   0.63170   0.65654
  Beta virt. eigenvalues --    0.67577   0.76651   0.76849   0.77428   0.77729
  Beta virt. eigenvalues --    0.79165   0.80486   0.81368   0.81436   0.82194
  Beta virt. eigenvalues --    0.82863   0.83110   0.83780   0.83869   0.84169
  Beta virt. eigenvalues --    0.84686   0.84897   0.85383   0.86303   0.86565
  Beta virt. eigenvalues --    0.87007   0.87295   0.87652   0.88669   0.89092
  Beta virt. eigenvalues --    0.89634   0.90056   0.91331   0.91759   0.92317
  Beta virt. eigenvalues --    0.92823   0.93861   0.94848   0.95909   0.96657
  Beta virt. eigenvalues --    0.96872   0.97602   0.98183   0.98485   0.98648
  Beta virt. eigenvalues --    0.99824   1.00732   1.01261   1.02811   1.02906
  Beta virt. eigenvalues --    1.03374   1.04189   1.04597   1.05172   1.05863
  Beta virt. eigenvalues --    1.06238   1.07550   1.08190   1.08909   1.10919
  Beta virt. eigenvalues --    1.11137   1.11604   1.12703   1.13689   1.14741
  Beta virt. eigenvalues --    1.15112   1.15443   1.16041   1.16389   1.16841
  Beta virt. eigenvalues --    1.17104   1.17627   1.18009   1.18592   1.19427
  Beta virt. eigenvalues --    1.19453   1.20112   1.20367   1.20613   1.21576
  Beta virt. eigenvalues --    1.21909   1.22096   1.22958   1.23813   1.24264
  Beta virt. eigenvalues --    1.24628   1.25065   1.27220   1.27367   1.28519
  Beta virt. eigenvalues --    1.29098   1.29548   1.30343   1.30619   1.31353
  Beta virt. eigenvalues --    1.32255   1.33974   1.34380   1.35376   1.36738
  Beta virt. eigenvalues --    1.37865   1.39352   1.39945   1.41198   1.41499
  Beta virt. eigenvalues --    1.43328   1.43524   1.44884   1.46081   1.46660
  Beta virt. eigenvalues --    1.47313   1.48345   1.48870   1.49406   1.50601
  Beta virt. eigenvalues --    1.51751   1.53576   1.53901   1.55525   1.56972
  Beta virt. eigenvalues --    1.57218   1.58360   1.59840   1.60704   1.61978
  Beta virt. eigenvalues --    1.62902   1.63684   1.64872   1.66394   1.66861
  Beta virt. eigenvalues --    1.66922   1.68243   1.68903   1.69523   1.70103
  Beta virt. eigenvalues --    1.70969   1.71729   1.74406   1.74831   1.76360
  Beta virt. eigenvalues --    1.77084   1.77416   1.77797   1.78700   1.79436
  Beta virt. eigenvalues --    1.80967   1.81645   1.82130   1.83000   1.84649
  Beta virt. eigenvalues --    1.85845   1.86789   1.86959   1.87784   1.89024
  Beta virt. eigenvalues --    1.90615   1.91292   1.91904   1.92505   1.94112
  Beta virt. eigenvalues --    1.95612   1.96327   1.96722   1.97901   1.98269
  Beta virt. eigenvalues --    1.98885   1.99522   2.00199   2.01098   2.01927
  Beta virt. eigenvalues --    2.02569   2.02690   2.03375   2.04337   2.05017
  Beta virt. eigenvalues --    2.05501   2.07137   2.08091   2.09367   2.09884
  Beta virt. eigenvalues --    2.10454   2.11125   2.11797   2.12417   2.13250
  Beta virt. eigenvalues --    2.13806   2.13929   2.14322   2.14442   2.14758
  Beta virt. eigenvalues --    2.15265   2.16086   2.16487   2.17197   2.17719
  Beta virt. eigenvalues --    2.18477   2.19312   2.20376   2.21330   2.21597
  Beta virt. eigenvalues --    2.22258   2.22578   2.23111   2.23426   2.23640
  Beta virt. eigenvalues --    2.24683   2.25174   2.25321   2.25800   2.26522
  Beta virt. eigenvalues --    2.26658   2.27165   2.28123   2.28714   2.29268
  Beta virt. eigenvalues --    2.29598   2.30115   2.31075   2.32004   2.32579
  Beta virt. eigenvalues --    2.35792   2.36763   2.36846   2.37676   2.38328
  Beta virt. eigenvalues --    2.38682   2.40362   2.40954   2.42790   2.44319
  Beta virt. eigenvalues --    2.44590   2.45632   2.46264   2.47121   2.48187
  Beta virt. eigenvalues --    2.48803   2.50415   2.51140   2.53619   2.54208
  Beta virt. eigenvalues --    2.54390   2.55299   2.56056   2.57080   2.58091
  Beta virt. eigenvalues --    2.58340   2.58700   2.59665   2.60290   2.60876
  Beta virt. eigenvalues --    2.61419   2.61813   2.62494   2.63015   2.64583
  Beta virt. eigenvalues --    2.65561   2.67505   2.68353   2.69608   2.70415
  Beta virt. eigenvalues --    2.70478   2.71135   2.72324   2.73514   2.74311
  Beta virt. eigenvalues --    2.75614   2.76322   2.76805   2.76923   2.78415
  Beta virt. eigenvalues --    2.79262   2.79765   2.80312   2.80735   2.80925
  Beta virt. eigenvalues --    2.81492   2.81862   2.83091   2.83400   2.83760
  Beta virt. eigenvalues --    2.84735   2.85768   2.86174   2.86546   2.87700
  Beta virt. eigenvalues --    2.88844   2.89141   2.89689   2.90412   2.91731
  Beta virt. eigenvalues --    2.92852   2.93318   2.93827   2.94828   2.94893
  Beta virt. eigenvalues --    2.95358   2.96368   2.97023   2.97369   2.97761
  Beta virt. eigenvalues --    2.97943   2.99561   3.00278   3.00998   3.02018
  Beta virt. eigenvalues --    3.02855   3.03154   3.03578   3.04326   3.05349
  Beta virt. eigenvalues --    3.07755   3.09010   3.09919   3.10986   3.13480
  Beta virt. eigenvalues --    3.14658   3.15833   3.16996   3.17626   3.18577
  Beta virt. eigenvalues --    3.23627   3.26711   3.33181   3.35139   3.38281
  Beta virt. eigenvalues --    3.38701   3.39865   3.40776   3.40833   3.41513
  Beta virt. eigenvalues --    3.46175   3.46949   3.48908   3.49685   3.54058
  Beta virt. eigenvalues --    3.54414   3.56580   3.56702   3.56831   3.56968
  Beta virt. eigenvalues --    3.57840   3.58262   3.58379   3.58855   3.59340
  Beta virt. eigenvalues --    3.60536   3.60623   3.60781   3.61625   3.61916
  Beta virt. eigenvalues --    3.66343   3.66997   3.67428   3.69164   3.70852
  Beta virt. eigenvalues --    3.71810   3.84057   3.87402   4.49280   4.51911
  Beta virt. eigenvalues --    4.54775   4.58704   4.63733   4.67093   4.68765
  Beta virt. eigenvalues --    4.70784   4.72250   4.72961   4.77038   4.77752
  Beta virt. eigenvalues --    4.80566   4.81740   4.87150   4.88698   4.89992
  Beta virt. eigenvalues --    4.91608   5.00608   5.02711   5.07652   5.13147
  Beta virt. eigenvalues --    5.16642   5.20647
          Condensed to atoms (all electrons):
          Atomic-Atomic Spin Densities.
 Mulliken charges and spin densities:
               1          2
     1  C   -0.497578   0.066029
     2  C   -0.362248   0.023216
     3  H    0.175825   0.000948
     4  H    0.163901   0.000612
     5  C    0.365787  -0.002395
     6  H    0.199653  -0.000077
     7  C   -0.340304   0.003264
     8  H    0.272829  -0.000637
     9  H    0.152064  -0.000825
    10  C    0.271825   0.033513
    11  H    0.190666  -0.003115
    12  C   -0.423837   0.004985
    13  C   -0.384188   0.048447
    14  H    0.172852  -0.002482
    15  H    0.163814  -0.003873
    16  H    0.162408   0.015795
    17  C   -0.368240  -0.000212
    18  H    0.139213   0.000052
    19  H    0.149943   0.001818
    20  H    0.154598  -0.000065
    21  C   -0.425554  -0.001524
    22  H    0.124195  -0.000655
    23  H    0.169557   0.000464
    24  H    0.151011  -0.000386
    25  C   -0.535900  -0.043455
    26  H    0.088688  -0.001836
    27  O   -0.085277   0.854861
    28  O   -0.359589   0.020734
    29  H    0.587972  -0.001798
    30  C   -0.695910  -0.025962
    31  C   -0.071563   0.008178
    32  H    0.135866  -0.003130
    33  H    0.165592   0.013662
    34  C    0.041501   0.010449
    35  H    0.194875   0.000185
    36  C   -0.084615   0.001268
    37  H    0.192236   0.000006
    38  H    0.159619   0.001443
    39  C    0.171361   0.018359
    40  H    0.194653   0.010495
    41  C   -0.078894  -0.002043
    42  C   -0.449987   0.026415
    43  H    0.165366   0.000336
    44  H    0.154787   0.003600
    45  H    0.143051  -0.002561
    46  C   -0.431126   0.000901
    47  H    0.134286   0.000026
    48  H    0.148881   0.000527
    49  H    0.155347  -0.000663
    50  C   -0.421202   0.003533
    51  H    0.119106   0.000698
    52  H    0.170498   0.000139
    53  H    0.153795  -0.000398
    54  C   -0.624524   0.210866
    55  H    0.128461   0.009119
    56  O   -0.143452   0.661068
    57  O   -0.305635   0.039012
    58  H    0.503540   0.003067
 Sum of Mulliken charges =   0.00000   2.00000
 Mulliken charges and spin densities with hydrogens summed into heavy atoms:
               1          2
     1  C   -0.497578   0.066029
     2  C   -0.022522   0.024777
     5  C    0.565441  -0.002471
     7  C    0.084589   0.001802
    10  C    0.462491   0.030398
    12  C   -0.423837   0.004985
    13  C    0.114886   0.057887
    17  C    0.075513   0.001594
    21  C    0.019209  -0.002100
    25  C   -0.447212  -0.045291
    27  O   -0.085277   0.854861
    28  O    0.228383   0.018935
    30  C   -0.695910  -0.025962
    31  C    0.229895   0.018710
    34  C    0.236376   0.010633
    36  C    0.267240   0.002717
    39  C    0.366014   0.028854
    41  C   -0.078894  -0.002043
    42  C    0.013218   0.027790
    46  C    0.007387   0.000791
    50  C    0.022198   0.003971
    54  C   -0.496063   0.219985
    56  O   -0.143452   0.661068
    57  O    0.197905   0.042080
 Electronic spatial extent (au):  <R**2>=          10114.9377
 Charge=              0.0000 electrons
 Dipole moment (field-independent basis, Debye):
    X=              0.3403    Y=              0.2437    Z=              0.0467  Tot=              0.4212
 Quadrupole moment (field-independent basis, Debye-Ang):
   XX=           -127.8809   YY=           -149.8149   ZZ=           -153.4510
   XY=              0.8977   XZ=              2.1655   YZ=              4.4898
 Traceless Quadrupole moment (field-independent basis, Debye-Ang):
   XX=             15.8347   YY=             -6.0993   ZZ=             -9.7354
   XY=              0.8977   XZ=              2.1655   YZ=              4.4898
 Octapole moment (field-independent basis, Debye-Ang**2):
  XXX=              5.6398  YYY=              7.6230  ZZZ=             -3.9393  XYY=              5.8226
  XXY=              6.1594  XXZ=              7.9054  XZZ=              0.6698  YZZ=              2.0071
  YYZ=             -0.5894  XYZ=             -0.9458
 Hexadecapole moment (field-independent basis, Debye-Ang**3):
 XXXX=         -10926.5718 YYYY=          -1621.6903 ZZZZ=          -1229.9259 XXXY=             55.1234
 XXXZ=            -41.9627 YYYX=             27.1126 YYYZ=             -1.5643 ZZZX=              0.8660
 ZZZY=             19.9372 XXYY=          -2078.1612 XXZZ=          -2033.0014 YYZZ=           -488.2846
 XXYZ=              2.7361 YYXZ=              9.0209 ZZXY=             -7.0994
 N-N= 2.366773004924D+03 E-N=-7.252182003367D+03  KE= 1.073158857449D+03
                          Isotropic Fermi Contact Couplings
        Atom                 a.u.       MegaHertz       Gauss      10(-4) cm-1
     1  C(13)             -0.02758     -15.50411      -5.53225      -5.17161
     2  C(13)              0.00216       1.21599       0.43390       0.40561
     3  H(1)               0.00031       0.68497       0.24441       0.22848
     4  H(1)              -0.00002      -0.04863      -0.01735      -0.01622
     5  C(13)             -0.00033      -0.18658      -0.06658      -0.06224
     6  H(1)              -0.00007      -0.16076      -0.05736      -0.05362
     7  C(13)             -0.00088      -0.49587      -0.17694      -0.16540
     8  H(1)               0.00024       0.54607       0.19485       0.18215
     9  H(1)              -0.00013      -0.29472      -0.10516      -0.09831
    10  C(13)              0.02642      14.84889       5.29845       4.95306
    11  H(1)              -0.00078      -1.73652      -0.61963      -0.57924
    12  C(13)             -0.00028      -0.15471      -0.05520      -0.05160
    13  C(13)              0.05843      32.84559      11.72012      10.95611
    14  H(1)              -0.00165      -3.69637      -1.31896      -1.23298
    15  H(1)              -0.00133      -2.97763      -1.06249      -0.99323
    16  H(1)               0.00571      12.75260       4.55044       4.25381
    17  C(13)              0.00193       1.08296       0.38643       0.36124
    18  H(1)               0.00000       0.01094       0.00390       0.00365
    19  H(1)               0.00069       1.53928       0.54925       0.51345
    20  H(1)               0.00000      -0.00066      -0.00024      -0.00022
    21  C(13)              0.00067       0.37537       0.13394       0.12521
    22  H(1)              -0.00002      -0.03568      -0.01273      -0.01190
    23  H(1)               0.00003       0.05942       0.02120       0.01982
    24  H(1)              -0.00002      -0.04527      -0.01615      -0.01510
    25  C(13)             -0.00218      -1.22462      -0.43698      -0.40849
    26  H(1)               0.00018       0.40349       0.14398       0.13459
    27  O(17)              0.10365     -31.41679     -11.21029     -10.47951
    28  O(17)              0.00310      -0.94092      -0.33574      -0.31386
    29  H(1)              -0.00039      -0.87069      -0.31068      -0.29043
    30  C(13)             -0.03965     -22.28810      -7.95295      -7.43451
    31  C(13)              0.00194       1.08973       0.38884       0.36349
    32  H(1)              -0.00014      -0.31042      -0.11077      -0.10355
    33  H(1)               0.00616      13.76450       4.91152       4.59134
    34  C(13)              0.00019       0.10440       0.03725       0.03482
    35  H(1)              -0.00017      -0.37846      -0.13504      -0.12624
    36  C(13)             -0.00185      -1.04122      -0.37153      -0.34731
    37  H(1)               0.00057       1.27819       0.45609       0.42636
    38  H(1)               0.00091       2.03505       0.72616       0.67882
    39  C(13)              0.01564       8.79263       3.13743       2.93291
    40  H(1)               0.00227       5.08102       1.81303       1.69485
    41  C(13)             -0.00206      -1.15673      -0.41275      -0.38584
    42  C(13)              0.01229       6.90983       2.46560       2.30487
    43  H(1)              -0.00029      -0.64785      -0.23117      -0.21610
    44  H(1)              -0.00005      -0.10419      -0.03718      -0.03475
    45  H(1)              -0.00009      -0.20068      -0.07161      -0.06694
    46  C(13)              0.00052       0.29346       0.10471       0.09789
    47  H(1)               0.00001       0.01551       0.00554       0.00517
    48  H(1)               0.00009       0.20630       0.07361       0.06882
    49  H(1)              -0.00002      -0.03778      -0.01348      -0.01260
    50  C(13)              0.00040       0.22396       0.07991       0.07470
    51  H(1)              -0.00005      -0.10804      -0.03855      -0.03604
    52  H(1)              -0.00002      -0.04960      -0.01770      -0.01654
    53  H(1)              -0.00008      -0.17223      -0.06146      -0.05745
    54  C(13)              0.06117      34.38405      12.26909      11.46929
    55  H(1)               0.00582      13.01624       4.64452       4.34175
    56  O(17)              0.08008     -24.27203      -8.66086      -8.09628
    57  O(17)              0.00949      -2.87783      -1.02688      -0.95994
    58  H(1)               0.00009       0.19014       0.06785       0.06342
 --------------------------------------------------------
       Center         ----  Spin Dipole Couplings  ----
                      3XX-RR        3YY-RR        3ZZ-RR
 --------------------------------------------------------
     1   Atom       -0.011657      0.021779     -0.010122
     2   Atom       -0.000890      0.004916     -0.004026
     3   Atom        0.004783     -0.000707     -0.004076
     4   Atom        0.000035     -0.000540      0.000505
     5   Atom        0.001733      0.002342     -0.004075
     6   Atom        0.000702      0.001799     -0.002501
     7   Atom        0.008523      0.000918     -0.009441
     8   Atom       -0.000652      0.012743     -0.012091
     9   Atom        0.000890      0.001328     -0.002218
    10   Atom        0.034490     -0.006732     -0.027758
    11   Atom        0.011280     -0.007109     -0.004171
    12   Atom       -0.001036      0.008935     -0.007898
    13   Atom       -0.005357      0.031364     -0.026007
    14   Atom       -0.005502      0.002373      0.003129
    15   Atom        0.003268      0.004183     -0.007451
    16   Atom        0.005463     -0.004282     -0.001181
    17   Atom        0.004634     -0.001183     -0.003451
    18   Atom        0.001510     -0.000392     -0.001118
    19   Atom        0.001236     -0.000039     -0.001196
    20   Atom        0.002831     -0.001101     -0.001730
    21   Atom        0.002063     -0.001550     -0.000514
    22   Atom        0.000729     -0.001540      0.000811
    23   Atom        0.002569     -0.001472     -0.001097
    24   Atom        0.001104     -0.000726     -0.000377
    25   Atom       -0.003969     -0.001891      0.005860
    26   Atom       -0.002436     -0.003975      0.006411
    27   Atom       -1.615225      2.296464     -0.681239
    28   Atom       -0.019237      0.038786     -0.019550
    29   Atom        0.002024     -0.000927     -0.001097
    30   Atom       -0.006784     -0.060552      0.067336
    31   Atom       -0.004235     -0.000813      0.005047
    32   Atom       -0.002629      0.002133      0.000496
    33   Atom       -0.000084     -0.001044      0.001129
    34   Atom        0.000034     -0.000328      0.000294
    35   Atom        0.001200      0.000716     -0.001916
    36   Atom        0.000221      0.001307     -0.001528
    37   Atom        0.001296      0.008078     -0.009375
    38   Atom        0.001578      0.001803     -0.003381
    39   Atom        0.014760     -0.005339     -0.009422
    40   Atom        0.004161     -0.006005      0.001844
    41   Atom        0.005839     -0.002428     -0.003411
    42   Atom       -0.012914      0.034824     -0.021910
    43   Atom       -0.005814      0.011965     -0.006151
    44   Atom       -0.003352      0.003730     -0.000378
    45   Atom        0.003096      0.001453     -0.004549
    46   Atom        0.002952     -0.001158     -0.001795
    47   Atom        0.001839     -0.000536     -0.001303
    48   Atom        0.001778     -0.000783     -0.000995
    49   Atom        0.002214     -0.001308     -0.000906
    50   Atom        0.005347     -0.003038     -0.002308
    51   Atom        0.005945     -0.003271     -0.002673
    52   Atom        0.003315     -0.001695     -0.001620
    53   Atom        0.002774     -0.001508     -0.001266
    54   Atom       -0.115756     -0.162764      0.278520
    55   Atom       -0.000737      0.005679     -0.004943
    56   Atom       -1.218564     -1.153728      2.372293
    57   Atom       -0.067797     -0.065964      0.133761
    58   Atom       -0.002523     -0.008650      0.011172
 --------------------------------------------------------
                        XY            XZ            YZ
 --------------------------------------------------------
     1   Atom       -0.007693      0.033591      0.011311
     2   Atom        0.001259      0.003462     -0.005160
     3   Atom       -0.003826      0.004693     -0.005654
     4   Atom       -0.001222      0.002519     -0.003193
     5   Atom       -0.004157      0.002467     -0.002318
     6   Atom       -0.002476      0.000515     -0.000921
     7   Atom       -0.007632      0.000505      0.003128
     8   Atom       -0.003168     -0.003752      0.006995
     9   Atom       -0.003603     -0.002633      0.003518
    10   Atom       -0.049244     -0.027834      0.021290
    11   Atom       -0.001601     -0.008859     -0.000814
    12   Atom       -0.009673      0.003936     -0.006553
    13   Atom        0.074625      0.047936      0.060151
    14   Atom        0.000648      0.002447      0.016506
    15   Atom        0.016567      0.000524     -0.003705
    16   Atom       -0.000155      0.012199      0.000065
    17   Atom       -0.004447     -0.001339      0.000783
    18   Atom       -0.002172     -0.001101      0.000975
    19   Atom       -0.001611      0.000143     -0.000381
    20   Atom       -0.000935     -0.000437      0.000021
    21   Atom       -0.001683      0.002836     -0.001088
    22   Atom       -0.001093      0.003240     -0.001442
    23   Atom       -0.000791      0.002066     -0.000148
    24   Atom       -0.001135      0.001510     -0.000780
    25   Atom        0.003422      0.004816     -0.011016
    26   Atom        0.000809      0.003450     -0.002934
    27   Atom       -0.007581     -0.008840      1.906660
    28   Atom        0.041647      0.014108      0.032182
    29   Atom        0.026089     -0.004869      0.000395
    30   Atom        0.017417     -0.000016      0.007477
    31   Atom       -0.011321     -0.014671      0.014848
    32   Atom        0.000436     -0.003569      0.005953
    33   Atom       -0.001267     -0.006133      0.001655
    34   Atom       -0.005653     -0.000936     -0.002015
    35   Atom       -0.002938     -0.001269      0.000556
    36   Atom       -0.005401      0.001269     -0.000214
    37   Atom       -0.004596     -0.003073      0.000405
    38   Atom       -0.003515      0.000911     -0.001638
    39   Atom       -0.026381      0.023013     -0.021291
    40   Atom       -0.002449      0.006743     -0.000845
    41   Atom       -0.001659      0.002940     -0.001833
    42   Atom        0.022744      0.003643      0.012270
    43   Atom        0.002883     -0.000331     -0.001254
    44   Atom        0.007015      0.002368      0.007030
    45   Atom        0.007124     -0.000016      0.001969
    46   Atom       -0.001946      0.001076     -0.000603
    47   Atom       -0.001661      0.000988     -0.000699
    48   Atom       -0.000963      0.000134     -0.000107
    49   Atom       -0.000490      0.001159     -0.000204
    50   Atom        0.000622      0.000045      0.000145
    51   Atom        0.002260     -0.001330     -0.000471
    52   Atom        0.001233      0.000507      0.000107
    53   Atom       -0.000073     -0.000481     -0.000007
    54   Atom        0.006925     -0.142227     -0.013661
    55   Atom        0.022671     -0.008013     -0.002090
    56   Atom        0.036577      0.267225      0.488899
    57   Atom       -0.007158     -0.060773      0.045160
    58   Atom        0.008199      0.003070      0.000831
 --------------------------------------------------------


 ---------------------------------------------------------------------------------
              Anisotropic Spin Dipole Couplings in Principal Axis System
 ---------------------------------------------------------------------------------

       Atom             a.u.   MegaHertz   Gauss  10(-4) cm-1        Axes

              Baa    -0.0471    -6.321    -2.255    -2.108  0.6967  0.1913 -0.6914
     1 C(13)  Bbb     0.0208     2.786     0.994     0.929  0.6487 -0.5795  0.4934
              Bcc     0.0263     3.535     1.261     1.179  0.3062  0.7922  0.5278
 
              Baa    -0.0082    -1.103    -0.394    -0.368 -0.4480  0.3637  0.8167
     2 C(13)  Bbb     0.0009     0.126     0.045     0.042  0.8931  0.2237  0.3903
              Bcc     0.0073     0.978     0.349     0.326 -0.0407  0.9043 -0.4250
 
              Baa    -0.0085    -4.535    -1.618    -1.513 -0.1400  0.5355  0.8328
     3 H(1)   Bbb    -0.0016    -0.863    -0.308    -0.288  0.6508  0.6837 -0.3302
              Bcc     0.0101     5.399     1.926     1.801  0.7463 -0.4957  0.4442
 
              Baa    -0.0035    -1.845    -0.658    -0.615 -0.2790  0.6533  0.7038
     4 H(1)   Bbb    -0.0013    -0.708    -0.253    -0.236  0.8199  0.5436 -0.1797
              Bcc     0.0048     2.553     0.911     0.852  0.5000 -0.5269  0.6873
 
              Baa    -0.0051    -0.685    -0.244    -0.228 -0.2483  0.1589  0.9556
     5 C(13)  Bbb    -0.0021    -0.284    -0.101    -0.095  0.7115  0.6993  0.0686
              Bcc     0.0072     0.968     0.346     0.323 -0.6574  0.6969 -0.2867
 
              Baa    -0.0027    -1.435    -0.512    -0.479 -0.0037  0.1989  0.9800
     6 H(1)   Bbb    -0.0013    -0.674    -0.241    -0.225  0.7894  0.6021 -0.1193
              Bcc     0.0040     2.110     0.753     0.704 -0.6138  0.7732 -0.1593
 
              Baa    -0.0107    -1.441    -0.514    -0.481 -0.1647 -0.3548  0.9203
     7 C(13)  Bbb    -0.0026    -0.346    -0.123    -0.115  0.5103  0.7678  0.3874
              Bcc     0.0133     1.787     0.638     0.596  0.8441 -0.5335 -0.0546
 
              Baa    -0.0145    -7.750    -2.765    -2.585  0.2074 -0.2204  0.9531
     8 H(1)   Bbb    -0.0011    -0.567    -0.202    -0.189  0.9474  0.2881 -0.1396
              Bcc     0.0156     8.317     2.968     2.774 -0.2438  0.9319  0.2686
 
              Baa    -0.0044    -2.363    -0.843    -0.788  0.1237 -0.4599  0.8793
     9 H(1)   Bbb    -0.0024    -1.282    -0.458    -0.428  0.7904  0.5815  0.1929
              Bcc     0.0068     3.645     1.301     1.216 -0.6000  0.6711  0.4355
 
              Baa    -0.0416    -5.578    -1.990    -1.861  0.2292  0.7226 -0.6521
    10 C(13)  Bbb    -0.0372    -4.989    -1.780    -1.664  0.5720  0.4421  0.6909
              Bcc     0.0787    10.567     3.771     3.525  0.7875 -0.5314 -0.3120
 
              Baa    -0.0092    -4.896    -1.747    -1.633  0.3635  0.5710  0.7361
    11 H(1)   Bbb    -0.0062    -3.302    -1.178    -1.101 -0.1978  0.8194 -0.5380
              Bcc     0.0154     8.198     2.925     2.735  0.9104 -0.0500 -0.4108
 
              Baa    -0.0102    -1.373    -0.490    -0.458 -0.1393  0.2567  0.9564
    12 C(13)  Bbb    -0.0069    -0.930    -0.332    -0.310  0.8563  0.5163 -0.0139
              Bcc     0.0172     2.303     0.822     0.768 -0.4973  0.8170 -0.2918
 
              Baa    -0.0647    -8.685    -3.099    -2.897 -0.6550  0.0362  0.7548
    13 C(13)  Bbb    -0.0635    -8.520    -3.040    -2.842 -0.5147  0.7098 -0.4808
              Bcc     0.1282    17.205     6.139     5.739  0.5532  0.7034  0.4463
 
              Baa    -0.0139    -7.441    -2.655    -2.482  0.1486  0.7003 -0.6982
    14 H(1)   Bbb    -0.0055    -2.940    -1.049    -0.981  0.9850 -0.1677  0.0414
              Bcc     0.0195    10.381     3.704     3.463  0.0881  0.6939  0.7147
 
              Baa    -0.0142    -7.565    -2.699    -2.523 -0.6344  0.6552  0.4102
    15 H(1)   Bbb    -0.0063    -3.366    -1.201    -1.123  0.3492 -0.2306  0.9083
              Bcc     0.0205    10.931     3.901     3.646  0.6896  0.7195 -0.0825
 
              Baa    -0.0105    -5.605    -2.000    -1.870 -0.6070 -0.0233  0.7943
    16 H(1)   Bbb    -0.0043    -2.283    -0.815    -0.762 -0.0107  0.9997  0.0212
              Bcc     0.0148     7.888     2.815     2.631  0.7946 -0.0044  0.6071
 
              Baa    -0.0037    -0.496    -0.177    -0.166 -0.0867 -0.4325  0.8975
    17 C(13)  Bbb    -0.0036    -0.478    -0.171    -0.160  0.4851  0.7685  0.4172
              Bcc     0.0073     0.975     0.348     0.325  0.8702 -0.4715 -0.1432
 
              Baa    -0.0019    -1.031    -0.368    -0.344  0.3498  0.8009 -0.4861
    18 H(1)   Bbb    -0.0015    -0.783    -0.279    -0.261  0.5043  0.2764  0.8181
              Bcc     0.0034     1.814     0.647     0.605  0.7895 -0.5313 -0.3072
 
              Baa    -0.0014    -0.757    -0.270    -0.253  0.3003  0.5632  0.7698
    19 H(1)   Bbb    -0.0009    -0.503    -0.180    -0.168 -0.4875 -0.6031  0.6314
              Bcc     0.0024     1.260     0.450     0.420  0.8198 -0.5649  0.0935
 
              Baa    -0.0018    -0.950    -0.339    -0.317  0.1206  0.1357  0.9834
    20 H(1)   Bbb    -0.0013    -0.694    -0.248    -0.231  0.2021  0.9665 -0.1582
              Bcc     0.0031     1.644     0.587     0.548  0.9719 -0.2178 -0.0891
 
              Baa    -0.0023    -0.314    -0.112    -0.105 -0.5350  0.0233  0.8445
    21 C(13)  Bbb    -0.0022    -0.296    -0.106    -0.099  0.2756  0.9497  0.1484
              Bcc     0.0045     0.610     0.218     0.204  0.7986 -0.3122  0.5146
 
              Baa    -0.0026    -1.372    -0.490    -0.458 -0.5735  0.3951  0.7176
    22 H(1)   Bbb    -0.0020    -1.050    -0.375    -0.350  0.4755  0.8739 -0.1011
              Bcc     0.0045     2.422     0.864     0.808  0.6670 -0.2832  0.6891
 
              Baa    -0.0021    -1.118    -0.399    -0.373 -0.4284 -0.3447  0.8353
    23 H(1)   Bbb    -0.0015    -0.812    -0.290    -0.271 -0.0111  0.9263  0.3766
              Bcc     0.0036     1.931     0.689     0.644  0.9035 -0.1520  0.4006
 
              Baa    -0.0014    -0.728    -0.260    -0.243 -0.2145  0.5796  0.7862
    24 H(1)   Bbb    -0.0012    -0.666    -0.238    -0.222  0.5860  0.7203 -0.3712
              Bcc     0.0026     1.394     0.497     0.465  0.7814 -0.3811  0.4941
 
              Baa    -0.0131    -1.763    -0.629    -0.588 -0.5252  0.6716  0.5226
    25 C(13)  Bbb    -0.0008    -0.101    -0.036    -0.034  0.8429  0.4951  0.2108
              Bcc     0.0139     1.864     0.665     0.622  0.1172 -0.5512  0.8261
 
              Baa    -0.0058    -3.096    -1.105    -1.033 -0.5320  0.7768  0.3369
    26 H(1)   Bbb    -0.0023    -1.242    -0.443    -0.414  0.7958  0.5947 -0.1145
              Bcc     0.0081     4.338     1.548     1.447  0.2893 -0.2072  0.9345
 
              Baa    -1.6184   117.103    41.785    39.061  0.8298 -0.2430  0.5023
    27 O(17)  Bbb    -1.6084   116.381    41.528    38.821 -0.5580 -0.3650  0.7453
              Bcc     3.2267  -233.484   -83.313   -77.882 -0.0022  0.8987  0.4385
 
              Baa    -0.0416     3.007     1.073     1.003  0.8224 -0.5194  0.2323
    28 O(17)  Bbb    -0.0322     2.327     0.830     0.776 -0.3764 -0.1903  0.9067
              Bcc     0.0737    -5.334    -1.903    -1.779  0.4267  0.8331  0.3520
 
              Baa    -0.0261   -13.933    -4.972    -4.647 -0.6861  0.7130 -0.1448
    29 H(1)   Bbb    -0.0009    -0.506    -0.181    -0.169 -0.0150  0.1851  0.9826
              Bcc     0.0271    14.439     5.152     4.816  0.7274  0.6763 -0.1163
 
              Baa    -0.0661    -8.868    -3.164    -2.958 -0.2814  0.9581 -0.0537
    30 C(13)  Bbb    -0.0017    -0.228    -0.081    -0.076  0.9595  0.2801 -0.0301
              Bcc     0.0678     9.096     3.246     3.034  0.0138  0.0600  0.9981
 
              Baa    -0.0150    -2.016    -0.719    -0.673  0.8422  0.1222  0.5251
    31 C(13)  Bbb    -0.0129    -1.731    -0.618    -0.577  0.2037  0.8296 -0.5199
              Bcc     0.0279     3.747     1.337     1.250 -0.4992  0.5448  0.6738
 
              Baa    -0.0069    -3.687    -1.316    -1.230  0.5952 -0.4616  0.6578
    32 H(1)   Bbb    -0.0008    -0.444    -0.159    -0.148  0.7772  0.5386 -0.3253
              Bcc     0.0077     4.132     1.474     1.378 -0.2041  0.7048  0.6794
 
              Baa    -0.0056    -3.013    -1.075    -1.005  0.7359 -0.0405  0.6759
    33 H(1)   Bbb    -0.0016    -0.832    -0.297    -0.278  0.1942  0.9689 -0.1534
              Bcc     0.0072     3.846     1.372     1.283 -0.6487  0.2441  0.7209
 
              Baa    -0.0065    -0.867    -0.309    -0.289  0.6508  0.6981  0.2985
    34 C(13)  Bbb     0.0008     0.113     0.040     0.038 -0.3131 -0.1114  0.9432
              Bcc     0.0056     0.754     0.269     0.251 -0.6917  0.7073 -0.1461
 
              Baa    -0.0025    -1.359    -0.485    -0.453  0.5357  0.3515  0.7677
    35 H(1)   Bbb    -0.0016    -0.876    -0.312    -0.292  0.4255  0.6729 -0.6050
              Bcc     0.0042     2.235     0.797     0.745  0.7293 -0.6508 -0.2110
 
              Baa    -0.0049    -0.652    -0.233    -0.218  0.7346  0.6350 -0.2389
    36 C(13)  Bbb    -0.0015    -0.196    -0.070    -0.065  0.0926  0.2549  0.9625
              Bcc     0.0063     0.848     0.303     0.283 -0.6721  0.7292 -0.1285
 
              Baa    -0.0102    -5.461    -1.949    -1.821  0.2750  0.0478  0.9603
    37 H(1)   Bbb    -0.0003    -0.172    -0.061    -0.057  0.8407  0.4727 -0.2642
              Bcc     0.0106     5.632     2.010     1.879 -0.4665  0.8799  0.0898
 
              Baa    -0.0039    -2.059    -0.735    -0.687  0.0311  0.2955  0.9548
    38 H(1)   Bbb    -0.0017    -0.916    -0.327    -0.305  0.7395  0.6359 -0.2209
              Bcc     0.0056     2.974     1.061     0.992 -0.6724  0.7130 -0.1988
 
              Baa    -0.0288    -3.865    -1.379    -1.289  0.0474  0.7000  0.7126
    39 C(13)  Bbb    -0.0206    -2.763    -0.986    -0.922  0.7017  0.4844 -0.5225
              Bcc     0.0494     6.628     2.365     2.211  0.7109 -0.5248  0.4682
 
              Baa    -0.0067    -3.557    -1.269    -1.186  0.3052  0.9407 -0.1484
    40 H(1)   Bbb    -0.0035    -1.888    -0.674    -0.630 -0.5705  0.3054  0.7624
              Bcc     0.0102     5.445     1.943     1.816  0.7625 -0.1480  0.6298
 
              Baa    -0.0050    -0.674    -0.241    -0.225 -0.1535  0.5026  0.8508
    41 C(13)  Bbb    -0.0021    -0.287    -0.102    -0.096  0.3339  0.8367 -0.4341
              Bcc     0.0072     0.961     0.343     0.321  0.9300 -0.2174  0.2962
 
              Baa    -0.0248    -3.325    -1.186    -1.109  0.2962 -0.2997  0.9069
    42 C(13)  Bbb    -0.0215    -2.889    -1.031    -0.964  0.8838 -0.2741 -0.3793
              Bcc     0.0463     6.214     2.217     2.073  0.3622  0.9138  0.1837
 
              Baa    -0.0064    -3.408    -1.216    -1.137  0.7433 -0.0713  0.6651
    43 H(1)   Bbb    -0.0061    -3.267    -1.166    -1.090 -0.6505  0.1552  0.7435
              Bcc     0.0125     6.675     2.382     2.227  0.1563  0.9853 -0.0690
 
              Baa    -0.0083    -4.409    -1.573    -1.471  0.7165 -0.6136  0.3318
    44 H(1)   Bbb    -0.0040    -2.119    -0.756    -0.707 -0.5590 -0.2204  0.7993
              Bcc     0.0122     6.528     2.329     2.178  0.4173  0.7582  0.5009
 
              Baa    -0.0063    -3.341    -1.192    -1.114  0.4465 -0.5851  0.6769
    45 H(1)   Bbb    -0.0033    -1.763    -0.629    -0.588 -0.5074  0.4575  0.7302
              Bcc     0.0096     5.104     1.821     1.703  0.7370  0.6696  0.0926
 
              Baa    -0.0022    -0.290    -0.104    -0.097  0.0545  0.5891  0.8062
    46 C(13)  Bbb    -0.0018    -0.245    -0.087    -0.082  0.4182  0.7198 -0.5542
              Bcc     0.0040     0.535     0.191     0.178  0.9067 -0.3673  0.2071
 
              Baa    -0.0017    -0.916    -0.327    -0.306 -0.0036  0.5056  0.8628
    47 H(1)   Bbb    -0.0013    -0.698    -0.249    -0.233  0.5232  0.7362 -0.4293
              Bcc     0.0030     1.614     0.576     0.538  0.8522 -0.4498  0.2672
 
              Baa    -0.0011    -0.604    -0.216    -0.201  0.2686  0.8693  0.4148
    48 H(1)   Bbb    -0.0010    -0.521    -0.186    -0.174 -0.1767 -0.3789  0.9084
              Bcc     0.0021     1.125     0.401     0.375  0.9469 -0.3173  0.0519
 
              Baa    -0.0014    -0.744    -0.265    -0.248  0.0046  0.9262  0.3771
    49 H(1)   Bbb    -0.0013    -0.680    -0.243    -0.227 -0.3393 -0.3533  0.8718
              Bcc     0.0027     1.423     0.508     0.475  0.9407 -0.1320  0.3126
 
              Baa    -0.0031    -0.417    -0.149    -0.139 -0.0714  0.9822 -0.1735
    50 C(13)  Bbb    -0.0023    -0.306    -0.109    -0.102 -0.0199  0.1725  0.9848
              Bcc     0.0054     0.724     0.258     0.241  0.9973  0.0737  0.0072
 
              Baa    -0.0038    -2.039    -0.728    -0.680 -0.2013  0.9659  0.1628
    51 H(1)   Bbb    -0.0029    -1.525    -0.544    -0.509  0.1799 -0.1269  0.9755
              Bcc     0.0067     3.564     1.272     1.189  0.9628  0.2257 -0.1483
 
              Baa    -0.0020    -1.058    -0.378    -0.353 -0.2296  0.9727  0.0333
    52 H(1)   Bbb    -0.0017    -0.891    -0.318    -0.297 -0.0876 -0.0547  0.9947
              Bcc     0.0037     1.949     0.696     0.650  0.9693  0.2255  0.0977
 
              Baa    -0.0015    -0.806    -0.288    -0.269  0.0261  0.9964  0.0810
    53 H(1)   Bbb    -0.0013    -0.705    -0.252    -0.235  0.1148 -0.0835  0.9899
              Bcc     0.0028     1.511     0.539     0.504  0.9930 -0.0166 -0.1166
 
              Baa    -0.1650   -22.138    -7.900    -7.385 -0.5688  0.8072 -0.1576
    54 C(13)  Bbb    -0.1600   -21.465    -7.659    -7.160  0.7628  0.5895  0.2658
              Bcc     0.3249    43.604    15.559    14.545 -0.3074 -0.0310  0.9511
 
              Baa    -0.0218   -11.634    -4.151    -3.881  0.7504 -0.5975  0.2825
    55 H(1)   Bbb    -0.0051    -2.696    -0.962    -0.899 -0.0772  0.3453  0.9353
              Bcc     0.0269    14.330     5.113     4.780  0.6564  0.7237 -0.2130
 
              Baa    -1.2384    89.606    31.974    29.889  0.9973 -0.0213 -0.0709
    56 O(17)  Bbb    -1.2203    88.297    31.507    29.453  0.0115  0.9907 -0.1357
              Bcc     2.4586  -177.903   -63.480   -59.342  0.0732  0.1345  0.9882
 
              Baa    -0.0869     6.289     2.244     2.098  0.8644 -0.3897  0.3178
    57 O(17)  Bbb    -0.0729     5.275     1.882     1.759  0.4312  0.8995 -0.0698
              Bcc     0.1598   -11.564    -4.126    -3.857 -0.2587  0.1973  0.9456
 
              Baa    -0.0144    -7.675    -2.739    -2.560 -0.5755  0.8167  0.0426
    58 H(1)   Bbb     0.0022     1.161     0.414     0.387  0.7684  0.5578 -0.3138
              Bcc     0.0122     6.514     2.324     2.173  0.2800  0.1479  0.9485
 

 ---------------------------------------------------------------------------------

 Calling FoFJK, ICntrl=      2127 FMM=F ISym2X=0 I1Cent= 0 IOpClX= 1 NMat=1 NMatS=1 NMatT=0.
 ***** Axes restored to original set *****
 -------------------------------------------------------------------
 Center     Atomic                   Forces (Hartrees/Bohr)
 Number     Number              X              Y              Z
 -------------------------------------------------------------------
      1        6           0.000296915    0.000007844    0.000086814
      2        6          -0.000048915   -0.000282059    0.000482250
      3        1           0.000275854    0.000339695    0.000045232
      4        1          -0.000130383    0.000244982   -0.000528877
      5        6          -0.000024154   -0.000340013    0.000052225
      6        1          -0.000086435    0.000509500    0.000055838
      7        6          -0.000278818   -0.000209727   -0.000727257
      8        1           0.000355323    0.000028261    0.000190440
      9        1          -0.000091498    0.000246765    0.000531052
     10        6           0.000204301    0.000075536   -0.000164052
     11        1          -0.000242632   -0.000111386    0.000340322
     12        6           0.000304710   -0.000117456    0.000035513
     13        6           0.000284863    0.000780685    0.000234632
     14        1           0.000348750   -0.000415954   -0.000364820
     15        1          -0.000265768   -0.000412990    0.000420151
     16        1          -0.000467313   -0.000057085   -0.000371321
     17        6           0.000631878   -0.000360227   -0.000475105
     18        1           0.000000018    0.000229008    0.000536335
     19        1          -0.000361905    0.000535139   -0.000227429
     20        1          -0.000514096   -0.000421544    0.000135930
     21        6           0.000265009    0.000242374    0.000692037
     22        1           0.000113260   -0.000164150   -0.000385149
     23        1          -0.000467558   -0.000486823   -0.000027697
     24        1          -0.000307868    0.000526998   -0.000381406
     25        6          -0.000358210   -0.000380776    0.000298370
     26        1           0.000468829   -0.000084307   -0.000115627
     27        8          -0.000024062    0.000079184   -0.000138325
     28        8          -0.001252703   -0.000450148   -0.002615377
     29        1           0.000922985    0.000198776    0.002382541
     30        6           0.000740038   -0.000223233   -0.000564283
     31        6           0.000079503   -0.000003526    0.000572347
     32        1          -0.000255788   -0.000389343   -0.000242124
     33        1           0.000334737    0.000006175   -0.000494415
     34        6          -0.000193992    0.000328001    0.000168197
     35        1           0.000233386   -0.000459317   -0.000159261
     36        6           0.000188450    0.000632452   -0.000320504
     37        1          -0.000401310   -0.000183915   -0.000128380
     38        1           0.000017127   -0.000440946    0.000311778
     39        6          -0.000264780    0.000130858   -0.000338537
     40        1           0.000124465   -0.000113861    0.000500721
     41        6          -0.000212632   -0.000040530   -0.000008666
     42        6          -0.000288301   -0.000879970   -0.000195509
     43        1          -0.000300650    0.000495951   -0.000276167
     44        1          -0.000064002    0.000256128    0.000668990
     45        1           0.000502088    0.000309801   -0.000060571
     46        6          -0.000550882    0.000531629   -0.000554807
     47        1          -0.000077864   -0.000448613    0.000350551
     48        1           0.000537754   -0.000294458   -0.000275864
     49        1           0.000323375    0.000344836    0.000514514
     50        6          -0.000338759   -0.000571492    0.000354942
     51        1          -0.000021572    0.000246770   -0.000337963
     52        1           0.000265678    0.000459783    0.000403672
     53        1           0.000636499   -0.000174726   -0.000361462
     54        6           0.000320176    0.000076026    0.001010623
     55        1          -0.000570654    0.000000702   -0.000564368
     56        8          -0.000422706   -0.000041055    0.000205598
     57        8           0.001560007    0.002073944   -0.000533201
     58        1          -0.001449765   -0.001378172    0.000356910
 -------------------------------------------------------------------
 Cartesian Forces:  Max     0.002615377 RMS     0.000523000

 GradGradGradGradGradGradGradGradGradGradGradGradGradGradGradGradGradGrad
 Berny optimization.
 FormGI is forming the generalized inverse of G from B-inverse, IUseBI=4.
 Internal  Forces:  Max     0.002557564 RMS     0.000275140
 Search for a local minimum.
 Step number   1 out of a maximum of  348
 All quantities printed in internal units (Hartrees-Bohrs-Radians)
 Mixed Optimization -- En-DIIS/RFO-DIIS
 Second derivative matrix not updated -- first step.
 ITU=  0
     Eigenvalues ---    0.00230   0.00230   0.00262   0.00263   0.00292
     Eigenvalues ---    0.00296   0.00323   0.00355   0.00381   0.00845
     Eigenvalues ---    0.00888   0.01274   0.01462   0.01506   0.01525
     Eigenvalues ---    0.02062   0.02130   0.02133   0.02688   0.02732
     Eigenvalues ---    0.02742   0.02750   0.02888   0.02895   0.03163
     Eigenvalues ---    0.03192   0.03341   0.03377   0.03417   0.03479
     Eigenvalues ---    0.04019   0.04401   0.04425   0.04444   0.04608
     Eigenvalues ---    0.04632   0.04693   0.04814   0.04832   0.05071
     Eigenvalues ---    0.05098   0.05136   0.05153   0.05188   0.05241
     Eigenvalues ---    0.05492   0.05509   0.05593   0.05606   0.05608
     Eigenvalues ---    0.05614   0.05615   0.05696   0.05701   0.05718
     Eigenvalues ---    0.05781   0.05788   0.06041   0.06065   0.06310
     Eigenvalues ---    0.06603   0.06633   0.06684   0.06767   0.06979
     Eigenvalues ---    0.07111   0.07631   0.08173   0.08414   0.08710
     Eigenvalues ---    0.08823   0.08968   0.09118   0.09119   0.09603
     Eigenvalues ---    0.09796   0.10280   0.10324   0.11776   0.12060
     Eigenvalues ---    0.12229   0.12905   0.13083   0.16000   0.16000
     Eigenvalues ---    0.16000   0.16000   0.16000   0.16000   0.16000
     Eigenvalues ---    0.16000   0.16000   0.16000   0.16000   0.16000
     Eigenvalues ---    0.16000   0.16000   0.16000   0.16000   0.16000
     Eigenvalues ---    0.16000   0.16000   0.16000   0.16849   0.16978
     Eigenvalues ---    0.17172   0.18650   0.19712   0.20788   0.20842
     Eigenvalues ---    0.21425   0.21585   0.24083   0.24533   0.24670
     Eigenvalues ---    0.25000   0.25661   0.25751   0.26786   0.26968
     Eigenvalues ---    0.27354   0.27779   0.27971   0.28502   0.28693
     Eigenvalues ---    0.28698   0.28920   0.29107   0.29328   0.29504
     Eigenvalues ---    0.33892   0.33935   0.34008   0.34011   0.34014
     Eigenvalues ---    0.34019   0.34020   0.34024   0.34029   0.34031
     Eigenvalues ---    0.34047   0.34047   0.34071   0.34089   0.34164
     Eigenvalues ---    0.34176   0.34222   0.34287   0.34336   0.34348
     Eigenvalues ---    0.34380   0.34465   0.34476   0.34488   0.34518
     Eigenvalues ---    0.34570   0.34620   0.34690   0.34697   0.34756
     Eigenvalues ---    0.34844   0.34997   0.42856   0.50146   0.50598
     Eigenvalues ---    0.51102   0.51844   0.61177
 RFO step:  Lambda=-2.41722396D-04 EMin= 2.30000000D-03
 Linear search not attempted -- first point.
 Iteration  1 RMS(Cart)=  0.14949818 RMS(Int)=  0.00291418
 Iteration  2 RMS(Cart)=  0.01739432 RMS(Int)=  0.00002335
 Iteration  3 RMS(Cart)=  0.00006228 RMS(Int)=  0.00000292
 Iteration  4 RMS(Cart)=  0.00000000 RMS(Int)=  0.00000292
 Variable       Old X    -DE/DX   Delta X   Delta X   Delta X     New X
                                 (Linear)    (Quad)   (Total)
    R1        2.92239  -0.00025   0.00000  -0.00085  -0.00085   2.92153
    R2        2.92624  -0.00016   0.00000  -0.00056  -0.00056   2.92568
    R3        2.97626   0.00001   0.00000   0.00021   0.00021   2.97647
    R4        2.59718   0.00013   0.00000   0.00025   0.00025   2.59744
    R5        2.07055  -0.00040   0.00000  -0.00116  -0.00116   2.06939
    R6        2.07250  -0.00060   0.00000  -0.00175  -0.00175   2.07075
    R7        2.89664  -0.00025   0.00000  -0.00096  -0.00096   2.89568
    R8        2.93885  -0.00044   0.00000  -0.00156  -0.00156   2.93729
    R9        2.07181  -0.00052   0.00000  -0.00151  -0.00151   2.07030
   R10        2.91803   0.00003   0.00000   0.00009   0.00009   2.91811
   R11        2.94723  -0.00018   0.00000  -0.00058  -0.00058   2.94665
   R12        2.06768  -0.00038   0.00000  -0.00111  -0.00111   2.06657
   R13        2.06181  -0.00057   0.00000  -0.00163  -0.00163   2.06018
   R14        2.93276   0.00000   0.00000  -0.00029  -0.00029   2.93247
   R15        2.07035  -0.00040   0.00000  -0.00118  -0.00118   2.06916
   R16        2.96216  -0.00020   0.00000  -0.00073  -0.00073   2.96144
   R17        2.90170  -0.00016   0.00000  -0.00056  -0.00056   2.90114
   R18        2.88964  -0.00021   0.00000  -0.00070  -0.00070   2.88893
   R19        2.06693  -0.00064   0.00000  -0.00186  -0.00186   2.06507
   R20        2.06535  -0.00064   0.00000  -0.00184  -0.00184   2.06350
   R21        2.06514  -0.00057   0.00000  -0.00166  -0.00166   2.06348
   R22        2.06552  -0.00056   0.00000  -0.00162  -0.00162   2.06390
   R23        2.07277  -0.00068   0.00000  -0.00198  -0.00198   2.07079
   R24        2.07290  -0.00067   0.00000  -0.00197  -0.00197   2.07093
   R25        2.06170  -0.00038   0.00000  -0.00111  -0.00111   2.06059
   R26        2.07316  -0.00067   0.00000  -0.00196  -0.00196   2.07120
   R27        2.07306  -0.00071   0.00000  -0.00210  -0.00210   2.07096
   R28        2.06379   0.00007   0.00000   0.00020   0.00020   2.06399
   R29        2.67848  -0.00014   0.00000  -0.00033  -0.00033   2.67815
   R30        1.84749  -0.00256   0.00000  -0.00493  -0.00493   1.84256
   R31        3.41381  -0.00045   0.00000  -0.00735  -0.00735   3.40646
   R32        2.93533  -0.00012   0.00000  -0.00012  -0.00012   2.93521
   R33        2.89781  -0.00018   0.00000  -0.00061  -0.00061   2.89720
   R34        3.24724   0.00010   0.00000   0.00070   0.00070   3.24794
   R35        2.50021  -0.00045   0.00000  -0.00073  -0.00073   2.49948
   R36        2.07251  -0.00050   0.00000  -0.00146  -0.00146   2.07105
   R37        2.07513  -0.00059   0.00000  -0.00173  -0.00173   2.07340
   R38        2.89748  -0.00010   0.00000  -0.00059  -0.00059   2.89689
   R39        2.90946  -0.00056   0.00000  -0.00221  -0.00221   2.90725
   R40        2.07210  -0.00054   0.00000  -0.00157  -0.00157   2.07053
   R41        2.91611   0.00006   0.00000   0.00020   0.00020   2.91632
   R42        2.94833  -0.00024   0.00000  -0.00053  -0.00053   2.94779
   R43        2.06297  -0.00044   0.00000  -0.00128  -0.00128   2.06169
   R44        2.06072  -0.00052   0.00000  -0.00149  -0.00149   2.05924
   R45        2.91706  -0.00002   0.00000  -0.00041  -0.00040   2.91666
   R46        2.07439  -0.00048   0.00000  -0.00141  -0.00141   2.07298
   R47        2.96537  -0.00030   0.00000  -0.00102  -0.00102   2.96435
   R48        2.90638  -0.00010   0.00000  -0.00035  -0.00035   2.90603
   R49        2.89324  -0.00023   0.00000  -0.00079  -0.00079   2.89245
   R50        2.06747  -0.00062   0.00000  -0.00182  -0.00182   2.06565
   R51        2.06957  -0.00070   0.00000  -0.00204  -0.00204   2.06753
   R52        2.06848  -0.00057   0.00000  -0.00165  -0.00165   2.06683
   R53        2.06465  -0.00055   0.00000  -0.00158  -0.00158   2.06307
   R54        2.07281  -0.00066   0.00000  -0.00195  -0.00195   2.07086
   R55        2.07297  -0.00069   0.00000  -0.00203  -0.00203   2.07094
   R56        2.05929  -0.00038   0.00000  -0.00108  -0.00108   2.05821
   R57        2.07298  -0.00066   0.00000  -0.00194  -0.00194   2.07104
   R58        2.07311  -0.00074   0.00000  -0.00219  -0.00219   2.07093
   R59        2.05680   0.00028   0.00000   0.00081   0.00081   2.05760
   R60        2.59267  -0.00049   0.00000  -0.00096  -0.00096   2.59171
   R61        1.85470  -0.00252   0.00000  -0.00492  -0.00492   1.84978
    A1        1.95781   0.00010   0.00000   0.00008   0.00008   1.95789
    A2        1.94731  -0.00012   0.00000  -0.00050  -0.00050   1.94681
    A3        1.86617  -0.00001   0.00000  -0.00003  -0.00002   1.86614
    A4        1.93161  -0.00001   0.00000  -0.00011  -0.00011   1.93150
    A5        1.81548  -0.00006   0.00000  -0.00024  -0.00024   1.81525
    A6        1.94034   0.00010   0.00000   0.00086   0.00086   1.94120
    A7        1.86759   0.00004   0.00000   0.00092   0.00092   1.86851
    A8        1.88969   0.00008   0.00000   0.00056   0.00056   1.89025
    A9        1.88700  -0.00009   0.00000  -0.00138  -0.00138   1.88562
   A10        1.93193   0.00000   0.00000   0.00028   0.00028   1.93221
   A11        1.90206   0.00000   0.00000   0.00004   0.00004   1.90210
   A12        1.98161  -0.00003   0.00000  -0.00039  -0.00039   1.98122
   A13        1.93801  -0.00003   0.00000  -0.00029  -0.00029   1.93772
   A14        1.88468   0.00007   0.00000   0.00087   0.00087   1.88555
   A15        1.95664  -0.00009   0.00000  -0.00136  -0.00136   1.95528
   A16        2.06709   0.00004   0.00000   0.00053   0.00053   2.06762
   A17        2.04517   0.00006   0.00000  -0.00003  -0.00003   2.04514
   A18        1.53765  -0.00004   0.00000   0.00043   0.00043   1.53807
   A19        2.03703  -0.00003   0.00000  -0.00023  -0.00023   2.03680
   A20        1.98726  -0.00002   0.00000  -0.00055  -0.00055   1.98671
   A21        1.50432  -0.00002   0.00000  -0.00034  -0.00035   1.50398
   A22        1.89598   0.00009   0.00000   0.00143   0.00143   1.89741
   A23        2.04591  -0.00002   0.00000  -0.00025  -0.00025   2.04566
   A24        1.97184  -0.00003   0.00000  -0.00056  -0.00056   1.97128
   A25        1.86462   0.00003   0.00000   0.00021   0.00021   1.86483
   A26        1.91657  -0.00004   0.00000  -0.00085  -0.00085   1.91571
   A27        1.99502  -0.00007   0.00000  -0.00138  -0.00138   1.99364
   A28        2.07379   0.00004   0.00000   0.00097   0.00097   2.07476
   A29        1.52793  -0.00002   0.00000   0.00059   0.00059   1.52852
   A30        2.05481   0.00007   0.00000   0.00073   0.00073   2.05554
   A31        1.48584   0.00011   0.00000   0.00001   0.00000   1.48585
   A32        1.95678  -0.00011   0.00000  -0.00023  -0.00023   1.95654
   A33        2.07941  -0.00010   0.00000  -0.00103  -0.00104   2.07837
   A34        1.91822  -0.00008   0.00000   0.00034   0.00034   1.91855
   A35        2.13685  -0.00016   0.00000  -0.00235  -0.00236   2.13450
   A36        1.86513   0.00028   0.00000   0.00266   0.00266   1.86779
   A37        1.91953  -0.00014   0.00000  -0.00089  -0.00089   1.91864
   A38        1.92142  -0.00010   0.00000  -0.00059  -0.00059   1.92083
   A39        1.90553  -0.00019   0.00000  -0.00117  -0.00117   1.90436
   A40        1.90883   0.00011   0.00000   0.00062   0.00062   1.90945
   A41        1.90272   0.00016   0.00000   0.00100   0.00100   1.90372
   A42        1.90562   0.00016   0.00000   0.00106   0.00105   1.90667
   A43        1.98000  -0.00019   0.00000  -0.00122  -0.00122   1.97878
   A44        1.92122  -0.00010   0.00000  -0.00058  -0.00058   1.92064
   A45        1.92436  -0.00007   0.00000  -0.00042  -0.00042   1.92394
   A46        1.87716   0.00015   0.00000   0.00091   0.00091   1.87807
   A47        1.87711   0.00013   0.00000   0.00076   0.00076   1.87787
   A48        1.88059   0.00010   0.00000   0.00070   0.00070   1.88129
   A49        1.99857  -0.00024   0.00000  -0.00155  -0.00155   1.99702
   A50        1.93278  -0.00010   0.00000  -0.00065  -0.00065   1.93213
   A51        1.90784  -0.00003   0.00000  -0.00008  -0.00008   1.90776
   A52        1.88107   0.00017   0.00000   0.00091   0.00091   1.88198
   A53        1.86591   0.00015   0.00000   0.00104   0.00104   1.86695
   A54        1.87255   0.00007   0.00000   0.00052   0.00052   1.87306
   A55        1.98691   0.00015   0.00000  -0.00015  -0.00015   1.98675
   A56        1.88435  -0.00015   0.00000  -0.00125  -0.00125   1.88310
   A57        1.90774   0.00005   0.00000  -0.00011  -0.00011   1.90763
   A58        1.90287  -0.00005   0.00000  -0.00073  -0.00073   1.90213
   A59        1.95910  -0.00027   0.00000  -0.00207  -0.00207   1.95703
   A60        1.81337   0.00029   0.00000   0.00476   0.00476   1.81813
   A61        1.85931   0.00005   0.00000  -0.00022  -0.00022   1.85909
   A62        2.04709  -0.00074   0.00000  -0.00495  -0.00495   2.04214
   A63        1.64819   0.00016   0.00000   0.00016   0.00015   1.64834
   A64        1.99404  -0.00006   0.00000  -0.00101  -0.00100   1.99304
   A65        1.86502  -0.00016   0.00000  -0.00169  -0.00170   1.86332
   A66        1.95703   0.00009   0.00000   0.00151   0.00151   1.95854
   A67        1.85575   0.00004   0.00000  -0.00097  -0.00096   1.85479
   A68        1.95478   0.00007   0.00000   0.00167   0.00167   1.95646
   A69        1.82323   0.00001   0.00000   0.00023   0.00023   1.82346
   A70        1.86336   0.00004   0.00000   0.00128   0.00128   1.86464
   A71        1.89611   0.00012   0.00000   0.00164   0.00164   1.89775
   A72        1.89672  -0.00003   0.00000  -0.00012  -0.00011   1.89660
   A73        1.93563   0.00002   0.00000  -0.00010  -0.00010   1.93553
   A74        1.85504  -0.00006   0.00000  -0.00113  -0.00112   1.85392
   A75        2.01114  -0.00008   0.00000  -0.00142  -0.00144   2.00970
   A76        1.93254  -0.00006   0.00000  -0.00019  -0.00019   1.93235
   A77        1.87935   0.00018   0.00000   0.00206   0.00205   1.88140
   A78        1.96748  -0.00015   0.00000  -0.00216  -0.00217   1.96531
   A79        2.06870   0.00002   0.00000   0.00038   0.00038   2.06908
   A80        2.04904   0.00011   0.00000   0.00024   0.00024   2.04929
   A81        1.53271  -0.00010   0.00000  -0.00025  -0.00024   1.53246
   A82        2.04802  -0.00002   0.00000   0.00081   0.00081   2.04883
   A83        1.98713   0.00002   0.00000  -0.00052  -0.00051   1.98662
   A84        1.50612   0.00000   0.00000  -0.00020  -0.00020   1.50592
   A85        1.88773   0.00007   0.00000   0.00103   0.00103   1.88876
   A86        2.03531  -0.00007   0.00000  -0.00083  -0.00083   2.03449
   A87        1.98082  -0.00001   0.00000  -0.00068  -0.00068   1.98014
   A88        1.89242   0.00014   0.00000   0.00185   0.00185   1.89427
   A89        1.88296  -0.00005   0.00000  -0.00120  -0.00120   1.88176
   A90        2.04952  -0.00017   0.00000  -0.00263  -0.00263   2.04689
   A91        2.06477   0.00002   0.00000   0.00134   0.00134   2.06611
   A92        1.52679  -0.00006   0.00000   0.00011   0.00011   1.52690
   A93        2.03020   0.00012   0.00000   0.00099   0.00099   2.03119
   A94        1.48073   0.00018   0.00000   0.00022   0.00022   1.48095
   A95        1.94821  -0.00017   0.00000  -0.00049  -0.00049   1.94772
   A96        2.09899  -0.00013   0.00000  -0.00111  -0.00111   2.09788
   A97        1.91583  -0.00013   0.00000   0.00036   0.00036   1.91620
   A98        2.15223  -0.00021   0.00000  -0.00303  -0.00303   2.14920
   A99        1.84803   0.00037   0.00000   0.00332   0.00332   1.85134
   A100       1.91561  -0.00013   0.00000  -0.00080  -0.00080   1.91481
   A101       1.90478  -0.00019   0.00000  -0.00124  -0.00125   1.90354
   A102       1.95008  -0.00018   0.00000  -0.00109  -0.00109   1.94899
   A103       1.89468   0.00015   0.00000   0.00086   0.00086   1.89554
   A104       1.90772   0.00018   0.00000   0.00128   0.00128   1.90900
   A105       1.89002   0.00018   0.00000   0.00107   0.00106   1.89108
   A106       1.98467  -0.00020   0.00000  -0.00133  -0.00133   1.98334
   A107       1.92352  -0.00008   0.00000  -0.00047  -0.00047   1.92305
   A108       1.92032  -0.00009   0.00000  -0.00052  -0.00052   1.91980
   A109       1.87779   0.00015   0.00000   0.00086   0.00086   1.87864
   A110       1.87467   0.00015   0.00000   0.00090   0.00090   1.87557
   A111       1.87918   0.00010   0.00000   0.00073   0.00073   1.87991
   A112       2.01037  -0.00019   0.00000  -0.00126  -0.00126   2.00911
   A113       1.92694  -0.00009   0.00000  -0.00066  -0.00067   1.92627
   A114       1.90855  -0.00008   0.00000  -0.00029  -0.00029   1.90826
   A115       1.87781   0.00011   0.00000   0.00033   0.00033   1.87814
   A116       1.86370   0.00017   0.00000   0.00125   0.00125   1.86495
   A117       1.87064   0.00010   0.00000   0.00084   0.00084   1.87148
   A118       1.94812   0.00021   0.00000  -0.00104  -0.00107   1.94705
   A119       1.73626  -0.00023   0.00000  -0.00277  -0.00276   1.73349
   A120       1.98432  -0.00018   0.00000  -0.00161  -0.00160   1.98272
   A121       1.94043  -0.00007   0.00000  -0.00012  -0.00012   1.94031
   A122       1.99774  -0.00010   0.00000  -0.00062  -0.00061   1.99713
   A123       1.83543   0.00037   0.00000   0.00644   0.00644   1.84187
   A124       1.90970  -0.00043   0.00000  -0.00270  -0.00270   1.90700
   A125       2.86091  -0.00072   0.00000  -0.00288  -0.00288   2.85803
    D1       -3.09652  -0.00001   0.00000   0.00214   0.00214  -3.09439
    D2       -0.82560   0.00003   0.00000   0.00293   0.00293  -0.82267
    D3        1.52821   0.00003   0.00000   0.00183   0.00183   1.53004
    D4        1.00802   0.00002   0.00000   0.00262   0.00262   1.01064
    D5       -3.00423   0.00005   0.00000   0.00341   0.00341  -3.00082
    D6       -0.65042   0.00005   0.00000   0.00231   0.00231  -0.64811
    D7       -1.11699  -0.00003   0.00000   0.00188   0.00188  -1.11511
    D8        1.15394   0.00000   0.00000   0.00267   0.00267   1.15661
    D9       -2.77543   0.00001   0.00000   0.00157   0.00157  -2.77386
   D10       -3.14125   0.00003   0.00000   0.00289   0.00289  -3.13836
   D11        1.03745   0.00004   0.00000   0.00306   0.00306   1.04051
   D12       -1.05425   0.00003   0.00000   0.00285   0.00285  -1.05139
   D13       -0.95398  -0.00005   0.00000   0.00220   0.00220  -0.95178
   D14       -3.05846  -0.00004   0.00000   0.00237   0.00237  -3.05609
   D15        1.13303  -0.00005   0.00000   0.00216   0.00216   1.13519
   D16        1.13133   0.00003   0.00000   0.00302   0.00302   1.13436
   D17       -0.97315   0.00004   0.00000   0.00319   0.00319  -0.96996
   D18       -3.06485   0.00003   0.00000   0.00298   0.00298  -3.06186
   D19       -0.28032  -0.00002   0.00000  -0.00418  -0.00418  -0.28450
   D20        1.83495  -0.00009   0.00000  -0.00609  -0.00609   1.82886
   D21       -2.48640   0.00019   0.00000  -0.00122  -0.00122  -2.48762
   D22       -2.47351  -0.00006   0.00000  -0.00381  -0.00381  -2.47732
   D23       -0.35823  -0.00013   0.00000  -0.00573  -0.00573  -0.36396
   D24        1.60359   0.00015   0.00000  -0.00085  -0.00085   1.60274
   D25        1.80122  -0.00004   0.00000  -0.00396  -0.00397   1.79725
   D26       -2.36669  -0.00012   0.00000  -0.00588  -0.00588  -2.37258
   D27       -0.40487   0.00016   0.00000  -0.00101  -0.00101  -0.40587
   D28       -1.14381  -0.00012   0.00000  -0.00479  -0.00479  -1.14860
   D29        1.14947  -0.00004   0.00000  -0.00361  -0.00361   1.14586
   D30        2.81466  -0.00009   0.00000  -0.00324  -0.00324   2.81142
   D31        0.89814  -0.00002   0.00000  -0.00318  -0.00318   0.89496
   D32       -3.09176   0.00006   0.00000  -0.00201  -0.00201  -3.09376
   D33       -1.42657   0.00001   0.00000  -0.00164  -0.00164  -1.42821
   D34        3.04382  -0.00004   0.00000  -0.00319  -0.00319   3.04063
   D35       -0.94608   0.00003   0.00000  -0.00202  -0.00202  -0.94810
   D36        0.71911  -0.00002   0.00000  -0.00165  -0.00165   0.71746
   D37       -1.84691  -0.00003   0.00000   0.00437   0.00437  -1.84254
   D38        2.33135   0.00010   0.00000   0.00659   0.00659   2.33794
   D39        0.33197  -0.00006   0.00000   0.00240   0.00240   0.33437
   D40        2.41219  -0.00003   0.00000   0.00400   0.00400   2.41619
   D41        0.30726   0.00010   0.00000   0.00622   0.00622   0.31349
   D42       -1.69212  -0.00006   0.00000   0.00203   0.00203  -1.69009
   D43        0.25017  -0.00001   0.00000   0.00387   0.00387   0.25405
   D44       -1.85475   0.00012   0.00000   0.00610   0.00610  -1.84866
   D45        2.42905  -0.00004   0.00000   0.00190   0.00190   2.43095
   D46       -0.57645  -0.00001   0.00000   0.00004   0.00004  -0.57641
   D47       -2.80795  -0.00010   0.00000  -0.00132  -0.00132  -2.80927
   D48        1.49470  -0.00005   0.00000  -0.00048  -0.00048   1.49422
   D49        1.64415   0.00003   0.00000   0.00087   0.00087   1.64502
   D50       -0.58736  -0.00005   0.00000  -0.00048  -0.00048  -0.58784
   D51       -2.56789  -0.00001   0.00000   0.00035   0.00035  -2.56754
   D52       -2.54259   0.00009   0.00000   0.00124   0.00124  -2.54134
   D53        1.50909   0.00000   0.00000  -0.00011  -0.00011   1.50898
   D54       -0.47144   0.00004   0.00000   0.00073   0.00073  -0.47071
   D55       -1.42940  -0.00006   0.00000  -0.00164  -0.00164  -1.43104
   D56        2.94219  -0.00001   0.00000  -0.00199  -0.00199   2.94020
   D57        0.74641  -0.00022   0.00000  -0.00470  -0.00470   0.74171
   D58        2.58303   0.00002   0.00000   0.00020   0.00020   2.58323
   D59        0.67144   0.00007   0.00000  -0.00015  -0.00015   0.67128
   D60       -1.52434  -0.00014   0.00000  -0.00287  -0.00287  -1.52721
   D61        0.46709  -0.00002   0.00000  -0.00066  -0.00066   0.46644
   D62       -1.44450   0.00004   0.00000  -0.00101  -0.00101  -1.44551
   D63        2.64291  -0.00017   0.00000  -0.00372  -0.00372   2.63919
   D64       -1.53239   0.00004   0.00000   0.00054   0.00054  -1.53185
   D65        2.57273   0.00004   0.00000   0.00079   0.00079   2.57351
   D66        0.46906  -0.00004   0.00000  -0.00070  -0.00070   0.46836
   D67        0.53041  -0.00001   0.00000   0.00004   0.00004   0.53045
   D68       -1.64766   0.00000   0.00000   0.00029   0.00029  -1.64737
   D69        2.53186  -0.00008   0.00000  -0.00120  -0.00120   2.53066
   D70        2.75520   0.00007   0.00000   0.00135   0.00135   2.75655
   D71        0.57713   0.00008   0.00000   0.00160   0.00160   0.57873
   D72       -1.52653   0.00000   0.00000   0.00011   0.00011  -1.52643
   D73        1.40938   0.00002   0.00000   0.00096   0.00096   1.41035
   D74       -2.92292  -0.00006   0.00000   0.00073   0.00073  -2.92218
   D75       -0.71405   0.00012   0.00000   0.00291   0.00291  -0.71114
   D76       -0.46475   0.00001   0.00000   0.00059   0.00059  -0.46415
   D77        1.48614  -0.00007   0.00000   0.00036   0.00036   1.48650
   D78       -2.58818   0.00011   0.00000   0.00254   0.00254  -2.58564
   D79       -2.58539  -0.00004   0.00000  -0.00108  -0.00108  -2.58647
   D80       -0.63451  -0.00012   0.00000  -0.00131  -0.00131  -0.63582
   D81        1.57436   0.00006   0.00000   0.00086   0.00086   1.57522
   D82        0.84032   0.00002   0.00000   0.00153   0.00153   0.84185
   D83       -1.26393   0.00003   0.00000   0.00160   0.00160  -1.26233
   D84        2.94679   0.00001   0.00000   0.00136   0.00136   2.94815
   D85       -0.78023  -0.00003   0.00000   0.00147   0.00147  -0.77877
   D86       -2.88449  -0.00002   0.00000   0.00154   0.00154  -2.88295
   D87        1.32623  -0.00004   0.00000   0.00130   0.00130   1.32754
   D88       -3.13457   0.00003   0.00000   0.00216   0.00216  -3.13241
   D89        1.04436   0.00003   0.00000   0.00223   0.00223   1.04660
   D90       -1.02810   0.00002   0.00000   0.00199   0.00199  -1.02610
   D91       -0.85424   0.00002   0.00000   0.00380   0.00380  -0.85044
   D92       -2.98536   0.00005   0.00000   0.00424   0.00424  -2.98112
   D93        1.23839   0.00004   0.00000   0.00405   0.00405   1.24243
   D94        0.95806  -0.00002   0.00000   0.00127   0.00127   0.95934
   D95       -1.17305   0.00000   0.00000   0.00171   0.00171  -1.17134
   D96        3.05070  -0.00001   0.00000   0.00151   0.00152   3.05221
   D97       -3.09303   0.00000   0.00000   0.00247   0.00246  -3.09056
   D98        1.05904   0.00002   0.00000   0.00290   0.00290   1.06194
   D99       -1.00039   0.00001   0.00000   0.00271   0.00271  -0.99769
   D100       0.80965   0.00005   0.00000  -0.00048  -0.00049   0.80917
   D101       2.62680  -0.00004   0.00000  -0.00258  -0.00258   2.62421
   D102      -1.41221   0.00002   0.00000   0.00135   0.00135  -1.41086
   D103       0.40493  -0.00008   0.00000  -0.00075  -0.00075   0.40419
   D104       2.81760   0.00005   0.00000   0.00043   0.00043   2.81802
   D105      -1.64845  -0.00005   0.00000  -0.00167  -0.00167  -1.65012
   D106      -1.90852   0.00037   0.00000   0.13669   0.13669  -1.77183
   D107       0.03175   0.00032   0.00000   0.13513   0.13513   0.16688
   D108       3.12797  -0.00010   0.00000   0.00311   0.00310   3.13107
   D109      -0.89944  -0.00001   0.00000   0.00524   0.00523  -0.89421
   D110       1.43620  -0.00005   0.00000   0.00298   0.00298   1.43918
   D111       1.08067  -0.00001   0.00000   0.00600   0.00599   1.08667
   D112      -2.94674   0.00008   0.00000   0.00813   0.00813  -2.93861
   D113      -0.61109   0.00005   0.00000   0.00587   0.00587  -0.60522
   D114      -0.90706   0.00002   0.00000   0.00594   0.00594  -0.90112
   D115       1.34871   0.00011   0.00000   0.00807   0.00807   1.35678
   D116      -2.59883   0.00008   0.00000   0.00581   0.00581  -2.59301
   D117      -3.01675   0.00010   0.00000   0.00223   0.00224  -3.01451
   D118       1.19207   0.00011   0.00000   0.00241   0.00242   1.19449
   D119      -0.89759   0.00012   0.00000   0.00258   0.00259  -0.89500
   D120      -0.96414  -0.00010   0.00000  -0.00106  -0.00106  -0.96520
   D121      -3.03850  -0.00009   0.00000  -0.00088  -0.00088  -3.03939
   D122       1.15502  -0.00008   0.00000  -0.00071  -0.00071   1.15431
   D123       1.01715  -0.00003   0.00000  -0.00051  -0.00051   1.01663
   D124      -1.05722  -0.00002   0.00000  -0.00033  -0.00033  -1.05755
   D125       3.13631  -0.00001   0.00000  -0.00016  -0.00016   3.13614
   D126      -0.38729  -0.00007   0.00000  -0.01165  -0.01165  -0.39894
   D127       1.66169  -0.00019   0.00000  -0.01367  -0.01367   1.64802
   D128      -2.67936   0.00005   0.00000  -0.00833  -0.00833  -2.68769
   D129      -2.52374   0.00007   0.00000  -0.00903  -0.00903  -2.53277
   D130      -0.47476  -0.00005   0.00000  -0.01105  -0.01105  -0.48581
   D131       1.46738   0.00018   0.00000  -0.00571  -0.00571   1.46167
   D132       1.68948  -0.00003   0.00000  -0.01060  -0.01060   1.67888
   D133      -2.54472  -0.00015   0.00000  -0.01262  -0.01263  -2.55735
   D134      -0.60259   0.00008   0.00000  -0.00728  -0.00728  -0.60987
   D135      -1.17682  -0.00013   0.00000  -0.00924  -0.00925  -1.18607
   D136       1.11021  -0.00001   0.00000  -0.00729  -0.00729   1.10293
   D137       2.77131  -0.00011   0.00000  -0.00742  -0.00742   2.76389
   D138       0.86594   0.00000   0.00000  -0.00676  -0.00676   0.85918
   D139      -3.13021   0.00012   0.00000  -0.00480  -0.00480  -3.13500
   D140      -1.46911   0.00002   0.00000  -0.00493  -0.00493  -1.47404
   D141       2.97404  -0.00013   0.00000  -0.00936  -0.00936   2.96468
   D142      -1.02211  -0.00001   0.00000  -0.00740  -0.00740  -1.02950
   D143       0.63899  -0.00010   0.00000  -0.00753  -0.00753   0.63146
   D144      -1.75650  -0.00001   0.00000   0.01164   0.01164  -1.74487
   D145       2.60519   0.00019   0.00000   0.01564   0.01565   2.62084
   D146       0.52869  -0.00016   0.00000   0.00778   0.00778   0.53648
   D147       2.52695   0.00000   0.00000   0.01078   0.01078   2.53772
   D148       0.60546   0.00019   0.00000   0.01478   0.01478   0.62024
   D149      -1.47104  -0.00016   0.00000   0.00692   0.00692  -1.46412
   D150       0.37549   0.00007   0.00000   0.01270   0.01269   0.38818
   D151      -1.54600   0.00027   0.00000   0.01670   0.01670  -1.52930
   D152       2.66068  -0.00008   0.00000   0.00884   0.00884   2.66952
   D153      -0.56862  -0.00004   0.00000  -0.00129  -0.00129  -0.56991
   D154      -2.79835  -0.00014   0.00000  -0.00308  -0.00309  -2.80144
   D155       1.49363  -0.00013   0.00000  -0.00218  -0.00218   1.49144
   D156       1.64074   0.00005   0.00000   0.00063   0.00063   1.64137
   D157      -0.58899  -0.00005   0.00000  -0.00116  -0.00116  -0.59015
   D158      -2.58020  -0.00004   0.00000  -0.00026  -0.00026  -2.58046
   D159      -2.54402   0.00013   0.00000   0.00087   0.00088  -2.54314
   D160       1.50943   0.00003   0.00000  -0.00092  -0.00092   1.50851
   D161      -0.48178   0.00004   0.00000  -0.00002  -0.00002  -0.48179
   D162      -1.41541  -0.00013   0.00000  -0.00182  -0.00181  -1.41723
   D163       2.96118  -0.00005   0.00000  -0.00227  -0.00227   2.95891
   D164       0.78122  -0.00031   0.00000  -0.00564  -0.00564   0.77558
   D165       2.59027   0.00000   0.00000   0.00047   0.00047   2.59074
   D166       0.68368   0.00008   0.00000   0.00001   0.00001   0.68369
   D167      -1.49628  -0.00018   0.00000  -0.00336  -0.00336  -1.49964
   D168       0.47429   0.00000   0.00000   0.00010   0.00010   0.47439
   D169      -1.43230   0.00008   0.00000  -0.00035  -0.00035  -1.43266
   D170       2.67092  -0.00018   0.00000  -0.00372  -0.00372   2.66720
   D171      -1.58271   0.00016   0.00000   0.00260   0.00261  -1.58010
   D172       2.55079   0.00008   0.00000   0.00164   0.00164   2.55243
   D173       0.47890  -0.00003   0.00000   0.00009   0.00009   0.47899
   D174       0.49146   0.00012   0.00000   0.00325   0.00325   0.49471
   D175      -1.65823   0.00005   0.00000   0.00229   0.00229  -1.65594
   D176       2.55306  -0.00006   0.00000   0.00074   0.00074   2.55380
   D177       2.70313   0.00014   0.00000   0.00334   0.00335   2.70648
   D178       0.55344   0.00007   0.00000   0.00238   0.00238   0.55582
   D179      -1.51845  -0.00004   0.00000   0.00083   0.00083  -1.51762
   D180       1.43671   0.00009   0.00000   0.00160   0.00160   1.43830
   D181      -2.90662  -0.00003   0.00000   0.00117   0.00117  -2.90546
   D182      -0.71189   0.00019   0.00000   0.00378   0.00377  -0.70811
   D183      -0.47424  -0.00002   0.00000  -0.00020  -0.00020  -0.47445
   D184       1.46561  -0.00014   0.00000  -0.00064  -0.00063   1.46498
   D185      -2.62284   0.00008   0.00000   0.00197   0.00198  -2.62086
   D186      -2.57755  -0.00004   0.00000  -0.00203  -0.00204  -2.57959
   D187      -0.63769  -0.00016   0.00000  -0.00247  -0.00247  -0.64016
   D188       1.55704   0.00006   0.00000   0.00014   0.00014   1.55718
   D189       0.86084   0.00002   0.00000  -0.00176  -0.00176   0.85908
   D190      -1.24910   0.00003   0.00000  -0.00161  -0.00161  -1.25071
   D191       2.96443   0.00001   0.00000  -0.00189  -0.00189   2.96254
   D192      -0.74963  -0.00006   0.00000  -0.00198  -0.00198  -0.75161
   D193      -2.85958  -0.00005   0.00000  -0.00183  -0.00183  -2.86140
   D194       1.35396  -0.00007   0.00000  -0.00211  -0.00211   1.35185
   D195      -3.10860   0.00002   0.00000  -0.00093  -0.00093  -3.10953
   D196       1.06465   0.00003   0.00000  -0.00078  -0.00078   1.06386
   D197      -1.00501   0.00002   0.00000  -0.00106  -0.00106  -1.00607
   D198      -0.80588  -0.00002   0.00000  -0.00135  -0.00135  -0.80723
   D199      -2.93676   0.00003   0.00000  -0.00034  -0.00034  -2.93710
   D200       1.29237   0.00000   0.00000  -0.00080  -0.00080   1.29157
   D201       1.02678  -0.00005   0.00000  -0.00432  -0.00432   1.02246
   D202      -1.10410   0.00001   0.00000  -0.00331  -0.00331  -1.10741
   D203       3.12503  -0.00002   0.00000  -0.00377  -0.00377   3.12126
   D204      -3.03229  -0.00004   0.00000  -0.00293  -0.00293  -3.03522
   D205       1.12002   0.00002   0.00000  -0.00192  -0.00192   1.11810
   D206      -0.93404  -0.00001   0.00000  -0.00238  -0.00238  -0.93642
   D207       1.26919  -0.00004   0.00000  -0.00585  -0.00585   1.26334
   D208      -0.99826  -0.00008   0.00000  -0.00220  -0.00219  -1.00046
   D209      -3.13298  -0.00018   0.00000  -0.00625  -0.00625  -3.13923
   D210      -0.72192   0.00056   0.00000   0.04329   0.04329  -0.67863
         Item               Value     Threshold  Converged?
 Maximum Force            0.002558     0.000450     NO 
 RMS     Force            0.000275     0.000300     YES
 Maximum Displacement     0.620743     0.001800     NO 
 RMS     Displacement     0.164973     0.001200     NO 
 Predicted change in Energy=-1.260950D-04
 GradGradGradGradGradGradGradGradGradGradGradGradGradGradGradGradGradGrad

 Stoichiometry    C20H34O4(3)
 Framework group  C1[X(C20H34O4)]
 Deg. of freedom   168
 Full point group                 C1      NOp   1
 Largest Abelian subgroup         C1      NOp   1
 Largest concise Abelian subgroup C1      NOp   1
                         Standard orientation:                         
 ---------------------------------------------------------------------
 Center     Atomic      Atomic             Coordinates (Angstroms)
 Number     Number       Type             X           Y           Z
 ---------------------------------------------------------------------
      1          6           0        2.501532    1.318358   -0.196013
      2          6           0        2.065758   -1.012478    0.923217
      3          1           0        1.075787   -1.425063    0.702052
      4          1           0        2.373854   -1.418564    1.893237
      5          6           0        3.030194   -1.457203   -0.181371
      6          1           0        3.175058   -2.542980   -0.162959
      7          6           0        2.580610   -0.796950   -1.502920
      8          1           0        1.506041   -0.641965   -1.634084
      9          1           0        2.975265   -1.283686   -2.395036
     10          6           0        3.424810    0.426651   -1.057730
     11          1           0        3.918356    1.035042   -1.822714
     12          6           0        4.310511   -0.568624   -0.232599
     13          6           0        3.206098    2.618702    0.261839
     14          1           0        2.523551    3.218160    0.869261
     15          1           0        3.522986    3.198866   -0.607279
     16          1           0        4.081921    2.359170    0.860107
     17          6           0        5.397032   -1.172458   -1.133567
     18          1           0        5.023511   -1.490133   -2.109473
     19          1           0        5.843424   -2.047841   -0.648542
     20          1           0        6.195407   -0.441873   -1.306236
     21          6           0        4.988310   -0.165786    1.077136
     22          1           0        4.310086    0.235011    1.831052
     23          1           0        5.768284    0.582529    0.895599
     24          1           0        5.474448   -1.043276    1.518373
     25          6           0        1.928262    0.531215    1.041988
     26          1           0        2.464702    0.868303    1.931675
     27          8           0        1.490930    1.758901   -1.016905
     28          8           0        0.588440    0.931728    1.272140
     29          1           0        0.144176    0.925227    0.404215
     30          6           0       -2.004842   -0.986926   -0.326301
     31          6           0       -2.906852    0.689624    1.581474
     32          1           0       -2.116438    1.379335    1.898742
     33          1           0       -3.590904    0.577370    2.431951
     34          6           0       -3.631362    1.293500    0.372999
     35          1           0       -4.195289    2.186204    0.665526
     36          6           0       -2.610865    1.410323   -0.778762
     37          1           0       -1.572389    1.610483   -0.510834
     38          1           0       -2.903867    2.114883   -1.556704
     39          6           0       -2.968359   -0.054148   -1.109971
     40          1           0       -2.958769   -0.368306   -2.160954
     41          6           0       -4.377416    0.219232   -0.477092
     42          6           0       -2.256962   -2.482390   -0.551046
     43          1           0       -1.630962   -3.067830    0.127365
     44          1           0       -1.990542   -2.738928   -1.580728
     45          1           0       -3.307115   -2.743287   -0.391880
     46          6           0       -5.301125    0.866170   -1.522593
     47          1           0       -4.815257    1.644698   -2.113947
     48          1           0       -6.171077    1.316540   -1.031424
     49          1           0       -5.668945    0.104931   -2.219879
     50          6           0       -5.210211   -0.865008    0.211139
     51          1           0       -4.726846   -1.351877    1.057061
     52          1           0       -5.487932   -1.645556   -0.506300
     53          1           0       -6.140302   -0.424082    0.587280
     54          6           0       -2.284403   -0.697203    1.344614
     55          1           0       -3.003655   -1.490179    1.543187
     56          8           0       -0.735664   -0.663179   -0.510199
     57          8           0       -1.201711   -0.976082    2.138929
     58          1           0       -0.516847   -0.289859    2.003925
 ---------------------------------------------------------------------
 Rotational constants (GHZ):           0.5487680           0.1258769           0.1221966
 Standard basis: 6-31++G(d,p) (6D, 7F)
 There are   660 symmetry adapted cartesian basis functions of A   symmetry.
 There are   660 symmetry adapted basis functions of A   symmetry.
   660 basis functions,  1040 primitive gaussians,   660 cartesian basis functions
    94 alpha electrons       92 beta electrons
       nuclear repulsion energy      2390.2947219127 Hartrees.
 NAtoms=   58 NActive=   58 NUniq=   58 SFac= 1.00D+00 NAtFMM=   60 NAOKFM=F Big=F
 Integral buffers will be    131072 words long.
 Raffenetti 2 integral format.
 Two-electron integral symmetry is turned on.
 Nuclear repulsion after empirical dispersion term =     2390.2328860416 Hartrees.
 One-electron integrals computed using PRISM.
 NBasis=   660 RedAO= T EigKep=  1.22D-06  NBF=   660
 NBsUse=   659 1.00D-06 EigRej=  9.54D-07 NBFU=   659
 Initial guess from the checkpoint file:  "2_1_1053-wb97-opt.chk"
 B after Tr=     0.000000    0.000000    0.000000
         Rot=    0.999530    0.030553    0.000334    0.002373 Ang=   3.51 deg.
 Initial guess <Sx>= 0.0000 <Sy>= 0.0000 <Sz>= 1.0000 <S**2>= 2.0124 S= 1.0041
 ExpMin= 3.60D-02 ExpMax= 5.48D+03 ExpMxC= 8.25D+02 IAcc=3 IRadAn=         7 AccDes= 0.00D+00
 Harris functional with IExCor= 4639 and IRadAn=       7 diagonalized for initial guess.
 HarFok:  IExCor= 4639 AccDes= 0.00D+00 IRadAn=         7 IDoV= 1 UseB2=F ITyADJ=14
 ICtDFT=  3500011 ScaDFX=  1.000000  1.000000  1.000000  1.000000
 FoFCou: FMM=F IPFlag=           0 FMFlag=      100000 FMFlg1=           0
         NFxFlg=           0 DoJE=T BraDBF=F KetDBF=T FulRan=T
         wScrn=  0.000000 ICntrl=       500 IOpCl=  0 I1Cent=   200000004 NGrid=           0
         NMat0=    1 NMatS0=      1 NMatT0=    0 NMatD0=    1 NMtDS0=    0 NMtDT0=    0
 Petite list used in FoFCou.
 Requested convergence on RMS density matrix=1.00D-08 within 128 cycles.
 Requested convergence on MAX density matrix=1.00D-06.
 Requested convergence on             energy=1.00D-06.
 No special actions if energy rises.
 Restarting incremental Fock formation.
 SCF Done:  E(UwB97XD) =  -1083.08975705     A.U. after   28 cycles
            NFock= 28  Conv=0.47D-08     -V/T= 2.0092
 <Sx>= 0.0000 <Sy>= 0.0000 <Sz>= 1.0000 <S**2>= 2.0114 S= 1.0038
 <L.S>=  0.00000000000    
 Annihilation of the first spin contaminant:
 S**2 before annihilation     2.0114,   after     2.0001
 Calling FoFJK, ICntrl=      2127 FMM=F ISym2X=0 I1Cent= 0 IOpClX= 1 NMat=1 NMatS=1 NMatT=0.
 ***** Axes restored to original set *****
 -------------------------------------------------------------------
 Center     Atomic                   Forces (Hartrees/Bohr)
 Number     Number              X              Y              Z
 -------------------------------------------------------------------
      1        6          -0.000028221   -0.000568633   -0.000200326
      2        6           0.000128915   -0.001053305    0.000904959
      3        1           0.001374231    0.000428745    0.000102248
      4        1           0.000584811    0.000217715    0.000141644
      5        6          -0.000145502    0.000345461    0.000287126
      6        1           0.000011609   -0.000032051   -0.000003128
      7        6          -0.000463457    0.000224409   -0.000566779
      8        1           0.000576813   -0.000154861    0.000250223
      9        1           0.000316498   -0.000031855   -0.000008768
     10        6           0.000180134   -0.000271409    0.000155723
     11        1           0.000048415    0.000121309   -0.000000312
     12        6           0.000143464   -0.000250340   -0.000204651
     13        6          -0.000096266    0.000355195    0.000026966
     14        1          -0.000011573    0.000008263    0.000019302
     15        1           0.000028477    0.000005705   -0.000011316
     16        1          -0.000037341   -0.000098789   -0.000061223
     17        6           0.000114662    0.000039923    0.000010001
     18        1          -0.000083321    0.000028809    0.000040054
     19        1          -0.000005704   -0.000012565    0.000044597
     20        1           0.000059144    0.000018045   -0.000011324
     21        6           0.000155799    0.000068606    0.000118348
     22        1           0.000230265   -0.000124373   -0.000136581
     23        1           0.000069422    0.000012879   -0.000028896
     24        1           0.000022989   -0.000001595    0.000006101
     25        6           0.000011182   -0.001206656   -0.000808182
     26        1          -0.000494078    0.000293569   -0.000028733
     27        8          -0.000355148    0.000392827    0.000090982
     28        8          -0.002028312    0.001439526    0.000630850
     29        1           0.002935334   -0.000449626    0.000814099
     30        6           0.000690786    0.000046250   -0.000598329
     31        6           0.000047728   -0.000120330   -0.000149188
     32        1          -0.000079811    0.000074957    0.000219496
     33        1           0.000133660    0.000049162    0.000031685
     34        6          -0.000162768    0.000061696    0.000165365
     35        1           0.000030485   -0.000016606   -0.000061561
     36        6          -0.000295516   -0.000233381    0.000031904
     37        1          -0.000160356    0.000379992   -0.000519611
     38        1           0.000169688   -0.000023185    0.000100640
     39        6          -0.000167267    0.000084572    0.000082658
     40        1           0.000084634   -0.000036829    0.000007253
     41        6          -0.000025144    0.000028209   -0.000148004
     42        6          -0.000008104   -0.000186018    0.000040079
     43        1           0.000000045   -0.000021708    0.000033192
     44        1           0.000032424    0.000047446    0.000002296
     45        1           0.000097746    0.000015422   -0.000015438
     46        6          -0.000124467    0.000002174   -0.000049770
     47        1           0.000040511   -0.000030008    0.000062664
     48        1           0.000027090   -0.000033265    0.000019154
     49        1           0.000013035   -0.000008816    0.000021500
     50        6          -0.000364480   -0.000086804    0.000062299
     51        1          -0.000649915    0.000158592   -0.000370425
     52        1          -0.000031550    0.000046079   -0.000023691
     53        1          -0.000004983    0.000012453   -0.000047400
     54        6           0.000571238   -0.000257477    0.001201476
     55        1           0.000728508    0.000164789   -0.000022232
     56        8          -0.003788373    0.000112760   -0.001517373
     57        8          -0.000859517   -0.000123199   -0.000639466
     58        1           0.000811428    0.000148145    0.000507821
 -------------------------------------------------------------------
 Cartesian Forces:  Max     0.003788373 RMS     0.000531816

 GradGradGradGradGradGradGradGradGradGradGradGradGradGradGradGradGradGrad
 Berny optimization.
 Using GEDIIS/GDIIS optimizer.
 FormGI is forming the generalized inverse of G from B-inverse, IUseBI=4.
 Internal  Forces:  Max     0.014107873 RMS     0.001361377
 Search for a local minimum.
 Step number   2 out of a maximum of  348
 All quantities printed in internal units (Hartrees-Bohrs-Radians)
 Mixed Optimization -- RFO/linear search
 Update second derivatives using D2CorX and points    2    1
 DE=  7.71D-04 DEPred=-1.26D-04 R=-6.11D+00
 Trust test=-6.11D+00 RLast= 2.08D-01 DXMaxT set to 1.50D-01
 ITU= -1  0
 Use linear search instead of GDIIS.
     Eigenvalues ---    0.00229   0.00255   0.00263   0.00272   0.00296
     Eigenvalues ---    0.00323   0.00355   0.00380   0.00507   0.00846
     Eigenvalues ---    0.00890   0.01450   0.01507   0.01524   0.02036
     Eigenvalues ---    0.02094   0.02137   0.02563   0.02718   0.02739
     Eigenvalues ---    0.02749   0.02879   0.02894   0.03151   0.03177
     Eigenvalues ---    0.03244   0.03300   0.03385   0.03478   0.03974
     Eigenvalues ---    0.04091   0.04418   0.04421   0.04458   0.04624
     Eigenvalues ---    0.04695   0.04794   0.04815   0.05014   0.05083
     Eigenvalues ---    0.05130   0.05165   0.05198   0.05251   0.05307
     Eigenvalues ---    0.05502   0.05571   0.05598   0.05612   0.05613
     Eigenvalues ---    0.05616   0.05698   0.05705   0.05729   0.05763
     Eigenvalues ---    0.05793   0.05822   0.06031   0.06260   0.06456
     Eigenvalues ---    0.06617   0.06652   0.06700   0.06784   0.06993
     Eigenvalues ---    0.07115   0.07629   0.08157   0.08400   0.08679
     Eigenvalues ---    0.08827   0.08946   0.09124   0.09142   0.09624
     Eigenvalues ---    0.09785   0.10283   0.10316   0.11688   0.11960
     Eigenvalues ---    0.12160   0.12876   0.13092   0.15293   0.16000
     Eigenvalues ---    0.16000   0.16000   0.16000   0.16000   0.16000
     Eigenvalues ---    0.16000   0.16000   0.16000   0.16000   0.16000
     Eigenvalues ---    0.16000   0.16000   0.16000   0.16000   0.16000
     Eigenvalues ---    0.16000   0.16000   0.16643   0.16920   0.17081
     Eigenvalues ---    0.18534   0.19264   0.20775   0.20809   0.21319
     Eigenvalues ---    0.21506   0.22486   0.24085   0.24536   0.24668
     Eigenvalues ---    0.25591   0.25733   0.26759   0.26938   0.27018
     Eigenvalues ---    0.27639   0.27799   0.28488   0.28583   0.28696
     Eigenvalues ---    0.28891   0.29068   0.29262   0.29461   0.30216
     Eigenvalues ---    0.33897   0.33939   0.33944   0.34010   0.34012
     Eigenvalues ---    0.34016   0.34019   0.34022   0.34027   0.34030
     Eigenvalues ---    0.34045   0.34048   0.34069   0.34086   0.34167
     Eigenvalues ---    0.34202   0.34269   0.34314   0.34328   0.34368
     Eigenvalues ---    0.34435   0.34470   0.34484   0.34512   0.34567
     Eigenvalues ---    0.34607   0.34671   0.34687   0.34746   0.34811
     Eigenvalues ---    0.34965   0.39575   0.44141   0.47941   0.50156
     Eigenvalues ---    0.50983   0.54056   0.62519
 RFO step:  Lambda=-4.42739475D-04 EMin= 2.29496475D-03
 Quartic linear search produced a step of -0.81481.
 Iteration  1 RMS(Cart)=  0.14788802 RMS(Int)=  0.00253175
 Iteration  2 RMS(Cart)=  0.00803004 RMS(Int)=  0.00001926
 Iteration  3 RMS(Cart)=  0.00003065 RMS(Int)=  0.00001783
 Iteration  4 RMS(Cart)=  0.00000000 RMS(Int)=  0.00001783
 Variable       Old X    -DE/DX   Delta X   Delta X   Delta X     New X
                                 (Linear)    (Quad)   (Total)
    R1        2.92153   0.00046   0.00070  -0.00127  -0.00057   2.92096
    R2        2.92568   0.00016   0.00046  -0.00091  -0.00045   2.92523
    R3        2.97647   0.00028  -0.00017   0.00017   0.00000   2.97647
    R4        2.59744   0.00035  -0.00021   0.00058   0.00038   2.59781
    R5        2.06939  -0.00142   0.00095  -0.00284  -0.00189   2.06749
    R6        2.07075   0.00020   0.00143  -0.00306  -0.00163   2.06912
    R7        2.89568   0.00032   0.00078  -0.00139  -0.00061   2.89507
    R8        2.93729   0.00063   0.00127  -0.00278  -0.00151   2.93579
    R9        2.07030   0.00003   0.00123  -0.00271  -0.00148   2.06882
   R10        2.91811   0.00021  -0.00007   0.00035   0.00028   2.91840
   R11        2.94665  -0.00004   0.00047  -0.00075  -0.00028   2.94637
   R12        2.06657  -0.00062   0.00090  -0.00232  -0.00142   2.06515
   R13        2.06018   0.00014   0.00133  -0.00288  -0.00155   2.05863
   R14        2.93247  -0.00027   0.00024  -0.00056  -0.00033   2.93214
   R15        2.06916   0.00010   0.00096  -0.00208  -0.00112   2.06804
   R16        2.96144   0.00019   0.00059  -0.00109  -0.00050   2.96094
   R17        2.90114  -0.00002   0.00046  -0.00103  -0.00057   2.90057
   R18        2.88893   0.00017   0.00057  -0.00117  -0.00060   2.88833
   R19        2.06507   0.00002   0.00152  -0.00335  -0.00183   2.06323
   R20        2.06350   0.00002   0.00150  -0.00332  -0.00182   2.06169
   R21        2.06348  -0.00004   0.00136  -0.00303  -0.00167   2.06181
   R22        2.06390  -0.00001   0.00132  -0.00294  -0.00161   2.06228
   R23        2.07079   0.00002   0.00162  -0.00357  -0.00195   2.06884
   R24        2.07093   0.00006   0.00161  -0.00354  -0.00193   2.06900
   R25        2.06059  -0.00028   0.00090  -0.00214  -0.00124   2.05935
   R26        2.07120   0.00006   0.00160  -0.00350  -0.00191   2.06929
   R27        2.07096   0.00001   0.00171  -0.00378  -0.00207   2.06889
   R28        2.06399  -0.00019  -0.00016   0.00027   0.00010   2.06410
   R29        2.67815   0.00252   0.00027   0.00046   0.00073   2.67888
   R30        1.84256  -0.00208   0.00402  -0.00960  -0.00558   1.83698
   R31        3.40646   0.00123   0.00599  -0.01015  -0.00416   3.40230
   R32        2.93521   0.00047   0.00010   0.00043   0.00052   2.93573
   R33        2.89720   0.00011   0.00050  -0.00104  -0.00054   2.89666
   R34        3.24794   0.00249  -0.00057   0.00180   0.00122   3.24916
   R35        2.49948  -0.00341   0.00060  -0.00232  -0.00172   2.49776
   R36        2.07105   0.00006   0.00119  -0.00260  -0.00141   2.06964
   R37        2.07340  -0.00007   0.00141  -0.00316  -0.00175   2.07165
   R38        2.89689   0.00065   0.00048  -0.00046   0.00003   2.89692
   R39        2.90725   0.00090   0.00180  -0.00444  -0.00264   2.90461
   R40        2.07053  -0.00005   0.00128  -0.00286  -0.00158   2.06895
   R41        2.91632  -0.00037  -0.00016   0.00069   0.00054   2.91686
   R42        2.94779   0.00032   0.00043  -0.00034   0.00010   2.94789
   R43        2.06169  -0.00022   0.00104  -0.00242  -0.00138   2.06032
   R44        2.05924  -0.00013   0.00121  -0.00276  -0.00154   2.05769
   R45        2.91666   0.00007   0.00033  -0.00059  -0.00026   2.91640
   R46        2.07298   0.00000   0.00115  -0.00255  -0.00140   2.07158
   R47        2.96435  -0.00024   0.00083  -0.00114  -0.00031   2.96404
   R48        2.90603  -0.00004   0.00029  -0.00067  -0.00038   2.90565
   R49        2.89245   0.00032   0.00065  -0.00124  -0.00060   2.89185
   R50        2.06565   0.00003   0.00148  -0.00327  -0.00179   2.06387
   R51        2.06753   0.00000   0.00166  -0.00368  -0.00202   2.06551
   R52        2.06683  -0.00010   0.00134  -0.00303  -0.00169   2.06514
   R53        2.06307  -0.00004   0.00129  -0.00288  -0.00159   2.06148
   R54        2.07086  -0.00002   0.00159  -0.00354  -0.00195   2.06892
   R55        2.07094  -0.00001   0.00165  -0.00367  -0.00202   2.06892
   R56        2.05821  -0.00064   0.00088  -0.00229  -0.00140   2.05681
   R57        2.07104  -0.00001   0.00158  -0.00350  -0.00192   2.06912
   R58        2.07093  -0.00001   0.00178  -0.00395  -0.00217   2.06875
   R59        2.05760  -0.00060  -0.00066   0.00115   0.00049   2.05809
   R60        2.59171   0.00339   0.00078  -0.00054   0.00025   2.59195
   R61        1.84978   0.00255   0.00401  -0.00797  -0.00396   1.84581
    A1        1.95789  -0.00063  -0.00006   0.00010   0.00004   1.95793
    A2        1.94681   0.00032   0.00041  -0.00116  -0.00076   1.94605
    A3        1.86614   0.00049   0.00002   0.00060   0.00062   1.86677
    A4        1.93150   0.00024   0.00009  -0.00025  -0.00015   1.93135
    A5        1.81525  -0.00010   0.00019  -0.00072  -0.00053   1.81472
    A6        1.94120  -0.00036  -0.00070   0.00155   0.00085   1.94205
    A7        1.86851   0.00023  -0.00075   0.00254   0.00178   1.87029
    A8        1.89025  -0.00033  -0.00046   0.00123   0.00077   1.89103
    A9        1.88562   0.00009   0.00112  -0.00184  -0.00071   1.88491
   A10        1.93221  -0.00004  -0.00023  -0.00002  -0.00024   1.93197
   A11        1.90210  -0.00016  -0.00004  -0.00036  -0.00039   1.90171
   A12        1.98122   0.00021   0.00032  -0.00135  -0.00104   1.98018
   A13        1.93772  -0.00001   0.00024  -0.00072  -0.00048   1.93724
   A14        1.88555  -0.00003  -0.00071   0.00214   0.00143   1.88698
   A15        1.95528   0.00029   0.00111  -0.00182  -0.00071   1.95456
   A16        2.06762  -0.00002  -0.00043   0.00079   0.00036   2.06798
   A17        2.04514  -0.00018   0.00002  -0.00041  -0.00039   2.04475
   A18        1.53807  -0.00003  -0.00035   0.00037   0.00002   1.53810
   A19        2.03680  -0.00011   0.00018  -0.00062  -0.00044   2.03637
   A20        1.98671   0.00003   0.00044  -0.00117  -0.00073   1.98599
   A21        1.50398  -0.00007   0.00028  -0.00070  -0.00043   1.50355
   A22        1.89741   0.00011  -0.00117   0.00303   0.00186   1.89927
   A23        2.04566   0.00003   0.00021  -0.00032  -0.00011   2.04555
   A24        1.97128  -0.00003   0.00046  -0.00126  -0.00080   1.97048
   A25        1.86483   0.00011  -0.00017   0.00048   0.00030   1.86513
   A26        1.91571   0.00001   0.00069  -0.00175  -0.00105   1.91467
   A27        1.99364   0.00005   0.00112  -0.00210  -0.00098   1.99266
   A28        2.07476  -0.00002  -0.00079   0.00191   0.00112   2.07588
   A29        1.52852   0.00005  -0.00048   0.00077   0.00029   1.52882
   A30        2.05554  -0.00016  -0.00060   0.00122   0.00063   2.05617
   A31        1.48585  -0.00014   0.00000  -0.00018  -0.00019   1.48566
   A32        1.95654   0.00014   0.00019  -0.00044  -0.00025   1.95629
   A33        2.07837   0.00012   0.00085  -0.00146  -0.00062   2.07775
   A34        1.91855   0.00011  -0.00027   0.00056   0.00028   1.91883
   A35        2.13450   0.00011   0.00192  -0.00411  -0.00219   2.13231
   A36        1.86779  -0.00026  -0.00217   0.00454   0.00237   1.87016
   A37        1.91864   0.00003   0.00072  -0.00156  -0.00084   1.91781
   A38        1.92083   0.00004   0.00048  -0.00102  -0.00054   1.92029
   A39        1.90436  -0.00018   0.00096  -0.00237  -0.00141   1.90295
   A40        1.90945   0.00000  -0.00051   0.00119   0.00068   1.91013
   A41        1.90372   0.00006  -0.00081   0.00187   0.00106   1.90478
   A42        1.90667   0.00004  -0.00086   0.00193   0.00107   1.90774
   A43        1.97878  -0.00014   0.00099  -0.00239  -0.00140   1.97738
   A44        1.92064  -0.00004   0.00047  -0.00111  -0.00063   1.92000
   A45        1.92394   0.00007   0.00034  -0.00067  -0.00033   1.92361
   A46        1.87807   0.00007  -0.00074   0.00171   0.00097   1.87904
   A47        1.87787   0.00004  -0.00062   0.00143   0.00081   1.87869
   A48        1.88129   0.00000  -0.00057   0.00130   0.00073   1.88202
   A49        1.99702   0.00013   0.00126  -0.00265  -0.00139   1.99563
   A50        1.93213  -0.00004   0.00053  -0.00124  -0.00071   1.93142
   A51        1.90776  -0.00001   0.00007  -0.00018  -0.00012   1.90764
   A52        1.88198  -0.00001  -0.00074   0.00168   0.00094   1.88293
   A53        1.86695  -0.00005  -0.00085   0.00184   0.00100   1.86795
   A54        1.87306  -0.00001  -0.00042   0.00087   0.00045   1.87351
   A55        1.98675  -0.00047   0.00012  -0.00070  -0.00059   1.98616
   A56        1.88310   0.00063   0.00102  -0.00311  -0.00209   1.88100
   A57        1.90763  -0.00156   0.00009  -0.00009   0.00001   1.90763
   A58        1.90213  -0.00078   0.00060  -0.00368  -0.00309   1.89904
   A59        1.95703   0.00312   0.00169   0.00179   0.00348   1.96051
   A60        1.81813  -0.00106  -0.00388   0.00616   0.00228   1.82041
   A61        1.85909   0.00023   0.00018   0.00106   0.00124   1.86032
   A62        2.04214   0.00429   0.00403  -0.00366   0.00038   2.04252
   A63        1.64834  -0.00083  -0.00012   0.00089   0.00077   1.64911
   A64        1.99304   0.00047   0.00082  -0.00129  -0.00043   1.99261
   A65        1.86332   0.00074   0.00139  -0.00500  -0.00373   1.85959
   A66        1.95854  -0.00139  -0.00123   0.00099  -0.00022   1.95831
   A67        1.85479  -0.00089   0.00078  -0.00154  -0.00070   1.85409
   A68        1.95646   0.00035  -0.00136   0.00362   0.00223   1.95868
   A69        1.82346   0.00083  -0.00019   0.00291   0.00274   1.82620
   A70        1.86464   0.00007  -0.00104   0.00238   0.00131   1.86595
   A71        1.89775   0.00043  -0.00134   0.00402   0.00271   1.90047
   A72        1.89660  -0.00088   0.00009   0.00067   0.00081   1.89741
   A73        1.93553  -0.00110   0.00008  -0.00039  -0.00027   1.93526
   A74        1.85392   0.00013   0.00091  -0.00224  -0.00129   1.85264
   A75        2.00970   0.00126   0.00117  -0.00408  -0.00305   2.00665
   A76        1.93235   0.00010   0.00015  -0.00029  -0.00010   1.93225
   A77        1.88140   0.00016  -0.00167   0.00475   0.00305   1.88446
   A78        1.96531   0.00012   0.00176  -0.00335  -0.00161   1.96370
   A79        2.06908  -0.00012  -0.00031   0.00043   0.00012   2.06920
   A80        2.04929  -0.00037  -0.00020   0.00024   0.00005   2.04933
   A81        1.53246   0.00013   0.00020  -0.00174  -0.00153   1.53093
   A82        2.04883   0.00027  -0.00066   0.00231   0.00164   2.05048
   A83        1.98662   0.00005   0.00042  -0.00122  -0.00078   1.98584
   A84        1.50592  -0.00024   0.00016  -0.00034  -0.00019   1.50572
   A85        1.88876  -0.00027  -0.00084   0.00131   0.00047   1.88923
   A86        2.03449   0.00011   0.00067  -0.00118  -0.00051   2.03398
   A87        1.98014   0.00013   0.00055  -0.00143  -0.00087   1.97928
   A88        1.89427  -0.00037  -0.00151   0.00271   0.00117   1.89544
   A89        1.88176   0.00000   0.00098  -0.00247  -0.00145   1.88031
   A90        2.04689   0.00071   0.00214  -0.00266  -0.00056   2.04633
   A91        2.06611  -0.00006  -0.00109   0.00241   0.00132   2.06743
   A92        1.52690   0.00017  -0.00009  -0.00105  -0.00113   1.52577
   A93        2.03119  -0.00042  -0.00081   0.00180   0.00100   2.03219
   A94        1.48095  -0.00036  -0.00018   0.00016  -0.00003   1.48092
   A95        1.94772   0.00027   0.00040  -0.00133  -0.00092   1.94681
   A96        2.09788   0.00026   0.00090  -0.00107  -0.00016   2.09772
   A97        1.91620   0.00018  -0.00030   0.00022  -0.00006   1.91613
   A98        2.14920   0.00043   0.00247  -0.00434  -0.00187   2.14733
   A99        1.85134  -0.00063  -0.00270   0.00509   0.00238   1.85372
   A100       1.91481   0.00001   0.00065  -0.00144  -0.00079   1.91402
   A101       1.90354  -0.00008   0.00101  -0.00237  -0.00136   1.90218
   A102       1.94899   0.00003   0.00089  -0.00194  -0.00105   1.94794
   A103       1.89554   0.00003  -0.00070   0.00157   0.00087   1.89641
   A104       1.90900  -0.00002  -0.00104   0.00234   0.00129   1.91030
   A105       1.89108   0.00003  -0.00087   0.00197   0.00110   1.89218
   A106       1.98334  -0.00009   0.00108  -0.00253  -0.00145   1.98189
   A107       1.92305  -0.00003   0.00038  -0.00089  -0.00051   1.92254
   A108       1.91980  -0.00001   0.00043  -0.00095  -0.00053   1.91927
   A109       1.87864   0.00006  -0.00070   0.00161   0.00091   1.87955
   A110       1.87557   0.00005  -0.00073   0.00170   0.00097   1.87653
   A111       1.87991   0.00002  -0.00059   0.00137   0.00078   1.88068
   A112       2.00911   0.00062   0.00103  -0.00152  -0.00049   2.00862
   A113       1.92627  -0.00014   0.00054  -0.00139  -0.00084   1.92543
   A114       1.90826  -0.00016   0.00024  -0.00079  -0.00055   1.90771
   A115       1.87814  -0.00016  -0.00027   0.00056   0.00029   1.87843
   A116       1.86495  -0.00021  -0.00102   0.00210   0.00108   1.86603
   A117       1.87148   0.00001  -0.00069   0.00135   0.00066   1.87215
   A118       1.94705  -0.00185   0.00087  -0.00513  -0.00442   1.94263
   A119       1.73349  -0.00095   0.00225  -0.00906  -0.00680   1.72669
   A120       1.98272   0.00585   0.00130   0.00802   0.00939   1.99211
   A121       1.94031   0.00094   0.00010  -0.00257  -0.00249   1.93782
   A122       1.99713  -0.00230   0.00050   0.00054   0.00110   1.99823
   A123       1.84187  -0.00152  -0.00525   0.00741   0.00216   1.84403
   A124       1.90700   0.01411   0.00220   0.01080   0.01300   1.91999
   A125       2.85803   0.00978   0.00235   0.00176   0.00411   2.86214
    D1       -3.09439  -0.00012  -0.00174   0.00684   0.00510  -3.08929
    D2       -0.82267  -0.00006  -0.00239   0.00840   0.00602  -0.81665
    D3        1.53004  -0.00024  -0.00149   0.00645   0.00496   1.53500
    D4        1.01064  -0.00020  -0.00213   0.00799   0.00585   1.01649
    D5       -3.00082  -0.00014  -0.00278   0.00955   0.00677  -2.99406
    D6       -0.64811  -0.00033  -0.00188   0.00759   0.00571  -0.64240
    D7       -1.11511  -0.00027  -0.00153   0.00638   0.00485  -1.11026
    D8        1.15661  -0.00022  -0.00217   0.00794   0.00577   1.16238
    D9       -2.77386  -0.00040  -0.00128   0.00599   0.00471  -2.76915
   D10       -3.13836   0.00005  -0.00236   0.01061   0.00826  -3.13010
   D11        1.04051   0.00001  -0.00250   0.01078   0.00829   1.04880
   D12       -1.05139   0.00004  -0.00233   0.01050   0.00818  -1.04321
   D13       -0.95178   0.00019  -0.00179   0.00897   0.00718  -0.94460
   D14       -3.05609   0.00014  -0.00193   0.00914   0.00721  -3.04888
   D15        1.13519   0.00018  -0.00176   0.00887   0.00710   1.14229
   D16        1.13436  -0.00017  -0.00246   0.01027   0.00780   1.14216
   D17       -0.96996  -0.00022  -0.00260   0.01044   0.00784  -0.96212
   D18       -3.06186  -0.00019  -0.00243   0.01016   0.00773  -3.05414
   D19       -0.28450   0.00044   0.00340  -0.01342  -0.01001  -0.29451
   D20        1.82886  -0.00040   0.00496  -0.02075  -0.01579   1.81307
   D21       -2.48762  -0.00209   0.00099  -0.01519  -0.01420  -2.50182
   D22       -2.47732   0.00085   0.00311  -0.01250  -0.00939  -2.48671
   D23       -0.36396   0.00000   0.00467  -0.01983  -0.01516  -0.37913
   D24        1.60274  -0.00169   0.00070  -0.01427  -0.01358   1.58916
   D25        1.79725   0.00104   0.00323  -0.01239  -0.00916   1.78809
   D26       -2.37258   0.00019   0.00479  -0.01972  -0.01493  -2.38751
   D27       -0.40587  -0.00149   0.00082  -0.01417  -0.01335  -0.41922
   D28       -1.14860   0.00006   0.00390  -0.01123  -0.00733  -1.15594
   D29        1.14586   0.00001   0.00294  -0.00903  -0.00609   1.13977
   D30        2.81142   0.00007   0.00264  -0.00834  -0.00570   2.80572
   D31        0.89496   0.00013   0.00259  -0.00745  -0.00485   0.89011
   D32       -3.09376   0.00007   0.00164  -0.00525  -0.00361  -3.09737
   D33       -1.42821   0.00013   0.00133  -0.00455  -0.00322  -1.43143
   D34        3.04063   0.00004   0.00260  -0.00892  -0.00632   3.03431
   D35       -0.94810  -0.00002   0.00164  -0.00672  -0.00507  -0.95317
   D36        0.71746   0.00005   0.00134  -0.00602  -0.00468   0.71278
   D37       -1.84254  -0.00003  -0.00356   0.01334   0.00979  -1.83276
   D38        2.33794   0.00004  -0.00537   0.02041   0.01504   2.35298
   D39        0.33437   0.00004  -0.00195   0.01413   0.01217   0.34654
   D40        2.41619  -0.00027  -0.00326   0.01153   0.00827   2.42446
   D41        0.31349  -0.00020  -0.00507   0.01860   0.01352   0.32701
   D42       -1.69009  -0.00020  -0.00165   0.01231   0.01066  -1.67943
   D43        0.25405  -0.00024  -0.00315   0.01277   0.00961   0.26366
   D44       -1.84866  -0.00018  -0.00497   0.01984   0.01487  -1.83379
   D45        2.43095  -0.00018  -0.00155   0.01355   0.01200   2.44296
   D46       -0.57641   0.00011  -0.00003  -0.00038  -0.00042  -0.57683
   D47       -2.80927   0.00002   0.00107  -0.00309  -0.00202  -2.81129
   D48        1.49422   0.00008   0.00039  -0.00125  -0.00086   1.49336
   D49        1.64502   0.00005  -0.00071   0.00124   0.00053   1.64555
   D50       -0.58784  -0.00004   0.00039  -0.00147  -0.00107  -0.58891
   D51       -2.56754   0.00002  -0.00029   0.00038   0.00009  -2.56745
   D52       -2.54134  -0.00019  -0.00101   0.00120   0.00019  -2.54115
   D53        1.50898  -0.00028   0.00009  -0.00151  -0.00142   1.50756
   D54       -0.47071  -0.00021  -0.00059   0.00034  -0.00026  -0.47097
   D55       -1.43104   0.00015   0.00134  -0.00255  -0.00121  -1.43225
   D56        2.94020   0.00007   0.00162  -0.00305  -0.00142   2.93878
   D57        0.74171   0.00022   0.00383  -0.00791  -0.00407   0.73764
   D58        2.58323   0.00005  -0.00016   0.00076   0.00060   2.58383
   D59        0.67128  -0.00002   0.00013   0.00026   0.00038   0.67167
   D60       -1.52721   0.00012   0.00233  -0.00460  -0.00227  -1.52948
   D61        0.46644   0.00014   0.00053  -0.00026   0.00028   0.46671
   D62       -1.44551   0.00006   0.00082  -0.00076   0.00006  -1.44545
   D63        2.63919   0.00021   0.00303  -0.00562  -0.00259   2.63659
   D64       -1.53185   0.00010  -0.00044   0.00163   0.00120  -1.53065
   D65        2.57351   0.00001  -0.00064   0.00216   0.00152   2.57503
   D66        0.46836   0.00017   0.00057  -0.00029   0.00029   0.46864
   D67        0.53045  -0.00006  -0.00003   0.00047   0.00044   0.53089
   D68       -1.64737  -0.00015  -0.00024   0.00100   0.00076  -1.64661
   D69        2.53066   0.00001   0.00098  -0.00145  -0.00047   2.53019
   D70        2.75655   0.00010  -0.00110   0.00337   0.00227   2.75882
   D71        0.57873   0.00001  -0.00130   0.00389   0.00259   0.58132
   D72       -1.52643   0.00017  -0.00009   0.00145   0.00136  -1.52507
   D73        1.41035  -0.00007  -0.00079   0.00079   0.00000   1.41035
   D74       -2.92218   0.00004  -0.00060   0.00028  -0.00032  -2.92250
   D75       -0.71114  -0.00014  -0.00237   0.00388   0.00151  -0.70963
   D76       -0.46415  -0.00022  -0.00048   0.00011  -0.00037  -0.46452
   D77        1.48650  -0.00011  -0.00030  -0.00039  -0.00069   1.48581
   D78       -2.58564  -0.00029  -0.00207   0.00321   0.00114  -2.58450
   D79       -2.58647  -0.00017   0.00088  -0.00291  -0.00203  -2.58850
   D80       -0.63582  -0.00007   0.00107  -0.00341  -0.00234  -0.63816
   D81        1.57522  -0.00025  -0.00070   0.00019  -0.00052   1.57471
   D82        0.84185  -0.00004  -0.00124   0.00495   0.00371   0.84555
   D83       -1.26233  -0.00002  -0.00131   0.00517   0.00386  -1.25847
   D84        2.94815  -0.00004  -0.00111   0.00467   0.00356   2.95171
   D85       -0.77877   0.00001  -0.00120   0.00509   0.00390  -0.77487
   D86       -2.88295   0.00004  -0.00126   0.00531   0.00406  -2.87889
   D87        1.32754   0.00002  -0.00106   0.00481   0.00375   1.33129
   D88       -3.13241   0.00000  -0.00176   0.00640   0.00465  -3.12776
   D89        1.04660   0.00002  -0.00182   0.00663   0.00480   1.05140
   D90       -1.02610   0.00001  -0.00163   0.00612   0.00450  -1.02161
   D91       -0.85044   0.00004  -0.00310   0.01012   0.00702  -0.84342
   D92       -2.98112  -0.00001  -0.00346   0.01080   0.00734  -2.97378
   D93        1.24243   0.00004  -0.00330   0.01059   0.00729   1.24972
   D94        0.95934   0.00001  -0.00104   0.00572   0.00469   0.96402
   D95       -1.17134  -0.00003  -0.00139   0.00640   0.00501  -1.16633
   D96        3.05221   0.00002  -0.00124   0.00619   0.00496   3.05717
   D97       -3.09056   0.00000  -0.00201   0.00764   0.00563  -3.08493
   D98        1.06194  -0.00005  -0.00237   0.00832   0.00595   1.06790
   D99       -0.99769   0.00000  -0.00221   0.00811   0.00590  -0.99178
   D100       0.80917  -0.00092   0.00040  -0.01004  -0.00964   0.79953
   D101       2.62421   0.00008   0.00211  -0.00992  -0.00781   2.61640
   D102      -1.41086  -0.00142  -0.00110  -0.01038  -0.01148  -1.42234
   D103       0.40419  -0.00042   0.00061  -0.01026  -0.00965   0.39454
   D104       2.81802  -0.00142  -0.00035  -0.01054  -0.01090   2.80713
   D105      -1.65012  -0.00042   0.00136  -0.01042  -0.00907  -1.65918
   D106      -1.77183  -0.00651  -0.11138   0.09333  -0.01804  -1.78988
   D107       0.16688  -0.00552  -0.11011   0.09404  -0.01606   0.15082
   D108       3.13107   0.00012  -0.00253   0.01675   0.01422  -3.13790
   D109      -0.89421  -0.00021  -0.00427   0.01994   0.01567  -0.87854
   D110       1.43918  -0.00015  -0.00243   0.01756   0.01513   1.45431
   D111       1.08667   0.00047  -0.00488   0.02269   0.01777   1.10444
   D112      -2.93861   0.00014  -0.00662   0.02587   0.01923  -2.91938
   D113      -0.60522   0.00020  -0.00478   0.02349   0.01869  -0.58653
   D114      -0.90112  -0.00023  -0.00484   0.02161   0.01678  -0.88434
   D115       1.35678  -0.00056  -0.00658   0.02480   0.01823   1.37502
   D116      -2.59301  -0.00051  -0.00474   0.02241   0.01769  -2.57532
   D117      -3.01451  -0.00060  -0.00182   0.00516   0.00338  -3.01114
   D118       1.19449  -0.00059  -0.00197   0.00552   0.00359   1.19808
   D119      -0.89500  -0.00059  -0.00211   0.00584   0.00377  -0.89123
   D120      -0.96520  -0.00002   0.00087  -0.00274  -0.00192  -0.96712
   D121      -3.03939  -0.00001   0.00072  -0.00238  -0.00170  -3.04108
   D122       1.15431  -0.00001   0.00058  -0.00206  -0.00152   1.15279
   D123       1.01663   0.00063   0.00042   0.00163   0.00205   1.01868
   D124      -1.05755   0.00064   0.00027   0.00199   0.00227  -1.05528
   D125       3.13614   0.00064   0.00013   0.00231   0.00244   3.13859
   D126      -0.39894   0.00048   0.00949  -0.04133  -0.03182  -0.43076
   D127       1.64802   0.00034   0.01114  -0.05106  -0.03990   1.60812
   D128      -2.68769   0.00014   0.00679  -0.04462  -0.03782  -2.72551
   D129      -2.53277   0.00001   0.00736  -0.03631  -0.02896  -2.56173
   D130      -0.48581  -0.00013   0.00901  -0.04604  -0.03703  -0.52284
   D131       1.46167  -0.00033   0.00465  -0.03960  -0.03495   1.42671
   D132       1.67888  -0.00037   0.00864  -0.04110  -0.03247   1.64641
   D133      -2.55735  -0.00051   0.01029  -0.05083  -0.04055  -2.59789
   D134      -0.60987  -0.00071   0.00593  -0.04439  -0.03847  -0.64834
   D135      -1.18607   0.00044   0.00753  -0.02650  -0.01898  -1.20505
   D136       1.10293   0.00049   0.00594  -0.02244  -0.01651   1.08642
   D137       2.76389   0.00075   0.00605  -0.02350  -0.01747   2.74642
   D138       0.85918   0.00015   0.00551  -0.02141  -0.01589   0.84329
   D139      -3.13500   0.00020   0.00391  -0.01735  -0.01342   3.13476
   D140      -1.47404   0.00046   0.00402  -0.01841  -0.01439  -1.48843
   D141       2.96468   0.00038   0.00763  -0.02762  -0.01999   2.94470
   D142      -1.02950   0.00043   0.00603  -0.02356  -0.01752  -1.04702
   D143       0.63146   0.00070   0.00614  -0.02462  -0.01848   0.61298
   D144      -1.74487  -0.00177  -0.00948   0.03997   0.03048  -1.71438
   D145       2.62084  -0.00013  -0.01275   0.05521   0.04249   2.66332
   D146       0.53648   0.00276  -0.00634   0.04709   0.04075   0.57723
   D147       2.53772  -0.00150  -0.00878   0.03803   0.02923   2.56695
   D148       0.62024   0.00014  -0.01205   0.05327   0.04123   0.66148
   D149      -1.46412   0.00303  -0.00564   0.04515   0.03950  -1.42462
   D150       0.38818  -0.00101  -0.01034   0.04289   0.03252   0.42070
   D151      -1.52930   0.00063  -0.01361   0.05813   0.04453  -1.48477
   D152       2.66952   0.00352  -0.00720   0.05001   0.04279   2.71231
   D153      -0.56991  -0.00012   0.00105  -0.00536  -0.00432  -0.57423
   D154      -2.80144  -0.00003   0.00251  -0.00831  -0.00581  -2.80725
   D155       1.49144  -0.00007   0.00178  -0.00642  -0.00468   1.48677
   D156       1.64137   0.00007  -0.00052  -0.00105  -0.00156   1.63981
   D157      -0.59015   0.00017   0.00095  -0.00400  -0.00306  -0.59321
   D158      -2.58046   0.00012   0.00021  -0.00212  -0.00192  -2.58238
   D159      -2.54314  -0.00031  -0.00071  -0.00170  -0.00240  -2.54554
   D160       1.50851  -0.00022   0.00075  -0.00465  -0.00389   1.50462
   D161      -0.48179  -0.00026   0.00001  -0.00277  -0.00276  -0.48455
   D162      -1.41723   0.00008   0.00148  -0.00131   0.00020  -1.41703
   D163       2.95891   0.00001   0.00185  -0.00155   0.00032   2.95923
   D164       0.77558   0.00044   0.00460  -0.00672  -0.00210   0.77348
   D165       2.59074   0.00016  -0.00038   0.00234   0.00197   2.59271
   D166       0.68369   0.00009  -0.00001   0.00210   0.00209   0.68578
   D167      -1.49964   0.00052   0.00273  -0.00307  -0.00033  -1.49997
   D168       0.47439   0.00032  -0.00008   0.00280   0.00271   0.47710
   D169      -1.43266   0.00026   0.00029   0.00255   0.00283  -1.42983
   D170       2.66720   0.00069   0.00303  -0.00262   0.00041   2.66761
   D171      -1.58010  -0.00041  -0.00213   0.00574   0.00365  -1.57644
   D172       2.55243  -0.00005  -0.00134   0.00495   0.00363   2.55606
   D173       0.47899   0.00036  -0.00008   0.00288   0.00281   0.48180
   D174       0.49471  -0.00020  -0.00265   0.00794   0.00531   0.50002
   D175      -1.65594   0.00016  -0.00186   0.00715   0.00529  -1.65065
   D176       2.55380   0.00056  -0.00060   0.00508   0.00447   2.55827
   D177       2.70648  -0.00037  -0.00273   0.00740   0.00470   2.71118
   D178       0.55582  -0.00001  -0.00194   0.00662   0.00468   0.56050
   D179      -1.51762   0.00040  -0.00068   0.00455   0.00386  -1.51376
   D180       1.43830  -0.00047  -0.00130  -0.00087  -0.00220   1.43610
   D181      -2.90546  -0.00030  -0.00095  -0.00222  -0.00319  -2.90865
   D182      -0.70811  -0.00067  -0.00308   0.00171  -0.00139  -0.70950
   D183      -0.47445  -0.00024   0.00017  -0.00301  -0.00285  -0.47730
   D184       1.46498  -0.00007   0.00052  -0.00436  -0.00384   1.46114
   D185      -2.62086  -0.00044  -0.00161  -0.00044  -0.00204  -2.62290
   D186      -2.57959  -0.00016   0.00166  -0.00562  -0.00398  -2.58357
   D187      -0.64016   0.00001   0.00201  -0.00697  -0.00497  -0.64513
   D188       1.55718  -0.00036  -0.00012  -0.00305  -0.00317   1.55402
   D189       0.85908  -0.00010   0.00144  -0.00619  -0.00475   0.85433
   D190      -1.25071  -0.00009   0.00131  -0.00586  -0.00456  -1.25526
   D191       2.96254  -0.00009   0.00154  -0.00641  -0.00487   2.95767
   D192      -0.75161   0.00013   0.00161  -0.00596  -0.00434  -0.75596
   D193      -2.86140   0.00014   0.00149  -0.00564  -0.00415  -2.86555
   D194       1.35185   0.00014   0.00172  -0.00618  -0.00446   1.34738
   D195      -3.10953  -0.00006   0.00076  -0.00451  -0.00375  -3.11328
   D196       1.06386  -0.00005   0.00064  -0.00419  -0.00355   1.06031
   D197      -1.00607  -0.00006   0.00087  -0.00473  -0.00386  -1.00994
   D198      -0.80723   0.00004   0.00110  -0.00495  -0.00384  -0.81107
   D199      -2.93710  -0.00010   0.00028  -0.00350  -0.00321  -2.94031
   D200       1.29157   0.00006   0.00065  -0.00385  -0.00319   1.28838
   D201       1.02246   0.00008   0.00352  -0.00897  -0.00546   1.01700
   D202      -1.10741  -0.00005   0.00270  -0.00752  -0.00483  -1.11224
   D203       3.12126   0.00011   0.00307  -0.00787  -0.00481   3.11645
   D204      -3.03522   0.00005   0.00239  -0.00708  -0.00469  -3.03991
   D205       1.11810  -0.00008   0.00156  -0.00562  -0.00406   1.11404
   D206      -0.93642   0.00008   0.00194  -0.00598  -0.00404  -0.94046
   D207       1.26334   0.00076   0.00477  -0.00231   0.00242   1.26576
   D208      -1.00046   0.00003   0.00179  -0.00303  -0.00122  -1.00168
   D209      -3.13923   0.00135   0.00510  -0.00542  -0.00031  -3.13954
   D210      -0.67863  -0.01230  -0.03527  -0.07323  -0.10851  -0.78714
         Item               Value     Threshold  Converged?
 Maximum Force            0.014108     0.000450     NO 
 RMS     Force            0.001361     0.000300     NO 
 Maximum Displacement     0.597594     0.001800     NO 
 RMS     Displacement     0.153000     0.001200     NO 
 Predicted change in Energy=-3.162695D-04
 GradGradGradGradGradGradGradGradGradGradGradGradGradGradGradGradGradGrad

 Stoichiometry    C20H34O4(3)
 Framework group  C1[X(C20H34O4)]
 Deg. of freedom   168
 Full point group                 C1      NOp   1
 Largest Abelian subgroup         C1      NOp   1
 Largest concise Abelian subgroup C1      NOp   1
                         Standard orientation:                         
 ---------------------------------------------------------------------
 Center     Atomic      Atomic             Coordinates (Angstroms)
 Number     Number       Type             X           Y           Z
 ---------------------------------------------------------------------
      1          6           0        2.583057    1.289187   -0.249117
      2          6           0        2.164180   -1.022770    0.912181
      3          1           0        1.200675   -1.468839    0.648233
      4          1           0        2.430734   -1.394774    1.906886
      5          6           0        3.200478   -1.463814   -0.126381
      6          1           0        3.379932   -2.542196   -0.067985
      7          6           0        2.803140   -0.855970   -1.489342
      8          1           0        1.733595   -0.741786   -1.682519
      9          1           0        3.263373   -1.352456   -2.342827
     10          6           0        3.580567    0.407429   -1.034408
     11          1           0        4.094463    1.012733   -1.787498
     12          6           0        4.451707   -0.533591   -0.134048
     13          6           0        3.216091    2.627704    0.202362
     14          1           0        2.484735    3.214261    0.761942
     15          1           0        3.548389    3.196028   -0.667617
     16          1           0        4.072717    2.417414    0.844537
     17          6           0        5.605121   -1.124431   -0.956546
     18          1           0        5.296022   -1.477396   -1.941857
     19          1           0        6.048992   -1.971934   -0.424323
     20          1           0        6.388264   -0.373585   -1.103704
     21          6           0        5.039640   -0.069624    1.198316
     22          1           0        4.304968    0.322516    1.901214
     23          1           0        5.797680    0.704090    1.037634
     24          1           0        5.534125   -0.914050    1.689267
     25          6           0        1.976611    0.517791    0.982974
     26          1           0        2.467321    0.891209    1.884540
     27          8           0        1.600707    1.667967   -1.133040
     28          8           0        0.617832    0.888038    1.144926
     29          1           0        0.214564    0.857348    0.260965
     30          6           0       -2.113085   -0.915809   -0.450198
     31          6           0       -2.917654    0.625065    1.603470
     32          1           0       -2.118020    1.320114    1.880902
     33          1           0       -3.520869    0.457360    2.503365
     34          6           0       -3.760930    1.257523    0.490398
     35          1           0       -4.331607    2.109630    0.873689
     36          6           0       -2.847681    1.472445   -0.735279
     37          1           0       -1.799387    1.705500   -0.546970
     38          1           0       -3.235013    2.197143   -1.449740
     39          6           0       -3.172927    0.010475   -1.107590
     40          1           0       -3.237219   -0.256314   -2.168920
     41          6           0       -4.534031    0.194937   -0.350251
     42          6           0       -2.314029   -2.406758   -0.743972
     43          1           0       -1.616833   -2.996606   -0.144980
     44          1           0       -2.109387   -2.591543   -1.801644
     45          1           0       -3.337343   -2.724825   -0.529656
     46          6           0       -5.563742    0.853317   -1.283231
     47          1           0       -5.157210    1.680719   -1.866477
     48          1           0       -6.407283    1.239111   -0.701646
     49          1           0       -5.955348    0.113682   -1.989086
     50          6           0       -5.263403   -0.955666    0.346852
     51          1           0       -4.690743   -1.463627    1.120600
     52          1           0       -5.572555   -1.708903   -0.385221
     53          1           0       -6.171992   -0.572801    0.822593
     54          6           0       -2.290181   -0.732887    1.250227
     55          1           0       -2.989659   -1.546757    1.435910
     56          8           0       -0.877770   -0.518723   -0.701909
     57          8           0       -1.163174   -1.042432    1.968090
     58          1           0       -0.488427   -0.346583    1.847360
 ---------------------------------------------------------------------
 Rotational constants (GHZ):           0.5698915           0.1191003           0.1155465
 Standard basis: 6-31++G(d,p) (6D, 7F)
 There are   660 symmetry adapted cartesian basis functions of A   symmetry.
 There are   660 symmetry adapted basis functions of A   symmetry.
   660 basis functions,  1040 primitive gaussians,   660 cartesian basis functions
    94 alpha electrons       92 beta electrons
       nuclear repulsion energy      2368.9677488962 Hartrees.
 NAtoms=   58 NActive=   58 NUniq=   58 SFac= 1.00D+00 NAtFMM=   60 NAOKFM=F Big=F
 Integral buffers will be    131072 words long.
 Raffenetti 2 integral format.
 Two-electron integral symmetry is turned on.
 Nuclear repulsion after empirical dispersion term =     2368.9069339112 Hartrees.
 One-electron integrals computed using PRISM.
 NBasis=   660 RedAO= T EigKep=  1.42D-06  NBF=   660
 NBsUse=   659 1.00D-06 EigRej=  9.79D-07 NBFU=   659
 Lowest energy guess from the checkpoint file:  "2_1_1053-wb97-opt.chk"
 B after Tr=     0.000000    0.000000    0.000000
         Rot=    0.999734    0.023006   -0.000754   -0.001080 Ang=   2.64 deg.
 B after Tr=     0.000000    0.000000    0.000000
         Rot=    0.999972   -0.006450   -0.001352   -0.003419 Ang=  -0.85 deg.
 Initial guess <Sx>= 0.0000 <Sy>= 0.0000 <Sz>= 1.0000 <S**2>= 2.0115 S= 1.0038
 Requested convergence on RMS density matrix=1.00D-08 within 128 cycles.
 Requested convergence on MAX density matrix=1.00D-06.
 Requested convergence on             energy=1.00D-06.
 No special actions if energy rises.
 Restarting incremental Fock formation.
 SCF Done:  E(UwB97XD) =  -1083.09022968     A.U. after   25 cycles
            NFock= 25  Conv=0.49D-08     -V/T= 2.0091
 <Sx>= 0.0000 <Sy>= 0.0000 <Sz>= 1.0000 <S**2>= 2.0114 S= 1.0038
 <L.S>=  0.00000000000    
 Annihilation of the first spin contaminant:
 S**2 before annihilation     2.0114,   after     2.0001
 Calling FoFJK, ICntrl=      2127 FMM=F ISym2X=0 I1Cent= 0 IOpClX= 1 NMat=1 NMatS=1 NMatT=0.
 ***** Axes restored to original set *****
 -------------------------------------------------------------------
 Center     Atomic                   Forces (Hartrees/Bohr)
 Number     Number              X              Y              Z
 -------------------------------------------------------------------
      1        6          -0.000013077   -0.000842483   -0.000509514
      2        6          -0.000207982    0.000347840   -0.000510520
      3        1          -0.000440716   -0.000320461   -0.000109243
      4        1           0.000022601   -0.000251232    0.000477356
      5        6           0.000090670    0.000294370    0.000048752
      6        1           0.000074260   -0.000538992   -0.000086743
      7        6           0.000140242    0.000166143    0.000570321
      8        1          -0.000441791    0.000081347   -0.000089487
      9        1           0.000185437   -0.000279298   -0.000439308
     10        6          -0.000095867   -0.000012432    0.000555160
     11        1           0.000225163    0.000147744   -0.000388091
     12        6          -0.000140784    0.000054479   -0.000311643
     13        6          -0.000462753   -0.000294903   -0.000057327
     14        1          -0.000357919    0.000390455    0.000341599
     15        1           0.000280905    0.000367015   -0.000428659
     16        1           0.000443635   -0.000068909    0.000307440
     17        6          -0.000449211    0.000239585    0.000474517
     18        1          -0.000096991   -0.000158034   -0.000489455
     19        1           0.000330046   -0.000542597    0.000263836
     20        1           0.000503487    0.000421819   -0.000100640
     21        6           0.000037515   -0.000190959   -0.000363416
     22        1           0.000420869   -0.000017434    0.000140007
     23        1           0.000533252    0.000424153   -0.000025416
     24        1           0.000370488   -0.000523544    0.000350484
     25        6          -0.000204638    0.000367226   -0.000212997
     26        1          -0.000926275    0.000404724   -0.000084525
     27        8          -0.000246690    0.000302715    0.000536710
     28        8           0.000842640   -0.000012542    0.002291400
     29        1          -0.000877646    0.000426770   -0.002492784
     30        6           0.001312194    0.000329966   -0.000148522
     31        6           0.000434176   -0.000395584   -0.000624548
     32        1           0.000316070    0.000431179    0.000336579
     33        1          -0.000236536   -0.000062726    0.000567531
     34        6           0.000014184   -0.000175633   -0.000189076
     35        1          -0.000290445    0.000458666    0.000085103
     36        6           0.000503179   -0.000420331    0.000463807
     37        1           0.000860945   -0.000307344    0.000301188
     38        1          -0.000291080    0.000322379   -0.000243580
     39        6          -0.000527479    0.000181582    0.000517451
     40        1          -0.000039627   -0.000008938   -0.000523878
     41        6           0.000166544   -0.000070488   -0.000114467
     42        6           0.000045874    0.000567694    0.000313705
     43        1           0.000286993   -0.000431929    0.000341143
     44        1           0.000104558   -0.000150552   -0.000651226
     45        1          -0.000555861   -0.000318724    0.000035793
     46        6           0.000268347   -0.000496560    0.000443353
     47        1           0.000038638    0.000315002   -0.000227305
     48        1          -0.000531906    0.000213151    0.000323653
     49        1          -0.000310921   -0.000407565   -0.000473583
     50        6          -0.000676688    0.000328979   -0.000303178
     51        1          -0.001641471    0.000094227   -0.000343544
     52        1          -0.000274642   -0.000444863   -0.000469339
     53        1          -0.000718475    0.000170911    0.000285252
     54        6           0.000694841    0.000268515    0.000881171
     55        1           0.002405385    0.000348482    0.000379335
     56        8          -0.000010204   -0.000561049    0.000983470
     57        8          -0.002096677   -0.002238229   -0.001127563
     58        1           0.001211212    0.002077217   -0.000476539
 -------------------------------------------------------------------
 Cartesian Forces:  Max     0.002492784 RMS     0.000601102

 GradGradGradGradGradGradGradGradGradGradGradGradGradGradGradGradGradGrad
 Berny optimization.
 Using GEDIIS/GDIIS optimizer.
 FormGI is forming the generalized inverse of G from B-inverse, IUseBI=4.
 Internal  Forces:  Max     0.003439931 RMS     0.000593265
 Search for a local minimum.
 Step number   3 out of a maximum of  348
 All quantities printed in internal units (Hartrees-Bohrs-Radians)
 Mixed Optimization -- En-DIIS/RFO-DIIS
 Update second derivatives using D2CorX and points    2    3    1
 DE=  2.98D-04 DEPred=-3.16D-04 R=-9.42D-01
 Trust test=-9.42D-01 RLast= 3.12D-01 DXMaxT set to 7.50D-02
 ITU= -1 -1  0
 Use linear search instead of GDIIS.
 Energy rises -- skip Quadratic/GDIIS search.
 Quartic linear search produced a step of -0.75574.
 Iteration  1 RMS(Cart)=  0.05298344 RMS(Int)=  0.00050483
 Iteration  2 RMS(Cart)=  0.00130818 RMS(Int)=  0.00000707
 Iteration  3 RMS(Cart)=  0.00000065 RMS(Int)=  0.00000707
 Variable       Old X    -DE/DX   Delta X   Delta X   Delta X     New X
                                 (Linear)    (Quad)   (Total)
    R1        2.92096   0.00059   0.00108   0.00000   0.00108   2.92204
    R2        2.92523   0.00035   0.00077   0.00000   0.00077   2.92599
    R3        2.97647  -0.00014  -0.00016   0.00000  -0.00016   2.97631
    R4        2.59781  -0.00007  -0.00048   0.00000  -0.00048   2.59733
    R5        2.06749   0.00054   0.00231   0.00000   0.00231   2.06980
    R6        2.06912   0.00053   0.00256   0.00000   0.00256   2.07168
    R7        2.89507   0.00061   0.00118   0.00000   0.00118   2.89625
    R8        2.93579   0.00054   0.00232   0.00000   0.00232   2.93811
    R9        2.06882   0.00054   0.00226   0.00000   0.00226   2.07108
   R10        2.91840  -0.00021  -0.00028   0.00000  -0.00028   2.91812
   R11        2.94637   0.00074   0.00065   0.00000   0.00065   2.94702
   R12        2.06515   0.00046   0.00191   0.00000   0.00191   2.06706
   R13        2.05863   0.00055   0.00240   0.00000   0.00240   2.06103
   R14        2.93214  -0.00009   0.00047   0.00000   0.00047   2.93261
   R15        2.06804   0.00045   0.00174   0.00000   0.00174   2.06978
   R16        2.96094   0.00067   0.00093   0.00000   0.00093   2.96186
   R17        2.90057   0.00015   0.00086   0.00000   0.00086   2.90142
   R18        2.88833   0.00053   0.00099   0.00000   0.00099   2.88932
   R19        2.06323   0.00062   0.00279   0.00000   0.00279   2.06602
   R20        2.06169   0.00062   0.00276   0.00000   0.00276   2.06445
   R21        2.06181   0.00054   0.00252   0.00000   0.00252   2.06433
   R22        2.06228   0.00052   0.00245   0.00000   0.00245   2.06473
   R23        2.06884   0.00068   0.00298   0.00000   0.00298   2.07181
   R24        2.06900   0.00066   0.00295   0.00000   0.00295   2.07195
   R25        2.05935  -0.00020   0.00177   0.00000   0.00177   2.06113
   R26        2.06929   0.00067   0.00292   0.00000   0.00292   2.07222
   R27        2.06889   0.00073   0.00315   0.00000   0.00315   2.07204
   R28        2.06410  -0.00036  -0.00023   0.00000  -0.00023   2.06386
   R29        2.67888  -0.00038  -0.00030   0.00000  -0.00030   2.67858
   R30        1.83698   0.00264   0.00794   0.00000   0.00794   1.84492
   R31        3.40230   0.00011   0.00870   0.00000   0.00870   3.41100
   R32        2.93573   0.00124  -0.00030   0.00000  -0.00030   2.93543
   R33        2.89666   0.00033   0.00087   0.00000   0.00087   2.89753
   R34        3.24916  -0.00081  -0.00145   0.00000  -0.00144   3.24772
   R35        2.49776  -0.00035   0.00185   0.00000   0.00185   2.49961
   R36        2.06964   0.00059   0.00217   0.00000   0.00217   2.07181
   R37        2.07165   0.00060   0.00263   0.00000   0.00263   2.07428
   R38        2.89692   0.00106   0.00042   0.00000   0.00042   2.89734
   R39        2.90461   0.00030   0.00366   0.00000   0.00367   2.90828
   R40        2.06895   0.00053   0.00238   0.00000   0.00238   2.07133
   R41        2.91686  -0.00034  -0.00056   0.00000  -0.00057   2.91629
   R42        2.94789   0.00175   0.00033   0.00000   0.00033   2.94822
   R43        2.06032   0.00082   0.00200   0.00000   0.00200   2.06232
   R44        2.05769   0.00048   0.00229   0.00000   0.00229   2.05998
   R45        2.91640  -0.00048   0.00050   0.00000   0.00050   2.91690
   R46        2.07158   0.00052   0.00212   0.00000   0.00212   2.07370
   R47        2.96404   0.00189   0.00101   0.00000   0.00101   2.96504
   R48        2.90565   0.00015   0.00055   0.00000   0.00055   2.90620
   R49        2.89185   0.00113   0.00105   0.00000   0.00105   2.89290
   R50        2.06387   0.00061   0.00272   0.00000   0.00272   2.06659
   R51        2.06551   0.00067   0.00307   0.00000   0.00307   2.06858
   R52        2.06514   0.00062   0.00252   0.00000   0.00252   2.06766
   R53        2.06148   0.00037   0.00240   0.00000   0.00240   2.06388
   R54        2.06892   0.00066   0.00295   0.00000   0.00295   2.07186
   R55        2.06892   0.00069   0.00306   0.00000   0.00306   2.07198
   R56        2.05681  -0.00114   0.00188   0.00000   0.00188   2.05869
   R57        2.06912   0.00070   0.00292   0.00000   0.00292   2.07204
   R58        2.06875   0.00078   0.00329   0.00000   0.00329   2.07205
   R59        2.05809  -0.00176  -0.00098   0.00000  -0.00098   2.05711
   R60        2.59195  -0.00216   0.00054   0.00000   0.00054   2.59249
   R61        1.84581   0.00235   0.00671   0.00000   0.00671   1.85253
    A1        1.95793   0.00013  -0.00009   0.00000  -0.00009   1.95784
    A2        1.94605   0.00017   0.00095   0.00000   0.00096   1.94701
    A3        1.86677   0.00013  -0.00045   0.00000  -0.00045   1.86631
    A4        1.93135  -0.00006   0.00020   0.00000   0.00020   1.93155
    A5        1.81472  -0.00010   0.00058   0.00000   0.00058   1.81530
    A6        1.94205  -0.00030  -0.00129   0.00000  -0.00130   1.94075
    A7        1.87029  -0.00004  -0.00205   0.00000  -0.00204   1.86825
    A8        1.89103  -0.00013  -0.00101   0.00000  -0.00101   1.89002
    A9        1.88491  -0.00006   0.00158   0.00000   0.00158   1.88648
   A10        1.93197   0.00006  -0.00003   0.00000  -0.00003   1.93194
   A11        1.90171   0.00008   0.00026   0.00000   0.00026   1.90197
   A12        1.98018   0.00008   0.00108   0.00000   0.00109   1.98126
   A13        1.93724   0.00012   0.00059   0.00000   0.00059   1.93783
   A14        1.88698  -0.00043  -0.00174   0.00000  -0.00174   1.88524
   A15        1.95456   0.00052   0.00157   0.00000   0.00157   1.95613
   A16        2.06798  -0.00001  -0.00067   0.00000  -0.00067   2.06730
   A17        2.04475  -0.00030   0.00032   0.00000   0.00032   2.04507
   A18        1.53810   0.00009  -0.00034   0.00000  -0.00034   1.53776
   A19        2.03637   0.00003   0.00050   0.00000   0.00050   2.03687
   A20        1.98599  -0.00008   0.00096   0.00000   0.00096   1.98695
   A21        1.50355   0.00009   0.00058   0.00000   0.00058   1.50414
   A22        1.89927   0.00001  -0.00249   0.00000  -0.00249   1.89678
   A23        2.04555  -0.00001   0.00028   0.00000   0.00028   2.04582
   A24        1.97048  -0.00003   0.00103   0.00000   0.00103   1.97151
   A25        1.86513  -0.00038  -0.00039   0.00000  -0.00039   1.86475
   A26        1.91467   0.00008   0.00144   0.00000   0.00144   1.91610
   A27        1.99266   0.00058   0.00179   0.00000   0.00179   1.99445
   A28        2.07588  -0.00004  -0.00158   0.00000  -0.00158   2.07430
   A29        1.52882   0.00008  -0.00067   0.00000  -0.00067   1.52815
   A30        2.05617  -0.00032  -0.00103   0.00000  -0.00103   2.05514
   A31        1.48566  -0.00044   0.00014   0.00000   0.00014   1.48580
   A32        1.95629   0.00026   0.00036   0.00000   0.00036   1.95666
   A33        2.07775   0.00044   0.00125   0.00000   0.00126   2.07900
   A34        1.91883   0.00033  -0.00047   0.00000  -0.00047   1.91837
   A35        2.13231   0.00042   0.00344   0.00000   0.00344   2.13575
   A36        1.87016  -0.00082  -0.00380   0.00000  -0.00380   1.86636
   A37        1.91781   0.00012   0.00130   0.00000   0.00130   1.91911
   A38        1.92029   0.00008   0.00086   0.00000   0.00086   1.92115
   A39        1.90295   0.00003   0.00195   0.00000   0.00195   1.90490
   A40        1.91013  -0.00007  -0.00099   0.00000  -0.00099   1.90915
   A41        1.90478  -0.00007  -0.00155   0.00000  -0.00155   1.90323
   A42        1.90774  -0.00009  -0.00161   0.00000  -0.00160   1.90614
   A43        1.97738   0.00005   0.00198   0.00000   0.00198   1.97936
   A44        1.92000   0.00008   0.00092   0.00000   0.00092   1.92092
   A45        1.92361   0.00005   0.00057   0.00000   0.00057   1.92418
   A46        1.87904  -0.00006  -0.00142   0.00000  -0.00142   1.87762
   A47        1.87869  -0.00006  -0.00119   0.00000  -0.00119   1.87750
   A48        1.88202  -0.00007  -0.00108   0.00000  -0.00108   1.88094
   A49        1.99563   0.00057   0.00222   0.00000   0.00222   1.99785
   A50        1.93142  -0.00005   0.00103   0.00000   0.00103   1.93245
   A51        1.90764  -0.00001   0.00015   0.00000   0.00015   1.90779
   A52        1.88293  -0.00022  -0.00140   0.00000  -0.00140   1.88153
   A53        1.86795  -0.00024  -0.00154   0.00000  -0.00154   1.86641
   A54        1.87351  -0.00009  -0.00073   0.00000  -0.00073   1.87278
   A55        1.98616  -0.00017   0.00056   0.00000   0.00057   1.98673
   A56        1.88100   0.00005   0.00253   0.00000   0.00253   1.88353
   A57        1.90763   0.00014   0.00008   0.00000   0.00008   1.90771
   A58        1.89904   0.00032   0.00289   0.00000   0.00289   1.90193
   A59        1.96051  -0.00005  -0.00107   0.00000  -0.00107   1.95945
   A60        1.82041  -0.00029  -0.00532   0.00000  -0.00532   1.81509
   A61        1.86032  -0.00029  -0.00077   0.00000  -0.00077   1.85956
   A62        2.04252  -0.00056   0.00346   0.00000   0.00346   2.04597
   A63        1.64911   0.00054  -0.00070   0.00000  -0.00070   1.64841
   A64        1.99261   0.00019   0.00108   0.00000   0.00107   1.99368
   A65        1.85959   0.00015   0.00411   0.00000   0.00415   1.86374
   A66        1.95831   0.00004  -0.00097   0.00000  -0.00098   1.95733
   A67        1.85409   0.00030   0.00126   0.00000   0.00124   1.85533
   A68        1.95868   0.00003  -0.00295   0.00000  -0.00294   1.95575
   A69        1.82620  -0.00078  -0.00225   0.00000  -0.00225   1.82395
   A70        1.86595  -0.00007  -0.00196   0.00000  -0.00195   1.86400
   A71        1.90047  -0.00053  -0.00329   0.00000  -0.00331   1.89716
   A72        1.89741  -0.00023  -0.00052   0.00000  -0.00054   1.89687
   A73        1.93526   0.00050   0.00028   0.00000   0.00027   1.93553
   A74        1.85264   0.00022   0.00182   0.00000   0.00180   1.85444
   A75        2.00665   0.00011   0.00339   0.00000   0.00345   2.01011
   A76        1.93225   0.00032   0.00022   0.00000   0.00021   1.93246
   A77        1.88446  -0.00142  -0.00386   0.00000  -0.00385   1.88061
   A78        1.96370   0.00144   0.00285   0.00000   0.00287   1.96657
   A79        2.06920   0.00010  -0.00038   0.00000  -0.00038   2.06882
   A80        2.04933  -0.00082  -0.00022   0.00000  -0.00022   2.04911
   A81        1.53093   0.00036   0.00134   0.00000   0.00133   1.53227
   A82        2.05048   0.00011  -0.00185   0.00000  -0.00185   2.04862
   A83        1.98584  -0.00032   0.00098   0.00000   0.00097   1.98681
   A84        1.50572   0.00021   0.00030   0.00000   0.00031   1.50603
   A85        1.88923   0.00022  -0.00113   0.00000  -0.00113   1.88810
   A86        2.03398  -0.00003   0.00101   0.00000   0.00101   2.03499
   A87        1.97928  -0.00025   0.00117   0.00000   0.00116   1.98044
   A88        1.89544  -0.00126  -0.00228   0.00000  -0.00227   1.89317
   A89        1.88031   0.00012   0.00201   0.00000   0.00200   1.88230
   A90        2.04633   0.00148   0.00241   0.00000   0.00243   2.04875
   A91        2.06743   0.00009  -0.00201   0.00000  -0.00202   2.06541
   A92        1.52577   0.00035   0.00077   0.00000   0.00076   1.52653
   A93        2.03219  -0.00078  -0.00151   0.00000  -0.00151   2.03068
   A94        1.48092  -0.00118  -0.00014   0.00000  -0.00014   1.48079
   A95        1.94681   0.00079   0.00106   0.00000   0.00106   1.94786
   A96        2.09772   0.00100   0.00096   0.00000   0.00096   2.09869
   A97        1.91613   0.00070  -0.00023   0.00000  -0.00023   1.91590
   A98        2.14733   0.00128   0.00370   0.00000   0.00370   2.15103
   A99        1.85372  -0.00210  -0.00430   0.00000  -0.00430   1.84942
   A100       1.91402   0.00009   0.00120   0.00000   0.00120   1.91522
   A101       1.90218   0.00005   0.00197   0.00000   0.00197   1.90415
   A102       1.94794   0.00018   0.00162   0.00000   0.00162   1.94956
   A103       1.89641  -0.00005  -0.00131   0.00000  -0.00131   1.89510
   A104       1.91030  -0.00015  -0.00195   0.00000  -0.00195   1.90835
   A105       1.89218  -0.00013  -0.00164   0.00000  -0.00164   1.89055
   A106       1.98189   0.00015   0.00210   0.00000   0.00210   1.98399
   A107       1.92254   0.00000   0.00074   0.00000   0.00074   1.92328
   A108       1.91927   0.00006   0.00079   0.00000   0.00079   1.92007
   A109       1.87955  -0.00008  -0.00134   0.00000  -0.00134   1.87822
   A110       1.87653  -0.00008  -0.00141   0.00000  -0.00141   1.87512
   A111       1.88068  -0.00006  -0.00114   0.00000  -0.00114   1.87955
   A112       2.00862   0.00173   0.00133   0.00000   0.00133   2.00994
   A113       1.92543  -0.00026   0.00114   0.00000   0.00114   1.92657
   A114       1.90771  -0.00028   0.00063   0.00000   0.00063   1.90835
   A115       1.87843  -0.00053  -0.00047   0.00000  -0.00047   1.87796
   A116       1.86603  -0.00072  -0.00176   0.00000  -0.00176   1.86427
   A117       1.87215  -0.00006  -0.00114   0.00000  -0.00114   1.87101
   A118       1.94263   0.00014   0.00415   0.00000   0.00421   1.94684
   A119       1.72669   0.00013   0.00723   0.00000   0.00722   1.73391
   A120       1.99211  -0.00130  -0.00589   0.00000  -0.00592   1.98619
   A121       1.93782   0.00041   0.00197   0.00000   0.00197   1.93980
   A122       1.99823   0.00068  -0.00037   0.00000  -0.00039   1.99784
   A123       1.84403  -0.00009  -0.00650   0.00000  -0.00649   1.83753
   A124       1.91999  -0.00344  -0.00778   0.00000  -0.00778   1.91221
   A125       2.86214  -0.00046  -0.00093   0.00000  -0.00093   2.86121
    D1       -3.08929   0.00010  -0.00547   0.00000  -0.00547  -3.09476
    D2       -0.81665  -0.00017  -0.00676   0.00000  -0.00676  -0.82341
    D3        1.53500   0.00000  -0.00513   0.00000  -0.00513   1.52987
    D4        1.01649  -0.00005  -0.00640   0.00000  -0.00640   1.01009
    D5       -2.99406  -0.00032  -0.00769   0.00000  -0.00769  -3.00175
    D6       -0.64240  -0.00016  -0.00606   0.00000  -0.00606  -0.64846
    D7       -1.11026   0.00013  -0.00508   0.00000  -0.00508  -1.11534
    D8        1.16238  -0.00014  -0.00638   0.00000  -0.00638   1.15600
    D9       -2.76915   0.00002  -0.00474   0.00000  -0.00474  -2.77390
   D10       -3.13010  -0.00005  -0.00843   0.00000  -0.00843  -3.13853
   D11        1.04880  -0.00008  -0.00858   0.00000  -0.00858   1.04022
   D12       -1.04321  -0.00004  -0.00834   0.00000  -0.00834  -1.05155
   D13       -0.94460   0.00023  -0.00709   0.00000  -0.00709  -0.95168
   D14       -3.04888   0.00020  -0.00724   0.00000  -0.00724  -3.05612
   D15        1.14229   0.00024  -0.00700   0.00000  -0.00700   1.13529
   D16        1.14216  -0.00020  -0.00818   0.00000  -0.00818   1.13398
   D17       -0.96212  -0.00024  -0.00833   0.00000  -0.00833  -0.97046
   D18       -3.05414  -0.00019  -0.00810   0.00000  -0.00810  -3.06223
   D19       -0.29451   0.00009   0.01072   0.00000   0.01072  -0.28379
   D20        1.81307   0.00041   0.01654   0.00000   0.01654   1.82961
   D21       -2.50182   0.00017   0.01165   0.00000   0.01165  -2.49017
   D22       -2.48671  -0.00017   0.00998   0.00000   0.00998  -2.47673
   D23       -0.37913   0.00016   0.01579   0.00000   0.01579  -0.36334
   D24        1.58916  -0.00008   0.01091   0.00000   0.01091   1.60007
   D25        1.78809   0.00016   0.00992   0.00000   0.00992   1.79801
   D26       -2.38751   0.00049   0.01573   0.00000   0.01573  -2.37178
   D27       -0.41922   0.00025   0.01085   0.00000   0.01085  -0.40837
   D28       -1.15594   0.00022   0.00916   0.00000   0.00916  -1.14677
   D29        1.13977  -0.00005   0.00733   0.00000   0.00733   1.14710
   D30        2.80572   0.00006   0.00676   0.00000   0.00676   2.81248
   D31        0.89011   0.00014   0.00607   0.00000   0.00607   0.89618
   D32       -3.09737  -0.00014   0.00424   0.00000   0.00424  -3.09313
   D33       -1.43143  -0.00002   0.00367   0.00000   0.00367  -1.42776
   D34        3.03431   0.00034   0.00719   0.00000   0.00719   3.04149
   D35       -0.95317   0.00007   0.00536   0.00000   0.00536  -0.94781
   D36        0.71278   0.00018   0.00478   0.00000   0.00478   0.71756
   D37       -1.83276   0.00005  -0.01070   0.00000  -0.01069  -1.84345
   D38        2.35298  -0.00012  -0.01635   0.00000  -0.01635   2.33663
   D39        0.34654   0.00006  -0.01101   0.00000  -0.01101   0.33553
   D40        2.42446   0.00009  -0.00927   0.00000  -0.00927   2.41519
   D41        0.32701  -0.00008  -0.01492   0.00000  -0.01492   0.31209
   D42       -1.67943   0.00010  -0.00959   0.00000  -0.00959  -1.68902
   D43        0.26366  -0.00010  -0.01019   0.00000  -0.01019   0.25347
   D44       -1.83379  -0.00027  -0.01584   0.00000  -0.01584  -1.84963
   D45        2.44296  -0.00009  -0.01051   0.00000  -0.01051   2.43245
   D46       -0.57683   0.00027   0.00029   0.00000   0.00029  -0.57654
   D47       -2.81129   0.00031   0.00252   0.00000   0.00252  -2.80877
   D48        1.49336   0.00031   0.00101   0.00000   0.00101   1.49437
   D49        1.64555   0.00002  -0.00106   0.00000  -0.00106   1.64449
   D50       -0.58891   0.00007   0.00118   0.00000   0.00118  -0.58774
   D51       -2.56745   0.00006  -0.00033   0.00000  -0.00033  -2.56778
   D52       -2.54115  -0.00027  -0.00108   0.00000  -0.00108  -2.54224
   D53        1.50756  -0.00023   0.00115   0.00000   0.00115   1.50872
   D54       -0.47097  -0.00023  -0.00036   0.00000  -0.00036  -0.47132
   D55       -1.43225   0.00049   0.00215   0.00000   0.00215  -1.43010
   D56        2.93878   0.00030   0.00258   0.00000   0.00258   2.94136
   D57        0.73764   0.00084   0.00663   0.00000   0.00663   0.74427
   D58        2.58383   0.00008  -0.00060   0.00000  -0.00060   2.58322
   D59        0.67167  -0.00011  -0.00017   0.00000  -0.00017   0.67149
   D60       -1.52948   0.00043   0.00388   0.00000   0.00388  -1.52560
   D61        0.46671   0.00012   0.00029   0.00000   0.00029   0.46700
   D62       -1.44545  -0.00007   0.00072   0.00000   0.00072  -1.44473
   D63        2.63659   0.00047   0.00477   0.00000   0.00477   2.64137
   D64       -1.53065  -0.00036  -0.00131   0.00000  -0.00131  -1.53197
   D65        2.57503  -0.00010  -0.00174   0.00000  -0.00174   2.57329
   D66        0.46864   0.00024   0.00032   0.00000   0.00032   0.46896
   D67        0.53089  -0.00028  -0.00036   0.00000  -0.00037   0.53052
   D68       -1.64661  -0.00002  -0.00080   0.00000  -0.00080  -1.64741
   D69        2.53019   0.00032   0.00126   0.00000   0.00126   2.53145
   D70        2.75882  -0.00030  -0.00273   0.00000  -0.00274   2.75609
   D71        0.58132  -0.00005  -0.00316   0.00000  -0.00316   0.57816
   D72       -1.52507   0.00029  -0.00111   0.00000  -0.00111  -1.52618
   D73        1.41035  -0.00043  -0.00073   0.00000  -0.00073   1.40962
   D74       -2.92250  -0.00029  -0.00032   0.00000  -0.00032  -2.92281
   D75       -0.70963  -0.00079  -0.00334   0.00000  -0.00334  -0.71297
   D76       -0.46452  -0.00010  -0.00017   0.00000  -0.00017  -0.46469
   D77        1.48581   0.00004   0.00025   0.00000   0.00025   1.48606
   D78       -2.58450  -0.00046  -0.00278   0.00000  -0.00278  -2.58728
   D79       -2.58850  -0.00001   0.00235   0.00000   0.00235  -2.58615
   D80       -0.63816   0.00013   0.00276   0.00000   0.00276  -0.63540
   D81        1.57471  -0.00037  -0.00026   0.00000  -0.00026   1.57445
   D82        0.84555  -0.00013  -0.00395   0.00000  -0.00395   0.84160
   D83       -1.25847  -0.00014  -0.00413   0.00000  -0.00413  -1.26260
   D84        2.95171  -0.00013  -0.00372   0.00000  -0.00372   2.94799
   D85       -0.77487   0.00014  -0.00405   0.00000  -0.00406  -0.77892
   D86       -2.87889   0.00013  -0.00423   0.00000  -0.00423  -2.88312
   D87        1.33129   0.00013  -0.00382   0.00000  -0.00382   1.32747
   D88       -3.12776  -0.00001  -0.00514   0.00000  -0.00514  -3.13290
   D89        1.05140  -0.00002  -0.00532   0.00000  -0.00532   1.04608
   D90       -1.02161  -0.00002  -0.00491   0.00000  -0.00491  -1.02651
   D91       -0.84342  -0.00003  -0.00818   0.00000  -0.00818  -0.85160
   D92       -2.97378  -0.00011  -0.00875   0.00000  -0.00875  -2.98253
   D93        1.24972   0.00003  -0.00857   0.00000  -0.00857   1.24116
   D94        0.96402   0.00001  -0.00450   0.00000  -0.00450   0.95952
   D95       -1.16633  -0.00007  -0.00508   0.00000  -0.00508  -1.17141
   D96        3.05717   0.00007  -0.00489   0.00000  -0.00489   3.05228
   D97       -3.08493   0.00001  -0.00612   0.00000  -0.00612  -3.09105
   D98        1.06790  -0.00007  -0.00669   0.00000  -0.00669   1.06121
   D99       -0.99178   0.00007  -0.00651   0.00000  -0.00651  -0.99829
   D100       0.79953  -0.00009   0.00765   0.00000   0.00766   0.80718
   D101       2.61640   0.00015   0.00786   0.00000   0.00786   2.62426
   D102      -1.42234   0.00007   0.00765   0.00000   0.00765  -1.41469
   D103       0.39454   0.00030   0.00786   0.00000   0.00785   0.40239
   D104       2.80713  -0.00011   0.00791   0.00000   0.00791   2.81504
   D105      -1.65918   0.00012   0.00811   0.00000   0.00812  -1.65107
   D106      -1.78988   0.00058  -0.08967   0.00000  -0.08967  -1.87954
   D107       0.15082   0.00040  -0.08998   0.00000  -0.08998   0.06083
   D108      -3.13790   0.00025  -0.01309   0.00000  -0.01309   3.13220
   D109      -0.87854  -0.00042  -0.01580   0.00000  -0.01580  -0.89434
   D110       1.45431  -0.00006  -0.01369   0.00000  -0.01369   1.44062
   D111       1.10444  -0.00033  -0.01796   0.00000  -0.01795   1.08649
   D112      -2.91938  -0.00100  -0.02068   0.00000  -0.02066  -2.94005
   D113      -0.58653  -0.00064  -0.01856   0.00000  -0.01856  -0.60509
   D114      -0.88434   0.00049  -0.01717   0.00000  -0.01717  -0.90151
   D115       1.37502  -0.00018  -0.01988   0.00000  -0.01988   1.35514
   D116      -2.57532   0.00018  -0.01777   0.00000  -0.01777  -2.59309
   D117      -3.01114  -0.00005  -0.00424   0.00000  -0.00426  -3.01539
   D118       1.19808  -0.00007  -0.00454   0.00000  -0.00456   1.19352
   D119      -0.89123  -0.00006  -0.00481   0.00000  -0.00482  -0.89605
   D120      -0.96712   0.00045   0.00225   0.00000   0.00227  -0.96485
   D121      -3.04108   0.00043   0.00195   0.00000   0.00197  -3.03912
   D122       1.15279   0.00044   0.00169   0.00000   0.00170   1.15449
   D123       1.01868  -0.00030  -0.00116   0.00000  -0.00116   1.01752
   D124      -1.05528  -0.00032  -0.00146   0.00000  -0.00146  -1.05675
   D125       3.13859  -0.00031  -0.00172   0.00000  -0.00172   3.13686
   D126      -0.43076   0.00046   0.03285   0.00000   0.03285  -0.39792
   D127       1.60812   0.00105   0.04048   0.00000   0.04048   1.64860
   D128      -2.72551   0.00056   0.03488   0.00000   0.03487  -2.69064
   D129      -2.56173   0.00000   0.02871   0.00000   0.02871  -2.53302
   D130      -0.52284   0.00058   0.03634   0.00000   0.03634  -0.48650
   D131       1.42671   0.00009   0.03073   0.00000   0.03073   1.45745
   D132       1.64641   0.00020   0.03255   0.00000   0.03256   1.67896
   D133      -2.59789   0.00079   0.04018   0.00000   0.04019  -2.55771
   D134      -0.64834   0.00030   0.03457   0.00000   0.03458  -0.61376
   D135      -1.20505   0.00048   0.02133   0.00000   0.02134  -1.18371
   D136       1.08642  -0.00026   0.01798   0.00000   0.01798   1.10440
   D137       2.74642   0.00003   0.01881   0.00000   0.01882   2.76524
   D138       0.84329   0.00036   0.01712   0.00000   0.01711   0.86040
   D139       3.13476  -0.00038   0.01377   0.00000   0.01376  -3.13467
   D140      -1.48843  -0.00009   0.01460   0.00000   0.01460  -1.47383
   D141       2.94470   0.00111   0.02218   0.00000   0.02218   2.96687
   D142      -1.04702   0.00037   0.01883   0.00000   0.01882  -1.02820
   D143       0.61298   0.00067   0.01966   0.00000   0.01966   0.63264
   D144      -1.71438   0.00036  -0.03183   0.00000  -0.03183  -1.74622
   D145       2.66332  -0.00010  -0.04393   0.00000  -0.04394   2.61938
   D146       0.57723  -0.00075  -0.03668   0.00000  -0.03668   0.54055
   D147       2.56695   0.00044  -0.03023   0.00000  -0.03023   2.53673
   D148       0.66148  -0.00002  -0.04233   0.00000  -0.04234   0.61914
   D149      -1.42462  -0.00067  -0.03508   0.00000  -0.03507  -1.45970
   D150       0.42070  -0.00044  -0.03417   0.00000  -0.03416   0.38654
   D151      -1.48477  -0.00089  -0.04627   0.00000  -0.04627  -1.53105
   D152       2.71231  -0.00155  -0.03902   0.00000  -0.03901   2.67330
   D153      -0.57423   0.00097   0.00424   0.00000   0.00425  -0.56998
   D154      -2.80725   0.00086   0.00673   0.00000   0.00674  -2.80052
   D155       1.48677   0.00107   0.00518   0.00000   0.00520   1.49196
   D156       1.63981   0.00019   0.00070   0.00000   0.00070   1.64051
   D157      -0.59321   0.00007   0.00319   0.00000   0.00319  -0.59002
   D158      -2.58238   0.00029   0.00165   0.00000   0.00165  -2.58073
   D159      -2.54554  -0.00053   0.00115   0.00000   0.00115  -2.54440
   D160       1.50462  -0.00065   0.00364   0.00000   0.00363   1.50825
   D161      -0.48455  -0.00043   0.00210   0.00000   0.00209  -0.48245
   D162      -1.41703   0.00132   0.00122   0.00000   0.00121  -1.41582
   D163       2.95923   0.00099   0.00147   0.00000   0.00147   2.96070
   D164       0.77348   0.00239   0.00585   0.00000   0.00585   0.77932
   D165       2.59271   0.00017  -0.00184   0.00000  -0.00185   2.59086
   D166       0.68578  -0.00016  -0.00159   0.00000  -0.00159   0.68419
   D167      -1.49997   0.00124   0.00279   0.00000   0.00279  -1.49719
   D168       0.47710   0.00007  -0.00213   0.00000  -0.00213   0.47497
   D169      -1.42983  -0.00026  -0.00187   0.00000  -0.00187  -1.43170
   D170       2.66761   0.00114   0.00251   0.00000   0.00251   2.67011
   D171      -1.57644  -0.00113  -0.00473   0.00000  -0.00475  -1.58119
   D172       2.55606  -0.00028  -0.00398   0.00000  -0.00399   2.55208
   D173       0.48180   0.00040  -0.00219   0.00000  -0.00219   0.47961
   D174       0.50002  -0.00090  -0.00647   0.00000  -0.00648   0.49354
   D175      -1.65065  -0.00004  -0.00572   0.00000  -0.00572  -1.65638
   D176       2.55827   0.00063  -0.00393   0.00000  -0.00393   2.55434
   D177       2.71118  -0.00085  -0.00608   0.00000  -0.00609   2.70509
   D178       0.56050   0.00001  -0.00533   0.00000  -0.00533   0.55517
   D179      -1.51376   0.00069  -0.00354   0.00000  -0.00354  -1.51730
   D180       1.43610  -0.00113   0.00046   0.00000   0.00047   1.43657
   D181      -2.90865  -0.00068   0.00153   0.00000   0.00154  -2.90711
   D182      -0.70950  -0.00192  -0.00180   0.00000  -0.00179  -0.71130
   D183      -0.47730  -0.00009   0.00231   0.00000   0.00231  -0.47499
   D184       1.46114   0.00036   0.00338   0.00000   0.00337   1.46451
   D185      -2.62290  -0.00088   0.00005   0.00000   0.00004  -2.62286
   D186      -2.58357  -0.00020   0.00455   0.00000   0.00455  -2.57901
   D187      -0.64513   0.00025   0.00562   0.00000   0.00562  -0.63951
   D188       1.55402  -0.00099   0.00229   0.00000   0.00229   1.55631
   D189       0.85433  -0.00034   0.00492   0.00000   0.00492   0.85925
   D190      -1.25526  -0.00034   0.00466   0.00000   0.00466  -1.25060
   D191       2.95767  -0.00030   0.00511   0.00000   0.00511   2.96278
   D192      -0.75596   0.00043   0.00478   0.00000   0.00478  -0.75118
   D193      -2.86555   0.00042   0.00451   0.00000   0.00451  -2.86104
   D194       1.34738   0.00046   0.00497   0.00000   0.00497   1.35235
   D195      -3.11328  -0.00011   0.00354   0.00000   0.00354  -3.10974
   D196       1.06031  -0.00012   0.00327   0.00000   0.00327   1.06359
   D197      -1.00994  -0.00008   0.00373   0.00000   0.00373  -1.00621
   D198      -0.81107   0.00012   0.00392   0.00000   0.00392  -0.80715
   D199      -2.94031  -0.00024   0.00268   0.00000   0.00268  -2.93763
   D200       1.28838   0.00016   0.00302   0.00000   0.00301   1.29139
   D201       1.01700   0.00026   0.00739   0.00000   0.00740   1.02439
   D202      -1.11224  -0.00010   0.00615   0.00000   0.00615  -1.10608
   D203       3.11645   0.00030   0.00648   0.00000   0.00649   3.12294
   D204      -3.03991   0.00020   0.00576   0.00000   0.00576  -3.03415
   D205       1.11404  -0.00015   0.00452   0.00000   0.00452   1.11856
   D206      -0.94046   0.00024   0.00485   0.00000   0.00485  -0.93561
   D207       1.26576   0.00039   0.00260   0.00000   0.00262   1.26838
   D208      -1.00168   0.00079   0.00258   0.00000   0.00256  -0.99911
   D209      -3.13954  -0.00008   0.00496   0.00000   0.00496  -3.13458
   D210      -0.78714   0.00130   0.04929   0.00000   0.04929  -0.73785
         Item               Value     Threshold  Converged?
 Maximum Force            0.003440     0.000450     NO 
 RMS     Force            0.000593     0.000300     NO 
 Maximum Displacement     0.212536     0.001800     NO 
 RMS     Displacement     0.053065     0.001200     NO 
 Predicted change in Energy=-3.852047D-05
 GradGradGradGradGradGradGradGradGradGradGradGradGradGradGradGradGradGrad

 Stoichiometry    C20H34O4(3)
 Framework group  C1[X(C20H34O4)]
 Deg. of freedom   168
 Full point group                 C1      NOp   1
 Largest Abelian subgroup         C1      NOp   1
 Largest concise Abelian subgroup C1      NOp   1
                         Standard orientation:                         
 ---------------------------------------------------------------------
 Center     Atomic      Atomic             Coordinates (Angstroms)
 Number     Number       Type             X           Y           Z
 ---------------------------------------------------------------------
      1          6           0        2.562476    1.290268   -0.217950
      2          6           0        2.188679   -1.058195    0.887387
      3          1           0        1.236791   -1.525239    0.612720
      4          1           0        2.462614   -1.444462    1.876121
      5          6           0        3.237564   -1.453186   -0.157977
      6          1           0        3.438818   -2.530033   -0.125756
      7          6           0        2.829447   -0.821157   -1.506508
      8          1           0        1.757123   -0.724650   -1.699625
      9          1           0        3.299663   -1.288333   -2.372629
     10          6           0        3.580149    0.447259   -1.020849
     11          1           0        4.083381    1.079191   -1.760487
     12          6           0        4.469854   -0.497554   -0.142020
     13          6           0        3.169276    2.627700    0.272473
     14          1           0        2.421941    3.191819    0.836875
     15          1           0        3.504577    3.222407   -0.580387
     16          1           0        4.022298    2.417354    0.921656
     17          6           0        5.635997   -1.044356   -0.977764
     18          1           0        5.335776   -1.384060   -1.971875
     19          1           0        6.101015   -1.893916   -0.463951
     20          1           0        6.403227   -0.272239   -1.109485
     21          6           0        5.052600   -0.057284    1.201219
     22          1           0        4.314353    0.309119    1.915622
     23          1           0        5.801902    0.730706    1.059500
     24          1           0        5.558959   -0.907754    1.672982
     25          6           0        1.961680    0.476542    0.989322
     26          1           0        2.426511    0.844075    1.906733
     27          8           0        1.578365    1.674042   -1.097358
     28          8           0        0.592048    0.807934    1.142385
     29          1           0        0.197625    0.779194    0.249777
     30          6           0       -2.141847   -0.942887   -0.474580
     31          6           0       -2.911955    0.538760    1.641190
     32          1           0       -2.102226    1.201115    1.969238
     33          1           0       -3.536999    0.341650    2.521716
     34          6           0       -3.716769    1.250697    0.547506
     35          1           0       -4.258531    2.109045    0.961227
     36          6           0       -2.776004    1.482090   -0.653740
     37          1           0       -1.721427    1.661827   -0.437942
     38          1           0       -3.119624    2.256571   -1.339608
     39          6           0       -3.156686    0.053904   -1.098636
     40          1           0       -3.218368   -0.157777   -2.173615
     41          6           0       -4.520189    0.259143   -0.349904
     42          6           0       -2.407113   -2.412158   -0.823722
     43          1           0       -1.735340   -3.055466   -0.248555
     44          1           0       -2.211695   -2.567979   -1.889451
     45          1           0       -3.443862   -2.695824   -0.619094
     46          6           0       -5.510188    0.998818   -1.265276
     47          1           0       -5.063589    1.832600   -1.811321
     48          1           0       -6.345033    1.396955   -0.676571
     49          1           0       -5.925731    0.305724   -2.006313
     50          6           0       -5.310210   -0.888336    0.284668
     51          1           0       -4.775250   -1.452610    1.047706
     52          1           0       -5.637034   -1.598180   -0.484462
     53          1           0       -6.213013   -0.487846    0.760928
     54          6           0       -2.305875   -0.815219    1.231421
     55          1           0       -3.009246   -1.628193    1.402718
     56          8           0       -0.888628   -0.593914   -0.713944
     57          8           0       -1.174247   -1.164142    1.924061
     58          1           0       -0.495238   -0.465228    1.816900
 ---------------------------------------------------------------------
 Rotational constants (GHZ):           0.5680692           0.1190708           0.1153520
 Standard basis: 6-31++G(d,p) (6D, 7F)
 There are   660 symmetry adapted cartesian basis functions of A   symmetry.
 There are   660 symmetry adapted basis functions of A   symmetry.
   660 basis functions,  1040 primitive gaussians,   660 cartesian basis functions
    94 alpha electrons       92 beta electrons
       nuclear repulsion energy      2367.3193351718 Hartrees.
 NAtoms=   58 NActive=   58 NUniq=   58 SFac= 1.00D+00 NAtFMM=   60 NAOKFM=F Big=F
 Integral buffers will be    131072 words long.
 Raffenetti 2 integral format.
 Two-electron integral symmetry is turned on.
 Nuclear repulsion after empirical dispersion term =     2367.2585443095 Hartrees.
 One-electron integrals computed using PRISM.
 NBasis=   660 RedAO= T EigKep=  1.45D-06  NBF=   660
 NBsUse=   659 1.00D-06 EigRej=  9.09D-07 NBFU=   659
 Lowest energy guess from the checkpoint file:  "2_1_1053-wb97-opt.chk"
 B after Tr=     0.000000    0.000000    0.000000
         Rot=    0.999985    0.005407   -0.000178   -0.000291 Ang=   0.62 deg.
 B after Tr=     0.000000    0.000000    0.000000
         Rot=    0.999845   -0.017600    0.000575    0.000790 Ang=  -2.02 deg.
 Initial guess <Sx>= 0.0000 <Sy>= 0.0000 <Sz>= 1.0000 <S**2>= 2.0114 S= 1.0038
 Requested convergence on RMS density matrix=1.00D-08 within 128 cycles.
 Requested convergence on MAX density matrix=1.00D-06.
 Requested convergence on             energy=1.00D-06.
 No special actions if energy rises.
 Restarting incremental Fock formation.
 SCF Done:  E(UwB97XD) =  -1083.09056091     A.U. after   22 cycles
            NFock= 22  Conv=0.43D-08     -V/T= 2.0092
 <Sx>= 0.0000 <Sy>= 0.0000 <Sz>= 1.0000 <S**2>= 2.0114 S= 1.0038
 <L.S>=  0.00000000000    
 Annihilation of the first spin contaminant:
 S**2 before annihilation     2.0114,   after     2.0001
 Calling FoFJK, ICntrl=      2127 FMM=F ISym2X=0 I1Cent= 0 IOpClX= 1 NMat=1 NMatS=1 NMatT=0.
 ***** Axes restored to original set *****
 -------------------------------------------------------------------
 Center     Atomic                   Forces (Hartrees/Bohr)
 Number     Number              X              Y              Z
 -------------------------------------------------------------------
      1        6           0.000227314   -0.000209755   -0.000058151
      2        6          -0.000092455   -0.000136741    0.000237829
      3        1           0.000100508    0.000172891    0.000008548
      4        1          -0.000089221    0.000129845   -0.000281869
      5        6          -0.000001526   -0.000182437    0.000054277
      6        1          -0.000041367    0.000254663    0.000024045
      7        6          -0.000179262   -0.000111305   -0.000412433
      8        1           0.000164587    0.000038208    0.000123417
      9        1          -0.000021678    0.000117093    0.000296271
     10        6           0.000133563    0.000061417    0.000011712
     11        1          -0.000130014   -0.000048386    0.000161794
     12        6           0.000194491   -0.000078121   -0.000049791
     13        6           0.000106902    0.000514378    0.000164749
     14        1           0.000171656   -0.000220370   -0.000197422
     15        1          -0.000133375   -0.000223854    0.000212639
     16        1          -0.000247504   -0.000055048   -0.000202675
     17        6           0.000365116   -0.000217076   -0.000244137
     18        1          -0.000021316    0.000130088    0.000288277
     19        1          -0.000186237    0.000279056   -0.000104501
     20        1          -0.000271641   -0.000211158    0.000074554
     21        6           0.000210119    0.000132640    0.000434980
     22        1           0.000177100   -0.000118451   -0.000257971
     23        1          -0.000227683   -0.000260554   -0.000030763
     24        1          -0.000138790    0.000276697   -0.000199872
     25        6          -0.000324265   -0.000199528    0.000170989
     26        1           0.000132873    0.000023463   -0.000112358
     27        8          -0.000079172    0.000134593    0.000023439
     28        8          -0.000762952   -0.000293257   -0.001417262
     29        1           0.000495169    0.000222071    0.001202288
     30        6           0.000890318   -0.000085909   -0.000464479
     31        6           0.000186196   -0.000095668    0.000269864
     32        1          -0.000115010   -0.000190816   -0.000094153
     33        1           0.000193915   -0.000012506   -0.000237375
     34        6          -0.000147377    0.000209906    0.000108975
     35        1           0.000114059   -0.000231205   -0.000099981
     36        6           0.000247620    0.000372303   -0.000122783
     37        1          -0.000074009   -0.000235814   -0.000021844
     38        1          -0.000050147   -0.000250348    0.000178440
     39        6          -0.000326834    0.000134554   -0.000145555
     40        1           0.000088445   -0.000084312    0.000251286
     41        6          -0.000118655   -0.000053335   -0.000032634
     42        6          -0.000186434   -0.000533285   -0.000074594
     43        1          -0.000165948    0.000265095   -0.000126723
     44        1          -0.000027800    0.000154800    0.000348389
     45        1           0.000224649    0.000171211   -0.000032860
     46        6          -0.000363693    0.000271812   -0.000312541
     47        1          -0.000035961   -0.000262074    0.000210182
     48        1           0.000281531   -0.000160998   -0.000131910
     49        1           0.000163385    0.000169102    0.000272085
     50        6          -0.000373360   -0.000346280    0.000198531
     51        1          -0.000401413    0.000217868   -0.000348753
     52        1           0.000130456    0.000245001    0.000188416
     53        1           0.000309843   -0.000079015   -0.000207523
     54        6           0.000400583    0.000122418    0.000989280
     55        1           0.000112923    0.000066008   -0.000338880
     56        8          -0.000339648   -0.000182648    0.000388141
     57        8           0.000654804    0.001023067   -0.000667012
     58        1          -0.000803377   -0.000539996    0.000135406
 -------------------------------------------------------------------
 Cartesian Forces:  Max     0.001417262 RMS     0.000304520

 GradGradGradGradGradGradGradGradGradGradGradGradGradGradGradGradGradGrad
 Berny optimization.
 Using GEDIIS/GDIIS optimizer.
 FormGI is forming the generalized inverse of G from B-inverse, IUseBI=4.
 Internal  Forces:  Max     0.001325006 RMS     0.000191852
 Search for a local minimum.
 Step number   4 out of a maximum of  348
 All quantities printed in internal units (Hartrees-Bohrs-Radians)
 Mixed Optimization -- En-DIIS/RFO-DIIS
 Swapping is turned off.
 Update second derivatives using D2CorX and points    2    1    3    4
 ITU=  0 -1 -1  0
     Eigenvalues ---    0.00227   0.00260   0.00265   0.00283   0.00299
     Eigenvalues ---    0.00325   0.00356   0.00381   0.00457   0.00845
     Eigenvalues ---    0.00890   0.01441   0.01519   0.01593   0.02049
     Eigenvalues ---    0.02124   0.02139   0.02694   0.02733   0.02740
     Eigenvalues ---    0.02757   0.02871   0.02894   0.03157   0.03181
     Eigenvalues ---    0.03292   0.03379   0.03466   0.03813   0.04038
     Eigenvalues ---    0.04376   0.04422   0.04434   0.04505   0.04620
     Eigenvalues ---    0.04704   0.04792   0.04851   0.05032   0.05080
     Eigenvalues ---    0.05130   0.05159   0.05193   0.05246   0.05377
     Eigenvalues ---    0.05497   0.05595   0.05609   0.05612   0.05614
     Eigenvalues ---    0.05651   0.05702   0.05723   0.05737   0.05782
     Eigenvalues ---    0.05787   0.05916   0.06042   0.06273   0.06436
     Eigenvalues ---    0.06615   0.06646   0.06700   0.06828   0.06997
     Eigenvalues ---    0.07149   0.07629   0.08136   0.08403   0.08682
     Eigenvalues ---    0.08830   0.08974   0.09126   0.09447   0.09649
     Eigenvalues ---    0.09820   0.10285   0.10316   0.11927   0.12108
     Eigenvalues ---    0.12852   0.13009   0.13395   0.15364   0.16000
     Eigenvalues ---    0.16000   0.16000   0.16000   0.16000   0.16000
     Eigenvalues ---    0.16000   0.16000   0.16000   0.16000   0.16000
     Eigenvalues ---    0.16000   0.16000   0.16000   0.16000   0.16000
     Eigenvalues ---    0.16000   0.16330   0.16684   0.16941   0.17502
     Eigenvalues ---    0.18710   0.19554   0.20786   0.20859   0.21419
     Eigenvalues ---    0.22221   0.23813   0.24102   0.24550   0.24675
     Eigenvalues ---    0.25591   0.25731   0.26758   0.26969   0.27410
     Eigenvalues ---    0.27786   0.28090   0.28424   0.28695   0.28801
     Eigenvalues ---    0.28926   0.29118   0.29405   0.29609   0.31714
     Eigenvalues ---    0.33898   0.33939   0.33985   0.34010   0.34013
     Eigenvalues ---    0.34016   0.34019   0.34023   0.34027   0.34030
     Eigenvalues ---    0.34044   0.34053   0.34070   0.34086   0.34167
     Eigenvalues ---    0.34202   0.34269   0.34315   0.34328   0.34368
     Eigenvalues ---    0.34434   0.34470   0.34484   0.34512   0.34574
     Eigenvalues ---    0.34607   0.34670   0.34708   0.34746   0.34901
     Eigenvalues ---    0.36406   0.40065   0.44354   0.48741   0.50172
     Eigenvalues ---    0.51575   0.56045   0.62263
 En-DIIS/RFO-DIIS/Sim-DIIS IScMMF=       -3 using points:     4    3
 RFO step:  Lambda=-9.04060133D-05.
 DidBck=F Rises=F RFO-DIIS coefs:    0.95209    0.04791
 Iteration  1 RMS(Cart)=  0.01208634 RMS(Int)=  0.00002394
 Iteration  2 RMS(Cart)=  0.00005339 RMS(Int)=  0.00000096
 Iteration  3 RMS(Cart)=  0.00000000 RMS(Int)=  0.00000096
 Variable       Old X    -DE/DX   Delta X   Delta X   Delta X     New X
                                 (Linear)    (Quad)   (Total)
    R1        2.92204  -0.00006  -0.00005  -0.00045  -0.00050   2.92153
    R2        2.92599  -0.00003  -0.00004  -0.00037  -0.00040   2.92559
    R3        2.97631  -0.00002   0.00001  -0.00016  -0.00016   2.97616
    R4        2.59733   0.00008   0.00002   0.00035   0.00037   2.59771
    R5        2.06980  -0.00016  -0.00011  -0.00147  -0.00158   2.06822
    R6        2.07168  -0.00032  -0.00012  -0.00174  -0.00187   2.06981
    R7        2.89625  -0.00005  -0.00006  -0.00051  -0.00056   2.89569
    R8        2.93811  -0.00021  -0.00011  -0.00165  -0.00176   2.93635
    R9        2.07108  -0.00026  -0.00011  -0.00149  -0.00160   2.06948
   R10        2.91812  -0.00002   0.00001   0.00030   0.00031   2.91843
   R11        2.94702   0.00004  -0.00003  -0.00008  -0.00011   2.94691
   R12        2.06706  -0.00018  -0.00009  -0.00125  -0.00134   2.06572
   R13        2.06103  -0.00030  -0.00012  -0.00161  -0.00173   2.05931
   R14        2.93261  -0.00003  -0.00002  -0.00017  -0.00019   2.93242
   R15        2.06978  -0.00020  -0.00008  -0.00113  -0.00121   2.06857
   R16        2.96186   0.00000  -0.00004  -0.00037  -0.00042   2.96145
   R17        2.90142  -0.00009  -0.00004  -0.00058  -0.00062   2.90080
   R18        2.88932  -0.00003  -0.00005  -0.00043  -0.00048   2.88884
   R19        2.06602  -0.00033  -0.00013  -0.00187  -0.00201   2.06402
   R20        2.06445  -0.00033  -0.00013  -0.00185  -0.00198   2.06247
   R21        2.06433  -0.00030  -0.00012  -0.00170  -0.00182   2.06251
   R22        2.06473  -0.00030  -0.00012  -0.00166  -0.00177   2.06295
   R23        2.07181  -0.00035  -0.00014  -0.00198  -0.00212   2.06969
   R24        2.07195  -0.00035  -0.00014  -0.00197  -0.00211   2.06984
   R25        2.06113  -0.00033  -0.00009  -0.00152  -0.00160   2.05953
   R26        2.07222  -0.00034  -0.00014  -0.00194  -0.00208   2.07014
   R27        2.07204  -0.00036  -0.00015  -0.00210  -0.00225   2.06979
   R28        2.06386  -0.00003   0.00001  -0.00002  -0.00001   2.06386
   R29        2.67858  -0.00021   0.00001  -0.00003  -0.00001   2.67856
   R30        1.84492  -0.00130  -0.00038  -0.00533  -0.00571   1.83921
   R31        3.41100  -0.00030  -0.00042  -0.00654  -0.00696   3.40404
   R32        2.93543   0.00018   0.00001   0.00090   0.00092   2.93635
   R33        2.89753  -0.00006  -0.00004  -0.00047  -0.00051   2.89701
   R34        3.24772  -0.00012   0.00007   0.00063   0.00069   3.24841
   R35        2.49961  -0.00044  -0.00009  -0.00158  -0.00167   2.49794
   R36        2.07181  -0.00023  -0.00010  -0.00138  -0.00148   2.07033
   R37        2.07428  -0.00030  -0.00013  -0.00175  -0.00188   2.07240
   R38        2.89734   0.00016  -0.00002   0.00027   0.00025   2.89759
   R39        2.90828  -0.00038  -0.00018  -0.00248  -0.00266   2.90562
   R40        2.07133  -0.00028  -0.00011  -0.00159  -0.00171   2.06962
   R41        2.91629  -0.00002   0.00003   0.00061   0.00063   2.91692
   R42        2.94822   0.00024  -0.00002   0.00042   0.00041   2.94863
   R43        2.06232  -0.00011  -0.00010  -0.00106  -0.00115   2.06117
   R44        2.05998  -0.00028  -0.00011  -0.00156  -0.00166   2.05832
   R45        2.91690  -0.00012  -0.00002  -0.00023  -0.00025   2.91665
   R46        2.07370  -0.00024  -0.00010  -0.00139  -0.00149   2.07221
   R47        2.96504   0.00020  -0.00005  -0.00025  -0.00030   2.96474
   R48        2.90620  -0.00004  -0.00003  -0.00035  -0.00037   2.90583
   R49        2.89290   0.00008  -0.00005  -0.00012  -0.00017   2.89273
   R50        2.06659  -0.00033  -0.00013  -0.00183  -0.00196   2.06463
   R51        2.06858  -0.00037  -0.00015  -0.00207  -0.00221   2.06637
   R52        2.06766  -0.00026  -0.00012  -0.00161  -0.00173   2.06593
   R53        2.06388  -0.00032  -0.00011  -0.00170  -0.00181   2.06207
   R54        2.07186  -0.00034  -0.00014  -0.00197  -0.00211   2.06975
   R55        2.07198  -0.00035  -0.00015  -0.00204  -0.00219   2.06980
   R56        2.05869  -0.00055  -0.00009  -0.00216  -0.00225   2.05644
   R57        2.07204  -0.00033  -0.00014  -0.00192  -0.00206   2.06997
   R58        2.07205  -0.00037  -0.00016  -0.00218  -0.00234   2.06971
   R59        2.05711  -0.00017   0.00005  -0.00013  -0.00009   2.05703
   R60        2.59249  -0.00093  -0.00003  -0.00147  -0.00150   2.59100
   R61        1.85253  -0.00133  -0.00032  -0.00450  -0.00483   1.84770
    A1        1.95784   0.00010   0.00000   0.00033   0.00033   1.95818
    A2        1.94701  -0.00005  -0.00005   0.00045   0.00041   1.94742
    A3        1.86631   0.00002   0.00002   0.00064   0.00066   1.86697
    A4        1.93155  -0.00002  -0.00001  -0.00044  -0.00045   1.93110
    A5        1.81530  -0.00007  -0.00003  -0.00113  -0.00116   1.81414
    A6        1.94075   0.00001   0.00006   0.00008   0.00014   1.94090
    A7        1.86825   0.00002   0.00010   0.00118   0.00128   1.86953
    A8        1.89002   0.00004   0.00005  -0.00002   0.00002   1.89004
    A9        1.88648  -0.00008  -0.00008  -0.00182  -0.00190   1.88459
   A10        1.93194   0.00002   0.00000   0.00044   0.00044   1.93238
   A11        1.90197   0.00001  -0.00001   0.00010   0.00009   1.90205
   A12        1.98126  -0.00001  -0.00005   0.00014   0.00009   1.98135
   A13        1.93783   0.00000  -0.00003  -0.00068  -0.00071   1.93712
   A14        1.88524  -0.00005   0.00008   0.00049   0.00057   1.88581
   A15        1.95613   0.00006  -0.00008   0.00114   0.00106   1.95720
   A16        2.06730   0.00002   0.00003   0.00025   0.00028   2.06759
   A17        2.04507  -0.00002  -0.00002  -0.00061  -0.00063   2.04444
   A18        1.53776  -0.00001   0.00002  -0.00032  -0.00030   1.53745
   A19        2.03687  -0.00001  -0.00002  -0.00039  -0.00041   2.03646
   A20        1.98695  -0.00004  -0.00005  -0.00075  -0.00080   1.98615
   A21        1.50414   0.00001  -0.00003  -0.00047  -0.00049   1.50364
   A22        1.89678   0.00007   0.00012   0.00192   0.00204   1.89882
   A23        2.04582  -0.00002  -0.00001  -0.00035  -0.00036   2.04546
   A24        1.97151  -0.00003  -0.00005  -0.00063  -0.00068   1.97082
   A25        1.86475  -0.00007   0.00002  -0.00012  -0.00010   1.86464
   A26        1.91610  -0.00001  -0.00007  -0.00128  -0.00135   1.91475
   A27        1.99445   0.00008  -0.00009   0.00067   0.00058   1.99503
   A28        2.07430   0.00002   0.00008   0.00080   0.00088   2.07518
   A29        1.52815   0.00000   0.00003  -0.00007  -0.00004   1.52811
   A30        2.05514  -0.00002   0.00005   0.00035   0.00040   2.05554
   A31        1.48580  -0.00002  -0.00001  -0.00028  -0.00028   1.48552
   A32        1.95666  -0.00002  -0.00002  -0.00090  -0.00092   1.95574
   A33        2.07900   0.00003  -0.00006   0.00050   0.00044   2.07945
   A34        1.91837   0.00001   0.00002  -0.00015  -0.00013   1.91824
   A35        2.13575  -0.00003  -0.00016  -0.00121  -0.00138   2.13437
   A36        1.86636   0.00002   0.00018   0.00152   0.00170   1.86806
   A37        1.91911  -0.00007  -0.00006  -0.00085  -0.00092   1.91819
   A38        1.92115  -0.00005  -0.00004  -0.00060  -0.00064   1.92051
   A39        1.90490  -0.00014  -0.00009  -0.00156  -0.00165   1.90325
   A40        1.90915   0.00007   0.00005   0.00076   0.00081   1.90995
   A41        1.90323   0.00011   0.00007   0.00118   0.00125   1.90448
   A42        1.90614   0.00010   0.00008   0.00110   0.00118   1.90731
   A43        1.97936  -0.00013  -0.00009  -0.00152  -0.00161   1.97774
   A44        1.92092  -0.00006  -0.00004  -0.00062  -0.00067   1.92025
   A45        1.92418  -0.00004  -0.00003  -0.00040  -0.00043   1.92375
   A46        1.87762   0.00010   0.00007   0.00108   0.00114   1.87876
   A47        1.87750   0.00009   0.00006   0.00086   0.00092   1.87842
   A48        1.88094   0.00006   0.00005   0.00077   0.00083   1.88176
   A49        1.99785  -0.00005  -0.00011  -0.00100  -0.00111   1.99674
   A50        1.93245  -0.00008  -0.00005  -0.00094  -0.00099   1.93146
   A51        1.90779  -0.00002  -0.00001  -0.00016  -0.00017   1.90762
   A52        1.88153   0.00008   0.00007   0.00094   0.00101   1.88253
   A53        1.86641   0.00006   0.00007   0.00104   0.00112   1.86752
   A54        1.87278   0.00003   0.00004   0.00027   0.00030   1.87309
   A55        1.98673   0.00007  -0.00003   0.00001  -0.00001   1.98672
   A56        1.88353  -0.00010  -0.00012  -0.00179  -0.00191   1.88163
   A57        1.90771   0.00007   0.00000  -0.00023  -0.00023   1.90748
   A58        1.90193   0.00003  -0.00014  -0.00116  -0.00130   1.90063
   A59        1.95945  -0.00021   0.00005   0.00018   0.00023   1.95968
   A60        1.81509   0.00015   0.00025   0.00316   0.00341   1.81850
   A61        1.85956  -0.00003   0.00004   0.00032   0.00036   1.85992
   A62        2.04597  -0.00066  -0.00017  -0.00342  -0.00358   2.04239
   A63        1.64841   0.00024   0.00003   0.00164   0.00168   1.65009
   A64        1.99368   0.00001  -0.00005  -0.00084  -0.00089   1.99280
   A65        1.86374  -0.00010  -0.00020   0.00096   0.00076   1.86450
   A66        1.95733   0.00008   0.00005   0.00043   0.00048   1.95781
   A67        1.85533   0.00010  -0.00006  -0.00126  -0.00133   1.85400
   A68        1.95575   0.00005   0.00014   0.00157   0.00171   1.95746
   A69        1.82395  -0.00017   0.00011  -0.00103  -0.00092   1.82303
   A70        1.86400   0.00001   0.00009   0.00042   0.00051   1.86451
   A71        1.89716  -0.00004   0.00016  -0.00054  -0.00038   1.89678
   A72        1.89687  -0.00006   0.00003  -0.00221  -0.00218   1.89469
   A73        1.93553   0.00015  -0.00001   0.00107   0.00106   1.93659
   A74        1.85444   0.00000  -0.00009  -0.00051  -0.00060   1.85384
   A75        2.01011  -0.00006  -0.00017   0.00165   0.00149   2.01160
   A76        1.93246   0.00002  -0.00001  -0.00088  -0.00089   1.93157
   A77        1.88061  -0.00020   0.00018   0.00002   0.00020   1.88081
   A78        1.96657   0.00023  -0.00014   0.00375   0.00362   1.97018
   A79        2.06882   0.00005   0.00002   0.00002   0.00003   2.06886
   A80        2.04911  -0.00010   0.00001  -0.00120  -0.00119   2.04792
   A81        1.53227   0.00000  -0.00006  -0.00145  -0.00152   1.53075
   A82        2.04862   0.00002   0.00009   0.00127   0.00136   2.04999
   A83        1.98681  -0.00006  -0.00005  -0.00066  -0.00071   1.98610
   A84        1.50603   0.00005  -0.00001  -0.00051  -0.00052   1.50551
   A85        1.88810   0.00011   0.00005   0.00157   0.00162   1.88972
   A86        2.03499  -0.00007  -0.00005  -0.00167  -0.00172   2.03327
   A87        1.98044  -0.00007  -0.00006  -0.00058  -0.00064   1.97980
   A88        1.89317  -0.00020   0.00011  -0.00013  -0.00001   1.89315
   A89        1.88230  -0.00001  -0.00010  -0.00254  -0.00264   1.87966
   A90        2.04875   0.00021  -0.00012   0.00345   0.00333   2.05208
   A91        2.06541   0.00004   0.00010   0.00098   0.00108   2.06649
   A92        1.52653   0.00004  -0.00004  -0.00096  -0.00100   1.52554
   A93        2.03068  -0.00009   0.00007  -0.00013  -0.00005   2.03063
   A94        1.48079  -0.00013   0.00001  -0.00042  -0.00042   1.48036
   A95        1.94786   0.00005  -0.00005  -0.00217  -0.00222   1.94564
   A96        2.09869   0.00014  -0.00005   0.00272   0.00267   2.10136
   A97        1.91590   0.00006   0.00001  -0.00153  -0.00152   1.91438
   A98        2.15103   0.00012  -0.00018   0.00140   0.00122   2.15225
   A99        1.84942  -0.00020   0.00021  -0.00042  -0.00021   1.84921
   A100       1.91522  -0.00008  -0.00006  -0.00083  -0.00089   1.91433
   A101       1.90415  -0.00013  -0.00009  -0.00148  -0.00157   1.90257
   A102       1.94956  -0.00010  -0.00008  -0.00116  -0.00123   1.94832
   A103       1.89510   0.00010   0.00006   0.00102   0.00108   1.89619
   A104       1.90835   0.00011   0.00009   0.00137   0.00146   1.90981
   A105       1.89055   0.00011   0.00008   0.00115   0.00123   1.89178
   A106       1.98399  -0.00012  -0.00010  -0.00149  -0.00159   1.98240
   A107       1.92328  -0.00006  -0.00004  -0.00060  -0.00064   1.92264
   A108       1.92007  -0.00005  -0.00004  -0.00057  -0.00061   1.91946
   A109       1.87822   0.00010   0.00006   0.00100   0.00106   1.87928
   A110       1.87512   0.00010   0.00007   0.00108   0.00114   1.87627
   A111       1.87955   0.00006   0.00005   0.00076   0.00082   1.88036
   A112       2.00994   0.00027  -0.00006   0.00139   0.00133   2.01127
   A113       1.92657  -0.00013  -0.00005  -0.00125  -0.00131   1.92526
   A114       1.90835  -0.00012  -0.00003  -0.00111  -0.00114   1.90721
   A115       1.87796  -0.00004   0.00002   0.00019   0.00021   1.87817
   A116       1.86427  -0.00004   0.00008   0.00056   0.00064   1.86491
   A117       1.87101   0.00006   0.00005   0.00024   0.00029   1.87130
   A118       1.94684   0.00022  -0.00020   0.00054   0.00034   1.94718
   A119       1.73391  -0.00015  -0.00035  -0.00503  -0.00538   1.72854
   A120       1.98619  -0.00046   0.00028  -0.00016   0.00012   1.98632
   A121       1.93980   0.00005  -0.00009   0.00112   0.00102   1.94081
   A122       1.99784   0.00005   0.00002  -0.00161  -0.00159   1.99625
   A123       1.83753   0.00028   0.00031   0.00511   0.00542   1.84296
   A124       1.91221  -0.00132   0.00037  -0.00006   0.00032   1.91253
   A125       2.86121  -0.00070   0.00004  -0.00021  -0.00016   2.86105
    D1       -3.09476   0.00002   0.00026  -0.00061  -0.00035  -3.09511
    D2       -0.82341  -0.00002   0.00032  -0.00058  -0.00025  -0.82367
    D3        1.52987   0.00002   0.00025  -0.00071  -0.00046   1.52941
    D4        1.01009   0.00000   0.00031  -0.00064  -0.00033   1.00977
    D5       -3.00175  -0.00004   0.00037  -0.00060  -0.00023  -3.00198
    D6       -0.64846   0.00000   0.00029  -0.00073  -0.00044  -0.64890
    D7       -1.11534   0.00000   0.00024  -0.00143  -0.00118  -1.11653
    D8        1.15600  -0.00003   0.00031  -0.00139  -0.00109   1.15492
    D9       -2.77390   0.00001   0.00023  -0.00152  -0.00129  -2.77519
   D10       -3.13853   0.00001   0.00040   0.00302   0.00342  -3.13511
   D11        1.04022   0.00001   0.00041   0.00300   0.00341   1.04364
   D12       -1.05155   0.00001   0.00040   0.00298   0.00338  -1.04817
   D13       -0.95168   0.00002   0.00034   0.00353   0.00387  -0.94782
   D14       -3.05612   0.00001   0.00035   0.00351   0.00386  -3.05226
   D15        1.13529   0.00002   0.00034   0.00349   0.00383   1.13912
   D16        1.13398  -0.00002   0.00039   0.00276   0.00315   1.13713
   D17       -0.97046  -0.00003   0.00040   0.00274   0.00314  -0.96731
   D18       -3.06223  -0.00002   0.00039   0.00272   0.00311  -3.05912
   D19       -0.28379   0.00000  -0.00051   0.00159   0.00107  -0.28271
   D20        1.82961   0.00002  -0.00079  -0.00115  -0.00194   1.82767
   D21       -2.49017   0.00017  -0.00056   0.00152   0.00096  -2.48921
   D22       -2.47673  -0.00008  -0.00048   0.00115   0.00067  -2.47606
   D23       -0.36334  -0.00006  -0.00076  -0.00158  -0.00234  -0.36568
   D24        1.60007   0.00009  -0.00052   0.00108   0.00056   1.60063
   D25        1.79801   0.00001  -0.00048   0.00275   0.00228   1.80029
   D26       -2.37178   0.00003  -0.00075   0.00002  -0.00073  -2.37251
   D27       -0.40837   0.00018  -0.00052   0.00268   0.00216  -0.40621
   D28       -1.14677  -0.00004  -0.00044  -0.00165  -0.00209  -1.14887
   D29        1.14710  -0.00004  -0.00035  -0.00146  -0.00181   1.14529
   D30        2.81248  -0.00006  -0.00032  -0.00120  -0.00152   2.81096
   D31        0.89618   0.00002  -0.00029   0.00001  -0.00028   0.89590
   D32       -3.09313   0.00001  -0.00020   0.00020  -0.00001  -3.09313
   D33       -1.42776   0.00000  -0.00018   0.00046   0.00029  -1.42747
   D34        3.04149   0.00005  -0.00034   0.00057   0.00023   3.04172
   D35       -0.94781   0.00004  -0.00026   0.00076   0.00051  -0.94731
   D36        0.71756   0.00003  -0.00023   0.00103   0.00080   0.71836
   D37       -1.84345  -0.00001   0.00051  -0.00056  -0.00005  -1.84350
   D38        2.33663   0.00005   0.00078   0.00254   0.00332   2.33996
   D39        0.33553  -0.00003   0.00053  -0.00071  -0.00018   0.33535
   D40        2.41519   0.00000   0.00044  -0.00102  -0.00058   2.41461
   D41        0.31209   0.00006   0.00071   0.00208   0.00279   0.31488
   D42       -1.68902  -0.00002   0.00046  -0.00117  -0.00071  -1.68973
   D43        0.25347  -0.00003   0.00049  -0.00176  -0.00127   0.25219
   D44       -1.84963   0.00003   0.00076   0.00134   0.00210  -1.84754
   D45        2.43245  -0.00005   0.00050  -0.00191  -0.00141   2.43104
   D46       -0.57654   0.00006  -0.00001   0.00078   0.00077  -0.57577
   D47       -2.80877   0.00000  -0.00012  -0.00094  -0.00106  -2.80982
   D48        1.49437   0.00003  -0.00005   0.00006   0.00001   1.49439
   D49        1.64449   0.00003   0.00005   0.00048   0.00053   1.64503
   D50       -0.58774  -0.00002  -0.00006  -0.00124  -0.00129  -0.58903
   D51       -2.56778   0.00001   0.00002  -0.00024  -0.00022  -2.56800
   D52       -2.54224   0.00000   0.00005  -0.00036  -0.00031  -2.54255
   D53        1.50872  -0.00005  -0.00006  -0.00208  -0.00213   1.50658
   D54       -0.47132  -0.00002   0.00002  -0.00108  -0.00106  -0.47239
   D55       -1.43010   0.00007  -0.00010   0.00059   0.00049  -1.42961
   D56        2.94136   0.00006  -0.00012   0.00091   0.00079   2.94215
   D57        0.74427   0.00003  -0.00032  -0.00087  -0.00119   0.74308
   D58        2.58322   0.00003   0.00003   0.00103   0.00106   2.58429
   D59        0.67149   0.00002   0.00001   0.00136   0.00137   0.67286
   D60       -1.52560  -0.00001  -0.00019  -0.00042  -0.00061  -1.52620
   D61        0.46700   0.00002  -0.00001   0.00110   0.00109   0.46809
   D62       -1.44473   0.00001  -0.00003   0.00142   0.00139  -1.44334
   D63        2.64137  -0.00002  -0.00023  -0.00036  -0.00059   2.64078
   D64       -1.53197  -0.00005   0.00006   0.00045   0.00052  -1.53145
   D65        2.57329   0.00001   0.00008   0.00171   0.00179   2.57508
   D66        0.46896   0.00003  -0.00002   0.00112   0.00111   0.47006
   D67        0.53052  -0.00007   0.00002  -0.00031  -0.00029   0.53023
   D68       -1.64741  -0.00001   0.00004   0.00095   0.00098  -1.64642
   D69        2.53145   0.00001  -0.00006   0.00036   0.00030   2.53174
   D70        2.75609  -0.00001   0.00013   0.00156   0.00169   2.75777
   D71        0.57816   0.00005   0.00015   0.00281   0.00296   0.58112
   D72       -1.52618   0.00006   0.00005   0.00222   0.00228  -1.52390
   D73        1.40962  -0.00008   0.00003  -0.00127  -0.00124   1.40838
   D74       -2.92281  -0.00011   0.00002  -0.00234  -0.00232  -2.92514
   D75       -0.71297  -0.00010   0.00016  -0.00134  -0.00118  -0.71415
   D76       -0.46469  -0.00002   0.00001  -0.00117  -0.00116  -0.46585
   D77        1.48606  -0.00004  -0.00001  -0.00223  -0.00225   1.48381
   D78       -2.58728  -0.00003   0.00013  -0.00124  -0.00111  -2.58839
   D79       -2.58615  -0.00003  -0.00011  -0.00216  -0.00227  -2.58842
   D80       -0.63540  -0.00006  -0.00013  -0.00322  -0.00335  -0.63875
   D81        1.57445  -0.00004   0.00001  -0.00223  -0.00221   1.57223
   D82        0.84160  -0.00001   0.00019   0.00161   0.00180   0.84340
   D83       -1.26260  -0.00001   0.00020   0.00170   0.00190  -1.26070
   D84        2.94799  -0.00002   0.00018   0.00139   0.00157   2.94956
   D85       -0.77892   0.00001   0.00019   0.00233   0.00253  -0.77640
   D86       -2.88312   0.00001   0.00020   0.00243   0.00263  -2.88049
   D87        1.32747   0.00000   0.00018   0.00211   0.00230   1.32976
   D88       -3.13290   0.00002   0.00025   0.00282   0.00307  -3.12983
   D89        1.04608   0.00002   0.00025   0.00292   0.00317   1.04926
   D90       -1.02651   0.00001   0.00024   0.00260   0.00284  -1.02367
   D91       -0.85160   0.00001   0.00039   0.00351   0.00390  -0.84770
   D92       -2.98253   0.00001   0.00042   0.00373   0.00415  -2.97839
   D93        1.24116   0.00003   0.00041   0.00406   0.00447   1.24563
   D94        0.95952  -0.00002   0.00022   0.00264   0.00285   0.96237
   D95       -1.17141  -0.00002   0.00024   0.00286   0.00310  -1.16831
   D96        3.05228   0.00001   0.00023   0.00319   0.00342   3.05570
   D97       -3.09105   0.00000   0.00029   0.00292   0.00321  -3.08783
   D98        1.06121   0.00000   0.00032   0.00314   0.00346   1.06467
   D99       -0.99829   0.00002   0.00031   0.00348   0.00379  -0.99450
   D100       0.80718   0.00001  -0.00037  -0.00501  -0.00538   0.80180
   D101       2.62426   0.00001  -0.00038  -0.00432  -0.00470   2.61956
   D102      -1.41469   0.00002  -0.00037  -0.00499  -0.00535  -1.42004
   D103       0.40239   0.00001  -0.00038  -0.00430  -0.00468   0.39771
   D104       2.81504   0.00000  -0.00038  -0.00557  -0.00595   2.80909
   D105      -1.65107  -0.00001  -0.00039  -0.00488  -0.00527  -1.65634
   D106      -1.87954   0.00042   0.00430   0.01922   0.02352  -1.85603
   D107       0.06083   0.00034   0.00431   0.01958   0.02389   0.08473
   D108       3.13220  -0.00003   0.00063  -0.00508  -0.00446   3.12775
   D109      -0.89434  -0.00011   0.00076  -0.00570  -0.00494  -0.89928
   D110       1.44062  -0.00005   0.00066  -0.00524  -0.00459   1.43604
   D111       1.08649  -0.00009   0.00086  -0.00368  -0.00282   1.08368
   D112      -2.94005  -0.00018   0.00099  -0.00430  -0.00330  -2.94335
   D113      -0.60509  -0.00012   0.00089  -0.00384  -0.00295  -0.60803
   D114      -0.90151   0.00013   0.00082  -0.00322  -0.00240  -0.90391
   D115       1.35514   0.00004   0.00095  -0.00384  -0.00288   1.35225
   D116      -2.59309   0.00010   0.00085  -0.00338  -0.00253  -2.59562
   D117      -3.01539   0.00008   0.00020   0.00282   0.00302  -3.01237
   D118       1.19352   0.00008   0.00022   0.00295   0.00317   1.19670
   D119      -0.89605   0.00009   0.00023   0.00321   0.00344  -0.89261
   D120      -0.96485   0.00003  -0.00011   0.00270   0.00259  -0.96226
   D121      -3.03912   0.00003  -0.00009   0.00283   0.00274  -3.03638
   D122       1.15449   0.00004  -0.00008   0.00309   0.00301   1.15750
   D123       1.01752  -0.00009   0.00006   0.00153   0.00159   1.01911
   D124      -1.05675  -0.00009   0.00007   0.00167   0.00174  -1.05501
   D125       3.13686  -0.00008   0.00008   0.00192   0.00201   3.13887
   D126      -0.39792   0.00005  -0.00157   0.00736   0.00578  -0.39213
   D127       1.64860   0.00011  -0.00194   0.00618   0.00424   1.65284
   D128      -2.69064   0.00020  -0.00167   0.00928   0.00761  -2.68303
   D129      -2.53302   0.00004  -0.00138   0.00851   0.00713  -2.52588
   D130      -0.48650   0.00010  -0.00174   0.00733   0.00559  -0.48091
   D131       1.45745   0.00018  -0.00147   0.01043   0.00896   1.46641
   D132       1.67896   0.00002  -0.00156   0.00779   0.00623   1.68519
   D133      -2.55771   0.00008  -0.00193   0.00661   0.00469  -2.55302
   D134      -0.61376   0.00016  -0.00166   0.00972   0.00806  -0.60570
   D135      -1.18371   0.00001  -0.00102   0.00261   0.00159  -1.18212
   D136       1.10440  -0.00007  -0.00086   0.00198   0.00112   1.10552
   D137       2.76524  -0.00008  -0.00090   0.00168   0.00078   2.76601
   D138       0.86040   0.00008  -0.00082   0.00341   0.00259   0.86300
   D139      -3.13467   0.00000  -0.00066   0.00278   0.00212  -3.13254
   D140      -1.47383  -0.00001  -0.00070   0.00248   0.00178  -1.47205
   D141       2.96687   0.00016  -0.00106   0.00476   0.00370   2.97057
   D142      -1.02820   0.00008  -0.00090   0.00413   0.00323  -1.02497
   D143       0.63264   0.00007  -0.00094   0.00383   0.00288   0.63552
   D144      -1.74622   0.00009   0.00153  -0.00641  -0.00489  -1.75110
   D145       2.61938   0.00012   0.00211  -0.00125   0.00086   2.62024
   D146       0.54055  -0.00032   0.00176  -0.00760  -0.00585   0.53470
   D147       2.53673   0.00011   0.00145  -0.00559  -0.00414   2.53259
   D148       0.61914   0.00014   0.00203  -0.00042   0.00161   0.62074
   D149      -1.45970  -0.00030   0.00168  -0.00678  -0.00510  -1.46479
   D150       0.38654  -0.00004   0.00164  -0.00766  -0.00603   0.38051
   D151      -1.53105  -0.00001   0.00222  -0.00250  -0.00028  -1.53133
   D152       2.67330  -0.00045   0.00187  -0.00885  -0.00698   2.66632
   D153      -0.56998   0.00020  -0.00020   0.00222   0.00202  -0.56797
   D154      -2.80052   0.00010  -0.00032  -0.00067  -0.00099  -2.80151
   D155       1.49196   0.00016  -0.00025   0.00028   0.00003   1.49200
   D156       1.64051   0.00009  -0.00003   0.00102   0.00099   1.64150
   D157      -0.59002  -0.00002  -0.00015  -0.00187  -0.00202  -0.59204
   D158      -2.58073   0.00004  -0.00008  -0.00091  -0.00099  -2.58172
   D159      -2.54440  -0.00002  -0.00005  -0.00126  -0.00131  -2.54571
   D160       1.50825  -0.00012  -0.00017  -0.00415  -0.00432   1.50393
   D161      -0.48245  -0.00006  -0.00010  -0.00320  -0.00330  -0.48575
   D162      -1.41582   0.00021  -0.00006   0.00338   0.00333  -1.41249
   D163       2.96070   0.00019  -0.00007   0.00529   0.00521   2.96591
   D164       0.77932   0.00031  -0.00028   0.00562   0.00534   0.78466
   D165       2.59086   0.00004   0.00009   0.00199   0.00208   2.59294
   D166       0.68419   0.00002   0.00008   0.00390   0.00397   0.68816
   D167      -1.49719   0.00014  -0.00013   0.00423   0.00410  -1.49309
   D168       0.47497   0.00001   0.00010   0.00314   0.00325   0.47822
   D169      -1.43170  -0.00001   0.00009   0.00505   0.00514  -1.42656
   D170       2.67011   0.00011  -0.00012   0.00538   0.00526   2.67537
   D171      -1.58119  -0.00015   0.00023  -0.00002   0.00021  -1.58098
   D172       2.55208   0.00000   0.00019   0.00281   0.00300   2.55508
   D173       0.47961   0.00007   0.00010   0.00328   0.00339   0.48300
   D174       0.49354  -0.00012   0.00031   0.00082   0.00113   0.49467
   D175      -1.65638   0.00003   0.00027   0.00365   0.00393  -1.65245
   D176       2.55434   0.00010   0.00019   0.00412   0.00431   2.55865
   D177       2.70509  -0.00009   0.00029   0.00101   0.00130   2.70638
   D178       0.55517   0.00005   0.00026   0.00384   0.00409   0.55926
   D179      -1.51730   0.00012   0.00017   0.00431   0.00448  -1.51282
   D180       1.43657  -0.00020  -0.00002  -0.00347  -0.00349   1.43308
   D181      -2.90711  -0.00019  -0.00007  -0.00599  -0.00606  -2.91317
   D182      -0.71130  -0.00031   0.00009  -0.00697  -0.00688  -0.71818
   D183      -0.47499  -0.00003  -0.00011  -0.00328  -0.00339  -0.47838
   D184       1.46451  -0.00002  -0.00016  -0.00580  -0.00597   1.45855
   D185      -2.62286  -0.00014   0.00000  -0.00679  -0.00679  -2.62965
   D186      -2.57901  -0.00008  -0.00022  -0.00385  -0.00406  -2.58307
   D187      -0.63951  -0.00007  -0.00027  -0.00637  -0.00663  -0.64614
   D188       1.55631  -0.00019  -0.00011  -0.00735  -0.00746   1.54885
   D189       0.85925  -0.00006  -0.00024  -0.00360  -0.00384   0.85541
   D190      -1.25060  -0.00006  -0.00022  -0.00343  -0.00365  -1.25425
   D191       2.96278  -0.00006  -0.00024  -0.00364  -0.00389   2.95889
   D192      -0.75118   0.00005  -0.00023  -0.00168  -0.00191  -0.75309
   D193      -2.86104   0.00005  -0.00022  -0.00150  -0.00172  -2.86275
   D194       1.35235   0.00005  -0.00024  -0.00172  -0.00196   1.35039
   D195      -3.10974   0.00000  -0.00017  -0.00200  -0.00217  -3.11191
   D196       1.06359   0.00000  -0.00016  -0.00183  -0.00198   1.06161
   D197      -1.00621   0.00000  -0.00018  -0.00204  -0.00222  -1.00843
   D198      -0.80715   0.00001  -0.00019   0.00013  -0.00006  -0.80721
   D199      -2.93763  -0.00003  -0.00013  -0.00015  -0.00028  -2.93791
   D200       1.29139   0.00004  -0.00014   0.00097   0.00082   1.29222
   D201       1.02439   0.00003  -0.00035   0.00288   0.00252   1.02692
   D202      -1.10608  -0.00001  -0.00029   0.00260   0.00231  -1.10378
   D203       3.12294   0.00006  -0.00031   0.00372   0.00341   3.12634
   D204      -3.03415   0.00001  -0.00028   0.00139   0.00112  -3.03304
   D205       1.11856  -0.00003  -0.00022   0.00111   0.00090   1.11945
   D206      -0.93561   0.00005  -0.00023   0.00223   0.00200  -0.93361
   D207       1.26838   0.00010  -0.00013   0.00357   0.00345   1.27182
   D208      -0.99911   0.00017  -0.00012   0.00447   0.00435  -0.99477
   D209      -3.13458  -0.00012  -0.00024   0.00041   0.00017  -3.13441
   D210      -0.73785   0.00078  -0.00236  -0.01337  -0.01573  -0.75358
         Item               Value     Threshold  Converged?
 Maximum Force            0.001325     0.000450     NO 
 RMS     Force            0.000192     0.000300     YES
 Maximum Displacement     0.056261     0.001800     NO 
 RMS     Displacement     0.012104     0.001200     NO 
 Predicted change in Energy=-4.540031D-05
 GradGradGradGradGradGradGradGradGradGradGradGradGradGradGradGradGradGrad

 Stoichiometry    C20H34O4(3)
 Framework group  C1[X(C20H34O4)]
 Deg. of freedom   168
 Full point group                 C1      NOp   1
 Largest Abelian subgroup         C1      NOp   1
 Largest concise Abelian subgroup C1      NOp   1
                         Standard orientation:                         
 ---------------------------------------------------------------------
 Center     Atomic      Atomic             Coordinates (Angstroms)
 Number     Number       Type             X           Y           Z
 ---------------------------------------------------------------------
      1          6           0        2.556222    1.291921   -0.218224
      2          6           0        2.180925   -1.051482    0.895277
      3          1           0        1.226561   -1.514666    0.626052
      4          1           0        2.458267   -1.435301    1.882920
      5          6           0        3.223013   -1.452233   -0.154247
      6          1           0        3.420911   -2.528759   -0.119387
      7          6           0        2.810329   -0.823002   -1.502886
      8          1           0        1.738007   -0.723445   -1.690372
      9          1           0        3.275874   -1.293683   -2.368483
     10          6           0        3.567242    0.444187   -1.024033
     11          1           0        4.067651    1.073721   -1.766674
     12          6           0        4.458910   -0.501251   -0.148265
     13          6           0        3.168997    2.628413    0.266631
     14          1           0        2.427007    3.192945    0.835599
     15          1           0        3.498354    3.220889   -0.588750
     16          1           0        4.025490    2.415399    0.908713
     17          6           0        5.616725   -1.055437   -0.990097
     18          1           0        5.307256   -1.394066   -1.980702
     19          1           0        6.079159   -1.905969   -0.477960
     20          1           0        6.386212   -0.288121   -1.127300
     21          6           0        5.050445   -0.057620    1.189725
     22          1           0        4.316681    0.310502    1.906563
     23          1           0        5.797977    0.729055    1.040091
     24          1           0        5.559478   -0.906025    1.659561
     25          6           0        1.958348    0.483186    0.993737
     26          1           0        2.431243    0.851348    1.906761
     27          8           0        1.569139    1.678331   -1.093445
     28          8           0        0.590263    0.818804    1.151291
     29          1           0        0.194246    0.793649    0.262588
     30          6           0       -2.131845   -0.948570   -0.467460
     31          6           0       -2.907867    0.536355    1.643197
     32          1           0       -2.100285    1.198961    1.973404
     33          1           0       -3.535089    0.338519    2.520771
     34          6           0       -3.708645    1.247351    0.545760
     35          1           0       -4.250132    2.105933    0.956959
     36          6           0       -2.763720    1.476807   -0.653020
     37          1           0       -1.709716    1.654412   -0.435746
     38          1           0       -3.105605    2.249390   -1.340494
     39          6           0       -3.144161    0.048309   -1.096662
     40          1           0       -3.200235   -0.166808   -2.170458
     41          6           0       -4.511286    0.259228   -0.356491
     42          6           0       -2.401897   -2.418105   -0.810583
     43          1           0       -1.734782   -3.060044   -0.230454
     44          1           0       -2.203389   -2.577857   -1.873954
     45          1           0       -3.439913   -2.695041   -0.608076
     46          6           0       -5.489466    1.006345   -1.278173
     47          1           0       -5.032928    1.838517   -1.816482
     48          1           0       -6.326313    1.406242   -0.695615
     49          1           0       -5.900958    0.317747   -2.023936
     50          6           0       -5.313444   -0.884242    0.269824
     51          1           0       -4.790199   -1.452674    1.036196
     52          1           0       -5.636895   -1.589713   -0.503191
     53          1           0       -6.217124   -0.478424    0.736977
     54          6           0       -2.297097   -0.815404    1.238373
     55          1           0       -2.998744   -1.630499    1.406343
     56          8           0       -0.878241   -0.603378   -0.705401
     57          8           0       -1.164463   -1.155168    1.932354
     58          1           0       -0.492026   -0.453384    1.825838
 ---------------------------------------------------------------------
 Rotational constants (GHZ):           0.5669055           0.1195951           0.1158421
 Standard basis: 6-31++G(d,p) (6D, 7F)
 There are   660 symmetry adapted cartesian basis functions of A   symmetry.
 There are   660 symmetry adapted basis functions of A   symmetry.
   660 basis functions,  1040 primitive gaussians,   660 cartesian basis functions
    94 alpha electrons       92 beta electrons
       nuclear repulsion energy      2369.3583153983 Hartrees.
 NAtoms=   58 NActive=   58 NUniq=   58 SFac= 1.00D+00 NAtFMM=   60 NAOKFM=F Big=F
 Integral buffers will be    131072 words long.
 Raffenetti 2 integral format.
 Two-electron integral symmetry is turned on.
 Nuclear repulsion after empirical dispersion term =     2369.2974366475 Hartrees.
 One-electron integrals computed using PRISM.
 NBasis=   660 RedAO= T EigKep=  1.43D-06  NBF=   660
 NBsUse=   659 1.00D-06 EigRej=  9.05D-07 NBFU=   659
 Initial guess from the checkpoint file:  "2_1_1053-wb97-opt.chk"
 B after Tr=     0.000000    0.000000    0.000000
         Rot=    0.999999    0.001077   -0.000111    0.000212 Ang=   0.13 deg.
 Initial guess <Sx>= 0.0000 <Sy>= 0.0000 <Sz>= 1.0000 <S**2>= 2.0115 S= 1.0038
 ExpMin= 3.60D-02 ExpMax= 5.48D+03 ExpMxC= 8.25D+02 IAcc=3 IRadAn=         7 AccDes= 0.00D+00
 Harris functional with IExCor= 4639 and IRadAn=       7 diagonalized for initial guess.
 HarFok:  IExCor= 4639 AccDes= 0.00D+00 IRadAn=         7 IDoV= 1 UseB2=F ITyADJ=14
 ICtDFT=  3500011 ScaDFX=  1.000000  1.000000  1.000000  1.000000
 FoFCou: FMM=F IPFlag=           0 FMFlag=      100000 FMFlg1=           0
         NFxFlg=           0 DoJE=T BraDBF=F KetDBF=T FulRan=T
         wScrn=  0.000000 ICntrl=       500 IOpCl=  0 I1Cent=   200000004 NGrid=           0
         NMat0=    1 NMatS0=      1 NMatT0=    0 NMatD0=    1 NMtDS0=    0 NMtDT0=    0
 Petite list used in FoFCou.
 Requested convergence on RMS density matrix=1.00D-08 within 128 cycles.
 Requested convergence on MAX density matrix=1.00D-06.
 Requested convergence on             energy=1.00D-06.
 No special actions if energy rises.
 Restarting incremental Fock formation.
 SCF Done:  E(UwB97XD) =  -1083.09056448     A.U. after   24 cycles
            NFock= 24  Conv=0.38D-08     -V/T= 2.0092
 <Sx>= 0.0000 <Sy>= 0.0000 <Sz>= 1.0000 <S**2>= 2.0114 S= 1.0038
 <L.S>=  0.00000000000    
 Annihilation of the first spin contaminant:
 S**2 before annihilation     2.0114,   after     2.0001
 Calling FoFJK, ICntrl=      2127 FMM=F ISym2X=0 I1Cent= 0 IOpClX= 1 NMat=1 NMatS=1 NMatT=0.
 ***** Axes restored to original set *****
 -------------------------------------------------------------------
 Center     Atomic                   Forces (Hartrees/Bohr)
 Number     Number              X              Y              Z
 -------------------------------------------------------------------
      1        6          -0.000042876   -0.000368953   -0.000290102
      2        6          -0.000037220    0.000145716   -0.000285321
      3        1          -0.000224037   -0.000265503   -0.000092392
      4        1           0.000051648   -0.000150966    0.000253098
      5        6           0.000042717    0.000131099   -0.000016089
      6        1           0.000039340   -0.000302794   -0.000036040
      7        6          -0.000055437    0.000132438    0.000279150
      8        1          -0.000246782    0.000015488   -0.000056098
      9        1           0.000037877   -0.000133564   -0.000228388
     10        6          -0.000010476   -0.000033936    0.000196599
     11        1           0.000115606    0.000114919   -0.000206626
     12        6          -0.000219090    0.000091929   -0.000006197
     13        6          -0.000155007   -0.000113790   -0.000045625
     14        1          -0.000212604    0.000216301    0.000186032
     15        1           0.000150597    0.000209762   -0.000242477
     16        1           0.000244039   -0.000010916    0.000179638
     17        6          -0.000217678    0.000098024    0.000177245
     18        1           0.000009312   -0.000094723   -0.000248156
     19        1           0.000180982   -0.000294735    0.000154254
     20        1           0.000277638    0.000242499   -0.000055358
     21        6          -0.000091344   -0.000088636   -0.000277638
     22        1          -0.000140263    0.000064518    0.000183146
     23        1           0.000266499    0.000269910   -0.000024404
     24        1           0.000190428   -0.000289954    0.000205879
     25        6           0.000122834    0.000067366   -0.000054301
     26        1          -0.000287084    0.000175510    0.000049155
     27        8          -0.000049655    0.000083842    0.000090797
     28        8           0.000456425   -0.000024493    0.001354138
     29        1          -0.000356446    0.000114444   -0.001342158
     30        6           0.000409235    0.000146836   -0.000445410
     31        6          -0.000095513    0.000040244   -0.000393366
     32        1           0.000095898    0.000290953    0.000104534
     33        1          -0.000234361    0.000018428    0.000252202
     34        6           0.000048875    0.000000457   -0.000138911
     35        1          -0.000135025    0.000282693    0.000103654
     36        6           0.000333377   -0.000282684    0.000209106
     37        1           0.000221728    0.000033509    0.000120542
     38        1           0.000081491    0.000194412   -0.000059596
     39        6          -0.000203173    0.000171331    0.000042502
     40        1           0.000000510   -0.000016246   -0.000323316
     41        6           0.000380692   -0.000286876    0.000317065
     42        6           0.000003453    0.000274354    0.000039534
     43        1           0.000203621   -0.000270248    0.000141477
     44        1           0.000057511   -0.000127716   -0.000377130
     45        1          -0.000293649   -0.000114019    0.000038254
     46        6           0.000093341   -0.000056420    0.000061981
     47        1          -0.000107008    0.000141485   -0.000162151
     48        1          -0.000287995    0.000138030    0.000175881
     49        1          -0.000174918   -0.000221267   -0.000264130
     50        6           0.000300453    0.000318678   -0.000217323
     51        1           0.000583353   -0.000255119    0.000458934
     52        1          -0.000087290   -0.000262751   -0.000270664
     53        1          -0.000333332    0.000094282    0.000223856
     54        6          -0.000166485    0.000170264    0.000299125
     55        1          -0.000047836   -0.000112455    0.000258845
     56        8          -0.000085458    0.000022475    0.000159094
     57        8          -0.001167919   -0.001378753   -0.000059895
     58        1           0.000766483    0.001045319   -0.000096454
 -------------------------------------------------------------------
 Cartesian Forces:  Max     0.001378753 RMS     0.000298125

 GradGradGradGradGradGradGradGradGradGradGradGradGradGradGradGradGradGrad
 Berny optimization.
 Using GEDIIS/GDIIS optimizer.
 FormGI is forming the generalized inverse of G from B-inverse, IUseBI=4.
 Internal  Forces:  Max     0.001369707 RMS     0.000185840
 Search for a local minimum.
 Step number   5 out of a maximum of  348
 All quantities printed in internal units (Hartrees-Bohrs-Radians)
 Mixed Optimization -- En-DIIS/RFO-DIIS
 Swapping is turned off.
 Update second derivatives using D2CorX and points    2    1    3    4    5
 DE= -3.57D-06 DEPred=-4.54D-05 R= 7.87D-02
 Trust test= 7.87D-02 RLast= 6.31D-02 DXMaxT set to 5.00D-02
 ITU= -1  0 -1 -1  0
     Eigenvalues ---    0.00229   0.00262   0.00265   0.00289   0.00301
     Eigenvalues ---    0.00325   0.00357   0.00379   0.00454   0.00845
     Eigenvalues ---    0.00888   0.01431   0.01530   0.01818   0.02051
     Eigenvalues ---    0.02121   0.02143   0.02720   0.02732   0.02754
     Eigenvalues ---    0.02792   0.02888   0.02909   0.03151   0.03174
     Eigenvalues ---    0.03273   0.03387   0.03483   0.04008   0.04228
     Eigenvalues ---    0.04367   0.04417   0.04442   0.04501   0.04629
     Eigenvalues ---    0.04773   0.04792   0.04856   0.05037   0.05080
     Eigenvalues ---    0.05139   0.05168   0.05206   0.05259   0.05346
     Eigenvalues ---    0.05508   0.05603   0.05604   0.05616   0.05621
     Eigenvalues ---    0.05693   0.05709   0.05737   0.05762   0.05801
     Eigenvalues ---    0.05863   0.06014   0.06222   0.06325   0.06506
     Eigenvalues ---    0.06606   0.06659   0.06708   0.06871   0.07019
     Eigenvalues ---    0.07142   0.07632   0.08136   0.08420   0.08741
     Eigenvalues ---    0.08843   0.08985   0.09107   0.09607   0.09673
     Eigenvalues ---    0.09971   0.10274   0.10306   0.11961   0.12139
     Eigenvalues ---    0.12873   0.13054   0.13362   0.15433   0.15999
     Eigenvalues ---    0.16000   0.16000   0.16000   0.16000   0.16000
     Eigenvalues ---    0.16000   0.16000   0.16000   0.16000   0.16000
     Eigenvalues ---    0.16000   0.16000   0.16000   0.16000   0.16000
     Eigenvalues ---    0.16094   0.16398   0.16750   0.17005   0.18040
     Eigenvalues ---    0.18721   0.19546   0.20789   0.20858   0.21459
     Eigenvalues ---    0.22479   0.24096   0.24375   0.24567   0.24655
     Eigenvalues ---    0.25623   0.25734   0.26720   0.26971   0.27420
     Eigenvalues ---    0.27782   0.28124   0.28615   0.28741   0.28916
     Eigenvalues ---    0.28993   0.29137   0.29506   0.29896   0.33681
     Eigenvalues ---    0.33901   0.33941   0.34010   0.34013   0.34016
     Eigenvalues ---    0.34018   0.34022   0.34027   0.34030   0.34039
     Eigenvalues ---    0.34044   0.34066   0.34084   0.34148   0.34201
     Eigenvalues ---    0.34261   0.34269   0.34316   0.34336   0.34368
     Eigenvalues ---    0.34438   0.34472   0.34484   0.34554   0.34593
     Eigenvalues ---    0.34641   0.34670   0.34735   0.34816   0.35362
     Eigenvalues ---    0.36575   0.40194   0.44392   0.48933   0.50200
     Eigenvalues ---    0.52059   0.58426   0.62175
 En-DIIS/RFO-DIIS/Sim-DIIS IScMMF=       -3 using points:     5    4    3
 RFO step:  Lambda=-5.94311637D-05.
 DidBck=T Rises=F RFO-DIIS coefs:    0.62106    0.43954   -0.06060
 Iteration  1 RMS(Cart)=  0.00492071 RMS(Int)=  0.00000681
 Iteration  2 RMS(Cart)=  0.00001634 RMS(Int)=  0.00000181
 Iteration  3 RMS(Cart)=  0.00000000 RMS(Int)=  0.00000181
 Variable       Old X    -DE/DX   Delta X   Delta X   Delta X     New X
                                 (Linear)    (Quad)   (Total)
    R1        2.92153   0.00007   0.00026  -0.00007   0.00019   2.92172
    R2        2.92559   0.00029   0.00020   0.00039   0.00058   2.92618
    R3        2.97616   0.00005   0.00005   0.00008   0.00013   2.97628
    R4        2.59771   0.00000  -0.00017   0.00015  -0.00002   2.59769
    R5        2.06822   0.00033   0.00074  -0.00016   0.00058   2.06880
    R6        2.06981   0.00029   0.00086  -0.00028   0.00059   2.07040
    R7        2.89569   0.00007   0.00028  -0.00002   0.00027   2.89596
    R8        2.93635   0.00028   0.00081  -0.00003   0.00078   2.93712
    R9        2.06948   0.00030   0.00074  -0.00016   0.00058   2.07006
   R10        2.91843   0.00003  -0.00014   0.00020   0.00007   2.91850
   R11        2.94691   0.00019   0.00008   0.00024   0.00032   2.94723
   R12        2.06572   0.00025   0.00062  -0.00016   0.00046   2.06618
   R13        2.05931   0.00026   0.00080  -0.00028   0.00052   2.05982
   R14        2.93242   0.00010   0.00010   0.00011   0.00021   2.93262
   R15        2.06857   0.00026   0.00057  -0.00008   0.00049   2.06906
   R16        2.96145   0.00017   0.00021   0.00015   0.00036   2.96181
   R17        2.90080   0.00019   0.00029   0.00008   0.00037   2.90117
   R18        2.88884   0.00015   0.00024   0.00011   0.00035   2.88919
   R19        2.06402   0.00035   0.00093  -0.00025   0.00068   2.06469
   R20        2.06247   0.00035   0.00092  -0.00025   0.00067   2.06314
   R21        2.06251   0.00030   0.00084  -0.00027   0.00058   2.06309
   R22        2.06295   0.00025   0.00082  -0.00031   0.00051   2.06346
   R23        2.06969   0.00038   0.00099  -0.00026   0.00073   2.07042
   R24        2.06984   0.00037   0.00098  -0.00026   0.00072   2.07056
   R25        2.05953   0.00024   0.00071  -0.00033   0.00038   2.05991
   R26        2.07014   0.00038   0.00097  -0.00023   0.00073   2.07087
   R27        2.06979   0.00040   0.00104  -0.00027   0.00077   2.07056
   R28        2.06386  -0.00003  -0.00001  -0.00007  -0.00008   2.06378
   R29        2.67856  -0.00021  -0.00001  -0.00020  -0.00021   2.67835
   R30        1.83921   0.00137   0.00264  -0.00091   0.00174   1.84095
   R31        3.40404  -0.00002   0.00316  -0.00260   0.00057   3.40461
   R32        2.93635  -0.00017  -0.00037  -0.00002  -0.00038   2.93596
   R33        2.89701   0.00027   0.00025   0.00027   0.00052   2.89753
   R34        3.24841   0.00023  -0.00035   0.00229   0.00193   3.25034
   R35        2.49794  -0.00010   0.00074  -0.00082  -0.00008   2.49786
   R36        2.07033   0.00028   0.00069  -0.00014   0.00055   2.07087
   R37        2.07240   0.00033   0.00087  -0.00023   0.00064   2.07305
   R38        2.89759  -0.00033  -0.00007  -0.00048  -0.00055   2.89704
   R39        2.90562   0.00010   0.00123  -0.00011   0.00112   2.90674
   R40        2.06962   0.00033   0.00079  -0.00018   0.00061   2.07024
   R41        2.91692   0.00023  -0.00027   0.00013  -0.00014   2.91678
   R42        2.94863  -0.00002  -0.00013   0.00013   0.00000   2.94863
   R43        2.06117   0.00024   0.00056  -0.00005   0.00051   2.06168
   R44        2.05832   0.00015   0.00077  -0.00042   0.00035   2.05867
   R45        2.91665   0.00024   0.00012  -0.00013   0.00000   2.91665
   R46        2.07221   0.00032   0.00069  -0.00010   0.00060   2.07281
   R47        2.96474  -0.00003   0.00017  -0.00025  -0.00008   2.96467
   R48        2.90583   0.00042   0.00017   0.00055   0.00072   2.90655
   R49        2.89273  -0.00009   0.00013  -0.00009   0.00003   2.89277
   R50        2.06463   0.00036   0.00091  -0.00023   0.00068   2.06531
   R51        2.06637   0.00039   0.00102  -0.00027   0.00075   2.06712
   R52        2.06593   0.00031   0.00081  -0.00019   0.00062   2.06655
   R53        2.06207   0.00014   0.00083  -0.00049   0.00034   2.06241
   R54        2.06975   0.00036   0.00098  -0.00027   0.00071   2.07045
   R55        2.06980   0.00038   0.00101  -0.00027   0.00074   2.07054
   R56        2.05644   0.00074   0.00097   0.00000   0.00096   2.05740
   R57        2.06997   0.00039   0.00096  -0.00022   0.00074   2.07071
   R58        2.06971   0.00041   0.00109  -0.00029   0.00079   2.07050
   R59        2.05703   0.00015  -0.00003   0.00003   0.00000   2.05703
   R60        2.59100  -0.00056   0.00060  -0.00118  -0.00058   2.59041
   R61        1.84770   0.00120   0.00224  -0.00061   0.00163   1.84933
    A1        1.95818   0.00005  -0.00013   0.00046   0.00032   1.95850
    A2        1.94742   0.00003  -0.00010   0.00037   0.00027   1.94768
    A3        1.86697   0.00003  -0.00028   0.00058   0.00031   1.86728
    A4        1.93110  -0.00003   0.00018  -0.00019   0.00000   1.93109
    A5        1.81414  -0.00005   0.00047  -0.00096  -0.00049   1.81365
    A6        1.94090  -0.00002  -0.00013  -0.00033  -0.00047   1.94043
    A7        1.86953  -0.00003  -0.00061   0.00026  -0.00035   1.86918
    A8        1.89004  -0.00007  -0.00007  -0.00050  -0.00057   1.88947
    A9        1.88459   0.00008   0.00081  -0.00029   0.00053   1.88511
   A10        1.93238  -0.00001  -0.00017   0.00019   0.00003   1.93240
   A11        1.90205   0.00002  -0.00002   0.00022   0.00020   1.90226
   A12        1.98135   0.00000   0.00003   0.00011   0.00015   1.98149
   A13        1.93712   0.00001   0.00030  -0.00018   0.00013   1.93724
   A14        1.88581  -0.00008  -0.00032  -0.00048  -0.00080   1.88501
   A15        1.95720   0.00004  -0.00031   0.00085   0.00054   1.95774
   A16        2.06759   0.00001  -0.00015  -0.00002  -0.00017   2.06742
   A17        2.04444  -0.00002   0.00026  -0.00016   0.00010   2.04454
   A18        1.53745   0.00005   0.00009   0.00005   0.00014   1.53760
   A19        2.03646   0.00003   0.00019  -0.00023  -0.00005   2.03641
   A20        1.98615  -0.00002   0.00036  -0.00027   0.00009   1.98624
   A21        1.50364   0.00001   0.00022  -0.00013   0.00009   1.50374
   A22        1.89882  -0.00003  -0.00093   0.00062  -0.00030   1.89852
   A23        2.04546   0.00002   0.00015  -0.00019  -0.00004   2.04542
   A24        1.97082   0.00000   0.00032   0.00000   0.00032   1.97114
   A25        1.86464  -0.00007   0.00002  -0.00076  -0.00075   1.86389
   A26        1.91475  -0.00001   0.00060  -0.00037   0.00023   1.91498
   A27        1.99503   0.00007  -0.00011   0.00074   0.00063   1.99565
   A28        2.07518   0.00000  -0.00043   0.00016  -0.00026   2.07491
   A29        1.52811   0.00003  -0.00003   0.00011   0.00009   1.52820
   A30        2.05554  -0.00002  -0.00021   0.00017  -0.00004   2.05550
   A31        1.48552  -0.00006   0.00012  -0.00015  -0.00003   1.48548
   A32        1.95574   0.00007   0.00037  -0.00022   0.00015   1.95589
   A33        2.07945   0.00007  -0.00009   0.00055   0.00045   2.07990
   A34        1.91824   0.00009   0.00002   0.00018   0.00020   1.91844
   A35        2.13437   0.00007   0.00073   0.00001   0.00074   2.13510
   A36        1.86806  -0.00018  -0.00087  -0.00032  -0.00119   1.86686
   A37        1.91819   0.00005   0.00043  -0.00016   0.00027   1.91846
   A38        1.92051   0.00004   0.00029  -0.00013   0.00017   1.92067
   A39        1.90325   0.00005   0.00074  -0.00053   0.00021   1.90347
   A40        1.90995  -0.00004  -0.00037   0.00024  -0.00013   1.90982
   A41        1.90448  -0.00005  -0.00057   0.00037  -0.00019   1.90428
   A42        1.90731  -0.00006  -0.00054   0.00021  -0.00033   1.90698
   A43        1.97774   0.00011   0.00073  -0.00027   0.00046   1.97821
   A44        1.92025   0.00001   0.00031  -0.00023   0.00008   1.92033
   A45        1.92375   0.00001   0.00020  -0.00015   0.00005   1.92380
   A46        1.87876  -0.00006  -0.00052   0.00032  -0.00020   1.87856
   A47        1.87842  -0.00006  -0.00042   0.00021  -0.00021   1.87820
   A48        1.88176  -0.00003  -0.00038   0.00016  -0.00022   1.88154
   A49        1.99674   0.00003   0.00055  -0.00025   0.00031   1.99705
   A50        1.93146   0.00002   0.00044  -0.00034   0.00010   1.93156
   A51        1.90762   0.00005   0.00007   0.00006   0.00013   1.90775
   A52        1.88253  -0.00002  -0.00047   0.00033  -0.00014   1.88240
   A53        1.86752  -0.00005  -0.00052   0.00025  -0.00027   1.86726
   A54        1.87309  -0.00003  -0.00016  -0.00002  -0.00018   1.87291
   A55        1.98672  -0.00006   0.00004   0.00009   0.00013   1.98685
   A56        1.88163   0.00003   0.00088  -0.00036   0.00052   1.88215
   A57        1.90748   0.00006   0.00009  -0.00019  -0.00010   1.90738
   A58        1.90063   0.00014   0.00067   0.00057   0.00124   1.90187
   A59        1.95968  -0.00004  -0.00015  -0.00001  -0.00017   1.95951
   A60        1.81850  -0.00013  -0.00162  -0.00013  -0.00174   1.81676
   A61        1.85992  -0.00025  -0.00018  -0.00075  -0.00094   1.85898
   A62        2.04239  -0.00034   0.00157  -0.00212  -0.00055   2.04184
   A63        1.65009   0.00029  -0.00068   0.00181   0.00113   1.65121
   A64        1.99280  -0.00013   0.00040  -0.00021   0.00019   1.99299
   A65        1.86450  -0.00011  -0.00004  -0.00107  -0.00111   1.86339
   A66        1.95781   0.00015  -0.00024   0.00060   0.00037   1.95818
   A67        1.85400   0.00012   0.00058   0.00008   0.00067   1.85467
   A68        1.95746  -0.00001  -0.00083   0.00105   0.00022   1.95768
   A69        1.82303  -0.00002   0.00021  -0.00068  -0.00047   1.82257
   A70        1.86451  -0.00002  -0.00031   0.00018  -0.00013   1.86438
   A71        1.89678  -0.00009  -0.00006   0.00006   0.00001   1.89679
   A72        1.89469   0.00025   0.00079   0.00043   0.00123   1.89592
   A73        1.93659  -0.00001  -0.00039   0.00009  -0.00030   1.93629
   A74        1.85384  -0.00004   0.00034   0.00004   0.00038   1.85422
   A75        2.01160  -0.00007  -0.00035  -0.00073  -0.00110   2.01050
   A76        1.93157  -0.00008   0.00035   0.00037   0.00072   1.93229
   A77        1.88081   0.00007  -0.00031  -0.00096  -0.00127   1.87955
   A78        1.97018  -0.00028  -0.00120  -0.00175  -0.00295   1.96724
   A79        2.06886   0.00005  -0.00004   0.00040   0.00037   2.06922
   A80        2.04792   0.00019   0.00044   0.00043   0.00087   2.04879
   A81        1.53075   0.00007   0.00066   0.00145   0.00211   1.53285
   A82        2.04999   0.00001  -0.00063   0.00008  -0.00055   2.04944
   A83        1.98610  -0.00001   0.00033  -0.00011   0.00022   1.98632
   A84        1.50551  -0.00002   0.00022   0.00007   0.00028   1.50579
   A85        1.88972  -0.00004  -0.00068   0.00042  -0.00026   1.88946
   A86        2.03327   0.00007   0.00071  -0.00083  -0.00012   2.03315
   A87        1.97980   0.00000   0.00031   0.00027   0.00058   1.98038
   A88        1.89315   0.00009  -0.00013  -0.00122  -0.00136   1.89180
   A89        1.87966  -0.00005   0.00112  -0.00023   0.00089   1.88056
   A90        2.05208  -0.00035  -0.00111  -0.00185  -0.00297   2.04911
   A91        2.06649   0.00005  -0.00053   0.00084   0.00031   2.06680
   A92        1.52554   0.00007   0.00042   0.00166   0.00208   1.52761
   A93        2.03063   0.00020  -0.00007   0.00093   0.00086   2.03150
   A94        1.48036   0.00014   0.00015   0.00011   0.00025   1.48062
   A95        1.94564  -0.00001   0.00091   0.00087   0.00177   1.94742
   A96        2.10136  -0.00012  -0.00095  -0.00055  -0.00151   2.09985
   A97        1.91438   0.00001   0.00056   0.00114   0.00170   1.91608
   A98        2.15225  -0.00016  -0.00024  -0.00135  -0.00158   2.15067
   A99        1.84921   0.00012  -0.00018   0.00004  -0.00015   1.84907
   A100       1.91433   0.00008   0.00041  -0.00008   0.00033   1.91466
   A101       1.90257   0.00009   0.00071  -0.00037   0.00035   1.90292
   A102       1.94832   0.00002   0.00057  -0.00041   0.00016   1.94848
   A103       1.89619  -0.00008  -0.00049   0.00018  -0.00031   1.89588
   A104       1.90981  -0.00005  -0.00067   0.00042  -0.00025   1.90956
   A105       1.89178  -0.00006  -0.00056   0.00027  -0.00029   1.89148
   A106       1.98240   0.00028   0.00073   0.00032   0.00105   1.98345
   A107       1.92264  -0.00003   0.00029  -0.00039  -0.00010   1.92254
   A108       1.91946  -0.00002   0.00028  -0.00033  -0.00005   1.91941
   A109       1.87928  -0.00011  -0.00048   0.00018  -0.00030   1.87898
   A110       1.87627  -0.00011  -0.00052   0.00021  -0.00031   1.87596
   A111       1.88036  -0.00003  -0.00038   0.00002  -0.00036   1.88000
   A112       2.01127  -0.00043  -0.00042  -0.00056  -0.00098   2.01029
   A113       1.92526   0.00007   0.00056  -0.00034   0.00023   1.92549
   A114       1.90721   0.00018   0.00047   0.00013   0.00060   1.90781
   A115       1.87817   0.00013  -0.00011   0.00014   0.00003   1.87820
   A116       1.86491   0.00010  -0.00035   0.00034  -0.00001   1.86490
   A117       1.87130  -0.00002  -0.00018   0.00036   0.00018   1.87148
   A118       1.94718   0.00005   0.00013   0.00053   0.00064   1.94782
   A119       1.72854   0.00023   0.00248  -0.00059   0.00189   1.73042
   A120       1.98632  -0.00045  -0.00041  -0.00159  -0.00199   1.98433
   A121       1.94081  -0.00010  -0.00027   0.00078   0.00052   1.94133
   A122       1.99625   0.00033   0.00058  -0.00023   0.00035   1.99660
   A123       1.84296  -0.00010  -0.00245   0.00121  -0.00124   1.84171
   A124       1.91253  -0.00083  -0.00059  -0.00220  -0.00279   1.90973
   A125       2.86105  -0.00048   0.00001  -0.00063  -0.00063   2.86042
    D1       -3.09511   0.00005  -0.00020  -0.00074  -0.00094  -3.09604
    D2       -0.82367   0.00000  -0.00031  -0.00134  -0.00166  -0.82532
    D3        1.52941   0.00002  -0.00014  -0.00075  -0.00089   1.52852
    D4        1.00977   0.00003  -0.00026  -0.00112  -0.00139   1.00838
    D5       -3.00198  -0.00002  -0.00038  -0.00173  -0.00211  -3.00409
    D6       -0.64890   0.00001  -0.00020  -0.00114  -0.00134  -0.65024
    D7       -1.11653   0.00003   0.00014  -0.00132  -0.00118  -1.11770
    D8        1.15492  -0.00002   0.00003  -0.00192  -0.00190   1.15302
    D9       -2.77519   0.00000   0.00020  -0.00133  -0.00113  -2.77632
   D10       -3.13511  -0.00002  -0.00181  -0.00092  -0.00272  -3.13783
   D11        1.04364  -0.00003  -0.00181  -0.00103  -0.00284   1.04080
   D12       -1.04817  -0.00001  -0.00179  -0.00088  -0.00266  -1.05084
   D13       -0.94782   0.00003  -0.00189  -0.00023  -0.00213  -0.94994
   D14       -3.05226   0.00002  -0.00190  -0.00034  -0.00224  -3.05450
   D15        1.13912   0.00004  -0.00187  -0.00019  -0.00207   1.13705
   D16        1.13713  -0.00004  -0.00169  -0.00127  -0.00296   1.13417
   D17       -0.96731  -0.00005  -0.00170  -0.00138  -0.00307  -0.97039
   D18       -3.05912  -0.00003  -0.00167  -0.00123  -0.00290  -3.06202
   D19       -0.28271  -0.00004   0.00024   0.00238   0.00262  -0.28009
   D20        1.82767   0.00012   0.00174   0.00291   0.00464   1.83232
   D21       -2.48921   0.00001   0.00034   0.00248   0.00282  -2.48639
   D22       -2.47606  -0.00010   0.00035   0.00165   0.00200  -2.47407
   D23       -0.36568   0.00006   0.00184   0.00218   0.00402  -0.36166
   D24        1.60063  -0.00005   0.00045   0.00175   0.00220   1.60282
   D25        1.80029  -0.00001  -0.00026   0.00314   0.00287   1.80316
   D26       -2.37251   0.00015   0.00123   0.00367   0.00490  -2.36761
   D27       -0.40621   0.00004  -0.00016   0.00324   0.00308  -0.40313
   D28       -1.14887   0.00008   0.00135   0.00123   0.00258  -1.14629
   D29        1.14529   0.00003   0.00113   0.00069   0.00182   1.14711
   D30        2.81096   0.00007   0.00099   0.00085   0.00183   2.81279
   D31        0.89590   0.00000   0.00048   0.00135   0.00182   0.89772
   D32       -3.09313  -0.00005   0.00026   0.00081   0.00107  -3.09207
   D33       -1.42747  -0.00001   0.00011   0.00097   0.00108  -1.42639
   D34        3.04172   0.00002   0.00035   0.00187   0.00222   3.04394
   D35       -0.94731  -0.00003   0.00013   0.00133   0.00146  -0.94585
   D36        0.71836   0.00001  -0.00001   0.00148   0.00147   0.71983
   D37       -1.84350   0.00006  -0.00063  -0.00181  -0.00244  -1.84594
   D38        2.33996  -0.00004  -0.00225  -0.00182  -0.00407   2.33588
   D39        0.33535   0.00006  -0.00060  -0.00201  -0.00261   0.33274
   D40        2.41461   0.00003  -0.00034  -0.00207  -0.00241   2.41220
   D41        0.31488  -0.00006  -0.00196  -0.00208  -0.00405   0.31083
   D42       -1.68973   0.00004  -0.00031  -0.00227  -0.00258  -1.69231
   D43        0.25219   0.00003  -0.00013  -0.00257  -0.00270   0.24949
   D44       -1.84754  -0.00007  -0.00175  -0.00258  -0.00434  -1.85187
   D45        2.43104   0.00003  -0.00010  -0.00276  -0.00287   2.42817
   D46       -0.57577   0.00004  -0.00027   0.00109   0.00081  -0.57496
   D47       -2.80982   0.00007   0.00055   0.00066   0.00121  -2.80861
   D48        1.49439   0.00007   0.00006   0.00075   0.00081   1.49520
   D49        1.64503  -0.00002  -0.00027   0.00038   0.00012   1.64514
   D50       -0.58903   0.00002   0.00056  -0.00004   0.00052  -0.58851
   D51       -2.56800   0.00002   0.00006   0.00005   0.00011  -2.56789
   D52       -2.54255  -0.00001   0.00005   0.00022   0.00027  -2.54227
   D53        1.50658   0.00002   0.00088  -0.00021   0.00067   1.50726
   D54       -0.47239   0.00002   0.00038  -0.00011   0.00027  -0.47212
   D55       -1.42961   0.00003  -0.00005   0.00052   0.00046  -1.42915
   D56        2.94215  -0.00004  -0.00014   0.00039   0.00025   2.94240
   D57        0.74308   0.00009   0.00085   0.00058   0.00144   0.74452
   D58        2.58429   0.00000  -0.00044   0.00007  -0.00037   2.58392
   D59        0.67286  -0.00007  -0.00053  -0.00005  -0.00058   0.67228
   D60       -1.52620   0.00006   0.00047   0.00014   0.00060  -1.52560
   D61        0.46809  -0.00003  -0.00039   0.00011  -0.00029   0.46780
   D62       -1.44334  -0.00010  -0.00048  -0.00002  -0.00050  -1.44384
   D63        2.64078   0.00003   0.00051   0.00017   0.00069   2.64146
   D64       -1.53145  -0.00009  -0.00028  -0.00061  -0.00089  -1.53234
   D65        2.57508  -0.00002  -0.00079   0.00045  -0.00034   2.57474
   D66        0.47006  -0.00002  -0.00040   0.00013  -0.00027   0.46979
   D67        0.53023  -0.00005   0.00009  -0.00099  -0.00090   0.52933
   D68       -1.64642   0.00001  -0.00042   0.00007  -0.00035  -1.64677
   D69        2.53174   0.00002  -0.00004  -0.00025  -0.00028   2.53146
   D70        2.75777  -0.00007  -0.00080  -0.00026  -0.00107   2.75670
   D71        0.58112   0.00000  -0.00131   0.00080  -0.00052   0.58060
   D72       -1.52390   0.00000  -0.00093   0.00048  -0.00045  -1.52435
   D73        1.40838  -0.00001   0.00042  -0.00084  -0.00042   1.40797
   D74       -2.92514   0.00005   0.00086  -0.00112  -0.00026  -2.92540
   D75       -0.71415  -0.00007   0.00025  -0.00140  -0.00116  -0.71531
   D76       -0.46585   0.00004   0.00043  -0.00012   0.00031  -0.46555
   D77        1.48381   0.00010   0.00087  -0.00040   0.00046   1.48428
   D78       -2.58839  -0.00001   0.00025  -0.00068  -0.00043  -2.58882
   D79       -2.58842   0.00003   0.00100  -0.00043   0.00057  -2.58784
   D80       -0.63875   0.00008   0.00144  -0.00071   0.00073  -0.63802
   D81        1.57223  -0.00003   0.00082  -0.00099  -0.00017   1.57206
   D82        0.84340   0.00000  -0.00092   0.00060  -0.00032   0.84307
   D83       -1.26070  -0.00001  -0.00097   0.00053  -0.00044  -1.26114
   D84        2.94956   0.00001  -0.00082   0.00057  -0.00025   2.94931
   D85       -0.77640   0.00001  -0.00120   0.00078  -0.00043  -0.77683
   D86       -2.88049   0.00000  -0.00125   0.00071  -0.00054  -2.88103
   D87        1.32976   0.00002  -0.00110   0.00075  -0.00035   1.32941
   D88       -3.12983  -0.00001  -0.00148   0.00088  -0.00059  -3.13042
   D89        1.04926  -0.00002  -0.00153   0.00082  -0.00070   1.04855
   D90       -1.02367   0.00000  -0.00137   0.00086  -0.00051  -1.02418
   D91       -0.84770   0.00000  -0.00197   0.00105  -0.00093  -0.84863
   D92       -2.97839  -0.00001  -0.00210   0.00105  -0.00105  -2.97943
   D93        1.24563  -0.00001  -0.00221   0.00125  -0.00097   1.24466
   D94        0.96237   0.00001  -0.00135   0.00127  -0.00008   0.96229
   D95       -1.16831   0.00000  -0.00148   0.00128  -0.00020  -1.16852
   D96        3.05570   0.00000  -0.00159   0.00147  -0.00012   3.05558
   D97       -3.08783   0.00001  -0.00159   0.00121  -0.00038  -3.08821
   D98        1.06467   0.00001  -0.00172   0.00122  -0.00050   1.06417
   D99       -0.99450   0.00001  -0.00183   0.00141  -0.00042  -0.99492
   D100       0.80180  -0.00003   0.00250  -0.00240   0.00010   0.80191
   D101       2.61956   0.00002   0.00226  -0.00160   0.00066   2.62022
   D102      -1.42004   0.00003   0.00249  -0.00236   0.00013  -1.41991
   D103       0.39771   0.00008   0.00225  -0.00156   0.00069   0.39840
   D104       2.80909  -0.00004   0.00273  -0.00296  -0.00022   2.80887
   D105      -1.65634   0.00001   0.00249  -0.00216   0.00033  -1.65601
   D106      -1.85603   0.00029  -0.01434   0.00266  -0.01168  -1.86771
   D107       0.08473   0.00007  -0.01451   0.00223  -0.01228   0.07245
   D108       3.12775   0.00003   0.00090  -0.00035   0.00055   3.12829
   D109      -0.89928   0.00012   0.00091  -0.00028   0.00063  -0.89865
   D110       1.43604   0.00004   0.00091  -0.00089   0.00002   1.43605
   D111       1.08368   0.00003  -0.00002   0.00037   0.00035   1.08403
   D112      -2.94335   0.00012   0.00000   0.00044   0.00043  -2.94291
   D113      -0.60803   0.00003  -0.00001  -0.00017  -0.00018  -0.60821
   D114      -0.90391   0.00004  -0.00013   0.00149   0.00136  -0.90255
   D115       1.35225   0.00013  -0.00011   0.00156   0.00145   1.35370
   D116      -2.59562   0.00005  -0.00012   0.00095   0.00083  -2.59479
   D117      -3.01237   0.00007  -0.00140   0.00193   0.00053  -3.01184
   D118       1.19670   0.00007  -0.00148   0.00198   0.00050   1.19720
   D119      -0.89261   0.00007  -0.00160   0.00213   0.00054  -0.89207
   D120      -0.96226  -0.00006  -0.00084   0.00055  -0.00030  -0.96256
   D121      -3.03638  -0.00006  -0.00092   0.00060  -0.00032  -3.03670
   D122       1.15750  -0.00005  -0.00104   0.00075  -0.00029   1.15721
   D123       1.01911  -0.00002  -0.00067   0.00031  -0.00036   1.01875
   D124      -1.05501  -0.00002  -0.00075   0.00036  -0.00039  -1.05540
   D125       3.13887  -0.00002  -0.00086   0.00052  -0.00035   3.13852
   D126      -0.39213  -0.00013  -0.00020  -0.00080  -0.00099  -0.39313
   D127       1.65284  -0.00010   0.00085  -0.00001   0.00083   1.65367
   D128      -2.68303  -0.00025  -0.00077   0.00050  -0.00027  -2.68330
   D129      -2.52588   0.00001  -0.00096  -0.00002  -0.00098  -2.52686
   D130      -0.48091   0.00004   0.00008   0.00076   0.00085  -0.48006
   D131       1.46641  -0.00010  -0.00153   0.00128  -0.00026   1.46615
   D132       1.68519  -0.00002  -0.00039  -0.00093  -0.00132   1.68387
   D133      -2.55302   0.00001   0.00066  -0.00015   0.00051  -2.55251
   D134      -0.60570  -0.00013  -0.00096   0.00037  -0.00059  -0.60629
   D135      -1.18212  -0.00003   0.00069  -0.00056   0.00013  -1.18199
   D136       1.10552   0.00003   0.00066  -0.00050   0.00016   1.10569
   D137       2.76601   0.00004   0.00085   0.00010   0.00094   2.76695
   D138       0.86300  -0.00012   0.00006  -0.00025  -0.00020   0.86280
   D139      -3.13254  -0.00006   0.00003  -0.00020  -0.00016  -3.13271
   D140      -1.47205  -0.00005   0.00021   0.00040   0.00061  -1.47144
   D141       2.97057  -0.00023  -0.00006  -0.00067  -0.00072   2.96984
   D142      -1.02497  -0.00017  -0.00008  -0.00061  -0.00069  -1.02566
   D143       0.63552  -0.00016   0.00010  -0.00001   0.00009   0.63561
   D144      -1.75110   0.00018  -0.00008   0.00091   0.00083  -1.75027
   D145       2.62024  -0.00007  -0.00299   0.00090  -0.00209   2.61815
   D146       0.53470  -0.00011  -0.00001  -0.00109  -0.00110   0.53360
   D147       2.53259   0.00011  -0.00026   0.00048   0.00021   2.53280
   D148       0.62074  -0.00014  -0.00317   0.00047  -0.00271   0.61804
   D149      -1.46479  -0.00018  -0.00019  -0.00152  -0.00171  -1.46651
   D150       0.38051   0.00020   0.00021   0.00082   0.00103   0.38154
   D151      -1.53133  -0.00005  -0.00270   0.00081  -0.00189  -1.53322
   D152       2.66632  -0.00009   0.00028  -0.00118  -0.00090   2.66542
   D153      -0.56797  -0.00007  -0.00051   0.00266   0.00216  -0.56581
   D154      -2.80151  -0.00001   0.00078   0.00208   0.00286  -2.79865
   D155       1.49200   0.00000   0.00030   0.00176   0.00206   1.49406
   D156       1.64150  -0.00008  -0.00033   0.00262   0.00229   1.64379
   D157      -0.59204  -0.00002   0.00096   0.00204   0.00300  -0.58904
   D158      -2.58172  -0.00001   0.00048   0.00172   0.00220  -2.57952
   D159      -2.54571   0.00020   0.00057   0.00412   0.00469  -2.54103
   D160       1.50393   0.00026   0.00186   0.00353   0.00539   1.50932
   D161      -0.48575   0.00027   0.00138   0.00322   0.00459  -0.48115
   D162      -1.41249  -0.00031  -0.00119  -0.00256  -0.00374  -1.41623
   D163       2.96591  -0.00037  -0.00189  -0.00385  -0.00574   2.96018
   D164       0.78466  -0.00044  -0.00167  -0.00427  -0.00594   0.77872
   D165       2.59294  -0.00008  -0.00090  -0.00172  -0.00262   2.59032
   D166       0.68816  -0.00014  -0.00160  -0.00301  -0.00462   0.68355
   D167      -1.49309  -0.00021  -0.00138  -0.00344  -0.00482  -1.49791
   D168       0.47822  -0.00023  -0.00136  -0.00314  -0.00450   0.47372
   D169      -1.42656  -0.00029  -0.00206  -0.00444  -0.00650  -1.43306
   D170       2.67537  -0.00036  -0.00184  -0.00486  -0.00670   2.66867
   D171      -1.58098   0.00006  -0.00037  -0.00160  -0.00196  -1.58295
   D172       2.55508   0.00001  -0.00138  -0.00086  -0.00224   2.55284
   D173       0.48300  -0.00027  -0.00142  -0.00314  -0.00456   0.47844
   D174       0.49467   0.00008  -0.00082  -0.00164  -0.00246   0.49221
   D175      -1.65245   0.00003  -0.00183  -0.00090  -0.00274  -1.65519
   D176       2.55865  -0.00026  -0.00187  -0.00318  -0.00505   2.55360
   D177       2.70638   0.00009  -0.00086  -0.00154  -0.00240   2.70399
   D178       0.55926   0.00004  -0.00187  -0.00080  -0.00268   0.55658
   D179      -1.51282  -0.00025  -0.00191  -0.00308  -0.00499  -1.51781
   D180       1.43308   0.00032   0.00135   0.00235   0.00370   1.43678
   D181      -2.91317   0.00037   0.00239   0.00335   0.00574  -2.90743
   D182      -0.71818   0.00042   0.00250   0.00339   0.00589  -0.71229
   D183      -0.47838   0.00023   0.00143   0.00310   0.00453  -0.47385
   D184       1.45855   0.00027   0.00247   0.00411   0.00658   1.46512
   D185      -2.62965   0.00032   0.00258   0.00414   0.00672  -2.62292
   D186      -2.58307   0.00009   0.00182   0.00101   0.00282  -2.58025
   D187      -0.64614   0.00013   0.00285   0.00201   0.00487  -0.64127
   D188       1.54885   0.00018   0.00296   0.00205   0.00501   1.55386
   D189       0.85541   0.00008   0.00175   0.00058   0.00234   0.85775
   D190      -1.25425   0.00005   0.00167   0.00041   0.00207  -1.25218
   D191       2.95889   0.00011   0.00178   0.00083   0.00261   2.96151
   D192      -0.75309  -0.00008   0.00101  -0.00032   0.00069  -0.75240
   D193      -2.86275  -0.00011   0.00092  -0.00050   0.00043  -2.86232
   D194       1.35039  -0.00005   0.00104  -0.00008   0.00097   1.35136
   D195      -3.11191   0.00002   0.00104   0.00054   0.00158  -3.11034
   D196       1.06161  -0.00001   0.00095   0.00037   0.00132   1.06292
   D197      -1.00843   0.00005   0.00107   0.00079   0.00185  -1.00658
   D198      -0.80721  -0.00002   0.00026   0.00086   0.00113  -0.80608
   D199      -2.93791   0.00007   0.00027   0.00135   0.00162  -2.93629
   D200       1.29222  -0.00004  -0.00013   0.00103   0.00090   1.29312
   D201       1.02692  -0.00004  -0.00051  -0.00050  -0.00101   1.02591
   D202      -1.10378   0.00005  -0.00050  -0.00002  -0.00052  -1.10430
   D203       3.12634  -0.00007  -0.00090  -0.00033  -0.00123   3.12511
   D204      -3.03304  -0.00003  -0.00007   0.00005  -0.00002  -3.03306
   D205       1.11945   0.00006  -0.00007   0.00054   0.00047   1.11992
   D206      -0.93361  -0.00006  -0.00046   0.00022  -0.00024  -0.93385
   D207       1.27182  -0.00013  -0.00115  -0.00011  -0.00126   1.27056
   D208      -0.99477  -0.00009  -0.00149   0.00087  -0.00061  -0.99538
   D209      -3.13441  -0.00011   0.00024  -0.00083  -0.00059  -3.13500
   D210      -0.75358   0.00032   0.00895  -0.00283   0.00612  -0.74746
         Item               Value     Threshold  Converged?
 Maximum Force            0.001370     0.000450     NO 
 RMS     Force            0.000186     0.000300     YES
 Maximum Displacement     0.027607     0.001800     NO 
 RMS     Displacement     0.004918     0.001200     NO 
 Predicted change in Energy=-2.976801D-05
 GradGradGradGradGradGradGradGradGradGradGradGradGradGradGradGradGradGrad

 Stoichiometry    C20H34O4(3)
 Framework group  C1[X(C20H34O4)]
 Deg. of freedom   168
 Full point group                 C1      NOp   1
 Largest Abelian subgroup         C1      NOp   1
 Largest concise Abelian subgroup C1      NOp   1
                         Standard orientation:                         
 ---------------------------------------------------------------------
 Center     Atomic      Atomic             Coordinates (Angstroms)
 Number     Number       Type             X           Y           Z
 ---------------------------------------------------------------------
      1          6           0        2.552497    1.291294   -0.218439
      2          6           0        2.180938   -1.051920    0.897916
      3          1           0        1.227805   -1.518920    0.629688
      4          1           0        2.459569   -1.433357    1.886463
      5          6           0        3.223765   -1.452104   -0.151297
      6          1           0        3.423067   -2.528666   -0.115868
      7          6           0        2.808977   -0.824541   -1.500110
      8          1           0        1.736103   -0.726385   -1.686592
      9          1           0        3.273947   -1.295767   -2.366063
     10          6           0        3.564927    0.444105   -1.023244
     11          1           0        4.064107    1.073310   -1.767367
     12          6           0        4.458543   -0.499384   -0.147017
     13          6           0        3.163271    2.629108    0.266280
     14          1           0        2.419235    3.194571    0.832328
     15          1           0        3.495220    3.220674   -0.589180
     16          1           0        4.018217    2.417686    0.911463
     17          6           0        5.616941   -1.052889   -0.988850
     18          1           0        5.307881   -1.393551   -1.979183
     19          1           0        6.081321   -1.902225   -0.475666
     20          1           0        6.385445   -0.284308   -1.127505
     21          6           0        5.051677   -0.054274    1.189986
     22          1           0        4.318771    0.314193    1.907834
     23          1           0        5.798975    0.732857    1.038759
     24          1           0        5.561953   -0.902268    1.660170
     25          6           0        1.954063    0.482720    0.993441
     26          1           0        2.422075    0.854553    1.907440
     27          8           0        1.565461    1.676603   -1.094183
     28          8           0        0.584784    0.814756    1.147153
     29          1           0        0.191403    0.786741    0.256361
     30          6           0       -2.130771   -0.947050   -0.470835
     31          6           0       -2.907657    0.534845    1.644092
     32          1           0       -2.099521    1.195652    1.977495
     33          1           0       -3.537241    0.336291    2.520235
     34          6           0       -3.705088    1.249426    0.546954
     35          1           0       -4.246449    2.108352    0.958467
     36          6           0       -2.756148    1.479158   -0.648502
     37          1           0       -1.701923    1.652094   -0.427210
     38          1           0       -3.092807    2.255799   -1.334276
     39          6           0       -3.140388    0.053517   -1.098015
     40          1           0       -3.196412   -0.157609   -2.172928
     41          6           0       -4.506892    0.261131   -0.355853
     42          6           0       -2.402574   -2.415299   -0.819265
     43          1           0       -1.737574   -3.060678   -0.239846
     44          1           0       -2.202271   -2.572386   -1.883106
     45          1           0       -3.441716   -2.691436   -0.619700
     46          6           0       -5.490511    1.005394   -1.274690
     47          1           0       -5.039067    1.839057   -1.815350
     48          1           0       -6.326905    1.402957   -0.689190
     49          1           0       -5.902880    0.315061   -2.018942
     50          6           0       -5.303296   -0.885753    0.271602
     51          1           0       -4.774945   -1.452497    1.036442
     52          1           0       -5.625912   -1.592465   -0.501182
     53          1           0       -6.207678   -0.484026    0.741906
     54          6           0       -2.299512   -0.817787    1.235988
     55          1           0       -3.002248   -1.632235    1.402551
     56          8           0       -0.876131   -0.602991   -0.704684
     57          8           0       -1.168028   -1.162043    1.929018
     58          1           0       -0.494809   -0.459844    1.822273
 ---------------------------------------------------------------------
 Rotational constants (GHZ):           0.5671519           0.1197291           0.1159561
 Standard basis: 6-31++G(d,p) (6D, 7F)
 There are   660 symmetry adapted cartesian basis functions of A   symmetry.
 There are   660 symmetry adapted basis functions of A   symmetry.
   660 basis functions,  1040 primitive gaussians,   660 cartesian basis functions
    94 alpha electrons       92 beta electrons
       nuclear repulsion energy      2369.9360674610 Hartrees.
 NAtoms=   58 NActive=   58 NUniq=   58 SFac= 1.00D+00 NAtFMM=   60 NAOKFM=F Big=F
 Integral buffers will be    131072 words long.
 Raffenetti 2 integral format.
 Two-electron integral symmetry is turned on.
 Nuclear repulsion after empirical dispersion term =     2369.8751501368 Hartrees.
 One-electron integrals computed using PRISM.
 NBasis=   660 RedAO= T EigKep=  1.43D-06  NBF=   660
 NBsUse=   659 1.00D-06 EigRej=  9.02D-07 NBFU=   659
 Initial guess from the checkpoint file:  "2_1_1053-wb97-opt.chk"
 B after Tr=     0.000000    0.000000    0.000000
         Rot=    1.000000   -0.000432    0.000056   -0.000084 Ang=  -0.05 deg.
 Initial guess <Sx>= 0.0000 <Sy>= 0.0000 <Sz>= 1.0000 <S**2>= 2.0114 S= 1.0038
 ExpMin= 3.60D-02 ExpMax= 5.48D+03 ExpMxC= 8.25D+02 IAcc=3 IRadAn=         7 AccDes= 0.00D+00
 Harris functional with IExCor= 4639 and IRadAn=       7 diagonalized for initial guess.
 HarFok:  IExCor= 4639 AccDes= 0.00D+00 IRadAn=         7 IDoV= 1 UseB2=F ITyADJ=14
 ICtDFT=  3500011 ScaDFX=  1.000000  1.000000  1.000000  1.000000
 FoFCou: FMM=F IPFlag=           0 FMFlag=      100000 FMFlg1=           0
         NFxFlg=           0 DoJE=T BraDBF=F KetDBF=T FulRan=T
         wScrn=  0.000000 ICntrl=       500 IOpCl=  0 I1Cent=   200000004 NGrid=           0
         NMat0=    1 NMatS0=      1 NMatT0=    0 NMatD0=    1 NMtDS0=    0 NMtDT0=    0
 Petite list used in FoFCou.
 Requested convergence on RMS density matrix=1.00D-08 within 128 cycles.
 Requested convergence on MAX density matrix=1.00D-06.
 Requested convergence on             energy=1.00D-06.
 No special actions if energy rises.
 SCF Done:  E(UwB97XD) =  -1083.09058877     A.U. after   18 cycles
            NFock= 18  Conv=0.59D-08     -V/T= 2.0092
 <Sx>= 0.0000 <Sy>= 0.0000 <Sz>= 1.0000 <S**2>= 2.0115 S= 1.0038
 <L.S>=  0.00000000000    
 Annihilation of the first spin contaminant:
 S**2 before annihilation     2.0115,   after     2.0001
 Calling FoFJK, ICntrl=      2127 FMM=F ISym2X=0 I1Cent= 0 IOpClX= 1 NMat=1 NMatS=1 NMatT=0.
 ***** Axes restored to original set *****
 -------------------------------------------------------------------
 Center     Atomic                   Forces (Hartrees/Bohr)
 Number     Number              X              Y              Z
 -------------------------------------------------------------------
      1        6           0.000019290   -0.000194394   -0.000195415
      2        6           0.000038358    0.000064952   -0.000099279
      3        1          -0.000077782   -0.000101326   -0.000038909
      4        1           0.000022248   -0.000051029    0.000089952
      5        6           0.000016456    0.000054678   -0.000017222
      6        1           0.000013796   -0.000102874   -0.000010315
      7        6           0.000010084    0.000035366    0.000073184
      8        1          -0.000091422    0.000002577   -0.000021551
      9        1           0.000001836   -0.000045953   -0.000088834
     10        6          -0.000011040    0.000000505    0.000109379
     11        1           0.000039702    0.000038387   -0.000065815
     12        6          -0.000145853    0.000042654    0.000009489
     13        6          -0.000056328    0.000006149   -0.000022252
     14        1          -0.000070416    0.000066937    0.000060324
     15        1           0.000050549    0.000069157   -0.000081820
     16        1           0.000091197   -0.000011629    0.000069285
     17        6          -0.000087814    0.000021977    0.000034898
     18        1           0.000011175   -0.000037649   -0.000098629
     19        1           0.000055775   -0.000098329    0.000050286
     20        1           0.000091696    0.000081417   -0.000019706
     21        6          -0.000090295   -0.000009392   -0.000127359
     22        1          -0.000189895    0.000054435    0.000111989
     23        1           0.000073522    0.000101954   -0.000010920
     24        1           0.000053632   -0.000095260    0.000073119
     25        6           0.000093215   -0.000029959    0.000107750
     26        1           0.000058857    0.000018231    0.000055213
     27        8           0.000061663    0.000066629   -0.000020554
     28        8           0.000182105   -0.000039423    0.000611407
     29        1          -0.000219173    0.000092992   -0.000533457
     30        6           0.000427766    0.000045727   -0.000545063
     31        6          -0.000034571   -0.000001362   -0.000120324
     32        1           0.000038939    0.000041076    0.000032113
     33        1          -0.000083972   -0.000034289    0.000096801
     34        6           0.000100564   -0.000132820    0.000069148
     35        1          -0.000038153    0.000082317    0.000007387
     36        6          -0.000280982   -0.000048940   -0.000119816
     37        1          -0.000041178    0.000048438    0.000030763
     38        1          -0.000091933    0.000133925   -0.000121731
     39        6          -0.000026430   -0.000028152    0.000189267
     40        1          -0.000004858    0.000003426   -0.000087104
     41        6           0.000108017    0.000136707   -0.000114072
     42        6           0.000001412    0.000106265    0.000101494
     43        1           0.000072820   -0.000102581    0.000037115
     44        1           0.000029185   -0.000028246   -0.000125016
     45        1          -0.000032381   -0.000048181   -0.000001655
     46        6           0.000129381   -0.000078044    0.000115932
     47        1           0.000137845    0.000147210   -0.000068283
     48        1          -0.000091088    0.000057590    0.000064659
     49        1          -0.000044566   -0.000069417   -0.000101244
     50        6           0.000020347    0.000083143   -0.000014671
     51        1          -0.000017981   -0.000036655    0.000059289
     52        1          -0.000049374   -0.000072808   -0.000082668
     53        1          -0.000117394    0.000030512    0.000063472
     54        6           0.000057378    0.000044531    0.000531665
     55        1           0.000110246   -0.000012058    0.000061192
     56        8          -0.000281443   -0.000216368   -0.000032286
     57        8          -0.000379623   -0.000497785   -0.000053532
     58        1           0.000436886    0.000445055    0.000122928
 -------------------------------------------------------------------
 Cartesian Forces:  Max     0.000611407 RMS     0.000140510

 GradGradGradGradGradGradGradGradGradGradGradGradGradGradGradGradGradGrad
 Berny optimization.
 Using GEDIIS/GDIIS optimizer.
 FormGI is forming the generalized inverse of G from B-inverse, IUseBI=4.
 Internal  Forces:  Max     0.000602333 RMS     0.000086032
 Search for a local minimum.
 Step number   6 out of a maximum of  348
 All quantities printed in internal units (Hartrees-Bohrs-Radians)
 Mixed Optimization -- En-DIIS/RFO-DIIS
 Swapping is turned off.
 Update second derivatives using D2CorX and points    2    1    3    4    5
                                                      6
 DE= -2.43D-05 DEPred=-2.98D-05 R= 8.16D-01
 TightC=F SS=  1.41D+00  RLast= 3.92D-02 DXNew= 8.4090D-02 1.1769D-01
 Trust test= 8.16D-01 RLast= 3.92D-02 DXMaxT set to 8.41D-02
 ITU=  1 -1  0 -1 -1  0
     Eigenvalues ---    0.00229   0.00262   0.00272   0.00293   0.00311
     Eigenvalues ---    0.00330   0.00357   0.00379   0.00441   0.00845
     Eigenvalues ---    0.00894   0.01411   0.01581   0.01772   0.02108
     Eigenvalues ---    0.02141   0.02193   0.02726   0.02736   0.02753
     Eigenvalues ---    0.02863   0.02887   0.03098   0.03154   0.03206
     Eigenvalues ---    0.03331   0.03474   0.03673   0.04046   0.04244
     Eigenvalues ---    0.04368   0.04420   0.04444   0.04572   0.04671
     Eigenvalues ---    0.04764   0.04778   0.04859   0.05062   0.05090
     Eigenvalues ---    0.05138   0.05165   0.05199   0.05255   0.05401
     Eigenvalues ---    0.05500   0.05604   0.05613   0.05615   0.05662
     Eigenvalues ---    0.05694   0.05719   0.05737   0.05779   0.05800
     Eigenvalues ---    0.05839   0.05905   0.06138   0.06354   0.06551
     Eigenvalues ---    0.06650   0.06696   0.06748   0.06986   0.07141
     Eigenvalues ---    0.07508   0.07693   0.08127   0.08413   0.08733
     Eigenvalues ---    0.08839   0.08981   0.09203   0.09625   0.09740
     Eigenvalues ---    0.09970   0.10268   0.10321   0.11954   0.12188
     Eigenvalues ---    0.12533   0.13176   0.13420   0.15142   0.15998
     Eigenvalues ---    0.16000   0.16000   0.16000   0.16000   0.16000
     Eigenvalues ---    0.16000   0.16000   0.16000   0.16000   0.16000
     Eigenvalues ---    0.16000   0.16000   0.16000   0.16000   0.16067
     Eigenvalues ---    0.16129   0.16651   0.16741   0.17345   0.17584
     Eigenvalues ---    0.18782   0.19579   0.20797   0.20887   0.21821
     Eigenvalues ---    0.22486   0.24085   0.24485   0.24677   0.24698
     Eigenvalues ---    0.25645   0.25786   0.26921   0.26955   0.27558
     Eigenvalues ---    0.27715   0.28108   0.28586   0.28880   0.28919
     Eigenvalues ---    0.29050   0.29229   0.29598   0.30016   0.33898
     Eigenvalues ---    0.33938   0.33990   0.34011   0.34012   0.34016
     Eigenvalues ---    0.34020   0.34023   0.34027   0.34030   0.34044
     Eigenvalues ---    0.34057   0.34073   0.34084   0.34157   0.34199
     Eigenvalues ---    0.34265   0.34311   0.34325   0.34367   0.34433
     Eigenvalues ---    0.34465   0.34484   0.34533   0.34584   0.34612
     Eigenvalues ---    0.34666   0.34731   0.34782   0.35019   0.35276
     Eigenvalues ---    0.36656   0.39937   0.44146   0.50032   0.50504
     Eigenvalues ---    0.52927   0.53821   0.63266
 En-DIIS/RFO-DIIS/Sim-DIIS IScMMF=       -3 using points:     6    5    4    3
 RFO step:  Lambda=-1.62645507D-05.
 DidBck=T Rises=F RFO-DIIS coefs:    0.78644    0.24537   -0.06817    0.03635
 Iteration  1 RMS(Cart)=  0.00927632 RMS(Int)=  0.00001683
 Iteration  2 RMS(Cart)=  0.00004459 RMS(Int)=  0.00000109
 Iteration  3 RMS(Cart)=  0.00000000 RMS(Int)=  0.00000109
 Variable       Old X    -DE/DX   Delta X   Delta X   Delta X     New X
                                 (Linear)    (Quad)   (Total)
    R1        2.92172  -0.00011  -0.00010  -0.00020  -0.00030   2.92143
    R2        2.92618   0.00013  -0.00017   0.00072   0.00056   2.92673
    R3        2.97628   0.00011  -0.00003   0.00057   0.00054   2.97682
    R4        2.59769  -0.00001   0.00003   0.00002   0.00006   2.59775
    R5        2.06880   0.00012  -0.00026   0.00044   0.00018   2.06898
    R6        2.07040   0.00010  -0.00028   0.00046   0.00019   2.07058
    R7        2.89596  -0.00006  -0.00012   0.00003  -0.00009   2.89587
    R8        2.93712   0.00004  -0.00031   0.00075   0.00044   2.93756
    R9        2.07006   0.00010  -0.00026   0.00048   0.00022   2.07028
   R10        2.91850   0.00005   0.00001   0.00010   0.00010   2.91860
   R11        2.94723  -0.00007  -0.00010   0.00006  -0.00003   2.94720
   R12        2.06618   0.00009  -0.00021   0.00036   0.00015   2.06633
   R13        2.05982   0.00009  -0.00025   0.00039   0.00014   2.05996
   R14        2.93262   0.00008  -0.00007   0.00015   0.00008   2.93270
   R15        2.06906   0.00008  -0.00021   0.00041   0.00021   2.06926
   R16        2.96181  -0.00009  -0.00012   0.00003  -0.00009   2.96172
   R17        2.90117   0.00008  -0.00013   0.00041   0.00028   2.90145
   R18        2.88919   0.00000  -0.00013   0.00023   0.00010   2.88929
   R19        2.06469   0.00011  -0.00031   0.00053   0.00022   2.06491
   R20        2.06314   0.00012  -0.00031   0.00053   0.00022   2.06336
   R21        2.06309   0.00011  -0.00027   0.00047   0.00019   2.06328
   R22        2.06346   0.00010  -0.00025   0.00039   0.00014   2.06360
   R23        2.07042   0.00012  -0.00033   0.00058   0.00025   2.07066
   R24        2.07056   0.00012  -0.00033   0.00057   0.00024   2.07080
   R25        2.05991   0.00022  -0.00020   0.00052   0.00032   2.06023
   R26        2.07087   0.00013  -0.00033   0.00059   0.00026   2.07113
   R27        2.07056   0.00013  -0.00035   0.00061   0.00026   2.07082
   R28        2.06378   0.00008   0.00003   0.00007   0.00009   2.06387
   R29        2.67835   0.00000   0.00006  -0.00007  -0.00001   2.67834
   R30        1.84095   0.00057  -0.00084   0.00140   0.00056   1.84151
   R31        3.40461  -0.00003  -0.00066  -0.00035  -0.00101   3.40360
   R32        2.93596   0.00024   0.00012   0.00051   0.00064   2.93660
   R33        2.89753   0.00005  -0.00016   0.00048   0.00032   2.89785
   R34        3.25034   0.00060  -0.00034   0.00326   0.00292   3.25327
   R35        2.49786  -0.00032  -0.00010  -0.00068  -0.00078   2.49708
   R36        2.07087   0.00006  -0.00024   0.00039   0.00015   2.07102
   R37        2.07305   0.00013  -0.00029   0.00055   0.00026   2.07330
   R38        2.89704   0.00016   0.00011   0.00014   0.00025   2.89729
   R39        2.90674   0.00016  -0.00046   0.00059   0.00013   2.90687
   R40        2.07024   0.00009  -0.00027   0.00046   0.00018   2.07042
   R41        2.91678  -0.00005   0.00007   0.00008   0.00015   2.91694
   R42        2.94863  -0.00006   0.00000   0.00002   0.00002   2.94865
   R43        2.06168  -0.00003  -0.00022   0.00022   0.00000   2.06168
   R44        2.05867   0.00020  -0.00021   0.00047   0.00025   2.05893
   R45        2.91665  -0.00002  -0.00003   0.00017   0.00014   2.91679
   R46        2.07281   0.00009  -0.00025   0.00047   0.00021   2.07302
   R47        2.96467  -0.00001  -0.00003   0.00007   0.00004   2.96471
   R48        2.90655  -0.00006  -0.00019   0.00038   0.00019   2.90674
   R49        2.89277   0.00009  -0.00005   0.00025   0.00020   2.89297
   R50        2.06531   0.00013  -0.00031   0.00056   0.00025   2.06556
   R51        2.06712   0.00013  -0.00034   0.00060   0.00025   2.06737
   R52        2.06655   0.00004  -0.00028   0.00037   0.00009   2.06664
   R53        2.06241   0.00020  -0.00022   0.00045   0.00023   2.06264
   R54        2.07045   0.00013  -0.00032   0.00056   0.00024   2.07069
   R55        2.07054   0.00013  -0.00034   0.00059   0.00025   2.07079
   R56        2.05740   0.00005  -0.00035   0.00055   0.00021   2.05761
   R57        2.07071   0.00012  -0.00033   0.00058   0.00025   2.07096
   R58        2.07050   0.00014  -0.00036   0.00062   0.00026   2.07076
   R59        2.05703  -0.00005   0.00003  -0.00016  -0.00013   2.05690
   R60        2.59041   0.00005   0.00006  -0.00046  -0.00040   2.59001
   R61        1.84933   0.00057  -0.00074   0.00156   0.00081   1.85014
    A1        1.95850   0.00003  -0.00006   0.00028   0.00022   1.95872
    A2        1.94768  -0.00001  -0.00008  -0.00024  -0.00032   1.94737
    A3        1.86728   0.00000  -0.00003   0.00060   0.00057   1.86785
    A4        1.93109  -0.00004  -0.00002  -0.00014  -0.00016   1.93093
    A5        1.81365  -0.00005   0.00005  -0.00077  -0.00072   1.81293
    A6        1.94043   0.00008   0.00015   0.00028   0.00043   1.94086
    A7        1.86918  -0.00001   0.00019  -0.00007   0.00012   1.86929
    A8        1.88947  -0.00001   0.00016  -0.00028  -0.00012   1.88936
    A9        1.88511   0.00006  -0.00023   0.00090   0.00067   1.88579
   A10        1.93240  -0.00002   0.00001  -0.00018  -0.00017   1.93223
   A11        1.90226  -0.00001  -0.00005   0.00004  -0.00001   1.90225
   A12        1.98149  -0.00001  -0.00007  -0.00037  -0.00044   1.98106
   A13        1.93724  -0.00002  -0.00007   0.00025   0.00018   1.93743
   A14        1.88501   0.00006   0.00025  -0.00039  -0.00014   1.88488
   A15        1.95774  -0.00009  -0.00014  -0.00075  -0.00089   1.95685
   A16        2.06742   0.00000   0.00007  -0.00004   0.00002   2.06744
   A17        2.04454   0.00005  -0.00005   0.00033   0.00028   2.04481
   A18        1.53760   0.00000  -0.00003   0.00054   0.00051   1.53811
   A19        2.03641   0.00001  -0.00002  -0.00014  -0.00017   2.03625
   A20        1.98624   0.00001  -0.00008   0.00004  -0.00004   1.98620
   A21        1.50374  -0.00002  -0.00006   0.00006   0.00000   1.50374
   A22        1.89852  -0.00002   0.00022  -0.00012   0.00010   1.89862
   A23        2.04542   0.00001  -0.00001  -0.00007  -0.00008   2.04534
   A24        1.97114   0.00002  -0.00013   0.00030   0.00017   1.97131
   A25        1.86389   0.00005   0.00017  -0.00064  -0.00046   1.86343
   A26        1.91498  -0.00002  -0.00014   0.00030   0.00016   1.91513
   A27        1.99565  -0.00007  -0.00018  -0.00059  -0.00077   1.99489
   A28        2.07491   0.00000   0.00014  -0.00001   0.00013   2.07504
   A29        1.52820   0.00000   0.00000   0.00052   0.00053   1.52873
   A30        2.05550   0.00005   0.00006   0.00030   0.00036   2.05586
   A31        1.48548   0.00007  -0.00001   0.00010   0.00010   1.48558
   A32        1.95589  -0.00003  -0.00007   0.00047   0.00039   1.95628
   A33        2.07990  -0.00006  -0.00013  -0.00033  -0.00046   2.07944
   A34        1.91844  -0.00003  -0.00003   0.00064   0.00061   1.91905
   A35        2.13510  -0.00006  -0.00033  -0.00038  -0.00071   2.13440
   A36        1.86686   0.00009   0.00045  -0.00030   0.00014   1.86701
   A37        1.91846   0.00001  -0.00013   0.00018   0.00005   1.91851
   A38        1.92067   0.00001  -0.00009   0.00012   0.00004   1.92071
   A39        1.90347   0.00001  -0.00017  -0.00001  -0.00018   1.90329
   A40        1.90982  -0.00001   0.00009  -0.00003   0.00006   1.90989
   A41        1.90428  -0.00001   0.00014  -0.00005   0.00008   1.90437
   A42        1.90698  -0.00002   0.00017  -0.00022  -0.00005   1.90693
   A43        1.97821   0.00006  -0.00022   0.00042   0.00019   1.97840
   A44        1.92033   0.00000  -0.00007  -0.00003  -0.00010   1.92023
   A45        1.92380   0.00000  -0.00005  -0.00001  -0.00005   1.92375
   A46        1.87856  -0.00003   0.00013  -0.00011   0.00002   1.87858
   A47        1.87820  -0.00003   0.00012  -0.00015  -0.00004   1.87817
   A48        1.88154  -0.00001   0.00011  -0.00015  -0.00003   1.88151
   A49        1.99705  -0.00009  -0.00018  -0.00031  -0.00049   1.99656
   A50        1.93156   0.00002  -0.00009   0.00008  -0.00001   1.93155
   A51        1.90775   0.00004  -0.00004   0.00028   0.00024   1.90799
   A52        1.88240   0.00003   0.00011   0.00004   0.00016   1.88255
   A53        1.86726   0.00001   0.00015  -0.00011   0.00004   1.86730
   A54        1.87291   0.00000   0.00007   0.00002   0.00009   1.87300
   A55        1.98685  -0.00002  -0.00005  -0.00012  -0.00017   1.98668
   A56        1.88215  -0.00001  -0.00026   0.00018  -0.00008   1.88207
   A57        1.90738   0.00008   0.00001   0.00020   0.00021   1.90758
   A58        1.90187   0.00003  -0.00041   0.00083   0.00042   1.90229
   A59        1.95951  -0.00008   0.00008   0.00001   0.00009   1.95960
   A60        1.81676   0.00000   0.00067  -0.00117  -0.00050   1.81626
   A61        1.85898  -0.00003   0.00024  -0.00072  -0.00048   1.85850
   A62        2.04184  -0.00030  -0.00012  -0.00155  -0.00167   2.04017
   A63        1.65121   0.00014  -0.00016   0.00180   0.00163   1.65285
   A64        1.99299   0.00007  -0.00011   0.00023   0.00012   1.99311
   A65        1.86339  -0.00007   0.00011  -0.00068  -0.00057   1.86283
   A66        1.95818   0.00003  -0.00003   0.00033   0.00030   1.95847
   A67        1.85467   0.00001  -0.00023   0.00023   0.00000   1.85466
   A68        1.95768  -0.00010   0.00011  -0.00028  -0.00017   1.95751
   A69        1.82257   0.00006   0.00015   0.00014   0.00029   1.82285
   A70        1.86438   0.00001   0.00012  -0.00021  -0.00009   1.86429
   A71        1.89679  -0.00002   0.00011  -0.00016  -0.00006   1.89673
   A72        1.89592  -0.00003  -0.00031   0.00060   0.00029   1.89620
   A73        1.93629  -0.00002   0.00009  -0.00031  -0.00022   1.93607
   A74        1.85422  -0.00001  -0.00017   0.00004  -0.00012   1.85409
   A75        2.01050   0.00007   0.00016   0.00003   0.00020   2.01069
   A76        1.93229  -0.00001  -0.00019   0.00017  -0.00002   1.93227
   A77        1.87955   0.00011   0.00042   0.00025   0.00066   1.88021
   A78        1.96724   0.00008   0.00064  -0.00038   0.00026   1.96750
   A79        2.06922  -0.00006  -0.00006  -0.00025  -0.00032   2.06891
   A80        2.04879  -0.00003  -0.00022   0.00006  -0.00015   2.04864
   A81        1.53285  -0.00009  -0.00055   0.00012  -0.00043   1.53242
   A82        2.04944  -0.00005   0.00023  -0.00047  -0.00024   2.04919
   A83        1.98632   0.00000  -0.00010  -0.00007  -0.00017   1.98614
   A84        1.50579   0.00005  -0.00009   0.00024   0.00016   1.50595
   A85        1.88946   0.00001   0.00015  -0.00006   0.00009   1.88955
   A86        2.03315  -0.00002  -0.00007   0.00013   0.00007   2.03321
   A87        1.98038   0.00002  -0.00019   0.00029   0.00010   1.98048
   A88        1.89180   0.00010   0.00037  -0.00015   0.00023   1.89202
   A89        1.88056  -0.00004  -0.00035  -0.00002  -0.00037   1.88019
   A90        2.04911   0.00012   0.00065   0.00004   0.00070   2.04981
   A91        2.06680  -0.00003   0.00004  -0.00016  -0.00012   2.06668
   A92        1.52761  -0.00011  -0.00050   0.00007  -0.00043   1.52718
   A93        2.03150  -0.00002  -0.00013   0.00019   0.00005   2.03155
   A94        1.48062   0.00004  -0.00006   0.00029   0.00023   1.48084
   A95        1.94742  -0.00005  -0.00049   0.00010  -0.00039   1.94702
   A96        2.09985  -0.00003   0.00037  -0.00025   0.00013   2.09998
   A97        1.91608  -0.00007  -0.00040   0.00014  -0.00026   1.91582
   A98        2.15067   0.00003   0.00024   0.00019   0.00043   2.15110
   A99        1.84907   0.00005   0.00018  -0.00033  -0.00015   1.84892
   A100       1.91466   0.00004  -0.00014   0.00032   0.00018   1.91483
   A101       1.90292  -0.00001  -0.00020   0.00003  -0.00016   1.90276
   A102       1.94848   0.00005  -0.00013   0.00024   0.00011   1.94859
   A103       1.89588  -0.00003   0.00015  -0.00031  -0.00017   1.89571
   A104       1.90956  -0.00004   0.00017  -0.00012   0.00005   1.90961
   A105       1.89148  -0.00002   0.00016  -0.00018  -0.00001   1.89147
   A106       1.98345  -0.00010  -0.00035   0.00014  -0.00021   1.98324
   A107       1.92254   0.00002  -0.00003  -0.00003  -0.00006   1.92249
   A108       1.91941   0.00003  -0.00004   0.00008   0.00004   1.91945
   A109       1.87898   0.00003   0.00015  -0.00010   0.00005   1.87903
   A110       1.87596   0.00002   0.00015  -0.00006   0.00009   1.87605
   A111       1.88000   0.00000   0.00014  -0.00004   0.00010   1.88010
   A112       2.01029   0.00006   0.00020  -0.00022  -0.00002   2.01027
   A113       1.92549   0.00000  -0.00013   0.00001  -0.00012   1.92537
   A114       1.90781   0.00001  -0.00019   0.00030   0.00011   1.90792
   A115       1.87820  -0.00002   0.00002   0.00007   0.00009   1.87829
   A116       1.86490  -0.00004   0.00009  -0.00016  -0.00007   1.86483
   A117       1.87148  -0.00002   0.00001   0.00000   0.00001   1.87149
   A118       1.94782  -0.00010  -0.00028   0.00016  -0.00011   1.94771
   A119       1.73042   0.00000  -0.00084   0.00005  -0.00079   1.72963
   A120       1.98433   0.00005   0.00064  -0.00001   0.00063   1.98496
   A121       1.94133   0.00003  -0.00015   0.00027   0.00012   1.94145
   A122       1.99660   0.00012  -0.00011   0.00118   0.00106   1.99766
   A123       1.84171  -0.00011   0.00067  -0.00195  -0.00127   1.84044
   A124       1.90973   0.00040   0.00089   0.00088   0.00177   1.91151
   A125       2.86042   0.00013   0.00016   0.00048   0.00064   2.86107
    D1       -3.09604   0.00001   0.00039   0.00104   0.00143  -3.09461
    D2       -0.82532   0.00003   0.00059   0.00078   0.00137  -0.82395
    D3        1.52852   0.00001   0.00036   0.00095   0.00131   1.52983
    D4        1.00838   0.00005   0.00052   0.00120   0.00172   1.01010
    D5       -3.00409   0.00007   0.00072   0.00094   0.00166  -3.00243
    D6       -0.65024   0.00005   0.00049   0.00111   0.00160  -0.64864
    D7       -1.11770  -0.00004   0.00040   0.00062   0.00102  -1.11669
    D8        1.15302  -0.00001   0.00060   0.00035   0.00095   1.15397
    D9       -2.77632  -0.00003   0.00037   0.00052   0.00089  -2.77543
   D10       -3.13783   0.00000   0.00100  -0.00208  -0.00109  -3.13891
   D11        1.04080   0.00000   0.00103  -0.00224  -0.00122   1.03958
   D12       -1.05084   0.00000   0.00098  -0.00204  -0.00106  -1.05190
   D13       -0.94994  -0.00002   0.00083  -0.00230  -0.00146  -0.95141
   D14       -3.05450  -0.00003   0.00087  -0.00246  -0.00159  -3.05610
   D15        1.13705  -0.00002   0.00082  -0.00226  -0.00144   1.13561
   D16        1.13417   0.00002   0.00103  -0.00248  -0.00145   1.13272
   D17       -0.97039   0.00002   0.00106  -0.00264  -0.00158  -0.97197
   D18       -3.06202   0.00002   0.00101  -0.00244  -0.00143  -3.06345
   D19       -0.28009  -0.00005  -0.00092  -0.00190  -0.00282  -0.28291
   D20        1.83232  -0.00003  -0.00165  -0.00080  -0.00245   1.82986
   D21       -2.48639   0.00001  -0.00100  -0.00198  -0.00297  -2.48936
   D22       -2.47407  -0.00004  -0.00077  -0.00198  -0.00275  -2.47682
   D23       -0.36166  -0.00002  -0.00151  -0.00088  -0.00239  -0.36404
   D24        1.60282   0.00001  -0.00085  -0.00206  -0.00290   1.59992
   D25        1.80316  -0.00001  -0.00090  -0.00112  -0.00202   1.80114
   D26       -2.36761   0.00001  -0.00164  -0.00002  -0.00166  -2.36927
   D27       -0.40313   0.00004  -0.00098  -0.00120  -0.00218  -0.40531
   D28       -1.14629   0.00000  -0.00095   0.00007  -0.00088  -1.14717
   D29        1.14711   0.00003  -0.00071  -0.00011  -0.00082   1.14629
   D30        2.81279   0.00003  -0.00069   0.00006  -0.00063   2.81216
   D31        0.89772  -0.00003  -0.00062  -0.00029  -0.00091   0.89681
   D32       -3.09207   0.00001  -0.00038  -0.00046  -0.00084  -3.09291
   D33       -1.42639   0.00000  -0.00035  -0.00030  -0.00065  -1.42704
   D34        3.04394  -0.00006  -0.00073  -0.00064  -0.00137   3.04257
   D35       -0.94585  -0.00002  -0.00049  -0.00082  -0.00131  -0.94716
   D36        0.71983  -0.00003  -0.00046  -0.00066  -0.00112   0.71871
   D37       -1.84594   0.00001   0.00091   0.00163   0.00254  -1.84340
   D38        2.33588   0.00001   0.00157   0.00089   0.00245   2.33834
   D39        0.33274   0.00004   0.00095   0.00181   0.00276   0.33550
   D40        2.41220  -0.00001   0.00083   0.00121   0.00204   2.41424
   D41        0.31083  -0.00001   0.00150   0.00046   0.00196   0.31279
   D42       -1.69231   0.00002   0.00088   0.00138   0.00226  -1.69005
   D43        0.24949   0.00003   0.00091   0.00168   0.00259   0.25208
   D44       -1.85187   0.00003   0.00157   0.00093   0.00250  -1.84937
   D45        2.42817   0.00006   0.00095   0.00185   0.00280   2.43098
   D46       -0.57496  -0.00004  -0.00016   0.00065   0.00049  -0.57447
   D47       -2.80861  -0.00003  -0.00038   0.00093   0.00054  -2.80807
   D48        1.49520  -0.00004  -0.00021   0.00057   0.00036   1.49556
   D49        1.64514  -0.00001   0.00003   0.00060   0.00063   1.64578
   D50       -0.58851   0.00000  -0.00019   0.00088   0.00069  -0.58783
   D51       -2.56789  -0.00001  -0.00002   0.00053   0.00051  -2.56738
   D52       -2.54227   0.00005  -0.00003   0.00130   0.00127  -2.54100
   D53        1.50726   0.00006  -0.00025   0.00158   0.00132   1.50858
   D54       -0.47212   0.00006  -0.00008   0.00122   0.00114  -0.47098
   D55       -1.42915  -0.00009  -0.00016  -0.00092  -0.00108  -1.43023
   D56        2.94240  -0.00008  -0.00012  -0.00168  -0.00180   2.94060
   D57        0.74452  -0.00013  -0.00059  -0.00140  -0.00198   0.74254
   D58        2.58392  -0.00002   0.00013  -0.00084  -0.00071   2.58321
   D59        0.67228  -0.00001   0.00017  -0.00160  -0.00143   0.67085
   D60       -1.52560  -0.00006  -0.00029  -0.00132  -0.00161  -1.52721
   D61        0.46780  -0.00003   0.00009  -0.00119  -0.00111   0.46669
   D62       -1.44384  -0.00003   0.00013  -0.00195  -0.00183  -1.44567
   D63        2.64146  -0.00008  -0.00034  -0.00167  -0.00201   2.63945
   D64       -1.53234   0.00002   0.00025  -0.00070  -0.00045  -1.53279
   D65        2.57474   0.00000   0.00019  -0.00054  -0.00035   2.57439
   D66        0.46979  -0.00005   0.00008  -0.00121  -0.00113   0.46866
   D67        0.52933   0.00002   0.00020  -0.00085  -0.00065   0.52868
   D68       -1.64677   0.00001   0.00013  -0.00069  -0.00055  -1.64732
   D69        2.53146  -0.00005   0.00002  -0.00136  -0.00134   2.53013
   D70        2.75670   0.00002   0.00038  -0.00081  -0.00043   2.75628
   D71        0.58060   0.00000   0.00032  -0.00065  -0.00033   0.58027
   D72       -1.52435  -0.00005   0.00021  -0.00132  -0.00111  -1.52546
   D73        1.40797   0.00008   0.00008   0.00068   0.00076   1.40872
   D74       -2.92540   0.00007  -0.00001   0.00125   0.00124  -2.92416
   D75       -0.71531   0.00012   0.00033   0.00112   0.00145  -0.71386
   D76       -0.46555   0.00003  -0.00010   0.00120   0.00110  -0.46445
   D77        1.48428   0.00003  -0.00018   0.00176   0.00158   1.48586
   D78       -2.58882   0.00007   0.00016   0.00163   0.00179  -2.58703
   D79       -2.58784   0.00002  -0.00028   0.00082   0.00054  -2.58731
   D80       -0.63802   0.00001  -0.00036   0.00139   0.00102  -0.63700
   D81        1.57206   0.00006  -0.00003   0.00126   0.00123   1.57330
   D82        0.84307   0.00003   0.00027   0.00046   0.00073   0.84380
   D83       -1.26114   0.00002   0.00030   0.00033   0.00064  -1.26050
   D84        2.94931   0.00003   0.00024   0.00054   0.00078   2.95009
   D85       -0.77683  -0.00003   0.00032  -0.00011   0.00021  -0.77662
   D86       -2.88103  -0.00003   0.00035  -0.00023   0.00012  -2.88091
   D87        1.32941  -0.00003   0.00029  -0.00003   0.00026   1.32967
   D88       -3.13042   0.00000   0.00041   0.00014   0.00055  -3.12988
   D89        1.04855   0.00000   0.00044   0.00001   0.00046   1.04901
   D90       -1.02418   0.00001   0.00038   0.00022   0.00060  -1.02359
   D91       -0.84863   0.00000   0.00062   0.00079   0.00141  -0.84721
   D92       -2.97943   0.00002   0.00067   0.00090   0.00157  -2.97786
   D93        1.24466  -0.00002   0.00066   0.00066   0.00132   1.24598
   D94        0.96229   0.00001   0.00027   0.00040   0.00067   0.96296
   D95       -1.16852   0.00002   0.00033   0.00050   0.00083  -1.16769
   D96        3.05558  -0.00001   0.00031   0.00026   0.00057   3.05615
   D97       -3.08821   0.00000   0.00040   0.00069   0.00110  -3.08711
   D98        1.06417   0.00002   0.00046   0.00080   0.00126   1.06543
   D99       -0.99492  -0.00001   0.00045   0.00056   0.00100  -0.99392
   D100       0.80191  -0.00001  -0.00047  -0.00107  -0.00154   0.80037
   D101       2.62022   0.00001  -0.00058  -0.00001  -0.00059   2.61963
   D102      -1.41991   0.00001  -0.00048  -0.00107  -0.00155  -1.42146
   D103       0.39840   0.00003  -0.00058  -0.00002  -0.00060   0.39781
   D104       2.80887   0.00001  -0.00043  -0.00136  -0.00179   2.80708
   D105      -1.65601   0.00003  -0.00053  -0.00031  -0.00084  -1.65685
   D106      -1.86771   0.00018   0.00650   0.00648   0.01299  -1.85473
   D107       0.07245   0.00014   0.00665   0.00624   0.01289   0.08534
   D108       3.12829  -0.00001   0.00022  -0.00034  -0.00012   3.12817
   D109      -0.89865  -0.00001   0.00028  -0.00065  -0.00037  -0.89902
   D110       1.43605   0.00003   0.00035  -0.00036  -0.00001   1.43604
   D111       1.08403  -0.00001   0.00049  -0.00030   0.00019   1.08422
   D112      -2.94291  -0.00001   0.00055  -0.00061  -0.00006  -2.94297
   D113      -0.60821   0.00002   0.00062  -0.00032   0.00030  -0.60792
   D114      -0.90255  -0.00006   0.00026  -0.00023   0.00002  -0.90252
   D115       1.35370  -0.00006   0.00032  -0.00055  -0.00022   1.35347
   D116      -2.59479  -0.00003   0.00039  -0.00025   0.00013  -2.59466
   D117      -3.01184   0.00001   0.00014  -0.00003   0.00010  -3.01174
   D118       1.19720   0.00002   0.00016   0.00014   0.00030   1.19749
   D119      -0.89207   0.00002   0.00017   0.00019   0.00035  -0.89172
   D120      -0.96256  -0.00004   0.00006  -0.00060  -0.00053  -0.96309
   D121      -3.03670  -0.00002   0.00008  -0.00042  -0.00034  -3.03704
   D122       1.15721  -0.00002   0.00010  -0.00037  -0.00028   1.15694
   D123       1.01875  -0.00001   0.00017  -0.00044  -0.00028   1.01847
   D124      -1.05540   0.00001   0.00019  -0.00027  -0.00008  -1.05548
   D125       3.13852   0.00001   0.00020  -0.00022  -0.00002   3.13850
   D126      -0.39313   0.00005  -0.00080   0.00094   0.00014  -0.39299
   D127       1.65367   0.00004  -0.00151   0.00134  -0.00018   1.65350
   D128      -2.68330  -0.00008  -0.00097  -0.00087  -0.00184  -2.68514
   D129      -2.52686   0.00000  -0.00061   0.00091   0.00031  -2.52656
   D130      -0.48006  -0.00001  -0.00132   0.00131  -0.00001  -0.48008
   D131       1.46615  -0.00012  -0.00078  -0.00090  -0.00168   1.46447
   D132       1.68387   0.00008  -0.00070   0.00106   0.00036   1.68423
   D133      -2.55251   0.00008  -0.00142   0.00146   0.00004  -2.55247
   D134      -0.60629  -0.00004  -0.00087  -0.00075  -0.00162  -0.60792
   D135      -1.18199   0.00002  -0.00075   0.00170   0.00095  -1.18105
   D136       1.10569   0.00002  -0.00065   0.00169   0.00104   1.10672
   D137       2.76695   0.00000  -0.00086   0.00180   0.00094   2.76789
   D138       0.86280   0.00001  -0.00050   0.00117   0.00067   0.86347
   D139      -3.13271   0.00001  -0.00040   0.00116   0.00076  -3.13194
   D140      -1.47144  -0.00001  -0.00061   0.00127   0.00066  -1.47077
   D141       2.96984   0.00003  -0.00053   0.00102   0.00048   2.97033
   D142      -1.02566   0.00003  -0.00043   0.00101   0.00057  -1.02509
   D143       0.63561   0.00001  -0.00064   0.00111   0.00047   0.63608
   D144      -1.75027  -0.00005   0.00082  -0.00163  -0.00080  -1.75107
   D145       2.61815  -0.00001   0.00207  -0.00193   0.00014   2.61829
   D146       0.53360   0.00003   0.00138  -0.00041   0.00097   0.53457
   D147       2.53280  -0.00004   0.00092  -0.00169  -0.00077   2.53203
   D148       0.61804   0.00000   0.00217  -0.00200   0.00017   0.61821
   D149      -1.46651   0.00004   0.00148  -0.00048   0.00100  -1.46551
   D150       0.38154  -0.00005   0.00083  -0.00136  -0.00052   0.38102
   D151      -1.53322  -0.00001   0.00208  -0.00166   0.00042  -1.53280
   D152       2.66542   0.00003   0.00139  -0.00014   0.00125   2.66667
   D153      -0.56581  -0.00004  -0.00055   0.00017  -0.00038  -0.56619
   D154      -2.79865  -0.00001  -0.00089   0.00078  -0.00010  -2.79875
   D155       1.49406  -0.00005  -0.00063   0.00037  -0.00026   1.49380
   D156       1.64379   0.00001  -0.00048   0.00044  -0.00005   1.64375
   D157      -0.58904   0.00004  -0.00082   0.00105   0.00023  -0.58882
   D158      -2.57952   0.00000  -0.00056   0.00063   0.00007  -2.57945
   D159      -2.54103  -0.00010  -0.00108   0.00051  -0.00057  -2.54160
   D160       1.50932  -0.00007  -0.00142   0.00112  -0.00030   1.50902
   D161      -0.48115  -0.00011  -0.00116   0.00070  -0.00046  -0.48161
   D162      -1.41623   0.00002   0.00086  -0.00096  -0.00010  -1.41633
   D163       2.96018   0.00007   0.00134  -0.00122   0.00011   2.96029
   D164       0.77872   0.00007   0.00123  -0.00062   0.00060   0.77932
   D165       2.59032  -0.00002   0.00069  -0.00089  -0.00020   2.59013
   D166       0.68355   0.00003   0.00117  -0.00115   0.00002   0.68356
   D167      -1.49791   0.00003   0.00106  -0.00055   0.00051  -1.49740
   D168       0.47372   0.00011   0.00114  -0.00068   0.00046   0.47418
   D169      -1.43306   0.00017   0.00162  -0.00095   0.00067  -1.43238
   D170       2.66867   0.00016   0.00151  -0.00034   0.00117   2.66984
   D171      -1.58295   0.00001   0.00060  -0.00076  -0.00016  -1.58311
   D172       2.55284   0.00000   0.00072  -0.00049   0.00023   2.55307
   D173       0.47844   0.00010   0.00116  -0.00071   0.00045   0.47889
   D174       0.49221  -0.00003   0.00080  -0.00114  -0.00034   0.49187
   D175      -1.65519  -0.00004   0.00092  -0.00087   0.00005  -1.65514
   D176       2.55360   0.00006   0.00136  -0.00109   0.00027   2.55387
   D177       2.70399  -0.00002   0.00077  -0.00083  -0.00005   2.70393
   D178       0.55658  -0.00003   0.00090  -0.00056   0.00034   0.55692
   D179      -1.51781   0.00008   0.00134  -0.00078   0.00056  -1.51725
   D180       1.43678  -0.00003  -0.00092   0.00057  -0.00034   1.43644
   D181      -2.90743  -0.00007  -0.00148   0.00078  -0.00069  -2.90812
   D182      -0.71229  -0.00004  -0.00141   0.00061  -0.00080  -0.71309
   D183      -0.47385  -0.00010  -0.00116   0.00069  -0.00047  -0.47432
   D184       1.46512  -0.00014  -0.00172   0.00090  -0.00081   1.46431
   D185      -2.62292  -0.00011  -0.00165   0.00073  -0.00092  -2.62385
   D186      -2.58025   0.00000  -0.00090   0.00079  -0.00010  -2.58036
   D187      -0.64127  -0.00004  -0.00146   0.00100  -0.00045  -0.64173
   D188       1.55386   0.00000  -0.00139   0.00083  -0.00056   1.55330
   D189       0.85775   0.00001  -0.00080   0.00084   0.00004   0.85779
   D190      -1.25218   0.00003  -0.00073   0.00089   0.00016  -1.25202
   D191       2.96151   0.00000  -0.00087   0.00091   0.00005   2.96155
   D192      -0.75240   0.00000  -0.00038   0.00042   0.00004  -0.75236
   D193      -2.86232   0.00002  -0.00031   0.00047   0.00016  -2.86217
   D194       1.35136  -0.00001  -0.00045   0.00049   0.00004   1.35141
   D195      -3.11034  -0.00002  -0.00053   0.00033  -0.00021  -3.11054
   D196       1.06292   0.00000  -0.00046   0.00038  -0.00009   1.06284
   D197      -1.00658  -0.00003  -0.00060   0.00040  -0.00020  -1.00678
   D198      -0.80608  -0.00002  -0.00038   0.00065   0.00026  -0.80582
   D199      -2.93629  -0.00004  -0.00045   0.00071   0.00025  -2.93603
   D200       1.29312  -0.00003  -0.00028   0.00052   0.00024   1.29336
   D201       1.02591   0.00004   0.00003   0.00100   0.00103   1.02693
   D202      -1.10430   0.00002  -0.00004   0.00106   0.00102  -1.10328
   D203       3.12511   0.00003   0.00014   0.00087   0.00101   3.12612
   D204      -3.03306   0.00002  -0.00017   0.00103   0.00086  -3.03220
   D205       1.11992   0.00000  -0.00024   0.00108   0.00085   1.12077
   D206      -0.93385   0.00001  -0.00006   0.00090   0.00084  -0.93302
   D207       1.27056   0.00012   0.00028   0.00414   0.00443   1.27499
   D208      -0.99538   0.00011   0.00018   0.00280   0.00297  -0.99241
   D209      -3.13500   0.00008  -0.00005   0.00313   0.00308  -3.13193
   D210      -0.74746   0.00027  -0.00360   0.00201  -0.00159  -0.74905
         Item               Value     Threshold  Converged?
 Maximum Force            0.000602     0.000450     NO 
 RMS     Force            0.000086     0.000300     YES
 Maximum Displacement     0.034804     0.001800     NO 
 RMS     Displacement     0.009290     0.001200     NO 
 Predicted change in Energy=-8.129921D-06
 GradGradGradGradGradGradGradGradGradGradGradGradGradGradGradGradGradGrad

 Stoichiometry    C20H34O4(3)
 Framework group  C1[X(C20H34O4)]
 Deg. of freedom   168
 Full point group                 C1      NOp   1
 Largest Abelian subgroup         C1      NOp   1
 Largest concise Abelian subgroup C1      NOp   1
                         Standard orientation:                         
 ---------------------------------------------------------------------
 Center     Atomic      Atomic             Coordinates (Angstroms)
 Number     Number       Type             X           Y           Z
 ---------------------------------------------------------------------
      1          6           0        2.555340    1.293302   -0.220090
      2          6           0        2.173480   -1.047847    0.897811
      3          1           0        1.217211   -1.509315    0.630776
      4          1           0        2.451664   -1.431484    1.885741
      5          6           0        3.212264   -1.453525   -0.153232
      6          1           0        3.406226   -2.531193   -0.118167
      7          6           0        2.798103   -0.823818   -1.501300
      8          1           0        1.725285   -0.719751   -1.685359
      9          1           0        3.258589   -1.297855   -2.368208
     10          6           0        3.562015    0.440747   -1.026147
     11          1           0        4.063461    1.067092   -1.771320
     12          6           0        4.451531   -0.506674   -0.150076
     13          6           0        3.173037    2.629249    0.261941
     14          1           0        2.432295    3.199105    0.828127
     15          1           0        3.506826    3.218015   -0.594883
     16          1           0        4.027862    2.414623    0.906400
     17          6           0        5.607605   -1.066061   -0.991484
     18          1           0        5.297377   -1.405601   -1.981917
     19          1           0        6.067771   -1.917507   -0.477725
     20          1           0        6.379931   -0.301124   -1.130082
     21          6           0        5.046365   -0.063226    1.186784
     22          1           0        4.314319    0.307997    1.904346
     23          1           0        5.796383    0.721444    1.035234
     24          1           0        5.553750   -0.912842    1.657487
     25          6           0        1.956539    0.488399    0.994420
     26          1           0        2.430332    0.857610    1.906560
     27          8           0        1.567948    1.682888   -1.093585
     28          8           0        0.590051    0.829057    1.153938
     29          1           0        0.193365    0.804874    0.264178
     30          6           0       -2.126906   -0.951633   -0.462720
     31          6           0       -2.906201    0.551662    1.637789
     32          1           0       -2.099151    1.216862    1.965296
     33          1           0       -3.536511    0.361365    2.515412
     34          6           0       -3.703614    1.254353    0.532806
     35          1           0       -4.245695    2.117287    0.935143
     36          6           0       -2.755014    1.472483   -0.665194
     37          1           0       -1.700996    1.648829   -0.445618
     38          1           0       -3.092634    2.241813   -1.358905
     39          6           0       -3.137813    0.041798   -1.099920
     40          1           0       -3.193460   -0.180454   -2.172723
     41          6           0       -4.504584    0.256532   -0.360230
     42          6           0       -2.397435   -2.423822   -0.795924
     43          1           0       -1.731700   -3.062788   -0.210030
     44          1           0       -2.196961   -2.591604   -1.858237
     45          1           0       -3.436361   -2.698912   -0.593542
     46          6           0       -5.487849    0.991532   -1.287037
     47          1           0       -5.035928    1.819805   -1.835772
     48          1           0       -6.324563    1.395030   -0.705837
     49          1           0       -5.899891    0.293691   -2.024634
     50          6           0       -5.301556   -0.883878    0.278463
     51          1           0       -4.773904   -1.442454    1.049922
     52          1           0       -5.623171   -1.598790   -0.487355
     53          1           0       -6.206669   -0.477419    0.743588
     54          6           0       -2.296394   -0.804584    1.244149
     55          1           0       -2.998481   -1.617945    1.418151
     56          8           0       -0.872907   -0.609231   -0.700084
     57          8           0       -1.166068   -1.142433    1.941787
     58          1           0       -0.492233   -0.440593    1.832641
 ---------------------------------------------------------------------
 Rotational constants (GHZ):           0.5659744           0.1198866           0.1161144
 Standard basis: 6-31++G(d,p) (6D, 7F)
 There are   660 symmetry adapted cartesian basis functions of A   symmetry.
 There are   660 symmetry adapted basis functions of A   symmetry.
   660 basis functions,  1040 primitive gaussians,   660 cartesian basis functions
    94 alpha electrons       92 beta electrons
       nuclear repulsion energy      2370.0882914262 Hartrees.
 NAtoms=   58 NActive=   58 NUniq=   58 SFac= 1.00D+00 NAtFMM=   60 NAOKFM=F Big=F
 Integral buffers will be    131072 words long.
 Raffenetti 2 integral format.
 Two-electron integral symmetry is turned on.
 Nuclear repulsion after empirical dispersion term =     2370.0273563893 Hartrees.
 One-electron integrals computed using PRISM.
 NBasis=   660 RedAO= T EigKep=  1.42D-06  NBF=   660
 NBsUse=   659 1.00D-06 EigRej=  9.09D-07 NBFU=   659
 Initial guess from the checkpoint file:  "2_1_1053-wb97-opt.chk"
 B after Tr=     0.000000    0.000000    0.000000
         Rot=    0.999996    0.002791   -0.000079    0.000250 Ang=   0.32 deg.
 Initial guess <Sx>= 0.0000 <Sy>= 0.0000 <Sz>= 1.0000 <S**2>= 2.0115 S= 1.0038
 ExpMin= 3.60D-02 ExpMax= 5.48D+03 ExpMxC= 8.25D+02 IAcc=3 IRadAn=         7 AccDes= 0.00D+00
 Harris functional with IExCor= 4639 and IRadAn=       7 diagonalized for initial guess.
 HarFok:  IExCor= 4639 AccDes= 0.00D+00 IRadAn=         7 IDoV= 1 UseB2=F ITyADJ=14
 ICtDFT=  3500011 ScaDFX=  1.000000  1.000000  1.000000  1.000000
 FoFCou: FMM=F IPFlag=           0 FMFlag=      100000 FMFlg1=           0
         NFxFlg=           0 DoJE=T BraDBF=F KetDBF=T FulRan=T
         wScrn=  0.000000 ICntrl=       500 IOpCl=  0 I1Cent=   200000004 NGrid=           0
         NMat0=    1 NMatS0=      1 NMatT0=    0 NMatD0=    1 NMtDS0=    0 NMtDT0=    0
 Petite list used in FoFCou.
 Requested convergence on RMS density matrix=1.00D-08 within 128 cycles.
 Requested convergence on MAX density matrix=1.00D-06.
 Requested convergence on             energy=1.00D-06.
 No special actions if energy rises.
 Restarting incremental Fock formation.
 SCF Done:  E(UwB97XD) =  -1083.09059539     A.U. after   24 cycles
            NFock= 24  Conv=0.33D-08     -V/T= 2.0092
 <Sx>= 0.0000 <Sy>= 0.0000 <Sz>= 1.0000 <S**2>= 2.0115 S= 1.0038
 <L.S>=  0.00000000000    
 Annihilation of the first spin contaminant:
 S**2 before annihilation     2.0115,   after     2.0001
 Calling FoFJK, ICntrl=      2127 FMM=F ISym2X=0 I1Cent= 0 IOpClX= 1 NMat=1 NMatS=1 NMatT=0.
 ***** Axes restored to original set *****
 -------------------------------------------------------------------
 Center     Atomic                   Forces (Hartrees/Bohr)
 Number     Number              X              Y              Z
 -------------------------------------------------------------------
      1        6           0.000007583   -0.000138251   -0.000132975
      2        6          -0.000015050    0.000060712   -0.000030000
      3        1          -0.000031543    0.000005322   -0.000007797
      4        1          -0.000003696   -0.000000574    0.000056531
      5        6          -0.000016739    0.000074329    0.000026168
      6        1           0.000002274   -0.000016192   -0.000005536
      7        6           0.000162165   -0.000017228    0.000057576
      8        1          -0.000021476   -0.000017550   -0.000022870
      9        1           0.000034275   -0.000029794   -0.000065945
     10        6          -0.000054344    0.000036418    0.000134592
     11        1           0.000020957   -0.000014014   -0.000016479
     12        6          -0.000006848   -0.000039531   -0.000111893
     13        6          -0.000069228    0.000004546   -0.000013666
     14        1          -0.000009922    0.000018319    0.000027786
     15        1           0.000013677    0.000020419   -0.000023007
     16        1           0.000032123   -0.000001372    0.000023433
     17        6          -0.000099717    0.000055287    0.000072928
     18        1          -0.000041850   -0.000023663   -0.000077280
     19        1           0.000018106   -0.000034590    0.000005974
     20        1           0.000035158    0.000023720   -0.000016377
     21        6          -0.000019411   -0.000008074   -0.000049072
     22        1           0.000038815    0.000002143    0.000029935
     23        1           0.000026733    0.000026218    0.000007101
     24        1           0.000017093   -0.000025341    0.000024868
     25        6           0.000107069   -0.000079793    0.000022018
     26        1          -0.000007399   -0.000017737   -0.000014771
     27        8          -0.000008554    0.000013961    0.000106388
     28        8          -0.000292592   -0.000074756    0.000026243
     29        1           0.000049821    0.000062935   -0.000187326
     30        6           0.000366153    0.000044293   -0.000489363
     31        6           0.000019093    0.000009547   -0.000127330
     32        1           0.000024336    0.000012867    0.000027073
     33        1          -0.000025287   -0.000012543    0.000030732
     34        6           0.000060795   -0.000128394    0.000000934
     35        1          -0.000007006    0.000021408    0.000005719
     36        6          -0.000203753   -0.000054093   -0.000049595
     37        1           0.000003655    0.000027439   -0.000014827
     38        1          -0.000019419    0.000059889   -0.000050697
     39        6           0.000026413   -0.000047434    0.000205565
     40        1          -0.000019163    0.000020186   -0.000017334
     41        6           0.000004965    0.000102957   -0.000078042
     42        6          -0.000041217    0.000117154    0.000135677
     43        1           0.000019615   -0.000030215    0.000010578
     44        1           0.000009787   -0.000003963   -0.000041805
     45        1          -0.000018578   -0.000054500   -0.000001438
     46        6           0.000088702   -0.000061502    0.000080942
     47        1           0.000058266    0.000070516   -0.000041798
     48        1          -0.000033221    0.000027153    0.000011663
     49        1          -0.000015019   -0.000012758   -0.000037661
     50        6           0.000044718    0.000037929   -0.000019971
     51        1          -0.000007548   -0.000017123    0.000019962
     52        1          -0.000020710   -0.000027591   -0.000011666
     53        1          -0.000036669    0.000005748    0.000019544
     54        6          -0.000028302   -0.000087155    0.000431067
     55        1          -0.000052513   -0.000010544   -0.000032648
     56        8          -0.000121050    0.000070944    0.000236121
     57        8          -0.000039609   -0.000167393   -0.000085141
     58        1           0.000095089    0.000221309    0.000037191
 -------------------------------------------------------------------
 Cartesian Forces:  Max     0.000489363 RMS     0.000087187

 GradGradGradGradGradGradGradGradGradGradGradGradGradGradGradGradGradGrad
 Berny optimization.
 Using GEDIIS/GDIIS optimizer.
 FormGI is forming the generalized inverse of G from B-inverse, IUseBI=4.
 Internal  Forces:  Max     0.000623830 RMS     0.000062776
 Search for a local minimum.
 Step number   7 out of a maximum of  348
 All quantities printed in internal units (Hartrees-Bohrs-Radians)
 Mixed Optimization -- En-DIIS/RFO-DIIS
 Swapping is turned off.
 Update second derivatives using D2CorX and points    2    1    3    4    5
                                                      6    7
 DE= -6.63D-06 DEPred=-8.13D-06 R= 8.15D-01
 TightC=F SS=  1.41D+00  RLast= 2.59D-02 DXNew= 1.4142D-01 7.7708D-02
 Trust test= 8.15D-01 RLast= 2.59D-02 DXMaxT set to 8.41D-02
 ITU=  1  1 -1  0 -1 -1  0
     Eigenvalues ---    0.00228   0.00249   0.00264   0.00277   0.00299
     Eigenvalues ---    0.00325   0.00357   0.00382   0.00464   0.00846
     Eigenvalues ---    0.00884   0.01341   0.01593   0.01975   0.02137
     Eigenvalues ---    0.02156   0.02672   0.02704   0.02738   0.02753
     Eigenvalues ---    0.02875   0.02885   0.03115   0.03147   0.03198
     Eigenvalues ---    0.03430   0.03476   0.03793   0.04009   0.04087
     Eigenvalues ---    0.04388   0.04420   0.04448   0.04569   0.04642
     Eigenvalues ---    0.04704   0.04809   0.04857   0.05043   0.05119
     Eigenvalues ---    0.05160   0.05177   0.05202   0.05254   0.05312
     Eigenvalues ---    0.05461   0.05526   0.05605   0.05616   0.05625
     Eigenvalues ---    0.05702   0.05710   0.05737   0.05765   0.05802
     Eigenvalues ---    0.05859   0.06066   0.06297   0.06436   0.06540
     Eigenvalues ---    0.06650   0.06690   0.06922   0.06988   0.07435
     Eigenvalues ---    0.07565   0.07771   0.08176   0.08552   0.08778
     Eigenvalues ---    0.08843   0.08992   0.09166   0.09558   0.09687
     Eigenvalues ---    0.09827   0.10177   0.10378   0.10945   0.11971
     Eigenvalues ---    0.12279   0.13146   0.13443   0.14388   0.15890
     Eigenvalues ---    0.16000   0.16000   0.16000   0.16000   0.16000
     Eigenvalues ---    0.16000   0.16000   0.16000   0.16000   0.16000
     Eigenvalues ---    0.16000   0.16000   0.16000   0.16000   0.16079
     Eigenvalues ---    0.16103   0.16475   0.16671   0.17212   0.17844
     Eigenvalues ---    0.18749   0.19778   0.20796   0.20865   0.21807
     Eigenvalues ---    0.22626   0.24072   0.24380   0.24633   0.24681
     Eigenvalues ---    0.25672   0.25892   0.26766   0.27131   0.27477
     Eigenvalues ---    0.27744   0.28155   0.28632   0.28841   0.28912
     Eigenvalues ---    0.29042   0.29416   0.29601   0.30079   0.32464
     Eigenvalues ---    0.33902   0.33941   0.34008   0.34013   0.34016
     Eigenvalues ---    0.34019   0.34023   0.34027   0.34030   0.34045
     Eigenvalues ---    0.34051   0.34071   0.34081   0.34153   0.34166
     Eigenvalues ---    0.34208   0.34273   0.34319   0.34336   0.34369
     Eigenvalues ---    0.34450   0.34480   0.34484   0.34559   0.34590
     Eigenvalues ---    0.34643   0.34708   0.34785   0.34813   0.35317
     Eigenvalues ---    0.36663   0.41018   0.43693   0.49729   0.50144
     Eigenvalues ---    0.51476   0.54160   0.62913
 En-DIIS/RFO-DIIS/Sim-DIIS IScMMF=       -3 using points:     7    6    5    4    3
 RFO step:  Lambda=-1.52629498D-05.
 DidBck=F Rises=F RFO-DIIS coefs:    1.73767   -0.27787   -0.26244   -0.30390    0.10655
 Iteration  1 RMS(Cart)=  0.01469576 RMS(Int)=  0.00003260
 Iteration  2 RMS(Cart)=  0.00007858 RMS(Int)=  0.00000270
 Iteration  3 RMS(Cart)=  0.00000000 RMS(Int)=  0.00000270
 Variable       Old X    -DE/DX   Delta X   Delta X   Delta X     New X
                                 (Linear)    (Quad)   (Total)
    R1        2.92143   0.00000  -0.00035  -0.00006  -0.00040   2.92102
    R2        2.92673   0.00003   0.00052   0.00056   0.00108   2.92781
    R3        2.97682  -0.00003   0.00044  -0.00004   0.00040   2.97722
    R4        2.59775  -0.00006   0.00016  -0.00008   0.00008   2.59782
    R5        2.06898   0.00003  -0.00016   0.00034   0.00019   2.06917
    R6        2.07058   0.00005  -0.00023   0.00046   0.00023   2.07081
    R7        2.89587   0.00006  -0.00018   0.00032   0.00015   2.89602
    R8        2.93756  -0.00003   0.00009   0.00017   0.00026   2.93782
    R9        2.07028   0.00002  -0.00013   0.00038   0.00025   2.07053
   R10        2.91860  -0.00005   0.00020   0.00005   0.00025   2.91885
   R11        2.94720  -0.00002   0.00003   0.00005   0.00008   2.94728
   R12        2.06633   0.00002  -0.00014   0.00030   0.00016   2.06649
   R13        2.05996   0.00008  -0.00026   0.00048   0.00023   2.06019
   R14        2.93270  -0.00004   0.00007   0.00017   0.00024   2.93295
   R15        2.06926   0.00001  -0.00005   0.00032   0.00027   2.06954
   R16        2.96172  -0.00005  -0.00008  -0.00007  -0.00016   2.96156
   R17        2.90145  -0.00007   0.00016   0.00008   0.00024   2.90168
   R18        2.88929   0.00003   0.00003   0.00027   0.00030   2.88959
   R19        2.06491   0.00003  -0.00022   0.00045   0.00023   2.06514
   R20        2.06336   0.00003  -0.00021   0.00046   0.00024   2.06360
   R21        2.06328   0.00004  -0.00022   0.00043   0.00021   2.06349
   R22        2.06360   0.00009  -0.00028   0.00050   0.00023   2.06383
   R23        2.07066   0.00004  -0.00022   0.00050   0.00028   2.07095
   R24        2.07080   0.00004  -0.00022   0.00051   0.00029   2.07110
   R25        2.06023  -0.00001  -0.00009   0.00032   0.00023   2.06046
   R26        2.07113   0.00004  -0.00019   0.00051   0.00031   2.07144
   R27        2.07082   0.00004  -0.00023   0.00053   0.00029   2.07112
   R28        2.06387  -0.00002   0.00005  -0.00002   0.00003   2.06390
   R29        2.67834   0.00013  -0.00008   0.00027   0.00019   2.67853
   R30        1.84151   0.00015  -0.00077   0.00122   0.00046   1.84196
   R31        3.40360  -0.00012  -0.00278  -0.00161  -0.00439   3.39921
   R32        2.93660   0.00002   0.00051   0.00057   0.00108   2.93768
   R33        2.89785  -0.00005   0.00028   0.00018   0.00046   2.89831
   R34        3.25327   0.00011   0.00334   0.00217   0.00551   3.25878
   R35        2.49708  -0.00014  -0.00114  -0.00067  -0.00181   2.49527
   R36        2.07102   0.00003  -0.00016   0.00037   0.00021   2.07123
   R37        2.07330   0.00004  -0.00017   0.00049   0.00032   2.07363
   R38        2.89729   0.00003  -0.00007   0.00041   0.00034   2.89762
   R39        2.90687   0.00002  -0.00030   0.00018  -0.00012   2.90676
   R40        2.07042   0.00002  -0.00017   0.00037   0.00020   2.07062
   R41        2.91694  -0.00006   0.00023   0.00003   0.00026   2.91720
   R42        2.94865  -0.00006   0.00006  -0.00004   0.00002   2.94866
   R43        2.06168   0.00000  -0.00021   0.00017  -0.00003   2.06165
   R44        2.05893   0.00008  -0.00022   0.00054   0.00032   2.05924
   R45        2.91679  -0.00009   0.00000   0.00004   0.00004   2.91683
   R46        2.07302   0.00001  -0.00009   0.00036   0.00027   2.07329
   R47        2.96471  -0.00003  -0.00017   0.00010  -0.00007   2.96464
   R48        2.90674  -0.00006   0.00034   0.00003   0.00037   2.90712
   R49        2.89297   0.00001   0.00002   0.00030   0.00032   2.89328
   R50        2.06556   0.00004  -0.00018   0.00048   0.00030   2.06586
   R51        2.06737   0.00004  -0.00023   0.00053   0.00030   2.06767
   R52        2.06664   0.00003  -0.00026   0.00034   0.00008   2.06672
   R53        2.06264   0.00010  -0.00028   0.00058   0.00029   2.06293
   R54        2.07069   0.00004  -0.00023   0.00050   0.00027   2.07096
   R55        2.07079   0.00004  -0.00023   0.00052   0.00029   2.07108
   R56        2.05761   0.00002  -0.00005   0.00030   0.00026   2.05787
   R57        2.07096   0.00003  -0.00019   0.00049   0.00030   2.07126
   R58        2.07076   0.00004  -0.00026   0.00055   0.00029   2.07106
   R59        2.05690   0.00004  -0.00001  -0.00013  -0.00014   2.05676
   R60        2.59001  -0.00015  -0.00092  -0.00051  -0.00143   2.58858
   R61        1.85014   0.00005  -0.00032   0.00122   0.00090   1.85105
    A1        1.95872   0.00001   0.00039   0.00036   0.00075   1.95947
    A2        1.94737   0.00001  -0.00013   0.00044   0.00031   1.94767
    A3        1.86785   0.00004   0.00074   0.00071   0.00145   1.86930
    A4        1.93093   0.00000  -0.00023  -0.00027  -0.00050   1.93043
    A5        1.81293  -0.00002  -0.00104  -0.00088  -0.00193   1.81101
    A6        1.94086  -0.00004   0.00027  -0.00043  -0.00017   1.94069
    A7        1.86929   0.00000   0.00039  -0.00010   0.00029   1.86959
    A8        1.88936   0.00000  -0.00024  -0.00037  -0.00060   1.88876
    A9        1.88579   0.00000   0.00020   0.00027   0.00046   1.88625
   A10        1.93223   0.00004  -0.00003   0.00009   0.00006   1.93229
   A11        1.90225  -0.00002   0.00007  -0.00012  -0.00004   1.90221
   A12        1.98106  -0.00001  -0.00035   0.00021  -0.00014   1.98091
   A13        1.93743   0.00001  -0.00001  -0.00005  -0.00006   1.93737
   A14        1.88488   0.00001  -0.00017   0.00013  -0.00004   1.88483
   A15        1.95685   0.00004  -0.00037   0.00078   0.00041   1.95726
   A16        2.06744  -0.00002   0.00007  -0.00032  -0.00025   2.06719
   A17        2.04481  -0.00001   0.00009  -0.00006   0.00003   2.04484
   A18        1.53811  -0.00003   0.00042  -0.00049  -0.00007   1.53803
   A19        2.03625  -0.00002  -0.00028  -0.00008  -0.00036   2.03589
   A20        1.98620   0.00001  -0.00025   0.00005  -0.00020   1.98600
   A21        1.50374   0.00001  -0.00012  -0.00001  -0.00013   1.50361
   A22        1.89862  -0.00001   0.00060  -0.00017   0.00043   1.89904
   A23        2.04534  -0.00001  -0.00018   0.00012  -0.00006   2.04528
   A24        1.97131   0.00001   0.00003   0.00015   0.00018   1.97149
   A25        1.86343   0.00002  -0.00067   0.00013  -0.00054   1.86289
   A26        1.91513   0.00001  -0.00020   0.00013  -0.00007   1.91506
   A27        1.99489   0.00004  -0.00035   0.00072   0.00037   1.99526
   A28        2.07504  -0.00002   0.00032  -0.00035  -0.00003   2.07501
   A29        1.52873  -0.00003   0.00049  -0.00048   0.00001   1.52874
   A30        2.05586  -0.00002   0.00043  -0.00022   0.00021   2.05607
   A31        1.48558   0.00000  -0.00002   0.00007   0.00005   1.48563
   A32        1.95628  -0.00001   0.00014  -0.00026  -0.00013   1.95615
   A33        2.07944   0.00001  -0.00017   0.00043   0.00026   2.07970
   A34        1.91905  -0.00002   0.00057  -0.00028   0.00029   1.91934
   A35        2.13440   0.00001  -0.00082   0.00040  -0.00042   2.13397
   A36        1.86701   0.00001   0.00030  -0.00032  -0.00002   1.86698
   A37        1.91851   0.00001  -0.00016   0.00022   0.00006   1.91857
   A38        1.92071   0.00000  -0.00011   0.00012   0.00000   1.92071
   A39        1.90329   0.00000  -0.00057   0.00000  -0.00056   1.90273
   A40        1.90989   0.00000   0.00025   0.00000   0.00025   1.91013
   A41        1.90437  -0.00001   0.00038  -0.00013   0.00025   1.90462
   A42        1.90693  -0.00001   0.00021  -0.00021   0.00000   1.90692
   A43        1.97840  -0.00003  -0.00017   0.00005  -0.00012   1.97828
   A44        1.92023   0.00002  -0.00027   0.00010  -0.00017   1.92006
   A45        1.92375   0.00002  -0.00016   0.00016   0.00000   1.92375
   A46        1.87858   0.00000   0.00030  -0.00013   0.00018   1.87876
   A47        1.87817   0.00000   0.00018  -0.00013   0.00005   1.87822
   A48        1.88151  -0.00001   0.00015  -0.00006   0.00009   1.88159
   A49        1.99656   0.00007  -0.00067   0.00025  -0.00042   1.99614
   A50        1.93155   0.00000  -0.00027   0.00006  -0.00021   1.93134
   A51        1.90799   0.00000   0.00019   0.00013   0.00032   1.90831
   A52        1.88255  -0.00003   0.00040  -0.00011   0.00029   1.88284
   A53        1.86730  -0.00003   0.00029  -0.00025   0.00004   1.86734
   A54        1.87300  -0.00001   0.00012  -0.00012   0.00001   1.87301
   A55        1.98668   0.00000  -0.00012  -0.00031  -0.00043   1.98625
   A56        1.88207   0.00002  -0.00047   0.00053   0.00006   1.88213
   A57        1.90758  -0.00006   0.00005  -0.00044  -0.00039   1.90720
   A58        1.90229  -0.00002   0.00031   0.00063   0.00094   1.90322
   A59        1.95960   0.00003   0.00015   0.00014   0.00028   1.95988
   A60        1.81626   0.00002   0.00007  -0.00053  -0.00045   1.81581
   A61        1.85850  -0.00012  -0.00064  -0.00129  -0.00192   1.85657
   A62        2.04017  -0.00018  -0.00256  -0.00175  -0.00431   2.03586
   A63        1.65285   0.00013   0.00213   0.00189   0.00401   1.65686
   A64        1.99311   0.00000  -0.00011   0.00078   0.00066   1.99377
   A65        1.86283   0.00000  -0.00122  -0.00014  -0.00134   1.86148
   A66        1.95847   0.00003   0.00059   0.00019   0.00077   1.95924
   A67        1.85466  -0.00002  -0.00009  -0.00017  -0.00027   1.85439
   A68        1.95751   0.00006   0.00063   0.00042   0.00106   1.95857
   A69        1.82285  -0.00009   0.00006  -0.00135  -0.00129   1.82156
   A70        1.86429   0.00000   0.00018  -0.00033  -0.00015   1.86414
   A71        1.89673  -0.00004   0.00024  -0.00001   0.00022   1.89695
   A72        1.89620   0.00003   0.00040   0.00036   0.00076   1.89697
   A73        1.93607   0.00004  -0.00012  -0.00043  -0.00055   1.93552
   A74        1.85409  -0.00004  -0.00023  -0.00028  -0.00051   1.85358
   A75        2.01069   0.00002  -0.00043   0.00062   0.00021   2.01091
   A76        1.93227   0.00000   0.00012  -0.00017  -0.00006   1.93222
   A77        1.88021   0.00003   0.00036   0.00101   0.00138   1.88159
   A78        1.96750   0.00004  -0.00075   0.00106   0.00031   1.96781
   A79        2.06891  -0.00003  -0.00002  -0.00060  -0.00062   2.06829
   A80        2.04864   0.00000   0.00008  -0.00028  -0.00020   2.04844
   A81        1.53242  -0.00004   0.00021  -0.00099  -0.00079   1.53163
   A82        2.04919  -0.00002   0.00003  -0.00021  -0.00018   2.04902
   A83        1.98614   0.00002  -0.00027  -0.00003  -0.00030   1.98584
   A84        1.50595   0.00002   0.00011   0.00002   0.00014   1.50608
   A85        1.88955  -0.00001   0.00039  -0.00014   0.00025   1.88980
   A86        2.03321  -0.00002  -0.00045   0.00019  -0.00026   2.03295
   A87        1.98048   0.00002   0.00009   0.00021   0.00030   1.98078
   A88        1.89202   0.00005  -0.00022   0.00018  -0.00003   1.89200
   A89        1.88019   0.00001  -0.00059  -0.00018  -0.00077   1.87942
   A90        2.04981   0.00002  -0.00045   0.00199   0.00155   2.05136
   A91        2.06668  -0.00004   0.00048  -0.00067  -0.00019   2.06649
   A92        1.52718  -0.00004   0.00036  -0.00104  -0.00069   1.52650
   A93        2.03155  -0.00001   0.00059  -0.00035   0.00024   2.03179
   A94        1.48084   0.00000   0.00022   0.00003   0.00024   1.48109
   A95        1.94702  -0.00002  -0.00003  -0.00068  -0.00070   1.94632
   A96        2.09998  -0.00001  -0.00018   0.00049   0.00031   2.10029
   A97        1.91582  -0.00003   0.00031  -0.00077  -0.00046   1.91535
   A98        2.15110   0.00000  -0.00056   0.00118   0.00062   2.15172
   A99        1.84892   0.00004   0.00024  -0.00034  -0.00010   1.84882
   A100       1.91483   0.00000  -0.00002   0.00022   0.00020   1.91503
   A101       1.90276  -0.00002  -0.00048  -0.00009  -0.00057   1.90219
   A102       1.94859   0.00007  -0.00026   0.00062   0.00035   1.94894
   A103       1.89571  -0.00001   0.00009  -0.00033  -0.00024   1.89547
   A104       1.90961  -0.00003   0.00041  -0.00024   0.00017   1.90978
   A105       1.89147  -0.00002   0.00027  -0.00020   0.00007   1.89154
   A106       1.98324  -0.00004  -0.00021  -0.00021  -0.00042   1.98282
   A107       1.92249   0.00002  -0.00029   0.00016  -0.00013   1.92235
   A108       1.91945   0.00002  -0.00020   0.00021   0.00002   1.91947
   A109       1.87903   0.00000   0.00025  -0.00010   0.00015   1.87918
   A110       1.87605   0.00000   0.00030  -0.00010   0.00020   1.87626
   A111       1.88010  -0.00001   0.00019   0.00003   0.00022   1.88032
   A112       2.01027   0.00002  -0.00034   0.00031  -0.00004   2.01024
   A113       1.92537   0.00002  -0.00036   0.00009  -0.00027   1.92510
   A114       1.90792   0.00000   0.00007   0.00009   0.00016   1.90808
   A115       1.87829  -0.00002   0.00017  -0.00002   0.00016   1.87844
   A116       1.86483  -0.00002   0.00026  -0.00032  -0.00006   1.86477
   A117       1.87149  -0.00001   0.00027  -0.00020   0.00008   1.87157
   A118       1.94771  -0.00006  -0.00017  -0.00098  -0.00113   1.94659
   A119       1.72963   0.00011  -0.00154   0.00148  -0.00006   1.72957
   A120       1.98496  -0.00025   0.00020  -0.00189  -0.00169   1.98326
   A121       1.94145  -0.00006   0.00032   0.00062   0.00093   1.94238
   A122       1.99766   0.00021   0.00067   0.00125   0.00191   1.99957
   A123       1.84044   0.00003   0.00025  -0.00034  -0.00009   1.84035
   A124       1.91151  -0.00048   0.00091  -0.00140  -0.00048   1.91102
   A125       2.86107  -0.00062   0.00025  -0.00145  -0.00119   2.85987
    D1       -3.09461   0.00000   0.00114  -0.00005   0.00109  -3.09353
    D2       -0.82395  -0.00001   0.00092  -0.00031   0.00061  -0.82334
    D3        1.52983   0.00001   0.00101   0.00019   0.00121   1.53104
    D4        1.01010  -0.00001   0.00125  -0.00031   0.00094   1.01104
    D5       -3.00243  -0.00002   0.00103  -0.00056   0.00047  -3.00196
    D6       -0.64864   0.00000   0.00112  -0.00006   0.00106  -0.64758
    D7       -1.11669   0.00001   0.00052  -0.00051   0.00001  -1.11668
    D8        1.15397   0.00000   0.00029  -0.00076  -0.00047   1.15350
    D9       -2.77543   0.00002   0.00039  -0.00026   0.00013  -2.77530
   D10       -3.13891   0.00001  -0.00048  -0.00078  -0.00125  -3.14017
   D11        1.03958   0.00001  -0.00062  -0.00099  -0.00160   1.03798
   D12       -1.05190   0.00001  -0.00045  -0.00080  -0.00125  -1.05315
   D13       -0.95141   0.00003  -0.00054  -0.00014  -0.00067  -0.95208
   D14       -3.05610   0.00003  -0.00067  -0.00035  -0.00102  -3.05712
   D15        1.13561   0.00003  -0.00051  -0.00016  -0.00068   1.13493
   D16        1.13272  -0.00003  -0.00094  -0.00128  -0.00222   1.13050
   D17       -0.97197  -0.00003  -0.00107  -0.00150  -0.00257  -0.97454
   D18       -3.06345  -0.00003  -0.00091  -0.00131  -0.00222  -3.06567
   D19       -0.28291   0.00000  -0.00180   0.00052  -0.00129  -0.28420
   D20        1.82986   0.00000  -0.00182   0.00148  -0.00034   1.82953
   D21       -2.48936   0.00001  -0.00195   0.00092  -0.00103  -2.49039
   D22       -2.47682  -0.00002  -0.00204  -0.00008  -0.00212  -2.47893
   D23       -0.36404  -0.00002  -0.00206   0.00089  -0.00116  -0.36521
   D24        1.59992  -0.00001  -0.00218   0.00033  -0.00185   1.59807
   D25        1.80114   0.00003  -0.00078   0.00142   0.00065   1.80178
   D26       -2.36927   0.00003  -0.00079   0.00239   0.00160  -2.36767
   D27       -0.40531   0.00004  -0.00092   0.00183   0.00091  -0.40440
   D28       -1.14717   0.00000  -0.00085   0.00082  -0.00003  -1.14720
   D29        1.14629  -0.00002  -0.00091   0.00046  -0.00044   1.14585
   D30        2.81216  -0.00003  -0.00064   0.00025  -0.00039   2.81177
   D31        0.89681   0.00002  -0.00053   0.00053   0.00000   0.89681
   D32       -3.09291   0.00000  -0.00058   0.00017  -0.00041  -3.09332
   D33       -1.42704  -0.00001  -0.00032  -0.00004  -0.00036  -1.42740
   D34        3.04257   0.00001  -0.00071   0.00060  -0.00011   3.04246
   D35       -0.94716   0.00000  -0.00077   0.00025  -0.00052  -0.94768
   D36        0.71871  -0.00002  -0.00050   0.00003  -0.00047   0.71824
   D37       -1.84340   0.00002   0.00188  -0.00039   0.00149  -1.84191
   D38        2.33834   0.00000   0.00234  -0.00131   0.00103   2.33937
   D39        0.33550  -0.00004   0.00197  -0.00112   0.00085   0.33635
   D40        2.41424   0.00003   0.00127  -0.00035   0.00092   2.41515
   D41        0.31279   0.00001   0.00172  -0.00127   0.00045   0.31324
   D42       -1.69005  -0.00003   0.00136  -0.00109   0.00028  -1.68977
   D43        0.25208   0.00000   0.00150  -0.00053   0.00097   0.25304
   D44       -1.84937  -0.00002   0.00195  -0.00145   0.00050  -1.84887
   D45        2.43098  -0.00006   0.00159  -0.00127   0.00032   2.43130
   D46       -0.57447  -0.00001   0.00086  -0.00034   0.00051  -0.57395
   D47       -2.80807   0.00000   0.00048  -0.00006   0.00042  -2.80765
   D48        1.49556  -0.00001   0.00053  -0.00023   0.00031   1.49586
   D49        1.64578   0.00000   0.00074  -0.00055   0.00019   1.64597
   D50       -0.58783   0.00001   0.00036  -0.00027   0.00010  -0.58773
   D51       -2.56738  -0.00001   0.00042  -0.00043  -0.00002  -2.56740
   D52       -2.54100  -0.00004   0.00112  -0.00101   0.00011  -2.54089
   D53        1.50858  -0.00003   0.00074  -0.00072   0.00002   1.50860
   D54       -0.47098  -0.00005   0.00079  -0.00089  -0.00010  -0.47107
   D55       -1.43023   0.00004  -0.00072   0.00091   0.00019  -1.43003
   D56        2.94060   0.00006  -0.00133   0.00120  -0.00013   2.94047
   D57        0.74254   0.00005  -0.00174   0.00154  -0.00020   0.74233
   D58        2.58321   0.00000  -0.00042   0.00025  -0.00017   2.58304
   D59        0.67085   0.00002  -0.00103   0.00054  -0.00049   0.67036
   D60       -1.52721   0.00001  -0.00145   0.00088  -0.00056  -1.52777
   D61        0.46669   0.00005  -0.00076   0.00092   0.00016   0.46685
   D62       -1.44567   0.00007  -0.00138   0.00122  -0.00016  -1.44583
   D63        2.63945   0.00006  -0.00179   0.00156  -0.00024   2.63922
   D64       -1.53279   0.00002  -0.00050   0.00029  -0.00021  -1.53299
   D65        2.57439   0.00000   0.00013   0.00026   0.00038   2.57478
   D66        0.46866   0.00005  -0.00077   0.00091   0.00014   0.46880
   D67        0.52868   0.00000  -0.00091   0.00022  -0.00070   0.52798
   D68       -1.64732  -0.00001  -0.00029   0.00018  -0.00011  -1.64743
   D69        2.53013   0.00004  -0.00119   0.00084  -0.00035   2.52977
   D70        2.75628   0.00000  -0.00018   0.00023   0.00004   2.75632
   D71        0.58027  -0.00002   0.00044   0.00019   0.00063   0.58091
   D72       -1.52546   0.00003  -0.00046   0.00085   0.00039  -1.52508
   D73        1.40872  -0.00003   0.00020  -0.00091  -0.00071   1.40801
   D74       -2.92416  -0.00005   0.00037  -0.00118  -0.00081  -2.92497
   D75       -0.71386  -0.00005   0.00066  -0.00159  -0.00094  -0.71480
   D76       -0.46445  -0.00004   0.00074  -0.00090  -0.00016  -0.46460
   D77        1.48586  -0.00006   0.00091  -0.00117  -0.00026   1.48560
   D78       -2.58703  -0.00006   0.00120  -0.00158  -0.00038  -2.58741
   D79       -2.58731   0.00000  -0.00004  -0.00015  -0.00019  -2.58749
   D80       -0.63700  -0.00001   0.00013  -0.00042  -0.00029  -0.63729
   D81        1.57330  -0.00001   0.00042  -0.00083  -0.00041   1.57288
   D82        0.84380  -0.00001   0.00116  -0.00010   0.00106   0.84486
   D83       -1.26050   0.00000   0.00109  -0.00004   0.00104  -1.25945
   D84        2.95009  -0.00001   0.00117  -0.00012   0.00104   2.95113
   D85       -0.77662   0.00001   0.00089   0.00004   0.00093  -0.77569
   D86       -2.88091   0.00001   0.00081   0.00010   0.00091  -2.88000
   D87        1.32967   0.00000   0.00089   0.00002   0.00091   1.33058
   D88       -3.12988   0.00000   0.00128   0.00000   0.00129  -3.12859
   D89        1.04901   0.00001   0.00121   0.00006   0.00127   1.05028
   D90       -1.02359  -0.00001   0.00129  -0.00002   0.00126  -1.02232
   D91       -0.84721   0.00000   0.00226   0.00001   0.00227  -0.84495
   D92       -2.97786  -0.00001   0.00243  -0.00008   0.00235  -2.97551
   D93        1.24598   0.00000   0.00232  -0.00005   0.00227   1.24824
   D94        0.96296   0.00001   0.00150   0.00073   0.00223   0.96519
   D95       -1.16769   0.00000   0.00167   0.00065   0.00232  -1.16537
   D96        3.05615   0.00001   0.00156   0.00067   0.00223   3.05838
   D97       -3.08711   0.00000   0.00192   0.00033   0.00226  -3.08485
   D98        1.06543  -0.00001   0.00210   0.00024   0.00234   1.06777
   D99       -0.99392   0.00000   0.00199   0.00027   0.00226  -0.99166
   D100       0.80037  -0.00003  -0.00296  -0.00206  -0.00502   0.79535
   D101       2.61963  -0.00002  -0.00190  -0.00132  -0.00322   2.61641
   D102      -1.42146  -0.00001  -0.00295  -0.00141  -0.00436  -1.42582
   D103       0.39781   0.00000  -0.00188  -0.00067  -0.00256   0.39525
   D104       2.80708  -0.00002  -0.00344  -0.00191  -0.00535   2.80173
   D105      -1.65685  -0.00001  -0.00237  -0.00117  -0.00354  -1.66039
   D106      -1.85473   0.00011   0.01840   0.00312   0.02153  -1.83320
   D107       0.08534   0.00000   0.01817   0.00221   0.02038   0.10572
   D108       3.12817  -0.00003   0.00068   0.00167   0.00234   3.13052
   D109      -0.89902  -0.00003   0.00073   0.00083   0.00155  -0.89746
   D110       1.43604  -0.00002   0.00055   0.00201   0.00256   1.43860
   D111       1.08422   0.00000   0.00166   0.00153   0.00319   1.08741
   D112      -2.94297  -0.00001   0.00171   0.00069   0.00240  -2.94057
   D113      -0.60792   0.00001   0.00153   0.00188   0.00341  -0.60450
   D114      -0.90252   0.00009   0.00200   0.00312   0.00512  -0.89740
   D115       1.35347   0.00008   0.00205   0.00228   0.00433   1.35781
   D116      -2.59466   0.00009   0.00188   0.00347   0.00534  -2.58931
   D117      -3.01174   0.00003   0.00137  -0.00052   0.00085  -3.01090
   D118       1.19749   0.00004   0.00156  -0.00019   0.00137   1.19886
   D119      -0.89172   0.00003   0.00170  -0.00027   0.00143  -0.89029
   D120      -0.96309   0.00002  -0.00026  -0.00037  -0.00062  -0.96371
   D121      -3.03704   0.00003  -0.00007  -0.00004  -0.00010  -3.03713
[truncated: 1,273,580 more chars]
