# Supplementary material for: Computational Investigation of the Formation of Peroxide (ROOR) Accretion Products in the OH- and NO3-Initiated Oxidation of α-Pinene
Source: J Phys Chem A. 2021 Dec 9;125(50):10632–9. doi: 10.1021/acs.jpca.1c08969 (PMC8713291; doi:10.1021/acs.jpca.1c08969)
Supplement: Supplementary file 2 — jp1c08969_si_002.zip [file jp1c08969_si_002.zip › JPCA-secondnd-paper-updated-outfile/α-pinene, (R-alkoxy,S-nitroxy)2/2_2_1313-local-minima-dimer.log]

 Entering Gaussian System, Link 0=/appl/chem/G16RevB.01//g16/g16
 Initial command:
 /appl/chem/G16RevB.01/g16/l1.exe "/wrk/hasangal/alkoxy/alphapine-conformarsampling/Alpha-Pinene-RO-NO3up-Oup/SYS_2A/DFT_high/calc-LM/TMP/G1647172771/Gau-10777.inp" -scrdir="/wrk/hasangal/alkoxy/alphapine-conformarsampling/Alpha-Pinene-RO-NO3up-Oup/SYS_2A/DFT_high/calc-LM/TMP/G1647172771/"
 Entering Link 1 = /appl/chem/G16RevB.01/g16/l1.exe PID=     10778.
  
 Copyright (c) 1988-2017, Gaussian, Inc.  All Rights Reserved.
  
 This is part of the Gaussian(R) 16 program.  It is based on
 the Gaussian(R) 09 system (copyright 2009, Gaussian, Inc.),
 the Gaussian(R) 03 system (copyright 2003, Gaussian, Inc.),
 the Gaussian(R) 98 system (copyright 1998, Gaussian, Inc.),
 the Gaussian(R) 94 system (copyright 1995, Gaussian, Inc.),
 the Gaussian 92(TM) system (copyright 1992, Gaussian, Inc.),
 the Gaussian 90(TM) system (copyright 1990, Gaussian, Inc.),
 the Gaussian 88(TM) system (copyright 1988, Gaussian, Inc.),
 the Gaussian 86(TM) system (copyright 1986, Carnegie Mellon
 University), and the Gaussian 82(TM) system (copyright 1983,
 Carnegie Mellon University). Gaussian is a federally registered
 trademark of Gaussian, Inc.
  
 This software contains proprietary and confidential information,
 including trade secrets, belonging to Gaussian, Inc.
  
 This software is provided under written license and may be
 used, copied, transmitted, or stored only in accord with that
 written license.
  
 The following legend is applicable only to US Government
 contracts under FAR:
  
                    RESTRICTED RIGHTS LEGEND
  
 Use, reproduction and disclosure by the US Government is
 subject to restrictions as set forth in subparagraphs (a)
 and (c) of the Commercial Computer Software - Restricted
 Rights clause in FAR 52.227-19.
  
 Gaussian, Inc.
 340 Quinnipiac St., Bldg. 40, Wallingford CT 06492
  
  
 ---------------------------------------------------------------
 Warning -- This program may not be used in any manner that
 competes with the business of Gaussian, Inc. or will provide
 assistance to any competitor of Gaussian, Inc.  The licensee
 of this program is prohibited from giving any competitor of
 Gaussian, Inc. access to this program.  By using this program,
 the user acknowledges that Gaussian, Inc. is engaged in the
 business of creating and licensing software in the field of
 computational chemistry and represents and warrants to the
 licensee that it is not a competitor of Gaussian, Inc. and that
 it will not use this program in any manner prohibited above.
 ---------------------------------------------------------------
  

 Cite this work as:
 Gaussian 16, Revision B.01,
 M. J. Frisch, G. W. Trucks, H. B. Schlegel, G. E. Scuseria, 
 M. A. Robb, J. R. Cheeseman, G. Scalmani, V. Barone, 
 G. A. Petersson, H. Nakatsuji, X. Li, M. Caricato, A. V. Marenich, 
 J. Bloino, B. G. Janesko, R. Gomperts, B. Mennucci, H. P. Hratchian, 
 J. V. Ortiz, A. F. Izmaylov, J. L. Sonnenberg, D. Williams-Young, 
 F. Ding, F. Lipparini, F. Egidi, J. Goings, B. Peng, A. Petrone, 
 T. Henderson, D. Ranasinghe, V. G. Zakrzewski, J. Gao, N. Rega, 
 G. Zheng, W. Liang, M. Hada, M. Ehara, K. Toyota, R. Fukuda, 
 J. Hasegawa, M. Ishida, T. Nakajima, Y. Honda, O. Kitao, H. Nakai, 
 T. Vreven, K. Throssell, J. A. Montgomery, Jr., J. E. Peralta, 
 F. Ogliaro, M. J. Bearpark, J. J. Heyd, E. N. Brothers, K. N. Kudin, 
 V. N. Staroverov, T. A. Keith, R. Kobayashi, J. Normand, 
 K. Raghavachari, A. P. Rendell, J. C. Burant, S. S. Iyengar, 
 J. Tomasi, M. Cossi, J. M. Millam, M. Klene, C. Adamo, R. Cammi, 
 J. W. Ochterski, R. L. Martin, K. Morokuma, O. Farkas, 
 J. B. Foresman, and D. J. Fox, Gaussian, Inc., Wallingford CT, 2016.
 
 ******************************************
 Gaussian 16:  ES64L-G16RevB.01 20-Dec-2017
                20-May-2020 
 ******************************************
 %Nprocshared=8
 Will use up to    8 processors via shared memory.
 %Mem=4000mb
 ---------------------------------------------------------------------
 # wb97xd 6-31++g** Opt Integral(Grid=SuperFineGrid) Freq MaxDisk=32GB
 ---------------------------------------------------------------------
 1/18=20,19=15,26=5,38=1/1,3;
 2/9=110,12=2,17=6,18=5,40=1/2;
 3/5=1,6=6,7=1111,11=2,25=1,30=1,71=1,74=-58,75=-7/1,2,3;
 4//1;
 5/5=2,38=5/2;
 6/7=2,8=2,9=2,10=2,28=1/1;
 7//1,2,3,16;
 1/18=20,19=15,26=5/3(2);
 2/9=110/2;
 99//99;
 2/9=110/2;
 3/5=1,6=6,7=1111,11=2,25=1,30=1,71=1,74=-58,75=-7/1,2,3;
 4/5=5,16=3,69=1/1;
 5/5=2,38=5/2;
 7//1,2,3,16;
 1/18=20,19=15,26=5/3(-5);
 2/9=110/2;
 6/7=2,8=2,9=2,10=2,19=2,28=1/1;
 99/9=1/99;
 ----------------------------------------------------------------------
 /wrk/hasangal/alkoxy/alphapine-conformarsampling/Alpha-Pinene-RO-NO3up
 -Oup/SYS_2A/DFT_opt/calc-LM/2_2_1313.xyz
 ----------------------------------------------------------------------
 Symbolic Z-matrix:
 Charge =  0 Multiplicity = 3
 C                    -2.7077    0.77666  -0.87011 
 C                    -2.2893   -0.12101   1.59346 
 H                    -2.48673   0.48634   2.48285 
 H                    -1.45497  -0.78396   1.83919 
 C                    -3.54334  -0.92587   1.2521 
 H                    -3.85382  -1.53948   2.10557 
 C                    -4.57761   0.01442   0.59577 
 H                    -4.60056   1.05314   0.94116 
 H                    -5.5955   -0.37772   0.60855 
 C                    -3.83465  -0.27029  -0.73531 
 H                    -4.41214  -0.29575  -1.66535 
 C                    -3.3835   -1.63955  -0.12135 
 C                    -4.46463  -2.70222  -0.35505 
 H                    -5.47747  -2.34288  -0.15193 
 H                    -4.28416  -3.57102   0.28926 
 H                    -4.4379   -3.04699  -1.39578 
 C                    -2.03258  -2.27551  -0.44367 
 H                    -1.17113  -1.63137  -0.25337 
 H                    -1.98658  -2.59937  -1.48993 
 H                    -1.89372  -3.16892   0.17689 
 C                    -1.84622   0.83822   0.45937 
 O                    -1.97579   2.1487    1.06611 
 H                    -0.79143   0.68152   0.22611 
 N                    -1.30857   3.1837    0.45118 
 O                    -0.52355   2.92028  -0.43547 
 O                    -1.56874   4.26001   0.91898 
 C                    -1.82577   0.51002  -2.12276 
 H                    -1.14076   1.34448  -2.28196 
 H                    -2.46674   0.39041  -2.99931 
 H                    -1.24558  -0.40139  -1.97491 
 O                    -3.26868   1.98963  -1.16183 
 C                     2.23612  -0.47638   0.85588 
 C                     3.79524  -0.71192  -1.2923 
 H                     3.58859  -1.29614  -2.1945 
 H                     4.87767  -0.75505  -1.13623 
 C                     3.33553   0.73102  -1.50602 
 H                     3.75522   1.14366  -2.43016 
 C                     1.8091    0.80249  -1.28296 
 H                     1.22055  -0.06922  -1.58031 
 H                     1.34544   1.69558  -1.6992 
 C                     2.13639   0.95651   0.22315 
 H                     1.48883   1.57781   0.84779 
 C                     3.51842   1.56452  -0.20577 
 C                     3.34529   3.07175  -0.44179 
 H                     2.4275    3.32688  -0.9766 
 H                     4.19272   3.45895  -1.02028 
 H                     3.32215   3.60277   0.51696 
 C                     4.80036   1.37013   0.60017 
 H                     5.07624   0.325     0.75921 
 H                     4.72445   1.85121   1.58175 
 H                     5.63335   1.84193   0.06465 
 C                     3.07374  -1.41461  -0.11279 
 O                     2.19401  -2.34543  -0.78366 
 H                     3.78073  -1.99728   0.48303 
 N                     1.62787  -3.32543   0.01018 
 O                     2.01221  -3.42796   1.15391 
 O                     0.81599  -3.99265  -0.57347 
 C                     2.78542  -0.45311   2.29269 
 H                     2.59963  -1.42473   2.75742 
 H                     2.26731   0.31913   2.8678 
 H                     3.85697  -0.25746   2.32391 
 O                     0.93015  -0.85502   0.92194 
 
 Add virtual bond connecting atoms H39        and H30        Dist= 4.76D+00.
 Add virtual bond connecting atoms H40        and O25        Dist= 4.85D+00.
 Add virtual bond connecting atoms H42        and H23        Dist= 4.78D+00.
 Add virtual bond connecting atoms O62        and H4         Dist= 4.83D+00.
 Add virtual bond connecting atoms O62        and H18        Dist= 4.78D+00.

 GradGradGradGradGradGradGradGradGradGradGradGradGradGradGradGradGradGrad
 Berny optimization.
 Initialization pass.
                           ----------------------------
                           !    Initial Parameters    !
                           ! (Angstroms and Degrees)  !
 --------------------------                            --------------------------
 ! Name  Definition              Value          Derivative Info.                !
 --------------------------------------------------------------------------------
 ! R1    R(1,10)                 1.5441         estimate D2E/DX2                !
 ! R2    R(1,21)                 1.5854         estimate D2E/DX2                !
 ! R3    R(1,27)                 1.555          estimate D2E/DX2                !
 ! R4    R(1,31)                 1.3679         estimate D2E/DX2                !
 ! R5    R(2,3)                  1.0949         estimate D2E/DX2                !
 ! R6    R(2,4)                  1.0936         estimate D2E/DX2                !
 ! R7    R(2,5)                  1.5287         estimate D2E/DX2                !
 ! R8    R(2,21)                 1.55           estimate D2E/DX2                !
 ! R9    R(4,62)                 2.5564         estimate D2E/DX2                !
 ! R10   R(5,6)                  1.096          estimate D2E/DX2                !
 ! R11   R(5,7)                  1.5442         estimate D2E/DX2                !
 ! R12   R(5,12)                 1.556          estimate D2E/DX2                !
 ! R13   R(7,8)                  1.0949         estimate D2E/DX2                !
 ! R14   R(7,9)                  1.0909         estimate D2E/DX2                !
 ! R15   R(7,10)                 1.5508         estimate D2E/DX2                !
 ! R16   R(10,11)                1.095          estimate D2E/DX2                !
 ! R17   R(10,12)                1.567          estimate D2E/DX2                !
 ! R18   R(12,13)                1.5339         estimate D2E/DX2                !
 ! R19   R(12,17)                1.5275         estimate D2E/DX2                !
 ! R20   R(13,14)                1.0937         estimate D2E/DX2                !
 ! R21   R(13,15)                1.0966         estimate D2E/DX2                !
 ! R22   R(13,16)                1.0967         estimate D2E/DX2                !
 ! R23   R(17,18)                1.0924         estimate D2E/DX2                !
 ! R24   R(17,19)                1.0962         estimate D2E/DX2                !
 ! R25   R(17,20)                1.0966         estimate D2E/DX2                !
 ! R26   R(18,62)                2.5297         estimate D2E/DX2                !
 ! R27   R(21,22)                1.4499         estimate D2E/DX2                !
 ! R28   R(21,23)                1.0916         estimate D2E/DX2                !
 ! R29   R(22,24)                1.3764         estimate D2E/DX2                !
 ! R30   R(23,42)                2.5277         estimate D2E/DX2                !
 ! R31   R(24,25)                1.2132         estimate D2E/DX2                !
 ! R32   R(24,26)                1.2021         estimate D2E/DX2                !
 ! R33   R(25,40)                2.5671         estimate D2E/DX2                !
 ! R34   R(27,28)                1.0913         estimate D2E/DX2                !
 ! R35   R(27,29)                1.0925         estimate D2E/DX2                !
 ! R36   R(27,30)                1.0905         estimate D2E/DX2                !
 ! R37   R(30,39)                2.5195         estimate D2E/DX2                !
 ! R38   R(32,41)                1.5695         estimate D2E/DX2                !
 ! R39   R(32,52)                1.5875         estimate D2E/DX2                !
 ! R40   R(32,58)                1.5384         estimate D2E/DX2                !
 ! R41   R(32,62)                1.3614         estimate D2E/DX2                !
 ! R42   R(33,34)                1.0945         estimate D2E/DX2                !
 ! R43   R(33,35)                1.0945         estimate D2E/DX2                !
 ! R44   R(33,36)                1.5294         estimate D2E/DX2                !
 ! R45   R(33,52)                1.551          estimate D2E/DX2                !
 ! R46   R(36,37)                1.0956         estimate D2E/DX2                !
 ! R47   R(36,38)                1.5443         estimate D2E/DX2                !
 ! R48   R(36,43)                1.5553         estimate D2E/DX2                !
 ! R49   R(38,39)                1.093          estimate D2E/DX2                !
 ! R50   R(38,40)                1.089          estimate D2E/DX2                !
 ! R51   R(38,41)                1.5489         estimate D2E/DX2                !
 ! R52   R(41,42)                1.0934         estimate D2E/DX2                !
 ! R53   R(41,43)                1.5696         estimate D2E/DX2                !
 ! R54   R(43,44)                1.5354         estimate D2E/DX2                !
 ! R55   R(43,48)                1.5267         estimate D2E/DX2                !
 ! R56   R(44,45)                1.0924         estimate D2E/DX2                !
 ! R57   R(44,46)                1.0967         estimate D2E/DX2                !
 ! R58   R(44,47)                1.0962         estimate D2E/DX2                !
 ! R59   R(48,49)                1.0926         estimate D2E/DX2                !
 ! R60   R(48,50)                1.0958         estimate D2E/DX2                !
 ! R61   R(48,51)                1.0969         estimate D2E/DX2                !
 ! R62   R(52,53)                1.4458         estimate D2E/DX2                !
 ! R63   R(52,54)                1.0929         estimate D2E/DX2                !
 ! R64   R(53,55)                1.3824         estimate D2E/DX2                !
 ! R65   R(55,56)                1.2109         estimate D2E/DX2                !
 ! R66   R(55,57)                1.2021         estimate D2E/DX2                !
 ! R67   R(58,59)                1.0929         estimate D2E/DX2                !
 ! R68   R(58,60)                1.0934         estimate D2E/DX2                !
 ! R69   R(58,61)                1.0897         estimate D2E/DX2                !
 ! A1    A(10,1,21)            110.4693         estimate D2E/DX2                !
 ! A2    A(10,1,27)            111.5919         estimate D2E/DX2                !
 ! A3    A(10,1,31)            108.6962         estimate D2E/DX2                !
 ! A4    A(21,1,27)            111.9628         estimate D2E/DX2                !
 ! A5    A(21,1,31)            111.5463         estimate D2E/DX2                !
 ! A6    A(27,1,31)            102.2893         estimate D2E/DX2                !
 ! A7    A(3,2,4)              106.9363         estimate D2E/DX2                !
 ! A8    A(3,2,5)              108.9963         estimate D2E/DX2                !
 ! A9    A(3,2,21)             107.6126         estimate D2E/DX2                !
 ! A10   A(4,2,5)              110.9069         estimate D2E/DX2                !
 ! A11   A(4,2,21)             108.7514         estimate D2E/DX2                !
 ! A12   A(5,2,21)             113.3869         estimate D2E/DX2                !
 ! A13   A(2,4,62)             130.3931         estimate D2E/DX2                !
 ! A14   A(2,5,6)              110.6866         estimate D2E/DX2                !
 ! A15   A(2,5,7)              108.89           estimate D2E/DX2                !
 ! A16   A(2,5,12)             110.7511         estimate D2E/DX2                !
 ! A17   A(6,5,7)              118.8233         estimate D2E/DX2                !
 ! A18   A(6,5,12)             117.3635         estimate D2E/DX2                !
 ! A19   A(7,5,12)              88.4486         estimate D2E/DX2                !
 ! A20   A(5,7,8)              117.2345         estimate D2E/DX2                !
 ! A21   A(5,7,9)              113.6467         estimate D2E/DX2                !
 ! A22   A(5,7,10)              86.1087         estimate D2E/DX2                !
 ! A23   A(8,7,9)              108.5287         estimate D2E/DX2                !
 ! A24   A(8,7,10)             117.0638         estimate D2E/DX2                !
 ! A25   A(9,7,10)             113.0232         estimate D2E/DX2                !
 ! A26   A(1,10,7)             107.4647         estimate D2E/DX2                !
 ! A27   A(1,10,11)            109.0566         estimate D2E/DX2                !
 ! A28   A(1,10,12)            114.6175         estimate D2E/DX2                !
 ! A29   A(7,10,11)            118.7257         estimate D2E/DX2                !
 ! A30   A(7,10,12)             87.8256         estimate D2E/DX2                !
 ! A31   A(11,10,12)           117.665          estimate D2E/DX2                !
 ! A32   A(5,12,10)             85.1515         estimate D2E/DX2                !
 ! A33   A(5,12,13)            112.3238         estimate D2E/DX2                !
 ! A34   A(5,12,17)            117.9076         estimate D2E/DX2                !
 ! A35   A(10,12,13)           110.0455         estimate D2E/DX2                !
 ! A36   A(10,12,17)           122.3952         estimate D2E/DX2                !
 ! A37   A(13,12,17)           107.6238         estimate D2E/DX2                !
 ! A38   A(12,13,14)           113.3784         estimate D2E/DX2                !
 ! A39   A(12,13,15)           110.0825         estimate D2E/DX2                !
 ! A40   A(12,13,16)           110.1951         estimate D2E/DX2                !
 ! A41   A(14,13,15)           107.6727         estimate D2E/DX2                !
 ! A42   A(14,13,16)           107.5837         estimate D2E/DX2                !
 ! A43   A(15,13,16)           107.7281         estimate D2E/DX2                !
 ! A44   A(12,17,18)           114.5311         estimate D2E/DX2                !
 ! A45   A(12,17,19)           111.1928         estimate D2E/DX2                !
 ! A46   A(12,17,20)           109.3761         estimate D2E/DX2                !
 ! A47   A(18,17,19)           107.9023         estimate D2E/DX2                !
 ! A48   A(18,17,20)           106.3778         estimate D2E/DX2                !
 ! A49   A(19,17,20)           107.1034         estimate D2E/DX2                !
 ! A50   A(17,18,62)           156.4869         estimate D2E/DX2                !
 ! A51   A(1,21,2)             115.7338         estimate D2E/DX2                !
 ! A52   A(1,21,22)            109.7219         estimate D2E/DX2                !
 ! A53   A(1,21,23)            109.8953         estimate D2E/DX2                !
 ! A54   A(2,21,22)            103.1566         estimate D2E/DX2                !
 ! A55   A(2,21,23)            110.1041         estimate D2E/DX2                !
 ! A56   A(22,21,23)           107.7898         estimate D2E/DX2                !
 ! A57   A(21,22,24)           116.7024         estimate D2E/DX2                !
 ! A58   A(21,23,42)           140.1958         estimate D2E/DX2                !
 ! A59   A(22,24,25)           118.4838         estimate D2E/DX2                !
 ! A60   A(22,24,26)           113.235          estimate D2E/DX2                !
 ! A61   A(25,24,26)           128.2349         estimate D2E/DX2                !
 ! A62   A(24,25,40)           159.1444         estimate D2E/DX2                !
 ! A63   A(1,27,28)            110.0234         estimate D2E/DX2                !
 ! A64   A(1,27,29)            109.4126         estimate D2E/DX2                !
 ! A65   A(1,27,30)            109.6239         estimate D2E/DX2                !
 ! A66   A(28,27,29)           109.5698         estimate D2E/DX2                !
 ! A67   A(28,27,30)           108.9593         estimate D2E/DX2                !
 ! A68   A(29,27,30)           109.2352         estimate D2E/DX2                !
 ! A69   A(27,30,39)           115.5836         estimate D2E/DX2                !
 ! A70   A(41,32,52)           109.0927         estimate D2E/DX2                !
 ! A71   A(41,32,58)           112.6675         estimate D2E/DX2                !
 ! A72   A(41,32,62)           102.2702         estimate D2E/DX2                !
 ! A73   A(52,32,58)           112.9814         estimate D2E/DX2                !
 ! A74   A(52,32,62)           111.8018         estimate D2E/DX2                !
 ! A75   A(58,32,62)           107.5425         estimate D2E/DX2                !
 ! A76   A(34,33,35)           106.4527         estimate D2E/DX2                !
 ! A77   A(34,33,36)           109.3691         estimate D2E/DX2                !
 ! A78   A(34,33,52)           107.2893         estimate D2E/DX2                !
 ! A79   A(35,33,36)           110.7558         estimate D2E/DX2                !
 ! A80   A(35,33,52)           109.4976         estimate D2E/DX2                !
 ! A81   A(36,33,52)           113.1973         estimate D2E/DX2                !
 ! A82   A(33,36,37)           110.9811         estimate D2E/DX2                !
 ! A83   A(33,36,38)           108.6978         estimate D2E/DX2                !
 ! A84   A(33,36,43)           110.6983         estimate D2E/DX2                !
 ! A85   A(37,36,38)           118.883          estimate D2E/DX2                !
 ! A86   A(37,36,43)           117.2761         estimate D2E/DX2                !
 ! A87   A(38,36,43)            88.3196         estimate D2E/DX2                !
 ! A88   A(36,38,39)           117.1317         estimate D2E/DX2                !
 ! A89   A(36,38,40)           113.803          estimate D2E/DX2                !
 ! A90   A(36,38,41)            86.3419         estimate D2E/DX2                !
 ! A91   A(39,38,40)           108.7124         estimate D2E/DX2                !
 ! A92   A(39,38,41)           117.2328         estimate D2E/DX2                !
 ! A93   A(40,38,41)           112.3385         estimate D2E/DX2                !
 ! A94   A(30,39,38)           132.4401         estimate D2E/DX2                !
 ! A95   A(25,40,38)           120.8694         estimate D2E/DX2                !
 ! A96   A(32,41,38)           108.3382         estimate D2E/DX2                !
 ! A97   A(32,41,42)           109.0314         estimate D2E/DX2                !
 ! A98   A(32,41,43)           114.0698         estimate D2E/DX2                !
 ! A99   A(38,41,42)           119.1339         estimate D2E/DX2                !
 ! A100  A(38,41,43)            87.6419         estimate D2E/DX2                !
 ! A101  A(42,41,43)           117.2242         estimate D2E/DX2                !
 ! A102  A(23,42,41)           101.0857         estimate D2E/DX2                !
 ! A103  A(36,43,41)            85.2573         estimate D2E/DX2                !
 ! A104  A(36,43,44)           112.6018         estimate D2E/DX2                !
 ! A105  A(36,43,48)           118.155          estimate D2E/DX2                !
 ! A106  A(41,43,44)           108.843          estimate D2E/DX2                !
 ! A107  A(41,43,48)           123.0769         estimate D2E/DX2                !
 ! A108  A(44,43,48)           107.5078         estimate D2E/DX2                !
 ! A109  A(43,44,45)           113.5312         estimate D2E/DX2                !
 ! A110  A(43,44,46)           109.9096         estimate D2E/DX2                !
 ! A111  A(43,44,47)           110.0883         estimate D2E/DX2                !
 ! A112  A(45,44,46)           107.968          estimate D2E/DX2                !
 ! A113  A(45,44,47)           107.2951         estimate D2E/DX2                !
 ! A114  A(46,44,47)           107.8555         estimate D2E/DX2                !
 ! A115  A(43,48,49)           114.2477         estimate D2E/DX2                !
 ! A116  A(43,48,50)           111.0281         estimate D2E/DX2                !
 ! A117  A(43,48,51)           108.9752         estimate D2E/DX2                !
 ! A118  A(49,48,50)           107.8834         estimate D2E/DX2                !
 ! A119  A(49,48,51)           106.9024         estimate D2E/DX2                !
 ! A120  A(50,48,51)           107.5236         estimate D2E/DX2                !
 ! A121  A(32,52,33)           116.2134         estimate D2E/DX2                !
 ! A122  A(32,52,53)           110.0333         estimate D2E/DX2                !
 ! A123  A(32,52,54)           108.8905         estimate D2E/DX2                !
 ! A124  A(33,52,53)           102.8184         estimate D2E/DX2                !
 ! A125  A(33,52,54)           110.8081         estimate D2E/DX2                !
 ! A126  A(53,52,54)           107.659          estimate D2E/DX2                !
 ! A127  A(52,53,55)           116.048          estimate D2E/DX2                !
 ! A128  A(53,55,56)           118.1911         estimate D2E/DX2                !
 ! A129  A(53,55,57)           113.0334         estimate D2E/DX2                !
 ! A130  A(56,55,57)           128.7524         estimate D2E/DX2                !
 ! A131  A(32,58,59)           108.8432         estimate D2E/DX2                !
 ! A132  A(32,58,60)           109.4349         estimate D2E/DX2                !
 ! A133  A(32,58,61)           112.3696         estimate D2E/DX2                !
 ! A134  A(59,58,60)           108.8844         estimate D2E/DX2                !
 ! A135  A(59,58,61)           108.3362         estimate D2E/DX2                !
 ! A136  A(60,58,61)           108.9098         estimate D2E/DX2                !
 ! A137  A(4,62,18)             53.1477         estimate D2E/DX2                !
 ! A138  A(4,62,32)            154.7858         estimate D2E/DX2                !
 ! A139  A(18,62,32)           149.2779         estimate D2E/DX2                !
 ! D1    D(21,1,10,7)           50.2428         estimate D2E/DX2                !
 ! D2    D(21,1,10,11)        -179.8358         estimate D2E/DX2                !
 ! D3    D(21,1,10,12)         -45.52           estimate D2E/DX2                !
 ! D4    D(27,1,10,7)          175.4873         estimate D2E/DX2                !
 ! D5    D(27,1,10,11)         -54.5913         estimate D2E/DX2                !
 ! D6    D(27,1,10,12)          79.7245         estimate D2E/DX2                !
 ! D7    D(31,1,10,7)          -72.4518         estimate D2E/DX2                !
 ! D8    D(31,1,10,11)          57.4697         estimate D2E/DX2                !
 ! D9    D(31,1,10,12)        -168.2145         estimate D2E/DX2                !
 ! D10   D(10,1,21,2)           -0.2864         estimate D2E/DX2                !
 ! D11   D(10,1,21,22)        -116.4672         estimate D2E/DX2                !
 ! D12   D(10,1,21,23)         125.18           estimate D2E/DX2                !
 ! D13   D(27,1,21,2)         -125.3204         estimate D2E/DX2                !
 ! D14   D(27,1,21,22)         118.4989         estimate D2E/DX2                !
 ! D15   D(27,1,21,23)           0.146          estimate D2E/DX2                !
 ! D16   D(31,1,21,2)          120.7274         estimate D2E/DX2                !
 ! D17   D(31,1,21,22)           4.5466         estimate D2E/DX2                !
 ! D18   D(31,1,21,23)        -113.8063         estimate D2E/DX2                !
 ! D19   D(10,1,27,28)         171.1895         estimate D2E/DX2                !
 ! D20   D(10,1,27,29)          50.7638         estimate D2E/DX2                !
 ! D21   D(10,1,27,30)         -69.0047         estimate D2E/DX2                !
 ! D22   D(21,1,27,28)         -64.3994         estimate D2E/DX2                !
 ! D23   D(21,1,27,29)         175.1749         estimate D2E/DX2                !
 ! D24   D(21,1,27,30)          55.4065         estimate D2E/DX2                !
 ! D25   D(31,1,27,28)          55.1469         estimate D2E/DX2                !
 ! D26   D(31,1,27,29)         -65.2789         estimate D2E/DX2                !
 ! D27   D(31,1,27,30)         174.9527         estimate D2E/DX2                !
 ! D28   D(3,2,4,62)          -113.1407         estimate D2E/DX2                !
 ! D29   D(5,2,4,62)           128.1366         estimate D2E/DX2                !
 ! D30   D(21,2,4,62)            2.7976         estimate D2E/DX2                !
 ! D31   D(3,2,5,6)            -56.5155         estimate D2E/DX2                !
 ! D32   D(3,2,5,7)             75.8517         estimate D2E/DX2                !
 ! D33   D(3,2,5,12)           171.536          estimate D2E/DX2                !
 ! D34   D(4,2,5,6)             60.9559         estimate D2E/DX2                !
 ! D35   D(4,2,5,7)           -166.6769         estimate D2E/DX2                !
 ! D36   D(4,2,5,12)           -70.9926         estimate D2E/DX2                !
 ! D37   D(21,2,5,6)          -176.3521         estimate D2E/DX2                !
 ! D38   D(21,2,5,7)           -43.985          estimate D2E/DX2                !
 ! D39   D(21,2,5,12)           51.6994         estimate D2E/DX2                !
 ! D40   D(3,2,21,1)          -123.4565         estimate D2E/DX2                !
 ! D41   D(3,2,21,22)           -3.6303         estimate D2E/DX2                !
 ! D42   D(3,2,21,23)          111.1841         estimate D2E/DX2                !
 ! D43   D(4,2,21,1)           121.0418         estimate D2E/DX2                !
 ! D44   D(4,2,21,22)         -119.132          estimate D2E/DX2                !
 ! D45   D(4,2,21,23)           -4.3176         estimate D2E/DX2                !
 ! D46   D(5,2,21,1)            -2.8343         estimate D2E/DX2                !
 ! D47   D(5,2,21,22)          116.992          estimate D2E/DX2                !
 ! D48   D(5,2,21,23)         -128.1937         estimate D2E/DX2                !
 ! D49   D(2,4,62,18)          -74.4474         estimate D2E/DX2                !
 ! D50   D(2,4,62,32)           83.9991         estimate D2E/DX2                !
 ! D51   D(2,5,7,8)            -33.5747         estimate D2E/DX2                !
 ! D52   D(2,5,7,9)           -161.5646         estimate D2E/DX2                !
 ! D53   D(2,5,7,10)            84.9725         estimate D2E/DX2                !
 ! D54   D(6,5,7,8)             94.338          estimate D2E/DX2                !
 ! D55   D(6,5,7,9)            -33.6519         estimate D2E/DX2                !
 ! D56   D(6,5,7,10)          -147.1148         estimate D2E/DX2                !
 ! D57   D(12,5,7,8)          -145.0036         estimate D2E/DX2                !
 ! D58   D(12,5,7,9)            87.0065         estimate D2E/DX2                !
 ! D59   D(12,5,7,10)          -26.4564         estimate D2E/DX2                !
 ! D60   D(2,5,12,10)          -83.4401         estimate D2E/DX2                !
 ! D61   D(2,5,12,13)          166.8634         estimate D2E/DX2                !
 ! D62   D(2,5,12,17)           40.8589         estimate D2E/DX2                !
 ! D63   D(6,5,12,10)          148.138          estimate D2E/DX2                !
 ! D64   D(6,5,12,13)           38.4415         estimate D2E/DX2                !
 ! D65   D(6,5,12,17)          -87.5629         estimate D2E/DX2                !
 ! D66   D(7,5,12,10)           26.1979         estimate D2E/DX2                !
 ! D67   D(7,5,12,13)          -83.4985         estimate D2E/DX2                !
 ! D68   D(7,5,12,17)          150.497          estimate D2E/DX2                !
 ! D69   D(5,7,10,1)           -88.8864         estimate D2E/DX2                !
 ! D70   D(5,7,10,11)          146.8674         estimate D2E/DX2                !
 ! D71   D(5,7,10,12)           26.268          estimate D2E/DX2                !
 ! D72   D(8,7,10,1)            29.8211         estimate D2E/DX2                !
 ! D73   D(8,7,10,11)          -94.425          estimate D2E/DX2                !
 ! D74   D(8,7,10,12)          144.9755         estimate D2E/DX2                !
 ! D75   D(9,7,10,1)           157.0399         estimate D2E/DX2                !
 ! D76   D(9,7,10,11)           32.7937         estimate D2E/DX2                !
 ! D77   D(9,7,10,12)          -87.8057         estimate D2E/DX2                !
 ! D78   D(1,10,12,5)           82.1487         estimate D2E/DX2                !
 ! D79   D(1,10,12,13)        -165.8371         estimate D2E/DX2                !
 ! D80   D(1,10,12,17)         -38.0157         estimate D2E/DX2                !
 ! D81   D(7,10,12,5)          -26.0893         estimate D2E/DX2                !
 ! D82   D(7,10,12,13)          85.9249         estimate D2E/DX2                !
 ! D83   D(7,10,12,17)        -146.2537         estimate D2E/DX2                !
 ! D84   D(11,10,12,5)        -147.6324         estimate D2E/DX2                !
 ! D85   D(11,10,12,13)        -35.6182         estimate D2E/DX2                !
 ! D86   D(11,10,12,17)         92.2032         estimate D2E/DX2                !
 ! D87   D(5,12,13,14)          48.6957         estimate D2E/DX2                !
 ! D88   D(5,12,13,15)         -71.9807         estimate D2E/DX2                !
 ! D89   D(5,12,13,16)         169.3386         estimate D2E/DX2                !
 ! D90   D(10,12,13,14)        -44.3171         estimate D2E/DX2                !
 ! D91   D(10,12,13,15)       -164.9935         estimate D2E/DX2                !
 ! D92   D(10,12,13,16)         76.3258         estimate D2E/DX2                !
 ! D93   D(17,12,13,14)       -179.903          estimate D2E/DX2                !
 ! D94   D(17,12,13,15)         59.4206         estimate D2E/DX2                !
 ! D95   D(17,12,13,16)        -59.2601         estimate D2E/DX2                !
 ! D96   D(5,12,17,18)         -48.0377         estimate D2E/DX2                !
 ! D97   D(5,12,17,19)        -170.6775         estimate D2E/DX2                !
 ! D98   D(5,12,17,20)          71.241          estimate D2E/DX2                !
 ! D99   D(10,12,17,18)         54.8351         estimate D2E/DX2                !
 ! D100  D(10,12,17,19)        -67.8048         estimate D2E/DX2                !
 ! D101  D(10,12,17,20)        174.1137         estimate D2E/DX2                !
 ! D102  D(13,12,17,18)       -176.2991         estimate D2E/DX2                !
 ! D103  D(13,12,17,19)         61.0611         estimate D2E/DX2                !
 ! D104  D(13,12,17,20)        -57.0204         estimate D2E/DX2                !
 ! D105  D(12,17,18,62)        110.6657         estimate D2E/DX2                !
 ! D106  D(19,17,18,62)       -124.9305         estimate D2E/DX2                !
 ! D107  D(20,17,18,62)        -10.2807         estimate D2E/DX2                !
 ! D108  D(17,18,62,4)         -70.4303         estimate D2E/DX2                !
 ! D109  D(17,18,62,32)        127.4084         estimate D2E/DX2                !
 ! D110  D(1,21,22,24)         -73.8669         estimate D2E/DX2                !
 ! D111  D(2,21,22,24)         162.2518         estimate D2E/DX2                !
 ! D112  D(23,21,22,24)         45.7822         estimate D2E/DX2                !
 ! D113  D(1,21,23,42)         138.204          estimate D2E/DX2                !
 ! D114  D(2,21,23,42)         -93.1743         estimate D2E/DX2                !
 ! D115  D(22,21,23,42)         18.6648         estimate D2E/DX2                !
 ! D116  D(21,22,24,25)         -9.6008         estimate D2E/DX2                !
 ! D117  D(21,22,24,26)        172.671          estimate D2E/DX2                !
 ! D118  D(21,23,42,41)       -179.8926         estimate D2E/DX2                !
 ! D119  D(22,24,25,40)        -42.2729         estimate D2E/DX2                !
 ! D120  D(26,24,25,40)        135.0691         estimate D2E/DX2                !
 ! D121  D(24,25,40,38)          2.7432         estimate D2E/DX2                !
 ! D122  D(1,27,30,39)        -107.9157         estimate D2E/DX2                !
 ! D123  D(28,27,30,39)         12.5391         estimate D2E/DX2                !
 ! D124  D(29,27,30,39)        132.2074         estimate D2E/DX2                !
 ! D125  D(27,30,39,38)         17.5683         estimate D2E/DX2                !
 ! D126  D(52,32,41,38)         44.1601         estimate D2E/DX2                !
 ! D127  D(52,32,41,42)        175.2231         estimate D2E/DX2                !
 ! D128  D(52,32,41,43)        -51.6127         estimate D2E/DX2                !
 ! D129  D(58,32,41,38)        170.481          estimate D2E/DX2                !
 ! D130  D(58,32,41,42)        -58.456          estimate D2E/DX2                !
 ! D131  D(58,32,41,43)         74.7082         estimate D2E/DX2                !
 ! D132  D(62,32,41,38)        -74.3613         estimate D2E/DX2                !
 ! D133  D(62,32,41,42)         56.7018         estimate D2E/DX2                !
 ! D134  D(62,32,41,43)       -170.1341         estimate D2E/DX2                !
 ! D135  D(41,32,52,33)          9.9258         estimate D2E/DX2                !
 ! D136  D(41,32,52,53)       -106.3534         estimate D2E/DX2                !
 ! D137  D(41,32,52,54)        135.8689         estimate D2E/DX2                !
 ! D138  D(58,32,52,33)       -116.2147         estimate D2E/DX2                !
 ! D139  D(58,32,52,53)        127.506          estimate D2E/DX2                !
 ! D140  D(58,32,52,54)          9.7284         estimate D2E/DX2                !
 ! D141  D(62,32,52,33)        122.3013         estimate D2E/DX2                !
 ! D142  D(62,32,52,53)          6.0221         estimate D2E/DX2                !
 ! D143  D(62,32,52,54)       -111.7555         estimate D2E/DX2                !
 ! D144  D(41,32,58,59)        166.0998         estimate D2E/DX2                !
 ! D145  D(41,32,58,60)         47.214          estimate D2E/DX2                !
 ! D146  D(41,32,58,61)        -73.9063         estimate D2E/DX2                !
 ! D147  D(52,32,58,59)        -69.6951         estimate D2E/DX2                !
 ! D148  D(52,32,58,60)        171.4191         estimate D2E/DX2                !
 ! D149  D(52,32,58,61)         50.2987         estimate D2E/DX2                !
 ! D150  D(62,32,58,59)         54.164          estimate D2E/DX2                !
 ! D151  D(62,32,58,60)        -64.7218         estimate D2E/DX2                !
 ! D152  D(62,32,58,61)        174.1579         estimate D2E/DX2                !
 ! D153  D(41,32,62,4)         -71.4695         estimate D2E/DX2                !
 ! D154  D(41,32,62,18)         73.4021         estimate D2E/DX2                !
 ! D155  D(52,32,62,4)         171.9453         estimate D2E/DX2                !
 ! D156  D(52,32,62,18)        -43.1832         estimate D2E/DX2                !
 ! D157  D(58,32,62,4)          47.3714         estimate D2E/DX2                !
 ! D158  D(58,32,62,18)       -167.757          estimate D2E/DX2                !
 ! D159  D(34,33,36,37)        -52.1363         estimate D2E/DX2                !
 ! D160  D(34,33,36,38)         80.3903         estimate D2E/DX2                !
 ! D161  D(34,33,36,43)        175.8289         estimate D2E/DX2                !
 ! D162  D(35,33,36,37)         64.8825         estimate D2E/DX2                !
 ! D163  D(35,33,36,38)       -162.5909         estimate D2E/DX2                !
 ! D164  D(35,33,36,43)        -67.1522         estimate D2E/DX2                !
 ! D165  D(52,33,36,37)       -171.6999         estimate D2E/DX2                !
 ! D166  D(52,33,36,38)        -39.1733         estimate D2E/DX2                !
 ! D167  D(52,33,36,43)         56.2654         estimate D2E/DX2                !
 ! D168  D(34,33,52,32)       -133.304          estimate D2E/DX2                !
 ! D169  D(34,33,52,53)        -13.0641         estimate D2E/DX2                !
 ! D170  D(34,33,52,54)        101.725          estimate D2E/DX2                !
 ! D171  D(35,33,52,32)        111.5529         estimate D2E/DX2                !
 ! D172  D(35,33,52,53)       -128.2072         estimate D2E/DX2                !
 ! D173  D(35,33,52,54)        -13.4181         estimate D2E/DX2                !
 ! D174  D(36,33,52,32)        -12.5545         estimate D2E/DX2                !
 ! D175  D(36,33,52,53)        107.6854         estimate D2E/DX2                !
 ! D176  D(36,33,52,54)       -137.5255         estimate D2E/DX2                !
 ! D177  D(33,36,38,39)        -34.0137         estimate D2E/DX2                !
 ! D178  D(33,36,38,40)       -162.3326         estimate D2E/DX2                !
 ! D179  D(33,36,38,41)         84.8336         estimate D2E/DX2                !
 ! D180  D(37,36,38,39)         94.1864         estimate D2E/DX2                !
 ! D181  D(37,36,38,40)        -34.1325         estimate D2E/DX2                !
 ! D182  D(37,36,38,41)       -146.9663         estimate D2E/DX2                !
 ! D183  D(43,36,38,39)       -145.3211         estimate D2E/DX2                !
 ! D184  D(43,36,38,40)         86.36           estimate D2E/DX2                !
 ! D185  D(43,36,38,41)        -26.4738         estimate D2E/DX2                !
 ! D186  D(33,36,43,41)        -83.2379         estimate D2E/DX2                !
 ! D187  D(33,36,43,44)        168.3101         estimate D2E/DX2                !
 ! D188  D(33,36,43,48)         41.9833         estimate D2E/DX2                !
 ! D189  D(37,36,43,41)        148.0457         estimate D2E/DX2                !
 ! D190  D(37,36,43,44)         39.5938         estimate D2E/DX2                !
 ! D191  D(37,36,43,48)        -86.7331         estimate D2E/DX2                !
 ! D192  D(38,36,43,41)         26.1377         estimate D2E/DX2                !
 ! D193  D(38,36,43,44)        -82.3143         estimate D2E/DX2                !
 ! D194  D(38,36,43,48)        151.3589         estimate D2E/DX2                !
 ! D195  D(36,38,39,30)       -163.9039         estimate D2E/DX2                !
 ! D196  D(40,38,39,30)        -33.183          estimate D2E/DX2                !
 ! D197  D(41,38,39,30)         95.5462         estimate D2E/DX2                !
 ! D198  D(36,38,40,25)       -140.4724         estimate D2E/DX2                !
 ! D199  D(39,38,40,25)         87.0215         estimate D2E/DX2                !
 ! D200  D(41,38,40,25)        -44.3952         estimate D2E/DX2                !
 ! D201  D(36,38,41,32)        -88.3815         estimate D2E/DX2                !
 ! D202  D(36,38,41,42)        146.3061         estimate D2E/DX2                !
 ! D203  D(36,38,41,43)         26.225          estimate D2E/DX2                !
 ! D204  D(39,38,41,32)         30.3714         estimate D2E/DX2                !
 ! D205  D(39,38,41,42)        -94.941          estimate D2E/DX2                !
 ! D206  D(39,38,41,43)        144.9779         estimate D2E/DX2                !
 ! D207  D(40,38,41,32)        157.3535         estimate D2E/DX2                !
 ! D208  D(40,38,41,42)         32.0411         estimate D2E/DX2                !
 ! D209  D(40,38,41,43)        -88.04           estimate D2E/DX2                !
 ! D210  D(32,41,42,23)        -75.6492         estimate D2E/DX2                !
 ! D211  D(38,41,42,23)         49.3302         estimate D2E/DX2                !
 ! D212  D(43,41,42,23)        152.8495         estimate D2E/DX2                !
 ! D213  D(32,41,43,36)         82.9904         estimate D2E/DX2                !
 ! D214  D(32,41,43,44)       -164.7274         estimate D2E/DX2                !
 ! D215  D(32,41,43,48)        -37.7412         estimate D2E/DX2                !
 ! D216  D(38,41,43,36)        -26.0652         estimate D2E/DX2                !
 ! D217  D(38,41,43,44)         86.2171         estimate D2E/DX2                !
 ! D218  D(38,41,43,48)       -146.7967         estimate D2E/DX2                !
 ! D219  D(42,41,43,36)       -147.8534         estimate D2E/DX2                !
 ! D220  D(42,41,43,44)        -35.5712         estimate D2E/DX2                !
 ! D221  D(42,41,43,48)         91.415          estimate D2E/DX2                !
 ! D222  D(36,43,44,45)         50.6785         estimate D2E/DX2                !
 ! D223  D(36,43,44,46)        -70.3571         estimate D2E/DX2                !
 ! D224  D(36,43,44,47)        170.9778         estimate D2E/DX2                !
 ! D225  D(41,43,44,45)        -42.0405         estimate D2E/DX2                !
 ! D226  D(41,43,44,46)       -163.0761         estimate D2E/DX2                !
 ! D227  D(41,43,44,47)         78.2588         estimate D2E/DX2                !
 ! D228  D(48,43,44,45)       -177.4656         estimate D2E/DX2                !
 ! D229  D(48,43,44,46)         61.4988         estimate D2E/DX2                !
 ! D230  D(48,43,44,47)        -57.1663         estimate D2E/DX2                !
 ! D231  D(36,43,48,49)        -46.3337         estimate D2E/DX2                !
 ! D232  D(36,43,48,50)       -168.6081         estimate D2E/DX2                !
 ! D233  D(36,43,48,51)         73.1431         estimate D2E/DX2                !
 ! D234  D(41,43,48,49)         57.3559         estimate D2E/DX2                !
 ! D235  D(41,43,48,50)        -64.9186         estimate D2E/DX2                !
 ! D236  D(41,43,48,51)        176.8327         estimate D2E/DX2                !
 ! D237  D(44,43,48,49)       -175.0819         estimate D2E/DX2                !
 ! D238  D(44,43,48,50)         62.6436         estimate D2E/DX2                !
 ! D239  D(44,43,48,51)        -55.6051         estimate D2E/DX2                !
 ! D240  D(32,52,53,55)        -69.3309         estimate D2E/DX2                !
 ! D241  D(33,52,53,55)        166.2567         estimate D2E/DX2                !
 ! D242  D(54,52,53,55)         49.2066         estimate D2E/DX2                !
 ! D243  D(52,53,55,56)         -7.9135         estimate D2E/DX2                !
 ! D244  D(52,53,55,57)        173.68           estimate D2E/DX2                !
 ! D245  D(53,55,56,57)       -178.1195         estimate D2E/DX2                !
 --------------------------------------------------------------------------------
 Trust Radius=3.00D-01 FncErr=1.00D-07 GrdErr=1.00D-07 EigMax=2.50D+02 EigMin=1.00D-04
 Number of steps in this run=    372 maximum allowed number of steps=    372.
 GradGradGradGradGradGradGradGradGradGradGradGradGradGradGradGradGradGrad

 Stoichiometry    C20H32N2O8(3)
 Framework group  C1[X(C20H32N2O8)]
 Deg. of freedom   180
 Full point group                 C1      NOp   1
 Largest Abelian subgroup         C1      NOp   1
 Largest concise Abelian subgroup C1      NOp   1
                         Standard orientation:                         
 ---------------------------------------------------------------------
 Center     Atomic      Atomic             Coordinates (Angstroms)
 Number     Number       Type             X           Y           Z
 ---------------------------------------------------------------------
      1          6           0        2.707700   -0.776655   -0.870110
      2          6           0        2.289297    0.121014    1.593459
      3          1           0        2.486731   -0.486343    2.482854
      4          1           0        1.454969    0.783959    1.839185
      5          6           0        3.543337    0.925871    1.252104
      6          1           0        3.853823    1.539478    2.105570
      7          6           0        4.577615   -0.014415    0.595773
      8          1           0        4.600556   -1.053141    0.941156
      9          1           0        5.595502    0.377716    0.608553
     10          6           0        3.834647    0.270294   -0.735306
     11          1           0        4.412135    0.295748   -1.665352
     12          6           0        3.383498    1.639553   -0.121348
     13          6           0        4.464628    2.702222   -0.355052
     14          1           0        5.477471    2.342881   -0.151927
     15          1           0        4.284161    3.571022    0.289257
     16          1           0        4.437904    3.046989   -1.395775
     17          6           0        2.032582    2.275507   -0.443669
     18          1           0        1.171128    1.631370   -0.253369
     19          1           0        1.986582    2.599366   -1.489933
     20          1           0        1.893722    3.168917    0.176885
     21          6           0        1.846216   -0.838222    0.459369
     22          8           0        1.975792   -2.148700    1.066110
     23          1           0        0.791434   -0.681522    0.226109
     24          7           0        1.308572   -3.183703    0.451176
     25          8           0        0.523548   -2.920279   -0.435471
     26          8           0        1.568735   -4.260012    0.918978
     27          6           0        1.825773   -0.510015   -2.122764
     28          1           0        1.140761   -1.344481   -2.281960
     29          1           0        2.466737   -0.390407   -2.999314
     30          1           0        1.245581    0.401391   -1.974908
     31          8           0        3.268679   -1.989632   -1.161834
     32          6           0       -2.236124    0.476383    0.855876
     33          6           0       -3.795238    0.711916   -1.292296
     34          1           0       -3.588588    1.296144   -2.194500
     35          1           0       -4.877667    0.755054   -1.136231
     36          6           0       -3.335530   -0.731021   -1.506024
     37          1           0       -3.755217   -1.143661   -2.430156
     38          6           0       -1.809100   -0.802486   -1.282962
     39          1           0       -1.220546    0.069216   -1.580311
     40          1           0       -1.345442   -1.695582   -1.699204
     41          6           0       -2.136387   -0.956513    0.223149
     42          1           0       -1.488826   -1.577809    0.847791
     43          6           0       -3.518422   -1.564524   -0.205774
     44          6           0       -3.345285   -3.071747   -0.441787
     45          1           0       -2.427504   -3.326882   -0.976599
     46          1           0       -4.192723   -3.458949   -1.020279
     47          1           0       -3.322146   -3.602771    0.516959
     48          6           0       -4.800359   -1.370127    0.600174
     49          1           0       -5.076243   -0.325000    0.759208
     50          1           0       -4.724450   -1.851214    1.581752
     51          1           0       -5.633355   -1.841925    0.064650
     52          6           0       -3.073744    1.414611   -0.112794
     53          8           0       -2.194011    2.345425   -0.783660
     54          1           0       -3.780729    1.997283    0.483034
     55          7           0       -1.627873    3.325428    0.010176
     56          8           0       -2.012206    3.427956    1.153906
     57          8           0       -0.815994    3.992654   -0.573470
     58          6           0       -2.785422    0.453109    2.292690
     59          1           0       -2.599628    1.424725    2.757418
     60          1           0       -2.267307   -0.319125    2.867798
     61          1           0       -3.856966    0.257456    2.323911
     62          8           0       -0.930148    0.855023    0.921942
 ---------------------------------------------------------------------
 Rotational constants (GHZ):           0.2089457           0.1315307           0.0950418
 Standard basis: 6-31++G(d,p) (6D, 7F)
 There are   762 symmetry adapted cartesian basis functions of A   symmetry.
 There are   762 symmetry adapted basis functions of A   symmetry.
   762 basis functions,  1216 primitive gaussians,   762 cartesian basis functions
   116 alpha electrons      114 beta electrons
       nuclear repulsion energy      3469.3513994827 Hartrees.
 NAtoms=   62 NActive=   62 NUniq=   62 SFac= 1.00D+00 NAtFMM=   60 NAOKFM=T Big=T
 Integral buffers will be    131072 words long.
 Raffenetti 2 integral format.
 Two-electron integral symmetry is turned on.
 Nuclear repulsion after empirical dispersion term =     3469.2825657147 Hartrees.
 One-electron integrals computed using PRISM.
 NBasis=   762 RedAO= T EigKep=  1.20D-06  NBF=   762
 NBsUse=   761 1.00D-06 EigRej=  5.99D-07 NBFU=   761
 ExpMin= 3.60D-02 ExpMax= 5.48D+03 ExpMxC= 8.25D+02 IAcc=3 IRadAn=         7 AccDes= 0.00D+00
 Harris functional with IExCor= 4639 and IRadAn=       7 diagonalized for initial guess.
 HarFok:  IExCor= 4639 AccDes= 0.00D+00 IRadAn=         7 IDoV= 1 UseB2=F ITyADJ=14
 ICtDFT=  3500011 ScaDFX=  1.000000  1.000000  1.000000  1.000000
 FoFCou: FMM=F IPFlag=           0 FMFlag=      100000 FMFlg1=        2001
         NFxFlg=           0 DoJE=T BraDBF=F KetDBF=T FulRan=T
         wScrn=  0.000000 ICntrl=       500 IOpCl=  0 I1Cent=   200000004 NGrid=           0
         NMat0=    1 NMatS0=      1 NMatT0=    0 NMatD0=    1 NMtDS0=    0 NMtDT0=    0
 Petite list used in FoFCou.
 Initial guess <Sx>= 0.0000 <Sy>= 0.0000 <Sz>= 1.0000 <S**2>= 2.0000 S= 1.0000
 Requested convergence on RMS density matrix=1.00D-08 within 128 cycles.
 Requested convergence on MAX density matrix=1.00D-06.
 Requested convergence on             energy=1.00D-06.
 No special actions if energy rises.
 Restarting incremental Fock formation.
 Restarting incremental Fock formation.
 SCF Done:  E(UwB97XD) =  -1491.89537197     A.U. after   43 cycles
            NFock= 43  Conv=0.32D-08     -V/T= 2.0089
 <Sx>= 0.0000 <Sy>= 0.0000 <Sz>= 1.0000 <S**2>= 2.0086 S= 1.0029
 <L.S>= 0.000000000000E+00
 Annihilation of the first spin contaminant:
 S**2 before annihilation     2.0086,   after     2.0000

 **********************************************************************

            Population analysis using the SCF Density.

 **********************************************************************

 Orbital symmetries:
 Alpha Orbitals:
       Occupied  (A) (A) (A) (A) (A) (A) (A) (A) (A) (A) (A) (A)
                 (A) (A) (A) (A) (A) (A) (A) (A) (A) (A) (A) (A)
                 (A) (A) (A) (A) (A) (A) (A) (A) (A) (A) (A) (A)
                 (A) (A) (A) (A) (A) (A) (A) (A) (A) (A) (A) (A)
                 (A) (A) (A) (A) (A) (A) (A) (A) (A) (A) (A) (A)
                 (A) (A) (A) (A) (A) (A) (A) (A) (A) (A) (A) (A)
                 (A) (A) (A) (A) (A) (A) (A) (A) (A) (A) (A) (A)
                 (A) (A) (A) (A) (A) (A) (A) (A) (A) (A) (A) (A)
                 (A) (A) (A) (A) (A) (A) (A) (A) (A) (A) (A) (A)
                 (A) (A) (A) (A) (A) (A) (A) (A)
       Virtual   (A) (A) (A) (A) (A) (A) (A) (A) (A) (A) (A) (A)
                 (A) (A) (A) (A) (A) (A) (A) (A) (A) (A) (A) (A)
                 (A) (A) (A) (A) (A) (A) (A) (A) (A) (A) (A) (A)
                 (A) (A) (A) (A) (A) (A) (A) (A) (A) (A) (A) (A)
                 (A) (A) (A) (A) (A) (A) (A) (A) (A) (A) (A) (A)
                 (A) (A) (A) (A) (A) (A) (A) (A) (A) (A) (A) (A)
                 (A) (A) (A) (A) (A) (A) (A) (A) (A) (A) (A) (A)
                 (A) (A) (A) (A) (A) (A) (A) (A) (A) (A) (A) (A)
                 (A) (A) (A) (A) (A) (A) (A) (A) (A) (A) (A) (A)
                 (A) (A) (A) (A) (A) (A) (A) (A) (A) (A) (A) (A)
                 (A) (A) (A) (A) (A) (A) (A) (A) (A) (A) (A) (A)
                 (A) (A) (A) (A) (A) (A) (A) (A) (A) (A) (A) (A)
                 (A) (A) (A) (A) (A) (A) (A) (A) (A) (A) (A) (A)
                 (A) (A) (A) (A) (A) (A) (A) (A) (A) (A) (A) (A)
                 (A) (A) (A) (A) (A) (A) (A) (A) (A) (A) (A) (A)
                 (A) (A) (A) (A) (A) (A) (A) (A) (A) (A) (A) (A)
                 (A) (A) (A) (A) (A) (A) (A) (A) (A) (A) (A) (A)
                 (A) (A) (A) (A) (A) (A) (A) (A) (A) (A) (A) (A)
                 (A) (A) (A) (A) (A) (A) (A) (A) (A) (A) (A) (A)
                 (A) (A) (A) (A) (A) (A) (A) (A) (A) (A) (A) (A)
                 (A) (A) (A) (A) (A) (A) (A) (A) (A) (A) (A) (A)
                 (A) (A) (A) (A) (A) (A) (A) (A) (A) (A) (A) (A)
                 (A) (A) (A) (A) (A) (A) (A) (A) (A) (A) (A) (A)
                 (A) (A) (A) (A) (A) (A) (A) (A) (A) (A) (A) (A)
                 (A) (A) (A) (A) (A) (A) (A) (A) (A) (A) (A) (A)
                 (A) (A) (A) (A) (A) (A) (A) (A) (A) (A) (A) (A)
                 (A) (A) (A) (A) (A) (A) (A) (A) (A) (A) (A) (A)
                 (A) (A) (A) (A) (A) (A) (A) (A) (A) (A) (A) (A)
                 (A) (A) (A) (A) (A) (A) (A) (A) (A) (A) (A) (A)
                 (A) (A) (A) (A) (A) (A) (A) (A) (A) (A) (A) (A)
                 (A) (A) (A) (A) (A) (A) (A) (A) (A) (A) (A) (A)
                 (A) (A) (A) (A) (A) (A) (A) (A) (A) (A) (A) (A)
                 (A) (A) (A) (A) (A) (A) (A) (A) (A) (A) (A) (A)
                 (A) (A) (A) (A) (A) (A) (A) (A) (A) (A) (A) (A)
                 (A) (A) (A) (A) (A) (A) (A) (A) (A) (A) (A) (A)
                 (A) (A) (A) (A) (A) (A) (A) (A) (A) (A) (A) (A)
                 (A) (A) (A) (A) (A) (A) (A) (A) (A) (A) (A) (A)
                 (A) (A) (A) (A) (A) (A) (A) (A) (A) (A) (A) (A)
                 (A) (A) (A) (A) (A) (A) (A) (A) (A) (A) (A) (A)
                 (A) (A) (A) (A) (A) (A) (A) (A) (A) (A) (A) (A)
                 (A) (A) (A) (A) (A) (A) (A) (A) (A) (A) (A) (A)
                 (A) (A) (A) (A) (A) (A) (A) (A) (A) (A) (A) (A)
                 (A) (A) (A) (A) (A) (A) (A) (A) (A) (A) (A) (A)
                 (A) (A) (A) (A) (A) (A) (A) (A) (A) (A) (A) (A)
                 (A) (A) (A) (A) (A) (A) (A) (A) (A) (A) (A) (A)
                 (A) (A) (A) (A) (A) (A) (A) (A) (A) (A) (A) (A)
                 (A) (A) (A) (A) (A) (A) (A) (A) (A) (A) (A) (A)
                 (A) (A) (A) (A) (A) (A) (A) (A) (A) (A) (A) (A)
                 (A) (A) (A) (A) (A) (A) (A) (A) (A) (A) (A) (A)
                 (A) (A) (A) (A) (A) (A) (A) (A) (A) (A) (A) (A)
                 (A) (A) (A) (A) (A) (A) (A) (A) (A) (A) (A) (A)
                 (A) (A) (A) (A) (A) (A) (A) (A) (A) (A) (A) (A)
                 (A) (A) (A) (A) (A) (A) (A) (A) (A) (A) (A) (A)
                 (A) (A) (A) (A) (A) (A) (A) (A) (A)
 Beta  Orbitals:
       Occupied  (A) (A) (A) (A) (A) (A) (A) (A) (A) (A) (A) (A)
                 (A) (A) (A) (A) (A) (A) (A) (A) (A) (A) (A) (A)
                 (A) (A) (A) (A) (A) (A) (A) (A) (A) (A) (A) (A)
                 (A) (A) (A) (A) (A) (A) (A) (A) (A) (A) (A) (A)
                 (A) (A) (A) (A) (A) (A) (A) (A) (A) (A) (A) (A)
                 (A) (A) (A) (A) (A) (A) (A) (A) (A) (A) (A) (A)
                 (A) (A) (A) (A) (A) (A) (A) (A) (A) (A) (A) (A)
                 (A) (A) (A) (A) (A) (A) (A) (A) (A) (A) (A) (A)
                 (A) (A) (A) (A) (A) (A) (A) (A) (A) (A) (A) (A)
                 (A) (A) (A) (A) (A) (A)
       Virtual   (A) (A) (A) (A) (A) (A) (A) (A) (A) (A) (A) (A)
                 (A) (A) (A) (A) (A) (A) (A) (A) (A) (A) (A) (A)
                 (A) (A) (A) (A) (A) (A) (A) (A) (A) (A) (A) (A)
                 (A) (A) (A) (A) (A) (A) (A) (A) (A) (A) (A) (A)
                 (A) (A) (A) (A) (A) (A) (A) (A) (A) (A) (A) (A)
                 (A) (A) (A) (A) (A) (A) (A) (A) (A) (A) (A) (A)
                 (A) (A) (A) (A) (A) (A) (A) (A) (A) (A) (A) (A)
                 (A) (A) (A) (A) (A) (A) (A) (A) (A) (A) (A) (A)
                 (A) (A) (A) (A) (A) (A) (A) (A) (A) (A) (A) (A)
                 (A) (A) (A) (A) (A) (A) (A) (A) (A) (A) (A) (A)
                 (A) (A) (A) (A) (A) (A) (A) (A) (A) (A) (A) (A)
                 (A) (A) (A) (A) (A) (A) (A) (A) (A) (A) (A) (A)
                 (A) (A) (A) (A) (A) (A) (A) (A) (A) (A) (A) (A)
                 (A) (A) (A) (A) (A) (A) (A) (A) (A) (A) (A) (A)
                 (A) (A) (A) (A) (A) (A) (A) (A) (A) (A) (A) (A)
                 (A) (A) (A) (A) (A) (A) (A) (A) (A) (A) (A) (A)
                 (A) (A) (A) (A) (A) (A) (A) (A) (A) (A) (A) (A)
                 (A) (A) (A) (A) (A) (A) (A) (A) (A) (A) (A) (A)
                 (A) (A) (A) (A) (A) (A) (A) (A) (A) (A) (A) (A)
                 (A) (A) (A) (A) (A) (A) (A) (A) (A) (A) (A) (A)
                 (A) (A) (A) (A) (A) (A) (A) (A) (A) (A) (A) (A)
                 (A) (A) (A) (A) (A) (A) (A) (A) (A) (A) (A) (A)
                 (A) (A) (A) (A) (A) (A) (A) (A) (A) (A) (A) (A)
                 (A) (A) (A) (A) (A) (A) (A) (A) (A) (A) (A) (A)
                 (A) (A) (A) (A) (A) (A) (A) (A) (A) (A) (A) (A)
                 (A) (A) (A) (A) (A) (A) (A) (A) (A) (A) (A) (A)
                 (A) (A) (A) (A) (A) (A) (A) (A) (A) (A) (A) (A)
                 (A) (A) (A) (A) (A) (A) (A) (A) (A) (A) (A) (A)
                 (A) (A) (A) (A) (A) (A) (A) (A) (A) (A) (A) (A)
                 (A) (A) (A) (A) (A) (A) (A) (A) (A) (A) (A) (A)
                 (A) (A) (A) (A) (A) (A) (A) (A) (A) (A) (A) (A)
                 (A) (A) (A) (A) (A) (A) (A) (A) (A) (A) (A) (A)
                 (A) (A) (A) (A) (A) (A) (A) (A) (A) (A) (A) (A)
                 (A) (A) (A) (A) (A) (A) (A) (A) (A) (A) (A) (A)
                 (A) (A) (A) (A) (A) (A) (A) (A) (A) (A) (A) (A)
                 (A) (A) (A) (A) (A) (A) (A) (A) (A) (A) (A) (A)
                 (A) (A) (A) (A) (A) (A) (A) (A) (A) (A) (A) (A)
                 (A) (A) (A) (A) (A) (A) (A) (A) (A) (A) (A) (A)
                 (A) (A) (A) (A) (A) (A) (A) (A) (A) (A) (A) (A)
                 (A) (A) (A) (A) (A) (A) (A) (A) (A) (A) (A) (A)
                 (A) (A) (A) (A) (A) (A) (A) (A) (A) (A) (A) (A)
                 (A) (A) (A) (A) (A) (A) (A) (A) (A) (A) (A) (A)
                 (A) (A) (A) (A) (A) (A) (A) (A) (A) (A) (A) (A)
                 (A) (A) (A) (A) (A) (A) (A) (A) (A) (A) (A) (A)
                 (A) (A) (A) (A) (A) (A) (A) (A) (A) (A) (A) (A)
                 (A) (A) (A) (A) (A) (A) (A) (A) (A) (A) (A) (A)
                 (A) (A) (A) (A) (A) (A) (A) (A) (A) (A) (A) (A)
                 (A) (A) (A) (A) (A) (A) (A) (A) (A) (A) (A) (A)
                 (A) (A) (A) (A) (A) (A) (A) (A) (A) (A) (A) (A)
                 (A) (A) (A) (A) (A) (A) (A) (A) (A) (A) (A) (A)
                 (A) (A) (A) (A) (A) (A) (A) (A) (A) (A) (A) (A)
                 (A) (A) (A) (A) (A) (A) (A) (A) (A) (A) (A) (A)
                 (A) (A) (A) (A) (A) (A) (A) (A) (A) (A) (A) (A)
                 (A) (A) (A) (A) (A) (A) (A) (A) (A) (A) (A)
 The electronic state is 3-A.
 Alpha  occ. eigenvalues --  -19.38069 -19.36919 -19.34541 -19.34194 -19.33973
 Alpha  occ. eigenvalues --  -19.33460 -19.33165 -19.32667 -14.77017 -14.76046
 Alpha  occ. eigenvalues --  -10.39342 -10.39244 -10.37674 -10.37619 -10.33809
 Alpha  occ. eigenvalues --  -10.33597 -10.32665 -10.32251 -10.31689 -10.31349
 Alpha  occ. eigenvalues --  -10.31191 -10.30982 -10.30868 -10.30829 -10.30727
 Alpha  occ. eigenvalues --  -10.30699 -10.30110 -10.29676 -10.29088 -10.28538
 Alpha  occ. eigenvalues --   -1.40793  -1.39791  -1.21457  -1.20416  -1.20293
 Alpha  occ. eigenvalues --   -1.19270  -1.16360  -1.14705  -1.00537  -0.98941
 Alpha  occ. eigenvalues --   -0.91577  -0.90076  -0.87246  -0.86535  -0.86061
 Alpha  occ. eigenvalues --   -0.84953  -0.82289  -0.80839  -0.79681  -0.78274
 Alpha  occ. eigenvalues --   -0.76727  -0.75441  -0.73223  -0.72276  -0.71611
 Alpha  occ. eigenvalues --   -0.70643  -0.69333  -0.68947  -0.68382  -0.67895
 Alpha  occ. eigenvalues --   -0.67572  -0.66299  -0.64660  -0.63718  -0.61717
 Alpha  occ. eigenvalues --   -0.60724  -0.60121  -0.59016  -0.57898  -0.57004
 Alpha  occ. eigenvalues --   -0.56420  -0.56089  -0.55613  -0.55361  -0.54731
 Alpha  occ. eigenvalues --   -0.54260  -0.53411  -0.53137  -0.51947  -0.51753
 Alpha  occ. eigenvalues --   -0.51534  -0.51247  -0.50664  -0.50169  -0.49921
 Alpha  occ. eigenvalues --   -0.48447  -0.48277  -0.47773  -0.47621  -0.47065
 Alpha  occ. eigenvalues --   -0.46846  -0.46448  -0.46187  -0.45898  -0.45661
 Alpha  occ. eigenvalues --   -0.45251  -0.44441  -0.44392  -0.43379  -0.43323
 Alpha  occ. eigenvalues --   -0.42795  -0.42670  -0.42174  -0.41842  -0.41413
 Alpha  occ. eigenvalues --   -0.41210  -0.40946  -0.40286  -0.39950  -0.39608
 Alpha  occ. eigenvalues --   -0.38943  -0.38014  -0.37894  -0.37312  -0.36389
 Alpha  occ. eigenvalues --   -0.35700
 Alpha virt. eigenvalues --   -0.00163   0.00713   0.03194   0.04338   0.04352
 Alpha virt. eigenvalues --    0.04933   0.05446   0.05516   0.06260   0.06712
 Alpha virt. eigenvalues --    0.06840   0.07032   0.07250   0.07676   0.08276
 Alpha virt. eigenvalues --    0.08690   0.08936   0.09364   0.09434   0.09558
 Alpha virt. eigenvalues --    0.09909   0.10047   0.10541   0.11145   0.11520
 Alpha virt. eigenvalues --    0.11703   0.12159   0.12403   0.12506   0.12760
 Alpha virt. eigenvalues --    0.13360   0.13488   0.13594   0.13622   0.14085
 Alpha virt. eigenvalues --    0.14352   0.14784   0.15239   0.15395   0.15747
 Alpha virt. eigenvalues --    0.16007   0.16109   0.16257   0.16662   0.16798
 Alpha virt. eigenvalues --    0.16881   0.17189   0.17586   0.17814   0.17973
 Alpha virt. eigenvalues --    0.18162   0.18199   0.18461   0.18597   0.18628
 Alpha virt. eigenvalues --    0.18892   0.19036   0.19165   0.19261   0.19714
 Alpha virt. eigenvalues --    0.19792   0.20290   0.20334   0.20454   0.20859
 Alpha virt. eigenvalues --    0.21008   0.21143   0.21390   0.21431   0.21606
 Alpha virt. eigenvalues --    0.21631   0.21762   0.21993   0.22203   0.22351
 Alpha virt. eigenvalues --    0.22373   0.22499   0.22747   0.23175   0.23254
 Alpha virt. eigenvalues --    0.23400   0.23463   0.24077   0.24217   0.24611
 Alpha virt. eigenvalues --    0.24841   0.24909   0.25086   0.25227   0.25545
 Alpha virt. eigenvalues --    0.25854   0.25986   0.26057   0.26366   0.26476
 Alpha virt. eigenvalues --    0.26734   0.26918   0.26978   0.27330   0.27592
 Alpha virt. eigenvalues --    0.27621   0.27709   0.28274   0.28557   0.28783
 Alpha virt. eigenvalues --    0.28858   0.29080   0.29644   0.29795   0.29852
 Alpha virt. eigenvalues --    0.30234   0.30430   0.30501   0.30840   0.31205
 Alpha virt. eigenvalues --    0.31259   0.31450   0.31505   0.32124   0.32652
 Alpha virt. eigenvalues --    0.32811   0.33105   0.33480   0.33602   0.34111
 Alpha virt. eigenvalues --    0.34296   0.34498   0.34751   0.34836   0.35234
 Alpha virt. eigenvalues --    0.35263   0.35607   0.35904   0.36301   0.36703
 Alpha virt. eigenvalues --    0.36974   0.37139   0.37464   0.37575   0.38021
 Alpha virt. eigenvalues --    0.38186   0.38492   0.38682   0.39012   0.39227
 Alpha virt. eigenvalues --    0.39518   0.39807   0.40202   0.40364   0.40470
 Alpha virt. eigenvalues --    0.40930   0.41169   0.41752   0.41800   0.42020
 Alpha virt. eigenvalues --    0.42373   0.42528   0.43076   0.43222   0.43499
 Alpha virt. eigenvalues --    0.43955   0.44096   0.44306   0.44590   0.44767
 Alpha virt. eigenvalues --    0.45185   0.45438   0.45670   0.45806   0.46164
 Alpha virt. eigenvalues --    0.46377   0.46635   0.46970   0.47061   0.47778
 Alpha virt. eigenvalues --    0.47935   0.48494   0.48737   0.48850   0.49131
 Alpha virt. eigenvalues --    0.49536   0.49688   0.49756   0.50238   0.50297
 Alpha virt. eigenvalues --    0.50756   0.51095   0.51716   0.51759   0.52134
 Alpha virt. eigenvalues --    0.52620   0.52764   0.53238   0.53414   0.53656
 Alpha virt. eigenvalues --    0.54309   0.54348   0.55034   0.55469   0.55526
 Alpha virt. eigenvalues --    0.56250   0.56473   0.56874   0.57382   0.57688
 Alpha virt. eigenvalues --    0.58616   0.59036   0.59339   0.60132   0.60754
 Alpha virt. eigenvalues --    0.60954   0.61828   0.62608   0.63098   0.64279
 Alpha virt. eigenvalues --    0.64987   0.67252   0.77298   0.78489   0.79400
 Alpha virt. eigenvalues --    0.79734   0.80831   0.81338   0.81798   0.81921
 Alpha virt. eigenvalues --    0.82651   0.83332   0.83720   0.84059   0.84594
 Alpha virt. eigenvalues --    0.85136   0.85304   0.86700   0.86931   0.87379
 Alpha virt. eigenvalues --    0.87910   0.88373   0.88580   0.88975   0.89774
 Alpha virt. eigenvalues --    0.90461   0.91026   0.91541   0.91788   0.92409
 Alpha virt. eigenvalues --    0.92940   0.93346   0.94026   0.95027   0.95530
 Alpha virt. eigenvalues --    0.95984   0.97121   0.97429   0.97711   0.98131
 Alpha virt. eigenvalues --    0.98543   0.99286   0.99744   1.00322   1.00783
 Alpha virt. eigenvalues --    1.01505   1.02022   1.02445   1.02627   1.04008
 Alpha virt. eigenvalues --    1.05827   1.06635   1.07200   1.07387   1.08661
 Alpha virt. eigenvalues --    1.08978   1.09597   1.10182   1.11372   1.11417
 Alpha virt. eigenvalues --    1.11781   1.13078   1.13422   1.13877   1.14114
 Alpha virt. eigenvalues --    1.15000   1.15310   1.16194   1.16812   1.16861
 Alpha virt. eigenvalues --    1.17329   1.17772   1.18070   1.19163   1.19430
 Alpha virt. eigenvalues --    1.20056   1.20575   1.20761   1.21418   1.21870
 Alpha virt. eigenvalues --    1.22596   1.22723   1.23034   1.24031   1.25147
 Alpha virt. eigenvalues --    1.25850   1.26553   1.26733   1.27356   1.27582
 Alpha virt. eigenvalues --    1.28377   1.28713   1.29584   1.29842   1.30284
 Alpha virt. eigenvalues --    1.31022   1.31450   1.32437   1.32998   1.33346
 Alpha virt. eigenvalues --    1.34266   1.34716   1.35888   1.36291   1.37329
 Alpha virt. eigenvalues --    1.37774   1.38100   1.38617   1.39146   1.40385
 Alpha virt. eigenvalues --    1.40538   1.40768   1.41483   1.42105   1.42862
 Alpha virt. eigenvalues --    1.43238   1.44711   1.45267   1.45551   1.46759
 Alpha virt. eigenvalues --    1.47067   1.47608   1.48224   1.48476   1.49385
 Alpha virt. eigenvalues --    1.50107   1.51419   1.52114   1.52883   1.53393
 Alpha virt. eigenvalues --    1.54399   1.54988   1.55996   1.56696   1.57283
 Alpha virt. eigenvalues --    1.57938   1.60178   1.60513   1.60586   1.61556
 Alpha virt. eigenvalues --    1.62000   1.63082   1.64298   1.65190   1.66096
 Alpha virt. eigenvalues --    1.66409   1.67192   1.67703   1.68079   1.68888
 Alpha virt. eigenvalues --    1.70326   1.71613   1.72714   1.73906   1.74493
 Alpha virt. eigenvalues --    1.75167   1.75650   1.76045   1.76996   1.77369
 Alpha virt. eigenvalues --    1.77914   1.78645   1.79368   1.80101   1.81739
 Alpha virt. eigenvalues --    1.82922   1.83632   1.84523   1.84753   1.84887
 Alpha virt. eigenvalues --    1.86391   1.86549   1.87886   1.88502   1.89384
 Alpha virt. eigenvalues --    1.89770   1.89961   1.91050   1.91548   1.92071
 Alpha virt. eigenvalues --    1.92395   1.92658   1.93261   1.94148   1.94987
 Alpha virt. eigenvalues --    1.95437   1.96136   1.96712   1.96910   1.97582
 Alpha virt. eigenvalues --    1.97801   1.98059   1.98860   1.99603   2.00315
 Alpha virt. eigenvalues --    2.01115   2.02089   2.02556   2.02740   2.03218
 Alpha virt. eigenvalues --    2.03729   2.04052   2.05278   2.06295   2.06551
 Alpha virt. eigenvalues --    2.07654   2.08657   2.08707   2.10103   2.10451
 Alpha virt. eigenvalues --    2.11035   2.12031   2.12440   2.12621   2.12954
 Alpha virt. eigenvalues --    2.13685   2.13855   2.13996   2.14276   2.15055
 Alpha virt. eigenvalues --    2.15363   2.15642   2.16280   2.17108   2.17921
 Alpha virt. eigenvalues --    2.19325   2.19373   2.19788   2.20249   2.20991
 Alpha virt. eigenvalues --    2.21318   2.21768   2.22367   2.22926   2.23143
 Alpha virt. eigenvalues --    2.23769   2.24305   2.24512   2.25128   2.26130
 Alpha virt. eigenvalues --    2.26333   2.26826   2.27103   2.28002   2.28297
 Alpha virt. eigenvalues --    2.28744   2.29558   2.30061   2.30599   2.31156
 Alpha virt. eigenvalues --    2.31996   2.32565   2.33539   2.34068   2.35104
 Alpha virt. eigenvalues --    2.35835   2.36632   2.37082   2.38536   2.38782
 Alpha virt. eigenvalues --    2.40185   2.40588   2.41608   2.42496   2.43766
 Alpha virt. eigenvalues --    2.44471   2.45393   2.46558   2.47227   2.48680
 Alpha virt. eigenvalues --    2.49629   2.49938   2.50593   2.51365   2.51766
 Alpha virt. eigenvalues --    2.54717   2.55505   2.56121   2.57605   2.58071
 Alpha virt. eigenvalues --    2.58571   2.59570   2.60795   2.61049   2.61578
 Alpha virt. eigenvalues --    2.62133   2.62843   2.63848   2.64409   2.64671
 Alpha virt. eigenvalues --    2.65261   2.65983   2.68221   2.68827   2.69154
 Alpha virt. eigenvalues --    2.69998   2.71098   2.71817   2.72804   2.73283
 Alpha virt. eigenvalues --    2.74131   2.74929   2.75659   2.76788   2.77171
 Alpha virt. eigenvalues --    2.77654   2.78498   2.78845   2.79233   2.79873
 Alpha virt. eigenvalues --    2.80458   2.81582   2.81724   2.82633   2.83290
 Alpha virt. eigenvalues --    2.83725   2.85151   2.85976   2.86319   2.86892
 Alpha virt. eigenvalues --    2.88038   2.88477   2.89205   2.89863   2.90675
 Alpha virt. eigenvalues --    2.90780   2.91792   2.92032   2.92579   2.93527
 Alpha virt. eigenvalues --    2.93633   2.94756   2.95383   2.95685   2.96676
 Alpha virt. eigenvalues --    2.97290   2.97869   2.98231   2.98926   2.99241
 Alpha virt. eigenvalues --    2.99777   3.01334   3.02279   3.02939   3.04304
 Alpha virt. eigenvalues --    3.05664   3.05847   3.06327   3.07744   3.07960
 Alpha virt. eigenvalues --    3.08584   3.10360   3.10399   3.12128   3.13155
 Alpha virt. eigenvalues --    3.14302   3.14886   3.15615   3.15652   3.17066
 Alpha virt. eigenvalues --    3.18182   3.18648   3.22785   3.25203   3.31695
 Alpha virt. eigenvalues --    3.33379   3.34399   3.36859   3.37902   3.39829
 Alpha virt. eigenvalues --    3.40155   3.40697   3.41682   3.43400   3.45906
 Alpha virt. eigenvalues --    3.46641   3.48867   3.50446   3.54130   3.54428
 Alpha virt. eigenvalues --    3.55627   3.56066   3.57021   3.57551   3.57833
 Alpha virt. eigenvalues --    3.58245   3.59266   3.60414   3.60794   3.61519
 Alpha virt. eigenvalues --    3.62706   3.63142   3.64349   3.64625   3.65792
 Alpha virt. eigenvalues --    3.66619   3.68326   3.69821   3.70426   3.71851
 Alpha virt. eigenvalues --    4.34405   4.36056   4.51718   4.52743   4.55495
 Alpha virt. eigenvalues --    4.56862   4.60179   4.62003   4.63646   4.66411
 Alpha virt. eigenvalues --    4.67619   4.70200   4.71380   4.74815   4.75988
 Alpha virt. eigenvalues --    4.79193   4.82672   4.85519   4.87515   4.89087
 Alpha virt. eigenvalues --    4.90976   4.91374   4.93969   4.97735   5.01946
 Alpha virt. eigenvalues --    5.02642   5.13082   5.18074   5.18882   5.20098
  Beta  occ. eigenvalues --  -19.38066 -19.36915 -19.34511 -19.34201 -19.33457
  Beta  occ. eigenvalues --  -19.33167 -19.32054 -19.30674 -14.77018 -14.76046
  Beta  occ. eigenvalues --  -10.39333 -10.39281 -10.37718 -10.37603 -10.33611
  Beta  occ. eigenvalues --  -10.33555 -10.32667 -10.32252 -10.31684 -10.31270
  Beta  occ. eigenvalues --  -10.31113 -10.30878 -10.30831 -10.30794 -10.30726
  Beta  occ. eigenvalues --  -10.30697 -10.30098 -10.29678 -10.29084 -10.28538
  Beta  occ. eigenvalues --   -1.40780  -1.39788  -1.21408  -1.20280  -1.20272
  Beta  occ. eigenvalues --   -1.19151  -1.11729  -1.09826  -1.00117  -0.98604
  Beta  occ. eigenvalues --   -0.91403  -0.89890  -0.86780  -0.85885  -0.85176
  Beta  occ. eigenvalues --   -0.84586  -0.82187  -0.80696  -0.79509  -0.78121
  Beta  occ. eigenvalues --   -0.76424  -0.75222  -0.72971  -0.72175  -0.71514
  Beta  occ. eigenvalues --   -0.70589  -0.69149  -0.68778  -0.68270  -0.67655
  Beta  occ. eigenvalues --   -0.67041  -0.65728  -0.64606  -0.63684  -0.61575
  Beta  occ. eigenvalues --   -0.60204  -0.59554  -0.57979  -0.57148  -0.56331
  Beta  occ. eigenvalues --   -0.55664  -0.55339  -0.55203  -0.55056  -0.54270
  Beta  occ. eigenvalues --   -0.53132  -0.53021  -0.52124  -0.51573  -0.51396
  Beta  occ. eigenvalues --   -0.50803  -0.50676  -0.50275  -0.49747  -0.48952
  Beta  occ. eigenvalues --   -0.48171  -0.47834  -0.47453  -0.46880  -0.46608
  Beta  occ. eigenvalues --   -0.46322  -0.46258  -0.45863  -0.45690  -0.45465
  Beta  occ. eigenvalues --   -0.44444  -0.44099  -0.43667  -0.43237  -0.42630
  Beta  occ. eigenvalues --   -0.42515  -0.41827  -0.41381  -0.41015  -0.40729
  Beta  occ. eigenvalues --   -0.40456  -0.40090  -0.39489  -0.39190  -0.38512
  Beta  occ. eigenvalues --   -0.37884  -0.36782  -0.36351  -0.34489
  Beta virt. eigenvalues --   -0.09017  -0.06951  -0.00138   0.00721   0.03226
  Beta virt. eigenvalues --    0.04358   0.04402   0.04972   0.05507   0.05528
  Beta virt. eigenvalues --    0.06284   0.06754   0.06873   0.07076   0.07275
  Beta virt. eigenvalues --    0.07717   0.08292   0.08735   0.08979   0.09389
  Beta virt. eigenvalues --    0.09471   0.09599   0.09951   0.10105   0.10582
  Beta virt. eigenvalues --    0.11194   0.11576   0.11736   0.12203   0.12452
  Beta virt. eigenvalues --    0.12576   0.12827   0.13419   0.13560   0.13653
  Beta virt. eigenvalues --    0.13664   0.14200   0.14408   0.14861   0.15265
  Beta virt. eigenvalues --    0.15449   0.15810   0.16076   0.16182   0.16321
  Beta virt. eigenvalues --    0.16721   0.16858   0.17023   0.17224   0.17631
  Beta virt. eigenvalues --    0.17868   0.18075   0.18221   0.18253   0.18521
  Beta virt. eigenvalues --    0.18653   0.18670   0.18965   0.19076   0.19209
  Beta virt. eigenvalues --    0.19322   0.19748   0.19829   0.20352   0.20416
  Beta virt. eigenvalues --    0.20525   0.20900   0.21063   0.21214   0.21449
  Beta virt. eigenvalues --    0.21468   0.21644   0.21691   0.21795   0.22059
  Beta virt. eigenvalues --    0.22248   0.22414   0.22424   0.22548   0.22786
  Beta virt. eigenvalues --    0.23232   0.23308   0.23499   0.23530   0.24142
  Beta virt. eigenvalues --    0.24259   0.24656   0.24937   0.24958   0.25190
  Beta virt. eigenvalues --    0.25272   0.25623   0.25904   0.26046   0.26112
  Beta virt. eigenvalues --    0.26426   0.26516   0.26796   0.26994   0.27055
  Beta virt. eigenvalues --    0.27425   0.27667   0.27705   0.27798   0.28363
  Beta virt. eigenvalues --    0.28639   0.28832   0.28960   0.29290   0.29696
  Beta virt. eigenvalues --    0.29906   0.30042   0.30260   0.30535   0.30683
  Beta virt. eigenvalues --    0.30900   0.31272   0.31355   0.31537   0.31583
  Beta virt. eigenvalues --    0.32189   0.32734   0.32866   0.33199   0.33566
  Beta virt. eigenvalues --    0.33660   0.34167   0.34340   0.34578   0.34835
  Beta virt. eigenvalues --    0.34916   0.35322   0.35446   0.35740   0.35966
  Beta virt. eigenvalues --    0.36427   0.36802   0.37060   0.37228   0.37537
  Beta virt. eigenvalues --    0.37690   0.38086   0.38376   0.38578   0.38777
  Beta virt. eigenvalues --    0.39101   0.39291   0.39612   0.39938   0.40263
  Beta virt. eigenvalues --    0.40472   0.40555   0.41076   0.41251   0.41838
  Beta virt. eigenvalues --    0.41881   0.42089   0.42504   0.42688   0.43149
  Beta virt. eigenvalues --    0.43298   0.43659   0.44022   0.44168   0.44461
  Beta virt. eigenvalues --    0.44640   0.44931   0.45230   0.45531   0.45802
  Beta virt. eigenvalues --    0.45899   0.46283   0.46492   0.46690   0.47098
  Beta virt. eigenvalues --    0.47167   0.47888   0.48017   0.48556   0.48806
  Beta virt. eigenvalues --    0.48947   0.49238   0.49612   0.49863   0.49967
  Beta virt. eigenvalues --    0.50316   0.50493   0.50889   0.51252   0.51838
  Beta virt. eigenvalues --    0.51936   0.52451   0.52748   0.52973   0.53313
  Beta virt. eigenvalues --    0.53517   0.53726   0.54368   0.54491   0.55148
  Beta virt. eigenvalues --    0.55550   0.55637   0.56322   0.56609   0.56989
  Beta virt. eigenvalues --    0.57550   0.57779   0.58722   0.59147   0.59482
  Beta virt. eigenvalues --    0.60316   0.60905   0.61192   0.62003   0.62716
  Beta virt. eigenvalues --    0.63247   0.64401   0.65121   0.67421   0.77452
  Beta virt. eigenvalues --    0.78573   0.79493   0.79834   0.80968   0.81419
  Beta virt. eigenvalues --    0.81998   0.82095   0.82786   0.83427   0.83816
  Beta virt. eigenvalues --    0.84142   0.84671   0.85206   0.85519   0.86793
  Beta virt. eigenvalues --    0.87073   0.87447   0.88016   0.88479   0.88649
  Beta virt. eigenvalues --    0.89049   0.89900   0.90558   0.91159   0.91623
  Beta virt. eigenvalues --    0.91957   0.92516   0.93022   0.93431   0.94113
  Beta virt. eigenvalues --    0.95143   0.95691   0.96055   0.97203   0.97533
  Beta virt. eigenvalues --    0.97800   0.98317   0.98715   0.99389   0.99790
  Beta virt. eigenvalues --    1.00483   1.00837   1.01616   1.02071   1.02571
  Beta virt. eigenvalues --    1.02700   1.04115   1.05945   1.06713   1.07285
  Beta virt. eigenvalues --    1.07435   1.08726   1.09046   1.09655   1.10276
  Beta virt. eigenvalues --    1.11427   1.11498   1.12037   1.13196   1.13471
  Beta virt. eigenvalues --    1.13961   1.14155   1.15056   1.15406   1.16241
  Beta virt. eigenvalues --    1.16886   1.16908   1.17391   1.17896   1.18134
  Beta virt. eigenvalues --    1.19203   1.19497   1.20109   1.20663   1.20844
  Beta virt. eigenvalues --    1.21513   1.22014   1.22685   1.22816   1.23106
  Beta virt. eigenvalues --    1.24127   1.25267   1.25874   1.26660   1.26785
  Beta virt. eigenvalues --    1.27412   1.27653   1.28489   1.28858   1.29732
  Beta virt. eigenvalues --    1.29923   1.30321   1.31163   1.31551   1.32556
  Beta virt. eigenvalues --    1.33152   1.33590   1.34381   1.34870   1.36187
  Beta virt. eigenvalues --    1.36408   1.37543   1.37900   1.38598   1.38831
  Beta virt. eigenvalues --    1.39482   1.40606   1.40946   1.40991   1.41680
  Beta virt. eigenvalues --    1.42466   1.42994   1.43437   1.44826   1.45411
  Beta virt. eigenvalues --    1.45757   1.46894   1.47235   1.47794   1.48329
  Beta virt. eigenvalues --    1.49227   1.49699   1.50653   1.52041   1.52552
  Beta virt. eigenvalues --    1.53244   1.53821   1.55266   1.56247   1.56725
  Beta virt. eigenvalues --    1.57577   1.57952   1.58743   1.60412   1.61010
  Beta virt. eigenvalues --    1.61157   1.61809   1.62306   1.63440   1.64573
  Beta virt. eigenvalues --    1.65346   1.66539   1.66693   1.67601   1.68121
  Beta virt. eigenvalues --    1.68331   1.69372   1.70647   1.72164   1.73138
  Beta virt. eigenvalues --    1.74578   1.74624   1.75442   1.76063   1.76526
  Beta virt. eigenvalues --    1.77349   1.77698   1.78239   1.78969   1.79749
  Beta virt. eigenvalues --    1.80516   1.82103   1.83255   1.84091   1.84628
  Beta virt. eigenvalues --    1.85012   1.85169   1.86565   1.86804   1.88201
  Beta virt. eigenvalues --    1.88892   1.89467   1.89957   1.90302   1.91384
  Beta virt. eigenvalues --    1.91895   1.92289   1.92674   1.92882   1.93547
  Beta virt. eigenvalues --    1.94377   1.95446   1.95703   1.96445   1.96982
  Beta virt. eigenvalues --    1.97313   1.97699   1.98036   1.98486   1.99304
  Beta virt. eigenvalues --    1.99865   2.00703   2.01382   2.02284   2.02815
  Beta virt. eigenvalues --    2.03001   2.03672   2.04161   2.04459   2.05968
  Beta virt. eigenvalues --    2.06705   2.07236   2.07996   2.09153   2.09373
  Beta virt. eigenvalues --    2.10527   2.10888   2.11507   2.12402   2.12780
  Beta virt. eigenvalues --    2.13070   2.13206   2.13796   2.14035   2.14408
  Beta virt. eigenvalues --    2.14684   2.15160   2.15820   2.15840   2.16456
  Beta virt. eigenvalues --    2.17359   2.18052   2.19634   2.19705   2.19941
  Beta virt. eigenvalues --    2.20842   2.21357   2.21469   2.21866   2.22595
  Beta virt. eigenvalues --    2.23110   2.23278   2.23965   2.24496   2.24749
  Beta virt. eigenvalues --    2.25346   2.26360   2.26536   2.27002   2.27276
  Beta virt. eigenvalues --    2.28171   2.28687   2.28864   2.29768   2.30230
  Beta virt. eigenvalues --    2.30875   2.31512   2.32196   2.32665   2.33848
  Beta virt. eigenvalues --    2.34254   2.35251   2.36091   2.36911   2.37243
  Beta virt. eigenvalues --    2.38713   2.39101   2.40383   2.40742   2.41797
  Beta virt. eigenvalues --    2.42931   2.44280   2.44653   2.45740   2.46897
  Beta virt. eigenvalues --    2.47429   2.48918   2.49854   2.50252   2.50836
  Beta virt. eigenvalues --    2.51681   2.52074   2.54881   2.55597   2.56444
  Beta virt. eigenvalues --    2.57722   2.58212   2.58800   2.59831   2.60939
  Beta virt. eigenvalues --    2.61183   2.61714   2.62203   2.62964   2.64010
  Beta virt. eigenvalues --    2.64567   2.64745   2.65405   2.66202   2.68421
  Beta virt. eigenvalues --    2.68994   2.69245   2.70142   2.71244   2.71922
  Beta virt. eigenvalues --    2.72940   2.73494   2.74249   2.75178   2.75862
  Beta virt. eigenvalues --    2.76864   2.77345   2.77856   2.78565   2.79030
  Beta virt. eigenvalues --    2.79339   2.79981   2.80553   2.81679   2.81823
  Beta virt. eigenvalues --    2.82859   2.83403   2.83798   2.85229   2.86050
  Beta virt. eigenvalues --    2.86384   2.87031   2.88168   2.88556   2.89297
  Beta virt. eigenvalues --    2.89954   2.90752   2.90860   2.91881   2.92109
  Beta virt. eigenvalues --    2.92742   2.93677   2.93838   2.94837   2.95482
  Beta virt. eigenvalues --    2.95801   2.96790   2.97355   2.97975   2.98371
  Beta virt. eigenvalues --    2.98990   2.99313   2.99835   3.01428   3.02334
  Beta virt. eigenvalues --    3.03046   3.04358   3.05730   3.05980   3.06477
  Beta virt. eigenvalues --    3.07851   3.08067   3.08688   3.10436   3.10489
  Beta virt. eigenvalues --    3.12230   3.13216   3.14426   3.14942   3.15695
  Beta virt. eigenvalues --    3.15705   3.17117   3.18217   3.18779   3.22813
  Beta virt. eigenvalues --    3.25238   3.31956   3.34128   3.34780   3.37446
  Beta virt. eigenvalues --    3.37929   3.39885   3.40205   3.40775   3.41895
  Beta virt. eigenvalues --    3.43417   3.45916   3.46670   3.48896   3.50470
  Beta virt. eigenvalues --    3.54193   3.54461   3.55666   3.56088   3.57048
  Beta virt. eigenvalues --    3.57583   3.57862   3.58306   3.59331   3.60467
  Beta virt. eigenvalues --    3.60888   3.61617   3.62889   3.63205   3.64405
  Beta virt. eigenvalues --    3.64665   3.65817   3.66693   3.68351   3.69853
  Beta virt. eigenvalues --    3.70465   3.71885   4.34444   4.36285   4.51959
  Beta virt. eigenvalues --    4.52850   4.55616   4.57193   4.60336   4.62132
  Beta virt. eigenvalues --    4.63979   4.66475   4.67791   4.70308   4.71488
  Beta virt. eigenvalues --    4.74854   4.76209   4.79640   4.82881   4.85674
  Beta virt. eigenvalues --    4.87911   4.89519   4.91148   4.91613   4.94307
  Beta virt. eigenvalues --    4.98946   5.01971   5.02683   5.13692   5.18282
  Beta virt. eigenvalues --    5.19133   5.20718
          Condensed to atoms (all electrons):
          Atomic-Atomic Spin Densities.
 Mulliken charges and spin densities:
               1          2
     1  C   -0.378255   0.104121
     2  C   -0.242388   0.029973
     3  H    0.181345   0.001072
     4  H    0.172057   0.000504
     5  C    0.162704  -0.003864
     6  H    0.191480  -0.000314
     7  C   -0.240823  -0.011393
     8  H    0.204164  -0.001750
     9  H    0.162341  -0.000882
    10  C    0.411367   0.020888
    11  H    0.187103  -0.002487
    12  C   -0.402642   0.011885
    13  C   -0.323159  -0.001798
    14  H    0.138654   0.000013
    15  H    0.147944   0.001101
    16  H    0.151802  -0.000048
    17  C   -0.653704  -0.004215
    18  H    0.398692   0.001121
    19  H    0.172089  -0.000622
    20  H    0.172805  -0.000040
    21  C   -1.212923  -0.034960
    22  O    0.265998  -0.001151
    23  H    0.623637  -0.026954
    24  N   -0.478454  -0.001549
    25  O    0.152339  -0.000568
    26  O    0.037919   0.000392
    27  C   -0.341827   0.049647
    28  H    0.173846  -0.004469
    29  H    0.176072  -0.007517
    30  H    0.122175   0.026029
    31  O   -0.071665   0.853146
    32  C   -0.800177   0.008809
    33  C   -0.301798   0.000997
    34  H    0.196232   0.000140
    35  H    0.157002  -0.000195
    36  C   -0.114052   0.008858
    37  H    0.190893  -0.000301
    38  C   -0.081857  -0.011016
    39  H    0.127151   0.000520
    40  H    0.172535  -0.000714
    41  C   -0.247256   0.110148
    42  H    0.243514  -0.005804
    43  C    0.276933   0.024181
    44  C   -0.481282   0.003359
    45  H    0.168548   0.000192
    46  H    0.159775   0.004025
    47  H    0.150593   0.000034
    48  C   -0.427512  -0.001125
    49  H    0.137308   0.000348
    50  H    0.177313   0.000165
    51  H    0.162452   0.000363
    52  C   -0.011418   0.000850
    53  O    0.128522  -0.003314
    54  H    0.184048   0.006063
    55  N   -0.273981   0.005326
    56  O   -0.020668   0.007760
    57  O    0.065175  -0.003667
    58  C   -0.512149   0.035295
    59  H    0.183833   0.000462
    60  H    0.137797  -0.000341
    61  H    0.128608   0.002745
    62  O    0.063225   0.810526
 Sum of Mulliken charges =  -0.00000   2.00000
 Mulliken charges and spin densities with hydrogens summed into heavy atoms:
               1          2
     1  C   -0.378255   0.104121
     2  C    0.111014   0.031548
     5  C    0.354185  -0.004178
     7  C    0.125682  -0.014026
    10  C    0.598470   0.018402
    12  C   -0.402642   0.011885
    13  C    0.115242  -0.000732
    17  C    0.089883  -0.003755
    21  C   -0.589286  -0.061914
    22  O    0.265998  -0.001151
    24  N   -0.478454  -0.001549
    25  O    0.152339  -0.000568
    26  O    0.037919   0.000392
    27  C    0.130265   0.063689
    31  O   -0.071665   0.853146
    32  C   -0.800177   0.008809
    33  C    0.051435   0.000942
    36  C    0.076842   0.008558
    38  C    0.217828  -0.011210
    41  C   -0.003742   0.104344
    43  C    0.276933   0.024181
    44  C   -0.002366   0.007610
    48  C    0.049561  -0.000250
    52  C    0.172630   0.006913
    53  O    0.128522  -0.003314
    55  N   -0.273981   0.005326
    56  O   -0.020668   0.007760
    57  O    0.065175  -0.003667
    58  C   -0.061911   0.038162
    62  O    0.063225   0.810526
 Electronic spatial extent (au):  <R**2>=          11794.2016
 Charge=             -0.0000 electrons
 Dipole moment (field-independent basis, Debye):
    X=             -4.3266    Y=              1.5264    Z=             -0.2443  Tot=              4.5945
 Quadrupole moment (field-independent basis, Debye-Ang):
   XX=           -161.7516   YY=           -210.7515   ZZ=           -178.2009
   XY=             15.6811   XZ=              1.4234   YZ=             -0.0266
 Traceless Quadrupole moment (field-independent basis, Debye-Ang):
   XX=             21.8164   YY=            -27.1835   ZZ=              5.3671
   XY=             15.6811   XZ=              1.4234   YZ=             -0.0266
 Octapole moment (field-independent basis, Debye-Ang**2):
  XXX=            -65.6032  YYY=             21.2996  ZZZ=              1.2289  XYY=            -34.8128
  XXY=             36.3989  XXZ=              5.1241  XZZ=             -4.9185  YZZ=             -1.8773
  YYZ=             -6.1503  XYZ=              2.3571
 Hexadecapole moment (field-independent basis, Debye-Ang**3):
 XXXX=          -8943.8098 YYYY=          -5315.6674 ZZZZ=          -1459.0509 XXXY=            -37.5061
 XXXZ=             67.7696 YYYX=             42.6263 YYYZ=             25.9914 ZZZX=            -11.3981
 ZZZY=             -9.1690 XXYY=          -2380.8355 XXZZ=          -1773.5232 YYZZ=          -1082.7034
 XXYZ=            -21.4517 YYXZ=             11.8453 ZZXY=             -3.1889
 N-N= 3.469282565715D+03 E-N=-1.041585209928D+04  KE= 1.478733880672D+03
                          Isotropic Fermi Contact Couplings
        Atom                 a.u.       MegaHertz       Gauss      10(-4) cm-1
     1  C(13)             -0.02812     -15.80578      -5.63989      -5.27224
     2  C(13)              0.00089       0.50062       0.17864       0.16699
     3  H(1)               0.00025       0.56436       0.20138       0.18825
     4  H(1)               0.00014       0.31127       0.11107       0.10383
     5  C(13)             -0.00010      -0.05594      -0.01996      -0.01866
     6  H(1)              -0.00010      -0.23177      -0.08270      -0.07731
     7  C(13)             -0.00227      -1.27640      -0.45545      -0.42576
     8  H(1)               0.00002       0.05112       0.01824       0.01705
     9  H(1)               0.00009       0.19095       0.06814       0.06369
    10  C(13)              0.02223      12.49509       4.45856       4.16791
    11  H(1)              -0.00069      -1.53140      -0.54644      -0.51082
    12  C(13)             -0.00110      -0.61897      -0.22086      -0.20647
    13  C(13)              0.00113       0.63459       0.22644       0.21168
    14  H(1)              -0.00000      -0.01041      -0.00371      -0.00347
    15  H(1)               0.00048       1.06252       0.37913       0.35442
    16  H(1)               0.00001       0.01239       0.00442       0.00413
    17  C(13)              0.00053       0.29839       0.10647       0.09953
    18  H(1)               0.00000       0.00494       0.00176       0.00165
    19  H(1)              -0.00001      -0.02374      -0.00847      -0.00792
    20  H(1)              -0.00002      -0.05229      -0.01866      -0.01744
    21  C(13)              0.00271       1.52253       0.54328       0.50786
    22  O(17)              0.00051      -0.15524      -0.05539      -0.05178
    23  H(1)               0.00027       0.61406       0.21911       0.20483
    24  N(14)              0.00022       0.03488       0.01245       0.01164
    25  O(17)              0.00004      -0.01356      -0.00484      -0.00452
    26  O(17)             -0.00017       0.05217       0.01861       0.01740
    27  C(13)              0.06312      35.48129      12.66061      11.83528
    28  H(1)              -0.00153      -3.42995      -1.22389      -1.14411
    29  H(1)              -0.00154      -3.43443      -1.22549      -1.14560
    30  H(1)               0.00791      17.67942       6.30846       5.89722
    31  O(17)              0.10219     -30.97230     -11.05169     -10.33125
    32  C(13)             -0.02951     -16.58556      -5.91814      -5.53235
    33  C(13)             -0.00039      -0.22074      -0.07877      -0.07363
    34  H(1)              -0.00003      -0.06783      -0.02420      -0.02262
    35  H(1)               0.00006       0.13329       0.04756       0.04446
    36  C(13)             -0.00101      -0.56691      -0.20229      -0.18910
    37  H(1)               0.00003       0.06489       0.02315       0.02165
    38  C(13)             -0.00309      -1.73529      -0.61919      -0.57883
    39  H(1)               0.00017       0.37787       0.13483       0.12604
    40  H(1)               0.00077       1.72514       0.61557       0.57544
    41  C(13)              0.05139      28.88548      10.30706       9.63516
    42  H(1)              -0.00174      -3.87914      -1.38417      -1.29394
    43  C(13)              0.00500       2.81076       1.00295       0.93757
    44  C(13)              0.00401       2.25363       0.80415       0.75173
    45  H(1)              -0.00001      -0.02029      -0.00724      -0.00677
    46  H(1)               0.00163       3.65235       1.30325       1.21829
    47  H(1)              -0.00002      -0.03688      -0.01316      -0.01230
    48  C(13)             -0.00027      -0.15378      -0.05487      -0.05129
    49  H(1)               0.00006       0.13484       0.04811       0.04498
    50  H(1)               0.00008       0.17814       0.06357       0.05942
    51  H(1)               0.00020       0.45258       0.16149       0.15097
    52  C(13)              0.00120       0.67416       0.24056       0.22488
    53  O(17)             -0.00057       0.17292       0.06170       0.05768
    54  H(1)               0.00152       3.39849       1.21267       1.13361
    55  N(14)             -0.00010      -0.01661      -0.00593      -0.00554
    56  O(17)              0.00556      -1.68430      -0.60100      -0.56182
    57  O(17)             -0.00048       0.14572       0.05200       0.04861
    58  C(13)              0.02595      14.58672       5.20490       4.86561
    59  H(1)              -0.00103      -2.30880      -0.82384      -0.77013
    60  H(1)              -0.00064      -1.42761      -0.50941      -0.47620
    61  H(1)               0.00174       3.88358       1.38576       1.29542
    62  O(17)              0.10039     -30.42722     -10.85719     -10.14943
 --------------------------------------------------------
       Center         ----  Spin Dipole Couplings  ----
                      3XX-RR        3YY-RR        3ZZ-RR
 --------------------------------------------------------
     1   Atom        0.005557      0.004093     -0.009650
     2   Atom        0.001983     -0.004257      0.002274
     3   Atom        0.000372     -0.002764      0.002392
     4   Atom        0.010021     -0.006721     -0.003299
     5   Atom       -0.000729      0.001345     -0.000616
     6   Atom        0.000409     -0.000343     -0.000066
     7   Atom       -0.001698      0.003182     -0.001484
     8   Atom       -0.001599     -0.004408      0.006008
     9   Atom        0.001746     -0.000194     -0.001552
    10   Atom        0.002867      0.033298     -0.036165
    11   Atom       -0.000411      0.005454     -0.005044
    12   Atom       -0.004115      0.005553     -0.001438
    13   Atom       -0.000447      0.003645     -0.003199
    14   Atom        0.000786      0.001034     -0.001820
    15   Atom        0.000035      0.001218     -0.001254
    16   Atom       -0.000390      0.001759     -0.001369
    17   Atom        0.001162      0.002134     -0.003297
    18   Atom        0.006705     -0.002413     -0.004292
    19   Atom       -0.000552      0.002411     -0.001859
    20   Atom        0.001014      0.001900     -0.002914
    21   Atom        0.010482     -0.011516      0.001034
    22   Atom        0.008854     -0.008587     -0.000267
    23   Atom        0.013712     -0.003559     -0.010154
    24   Atom        0.001841     -0.000499     -0.001342
    25   Atom        0.005656     -0.003781     -0.001875
    26   Atom       -0.001114      0.002524     -0.001411
    27   Atom        0.006487     -0.032754      0.026267
    28   Atom        0.012759     -0.006174     -0.006586
    29   Atom       -0.008277     -0.005186      0.013463
    30   Atom       -0.001388      0.004477     -0.003089
    31   Atom        0.656841     -1.583726      0.926885
    32   Atom        0.015851      0.004919     -0.020769
    33   Atom        0.002688     -0.002883      0.000195
    34   Atom        0.000658     -0.001882      0.001224
    35   Atom        0.002527     -0.001642     -0.000885
    36   Atom        0.001458     -0.003680      0.002222
    37   Atom        0.000477     -0.001558      0.001081
    38   Atom       -0.000178     -0.002516      0.002694
    39   Atom       -0.004469     -0.007640      0.012109
    40   Atom        0.000175     -0.000995      0.000820
    41   Atom       -0.073664      0.118042     -0.044378
    42   Atom       -0.005913      0.017778     -0.011865
    43   Atom        0.012729     -0.009071     -0.003657
    44   Atom       -0.004285      0.010102     -0.005817
    45   Atom        0.000160      0.001875     -0.002034
    46   Atom        0.000888      0.000393     -0.001281
    47   Atom       -0.000714      0.002411     -0.001697
    48   Atom        0.003756     -0.001381     -0.002375
    49   Atom        0.004406     -0.002113     -0.002293
    50   Atom        0.002010     -0.000550     -0.001460
    51   Atom        0.002344     -0.000829     -0.001515
    52   Atom        0.009614     -0.001332     -0.008282
    53   Atom        0.000202      0.003818     -0.004020
    54   Atom        0.005935     -0.002155     -0.003780
    55   Atom       -0.006590      0.009508     -0.002919
    56   Atom       -0.011468      0.034915     -0.023448
    57   Atom       -0.007094      0.003259      0.003835
    58   Atom       -0.001468     -0.033043      0.034511
    59   Atom        0.000184     -0.005389      0.005204
    60   Atom       -0.003708     -0.002936      0.006644
    61   Atom        0.008217     -0.006109     -0.002108
    62   Atom       -1.358994      1.205759      0.153235
 --------------------------------------------------------
                        XY            XZ            YZ
 --------------------------------------------------------
     1   Atom       -0.022989      0.028046      0.019622
     2   Atom       -0.002885     -0.000241      0.004534
     3   Atom       -0.002114      0.000940      0.001158
     4   Atom       -0.001796      0.005459      0.002271
     5   Atom        0.000396      0.001027      0.003755
     6   Atom        0.000816      0.001155      0.002151
     7   Atom        0.002448      0.004939      0.002353
     8   Atom        0.003503      0.009522      0.006776
     9   Atom        0.003121      0.002657      0.001996
    10   Atom        0.047186      0.006905      0.010499
    11   Atom        0.009126     -0.005470     -0.004339
    12   Atom        0.001282     -0.000335      0.008121
    13   Atom        0.003329     -0.000087      0.000588
    14   Atom        0.001990      0.000272      0.000638
    15   Atom        0.001224     -0.000151      0.000710
    16   Atom        0.001531     -0.000600     -0.000614
    17   Atom        0.001049     -0.002539      0.000275
    18   Atom        0.003436     -0.008736     -0.000983
    19   Atom        0.000683     -0.001737     -0.001322
    20   Atom        0.002602     -0.001359     -0.000007
    21   Atom       -0.013574     -0.011352      0.008975
    22   Atom       -0.008115     -0.007989     -0.000358
    23   Atom       -0.017806     -0.010073      0.006385
    24   Atom        0.003480     -0.006308     -0.004135
    25   Atom        0.002935     -0.008856     -0.000871
    26   Atom        0.001965     -0.000958     -0.003787
    27   Atom       -0.053872      0.083269     -0.058425
    28   Atom        0.000305      0.013682      0.002467
    29   Atom       -0.004344     -0.001866     -0.012363
    30   Atom       -0.012271     -0.002657      0.002458
    31   Atom        0.288466      2.398399      0.308373
    32   Atom        0.002868     -0.006257      0.042967
    33   Atom       -0.001038      0.004083     -0.001072
    34   Atom       -0.001048      0.002942     -0.000920
    35   Atom       -0.000613      0.002348     -0.000199
    36   Atom        0.001766      0.003518      0.001885
    37   Atom        0.000859      0.002253      0.000883
    38   Atom        0.002709      0.000697      0.006564
    39   Atom       -0.000364      0.001639      0.004488
    40   Atom        0.000664     -0.000133      0.004526
    41   Atom        0.037335      0.015026      0.086867
    42   Atom       -0.002407      0.003753     -0.004589
    43   Atom        0.022748      0.024976      0.016901
    44   Atom        0.004366      0.000861      0.004675
    45   Atom        0.000929     -0.000200      0.002426
    46   Atom        0.001598      0.001289      0.001009
    47   Atom        0.001975     -0.000104     -0.000795
    48   Atom        0.002254     -0.000293      0.000442
    49   Atom        0.000855     -0.000122      0.000403
    50   Atom        0.002346     -0.001538     -0.000341
    51   Atom        0.001260      0.000159      0.000265
    52   Atom       -0.011852      0.010686     -0.004525
    53   Atom       -0.013400      0.004166     -0.004476
    54   Atom       -0.005168      0.001411     -0.000638
    55   Atom       -0.003775      0.000625     -0.005422
    56   Atom       -0.032381      0.009265     -0.016224
    57   Atom        0.007590     -0.004222     -0.000519
    58   Atom        0.007013     -0.045176     -0.008743
    59   Atom       -0.002068     -0.011629      0.006887
    60   Atom        0.002487     -0.006129     -0.008764
    61   Atom        0.002470     -0.004672     -0.000103
    62   Atom       -0.747176     -0.582272      2.173797
 --------------------------------------------------------


 ---------------------------------------------------------------------------------
              Anisotropic Spin Dipole Couplings in Principal Axis System
 ---------------------------------------------------------------------------------

       Atom             a.u.   MegaHertz   Gauss  10(-4) cm-1        Axes

              Baa    -0.0480    -6.446    -2.300    -2.150 -0.5601 -0.4966  0.6631
     1 C(13)  Bbb     0.0177     2.373     0.847     0.792  0.1270  0.7395  0.6611
              Bcc     0.0303     4.072     1.453     1.358  0.8187 -0.4544  0.3511
 
              Baa    -0.0072    -0.973    -0.347    -0.324  0.2624  0.8738 -0.4094
     2 C(13)  Bbb     0.0018     0.248     0.089     0.083  0.8467 -0.0050  0.5320
              Bcc     0.0054     0.725     0.259     0.242 -0.4628  0.4863  0.7411
 
              Baa    -0.0042    -2.216    -0.791    -0.739  0.4499  0.8661 -0.2178
     3 H(1)   Bbb     0.0014     0.728     0.260     0.243  0.8430 -0.4924 -0.2166
              Bcc     0.0028     1.488     0.531     0.496  0.2948  0.0862  0.9517
 
              Baa    -0.0089    -4.723    -1.685    -1.575  0.2372  0.7950 -0.5583
     4 H(1)   Bbb    -0.0032    -1.690    -0.603    -0.564 -0.2330  0.6045  0.7618
              Bcc     0.0120     6.413     2.288     2.139  0.9431 -0.0506  0.3286
 
              Baa    -0.0036    -0.487    -0.174    -0.163 -0.2002 -0.5798  0.7898
     5 C(13)  Bbb    -0.0008    -0.105    -0.038    -0.035  0.9629 -0.2655  0.0491
              Bcc     0.0044     0.593     0.212     0.198  0.1812  0.7703  0.6114
 
              Baa    -0.0024    -1.268    -0.452    -0.423  0.0831  0.7083 -0.7010
     6 H(1)   Bbb    -0.0004    -0.216    -0.077    -0.072  0.8564 -0.4105 -0.3132
              Bcc     0.0028     1.484     0.529     0.495  0.5096  0.5743  0.6407
 
              Baa    -0.0065    -0.877    -0.313    -0.292  0.7176 -0.0121 -0.6964
     7 C(13)  Bbb    -0.0001    -0.017    -0.006    -0.006 -0.4802  0.7157 -0.5072
              Bcc     0.0067     0.894     0.319     0.298  0.5045  0.6983  0.5077
 
              Baa    -0.0086    -4.589    -1.638    -1.531 -0.5901 -0.5136  0.6229
     8 H(1)   Bbb    -0.0068    -3.609    -1.288    -1.204 -0.6241  0.7796  0.0516
              Bcc     0.0154     8.198     2.925     2.735  0.5121  0.3583  0.7806
 
              Baa    -0.0031    -1.654    -0.590    -0.552 -0.3109 -0.2883  0.9057
     9 H(1)   Bbb    -0.0025    -1.329    -0.474    -0.443 -0.6097  0.7915  0.0427
              Bcc     0.0056     2.983     1.064     0.995  0.7291  0.5389  0.4218
 
              Baa    -0.0377    -5.061    -1.806    -1.688  0.0076 -0.1512  0.9885
    10 C(13)  Bbb    -0.0314    -4.219    -1.505    -1.407  0.8117 -0.5764 -0.0944
              Bcc     0.0692     9.280     3.311     3.096  0.5840  0.8031  0.1183
 
              Baa    -0.0090    -4.797    -1.712    -1.600  0.6791 -0.2186  0.7007
    11 H(1)   Bbb    -0.0055    -2.912    -1.039    -0.971 -0.4510  0.6290  0.6333
              Bcc     0.0144     7.710     2.751     2.572  0.5791  0.7461 -0.3286
 
              Baa    -0.0071    -0.954    -0.341    -0.318  0.3163 -0.5346  0.7837
    12 C(13)  Bbb    -0.0038    -0.515    -0.184    -0.172  0.9468  0.1265 -0.2958
              Bcc     0.0110     1.470     0.524     0.490  0.0589  0.8356  0.5462
 
              Baa    -0.0034    -0.450    -0.160    -0.150  0.2624 -0.2042  0.9431
    13 C(13)  Bbb    -0.0022    -0.293    -0.104    -0.098  0.8341 -0.4434 -0.3281
              Bcc     0.0055     0.742     0.265     0.248  0.4851  0.8728  0.0540
 
              Baa    -0.0020    -1.052    -0.375    -0.351  0.1005 -0.2700  0.9576
    14 H(1)   Bbb    -0.0010    -0.545    -0.194    -0.182  0.7329 -0.6308 -0.2548
              Bcc     0.0030     1.597     0.570     0.533  0.6728  0.7275  0.1345
 
              Baa    -0.0016    -0.863    -0.308    -0.288  0.3506 -0.3672  0.8615
    15 H(1)   Bbb    -0.0005    -0.242    -0.086    -0.081  0.7917 -0.3751 -0.4821
              Bcc     0.0021     1.105     0.394     0.369  0.5002  0.8511  0.1592
 
              Baa    -0.0017    -0.886    -0.316    -0.295  0.4849 -0.0604  0.8725
    16 H(1)   Bbb    -0.0011    -0.566    -0.202    -0.189  0.7418 -0.5000 -0.4469
              Bcc     0.0027     1.452     0.518     0.484  0.4632  0.8639 -0.1976
 
              Baa    -0.0045    -0.606    -0.216    -0.202  0.4218 -0.1037  0.9007
    17 C(13)  Bbb     0.0014     0.190     0.068     0.064 -0.5882  0.7247  0.3589
              Bcc     0.0031     0.416     0.148     0.139  0.6900  0.6812 -0.2447
 
              Baa    -0.0092    -4.919    -1.755    -1.641  0.4981 -0.1276  0.8577
    18 H(1)   Bbb    -0.0031    -1.672    -0.597    -0.558 -0.1383  0.9648  0.2238
              Bcc     0.0124     6.591     2.352     2.198  0.8561  0.2300 -0.4629
 
              Baa    -0.0032    -1.684    -0.601    -0.562  0.5250  0.1351  0.8403
    19 H(1)   Bbb    -0.0000    -0.009    -0.003    -0.003  0.7879 -0.4504 -0.4198
              Bcc     0.0032     1.693     0.604     0.565  0.3217  0.8825 -0.3430
 
              Baa    -0.0035    -1.857    -0.663    -0.620  0.3797 -0.1824  0.9070
    20 H(1)   Bbb    -0.0007    -0.388    -0.138    -0.129  0.6501 -0.6449 -0.4018
              Bcc     0.0042     2.246     0.801     0.749  0.6582  0.7422 -0.1263
 
              Baa    -0.0187    -2.512    -0.896    -0.838  0.3394  0.9144 -0.2205
    21 C(13)  Bbb    -0.0065    -0.877    -0.313    -0.293  0.5526 -0.0041  0.8334
              Bcc     0.0253     3.389     1.209     1.130  0.7612 -0.4047 -0.5067
 
              Baa    -0.0128     0.926     0.331     0.309  0.4294  0.8525  0.2981
    22 O(17)  Bbb    -0.0027     0.196     0.070     0.065  0.2808 -0.4397  0.8531
              Bcc     0.0155    -1.122    -0.401    -0.374  0.8583 -0.2827 -0.4282
 
              Baa    -0.0147    -7.852    -2.802    -2.619  0.5129  0.8560 -0.0656
    23 H(1)   Bbb    -0.0138    -7.376    -2.632    -2.461  0.2854 -0.0979  0.9534
              Bcc     0.0285    15.229     5.434     5.080  0.8096 -0.5077 -0.2945
 
              Baa    -0.0066    -0.254    -0.090    -0.085  0.5034  0.2703  0.8207
    24 N(14)  Bbb    -0.0030    -0.115    -0.041    -0.038 -0.5379  0.8414  0.0528
              Bcc     0.0096     0.369     0.132     0.123  0.6762  0.4680 -0.5689
 
              Baa    -0.0079     0.575     0.205     0.192  0.5654 -0.2328  0.7913
    25 O(17)  Bbb    -0.0041     0.297     0.106     0.099 -0.0196  0.9553  0.2950
              Bcc     0.0121    -0.872    -0.311    -0.291  0.8246  0.1823 -0.5356
 
              Baa    -0.0037     0.270     0.096     0.090 -0.0971  0.5376  0.8376
    26 O(17)  Bbb    -0.0018     0.131     0.047     0.044  0.9454 -0.2133  0.2465
              Bcc     0.0055    -0.401    -0.143    -0.134  0.3112  0.8158 -0.4875
 
              Baa    -0.0705    -9.456    -3.374    -3.154  0.5612  0.8275  0.0167
    27 C(13)  Bbb    -0.0669    -8.975    -3.202    -2.994 -0.5659  0.3690  0.7373
              Bcc     0.1373    18.431     6.577     6.148  0.6040 -0.4232  0.6753
 
              Baa    -0.0142    -7.575    -2.703    -2.527 -0.4361 -0.2493  0.8647
    28 H(1)   Bbb    -0.0057    -3.053    -1.089    -1.018 -0.1619  0.9669  0.1971
              Bcc     0.0199    10.628     3.792     3.545  0.8852  0.0540  0.4620
 
              Baa    -0.0148    -7.884    -2.813    -2.630  0.5878  0.7261  0.3567
    29 H(1)   Bbb    -0.0049    -2.588    -0.923    -0.863  0.8090 -0.5221 -0.2701
              Bcc     0.0196    10.471     3.736     3.493  0.0098 -0.4473  0.8943
 
              Baa    -0.0111    -5.930    -2.116    -1.978  0.7893  0.6095  0.0746
    30 H(1)   Bbb    -0.0038    -2.006    -0.716    -0.669  0.0618 -0.1998  0.9779
              Bcc     0.0149     7.936     2.832     2.647 -0.6109  0.7672  0.1954
 
              Baa    -1.6212   117.309    41.859    39.130  0.0852  0.9764 -0.1983
    31 O(17)  Bbb    -1.6099   116.490    41.567    38.857  0.7242 -0.1974 -0.6607
              Bcc     3.2311  -233.799   -83.425   -77.987  0.6843  0.0874  0.7240
 
              Baa    -0.0534    -7.169    -2.558    -2.391  0.0967 -0.5933  0.7992
    32 C(13)  Bbb     0.0164     2.201     0.786     0.734  0.9929  0.1135 -0.0359
              Bcc     0.0370     4.968     1.773     1.657 -0.0694  0.7969  0.6001
 
              Baa    -0.0033    -0.438    -0.156    -0.146 -0.1745  0.8632  0.4738
    33 C(13)  Bbb    -0.0027    -0.362    -0.129    -0.121 -0.5876 -0.4774  0.6533
              Bcc     0.0060     0.799     0.285     0.267  0.7901 -0.1644  0.5906
 
              Baa    -0.0023    -1.219    -0.435    -0.407  0.4937  0.8483 -0.1914
    34 H(1)   Bbb    -0.0019    -1.028    -0.367    -0.343 -0.5666  0.4807  0.6692
              Bcc     0.0042     2.247     0.802     0.750  0.6597 -0.2220  0.7180
 
              Baa    -0.0021    -1.124    -0.401    -0.375 -0.4637 -0.2470  0.8508
    35 H(1)   Bbb    -0.0017    -0.902    -0.322    -0.301 -0.0120  0.9620  0.2728
              Bcc     0.0038     2.026     0.723     0.676  0.8859 -0.1162  0.4491
 
              Baa    -0.0044    -0.586    -0.209    -0.195 -0.1860  0.9664 -0.1772
    36 C(13)  Bbb    -0.0017    -0.228    -0.081    -0.076  0.7395  0.0190 -0.6729
              Bcc     0.0061     0.814     0.290     0.271  0.6470  0.2562  0.7182
 
              Baa    -0.0019    -1.001    -0.357    -0.334 -0.2795  0.9574 -0.0729
    37 H(1)   Bbb    -0.0015    -0.792    -0.282    -0.264  0.7146  0.1567 -0.6817
              Bcc     0.0034     1.793     0.640     0.598  0.6412  0.2426  0.7280
 
              Baa    -0.0075    -1.001    -0.357    -0.334 -0.2558  0.8198 -0.5123
    38 C(13)  Bbb    -0.0003    -0.035    -0.013    -0.012  0.9300  0.0642 -0.3618
              Bcc     0.0077     1.037     0.370     0.346  0.2638  0.5690  0.7789
 
              Baa    -0.0087    -4.658    -1.662    -1.554  0.1668  0.9611 -0.2201
    39 H(1)   Bbb    -0.0045    -2.391    -0.853    -0.798  0.9822 -0.1814 -0.0479
              Bcc     0.0132     7.049     2.515     2.351  0.0860  0.2082  0.9743
 
              Baa    -0.0048    -2.549    -0.909    -0.850 -0.1201  0.7705 -0.6260
    40 H(1)   Bbb     0.0002     0.120     0.043     0.040  0.9901  0.0466 -0.1326
              Bcc     0.0046     2.429     0.867     0.810  0.0730  0.6358  0.7684
 
              Baa    -0.0826   -11.087    -3.956    -3.698  0.4451 -0.4242  0.7886
    41 C(13)  Bbb    -0.0800   -10.732    -3.829    -3.580  0.8796  0.0420 -0.4739
              Bcc     0.1626    21.819     7.786     7.278  0.1679  0.9046  0.3918
 
              Baa    -0.0140    -7.467    -2.665    -2.491 -0.3938  0.1021  0.9135
    42 H(1)   Bbb    -0.0048    -2.577    -0.920    -0.860  0.9114  0.1729  0.3735
              Bcc     0.0188    10.045     3.584     3.351 -0.1198  0.9796 -0.1611
 
              Baa    -0.0238    -3.197    -1.141    -1.066 -0.2838  0.8783 -0.3847
    43 C(13)  Bbb    -0.0217    -2.913    -1.039    -0.972 -0.6362  0.1277  0.7609
              Bcc     0.0455     6.109     2.180     2.038  0.7174  0.4607  0.5226
 
              Baa    -0.0071    -0.959    -0.342    -0.320  0.1724 -0.2981  0.9388
    44 C(13)  Bbb    -0.0054    -0.725    -0.259    -0.242  0.9514 -0.1964 -0.2371
              Bcc     0.0125     1.683     0.601     0.561  0.2551  0.9341  0.2498
 
              Baa    -0.0033    -1.759    -0.627    -0.587  0.1703 -0.4435  0.8799
    45 H(1)   Bbb     0.0001     0.039     0.014     0.013  0.9552 -0.1453 -0.2580
              Bcc     0.0032     1.720     0.614     0.574  0.2422  0.8844  0.3989
 
              Baa    -0.0019    -1.027    -0.367    -0.343 -0.3219 -0.1823  0.9291
    46 H(1)   Bbb    -0.0010    -0.519    -0.185    -0.173 -0.6246  0.7784 -0.0637
              Bcc     0.0029     1.546     0.552     0.516  0.7115  0.6008  0.3644
 
              Baa    -0.0020    -1.067    -0.381    -0.356 -0.4957  0.3641  0.7885
    47 H(1)   Bbb    -0.0015    -0.789    -0.282    -0.263  0.7577 -0.2624  0.5975
              Bcc     0.0035     1.856     0.662     0.619  0.4245  0.8936 -0.1458
 
              Baa    -0.0028    -0.379    -0.135    -0.126  0.2420 -0.6087  0.7556
    48 C(13)  Bbb    -0.0018    -0.239    -0.085    -0.080 -0.2549  0.7115  0.6549
              Bcc     0.0046     0.618     0.221     0.206  0.9362  0.3511 -0.0170
 
              Baa    -0.0027    -1.427    -0.509    -0.476  0.0935 -0.6699  0.7366
    49 H(1)   Bbb    -0.0018    -0.983    -0.351    -0.328 -0.0869  0.7315  0.6763
              Bcc     0.0045     2.410     0.860     0.804  0.9918  0.1272 -0.0102
 
              Baa    -0.0024    -1.274    -0.455    -0.425  0.5195 -0.5399  0.6623
    50 H(1)   Bbb    -0.0014    -0.769    -0.274    -0.256 -0.1636  0.6979  0.6972
              Bcc     0.0038     2.043     0.729     0.682  0.8387  0.4706 -0.2743
 
              Baa    -0.0016    -0.873    -0.311    -0.291  0.1119 -0.4641  0.8787
    51 H(1)   Bbb    -0.0012    -0.620    -0.221    -0.207 -0.3167  0.8215  0.4742
              Bcc     0.0028     1.492     0.532     0.498  0.9419  0.3314  0.0551
 
              Baa    -0.0134    -1.799    -0.642    -0.600 -0.4761 -0.1421  0.8678
    52 C(13)  Bbb    -0.0082    -1.099    -0.392    -0.367  0.3687  0.8637  0.3437
              Bcc     0.0216     2.898     1.034     0.967  0.7984 -0.4836  0.3588
 
              Baa    -0.0115     0.833     0.297     0.278  0.7572  0.6525 -0.0313
    53 O(17)  Bbb    -0.0058     0.417     0.149     0.139 -0.1574  0.2286  0.9607
              Bcc     0.0173    -1.251    -0.446    -0.417 -0.6340  0.7225 -0.2758
 
              Baa    -0.0047    -2.495    -0.890    -0.832  0.4437  0.8940 -0.0627
    54 H(1)   Bbb    -0.0040    -2.118    -0.756    -0.707 -0.0833  0.1109  0.9903
              Bcc     0.0086     4.613     1.646     1.539  0.8923 -0.4342  0.1236
 
              Baa    -0.0075    -0.291    -0.104    -0.097  0.9447  0.2689  0.1877
    55 N(14)  Bbb    -0.0047    -0.183    -0.065    -0.061 -0.2634  0.2812  0.9228
              Bcc     0.0123     0.474     0.169     0.158 -0.1954  0.9212 -0.3365
 
              Baa    -0.0288     2.083     0.743     0.695  0.7458  0.2188 -0.6292
    56 O(17)  Bbb    -0.0272     1.965     0.701     0.655  0.4941  0.4519  0.7428
              Bcc     0.0559    -4.048    -1.444    -1.350 -0.4469  0.8648 -0.2289
 
              Baa    -0.0119     0.861     0.307     0.287  0.8751 -0.4308  0.2207
    57 O(17)  Bbb     0.0032    -0.233    -0.083    -0.078  0.0549  0.5413  0.8390
              Bcc     0.0087    -0.627    -0.224    -0.209  0.4809  0.7221 -0.4974
 
              Baa    -0.0346    -4.645    -1.657    -1.549 -0.3359  0.9365 -0.1011
    58 C(13)  Bbb    -0.0318    -4.266    -1.522    -1.423  0.7584  0.3325  0.5606
              Bcc     0.0664     8.911     3.180     2.972 -0.5586 -0.1116  0.8219
 
              Baa    -0.0111    -5.906    -2.107    -1.970  0.5432 -0.5603  0.6253
    59 H(1)   Bbb    -0.0056    -2.967    -1.059    -0.990  0.6106  0.7748  0.1639
              Bcc     0.0166     8.873     3.166     2.960 -0.5763  0.2928  0.7630
 
              Baa    -0.0085    -4.533    -1.618    -1.512  0.3429  0.7461  0.5707
    60 H(1)   Bbb    -0.0057    -3.060    -1.092    -1.021  0.8744 -0.4755  0.0963
              Bcc     0.0142     7.593     2.709     2.533 -0.3432 -0.4660  0.8155
 
              Baa    -0.0067    -3.556    -1.269    -1.186 -0.2232  0.9525 -0.2072
    61 H(1)   Bbb    -0.0037    -1.967    -0.702    -0.656  0.3028  0.2698  0.9141
              Bcc     0.0104     5.523     1.971     1.842  0.9266  0.1412 -0.3486
 
              Baa    -1.5628   113.080    40.350    37.719  0.7787  0.5038 -0.3740
    62 O(17)  Bbb    -1.5538   112.433    40.119    37.504  0.5923 -0.3935  0.7031
              Bcc     3.1166  -225.513   -80.469   -75.223 -0.2071  0.7690  0.6048
 

 ---------------------------------------------------------------------------------

 Calling FoFJK, ICntrl=      2127 FMM=T ISym2X=0 I1Cent= 0 IOpClX= 1 NMat=1 NMatS=1 NMatT=0.
 ***** Axes restored to original set *****
 -------------------------------------------------------------------
 Center     Atomic                   Forces (Hartrees/Bohr)
 Number     Number              X              Y              Z
 -------------------------------------------------------------------
      1        6           0.000024074   -0.000295414   -0.000171016
      2        6           0.000276690   -0.000173140    0.000463079
      3        1           0.000087622   -0.000208487   -0.000546867
      4        1          -0.000264639    0.000299987   -0.000280793
      5        6          -0.000058634   -0.000114304    0.000409779
      6        1           0.000197725    0.000283319   -0.000385312
      7        6          -0.000622018    0.000374161    0.000190412
      8        1           0.000057985   -0.000463796   -0.000211707
      9        1           0.000570480    0.000071114   -0.000066309
     10        6          -0.000240616   -0.000078277   -0.000177950
     11        1           0.000332278    0.000096779    0.000275446
     12        6          -0.000035153   -0.000415541   -0.000057851
     13        6          -0.000625775   -0.000567813   -0.000109252
     14        1           0.000610057   -0.000065581   -0.000077902
     15        1          -0.000013649    0.000566379   -0.000363040
     16        1           0.000058406    0.000274292    0.000616796
     17        6           0.000580710   -0.000192973   -0.000195984
     18        1          -0.000267122   -0.000184725   -0.000041128
     19        1          -0.000112240    0.000187194    0.000634770
     20        1          -0.000135780    0.000560103   -0.000384749
     21        6           0.000144363    0.000033271    0.000273474
     22        8          -0.000260164    0.000042568    0.000078410
     23        1          -0.000012130   -0.000091968   -0.000098315
     24        7          -0.000082854    0.000023252    0.000093237
     25        8           0.000257668   -0.000131501   -0.000154055
     26        8           0.000023298    0.000000545   -0.000010531
     27        6           0.000392112   -0.000058805   -0.000799812
     28        1          -0.000387051   -0.000277199    0.000297310
     29        1           0.000276803    0.000081781    0.000616079
     30        1          -0.000301790    0.000325838    0.000188777
     31        8           0.000024688    0.000069583    0.000037663
     32        6           0.000160609   -0.000028637    0.000404688
     33        6           0.000454540   -0.000135891   -0.000203870
     34        1           0.000022817    0.000223481    0.000532045
     35        1          -0.000545439    0.000054694    0.000040011
     36        6           0.000111116    0.000019495   -0.000388288
     37        1          -0.000156749   -0.000213400    0.000445284
     38        6          -0.000502371    0.000002872   -0.000444057
     39        1           0.000207126    0.000244292    0.000230036
     40        1           0.000235339   -0.000271336    0.000333236
     41        6          -0.000156666    0.000317628    0.000050403
     42        1           0.000088835   -0.000297607   -0.000144451
     43        6           0.000251825    0.000353654    0.000018492
     44        6          -0.000094302    0.000839294   -0.000198946
     45        1           0.000405291   -0.000279370    0.000290306
     46        1          -0.000479403   -0.000339289    0.000389576
     47        1           0.000034529   -0.000411698   -0.000541407
     48        6           0.000626686   -0.000159871    0.000418555
     49        1          -0.000251019    0.000438939   -0.000073716
     50        1          -0.000031341   -0.000250494   -0.000624511
     51        1          -0.000615358   -0.000261997    0.000275618
     52        6           0.000253161   -0.000171034   -0.000256896
     53        8          -0.000244858    0.000133963   -0.000254273
     54        1          -0.000121550    0.000186296    0.000119862
     55        7           0.000047830   -0.000035100   -0.000094354
     56        8           0.000087184    0.000055766    0.000191250
     57        8          -0.000052335    0.000004551    0.000029961
     58        6           0.000295932    0.000039491    0.000740377
     59        1          -0.000001463    0.000438964   -0.000495766
     60        1           0.000240301   -0.000427265   -0.000451489
     61        1          -0.000484222   -0.000043455   -0.000208398
     62        8          -0.000281389    0.000002420   -0.000171936
 -------------------------------------------------------------------
 Cartesian Forces:  Max     0.000839294 RMS     0.000308681

 GradGradGradGradGradGradGradGradGradGradGradGradGradGradGradGradGradGrad
 Berny optimization.
 FormGI is forming the generalized inverse of G from B-inverse, IUseBI=4.
 Internal  Forces:  Max     0.000714071 RMS     0.000167782
 Search for a local minimum.
 Step number   1 out of a maximum of  372
 All quantities printed in internal units (Hartrees-Bohrs-Radians)
 Mixed Optimization -- En-DIIS/RFO-DIIS
 Second derivative matrix not updated -- first step.
 ITU=  0
     Eigenvalues ---    0.00258   0.00298   0.00313   0.00318   0.00355
     Eigenvalues ---    0.00413   0.00458   0.00642   0.00791   0.00852
     Eigenvalues ---    0.00978   0.01086   0.01103   0.01175   0.01436
     Eigenvalues ---    0.01527   0.01561   0.01639   0.01768   0.01848
     Eigenvalues ---    0.01948   0.02150   0.02291   0.02420   0.02575
     Eigenvalues ---    0.02650   0.02705   0.02800   0.02832   0.02861
     Eigenvalues ---    0.02966   0.02998   0.03139   0.03143   0.03200
     Eigenvalues ---    0.03312   0.03500   0.03551   0.03672   0.03698
     Eigenvalues ---    0.03946   0.03962   0.04228   0.04308   0.04417
     Eigenvalues ---    0.04689   0.04722   0.04927   0.04960   0.05079
     Eigenvalues ---    0.05198   0.05243   0.05254   0.05263   0.05383
     Eigenvalues ---    0.05409   0.05482   0.05583   0.05629   0.05636
     Eigenvalues ---    0.05738   0.05771   0.05920   0.06071   0.06187
     Eigenvalues ---    0.06396   0.06437   0.06501   0.06715   0.06842
     Eigenvalues ---    0.06984   0.07088   0.07368   0.07479   0.07875
     Eigenvalues ---    0.08122   0.08378   0.08415   0.08561   0.08851
     Eigenvalues ---    0.09067   0.09303   0.09533   0.09788   0.10327
     Eigenvalues ---    0.10463   0.10763   0.11082   0.11605   0.11744
     Eigenvalues ---    0.11845   0.12439   0.12629   0.13230   0.13573
     Eigenvalues ---    0.14837   0.15649   0.16000   0.16000   0.16000
     Eigenvalues ---    0.16000   0.16000   0.16000   0.16000   0.16000
     Eigenvalues ---    0.16000   0.16000   0.16000   0.16000   0.16256
     Eigenvalues ---    0.16786   0.18485   0.19622   0.20158   0.20351
     Eigenvalues ---    0.21323   0.22178   0.22782   0.23134   0.24210
     Eigenvalues ---    0.24394   0.24753   0.24989   0.24995   0.25000
     Eigenvalues ---    0.25000   0.25883   0.26186   0.26236   0.26817
     Eigenvalues ---    0.27051   0.27267   0.28329   0.28616   0.28660
     Eigenvalues ---    0.28932   0.29070   0.29605   0.29734   0.32362
     Eigenvalues ---    0.32506   0.33454   0.33593   0.34024   0.34051
     Eigenvalues ---    0.34053   0.34060   0.34062   0.34103   0.34105
     Eigenvalues ---    0.34122   0.34123   0.34155   0.34169   0.34236
     Eigenvalues ---    0.34248   0.34254   0.34294   0.34301   0.34386
     Eigenvalues ---    0.34422   0.34474   0.34481   0.34484   0.34518
     Eigenvalues ---    0.34529   0.34531   0.34664   0.34711   0.34847
     Eigenvalues ---    0.37436   0.38797   0.48389   0.48517   0.48662
     Eigenvalues ---    0.51385   0.92999   0.99519   1.03788   1.03791
 RFO step:  Lambda=-5.80061802D-05 EMin= 2.57860670D-03
 Linear search not attempted -- first point.
 Iteration  1 RMS(Cart)=  0.00367940 RMS(Int)=  0.00000403
 Iteration  2 RMS(Cart)=  0.00000618 RMS(Int)=  0.00000080
 Iteration  3 RMS(Cart)=  0.00000000 RMS(Int)=  0.00000080
 Variable       Old X    -DE/DX   Delta X   Delta X   Delta X     New X
                                 (Linear)    (Quad)   (Total)
    R1        2.91795  -0.00016   0.00000  -0.00046  -0.00046   2.91749
    R2        2.99595  -0.00009   0.00000  -0.00069  -0.00069   2.99526
    R3        2.93853  -0.00023   0.00000  -0.00107  -0.00107   2.93746
    R4        2.58493   0.00004   0.00000   0.00008   0.00008   2.58502
    R5        2.06913  -0.00058   0.00000  -0.00168  -0.00168   2.06745
    R6        2.06662  -0.00055   0.00000  -0.00161  -0.00161   2.06501
    R7        2.88883  -0.00017   0.00000  -0.00056  -0.00056   2.88827
    R8        2.92915  -0.00024   0.00000  -0.00128  -0.00128   2.92787
    R9        4.83089  -0.00015   0.00000  -0.00644  -0.00644   4.82445
   R10        2.07123  -0.00051   0.00000  -0.00151  -0.00151   2.06972
   R11        2.91817   0.00000   0.00000   0.00022   0.00022   2.91839
   R12        2.94049  -0.00005   0.00000   0.00003   0.00003   2.94052
   R13        2.06903  -0.00051   0.00000  -0.00148  -0.00148   2.06755
   R14        2.06147  -0.00056   0.00000  -0.00161  -0.00161   2.05986
   R15        2.93050  -0.00007   0.00000  -0.00030  -0.00030   2.93019
   R16        2.06934  -0.00041   0.00000  -0.00120  -0.00120   2.06813
   R17        2.96112  -0.00015   0.00000  -0.00045  -0.00045   2.96066
   R18        2.89857  -0.00017   0.00000  -0.00060  -0.00060   2.89797
   R19        2.88659  -0.00018   0.00000  -0.00061  -0.00061   2.88598
   R20        2.06684  -0.00060   0.00000  -0.00175  -0.00175   2.06510
   R21        2.07226  -0.00066   0.00000  -0.00195  -0.00195   2.07031
   R22        2.07240  -0.00067   0.00000  -0.00197  -0.00197   2.07043
   R23        2.06424  -0.00046   0.00000  -0.00131  -0.00131   2.06293
   R24        2.07153  -0.00067   0.00000  -0.00195  -0.00195   2.06958
   R25        2.07229  -0.00069   0.00000  -0.00203  -0.00203   2.07026
   R26        4.78046  -0.00014   0.00000  -0.00601  -0.00601   4.77445
   R27        2.73996   0.00006   0.00000   0.00005   0.00005   2.74001
   R28        2.06277  -0.00006   0.00000  -0.00017  -0.00017   2.06260
   R29        2.60107   0.00004   0.00000   0.00016   0.00016   2.60123
   R30        4.77671  -0.00011   0.00000  -0.00684  -0.00684   4.76987
   R31        2.29257   0.00018   0.00000   0.00026   0.00026   2.29283
   R32        2.27158  -0.00001   0.00000  -0.00001  -0.00001   2.27157
   R33        4.85113  -0.00015   0.00000  -0.00426  -0.00426   4.84687
   R34        2.06224  -0.00050   0.00000  -0.00144  -0.00144   2.06080
   R35        2.06446  -0.00067   0.00000  -0.00193  -0.00193   2.06253
   R36        2.06071  -0.00040   0.00000  -0.00130  -0.00130   2.05941
   R37        4.76115  -0.00004   0.00000  -0.00717  -0.00717   4.75397
   R38        2.96602  -0.00016   0.00000  -0.00038  -0.00038   2.96564
   R39        2.99997  -0.00021   0.00000  -0.00099  -0.00099   2.99898
   R40        2.90717  -0.00037   0.00000  -0.00129  -0.00129   2.90588
   R41        2.57260   0.00001   0.00000   0.00005   0.00005   2.57265
   R42        2.06836  -0.00056   0.00000  -0.00164  -0.00164   2.06673
   R43        2.06825  -0.00054   0.00000  -0.00156  -0.00156   2.06669
   R44        2.89016  -0.00016   0.00000  -0.00067  -0.00067   2.88949
   R45        2.93094  -0.00034   0.00000  -0.00153  -0.00153   2.92941
   R46        2.07046  -0.00052   0.00000  -0.00151  -0.00151   2.06895
   R47        2.91830  -0.00002   0.00000   0.00008   0.00008   2.91838
   R48        2.93901  -0.00009   0.00000  -0.00010  -0.00010   2.93891
   R49        2.06549  -0.00043   0.00000  -0.00127  -0.00127   2.06422
   R50        2.05786  -0.00055   0.00000  -0.00156  -0.00156   2.05629
   R51        2.92707  -0.00008   0.00000  -0.00060  -0.00060   2.92647
   R52        2.06622  -0.00033   0.00000  -0.00097  -0.00097   2.06525
   R53        2.96613  -0.00017   0.00000  -0.00052  -0.00052   2.96561
   R54        2.90145  -0.00016   0.00000  -0.00057  -0.00057   2.90089
   R55        2.88498  -0.00020   0.00000  -0.00068  -0.00068   2.88430
   R56        2.06442  -0.00055   0.00000  -0.00158  -0.00158   2.06284
   R57        2.07244  -0.00070   0.00000  -0.00204  -0.00204   2.07040
   R58        2.07157  -0.00067   0.00000  -0.00198  -0.00198   2.06959
   R59        2.06465  -0.00049   0.00000  -0.00143  -0.00143   2.06321
   R60        2.07070  -0.00067   0.00000  -0.00196  -0.00196   2.06874
   R61        2.07290  -0.00071   0.00000  -0.00210  -0.00210   2.07080
   R62        2.73221   0.00005   0.00000   0.00014   0.00014   2.73235
   R63        2.06521  -0.00011   0.00000  -0.00033  -0.00033   2.06488
   R64        2.61240   0.00002   0.00000   0.00005   0.00005   2.61245
   R65        2.28832   0.00020   0.00000   0.00021   0.00021   2.28852
   R66        2.27159   0.00002   0.00000   0.00002   0.00002   2.27161
   R67        2.06537  -0.00060   0.00000  -0.00174  -0.00174   2.06362
   R68        2.06624  -0.00065   0.00000  -0.00190  -0.00190   2.06434
   R69        2.05925  -0.00049   0.00000  -0.00141  -0.00141   2.05784
    A1        1.92805   0.00002   0.00000   0.00049   0.00049   1.92854
    A2        1.94765   0.00000   0.00000   0.00042   0.00042   1.94807
    A3        1.89711   0.00001   0.00000   0.00043   0.00043   1.89753
    A4        1.95412  -0.00002   0.00000  -0.00118  -0.00118   1.95294
    A5        1.94685  -0.00004   0.00000  -0.00038  -0.00038   1.94647
    A6        1.78528   0.00002   0.00000   0.00023   0.00023   1.78551
    A7        1.86639   0.00004   0.00000   0.00102   0.00102   1.86741
    A8        1.90234   0.00001   0.00000   0.00033   0.00033   1.90267
    A9        1.87819  -0.00006   0.00000  -0.00097  -0.00097   1.87722
   A10        1.93569   0.00000   0.00000   0.00006   0.00006   1.93575
   A11        1.89807  -0.00002   0.00000  -0.00057  -0.00057   1.89750
   A12        1.97897   0.00002   0.00000   0.00017   0.00017   1.97914
   A13        2.27579   0.00007   0.00000   0.00019   0.00019   2.27598
   A14        1.93185  -0.00002   0.00000  -0.00052  -0.00052   1.93132
   A15        1.90049   0.00002   0.00000   0.00102   0.00102   1.90151
   A16        1.93297  -0.00003   0.00000  -0.00017  -0.00017   1.93280
   A17        2.07386   0.00003   0.00000   0.00026   0.00027   2.07412
   A18        2.04838   0.00003   0.00000  -0.00017  -0.00017   2.04821
   A19        1.54372  -0.00004   0.00000  -0.00028  -0.00028   1.54344
   A20        2.04613  -0.00001   0.00000   0.00052   0.00052   2.04664
   A21        1.98351   0.00000   0.00000  -0.00056  -0.00056   1.98295
   A22        1.50288  -0.00001   0.00000  -0.00029  -0.00029   1.50259
   A23        1.89418   0.00006   0.00000   0.00095   0.00095   1.89513
   A24        2.04315  -0.00003   0.00000  -0.00025  -0.00025   2.04290
   A25        1.97263  -0.00002   0.00000  -0.00073  -0.00073   1.97190
   A26        1.87561  -0.00000   0.00000   0.00046   0.00046   1.87607
   A27        1.90340  -0.00001   0.00000  -0.00111  -0.00111   1.90229
   A28        2.00045  -0.00005   0.00000  -0.00039  -0.00039   2.00006
   A29        2.07215   0.00001   0.00000   0.00090   0.00090   2.07305
   A30        1.53285   0.00002   0.00000   0.00005   0.00005   1.53290
   A31        2.05364   0.00003   0.00000   0.00042   0.00042   2.05406
   A32        1.48617   0.00003   0.00000  -0.00018  -0.00018   1.48599
   A33        1.96042  -0.00006   0.00000  -0.00028  -0.00028   1.96014
   A34        2.05788  -0.00002   0.00000   0.00005   0.00005   2.05792
   A35        1.92066  -0.00003   0.00000  -0.00015  -0.00015   1.92050
   A36        2.13620  -0.00010   0.00000  -0.00141  -0.00141   2.13479
   A37        1.87839   0.00014   0.00000   0.00153   0.00153   1.87992
   A38        1.97883  -0.00016   0.00000  -0.00104  -0.00104   1.97779
   A39        1.92130  -0.00009   0.00000  -0.00057  -0.00057   1.92074
   A40        1.92327  -0.00009   0.00000  -0.00053  -0.00053   1.92273
   A41        1.87924   0.00014   0.00000   0.00086   0.00086   1.88010
   A42        1.87769   0.00013   0.00000   0.00076   0.00076   1.87844
   A43        1.88021   0.00010   0.00000   0.00066   0.00066   1.88087
   A44        1.99894   0.00006   0.00000   0.00017   0.00017   1.99911
   A45        1.94068  -0.00007   0.00000  -0.00056  -0.00056   1.94012
   A46        1.90897  -0.00007   0.00000  -0.00047  -0.00047   1.90850
   A47        1.88325   0.00004   0.00000   0.00069   0.00069   1.88394
   A48        1.85664   0.00002   0.00000   0.00019   0.00019   1.85683
   A49        1.86931   0.00003   0.00000   0.00002   0.00002   1.86932
   A50        2.73121  -0.00009   0.00000  -0.00028  -0.00028   2.73093
   A51        2.01994   0.00001   0.00000  -0.00026  -0.00026   2.01968
   A52        1.91501  -0.00001   0.00000  -0.00010  -0.00010   1.91491
   A53        1.91803  -0.00009   0.00000  -0.00087  -0.00087   1.91716
   A54        1.80042  -0.00000   0.00000   0.00067   0.00067   1.80109
   A55        1.92168   0.00004   0.00000  -0.00011  -0.00012   1.92156
   A56        1.88129   0.00008   0.00000   0.00087   0.00086   1.88215
   A57        2.03684  -0.00017   0.00000  -0.00098  -0.00099   2.03585
   A58        2.44688  -0.00001   0.00000  -0.00078  -0.00078   2.44610
   A59        2.06793   0.00000   0.00000   0.00029   0.00029   2.06822
   A60        1.97632   0.00002   0.00000  -0.00003  -0.00003   1.97629
   A61        2.23812  -0.00003   0.00000  -0.00024  -0.00024   2.23789
   A62        2.77759   0.00008   0.00000   0.00117   0.00117   2.77877
   A63        1.92027  -0.00013   0.00000  -0.00181  -0.00181   1.91846
   A64        1.90961  -0.00015   0.00000  -0.00042  -0.00042   1.90919
   A65        1.91330  -0.00010   0.00000  -0.00178  -0.00178   1.91151
   A66        1.91235   0.00013   0.00000   0.00155   0.00155   1.91390
   A67        1.90170   0.00015   0.00000   0.00122   0.00121   1.90291
   A68        1.90651   0.00011   0.00000   0.00127   0.00127   1.90779
   A69        2.01731   0.00001   0.00000  -0.00091  -0.00092   2.01640
   A70        1.90403   0.00004   0.00000   0.00022   0.00022   1.90425
   A71        1.96642   0.00004   0.00000   0.00064   0.00064   1.96705
   A72        1.78495  -0.00005   0.00000  -0.00024  -0.00024   1.78471
   A73        1.97190  -0.00013   0.00000  -0.00102  -0.00102   1.97088
   A74        1.95131  -0.00004   0.00000  -0.00113  -0.00113   1.95018
   A75        1.87697   0.00014   0.00000   0.00160   0.00160   1.87857
   A76        1.85795   0.00005   0.00000   0.00103   0.00103   1.85898
   A77        1.90885   0.00003   0.00000   0.00050   0.00050   1.90935
   A78        1.87255  -0.00008   0.00000  -0.00111  -0.00111   1.87144
   A79        1.93305   0.00003   0.00000   0.00030   0.00030   1.93335
   A80        1.91109  -0.00004   0.00000  -0.00024  -0.00024   1.91086
   A81        1.97567   0.00001   0.00000  -0.00042  -0.00043   1.97524
   A82        1.93699  -0.00002   0.00000  -0.00029  -0.00029   1.93670
   A83        1.89714  -0.00001   0.00000   0.00062   0.00062   1.89775
   A84        1.93205  -0.00002   0.00000  -0.00035  -0.00035   1.93170
   A85        2.07490   0.00005   0.00000   0.00052   0.00052   2.07542
   A86        2.04685   0.00003   0.00000  -0.00024  -0.00024   2.04661
   A87        1.54147  -0.00004   0.00000  -0.00020  -0.00020   1.54127
   A88        2.04433  -0.00000   0.00000   0.00077   0.00076   2.04510
   A89        1.98624  -0.00001   0.00000   0.00049   0.00048   1.98672
   A90        1.50695  -0.00000   0.00000  -0.00007  -0.00007   1.50688
   A91        1.89739   0.00006   0.00000   0.00122   0.00122   1.89861
   A92        2.04610  -0.00003   0.00000  -0.00108  -0.00108   2.04502
   A93        1.96068  -0.00003   0.00000  -0.00177  -0.00177   1.95891
   A94        2.31152  -0.00006   0.00000  -0.00095  -0.00095   2.31056
   A95        2.10957  -0.00005   0.00000  -0.00048  -0.00048   2.10909
   A96        1.89086  -0.00006   0.00000  -0.00079  -0.00079   1.89007
   A97        1.90296   0.00002   0.00000  -0.00047  -0.00047   1.90249
   A98        1.99089  -0.00006   0.00000  -0.00007  -0.00007   1.99083
   A99        2.07928   0.00005   0.00000   0.00083   0.00083   2.08011
   A100       1.52964   0.00001   0.00000   0.00016   0.00016   1.52980
   A101       2.04595   0.00004   0.00000   0.00041   0.00041   2.04636
   A102       1.76428  -0.00000   0.00000   0.00039   0.00039   1.76467
   A103       1.48802   0.00005   0.00000  -0.00004  -0.00004   1.48798
   A104       1.96527  -0.00006   0.00000  -0.00040  -0.00040   1.96487
   A105       2.06219  -0.00006   0.00000  -0.00003  -0.00003   2.06216
   A106       1.89967  -0.00005   0.00000  -0.00026  -0.00026   1.89941
   A107       2.14810  -0.00012   0.00000  -0.00175  -0.00175   2.14635
   A108       1.87637   0.00019   0.00000   0.00194   0.00194   1.87830
   A109       1.98149  -0.00018   0.00000  -0.00111  -0.00111   1.98039
   A110       1.91828  -0.00009   0.00000  -0.00051  -0.00051   1.91778
   A111       1.92140  -0.00009   0.00000  -0.00061  -0.00061   1.92079
   A112       1.88440   0.00016   0.00000   0.00110   0.00110   1.88550
   A113       1.87265   0.00013   0.00000   0.00069   0.00069   1.87334
   A114       1.88243   0.00009   0.00000   0.00057   0.00057   1.88300
   A115       1.99400  -0.00011   0.00000  -0.00064  -0.00064   1.99336
   A116       1.93781  -0.00009   0.00000  -0.00066  -0.00066   1.93715
   A117       1.90198  -0.00011   0.00000  -0.00060  -0.00060   1.90137
   A118       1.88292   0.00010   0.00000   0.00047   0.00047   1.88339
   A119       1.86580   0.00014   0.00000   0.00107   0.00107   1.86687
   A120       1.87664   0.00009   0.00000   0.00049   0.00049   1.87713
   A121       2.02831   0.00003   0.00000  -0.00025  -0.00025   2.02805
   A122       1.92044  -0.00015   0.00000  -0.00108  -0.00108   1.91936
   A123       1.90050  -0.00012   0.00000  -0.00175  -0.00175   1.89875
   A124       1.79452   0.00013   0.00000   0.00127   0.00127   1.79579
   A125       1.93397   0.00004   0.00000   0.00061   0.00061   1.93458
   A126       1.87900   0.00009   0.00000   0.00152   0.00151   1.88052
   A127       2.02542  -0.00064   0.00000  -0.00255  -0.00255   2.02286
   A128       2.06282  -0.00013   0.00000  -0.00051  -0.00051   2.06231
   A129       1.97281   0.00010   0.00000   0.00042   0.00042   1.97322
   A130       2.24715   0.00003   0.00000   0.00013   0.00013   2.24729
   A131       1.89967  -0.00033   0.00000  -0.00215  -0.00215   1.89753
   A132       1.91000  -0.00008   0.00000  -0.00043  -0.00043   1.90957
   A133       1.96122  -0.00019   0.00000  -0.00124  -0.00124   1.95998
   A134       1.90039   0.00021   0.00000   0.00139   0.00139   1.90178
   A135       1.89082   0.00025   0.00000   0.00140   0.00140   1.89222
   A136       1.90083   0.00016   0.00000   0.00112   0.00112   1.90196
   A137       0.92760   0.00002   0.00000   0.00040   0.00040   0.92800
   A138       2.70152   0.00002   0.00000   0.00064   0.00064   2.70216
   A139       2.60539  -0.00003   0.00000  -0.00087  -0.00087   2.60452
    D1        0.87690  -0.00000   0.00000  -0.00010  -0.00010   0.87680
    D2       -3.13873   0.00001   0.00000   0.00059   0.00059  -3.13813
    D3       -0.79447  -0.00001   0.00000  -0.00024  -0.00024  -0.79472
    D4        3.06283  -0.00002   0.00000  -0.00096  -0.00096   3.06187
    D5       -0.95280  -0.00000   0.00000  -0.00027  -0.00027  -0.95307
    D6        1.39145  -0.00002   0.00000  -0.00111  -0.00111   1.39035
    D7       -1.26452   0.00002   0.00000  -0.00023  -0.00023  -1.26475
    D8        1.00303   0.00003   0.00000   0.00047   0.00047   1.00350
    D9       -2.93590   0.00002   0.00000  -0.00037  -0.00037  -2.93627
   D10       -0.00500   0.00002   0.00000   0.00064   0.00064  -0.00436
   D11       -2.03274   0.00003   0.00000   0.00002   0.00001  -2.03272
   D12        2.18480  -0.00000   0.00000  -0.00046  -0.00046   2.18434
   D13       -2.18725   0.00002   0.00000   0.00059   0.00059  -2.18666
   D14        2.06820   0.00003   0.00000  -0.00003  -0.00003   2.06816
   D15        0.00255  -0.00000   0.00000  -0.00051  -0.00051   0.00204
   D16        2.10709   0.00003   0.00000   0.00126   0.00126   2.10835
   D17        0.07935   0.00003   0.00000   0.00064   0.00064   0.07999
   D18       -1.98629   0.00000   0.00000   0.00016   0.00016  -1.98613
   D19        2.98782  -0.00001   0.00000   0.00177   0.00177   2.98959
   D20        0.88599   0.00001   0.00000   0.00125   0.00125   0.88724
   D21       -1.20436   0.00003   0.00000   0.00104   0.00103  -1.20332
   D22       -1.12398  -0.00000   0.00000   0.00184   0.00184  -1.12214
   D23        3.05738   0.00002   0.00000   0.00132   0.00132   3.05870
   D24        0.96703   0.00004   0.00000   0.00111   0.00111   0.96813
   D25        0.96249  -0.00004   0.00000   0.00097   0.00097   0.96346
   D26       -1.13933  -0.00002   0.00000   0.00045   0.00045  -1.13889
   D27        3.05350   0.00000   0.00000   0.00023   0.00023   3.05373
   D28       -1.97468   0.00006   0.00000   0.00161   0.00161  -1.97307
   D29        2.23641   0.00002   0.00000   0.00057   0.00057   2.23697
   D30        0.04883   0.00001   0.00000   0.00072   0.00072   0.04955
   D31       -0.98638  -0.00006   0.00000  -0.00104  -0.00104  -0.98742
   D32        1.32386  -0.00002   0.00000  -0.00026  -0.00026   1.32360
   D33        2.99387  -0.00006   0.00000  -0.00022  -0.00022   2.99364
   D34        1.06388  -0.00000   0.00000   0.00044   0.00044   1.06432
   D35       -2.90906   0.00004   0.00000   0.00121   0.00122  -2.90785
   D36       -1.23905  -0.00001   0.00000   0.00125   0.00125  -1.23780
   D37       -3.07793  -0.00002   0.00000  -0.00015  -0.00015  -3.07807
   D38       -0.76768   0.00003   0.00000   0.00063   0.00063  -0.76705
   D39        0.90232  -0.00002   0.00000   0.00067   0.00067   0.90299
   D40       -2.15472  -0.00002   0.00000  -0.00071  -0.00071  -2.15543
   D41       -0.06336  -0.00003   0.00000  -0.00051  -0.00051  -0.06387
   D42        1.94053   0.00007   0.00000   0.00078   0.00078   1.94131
   D43        2.11258  -0.00002   0.00000  -0.00110  -0.00110   2.11148
   D44       -2.07924  -0.00004   0.00000  -0.00090  -0.00090  -2.08014
   D45       -0.07536   0.00006   0.00000   0.00039   0.00039  -0.07497
   D46       -0.04947  -0.00003   0.00000  -0.00086  -0.00086  -0.05033
   D47        2.04189  -0.00004   0.00000  -0.00066  -0.00066   2.04124
   D48       -2.23740   0.00006   0.00000   0.00063   0.00063  -2.23677
   D49       -1.29935  -0.00000   0.00000  -0.00058  -0.00058  -1.29993
   D50        1.46606  -0.00001   0.00000  -0.00043  -0.00043   1.46563
   D51       -0.58599   0.00001   0.00000  -0.00050  -0.00050  -0.58649
   D52       -2.81983  -0.00007   0.00000  -0.00183  -0.00183  -2.82167
   D53        1.48305  -0.00003   0.00000  -0.00084  -0.00084   1.48221
   D54        1.64651   0.00002   0.00000  -0.00003  -0.00003   1.64648
   D55       -0.58734  -0.00005   0.00000  -0.00137  -0.00137  -0.58870
   D56       -2.56764  -0.00002   0.00000  -0.00037  -0.00037  -2.56801
   D57       -2.53079   0.00005   0.00000  -0.00033  -0.00033  -2.53112
   D58        1.51855  -0.00003   0.00000  -0.00166  -0.00166   1.51689
   D59       -0.46175   0.00000   0.00000  -0.00067  -0.00067  -0.46242
   D60       -1.45631  -0.00000   0.00000  -0.00029  -0.00029  -1.45659
   D61        2.91232   0.00002   0.00000  -0.00003  -0.00003   2.91228
   D62        0.71312  -0.00010   0.00000  -0.00201  -0.00201   0.71111
   D63        2.58550   0.00003   0.00000   0.00077   0.00077   2.58627
   D64        0.67093   0.00005   0.00000   0.00103   0.00103   0.67196
   D65       -1.52826  -0.00008   0.00000  -0.00095  -0.00095  -1.52921
   D66        0.45724   0.00001   0.00000   0.00068   0.00068   0.45792
   D67       -1.45732   0.00003   0.00000   0.00094   0.00094  -1.45639
   D68        2.62667  -0.00010   0.00000  -0.00104  -0.00104   2.62562
   D69       -1.55136   0.00005   0.00000   0.00109   0.00109  -1.55027
   D70        2.56332   0.00006   0.00000   0.00152   0.00152   2.56484
   D71        0.45846   0.00001   0.00000   0.00074   0.00074   0.45920
   D72        0.52048   0.00003   0.00000   0.00147   0.00147   0.52194
   D73       -1.64803   0.00003   0.00000   0.00190   0.00190  -1.64613
   D74        2.53030  -0.00002   0.00000   0.00112   0.00112   2.53142
   D75        2.74086   0.00006   0.00000   0.00191   0.00191   2.74277
   D76        0.57236   0.00006   0.00000   0.00234   0.00234   0.57470
   D77       -1.53250   0.00002   0.00000   0.00156   0.00156  -1.53094
   D78        1.43376  -0.00002   0.00000  -0.00027  -0.00027   1.43349
   D79       -2.89440  -0.00007   0.00000  -0.00065  -0.00065  -2.89505
   D80       -0.66350   0.00002   0.00000   0.00017   0.00017  -0.66333
   D81       -0.45534  -0.00002   0.00000  -0.00076  -0.00076  -0.45611
   D82        1.49967  -0.00007   0.00000  -0.00114  -0.00114   1.49853
   D83       -2.55261   0.00001   0.00000  -0.00032  -0.00032  -2.55292
   D84       -2.57667  -0.00005   0.00000  -0.00195  -0.00195  -2.57863
   D85       -0.62166  -0.00010   0.00000  -0.00233  -0.00233  -0.62399
   D86        1.60925  -0.00002   0.00000  -0.00151  -0.00151   1.60774
   D87        0.84990  -0.00002   0.00000  -0.00156  -0.00156   0.84834
   D88       -1.25630  -0.00002   0.00000  -0.00155  -0.00155  -1.25785
   D89        2.95552  -0.00002   0.00000  -0.00168  -0.00168   2.95383
   D90       -0.77348  -0.00001   0.00000  -0.00118  -0.00118  -0.77466
   D91       -2.87968  -0.00001   0.00000  -0.00117  -0.00117  -2.88085
   D92        1.33214  -0.00002   0.00000  -0.00130  -0.00130   1.33084
   D93       -3.13990   0.00003   0.00000  -0.00045  -0.00045  -3.14035
   D94        1.03709   0.00003   0.00000  -0.00044  -0.00044   1.03664
   D95       -1.03428   0.00002   0.00000  -0.00057  -0.00057  -1.03486
   D96       -0.83842   0.00003   0.00000   0.00174   0.00174  -0.83667
   D97       -2.97888  -0.00001   0.00000   0.00114   0.00114  -2.97774
   D98        1.24339   0.00004   0.00000   0.00176   0.00176   1.24515
   D99        0.95705  -0.00002   0.00000   0.00056   0.00056   0.95762
   D100      -1.18342  -0.00006   0.00000  -0.00004  -0.00003  -1.18345
   D101       3.03886  -0.00001   0.00000   0.00058   0.00058   3.03944
   D102      -3.07700  -0.00001   0.00000   0.00068   0.00068  -3.07632
   D103       1.06572  -0.00004   0.00000   0.00008   0.00008   1.06580
   D104      -0.99519   0.00001   0.00000   0.00070   0.00070  -0.99450
   D105       1.93148  -0.00004   0.00000   0.00029   0.00029   1.93177
   D106      -2.18045  -0.00006   0.00000   0.00021   0.00021  -2.18024
   D107      -0.17943  -0.00000   0.00000   0.00064   0.00064  -0.17879
   D108      -1.22924  -0.00005   0.00000  -0.00107  -0.00107  -1.23031
   D109       2.22370  -0.00007   0.00000  -0.00210  -0.00210   2.22160
   D110      -1.28922  -0.00003   0.00000  -0.00212  -0.00212  -1.29134
   D111       2.83183  -0.00003   0.00000  -0.00216  -0.00216   2.82967
   D112       0.79905  -0.00010   0.00000  -0.00271  -0.00271   0.79634
   D113       2.41211  -0.00005   0.00000  -0.00170  -0.00170   2.41041
   D114      -1.62620  -0.00008   0.00000  -0.00279  -0.00279  -1.62899
   D115       0.32576  -0.00002   0.00000  -0.00160  -0.00160   0.32416
   D116      -0.16757  -0.00000   0.00000   0.00281   0.00281  -0.16475
   D117       3.01368   0.00001   0.00000   0.00217   0.00217   3.01585
   D118      -3.13972  -0.00007   0.00000   0.00090   0.00090  -3.13882
   D119      -0.73780   0.00001   0.00000  -0.00037  -0.00037  -0.73818
   D120       2.35740  -0.00001   0.00000   0.00038   0.00038   2.35778
   D121       0.04788  -0.00001   0.00000  -0.00257  -0.00258   0.04530
   D122      -1.88348  -0.00015   0.00000  -0.00416  -0.00416  -1.88764
   D123       0.21885  -0.00028   0.00000  -0.00671  -0.00671   0.21214
   D124       2.30745   0.00003   0.00000  -0.00334  -0.00334   2.30412
   D125       0.30663  -0.00004   0.00000   0.00115   0.00114   0.30777
   D126       0.77074  -0.00002   0.00000  -0.00185  -0.00185   0.76889
   D127       3.05822   0.00001   0.00000  -0.00171  -0.00171   3.05651
   D128      -0.90081   0.00002   0.00000  -0.00163  -0.00163  -0.90244
   D129       2.97545  -0.00012   0.00000  -0.00254  -0.00254   2.97291
   D130      -1.02025  -0.00009   0.00000  -0.00241  -0.00241  -1.02266
   D131       1.30390  -0.00007   0.00000  -0.00232  -0.00232   1.30158
   D132      -1.29785   0.00003   0.00000  -0.00053  -0.00053  -1.29838
   D133       0.98963   0.00006   0.00000  -0.00040  -0.00040   0.98924
   D134      -2.96940   0.00008   0.00000  -0.00031  -0.00031  -2.96971
   D135       0.17324   0.00005   0.00000   0.00476   0.00476   0.17800
   D136      -1.85622  -0.00003   0.00000   0.00407   0.00407  -1.85215
   D137       2.37136   0.00003   0.00000   0.00390   0.00390   2.37526
   D138      -2.02833   0.00005   0.00000   0.00450   0.00450  -2.02383
   D139       2.22540  -0.00003   0.00000   0.00381   0.00382   2.22922
   D140       0.16979   0.00003   0.00000   0.00364   0.00364   0.17343
   D141       2.13456  -0.00000   0.00000   0.00399   0.00399   2.13855
   D142       0.10511  -0.00008   0.00000   0.00330   0.00330   0.10841
   D143      -1.95050  -0.00003   0.00000   0.00313   0.00312  -1.94738
   D144       2.89899   0.00004   0.00000   0.00444   0.00444   2.90343
   D145       0.82404   0.00003   0.00000   0.00427   0.00427   0.82831
   D146      -1.28991   0.00001   0.00000   0.00396   0.00396  -1.28595
   D147      -1.21641   0.00003   0.00000   0.00443   0.00443  -1.21198
   D148       2.99183   0.00002   0.00000   0.00427   0.00427   2.99610
   D149       0.87788   0.00001   0.00000   0.00396   0.00396   0.88184
   D150       0.94534  -0.00001   0.00000   0.00348   0.00348   0.94882
   D151      -1.12961  -0.00002   0.00000   0.00331   0.00331  -1.12630
   D152       3.03963  -0.00003   0.00000   0.00300   0.00300   3.04263
   D153      -1.24738  -0.00005   0.00000  -0.00183  -0.00183  -1.24921
   D154       1.28111  -0.00004   0.00000  -0.00075  -0.00075   1.28036
   D155       3.00101  -0.00006   0.00000  -0.00146  -0.00146   2.99956
   D156      -0.75369  -0.00005   0.00000  -0.00037  -0.00037  -0.75406
   D157       0.82679   0.00003   0.00000  -0.00055  -0.00055   0.82624
   D158      -2.92791   0.00004   0.00000   0.00053   0.00053  -2.92738
   D159      -0.90995  -0.00007   0.00000   0.00165   0.00165  -0.90830
   D160       1.40308  -0.00003   0.00000   0.00263   0.00263   1.40571
   D161       3.06879  -0.00008   0.00000   0.00253   0.00253   3.07132
   D162       1.13241   0.00002   0.00000   0.00338   0.00338   1.13580
   D163      -2.83775   0.00007   0.00000   0.00437   0.00437  -2.83338
   D164      -1.17203   0.00002   0.00000   0.00426   0.00426  -1.16776
   D165      -2.99673   0.00000   0.00000   0.00299   0.00299  -2.99374
   D166      -0.68370   0.00005   0.00000   0.00397   0.00397  -0.67973
   D167       0.98202  -0.00001   0.00000   0.00387   0.00387   0.98589
   D168      -2.32659  -0.00004   0.00000  -0.00549  -0.00549  -2.33208
   D169      -0.22801  -0.00012   0.00000  -0.00608  -0.00608  -0.23409
   D170       1.77544   0.00007   0.00000  -0.00341  -0.00340   1.77203
   D171       1.94697  -0.00004   0.00000  -0.00598  -0.00598   1.94098
   D172      -2.23764  -0.00012   0.00000  -0.00657  -0.00657  -2.24421
   D173      -0.23419   0.00007   0.00000  -0.00390  -0.00390  -0.23809
   D174      -0.21912  -0.00006   0.00000  -0.00589  -0.00589  -0.22501
   D175       1.87947  -0.00013   0.00000  -0.00648  -0.00648   1.87299
   D176      -2.40027   0.00005   0.00000  -0.00381  -0.00381  -2.40408
   D177      -0.59365   0.00002   0.00000   0.00062   0.00062  -0.59304
   D178      -2.83324  -0.00005   0.00000  -0.00242  -0.00242  -2.83566
   D179       1.48063  -0.00001   0.00000  -0.00050  -0.00050   1.48013
   D180       1.64386   0.00003   0.00000   0.00126   0.00126   1.64512
   D181      -0.59572  -0.00004   0.00000  -0.00178  -0.00178  -0.59750
   D182      -2.56505  -0.00000   0.00000   0.00014   0.00014  -2.56490
   D183      -2.53633   0.00006   0.00000   0.00100   0.00100  -2.53533
   D184       1.50727  -0.00002   0.00000  -0.00204  -0.00204   1.50523
   D185      -0.46206   0.00002   0.00000  -0.00012  -0.00012  -0.46217
   D186      -1.45278   0.00001   0.00000  -0.00045  -0.00045  -1.45323
   D187       2.93757   0.00005   0.00000  -0.00013  -0.00013   2.93744
   D188       0.73275  -0.00012   0.00000  -0.00253  -0.00252   0.73022
   D189       2.58389   0.00003   0.00000   0.00052   0.00052   2.58441
   D190       0.69104   0.00007   0.00000   0.00084   0.00084   0.69188
   D191      -1.51378  -0.00010   0.00000  -0.00155  -0.00155  -1.51533
   D192       0.45619  -0.00001   0.00000   0.00010   0.00010   0.45629
   D193      -1.43666   0.00003   0.00000   0.00042   0.00042  -1.43623
   D194       2.64171  -0.00014   0.00000  -0.00197  -0.00197   2.63974
   D195      -2.86066   0.00001   0.00000  -0.00120  -0.00121  -2.86187
   D196      -0.57915   0.00005   0.00000   0.00135   0.00135  -0.57780
   D197       1.66760   0.00004   0.00000  -0.00092  -0.00092   1.66668
   D198      -2.45171   0.00000   0.00000   0.00255   0.00255  -2.44915
   D199       1.51881  -0.00004   0.00000  -0.00004  -0.00004   1.51877
   D200      -0.77484  -0.00002   0.00000   0.00183   0.00183  -0.77301
   D201      -1.54255   0.00006   0.00000   0.00028   0.00028  -1.54227
   D202       2.55352   0.00005   0.00000   0.00099   0.00099   2.55451
   D203       0.45771  -0.00001   0.00000   0.00018   0.00018   0.45789
   D204       0.53008   0.00005   0.00000   0.00088   0.00088   0.53096
   D205      -1.65703   0.00004   0.00000   0.00160   0.00160  -1.65544
   D206       2.53034  -0.00002   0.00000   0.00079   0.00079   2.53113
   D207       2.74634   0.00008   0.00000  -0.00002  -0.00002   2.74632
   D208       0.55922   0.00007   0.00000   0.00069   0.00069   0.55992
   D209      -1.53659   0.00000   0.00000  -0.00012  -0.00012  -1.53670
   D210      -1.32033   0.00001   0.00000   0.00080   0.00080  -1.31953
   D211       0.86097  -0.00002   0.00000  -0.00007  -0.00007   0.86091
   D212       2.66773   0.00005   0.00000   0.00098   0.00098   2.66871
   D213       1.44845  -0.00007   0.00000  -0.00101  -0.00101   1.44745
   D214      -2.87504  -0.00012   0.00000  -0.00146  -0.00146  -2.87649
   D215      -0.65871  -0.00000   0.00000  -0.00043  -0.00043  -0.65914
   D216      -0.45492   0.00000   0.00000  -0.00021  -0.00021  -0.45513
   D217       1.50477  -0.00005   0.00000  -0.00066  -0.00066   1.50412
   D218      -2.56209   0.00007   0.00000   0.00037   0.00037  -2.56172
   D219      -2.58053  -0.00007   0.00000  -0.00137  -0.00137  -2.58190
   D220      -0.62083  -0.00012   0.00000  -0.00182  -0.00182  -0.62265
   D221       1.59549  -0.00000   0.00000  -0.00079  -0.00079   1.59470
   D222       0.88451   0.00000   0.00000   0.00055   0.00055   0.88505
   D223      -1.22796  -0.00001   0.00000   0.00025   0.00025  -1.22771
   D224       2.98412  -0.00001   0.00000   0.00024   0.00024   2.98436
   D225      -0.73375  -0.00001   0.00000   0.00085   0.00085  -0.73290
   D226      -2.84622  -0.00002   0.00000   0.00055   0.00055  -2.84566
   D227       1.36587  -0.00002   0.00000   0.00054   0.00054   1.36641
   D228      -3.09736   0.00004   0.00000   0.00181   0.00181  -3.09555
   D229       1.07336   0.00003   0.00000   0.00152   0.00152   1.07487
   D230      -0.99774   0.00003   0.00000   0.00150   0.00150  -0.99624
   D231      -0.80867   0.00001   0.00000  -0.00286  -0.00286  -0.81154
   D232      -2.94277   0.00003   0.00000  -0.00251  -0.00251  -2.94527
   D233       1.27659   0.00004   0.00000  -0.00234  -0.00234   1.27425
   D234       1.00105  -0.00006   0.00000  -0.00418  -0.00418   0.99687
   D235      -1.13304  -0.00004   0.00000  -0.00383  -0.00383  -1.13687
   D236       3.08631  -0.00003   0.00000  -0.00366  -0.00366   3.08265
   D237      -3.05576  -0.00004   0.00000  -0.00409  -0.00409  -3.05985
   D238       1.09334  -0.00002   0.00000  -0.00373  -0.00373   1.08960
   D239      -0.97049  -0.00001   0.00000  -0.00357  -0.00357  -0.97406
   D240      -1.21005   0.00006   0.00000  -0.00041  -0.00041  -1.21046
   D241       2.90173   0.00003   0.00000  -0.00030  -0.00030   2.90143
   D242       0.85882  -0.00012   0.00000  -0.00223  -0.00223   0.85659
   D243      -0.13812   0.00000   0.00000  -0.00060  -0.00060  -0.13872
   D244       3.03129  -0.00004   0.00000  -0.00196  -0.00196   3.02933
   D245      -3.10877  -0.00005   0.00000  -0.00160  -0.00160  -3.11037
         Item               Value     Threshold  Converged?
 Maximum Force            0.000714     0.000450     NO 
 RMS     Force            0.000168     0.000300     YES
 Maximum Displacement     0.024611     0.001800     NO 
 RMS     Displacement     0.003679     0.001200     NO 
 Predicted change in Energy=-2.904809D-05
 GradGradGradGradGradGradGradGradGradGradGradGradGradGradGradGradGradGrad

 Stoichiometry    C20H32N2O8(3)
 Framework group  C1[X(C20H32N2O8)]
 Deg. of freedom   180
 Full point group                 C1      NOp   1
 Largest Abelian subgroup         C1      NOp   1
 Largest concise Abelian subgroup C1      NOp   1
                         Standard orientation:                         
 ---------------------------------------------------------------------
 Center     Atomic      Atomic             Coordinates (Angstroms)
 Number     Number       Type             X           Y           Z
 ---------------------------------------------------------------------
      1          6           0        2.703355   -0.780137   -0.869523
      2          6           0        2.287449    0.118322    1.592997
      3          1           0        2.483624   -0.489222    2.481449
      4          1           0        1.454750    0.782317    1.837613
      5          6           0        3.542659    0.920619    1.251249
      6          1           0        3.853488    1.533612    2.104007
      7          6           0        4.576002   -0.020525    0.594400
      8          1           0        4.598692   -1.058642    0.939144
      9          1           0        5.592992    0.371604    0.605847
     10          6           0        3.832147    0.264616   -0.735903
     11          1           0        4.407458    0.288401   -1.666594
     12          6           0        3.383440    1.634509   -0.122184
     13          6           0        4.466326    2.694894   -0.356046
     14          1           0        5.477125    2.333333   -0.151655
     15          1           0        4.286493    3.563543    0.286889
     16          1           0        4.440665    3.037886   -1.396283
     17          6           0        2.033009    2.270477   -0.444981
     18          1           0        1.171751    1.627538   -0.253721
     19          1           0        1.987715    2.592914   -1.490631
     20          1           0        1.895316    3.163882    0.173944
     21          6           0        1.842649   -0.840414    0.460081
     22          8           0        1.970478   -2.151226    1.066536
     23          1           0        0.788367   -0.681412    0.226532
     24          7           0        1.298687   -3.183784    0.452283
     25          8           0        0.514491   -2.917833   -0.434530
     26          8           0        1.554866   -4.260975    0.920240
     27          6           0        1.820047   -0.512023   -2.120188
     28          1           0        1.133489   -1.344927   -2.275640
     29          1           0        2.459421   -0.394667   -2.996934
     30          1           0        1.243445    0.400452   -1.969960
     31          8           0        3.261347   -1.994439   -1.161674
     32          6           0       -2.233909    0.479529    0.855758
     33          6           0       -3.794863    0.719916   -1.288875
     34          1           0       -3.591079    1.305251   -2.189962
     35          1           0       -4.875711    0.763380   -1.127823
     36          6           0       -3.336481   -0.722579   -1.505874
     37          1           0       -3.757621   -1.132689   -2.429524
     38          6           0       -1.809960   -0.796623   -1.283972
     39          1           0       -1.220148    0.074243   -1.578791
     40          1           0       -1.348034   -1.689739   -1.699932
     41          6           0       -2.136486   -0.952748    0.221763
     42          1           0       -1.489729   -1.574829    0.845554
     43          6           0       -3.519367   -1.558200   -0.207049
     44          6           0       -3.347751   -3.064764   -0.446412
     45          1           0       -2.430687   -3.318220   -0.981540
     46          1           0       -4.195164   -3.449019   -1.024857
     47          1           0       -3.324799   -3.596833    0.510561
     48          6           0       -4.798906   -1.361689    0.601515
     49          1           0       -5.069091   -0.316574    0.765146
     50          1           0       -4.722957   -1.846940    1.579881
     51          1           0       -5.633466   -1.827526    0.065483
     52          6           0       -3.068203    1.420441   -0.112320
     53          8           0       -2.183797    2.345928   -0.784568
     54          1           0       -3.771002    2.005900    0.485409
     55          7           0       -1.613839    3.322484    0.010826
     56          8           0       -1.999844    3.425764    1.154040
     57          8           0       -0.796467    3.985218   -0.570286
     58          6           0       -2.785405    0.457021    2.291011
     59          1           0       -2.601051    1.429368    2.752603
     60          1           0       -2.267424   -0.313280    2.866925
     61          1           0       -3.856074    0.260264    2.319210
     62          8           0       -0.927225    0.855796    0.921891
 ---------------------------------------------------------------------
 Rotational constants (GHZ):           0.2092710           0.1317752           0.0952216
 Standard basis: 6-31++G(d,p) (6D, 7F)
 There are   762 symmetry adapted cartesian basis functions of A   symmetry.
 There are   762 symmetry adapted basis functions of A   symmetry.
   762 basis functions,  1216 primitive gaussians,   762 cartesian basis functions
   116 alpha electrons      114 beta electrons
       nuclear repulsion energy      3471.6271502082 Hartrees.
 NAtoms=   62 NActive=   62 NUniq=   62 SFac= 1.00D+00 NAtFMM=   60 NAOKFM=T Big=T
 Integral buffers will be    131072 words long.
 Raffenetti 2 integral format.
 Two-electron integral symmetry is turned on.
 Nuclear repulsion after empirical dispersion term =     3471.5582292023 Hartrees.
 One-electron integrals computed using PRISM.
 NBasis=   762 RedAO= T EigKep=  1.20D-06  NBF=   762
 NBsUse=   761 1.00D-06 EigRej=  5.95D-07 NBFU=   761
 Initial guess from the checkpoint file:  "/wrk/hasangal/alkoxy/alphapine-conformarsampling/Alpha-Pinene-RO-NO3up-Oup/SYS_2A/DFT_high/calc-LM/TMP/G1647172771/Gau-10778.chk"
 B after Tr=    -0.000000    0.000000   -0.000000
         Rot=    1.000000   -0.000069   -0.000028    0.000993 Ang=  -0.11 deg.
 Initial guess <Sx>= 0.0000 <Sy>= 0.0000 <Sz>= 1.0000 <S**2>= 2.0086 S= 1.0029
 ExpMin= 3.60D-02 ExpMax= 5.48D+03 ExpMxC= 8.25D+02 IAcc=3 IRadAn=         7 AccDes= 0.00D+00
 Harris functional with IExCor= 4639 and IRadAn=       7 diagonalized for initial guess.
 HarFok:  IExCor= 4639 AccDes= 0.00D+00 IRadAn=         7 IDoV= 1 UseB2=F ITyADJ=14
 ICtDFT=  3500011 ScaDFX=  1.000000  1.000000  1.000000  1.000000
 FoFCou: FMM=F IPFlag=           0 FMFlag=      100000 FMFlg1=        2001
         NFxFlg=           0 DoJE=T BraDBF=F KetDBF=T FulRan=T
         wScrn=  0.000000 ICntrl=       500 IOpCl=  0 I1Cent=   200000004 NGrid=           0
         NMat0=    1 NMatS0=      1 NMatT0=    0 NMatD0=    1 NMtDS0=    0 NMtDT0=    0
 Petite list used in FoFCou.
 Requested convergence on RMS density matrix=1.00D-08 within 128 cycles.
 Requested convergence on MAX density matrix=1.00D-06.
 Requested convergence on             energy=1.00D-06.
 No special actions if energy rises.
 Restarting incremental Fock formation.
 SCF Done:  E(UwB97XD) =  -1491.89539860     A.U. after   27 cycles
            NFock= 27  Conv=0.54D-08     -V/T= 2.0089
 <Sx>= 0.0000 <Sy>= 0.0000 <Sz>= 1.0000 <S**2>= 2.0086 S= 1.0029
 <L.S>= 0.000000000000E+00
 Annihilation of the first spin contaminant:
 S**2 before annihilation     2.0086,   after     2.0000
 Calling FoFJK, ICntrl=      2127 FMM=T ISym2X=0 I1Cent= 0 IOpClX= 1 NMat=1 NMatS=1 NMatT=0.
 ***** Axes restored to original set *****
 -------------------------------------------------------------------
 Center     Atomic                   Forces (Hartrees/Bohr)
 Number     Number              X              Y              Z
 -------------------------------------------------------------------
      1        6          -0.000101905   -0.000094085    0.000083225
      2        6          -0.000020260   -0.000008745    0.000057521
      3        1          -0.000005116    0.000001019    0.000010565
      4        1           0.000104588   -0.000039194   -0.000051404
      5        6          -0.000001718   -0.000006551    0.000058270
      6        1          -0.000010710    0.000001900    0.000006712
      7        6          -0.000018767    0.000160730    0.000021129
      8        1           0.000022005   -0.000001132   -0.000007220
      9        1           0.000036412   -0.000039040    0.000004531
     10        6          -0.000024545   -0.000038929   -0.000005924
     11        1           0.000003263    0.000037543   -0.000033902
     12        6           0.000017514   -0.000019222   -0.000039580
     13        6          -0.000083713   -0.000116352   -0.000012346
     14        1           0.000046577    0.000016359    0.000001739
     15        1           0.000024429    0.000009196    0.000000404
     16        1           0.000019999    0.000010939   -0.000004862
     17        6           0.000025356   -0.000047892    0.000030612
     18        1           0.000057566    0.000023516    0.000023975
     19        1          -0.000023421   -0.000011434   -0.000000463
     20        1          -0.000009271   -0.000008585   -0.000001984
     21        6           0.000046845    0.000019281    0.000115224
     22        8           0.000035701   -0.000006674   -0.000065485
     23        1           0.000053221    0.000025354   -0.000006531
     24        7          -0.000114665    0.000098101    0.000004868
     25        8           0.000136533   -0.000086841    0.000043729
     26        8           0.000029236    0.000005755    0.000011819
     27        6           0.000184883    0.000044597   -0.000257104
     28        1          -0.000042488   -0.000009660    0.000030354
     29        1          -0.000000351   -0.000002709    0.000010664
     30        1          -0.000011657    0.000046630    0.000031066
     31        8          -0.000036942    0.000058987   -0.000028347
     32        6           0.000064723   -0.000099217    0.000232669
     33        6          -0.000024335   -0.000089925    0.000006340
     34        1           0.000035903   -0.000033282   -0.000009409
     35        1          -0.000028184    0.000035191    0.000017470
     36        6          -0.000002629    0.000011181   -0.000073452
     37        1          -0.000017337    0.000015804   -0.000003284
     38        6          -0.000206570   -0.000008787   -0.000059483
     39        1           0.000001555   -0.000021261   -0.000020809
     40        1           0.000031324    0.000080077   -0.000072195
     41        6          -0.000063889    0.000070410   -0.000018279
     42        1          -0.000110572   -0.000059607   -0.000014197
     43        6           0.000007287    0.000030521    0.000086074
     44        6          -0.000007719    0.000129414   -0.000029757
     45        1           0.000023985   -0.000040760    0.000024138
     46        1           0.000021378   -0.000026713    0.000012023
     47        1          -0.000002164   -0.000014589    0.000006803
     48        6           0.000159429   -0.000028566   -0.000027154
     49        1           0.000005184    0.000111122   -0.000086383
     50        1          -0.000026835    0.000009617   -0.000001925
     51        1           0.000003331    0.000025346   -0.000019899
     52        6           0.000170353    0.000038258   -0.000185686
     53        8           0.000123147   -0.000020327   -0.000002149
     54        1          -0.000061225   -0.000050039   -0.000028025
     55        7          -0.000143231    0.000012954   -0.000061404
     56        8          -0.000019488   -0.000183421    0.000052501
     57        8           0.000115119   -0.000050346    0.000025611
     58        6           0.000095758   -0.000042587    0.000135563
     59        1          -0.000033557   -0.000000834   -0.000011119
     60        1          -0.000005176   -0.000004007   -0.000011250
     61        1          -0.000139347   -0.000032741    0.000039362
     62        8          -0.000304818    0.000214254    0.000066053
 -------------------------------------------------------------------
 Cartesian Forces:  Max     0.000304818 RMS     0.000070472

 GradGradGradGradGradGradGradGradGradGradGradGradGradGradGradGradGradGrad
 Berny optimization.
 Using GEDIIS/GDIIS optimizer.
 FormGI is forming the generalized inverse of G from B-inverse, IUseBI=4.
 Internal  Forces:  Max     0.000544093 RMS     0.000060115
 Search for a local minimum.
 Step number   2 out of a maximum of  372
 All quantities printed in internal units (Hartrees-Bohrs-Radians)
 Mixed Optimization -- En-DIIS/RFO-DIIS
 Swapping is turned off.
 Update second derivatives using D2CorX and points    1    2
 DE= -2.66D-05 DEPred=-2.90D-05 R= 9.17D-01
 TightC=F SS=  1.41D+00  RLast= 3.88D-02 DXNew= 5.0454D-01 1.1633D-01
 Trust test= 9.17D-01 RLast= 3.88D-02 DXMaxT set to 3.00D-01
 ITU=  1  0
     Eigenvalues ---    0.00259   0.00298   0.00318   0.00318   0.00355
     Eigenvalues ---    0.00420   0.00452   0.00642   0.00779   0.00852
     Eigenvalues ---    0.00956   0.01069   0.01112   0.01159   0.01404
     Eigenvalues ---    0.01529   0.01550   0.01654   0.01757   0.01806
     Eigenvalues ---    0.01950   0.02155   0.02288   0.02431   0.02576
     Eigenvalues ---    0.02651   0.02706   0.02807   0.02838   0.02856
     Eigenvalues ---    0.02966   0.02991   0.03131   0.03158   0.03233
     Eigenvalues ---    0.03314   0.03504   0.03560   0.03676   0.03703
     Eigenvalues ---    0.03945   0.03966   0.04232   0.04313   0.04414
     Eigenvalues ---    0.04673   0.04710   0.04921   0.04962   0.05110
     Eigenvalues ---    0.05209   0.05252   0.05272   0.05274   0.05384
     Eigenvalues ---    0.05421   0.05482   0.05584   0.05635   0.05642
     Eigenvalues ---    0.05744   0.05788   0.05932   0.06098   0.06187
     Eigenvalues ---    0.06392   0.06438   0.06480   0.06717   0.06845
     Eigenvalues ---    0.06989   0.07083   0.07373   0.07563   0.07889
     Eigenvalues ---    0.08256   0.08379   0.08425   0.08553   0.08851
     Eigenvalues ---    0.09068   0.09262   0.09525   0.09792   0.10337
     Eigenvalues ---    0.10443   0.10794   0.11062   0.11595   0.11753
     Eigenvalues ---    0.11926   0.12439   0.12633   0.13233   0.13574
     Eigenvalues ---    0.14863   0.15534   0.15789   0.16000   0.16000
     Eigenvalues ---    0.16000   0.16000   0.16000   0.16000   0.16000
     Eigenvalues ---    0.16000   0.16000   0.16000   0.16060   0.16263
     Eigenvalues ---    0.16899   0.18492   0.19655   0.20207   0.20382
     Eigenvalues ---    0.21275   0.22175   0.22727   0.23130   0.24202
     Eigenvalues ---    0.24390   0.24756   0.24957   0.24990   0.24998
     Eigenvalues ---    0.25593   0.25900   0.26158   0.26307   0.26794
     Eigenvalues ---    0.27082   0.27537   0.28311   0.28599   0.28782
     Eigenvalues ---    0.28963   0.29112   0.29656   0.29788   0.32367
     Eigenvalues ---    0.32531   0.33485   0.33521   0.34004   0.34052
     Eigenvalues ---    0.34056   0.34059   0.34084   0.34096   0.34106
     Eigenvalues ---    0.34120   0.34132   0.34142   0.34165   0.34213
     Eigenvalues ---    0.34245   0.34256   0.34280   0.34317   0.34378
     Eigenvalues ---    0.34405   0.34446   0.34477   0.34486   0.34518
     Eigenvalues ---    0.34530   0.34646   0.34700   0.34728   0.36631
     Eigenvalues ---    0.37437   0.38927   0.48403   0.48520   0.48827
     Eigenvalues ---    0.51396   0.92969   0.99484   1.03791   1.03801
 En-DIIS/RFO-DIIS/Sim-DIIS IScMMF=       -3 using points:     2    1
 RFO step:  Lambda=-1.78902965D-05.
 DidBck=F Rises=F RFO-DIIS coefs:    1.13453   -0.13453
 Iteration  1 RMS(Cart)=  0.00526547 RMS(Int)=  0.00000883
 Iteration  2 RMS(Cart)=  0.00001820 RMS(Int)=  0.00000058
 Iteration  3 RMS(Cart)=  0.00000000 RMS(Int)=  0.00000058
 Variable       Old X    -DE/DX   Delta X   Delta X   Delta X     New X
                                 (Linear)    (Quad)   (Total)
    R1        2.91749   0.00001  -0.00006  -0.00005  -0.00012   2.91738
    R2        2.99526   0.00009  -0.00009   0.00038   0.00029   2.99555
    R3        2.93746   0.00021  -0.00014   0.00046   0.00032   2.93778
    R4        2.58502   0.00007   0.00001   0.00015   0.00016   2.58517
    R5        2.06745   0.00001  -0.00023  -0.00025  -0.00048   2.06697
    R6        2.06501   0.00003  -0.00022  -0.00021  -0.00043   2.06458
    R7        2.88827  -0.00003  -0.00008  -0.00016  -0.00023   2.88803
    R8        2.92787   0.00004  -0.00017  -0.00008  -0.00025   2.92762
    R9        4.82445  -0.00010  -0.00087  -0.00483  -0.00570   4.81875
   R10        2.06972   0.00001  -0.00020  -0.00023  -0.00044   2.06928
   R11        2.91839   0.00003   0.00003   0.00015   0.00018   2.91856
   R12        2.94052   0.00006   0.00000   0.00019   0.00020   2.94071
   R13        2.06755  -0.00000  -0.00020  -0.00026  -0.00046   2.06709
   R14        2.05986  -0.00002  -0.00022  -0.00033  -0.00054   2.05932
   R15        2.93019   0.00004  -0.00004   0.00000  -0.00004   2.93015
   R16        2.06813   0.00003  -0.00016  -0.00013  -0.00029   2.06784
   R17        2.96066   0.00008  -0.00006   0.00031   0.00025   2.96091
   R18        2.89797   0.00005  -0.00008   0.00006  -0.00002   2.89796
   R19        2.88598  -0.00001  -0.00008  -0.00001  -0.00009   2.88588
   R20        2.06510  -0.00004  -0.00023  -0.00039  -0.00063   2.06447
   R21        2.07031  -0.00000  -0.00026  -0.00034  -0.00060   2.06971
   R22        2.07043   0.00000  -0.00027  -0.00033  -0.00060   2.06984
   R23        2.06293   0.00004  -0.00018  -0.00016  -0.00033   2.06260
   R24        2.06958   0.00000  -0.00026  -0.00032  -0.00059   2.06899
   R25        2.07026   0.00001  -0.00027  -0.00033  -0.00060   2.06966
   R26        4.77445  -0.00005  -0.00081  -0.00325  -0.00406   4.77039
   R27        2.74001   0.00001   0.00001   0.00011   0.00012   2.74013
   R28        2.06260  -0.00004  -0.00002  -0.00006  -0.00008   2.06252
   R29        2.60123   0.00000   0.00002   0.00001   0.00003   2.60126
   R30        4.76987  -0.00012  -0.00092  -0.00642  -0.00734   4.76252
   R31        2.29283   0.00004   0.00003   0.00004   0.00008   2.29291
   R32        2.27157   0.00000  -0.00000   0.00000   0.00000   2.27157
   R33        4.84687  -0.00005  -0.00057  -0.00513  -0.00570   4.84116
   R34        2.06080  -0.00004  -0.00019  -0.00035  -0.00054   2.06026
   R35        2.06253  -0.00001  -0.00026  -0.00035  -0.00061   2.06193
   R36        2.05941  -0.00003  -0.00017  -0.00033  -0.00050   2.05891
   R37        4.75397  -0.00002  -0.00097  -0.00523  -0.00620   4.74778
   R38        2.96564   0.00028  -0.00005   0.00094   0.00089   2.96653
   R39        2.99898   0.00040  -0.00013   0.00115   0.00101   2.99999
   R40        2.90588   0.00011  -0.00017   0.00015  -0.00003   2.90586
   R41        2.57265   0.00011   0.00001   0.00023   0.00024   2.57289
   R42        2.06673   0.00002  -0.00022  -0.00022  -0.00044   2.06628
   R43        2.06669  -0.00003  -0.00021  -0.00034  -0.00055   2.06614
   R44        2.88949   0.00010  -0.00009   0.00026   0.00017   2.88966
   R45        2.92941   0.00006  -0.00021  -0.00022  -0.00043   2.92898
   R46        2.06895   0.00000  -0.00020  -0.00025  -0.00045   2.06850
   R47        2.91838   0.00002   0.00001  -0.00001   0.00000   2.91839
   R48        2.93891   0.00006  -0.00001   0.00008   0.00006   2.93897
   R49        2.06422  -0.00001  -0.00017  -0.00032  -0.00049   2.06373
   R50        2.05629   0.00002  -0.00021  -0.00023  -0.00044   2.05585
   R51        2.92647   0.00011  -0.00008   0.00049   0.00041   2.92689
   R52        2.06525   0.00000  -0.00013  -0.00015  -0.00028   2.06497
   R53        2.96561   0.00017  -0.00007   0.00084   0.00077   2.96638
   R54        2.90089   0.00004  -0.00008   0.00003  -0.00004   2.90084
   R55        2.88430   0.00003  -0.00009  -0.00002  -0.00011   2.88419
   R56        2.06284  -0.00004  -0.00021  -0.00038  -0.00059   2.06225
   R57        2.07040   0.00000  -0.00027  -0.00034  -0.00062   2.06979
   R58        2.06959  -0.00000  -0.00027  -0.00034  -0.00061   2.06899
   R59        2.06321  -0.00012  -0.00019  -0.00056  -0.00075   2.06246
   R60        2.06874   0.00000  -0.00026  -0.00032  -0.00058   2.06816
   R61        2.07080   0.00002  -0.00028  -0.00029  -0.00057   2.07023
   R62        2.73235   0.00010   0.00002   0.00026   0.00028   2.73263
   R63        2.06488  -0.00003  -0.00004  -0.00013  -0.00017   2.06471
   R64        2.61245   0.00019   0.00001   0.00037   0.00037   2.61282
   R65        2.28852   0.00006   0.00003   0.00009   0.00012   2.28864
   R66        2.27161  -0.00006   0.00000  -0.00005  -0.00005   2.27156
   R67        2.06362   0.00000  -0.00023  -0.00029  -0.00053   2.06310
   R68        2.06434  -0.00001  -0.00026  -0.00034  -0.00059   2.06375
   R69        2.05784  -0.00014  -0.00019  -0.00061  -0.00080   2.05704
    A1        1.92854  -0.00004   0.00007  -0.00003   0.00003   1.92857
    A2        1.94807   0.00006   0.00006   0.00046   0.00052   1.94859
    A3        1.89753  -0.00000   0.00006  -0.00015  -0.00010   1.89744
    A4        1.95294   0.00000  -0.00016   0.00014  -0.00002   1.95292
    A5        1.94647   0.00002  -0.00005  -0.00019  -0.00024   1.94623
    A6        1.78551  -0.00004   0.00003  -0.00025  -0.00022   1.78530
    A7        1.86741   0.00001   0.00014   0.00032   0.00045   1.86786
    A8        1.90267  -0.00000   0.00004   0.00008   0.00012   1.90280
    A9        1.87722  -0.00000  -0.00013  -0.00008  -0.00021   1.87701
   A10        1.93575  -0.00001   0.00001  -0.00023  -0.00022   1.93553
   A11        1.89750   0.00001  -0.00008   0.00001  -0.00007   1.89742
   A12        1.97914  -0.00001   0.00002  -0.00006  -0.00004   1.97910
   A13        2.27598  -0.00001   0.00003   0.00036   0.00038   2.27635
   A14        1.93132  -0.00001  -0.00007  -0.00005  -0.00013   1.93120
   A15        1.90151  -0.00002   0.00014   0.00014   0.00028   1.90179
   A16        1.93280   0.00001  -0.00002  -0.00025  -0.00027   1.93253
   A17        2.07412   0.00001   0.00004   0.00003   0.00006   2.07418
   A18        2.04821  -0.00001  -0.00002   0.00000  -0.00002   2.04819
   A19        1.54344   0.00001  -0.00004   0.00016   0.00013   1.54356
   A20        2.04664   0.00000   0.00007   0.00012   0.00019   2.04684
   A21        1.98295  -0.00003  -0.00008  -0.00047  -0.00054   1.98241
   A22        1.50259   0.00002  -0.00004  -0.00001  -0.00005   1.50254
   A23        1.89513   0.00002   0.00013   0.00042   0.00055   1.89568
   A24        2.04290   0.00000  -0.00003  -0.00007  -0.00010   2.04280
   A25        1.97190  -0.00002  -0.00010  -0.00016  -0.00025   1.97165
   A26        1.87607  -0.00002   0.00006  -0.00076  -0.00070   1.87538
   A27        1.90229  -0.00002  -0.00015  -0.00041  -0.00055   1.90173
   A28        2.00006   0.00002  -0.00005   0.00041   0.00035   2.00041
   A29        2.07305   0.00002   0.00012   0.00025   0.00037   2.07342
   A30        1.53290  -0.00000   0.00001   0.00017   0.00018   1.53308
   A31        2.05406   0.00001   0.00006   0.00039   0.00044   2.05451
   A32        1.48599  -0.00001  -0.00002  -0.00012  -0.00014   1.48585
   A33        1.96014   0.00001  -0.00004  -0.00000  -0.00004   1.96010
   A34        2.05792  -0.00000   0.00001  -0.00011  -0.00010   2.05782
   A35        1.92050   0.00002  -0.00002   0.00026   0.00024   1.92074
   A36        2.13479   0.00001  -0.00019   0.00009  -0.00010   2.13469
   A37        1.87992  -0.00003   0.00021  -0.00010   0.00011   1.88003
   A38        1.97779  -0.00003  -0.00014  -0.00037  -0.00050   1.97728
   A39        1.92074  -0.00002  -0.00008  -0.00024  -0.00031   1.92042
   A40        1.92273  -0.00002  -0.00007  -0.00021  -0.00028   1.92246
   A41        1.88010   0.00003   0.00012   0.00034   0.00045   1.88055
   A42        1.87844   0.00003   0.00010   0.00032   0.00042   1.87886
   A43        1.88087   0.00002   0.00009   0.00021   0.00029   1.88116
   A44        1.99911  -0.00003   0.00002   0.00009   0.00011   1.99922
   A45        1.94012  -0.00002  -0.00008  -0.00023  -0.00031   1.93981
   A46        1.90850   0.00000  -0.00006  -0.00017  -0.00023   1.90827
   A47        1.88394   0.00003   0.00009   0.00029   0.00038   1.88432
   A48        1.85683   0.00002   0.00003   0.00011   0.00013   1.85697
   A49        1.86932  -0.00000   0.00000  -0.00007  -0.00007   1.86925
   A50        2.73093  -0.00003  -0.00004  -0.00014  -0.00018   2.73076
   A51        2.01968   0.00002  -0.00003  -0.00002  -0.00006   2.01962
   A52        1.91491  -0.00000  -0.00001   0.00019   0.00018   1.91509
   A53        1.91716  -0.00003  -0.00012  -0.00019  -0.00030   1.91686
   A54        1.80109  -0.00000   0.00009   0.00011   0.00021   1.80130
   A55        1.92156   0.00001  -0.00002  -0.00008  -0.00009   1.92147
   A56        1.88215   0.00001   0.00012   0.00001   0.00013   1.88228
   A57        2.03585   0.00004  -0.00013  -0.00003  -0.00017   2.03569
   A58        2.44610  -0.00004  -0.00011  -0.00046  -0.00056   2.44554
   A59        2.06822  -0.00006   0.00004  -0.00048  -0.00045   2.06778
   A60        1.97629   0.00005  -0.00000   0.00029   0.00029   1.97658
   A61        2.23789   0.00001  -0.00003   0.00014   0.00011   2.23799
   A62        2.77877   0.00010   0.00016   0.00040   0.00055   2.77932
   A63        1.91846  -0.00002  -0.00024  -0.00047  -0.00071   1.91775
   A64        1.90919   0.00000  -0.00006  -0.00001  -0.00006   1.90913
   A65        1.91151  -0.00003  -0.00024  -0.00079  -0.00103   1.91048
   A66        1.91390   0.00001   0.00021   0.00045   0.00065   1.91456
   A67        1.90291   0.00003   0.00016   0.00057   0.00073   1.90364
   A68        1.90779   0.00001   0.00017   0.00026   0.00043   1.90822
   A69        2.01640   0.00002  -0.00012  -0.00017  -0.00030   2.01610
   A70        1.90425  -0.00009   0.00003  -0.00030  -0.00027   1.90398
   A71        1.96705   0.00010   0.00009   0.00097   0.00106   1.96811
   A72        1.78471  -0.00004  -0.00003  -0.00108  -0.00111   1.78360
   A73        1.97088   0.00001  -0.00014   0.00015   0.00001   1.97089
   A74        1.95018   0.00013  -0.00015   0.00134   0.00119   1.95138
   A75        1.87857  -0.00012   0.00022  -0.00116  -0.00094   1.87763
   A76        1.85898   0.00001   0.00014   0.00002   0.00016   1.85914
   A77        1.90935   0.00003   0.00007   0.00051   0.00058   1.90993
   A78        1.87144  -0.00009  -0.00015  -0.00011  -0.00026   1.87117
   A79        1.93335  -0.00008   0.00004  -0.00067  -0.00063   1.93273
   A80        1.91086   0.00003  -0.00003  -0.00045  -0.00048   1.91037
   A81        1.97524   0.00009  -0.00006   0.00069   0.00063   1.97587
   A82        1.93670   0.00004  -0.00004  -0.00003  -0.00006   1.93664
   A83        1.89775   0.00003   0.00008   0.00117   0.00126   1.89901
   A84        1.93170  -0.00001  -0.00005  -0.00032  -0.00037   1.93133
   A85        2.07542  -0.00004   0.00007  -0.00021  -0.00014   2.07528
   A86        2.04661  -0.00005  -0.00003  -0.00027  -0.00030   2.04630
   A87        1.54127   0.00003  -0.00003  -0.00032  -0.00035   1.54092
   A88        2.04510   0.00003   0.00010   0.00047   0.00058   2.04567
   A89        1.98672  -0.00007   0.00007  -0.00119  -0.00112   1.98560
   A90        1.50688   0.00000  -0.00001  -0.00006  -0.00007   1.50681
   A91        1.89861   0.00004   0.00016   0.00037   0.00053   1.89914
   A92        2.04502  -0.00002  -0.00015   0.00039   0.00025   2.04526
   A93        1.95891   0.00000  -0.00024  -0.00015  -0.00039   1.95852
   A94        2.31056  -0.00005  -0.00013  -0.00093  -0.00107   2.30950
   A95        2.10909  -0.00007  -0.00006  -0.00044  -0.00051   2.10858
   A96        1.89007   0.00003  -0.00011  -0.00011  -0.00021   1.88986
   A97        1.90249  -0.00004  -0.00006  -0.00063  -0.00069   1.90180
   A98        1.99083   0.00008  -0.00001   0.00200   0.00199   1.99281
   A99        2.08011  -0.00000   0.00011  -0.00033  -0.00022   2.07989
   A100       1.52980  -0.00004   0.00002  -0.00073  -0.00071   1.52909
   A101       2.04636  -0.00002   0.00006  -0.00006  -0.00001   2.04635
   A102       1.76467   0.00004   0.00005   0.00031   0.00036   1.76503
   A103       1.48798  -0.00003  -0.00001  -0.00019  -0.00020   1.48779
   A104       1.96487   0.00004  -0.00005  -0.00017  -0.00022   1.96465
   A105       2.06216  -0.00003  -0.00000  -0.00064  -0.00064   2.06152
   A106       1.89941  -0.00001  -0.00004  -0.00029  -0.00032   1.89909
   A107       2.14635   0.00012  -0.00024   0.00169   0.00146   2.14781
   A108       1.87830  -0.00008   0.00026  -0.00038  -0.00012   1.87819
   A109       1.98039  -0.00003  -0.00015  -0.00038  -0.00053   1.97985
   A110       1.91778  -0.00004  -0.00007  -0.00029  -0.00036   1.91742
   A111       1.92079  -0.00001  -0.00008  -0.00016  -0.00024   1.92055
   A112       1.88550   0.00004   0.00015   0.00044   0.00059   1.88609
   A113       1.87334   0.00002   0.00009   0.00024   0.00033   1.87367
   A114       1.88300   0.00002   0.00008   0.00020   0.00028   1.88328
   A115       1.99336   0.00000  -0.00009  -0.00005  -0.00014   1.99322
   A116       1.93715  -0.00003  -0.00009  -0.00016  -0.00025   1.93690
   A117       1.90137  -0.00003  -0.00008  -0.00042  -0.00051   1.90087
   A118       1.88339   0.00004   0.00006   0.00053   0.00059   1.88399
   A119       1.86687  -0.00000   0.00014  -0.00001   0.00014   1.86701
   A120       1.87713   0.00002   0.00007   0.00013   0.00020   1.87733
   A121       2.02805  -0.00006  -0.00003  -0.00029  -0.00033   2.02772
   A122       1.91936   0.00029  -0.00015   0.00200   0.00185   1.92122
   A123       1.89875  -0.00001  -0.00024  -0.00020  -0.00043   1.89832
   A124       1.79579  -0.00021   0.00017  -0.00043  -0.00026   1.79553
   A125       1.93458   0.00007   0.00008  -0.00020  -0.00012   1.93446
   A126       1.88052  -0.00009   0.00020  -0.00090  -0.00070   1.87982
   A127       2.02286   0.00054  -0.00034   0.00159   0.00125   2.02411
   A128       2.06231   0.00022  -0.00007   0.00070   0.00063   2.06294
   A129       1.97322  -0.00007   0.00006  -0.00022  -0.00017   1.97305
   A130       2.24729  -0.00015   0.00002  -0.00056  -0.00054   2.24675
   A131       1.89753  -0.00005  -0.00029  -0.00067  -0.00096   1.89656
   A132       1.90957  -0.00003  -0.00006  -0.00027  -0.00033   1.90924
   A133       1.95998   0.00008  -0.00017   0.00035   0.00018   1.96016
   A134       1.90178   0.00001   0.00019   0.00009   0.00028   1.90206
   A135       1.89222  -0.00000   0.00019   0.00031   0.00050   1.89272
   A136       1.90196  -0.00002   0.00015   0.00019   0.00034   1.90230
   A137       0.92800   0.00002   0.00005   0.00006   0.00011   0.92811
   A138       2.70216  -0.00002   0.00009  -0.00023  -0.00014   2.70202
   A139       2.60452   0.00001  -0.00012   0.00044   0.00032   2.60484
    D1        0.87680   0.00000  -0.00001   0.00066   0.00065   0.87745
    D2       -3.13813  -0.00001   0.00008   0.00015   0.00023  -3.13790
    D3       -0.79472   0.00000  -0.00003   0.00069   0.00066  -0.79406
    D4        3.06187   0.00002  -0.00013   0.00116   0.00103   3.06289
    D5       -0.95307   0.00001  -0.00004   0.00064   0.00061  -0.95246
    D6        1.39035   0.00002  -0.00015   0.00118   0.00103   1.39138
    D7       -1.26475  -0.00000  -0.00003   0.00102   0.00099  -1.26376
    D8        1.00350  -0.00001   0.00006   0.00051   0.00057   1.00407
    D9       -2.93627   0.00000  -0.00005   0.00105   0.00100  -2.93527
   D10       -0.00436   0.00000   0.00009  -0.00003   0.00005  -0.00430
   D11       -2.03272  -0.00000   0.00000  -0.00030  -0.00030  -2.03302
   D12        2.18434   0.00001  -0.00006  -0.00032  -0.00038   2.18397
   D13       -2.18666  -0.00005   0.00008  -0.00071  -0.00063  -2.18730
   D14        2.06816  -0.00005  -0.00000  -0.00098  -0.00099   2.06717
   D15        0.00204  -0.00004  -0.00007  -0.00100  -0.00107   0.00098
   D16        2.10835  -0.00001   0.00017  -0.00038  -0.00021   2.10815
   D17        0.07999  -0.00002   0.00009  -0.00065  -0.00056   0.07943
   D18       -1.98613  -0.00001   0.00002  -0.00066  -0.00064  -1.98677
   D19        2.98959  -0.00000   0.00024   0.00177   0.00201   2.99160
   D20        0.88724  -0.00000   0.00017   0.00151   0.00168   0.88893
   D21       -1.20332   0.00000   0.00014   0.00169   0.00182  -1.20150
   D22       -1.12214  -0.00001   0.00025   0.00218   0.00243  -1.11971
   D23        3.05870  -0.00000   0.00018   0.00192   0.00210   3.06080
   D24        0.96813   0.00000   0.00015   0.00210   0.00224   0.97038
   D25        0.96346  -0.00000   0.00013   0.00188   0.00201   0.96547
   D26       -1.13889  -0.00000   0.00006   0.00162   0.00168  -1.13720
   D27        3.05373   0.00000   0.00003   0.00180   0.00183   3.05556
   D28       -1.97307   0.00000   0.00022   0.00146   0.00168  -1.97139
   D29        2.23697   0.00001   0.00008   0.00130   0.00138   2.23835
   D30        0.04955   0.00001   0.00010   0.00153   0.00163   0.05118
   D31       -0.98742   0.00001  -0.00014   0.00091   0.00077  -0.98665
   D32        1.32360   0.00001  -0.00004   0.00102   0.00098   1.32458
   D33        2.99364   0.00001  -0.00003   0.00116   0.00113   2.99478
   D34        1.06432   0.00001   0.00006   0.00121   0.00127   1.06559
   D35       -2.90785   0.00001   0.00016   0.00132   0.00148  -2.90637
   D36       -1.23780   0.00001   0.00017   0.00146   0.00163  -1.23617
   D37       -3.07807   0.00002  -0.00002   0.00100   0.00098  -3.07709
   D38       -0.76705   0.00002   0.00008   0.00111   0.00119  -0.76586
   D39        0.90299   0.00002   0.00009   0.00125   0.00134   0.90434
   D40       -2.15543  -0.00000  -0.00010  -0.00088  -0.00098  -2.15641
   D41       -0.06387   0.00000  -0.00007  -0.00058  -0.00065  -0.06452
   D42        1.94131   0.00001   0.00011  -0.00055  -0.00044   1.94087
   D43        2.11148  -0.00002  -0.00015  -0.00122  -0.00136   2.11012
   D44       -2.08014  -0.00001  -0.00012  -0.00091  -0.00103  -2.08118
   D45       -0.07497  -0.00000   0.00005  -0.00088  -0.00082  -0.07579
   D46       -0.05033  -0.00001  -0.00012  -0.00088  -0.00100  -0.05132
   D47        2.04124  -0.00001  -0.00009  -0.00058  -0.00067   2.04057
   D48       -2.23677  -0.00000   0.00008  -0.00054  -0.00046  -2.23723
   D49       -1.29993  -0.00001  -0.00008  -0.00199  -0.00207  -1.30200
   D50        1.46563   0.00002  -0.00006  -0.00075  -0.00081   1.46483
   D51       -0.58649   0.00001  -0.00007   0.00006  -0.00001  -0.58650
   D52       -2.82167   0.00001  -0.00025  -0.00023  -0.00047  -2.82214
   D53        1.48221   0.00002  -0.00011   0.00000  -0.00011   1.48210
   D54        1.64648   0.00000  -0.00000   0.00013   0.00013   1.64661
   D55       -0.58870  -0.00001  -0.00018  -0.00015  -0.00033  -0.58903
   D56       -2.56801   0.00001  -0.00005   0.00008   0.00003  -2.56798
   D57       -2.53112   0.00000  -0.00004   0.00025   0.00020  -2.53091
   D58        1.51689  -0.00000  -0.00022  -0.00003  -0.00026   1.51663
   D59       -0.46242   0.00001  -0.00009   0.00019   0.00010  -0.46232
   D60       -1.45659  -0.00001  -0.00004  -0.00043  -0.00046  -1.45706
   D61        2.91228  -0.00003  -0.00000  -0.00066  -0.00067   2.91162
   D62        0.71111   0.00000  -0.00027  -0.00042  -0.00069   0.71042
   D63        2.58627   0.00000   0.00010  -0.00011  -0.00001   2.58626
   D64        0.67196  -0.00002   0.00014  -0.00035  -0.00021   0.67175
   D65       -1.52921   0.00001  -0.00013  -0.00011  -0.00023  -1.52945
   D66        0.45792  -0.00002   0.00009  -0.00024  -0.00015   0.45778
   D67       -1.45639  -0.00004   0.00013  -0.00047  -0.00035  -1.45674
   D68        2.62562  -0.00001  -0.00014  -0.00023  -0.00037   2.62525
   D69       -1.55027  -0.00004   0.00015  -0.00062  -0.00047  -1.55074
   D70        2.56484   0.00000   0.00020   0.00042   0.00062   2.56546
   D71        0.45920  -0.00002   0.00010  -0.00021  -0.00011   0.45909
   D72        0.52194  -0.00002   0.00020  -0.00049  -0.00029   0.52165
   D73       -1.64613   0.00001   0.00026   0.00054   0.00080  -1.64533
   D74        2.53142  -0.00000   0.00015  -0.00009   0.00006   2.53148
   D75        2.74277  -0.00000   0.00026  -0.00009   0.00017   2.74294
   D76        0.57470   0.00003   0.00032   0.00095   0.00126   0.57596
   D77       -1.53094   0.00002   0.00021   0.00032   0.00053  -1.53041
   D78        1.43349  -0.00000  -0.00004  -0.00050  -0.00054   1.43296
   D79       -2.89505   0.00001  -0.00009  -0.00053  -0.00062  -2.89567
   D80       -0.66333   0.00000   0.00002  -0.00031  -0.00029  -0.66362
   D81       -0.45611   0.00002  -0.00010   0.00021   0.00011  -0.45600
   D82        1.49853   0.00003  -0.00015   0.00018   0.00003   1.49856
   D83       -2.55292   0.00002  -0.00004   0.00040   0.00036  -2.55257
   D84       -2.57863  -0.00000  -0.00026  -0.00028  -0.00055  -2.57917
   D85       -0.62399   0.00001  -0.00031  -0.00031  -0.00063  -0.62461
   D86        1.60774  -0.00000  -0.00020  -0.00010  -0.00030   1.60744
   D87        0.84834   0.00000  -0.00021  -0.00048  -0.00069   0.84765
   D88       -1.25785   0.00000  -0.00021  -0.00049  -0.00070  -1.25855
   D89        2.95383   0.00001  -0.00023  -0.00047  -0.00070   2.95314
   D90       -0.77466  -0.00000  -0.00016  -0.00046  -0.00062  -0.77527
   D91       -2.88085  -0.00000  -0.00016  -0.00047  -0.00063  -2.88148
   D92        1.33084   0.00000  -0.00017  -0.00045  -0.00062   1.33021
   D93       -3.14035  -0.00001  -0.00006  -0.00071  -0.00077  -3.14112
   D94        1.03664  -0.00001  -0.00006  -0.00072  -0.00078   1.03586
   D95       -1.03486  -0.00001  -0.00008  -0.00070  -0.00078  -1.03563
   D96       -0.83667  -0.00001   0.00023  -0.00017   0.00006  -0.83661
   D97       -2.97774  -0.00001   0.00015  -0.00043  -0.00028  -2.97802
   D98        1.24515   0.00000   0.00024  -0.00010   0.00014   1.24528
   D99        0.95762  -0.00001   0.00008  -0.00036  -0.00028   0.95734
   D100      -1.18345  -0.00001  -0.00000  -0.00062  -0.00062  -1.18407
   D101       3.03944  -0.00000   0.00008  -0.00028  -0.00021   3.03923
   D102      -3.07632  -0.00000   0.00009   0.00001   0.00010  -3.07622
   D103       1.06580  -0.00000   0.00001  -0.00025  -0.00024   1.06556
   D104      -0.99450   0.00001   0.00009   0.00008   0.00018  -0.99432
   D105       1.93177   0.00001   0.00004  -0.00102  -0.00099   1.93078
   D106      -2.18024  -0.00001   0.00003  -0.00105  -0.00102  -2.18126
   D107      -0.17879   0.00001   0.00009  -0.00094  -0.00085  -0.17964
   D108      -1.23031   0.00001  -0.00014   0.00141   0.00127  -1.22904
   D109       2.22160  -0.00000  -0.00028   0.00079   0.00051   2.22211
   D110      -1.29134   0.00001  -0.00029  -0.00169  -0.00197  -1.29331
   D111       2.82967  -0.00001  -0.00029  -0.00183  -0.00212   2.82755
   D112       0.79634  -0.00002  -0.00036  -0.00180  -0.00216   0.79418
   D113       2.41041  -0.00000  -0.00023   0.00085   0.00062   2.41103
   D114      -1.62899   0.00001  -0.00038   0.00062   0.00025  -1.62874
   D115       0.32416   0.00001  -0.00022   0.00072   0.00051   0.32466
   D116      -0.16475  -0.00002   0.00038   0.00191   0.00229  -0.16246
   D117       3.01585   0.00002   0.00029   0.00329   0.00358   3.01943
   D118      -3.13882   0.00002   0.00012  -0.00040  -0.00028  -3.13910
   D119      -0.73818   0.00002  -0.00005   0.00146   0.00141  -0.73677
   D120       2.35778  -0.00003   0.00005  -0.00015  -0.00010   2.35768
   D121       0.04530  -0.00002  -0.00035  -0.00440  -0.00475   0.04055
   D122      -1.88764  -0.00000  -0.00056   0.00066   0.00010  -1.88754
   D123       0.21214  -0.00003  -0.00090  -0.00004  -0.00095   0.21119
   D124       2.30412   0.00001  -0.00045   0.00099   0.00055   2.30466
   D125       0.30777   0.00000   0.00015  -0.00373  -0.00357   0.30420
   D126       0.76889   0.00006  -0.00025   0.00241   0.00216   0.77105
   D127       3.05651   0.00005  -0.00023   0.00144   0.00121   3.05772
   D128      -0.90244   0.00005  -0.00022   0.00255   0.00233  -0.90011
   D129       2.97291   0.00008  -0.00034   0.00309   0.00274   2.97566
   D130      -1.02266   0.00008  -0.00032   0.00212   0.00180  -1.02086
   D131       1.30158   0.00008  -0.00031   0.00323   0.00292   1.30450
   D132      -1.29838  -0.00003  -0.00007   0.00155   0.00148  -1.29690
   D133       0.98924  -0.00004  -0.00005   0.00058   0.00053   0.98977
   D134      -2.96971  -0.00003  -0.00004   0.00169   0.00165  -2.96806
   D135       0.17800  -0.00004   0.00064  -0.00178  -0.00114   0.17685
   D136      -1.85215   0.00005   0.00055  -0.00250  -0.00195  -1.85409
   D137       2.37526   0.00000   0.00052  -0.00245  -0.00192   2.37333
   D138      -2.02383  -0.00012   0.00061  -0.00294  -0.00233  -2.02616
   D139       2.22922  -0.00003   0.00051  -0.00365  -0.00314   2.22608
   D140       0.17343  -0.00007   0.00049  -0.00360  -0.00311   0.17032
   D141       2.13855  -0.00007   0.00054  -0.00252  -0.00199   2.13656
   D142       0.10841   0.00002   0.00044  -0.00324  -0.00279   0.10561
   D143      -1.94738  -0.00003   0.00042  -0.00319  -0.00277  -1.95014
   D144       2.90343  -0.00003   0.00060  -0.00232  -0.00172   2.90171
   D145       0.82831  -0.00000   0.00057  -0.00187  -0.00130   0.82701
   D146      -1.28595  -0.00002   0.00053  -0.00215  -0.00162  -1.28757
   D147      -1.21198  -0.00006   0.00060  -0.00183  -0.00123  -1.21321
   D148       2.99610  -0.00003   0.00057  -0.00138  -0.00081   2.99529
   D149       0.88184  -0.00004   0.00053  -0.00166  -0.00113   0.88071
   D150       0.94882   0.00003   0.00047  -0.00085  -0.00039   0.94843
   D151      -1.12630   0.00006   0.00045  -0.00041   0.00004  -1.12626
   D152       3.04263   0.00005   0.00040  -0.00069  -0.00029   3.04235
   D153      -1.24921  -0.00003  -0.00025  -0.00163  -0.00187  -1.25108
   D154       1.28036   0.00000  -0.00010   0.00004  -0.00006   1.28030
   D155       2.99956   0.00004  -0.00020  -0.00128  -0.00148   2.99808
   D156      -0.75406   0.00008  -0.00005   0.00038   0.00034  -0.75372
   D157       0.82624   0.00002  -0.00007  -0.00154  -0.00161   0.82462
   D158      -2.92738   0.00005   0.00007   0.00012   0.00020  -2.92718
   D159      -0.90830   0.00003   0.00022   0.00183   0.00205  -0.90625
   D160       1.40571   0.00003   0.00035   0.00250   0.00286   1.40856
   D161       3.07132   0.00007   0.00034   0.00250   0.00284   3.07416
   D162       1.13580   0.00001   0.00046   0.00177   0.00222   1.13802
   D163      -2.83338   0.00001   0.00059   0.00244   0.00303  -2.83035
   D164      -1.16776   0.00006   0.00057   0.00243   0.00301  -1.16475
   D165      -2.99374   0.00006   0.00040   0.00118   0.00158  -2.99216
   D166      -0.67973   0.00006   0.00053   0.00185   0.00238  -0.67735
   D167       0.98589   0.00011   0.00052   0.00184   0.00236   0.98825
   D168      -2.33208  -0.00006  -0.00074  -0.00139  -0.00212  -2.33421
   D169      -0.23409   0.00012  -0.00082   0.00064  -0.00018  -0.23427
   D170       1.77203  -0.00006  -0.00046  -0.00071  -0.00117   1.77086
   D171       1.94098  -0.00005  -0.00080  -0.00111  -0.00192   1.93906
   D172      -2.24421   0.00013  -0.00088   0.00091   0.00002  -2.24419
   D173      -0.23809  -0.00005  -0.00052  -0.00044  -0.00096  -0.23905
   D174      -0.22501  -0.00003  -0.00079  -0.00040  -0.00119  -0.22620
   D175       1.87299   0.00015  -0.00087   0.00162   0.00075   1.87374
   D176      -2.40408  -0.00003  -0.00051   0.00028  -0.00024  -2.40431
   D177      -0.59304  -0.00003   0.00008  -0.00226  -0.00218  -0.59521
   D178      -2.83566  -0.00004  -0.00033  -0.00207  -0.00240  -2.83806
   D179       1.48013  -0.00004  -0.00007  -0.00174  -0.00181   1.47831
   D180       1.64512   0.00002   0.00017  -0.00134  -0.00117   1.64395
   D181      -0.59750   0.00000  -0.00024  -0.00116  -0.00140  -0.59890
   D182      -2.56490   0.00001   0.00002  -0.00083  -0.00081  -2.56571
   D183      -2.53533  -0.00003   0.00013  -0.00192  -0.00179  -2.53712
   D184       1.50523  -0.00005  -0.00027  -0.00174  -0.00201   1.50322
   D185      -0.46217  -0.00004  -0.00002  -0.00141  -0.00143  -0.46360
   D186      -1.45323  -0.00001  -0.00006   0.00024   0.00018  -1.45305
   D187       2.93744   0.00000  -0.00002   0.00063   0.00062   2.93805
   D188       0.73022   0.00010  -0.00034   0.00192   0.00159   0.73181
   D189       2.58441  -0.00001   0.00007   0.00083   0.00090   2.58530
   D190       0.69188   0.00000   0.00011   0.00122   0.00133   0.69322
   D191      -1.51533   0.00010  -0.00021   0.00251   0.00230  -1.51303
   D192       0.45629   0.00004   0.00001   0.00134   0.00135   0.45764
   D193      -1.43623   0.00005   0.00006   0.00173   0.00179  -1.43444
   D194       2.63974   0.00015  -0.00027   0.00303   0.00276   2.64250
   D195      -2.86187   0.00003  -0.00016   0.00360   0.00344  -2.85843
   D196      -0.57780  -0.00001   0.00018   0.00268   0.00286  -0.57494
   D197       1.66668   0.00002  -0.00012   0.00314   0.00302   1.66969
   D198      -2.44915   0.00007   0.00034   0.00186   0.00221  -2.44695
   D199       1.51877   0.00006  -0.00001   0.00190   0.00189   1.52066
   D200      -0.77301   0.00005   0.00025   0.00118   0.00142  -0.77159
   D201      -1.54227  -0.00005   0.00004  -0.00057  -0.00053  -1.54281
   D202       2.55451  -0.00002   0.00013   0.00066   0.00080   2.55531
   D203       0.45789   0.00003   0.00002   0.00128   0.00130   0.45919
   D204       0.53096  -0.00002   0.00012   0.00002   0.00014   0.53110
   D205      -1.65544   0.00001   0.00021   0.00125   0.00147  -1.65397
   D206       2.53113   0.00006   0.00011   0.00187   0.00197   2.53310
   D207       2.74632   0.00003  -0.00000   0.00076   0.00076   2.74708
   D208       0.55992   0.00005   0.00009   0.00199   0.00209   0.56200
   D209      -1.53670   0.00010  -0.00002   0.00261   0.00259  -1.53411
   D210      -1.31953  -0.00001   0.00011  -0.00130  -0.00120  -1.32073
   D211       0.86091  -0.00000  -0.00001  -0.00229  -0.00230   0.85860
   D212       2.66871  -0.00007   0.00013  -0.00352  -0.00339   2.66532
   D213       1.44745   0.00000  -0.00014  -0.00149  -0.00163   1.44582
   D214      -2.87649   0.00004  -0.00020  -0.00175  -0.00194  -2.87844
   D215      -0.65914   0.00002  -0.00006  -0.00107  -0.00112  -0.66026
   D216      -0.45513  -0.00002  -0.00003  -0.00126  -0.00129  -0.45642
   D217       1.50412   0.00001  -0.00009  -0.00152  -0.00160   1.50251
   D218      -2.56172  -0.00000   0.00005  -0.00083  -0.00078  -2.56250
   D219      -2.58190   0.00001  -0.00018  -0.00044  -0.00062  -2.58252
   D220      -0.62265   0.00004  -0.00024  -0.00070  -0.00094  -0.62359
   D221       1.59470   0.00002  -0.00011  -0.00001  -0.00012   1.59458
   D222       0.88505   0.00001   0.00007  -0.00039  -0.00032   0.88473
   D223      -1.22771   0.00001   0.00003  -0.00049  -0.00046  -1.22817
   D224       2.98436   0.00001   0.00003  -0.00046  -0.00043   2.98393
   D225      -0.73290   0.00003   0.00011   0.00001   0.00012  -0.73278
   D226      -2.84566   0.00003   0.00007  -0.00009  -0.00001  -2.84568
   D227       1.36641   0.00003   0.00007  -0.00006   0.00001   1.36642
   D228      -3.09555  -0.00005   0.00024  -0.00170  -0.00146  -3.09701
   D229       1.07487  -0.00006   0.00020  -0.00180  -0.00159   1.07328
   D230      -0.99624  -0.00005   0.00020  -0.00177  -0.00157  -0.99781
   D231      -0.81154   0.00002  -0.00039   0.00336   0.00297  -0.80856
   D232      -2.94527  -0.00002  -0.00034   0.00282   0.00248  -2.94279
   D233       1.27425  -0.00001  -0.00032   0.00301   0.00270   1.27695
   D234       0.99687   0.00004  -0.00056   0.00378   0.00322   1.00009
   D235      -1.13687   0.00001  -0.00051   0.00325   0.00273  -1.13414
   D236       3.08265   0.00002  -0.00049   0.00344   0.00295   3.08560
   D237      -3.05985   0.00005  -0.00055   0.00448   0.00393  -3.05592
   D238       1.08960   0.00002  -0.00050   0.00394   0.00344   1.09305
   D239      -0.97406   0.00003  -0.00048   0.00414   0.00366  -0.97041
   D240      -1.21046  -0.00015  -0.00006  -0.00954  -0.00959  -1.22006
   D241       2.90143  -0.00012  -0.00004  -0.00998  -0.01002   2.89140
   D242       0.85659  -0.00006  -0.00030  -0.00918  -0.00948   0.84711
   D243      -0.13872  -0.00003  -0.00008  -0.00027  -0.00035  -0.13907
   D244       3.02933   0.00008  -0.00026   0.00255   0.00229   3.03162
   D245      -3.11037   0.00012  -0.00022   0.00331   0.00310  -3.10728
         Item               Value     Threshold  Converged?
 Maximum Force            0.000544     0.000450     NO 
 RMS     Force            0.000060     0.000300     YES
 Maximum Displacement     0.037750     0.001800     NO 
 RMS     Displacement     0.005264     0.001200     NO 
 Predicted change in Energy=-8.956019D-06
 GradGradGradGradGradGradGradGradGradGradGradGradGradGradGradGradGradGrad

 Stoichiometry    C20H32N2O8(3)
 Framework group  C1[X(C20H32N2O8)]
 Deg. of freedom   180
 Full point group                 C1      NOp   1
 Largest Abelian subgroup         C1      NOp   1
 Largest concise Abelian subgroup C1      NOp   1
                         Standard orientation:                         
 ---------------------------------------------------------------------
 Center     Atomic      Atomic             Coordinates (Angstroms)
 Number     Number       Type             X           Y           Z
 ---------------------------------------------------------------------
      1          6           0        2.706231   -0.775078   -0.869953
      2          6           0        2.288184    0.123069    1.592292
      3          1           0        2.485235   -0.483485    2.480913
      4          1           0        1.454230    0.785536    1.835766
      5          6           0        3.541710    0.927706    1.250420
      6          1           0        3.851350    1.541042    2.103066
      7          6           0        4.576943   -0.011087    0.592966
      8          1           0        4.602051   -1.049086    0.937130
      9          1           0        5.592576    0.383761    0.604183
     10          6           0        3.832054    0.272867   -0.736988
     11          1           0        4.406497    0.297662   -1.668005
     12          6           0        3.380298    1.641705   -0.122818
     13          6           0        4.460451    2.704887   -0.356558
     14          1           0        5.471635    2.345615   -0.151815
     15          1           0        4.277962    3.572741    0.286164
     16          1           0        4.433916    3.047389   -1.396603
     17          6           0        2.028151    2.274267   -0.444895
     18          1           0        1.168693    1.629235   -0.253587
     19          1           0        1.982086    2.597029   -1.490086
     20          1           0        1.888686    3.166861    0.174240
     21          6           0        1.845890   -0.837329    0.459980
     22          8           0        1.977089   -2.147675    1.066874
     23          1           0        0.791279   -0.680994    0.226327
     24          7           0        1.305738   -3.181529    0.454283
     25          8           0        0.521308   -2.916794   -0.432745
     26          8           0        1.561309   -4.257883    0.924496
     27          6           0        1.821664   -0.510863   -2.120766
     28          1           0        1.136704   -1.345233   -2.273374
     29          1           0        2.460209   -0.394133   -2.997801
     30          1           0        1.244290    0.400891   -1.971047
     31          8           0        3.267769   -1.988017   -1.161362
     32          6           0       -2.231549    0.472855    0.857569
     33          6           0       -3.794898    0.708111   -1.285880
     34          1           0       -3.596126    1.296314   -2.185932
     35          1           0       -4.875400    0.744829   -1.122800
     36          6           0       -3.329160   -0.731655   -1.505955
     37          1           0       -3.748007   -1.141725   -2.430382
     38          6           0       -1.802524   -0.800591   -1.283190
     39          1           0       -1.215129    0.071924   -1.577002
     40          1           0       -1.338529   -1.692228   -1.699405
     41          6           0       -2.129562   -0.959102    0.222409
     42          1           0       -1.480599   -1.578811    0.846009
     43          6           0       -3.509304   -1.570872   -0.209025
     44          6           0       -3.329245   -3.075929   -0.451499
     45          1           0       -2.410406   -3.322579   -0.986124
     46          1           0       -4.173950   -3.463082   -1.031358
     47          1           0       -3.304275   -3.609559    0.504186
     48          6           0       -4.791788   -1.383127    0.596840
     49          1           0       -5.069793   -0.340233    0.758876
     50          1           0       -4.714116   -1.867314    1.575252
     51          1           0       -5.621306   -1.855375    0.059209
     52          6           0       -3.071028    1.411178   -0.109419
     53          8           0       -2.193439    2.343232   -0.781849
     54          1           0       -3.776473    1.991990    0.489557
     55          7           0       -1.637115    3.330432    0.010393
     56          8           0       -2.028677    3.436842    1.151495
     57          8           0       -0.826366    4.000061   -0.572034
     58          6           0       -2.780097    0.448974    2.293914
     59          1           0       -2.596372    1.421694    2.754309
     60          1           0       -2.259050   -0.319954    2.868302
     61          1           0       -3.849868    0.250038    2.324424
     62          8           0       -0.925603    0.852360    0.922375
 ---------------------------------------------------------------------
 Rotational constants (GHZ):           0.2087885           0.1317779           0.0951252
 Standard basis: 6-31++G(d,p) (6D, 7F)
 There are   762 symmetry adapted cartesian basis functions of A   symmetry.
 There are   762 symmetry adapted basis functions of A   symmetry.
   762 basis functions,  1216 primitive gaussians,   762 cartesian basis functions
   116 alpha electrons      114 beta electrons
       nuclear repulsion energy      3470.4732927485 Hartrees.
 NAtoms=   62 NActive=   62 NUniq=   62 SFac= 1.00D+00 NAtFMM=   60 NAOKFM=T Big=T
 Integral buffers will be    131072 words long.
 Raffenetti 2 integral format.
 Two-electron integral symmetry is turned on.
 Nuclear repulsion after empirical dispersion term =     3470.4043875175 Hartrees.
 One-electron integrals computed using PRISM.
 NBasis=   762 RedAO= T EigKep=  1.20D-06  NBF=   762
 NBsUse=   761 1.00D-06 EigRej=  5.94D-07 NBFU=   761
 Initial guess from the checkpoint file:  "/wrk/hasangal/alkoxy/alphapine-conformarsampling/Alpha-Pinene-RO-NO3up-Oup/SYS_2A/DFT_high/calc-LM/TMP/G1647172771/Gau-10778.chk"
 B after Tr=     0.000000   -0.000000   -0.000000
         Rot=    0.999999    0.000037    0.000030   -0.001539 Ang=   0.18 deg.
 Initial guess <Sx>= 0.0000 <Sy>= 0.0000 <Sz>= 1.0000 <S**2>= 2.0086 S= 1.0029
 ExpMin= 3.60D-02 ExpMax= 5.48D+03 ExpMxC= 8.25D+02 IAcc=3 IRadAn=         7 AccDes= 0.00D+00
 Harris functional with IExCor= 4639 and IRadAn=       7 diagonalized for initial guess.
 HarFok:  IExCor= 4639 AccDes= 0.00D+00 IRadAn=         7 IDoV= 1 UseB2=F ITyADJ=14
 ICtDFT=  3500011 ScaDFX=  1.000000  1.000000  1.000000  1.000000
 FoFCou: FMM=F IPFlag=           0 FMFlag=      100000 FMFlg1=        2001
         NFxFlg=           0 DoJE=T BraDBF=F KetDBF=T FulRan=T
         wScrn=  0.000000 ICntrl=       500 IOpCl=  0 I1Cent=   200000004 NGrid=           0
         NMat0=    1 NMatS0=      1 NMatT0=    0 NMatD0=    1 NMtDS0=    0 NMtDT0=    0
 Petite list used in FoFCou.
 Requested convergence on RMS density matrix=1.00D-08 within 128 cycles.
 Requested convergence on MAX density matrix=1.00D-06.
 Requested convergence on             energy=1.00D-06.
 No special actions if energy rises.
 Restarting incremental Fock formation.
 SCF Done:  E(UwB97XD) =  -1491.89539285     A.U. after   28 cycles
            NFock= 28  Conv=0.16D-08     -V/T= 2.0089
 <Sx>= 0.0000 <Sy>= 0.0000 <Sz>= 1.0000 <S**2>= 2.0086 S= 1.0029
 <L.S>= 0.000000000000E+00
 Annihilation of the first spin contaminant:
 S**2 before annihilation     2.0086,   after     2.0000
 Calling FoFJK, ICntrl=      2127 FMM=T ISym2X=0 I1Cent= 0 IOpClX= 1 NMat=1 NMatS=1 NMatT=0.
 ***** Axes restored to original set *****
 -------------------------------------------------------------------
 Center     Atomic                   Forces (Hartrees/Bohr)
 Number     Number              X              Y              Z
 -------------------------------------------------------------------
      1        6          -0.000100730    0.000009880    0.000135314
      2        6          -0.000122170    0.000055491   -0.000076054
      3        1          -0.000019549    0.000065671    0.000165788
      4        1           0.000210981   -0.000091961    0.000025705
      5        6           0.000033344    0.000048962   -0.000095635
      6        1          -0.000073194   -0.000084195    0.000115628
      7        6           0.000152039   -0.000073121   -0.000039687
      8        1          -0.000004741    0.000129261    0.000054820
      9        1          -0.000163317   -0.000056873    0.000023766
     10        6           0.000101443   -0.000013591    0.000061580
     11        1          -0.000095615   -0.000014303   -0.000098003
     12        6          -0.000024115    0.000121019    0.000008669
     13        6           0.000127471    0.000115351    0.000010534
     14        1          -0.000168927    0.000035277    0.000027563
     15        1           0.000018877   -0.000158894    0.000109732
     16        1          -0.000009683   -0.000074257   -0.000187964
     17        6          -0.000062394    0.000068828    0.000034983
     18        1           0.000143978    0.000097521    0.000006901
     19        1           0.000011985   -0.000056241   -0.000208890
     20        1           0.000064612   -0.000201274    0.000125749
     21        6           0.000011782   -0.000007323   -0.000001700
     22        8           0.000014812    0.000014738   -0.000097812
     23        1           0.000068482    0.000044677    0.000018923
     24        7           0.000116159   -0.000052956    0.000125493
     25        8           0.000041107    0.000066304   -0.000005805
     26        8          -0.000071598   -0.000024088   -0.000065204
     27        6          -0.000000363    0.000074452    0.000116458
     28        1           0.000084529    0.000073694   -0.000069739
     29        1          -0.000097756   -0.000026616   -0.000163431
     30        1           0.000122410   -0.000108323   -0.000006790
     31        8           0.000004137    0.000031654   -0.000041544
     32        6          -0.000020529   -0.000098532   -0.000268587
     33        6          -0.000186775    0.000065624    0.000023719
     34        1           0.000004967   -0.000067297   -0.000147175
     35        1           0.000152392    0.000000137   -0.000038113
     36        6          -0.000053846    0.000028805    0.000078842
     37        1           0.000035704    0.000060295   -0.000155252
     38        6           0.000040596   -0.000163039    0.000096621
     39        1          -0.000065872   -0.000174968   -0.000068639
     40        1          -0.000090903    0.000112661   -0.000134579
     41        6           0.000092382    0.000055572   -0.000058149
     42        1          -0.000138620    0.000020642    0.000038107
     43        6           0.000001304   -0.000168121    0.000000438
     44        6          -0.000035462   -0.000125968    0.000052532
     45        1          -0.000086217    0.000107574   -0.000039333
     46        1           0.000150288    0.000074684   -0.000107590
     47        1          -0.000006363    0.000117838    0.000170723
     48        6          -0.000249134   -0.000004040    0.000064577
     49        1          -0.000014436   -0.000215906    0.000131161
     50        1          -0.000007198    0.000079071    0.000205040
     51        1           0.000174553    0.000068895   -0.000075356
     52        6           0.000119081    0.000006711    0.000031422
     53        8          -0.000140958    0.000176548    0.000174140
     54        1          -0.000001379   -0.000036757   -0.000016036
     55        7           0.000130878   -0.000173718   -0.000004547
     56        8          -0.000133636    0.000300248    0.000056681
     57        8          -0.000101697    0.000112993   -0.000009526
     58        6          -0.000112315    0.000010897   -0.000192067
     59        1           0.000024730   -0.000186260    0.000134432
     60        1          -0.000076818    0.000126335    0.000118161
     61        1           0.000333248    0.000097492   -0.000075589
     62        8          -0.000051959   -0.000217177    0.000004596
 -------------------------------------------------------------------
 Cartesian Forces:  Max     0.000333248 RMS     0.000106012

 GradGradGradGradGradGradGradGradGradGradGradGradGradGradGradGradGradGrad
 Berny optimization.
 Using GEDIIS/GDIIS optimizer.
 FormGI is forming the generalized inverse of G from B-inverse, IUseBI=4.
 Internal  Forces:  Max     0.000569434 RMS     0.000096883
 Search for a local minimum.
 Step number   3 out of a maximum of  372
 All quantities printed in internal units (Hartrees-Bohrs-Radians)
 Mixed Optimization -- En-DIIS/RFO-DIIS
 Swapping is turned off.
 Update second derivatives using D2CorX and points    1    2    3
 DE=  5.74D-06 DEPred=-8.96D-06 R=-6.41D-01
 Trust test=-6.41D-01 RLast= 3.32D-02 DXMaxT set to 1.50D-01
 ITU= -1  1  0
     Eigenvalues ---    0.00257   0.00298   0.00306   0.00319   0.00349
     Eigenvalues ---    0.00421   0.00442   0.00642   0.00743   0.00853
     Eigenvalues ---    0.00914   0.01098   0.01138   0.01267   0.01375
     Eigenvalues ---    0.01540   0.01621   0.01693   0.01773   0.01933
     Eigenvalues ---    0.01974   0.02171   0.02292   0.02432   0.02590
     Eigenvalues ---    0.02651   0.02703   0.02806   0.02838   0.02866
     Eigenvalues ---    0.02965   0.03006   0.03155   0.03163   0.03313
     Eigenvalues ---    0.03478   0.03528   0.03565   0.03675   0.03769
     Eigenvalues ---    0.03948   0.04019   0.04239   0.04319   0.04417
     Eigenvalues ---    0.04700   0.04713   0.04918   0.04962   0.05173
     Eigenvalues ---    0.05255   0.05264   0.05277   0.05285   0.05410
     Eigenvalues ---    0.05432   0.05487   0.05599   0.05638   0.05648
     Eigenvalues ---    0.05748   0.05803   0.05951   0.06147   0.06185
     Eigenvalues ---    0.06403   0.06458   0.06548   0.06719   0.06854
     Eigenvalues ---    0.07022   0.07081   0.07375   0.07595   0.07920
     Eigenvalues ---    0.08309   0.08397   0.08517   0.08714   0.08857
     Eigenvalues ---    0.09056   0.09234   0.09531   0.09815   0.10349
     Eigenvalues ---    0.10409   0.10758   0.11079   0.11573   0.11755
     Eigenvalues ---    0.11888   0.12430   0.12643   0.13237   0.13575
     Eigenvalues ---    0.15211   0.15270   0.15917   0.16000   0.16000
     Eigenvalues ---    0.16000   0.16000   0.16000   0.16000   0.16000
     Eigenvalues ---    0.16000   0.16000   0.16021   0.16176   0.16354
     Eigenvalues ---    0.18142   0.18538   0.19711   0.20364   0.20397
     Eigenvalues ---    0.21338   0.22109   0.22706   0.23806   0.24265
     Eigenvalues ---    0.24418   0.24750   0.24969   0.24990   0.25002
     Eigenvalues ---    0.25813   0.26101   0.26248   0.26699   0.26953
     Eigenvalues ---    0.27253   0.28197   0.28533   0.28645   0.28932
     Eigenvalues ---    0.29080   0.29611   0.29761   0.31451   0.32473
     Eigenvalues ---    0.32585   0.33409   0.33498   0.33971   0.34034
     Eigenvalues ---    0.34052   0.34058   0.34084   0.34098   0.34117
     Eigenvalues ---    0.34123   0.34129   0.34153   0.34165   0.34212
     Eigenvalues ---    0.34246   0.34263   0.34285   0.34333   0.34379
     Eigenvalues ---    0.34409   0.34451   0.34478   0.34494   0.34524
     Eigenvalues ---    0.34570   0.34640   0.34701   0.35461   0.36037
     Eigenvalues ---    0.37435   0.39286   0.48404   0.48517   0.48875
     Eigenvalues ---    0.51402   0.92941   0.99451   1.03793   1.03802
 En-DIIS/RFO-DIIS/Sim-DIIS IScMMF=       -3 using points:     3    2    1
 RFO step:  Lambda=-2.35252029D-05.
 EnCoef did     2 forward-backward iterations
 DidBck=T Rises=T En-DIIS coefs:    0.41620    0.32552    0.25828
 Iteration  1 RMS(Cart)=  0.00502803 RMS(Int)=  0.00001262
 Iteration  2 RMS(Cart)=  0.00002272 RMS(Int)=  0.00000050
 Iteration  3 RMS(Cart)=  0.00000000 RMS(Int)=  0.00000050
 Variable       Old X    -DE/DX   Delta X   Delta X   Delta X     New X
                                 (Linear)    (Quad)   (Total)
    R1        2.91738   0.00006   0.00019  -0.00017   0.00002   2.91740
    R2        2.99555   0.00007   0.00001   0.00023   0.00024   2.99578
    R3        2.93778   0.00011   0.00009   0.00041   0.00050   2.93828
    R4        2.58517   0.00004  -0.00011   0.00025   0.00013   2.58531
    R5        2.06697   0.00018   0.00071  -0.00082  -0.00011   2.06686
    R6        2.06458   0.00014   0.00067  -0.00070  -0.00004   2.06454
    R7        2.88803   0.00006   0.00028  -0.00030  -0.00002   2.88801
    R8        2.92762   0.00010   0.00047  -0.00037   0.00011   2.92773
    R9        4.81875  -0.00010   0.00499  -0.01119  -0.00620   4.81255
   R10        2.06928   0.00016   0.00064  -0.00074  -0.00010   2.06918
   R11        2.91856  -0.00001  -0.00016   0.00025   0.00009   2.91866
   R12        2.94071   0.00008  -0.00012   0.00036   0.00024   2.94095
   R13        2.06709   0.00014   0.00065  -0.00079  -0.00014   2.06695
   R14        2.05932   0.00017   0.00073  -0.00088  -0.00015   2.05917
   R15        2.93015   0.00004   0.00010  -0.00005   0.00006   2.93021
   R16        2.06784   0.00013   0.00048  -0.00052  -0.00003   2.06781
   R17        2.96091   0.00005  -0.00003   0.00013   0.00011   2.96101
   R18        2.89796   0.00009   0.00016  -0.00005   0.00011   2.89807
   R19        2.88588   0.00014   0.00021  -0.00025  -0.00004   2.88584
   R20        2.06447   0.00017   0.00082  -0.00102  -0.00021   2.06426
   R21        2.06971   0.00019   0.00085  -0.00101  -0.00016   2.06955
   R22        2.06984   0.00020   0.00086  -0.00101  -0.00015   2.06968
   R23        2.06260   0.00009   0.00053  -0.00070  -0.00017   2.06243
   R24        2.06899   0.00022   0.00085  -0.00097  -0.00012   2.06886
   R25        2.06966   0.00024   0.00087  -0.00097  -0.00009   2.06957
   R26        4.77039  -0.00007   0.00392  -0.00963  -0.00571   4.76468
   R27        2.74013  -0.00002  -0.00008   0.00014   0.00006   2.74018
   R28        2.06252   0.00003   0.00009  -0.00017  -0.00008   2.06244
   R29        2.60126  -0.00000  -0.00006   0.00013   0.00007   2.60134
   R30        4.76252  -0.00002   0.00605  -0.01395  -0.00790   4.75463
   R31        2.29291  -0.00000  -0.00011   0.00019   0.00008   2.29299
   R32        2.27157  -0.00003   0.00000  -0.00002  -0.00002   2.27155
   R33        4.84116  -0.00003   0.00443  -0.00803  -0.00360   4.83756
   R34        2.06026   0.00012   0.00069  -0.00091  -0.00022   2.06005
   R35        2.06193   0.00019   0.00085  -0.00102  -0.00017   2.06176
   R36        2.05891   0.00011   0.00063  -0.00075  -0.00012   2.05879
   R37        4.74778  -0.00008   0.00547  -0.00863  -0.00316   4.74462
   R38        2.96653  -0.00020  -0.00042   0.00051   0.00009   2.96661
   R39        2.99999  -0.00049  -0.00034   0.00015  -0.00018   2.99981
   R40        2.90586   0.00005   0.00035  -0.00033   0.00002   2.90587
   R41        2.57289  -0.00006  -0.00015   0.00017   0.00002   2.57291
   R42        2.06628   0.00016   0.00068  -0.00079  -0.00011   2.06617
   R43        2.06614   0.00014   0.00072  -0.00091  -0.00019   2.06596
   R44        2.88966   0.00004   0.00007   0.00004   0.00012   2.88978
   R45        2.92898  -0.00001   0.00064  -0.00077  -0.00012   2.92886
   R46        2.06850   0.00017   0.00065  -0.00075  -0.00009   2.06841
   R47        2.91839   0.00002  -0.00002   0.00013   0.00010   2.91849
   R48        2.93897   0.00022  -0.00001   0.00059   0.00058   2.93955
   R49        2.06373   0.00015   0.00061  -0.00067  -0.00006   2.06368
   R50        2.05585   0.00017   0.00066  -0.00080  -0.00014   2.05571
   R51        2.92689   0.00007  -0.00009   0.00031   0.00023   2.92711
   R52        2.06497   0.00010   0.00042  -0.00049  -0.00007   2.06490
   R53        2.96638  -0.00012  -0.00031   0.00010  -0.00021   2.96616
   R54        2.90084   0.00016   0.00017   0.00004   0.00021   2.90106
   R55        2.88419   0.00010   0.00024  -0.00017   0.00007   2.88426
   R56        2.06225   0.00012   0.00075  -0.00101  -0.00026   2.06199
   R57        2.06979   0.00020   0.00089  -0.00105  -0.00017   2.06962
   R58        2.06899   0.00021   0.00087  -0.00102  -0.00015   2.06883
   R59        2.06246   0.00022   0.00081  -0.00101  -0.00020   2.06226
   R60        2.06816   0.00022   0.00085  -0.00096  -0.00012   2.06804
   R61        2.07023   0.00020   0.00088  -0.00102  -0.00014   2.07009
   R62        2.73263  -0.00022  -0.00020   0.00010  -0.00010   2.73254
   R63        2.06471   0.00001   0.00019  -0.00029  -0.00010   2.06460
   R64        2.61282  -0.00010  -0.00023   0.00036   0.00013   2.61295
   R65        2.28864  -0.00002  -0.00012   0.00019   0.00007   2.28872
   R66        2.27156   0.00001   0.00003  -0.00005  -0.00003   2.27153
   R67        2.06310   0.00022   0.00076  -0.00084  -0.00008   2.06302
   R68        2.06375   0.00019   0.00083  -0.00100  -0.00017   2.06359
   R69        2.05704   0.00034   0.00083  -0.00090  -0.00007   2.05697
    A1        1.92857   0.00001  -0.00014   0.00017   0.00002   1.92859
    A2        1.94859  -0.00003  -0.00041   0.00090   0.00048   1.94907
    A3        1.89744   0.00003  -0.00005  -0.00000  -0.00006   1.89738
    A4        1.95292   0.00002   0.00032  -0.00034  -0.00002   1.95289
    A5        1.94623  -0.00000   0.00024  -0.00037  -0.00013   1.94610
    A6        1.78530  -0.00002   0.00007  -0.00038  -0.00031   1.78498
    A7        1.86786  -0.00000  -0.00053   0.00078   0.00025   1.86811
    A8        1.90280   0.00001  -0.00016   0.00033   0.00018   1.90297
    A9        1.87701   0.00001   0.00038  -0.00032   0.00005   1.87706
   A10        1.93553  -0.00001   0.00011  -0.00023  -0.00012   1.93541
   A11        1.89742  -0.00001   0.00019  -0.00043  -0.00024   1.89718
   A12        1.97910   0.00001  -0.00002  -0.00007  -0.00009   1.97901
   A13        2.27635  -0.00002  -0.00027   0.00020  -0.00007   2.27629
   A14        1.93120   0.00001   0.00021  -0.00021  -0.00000   1.93120
   A15        1.90179  -0.00000  -0.00043   0.00051   0.00009   1.90188
   A16        1.93253   0.00001   0.00020  -0.00029  -0.00009   1.93244
   A17        2.07418  -0.00001  -0.00010   0.00005  -0.00005   2.07413
   A18        2.04819  -0.00001   0.00005  -0.00004   0.00001   2.04821
   A19        1.54356   0.00001  -0.00000   0.00005   0.00005   1.54361
   A20        2.04684  -0.00000  -0.00025   0.00033   0.00008   2.04692
   A21        1.98241  -0.00001   0.00046  -0.00087  -0.00040   1.98200
   A22        1.50254   0.00001   0.00010  -0.00009   0.00001   1.50256
   A23        1.89568  -0.00000  -0.00057   0.00089   0.00033   1.89601
   A24        2.04280   0.00000   0.00012  -0.00017  -0.00004   2.04276
   A25        1.97165   0.00001   0.00034  -0.00042  -0.00008   1.97156
   A26        1.87538   0.00000   0.00029  -0.00068  -0.00040   1.87498
   A27        1.90173   0.00000   0.00061  -0.00088  -0.00027   1.90146
   A28        2.00041   0.00001  -0.00011   0.00027   0.00016   2.00058
   A29        2.07342  -0.00001  -0.00045   0.00061   0.00016   2.07358
   A30        1.53308   0.00000  -0.00012   0.00022   0.00011   1.53318
   A31        2.05451  -0.00001  -0.00037   0.00064   0.00028   2.05478
   A32        1.48585  -0.00002   0.00013  -0.00018  -0.00005   1.48581
   A33        1.96010   0.00001   0.00010   0.00001   0.00011   1.96020
   A34        2.05782   0.00002   0.00005  -0.00011  -0.00006   2.05776
   A35        1.92074   0.00002  -0.00010   0.00034   0.00023   1.92098
   A36        2.13469   0.00002   0.00042  -0.00069  -0.00026   2.13443
   A37        1.88003  -0.00004  -0.00046   0.00050   0.00004   1.88007
   A38        1.97728   0.00003   0.00056  -0.00083  -0.00027   1.97702
   A39        1.92042   0.00001   0.00033  -0.00052  -0.00019   1.92023
   A40        1.92246   0.00002   0.00030  -0.00043  -0.00013   1.92233
   A41        1.88055  -0.00002  -0.00049   0.00072   0.00024   1.88079
   A42        1.87886  -0.00002  -0.00044   0.00067   0.00023   1.87909
   A43        1.88116  -0.00002  -0.00034   0.00050   0.00016   1.88132
   A44        1.99922  -0.00005  -0.00011  -0.00025  -0.00036   1.99887
   A45        1.93981   0.00001   0.00033  -0.00049  -0.00017   1.93964
   A46        1.90827   0.00004   0.00026  -0.00014   0.00012   1.90839
   A47        1.88432   0.00002  -0.00040   0.00069   0.00029   1.88461
   A48        1.85697  -0.00001  -0.00013   0.00025   0.00012   1.85709
   A49        1.86925  -0.00001   0.00004  -0.00001   0.00002   1.86928
   A50        2.73076  -0.00001   0.00017  -0.00044  -0.00026   2.73050
   A51        2.01962  -0.00003   0.00010  -0.00011  -0.00001   2.01961
   A52        1.91509   0.00000  -0.00008   0.00005  -0.00003   1.91506
   A53        1.91686   0.00004   0.00040  -0.00056  -0.00015   1.91671
   A54        1.80130   0.00003  -0.00029   0.00056   0.00027   1.80157
   A55        1.92147  -0.00001   0.00008  -0.00005   0.00003   1.92150
   A56        1.88228  -0.00004  -0.00030   0.00020  -0.00010   1.88218
   A57        2.03569   0.00004   0.00035  -0.00002   0.00033   2.03602
   A58        2.44554   0.00001   0.00053  -0.00112  -0.00059   2.44494
   A59        2.06778   0.00001   0.00019  -0.00006   0.00013   2.06790
   A60        1.97658  -0.00002  -0.00016   0.00016  -0.00001   1.97658
   A61        2.23799   0.00001  -0.00000  -0.00006  -0.00007   2.23793
   A62        2.77932  -0.00002  -0.00063   0.00124   0.00062   2.77994
   A63        1.91775   0.00004   0.00088  -0.00118  -0.00030   1.91745
   A64        1.90913   0.00004   0.00015  -0.00026  -0.00012   1.90901
   A65        1.91048  -0.00004   0.00106  -0.00146  -0.00039   1.91009
   A66        1.91456  -0.00003  -0.00078   0.00107   0.00029   1.91484
   A67        1.90364   0.00000  -0.00074   0.00111   0.00037   1.90402
   A68        1.90822  -0.00001  -0.00058   0.00073   0.00015   1.90837
   A69        2.01610  -0.00000   0.00041  -0.00037   0.00004   2.01614
   A70        1.90398   0.00010   0.00010  -0.00026  -0.00017   1.90382
   A71        1.96811  -0.00013  -0.00078   0.00104   0.00026   1.96837
   A72        1.78360   0.00007   0.00071  -0.00080  -0.00009   1.78352
   A73        1.97089   0.00001   0.00026  -0.00030  -0.00004   1.97085
   A74        1.95138  -0.00018  -0.00040  -0.00015  -0.00055   1.95082
   A75        1.87763   0.00012   0.00014   0.00044   0.00058   1.87820
   A76        1.85914  -0.00004  -0.00036   0.00044   0.00008   1.85922
   A77        1.90993  -0.00004  -0.00047   0.00078   0.00031   1.91024
   A78        1.87117   0.00018   0.00044  -0.00041   0.00003   1.87120
   A79        1.93273   0.00010   0.00029  -0.00037  -0.00008   1.93264
   A80        1.91037  -0.00004   0.00034  -0.00020   0.00014   1.91052
   A81        1.97587  -0.00015  -0.00026  -0.00019  -0.00045   1.97542
   A82        1.93664  -0.00004   0.00011  -0.00001   0.00010   1.93674
   A83        1.89901  -0.00008  -0.00089   0.00041  -0.00048   1.89852
   A84        1.93133   0.00001   0.00031  -0.00029   0.00001   1.93134
   A85        2.07528   0.00004  -0.00005   0.00004  -0.00002   2.07527
   A86        2.04630   0.00008   0.00024  -0.00016   0.00008   2.04639
   A87        1.54092  -0.00000   0.00026   0.00003   0.00028   1.54120
   A88        2.04567  -0.00007  -0.00053   0.00073   0.00019   2.04587
   A89        1.98560   0.00004   0.00053  -0.00062  -0.00009   1.98551
   A90        1.50681  -0.00001   0.00006  -0.00017  -0.00011   1.50670
   A91        1.89914   0.00001  -0.00063   0.00103   0.00041   1.89955
   A92        2.04526   0.00004   0.00014  -0.00024  -0.00010   2.04516
   A93        1.95852  -0.00001   0.00068  -0.00114  -0.00046   1.95806
   A94        2.30950   0.00003   0.00087  -0.00140  -0.00053   2.30897
   A95        2.10858  -0.00004   0.00042  -0.00113  -0.00071   2.10787
   A96        1.88986  -0.00004   0.00033  -0.00023   0.00010   1.88996
   A97        1.90180   0.00004   0.00052  -0.00064  -0.00012   1.90168
   A98        1.99281  -0.00014  -0.00114   0.00016  -0.00099   1.99183
   A99        2.07989   0.00001  -0.00009   0.00049   0.00041   2.08030
   A100       1.52909   0.00009   0.00037   0.00013   0.00050   1.52959
   A101       2.04635   0.00003  -0.00010   0.00026   0.00016   2.04651
   A102       1.76503  -0.00006  -0.00031   0.00076   0.00045   1.76548
   A103       1.48779  -0.00001   0.00012  -0.00024  -0.00011   1.48767
   A104       1.96465  -0.00001   0.00023   0.00016   0.00039   1.96504
   A105       2.06152   0.00012   0.00038   0.00001   0.00039   2.06191
   A106       1.89909   0.00008   0.00026  -0.00001   0.00024   1.89933
   A107       2.14781  -0.00016  -0.00040  -0.00046  -0.00086   2.14695
   A108       1.87819  -0.00002  -0.00043   0.00043  -0.00000   1.87818
   A109       1.97985   0.00012   0.00060  -0.00058   0.00001   1.97987
   A110       1.91742  -0.00002   0.00034  -0.00064  -0.00031   1.91712
   A111       1.92055   0.00001   0.00030  -0.00047  -0.00017   1.92037
   A112       1.88609  -0.00004  -0.00063   0.00094   0.00031   1.88640
   A113       1.87367  -0.00006  -0.00037   0.00045   0.00008   1.87375
   A114       1.88328  -0.00001  -0.00031   0.00041   0.00010   1.88338
   A115       1.99322  -0.00003   0.00025  -0.00048  -0.00024   1.99298
   A116       1.93690   0.00000   0.00032  -0.00060  -0.00028   1.93662
   A117       1.90087   0.00007   0.00045  -0.00043   0.00002   1.90089
   A118       1.88399  -0.00004  -0.00047   0.00050   0.00003   1.88402
   A119       1.86701   0.00001  -0.00036   0.00070   0.00034   1.86735
   A120       1.87733  -0.00002  -0.00024   0.00041   0.00016   1.87750
   A121       2.02772   0.00014   0.00026  -0.00023   0.00002   2.02775
   A122       1.92122  -0.00057  -0.00080  -0.00057  -0.00138   1.91984
   A123       1.89832  -0.00001   0.00070  -0.00097  -0.00026   1.89806
   A124       1.79553   0.00038  -0.00018   0.00063   0.00045   1.79598
   A125       1.93446  -0.00005  -0.00009   0.00107   0.00098   1.93544
   A126       1.87982   0.00013   0.00001   0.00018   0.00019   1.88002
   A127       2.02411  -0.00045  -0.00007  -0.00011  -0.00018   2.02393
   A128       2.06294  -0.00017  -0.00024   0.00032   0.00008   2.06302
   A129       1.97305   0.00002  -0.00001  -0.00001  -0.00002   1.97303
   A130       2.24675   0.00015   0.00028  -0.00028  -0.00000   2.24675
   A131       1.89656   0.00012   0.00112  -0.00134  -0.00022   1.89634
   A132       1.90924   0.00005   0.00031  -0.00038  -0.00007   1.90917
   A133       1.96016  -0.00016   0.00021  -0.00073  -0.00051   1.95965
   A134       1.90206  -0.00004  -0.00052   0.00082   0.00030   1.90236
   A135       1.89272   0.00001  -0.00065   0.00100   0.00035   1.89307
   A136       1.90230   0.00003  -0.00049   0.00067   0.00018   1.90248
   A137       0.92811   0.00004  -0.00017   0.00077   0.00060   0.92872
   A138       2.70202   0.00000  -0.00008   0.00031   0.00023   2.70225
   A139       2.60484  -0.00005   0.00004  -0.00072  -0.00069   2.60416
    D1        0.87745  -0.00000  -0.00035   0.00065   0.00030   0.87774
    D2       -3.13790  -0.00000  -0.00029   0.00032   0.00003  -3.13787
    D3       -0.79406  -0.00001  -0.00032   0.00063   0.00031  -0.79375
    D4        3.06289   0.00001  -0.00035   0.00099   0.00064   3.06353
    D5       -0.95246   0.00001  -0.00029   0.00066   0.00037  -0.95209
    D6        1.39138   0.00000  -0.00032   0.00097   0.00065   1.39203
    D7       -1.26376  -0.00002  -0.00052   0.00100   0.00049  -1.26327
    D8        1.00407  -0.00002  -0.00045   0.00067   0.00022   1.00429
    D9       -2.93527  -0.00003  -0.00049   0.00099   0.00050  -2.93477
   D10       -0.00430  -0.00002  -0.00020   0.00016  -0.00004  -0.00434
   D11       -2.03302  -0.00005   0.00017  -0.00053  -0.00036  -2.03338
   D12        2.18397  -0.00002   0.00034  -0.00047  -0.00013   2.18384
   D13       -2.18730  -0.00000   0.00022  -0.00089  -0.00067  -2.18797
   D14        2.06717  -0.00003   0.00059  -0.00158  -0.00099   2.06619
   D15        0.00098  -0.00000   0.00075  -0.00151  -0.00076   0.00022
   D16        2.10815   0.00001  -0.00021   0.00002  -0.00019   2.10796
   D17        0.07943  -0.00001   0.00016  -0.00067  -0.00051   0.07892
   D18       -1.98677   0.00001   0.00033  -0.00061  -0.00028  -1.98705
   D19        2.99160   0.00001  -0.00163   0.00162  -0.00001   2.99158
   D20        0.88893  -0.00000  -0.00130   0.00120  -0.00010   0.88882
   D21       -1.20150   0.00001  -0.00133   0.00135   0.00002  -1.20148
   D22       -1.11971   0.00001  -0.00189   0.00226   0.00037  -1.11935
   D23        3.06080   0.00000  -0.00157   0.00184   0.00028   3.06108
   D24        0.97038   0.00001  -0.00160   0.00200   0.00040   0.97078
   D25        0.96547   0.00001  -0.00142   0.00144   0.00002   0.96548
   D26       -1.13720  -0.00001  -0.00110   0.00102  -0.00008  -1.13728
   D27        3.05556   0.00001  -0.00113   0.00117   0.00005   3.05561
   D28       -1.97139  -0.00002  -0.00140   0.00186   0.00046  -1.97093
   D29        2.23835  -0.00002  -0.00095   0.00112   0.00017   2.23852
   D30        0.05118  -0.00001  -0.00114   0.00167   0.00053   0.05171
   D31       -0.98665   0.00002  -0.00018   0.00080   0.00062  -0.98603
   D32        1.32458   0.00001  -0.00050   0.00112   0.00062   1.32519
   D33        2.99478   0.00002  -0.00060   0.00128   0.00068   2.99545
   D34        1.06559   0.00001  -0.00086   0.00181   0.00096   1.06655
   D35       -2.90637  -0.00000  -0.00118   0.00214   0.00096  -2.90541
   D36       -1.23617   0.00001  -0.00128   0.00230   0.00102  -1.23515
   D37       -3.07709  -0.00001  -0.00053   0.00102   0.00049  -3.07661
   D38       -0.76586  -0.00002  -0.00086   0.00134   0.00049  -0.76538
   D39        0.90434  -0.00001  -0.00096   0.00150   0.00055   0.90488
   D40       -2.15641   0.00000   0.00076  -0.00134  -0.00058  -2.15699
   D41       -0.06452   0.00001   0.00051  -0.00095  -0.00044  -0.06495
   D42        1.94087  -0.00003   0.00006  -0.00045  -0.00040   1.94047
   D43        2.11012   0.00001   0.00108  -0.00186  -0.00078   2.10934
   D44       -2.08118   0.00002   0.00084  -0.00147  -0.00063  -2.08181
   D45       -0.07579  -0.00002   0.00038  -0.00097  -0.00059  -0.07639
   D46       -0.05132   0.00003   0.00080  -0.00119  -0.00038  -0.05171
   D47        2.04057   0.00004   0.00056  -0.00080  -0.00024   2.04033
   D48       -2.23723  -0.00000   0.00010  -0.00030  -0.00020  -2.23743
   D49       -1.30200   0.00001   0.00136  -0.00203  -0.00068  -1.30268
   D50        1.46483  -0.00002   0.00058  -0.00095  -0.00037   1.46446
   D51       -0.58650  -0.00000   0.00014  -0.00005   0.00009  -0.58641
   D52       -2.82214   0.00002   0.00075  -0.00082  -0.00007  -2.82221
   D53        1.48210   0.00001   0.00028  -0.00022   0.00006   1.48216
   D54        1.64661  -0.00000  -0.00007   0.00019   0.00012   1.64673
   D55       -0.58903   0.00001   0.00055  -0.00058  -0.00003  -0.58907
   D56       -2.56798   0.00000   0.00008   0.00002   0.00010  -2.56788
   D57       -2.53091  -0.00001  -0.00003   0.00019   0.00016  -2.53076
   D58        1.51663   0.00001   0.00058  -0.00058  -0.00000   1.51663
   D59       -0.46232  -0.00000   0.00011   0.00002   0.00013  -0.46219
   D60       -1.45706   0.00000   0.00035  -0.00058  -0.00024  -1.45729
   D61        2.91162  -0.00001   0.00040  -0.00088  -0.00048   2.91114
   D62        0.71042   0.00002   0.00092  -0.00151  -0.00058   0.70983
   D63        2.58626  -0.00001  -0.00020   0.00004  -0.00016   2.58610
   D64        0.67175  -0.00002  -0.00014  -0.00026  -0.00040   0.67135
   D65       -1.52945   0.00001   0.00038  -0.00089  -0.00051  -1.52995
   D66        0.45778   0.00000  -0.00009  -0.00004  -0.00013   0.45764
   D67       -1.45674  -0.00001  -0.00004  -0.00034  -0.00037  -1.45711
   D68        2.62525   0.00002   0.00049  -0.00097  -0.00048   2.62477
   D69       -1.55074  -0.00001  -0.00001  -0.00026  -0.00027  -1.55102
   D70        2.56546  -0.00001  -0.00076   0.00108   0.00033   2.56579
   D71        0.45909   0.00001  -0.00012   0.00002  -0.00011   0.45898
   D72        0.52165  -0.00001  -0.00021   0.00003  -0.00018   0.52147
   D73       -1.64533  -0.00001  -0.00096   0.00137   0.00042  -1.64491
   D74        2.53148   0.00001  -0.00033   0.00031  -0.00002   2.53146
   D75        2.74294  -0.00000  -0.00059   0.00077   0.00017   2.74312
   D76        0.57596  -0.00000  -0.00134   0.00211   0.00077   0.57674
   D77       -1.53041   0.00001  -0.00071   0.00105   0.00034  -1.53007
   D78        1.43296   0.00001   0.00038  -0.00063  -0.00024   1.43271
   D79       -2.89567   0.00002   0.00053  -0.00066  -0.00013  -2.89580
   D80       -0.66362  -0.00000   0.00012  -0.00019  -0.00007  -0.66368
   D81       -0.45600   0.00001   0.00013  -0.00000   0.00013  -0.45587
   D82        1.49856   0.00002   0.00028  -0.00004   0.00024   1.49880
   D83       -2.55257  -0.00001  -0.00013   0.00043   0.00030  -2.55226
   D84       -2.57917   0.00002   0.00082  -0.00102  -0.00020  -2.57937
   D85       -0.62461   0.00002   0.00097  -0.00106  -0.00009  -0.62470
   D86        1.60744  -0.00000   0.00056  -0.00059  -0.00002   1.60742
   D87        0.84765  -0.00001   0.00081  -0.00120  -0.00040   0.84725
   D88       -1.25855  -0.00000   0.00081  -0.00119  -0.00038  -1.25893
   D89        2.95314  -0.00000   0.00084  -0.00122  -0.00038   2.95276
   D90       -0.77527   0.00000   0.00066  -0.00115  -0.00049  -0.77576
   D91       -2.88148   0.00001   0.00067  -0.00114  -0.00047  -2.88194
   D92        1.33021   0.00001   0.00070  -0.00117  -0.00047   1.32975
   D93       -3.14112  -0.00000   0.00057  -0.00093  -0.00036  -3.14148
   D94        1.03586   0.00000   0.00057  -0.00091  -0.00034   1.03552
   D95       -1.03563   0.00000   0.00060  -0.00094  -0.00034  -1.03597
   D96       -0.83661  -0.00000  -0.00049   0.00072   0.00023  -0.83638
   D97       -2.97802   0.00001  -0.00013   0.00037   0.00024  -2.97778
   D98        1.24528  -0.00001  -0.00053   0.00077   0.00024   1.24552
   D99        0.95734   0.00000   0.00002  -0.00008  -0.00006   0.95728
   D100      -1.18407   0.00001   0.00037  -0.00042  -0.00005  -1.18412
   D101       3.03923  -0.00001  -0.00003  -0.00002  -0.00005   3.03918
   D102      -3.07622  -0.00000  -0.00024   0.00033   0.00010  -3.07612
   D103       1.06556   0.00001   0.00012  -0.00001   0.00010   1.06566
   D104      -0.99432  -0.00001  -0.00028   0.00038   0.00010  -0.99422
   D105       1.93078  -0.00000   0.00050  -0.00012   0.00038   1.93117
   D106      -2.18126  -0.00001   0.00054  -0.00040   0.00014  -2.18112
   D107      -0.17964  -0.00002   0.00033   0.00003   0.00037  -0.17928
   D108      -1.22904   0.00000  -0.00046   0.00026  -0.00021  -1.22925
   D109       2.22211  -0.00001   0.00024  -0.00122  -0.00098   2.22113
   D110      -1.29331  -0.00005   0.00170  -0.00310  -0.00140  -1.29472
   D111       2.82755  -0.00003   0.00179  -0.00333  -0.00154   2.82601
   D112       0.79418  -0.00002   0.00196  -0.00363  -0.00166   0.79251
   D113       2.41103   0.00002   0.00008   0.00005   0.00013   2.41116
   D114      -1.62874   0.00001   0.00058  -0.00054   0.00003  -1.62871
   D115       0.32466   0.00002   0.00012   0.00019   0.00031   0.32498
   D116      -0.16246   0.00005  -0.00206   0.00369   0.00163  -0.16084
   D117       3.01943  -0.00006  -0.00265   0.00289   0.00024   3.01967
   D118      -3.13910  -0.00002  -0.00007   0.00030   0.00023  -3.13887
   D119      -0.73677  -0.00002  -0.00073   0.00049  -0.00024  -0.73700
   D120       2.35768   0.00012  -0.00004   0.00143   0.00139   2.35907
   D121       0.04055   0.00002   0.00344  -0.00436  -0.00092   0.03964
   D122      -1.88754   0.00005   0.00101  -0.00193  -0.00092  -1.88845
   D123       0.21119   0.00007   0.00229  -0.00358  -0.00129   0.20990
   D124       2.30466   0.00003   0.00054  -0.00116  -0.00062   2.30404
   D125       0.30420   0.00002   0.00179   0.00020   0.00199   0.30619
   D126       0.77105  -0.00013  -0.00078  -0.00195  -0.00273   0.76832
   D127       3.05772  -0.00012  -0.00027  -0.00195  -0.00222   3.05550
   D128      -0.90011  -0.00016  -0.00094  -0.00204  -0.00299  -0.90309
   D129       2.97566  -0.00013  -0.00095  -0.00178  -0.00272   2.97294
   D130      -1.02086  -0.00012  -0.00043  -0.00178  -0.00221  -1.02307
   D131       1.30450  -0.00017  -0.00110  -0.00187  -0.00298   1.30152
   D132      -1.29690   0.00000  -0.00073  -0.00126  -0.00198  -1.29888
   D133       0.98977   0.00001  -0.00021  -0.00126  -0.00147   0.98830
   D134      -2.96806  -0.00004  -0.00088  -0.00135  -0.00224  -2.97030
   D135       0.17685   0.00006  -0.00056   0.00448   0.00391   0.18077
   D136      -1.85409  -0.00010   0.00009   0.00424   0.00432  -1.84977
   D137       2.37333   0.00008   0.00012   0.00492   0.00503   2.37837
   D138      -2.02616   0.00014   0.00020   0.00354   0.00373  -2.02242
   D139       2.22608  -0.00002   0.00084   0.00330   0.00414   2.23022
   D140       0.17032   0.00016   0.00087   0.00398   0.00485   0.17518
   D141       2.13656   0.00010   0.00013   0.00329   0.00342   2.13998
   D142       0.10561  -0.00005   0.00078   0.00305   0.00383   0.10944
   D143      -1.95014   0.00013   0.00081   0.00373   0.00454  -1.94560
   D144       2.90171   0.00005  -0.00014   0.00263   0.00249   2.90419
   D145       0.82701   0.00000  -0.00035   0.00264   0.00230   0.82931
   D146      -1.28757   0.00004  -0.00008   0.00253   0.00245  -1.28512
   D147      -1.21321   0.00009  -0.00043   0.00287   0.00244  -1.21077
   D148       2.99529   0.00004  -0.00063   0.00288   0.00225   2.99753
   D149       0.88071   0.00008  -0.00036   0.00276   0.00240   0.88311
   D150       0.94843  -0.00004  -0.00067   0.00280   0.00212   0.95056
   D151      -1.12626  -0.00009  -0.00088   0.00281   0.00193  -1.12433
   D152       3.04235  -0.00005  -0.00061   0.00270   0.00209   3.04443
   D153      -1.25108   0.00003   0.00157  -0.00146   0.00010  -1.25098
   D154       1.28030   0.00002   0.00023   0.00091   0.00114   1.28144
   D155       2.99808  -0.00005   0.00124  -0.00065   0.00059   2.99867
   D156      -0.75372  -0.00005  -0.00010   0.00172   0.00162  -0.75210
   D157       0.82462  -0.00003   0.00108  -0.00049   0.00060   0.82522
   D158      -2.92718  -0.00003  -0.00025   0.00189   0.00163  -2.92555
   D159      -0.90625  -0.00001  -0.00162   0.00273   0.00111  -0.90514
   D160       1.40856  -0.00006  -0.00235   0.00312   0.00077   1.40933
   D161       3.07416  -0.00009  -0.00231   0.00321   0.00090   3.07506
   D162       1.13802  -0.00003  -0.00217   0.00353   0.00135   1.13937
   D163      -2.83035  -0.00008  -0.00290   0.00391   0.00101  -2.82934
   D164      -1.16475  -0.00011  -0.00286   0.00400   0.00114  -1.16362
   D165      -2.99216  -0.00012  -0.00169   0.00284   0.00115  -2.99101
   D166      -0.67735  -0.00017  -0.00242   0.00322   0.00081  -0.67654
   D167       0.98825  -0.00020  -0.00238   0.00331   0.00093   0.98918
   D168      -2.33421   0.00010   0.00266  -0.00587  -0.00321  -2.33742
   D169      -0.23427  -0.00027   0.00167  -0.00627  -0.00459  -0.23886
   D170       1.77086   0.00005   0.00156  -0.00527  -0.00371   1.76715
   D171       1.93906   0.00007   0.00267  -0.00606  -0.00340   1.93567
   D172      -2.24419  -0.00030   0.00168  -0.00646  -0.00478  -2.24896
   D173      -0.23905   0.00003   0.00157  -0.00547  -0.00390  -0.24295
   D174      -0.22620   0.00008   0.00222  -0.00529  -0.00308  -0.22927
   D175       1.87374  -0.00029   0.00123  -0.00569  -0.00446   1.86928
   D176      -2.40431   0.00003   0.00112  -0.00470  -0.00358  -2.40789
   D177      -0.59521   0.00007   0.00111  -0.00027   0.00084  -0.59437
   D178      -2.83806   0.00008   0.00203  -0.00188   0.00014  -2.83792
   D179       1.47831   0.00009   0.00119  -0.00048   0.00070   1.47902
   D180       1.64395  -0.00004   0.00036   0.00014   0.00050   1.64445
   D181      -0.59890  -0.00002   0.00127  -0.00147  -0.00019  -0.59909
   D182      -2.56571  -0.00001   0.00043  -0.00007   0.00037  -2.56534
   D183      -2.53712   0.00007   0.00079  -0.00001   0.00077  -2.53635
   D184       1.50322   0.00008   0.00170  -0.00163   0.00007   1.50329
   D185      -0.46360   0.00009   0.00086  -0.00023   0.00064  -0.46296
   D186      -1.45305   0.00002   0.00001  -0.00015  -0.00014  -1.45319
   D187       2.93805  -0.00006  -0.00033  -0.00005  -0.00038   2.93767
   D188       0.73181  -0.00013  -0.00027  -0.00083  -0.00111   0.73070
   D189       2.58530   0.00000  -0.00066   0.00028  -0.00038   2.58492
   D190       0.69322  -0.00008  -0.00100   0.00038  -0.00062   0.69260
   D191      -1.51303  -0.00015  -0.00094  -0.00040  -0.00135  -1.51437
   D192       0.45764  -0.00006  -0.00081   0.00026  -0.00055   0.45709
   D193      -1.43444  -0.00015  -0.00115   0.00036  -0.00079  -1.43523
   D194       2.64250  -0.00022  -0.00110  -0.00042  -0.00152   2.64098
   D195      -2.85843  -0.00004  -0.00170  -0.00070  -0.00239  -2.86082
   D196      -0.57494  -0.00003  -0.00202   0.00006  -0.00196  -0.57690
   D197       1.66969  -0.00001  -0.00152  -0.00078  -0.00231   1.66739
   D198      -2.44695  -0.00005  -0.00195   0.00408   0.00214  -2.44481
   D199       1.52066   0.00000  -0.00109   0.00267   0.00158   1.52224
   D200      -0.77159  -0.00005  -0.00130   0.00305   0.00174  -0.76985
   D201      -1.54281   0.00008   0.00024   0.00012   0.00036  -1.54245
   D202       2.55531   0.00005  -0.00072   0.00083   0.00011   2.55541
   D203       0.45919  -0.00004  -0.00081   0.00030  -0.00050   0.45869
   D204       0.53110   0.00000  -0.00031   0.00080   0.00049   0.53160
   D205      -1.65397  -0.00002  -0.00127   0.00151   0.00024  -1.65372
   D206       2.53310  -0.00012  -0.00136   0.00099  -0.00037   2.53274
   D207       2.74708   0.00004  -0.00044   0.00099   0.00055   2.74763
   D208       0.56200   0.00001  -0.00140   0.00170   0.00030   0.56231
   D209      -1.53411  -0.00008  -0.00148   0.00118  -0.00031  -1.53442
   D210      -1.32073   0.00002   0.00049  -0.00009   0.00041  -1.32032
   D211       0.85860   0.00001   0.00136  -0.00060   0.00077   0.85937
   D212       2.66532   0.00016   0.00173   0.00008   0.00181   2.66713
   D213       1.44582   0.00006   0.00121  -0.00040   0.00081   1.44663
   D214      -2.87844   0.00005   0.00151  -0.00032   0.00119  -2.87724
   D215      -0.66026  -0.00004   0.00077  -0.00011   0.00066  -0.65960
   D216      -0.45642   0.00007   0.00081  -0.00023   0.00058  -0.45584
   D217       1.50251   0.00006   0.00111  -0.00014   0.00096   1.50348
   D218      -2.56250  -0.00002   0.00036   0.00007   0.00043  -2.56207
   D219      -2.58252   0.00000   0.00072  -0.00094  -0.00023  -2.58275
   D220      -0.62359  -0.00001   0.00102  -0.00086   0.00016  -0.62343
   D221       1.59458  -0.00009   0.00027  -0.00065  -0.00038   1.59421
   D222       0.88473  -0.00003   0.00005   0.00009   0.00014   0.88487
   D223      -1.22817  -0.00005   0.00020  -0.00025  -0.00005  -1.22822
   D224       2.98393  -0.00003   0.00019  -0.00007   0.00012   2.98405
   D225      -0.73278  -0.00005  -0.00029   0.00031   0.00002  -0.73275
   D226      -2.84568  -0.00006  -0.00013  -0.00003  -0.00017  -2.84585
   D227       1.36642  -0.00005  -0.00014   0.00015   0.00001   1.36643
   D228      -3.09701   0.00010   0.00038   0.00059   0.00097  -3.09604
   D229       1.07328   0.00009   0.00054   0.00024   0.00078   1.07406
   D230      -0.99781   0.00011   0.00053   0.00043   0.00096  -0.99685
   D231      -0.80856  -0.00003  -0.00100   0.00026  -0.00074  -0.80930
   D232      -2.94279   0.00004  -0.00080   0.00041  -0.00039  -2.94318
   D233       1.27695   0.00002  -0.00097   0.00053  -0.00044   1.27651
   D234       1.00009  -0.00006  -0.00080  -0.00040  -0.00120   0.99889
   D235      -1.13414   0.00001  -0.00061  -0.00024  -0.00085  -1.13499
   D236       3.08560  -0.00001  -0.00077  -0.00012  -0.00090   3.08470
   D237      -3.05592  -0.00010  -0.00124  -0.00037  -0.00161  -3.05753
   D238       1.09305  -0.00003  -0.00104  -0.00022  -0.00127   1.09178
   D239      -0.97041  -0.00005  -0.00121  -0.00010  -0.00131  -0.97172
   D240      -1.22006   0.00047   0.00571   0.00423   0.00994  -1.21012
   D241       2.89140   0.00038   0.00593   0.00444   0.01037   2.90177
   D242       0.84711   0.00021   0.00611   0.00286   0.00897   0.85607
   D243      -0.13907   0.00028   0.00036   0.00620   0.00656  -0.13251
   D244       3.03162   0.00004  -0.00083   0.00536   0.00453   3.03615
   D245      -3.10728  -0.00028  -0.00139  -0.00099  -0.00239  -3.10966
         Item               Value     Threshold  Converged?
 Maximum Force            0.000569     0.000450     NO 
 RMS     Force            0.000097     0.000300     YES
 Maximum Displacement     0.060519     0.001800     NO 
 RMS     Displacement     0.005029     0.001200     NO 
 Predicted change in Energy=-1.123093D-05
 GradGradGradGradGradGradGradGradGradGradGradGradGradGradGradGradGradGrad

 Stoichiometry    C20H32N2O8(3)
 Framework group  C1[X(C20H32N2O8)]
 Deg. of freedom   180
 Full point group                 C1      NOp   1
 Largest Abelian subgroup         C1      NOp   1
 Largest concise Abelian subgroup C1      NOp   1
                         Standard orientation:                         
 ---------------------------------------------------------------------
 Center     Atomic      Atomic             Coordinates (Angstroms)
 Number     Number       Type             X           Y           Z
 ---------------------------------------------------------------------
      1          6           0        2.699711   -0.781839   -0.870803
      2          6           0        2.284927    0.115112    1.592587
      3          1           0        2.479394   -0.492928    2.480692
      4          1           0        1.453411    0.780583    1.836115
      5          6           0        3.541486    0.915337    1.251551
      6          1           0        3.853628    1.526320    2.104907
      7          6           0        4.573085   -0.026517    0.592646
      8          1           0        4.594317   -1.065036    0.935268
      9          1           0        5.589983    0.364828    0.604377
     10          6           0        3.829129    0.262120   -0.736857
     11          1           0        4.403356    0.285736   -1.668017
     12          6           0        3.382427    1.631834   -0.120804
     13          6           0        4.466173    2.691714   -0.353299
     14          1           0        5.475921    2.328654   -0.148734
     15          1           0        4.286322    3.559333    0.290337
     16          1           0        4.440807    3.035283   -1.392936
     17          6           0        2.032375    2.269299   -0.441899
     18          1           0        1.171100    1.626690   -0.251122
     19          1           0        1.987397    2.593382   -1.486660
     20          1           0        1.895889    3.161593    0.178243
     21          6           0        1.839208   -0.842572    0.459244
     22          8           0        1.965633   -2.154194    1.064464
     23          1           0        0.785209   -0.682257    0.225714
     24          7           0        1.289157   -3.184778    0.451915
     25          8           0        0.505755   -2.916333   -0.434963
     26          8           0        1.540804   -4.262547    0.920981
     27          6           0        1.815654   -0.514135   -2.121561
     28          1           0        1.128225   -1.346313   -2.274215
     29          1           0        2.454495   -0.398919   -2.998467
     30          1           0        1.241434    0.399381   -1.970927
     31          8           0        3.257190   -1.996464   -1.163313
     32          6           0       -2.230179    0.481774    0.857638
     33          6           0       -3.794319    0.723573   -1.284358
     34          1           0       -3.595628    1.310985   -2.184874
     35          1           0       -4.874171    0.764165   -1.118575
     36          6           0       -3.334322   -0.718015   -1.505013
     37          1           0       -3.755821   -1.126575   -2.428844
     38          6           0       -1.807535   -0.791927   -1.284504
     39          1           0       -1.217651    0.078794   -1.578541
     40          1           0       -1.347193   -1.685061   -1.701369
     41          6           0       -2.133073   -0.950170    0.221572
     42          1           0       -1.485471   -1.572074    0.844336
     43          6           0       -3.515756   -1.556636   -0.207513
     44          6           0       -3.342347   -3.062636   -0.449696
     45          1           0       -2.425471   -3.313315   -0.985540
     46          1           0       -4.189699   -3.446172   -1.027927
     47          1           0       -3.318177   -3.595797    0.506179
     48          6           0       -4.795520   -1.363332    0.601426
     49          1           0       -5.067831   -0.319262    0.764833
     50          1           0       -4.717594   -1.848507    1.579259
     51          1           0       -5.628445   -1.831291    0.065472
     52          6           0       -3.064800    1.423810   -0.109786
     53          8           0       -2.180560    2.348172   -0.784010
     54          1           0       -3.765017    2.010584    0.489413
     55          7           0       -1.607003    3.324899    0.009045
     56          8           0       -1.984654    3.426219    1.155328
     57          8           0       -0.795718    3.990592   -0.577106
     58          6           0       -2.780472    0.459440    2.293350
     59          1           0       -2.595543    1.432085    2.753323
     60          1           0       -2.261548   -0.310213    2.868521
     61          1           0       -3.850593    0.262345    2.322118
     62          8           0       -0.922856    0.856394    0.923294
 ---------------------------------------------------------------------
 Rotational constants (GHZ):           0.2091680           0.1320467           0.0953504
 Standard basis: 6-31++G(d,p) (6D, 7F)
 There are   762 symmetry adapted cartesian basis functions of A   symmetry.
 There are   762 symmetry adapted basis functions of A   symmetry.
   762 basis functions,  1216 primitive gaussians,   762 cartesian basis functions
   116 alpha electrons      114 beta electrons
       nuclear repulsion energy      3472.5910136308 Hartrees.
 NAtoms=   62 NActive=   62 NUniq=   62 SFac= 1.00D+00 NAtFMM=   60 NAOKFM=T Big=T
 Integral buffers will be    131072 words long.
 Raffenetti 2 integral format.
 Two-electron integral symmetry is turned on.
 Nuclear repulsion after empirical dispersion term =     3472.5220363750 Hartrees.
 One-electron integrals computed using PRISM.
 NBasis=   762 RedAO= T EigKep=  1.20D-06  NBF=   762
 NBsUse=   761 1.00D-06 EigRej=  5.92D-07 NBFU=   761
 Initial guess from the checkpoint file:  "/wrk/hasangal/alkoxy/alphapine-conformarsampling/Alpha-Pinene-RO-NO3up-Oup/SYS_2A/DFT_high/calc-LM/TMP/G1647172771/Gau-10778.chk"
 B after Tr=     0.000000    0.000000    0.000000
         Rot=    0.999998   -0.000197   -0.000119    0.002070 Ang=  -0.24 deg.
 Initial guess <Sx>= 0.0000 <Sy>= 0.0000 <Sz>= 1.0000 <S**2>= 2.0086 S= 1.0029
 ExpMin= 3.60D-02 ExpMax= 5.48D+03 ExpMxC= 8.25D+02 IAcc=3 IRadAn=         7 AccDes= 0.00D+00
 Harris functional with IExCor= 4639 and IRadAn=       7 diagonalized for initial guess.
 HarFok:  IExCor= 4639 AccDes= 0.00D+00 IRadAn=         7 IDoV= 1 UseB2=F ITyADJ=14
 ICtDFT=  3500011 ScaDFX=  1.000000  1.000000  1.000000  1.000000
 FoFCou: FMM=F IPFlag=           0 FMFlag=      100000 FMFlg1=        2001
         NFxFlg=           0 DoJE=T BraDBF=F KetDBF=T FulRan=T
         wScrn=  0.000000 ICntrl=       500 IOpCl=  0 I1Cent=   200000004 NGrid=           0
         NMat0=    1 NMatS0=      1 NMatT0=    0 NMatD0=    1 NMtDS0=    0 NMtDT0=    0
 Petite list used in FoFCou.
 Requested convergence on RMS density matrix=1.00D-08 within 128 cycles.
 Requested convergence on MAX density matrix=1.00D-06.
 Requested convergence on             energy=1.00D-06.
 No special actions if energy rises.
 Restarting incremental Fock formation.
 SCF Done:  E(UwB97XD) =  -1491.89540144     A.U. after   28 cycles
            NFock= 28  Conv=0.20D-08     -V/T= 2.0089
 <Sx>= 0.0000 <Sy>= 0.0000 <Sz>= 1.0000 <S**2>= 2.0086 S= 1.0029
 <L.S>= 0.000000000000E+00
 Annihilation of the first spin contaminant:
 S**2 before annihilation     2.0086,   after     2.0000
 Calling FoFJK, ICntrl=      2127 FMM=T ISym2X=0 I1Cent= 0 IOpClX= 1 NMat=1 NMatS=1 NMatT=0.
 ***** Axes restored to original set *****
 -------------------------------------------------------------------
 Center     Atomic                   Forces (Hartrees/Bohr)
 Number     Number              X              Y              Z
 -------------------------------------------------------------------
      1        6          -0.000079949    0.000068069    0.000128740
      2        6          -0.000107147    0.000065147   -0.000156486
      3        1          -0.000023643    0.000083586    0.000193093
      4        1           0.000214141   -0.000081798    0.000063642
      5        6           0.000045828    0.000077402   -0.000169108
      6        1          -0.000082303   -0.000104561    0.000138037
      7        6           0.000206508   -0.000197034   -0.000066040
      8        1          -0.000023588    0.000165499    0.000075423
      9        1          -0.000230448   -0.000046639    0.000019968
     10        6           0.000159151    0.000008443    0.000081360
     11        1          -0.000122558   -0.000040844   -0.000099576
     12        6          -0.000041651    0.000166430    0.000035006
     13        6           0.000226184    0.000230309    0.000033527
     14        1          -0.000248822    0.000038601    0.000034756
     15        1           0.000008815   -0.000204623    0.000135203
     16        1          -0.000022766   -0.000098624   -0.000231274
     17        6          -0.000187087    0.000109177    0.000045532
     18        1           0.000202922    0.000111254   -0.000019754
     19        1           0.000041358   -0.000064361   -0.000242995
     20        1           0.000044141   -0.000205567    0.000143278
     21        6          -0.000003615    0.000005498   -0.000066005
     22        8           0.000067843    0.000032959   -0.000027869
     23        1           0.000078772    0.000030691    0.000014032
     24        7          -0.000069868   -0.000076474   -0.000080407
     25        8           0.000036224    0.000048491    0.000096020
     26        8          -0.000010593   -0.000034663    0.000003412
     27        6          -0.000138870    0.000052623    0.000309878
     28        1           0.000142201    0.000107084   -0.000099695
     29        1          -0.000120248   -0.000032017   -0.000215391
     30        1           0.000167415   -0.000150854   -0.000016870
     31        8           0.000040889    0.000001367   -0.000043765
     32        6           0.000002115   -0.000055873    0.000112001
     33        6          -0.000196965    0.000033034    0.000117729
     34        1          -0.000002168   -0.000092022   -0.000186235
     35        1           0.000214407   -0.000033888   -0.000005379
     36        6          -0.000067519   -0.000004637    0.000161582
     37        1           0.000052798    0.000068404   -0.000171118
     38        6           0.000127559    0.000009903    0.000273975
     39        1          -0.000062722   -0.000141650   -0.000085812
     40        1          -0.000118335    0.000155520   -0.000178114
     41        6           0.000038611   -0.000083183   -0.000064610
     42        1          -0.000136227    0.000057892    0.000014310
     43        6          -0.000091941   -0.000182683   -0.000036994
     44        6           0.000022995   -0.000309364    0.000050644
     45        1          -0.000168991    0.000113050   -0.000106214
     46        1           0.000176935    0.000123251   -0.000143546
     47        1          -0.000014135    0.000144369    0.000208161
     48        6          -0.000254266    0.000059778   -0.000110332
     49        1           0.000082583   -0.000204969    0.000068523
     50        1           0.000008389    0.000092532    0.000231662
     51        1           0.000218743    0.000093213   -0.000095785
     52        6          -0.000239721    0.000092845    0.000140705
     53        8           0.000011832   -0.000080830    0.000037128
     54        1           0.000076160   -0.000096227    0.000010768
     55        7           0.000065682   -0.000072900    0.000047771
     56        8           0.000087225    0.000021346   -0.000138929
     57        8          -0.000012618    0.000044915   -0.000045609
     58        6          -0.000005189   -0.000015983   -0.000413920
     59        1          -0.000012875   -0.000152775    0.000162609
     60        1          -0.000098283    0.000163536    0.000160107
     61        1           0.000253241    0.000043329    0.000091131
     62        8          -0.000126554    0.000145499   -0.000121880
 -------------------------------------------------------------------
 Cartesian Forces:  Max     0.000413920 RMS     0.000126249

 GradGradGradGradGradGradGradGradGradGradGradGradGradGradGradGradGradGrad
 Berny optimization.
 Using GEDIIS/GDIIS optimizer.
 FormGI is forming the generalized inverse of G from B-inverse, IUseBI=4.
 Internal  Forces:  Max     0.000259373 RMS     0.000066643
 Search for a local minimum.
 Step number   4 out of a maximum of  372
 All quantities printed in internal units (Hartrees-Bohrs-Radians)
 Mixed Optimization -- En-DIIS/RFO-DIIS
 Swapping is turned off.
 Update second derivatives using D2CorX and points    1    2    3    4
 DE= -8.59D-06 DEPred=-1.12D-05 R= 7.65D-01
 TightC=F SS=  1.41D+00  RLast= 3.22D-02 DXNew= 2.5227D-01 9.6645D-02
 Trust test= 7.65D-01 RLast= 3.22D-02 DXMaxT set to 1.50D-01
 ITU=  1 -1  1  0
     Eigenvalues ---    0.00249   0.00275   0.00298   0.00318   0.00356
     Eigenvalues ---    0.00418   0.00459   0.00633   0.00688   0.00837
     Eigenvalues ---    0.00868   0.01075   0.01161   0.01227   0.01406
     Eigenvalues ---    0.01565   0.01636   0.01722   0.01791   0.01953
     Eigenvalues ---    0.02088   0.02279   0.02373   0.02475   0.02641
     Eigenvalues ---    0.02650   0.02708   0.02822   0.02842   0.02865
     Eigenvalues ---    0.02970   0.03007   0.03152   0.03179   0.03315
     Eigenvalues ---    0.03512   0.03537   0.03570   0.03682   0.03783
     Eigenvalues ---    0.03950   0.04021   0.04268   0.04344   0.04416
     Eigenvalues ---    0.04712   0.04799   0.04926   0.05019   0.05188
     Eigenvalues ---    0.05256   0.05266   0.05279   0.05293   0.05429
     Eigenvalues ---    0.05443   0.05495   0.05602   0.05640   0.05650
     Eigenvalues ---    0.05749   0.05812   0.05947   0.06132   0.06188
     Eigenvalues ---    0.06402   0.06459   0.06550   0.06711   0.06846
     Eigenvalues ---    0.06999   0.07141   0.07363   0.07724   0.08001
     Eigenvalues ---    0.08391   0.08412   0.08656   0.08679   0.08889
     Eigenvalues ---    0.09106   0.09244   0.09747   0.09825   0.10350
     Eigenvalues ---    0.10418   0.10791   0.11105   0.11566   0.11757
     Eigenvalues ---    0.11882   0.12436   0.12645   0.13231   0.13569
     Eigenvalues ---    0.15240   0.15897   0.15935   0.16000   0.16000
     Eigenvalues ---    0.16000   0.16000   0.16000   0.16000   0.16000
     Eigenvalues ---    0.16000   0.16008   0.16145   0.16172   0.16504
     Eigenvalues ---    0.18208   0.18785   0.19708   0.20392   0.20538
     Eigenvalues ---    0.21360   0.22159   0.22735   0.23948   0.24349
     Eigenvalues ---    0.24479   0.24765   0.24989   0.24999   0.25157
     Eigenvalues ---    0.25909   0.26108   0.26255   0.26749   0.27006
     Eigenvalues ---    0.27498   0.28217   0.28527   0.28646   0.28961
     Eigenvalues ---    0.29095   0.29608   0.29753   0.31535   0.32486
     Eigenvalues ---    0.32590   0.33487   0.33619   0.34033   0.34052
     Eigenvalues ---    0.34058   0.34062   0.34084   0.34103   0.34119
     Eigenvalues ---    0.34123   0.34142   0.34165   0.34211   0.34237
     Eigenvalues ---    0.34251   0.34281   0.34300   0.34369   0.34400
     Eigenvalues ---    0.34435   0.34475   0.34489   0.34520   0.34563
     Eigenvalues ---    0.34591   0.34649   0.34701   0.35506   0.37429
     Eigenvalues ---    0.39214   0.45366   0.48405   0.48659   0.49515
     Eigenvalues ---    0.51378   0.92979   0.99569   1.03787   1.03810
 En-DIIS/RFO-DIIS/Sim-DIIS IScMMF=       -3 using points:     4    3    2    1
 RFO step:  Lambda=-7.06344899D-06.
 DidBck=T Rises=F RFO-DIIS coefs:    0.60204    0.19295    0.31894   -0.11394
 Iteration  1 RMS(Cart)=  0.00147133 RMS(Int)=  0.00000145
 Iteration  2 RMS(Cart)=  0.00000214 RMS(Int)=  0.00000015
 Iteration  3 RMS(Cart)=  0.00000000 RMS(Int)=  0.00000015
 Variable       Old X    -DE/DX   Delta X   Delta X   Delta X     New X
                                 (Linear)    (Quad)   (Total)
    R1        2.91740   0.00002  -0.00004   0.00009   0.00006   2.91745
    R2        2.99578  -0.00002  -0.00023   0.00020  -0.00003   2.99576
    R3        2.93828   0.00003  -0.00038   0.00041   0.00003   2.93831
    R4        2.58531  -0.00001  -0.00008   0.00002  -0.00005   2.58526
    R5        2.06686   0.00021  -0.00005   0.00042   0.00037   2.06724
    R6        2.06454   0.00017  -0.00008   0.00043   0.00034   2.06489
    R7        2.88801   0.00008  -0.00001   0.00015   0.00015   2.88816
    R8        2.92773   0.00000  -0.00014   0.00032   0.00018   2.92791
    R9        4.81255  -0.00002   0.00290  -0.00120   0.00170   4.81425
   R10        2.06918   0.00019  -0.00004   0.00038   0.00034   2.06952
   R11        2.91866  -0.00002  -0.00005  -0.00004  -0.00009   2.91857
   R12        2.94095   0.00001  -0.00013   0.00008  -0.00005   2.94090
   R13        2.06695   0.00018  -0.00002   0.00036   0.00034   2.06729
   R14        2.05917   0.00023  -0.00001   0.00041   0.00040   2.05957
   R15        2.93021   0.00002  -0.00005   0.00010   0.00006   2.93026
   R16        2.06781   0.00015  -0.00006   0.00032   0.00026   2.06806
   R17        2.96101  -0.00005  -0.00014   0.00006  -0.00008   2.96093
   R18        2.89807   0.00005  -0.00011   0.00019   0.00008   2.89815
   R19        2.88584   0.00011  -0.00003   0.00017   0.00014   2.88598
   R20        2.06426   0.00025   0.00001   0.00043   0.00044   2.06470
   R21        2.06955   0.00024  -0.00004   0.00048   0.00045   2.07000
   R22        2.06968   0.00025  -0.00004   0.00049   0.00045   2.07014
   R23        2.06243   0.00018  -0.00001   0.00033   0.00032   2.06275
   R24        2.06886   0.00025  -0.00005   0.00050   0.00045   2.06931
   R25        2.06957   0.00025  -0.00007   0.00053   0.00046   2.07002
   R26        4.76468  -0.00003   0.00242  -0.00078   0.00163   4.76632
   R27        2.74018  -0.00004  -0.00004  -0.00002  -0.00006   2.74013
   R28        2.06244   0.00003   0.00003   0.00003   0.00006   2.06250
   R29        2.60134  -0.00009  -0.00002  -0.00005  -0.00007   2.60126
   R30        4.75463  -0.00005   0.00387  -0.00204   0.00183   4.75646
   R31        2.29299  -0.00006  -0.00002  -0.00004  -0.00006   2.29293
   R32        2.27155  -0.00003   0.00000  -0.00001  -0.00000   2.27155
   R33        4.83756  -0.00001   0.00212  -0.00057   0.00155   4.83911
   R34        2.06005   0.00018   0.00003   0.00033   0.00036   2.06040
   R35        2.06176   0.00025  -0.00003   0.00048   0.00045   2.06220
   R36        2.05879   0.00020   0.00000   0.00034   0.00035   2.05914
   R37        4.74462  -0.00003   0.00171   0.00008   0.00179   4.74641
   R38        2.96661   0.00003  -0.00026   0.00015  -0.00011   2.96650
   R39        2.99981   0.00009  -0.00025   0.00030   0.00006   2.99986
   R40        2.90587   0.00005  -0.00015   0.00030   0.00015   2.90603
   R41        2.57291   0.00000  -0.00005   0.00000  -0.00005   2.57286
   R42        2.06617   0.00020  -0.00005   0.00041   0.00036   2.06653
   R43        2.06596   0.00021   0.00001   0.00038   0.00039   2.06634
   R44        2.88978   0.00002  -0.00016   0.00018   0.00002   2.88979
   R45        2.92886   0.00001  -0.00004   0.00029   0.00026   2.92912
   R46        2.06841   0.00019  -0.00004   0.00038   0.00034   2.06875
   R47        2.91849  -0.00001  -0.00003  -0.00001  -0.00004   2.91844
   R48        2.93955   0.00001  -0.00025   0.00020  -0.00006   2.93949
   R49        2.06368   0.00015  -0.00002   0.00032   0.00030   2.06398
   R50        2.05571   0.00024  -0.00003   0.00041   0.00038   2.05609
   R51        2.92711  -0.00001  -0.00024   0.00018  -0.00006   2.92705
   R52        2.06490   0.00011  -0.00003   0.00024   0.00022   2.06512
   R53        2.96616  -0.00005  -0.00013   0.00000  -0.00013   2.96604
   R54        2.90106   0.00007  -0.00014   0.00023   0.00008   2.90114
   R55        2.88426   0.00009  -0.00008   0.00022   0.00014   2.88440
   R56        2.06199   0.00022   0.00004   0.00037   0.00041   2.06240
   R57        2.06962   0.00026  -0.00004   0.00051   0.00047   2.07009
   R58        2.06883   0.00025  -0.00004   0.00050   0.00046   2.06929
   R59        2.06226   0.00023   0.00007   0.00035   0.00042   2.06268
   R60        2.06804   0.00025  -0.00006   0.00050   0.00044   2.06848
   R61        2.07009   0.00025  -0.00007   0.00053   0.00046   2.07055
   R62        2.73254   0.00001  -0.00000  -0.00004  -0.00004   2.73249
   R63        2.06460   0.00011   0.00004   0.00010   0.00014   2.06474
   R64        2.61295  -0.00013  -0.00012  -0.00002  -0.00014   2.61281
   R65        2.28872  -0.00010  -0.00003  -0.00004  -0.00007   2.28865
   R66        2.27153   0.00001   0.00002  -0.00001   0.00001   2.27154
   R67        2.06302   0.00021  -0.00006   0.00044   0.00038   2.06340
   R68        2.06359   0.00025  -0.00003   0.00047   0.00044   2.06403
   R69        2.05697   0.00026   0.00003   0.00040   0.00043   2.05740
    A1        1.92859   0.00002   0.00004  -0.00008  -0.00004   1.92856
    A2        1.94907  -0.00003  -0.00025  -0.00005  -0.00030   1.94878
    A3        1.89738   0.00002   0.00009  -0.00001   0.00008   1.89746
    A4        1.95289  -0.00001  -0.00012   0.00020   0.00008   1.95297
    A5        1.94610   0.00000   0.00006   0.00011   0.00017   1.94627
    A6        1.78498  -0.00000   0.00019  -0.00018   0.00002   1.78500
    A7        1.86811  -0.00000  -0.00008  -0.00018  -0.00025   1.86786
    A8        1.90297   0.00000  -0.00006   0.00000  -0.00005   1.90292
    A9        1.87706   0.00003  -0.00009   0.00028   0.00019   1.87726
   A10        1.93541   0.00001   0.00010  -0.00008   0.00002   1.93543
   A11        1.89718  -0.00003   0.00005   0.00005   0.00010   1.89728
   A12        1.97901  -0.00002   0.00006  -0.00008  -0.00002   1.97900
   A13        2.27629   0.00005  -0.00003   0.00002  -0.00001   2.27628
   A14        1.93120   0.00001  -0.00003   0.00014   0.00011   1.93131
   A15        1.90188   0.00001   0.00003  -0.00020  -0.00018   1.90170
   A16        1.93244  -0.00000   0.00007   0.00005   0.00012   1.93256
   A17        2.07413  -0.00002   0.00004  -0.00012  -0.00008   2.07405
   A18        2.04821  -0.00000  -0.00002   0.00004   0.00002   2.04823
   A19        1.54361  -0.00000  -0.00008   0.00005  -0.00002   1.54359
   A20        2.04692  -0.00000  -0.00001  -0.00010  -0.00012   2.04680
   A21        1.98200   0.00002   0.00021   0.00001   0.00022   1.98222
   A22        1.50256  -0.00001  -0.00003   0.00007   0.00004   1.50259
   A23        1.89601  -0.00002  -0.00014  -0.00014  -0.00028   1.89573
   A24        2.04276   0.00001   0.00001   0.00006   0.00007   2.04283
   A25        1.97156   0.00002   0.00000   0.00016   0.00016   1.97173
   A26        1.87498   0.00002   0.00035  -0.00009   0.00026   1.87524
   A27        1.90146   0.00002   0.00010   0.00022   0.00032   1.90178
   A28        2.00058  -0.00001  -0.00018   0.00003  -0.00016   2.00042
   A29        2.07358  -0.00002  -0.00004  -0.00019  -0.00023   2.07335
   A30        1.53318   0.00000  -0.00007   0.00001  -0.00006   1.53312
   A31        2.05478  -0.00002  -0.00015  -0.00005  -0.00020   2.05459
   A32        1.48581   0.00000   0.00003   0.00004   0.00007   1.48587
   A33        1.96020   0.00000  -0.00007   0.00011   0.00004   1.96025
   A34        2.05776   0.00001   0.00005  -0.00000   0.00005   2.05781
   A35        1.92098  -0.00000  -0.00016   0.00008  -0.00008   1.92090
   A36        2.13443   0.00001  -0.00003   0.00019   0.00015   2.13458
   A37        1.88007  -0.00002   0.00014  -0.00032  -0.00018   1.87989
   A38        1.97702   0.00005   0.00009   0.00019   0.00028   1.97729
   A39        1.92023   0.00003   0.00008   0.00008   0.00016   1.92039
   A40        1.92233   0.00003   0.00005   0.00011   0.00016   1.92249
   A41        1.88079  -0.00005  -0.00009  -0.00016  -0.00024   1.88055
   A42        1.87909  -0.00004  -0.00009  -0.00013  -0.00022   1.87887
   A43        1.88132  -0.00003  -0.00005  -0.00012  -0.00017   1.88115
   A44        1.99887   0.00000   0.00014  -0.00013   0.00001   1.99887
   A45        1.93964   0.00003   0.00006   0.00011   0.00017   1.93982
   A46        1.90839   0.00000  -0.00005   0.00013   0.00008   1.90847
   A47        1.88461  -0.00002  -0.00012  -0.00009  -0.00020   1.88441
   A48        1.85709  -0.00001  -0.00005  -0.00003  -0.00008   1.85700
   A49        1.86928  -0.00000   0.00001   0.00001   0.00001   1.86929
   A50        2.73050  -0.00003   0.00011  -0.00007   0.00004   2.73053
   A51        2.01961   0.00000  -0.00002   0.00006   0.00004   2.01965
   A52        1.91506  -0.00002  -0.00004  -0.00003  -0.00006   1.91500
   A53        1.91671   0.00003   0.00002   0.00015   0.00018   1.91688
   A54        1.80157   0.00002  -0.00007  -0.00005  -0.00013   1.80144
   A55        1.92150  -0.00003  -0.00001   0.00003   0.00002   1.92152
   A56        1.88218   0.00001   0.00011  -0.00019  -0.00008   1.88210
   A57        2.03602   0.00001  -0.00021   0.00027   0.00006   2.03607
   A58        2.44494  -0.00000   0.00026  -0.00004   0.00022   2.44517
   A59        2.06790   0.00001   0.00007  -0.00005   0.00002   2.06792
   A60        1.97658  -0.00003  -0.00006  -0.00001  -0.00007   1.97651
   A61        2.23793   0.00002  -0.00002   0.00006   0.00004   2.23796
   A62        2.77994   0.00001  -0.00023  -0.00005  -0.00027   2.77966
   A63        1.91745   0.00006   0.00006   0.00040   0.00046   1.91791
   A64        1.90901   0.00003   0.00001   0.00005   0.00006   1.90907
   A65        1.91009   0.00002   0.00016   0.00032   0.00049   1.91058
   A66        1.91484  -0.00004  -0.00007  -0.00030  -0.00037   1.91447
   A67        1.90402  -0.00005  -0.00016  -0.00020  -0.00036   1.90365
   A68        1.90837  -0.00002  -0.00000  -0.00028  -0.00028   1.90809
   A69        2.01614  -0.00000  -0.00006   0.00021   0.00015   2.01629
   A70        1.90382   0.00003   0.00015  -0.00009   0.00005   1.90387
   A71        1.96837  -0.00001  -0.00025  -0.00014  -0.00039   1.96798
   A72        1.78352  -0.00007   0.00023  -0.00024  -0.00000   1.78351
   A73        1.97085  -0.00004  -0.00010   0.00014   0.00004   1.97088
   A74        1.95082   0.00002  -0.00015   0.00027   0.00012   1.95094
   A75        1.87820   0.00007   0.00015   0.00004   0.00018   1.87839
   A76        1.85922  -0.00002   0.00005  -0.00027  -0.00022   1.85900
   A77        1.91024   0.00000  -0.00019   0.00000  -0.00018   1.91006
   A78        1.87120   0.00001  -0.00008   0.00030   0.00022   1.87142
   A79        1.93264  -0.00002   0.00020  -0.00011   0.00008   1.93273
   A80        1.91052  -0.00000   0.00002   0.00006   0.00008   1.91060
   A81        1.97542   0.00003  -0.00000   0.00001   0.00001   1.97543
   A82        1.93674  -0.00002  -0.00006   0.00009   0.00003   1.93677
   A83        1.89852   0.00002   0.00001  -0.00030  -0.00029   1.89823
   A84        1.93134  -0.00001   0.00003   0.00010   0.00013   1.93148
   A85        2.07527  -0.00000   0.00009  -0.00017  -0.00007   2.07520
   A86        2.04639   0.00002   0.00000   0.00012   0.00012   2.04650
   A87        1.54120  -0.00000  -0.00006   0.00014   0.00007   1.54128
   A88        2.04587  -0.00001  -0.00011  -0.00018  -0.00028   2.04558
   A89        1.98551  -0.00001   0.00032  -0.00026   0.00006   1.98557
   A90        1.50670  -0.00001   0.00005  -0.00002   0.00003   1.50673
   A91        1.89955  -0.00001  -0.00013  -0.00013  -0.00026   1.89928
   A92        2.04516   0.00001  -0.00013   0.00022   0.00009   2.04525
   A93        1.95806   0.00003   0.00006   0.00042   0.00048   1.95854
   A94        2.30897  -0.00003   0.00032  -0.00002   0.00030   2.30927
   A95        2.10787  -0.00001   0.00033  -0.00012   0.00022   2.10809
   A96        1.88996   0.00001  -0.00009   0.00026   0.00018   1.89013
   A97        1.90168   0.00004   0.00014   0.00011   0.00025   1.90193
   A98        1.99183  -0.00003  -0.00002  -0.00036  -0.00038   1.99144
   A99        2.08030  -0.00003  -0.00002  -0.00011  -0.00013   2.08016
   A100       1.52959   0.00002  -0.00004   0.00014   0.00010   1.52969
   A101       2.04651  -0.00002  -0.00002  -0.00004  -0.00006   2.04645
   A102       1.76548   0.00001  -0.00021   0.00013  -0.00008   1.76540
   A103       1.48767  -0.00000   0.00008  -0.00003   0.00006   1.48773
   A104       1.96504  -0.00001  -0.00016   0.00020   0.00005   1.96509
   A105       2.06191   0.00004  -0.00003   0.00023   0.00020   2.06210
   A106       1.89933   0.00002  -0.00006   0.00014   0.00007   1.89940
   A107       2.14695  -0.00001  -0.00016   0.00009  -0.00007   2.14688
   A108       1.87818  -0.00003   0.00025  -0.00048  -0.00024   1.87795
   A109       1.97987   0.00008  -0.00002   0.00032   0.00029   1.98016
   A110       1.91712   0.00003   0.00014   0.00005   0.00018   1.91730
   A111       1.92037   0.00002   0.00005   0.00008   0.00013   1.92051
   A112       1.88640  -0.00006  -0.00012  -0.00019  -0.00031   1.88609
   A113       1.87375  -0.00005  -0.00002  -0.00017  -0.00019   1.87356
   A114       1.88338  -0.00003  -0.00003  -0.00012  -0.00015   1.88323
   A115       1.99298   0.00004   0.00005   0.00011   0.00016   1.99314
   A116       1.93662   0.00002   0.00009   0.00007   0.00016   1.93677
   A117       1.90089   0.00005   0.00003   0.00018   0.00021   1.90110
   A118       1.88402  -0.00004  -0.00008  -0.00014  -0.00023   1.88380
   A119       1.86735  -0.00004  -0.00004  -0.00015  -0.00020   1.86715
   A120       1.87750  -0.00003  -0.00005  -0.00008  -0.00013   1.87736
   A121       2.02775  -0.00006   0.00003   0.00003   0.00006   2.02781
   A122       1.91984   0.00018   0.00004   0.00025   0.00029   1.92014
   A123       1.89806   0.00007  -0.00001   0.00043   0.00042   1.89848
   A124       1.79598  -0.00011   0.00002  -0.00028  -0.00026   1.79572
   A125       1.93544  -0.00003  -0.00030  -0.00007  -0.00037   1.93507
   A126       1.88002  -0.00006   0.00024  -0.00043  -0.00020   1.87982
   A127       2.02393   0.00004  -0.00048   0.00055   0.00007   2.02401
   A128       2.06302  -0.00010  -0.00022   0.00006  -0.00016   2.06286
   A129       1.97303  -0.00002   0.00009  -0.00011  -0.00002   1.97301
   A130       2.24675   0.00011   0.00013   0.00005   0.00018   2.24693
   A131       1.89634   0.00010   0.00004   0.00047   0.00052   1.89686
   A132       1.90917   0.00001   0.00005   0.00005   0.00010   1.90926
   A133       1.95965   0.00010   0.00003   0.00026   0.00029   1.95993
   A134       1.90236  -0.00006  -0.00002  -0.00030  -0.00032   1.90205
   A135       1.89307  -0.00008  -0.00008  -0.00024  -0.00032   1.89274
   A136       1.90248  -0.00006  -0.00001  -0.00026  -0.00028   1.90221
   A137       0.92872   0.00001  -0.00022   0.00025   0.00003   0.92875
   A138       2.70225   0.00000   0.00001  -0.00017  -0.00016   2.70209
   A139       2.60416  -0.00002   0.00011  -0.00004   0.00007   2.60423
    D1        0.87774   0.00000  -0.00026  -0.00012  -0.00039   0.87736
    D2       -3.13787   0.00001   0.00001  -0.00028  -0.00027  -3.13814
    D3       -0.79375  -0.00001  -0.00029  -0.00010  -0.00039  -0.79414
    D4        3.06353  -0.00002  -0.00057   0.00004  -0.00053   3.06300
    D5       -0.95209  -0.00001  -0.00030  -0.00011  -0.00042  -0.95250
    D6        1.39203  -0.00002  -0.00060   0.00006  -0.00053   1.39150
    D7       -1.26327  -0.00003  -0.00042  -0.00020  -0.00062  -1.26390
    D8        1.00429  -0.00002  -0.00015  -0.00035  -0.00050   1.00379
    D9       -2.93477  -0.00003  -0.00045  -0.00018  -0.00062  -2.93540
   D10       -0.00434  -0.00001   0.00008   0.00006   0.00013  -0.00421
   D11       -2.03338  -0.00002   0.00021   0.00011   0.00031  -2.03306
   D12        2.18384  -0.00003   0.00008   0.00026   0.00034   2.18418
   D13       -2.18797   0.00002   0.00046   0.00003   0.00050  -2.18747
   D14        2.06619   0.00002   0.00059   0.00008   0.00068   2.06686
   D15        0.00022   0.00000   0.00046   0.00024   0.00070   0.00092
   D16        2.10796   0.00003   0.00026   0.00006   0.00032   2.10828
   D17        0.07892   0.00003   0.00039   0.00012   0.00050   0.07943
   D18       -1.98705   0.00001   0.00026   0.00027   0.00053  -1.98652
   D19        2.99158   0.00001  -0.00020  -0.00069  -0.00090   2.99069
   D20        0.88882  -0.00000  -0.00016  -0.00060  -0.00077   0.88806
   D21       -1.20148  -0.00000  -0.00026  -0.00049  -0.00076  -1.20224
   D22       -1.11935   0.00000  -0.00043  -0.00068  -0.00112  -1.12046
   D23        3.06108  -0.00001  -0.00039  -0.00059  -0.00098   3.06009
   D24        0.97078  -0.00001  -0.00049  -0.00048  -0.00098   0.96980
   D25        0.96548  -0.00000  -0.00031  -0.00057  -0.00087   0.96461
   D26       -1.13728  -0.00001  -0.00026  -0.00048  -0.00074  -1.13802
   D27        3.05561  -0.00001  -0.00037  -0.00037  -0.00073   3.05487
   D28       -1.97093  -0.00001  -0.00034  -0.00027  -0.00061  -1.97154
   D29        2.23852  -0.00002  -0.00028  -0.00012  -0.00041   2.23811
   D30        0.05171   0.00001  -0.00046  -0.00000  -0.00047   0.05124
   D31       -0.98603   0.00001  -0.00052   0.00043  -0.00009  -0.98612
   D32        1.32519   0.00001  -0.00048   0.00022  -0.00026   1.32494
   D33        2.99545   0.00001  -0.00053   0.00021  -0.00031   2.99514
   D34        1.06655   0.00002  -0.00059   0.00017  -0.00042   1.06613
   D35       -2.90541   0.00001  -0.00055  -0.00004  -0.00059  -2.90600
   D36       -1.23515   0.00001  -0.00060  -0.00005  -0.00065  -1.23579
   D37       -3.07661  -0.00002  -0.00041   0.00012  -0.00029  -3.07690
   D38       -0.76538  -0.00003  -0.00037  -0.00009  -0.00046  -0.76583
   D39        0.90488  -0.00003  -0.00042  -0.00010  -0.00051   0.90437
   D40       -2.15699   0.00000   0.00035  -0.00012   0.00023  -2.15677
   D41       -0.06495  -0.00002   0.00025  -0.00016   0.00009  -0.06487
   D42        1.94047  -0.00001   0.00034  -0.00040  -0.00006   1.94041
   D43        2.10934   0.00000   0.00046  -0.00009   0.00037   2.10971
   D44       -2.08181  -0.00002   0.00036  -0.00013   0.00023  -2.08158
   D45       -0.07639  -0.00001   0.00045  -0.00037   0.00008  -0.07630
   D46       -0.05171   0.00002   0.00026   0.00003   0.00028  -0.05142
   D47        2.04033   0.00000   0.00016  -0.00001   0.00014   2.04048
   D48       -2.23743   0.00000   0.00024  -0.00025  -0.00000  -2.23743
   D49       -1.30268   0.00004   0.00063   0.00004   0.00067  -1.30201
   D50        1.46446   0.00004   0.00026   0.00027   0.00053   1.46499
   D51       -0.58641  -0.00001  -0.00009   0.00014   0.00004  -0.58637
   D52       -2.82221   0.00001  -0.00008   0.00043   0.00035  -2.82186
   D53        1.48216  -0.00001  -0.00010   0.00022   0.00013   1.48229
   D54        1.64673  -0.00000  -0.00008   0.00004  -0.00004   1.64669
   D55       -0.58907   0.00002  -0.00007   0.00033   0.00026  -0.58881
   D56       -2.56788   0.00000  -0.00009   0.00013   0.00004  -2.56784
   D57       -2.53076  -0.00001  -0.00014   0.00009  -0.00005  -2.53081
   D58        1.51663   0.00001  -0.00014   0.00038   0.00025   1.51688
   D59       -0.46219  -0.00001  -0.00015   0.00018   0.00003  -0.46216
   D60       -1.45729   0.00000   0.00016   0.00003   0.00018  -1.45711
   D61        2.91114   0.00000   0.00032  -0.00009   0.00024   2.91137
   D62        0.70983   0.00002   0.00015   0.00027   0.00041   0.71025
   D63        2.58610  -0.00001   0.00015  -0.00026  -0.00011   2.58600
   D64        0.67135  -0.00001   0.00032  -0.00037  -0.00005   0.67130
   D65       -1.52995   0.00000   0.00014  -0.00002   0.00012  -1.52983
   D66        0.45764   0.00002   0.00016  -0.00017  -0.00000   0.45764
   D67       -1.45711   0.00002   0.00033  -0.00028   0.00005  -1.45706
   D68        2.62477   0.00003   0.00015   0.00008   0.00023   2.62500
   D69       -1.55102   0.00002   0.00033  -0.00019   0.00014  -1.55088
   D70        2.56579  -0.00001  -0.00008  -0.00027  -0.00036   2.56543
   D71        0.45898   0.00002   0.00015  -0.00017  -0.00002   0.45896
   D72        0.52147   0.00001   0.00030  -0.00026   0.00004   0.52150
   D73       -1.64491  -0.00002  -0.00011  -0.00034  -0.00046  -1.64537
   D74        2.53146   0.00001   0.00012  -0.00024  -0.00012   2.53134
   D75        2.74312   0.00000   0.00011  -0.00025  -0.00014   2.74298
   D76        0.57674  -0.00003  -0.00030  -0.00033  -0.00063   0.57610
   D77       -1.53007  -0.00000  -0.00006  -0.00023  -0.00030  -1.53037
   D78        1.43271   0.00001   0.00018   0.00010   0.00027   1.43298
   D79       -2.89580   0.00001   0.00011   0.00023   0.00034  -2.89546
   D80       -0.66368  -0.00001   0.00011   0.00002   0.00013  -0.66355
   D81       -0.45587  -0.00001  -0.00016   0.00019   0.00003  -0.45584
   D82        1.49880  -0.00001  -0.00023   0.00033   0.00009   1.49890
   D83       -2.55226  -0.00002  -0.00023   0.00012  -0.00011  -2.55238
   D84       -2.57937   0.00001  -0.00003   0.00042   0.00039  -2.57899
   D85       -0.62470   0.00002  -0.00010   0.00055   0.00045  -0.62425
   D86        1.60742   0.00000  -0.00010   0.00034   0.00024   1.60766
   D87        0.84725   0.00000   0.00012   0.00025   0.00037   0.84762
   D88       -1.25893   0.00000   0.00012   0.00026   0.00038  -1.25855
   D89        2.95276   0.00000   0.00010   0.00029   0.00039   2.95315
   D90       -0.77576  -0.00000   0.00019   0.00012   0.00031  -0.77545
   D91       -2.88194  -0.00000   0.00018   0.00014   0.00032  -2.88163
   D92        1.32975  -0.00000   0.00017   0.00016   0.00033   1.33008
   D93       -3.14148   0.00000   0.00025   0.00007   0.00032  -3.14116
   D94        1.03552   0.00000   0.00025   0.00008   0.00033   1.03585
   D95       -1.03597   0.00000   0.00023   0.00011   0.00034  -1.03564
   D96       -0.83638  -0.00000   0.00009  -0.00015  -0.00006  -0.83644
   D97       -2.97778   0.00000   0.00009  -0.00002   0.00007  -2.97771
   D98        1.24552  -0.00001   0.00008  -0.00018  -0.00010   1.24542
   D99        0.95728   0.00001   0.00014   0.00003   0.00018   0.95746
   D100      -1.18412   0.00002   0.00014   0.00016   0.00031  -1.18382
   D101       3.03918   0.00000   0.00013   0.00001   0.00014   3.03932
   D102      -3.07612   0.00000   0.00002  -0.00001   0.00001  -3.07611
   D103       1.06566   0.00001   0.00002   0.00012   0.00014   1.06580
   D104      -0.99422  -0.00001   0.00000  -0.00003  -0.00003  -0.99425
   D105       1.93117  -0.00002   0.00008  -0.00031  -0.00023   1.93094
   D106      -2.18112   0.00001   0.00018  -0.00033  -0.00015  -2.18127
   D107      -0.17928  -0.00001   0.00010  -0.00037  -0.00027  -0.17955
   D108      -1.22925   0.00001  -0.00030   0.00033   0.00003  -1.22922
   D109       2.22113   0.00000   0.00004   0.00024   0.00028   2.22141
   D110      -1.29472   0.00001   0.00072   0.00009   0.00082  -1.29390
   D111       2.82601   0.00001   0.00080   0.00007   0.00088   2.82689
   D112       0.79251   0.00004   0.00080   0.00015   0.00095   0.79346
   D113       2.41116   0.00002  -0.00037   0.00081   0.00044   2.41160
   D114      -1.62871   0.00002  -0.00038   0.00102   0.00064  -1.62807
   D115       0.32498   0.00002  -0.00041   0.00087   0.00046   0.32544
   D116      -0.16084  -0.00002  -0.00080  -0.00028  -0.00108  -0.16191
   D117       3.01967  -0.00000  -0.00058  -0.00026  -0.00084   3.01883
   D118      -3.13887   0.00001   0.00007  -0.00032  -0.00026  -3.13912
   D119      -0.73700   0.00003  -0.00024   0.00036   0.00013  -0.73688
   D120       2.35907   0.00000  -0.00049   0.00034  -0.00015   2.35892
   D121       0.03964  -0.00001   0.00105   0.00008   0.00112   0.04076
   D122      -1.88845   0.00002  -0.00013   0.00059   0.00046  -1.88799
   D123       0.20990   0.00008  -0.00006   0.00116   0.00110   0.21100
   D124       2.30404  -0.00001  -0.00024   0.00050   0.00026   2.30430
   D125       0.30619   0.00002   0.00007   0.00109   0.00116   0.30735
   D126       0.76832  -0.00001   0.00043  -0.00040   0.00003   0.76835
   D127       3.05550  -0.00001   0.00044  -0.00027   0.00017   3.05568
   D128      -0.90309  -0.00003   0.00052  -0.00055  -0.00003  -0.90312
   D129       2.97294  -0.00005   0.00023  -0.00040  -0.00017   2.97277
   D130      -1.02307  -0.00005   0.00024  -0.00026  -0.00003  -1.02309
   D131       1.30152  -0.00006   0.00032  -0.00055  -0.00022   1.30130
   D132      -1.29888  -0.00001   0.00043  -0.00055  -0.00012  -1.29901
   D133       0.98830  -0.00002   0.00043  -0.00041   0.00002   0.98832
   D134      -2.97030  -0.00003   0.00052  -0.00070  -0.00018  -2.97048
   D135       0.18077   0.00001  -0.00078  -0.00003  -0.00081   0.17996
   D136      -1.84977   0.00005  -0.00086   0.00014  -0.00072  -1.85049
   D137       2.37837  -0.00002  -0.00117   0.00026  -0.00090   2.37747
   D138      -2.02242   0.00003  -0.00050   0.00013  -0.00037  -2.02279
   D139       2.23022   0.00007  -0.00057   0.00029  -0.00028   2.22994
   D140       0.17518   0.00000  -0.00088   0.00042  -0.00046   0.17472
   D141       2.13998  -0.00005  -0.00050  -0.00022  -0.00072   2.13926
   D142       0.10944  -0.00001  -0.00057  -0.00006  -0.00063   0.10881
   D143      -1.94560  -0.00008  -0.00088   0.00007  -0.00081  -1.94642
   D144       2.90419  -0.00003  -0.00013  -0.00057  -0.00070   2.90349
   D145       0.82931  -0.00002  -0.00016  -0.00052  -0.00068   0.82863
   D146      -1.28512  -0.00001  -0.00019  -0.00039  -0.00058  -1.28570
   D147      -1.21077  -0.00003  -0.00021  -0.00070  -0.00091  -1.21168
   D148       2.99753  -0.00002  -0.00024  -0.00064  -0.00089   2.99665
   D149       0.88311  -0.00001  -0.00027  -0.00052  -0.00079   0.88232
   D150       0.95056   0.00002  -0.00037  -0.00024  -0.00061   0.94995
   D151      -1.12433   0.00004  -0.00040  -0.00018  -0.00058  -1.12491
   D152       3.04443   0.00004  -0.00043  -0.00006  -0.00049   3.04394
   D153      -1.25098  -0.00002   0.00013   0.00026   0.00040  -1.25059
   D154       1.28144  -0.00001  -0.00052   0.00058   0.00006   1.28149
   D155       2.99867  -0.00002  -0.00010   0.00038   0.00029   2.99895
   D156      -0.75210  -0.00001  -0.00076   0.00070  -0.00005  -0.75216
   D157       0.82522  -0.00004   0.00003   0.00001   0.00004   0.82526
   D158      -2.92555  -0.00003  -0.00063   0.00033  -0.00030  -2.92585
   D159      -0.90514   0.00003  -0.00067  -0.00006  -0.00074  -0.90588
   D160       1.40933   0.00002  -0.00059  -0.00046  -0.00105   1.40828
   D161       3.07506   0.00002  -0.00065  -0.00039  -0.00104   3.07402
   D162       1.13937  -0.00001  -0.00061  -0.00046  -0.00107   1.13831
   D163      -2.82934  -0.00001  -0.00053  -0.00085  -0.00138  -2.83072
   D164      -1.16362  -0.00001  -0.00058  -0.00078  -0.00137  -1.16498
   D165      -2.99101  -0.00001  -0.00044  -0.00045  -0.00089  -2.99191
   D166      -0.67654  -0.00001  -0.00036  -0.00085  -0.00120  -0.67775
   D167       0.98918  -0.00001  -0.00042  -0.00078  -0.00119   0.98799
   D168      -2.33742  -0.00002   0.00109   0.00042   0.00151  -2.33591
   D169      -0.23886   0.00009   0.00117   0.00055   0.00172  -0.23714
   D170       1.76715  -0.00005   0.00133  -0.00013   0.00120   1.76835
   D171       1.93567  -0.00001   0.00106   0.00055   0.00161   1.93728
   D172      -2.24896   0.00011   0.00115   0.00067   0.00182  -2.24714
   D173      -0.24295  -0.00003   0.00130  -0.00001   0.00130  -0.24165
   D174      -0.22927   0.00000   0.00080   0.00064   0.00143  -0.22784
   D175       1.86928   0.00012   0.00088   0.00076   0.00164   1.87092
   D176      -2.40789  -0.00002   0.00104   0.00008   0.00112  -2.40677
   D177      -0.59437   0.00000   0.00018   0.00017   0.00035  -0.59402
   D178      -2.83792   0.00003   0.00016   0.00080   0.00096  -2.83696
   D179       1.47902   0.00000   0.00003   0.00038   0.00041   1.47943
   D180       1.64445  -0.00001   0.00018  -0.00013   0.00005   1.64450
   D181      -0.59909   0.00002   0.00016   0.00050   0.00066  -0.59843
   D182      -2.56534  -0.00000   0.00004   0.00008   0.00011  -2.56523
   D183      -2.53635   0.00001   0.00017   0.00004   0.00022  -2.53614
   D184       1.50329   0.00003   0.00015   0.00067   0.00082   1.50411
   D185      -0.46296   0.00001   0.00003   0.00025   0.00027  -0.46269
   D186      -1.45319  -0.00002  -0.00003   0.00004   0.00001  -1.45318
   D187       2.93767  -0.00004   0.00001  -0.00011  -0.00010   2.93758
   D188       0.73070  -0.00002  -0.00017   0.00019   0.00002   0.73072
   D189       2.58492  -0.00000   0.00003  -0.00029  -0.00027   2.58465
   D190       0.69260  -0.00002   0.00007  -0.00044  -0.00037   0.69223
   D191      -1.51437  -0.00000  -0.00011  -0.00014  -0.00026  -1.51463
   D192       0.45709  -0.00000  -0.00005  -0.00021  -0.00026   0.45683
   D193      -1.43523  -0.00002  -0.00000  -0.00036  -0.00037  -1.43560
   D194       2.64098  -0.00000  -0.00019  -0.00006  -0.00025   2.64073
   D195      -2.86082  -0.00001   0.00011  -0.00075  -0.00064  -2.86147
   D196      -0.57690  -0.00003   0.00035  -0.00141  -0.00107  -0.57796
   D197       1.66739   0.00001   0.00019  -0.00076  -0.00057   1.66682
   D198      -2.44481  -0.00000  -0.00101   0.00020  -0.00081  -2.44562
   D199       1.52224   0.00002  -0.00102   0.00079  -0.00023   1.52201
   D200      -0.76985  -0.00000  -0.00078   0.00026  -0.00052  -0.77036
   D201      -1.54245   0.00002  -0.00000   0.00009   0.00009  -1.54236
   D202       2.55541  -0.00002  -0.00009  -0.00021  -0.00031   2.55511
   D203       0.45869  -0.00000  -0.00005  -0.00021  -0.00026   0.45843
   D204       0.53160   0.00001  -0.00012  -0.00007  -0.00019   0.53140
   D205      -1.65372  -0.00003  -0.00022  -0.00038  -0.00059  -1.65432
   D206       2.53274  -0.00002  -0.00017  -0.00038  -0.00055   2.53219
   D207       2.74763   0.00003  -0.00038   0.00034  -0.00004   2.74759
   D208       0.56231  -0.00001  -0.00047   0.00003  -0.00044   0.56187
   D209      -1.53442   0.00001  -0.00042   0.00003  -0.00040  -1.53481
   D210      -1.32032  -0.00004   0.00017  -0.00029  -0.00012  -1.32044
   D211       0.85937  -0.00002   0.00016   0.00009   0.00025   0.85962
   D212       2.66713  -0.00002   0.00009   0.00016   0.00025   2.66738
   D213       1.44663   0.00002  -0.00010   0.00056   0.00045   1.44708
   D214      -2.87724   0.00002  -0.00024   0.00077   0.00053  -2.87671
   D215      -0.65960  -0.00002  -0.00008   0.00027   0.00019  -0.65941
   D216      -0.45584   0.00000   0.00001   0.00025   0.00026  -0.45558
   D217       1.50348  -0.00000  -0.00013   0.00046   0.00033   1.50381
   D218      -2.56207  -0.00004   0.00003  -0.00004  -0.00001  -2.56208
   D219      -2.58275   0.00003   0.00006   0.00031   0.00037  -2.58238
   D220      -0.62343   0.00003  -0.00008   0.00052   0.00044  -0.62299
   D221       1.59421  -0.00001   0.00008   0.00002   0.00010   1.59431
   D222       0.88487  -0.00001   0.00007  -0.00003   0.00004   0.88491
   D223      -1.22822  -0.00001   0.00014  -0.00004   0.00010  -1.22812
   D224       2.98405  -0.00000   0.00007   0.00002   0.00009   2.98414
   D225      -0.73275  -0.00001   0.00006  -0.00014  -0.00007  -0.73283
   D226      -2.84585  -0.00001   0.00013  -0.00014  -0.00001  -2.84586
   D227       1.36643  -0.00001   0.00006  -0.00008  -0.00002   1.36641
   D228      -3.09604   0.00002   0.00012   0.00003   0.00015  -3.09589
   D229       1.07406   0.00002   0.00019   0.00002   0.00021   1.07427
   D230      -0.99685   0.00002   0.00011   0.00008   0.00020  -0.99666
   D231      -0.80930  -0.00002  -0.00064   0.00030  -0.00034  -0.80965
   D232      -2.94318  -0.00001  -0.00064   0.00036  -0.00028  -2.94346
   D233       1.27651  -0.00001  -0.00065   0.00030  -0.00034   1.27616
   D234       0.99889   0.00001  -0.00066   0.00051  -0.00016   0.99874
   D235      -1.13499   0.00002  -0.00066   0.00056  -0.00009  -1.13508
   D236       3.08470   0.00001  -0.00067   0.00051  -0.00015   3.08455
   D237      -3.05753  -0.00001  -0.00063   0.00028  -0.00036  -3.05788
   D238       1.09178  -0.00000  -0.00063   0.00033  -0.00029   1.09149
   D239      -0.97172  -0.00001  -0.00064   0.00028  -0.00035  -0.97207
   D240      -1.21012  -0.00023  -0.00204  -0.00098  -0.00302  -1.21313
   D241       2.90177  -0.00019  -0.00211  -0.00098  -0.00308   2.89869
   D242       0.85607  -0.00008  -0.00188  -0.00058  -0.00246   0.85361
   D243      -0.13251  -0.00013  -0.00261   0.00016  -0.00244  -0.13495
   D244       3.03615  -0.00010  -0.00250   0.00019  -0.00230   3.03385
   D245      -3.10966   0.00004   0.00013   0.00004   0.00017  -3.10949
         Item               Value     Threshold  Converged?
 Maximum Force            0.000259     0.000450     YES
 RMS     Force            0.000067     0.000300     YES
 Maximum Displacement     0.017016     0.001800     NO 
 RMS     Displacement     0.001471     0.001200     NO 
 Predicted change in Energy=-3.412400D-06
 GradGradGradGradGradGradGradGradGradGradGradGradGradGradGradGradGradGrad

 Stoichiometry    C20H32N2O8(3)
 Framework group  C1[X(C20H32N2O8)]
 Deg. of freedom   180
 Full point group                 C1      NOp   1
 Largest Abelian subgroup         C1      NOp   1
 Largest concise Abelian subgroup C1      NOp   1
                         Standard orientation:                         
 ---------------------------------------------------------------------
 Center     Atomic      Atomic             Coordinates (Angstroms)
 Number     Number       Type             X           Y           Z
 ---------------------------------------------------------------------
      1          6           0        2.701541   -0.779711   -0.870554
      2          6           0        2.285520    0.116549    1.592990
      3          1           0        2.480651   -0.491436    2.481232
      4          1           0        1.453164    0.781151    1.836837
      5          6           0        3.541283    0.918261    1.252164
      6          1           0        3.852717    1.529735    2.105658
      7          6           0        4.573963   -0.022633    0.593695
      8          1           0        4.596062   -1.061219    0.936633
      9          1           0        5.590785    0.369483    0.605773
     10          6           0        3.830151    0.265104   -0.736117
     11          1           0        4.404996    0.289446   -1.667036
     12          6           0        3.381939    1.634387   -0.120318
     13          6           0        4.464762    2.695289   -0.352739
     14          1           0        5.475167    2.333313   -0.148242
     15          1           0        4.284246    3.562954    0.291054
     16          1           0        4.439192    3.039121   -1.392536
     17          6           0        2.031413    2.270798   -0.441865
     18          1           0        1.170445    1.627458   -0.251198
     19          1           0        1.986224    2.594723   -1.486914
     20          1           0        1.893952    3.163254    0.178254
     21          6           0        1.840856   -0.841390    0.459314
     22          8           0        1.968555   -2.152912    1.064411
     23          1           0        0.786661   -0.682176    0.225769
     24          7           0        1.294116   -3.184351    0.451141
     25          8           0        0.510301   -2.916846   -0.435611
     26          8           0        1.547623   -4.261883    0.919744
     27          6           0        1.817656   -0.511884   -2.121426
     28          1           0        1.131101   -1.344738   -2.275677
     29          1           0        2.456797   -0.394993   -2.998187
     30          1           0        1.241934    0.400875   -1.970598
     31          8           0        3.259880   -1.993795   -1.163545
     32          6           0       -2.230784    0.479472    0.857444
     33          6           0       -3.794275    0.719558   -1.285453
     34          1           0       -3.594751    1.306570   -2.186278
     35          1           0       -4.874553    0.760020   -1.121064
     36          6           0       -3.333600   -0.721994   -1.504999
     37          1           0       -3.754695   -1.131447   -2.428834
     38          6           0       -1.806798   -0.794585   -1.284322
     39          1           0       -1.217754    0.076740   -1.578842
     40          1           0       -1.345471   -1.687399   -1.701313
     41          6           0       -2.132293   -0.952485    0.221766
     42          1           0       -1.484241   -1.573942    0.844710
     43          6           0       -3.514603   -1.559860   -0.206987
     44          6           0       -3.340580   -3.065995   -0.448171
     45          1           0       -2.423506   -3.317021   -0.983954
     46          1           0       -4.187864   -3.450521   -1.026313
     47          1           0       -3.316208   -3.598755    0.508199
     48          6           0       -4.794436   -1.366898    0.602062
     49          1           0       -5.067388   -0.322743    0.765342
     50          1           0       -4.716320   -1.851779    1.580288
     51          1           0       -5.627535   -1.835407    0.066360
     52          6           0       -3.066259    1.420553   -0.110222
     53          8           0       -2.183314    2.346389   -0.784070
     54          1           0       -3.767882    2.006378    0.488394
     55          7           0       -1.614407    3.326159    0.008451
     56          8           0       -1.996780    3.429906    1.152911
     57          8           0       -0.802007    3.991595   -0.576458
     58          6           0       -2.781463    0.456411    2.293083
     59          1           0       -2.597203    1.428952    2.754024
     60          1           0       -2.262344   -0.313398    2.868316
     61          1           0       -3.851721    0.258788    2.321830
     62          8           0       -0.923831    0.855255    0.923253
 ---------------------------------------------------------------------
 Rotational constants (GHZ):           0.2090790           0.1319637           0.0952855
 Standard basis: 6-31++G(d,p) (6D, 7F)
 There are   762 symmetry adapted cartesian basis functions of A   symmetry.
 There are   762 symmetry adapted basis functions of A   symmetry.
   762 basis functions,  1216 primitive gaussians,   762 cartesian basis functions
   116 alpha electrons      114 beta electrons
       nuclear repulsion energy      3471.9486902736 Hartrees.
 NAtoms=   62 NActive=   62 NUniq=   62 SFac= 1.00D+00 NAtFMM=   60 NAOKFM=T Big=T
 Integral buffers will be    131072 words long.
 Raffenetti 2 integral format.
 Two-electron integral symmetry is turned on.
 Nuclear repulsion after empirical dispersion term =     3471.8797341365 Hartrees.
 One-electron integrals computed using PRISM.
 NBasis=   762 RedAO= T EigKep=  1.20D-06  NBF=   762
 NBsUse=   761 1.00D-06 EigRej=  5.93D-07 NBFU=   761
 Initial guess from the checkpoint file:  "/wrk/hasangal/alkoxy/alphapine-conformarsampling/Alpha-Pinene-RO-NO3up-Oup/SYS_2A/DFT_high/calc-LM/TMP/G1647172771/Gau-10778.chk"
 B after Tr=     0.000000   -0.000000   -0.000000
         Rot=    1.000000    0.000027    0.000048   -0.000524 Ang=   0.06 deg.
 Initial guess <Sx>= 0.0000 <Sy>= 0.0000 <Sz>= 1.0000 <S**2>= 2.0086 S= 1.0029
 Requested convergence on RMS density matrix=1.00D-08 within 128 cycles.
 Requested convergence on MAX density matrix=1.00D-06.
 Requested convergence on             energy=1.00D-06.
 No special actions if energy rises.
 Restarting incremental Fock formation.
 SCF Done:  E(UwB97XD) =  -1491.89540524     A.U. after   28 cycles
            NFock= 28  Conv=0.90D-09     -V/T= 2.0089
 <Sx>= 0.0000 <Sy>= 0.0000 <Sz>= 1.0000 <S**2>= 2.0086 S= 1.0029
 <L.S>= 0.000000000000E+00
 Annihilation of the first spin contaminant:
 S**2 before annihilation     2.0086,   after     2.0000
 Calling FoFJK, ICntrl=      2127 FMM=T ISym2X=0 I1Cent= 0 IOpClX= 1 NMat=1 NMatS=1 NMatT=0.
 ***** Axes restored to original set *****
 -------------------------------------------------------------------
 Center     Atomic                   Forces (Hartrees/Bohr)
 Number     Number              X              Y              Z
 -------------------------------------------------------------------
      1        6          -0.000058088    0.000021353    0.000067471
      2        6          -0.000045834    0.000017031   -0.000056375
      3        1          -0.000007458    0.000032324    0.000071754
      4        1           0.000131649   -0.000016891    0.000011742
      5        6           0.000023617    0.000037662   -0.000067042
      6        1          -0.000034172   -0.000040350    0.000051462
      7        6           0.000076753   -0.000085112   -0.000029037
      8        1          -0.000010350    0.000062945    0.000028888
      9        1          -0.000091385   -0.000019672    0.000004960
     10        6           0.000079516    0.000001969    0.000031859
     11        1          -0.000047786   -0.000016220   -0.000036811
     12        6          -0.000028733    0.000066090    0.000015545
     13        6           0.000092049    0.000093934    0.000015916
     14        1          -0.000099748    0.000015678    0.000013304
     15        1           0.000002560   -0.000078633    0.000051065
     16        1          -0.000008633   -0.000036971   -0.000088998
     17        6          -0.000062490    0.000038807    0.000023357
     18        1           0.000115910    0.000045822   -0.000021355
     19        1           0.000014859   -0.000024566   -0.000092904
     20        1           0.000015514   -0.000079961    0.000054055
     21        6           0.000006059    0.000009394   -0.000010493
     22        8           0.000020517    0.000020183   -0.000014738
     23        1           0.000059767    0.000019602    0.000002780
     24        7          -0.000051044   -0.000053802   -0.000039235
     25        8           0.000061533    0.000024673    0.000055580
     26        8          -0.000010203   -0.000016001   -0.000004938
     27        6          -0.000051958    0.000025440    0.000113921
     28        1           0.000053521    0.000044022   -0.000036563
     29        1          -0.000048517   -0.000012251   -0.000081408
     30        1           0.000082950   -0.000045146    0.000001618
     31        8           0.000031614   -0.000001574   -0.000017985
     32        6          -0.000008612   -0.000110978    0.000078791
     33        6          -0.000061803    0.000027285    0.000060973
     34        1           0.000000723   -0.000032887   -0.000067636
     35        1           0.000091368   -0.000012650    0.000000440
     36        6          -0.000020497   -0.000009466    0.000063557
     37        1           0.000017617    0.000027996   -0.000064283
     38        6           0.000025994    0.000028295    0.000147882
     39        1          -0.000020090   -0.000070010   -0.000040718
     40        1          -0.000062122    0.000074869   -0.000084765
     41        6           0.000009722    0.000001940   -0.000047728
     42        1          -0.000096500   -0.000005206   -0.000008000
     43        6          -0.000040084   -0.000077801   -0.000024412
     44        6           0.000012667   -0.000125744    0.000013014
     45        1          -0.000072531    0.000042993   -0.000042823
     46        1           0.000067923    0.000047903   -0.000054407
     47        1          -0.000006652    0.000054012    0.000081427
     48        6          -0.000086762    0.000029862   -0.000058838
     49        1           0.000042874   -0.000073919    0.000014216
     50        1           0.000002461    0.000035931    0.000086996
     51        1           0.000081792    0.000036945   -0.000035246
     52        6          -0.000072430    0.000031999    0.000036823
     53        8          -0.000027941   -0.000003373    0.000021059
     54        1           0.000024631   -0.000027896    0.000010502
     55        7           0.000025049   -0.000022199    0.000035294
     56        8           0.000019852    0.000057282   -0.000046519
     57        8          -0.000002749    0.000018252   -0.000019346
     58        6           0.000003700   -0.000018793   -0.000189951
     59        1          -0.000012040   -0.000073461    0.000061357
     60        1          -0.000040106    0.000062704    0.000065421
     61        1           0.000073887   -0.000000539    0.000050880
     62        8          -0.000081334    0.000036874   -0.000061356
 -------------------------------------------------------------------
 Cartesian Forces:  Max     0.000189951 RMS     0.000053770

 GradGradGradGradGradGradGradGradGradGradGradGradGradGradGradGradGradGrad
 Berny optimization.
 Using GEDIIS/GDIIS optimizer.
 FormGI is forming the generalized inverse of G from B-inverse, IUseBI=4.
 Internal  Forces:  Max     0.000138926 RMS     0.000026785
 Search for a local minimum.
 Step number   5 out of a maximum of  372
 All quantities printed in internal units (Hartrees-Bohrs-Radians)
 Mixed Optimization -- En-DIIS/RFO-DIIS
 Swapping is turned off.
 Update second derivatives using D2CorX and points    1    2    3    4    5
 DE= -3.80D-06 DEPred=-3.41D-06 R= 1.11D+00
 TightC=F SS=  1.41D+00  RLast= 1.17D-02 DXNew= 2.5227D-01 3.5238D-02
 Trust test= 1.11D+00 RLast= 1.17D-02 DXMaxT set to 1.50D-01
 ITU=  1  1 -1  1  0
     Eigenvalues ---    0.00258   0.00282   0.00298   0.00318   0.00353
     Eigenvalues ---    0.00423   0.00460   0.00622   0.00710   0.00839
     Eigenvalues ---    0.00866   0.01064   0.01131   0.01269   0.01418
     Eigenvalues ---    0.01562   0.01642   0.01737   0.01812   0.01964
     Eigenvalues ---    0.02135   0.02282   0.02410   0.02513   0.02646
     Eigenvalues ---    0.02691   0.02727   0.02803   0.02845   0.02867
     Eigenvalues ---    0.02978   0.03020   0.03152   0.03276   0.03323
     Eigenvalues ---    0.03471   0.03533   0.03601   0.03731   0.03786
     Eigenvalues ---    0.03952   0.04032   0.04276   0.04374   0.04416
     Eigenvalues ---    0.04682   0.04815   0.04923   0.05065   0.05206
     Eigenvalues ---    0.05254   0.05276   0.05276   0.05289   0.05436
     Eigenvalues ---    0.05457   0.05504   0.05609   0.05638   0.05650
     Eigenvalues ---    0.05748   0.05801   0.05948   0.06138   0.06177
     Eigenvalues ---    0.06401   0.06461   0.06572   0.06734   0.06869
     Eigenvalues ---    0.07042   0.07172   0.07396   0.07783   0.08063
     Eigenvalues ---    0.08382   0.08459   0.08614   0.08796   0.08912
     Eigenvalues ---    0.09132   0.09246   0.09796   0.09965   0.10353
     Eigenvalues ---    0.10416   0.10767   0.11075   0.11576   0.11762
     Eigenvalues ---    0.11960   0.12439   0.12668   0.13196   0.13573
     Eigenvalues ---    0.15211   0.15609   0.15960   0.15998   0.16000
     Eigenvalues ---    0.16000   0.16000   0.16000   0.16000   0.16000
     Eigenvalues ---    0.16000   0.16011   0.16112   0.16261   0.16571
     Eigenvalues ---    0.18194   0.18903   0.19707   0.20403   0.20598
     Eigenvalues ---    0.21387   0.22156   0.22767   0.24037   0.24305
     Eigenvalues ---    0.24449   0.24742   0.24989   0.25002   0.25170
     Eigenvalues ---    0.25805   0.26103   0.26246   0.26728   0.26997
     Eigenvalues ---    0.27609   0.28220   0.28464   0.28657   0.28967
     Eigenvalues ---    0.29102   0.29579   0.29750   0.31082   0.32377
     Eigenvalues ---    0.32560   0.33495   0.33597   0.34010   0.34052
     Eigenvalues ---    0.34057   0.34063   0.34085   0.34094   0.34107
     Eigenvalues ---    0.34119   0.34142   0.34145   0.34165   0.34213
     Eigenvalues ---    0.34243   0.34255   0.34283   0.34340   0.34402
     Eigenvalues ---    0.34432   0.34456   0.34483   0.34514   0.34551
     Eigenvalues ---    0.34583   0.34647   0.34703   0.35585   0.36248
     Eigenvalues ---    0.37435   0.39587   0.48457   0.48647   0.49183
     Eigenvalues ---    0.51392   0.92953   0.99484   1.03779   1.03812
 En-DIIS/RFO-DIIS/Sim-DIIS IScMMF=       -3 using points:     5    4    3    2    1
 RFO step:  Lambda=-3.21685475D-06.
 DidBck=F Rises=F RFO-DIIS coefs:    1.96651   -0.29341   -0.17722   -0.67356    0.17768
 Iteration  1 RMS(Cart)=  0.00160332 RMS(Int)=  0.00000069
 Iteration  2 RMS(Cart)=  0.00000090 RMS(Int)=  0.00000027
 Variable       Old X    -DE/DX   Delta X   Delta X   Delta X     New X
                                 (Linear)    (Quad)   (Total)
    R1        2.91745   0.00000   0.00009  -0.00015  -0.00006   2.91739
    R2        2.99576  -0.00002   0.00040  -0.00043  -0.00003   2.99572
    R3        2.93831   0.00001   0.00071  -0.00042   0.00028   2.93859
    R4        2.58526  -0.00001   0.00010  -0.00009   0.00002   2.58527
    R5        2.06724   0.00008   0.00035   0.00000   0.00035   2.06759
    R6        2.06489   0.00006   0.00038  -0.00004   0.00034   2.06523
    R7        2.88816   0.00003   0.00011   0.00004   0.00015   2.88831
    R8        2.92791  -0.00001   0.00035  -0.00031   0.00005   2.92796
    R9        4.81425  -0.00005  -0.00421  -0.00315  -0.00735   4.80690
   R10        2.06952   0.00007   0.00031   0.00002   0.00033   2.06985
   R11        2.91857  -0.00001   0.00002  -0.00007  -0.00005   2.91852
   R12        2.94090   0.00000   0.00020  -0.00011   0.00009   2.94099
   R13        2.06729   0.00007   0.00027   0.00003   0.00030   2.06759
   R14        2.05957   0.00009   0.00030   0.00010   0.00040   2.05997
   R15        2.93026   0.00001   0.00013  -0.00005   0.00008   2.93034
   R16        2.06806   0.00006   0.00029  -0.00002   0.00027   2.06834
   R17        2.96093  -0.00002   0.00019  -0.00039  -0.00020   2.96073
   R18        2.89815   0.00001   0.00025  -0.00012   0.00013   2.89828
   R19        2.88598   0.00005   0.00017   0.00009   0.00026   2.88624
   R20        2.06470   0.00010   0.00029   0.00014   0.00043   2.06513
   R21        2.07000   0.00009   0.00037   0.00004   0.00041   2.07041
   R22        2.07014   0.00009   0.00039   0.00003   0.00042   2.07056
   R23        2.06275   0.00007   0.00026   0.00009   0.00035   2.06310
   R24        2.06931   0.00010   0.00041   0.00003   0.00044   2.06975
   R25        2.07002   0.00010   0.00044   0.00002   0.00046   2.07048
   R26        4.76632  -0.00005  -0.00321  -0.00193  -0.00514   4.76118
   R27        2.74013  -0.00002   0.00003  -0.00014  -0.00010   2.74002
   R28        2.06250   0.00001  -0.00000   0.00010   0.00009   2.06260
   R29        2.60126  -0.00005  -0.00003  -0.00015  -0.00018   2.60108
   R30        4.75646  -0.00006  -0.00597  -0.00281  -0.00878   4.74768
   R31        2.29293  -0.00002  -0.00001  -0.00001  -0.00002   2.29291
   R32        2.27155  -0.00001  -0.00001  -0.00002  -0.00003   2.27152
   R33        4.83911  -0.00002  -0.00300  -0.00087  -0.00387   4.83524
   R34        2.06040   0.00007   0.00019   0.00009   0.00027   2.06068
   R35        2.06220   0.00010   0.00036   0.00005   0.00041   2.06262
   R36        2.05914   0.00008   0.00024   0.00011   0.00035   2.05948
   R37        4.74641  -0.00003  -0.00219  -0.00267  -0.00486   4.74155
   R38        2.96650   0.00005   0.00046   0.00003   0.00048   2.96698
   R39        2.99986  -0.00006   0.00061  -0.00092  -0.00031   2.99956
   R40        2.90603  -0.00000   0.00038  -0.00037   0.00001   2.90604
   R41        2.57286  -0.00004   0.00007  -0.00019  -0.00012   2.57274
   R42        2.06653   0.00007   0.00035  -0.00001   0.00033   2.06687
   R43        2.06634   0.00009   0.00026   0.00013   0.00039   2.06673
   R44        2.88979   0.00002   0.00030  -0.00013   0.00017   2.88997
   R45        2.92912   0.00002   0.00022  -0.00023  -0.00001   2.92911
   R46        2.06875   0.00007   0.00031   0.00001   0.00032   2.06907
   R47        2.91844  -0.00000   0.00001  -0.00002  -0.00000   2.91844
   R48        2.93949  -0.00002   0.00038  -0.00038   0.00000   2.93950
   R49        2.06398   0.00006   0.00024  -0.00001   0.00023   2.06421
   R50        2.05609   0.00010   0.00033   0.00014   0.00048   2.05657
   R51        2.92705  -0.00003   0.00040  -0.00037   0.00003   2.92708
   R52        2.06512   0.00004   0.00020   0.00000   0.00020   2.06532
   R53        2.96604   0.00001   0.00020  -0.00008   0.00012   2.96616
   R54        2.90114   0.00002   0.00030  -0.00012   0.00018   2.90132
   R55        2.88440   0.00003   0.00025  -0.00003   0.00022   2.88462
   R56        2.06240   0.00009   0.00021   0.00016   0.00037   2.06277
   R57        2.07009   0.00010   0.00040   0.00004   0.00044   2.07053
   R58        2.06929   0.00010   0.00039   0.00004   0.00043   2.06972
   R59        2.06268   0.00008   0.00015   0.00017   0.00032   2.06300
   R60        2.06848   0.00009   0.00041   0.00002   0.00042   2.06891
   R61        2.07055   0.00010   0.00044  -0.00000   0.00044   2.07099
   R62        2.73249  -0.00004   0.00001  -0.00016  -0.00015   2.73234
   R63        2.06474   0.00004   0.00004   0.00012   0.00016   2.06490
   R64        2.61281  -0.00007   0.00013  -0.00031  -0.00018   2.61263
   R65        2.28865  -0.00004   0.00000  -0.00005  -0.00005   2.28860
   R66        2.27154   0.00000  -0.00004   0.00002  -0.00001   2.27153
   R67        2.06340   0.00009   0.00037   0.00006   0.00042   2.06382
   R68        2.06403   0.00010   0.00036   0.00007   0.00043   2.06446
   R69        2.05740   0.00007   0.00022   0.00008   0.00030   2.05770
    A1        1.92856   0.00001  -0.00009   0.00022   0.00013   1.92868
    A2        1.94878  -0.00001   0.00022  -0.00043  -0.00021   1.94857
    A3        1.89746   0.00002  -0.00008   0.00052   0.00044   1.89790
    A4        1.95297  -0.00000   0.00026  -0.00043  -0.00018   1.95279
    A5        1.94627  -0.00000   0.00002   0.00012   0.00014   1.94640
    A6        1.78500  -0.00001  -0.00034   0.00001  -0.00033   1.78468
    A7        1.86786   0.00000  -0.00003   0.00000  -0.00003   1.86783
    A8        1.90292   0.00000   0.00007   0.00009   0.00016   1.90307
    A9        1.87726   0.00001   0.00029  -0.00005   0.00024   1.87749
   A10        1.93543   0.00000  -0.00018  -0.00002  -0.00020   1.93523
   A11        1.89728  -0.00001   0.00000  -0.00009  -0.00009   1.89720
   A12        1.97900  -0.00001  -0.00013   0.00006  -0.00006   1.97893
   A13        2.27628   0.00003   0.00010   0.00034   0.00044   2.27672
   A14        1.93131   0.00000   0.00013  -0.00001   0.00013   1.93143
   A15        1.90170   0.00001  -0.00016   0.00027   0.00012   1.90181
   A16        1.93256  -0.00000  -0.00005   0.00015   0.00010   1.93266
   A17        2.07405  -0.00001  -0.00013  -0.00011  -0.00024   2.07381
   A18        2.04823  -0.00000   0.00005  -0.00007  -0.00002   2.04821
   A19        1.54359  -0.00000   0.00012  -0.00024  -0.00012   1.54347
   A20        2.04680  -0.00000  -0.00006   0.00002  -0.00004   2.04676
   A21        1.98222   0.00001  -0.00023   0.00020  -0.00003   1.98220
   A22        1.50259  -0.00000   0.00007  -0.00008  -0.00000   1.50259
   A23        1.89573  -0.00001   0.00006  -0.00012  -0.00006   1.89567
   A24        2.04283   0.00000   0.00004   0.00005   0.00008   2.04291
   A25        1.97173   0.00001   0.00010  -0.00004   0.00006   1.97179
   A26        1.87524   0.00001  -0.00044   0.00072   0.00028   1.87552
   A27        1.90178   0.00001   0.00005   0.00015   0.00019   1.90198
   A28        2.00042  -0.00000   0.00020  -0.00039  -0.00019   2.00023
   A29        2.07335  -0.00001  -0.00009  -0.00009  -0.00018   2.07317
   A30        1.53312   0.00000   0.00009  -0.00015  -0.00006   1.53306
   A31        2.05459  -0.00001   0.00014  -0.00022  -0.00008   2.05450
   A32        1.48587  -0.00000  -0.00000   0.00004   0.00004   1.48592
   A33        1.96025  -0.00000   0.00014  -0.00012   0.00002   1.96027
   A34        2.05781   0.00001  -0.00006   0.00016   0.00010   2.05791
   A35        1.92090  -0.00000   0.00023  -0.00024  -0.00001   1.92089
   A36        2.13458   0.00000   0.00017  -0.00028  -0.00011   2.13447
   A37        1.87989  -0.00001  -0.00037   0.00034  -0.00003   1.87986
   A38        1.97729   0.00002   0.00002   0.00009   0.00011   1.97741
   A39        1.92039   0.00001  -0.00003   0.00007   0.00004   1.92044
   A40        1.92249   0.00001   0.00003   0.00006   0.00009   1.92258
   A41        1.88055  -0.00002  -0.00001  -0.00011  -0.00011   1.88043
   A42        1.87887  -0.00002   0.00001  -0.00010  -0.00009   1.87878
   A43        1.88115  -0.00001  -0.00003  -0.00003  -0.00006   1.88109
   A44        1.99887  -0.00000  -0.00021   0.00015  -0.00006   1.99882
   A45        1.93982   0.00002   0.00000   0.00010   0.00010   1.93991
   A46        1.90847  -0.00000   0.00012  -0.00012  -0.00000   1.90847
   A47        1.88441  -0.00001   0.00007  -0.00007  -0.00001   1.88440
   A48        1.85700   0.00000   0.00003  -0.00007  -0.00004   1.85696
   A49        1.86929  -0.00000  -0.00001   0.00001   0.00001   1.86930
   A50        2.73053  -0.00003  -0.00018  -0.00021  -0.00039   2.73015
   A51        2.01965   0.00000   0.00005  -0.00009  -0.00004   2.01962
   A52        1.91500  -0.00002   0.00003  -0.00030  -0.00028   1.91472
   A53        1.91688   0.00001   0.00007  -0.00004   0.00004   1.91692
   A54        1.80144   0.00001   0.00004   0.00015   0.00020   1.80164
   A55        1.92152  -0.00002   0.00001   0.00003   0.00004   1.92156
   A56        1.88210   0.00001  -0.00023   0.00028   0.00005   1.88215
   A57        2.03607  -0.00001   0.00037  -0.00065  -0.00028   2.03580
   A58        2.44517  -0.00000  -0.00032   0.00001  -0.00032   2.44485
   A59        2.06792   0.00001  -0.00017   0.00000  -0.00017   2.06776
   A60        1.97651  -0.00002   0.00008  -0.00007   0.00001   1.97652
   A61        2.23796   0.00000   0.00008   0.00005   0.00013   2.23809
   A62        2.77966   0.00002   0.00022   0.00007   0.00029   2.77996
   A63        1.91791   0.00002   0.00021   0.00012   0.00033   1.91824
   A64        1.90907   0.00001   0.00002  -0.00008  -0.00006   1.90901
   A65        1.91058   0.00000   0.00001   0.00001   0.00003   1.91060
   A66        1.91447  -0.00001  -0.00012   0.00000  -0.00011   1.91436
   A67        1.90365  -0.00002   0.00005  -0.00008  -0.00003   1.90363
   A68        1.90809  -0.00001  -0.00018   0.00002  -0.00016   1.90793
   A69        2.01629   0.00001   0.00019   0.00002   0.00022   2.01651
   A70        1.90387  -0.00001  -0.00023   0.00011  -0.00012   1.90375
   A71        1.96798   0.00003   0.00021   0.00049   0.00071   1.96869
   A72        1.78351  -0.00002  -0.00057  -0.00026  -0.00082   1.78269
   A73        1.97088  -0.00001   0.00019  -0.00026  -0.00006   1.97082
   A74        1.95094   0.00001   0.00053  -0.00051   0.00002   1.95096
   A75        1.87839   0.00001  -0.00019   0.00041   0.00022   1.87861
   A76        1.85900  -0.00001  -0.00026   0.00001  -0.00025   1.85875
   A77        1.91006  -0.00001   0.00023  -0.00020   0.00003   1.91009
   A78        1.87142   0.00001   0.00030  -0.00017   0.00013   1.87155
   A79        1.93273   0.00001  -0.00034   0.00038   0.00004   1.93277
   A80        1.91060   0.00001  -0.00003   0.00012   0.00009   1.91069
   A81        1.97543  -0.00001   0.00010  -0.00016  -0.00006   1.97538
   A82        1.93677   0.00000   0.00012  -0.00005   0.00006   1.93683
   A83        1.89823   0.00000  -0.00009   0.00015   0.00006   1.89829
   A84        1.93148   0.00001   0.00002   0.00016   0.00017   1.93165
   A85        2.07520  -0.00001  -0.00024   0.00003  -0.00022   2.07498
   A86        2.04650  -0.00000   0.00006   0.00002   0.00008   2.04658
   A87        1.54128  -0.00000   0.00012  -0.00031  -0.00019   1.54109
   A88        2.04558  -0.00001   0.00001  -0.00044  -0.00044   2.04515
   A89        1.98557  -0.00000  -0.00064   0.00006  -0.00059   1.98498
   A90        1.50673   0.00000  -0.00006   0.00014   0.00007   1.50680
   A91        1.89928   0.00000   0.00007   0.00011   0.00017   1.89945
   A92        2.04525   0.00000   0.00033  -0.00011   0.00022   2.04547
   A93        1.95854   0.00001   0.00028   0.00027   0.00055   1.95909
   A94        2.30927  -0.00003  -0.00043  -0.00013  -0.00056   2.30871
   A95        2.10809  -0.00002  -0.00043   0.00007  -0.00037   2.10772
   A96        1.89013   0.00000   0.00027  -0.00022   0.00005   1.89018
   A97        1.90193   0.00001  -0.00010   0.00007  -0.00003   1.90190
   A98        1.99144  -0.00000  -0.00004   0.00028   0.00024   1.99168
   A99        2.08016  -0.00001  -0.00011  -0.00026  -0.00037   2.07979
   A100       1.52969  -0.00000   0.00005  -0.00029  -0.00023   1.52946
   A101       2.04645   0.00000  -0.00003   0.00033   0.00031   2.04676
   A102       1.76540   0.00001   0.00034   0.00016   0.00049   1.76589
   A103       1.48773  -0.00000  -0.00011   0.00015   0.00004   1.48777
   A104       1.96509   0.00000   0.00027  -0.00035  -0.00008   1.96501
   A105       2.06210   0.00000   0.00014   0.00004   0.00018   2.06228
   A106       1.89940  -0.00000   0.00012  -0.00025  -0.00013   1.89928
   A107       2.14688   0.00002   0.00039   0.00008   0.00047   2.14735
   A108       1.87795  -0.00002  -0.00063   0.00023  -0.00040   1.87754
   A109       1.98016   0.00003   0.00023   0.00002   0.00024   1.98040
   A110       1.91730   0.00001  -0.00012   0.00017   0.00005   1.91735
   A111       1.92051   0.00000  -0.00000  -0.00003  -0.00003   1.92048
   A112       1.88609  -0.00002   0.00001  -0.00009  -0.00008   1.88601
   A113       1.87356  -0.00002  -0.00009  -0.00007  -0.00016   1.87340
   A114       1.88323  -0.00001  -0.00004  -0.00001  -0.00005   1.88318
   A115       1.99314   0.00002   0.00004   0.00016   0.00020   1.99334
   A116       1.93677   0.00001  -0.00005   0.00006   0.00001   1.93678
   A117       1.90110   0.00001   0.00008  -0.00000   0.00007   1.90118
   A118       1.88380  -0.00001   0.00001  -0.00006  -0.00004   1.88375
   A119       1.86715  -0.00002  -0.00008  -0.00009  -0.00017   1.86698
   A120       1.87736  -0.00001  -0.00001  -0.00009  -0.00009   1.87727
   A121       2.02781   0.00002  -0.00005   0.00014   0.00010   2.02790
   A122       1.92014  -0.00003   0.00047  -0.00078  -0.00031   1.91982
   A123       1.89848   0.00000   0.00033  -0.00024   0.00009   1.89857
   A124       1.79572   0.00001  -0.00030   0.00054   0.00024   1.79596
   A125       1.93507  -0.00001   0.00014  -0.00005   0.00009   1.93517
   A126       1.87982   0.00000  -0.00067   0.00043  -0.00024   1.87958
   A127       2.02401  -0.00014   0.00102  -0.00182  -0.00080   2.02320
   A128       2.06286  -0.00008   0.00030  -0.00075  -0.00045   2.06241
   A129       1.97301   0.00001  -0.00019   0.00024   0.00005   1.97306
   A130       2.24693   0.00007  -0.00012   0.00054   0.00042   2.24734
   A131       1.89686   0.00002   0.00025  -0.00024   0.00001   1.89687
   A132       1.90926   0.00001  -0.00004   0.00001  -0.00003   1.90923
   A133       1.95993   0.00007   0.00024   0.00050   0.00074   1.96067
   A134       1.90205  -0.00002  -0.00021  -0.00013  -0.00034   1.90171
   A135       1.89274  -0.00004  -0.00008  -0.00016  -0.00024   1.89251
   A136       1.90221  -0.00003  -0.00017  -0.00000  -0.00018   1.90203
   A137       0.92875   0.00002   0.00042   0.00080   0.00122   0.92997
   A138       2.70209  -0.00001  -0.00018  -0.00054  -0.00072   2.70137
   A139       2.60423  -0.00001  -0.00008  -0.00018  -0.00026   2.60396
    D1        0.87736   0.00000   0.00016  -0.00071  -0.00055   0.87681
    D2       -3.13814   0.00000  -0.00023  -0.00021  -0.00044  -3.13858
    D3       -0.79414  -0.00000   0.00020  -0.00075  -0.00054  -0.79468
    D4        3.06300  -0.00001   0.00059  -0.00143  -0.00084   3.06216
    D5       -0.95250  -0.00001   0.00020  -0.00093  -0.00073  -0.95323
    D6        1.39150  -0.00001   0.00063  -0.00146  -0.00083   1.39067
    D7       -1.26390  -0.00001   0.00026  -0.00135  -0.00109  -1.26499
    D8        1.00379  -0.00001  -0.00014  -0.00084  -0.00098   1.00280
    D9       -2.93540  -0.00001   0.00029  -0.00138  -0.00109  -2.93648
   D10       -0.00421  -0.00001   0.00002   0.00058   0.00059  -0.00362
   D11       -2.03306  -0.00001  -0.00009   0.00065   0.00056  -2.03250
   D12        2.18418  -0.00002   0.00014   0.00051   0.00065   2.18483
   D13       -2.18747   0.00000  -0.00039   0.00129   0.00090  -2.18657
   D14        2.06686   0.00000  -0.00050   0.00137   0.00087   2.06773
   D15        0.00092  -0.00000  -0.00027   0.00123   0.00096   0.00187
   D16        2.10828   0.00002  -0.00014   0.00147   0.00133   2.10961
   D17        0.07943   0.00001  -0.00024   0.00154   0.00130   0.08073
   D18       -1.98652   0.00001  -0.00002   0.00140   0.00138  -1.98513
   D19        2.99069   0.00000  -0.00020  -0.00063  -0.00082   2.98986
   D20        0.88806  -0.00000  -0.00020  -0.00065  -0.00085   0.88720
   D21       -1.20224   0.00000   0.00000  -0.00064  -0.00064  -1.20288
   D22       -1.12046   0.00000   0.00004  -0.00099  -0.00095  -1.12141
   D23        3.06009  -0.00000   0.00004  -0.00102  -0.00098   3.05912
   D24        0.96980  -0.00000   0.00024  -0.00101  -0.00076   0.96904
   D25        0.96461  -0.00001  -0.00001  -0.00105  -0.00106   0.96355
   D26       -1.13802  -0.00001  -0.00001  -0.00108  -0.00109  -1.13911
   D27        3.05487  -0.00001   0.00019  -0.00107  -0.00088   3.05400
   D28       -1.97154  -0.00001   0.00026  -0.00042  -0.00015  -1.97170
   D29        2.23811  -0.00002   0.00030  -0.00052  -0.00021   2.23790
   D30        0.05124   0.00000   0.00059  -0.00052   0.00006   0.05131
   D31       -0.98612   0.00000   0.00089  -0.00044   0.00046  -0.98567
   D32        1.32494   0.00000   0.00070  -0.00037   0.00033   1.32527
   D33        2.99514   0.00000   0.00075  -0.00047   0.00028   2.99542
   D34        1.06613   0.00001   0.00079  -0.00039   0.00040   1.06653
   D35       -2.90600   0.00001   0.00059  -0.00032   0.00028  -2.90572
   D36       -1.23579   0.00001   0.00065  -0.00042   0.00023  -1.23557
   D37       -3.07690  -0.00001   0.00056  -0.00047   0.00009  -3.07681
   D38       -0.76583  -0.00001   0.00036  -0.00040  -0.00003  -0.76587
   D39        0.90437  -0.00001   0.00042  -0.00050  -0.00008   0.90429
   D40       -2.15677   0.00000  -0.00053  -0.00012  -0.00065  -2.15742
   D41       -0.06487  -0.00001  -0.00044  -0.00044  -0.00088  -0.06574
   D42        1.94041  -0.00000  -0.00068  -0.00002  -0.00070   1.93971
   D43        2.10971  -0.00000  -0.00065  -0.00005  -0.00069   2.10901
   D44       -2.08158  -0.00001  -0.00056  -0.00037  -0.00092  -2.08250
   D45       -0.07630  -0.00000  -0.00080   0.00005  -0.00075  -0.07705
   D46       -0.05142   0.00001  -0.00032  -0.00001  -0.00033  -0.05175
   D47        2.04048  -0.00000  -0.00024  -0.00032  -0.00056   2.03992
   D48       -2.23743   0.00001  -0.00048   0.00009  -0.00038  -2.23782
   D49       -1.30201   0.00002  -0.00073   0.00075   0.00002  -1.30200
   D50        1.46499   0.00002  -0.00006   0.00136   0.00130   1.46629
   D51       -0.58637  -0.00001   0.00019  -0.00031  -0.00012  -0.58649
   D52       -2.82186   0.00000   0.00038  -0.00035   0.00003  -2.82184
   D53        1.48229  -0.00001   0.00026  -0.00029  -0.00004   1.48225
   D54        1.64669   0.00000   0.00012  -0.00015  -0.00004   1.64665
   D55       -0.58881   0.00001   0.00031  -0.00020   0.00011  -0.58869
   D56       -2.56784   0.00000   0.00019  -0.00014   0.00005  -2.56779
   D57       -2.53081  -0.00001   0.00021  -0.00042  -0.00020  -2.53102
   D58        1.51688   0.00000   0.00040  -0.00046  -0.00005   1.51682
   D59       -0.46216  -0.00000   0.00028  -0.00040  -0.00012  -0.46227
   D60       -1.45711   0.00000  -0.00016   0.00023   0.00007  -1.45704
   D61        2.91137   0.00000  -0.00042   0.00049   0.00007   2.91144
   D62        0.71025   0.00001   0.00002  -0.00003  -0.00001   0.71024
   D63        2.58600  -0.00000  -0.00035   0.00016  -0.00020   2.58580
   D64        0.67130  -0.00000  -0.00061   0.00041  -0.00020   0.67110
   D65       -1.52983  -0.00000  -0.00017  -0.00010  -0.00027  -1.53010
   D66        0.45764   0.00001  -0.00029   0.00045   0.00016   0.45780
   D67       -1.45706   0.00001  -0.00054   0.00070   0.00016  -1.45691
   D68        2.62500   0.00001  -0.00011   0.00019   0.00008   2.62508
   D69       -1.55088   0.00001  -0.00048   0.00083   0.00035  -1.55052
   D70        2.56543  -0.00000  -0.00009   0.00006  -0.00002   2.56541
   D71        0.45896   0.00001  -0.00028   0.00044   0.00016   0.45912
   D72        0.52150   0.00001  -0.00049   0.00082   0.00033   0.52183
   D73       -1.64537  -0.00001  -0.00010   0.00005  -0.00005  -1.64542
   D74        2.53134   0.00000  -0.00029   0.00043   0.00014   2.53148
   D75        2.74298   0.00000  -0.00027   0.00065   0.00038   2.74336
   D76        0.57610  -0.00001   0.00012  -0.00012   0.00000   0.57610
   D77       -1.53037   0.00000  -0.00008   0.00026   0.00019  -1.53018
   D78        1.43298   0.00000  -0.00012   0.00024   0.00012   1.43311
   D79       -2.89546  -0.00000   0.00005   0.00011   0.00016  -2.89531
   D80       -0.66355  -0.00001  -0.00010   0.00009  -0.00000  -0.66356
   D81       -0.45584  -0.00001   0.00030  -0.00044  -0.00014  -0.45598
   D82        1.49890  -0.00001   0.00047  -0.00057  -0.00010   1.49880
   D83       -2.55238  -0.00001   0.00033  -0.00059  -0.00026  -2.55264
   D84       -2.57899   0.00001   0.00031  -0.00018   0.00013  -2.57886
   D85       -0.62425   0.00000   0.00048  -0.00031   0.00017  -0.62408
   D86        1.60766  -0.00000   0.00034  -0.00033   0.00001   1.60767
   D87        0.84762  -0.00000   0.00003   0.00006   0.00009   0.84771
   D88       -1.25855  -0.00000   0.00004   0.00008   0.00012  -1.25843
   D89        2.95315  -0.00000   0.00008   0.00004   0.00012   2.95327
   D90       -0.77545  -0.00000  -0.00013   0.00016   0.00004  -0.77541
   D91       -2.88163   0.00000  -0.00011   0.00019   0.00007  -2.88155
   D92        1.33008   0.00000  -0.00007   0.00014   0.00007   1.33014
   D93       -3.14116   0.00000  -0.00024   0.00046   0.00022  -3.14094
   D94        1.03585   0.00000  -0.00022   0.00048   0.00026   1.03610
   D95       -1.03564   0.00000  -0.00019   0.00044   0.00025  -1.03539
   D96       -0.83644  -0.00000  -0.00018   0.00065   0.00048  -0.83596
   D97       -2.97771  -0.00000  -0.00011   0.00057   0.00045  -2.97726
   D98        1.24542  -0.00001  -0.00018   0.00057   0.00039   1.24581
   D99        0.95746   0.00000  -0.00011   0.00064   0.00054   0.95800
   D100      -1.18382   0.00001  -0.00004   0.00055   0.00051  -1.18330
   D101       3.03932   0.00000  -0.00011   0.00056   0.00045   3.03976
   D102      -3.07611  -0.00000   0.00001   0.00038   0.00039  -3.07572
   D103       1.06580   0.00000   0.00007   0.00029   0.00036   1.06617
   D104      -0.99425  -0.00000   0.00000   0.00029   0.00030  -0.99395
   D105       1.93094  -0.00001  -0.00050  -0.00184  -0.00235   1.92859
   D106      -2.18127  -0.00000  -0.00059  -0.00167  -0.00227  -2.18354
   D107      -0.17955  -0.00001  -0.00055  -0.00173  -0.00228  -0.18183
   D108      -1.22922   0.00000   0.00071   0.00089   0.00160  -1.22762
   D109       2.22141   0.00000   0.00024   0.00066   0.00090   2.22231
   D110      -1.29390  -0.00000  -0.00076   0.00044  -0.00032  -1.29422
   D111       2.82689  -0.00000  -0.00086   0.00061  -0.00025   2.82664
   D112       0.79346   0.00001  -0.00080   0.00039  -0.00041   0.79305
   D113       2.41160   0.00000   0.00112   0.00073   0.00185   2.41346
   D114      -1.62807   0.00000   0.00126   0.00060   0.00186  -1.62621
   D115       0.32544   0.00001   0.00119   0.00095   0.00214   0.32757
   D116      -0.16191  -0.00002   0.00069  -0.00073  -0.00004  -0.16196
   D117       3.01883  -0.00001   0.00074  -0.00030   0.00044   3.01927
   D118      -3.13912  -0.00000  -0.00039  -0.00083  -0.00122  -3.14034
   D119      -0.73688   0.00002   0.00073   0.00096   0.00169  -0.73519
   D120       2.35892   0.00001   0.00067   0.00045   0.00112   2.36003
   D121       0.04076  -0.00001  -0.00143  -0.00009  -0.00152   0.03924
   D122      -1.88799   0.00000   0.00062  -0.00054   0.00008  -1.88792
   D123       0.21100   0.00003   0.00092  -0.00043   0.00048   0.21148
   D124       2.30430  -0.00000   0.00070  -0.00047   0.00023   2.30453
   D125       0.30735   0.00000   0.00049   0.00149   0.00198   0.30933
   D126       0.76835  -0.00001  -0.00041  -0.00016  -0.00056   0.76779
   D127       3.05568  -0.00001  -0.00042  -0.00061  -0.00103   3.05465
   D128      -0.90312  -0.00000  -0.00059   0.00018  -0.00041  -0.90353
   D129       2.97277  -0.00001  -0.00018  -0.00004  -0.00022   2.97255
   D130      -1.02309  -0.00001  -0.00019  -0.00049  -0.00068  -1.02378
   D131       1.30130  -0.00000  -0.00036   0.00030  -0.00006   1.30124
   D132      -1.29901   0.00000  -0.00063   0.00051  -0.00011  -1.29912
   D133       0.98832  -0.00000  -0.00064   0.00006  -0.00058   0.98774
   D134      -2.97048   0.00001  -0.00081   0.00085   0.00004  -2.97044
   D135       0.17996   0.00001   0.00044   0.00059   0.00103   0.18099
   D136      -1.85049   0.00000   0.00052   0.00037   0.00089  -1.84961
   D137       2.37747   0.00002   0.00087   0.00044   0.00131   2.37878
   D138      -2.02279  -0.00001   0.00020   0.00005   0.00025  -2.02255
   D139       2.22994  -0.00002   0.00028  -0.00018   0.00010   2.23004
   D140       0.17472  -0.00001   0.00063  -0.00011   0.00052   0.17524
   D141       2.13926  -0.00002  -0.00009   0.00007  -0.00001   2.13925
   D142       0.10881  -0.00002  -0.00001  -0.00015  -0.00016   0.10865
   D143      -1.94642  -0.00001   0.00034  -0.00008   0.00026  -1.94615
   D144       2.90349  -0.00001  -0.00064  -0.00170  -0.00234   2.90115
   D145       0.82863   0.00000  -0.00051  -0.00141  -0.00193   0.82671
   D146      -1.28570  -0.00001  -0.00042  -0.00174  -0.00217  -1.28786
   D147      -1.21168  -0.00001  -0.00063  -0.00136  -0.00199  -1.21367
   D148       2.99665   0.00000  -0.00050  -0.00107  -0.00158   2.99507
   D149       0.88232  -0.00001  -0.00041  -0.00140  -0.00181   0.88050
   D150       0.94995  -0.00001   0.00004  -0.00188  -0.00185   0.94810
   D151      -1.12491   0.00001   0.00017  -0.00160  -0.00143  -1.12635
   D152       3.04394  -0.00000   0.00026  -0.00193  -0.00167   3.04227
   D153      -1.25059  -0.00002  -0.00015  -0.00105  -0.00121  -1.25179
   D154       1.28149  -0.00002   0.00092  -0.00017   0.00075   1.28224
   D155       2.99895  -0.00000   0.00020  -0.00082  -0.00062   2.99833
   D156      -0.75216   0.00000   0.00127   0.00006   0.00133  -0.75082
   D157       0.82526   0.00000  -0.00027  -0.00044  -0.00071   0.82455
   D158      -2.92585   0.00001   0.00081   0.00043   0.00124  -2.92461
   D159      -0.90588   0.00001   0.00076   0.00027   0.00103  -0.90485
   D160       1.40828   0.00000   0.00045   0.00039   0.00084   1.40912
   D161       3.07402   0.00000   0.00056   0.00016   0.00072   3.07474
   D162       1.13831  -0.00000   0.00038   0.00039   0.00077   1.13908
   D163      -2.83072  -0.00001   0.00007   0.00051   0.00058  -2.83013
   D164      -1.16498  -0.00001   0.00018   0.00028   0.00046  -1.16452
   D165      -2.99191   0.00001   0.00016   0.00072   0.00088  -2.99103
   D166      -0.67775   0.00000  -0.00015   0.00084   0.00069  -0.67705
   D167       0.98799   0.00000  -0.00004   0.00061   0.00057   0.98856
   D168      -2.33591   0.00001  -0.00078  -0.00045  -0.00123  -2.33714
   D169      -0.23714  -0.00001  -0.00044  -0.00096  -0.00140  -0.23854
   D170       1.76835  -0.00001  -0.00131  -0.00020  -0.00151   1.76684
   D171       1.93728   0.00001  -0.00062  -0.00044  -0.00106   1.93622
   D172      -2.24714  -0.00001  -0.00028  -0.00095  -0.00123  -2.24837
   D173      -0.24165  -0.00000  -0.00115  -0.00019  -0.00134  -0.24299
   D174      -0.22784  -0.00000  -0.00023  -0.00091  -0.00114  -0.22898
   D175       1.87092  -0.00002   0.00011  -0.00142  -0.00130   1.86962
   D176      -2.40677  -0.00002  -0.00076  -0.00066  -0.00142  -2.40819
   D177      -0.59402  -0.00000  -0.00028  -0.00012  -0.00040  -0.59442
   D178      -2.83696   0.00001   0.00026   0.00010   0.00036  -2.83660
   D179       1.47943  -0.00000   0.00006  -0.00027  -0.00021   1.47922
   D180       1.64450  -0.00000  -0.00042  -0.00002  -0.00044   1.64407
   D181      -0.59843   0.00001   0.00013   0.00019   0.00032  -0.59811
   D182      -2.56523  -0.00000  -0.00007  -0.00017  -0.00024  -2.56547
   D183      -2.53614  -0.00001  -0.00034  -0.00019  -0.00053  -2.53666
   D184       1.50411   0.00001   0.00021   0.00003   0.00023   1.50435
   D185      -0.46269  -0.00001   0.00001  -0.00034  -0.00033  -0.46302
   D186      -1.45318   0.00000   0.00008   0.00022   0.00030  -1.45288
   D187       2.93758   0.00000  -0.00002   0.00045   0.00043   2.93800
   D188       0.73072   0.00002   0.00051   0.00042   0.00092   0.73164
   D189       2.58465  -0.00001  -0.00016   0.00013  -0.00003   2.58463
   D190       0.69223  -0.00000  -0.00026   0.00036   0.00010   0.69232
   D191      -1.51463   0.00001   0.00026   0.00033   0.00059  -1.51404
   D192       0.45683   0.00000   0.00003   0.00028   0.00031   0.45714
   D193      -1.43560   0.00000  -0.00007   0.00051   0.00044  -1.43516
   D194       2.64073   0.00002   0.00046   0.00048   0.00093   2.64166
   D195      -2.86147   0.00000  -0.00031  -0.00045  -0.00077  -2.86223
   D196      -0.57796  -0.00001  -0.00117  -0.00067  -0.00183  -0.57980
   D197       1.66682   0.00000  -0.00044  -0.00028  -0.00072   1.66610
   D198      -2.44562  -0.00001   0.00129  -0.00046   0.00083  -2.44479
   D199       1.52201   0.00001   0.00178   0.00001   0.00180   1.52381
   D200      -0.77036  -0.00000   0.00106  -0.00014   0.00092  -0.76945
   D201      -1.54236   0.00000   0.00002   0.00012   0.00013  -1.54222
   D202       2.55511   0.00000  -0.00000   0.00043   0.00042   2.55553
   D203       0.45843   0.00000   0.00002   0.00029   0.00031   0.45874
   D204       0.53140  -0.00001   0.00006  -0.00034  -0.00028   0.53112
   D205      -1.65432  -0.00001   0.00004  -0.00003   0.00001  -1.65431
   D206       2.53219  -0.00001   0.00006  -0.00017  -0.00010   2.53208
   D207       2.74759   0.00000   0.00071  -0.00003   0.00068   2.74827
   D208       0.56187   0.00000   0.00069   0.00028   0.00097   0.56284
   D209      -1.53481   0.00000   0.00072   0.00014   0.00086  -1.53396
   D210      -1.32044  -0.00001  -0.00057  -0.00005  -0.00062  -1.32106
   D211       0.85962  -0.00000  -0.00037  -0.00051  -0.00088   0.85874
   D212       2.66738  -0.00001  -0.00039  -0.00083  -0.00122   2.66616
   D213       1.44708  -0.00000   0.00035  -0.00069  -0.00033   1.44675
   D214      -2.87671  -0.00000   0.00061  -0.00102  -0.00041  -2.87712
   D215      -0.65941  -0.00001   0.00015  -0.00087  -0.00072  -0.66013
   D216      -0.45558  -0.00001   0.00004  -0.00034  -0.00031  -0.45589
   D217       1.50381  -0.00000   0.00029  -0.00067  -0.00038   1.50343
   D218      -2.56208  -0.00001  -0.00017  -0.00052  -0.00069  -2.56277
   D219      -2.58238   0.00001   0.00014   0.00004   0.00018  -2.58221
   D220      -0.62299   0.00001   0.00039  -0.00029   0.00010  -0.62289
   D221       1.59431   0.00000  -0.00007  -0.00014  -0.00021   1.59410
   D222       0.88491   0.00000  -0.00013   0.00044   0.00032   0.88523
   D223      -1.22812   0.00000  -0.00021   0.00043   0.00022  -1.22790
   D224       2.98414   0.00000  -0.00009   0.00035   0.00026   2.98440
   D225      -0.73283   0.00000  -0.00015   0.00050   0.00035  -0.73247
   D226      -2.84586   0.00000  -0.00023   0.00049   0.00026  -2.84560
   D227       1.36641   0.00000  -0.00011   0.00040   0.00030   1.36670
   D228      -3.09589  -0.00000  -0.00025   0.00041   0.00016  -3.09573
   D229       1.07427  -0.00000  -0.00033   0.00039   0.00006   1.07433
   D230      -0.99666  -0.00001  -0.00021   0.00031   0.00010  -0.99656
   D231      -0.80965  -0.00000   0.00115  -0.00022   0.00093  -0.80871
   D232      -2.94346  -0.00001   0.00114  -0.00030   0.00084  -2.94263
   D233       1.27616  -0.00000   0.00113  -0.00023   0.00090   1.27706
   D234       0.99874   0.00001   0.00138   0.00008   0.00147   1.00020
   D235      -1.13508   0.00001   0.00137  -0.00000   0.00137  -1.13371
   D236       3.08455   0.00001   0.00136   0.00007   0.00143   3.08598
   D237      -3.05788   0.00001   0.00125   0.00002   0.00127  -3.05661
   D238       1.09149   0.00000   0.00123  -0.00006   0.00118   1.09266
   D239      -0.97207   0.00000   0.00122   0.00001   0.00124  -0.97083
   D240      -1.21313   0.00001  -0.00091   0.00070  -0.00021  -1.21334
   D241       2.89869  -0.00001  -0.00092   0.00062  -0.00030   2.89838
   D242       0.85361  -0.00000  -0.00065   0.00023  -0.00042   0.85319
   D243      -0.13495   0.00001   0.00199  -0.00059   0.00140  -0.13356
   D244       3.03385  -0.00000   0.00231  -0.00149   0.00082   3.03467
   D245      -3.10949  -0.00001   0.00038  -0.00105  -0.00067  -3.11016
         Item               Value     Threshold  Converged?
 Maximum Force            0.000139     0.000450     YES
 RMS     Force            0.000027     0.000300     YES
 Maximum Displacement     0.008582     0.001800     NO 
 RMS     Displacement     0.001603     0.001200     NO 
 Predicted change in Energy=-1.556584D-06
 GradGradGradGradGradGradGradGradGradGradGradGradGradGradGradGradGradGrad

 Stoichiometry    C20H32N2O8(3)
 Framework group  C1[X(C20H32N2O8)]
 Deg. of freedom   180
 Full point group                 C1      NOp   1
 Largest Abelian subgroup         C1      NOp   1
 Largest concise Abelian subgroup C1      NOp   1
                         Standard orientation:                         
 ---------------------------------------------------------------------
 Center     Atomic      Atomic             Coordinates (Angstroms)
 Number     Number       Type             X           Y           Z
 ---------------------------------------------------------------------
      1          6           0        2.700021   -0.779993   -0.870291
      2          6           0        2.282993    0.116073    1.593128
      3          1           0        2.477436   -0.491708    2.481889
      4          1           0        1.450445    0.781013    1.836215
      5          6           0        3.539011    0.917752    1.252799
      6          1           0        3.850268    1.529381    2.106470
      7          6           0        4.572088   -0.023100    0.594957
      8          1           0        4.594144   -1.061768    0.938157
      9          1           0        5.589066    0.369186    0.607566
     10          6           0        3.828887    0.264427   -0.735290
     11          1           0        4.404434    0.288704   -1.665947
     12          6           0        3.380531    1.633733   -0.119915
     13          6           0        4.463651    2.694526   -0.351902
     14          1           0        5.474163    2.332477   -0.146862
     15          1           0        4.282949    3.562449    0.291862
     16          1           0        4.438690    3.038423   -1.391929
     17          6           0        2.030171    2.270282   -0.442529
     18          1           0        1.168874    1.627069   -0.251861
     19          1           0        1.985463    2.593731   -1.487988
     20          1           0        1.892511    3.163271    0.177204
     21          6           0        1.838906   -0.841952    0.459265
     22          8           0        1.966931   -2.153550    1.063996
     23          1           0        0.784689   -0.683041    0.225387
     24          7           0        1.292629   -3.184675    0.450265
     25          8           0        0.508820   -2.916610   -0.436309
     26          8           0        1.545833   -4.262354    0.918655
     27          6           0        1.816348   -0.511008   -2.121251
     28          1           0        1.129843   -1.343827   -2.276934
     29          1           0        2.455898   -0.392934   -2.997825
     30          1           0        1.240359    0.401676   -1.969667
     31          8           0        3.257477   -1.994268   -1.164212
     32          6           0       -2.229523    0.480916    0.857703
     33          6           0       -3.793376    0.719811   -1.284988
     34          1           0       -3.594875    1.306693   -2.186337
     35          1           0       -4.873764    0.759963   -1.119885
     36          6           0       -3.332269   -0.721718   -1.504416
     37          1           0       -3.753208   -1.131468   -2.428393
     38          6           0       -1.805428   -0.793924   -1.283889
     39          1           0       -1.216908    0.077673   -1.579099
     40          1           0       -1.344345   -1.686909   -1.701441
     41          6           0       -2.130616   -0.951425    0.222324
     42          1           0       -1.481793   -1.572369    0.845164
     43          6           0       -3.512642   -1.559656   -0.206360
     44          6           0       -3.337512   -3.065750   -0.447607
     45          1           0       -2.420014   -3.316418   -0.983231
     46          1           0       -4.184574   -3.450972   -1.026052
     47          1           0       -3.312987   -3.598636    0.508949
     48          6           0       -4.792903   -1.368232    0.602596
     49          1           0       -5.067873   -0.324321    0.765169
     50          1           0       -4.713983   -1.852366    1.581377
     51          1           0       -5.625426   -1.838654    0.067203
     52          6           0       -3.064717    1.421402   -0.110516
     53          8           0       -2.181234    2.346132   -0.785003
     54          1           0       -3.765826    2.008375    0.487730
     55          7           0       -1.612561    3.325868    0.007557
     56          8           0       -1.994956    3.428704    1.152067
     57          8           0       -0.800186    3.991457   -0.577199
     58          6           0       -2.780154    0.459190    2.293386
     59          1           0       -2.593719    1.431567    2.754328
     60          1           0       -2.262245   -0.311573    2.868866
     61          1           0       -3.850948    0.263739    2.323043
     62          8           0       -0.922437    0.856126    0.922867
 ---------------------------------------------------------------------
 Rotational constants (GHZ):           0.2090885           0.1320901           0.0953526
 Standard basis: 6-31++G(d,p) (6D, 7F)
 There are   762 symmetry adapted cartesian basis functions of A   symmetry.
 There are   762 symmetry adapted basis functions of A   symmetry.
   762 basis functions,  1216 primitive gaussians,   762 cartesian basis functions
   116 alpha electrons      114 beta electrons
       nuclear repulsion energy      3472.5576744704 Hartrees.
 NAtoms=   62 NActive=   62 NUniq=   62 SFac= 1.00D+00 NAtFMM=   60 NAOKFM=T Big=T
 Integral buffers will be    131072 words long.
 Raffenetti 2 integral format.
 Two-electron integral symmetry is turned on.
 Nuclear repulsion after empirical dispersion term =     3472.4886910660 Hartrees.
 One-electron integrals computed using PRISM.
 NBasis=   762 RedAO= T EigKep=  1.20D-06  NBF=   762
 NBsUse=   761 1.00D-06 EigRej=  5.92D-07 NBFU=   761
 Initial guess from the checkpoint file:  "/wrk/hasangal/alkoxy/alphapine-conformarsampling/Alpha-Pinene-RO-NO3up-Oup/SYS_2A/DFT_high/calc-LM/TMP/G1647172771/Gau-10778.chk"
 B after Tr=    -0.000000    0.000000   -0.000000
         Rot=    1.000000    0.000016    0.000013    0.000072 Ang=   0.01 deg.
 Initial guess <Sx>= 0.0000 <Sy>= 0.0000 <Sz>= 1.0000 <S**2>= 2.0086 S= 1.0029
 Requested convergence on RMS density matrix=1.00D-08 within 128 cycles.
 Requested convergence on MAX density matrix=1.00D-06.
 Requested convergence on             energy=1.00D-06.
 No special actions if energy rises.
 Restarting incremental Fock formation.
 SCF Done:  E(UwB97XD) =  -1491.89540651     A.U. after   26 cycles
            NFock= 26  Conv=0.28D-08     -V/T= 2.0089
 <Sx>= 0.0000 <Sy>= 0.0000 <Sz>= 1.0000 <S**2>= 2.0086 S= 1.0029
 <L.S>= 0.000000000000E+00
 Annihilation of the first spin contaminant:
 S**2 before annihilation     2.0086,   after     2.0000
 Calling FoFJK, ICntrl=      2127 FMM=T ISym2X=0 I1Cent= 0 IOpClX= 1 NMat=1 NMatS=1 NMatT=0.
 ***** Axes restored to original set *****
 -------------------------------------------------------------------
 Center     Atomic                   Forces (Hartrees/Bohr)
 Number     Number              X              Y              Z
 -------------------------------------------------------------------
      1        6          -0.000000955    0.000025379   -0.000039656
      2        6           0.000002697   -0.000048970    0.000021208
      3        1           0.000006109   -0.000022994   -0.000040325
      4        1           0.000037450    0.000069502   -0.000008272
      5        6          -0.000016607   -0.000019148    0.000022280
      6        1           0.000020622    0.000018312   -0.000031146
      7        6          -0.000018383    0.000011605   -0.000000817
      8        1          -0.000006465   -0.000027898   -0.000010723
      9        1           0.000044234    0.000035519   -0.000006454
     10        6          -0.000019665    0.000021549   -0.000027866
     11        1           0.000019969   -0.000001918    0.000031545
     12        6           0.000018892   -0.000019199   -0.000001383
     13        6           0.000005149   -0.000008888    0.000007472
     14        1           0.000041989   -0.000024296   -0.000014358
     15        1          -0.000014433    0.000033323   -0.000031973
     16        1          -0.000002519    0.000014927    0.000047311
     17        6          -0.000002781   -0.000042068    0.000041503
     18        1           0.000011742   -0.000042868   -0.000037195
     19        1          -0.000003170    0.000014985    0.000055052
     20        1          -0.000010046    0.000047876   -0.000036405
     21        6          -0.000033679   -0.000012690    0.000009427
     22        8          -0.000005003   -0.000017066    0.000017970
     23        1           0.000000916    0.000018408    0.000013929
     24        7           0.000020986   -0.000067370    0.000020009
     25        8           0.000057739    0.000092657    0.000014584
     26        8          -0.000026942    0.000025310   -0.000034518
     27        6          -0.000041717   -0.000034829   -0.000015382
     28        1          -0.000020838   -0.000019852    0.000006129
     29        1           0.000031720    0.000008636    0.000032971
     30        1           0.000013646    0.000087216   -0.000018891
     31        8           0.000014218   -0.000048806    0.000029269
     32        6           0.000031747   -0.000031767    0.000091191
     33        6           0.000035530    0.000014138   -0.000002645
     34        1           0.000001481    0.000023456    0.000031798
     35        1          -0.000040965   -0.000002979   -0.000000139
     36        6           0.000020177    0.000012545   -0.000005287
     37        1          -0.000007024   -0.000012681    0.000040046
     38        6          -0.000010082   -0.000000585   -0.000024475
     39        1          -0.000010324    0.000016906    0.000004973
     40        1          -0.000027660   -0.000085322    0.000042248
     41        6          -0.000023522    0.000053733   -0.000031769
     42        1          -0.000001302   -0.000032658   -0.000019343
     43        6           0.000055922   -0.000012836   -0.000012522
     44        6          -0.000005913    0.000022969    0.000003910
     45        1           0.000038889    0.000002717    0.000026297
     46        1          -0.000044534   -0.000014636    0.000028280
     47        1           0.000003534   -0.000020110   -0.000044951
     48        6          -0.000032490    0.000000713    0.000042073
     49        1          -0.000027074   -0.000002371    0.000019017
     50        1           0.000003921   -0.000033120   -0.000039224
     51        1          -0.000044722   -0.000027525    0.000029799
     52        6           0.000017821    0.000017499   -0.000021455
     53        8           0.000031841   -0.000029060   -0.000023865
     54        1           0.000005803    0.000042726   -0.000022767
     55        7          -0.000015557    0.000068351   -0.000034511
     56        8          -0.000049276   -0.000126129    0.000004015
     57        8           0.000015190   -0.000039443    0.000032506
     58        6          -0.000028992    0.000057998   -0.000038924
     59        1           0.000017776    0.000058153   -0.000028762
     60        1           0.000032378   -0.000027975   -0.000008677
     61        1           0.000020045    0.000017039   -0.000028908
     62        8          -0.000087490    0.000023910   -0.000023222
 -------------------------------------------------------------------
 Cartesian Forces:  Max     0.000126129 RMS     0.000032668

 GradGradGradGradGradGradGradGradGradGradGradGradGradGradGradGradGradGrad
 Berny optimization.
 Using GEDIIS/GDIIS optimizer.
 FormGI is forming the generalized inverse of G from B-inverse, IUseBI=4.
 Internal  Forces:  Max     0.000335332 RMS     0.000031022
 Search for a local minimum.
 Step number   6 out of a maximum of  372
 All quantities printed in internal units (Hartrees-Bohrs-Radians)
 Mixed Optimization -- En-DIIS/RFO-DIIS
 Swapping is turned off.
 Update second derivatives using D2CorX and points    1    2    3    4    5
                                                      6
 DE= -1.27D-06 DEPred=-1.56D-06 R= 8.16D-01
 TightC=F SS=  1.41D+00  RLast= 1.97D-02 DXNew= 2.5227D-01 5.9078D-02
 Trust test= 8.16D-01 RLast= 1.97D-02 DXMaxT set to 1.50D-01
 ITU=  1  1  1 -1  1  0
     Eigenvalues ---    0.00184   0.00264   0.00298   0.00318   0.00357
     Eigenvalues ---    0.00424   0.00431   0.00544   0.00673   0.00798
     Eigenvalues ---    0.00875   0.01013   0.01117   0.01297   0.01416
     Eigenvalues ---    0.01551   0.01632   0.01740   0.01813   0.01965
     Eigenvalues ---    0.02160   0.02320   0.02416   0.02503   0.02647
     Eigenvalues ---    0.02688   0.02740   0.02838   0.02858   0.02867
     Eigenvalues ---    0.02979   0.03034   0.03143   0.03283   0.03380
     Eigenvalues ---    0.03506   0.03573   0.03630   0.03817   0.03849
     Eigenvalues ---    0.03963   0.04122   0.04279   0.04410   0.04477
     Eigenvalues ---    0.04699   0.04812   0.04940   0.05055   0.05196
     Eigenvalues ---    0.05252   0.05274   0.05276   0.05320   0.05431
     Eigenvalues ---    0.05453   0.05514   0.05637   0.05644   0.05673
     Eigenvalues ---    0.05748   0.05862   0.05963   0.06166   0.06214
     Eigenvalues ---    0.06400   0.06476   0.06568   0.06743   0.06884
     Eigenvalues ---    0.07062   0.07192   0.07397   0.07797   0.08067
     Eigenvalues ---    0.08379   0.08457   0.08593   0.08875   0.08939
     Eigenvalues ---    0.09154   0.09282   0.09796   0.09939   0.10419
     Eigenvalues ---    0.10512   0.10802   0.11050   0.11595   0.11745
     Eigenvalues ---    0.12015   0.12550   0.12690   0.13286   0.13610
     Eigenvalues ---    0.15429   0.15593   0.15979   0.15999   0.16000
     Eigenvalues ---    0.16000   0.16000   0.16000   0.16000   0.16000
     Eigenvalues ---    0.16010   0.16027   0.16115   0.16376   0.16585
     Eigenvalues ---    0.18392   0.18898   0.19700   0.20557   0.21050
     Eigenvalues ---    0.21384   0.22239   0.22766   0.24055   0.24416
     Eigenvalues ---    0.24642   0.24933   0.24989   0.25003   0.25498
     Eigenvalues ---    0.25891   0.26178   0.26310   0.26803   0.27159
     Eigenvalues ---    0.27925   0.28307   0.28572   0.28924   0.28987
     Eigenvalues ---    0.29172   0.29648   0.29849   0.31807   0.32510
     Eigenvalues ---    0.32603   0.33481   0.33618   0.34034   0.34046
     Eigenvalues ---    0.34052   0.34058   0.34084   0.34102   0.34119
     Eigenvalues ---    0.34124   0.34142   0.34164   0.34213   0.34234
     Eigenvalues ---    0.34247   0.34281   0.34311   0.34362   0.34390
     Eigenvalues ---    0.34404   0.34475   0.34499   0.34530   0.34571
     Eigenvalues ---    0.34630   0.34655   0.34699   0.35979   0.37415
     Eigenvalues ---    0.37460   0.42036   0.48428   0.48590   0.49861
     Eigenvalues ---    0.51770   0.92969   0.99500   1.03785   1.03822
 En-DIIS/RFO-DIIS/Sim-DIIS IScMMF=       -3 using points:     6    5    4    3    2    1
 RFO step:  Lambda=-3.73728665D-06.
 DidBck=F Rises=F RFO-DIIS coefs:    1.13711    0.91077   -0.37075   -0.28166   -0.42121
                  RFO-DIIS coefs:    0.02574
 Iteration  1 RMS(Cart)=  0.00165027 RMS(Int)=  0.00000070
 Iteration  2 RMS(Cart)=  0.00000095 RMS(Int)=  0.00000041
 Variable       Old X    -DE/DX   Delta X   Delta X   Delta X     New X
                                 (Linear)    (Quad)   (Total)
    R1        2.91739  -0.00001   0.00003  -0.00011  -0.00008   2.91731
    R2        2.99572  -0.00000   0.00026  -0.00031  -0.00005   2.99567
    R3        2.93859  -0.00002   0.00056  -0.00044   0.00012   2.93870
    R4        2.58527  -0.00006   0.00010  -0.00014  -0.00004   2.58523
    R5        2.06759  -0.00005   0.00022  -0.00029  -0.00007   2.06753
    R6        2.06523  -0.00004   0.00025  -0.00027  -0.00002   2.06522
    R7        2.88831  -0.00003   0.00008  -0.00011  -0.00003   2.88828
    R8        2.92796  -0.00003   0.00021  -0.00031  -0.00010   2.92786
    R9        4.80690  -0.00004  -0.00551  -0.00042  -0.00593   4.80097
   R10        2.06985  -0.00004   0.00020  -0.00025  -0.00005   2.06980
   R11        2.91852   0.00000   0.00002   0.00003   0.00005   2.91857
   R12        2.94099  -0.00002   0.00020  -0.00023  -0.00004   2.94096
   R13        2.06759  -0.00003   0.00016  -0.00021  -0.00005   2.06755
   R14        2.05997  -0.00005   0.00020  -0.00026  -0.00006   2.05991
   R15        2.93034  -0.00002   0.00010  -0.00012  -0.00003   2.93031
   R16        2.06834  -0.00004   0.00020  -0.00024  -0.00004   2.06830
   R17        2.96073   0.00004   0.00006  -0.00003   0.00004   2.96077
   R18        2.89828  -0.00003   0.00019  -0.00024  -0.00005   2.89823
   R19        2.88624  -0.00002   0.00013  -0.00016  -0.00003   2.88621
   R20        2.06513  -0.00005   0.00018  -0.00024  -0.00006   2.06507
   R21        2.07041  -0.00005   0.00023  -0.00030  -0.00007   2.07035
   R22        2.07056  -0.00005   0.00024  -0.00031  -0.00007   2.07049
   R23        2.06310  -0.00004   0.00017  -0.00022  -0.00005   2.06305
   R24        2.06975  -0.00006   0.00026  -0.00034  -0.00008   2.06967
   R25        2.07048  -0.00006   0.00029  -0.00036  -0.00007   2.07040
   R26        4.76118  -0.00002  -0.00431  -0.00035  -0.00466   4.75652
   R27        2.74002   0.00001   0.00001  -0.00002  -0.00001   2.74001
   R28        2.06260  -0.00002  -0.00000  -0.00003  -0.00003   2.06256
   R29        2.60108   0.00003  -0.00004   0.00003  -0.00001   2.60107
   R30        4.74768  -0.00003  -0.00736  -0.00010  -0.00747   4.74021
   R31        2.29291  -0.00000   0.00001   0.00001   0.00002   2.29292
   R32        2.27152   0.00001  -0.00002   0.00001  -0.00000   2.27152
   R33        4.83524  -0.00000  -0.00349   0.00063  -0.00286   4.83238
   R34        2.06068  -0.00003   0.00009  -0.00016  -0.00007   2.06061
   R35        2.06262  -0.00005   0.00022  -0.00028  -0.00006   2.06255
   R36        2.05948  -0.00006   0.00016  -0.00022  -0.00005   2.05943
   R37        4.74155  -0.00001  -0.00319   0.00017  -0.00302   4.73853
   R38        2.96698  -0.00004   0.00037  -0.00013   0.00024   2.96722
   R39        2.99956   0.00005   0.00032  -0.00030   0.00002   2.99958
   R40        2.90604  -0.00008   0.00020  -0.00044  -0.00025   2.90579
   R41        2.57274   0.00001   0.00004  -0.00009  -0.00006   2.57268
   R42        2.06687  -0.00004   0.00022  -0.00027  -0.00006   2.06681
   R43        2.06673  -0.00004   0.00016  -0.00019  -0.00004   2.06670
   R44        2.88997  -0.00004   0.00021  -0.00023  -0.00002   2.88995
   R45        2.92911  -0.00005   0.00006  -0.00021  -0.00016   2.92895
   R46        2.06907  -0.00004   0.00020  -0.00026  -0.00006   2.06901
   R47        2.91844   0.00003   0.00002   0.00008   0.00010   2.91854
   R48        2.93950  -0.00003   0.00036  -0.00042  -0.00006   2.93944
   R49        2.06421  -0.00002   0.00015  -0.00020  -0.00005   2.06415
   R50        2.05657  -0.00006   0.00024  -0.00028  -0.00004   2.05652
   R51        2.92708  -0.00002   0.00027  -0.00039  -0.00012   2.92696
   R52        2.06532  -0.00003   0.00012  -0.00017  -0.00005   2.06527
   R53        2.96616  -0.00010   0.00005  -0.00016  -0.00010   2.96605
   R54        2.90132  -0.00001   0.00026  -0.00023   0.00002   2.90135
   R55        2.88462  -0.00005   0.00019  -0.00025  -0.00006   2.88456
   R56        2.06277  -0.00004   0.00011  -0.00017  -0.00006   2.06271
   R57        2.07053  -0.00005   0.00025  -0.00032  -0.00007   2.07045
   R58        2.06972  -0.00005   0.00024  -0.00031  -0.00007   2.06965
   R59        2.06300  -0.00000   0.00009  -0.00012  -0.00003   2.06297
   R60        2.06891  -0.00005   0.00026  -0.00033  -0.00007   2.06884
   R61        2.07099  -0.00006   0.00027  -0.00036  -0.00008   2.07090
   R62        2.73234   0.00010  -0.00002   0.00012   0.00010   2.73243
   R63        2.06490  -0.00003   0.00004  -0.00007  -0.00004   2.06486
   R64        2.61263   0.00009   0.00006   0.00003   0.00009   2.61272
   R65        2.28860   0.00000   0.00001  -0.00001   0.00001   2.28861
   R66        2.27153  -0.00000  -0.00003   0.00001  -0.00002   2.27151
   R67        2.06382  -0.00007   0.00024  -0.00031  -0.00007   2.06376
   R68        2.06446  -0.00004   0.00023  -0.00026  -0.00004   2.06442
   R69        2.05770   0.00002   0.00017  -0.00019  -0.00002   2.05768
    A1        1.92868  -0.00002  -0.00001   0.00005   0.00004   1.92873
    A2        1.94857   0.00002   0.00018   0.00007   0.00025   1.94882
    A3        1.89790  -0.00000   0.00006   0.00000   0.00006   1.89796
    A4        1.95279   0.00000   0.00006  -0.00005   0.00001   1.95281
    A5        1.94640   0.00000   0.00002  -0.00017  -0.00015   1.94625
    A6        1.78468  -0.00001  -0.00033   0.00010  -0.00023   1.78444
    A7        1.86783   0.00000   0.00005   0.00000   0.00006   1.86789
    A8        1.90307   0.00000   0.00012  -0.00010   0.00003   1.90310
    A9        1.87749  -0.00001   0.00021  -0.00028  -0.00007   1.87742
   A10        1.93523   0.00001  -0.00018   0.00028   0.00011   1.93534
   A11        1.89720  -0.00000  -0.00008  -0.00000  -0.00009   1.89711
   A12        1.97893   0.00000  -0.00011   0.00008  -0.00003   1.97890
   A13        2.27672   0.00003   0.00015   0.00014   0.00029   2.27702
   A14        1.93143   0.00000   0.00009  -0.00009   0.00000   1.93144
   A15        1.90181  -0.00001  -0.00003   0.00021   0.00018   1.90200
   A16        1.93266   0.00000  -0.00002  -0.00004  -0.00006   1.93260
   A17        2.07381   0.00001  -0.00014   0.00011  -0.00002   2.07379
   A18        2.04821  -0.00001   0.00003  -0.00006  -0.00004   2.04817
   A19        1.54347   0.00001   0.00005  -0.00011  -0.00006   1.54341
   A20        2.04676   0.00001  -0.00001   0.00006   0.00004   2.04681
   A21        1.98220   0.00000  -0.00025   0.00023  -0.00001   1.98219
   A22        1.50259   0.00000   0.00004  -0.00003   0.00000   1.50260
   A23        1.89567  -0.00001   0.00012  -0.00009   0.00002   1.89570
   A24        2.04291  -0.00000   0.00003  -0.00003  -0.00001   2.04290
   A25        1.97179  -0.00000   0.00004  -0.00010  -0.00006   1.97172
   A26        1.87552  -0.00001  -0.00024  -0.00001  -0.00025   1.87527
   A27        1.90198  -0.00000  -0.00001  -0.00001  -0.00002   1.90195
   A28        2.00023   0.00001   0.00007   0.00021   0.00028   2.00051
   A29        2.07317   0.00000  -0.00003   0.00003  -0.00000   2.07317
   A30        1.53306  -0.00000   0.00007  -0.00013  -0.00006   1.53300
   A31        2.05450   0.00000   0.00013  -0.00009   0.00004   2.05454
   A32        1.48592  -0.00001  -0.00000   0.00002   0.00001   1.48593
   A33        1.96027   0.00000   0.00011  -0.00019  -0.00008   1.96019
   A34        2.05791   0.00000  -0.00002   0.00003   0.00001   2.05792
   A35        1.92089   0.00000   0.00018  -0.00013   0.00004   1.92093
   A36        2.13447   0.00002  -0.00004   0.00011   0.00007   2.13454
   A37        1.87986  -0.00002  -0.00016   0.00011  -0.00005   1.87981
   A38        1.97741   0.00001  -0.00005   0.00004  -0.00001   1.97740
   A39        1.92044   0.00001  -0.00007   0.00007  -0.00000   1.92044
   A40        1.92258  -0.00000  -0.00000  -0.00003  -0.00004   1.92254
   A41        1.88043  -0.00001   0.00004  -0.00002   0.00002   1.88045
   A42        1.87878  -0.00001   0.00006  -0.00004   0.00001   1.87880
   A43        1.88109  -0.00000   0.00002  -0.00001   0.00001   1.88110
   A44        1.99882  -0.00000  -0.00020   0.00020  -0.00000   1.99882
   A45        1.93991   0.00000  -0.00003  -0.00001  -0.00004   1.93987
   A46        1.90847  -0.00000   0.00008  -0.00013  -0.00005   1.90842
   A47        1.88440  -0.00000   0.00012  -0.00006   0.00006   1.88446
   A48        1.85696   0.00001   0.00004   0.00002   0.00006   1.85702
   A49        1.86930  -0.00000   0.00000  -0.00003  -0.00002   1.86928
   A50        2.73015   0.00001  -0.00025  -0.00002  -0.00028   2.72987
   A51        2.01962   0.00001   0.00002  -0.00001   0.00000   2.01962
   A52        1.91472   0.00000  -0.00005  -0.00006  -0.00010   1.91462
   A53        1.91692   0.00001  -0.00001  -0.00003  -0.00004   1.91687
   A54        1.80164  -0.00001   0.00014  -0.00002   0.00012   1.80175
   A55        1.92156  -0.00002   0.00001   0.00001   0.00003   1.92159
   A56        1.88215   0.00000  -0.00011   0.00012   0.00001   1.88216
   A57        2.03580  -0.00001   0.00021  -0.00026  -0.00006   2.03574
   A58        2.44485   0.00001  -0.00041   0.00005  -0.00037   2.44448
   A59        2.06776   0.00001  -0.00010   0.00013   0.00003   2.06779
   A60        1.97652   0.00001   0.00004  -0.00000   0.00004   1.97656
   A61        2.23809  -0.00002   0.00006  -0.00010  -0.00004   2.23805
   A62        2.77996  -0.00003   0.00036  -0.00005   0.00031   2.78027
   A63        1.91824  -0.00002   0.00009  -0.00018  -0.00009   1.91815
   A64        1.90901   0.00001  -0.00004  -0.00000  -0.00004   1.90897
   A65        1.91060   0.00001  -0.00011   0.00007  -0.00004   1.91056
   A66        1.91436  -0.00000   0.00001   0.00005   0.00005   1.91441
   A67        1.90363  -0.00000   0.00013  -0.00002   0.00011   1.90373
   A68        1.90793  -0.00000  -0.00007   0.00009   0.00002   1.90795
   A69        2.01651   0.00005   0.00012   0.00033   0.00045   2.01696
   A70        1.90375   0.00003  -0.00019   0.00010  -0.00009   1.90366
   A71        1.96869  -0.00007   0.00027  -0.00034  -0.00007   1.96862
   A72        1.78269  -0.00001  -0.00060   0.00021  -0.00039   1.78230
   A73        1.97082  -0.00001   0.00003  -0.00018  -0.00015   1.97067
   A74        1.95096   0.00000   0.00025  -0.00000   0.00025   1.95121
   A75        1.87861   0.00005   0.00020   0.00025   0.00045   1.87906
   A76        1.85875   0.00001  -0.00017   0.00017  -0.00000   1.85875
   A77        1.91009   0.00001   0.00024  -0.00016   0.00008   1.91017
   A78        1.87155  -0.00001   0.00019  -0.00022  -0.00003   1.87152
   A79        1.93277  -0.00002  -0.00022   0.00024   0.00003   1.93279
   A80        1.91069  -0.00002   0.00001  -0.00003  -0.00002   1.91066
   A81        1.97538   0.00004  -0.00004  -0.00000  -0.00004   1.97533
   A82        1.93683  -0.00002   0.00009  -0.00006   0.00004   1.93687
   A83        1.89829   0.00002  -0.00014   0.00031   0.00017   1.89846
   A84        1.93165  -0.00003   0.00004  -0.00022  -0.00019   1.93146
   A85        2.07498   0.00002  -0.00018   0.00018   0.00000   2.07498
   A86        2.04658   0.00002   0.00008  -0.00010  -0.00003   2.04655
   A87        1.54109  -0.00001   0.00011  -0.00011  -0.00000   1.54108
   A88        2.04515   0.00001  -0.00002   0.00017   0.00015   2.04530
   A89        1.98498   0.00002  -0.00053   0.00037  -0.00017   1.98482
   A90        1.50680  -0.00002  -0.00006  -0.00000  -0.00006   1.50675
   A91        1.89945  -0.00001   0.00020  -0.00013   0.00007   1.89952
   A92        2.04547   0.00001   0.00018  -0.00012   0.00006   2.04553
   A93        1.95909  -0.00000   0.00016  -0.00025  -0.00009   1.95900
   A94        2.30871  -0.00001  -0.00052   0.00004  -0.00048   2.30823
   A95        2.10772   0.00003  -0.00049   0.00024  -0.00025   2.10747
   A96        1.89018   0.00001   0.00019   0.00003   0.00023   1.89041
   A97        1.90190   0.00002  -0.00009   0.00001  -0.00007   1.90183
   A98        1.99168  -0.00005  -0.00025  -0.00011  -0.00036   1.99132
   A99        2.07979  -0.00001  -0.00002   0.00012   0.00010   2.07990
   A100       1.52946   0.00003   0.00013  -0.00005   0.00008   1.52954
   A101       2.04676  -0.00000   0.00007  -0.00002   0.00005   2.04681
   A102       1.76589   0.00002   0.00042   0.00007   0.00049   1.76638
   A103       1.48777   0.00002  -0.00009   0.00008  -0.00001   1.48776
   A104       1.96501  -0.00002   0.00023  -0.00016   0.00007   1.96508
   A105       2.06228   0.00001   0.00024  -0.00019   0.00006   2.06234
   A106       1.89928  -0.00000   0.00011  -0.00009   0.00001   1.89929
   A107       2.14735  -0.00006   0.00003  -0.00028  -0.00025   2.14710
   A108       1.87754   0.00004  -0.00040   0.00051   0.00010   1.87765
   A109       1.98040   0.00002   0.00017  -0.00012   0.00005   1.98046
   A110       1.91735   0.00000  -0.00014   0.00010  -0.00004   1.91732
   A111       1.92048   0.00000  -0.00006  -0.00000  -0.00006   1.92042
   A112       1.88601  -0.00001   0.00008  -0.00002   0.00006   1.88607
   A113       1.87340  -0.00001  -0.00005   0.00003  -0.00003   1.87337
   A114       1.88318  -0.00000   0.00000   0.00001   0.00001   1.88320
   A115       1.99334  -0.00002  -0.00000  -0.00005  -0.00006   1.99328
   A116       1.93678   0.00001  -0.00011   0.00006  -0.00005   1.93673
   A117       1.90118   0.00001   0.00006  -0.00005   0.00001   1.90118
   A118       1.88375  -0.00001   0.00000  -0.00001  -0.00000   1.88375
   A119       1.86698   0.00001   0.00003   0.00003   0.00006   1.86704
   A120       1.87727   0.00000   0.00002   0.00003   0.00005   1.87732
   A121       2.02790  -0.00006  -0.00003  -0.00010  -0.00014   2.02777
   A122       1.91982   0.00010   0.00009   0.00018   0.00027   1.92009
   A123       1.89857   0.00002   0.00015  -0.00032  -0.00017   1.89840
   A124       1.79596  -0.00004  -0.00007   0.00014   0.00007   1.79603
   A125       1.93517  -0.00001   0.00023  -0.00034  -0.00011   1.93506
   A126       1.87958  -0.00001  -0.00042   0.00054   0.00012   1.87970
   A127       2.02320   0.00034   0.00040  -0.00003   0.00037   2.02358
   A128       2.06241   0.00016   0.00009   0.00014   0.00023   2.06265
   A129       1.97306  -0.00003  -0.00011   0.00008  -0.00003   1.97303
   A130       2.24734  -0.00013   0.00003  -0.00024  -0.00021   2.24713
   A131       1.89687   0.00001   0.00007  -0.00026  -0.00019   1.89668
   A132       1.90923   0.00003  -0.00007   0.00015   0.00008   1.90931
   A133       1.96067  -0.00005   0.00016  -0.00006   0.00009   1.96077
   A134       1.90171  -0.00001  -0.00010   0.00009  -0.00001   1.90170
   A135       1.89251   0.00002   0.00002   0.00001   0.00003   1.89254
   A136       1.90203   0.00000  -0.00008   0.00007  -0.00001   1.90202
   A137       0.92997   0.00000   0.00064   0.00028   0.00092   0.93090
   A138       2.70137  -0.00003  -0.00018  -0.00036  -0.00055   2.70082
   A139       2.60396   0.00002  -0.00028   0.00008  -0.00020   2.60376
    D1        0.87681   0.00000  -0.00002   0.00035   0.00033   0.87714
    D2       -3.13858  -0.00000  -0.00025   0.00037   0.00013  -3.13845
    D3       -0.79468   0.00001  -0.00000   0.00043   0.00042  -0.79426
    D4        3.06216   0.00001   0.00019   0.00038   0.00056   3.06273
    D5       -0.95323   0.00001  -0.00004   0.00040   0.00036  -0.95287
    D6        1.39067   0.00002   0.00020   0.00045   0.00065   1.39132
    D7       -1.26499   0.00001  -0.00008   0.00053   0.00045  -1.26454
    D8        1.00280   0.00000  -0.00030   0.00055   0.00025   1.00306
    D9       -2.93648   0.00001  -0.00006   0.00060   0.00054  -2.93594
   D10       -0.00362   0.00000   0.00020  -0.00024  -0.00003  -0.00365
   D11       -2.03250   0.00000   0.00005  -0.00016  -0.00011  -2.03261
   D12        2.18483  -0.00001   0.00022  -0.00025  -0.00003   2.18480
   D13       -2.18657  -0.00002  -0.00008  -0.00032  -0.00040  -2.18697
   D14        2.06773  -0.00002  -0.00023  -0.00025  -0.00048   2.06725
   D15        0.00187  -0.00003  -0.00006  -0.00034  -0.00040   0.00147
   D16        2.10961  -0.00001   0.00028  -0.00031  -0.00003   2.10958
   D17        0.08073  -0.00001   0.00013  -0.00023  -0.00010   0.08062
   D18       -1.98513  -0.00002   0.00030  -0.00033  -0.00003  -1.98516
   D19        2.98986   0.00000  -0.00032   0.00021  -0.00010   2.98976
   D20        0.88720   0.00001  -0.00036   0.00028  -0.00008   0.88712
   D21       -1.20288  -0.00001  -0.00017   0.00012  -0.00005  -1.20293
   D22       -1.12141  -0.00000  -0.00014   0.00030   0.00016  -1.12126
   D23        3.05912   0.00000  -0.00018   0.00036   0.00018   3.05929
   D24        0.96904  -0.00001   0.00000   0.00020   0.00020   0.96924
   D25        0.96355  -0.00000  -0.00028   0.00013  -0.00015   0.96339
   D26       -1.13911   0.00000  -0.00032   0.00019  -0.00013  -1.13924
   D27        3.05400  -0.00001  -0.00014   0.00003  -0.00011   3.05389
   D28       -1.97170  -0.00001   0.00027  -0.00040  -0.00013  -1.97183
   D29        2.23790  -0.00002   0.00019  -0.00044  -0.00026   2.23764
   D30        0.05131  -0.00002   0.00050  -0.00073  -0.00023   0.05108
   D31       -0.98567  -0.00000   0.00072  -0.00035   0.00036  -0.98530
   D32        1.32527  -0.00000   0.00059  -0.00010   0.00049   1.32575
   D33        2.99542   0.00000   0.00062  -0.00015   0.00047   2.99589
   D34        1.06653   0.00000   0.00075  -0.00024   0.00051   1.06704
   D35       -2.90572   0.00001   0.00062   0.00001   0.00063  -2.90509
   D36       -1.23557   0.00001   0.00066  -0.00004   0.00062  -1.23495
   D37       -3.07681   0.00001   0.00043   0.00002   0.00045  -3.07635
   D38       -0.76587   0.00001   0.00030   0.00027   0.00057  -0.76529
   D39        0.90429   0.00002   0.00034   0.00022   0.00056   0.90484
   D40       -2.15742  -0.00000  -0.00061   0.00022  -0.00039  -2.15781
   D41       -0.06574   0.00001  -0.00057   0.00013  -0.00044  -0.06618
   D42        1.93971  -0.00000  -0.00062   0.00026  -0.00036   1.93935
   D43        2.10901   0.00000  -0.00075   0.00037  -0.00037   2.10864
   D44       -2.08250   0.00001  -0.00070   0.00028  -0.00042  -2.08292
   D45       -0.07705   0.00000  -0.00075   0.00041  -0.00034  -0.07739
   D46       -0.05175  -0.00001  -0.00038  -0.00004  -0.00042  -0.05218
   D47        2.03992  -0.00000  -0.00033  -0.00014  -0.00047   2.03945
   D48       -2.23782  -0.00001  -0.00039  -0.00000  -0.00039  -2.23821
   D49       -1.30200  -0.00001  -0.00056   0.00026  -0.00030  -1.30230
   D50        1.46629   0.00001   0.00018   0.00046   0.00064   1.46693
   D51       -0.58649   0.00000   0.00010  -0.00028  -0.00018  -0.58667
   D52       -2.82184   0.00000   0.00018  -0.00043  -0.00025  -2.82209
   D53        1.48225   0.00000   0.00015  -0.00033  -0.00018   1.48207
   D54        1.64665  -0.00000   0.00009  -0.00011  -0.00002   1.64663
   D55       -0.58869   0.00000   0.00017  -0.00026  -0.00009  -0.58878
   D56       -2.56779   0.00000   0.00014  -0.00016  -0.00002  -2.56782
   D57       -2.53102  -0.00000   0.00011  -0.00022  -0.00011  -2.53113
   D58        1.51682  -0.00000   0.00019  -0.00037  -0.00018   1.51664
   D59       -0.46227  -0.00000   0.00016  -0.00027  -0.00011  -0.46239
   D60       -1.45704   0.00000  -0.00014   0.00007  -0.00006  -1.45711
   D61        2.91144  -0.00000  -0.00033   0.00022  -0.00011   2.91133
   D62        0.71024   0.00002  -0.00019   0.00022   0.00003   0.71027
   D63        2.58580   0.00000  -0.00027   0.00030   0.00003   2.58583
   D64        0.67110   0.00000  -0.00047   0.00045  -0.00002   0.67108
   D65       -1.53010   0.00002  -0.00032   0.00044   0.00012  -1.52998
   D66        0.45780  -0.00001  -0.00015   0.00025   0.00010   0.45790
   D67       -1.45691  -0.00001  -0.00034   0.00040   0.00006  -1.45685
   D68        2.62508   0.00001  -0.00020   0.00039   0.00020   2.62527
   D69       -1.55052  -0.00001  -0.00021   0.00006  -0.00015  -1.55067
   D70        2.56541  -0.00000   0.00005   0.00006   0.00011   2.56552
   D71        0.45912  -0.00001  -0.00014   0.00024   0.00010   0.45922
   D72        0.52183  -0.00001  -0.00019   0.00010  -0.00010   0.52174
   D73       -1.64542   0.00001   0.00007   0.00009   0.00016  -1.64526
   D74        2.53148   0.00000  -0.00012   0.00027   0.00015   2.53163
   D75        2.74336  -0.00002   0.00004  -0.00017  -0.00013   2.74323
   D76        0.57610  -0.00001   0.00030  -0.00017   0.00013   0.57623
   D77       -1.53018  -0.00001   0.00011   0.00001   0.00012  -1.53006
   D78        1.43311  -0.00001  -0.00007  -0.00032  -0.00039   1.43272
   D79       -2.89531  -0.00000   0.00006  -0.00052  -0.00047  -2.89577
   D80       -0.66356  -0.00001  -0.00003  -0.00040  -0.00043  -0.66398
   D81       -0.45598   0.00000   0.00016  -0.00028  -0.00011  -0.45609
   D82        1.49880   0.00001   0.00029  -0.00048  -0.00019   1.49861
   D83       -2.55264   0.00000   0.00020  -0.00035  -0.00015  -2.55279
   D84       -2.57886   0.00000   0.00012  -0.00021  -0.00009  -2.57894
   D85       -0.62408   0.00000   0.00025  -0.00041  -0.00016  -0.62425
   D86        1.60767   0.00000   0.00016  -0.00028  -0.00012   1.60754
   D87        0.84771   0.00000  -0.00010   0.00016   0.00006   0.84777
   D88       -1.25843   0.00000  -0.00008   0.00011   0.00004  -1.25839
   D89        2.95327   0.00000  -0.00006   0.00010   0.00004   2.95331
   D90       -0.77541   0.00001  -0.00021   0.00027   0.00006  -0.77536
   D91       -2.88155   0.00000  -0.00019   0.00023   0.00003  -2.88152
   D92        1.33014   0.00001  -0.00018   0.00022   0.00004   1.33018
   D93       -3.14094  -0.00001  -0.00018   0.00014  -0.00003  -3.14098
   D94        1.03610  -0.00001  -0.00015   0.00010  -0.00006   1.03605
   D95       -1.03539  -0.00001  -0.00014   0.00009  -0.00005  -1.03544
   D96       -0.83596  -0.00001   0.00014  -0.00047  -0.00033  -0.83629
   D97       -2.97726  -0.00001   0.00016  -0.00053  -0.00037  -2.97763
   D98        1.24581  -0.00001   0.00012  -0.00041  -0.00029   1.24552
   D99        0.95800  -0.00001   0.00010  -0.00035  -0.00026   0.95774
   D100      -1.18330  -0.00000   0.00011  -0.00041  -0.00030  -1.18360
   D101       3.03976  -0.00000   0.00007  -0.00029  -0.00022   3.03954
   D102      -3.07572  -0.00000   0.00015  -0.00033  -0.00018  -3.07590
   D103       1.06617   0.00000   0.00017  -0.00039  -0.00022   1.06594
   D104      -0.99395   0.00000   0.00013  -0.00027  -0.00014  -0.99409
   D105       1.92859  -0.00001  -0.00070  -0.00104  -0.00173   1.92686
   D106      -2.18354  -0.00001  -0.00078  -0.00096  -0.00174  -2.18528
   D107      -0.18183  -0.00001  -0.00070  -0.00101  -0.00171  -0.18354
   D108      -1.22762  -0.00000   0.00064   0.00117   0.00181  -1.22582
   D109       2.22231   0.00001   0.00001   0.00129   0.00131   2.22362
   D110      -1.29422  -0.00001  -0.00087   0.00021  -0.00065  -1.29487
   D111       2.82664  -0.00002  -0.00094   0.00027  -0.00067   2.82597
   D112       0.79305   0.00000  -0.00098   0.00022  -0.00076   0.79229
   D113       2.41346   0.00001   0.00109  -0.00005   0.00105   2.41450
   D114      -1.62621   0.00002   0.00112  -0.00008   0.00104  -1.62517
   D115       0.32757   0.00001   0.00123  -0.00004   0.00119   0.32877
   D116      -0.16196   0.00000   0.00080  -0.00040   0.00041  -0.16155
   D117       3.01927  -0.00004   0.00070  -0.00107  -0.00037   3.01890
   D118      -3.14034  -0.00001  -0.00041  -0.00017  -0.00059  -3.14093
   D119      -0.73519   0.00001   0.00077   0.00000   0.00077  -0.73442
   D120       2.36003   0.00005   0.00088   0.00080   0.00168   2.36172
   D121       0.03924   0.00001  -0.00146   0.00061  -0.00085   0.03840
   D122      -1.88792   0.00002   0.00002  -0.00008  -0.00006  -1.88797
   D123       0.21148   0.00001   0.00014  -0.00027  -0.00013   0.21135
   D124       2.30453   0.00000   0.00018  -0.00018   0.00001   2.30454
   D125       0.30933  -0.00001   0.00140  -0.00039   0.00101   0.31034
   D126       0.76779   0.00000  -0.00099   0.00002  -0.00097   0.76681
   D127       3.05465   0.00001  -0.00094   0.00021  -0.00073   3.05392
   D128      -0.90353  -0.00002  -0.00114   0.00010  -0.00104  -0.90457
   D129       2.97255  -0.00003  -0.00090  -0.00039  -0.00129   2.97126
   D130      -1.02378  -0.00002  -0.00084  -0.00020  -0.00105  -1.02482
   D131       1.30124  -0.00005  -0.00105  -0.00032  -0.00136   1.29987
   D132      -1.29912  -0.00001  -0.00089  -0.00013  -0.00102  -1.30015
   D133       0.98774   0.00000  -0.00084   0.00006  -0.00078   0.98696
   D134      -2.97044  -0.00003  -0.00104  -0.00005  -0.00109  -2.97153
   D135       0.18099   0.00001   0.00137   0.00037   0.00174   0.18274
   D136      -1.84961   0.00003   0.00142   0.00013   0.00155  -1.84806
   D137       2.37878  -0.00004   0.00178  -0.00043   0.00135   2.38013
   D138      -2.02255   0.00008   0.00114   0.00087   0.00201  -2.02053
   D139       2.23004   0.00009   0.00118   0.00063   0.00182   2.23186
   D140       0.17524   0.00003   0.00155   0.00007   0.00162   0.17686
   D141       2.13925   0.00002   0.00067   0.00068   0.00136   2.14060
   D142       0.10865   0.00003   0.00072   0.00044   0.00116   0.10981
   D143      -1.94615  -0.00003   0.00109  -0.00012   0.00096  -1.94519
   D144       2.90115   0.00001  -0.00016  -0.00025  -0.00041   2.90074
   D145       0.82671  -0.00001  -0.00004  -0.00030  -0.00034   0.82636
   D146      -1.28786   0.00000   0.00001  -0.00045  -0.00044  -1.28831
   D147      -1.21367  -0.00001  -0.00018  -0.00053  -0.00071  -1.21437
   D148       2.99507  -0.00002  -0.00005  -0.00058  -0.00063   2.99444
   D149       0.88050  -0.00001  -0.00000  -0.00073  -0.00074   0.87977
   D150       0.94810   0.00003   0.00031  -0.00047  -0.00017   0.94793
   D151      -1.12635   0.00001   0.00043  -0.00052  -0.00009  -1.12644
   D152       3.04227   0.00002   0.00048  -0.00068  -0.00020   3.04207
   D153      -1.25179   0.00003  -0.00038   0.00009  -0.00028  -1.25208
   D154       1.28224   0.00003   0.00093   0.00022   0.00114   1.28338
   D155       2.99833  -0.00000   0.00006  -0.00014  -0.00008   2.99826
   D156      -0.75082   0.00000   0.00137  -0.00002   0.00135  -0.74948
   D157       0.82455  -0.00003  -0.00028  -0.00008  -0.00036   0.82418
   D158      -2.92461  -0.00003   0.00102   0.00004   0.00106  -2.92355
   D159      -0.90485  -0.00001   0.00089  -0.00023   0.00066  -0.90419
   D160       1.40912   0.00002   0.00060   0.00023   0.00083   1.40996
   D161       3.07474   0.00000   0.00067   0.00015   0.00083   3.07557
   D162       1.13908  -0.00001   0.00070   0.00002   0.00072   1.13980
   D163      -2.83013   0.00002   0.00041   0.00049   0.00089  -2.82924
   D164      -1.16452   0.00000   0.00048   0.00040   0.00089  -1.16364
   D165      -2.99103  -0.00003   0.00051   0.00017   0.00068  -2.99035
[truncated: 1,573,985 more chars]
