# Supplementary material for: Computational Investigation of the Formation of Peroxide (ROOR) Accretion Products in the OH- and NO3-Initiated Oxidation of α-Pinene
Source: J Phys Chem A. 2021 Dec 9;125(50):10632–9. doi: 10.1021/acs.jpca.1c08969 (PMC8713291; doi:10.1021/acs.jpca.1c08969)
Supplement: Supplementary file 2 — jp1c08969_si_002.zip [file jp1c08969_si_002.zip › JPCA-secondnd-paper-updated-outfile/α-pinene, (R-alkoxy,S-nitroxy)2/soc-local-minima-1313.inp]

 $CONTRL SCFTYP=none CITYP=GUGA MPLEVL=0 RUNTYP=TRANSITN
  itol=30 icut=11 maxit=200
  MULT=1 icharg=0 ispher=0
  EXETYP=run
 $END
 $BASIS GBASIS=N311 NGAUSS=6 NDFUNC=1 Diffs=.true. DIFFSP=.true. $END
 $SYSTEM TIMLIM=360000 MWORDS=350 $END
! $GUESS GUESS=moread norb=536 $END
 $TRANST operat=HSO1
! ZEFF(1)=1150.4 
  NUMCI=2 NUMVEC=1
  NFZC=112 NOCC=116 IROOTS(1)=4,4
  rstate=0000
  ONECNT=0
  TMOMNT=.t.
  PRTPRM=.t.
! Diagonal energies from TDDFT
 ENGYST(1)=-1488.359204875872,
-1488.346864900644,
-1488.346253568079,
-1488.333933965230,
-1488.359267807589,
-1488.346802428049,
-1488.346267045478,
-1488.333978681193,
 $end
 $trans dirtrf=.t. CUTTRF=1.d-12 $end
 $SCF DIRSCF=.TRUE. soscf=.t. $END
 $DRT1 group=c1 fors=.t. nfzc=112 ndoc=3 nalp=0 nval=1 $END
 $DRT2 group=c1 fors=.t. nfzc=112 ndoc=2 nalp=2 nval=0 $END
 $GUGDIA ITERMX=500 $END
 $DATA
 C20N2H32O8
C1
CARBON      6.0      2.702183000        -0.770856000        -0.870345000
CARBON      6.0      2.276444000         0.118954000         1.593822000
HYDROGEN    1.0      2.474133000        -0.489101000         2.481614000
HYDROGEN    1.0      1.439133000         0.777679000         1.837216000
CARBON      6.0      3.527685000         0.929102000         1.256090000
HYDROGEN    1.0      3.834002000         1.541418000         2.110971000
CARBON      6.0      4.567331000        -0.004485000         0.598197000
HYDROGEN    1.0      4.595288000        -1.043483000         0.939870000
HYDROGEN    1.0      5.581907000         0.393691000         0.612623000
CARBON      6.0      3.824095000         0.280426000        -0.732562000
HYDROGEN    1.0      4.400704000         0.309666000        -1.662354000
CARBON      6.0      3.366567000         1.646052000        -0.115795000
CARBON      6.0      4.443380000         2.713788000        -0.344706000
HYDROGEN    1.0      5.455893000         2.357851000        -0.139185000
HYDROGEN    1.0      4.256662000         3.579522000         0.300173000
HYDROGEN    1.0      4.417517000         3.059274000        -1.384110000
CARBON      6.0      2.012896000         2.274805000        -0.439526000
HYDROGEN    1.0      1.155236000         1.626328000        -0.250861000
HYDROGEN    1.0      1.967851000         2.599244000        -1.484577000
HYDROGEN    1.0      1.869026000         3.166143000         0.181027000
CARBON      6.0      1.839801000        -0.840114000         0.458040000
OXYGEN      8.0      1.975257000        -2.151894000         1.060723000
HYDROGEN    1.0      0.784976000        -0.687436000         0.223014000
NITROGEN    7.0      1.308289000        -3.186411000         0.444431000
OXYGEN      8.0      0.520339000        -2.921830000        -0.439554000
OXYGEN      8.0      1.571511000        -4.263637000         0.908258000
CARBON      6.0      1.818189000        -0.506429000        -2.122033000
HYDROGEN    1.0      1.139620000        -1.345070000        -2.281130000
HYDROGEN    1.0      2.457861000        -0.380028000        -2.997259000
HYDROGEN    1.0      1.233323000         0.400239000        -1.968772000
OXYGEN      8.0      3.267178000        -1.981310000        -1.165296000
CARBON      6.0     -2.227789000         0.477568000         0.858066000
CARBON      6.0     -3.798077000         0.702604000        -1.281412000
HYDROGEN    1.0     -3.606833000         1.290316000        -2.183716000
HYDROGEN    1.0     -4.878195000         0.734404000        -1.113199000
CARBON      6.0     -3.326079000        -0.735316000        -1.501053000
HYDROGEN    1.0     -3.745949000        -1.149033000        -2.423663000
CARBON      6.0     -1.798109000        -0.794869000        -1.283985000
HYDROGEN    1.0     -1.217694000         0.081629000        -1.580640000
HYDROGEN    1.0     -1.329942000        -1.683863000        -1.701926000
CARBON      6.0     -2.118668000        -0.954409000         0.222837000
HYDROGEN    1.0     -1.463728000        -1.569844000         0.844634000
CARBON      6.0     -3.496913000        -1.573585000        -0.202058000
CARBON      6.0     -3.310656000        -3.078424000        -0.442436000
HYDROGEN    1.0     -2.392436000        -3.322588000        -0.979697000
HYDROGEN    1.0     -4.155866000        -3.470660000        -1.018729000
HYDROGEN    1.0     -3.280029000        -3.610325000         0.514409000
CARBON      6.0     -4.776219000        -1.391073000         0.610225000
HYDROGEN    1.0     -5.058647000        -0.349109000         0.772351000
HYDROGEN    1.0     -4.690846000        -1.873283000         1.589320000
HYDROGEN    1.0     -5.606589000        -1.868445000         0.077828000
CARBON      6.0     -3.071557000         1.410928000        -0.109680000
OXYGEN      8.0     -2.196335000         2.340892000        -0.787823000
HYDROGEN    1.0     -3.775512000         1.993594000         0.489374000
NITROGEN    7.0     -1.631440000         3.325509000         0.001479000
OXYGEN      8.0     -2.011273000         3.428384000         1.146845000
OXYGEN      8.0     -0.824832000         3.995061000        -0.586714000
CARBON      6.0     -2.776524000         0.451897000         2.294006000
HYDROGEN    1.0     -2.596006000         1.425423000         2.754746000
HYDROGEN    1.0     -2.253072000        -0.315332000         2.869117000
HYDROGEN    1.0     -3.845968000         0.249499000         2.325089000
OXYGEN      8.0     -0.923296000         0.861662000         0.919924000
 $END
 $VEC1   
 1  1-6.45451174E-08 3.19797450E-07-1.09684672E-06 3.32486167E-07-2.07395971E-07
 1  2-2.41300470E-06 4.56105659E-06-1.18765751E-06 1.06186990E-07 7.50811603E-05
 1  3 4.81628387E-05 4.13341958E-05 2.60285659E-05 4.57959719E-03 1.07353654E-04
 1  4 4.66500586E-04 2.57730764E-04-6.43870615E-07 1.95286934E-06-1.30899873E-06
 1  5 2.06988113E-06-7.68444718E-07 4.35929890E-07-8.17141760E-08 4.31033545E-07
 1  6-1.29590708E-06-7.08242999E-07-1.39990369E-06-6.12135381E-06 5.91804956E-06
 1  7 5.16267677E-06 6.46666634E-06 9.36381411E-05 7.02440480E-06-4.20033317E-05
 1  8-6.66754598E-05 1.85905182E-03 4.39345152E-04 2.35799472E-04-3.85229715E-04
 1  9 2.22655439E-07 5.89449152E-08-2.81600354E-07 8.09368029E-07-9.41857089E-07
 1 10 1.44814503E-06-4.09526051E-07 2.36344560E-06 4.48146584E-05-1.17024665E-05
 1 11 3.43591152E-07-6.77914316E-06 2.69880000E-04 5.71895217E-04 7.22861052E-08
 1 12-3.44584885E-07 4.01755880E-07 3.36077457E-07 5.11960171E-07 5.70730744E-06
 1 13-2.76645475E-06-2.85546682E-06-2.34138910E-06-3.53599039E-05 1.98082924E-05
 1 14 2.36396778E-05 7.77954955E-05 1.22560004E-03 2.53501708E-04 5.28313510E-05
 1 15-5.46015242E-04-4.20703076E-07 1.74007995E-07 2.46695080E-07 2.94074587E-07
 1 16 8.62512867E-08 1.85694744E-06-1.66383856E-07-7.72686085E-06-5.32896844E-05
 1 17 1.18747819E-05 3.58117983E-10-1.99835306E-08-2.20261404E-07-5.42188428E-07
 1 18-1.93761484E-07-1.36296190E-06 5.95678314E-07 2.79543641E-06 6.19792251E-07
 1 19 7.29531533E-05-6.62287188E-05-3.27165283E-05-2.67748272E-06-1.63724754E-03
 1 20 1.54363923E-04-3.17093384E-04 1.80781492E-04 1.16548868E-06-8.87521071E-07
 1 21-2.77967607E-07 1.06574360E-07 2.05562332E-07 2.89403918E-07 1.55855228E-06
 1 22-1.48072169E-05 3.31372814E-05-1.15307452E-04-1.25638129E-06 1.12367535E-05
 1 23 6.39553181E-05 7.48612346E-05 8.91362758E-08-4.45621716E-07 3.50180354E-07
 1 24 5.77251041E-07 1.78414207E-07 5.99871716E-06-2.45876420E-06-3.84306796E-06
 1 25-5.75813269E-07-7.27393745E-05 4.12189763E-05 3.75173018E-05-1.90609433E-05
 1 26 6.83018031E-04 4.13648852E-04 6.49956510E-04 5.50124719E-04-2.85387927E-07
 1 27-1.34774726E-06 1.63313519E-06-1.92960810E-06-1.05146795E-06-7.55897300E-07
 1 28-7.61425946E-07 5.74405679E-07-2.72241537E-05 3.96688978E-05-3.93075645E-08
 1 29 1.67275929E-07-5.77121347E-07-1.64598265E-06 4.64621661E-07-5.53848314E-06
 1 30 3.55746179E-06 8.55701614E-06-2.24329505E-06 6.90654149E-06 1.50012845E-05
 1 31-1.47806529E-04 7.56084378E-05-2.86427510E-03 6.50205230E-04 9.35949275E-04
 1 32-7.84327195E-05-2.67828689E-06 1.96292012E-06 7.15366772E-07-1.37482876E-06
 1 33-4.43198580E-07-6.09067573E-07 8.29002180E-08-4.22406893E-07 1.33542951E-06
 1 34-4.23554690E-07 2.27625959E-07 4.18111357E-06-6.89659697E-06 3.27571605E-07
 1 35-9.49750450E-07 5.20912394E-05-4.73129272E-07-2.17419349E-05 1.43885527E-06
 1 36-8.35577268E-04 1.55466907E-04 2.42425881E-04-6.84045709E-06 2.01160094E-07
 1 37-1.23766438E-06 1.03650429E-06 6.60992934E-07 2.66878187E-07 5.41065748E-07
 1 38 8.81294563E-07-2.89647875E-06-5.43104302E-06-2.51076344E-05-1.41772764E-06
 1 39 8.13679748E-06-4.25142238E-06-1.64802103E-04-7.22590311E-07 2.11323747E-06
 1 40 2.36625162E-05-3.37161039E-05 1.97596663E-07-1.03333564E-06 4.55797361E-06
 1 41 5.46869456E-07-9.95744453E-07 8.76075343E-06-2.44565872E-05-2.82929883E-06
 1 42 4.28892803E-06-6.86928069E-05 1.89812935E-04-3.85595990E-06-2.39469256E-05
 1 43 5.60028917E-03-7.50493786E-04-1.15595603E-03 5.41830004E-05 7.77967940E-07
 1 44 1.75012217E-06-2.52809011E-06-3.03798695E-07-1.45308853E-08-1.66173374E-06
 1 45 5.35283186E-06-2.80671784E-05 3.67883394E-04-6.63460931E-03-1.60501257E-06
 1 46 1.80522570E-05-2.53431673E-04 3.62819426E-04-3.17326240E-06 2.72492982E-05
 1 47-1.49284848E-04 6.91645707E-04-1.89492539E-07 9.19837286E-07-2.61098131E-07
 1 48 1.60745037E-06 1.48572551E-07-9.02416553E-06-4.53138502E-07-8.93629585E-06
 1 49-3.17706925E-07 3.98320408E-05-1.64767831E-06 1.01650964E-04-5.90611778E-05
 1 50-2.27209759E-03-1.42768117E-03-1.36973592E-03 5.59154929E-04 1.57930026E-06
 1 51-2.46493062E-06 8.85630359E-07-2.99542391E-07-4.23415767E-07 9.34089328E-07
 1 52-1.57697014E-07 1.05836631E-07-3.07654090E-07 2.66534646E-07 2.09952665E-07
 1 53-2.75962771E-06 1.37357146E-06-1.27327258E-06-5.35479238E-07 1.81395547E-05
 1 54-8.56303279E-06 1.76930770E-05-4.11039250E-06 3.51489662E-04 1.37004583E-05
 1 55 6.39001227E-05-8.21846069E-05 2.60703478E-07-3.00435838E-07 3.97323606E-08
 1 56 3.16765069E-07 3.14464794E-07-2.53865233E-07-2.67335129E-08-2.78468679E-06
 1 57 1.30014204E-04-1.57015304E-03 3.72498436E-08-3.77246751E-07 1.28014468E-06
 1 58-4.31819038E-07 9.82423439E-08 4.07046402E-06-5.07375614E-06 1.84648297E-06
 1 59-3.84691247E-07-3.94786702E-05 3.56437527E-05-1.82448045E-05 2.41809150E-05
 1 60-5.69091634E-04-1.21677862E-04-3.16190282E-04-6.19287769E-05-4.83216256E-07
 1 61-6.64944450E-09 4.89865701E-07-9.19188054E-08-7.10657952E-07-2.92616458E-07
 1 62 1.42954112E-07-2.95627475E-07 5.86936065E-07-8.27845202E-07 4.59968026E-07
 1 63 3.84094903E-06-2.51883230E-06 3.63268693E-06-1.91868892E-06-5.60667422E-06
 1 64 1.94720676E-05-2.09693484E-05 1.73511104E-05 1.92964378E-04-2.05984240E-05
 1 65 1.13560316E-04 5.92331081E-05 7.60775766E-08-2.16017401E-07 1.39939824E-07
 1 66-9.69234517E-09 5.35133146E-07 3.10931992E-07-5.46326765E-08 3.31409322E-09
 1 67 4.00708919E-07-3.63544298E-07-1.11978242E-07-6.95156300E-07-1.47670189E-06
 1 68 1.49490036E-06 4.53347416E-07-2.59931237E-06 1.98532834E-07-7.98397333E-06
 1 69-3.47142913E-06-3.69507347E-05 1.71648719E-05 4.25998641E-05 2.90954204E-05
 1 70-2.57762805E-07-7.86698653E-08 3.36432670E-07-5.72771957E-07 1.09911173E-07
 1 71-1.40283009E-07-5.05788188E-07 2.53630418E-06-2.05525190E-06 2.09164451E-06
 1 72-1.55270367E-06-2.67522622E-05 1.02292038E-05-1.07845511E-05 4.77804976E-06
 1 73 1.92706095E-04-7.82710067E-05 5.43944146E-05 1.80818849E-05 3.97376262E-04
 1 74-2.14893124E-04 2.55656152E-04 2.31926554E-05 2.37232668E-07 1.02467893E-06
 1 75-1.26191160E-06-1.28998480E-06-7.42270982E-07 1.23326975E-06 1.52310601E-06
 1 76-1.92638407E-05-4.19489130E-05 1.94542376E-05 5.84730004E-07-3.62510152E-06
 1 77-5.18598115E-05 1.19061650E-04-1.94836812E-06 7.12887807E-06-2.73292528E-04
 1 78-6.81094919E-04-2.44601648E-08 2.44521156E-07 7.92063481E-08-7.38241998E-08
 1 79-4.84557634E-08-2.39904410E-06-1.29987192E-07 1.75870967E-07 2.26786495E-07
 1 80 1.10852627E-05-2.93701726E-06-1.80025463E-06-2.49859009E-06-1.27303218E-04
 1 81-1.58962369E-05 1.06550131E-06 1.16153582E-05 3.88423525E-07-3.89411288E-07
 1 82 9.87762887E-10-3.83208896E-07 2.86452902E-07-4.68668000E-07-1.03136653E-06
 1 83 6.14785401E-07-3.28844511E-06-1.08365365E-07-1.71925984E-06-2.24166744E-05
 1 84-1.01812114E-06 1.21385101E-05 3.63864190E-06 1.13296117E-04 1.06926374E-05
 1 85-9.13176584E-05-2.36950043E-04-1.83695333E-02 4.34974290E-03 1.00882804E-03
 1 86 8.85501507E-04-6.08037991E-06 1.56591176E-06 4.51446815E-06 5.53240631E-06
 1 87-2.21991801E-06-3.37537132E-06-2.61750365E-08-1.84370267E-06 4.86602875E-06
 1 88 3.13147403E-06 2.29533090E-06 3.02105311E-05 6.53052809E-08 1.43152516E-05
 1 89-3.94041449E-06-5.12645700E-05 8.36963735E-05-4.58551623E-05-4.49093551E-05
 1 90-1.31328923E-02-2.83419667E-03 2.83069628E-04-1.69012347E-03 4.95790635E-06
 1 91 4.88848621E-06-9.84639256E-06-1.49244182E-05-1.13484604E-05-1.00525019E-05
 1 92 1.37223958E-05-1.73203819E-05 2.63268537E-04-1.83174285E-04-2.47285687E-06
 1 93 1.32352652E-06-5.12071912E-05-4.90214553E-04-7.72004008E-07 3.84477558E-06
 1 94 1.22229926E-07 5.14180669E-06 1.42911778E-06-3.53632399E-05-5.62867729E-06
 1 95-2.89999809E-05-1.06761182E-05-2.98557323E-05 2.25076579E-05-3.39981993E-05
 1 96 1.99404540E-04 7.55594624E-04 7.91115381E-04 8.96992325E-04-1.00487278E-03
 1 97-1.00502010E-06-3.00364521E-06 4.00866531E-06-1.53733120E-06 2.19674535E-06
 1 98-5.72696281E-06-5.01754634E-06 4.01998209E-05 1.78280622E-04-2.68733819E-04
 1 99-7.39182119E-07 2.92547838E-06-1.29595083E-06-2.67720522E-08-2.57040374E-06
 1100-3.10605251E-05 1.45900582E-05-8.15525352E-06 1.01209146E-05 4.79243874E-06
 1101-8.60070409E-05-8.01956054E-05 4.16446487E-05 1.41662276E-03 3.56138458E-04
 1102-4.20673189E-04 1.17000930E-03-1.50184846E-06-2.41282939E-10 1.50208974E-06
 1103-9.10842676E-06-5.81750578E-07 3.08019021E-06-8.93972220E-06 5.83123943E-05
 1104-1.31467994E-04 1.00807261E-03 8.98437390E-07-3.14868255E-05 1.41921887E-04
 1105 1.09634228E-04 2.10520905E-07-4.39720847E-07-1.46222803E-06 2.47428555E-06
 1106 1.91853453E-07 1.67251986E-05 5.75115874E-06-1.42064726E-05-3.71067117E-06
 1107-2.57803299E-04-1.03632556E-04-2.36553977E-04 7.20553746E-05 2.73729080E-03
 1108-1.47835488E-03-1.77342653E-04 2.54718967E-03 7.83677792E-06-4.11799708E-06
 1109-3.71878083E-06-2.68525127E-07 1.39353218E-06 5.02306840E-06 1.73760548E-08
 1110 2.98168943E-06-2.11931513E-05-1.28320596E-03 5.97526055E-07-2.75211564E-06
 1111 2.49560487E-07 8.74897882E-07-8.10612446E-07 4.30460898E-05 2.32961932E-06
 1112-5.11437981E-07 3.76461283E-06-3.23212313E-04-1.51615133E-04-1.43187257E-04
 1113 8.57357590E-05-5.51747571E-04-1.23411232E-03 2.99939051E-03-7.20250874E-04
 1114 2.40542562E-06-3.86407787E-06 1.45865225E-06-2.76688396E-06 1.82646613E-06
 1115 6.06032360E-06-3.36823260E-08 1.37922611E-07-1.11547736E-06-1.69579310E-06
 1116-2.04008359E-07-5.04272062E-06 4.32152420E-06 7.00110683E-06 1.50359225E-06
 1117 4.77316455E-05 1.83244514E-05 6.72199007E-06-3.47536750E-05 3.41079375E-03
 1118 1.34044913E-04 7.19159948E-04 1.15395285E-04 2.92990390E-08 2.06024811E-06
 1119-2.08954715E-06 2.15236589E-06 9.48229168E-07-2.54096036E-06-1.78131795E-07
 1120-1.77464155E-06 1.06700537E-05-8.34906730E-05 9.94646885E-07-9.11156868E-06
 1121 9.28128856E-06 1.28002717E-04 7.85385338E-07-2.87286277E-06 4.45022094E-05
 1122 1.12501307E-04 2.54263187E-07-1.20954097E-06-7.24822795E-07-5.82837805E-07
 1123 1.98218373E-06 1.24558509E-05 5.89383334E-06 3.49919680E-06-1.00372673E-05
 1124-6.24094843E-05-4.50741279E-05 1.67117869E-05 8.23643255E-05 7.06851613E-05
 1125 2.21919909E-04-1.43488639E-04 6.32625619E-05 1.08751284E-06-1.65499709E-06
 1126 5.67484244E-07-2.08082642E-06 1.89835205E-06 2.39828584E-07 7.34532157E-07
 1127-2.80953918E-07-2.29994160E-04 3.87259364E-04 8.75457403E-08-9.49502366E-07
 1128-8.19626627E-05-5.03984955E-05-2.74721375E-06 2.08748194E-05-1.00035690E-04
 1129-4.36718046E-05 1.98538419E-06 2.32793072E-05-1.19652336E-05-3.47194734E-06
 1130 2.15946457E-05-7.26387559E-05-1.38350649E-04-1.84349723E-04 6.41954214E-05
 1131 1.23755380E-04 2.80781910E-05 5.91698547E-04 6.26491623E-05 2.65984492E-02
 1132 3.57411309E-03-5.02989194E-03-1.67268641E-03-8.64764143E-06-2.01848051E-05
 1133 2.88324465E-05-7.49264263E-05 4.89899383E-05 5.91464454E-05-5.51505962E-01
 1134-4.71680476E-01 1.31773876E-04-3.88492472E-04-1.86999474E-03-5.55003641E-03
 1135-5.14234412E-05 2.15573628E-04 8.49949231E-04 1.30386735E-03 1.63142514E-05
 1136-3.26761245E-04-6.03339808E-04-5.63794280E-03 2.79635969E-04 1.33867567E-03
 1137-1.64503235E-04-6.29030321E-05 6.93373333E-05-6.43430115E-06 1.80467524E-04
 1138 4.21630913E-05 1.02169964E-04-1.58208452E-06-5.38579185E-05-6.36866065E-04
 1139 1.26921202E-03-8.23195176E-06 2.09619962E-05 1.28837137E-06 4.18113932E-06
 1140 7.98127514E-06-1.38519354E-04 1.19248693E-04 2.06840173E-04 1.42264791E-04
 1141 2.79451388E-04-1.21281834E-04-2.02309224E-04-5.36738722E-05-5.01650366E-04
 1142-8.09387592E-05-4.34594003E-04 2.37109315E-04 2.15357436E-05-6.10045443E-05
 1143 3.94688007E-05-5.71068195E-05-8.65362932E-05-9.84472071E-05 2.57217442E-04
 1144 2.23994991E-04 3.53237008E-07-7.05862988E-06-1.51783652E-05-1.96274284E-05
 1145-1.62148353E-05-1.85735205E-06 3.18635936E-05 7.13424025E-06 3.52370550E-07
 1146-1.11160447E-05-1.38078171E-05-5.03288282E-04 6.10797261E-05 2.26677084E-04
 1147-4.71987675E-05 4.59323400E-06 1.15607487E-05-1.61539827E-05 5.53716270E-06
 1148 1.15125602E-05 1.10083297E-06 2.46343607E-04 2.12982936E-04-1.13704830E-05
 1149-1.40619321E-05-6.37763902E-09-5.25142415E-06 2.51571615E-05 2.18249783E-05
 1150-1.71204078E-05 2.39945628E-05-2.82308783E-05-3.52316681E-05-1.51436800E-06
 1151 2.50616150E-04-5.35726833E-05 1.30325609E-04 6.82984284E-05-7.28699422E-06
 1152-1.78026856E-06 9.06726278E-06-1.56012958E-05 8.63931891E-06 1.25007371E-05
 1153 4.39605394E-07-1.24525440E-06-8.80191404E-08-4.30574516E-06 1.42820742E-06
 1154 1.36548825E-05 5.12932728E-07 1.64344327E-05-6.48945482E-06 6.64094043E-05
 1155 2.52417921E-05-9.03472359E-05 1.66707440E-05 2.83705419E-03-3.24857978E-04
 1156 1.61650919E-04-3.95642563E-04 3.71313467E-06 1.21181763E-07-3.83431643E-06
 1157-2.36615893E-06 6.78035052E-07-3.36298969E-06-3.54981572E-06 2.80544506E-05
 1158 3.54801491E-05-2.60284219E-04 1.55026324E-06-1.58270862E-05 1.18239619E-04
 1159 2.72649999E-04 1.14128694E-06-8.20184801E-06 1.81093731E-04-5.48275655E-04
 1160 2.68654366E-05 2.43732799E-05-2.33176484E-06 3.76381316E-06 6.41465348E-08
 1161-1.31638755E-05 7.69792738E-06-1.49176565E-05 1.04578348E-06-2.96284648E-06
 1162-2.31176071E-05 8.46939419E-05-2.48903852E-06-3.35579544E-04-7.69042946E-05
 1163-4.33030557E-04 1.39464646E-04-8.01811701E-08-2.53049318E-07 3.33230488E-07
 1164-2.29326182E-06 1.90665034E-06-7.11266295E-06
 2  1-8.76426293E-07-9.40032238E-08-7.57904500E-07 2.23253477E-06 1.62624893E-06
 2  2-1.56490083E-05-1.15670644E-05-8.84231865E-06 7.81749289E-06 1.03727957E-04
 2  3 1.45072127E-04 6.49364458E-05 6.76577069E-05-1.37691473E-02 2.41549708E-04
 2  4-1.59607496E-03-2.29504266E-03-7.16886815E-06 5.10573502E-06 2.06313313E-06
 2  5 4.08385104E-06 3.28117095E-06-6.34262050E-06 2.20560122E-07-3.15488087E-06
 2  6 3.07096553E-07-7.98069659E-06-5.44930296E-06 4.04767308E-05-8.17155668E-06
 2  7 2.18815014E-06 1.65516888E-05-1.03239323E-04 9.90741901E-05-9.83955379E-05
 2  8-8.26369402E-05-9.73984330E-03-2.62808806E-04 1.60852530E-03 1.93751969E-03
 2  9 1.22623048E-05-4.49706751E-06-7.76523726E-06-1.06699164E-06-1.28782685E-05
 2 10-8.61226373E-06 7.13752208E-06 3.36122699E-05-5.73985079E-05-6.15949272E-05
 2 11 3.01543694E-07-2.02154555E-05 1.00135197E-04 1.47751449E-04-3.42561742E-07
 2 12 1.92265105E-06-2.72150324E-06-3.62485309E-06-1.53914204E-06-1.07055371E-05
 2 13 1.39963511E-05 2.01704888E-05 7.38658759E-06-1.46823502E-04-3.38890757E-05
 2 14 5.30146097E-05-1.19447181E-04 8.86859809E-03 7.64267528E-04-1.43657671E-03
 2 15-1.54632263E-03-1.31807434E-06-7.23531988E-06 8.55339421E-06-2.07755083E-06
 2 16-9.61677513E-07-2.39585129E-06-5.77854184E-06 3.46170110E-05 1.82259643E-05
 2 17 7.39977672E-05-5.06010834E-07 2.31684001E-06-2.06088688E-06-1.19749964E-06
 2 18 2.20079370E-06-2.38155167E-05 1.49901249E-05 4.46646119E-06-1.08796338E-05
 2 19 2.45177453E-05-4.48378082E-05 6.80184432E-05-2.03466550E-05-9.40859012E-03
 2 20 2.03190210E-03-1.06897274E-03 4.75782184E-04 3.56630792E-06-5.01770379E-06
 2 21 1.45139587E-06-3.17852969E-06 1.10750614E-06 1.96597290E-06-5.34401606E-06
 2 22 1.39428538E-05 3.15542905E-05-4.41009678E-04 5.08548502E-07-2.30885720E-05
 2 23 1.38104734E-04-2.93242330E-04 2.21517349E-07-3.33768406E-07-2.72823070E-06
 2 24-1.18143225E-06 1.29093002E-06 1.59379338E-05 1.43248126E-05 8.26004850E-06
 2 25-4.07340044E-06-2.64513257E-04 8.06604414E-06 1.65567998E-04-4.71368194E-05
 2 26 1.50337317E-02-1.28073486E-03 2.90934609E-04 2.30076919E-03 3.14018764E-06
 2 27 1.08283990E-06-4.22302753E-06-4.65717736E-06-1.79553123E-06 5.95876682E-06
 2 28-2.04609707E-06 1.75174906E-05-7.43816783E-05 1.97813864E-04 4.13514642E-07
 2 29-1.90550997E-06-3.39611007E-07-4.40272963E-07 2.47204997E-07 2.72966957E-05
 2 30 1.54899231E-06-2.83000324E-06-6.87876207E-07-1.86457167E-04-3.85030484E-05
 2 31 1.78224082E-04-6.67910644E-05-8.97217126E-03-1.07469143E-03 1.66716676E-03
 2 32 2.70637809E-04 4.08786491E-06-3.12444419E-06-9.63420720E-07-6.78814612E-07
 2 33 6.03442906E-07 4.19855426E-06 5.82530843E-08-2.97894976E-07-1.03466210E-06
 2 34 2.19639866E-06 3.96652724E-07 1.54730167E-06 4.64673137E-06-9.32476553E-06
 2 35-1.77292783E-06-1.35640627E-05 1.38175821E-05 2.15469884E-05 2.61817562E-05
 2 36 1.35715069E-03-1.68166678E-04-3.32760101E-04 4.39665576E-05-1.11149738E-06
 2 37 1.98684147E-06-8.75344085E-07-7.87415745E-07-1.20167387E-06-5.52439368E-07
 2 38 1.24520916E-06-7.96473960E-06 6.18348484E-05 1.32741062E-04-6.96567126E-07
 2 39 2.73080789E-06-6.09713495E-05 1.08897879E-05-8.66303311E-07 1.00203094E-05
 2 40 3.51592226E-06-7.96532813E-06 2.83850725E-07-1.32107403E-06 3.10935482E-07
 2 41 7.87778898E-07-1.58040551E-06 1.50794391E-05 2.70845956E-07-6.14968216E-06
 2 42 7.38324829E-06-6.81580852E-05-4.25068064E-05 1.72751023E-05-6.09189467E-05
 2 43 7.45525645E-04 9.86093175E-05-4.73434677E-04 7.93149465E-05 2.73325510E-07
 2 44-2.54139077E-06 2.26806526E-06 6.70834450E-08 1.65555365E-07 1.40909701E-06
 2 45 4.86823618E-07 2.58208657E-06-2.32334666E-05 1.01987796E-03 2.14928835E-07
 2 46-5.59894099E-07-2.35176012E-05 8.85561368E-05-5.40273641E-06 3.82179535E-05
 2 47-8.19785840E-05-1.07788510E-04 2.07272296E-06 2.17716163E-05-1.14371070E-05
 2 48 1.45684392E-05-1.88894081E-05-5.95092604E-05 1.10659148E-05 2.19288378E-04
 2 49-5.76416134E-05-5.30749148E-05-2.85795388E-04-3.89188739E-04-5.83300454E-05
 2 50 2.94276999E-02 8.80221194E-04-3.81492926E-04 1.33263956E-03 5.41946790E-05
 2 51-8.72445063E-05 3.30498272E-05 1.05764145E-05-5.85069260E-07 7.02592035E-05
 2 52-5.51505374E-01-4.71680392E-01 1.12328055E-03 9.47600579E-05 1.55701704E-03
 2 53-5.55294607E-03-5.20223851E-04-8.15361008E-05-7.02198600E-04 1.32152849E-03
 2 54 4.09901495E-04 2.09449040E-04 4.59055471E-04-5.79870304E-03-1.06268988E-04
 2 55-1.12665739E-03 1.73215860E-04-8.75469350E-05 1.40998038E-04-5.34511032E-05
 2 56 1.32940997E-04 9.79565704E-05 6.43666010E-05-1.48980012E-06-4.88459384E-05
 2 57-3.26112847E-04-1.48319153E-02-8.42746948E-06 2.12307303E-05-5.93003765E-06
 2 58-4.40914048E-06-7.78043183E-06-1.34038757E-04-1.30439390E-04-2.18814092E-04
 2 59-1.04641872E-04 1.99708646E-04 7.64423407E-05 1.85968600E-04 3.12514593E-05
 2 60 1.28609156E-03-2.88967640E-04 1.07971077E-03-4.89901897E-04 1.51332038E-05
 2 61-5.52194362E-05 4.00862324E-05-1.06110517E-04-1.24179803E-05-1.02195877E-04
 2 62 2.65434371E-04 2.31759673E-04 1.19097170E-05 3.35873388E-06 1.15850291E-05
 2 63-2.80818474E-05-2.34662246E-05 1.56050499E-05-2.44636087E-05 7.14158042E-05
 2 64 3.19494734E-05 3.67128223E-06 2.89819884E-05-1.21382744E-03-3.04434756E-04
 2 65-1.61662680E-04-1.95074495E-04-4.70006766E-06 1.12325959E-05-6.53252823E-06
 2 66 8.09050005E-06-1.11106758E-05 7.87930827E-06 2.68440688E-04 2.32044142E-04
 2 67 3.35761405E-06 1.90203424E-05-4.07249970E-07-6.84946979E-06 5.64565062E-06
 2 68-3.87791240E-05 1.38934746E-05 1.94443690E-05 9.37141158E-06 6.45725458E-05
 2 69-4.64090289E-06 4.40127068E-04-1.00785533E-04-1.18231676E-04-5.13904181E-05
 2 70 1.05194480E-05-1.89816466E-05 8.46219859E-06 5.79598957E-06 2.80248405E-06
 2 71 1.07983370E-05 5.27939297E-07-1.73912435E-06 2.52135868E-06 6.52000743E-07
 2 72-1.43486127E-06 1.98924161E-05-9.28003602E-06-3.81329633E-06 6.10674403E-06
 2 73-5.64485397E-05 5.40840615E-05-1.18540340E-06-3.97993736E-05 1.45975064E-03
 2 74 5.34212175E-05 3.01968676E-04 2.74652127E-04 2.54933494E-06-1.91525361E-06
 2 75-6.34081323E-07-4.81289483E-07-3.46644526E-06 3.44324046E-08-1.92383944E-07
 2 76 6.16771094E-06 2.17575207E-04 5.39643090E-04 1.59565577E-06-8.08699429E-06
 2 77 5.71734232E-05-1.36026377E-04-2.69878237E-06 1.59684335E-05 2.97723962E-04
 2 78-4.49834751E-04 2.40557174E-05 2.15272827E-05-3.16964270E-06-5.16704251E-07
 2 79 1.46224822E-06-9.92389403E-06 1.16938774E-05 3.60373717E-06-6.80139211E-06
 2 80 3.47008595E-07-5.64041338E-05-2.64802521E-05 3.95246290E-05-2.63805500E-05
 2 81 1.08932560E-04 1.55684345E-04-1.10209812E-04-2.50344348E-06-2.59324750E-06
 2 82 5.09669098E-06-1.44731714E-06-5.11940732E-06-3.00341785E-06 1.28769364E-07
 2 83-6.48256005E-07 2.18360494E-06-1.18725185E-06 8.82945646E-07 9.63184932E-06
 2 84-1.18684931E-05 7.54788071E-06-4.57804078E-06-1.31696909E-04 8.41944512E-05
 2 85-1.04264310E-04 5.18201927E-05 5.08642832E-03 2.77343713E-03-1.60000499E-03
 2 86-3.46588190E-03-8.17651072E-07 9.63980984E-07-1.46329912E-07 4.29575173E-07
 2 87-1.25536842E-06 1.23276578E-06-4.92084028E-08 2.68220588E-07 2.55830531E-08
 2 88-6.99350822E-07 8.50659344E-08-1.35054045E-06-8.47357576E-07 3.63638723E-06
 2 89-2.62206838E-07-1.13947837E-05 6.48193377E-06 2.72919991E-05 5.89530693E-06
 2 90 2.38364117E-03 2.97212859E-04-6.27706869E-05 4.00825014E-04 4.98719341E-07
 2 91-7.54122747E-08-4.23307066E-07 2.21741119E-06 1.09126807E-06-1.29674480E-07
 2 92 8.79343986E-07-6.10028321E-06 6.30572247E-05 8.02594736E-05-9.22292625E-07
 2 93 8.31344474E-06-2.08052097E-05 6.27858892E-05-1.49146981E-07 7.20396393E-07
 2 94-4.88238962E-07 5.95884551E-07-7.73595346E-07-1.12240417E-05 2.84565316E-06
 2 95-3.42597458E-06 2.82102653E-06 1.14187652E-04 3.26483315E-05 1.92770912E-05
 2 96 5.97821255E-06-1.00015883E-03 3.72030250E-04-1.14990867E-04-7.07251561E-04
 2 97 1.86207224E-06-2.75389064E-07-1.58668317E-06-7.04552363E-07 4.72377166E-07
 2 98-3.14639970E-07 7.60700034E-08-2.21279558E-06-2.75425967E-06-1.15544099E-04
 2 99 1.92652005E-07-8.37218564E-07 7.27558207E-07-8.86175204E-07 4.55610446E-07
 2100 1.16614338E-05-4.06347953E-06 4.53993251E-06-1.68133517E-06-1.31903484E-04
 2101 8.76583778E-05-4.76802705E-05-1.46447395E-05 1.02601006E-03 1.70749907E-03
 2102-8.61684453E-05 5.97883147E-04-2.75171020E-06 1.65686253E-06 1.09484767E-06
 2103 1.21911981E-06 2.55283288E-08-8.75039053E-07 1.21092858E-06-1.01474422E-05
 2104-3.27027142E-05 1.76939220E-04 5.71287048E-07-8.90461921E-06-1.41008741E-05
 2105-4.17711493E-04 1.62302230E-07-6.94910843E-07-1.18024566E-06-1.57676214E-07
 2106 4.34248242E-07 6.23116605E-06 4.49602948E-06 9.89681928E-09-2.45582696E-06
 2107-8.60586078E-05-1.93865596E-05-4.05818932E-05-3.82811399E-05-6.53838264E-03
 2108-8.46758225E-04-1.56683075E-03 4.61321714E-05 9.24307392E-07-1.39967360E-08
 2109-9.10310656E-07 8.47962604E-07 1.97554825E-06-1.56658308E-06 1.79707402E-06
 2110-1.31355331E-06 3.49312380E-05 1.07199981E-03 1.24395065E-07-6.04338615E-07
 2111 5.50821105E-07 5.63427009E-08-1.14544590E-08 8.83679094E-06-2.53965791E-06
 2112-2.29046237E-07 6.81165597E-07-9.59980980E-05-1.02673891E-05-1.88746607E-05
 2113 3.26938157E-06 1.07343530E-03 4.10816588E-04 1.14662877E-03-7.81072250E-04
 2114 1.21593891E-06-1.51185697E-06 2.95918061E-07-8.07055419E-08-9.93587785E-08
 2115 4.51950385E-07-6.39654687E-08 3.52075390E-07 9.25982644E-07-5.89671610E-07
 2116 1.12782543E-07-4.07480923E-06-3.80299176E-06 2.53023194E-06-3.15600389E-07
 2117 2.62574902E-05 1.90210254E-05-7.22900266E-06-9.53246943E-07 5.28584528E-04
 2118-1.66083340E-04 1.46895401E-04 1.59920292E-04-5.60715341E-07 2.66486042E-07
 2119 2.94229300E-07-3.77072201E-07-4.11481543E-07 1.39160354E-07 3.81298075E-07
 2120-2.27792486E-06-5.51386735E-05 3.56770727E-04 6.91861523E-07-4.23071193E-06
 2121 1.43259441E-05-3.97151129E-05 6.99646055E-07-6.12675241E-06-3.25849585E-07
 2122-9.31224988E-05 1.28060327E-07-6.61193767E-07-1.15835590E-07-6.58155682E-07
 2123-6.72279789E-08 6.34468955E-06 1.36170574E-06 2.97062396E-06 4.31248296E-08
 2124-2.69178849E-05-6.28136863E-06-2.20088479E-05-5.88047566E-06 5.43471220E-04
 2125 1.21889510E-04-1.35722475E-04 7.01910069E-05-3.46559101E-07-3.40135829E-07
 2126 6.86694930E-07-7.25606035E-08-4.14027661E-07 2.14513700E-07-1.24308093E-07
 2127 2.60474616E-06 3.16149259E-05-1.33091226E-05-1.76080476E-07 2.84414452E-06
 2128-1.19266653E-05-1.78544238E-04 2.67565947E-07-1.55953789E-06-1.42530184E-05
 2129 8.45275749E-05 2.81256657E-08-1.45831591E-07-8.40906704E-07 9.27653275E-07
 2130-2.09887092E-07-8.13090369E-07 3.93068403E-06-5.10223346E-06 9.81160793E-07
 2131 8.45329245E-05 1.73953350E-05 5.56192474E-05 4.73950101E-05-2.61557261E-03
 2132-2.41220604E-04 7.86924891E-04 8.52546673E-04 1.06502618E-06-6.13141644E-07
 2133-4.51884538E-07-7.81663269E-08-8.97069033E-07-1.24539949E-06 1.54860067E-07
 2134 2.88800501E-07-4.87177493E-08 2.97345313E-07-3.96547820E-07-1.28964549E-06
 2135 1.93256982E-08-1.18042885E-06 1.96613358E-06 2.07098234E-05 6.52819483E-06
 2136 4.24976467E-06-1.76407422E-05-3.53150139E-04-8.12909426E-05 1.72391858E-04
 2137-1.00666933E-04 5.44103275E-07-3.42058757E-07-2.02044518E-07 1.24326777E-07
 2138 4.76530631E-07-9.38728278E-08 3.09509029E-06-3.11079226E-05 7.18293975E-05
 2139-3.13242607E-04-5.37135337E-08 5.34015334E-07-2.76073462E-07 5.51968172E-07
 2140 8.54582578E-09-6.15388033E-06 1.11452004E-06-2.42067790E-06 7.10887767E-09
 2141 6.96156633E-05-1.90476106E-05-3.06925136E-07 2.14570493E-05-2.22342156E-04
 2142 7.05306653E-05 2.66307466E-05-1.05817143E-04-2.07486897E-07-1.92127149E-07
 2143 3.99614046E-07 2.66967198E-07-8.27231665E-07 5.38328724E-07-6.45533347E-08
 2144 1.38943050E-08 2.08775465E-08 4.05789108E-07 8.97707809E-08-2.63196280E-07
 2145-2.09934731E-07-1.68395937E-06-4.06097826E-07-2.26297549E-06-2.06229489E-06
 2146 5.71902677E-06 1.53839216E-05-3.33559255E-05-4.16347745E-05 7.12335693E-05
 2147 9.15939862E-06 7.44724688E-07-1.51547361E-07-5.93177327E-07 2.87627603E-07
 2148 3.30477778E-07-4.31528297E-07-7.03164232E-10 1.82689758E-07-3.19466716E-07
 2149-1.01348993E-07-2.84970889E-07-1.88173331E-06 1.40682061E-06 5.20214864E-07
 2150 1.06763758E-06 1.44653347E-05-5.84913110E-06-4.90020046E-06-5.14801642E-06
 2151-6.25116378E-05 1.25159384E-05 2.14178757E-05 2.94665218E-05-3.38683234E-07
 2152 3.39432744E-07-7.49510576E-10 2.40874743E-07 6.39445484E-08 3.36960990E-07
 2153 1.95210642E-07-9.55998842E-07 8.81192307E-07 8.71404690E-07-3.12521189E-07
 2154 1.01376695E-05-3.16506334E-06-3.90915355E-06 1.28096386E-07-8.41429407E-05
 2155-1.17957143E-05 5.44828175E-05 5.13017176E-06 3.51820090E-03 1.72746039E-04
 2156 4.43122698E-04-8.18567546E-04-2.76305856E-07-8.99664702E-07 1.17597056E-06
 2157 8.25607877E-07-1.03583136E-07-1.54894119E-06 4.98731494E-07-1.44662482E-07
 2158-1.07552355E-04-2.17013072E-04-1.94027216E-07 4.85447921E-06 5.04080805E-05
 2159 3.64713732E-04-3.20441827E-07 1.74981212E-06 4.23847279E-05 1.74666922E-04
 2160-1.14783082E-06-3.66951047E-07-8.08026910E-08-3.26366403E-07 4.78301814E-07
 2161-6.88589826E-06-1.16208821E-07 1.28355295E-06-2.20666959E-06 4.35052708E-05
 2162 7.22625853E-06-1.05233809E-05 1.00965827E-05-7.92431197E-04-4.62692148E-05
 2163 1.93459835E-04-3.35204182E-05 9.21378019E-07-5.02659182E-07-4.18718837E-07
 2164 2.54556050E-07 2.33425114E-07-1.50473692E-08
 3  1 8.55229682E-09-1.22777808E-08-1.29288962E-06 4.37259045E-07 3.06326901E-07
 3  2 4.23483503E-06 6.48964784E-06-2.77176167E-06-1.78844792E-06-7.63497501E-05
 3  3-5.03907462E-05 3.73386204E-05 3.01789819E-05-3.54160208E-03-3.04191061E-04
 3  4-7.80958431E-04-9.09382623E-04-2.03096471E-07-8.45487686E-07 1.04858416E-06
 3  5-7.20089774E-07-5.46527901E-08 1.09936359E-06-1.11150982E-07 5.67083185E-07
 3  6-7.56539012E-07-3.70400378E-07 1.91709137E-06-7.14093714E-06 3.91371378E-06
 3  7 3.34621619E-07-8.84718617E-06 1.05632226E-04-5.85024441E-05 1.39287896E-06
 3  8 5.61509536E-05-7.86430050E-04-4.78084311E-04 3.47978821E-04 3.46278017E-04
 3  9 2.17393984E-07 3.16245092E-07-5.33639076E-07-3.60494956E-07 1.38083897E-06
 3 10-1.14014294E-06 1.54010204E-06-1.34521563E-05-3.62076650E-05 1.77401473E-05
 3 11-7.15931797E-07 6.25067120E-06-2.66985607E-04-9.39387472E-04 6.33332763E-09
 3 12-8.24750172E-08-7.20451226E-07-1.73592641E-06-3.39115925E-07-6.33180695E-07
 3 13 3.14998432E-06 7.33696363E-06 2.51700574E-06-7.35788443E-06-3.67776731E-05
 3 14-5.71035757E-05-3.54456716E-05-3.89626826E-04 3.96480275E-04-9.88901524E-04
 3 15 1.54111752E-04 2.39226316E-07-7.25802438E-08-1.66646072E-07-8.55954205E-07
 3 16 9.11294745E-07 8.56957769E-07-1.08461719E-06 9.22436268E-06 8.98791295E-05
 3 17 2.09924127E-04-1.17349070E-08 6.09589453E-08-1.00331707E-06-1.22159606E-06
 3 18 1.11370155E-06 6.82442169E-07 4.83811008E-06 5.51204607E-06-5.23343036E-06
 3 19-1.00304093E-05-6.19407454E-06-5.44499352E-05 2.08633232E-05-3.18286353E-03
 3 20 5.88990358E-04-9.35374061E-04 1.97782846E-05-9.01220680E-07 4.03657975E-07
 3 21 4.97562705E-07 1.86186973E-06-1.18370815E-06 1.14938648E-06 9.28206905E-07
 3 22-8.04355317E-06-4.60046767E-05-4.54304566E-04 7.39516532E-08-3.82276562E-07
 3 23 4.84683252E-05 1.04861851E-04-1.48432317E-07 7.48706793E-07-1.06655912E-06
 3 24 3.22005101E-08-1.19854242E-06-1.04974097E-05 5.85185842E-06-5.47658435E-07
 3 25 5.28843219E-06 7.24797214E-05-6.04972060E-05-3.16462057E-05-5.86673656E-05
 3 26 4.16126170E-03-1.17757614E-03-2.86473129E-05 1.60827869E-05 9.58047798E-07
 3 27 7.60367642E-07-1.71841544E-06 2.42702805E-07-9.33007110E-07 6.65817386E-07
 3 28 9.40816558E-07-1.40984604E-05-4.05778349E-05 1.39874270E-04 1.16761930E-07
 3 29-7.25263570E-07 1.20358020E-06-4.73228714E-07 9.80705725E-07 8.63026674E-06
 3 30-6.30979185E-06 4.70151639E-06-5.10866874E-06-1.28136995E-04 1.03314109E-04
 3 31-5.90428553E-05 4.23002755E-05-9.15112920E-03 3.73958439E-03-2.46980085E-03
 3 32 2.44513470E-03-4.46658378E-07-1.27578780E-06 1.72244618E-06 1.40456436E-06
 3 33 1.07866067E-06-3.66392892E-07-2.74343894E-08 1.77873333E-07 1.87448053E-06
 3 34-4.59157988E-07 1.36944122E-07-1.54428114E-06-9.15883060E-06 2.06859315E-06
 3 35-5.33714489E-07 3.38713757E-05 1.95746773E-05 2.87744556E-06-5.05873250E-06
 3 36 2.04554727E-04 1.20106827E-04-4.33434754E-06-1.01332086E-04 7.94659758E-07
 3 37-1.81423891E-06 1.01957915E-06 2.08116400E-06-1.55735203E-07 1.87773579E-06
 3 38-9.89329529E-07 9.05035510E-06-1.36865210E-04-1.33293343E-04 8.32314299E-07
 3 39-3.96991193E-06 2.99542661E-05-5.97548830E-05-3.57281642E-07 9.58695266E-07
 3 40 3.30690820E-05-9.64647512E-05 1.86947662E-07-2.16306221E-07 2.51826350E-06
 3 41-4.51426641E-07 7.36470848E-07 5.80859280E-07-1.32736974E-05 5.19307624E-06
 3 42-3.11535842E-06 8.52212459E-05 1.29164122E-04-3.19953640E-05 2.90293406E-05
 3 43 6.88402688E-03 4.85642796E-03-1.32218929E-03 3.89285949E-04 1.70272368E-06
 3 44 1.10994658E-07-1.81371834E-06 2.53955209E-07 1.73166920E-06 1.18627169E-06
 3 45-8.89631762E-07 8.61563914E-06 1.39300208E-04 7.10474807E-03 4.49624452E-07
 3 46 8.12475897E-06 9.72652524E-05 7.85057005E-05 6.64304717E-06-1.66069790E-05
 3 47 7.42372179E-05 1.74954398E-04-1.37933408E-07 6.24089199E-07-3.29141200E-07
 3 48-1.16130637E-06-6.35484522E-07-1.07753306E-05 1.67824702E-06 5.08043288E-06
 3 49 4.96840021E-06 1.34343716E-04 5.19188378E-06-1.27820175E-05-6.93269094E-05
 3 50 6.49186483E-04 1.18135755E-03-4.49422853E-04 2.67798360E-04-1.05805977E-06
 3 51 2.18607173E-06-1.12801196E-06-6.98254604E-07-5.13367756E-07-1.60188610E-06
 3 52 1.43685744E-08-4.40049100E-07 4.37020278E-07-2.24885225E-07 2.61567040E-07
 3 53 4.91191887E-06-1.78380095E-06 7.88122697E-07-1.33528052E-06-2.77101322E-05
 3 54 4.90450124E-06-6.00017903E-06 9.67137650E-06 2.78207445E-04-6.31493778E-05
 3 55 8.60524551E-05-7.95451760E-05 5.89704848E-07-6.88300888E-07 9.85960398E-08
 3 56 4.61790933E-09 1.15339759E-07 5.16828966E-07-1.82660164E-07 8.18711016E-07
 3 57 7.91937617E-05 3.30765884E-04 2.37907405E-08-2.36498421E-07 2.55521147E-07
 3 58-7.40735920E-07 1.45716303E-07 1.71238284E-06-8.74876495E-07 3.18369934E-06
 3 59-4.94234168E-07-1.27824186E-05 1.88080763E-05-2.24435585E-05 2.24503183E-05
 3 60-4.71788717E-04-9.31045367E-05-1.74116545E-04 1.78776413E-05-2.83812124E-07
 3 61 1.04760879E-06-7.63796662E-07 5.93024518E-07-5.93217867E-07-1.86758793E-08
 3 62 3.06625987E-07 1.60463439E-07 4.20480423E-07 1.10894038E-07 1.79936328E-07
 3 63 6.49277042E-07-1.77719104E-06-4.06024185E-07-6.87363433E-07 2.93609645E-06
 3 64 1.40863990E-05 1.84861850E-07 1.02978227E-05 2.93070882E-04 6.88443258E-05
 3 65 1.03571638E-04-1.88824342E-05 6.24551313E-08 4.96008288E-08-1.12055960E-07
 3 66 5.40489243E-07 4.30087021E-07-5.81433928E-07 1.17362462E-07-1.37005530E-07
 3 67 1.51147338E-07 1.22273487E-09-6.69993795E-08 2.27050219E-06-6.08527042E-07
 3 68 1.50081306E-07 2.40658906E-07-2.19793134E-05 2.07712995E-06-7.64755796E-06
 3 69 3.98738817E-07 6.40785387E-05 9.28355715E-06 4.69617118E-05-2.54040919E-06
 3 70 4.92691197E-08-1.36824044E-07 8.75549243E-08-7.13026013E-08 1.09771650E-07
 3 71-1.25400028E-07-5.96588833E-08 2.34288606E-07 3.57210151E-07-1.84689368E-06
 3 72 1.01941630E-06-7.34093177E-06-1.43680059E-06 9.12200303E-06-4.90049582E-06
 3 73 9.80735554E-05 1.05592958E-05-4.20759076E-05 8.76523456E-05-1.70509092E-03
 3 74-3.49425433E-04-6.35684032E-05-5.90307364E-04 4.29356612E-07 6.16802014E-08
 3 75-4.91036814E-07-9.65685424E-07 7.46380503E-07-1.34279866E-06-5.54583898E-08
 3 76-7.22303389E-06 1.81032803E-04-5.48998337E-05-1.21192259E-06 6.62758927E-06
 3 77 1.63545991E-04-6.89514421E-05 4.22203647E-06-3.29363915E-05 2.72740035E-04
 3 78-7.36771148E-04 4.31801585E-08 6.78385139E-08-2.25764100E-07 2.40307429E-07
 3 79 1.78215396E-08-4.28565392E-07 9.15469435E-07-1.08032998E-06-8.35087913E-08
 3 80 1.56678750E-05-7.61536916E-06 1.58589200E-05 1.78059376E-06 3.52608063E-04
 3 81-7.76583027E-05 7.52570348E-05 8.36459255E-06-3.73804748E-08 1.76920448E-07
 3 82-1.39539973E-07 2.09931413E-07-1.10915398E-08-3.82599042E-08-2.15421424E-07
 3 83 7.57745298E-07 1.91470441E-06-1.27357446E-06-8.41260067E-07-1.20131374E-05
 3 84-9.25339006E-06 5.44422530E-06 4.52976722E-06-1.18317138E-05 4.90538917E-05
 3 85-4.97002613E-06 2.79550470E-05 3.82170206E-03-3.62694245E-04-1.72035818E-03
 3 86-3.41536476E-03-1.38258975E-06 2.47412413E-06-1.09153437E-06-2.50062082E-06
 3 87 1.18494277E-06 6.85107517E-08 5.36441441E-07-2.25516663E-06-1.92215693E-06
 3 88-3.56629531E-06-9.45189201E-07 2.50310228E-05 1.11679429E-05 1.93326720E-05
 3 89 4.93727700E-06-1.39453818E-04-1.33386560E-04-4.72313230E-05-9.17441801E-06
 3 90 1.17608091E-03 3.65699653E-05 1.06974584E-04 6.56600922E-04 7.57674518E-07
 3 91-2.03059326E-06 1.27291874E-06-3.61029151E-06-1.82002957E-06 1.03458222E-06
 3 92 2.09063228E-06 9.85188000E-06-4.76430405E-05 3.17859208E-04 1.52770247E-06
 3 93-1.68965137E-05-8.35172688E-05-1.62496881E-04-2.80846074E-07 1.26988409E-06
 3 94 2.23457648E-08-3.20318774E-07-1.49946762E-06-2.05732125E-05-5.52642343E-07
 3 95-6.34823473E-07 4.81594252E-06 1.90716200E-04 8.57951889E-05 5.97116654E-05
 3 96 4.89865759E-05-1.52447310E-03-4.59000937E-04 3.59054298E-04-4.63493234E-04
 3 97 1.07629306E-06 1.61919443E-06-2.69548748E-06 1.49286257E-06 1.84148339E-06
 3 98-3.00187585E-08 1.90148035E-07 6.45445963E-06 5.64530575E-05-1.40926039E-04
 3 99 1.86514303E-07-8.89662479E-07-6.81929782E-07-1.14031799E-06-1.25077352E-06
 3100 1.39032007E-05 3.14415361E-06 5.59625955E-06 7.91732155E-06-1.11417100E-04
 3101 9.14221434E-05-7.18836276E-05-8.58156625E-05 4.15485348E-04-1.08732600E-04
 3102-2.63909234E-04-3.45996975E-04-2.29950297E-06 3.72451310E-06-1.42501013E-06
 3103-2.53910853E-07 4.50874572E-08-2.53273957E-07 5.05342820E-07 1.94718204E-06
 3104-1.73444451E-04-3.09316726E-04 1.67266539E-06-1.91928329E-05-2.08120056E-05
 3105-2.34471723E-04-1.43301601E-08 1.40922513E-07-4.37094488E-07 2.58931785E-07
 3106 1.50851633E-06-5.42297721E-07 2.21578165E-06-2.33656348E-06-9.06929943E-06
 3107 5.54472817E-05-3.40388886E-05-1.31705770E-05-1.94229894E-05-7.20227795E-03
 3108 2.00327701E-03-5.83890024E-04 5.02868207E-04 1.09025828E-06-1.02541265E-06
 3109-6.48456231E-08 3.87181455E-08-8.80307988E-07-5.31222868E-07 2.19486177E-07
 3110 3.56161554E-06-1.01511981E-04-5.66847576E-04-3.59516706E-08 2.32837199E-07
 3111 4.08306287E-07-8.00760918E-07-1.36756906E-06-8.44360655E-07-2.12125446E-06
 3112 5.94940970E-06 7.19883443E-06 1.43025278E-06-1.88480327E-05-1.16336531E-04
 3113-3.65493141E-05 4.08340854E-03 1.52674601E-03-4.51873373E-04-4.50608997E-04
 3114 1.07381428E-07 2.28770196E-07-3.36151625E-07-1.35161988E-06-1.09358213E-07
 3115 1.21950013E-06 2.43815542E-08-9.41773449E-08 2.00857166E-07 9.02350675E-07
 3116-2.15655777E-07 2.45893687E-06-1.35480017E-06-4.56540442E-06 5.07497497E-07
 3117-8.20935824E-05 2.01489602E-05-2.74941329E-05-1.01277333E-05-1.26375933E-03
 3118-1.14045141E-05-1.77630715E-04-8.44319847E-06 7.09000111E-08-7.71431521E-07
 3119 7.00531510E-07 1.67563219E-06-1.54875216E-07 3.09977874E-08-4.45373658E-07
 3120 4.51660429E-06-4.27960018E-05 8.63516508E-05 1.35068037E-06-3.88584682E-06
 3121 1.89808541E-05 5.27374448E-05-4.58390827E-07 4.20014959E-06-1.15311114E-05
 3122 1.66343784E-05 1.09569524E-08-5.38014812E-08-1.85932953E-07 5.84932357E-10
 3123 6.34499196E-07 3.17062331E-07 1.26154635E-06 2.10119510E-07-3.32167986E-06
 3124 3.35364332E-05-1.24713464E-06 3.15287263E-05 1.53650708E-05 1.20441093E-03
 3125 3.32827429E-04 2.73190242E-05-1.20146966E-04 2.87645639E-07 6.55788949E-08
 3126-3.53224534E-07 8.44837649E-07 1.49711261E-06-1.59167980E-06 8.70856911E-07
 3127-6.23606591E-06-9.43475411E-05 9.81832926E-05-7.46290406E-08-1.49793624E-06
 3128-2.90857684E-05 5.64734878E-07 8.88805305E-07-5.63245903E-06 3.32312453E-05
 3129 1.02339748E-04 1.60983852E-07-2.08541318E-06 4.08165477E-06 1.05509061E-06
 3130-1.42541662E-06 2.07466833E-05-1.69683286E-05-3.76757027E-06 4.84783562E-06
 3131-1.78783322E-04 2.87370309E-05 7.29306908E-06 1.01809384E-05-2.96718719E-03
 3132 4.10969875E-04 2.67451406E-04-5.76428697E-05-3.51760034E-07 1.44400768E-06
 3133-1.09224764E-06-1.39226420E-06 3.20678834E-06 3.61589733E-06 2.34327608E-04
 3134 2.00590290E-04-7.99593512E-06-1.15878864E-05-5.91731597E-06-3.25675029E-06
 3135 6.21652215E-06 1.27468949E-05 9.10689253E-06-5.67682589E-05-8.27372234E-05
 3136-1.01100023E-04-1.55212879E-06-1.94180142E-04-1.56696985E-04-1.65386009E-04
 3137-2.24463087E-04-5.54208201E-06 1.87175469E-06 3.67032732E-06 2.54554666E-06
 3138 4.66830690E-06 1.02850442E-05 9.13558323E-07 1.20326070E-06 3.59157137E-05
 3139 1.74281653E-04 2.84859802E-05-4.78772345E-05 2.56354446E-05 1.77150211E-05
 3140-1.73042654E-05 2.47913791E-04 3.33860158E-04 2.78402094E-04-2.76699429E-04
 3141 3.76098335E-05-9.37636777E-05-2.22598052E-04-5.94174751E-05-3.31958513E-03
 3142-1.85485167E-03-2.09497800E-04 1.23700175E-03 7.15777800E-05 1.22856050E-05
 3143-8.38633850E-05 1.48098545E-04-1.19589723E-04-1.43181068E-04-3.26692640E-02
 3144-2.79433771E-02-5.03582490E-05 6.69559002E-06 1.35460652E-04-3.26885726E-04
 3145 4.08456727E-05-3.52424706E-06-9.07415555E-05 1.93388855E-04-4.24038613E-05
 3146-7.26586689E-06 1.29334495E-05-7.14046903E-04 1.84220491E-04-4.98506737E-05
 3147 2.28118197E-04-8.26666785E-06-2.17488214E-05 3.00154893E-05-1.28651886E-05
 3148-2.16756141E-05-6.02384651E-06 5.50540783E-01 4.70876270E-01-1.47539756E-03
 3149-1.21569242E-03 1.06732510E-03 5.41424431E-03 6.77602586E-04 5.47804962E-04
 3150-4.90983555E-04-1.28925927E-03-3.87911923E-04-2.44686786E-04 2.83186486E-04
 3151 5.20206639E-03-8.81817264E-05-7.72258760E-04 2.32973454E-04-9.51831588E-05
 3152-6.44787840E-06 1.01631037E-04-2.26180909E-05 7.31555654E-05 1.72042972E-04
 3153 2.67841192E-08-1.51512112E-07-6.99937962E-08 2.38822335E-07 1.12828273E-06
 3154 5.24970359E-06 6.11873955E-07-2.20773310E-06-6.47253274E-06-3.58845341E-05
 3155-1.33942864E-05 6.60039296E-06 5.99207863E-05 3.37602437E-03 3.77806302E-04
 3156 3.62395849E-04-6.41921905E-04 3.24329342E-07 9.37169517E-07-1.26149886E-06
 3157-5.26350349E-07 1.57797303E-06-8.40013662E-07-3.31981984E-06 2.01385303E-05
 3158-9.47031259E-05-1.94359381E-04-1.25051458E-06 8.11517271E-06-7.02620690E-05
 3159 2.52515552E-04-1.41835187E-06 1.38857489E-05-1.33269434E-04 1.25039344E-05
 3160-7.29009990E-06-6.06738270E-06-1.05266227E-07 3.82760475E-07-1.50446748E-07
 3161-2.35416623E-06 9.47591490E-07-2.85669126E-06 9.07388448E-07-6.96244952E-06
 3162-6.63429339E-06 2.30401580E-05-1.04317645E-05-4.28186799E-04 1.02424041E-04
 3163 2.53465584E-04 1.02301119E-04-2.25343101E-09 1.97479640E-06-1.97254297E-06
 3164-1.24432546E-07 2.29499746E-07-2.30242166E-06
 4  1 1.61803323E-07-8.26052349E-07 6.73060136E-07-1.20687626E-06 1.85795088E-07
 4  2 7.36855613E-06-2.86724575E-06 5.98119492E-06-8.88950718E-08-8.60877204E-05
 4  3-3.51589511E-05-6.90137390E-05-2.70385075E-05-3.29602129E-03 6.22303537E-04
 4  4-4.59034124E-04 1.66804480E-04 1.11436234E-06-1.58887784E-06 4.74515494E-07
 4  5-2.11773070E-06 9.34276812E-07 4.44242196E-07 1.60052734E-07-7.08362776E-07
 4  6-6.30091391E-08 3.45050423E-06-6.24693242E-07 1.10804678E-05-1.34196880E-06
 4  7-1.57255759E-05 1.63708349E-06-1.74298041E-04-1.06959744E-05 7.52908495E-05
 4  8 1.12731414E-05-6.32805917E-03-1.29714142E-08 3.34968117E-04 1.40500903E-03
 4  9 1.52505091E-06-1.16654816E-07-1.40839609E-06 1.38051072E-06-9.54889134E-07
 4 10 1.70238212E-06-2.29614317E-06 2.44267474E-05-2.75786747E-05-5.87539544E-05
 4 11 2.13138071E-07-7.24208888E-06-7.85946149E-05-5.62830088E-04 1.97351410E-08
 4 12-9.17246965E-08-3.67113788E-07 1.50309520E-07 2.49165415E-07-1.65606518E-07
 4 13 1.87569804E-06 1.03458565E-06-7.86352512E-07-6.60598743E-05 2.48092978E-05
 4 14-6.20121728E-05-2.37254651E-05-3.39652365E-05-4.55133878E-04 3.03342670E-04
 4 15-2.37184030E-07-3.67884652E-07 2.12026671E-07 1.55857981E-07-9.23177454E-07
 4 16-7.78402602E-07-1.22211717E-06-1.19631334E-06 1.90943259E-05-7.00052423E-05
 4 17-1.85685919E-05 1.06045391E-07-5.18549260E-07 4.41984012E-07 9.06404470E-07
 4 18-8.51428635E-07 8.37724220E-06-1.91986661E-06-3.19633224E-06 3.11106046E-06
 4 19-9.74153593E-05 6.79035972E-05 3.80959196E-06-2.94237687E-05 3.83395706E-03
 4 20-6.94308614E-04 6.76891317E-04-2.82527761E-04-2.97079407E-07-7.23359254E-07
 4 21 1.02043866E-06 6.34664476E-07 1.00664724E-06 8.52629415E-07-1.97331145E-06
 4 22 1.93568110E-05-1.06423128E-04 2.88579563E-04 8.15182873E-08 1.12390626E-07
 4 23-8.18347250E-05 2.56295252E-05 2.19781858E-08-1.04456336E-07 7.90405249E-07
 4 24-1.62220070E-07-8.96072544E-07-2.47863588E-06-2.95325737E-06 9.71275643E-07
 4 25 3.85752012E-06 7.03575166E-05-2.59168835E-05-5.94442102E-06-1.68395965E-05
 4 26-2.93504421E-03 4.21986865E-04 2.50991247E-04-9.90825192E-04-1.45628992E-07
 4 27 9.85833269E-07-8.40204277E-07-4.61107622E-07-1.42271632E-07 1.61130181E-07
 4 28 1.48372378E-06-1.03085643E-05 7.17974663E-05-3.47112912E-04 2.63395185E-07
 4 29-1.30543381E-06 1.63272412E-06-2.66682350E-07 1.36676844E-06 1.62952734E-05
 4 30-9.37761664E-06-5.98502419E-07-5.89490442E-06-1.13561415E-04 9.80714612E-05
 4 31 8.58644069E-05 2.88261956E-05 5.41738100E-03-3.04385472E-03 5.37024940E-04
 4 32-3.40848534E-04-5.64354790E-07-1.29464544E-06 1.85900023E-06 1.48447696E-06
 4 33 8.32169769E-08 4.33675227E-07 1.22706417E-07-6.10520249E-07 5.31631371E-07
 4 34-5.62193292E-07-3.90043101E-07 6.16576422E-06-1.51400075E-06 1.86139943E-06
 4 35 1.82885257E-06-8.61993379E-05 3.35024959E-05 1.44727445E-05-3.38246733E-05
 4 36 8.74953155E-04-2.87921902E-05-1.91900252E-04 3.92269558E-05 3.20181911E-07
 4 37 2.97096868E-08-3.49891597E-07-2.61454288E-07 2.52376430E-06 5.40376143E-07
 4 38 1.60440524E-06-6.98924829E-06 6.51088145E-05-4.49407725E-05-1.04146628E-06
 4 39 1.18726242E-05-2.09152387E-05 3.91144544E-05-4.10064139E-07 2.51942329E-06
 4 40-1.66173709E-05 6.71553021E-05 3.35004506E-08-2.54324158E-07 6.76206673E-07
 4 41-3.52825205E-07-1.67500129E-06 1.40550853E-07 1.34632358E-06-8.39615143E-07
 4 42 6.79276683E-06 1.18711096E-04-2.41941293E-05-6.72227945E-06-3.52740486E-05
 4 43-5.73158549E-03-1.62347694E-03 1.13814388E-03-6.51144353E-04 6.14161308E-07
 4 44-4.52700033E-06 3.91283902E-06-4.17653436E-06 1.47314366E-06-1.38686363E-06
 4 45-3.37313213E-06 4.36408251E-05-4.31258332E-04-1.99900699E-03-6.53823073E-07
 4 46-1.17700033E-05 1.63551668E-05-3.01665892E-04-1.77119189E-06 1.55785770E-05
 4 47 2.19503704E-06 9.41540403E-06 1.73027117E-07-7.61133166E-07 4.42816425E-07
 4 48-1.60012827E-06 6.27995648E-07 9.37342871E-06-1.11546357E-06 1.12780029E-05
 4 49-2.67119194E-06-3.29776544E-05-1.38329623E-05-1.28349117E-04 4.93272409E-05
 4 50 4.10306770E-03 1.85395784E-03 3.65466078E-03 6.59775783E-04 1.07096639E-06
 4 51-2.04950941E-06 9.78543027E-07 5.86966933E-07 1.13627680E-06-1.02863357E-07
 4 52 6.05379258E-08 3.20436166E-07-8.80712472E-07 3.97552389E-07 4.44926729E-07
 4 53-2.71958982E-06 3.51147496E-06-1.95371338E-06-1.64026951E-06-8.09886662E-07
 4 54-9.79286671E-06 1.04229924E-05 7.97106421E-06-4.02054334E-04 1.27239033E-04
 4 55-5.71893405E-05 1.69263646E-04-2.12627409E-07 5.16051049E-07-3.03423641E-07
 4 56-6.44103229E-07 2.18066227E-08-1.53950046E-07 3.31531482E-07-1.33859540E-06
 4 57-2.53197860E-04 6.69327512E-03-2.23370488E-08 1.85986138E-07 7.46729042E-07
 4 58 5.53924234E-07 1.02906005E-07-2.40909711E-06-3.25823082E-06-2.43339420E-06
 4 59-5.77656968E-07 2.41311667E-05 3.11017108E-05 1.38786682E-05 1.79316448E-05
 4 60 1.33504231E-03 8.60539684E-05 2.13111360E-04-2.33670905E-05 7.50168570E-07
 4 61 7.58625949E-08-8.26031164E-07 4.80363734E-07 1.40712880E-07 2.24316908E-07
 4 62 3.84788042E-08 5.43439589E-08 2.47261888E-07 2.17017499E-07-7.86531237E-08
 4 63-1.65204865E-07-1.31423196E-06-8.58543695E-07 2.22051324E-07 5.01478542E-06
 4 64 1.32412630E-05 1.35579314E-06 3.97482720E-06-1.94137927E-06-7.03336169E-05
 4 65 2.45770771E-05 1.28054399E-05-3.00579331E-07 1.92957407E-07 1.07621924E-07
 4 66 1.85871381E-08 1.43549911E-08 1.53764126E-07-1.19878777E-07-6.97160077E-08
 4 67 1.43495622E-07-1.54835168E-07-1.91925076E-07-8.16713385E-08-4.55592046E-07
 4 68 6.42645252E-07 7.12482069E-07-8.22233309E-07-2.12923361E-06-7.91627313E-06
 4 69-2.57525195E-06-2.01399252E-04 6.05648997E-06-5.08904512E-05 2.37811145E-05
 4 70 4.38435777E-07-5.49759022E-07 1.11323245E-07-2.13659001E-07 2.98303611E-07
 4 71-7.40116050E-08 3.76566580E-07-1.91975150E-06 1.59546816E-06-1.09601376E-06
 4 72 3.85912797E-07 2.00364412E-05-6.86615652E-06 5.39190657E-06-3.06999937E-08
 4 73-1.18149581E-04 4.69120396E-05-1.35187104E-05-3.56815709E-05 1.15854039E-03
 4 74 2.00273512E-04-2.27415868E-04 4.02684618E-04-9.20636581E-09-1.17871170E-06
 4 75 1.18791807E-06 7.52948121E-07 1.60731456E-08-9.08086961E-07-1.24333545E-06
 4 76 1.77449585E-05-4.07718944E-05-3.45313584E-04-2.04565579E-07 4.05909199E-07
 4 77 1.36431082E-05 8.69075999E-05 9.29965885E-07 2.48045385E-06 2.32114548E-06
 4 78 8.21122038E-04 1.64248461E-07-4.27963835E-07-1.60678513E-07 1.40723088E-07
 4 79 1.15319764E-07 5.46603475E-06 5.31716263E-07-4.34838438E-07-4.86318437E-07
 4 80-3.74706612E-05 2.21528062E-06 2.84998328E-07 2.21453853E-06 2.62094423E-04
 4 81-2.43232090E-05 2.15491088E-05 1.72988894E-05-2.52058356E-07 5.47702180E-07
 4 82-2.95643824E-07 1.97561579E-07-4.04079868E-07 1.91493061E-07-3.08582215E-07
 4 83 9.23641100E-07-1.17536449E-06-5.37059508E-07 2.39142752E-06-4.38040961E-06
 4 84 5.08713317E-06-5.21917024E-06-1.56037425E-05-1.32601493E-04-1.52901635E-04
 4 85 3.75154576E-05 1.28319799E-04-2.36422093E-02-2.22173089E-03 8.39997846E-03
 4 86 7.76933342E-03-4.37199366E-06 5.20190528E-06-8.29911621E-07-4.73899657E-06
 4 87 3.51021843E-07 3.13109301E-06-4.26408201E-07 1.86993983E-06 2.41879004E-07
 4 88 5.54173201E-07 1.11574526E-06-2.31982294E-05-2.00824611E-06-7.02391194E-06
 4 89-8.85961636E-06 2.15603339E-04 3.87259478E-05-4.68716640E-05 8.44819249E-05
 4 90-1.92868770E-03-4.11368654E-04 1.23914498E-03 9.47137353E-04-2.50388029E-06
 4 91 3.40209898E-06-8.98218694E-07-3.01765530E-06-1.33788636E-06-5.32987133E-07
 4 92-1.07985398E-06-5.77012365E-06 9.65211902E-05 3.31320706E-04 6.43646481E-07
 4 93-1.51644434E-05 2.31749927E-05-2.11984693E-04 4.96708712E-07-2.34512318E-06
 4 94 3.86580534E-08-2.92884898E-07 1.01263167E-06 3.67194712E-05 1.00096995E-06
 4 95 3.10020932E-06-1.19743187E-06-3.61514906E-04-6.15344308E-05-5.80948101E-05
 4 96-1.36377614E-04 1.88307799E-05-1.07396070E-03 1.38097601E-03-6.92234101E-04
 4 97 2.37402432E-07-1.81389767E-06 1.57649524E-06 3.49243575E-07-9.89481394E-07
 4 98 3.21460261E-07-1.58986339E-06 6.94839357E-06-1.50005230E-04-3.20670477E-04
 4 99-9.95755556E-08 3.82132066E-07-6.67798218E-07 1.99053863E-06 1.77026554E-06
 4100-7.03150232E-06 2.04143199E-06-9.20225963E-06-1.08938613E-05 4.35367833E-05
 4101-1.07806497E-04 1.05757476E-04 5.90137754E-05 6.57903253E-04-7.97594959E-04
 4102-1.95894513E-04 3.97716667E-05 3.76359440E-06-2.34394429E-06-1.41965011E-06
 4103-4.30215704E-07 5.60018273E-07 1.11501932E-07 2.59778450E-07-6.88093813E-06
 4104 1.43514556E-04-1.09213362E-04-3.34521144E-06 2.84422292E-05 5.92942375E-05
 4105 5.61161353E-04-3.22911993E-07 1.84773876E-06-3.87589547E-07 1.26149193E-06
 4106 9.53247437E-07-2.23550120E-05 2.25025083E-06-7.38167604E-06-9.89738053E-07
 4107 1.15179474E-04-1.93321951E-05 1.25737503E-04 3.40943655E-05 2.65949562E-02
 4108-2.20173040E-03 7.54534314E-03 2.67503300E-03-1.16048929E-06 1.59855363E-06
 4109-4.38064336E-07 2.02438391E-06 1.46585802E-06-1.57054684E-06-2.09321914E-06
 4110 8.24727474E-06-6.13515293E-05-1.64110825E-04-8.74734627E-08 2.24591929E-07
 4111 2.95492768E-07 6.87632196E-07 5.79962644E-07-4.95502500E-06-1.15705970E-06
 4112-3.81856424E-06-2.71942082E-06 9.79151709E-06 2.35743459E-06 9.30932047E-05
 4113-7.96073255E-05-5.20970110E-03 6.73844132E-04-4.40462469E-07-1.64975707E-03
 4114-2.18554780E-06 1.04131858E-06 1.14422922E-06-8.59563636E-07-4.32063812E-07
 4115-3.61694133E-06 5.41494721E-09 2.93021731E-08 3.37540169E-07 3.60578233E-07
 4116 1.07128986E-06 5.48977486E-07-2.08205122E-06-1.40102099E-06-4.44998025E-06
 4117 8.93621657E-06-8.56068019E-06 1.06488520E-05 5.85843815E-05 2.43516541E-03
 4118 4.20287625E-04 6.27801947E-04 2.77880526E-04-1.15781360E-06-2.61141479E-08
 4119 1.18392775E-06-4.95269417E-07 6.52341347E-07 1.41066480E-06-2.04811356E-06
 4120 1.39267087E-05-2.84099513E-05-2.46335601E-04 6.57542329E-08 6.53506736E-07
 4121 4.66794987E-05 2.95994048E-04 6.41313824E-07-8.40899683E-06-5.90389780E-05
 4122 4.58994819E-05 3.52387478E-08-2.31564010E-07 1.93905084E-06 1.13237845E-06
 4123 3.28778076E-07 1.82044887E-06-8.52757706E-06-4.83800939E-06-1.48177227E-06
 4124-2.66924996E-05 7.47699039E-05-7.51216297E-06 2.11647785E-05 2.25177068E-03
 4125 5.87941478E-04-2.19426641E-04 6.77756932E-06 1.63009169E-06-8.87735212E-07
 4126-7.42356483E-07-4.34395114E-07-5.03425796E-07-1.39857007E-07-1.82097796E-06
 4127 1.06102300E-05 1.56713956E-04 4.29200176E-04-1.85953643E-07-2.03624013E-06
 4128 1.36399792E-05-2.96376491E-04-1.26226353E-06 1.06950738E-05 1.27365825E-04
 4129 6.32894479E-05-9.37625888E-07 1.66603064E-06-9.47409188E-07-5.86914199E-07
 4130-3.76277518E-06-2.80184034E-05-1.65401553E-06-1.07268944E-06 1.82288105E-05
 4131 1.69222888E-04 1.29123041E-04 1.50474811E-05-1.10562389E-05 1.63285706E-03
 4132 1.54253582E-03-1.20593653E-03 2.22592616E-04-5.62048619E-06 4.55733275E-06
 4133 1.06315344E-06 2.05024383E-06 6.16410739E-06 1.12166064E-05-2.74938714E-04
 4134-2.32271173E-04 4.00734322E-06 1.24967800E-05 1.20026005E-05-2.83942467E-05
 4135-4.73954870E-06-1.76172389E-05-7.38024354E-06 1.73808368E-04 2.21293984E-05
 4136 8.37230406E-05 8.59842699E-05-1.59748869E-03 5.73162584E-06-2.12327712E-04
 4137-4.21510137E-04 1.97545114E-06-6.46648316E-06 4.49103202E-06-3.88176795E-06
 4138-8.55693648E-06-8.59863350E-06-4.38555928E-06 3.69150894E-05 8.44268639E-05
 4139 1.85043254E-04-2.98699153E-05 5.29853311E-05 1.13039823E-06-2.08657704E-06
 4140-2.99081248E-05-2.75846477E-04 1.60216898E-04-6.17829478E-05-4.36211240E-04
 4141 6.35654850E-05-1.09027201E-04 1.56791488E-04 2.44253010E-04 6.20735311E-03
 4142-5.71751946E-04-1.62932638E-03 1.50300497E-03 8.13898934E-05 1.23855208E-04
 4143-2.05245102E-04 4.24131851E-05 1.16293644E-04-2.57780880E-05-5.50535974E-01
 4144-4.70871781E-01-6.25580292E-04 2.26574098E-04 2.05458000E-03-5.44962528E-03
 4145 2.93580735E-04-8.04297326E-05-9.36014963E-04 1.27529259E-03-1.74224122E-04
 4146-2.93881054E-05 5.50417547E-04-5.90305938E-03-1.84369854E-04 8.02667870E-04
 4147 5.02249392E-04-3.84929482E-05-1.08274129E-04 1.46767077E-04-1.35800526E-04
 4148-6.71067951E-05-1.11626751E-05-3.26733330E-02-2.79425775E-02 7.89963606E-05
 4149 6.81242666E-05-4.43349846E-05-3.32964217E-04-1.54820986E-05-9.44233915E-06
 4150-5.68294052E-06 8.57857998E-05 5.12422262E-06-2.64832998E-05 4.00417126E-05
 4151-2.38129853E-04-1.32522203E-04 2.51263977E-04-1.80311346E-04-7.09021726E-07
 4152 6.97689098E-06-6.26786925E-06-6.35707778E-06 1.47765181E-05 7.25133773E-06
 4153-4.27091575E-07 1.29531102E-06-2.26752883E-07 1.09719551E-06-3.64151865E-07
 4154-1.20904256E-05-7.74083106E-07-1.09030286E-05 5.87612237E-06-6.03735743E-05
 4155-1.42274496E-05-3.24613808E-05-6.34889120E-05-6.50468801E-03-3.36959396E-04
 4156-3.64005067E-04 1.55152765E-03-8.42889926E-07-1.74503032E-06 2.58792025E-06
 4157 5.34357576E-07-4.06763745E-06-7.93664338E-06-1.34924930E-05 8.61848789E-05
 4158-4.56827365E-05-4.66260078E-04 9.18567177E-07-9.88011740E-06 3.53975652E-04
 4159-1.41046394E-04 3.84504737E-06-1.53353197E-05 2.73654789E-04 1.13145875E-04
 4160 8.11800193E-05 7.07768013E-05-1.11884827E-06 3.55525366E-06-5.48336458E-07
 4161-1.22680886E-05 6.38826717E-06-1.73689006E-05 1.68698046E-06 3.03987588E-05
 4162-5.13421073E-05 3.38340009E-05-1.54173193E-05 8.32434297E-04-2.96928401E-04
 4163-4.25759242E-04-2.04555814E-05 1.95206065E-06 1.55896369E-06-3.51102434E-06
 4164-1.67707346E-06 2.45662355E-07 3.21248020E-06
 5  1 1.69561407E-07-6.06348548E-07-4.67942667E-07-7.42590513E-07 6.63373448E-07
 5  2 1.35704914E-05 1.70292517E-06 4.52614981E-06-2.81646010E-06-5.96952117E-05
 5  3-2.99587510E-05-1.58337510E-05 8.06865341E-05-1.50744411E-03-1.36557684E-03
 5  4-9.67123201E-04 1.06537768E-03 4.61364975E-08-2.29610501E-07 1.83474003E-07
 5  5-1.78668214E-06-1.05692971E-06 1.55489505E-06-2.44337813E-07 7.76220064E-07
 5  6 9.77438353E-07-2.26831542E-06-7.36237426E-07-7.70182635E-06-3.52012277E-06
 5  7 1.30353748E-05 3.10990531E-06 1.74411916E-05 9.62061237E-05-4.01824507E-05
 5  8-4.83584101E-05 2.89353133E-03-8.40003244E-04-1.46146905E-03-1.16640109E-03
 5  9-2.69727566E-06 3.81103623E-07 2.31617204E-06 3.37064161E-06-2.28698256E-06
 5 10-1.03021451E-06-2.23531894E-06 2.36434016E-06-4.82594648E-05 2.06506036E-04
 5 11-1.84586736E-06 2.24384263E-05-1.28658837E-04 8.32228173E-04 2.49023281E-07
 5 12-1.07471558E-06 1.97140352E-07 8.09318674E-07-1.64928661E-07 1.78058105E-05
 5 13-1.44624895E-06-4.39102266E-06-1.19151807E-06-1.53519003E-04 2.94958013E-05
 5 14 7.88476999E-05 8.09320971E-05-4.44195745E-03-7.71621526E-04 7.89597232E-04
 5 15 1.70781562E-03 8.72632057E-07-8.42690382E-07-2.99416748E-08 6.47932277E-07
 5 16 1.72111029E-06 3.90181410E-07 2.42913212E-07-7.09487534E-06-5.06128390E-05
 5 17-3.69096702E-04-1.66124523E-07 8.10752277E-07-4.87084104E-07-9.79251399E-07
 5 18-1.63770841E-06-1.17462591E-05 1.60900404E-06 5.00250823E-06 8.78600572E-06
 5 19 1.43090588E-04-9.99055012E-05 3.50531861E-05-5.56167856E-05 6.20287642E-03
 5 20-1.58270139E-03 3.42916810E-04-2.91943134E-04 4.66421620E-07-1.72837849E-06
 5 21 1.26195686E-06-2.10943303E-06 1.02782510E-06 1.23926464E-06-2.81131554E-06
 5 22 1.78597443E-05 7.45843433E-05 6.63972230E-06-6.82587005E-07 5.56435642E-06
 5 23 1.15170369E-05 4.98613623E-04-1.61774023E-07 7.47315767E-07 3.05712810E-07
 5 24-6.30775742E-08 1.60716095E-07-1.12011795E-05-1.93569313E-06 2.61924919E-08
 5 25-2.36082474E-06 9.79843136E-05-5.76936450E-05-5.53627788E-05-3.63183124E-05
 5 26-4.88442418E-03-2.44565078E-04-1.75504000E-03-1.56308288E-03-7.23855885E-07
 5 27 4.48209112E-07 2.75646773E-07 3.76713598E-06-1.56142862E-06 1.16272135E-06
 5 28-8.61155293E-07-3.20555467E-06 1.29050574E-04-2.12733567E-04-1.10029495E-07
 5 29 4.93708658E-07-3.20173232E-07 3.53028265E-07-8.70340028E-07-8.58707959E-06
 5 30 2.75932446E-06-6.94787930E-07 4.44439985E-06 1.25120484E-04-5.46848307E-05
 5 31-4.95883131E-05 1.19955939E-05 4.62622915E-03 1.54840117E-03-2.05771065E-03
 5 32-1.61514222E-04 6.39546739E-07-1.30846299E-07-5.08700440E-07-5.69403767E-07
 5 33-1.75385495E-07-2.25104354E-06-6.64942720E-08 3.13789587E-07-5.52604328E-07
 5 34 1.16519370E-08-1.06194221E-06-3.48762785E-06 2.13671286E-06 8.42912564E-07
 5 35 4.55424764E-06 2.87974250E-05-1.56749160E-05-1.89428600E-05-2.07918637E-05
 5 36 2.26754314E-04-1.06113052E-04-6.25370621E-05-8.26278580E-05-4.85112361E-07
 5 37 8.69734042E-07-3.84621681E-07 5.03274758E-07-1.11454688E-07 5.55743478E-07
 5 38-1.28064195E-06 6.56612482E-06-6.15218123E-05-7.45486008E-05 8.78809943E-07
 5 39-7.26006451E-06 5.33660529E-05 1.64505998E-04 8.44471919E-08-1.32102725E-06
 5 40-6.85812619E-05-3.14872830E-05 7.52619209E-08-3.64793394E-07 7.24324078E-08
 5 41 2.74320392E-07 2.85980738E-07 6.42365544E-06-1.18804789E-07-1.84175027E-06
 5 42-1.18564628E-06-6.73381065E-05-2.34823189E-05 3.44858563E-05-1.89767658E-05
 5 43 3.22539136E-03 5.56953822E-05-1.50206300E-04 4.17771045E-04 1.06002406E-06
 5 44-1.57487057E-06 5.14846509E-07 1.90366554E-06 3.23180446E-08 6.27814058E-07
 5 45-7.30564837E-07 4.81543513E-06-2.30855696E-05-1.10187624E-03-1.15386375E-06
 5 46 8.47998066E-06-7.27899295E-05 2.28701956E-05-2.61162856E-06 2.10605934E-05
 5 47-1.31933798E-04-1.62757175E-04 4.30102429E-08 8.93494044E-07-1.10168588E-06
 5 48 8.82090359E-07 2.04651771E-07-1.28876683E-05 3.09089427E-06-1.87803335E-06
 5 49-1.83197060E-06 1.08549246E-04 3.05231303E-05-9.10854257E-05 4.18437560E-05
 5 50 1.73131010E-03-3.30290762E-03 1.86372450E-03 2.96760599E-04-4.26357104E-06
 5 51 2.93274370E-06 1.33082734E-06-2.54517334E-06 2.47619150E-06-4.74049309E-06
 5 52-2.69174971E-04-2.30905849E-04-7.64581262E-06-1.43880172E-05-4.21424717E-06
 5 53 8.58387289E-06 1.62665667E-05 1.62524890E-05 4.22801075E-06 1.04162923E-05
 5 54-5.35988961E-05-1.47774375E-04 1.49832795E-05 5.03883821E-05 1.53843740E-04
 5 55 6.20789800E-05-3.11828030E-04 2.19503284E-07-4.21926795E-07 2.02423511E-07
 5 56-8.82437505E-06-6.63021477E-06-8.58042248E-06 1.40543306E-06-1.09574762E-05
 5 57 2.63919019E-04-1.68690649E-02-3.00310211E-05 5.02140460E-05-5.13523014E-06
 5 58 3.14592518E-05-1.17794205E-05-2.61418069E-04-1.25188592E-04 4.44630634E-04
 5 59-2.05857772E-04-7.50535475E-05-2.32731415E-05-2.18407093E-04-5.08512583E-06
 5 60 6.17429880E-03 1.03134842E-03-2.11390234E-03 1.97490294E-03 1.07667133E-04
 5 61-1.83654431E-04 7.59872978E-05 9.18310298E-05 1.38491144E-05 1.50522625E-04
 5 62 6.40908864E-03 5.48228367E-03 2.49595119E-05-1.74925652E-05 3.13628946E-05
 5 63 7.63048116E-05-3.44214742E-05 1.34455485E-05-4.48808501E-05-1.74564033E-04
 5 64 1.89682683E-05-8.96558018E-06 4.31910694E-05 1.69728220E-03 1.98903038E-04
 5 65 1.89860166E-04 6.73813983E-05-4.54927215E-06 1.48098834E-05-1.02606112E-05
 5 66 1.44681845E-05-1.83805291E-05 1.33463543E-05-5.51474102E-01-4.71672182E-01
 5 67 4.88903086E-04-1.96331057E-03 8.37784594E-04-5.42328926E-03-2.23915675E-04
 5 68 8.92346444E-04-3.83089736E-04 1.31887979E-03 1.29835490E-04-4.54868895E-04
 5 69 2.09747723E-04-6.50522035E-03 1.38684162E-04-9.46458405E-04 2.19322903E-04
 5 70-5.23975952E-05 8.86191477E-05-3.62215525E-05-1.08064716E-04-1.20023137E-04
 5 71-1.24427296E-04-9.80573586E-08 4.08989694E-07-1.11571036E-07 4.25455728E-07
 5 72 1.38693410E-06-8.30487343E-06 3.32437940E-07-1.07856929E-06-5.78376753E-06
 5 73 8.31340956E-05 3.92936742E-05-1.18028743E-05 1.03779378E-04 3.39645874E-03
 5 74 1.60648490E-04-1.60968062E-04 1.09903981E-03-1.27061557E-07-7.32199489E-07
 5 75 8.59261046E-07-1.66816660E-06 3.41451288E-06-2.79161151E-06-1.66206351E-06
 5 76 9.40034373E-06 6.56534058E-06-3.98456807E-05-2.26666000E-06 1.33494658E-05
 5 77-2.93270213E-05 2.54219984E-04 5.85175473E-07-9.73436399E-06-2.41519382E-05
 5 78 4.17319888E-04 5.07198323E-06 4.05743915E-06-7.10754013E-08 1.27417587E-06
 5 79-1.08885836E-07 2.11458660E-06-1.45655144E-07-5.81745834E-06 9.43974531E-07
 5 80 1.12011253E-05-1.27588852E-06 3.69137101E-05-8.84928454E-06 5.03573021E-04
 5 81 4.58761944E-05 7.03686532E-05 2.25578909E-05 5.40348826E-07 3.32507644E-07
 5 82-8.72856470E-07-5.65035345E-07 2.18754188E-06 1.79318824E-06-3.65661726E-08
 5 83 1.50965899E-07-8.02103553E-07 3.38295943E-07-5.24610007E-08-2.48937537E-06
 5 84 4.26076194E-06-2.03078687E-06 6.64179602E-07 6.23450626E-05-6.66559829E-05
 5 85-1.49173123E-05 6.09258970E-06-3.20141771E-03 7.86360698E-04-2.92677355E-04
 5 86-3.94511675E-05-2.49168123E-06 1.44274847E-07 2.34740638E-06 2.54442430E-09
 5 87-5.65263154E-07-9.44294228E-07 7.68186510E-09-4.45852023E-08-5.47143928E-07
 5 88-4.18265857E-07 1.92597814E-07-9.17617359E-08 2.13330556E-06 1.93363660E-06
 5 89-8.56413504E-07 1.15145469E-05-1.48652926E-05-1.14561021E-05 1.27790276E-06
 5 90-3.00458851E-03-5.10952229E-04 6.55252770E-04 4.61276296E-05 3.49958504E-07
 5 91 3.07868946E-07-6.57827450E-07 1.56282122E-06 3.99932542E-08-2.32470447E-07
 5 92 7.62528543E-07-5.15996042E-06 8.64169284E-05-3.42340336E-05 7.23937888E-07
 5 93-5.57234300E-06 4.63319931E-05-7.27203061E-05-1.49243838E-08 5.94876701E-08
 5 94-3.77390295E-07-1.32810040E-08-4.08440916E-07-2.82079189E-06 1.57728098E-06
 5 95 4.02001552E-08 1.54215678E-06 3.83962989E-05 1.54534748E-05-5.34897434E-06
 5 96 3.38292927E-06-5.57378557E-04-2.16233710E-04 1.07707941E-03-8.39022450E-04
 5 97 1.91863291E-07-5.75125960E-08-1.34350695E-07-3.16906155E-07 1.58642558E-06
 5 98 2.56311236E-07-2.96895375E-07 1.43358624E-08 2.97655314E-05-1.72780473E-04
 5 99 9.45132659E-08-5.32620497E-07 1.35789748E-07 3.86050876E-07 2.53203141E-07
 5100 6.40299074E-06-8.41679994E-07-2.18746339E-06-1.63790471E-07-6.35755641E-05
 5101 2.19310642E-06 1.52806697E-05-3.54827773E-06 6.32883763E-03 2.92643293E-05
 5102-2.38641310E-04 2.15008699E-03-3.82323129E-07-2.17620091E-08 4.04085138E-07
 5103-8.34366481E-09-1.05782666E-06-4.76250156E-07-1.23583593E-06 8.42649291E-06
 5104-2.55023886E-04 6.67700951E-04-8.88689703E-07 6.95925915E-06-7.12925588E-06
 5105 9.93968524E-04 3.72211131E-08-1.22126169E-07 8.00597022E-07-1.78665818E-06
 5106 1.19429905E-06 2.70198640E-06-5.42562322E-06 9.20802082E-06-6.19415596E-06
 5107-2.77525689E-05 2.61119244E-05-8.55578888E-05 3.44820553E-06-7.90394914E-03
 5108 4.00500826E-03 1.35880546E-03 3.38372370E-03 6.07070437E-07 8.01937285E-08
 5109-6.87264166E-07 1.68488061E-06-5.15735120E-07 2.54336866E-07-2.76170977E-06
 5110 1.85011253E-05-1.42537018E-04-8.02486185E-04 3.10026191E-09-5.36708160E-10
 5111 4.93555008E-07-6.37536335E-08 3.38941225E-08 1.55129696E-06-7.33279670E-07
 5112 3.89463228E-07 4.72144227E-07-8.71858549E-06-2.70751593E-05 5.57983232E-05
 5113-2.13458505E-06 8.82678417E-03 8.85326253E-04 1.67671050E-03 4.08609688E-05
 5114 1.85886605E-07-1.13353015E-06 9.47643545E-07 1.94312927E-06 3.65680428E-08
 5115 7.21696499E-07-1.61598058E-07 8.14493339E-07 2.42457800E-06 9.07363834E-07
 5116 4.67948936E-07-8.63352122E-06-1.08412151E-05-3.74365070E-06-1.41594343E-06
 5117 4.89840346E-05 6.39881067E-05 5.83651580E-05 3.28638993E-05 1.13743000E-03
 5118 2.52477679E-04 2.19083873E-04-3.19870564E-05-1.90305002E-06 2.23772133E-06
 5119-3.34671309E-07-7.96725382E-07-3.93014006E-07-7.91154832E-07-1.13277372E-06
 5120 1.99597722E-06-1.66235388E-06-4.61685882E-04-3.04521656E-06 2.06094861E-05
 5121 1.52806918E-05 2.03928366E-04 1.37597055E-06-1.81140770E-05 7.03180758E-05
 5122 9.53079317E-05-7.13812010E-09 1.05996182E-08 5.14736387E-07 3.21462405E-07
 5123 7.42860203E-07 1.32167337E-07-2.23462154E-06-1.03822555E-06-2.88177677E-06
 5124-1.58814870E-05 1.83772357E-05 1.73479307E-07 2.42881402E-05-4.60456754E-04
 5125-3.83252051E-05-1.07064682E-04 7.73393135E-05 9.50879203E-08 3.53749418E-07
 5126-4.48837339E-07 4.27950383E-08 1.49909319E-07-1.56748659E-07 5.91603236E-08
 5127 1.12450720E-06 2.49639800E-05 4.01941715E-05-4.07066222E-07 2.32932786E-06
 5128-5.31425029E-05-7.27217068E-05-1.96490310E-06 1.15144595E-05-3.60411180E-05
 5129 4.34611273E-05-7.32097240E-09 5.15433137E-08-7.06251299E-07-5.27910128E-07
 5130 3.88520386E-07 2.12268708E-06 2.53434535E-06 3.01617026E-06-1.94378475E-06
 5131-4.65146559E-05-3.76750879E-05-5.34542836E-06-1.52478583E-05 3.17677035E-03
 5132 5.74841788E-04-6.64504320E-04 1.12704844E-04 4.48294738E-07-2.61832945E-08
 5133-4.22111444E-07-8.21898262E-07 3.49069002E-07 1.65670947E-06 5.69891392E-08
 5134 3.87593603E-07-5.48826547E-07 1.51073440E-07-3.36665829E-07-3.36711727E-06
 5135 2.35897831E-06-4.71973893E-07 1.40649687E-06 2.33845404E-05-1.20229880E-05
 5136-3.00493090E-07-3.70028390E-06-2.42723266E-04 3.86427483E-05 9.43373401E-05
 5137 2.71660526E-05-4.28213391E-08-4.62933170E-08 8.91146561E-08 5.90785997E-07
 5138-1.25312375E-08-4.09429347E-08 7.49602007E-07-4.22485729E-06-3.64292169E-08
 5139 9.36896203E-05 9.34019170E-09-7.28800929E-08 3.63181366E-07 3.03780520E-08
 5140 2.08020285E-07 1.60389406E-06-1.46705129E-06-6.10519261E-07-9.95037562E-07
 5141-1.17600131E-05-2.22023507E-06-1.35191595E-06 8.67129207E-06 7.05887334E-05
 5142-1.61675391E-05 2.84621566E-06 1.05441634E-04-4.45761536E-07 1.12097346E-07
 5143 3.33664190E-07-1.52515870E-07-7.20989242E-08-1.00898784E-07 1.11348413E-07
 5144 2.12680486E-07-3.05994217E-07 6.12747094E-07-1.02875613E-07-1.17220226E-06
 5145 1.19044940E-06-2.49724583E-06 4.33726860E-07 8.06981807E-06-3.93716470E-06
 5146 1.08028406E-05-1.10651403E-06-2.05714699E-04 6.66673724E-06 2.15392720E-05
 5147 4.03298328E-05 1.58675410E-07-3.63884193E-07 2.05208783E-07 3.88208661E-07
 5148 3.76309457E-08-7.54806546E-08 1.15766891E-07 3.18004779E-07 1.78089028E-07
 5149-4.61353839E-09 3.56635654E-07-2.34773277E-06-6.13466459E-07 8.52313353E-08
 5150-1.44674503E-06 1.41584003E-05-1.73896223E-06-3.36482825E-06 7.46433103E-06
 5151-1.31228485E-05-1.16115796E-05 1.08848535E-05-2.75287745E-05-5.95759500E-08
 5152 4.12949728E-08 1.82809772E-08 4.00240089E-07-3.43896359E-07 5.56820064E-08
 5153 9.86864744E-08-5.12624151E-07-6.14905629E-07 4.92565691E-07 9.38395387E-07
 5154 5.60324238E-06 2.42317626E-06-1.41909023E-06-4.41656339E-06-3.22643444E-05
 5155-3.76493149E-06 3.35660569E-06 6.68543612E-05 6.86597023E-04 5.70660716E-06
 5156 2.16618988E-04-2.65298378E-04 1.31240952E-06 1.11124483E-06-2.42365435E-06
 5157 1.19739176E-06 1.79965852E-06-2.83233659E-07 7.63055369E-07-3.82675234E-06
 5158-4.22771098E-05-1.44785748E-04-6.58906469E-08 3.48538764E-06-1.72983071E-04
 5159 3.71961460E-04-6.12018573E-08 2.15125308E-06 3.64746309E-05 1.29767909E-05
 5160-1.81863320E-06-9.99493016E-07 3.31789212E-07-7.98733097E-07 6.14707675E-07
 5161-5.83287487E-06-1.25969429E-06 3.34154117E-06-2.46582894E-06 4.51228907E-05
 5162 2.57269367E-06-1.66024078E-05 8.86307764E-06-4.43164966E-04-3.37596207E-06
 5163 1.77764766E-04 2.92203536E-05 1.91860643E-07-7.27802835E-08-1.19080360E-07
 5164 7.50057945E-07-5.59575015E-08-1.17661678E-07
 6  1-1.03827821E-08-5.46689750E-08 1.06045502E-07 2.37710577E-06 3.36252142E-07
 6  2 4.32864723E-06-2.49019824E-06-1.38323928E-05-3.95664125E-06-7.23886244E-05
 6  3 9.11142621E-05 2.37539129E-04 5.59857550E-05-7.39890436E-04-3.99021665E-04
 6  4 4.78539277E-05-8.57211249E-04 9.33150613E-07-2.04256101E-06 1.10941039E-06
 6  5 4.99303407E-06 2.22208061E-06 2.62879486E-07 3.07222488E-07-9.29243870E-07
 6  6 2.19380016E-06 1.27599280E-06 9.13525185E-07-5.29479830E-07-1.40928335E-05
 6  7-7.91530485E-06-8.03303519E-06 2.01052307E-04-5.37782884E-05 3.94846354E-05
 6  8 5.41937999E-05-1.76473371E-05-3.59691427E-04 9.39243881E-05-7.96526518E-05
 6  9-6.63642304E-07 4.70844054E-06-4.04479824E-06-2.18553241E-06-2.09150228E-06
 6 10 2.07751583E-07 8.57992354E-07-1.71154402E-05-1.52413879E-05-6.86405482E-05
 6 11 9.05017488E-06-7.69597360E-05-1.46818568E-04-3.33742382E-05-2.54782507E-07
 6 12 1.21805756E-06-1.68871139E-06 9.00278972E-07-8.92683374E-07-1.33383383E-05
 6 13 7.07024756E-06-1.90984116E-06 6.70304942E-06 1.08202665E-05-9.63688902E-06
 6 14-5.04210702E-05-9.23916640E-05 1.35457207E-03 1.01696598E-04-5.79741766E-04
 6 15-1.45572879E-04-1.64867013E-06-6.78762121E-07 2.32743225E-06 4.21030204E-07
 6 16 6.32299662E-07-5.98822379E-07-4.48310656E-07 1.86222646E-05 8.18445182E-05
 6 17 1.31475795E-04-1.17626310E-07 6.54026901E-07 3.36755563E-07-1.79202139E-07
 6 18 1.47529077E-06-8.43198561E-06-1.05110858E-06 4.57397366E-07-7.73970481E-06
 6 19 9.25457310E-05-1.66102875E-05-6.39373079E-06-1.72162990E-05-6.07948961E-04
 6 20 1.09161485E-04-1.79675403E-04-1.74070884E-04-7.32674111E-07 4.46560844E-07
 6 21 2.86113267E-07 5.74597586E-07 2.95924150E-06-4.15870614E-07 3.35909265E-08
 6 22-3.52095902E-06-1.50200138E-05-4.68835901E-05 1.20789067E-06-8.78734858E-06
 6 23 3.96593779E-05-1.13020444E-05 2.34755331E-07-9.49428182E-07-3.75648665E-07
 6 24-1.16933011E-06-5.75059552E-08 1.63812711E-05 1.28303910E-06 7.86905971E-06
 6 25 4.40141505E-06-1.15842664E-04 8.22557363E-05 1.51624597E-05-1.07157154E-04
 6 26 9.85139195E-05-7.59933954E-05-1.76421734E-04-1.98667376E-04-1.67906460E-06
 6 27 2.71837689E-06-1.03931229E-06 1.09261990E-06-1.33945897E-06-2.12266234E-06
 6 28 1.94866289E-06-2.35394307E-05 3.60125634E-06-1.29021640E-04-1.18829959E-08
 6 29-6.34448839E-09-9.70391170E-07 9.25512808E-07 2.47558431E-06 2.32728437E-07
 6 30 4.74780070E-06-6.44464591E-06-1.38062938E-05 4.38153063E-05-3.72946932E-05
 6 31 4.19365028E-06 4.97172034E-05-1.14851471E-03 7.62840670E-04 4.86494933E-04
 6 32-1.51320349E-04 1.80312294E-07 9.10949066E-07-1.09126136E-06-1.92897923E-06
 6 33-7.85856579E-07 1.61762594E-07-7.07854719E-08 4.04198836E-07-3.38165486E-07
 6 34 7.57077721E-07-1.03282206E-07-4.35756585E-06 1.78160403E-06-2.73492547E-06
 6 35 3.14010913E-07 2.55458829E-05-7.46148061E-06-6.10192809E-06-1.74230864E-05
 6 36-1.44060171E-04-1.36482891E-04 3.95825950E-05 5.19635268E-05 6.44149148E-08
 6 37 8.71892746E-07-9.36307661E-07 6.89901504E-07 1.40876886E-06 3.82220133E-07
 6 38-9.94126780E-08-1.72898162E-06 2.59235873E-06 1.10983473E-04-7.78228460E-07
 6 39 4.88627326E-06-4.80326950E-05-7.93277336E-05 3.21032298E-07-3.37328821E-06
 6 40-6.34564351E-05 6.43828774E-05 3.99848471E-08 7.80457723E-08 2.93073656E-06
 6 41 2.85392402E-06-3.90633186E-06-9.26571302E-06-9.16856882E-06-1.11253551E-05
 6 42 1.57746032E-05 1.26665536E-04-8.61280543E-05-2.72030651E-05-9.66148017E-05
 6 43 2.39272315E-03-3.56281466E-04-7.74487236E-04 1.15440997E-04 3.96037603E-06
 6 44-1.86051392E-06-2.09986211E-06 7.51815412E-06-1.68114158E-06-5.43971317E-06
 6 45 3.67169172E-06-4.64117559E-05-3.74073894E-04-3.37281454E-04 2.57971984E-06
 6 46-2.50601422E-05-2.43880958E-04 1.98586418E-05-4.98107016E-06 3.65634485E-05
 6 47-1.33748876E-04 1.39140116E-04 5.74552837E-07-2.05716434E-06 4.21389915E-06
 6 48-2.07942502E-06-1.27583096E-06 1.80929908E-05-2.22043478E-05 1.69985889E-05
 6 49 1.00218889E-05-3.99216226E-05 5.74804086E-05-3.76355412E-05-1.40052386E-04
 6 50-2.04995723E-03 1.31548201E-03-4.17672642E-04-5.23543325E-04 4.89491151E-06
 6 51-6.56747742E-06 1.67256591E-06-3.88906929E-07-2.39616724E-07-2.16111014E-06
 6 52-1.16481319E-06-1.12045459E-06-1.35716330E-06 1.76538283E-06 9.34749341E-08
 6 53 8.28806469E-07 4.64914212E-06-7.87306537E-06-1.82297937E-07-2.93212986E-05
 6 54-1.87301299E-05 3.56192115E-05-1.77939273E-06 5.27862370E-04-9.70632582E-05
 6 55 4.66827915E-05-2.82965345E-05-5.14676531E-07 1.98656938E-06-1.47189284E-06
 6 56-3.65370378E-07 7.13492552E-07-3.67793457E-07 8.52012532E-06-6.93237474E-05
 6 57 8.93542966E-05 5.64824066E-03 1.53622459E-07-1.47439798E-06 1.06091827E-06
 6 58-8.60669984E-07-3.25057224E-07 1.55850288E-05-4.55191559E-06 6.10291161E-06
 6 59 9.41632617E-07-9.38384098E-05 5.09947785E-05-5.68877894E-05 3.19585570E-05
 6 60-1.09267179E-03-1.14954677E-04-1.20242220E-04-1.63846561E-04 8.56368705E-07
 6 61-1.05728579E-06 2.00917080E-07 2.44177451E-07-7.70679534E-07 4.16090507E-07
 6 62 1.52632010E-05 1.25023865E-05-4.08199525E-08-2.17290016E-07 2.16801089E-07
 6 63 5.47965880E-06 5.79909004E-07 1.80388195E-06-4.91557510E-07-9.40807630E-07
 6 64 1.52311039E-05-2.33576453E-05 1.94432408E-05 1.25087195E-04 2.78553482E-05
 6 65 1.01691467E-04 1.26100455E-04 2.66660079E-07-9.80033511E-07 7.13373432E-07
 6 66-9.03758027E-07 7.59343207E-07 7.77386202E-07-1.63496960E-06-1.88666794E-06
 6 67 6.65729978E-08 3.19469665E-07 2.19406167E-07 4.23309783E-06-1.37613024E-07
 6 68-1.02783282E-06-9.33944952E-07-4.41198547E-05-5.31729116E-06-3.18101268E-06
 6 69 2.47736887E-06 3.19094352E-04 1.61456438E-05 7.89218304E-05 7.00787306E-07
 6 70-2.56142555E-07 6.01739348E-07-3.45596794E-07-7.95372605E-07 5.62869123E-07
 6 71-6.04906140E-07-4.94069413E-08 1.55252245E-07-1.06902055E-06-5.64439818E-07
 6 72 6.71719525E-08-3.20201039E-06 6.21282689E-06 1.52899777E-06 6.83683252E-07
 6 73 7.54615733E-05-1.26893840E-05-1.20429880E-04 2.82777165E-05-1.71896953E-03
 6 74-2.14722984E-04 5.17749284E-05-5.48381797E-04 9.64939933E-08 7.99583285E-07
 6 75-8.96077279E-07 1.67764459E-06 8.39248072E-07-4.98179124E-06 1.62855371E-06
 6 76-2.20154338E-05-1.39011187E-04-3.45768004E-04-1.87255021E-06 8.76817143E-06
 6 77 7.30514869E-05 8.59904671E-05-3.56079997E-06 2.73907171E-05 1.12233537E-04
 6 78-7.82981774E-04-4.91780556E-07 2.65982311E-07 1.58282121E-07 3.73999665E-07
 6 79-4.70450476E-07-7.88255138E-06 1.63170243E-06-9.04921563E-07 1.21848182E-06
 6 80 7.96624762E-05-2.72773592E-05 2.90231056E-05-2.01568338E-06 1.62617091E-04
 6 81 1.00794029E-05 3.09408920E-05 2.47547400E-05 8.17810153E-07 9.45950553E-08
 6 82-9.12405209E-07-1.04577495E-06 7.00746576E-07 9.80811863E-08-6.94238970E-07
 6 83-4.10178111E-05 2.17075818E-05 9.31026158E-06 1.38068802E-06 1.43022191E-04
 6 84 2.89391432E-04 9.09557667E-05 1.23351777E-05-1.49713330E-04-1.38041825E-04
 6 85-1.37115322E-04-1.61993177E-04-2.36704370E-02-4.20148663E-03 1.42752209E-03
 6 86 1.33600067E-02 1.54667141E-04-6.22495364E-05-9.24176046E-05 8.56174486E-05
 6 87 1.26976407E-05 5.72248794E-06-5.39864282E-07 2.12132871E-06 1.60762685E-06
 6 88-1.11977534E-06-1.64805713E-06-3.20914064E-05-7.90798804E-06 6.08986185E-06
 6 89 6.78769065E-06 2.25525705E-04 1.60783553E-04-1.69494348E-05-2.74292223E-05
 6 90-9.23596723E-03-1.78302122E-03 3.55730785E-04-1.09067350E-03-1.71336537E-06
 6 91 1.08297274E-06 6.30392631E-07 1.22198748E-06 4.10826323E-06 1.39748629E-06
 6 92 5.53572095E-06-4.98327475E-05-2.89105935E-06-1.32213460E-04-1.24575922E-06
 6 93 1.11241981E-05 5.13972264E-05-1.81924438E-04-2.24585343E-07 7.72577237E-07
 6 94 1.67555677E-06 2.10103921E-06 1.12998639E-06-5.29598692E-06-8.05335566E-06
 6 95-7.82028693E-06-4.35820991E-06-2.10151143E-05 3.73346516E-05-6.27852221E-05
 6 96 9.91157432E-05 1.14447986E-02 1.72063942E-03 6.24111110E-04 1.33339248E-03
 6 97-2.09473599E-06 8.27393529E-07 1.26734246E-06-1.95083543E-07-1.30460575E-06
 6 98-2.89539338E-06-4.19232430E-06 3.27385388E-05-1.02893230E-04 1.35796154E-04
 6 99 1.07026438E-07 8.06148971E-07-9.83530280E-07-1.75777472E-06 3.26547952E-06
 6100-1.05730091E-05 8.92939576E-06 1.20334714E-05-1.36126882E-05 1.87249903E-04
 6101-5.72599797E-05-5.11159923E-05 1.07994291E-04-6.98555966E-03 1.68611174E-03
 6102 1.20885106E-04 3.02082238E-04 5.33439575E-06-1.13872883E-06-4.19566692E-06
 6103-7.10513028E-06-1.08858279E-06-5.17908226E-06 7.40154160E-06-1.84879619E-05
 6104 6.76127223E-04 5.98705538E-04 4.58268532E-07-1.65120059E-05 5.40425484E-05
 6105 5.82017718E-04 7.35382501E-07 1.74711678E-06 2.40583783E-06-6.74269674E-06
 6106-2.08456601E-06-2.71253023E-05-1.09144381E-05 1.28890597E-05 3.94310956E-06
 6107 3.16869602E-04-1.40400602E-04-7.46848084E-05 1.39019846E-05 2.03517994E-02
 6108-2.08754566E-03 3.76726395E-03-6.86599556E-04-1.12029929E-05 1.16557536E-05
 6109-4.52760722E-07-1.56238920E-05-7.52344628E-06 8.44758404E-06 6.37167404E-06
 6110-2.32218639E-05 2.35787649E-04 1.86076224E-04 2.54706542E-07-2.18147246E-06
 6111-1.82111926E-06 2.02737752E-06 1.76958829E-06 2.52287822E-05 1.38497017E-05
 6112-8.57381052E-06-6.74534955E-06-2.17202737E-04-1.48292801E-04 6.87961123E-05
 6113 8.35049273E-05-9.74864109E-03-1.65381777E-03-9.64451076E-04 2.68679949E-04
 6114 2.31879051E-06-2.08408063E-06-2.34709877E-07 6.21681686E-07 2.93914670E-06
 6115 1.39377478E-06 9.30347366E-08-3.40228221E-07-1.70492343E-06-2.30708325E-06
 6116-5.03152781E-08-2.04476502E-06 6.83689221E-06 1.12107972E-05 7.25961705E-07
 6117 1.48918053E-04-1.22529497E-05 5.71265015E-05-1.71293343E-07 1.37994432E-03
 6118 3.21934297E-04 2.64636021E-04-6.93420391E-05-1.87228713E-06 2.72905631E-06
 6119-8.56769178E-07 1.18840892E-06 1.65447815E-06-1.07596143E-06-5.25036946E-07
 6120 3.17080255E-06 3.02716563E-05-3.69519989E-04 5.69002160E-07-6.91470720E-06
 6121 3.02071018E-06 8.49797599E-05 3.06385308E-08-5.60512861E-06 6.97073864E-05
 6122 8.98871246E-05-1.36264148E-07 6.40282379E-07-1.36190616E-06 1.86219495E-07
 6123 3.17811789E-07-8.63433264E-06 4.36252584E-06-3.29182340E-06-1.42837343E-06
 6124-9.99186678E-06 5.00101565E-07 6.89595572E-06 2.90137414E-05 5.67412692E-04
 6125 1.29669586E-04 7.54175760E-05-1.39353935E-04 3.17930988E-06-7.60969482E-07
 6126-2.41834039E-06 1.97662193E-06-1.73741682E-06-1.54583660E-06-4.81386334E-06
 6127 2.58314703E-05-9.17785981E-05-4.46342803E-05 1.19790487E-06-6.92594166E-06
 6128-1.64629688E-05 8.00900113E-05-9.60388939E-07 1.09406090E-05-2.47461149E-05
 6129-6.45883149E-05 9.12670769E-07-5.61757288E-07-3.54811877E-06 5.76619441E-06
 6130-4.23009515E-06-4.33747021E-06 1.36384326E-05-9.66589562E-06 4.75941605E-06
 6131 1.68398507E-04-5.05583488E-05-6.37599110E-05 1.42494576E-04 1.86053550E-02
 6132 2.62932762E-03-3.22111199E-03-1.38483868E-03-1.19234544E-05 6.59077604E-06
 6133 5.33267832E-06-1.49026056E-05 5.37287398E-07-1.23055158E-05 2.76652080E-05
 6134 2.17448831E-05-1.67122969E-06 2.70353074E-06-2.10407507E-06 1.89746920E-05
 6135 5.90828225E-06-6.67192285E-06 7.20172093E-06-3.44291151E-05-4.28398936E-05
 6136 3.66117490E-05-4.59714160E-05 8.03719650E-04 4.09755669E-04-2.31725932E-04
 6137 2.28206705E-04 5.25816668E-07 1.31729214E-06-1.84310881E-06 4.08155174E-06
 6138-4.81011153E-06 2.79542679E-06-2.95417065E-06 4.98158988E-06-1.40494166E-04
 6139 7.31256465E-04 3.97663229E-07-2.63533852E-06-7.39832221E-08 4.84990610E-07
 6140 9.08539632E-07 3.10265246E-05-2.77766189E-07-6.20181794E-06-1.86189678E-06
 6141-1.60427135E-04-8.57663935E-05 1.18940176E-05 6.43617483E-05-1.09353291E-03
 6142-3.15976683E-04 1.21690230E-04 2.92037824E-04-6.35221450E-07-3.95928915E-06
 6143 4.59451061E-06 2.17560758E-06 2.01329639E-06 6.02636689E-06 8.10782402E-05
 6144 6.80500183E-05-9.04408934E-07 1.44542330E-06-9.62935427E-07 1.49632524E-05
 6145 3.28021709E-06-3.82328786E-06 6.74505725E-07-6.59979332E-05-1.43974426E-05
 6146 3.37474701E-05 1.49593993E-05 1.65706481E-04 1.26579087E-04-1.40604256E-04
 6147 5.76838477E-06 3.10591840E-06-3.06265710E-06-4.32612968E-08 4.07333579E-06
 6148-1.70004537E-07-2.89839035E-07 1.20875390E-05 1.11298268E-05 2.77237133E-07
 6149-4.86978916E-07-2.16410925E-07-9.94766169E-06-1.60228723E-06 3.37559235E-06
 6150 1.48441148E-07 8.03235829E-05-2.66032522E-05-5.78211563E-05 2.61525744E-05
 6151 6.15566004E-04-5.15819294E-05-7.10575568E-05 6.35574610E-05-1.18906672E-07
 6152 1.07239650E-06-9.53489824E-07 2.17067533E-06-5.07972821E-07-2.85619657E-06
 6153 1.10372201E-06-7.77991945E-09-1.06116341E-06 1.26391264E-06 9.29447388E-06
 6154-1.58036138E-05-1.60181042E-06-5.89206407E-06-3.15059152E-05 2.95615408E-04
 6155-9.17230533E-06 2.50085462E-05-1.13138579E-04-1.05074881E-02-3.00440251E-04
 6156-8.72559279E-05 2.13479277E-03-1.84791217E-05-6.27498140E-06 2.47541031E-05
 6157-2.13418796E-06-6.72858487E-06 1.73500969E-06 3.13337973E-06-1.26882792E-05
 6158 7.63511167E-05-2.72642787E-04-1.70820553E-07 1.29262248E-05 7.57116997E-05
 6159-5.15839785E-04 7.93182034E-06-2.28802027E-05 7.15195174E-05 3.13238993E-04
 6160 5.51475875E-01 4.71726909E-01-1.38884437E-03-3.55238271E-04-8.61971185E-05
 6161 5.54219042E-03 6.27925838E-04 1.53611715E-04 2.01537857E-05-1.55091448E-03
 6162-3.80567869E-04-7.43421145E-05 7.16821714E-05 6.18063764E-03-1.21838495E-04
 6163-3.16420349E-04-8.18630597E-04-6.66553436E-06 4.41357929E-06 2.25195506E-06
 6164-2.33194450E-06-5.58328750E-06 7.47786107E-06
 7  1 4.17963817E-07-1.70559652E-06 2.22392652E-06 2.33386313E-06 1.27784313E-06
 7  2 1.85168663E-05-1.62535200E-05-1.55893212E-05-6.46257331E-06 1.36605483E-05
 7  3 1.52080106E-04 5.23223092E-05-4.63935996E-06 1.11035421E-02-1.33048516E-03
 7  4 2.43385934E-04 1.58782820E-03-2.00185274E-06 3.95615834E-06-1.95430560E-06
 7  5-7.04560927E-07 2.06663749E-06-7.71399999E-07 5.38112692E-07-2.45780516E-06
 7  6 3.92411780E-07 2.18220907E-06 6.49623209E-07 2.98794552E-05-4.72090868E-06
 7  7-1.30823442E-05-6.93374577E-06-1.99558291E-04-1.93960861E-05 5.48021641E-05
 7  8 1.02442593E-04-7.28530661E-03 1.54987088E-03 1.84379172E-03 1.68362590E-03
 7  9 1.23763837E-06 2.72434022E-07-1.51007239E-06-2.99459293E-06-1.16926895E-06
 7 10 8.47068800E-07-6.25440336E-08 1.36289795E-05-1.53611722E-04-1.14753778E-04
 7 11 1.12347209E-06 3.42416429E-07-2.02001267E-04-3.50862950E-04-2.08239990E-07
 7 12 9.59444919E-07 2.61170111E-07 4.34068509E-07 1.49044484E-06-1.94167399E-05
 7 13-6.81417309E-07 2.68294419E-07-4.71856110E-06 1.85512058E-04-3.01790121E-05
 7 14-2.81777140E-05-8.19192186E-05-1.67007717E-03 7.14445226E-04 3.51798398E-04
 7 15-7.40113722E-04-7.77143905E-08-4.74972396E-07 5.52686786E-07 1.09011473E-06
 7 16 3.70422773E-07-1.12848856E-06 2.77264854E-06-1.22818969E-05 9.82376816E-05
 7 17 3.90931486E-05 1.38516047E-07-6.80138323E-07-5.58098617E-07 8.53035399E-07
 7 18-2.86178772E-07 8.18437978E-06 2.99181563E-06-4.34828473E-06-5.14756681E-07
 7 19-9.91870278E-05 4.63301192E-05 1.10473671E-05-7.28234607E-06 6.39191508E-04
 7 20-4.05867643E-04-2.05869560E-04 6.45825605E-05-5.87409352E-07-3.52982102E-07
 7 21 9.40391454E-07-6.72279547E-07 1.61274285E-06-2.09490945E-07-5.44176751E-07
 7 22 1.11289907E-05-9.78323127E-05-1.93509660E-04 2.06298879E-06-1.04583973E-05
 7 23 4.15952675E-05 2.68768664E-04 2.05691153E-07-1.12805572E-06 1.44777916E-06
 7 24-7.36383887E-08 1.64946875E-07 1.12532678E-05-6.18853757E-06 1.35441914E-06
 7 25 7.02602119E-07-1.16997550E-04 8.42691296E-05 8.96750544E-05 2.41700788E-05
 7 26-3.67128465E-03 9.93084712E-04 1.96435319E-04-7.11942416E-04 1.58485991E-06
 7 27-3.00705711E-07-1.28415420E-06-1.81801750E-06 1.31313858E-06 9.64785177E-07
 7 28 1.79077899E-06-2.40662813E-06-3.61225452E-05-2.31627459E-04 2.98626094E-07
 7 29-1.30975318E-06 9.91600928E-07 1.37243988E-06 5.15344200E-07 1.88562298E-05
 7 30-5.85400299E-06-9.03018953E-06-2.15680366E-06-9.85607477E-05 4.05240112E-05
 7 31 1.40933016E-04-6.01711940E-05 9.62430593E-04 5.47631464E-04 1.04444061E-03
 7 32-2.03447897E-04 1.40985839E-06-4.27828513E-07-9.82029879E-07 1.51856138E-06
 7 33 5.86960934E-07 2.81555743E-06 5.33743499E-08-3.05270541E-07-5.58142736E-07
 7 34 7.56225837E-08-3.97061401E-07 2.20268326E-06 2.66050628E-06-4.16166670E-07
 7 35 1.36673213E-06-5.26194717E-05 1.38692711E-05 6.29500909E-06-5.70619470E-07
 7 36-1.84994943E-03 3.59670103E-04 2.27839370E-04-1.38778324E-04-7.08433561E-07
 7 37 4.56160471E-07 2.52273090E-07 8.13108214E-08-5.05271899E-08-8.65683489E-07
 7 38 3.89456269E-07-1.05221896E-07 3.71930142E-05-1.42527705E-04-4.81009655E-07
 7 39 4.87917452E-06-4.86976705E-06 1.00984987E-04 2.76253506E-07 2.06114435E-07
 7 40 3.75576203E-05-7.53584316E-05-5.79046129E-08 3.01908249E-07-4.94499464E-07
 7 41 1.88611512E-06 5.96196896E-07-6.31570119E-06 2.72389482E-06-8.88160572E-06
 7 42-2.40996081E-06 1.16000871E-04-6.79951973E-05 1.80552456E-06 3.76664891E-05
 7 43-1.31351345E-03 2.23164819E-04 3.02518011E-04 2.37174413E-04 4.10424887E-07
 7 44-5.09420815E-07 9.89959283E-08 1.35760505E-06 1.29964212E-08 2.46764891E-07
 7 45 4.57515372E-06-2.80521306E-05-3.39732604E-04 1.05146159E-03 1.46552489E-06
 7 46-1.12911442E-05 1.18679319E-04 2.46998019E-04 7.01635066E-07-9.14251369E-06
 7 47-2.05823508E-05-3.02408021E-04 5.99393353E-07-2.25392720E-07-2.51093218E-06
 7 48-3.33361049E-06-4.19460764E-06 8.88517829E-06 1.32505156E-05 1.26337778E-05
 7 49 1.77299597E-05 4.02529101E-05-7.80903505E-05 3.58335181E-05-7.16793543E-05
 7 50-1.88153532E-03 1.03640755E-03 5.20002977E-03 6.10145254E-03-3.24875037E-07
 7 51-4.72439746E-06 5.04927249E-06-1.34080773E-05-6.29657023E-06-4.33023386E-06
 7 52 2.71930074E-04 2.30303489E-04 9.69070379E-06 1.04808890E-05 7.56913240E-06
 7 53 2.06156167E-05-6.99562122E-06-1.81066877E-05 1.11012440E-06-1.51047128E-04
 7 54 4.69432384E-05 6.40713480E-05 2.13526570E-05 1.38547936E-03-1.99136095E-04
 7 55 2.80950514E-04-2.36884903E-04-2.47105555E-06 4.70191856E-06-2.23086301E-06
 7 56 1.05945369E-05 8.45965356E-07 9.80476871E-06 5.29389486E-06-4.42424586E-05
 7 57-2.66092569E-04 3.60176963E-03 2.81530084E-05-5.22176220E-05-1.91998733E-05
 7 58 2.07080137E-06-2.51287644E-05 2.87072298E-04-3.07622898E-04 1.16566135E-04
 7 59-3.33384775E-04-2.37679281E-04 2.65482901E-04-8.25318428E-05 2.57722025E-04
 7 60-1.40876913E-03 1.06698464E-03-1.73742136E-03 1.21395510E-03 5.14528648E-05
 7 61-1.38821262E-04 8.73683968E-05-6.27379438E-05 1.74145965E-04-5.70259904E-05
 7 62 5.51462342E-01 4.71665910E-01 1.40038867E-03-4.20044704E-04 1.57581658E-03
 7 63 5.47940761E-03-6.50369186E-04 2.29220188E-04-7.22588185E-04-1.22582050E-03
 7 64 4.66391343E-04-2.56548537E-04 4.95911594E-04 5.47968523E-03 1.22683948E-04
 7 65 9.92415423E-04 1.74151609E-04-8.16818433E-05 1.80140985E-04-9.84591418E-05
 7 66 7.97119613E-05-6.58573830E-05 4.45986158E-05 6.41302808E-03 5.48160795E-03
 7 67 5.81312001E-06 9.20057224E-06 5.90109728E-06 8.00178075E-05-1.52402818E-05
 7 68 4.04387828E-05-2.64749393E-05-4.99631361E-05 2.15891798E-05-1.03000265E-04
 7 69 5.26517774E-05-1.16699281E-03-8.96279243E-05 3.73199356E-05-1.07202286E-04
 7 70-6.48236268E-06 7.41113116E-06-9.28768482E-07-1.51454226E-05 4.72941667E-06
 7 71-1.88028280E-05 2.42858044E-07-1.43805567E-07-1.82825714E-06 5.86567837E-07
 7 72-1.92538774E-06-1.34555370E-06 7.80020545E-06-6.42654296E-06 1.25339109E-05
 7 73 1.50893057E-04-1.11192947E-04-9.14739448E-05-6.04831376E-05 2.24735498E-04
 7 74-2.79361206E-05 8.20542524E-05 3.40046497E-04 1.63848024E-06 3.36843979E-06
 7 75-5.00692003E-06 4.56897502E-06 1.01182354E-06 4.90688801E-06 9.16988610E-06
 7 76-8.93543998E-05-2.25029578E-04 4.62189215E-04 3.59831369E-06-1.28764928E-05
 7 77-1.54769956E-04 1.19458713E-04-5.92573333E-06 2.70731573E-05-3.05979619E-04
 7 78-1.04231773E-04-2.47953367E-05-2.17259745E-05 2.80637555E-06 8.17864545E-07
 7 79-6.07179592E-07 3.58363486E-06-1.17573658E-05-2.78335997E-06 2.79786602E-06
 7 80 1.76053655E-05 1.15456395E-05-9.25073300E-06-7.79480427E-06 5.19938194E-07
 7 81-1.18913757E-04-2.20461171E-04 1.12663268E-04-1.38680198E-06-1.37111383E-06
 7 82 2.75791581E-06-1.26936744E-07 6.36571061E-07-1.22479312E-06 2.38409009E-08
 7 83-1.58252142E-07 6.53735935E-07-4.02352395E-07-2.67048626E-06 7.18409093E-06
 7 84-4.18431355E-06 2.31348210E-06 1.80359964E-05-2.54227698E-04-5.19909022E-05
 7 85 9.89928424E-05-1.57938322E-04-8.28478898E-03-1.14643216E-03 4.89317249E-03
 7 86-2.34596661E-03 3.71067693E-07 7.25571361E-07-1.09663905E-06 1.25016875E-07
 7 87 2.32097403E-06-1.08663762E-06-1.49839618E-07 8.05999893E-07 7.80116624E-07
 7 88-6.27462170E-07-9.16842257E-07-1.21939892E-05-4.25375471E-06 4.80131724E-06
 7 89 3.95432205E-06 3.52144083E-05 7.62651607E-05-2.07416484E-05-3.63367441E-05
 7 90-1.71727868E-03-2.44868830E-04-2.64692603E-04-2.78853906E-04-9.15374494E-07
 7 91 1.82079885E-06-9.05424352E-07-3.01690349E-07 1.67867782E-07-9.69645498E-07
 7 92 3.12696005E-06-2.78247107E-05 7.09530706E-05 1.09579289E-04-1.39743955E-06
 7 93 1.42133116E-05 4.57647265E-05-1.22083393E-04 1.42722978E-07-6.84594934E-07
 7 94 1.92056188E-07-1.39032543E-07 5.71475490E-07 1.05729098E-05 9.16418084E-07
 7 95-2.80916534E-06-2.40001029E-06-1.36056827E-04-7.11991275E-05 4.89437623E-05
 7 96 5.91666195E-05-4.80554996E-03-6.94903119E-04 4.30064987E-04-4.38412390E-04
 7 97 1.39789118E-06-2.91165112E-06 1.51375994E-06 4.23615217E-06-1.11161332E-06
 7 98-2.46643421E-07-1.73560637E-06 2.96529366E-05 6.94623793E-05-8.15848576E-05
 7 99 5.13387374E-07-1.72539699E-06-6.48926867E-07-1.26223515E-06-3.38417065E-06
 7100 9.00393660E-06 8.53133722E-06-2.47110179E-06 2.14802213E-05 2.71787251E-04
 7101-7.07641153E-05-1.62423175E-04-1.01011598E-04 2.42177519E-03-9.55004462E-04
 7102-4.61560174E-05-1.00749837E-03-1.69157498E-06 2.47690451E-06-7.85329528E-07
 7103 3.18175340E-08-2.65339618E-06 8.64487823E-06-6.81044086E-06 4.51833968E-05
 7104-7.67754170E-05-9.30831249E-04 1.58554700E-05-1.34753912E-04 2.39197613E-05
 7105-7.27438026E-04 5.23586918E-07-1.87965270E-06-3.28372260E-06 3.68213461E-06
 7106 2.42574018E-06 1.64943688E-05 1.78610833E-05-2.02474039E-05-1.86930911E-05
 7107 3.62992119E-05-4.39095699E-05 1.30441612E-04 1.92813770E-04 5.27943379E-03
 7108 2.06826964E-03 3.82679528E-03 4.26980030E-03-1.00008225E-06 6.00406088E-06
 7109-5.00397863E-06 1.55902927E-06 3.46658507E-08 8.94918080E-07 6.61110388E-06
 7110-1.22113208E-05-1.62718265E-04-1.07641553E-03-1.20100205E-08 5.88297211E-09
 7111-5.07066025E-07-1.31132369E-06 9.58343977E-07 2.44253059E-07 1.03600977E-06
 7112 9.45481215E-06-2.21842457E-06 1.69497358E-05 9.74311210E-05-7.91887131E-05
 7113-6.20517854E-05 3.78482656E-03 2.52141136E-03 1.24862325E-03-1.75337438E-03
 7114 1.83277581E-06 1.11419407E-06-2.94696987E-06-2.47185936E-07 1.43029639E-06
 7115-1.61077527E-06-1.50346755E-07 7.89450626E-07-3.12765465E-06 9.27887052E-07
 7116 6.60099581E-07-1.21043256E-05 1.07982741E-05-6.14839801E-06-5.41251647E-06
 7117 2.19960430E-05 2.12787455E-05-1.28942438E-05 1.20742225E-05 2.06869189E-03
 7118-2.82577578E-05 6.75385777E-04 5.62776829E-04 4.66949658E-06-3.10435534E-06
 7119-1.56514124E-06-9.59186195E-07-1.24394447E-06 3.67600312E-06 1.01722804E-05
 7120-4.16150726E-05-1.30319510E-05 6.85686572E-04 1.73132718E-06-8.29209793E-06
 7121-3.37012483E-05 1.46470118E-04-2.44790914E-06 7.96218397E-06-1.09997134E-04
 7122-2.28226256E-04-3.47485113E-08 1.87088274E-07-5.82059307E-07 7.28732403E-07
 7123 4.49979621E-07-5.28719097E-06 2.50559532E-06-4.17419815E-06-2.26517275E-06
 7124 1.04565207E-04 5.10249049E-05 3.51252433E-05-2.43482388E-05 2.09525082E-03
 7125 3.45744032E-04-4.40826716E-05-1.65330502E-04 1.07522856E-06-3.25424664E-07
 7126-7.49803899E-07 1.99529473E-06-1.83140622E-06-5.87745534E-07-2.79047554E-07
 7127-5.53991599E-06 1.70689576E-06-7.93540049E-05 6.96167498E-07-6.18901691E-06
 7128 9.65220115E-05 1.66057278E-05 1.36320765E-06-8.73126500E-06 7.64064616E-05
 7129 6.15639960E-05-1.21558759E-08 1.65435415E-07-1.09850409E-06-1.10854848E-06
 7130-1.44104916E-07 1.16490389E-06 5.09673783E-06 5.45285940E-06-6.33841835E-07
 7131-4.77459939E-05-7.34118476E-05 6.97875548E-05 1.29299171E-05-1.99445895E-03
 7132-7.52390280E-04-1.85148127E-04-1.10434774E-03 1.04182755E-06-3.98432658E-07
 7133-6.43394890E-07 1.35498363E-08-1.97129355E-06 9.71872187E-07 1.45608021E-07
 7134 4.60720706E-07 4.41476675E-08-4.92130492E-07-1.13800482E-06-2.85054059E-06
 7135-5.39478187E-07 2.10220693E-06 5.07809441E-06 3.85148917E-05 1.57497735E-06
 7136-2.56771239E-05-3.01590860E-05-3.28355518E-04-3.11208331E-05 2.04242901E-04
 7137-8.74206568E-05 3.59231123E-07 4.73792688E-07-8.33023810E-07-1.11578354E-06
 7138-7.50462010E-07-2.46805581E-07 1.31722597E-06-2.39875918E-05-5.32362147E-05
 7139 1.56749209E-04-6.74162202E-08 6.84605960E-07 3.34735717E-07-9.13729718E-07
 7140-2.50808561E-07-8.71004451E-06-1.39743803E-06 3.75198956E-06 1.42496309E-06
 7141 6.95673169E-05-3.19562724E-05-4.69240637E-05 1.25367088E-05-6.55507583E-04
 7142-9.89537626E-07 1.39196606E-04 1.72194794E-05-2.76030131E-07-4.66444218E-07
 7143 7.42474349E-07 1.28456249E-06-8.43303644E-07 1.16305923E-06 5.64021491E-08
 7144-6.44954358E-08 5.21434382E-07-6.95613506E-08 3.11625268E-07 2.15550052E-06
 7145-2.13214876E-06 8.30823363E-08-1.30568915E-06-2.11175571E-05 6.03394210E-06
 7146 7.30394310E-06 2.29579980E-05 3.22583607E-05-2.34835643E-05 3.80021549E-05
 7147-9.73783821E-05 8.78795945E-07 2.26167216E-07-1.10496316E-06 6.20607138E-07
 7148 2.92997362E-07-7.56538402E-07-3.12463923E-07-6.18023090E-08-2.97156481E-07
 7149-5.42544257E-07 3.18661208E-07-1.83017771E-06 1.39750269E-06 2.37274306E-06
 7150-1.42155102E-06 1.31906636E-05-9.33849368E-06-9.63957114E-06 8.90520944E-06
 7151 1.55111652E-04 7.61066911E-06-4.16444389E-05 2.47522761E-06-1.12877888E-07
 7152 1.92519814E-07-7.96419265E-08-1.55788013E-07-2.80731889E-07 5.37880216E-08
 7153-6.63035782E-08 3.45390668E-07 1.29328409E-06 7.63649085E-07 3.76941778E-06
 7154-6.98683462E-06-4.45072815E-06-3.18182506E-06-1.89034332E-05 2.05269975E-04
 7155 8.83385918E-05-1.20383568E-05 3.56681520E-06 2.71498296E-03 6.81785259E-04
 7156-1.76987120E-04-2.04679178E-04 1.79109117E-06-6.58127822E-07-1.13296334E-06
 7157 1.51406625E-07-4.15507315E-07-1.62343508E-07 1.59242172E-07-3.93517965E-06
 7158-7.93580738E-05-2.26165776E-04 1.27130122E-07-8.29744830E-06-3.12137643E-05
 7159-2.48981708E-04-1.74965887E-07-4.75988656E-06 1.99673195E-04 3.85657214E-04
 7160-1.52214305E-05-1.32545346E-05-4.42646182E-07-2.06123368E-06-2.54032293E-07
 7161 2.85687417E-06 2.64922434E-06 7.51015030E-06 1.34808493E-07-2.33825894E-05
 7162-2.61427445E-05-1.94716599E-05 2.34594639E-05-1.39336818E-04-1.35334702E-04
 7163-3.52042886E-05 2.75613636E-05 5.93546621E-07 6.72690657E-07-1.26623728E-06
 7164 1.06800340E-06-1.05018627E-06-2.43111795E-07
 8  1-8.48260003E-07-4.03822255E-05 1.03619094E-05-2.10903594E-05-3.62115580E-06
 8  2 1.39106436E-04 1.23657774E-04-2.64314364E-04-5.73323894E-05-1.49457167E-04
 8  3 6.14955414E-05-6.29737828E-05 1.22652393E-05-3.36501352E-02 5.28934914E-03
 8  4-1.20148397E-03-3.92675013E-03-4.50663860E-05 1.26646350E-04-8.15799636E-05
 8  5-1.22332855E-04-2.64969347E-05 5.69645234E-05-1.63935170E-07 3.78614324E-07
 8  6 4.47190731E-06-1.65424363E-06 2.65426073E-06-1.08933921E-05-2.12874712E-05
 8  7 7.86315100E-06-1.32800427E-05 1.32052817E-04 1.67270914E-04-1.75225798E-04
 8  8 1.02260646E-04-2.32055205E-04 9.14760988E-04-8.50634952E-04 1.10789757E-03
 8  9-3.50611083E-06 3.10788628E-06 3.98224555E-07 2.83831739E-06 1.32879151E-06
 8 10 1.19225679E-06 8.09743097E-06-7.70638027E-05-8.61007907E-05-6.79634362E-04
 8 11-7.90800592E-07 1.56955615E-05 1.15036773E-04 2.78032670E-04-3.79987458E-08
 8 12-1.45506650E-07 1.72013348E-07-3.27689337E-06-7.57413481E-07 2.32212628E-06
 8 13-1.46194363E-06 1.34577169E-05 4.61187215E-06-9.27622899E-05 1.37917124E-05
 8 14-1.62122778E-05-1.13906921E-04-5.33118746E-03 9.70114797E-04 1.40014548E-03
 8 15 5.79096581E-04 1.03857024E-06-7.32453965E-07-3.06116272E-07 3.24254776E-07
 8 16-2.11330875E-06-2.09975977E-06-4.22518252E-06 3.86534786E-05 7.69810339E-05
 8 17-2.80616942E-04 3.36331637E-07-3.66914519E-07 2.79559514E-07 2.49322335E-06
 8 18-1.03496984E-08 4.57965256E-06-1.29503574E-06-1.42937723E-05-6.63246135E-07
 8 19 1.57558206E-05 5.17834404E-05 8.53649708E-05-4.83641110E-06 2.97669128E-03
 8 20-6.82205491E-04 4.27292704E-04-4.52656663E-04 2.89481455E-06-4.71736267E-06
 8 21 1.82254812E-06-2.22080072E-06-7.96505806E-06-1.14174423E-06 2.51065892E-06
 8 22 2.14989643E-05 7.38021805E-05 4.30324713E-04 2.64955136E-06-2.85622663E-05
 8 23-8.61490387E-05 9.85905201E-05 9.83295345E-07 2.06634160E-07 5.13763451E-06
 8 24 6.00162781E-06-6.52699372E-07-2.04704278E-05-1.37794269E-05-1.82729615E-05
 8 25 2.37434490E-06 3.27937217E-04-1.77999626E-04 1.39716023E-04 1.90036702E-05
 8 26 5.77276951E-03-1.37149126E-03 1.14297382E-03 6.35255579E-04 1.57254101E-05
 8 27-8.06265364E-06-7.66275650E-06 1.95421886E-05 4.49279539E-06-3.63135317E-06
 8 28 4.25541275E-06-1.05340140E-05 1.98424432E-04 7.42701124E-05 3.56134149E-07
 8 29-2.74870935E-06-3.12550437E-06-1.19823083E-06 3.82690300E-08 3.02335720E-05
 8 30 1.72115042E-05 4.81047000E-06-3.55523405E-06-3.86038998E-04-1.76231343E-04
 8 31 4.53418462E-05 4.25067456E-05-1.87587501E-03-6.14704815E-03-3.28130668E-03
 8 32 1.27059083E-03-1.67595887E-06 3.13152329E-07 1.36280655E-06-5.97678115E-06
 8 33-2.26481099E-06 4.23108905E-06 7.43048784E-08-2.05777432E-07 1.82545010E-06
 8 34 2.34821296E-06 1.58938308E-06-6.76399337E-06-8.02525834E-06-1.03099562E-05
 8 35-5.96406963E-06 1.92318689E-04-3.28703275E-05-6.04216217E-05 5.31197854E-05
 8 36 6.01989289E-03-4.05268427E-04-9.18190448E-04 1.71702073E-04-5.18686937E-07
 8 37 2.57087697E-06-2.05219004E-06 2.12849010E-06-1.56198426E-06 4.52135860E-07
 8 38 1.47288762E-06-1.44987345E-05 9.06298296E-05-2.86432580E-04 4.43968279E-06
 8 39-3.44401247E-05 1.75112780E-04 5.94071544E-05 4.76674995E-08-4.26523539E-06
 8 40 1.59772842E-04 1.00049515E-04 8.22282688E-08-4.30062096E-07-1.72414290E-06
 8 41-1.58726326E-06-2.63960047E-06 2.39333215E-06 8.52131154E-06 8.76323232E-06
 8 42 1.10471781E-05-1.12486715E-04-4.11140952E-05-2.37173281E-05-1.38491078E-04
 8 43-5.13452185E-03 8.89484178E-04 1.31871487E-03-5.89751856E-04 1.37999058E-06
 8 44-8.65047451E-07-5.14943132E-07-1.43484754E-06-2.16412680E-06-1.64452459E-06
 8 45-3.05064400E-06 1.17191373E-05-2.00927984E-04 1.76885964E-03 6.01407923E-06
 8 46-4.69586263E-05 1.10055056E-05-4.50987567E-04-2.15479144E-06 2.51760461E-05
 8 47 9.39809002E-05-8.87306972E-05 9.09983990E-07-6.15234064E-07-3.00264169E-06
 8 48-4.49599053E-06 4.41445532E-06-7.07655137E-06 6.53693936E-06 1.18233066E-05
 8 49 5.20230592E-07 3.03513036E-04-6.36910518E-05 6.09523847E-05-2.44471600E-04
 8 50 1.25782847E-02 3.17601701E-03 1.29272468E-03-5.49883565E-03 5.58907102E-06
 8 51-1.62078464E-05 1.06187754E-05 1.04968930E-05-1.10864371E-05-1.31929870E-05
 8 52 2.48773217E-05 2.06357669E-05-6.05658430E-07-2.49466498E-06 7.18191744E-07
 8 53 6.83758945E-06-1.11712848E-07 8.17556054E-06 4.33563054E-07 2.35141842E-05
 8 54-1.28486896E-05-6.90883702E-06 2.73638574E-05 5.52055306E-04 6.68742774E-05
 8 55 1.55677873E-04 7.86990781E-05 4.10088032E-08 4.22822726E-06-4.26923606E-06
 8 56-6.00222924E-07 3.82133420E-06-1.28337085E-06 4.54603874E-07-3.62340752E-05
 8 57-1.66598307E-04 1.27350960E-02 1.25403250E-07-1.36373182E-07 2.42085157E-07
 8 58 1.01048872E-06 6.44148862E-07 1.99872603E-06 2.58628630E-07-2.82737432E-06
 8 59-5.32300533E-06 6.74994236E-05-4.52456035E-05 4.89723796E-05-3.65082789E-06
 8 60-1.33492864E-03 1.91420355E-04-4.38865875E-04 2.60565242E-04-8.20331152E-07
 8 61 7.75514961E-07 4.48161901E-08-1.87722147E-06 6.12599673E-06 2.86748607E-06
 8 62 2.49445851E-05 2.05762669E-05-1.65779965E-06-7.63009467E-07 1.15150294E-06
 8 63 8.52423866E-06 4.95975825E-06 2.07174132E-06-2.19659918E-06-3.26107367E-05
 8 64-2.32762680E-05 1.38193431E-06-1.74425134E-05 5.64188849E-04 1.45171717E-04
 8 65 1.37199292E-05 5.02535019E-05-2.88737614E-06 3.66117071E-06-7.73794568E-07
 8 66-5.87972056E-07-1.45443687E-06 1.10658109E-06 5.39330523E-06 5.37023468E-06
 8 67-6.62346149E-07-5.59999108E-07 7.93720472E-07-7.45355306E-06 1.54356322E-06
 8 68 1.42057040E-06-2.00367736E-06 4.65886979E-05 3.55349294E-06 1.38507220E-05
 8 69-3.60864946E-06 7.74183505E-05 1.90031388E-05 1.11886750E-04-5.89865393E-05
 8 70-2.56534356E-07 1.00808857E-07 1.55725499E-07 9.41897398E-07-8.13417727E-07
 8 71-2.17905326E-07 6.82341797E-07 2.24318613E-06-3.46838846E-06 2.38216103E-07
 8 72-7.80678338E-06-3.60989169E-05 5.49390013E-06 3.77063185E-06 2.02005763E-05
 8 73 4.39890859E-04 2.36226753E-05 1.90784903E-04 1.63410548E-04 4.11325558E-03
 8 74 9.66596876E-05-3.52659871E-04 1.14029176E-03-5.35695082E-06-1.77756257E-05
 8 75 2.31325765E-05 8.30757925E-06 1.38875528E-05 8.27770350E-06 7.26803366E-07
 8 76 1.20819298E-05 3.29143845E-04 3.17186111E-04 6.45108882E-06-3.51206474E-05
 8 77 4.57618102E-04-6.78730522E-05 4.25643474E-06-1.63020855E-05-8.28067887E-05
 8 78 6.68667428E-04 5.51486840E-01 4.71733453E-01-5.94554350E-04 1.27517287E-03
 8 79 3.75852688E-04 5.47140133E-03 2.47562327E-04-5.55413296E-04-1.60866761E-04
 8 80-1.42729946E-03-7.07351663E-05 2.19477979E-04 3.57086041E-05 4.56886632E-03
 8 81-5.74967574E-04 4.81629177E-04 3.12024163E-04 4.51994845E-06-1.02359607E-05
 8 82 5.71601225E-06 7.98939267E-06 8.94445848E-06-6.49843177E-06-4.41972119E-08
 8 83 2.19152228E-07-4.93501864E-08-1.39937131E-06-9.32297595E-07-2.43868362E-06
 8 84 4.97272741E-07 8.63076080E-06 5.60784821E-06 5.13378403E-06 5.42031743E-05
 8 85-1.30191498E-04-7.92561642E-05-1.62757126E-03-1.14896017E-03 9.88007273E-04
 8 86 7.18684071E-04 7.89930916E-07 7.66696651E-07-1.55662757E-06 3.54189034E-07
 8 87 3.04567633E-07 2.67535207E-06 2.57153038E-08-1.44979375E-07-8.47983585E-07
 8 88 3.51568247E-07-7.79524648E-08-6.60123320E-07 4.19869246E-06-2.01973779E-06
 8 89 1.04473277E-06 8.35855466E-05 1.58878062E-05 8.62960904E-06 4.23177758E-06
 8 90 8.44887186E-04 1.70218958E-04-1.08738419E-04 2.57664473E-05-4.67966164E-08
 8 91 5.39954393E-07-4.93157776E-07-3.27726353E-07 1.55054251E-07-6.79448021E-08
 8 92-1.38198234E-07-3.68895659E-06-4.99736464E-05-9.83413396E-06 3.46788871E-07
 8 93-1.25321434E-06-3.19530064E-06-3.19949881E-05 1.33137558E-07-6.48522213E-07
 8 94-1.63158733E-07-2.79227104E-07 5.86444080E-07 1.01120501E-05 3.86941824E-07
 8 95 1.79254735E-06-2.37316622E-06-1.16390050E-04-3.56019831E-05-9.32681373E-06
 8 96-1.17478227E-05-2.87902030E-03-6.03643224E-04-1.25081465E-04 1.25148404E-04
 8 97-1.82445133E-06 4.15316968E-08 1.78291963E-06-2.27899664E-07 4.31589050E-08
 8 98 4.57397089E-07-6.36079805E-07 4.70337178E-06-1.94566607E-05 9.52134083E-05
 8 99-1.25445810E-07 6.29230340E-07 3.08002248E-07 5.85832710E-07-6.02504544E-08
 8100-1.08068746E-05 2.62999037E-07-2.56330436E-06 1.18238565E-07 1.38624712E-04
 8101-5.44607927E-05 4.10714736E-05 4.10362164E-05 1.73787184E-03-2.50112216E-03
 8102-1.11291343E-04-4.14345103E-04 3.01026517E-07-1.37134785E-06 1.07032133E-06
 8103 4.90731423E-07 3.67048584E-07 9.85287867E-08 2.34855045E-06-1.85697903E-05
 8104 9.79208498E-05-2.58002918E-04 4.71893138E-07 1.20085147E-06 4.49157519E-05
 8105-3.70176031E-04-1.57459502E-08 7.29577175E-09-1.34939602E-06 6.81016525E-07
 8106 3.47959271E-07 1.85289763E-06 5.87617155E-06-3.16875324E-06-1.93557831E-06
 8107-4.96460528E-05-3.60667412E-05-5.37369858E-05 2.34327997E-05 4.04344495E-03
 8108-1.38068231E-03 2.32299086E-04 8.99018470E-05 2.87416896E-06-4.56446839E-07
 8109-2.41772212E-06 6.92984214E-07 3.51683824E-07 2.05501380E-07-1.25307584E-06
 8110 1.29013876E-05-6.75933244E-05-8.20034086E-04 2.57859722E-08-1.12375523E-07
 8111-2.31950770E-07 8.35322240E-08-5.08512837E-07 1.34400942E-06 1.08426786E-06
 8112-8.28090324E-07 2.45716862E-06-1.49849772E-05-1.90866901E-05 3.49816884E-05
 8113-3.19365122E-05-2.62331619E-03-9.37625068E-04-4.17848668E-04 2.98240415E-04
 8114-1.11559743E-06 5.30088144E-07 5.85509286E-07 4.95123305E-07-4.64289835E-07
 8115-8.59432011E-07-2.96045818E-08 1.40163403E-07 2.40318995E-07 7.59617090E-09
 8116-7.79056334E-08-1.45419376E-06-7.08965007E-07-9.49946521E-08 7.00638570E-07
 8117 1.71115348E-05 1.87459610E-06 1.33515692E-05 1.87515066E-05 1.37750455E-04
 8118 9.19614879E-05-1.14690944E-05-1.19639519E-04-1.03610114E-06 4.68000778E-07
 8119 5.68100361E-07-4.02830078E-07-3.87612778E-07-2.20642016E-07-2.90415731E-07
 8120 5.79730299E-07 3.35433314E-05-1.52347958E-04-1.33937980E-06 8.84394324E-06
 8121-1.12256288E-05-3.35735415E-05 1.65286394E-06-1.28146279E-05 2.35323445E-05
 8122 8.67970631E-05 2.57176043E-08-1.32510940E-07-4.70992420E-07 2.58855947E-07
 8123 1.54080915E-07 1.13889587E-06 1.95942474E-06-1.23830643E-06-9.31686304E-07
 8124-8.58832067E-06-2.50164578E-06-4.71205305E-06 1.27955213E-05-7.17483853E-04
 8125-1.37163750E-04-7.43755176E-06 6.28119245E-05 2.64658889E-07 5.48472926E-07
 8126-8.13131815E-07-2.26487802E-08 4.81958543E-07 2.14224481E-07-3.26301199E-07
 8127 2.13486509E-06 1.42254348E-05 5.24921164E-05-1.02461485E-07 4.97404676E-07
 8128-2.99908462E-05 4.16303442E-05-2.26239660E-07 2.03863897E-06 6.98220547E-06
 8129-6.99130393E-05-4.36797849E-08 2.47567491E-07 2.71906189E-07-2.09979042E-07
 8130 1.35743678E-06-3.47075109E-06-1.61537687E-06 1.05846136E-06-7.39291579E-06
 8131 2.58441561E-05 2.78925447E-06-2.31359903E-05 1.05481122E-04-2.22770965E-03
 8132-3.91693368E-04 2.43639646E-04-2.14725337E-04-7.46965934E-07-3.68426448E-07
 8133 1.11539238E-06-1.77933858E-06-5.92829106E-07-7.31928030E-07-1.91669749E-08
 8134-1.60090144E-07 1.54182198E-07-1.60096127E-08 7.40342443E-08 1.41064528E-06
 8135-5.08224461E-07 1.50768604E-07-1.54579420E-07-4.15305038E-06-1.39621458E-06
 8136-2.30115261E-06-9.18151760E-07 8.23839747E-05-1.35426597E-04-2.18348407E-04
 8137-7.76978190E-06-8.67773879E-08 2.98542525E-07-2.11765137E-07 1.93557366E-07
 8138 5.28109084E-08 3.45276403E-07 1.92874518E-06-2.25465219E-05 8.30709135E-05
 8139 1.42987086E-05 5.08438834E-08-4.75564667E-07-2.52201023E-07 5.83955640E-07
 8140-3.16723310E-07 4.81533550E-06 1.07963555E-06-2.84086066E-06 1.63880029E-06
 8141-2.73142261E-06-2.42913777E-06 2.08337534E-05-1.29001616E-05 1.10937137E-03
 8142 1.16815769E-04-1.60568423E-04-5.88169376E-05 5.61173282E-07-3.14895051E-07
 8143-2.46278231E-07 7.24629176E-07 6.20357767E-08-4.69060556E-08 1.69162259E-07
 8144 2.42841273E-07-2.74369158E-07 5.34394406E-07 6.04559635E-07-1.09769743E-06
 8145 1.03238000E-06-2.19127139E-06-2.64484643E-06 2.16646550E-05-2.07497981E-06
 8146 5.61837435E-06 7.54092953E-06-2.80422278E-04-7.07715813E-05 3.35926534E-05
 8147 5.27746928E-05 2.46654939E-07-2.03492024E-07-4.31629146E-08 1.61011106E-07
 8148 1.59408262E-07 1.89260991E-08-3.92760483E-08-3.14586370E-07-2.04295166E-07
 8149 3.25022768E-07-7.28200308E-08 2.75856978E-06 7.55552258E-07-1.36699667E-06
 8150 4.20107225E-07-1.95508143E-05 4.71550156E-07 7.14531550E-06-4.08237944E-06
 8151-1.87688799E-04 4.24648704E-05-8.61180516E-06-2.10716617E-05-1.28990382E-07
 8152 1.06941208E-08 1.18296261E-07 8.58608988E-08 3.99261547E-08 2.01436772E-07
 8153 8.56573147E-09-8.32241866E-10 2.55237357E-07-3.39421268E-07 1.84963659E-07
 8154-9.61387555E-07-1.43775678E-07 1.33739883E-06-1.02873322E-06 5.95499837E-05
 8155-3.79091287E-06 2.64773139E-05-3.91304521E-05-9.83923766E-04-1.05416649E-04
 8156-8.23930687E-06 2.59656618E-04-1.76244013E-06 3.37998119E-07 1.42444201E-06
 8157 6.38282606E-07 1.89687863E-07-1.53316927E-06 1.13862006E-06-1.04770015E-05
 8158 3.55746691E-05-6.65584698E-05 7.97962158E-07-4.08597152E-06 1.22058309E-04
 8159 1.47443273E-05-1.02656006E-06 5.81865463E-06-1.63743775E-05-1.01079255E-04
 8160 4.89784826E-07 5.26708281E-07 4.72510187E-07 8.82527534E-08-5.89355374E-08
 8161-1.00823207E-06-2.64397558E-06 9.19014601E-07 8.80700548E-07 7.48728742E-06
 8162 2.12824022E-05-1.52116148E-06-3.37489396E-06 1.24604729E-04-4.39798029E-04
 8163 8.15716339E-05 9.36695898E-05-4.94449340E-07-2.68423503E-07 7.62872842E-07
 8164 5.93790081E-08-9.78063070E-08-6.75318025E-08
 9  1 4.81976506E-08-2.88513483E-07 6.11506115E-07-2.46601457E-07 1.90969257E-07
 9  2 2.69546372E-07-2.75911062E-06 1.16450216E-06-8.87157611E-07 8.43295027E-06
 9  3-3.46769943E-06-1.81999986E-05 3.16007858E-06-5.57730035E-04 1.50052047E-04
 9  4-1.76244865E-04-1.18372329E-04 6.49983923E-07-7.88024845E-07 1.38040921E-07
 9  5-6.25693026E-07 2.86534987E-07 1.73239922E-07 1.32409015E-07-8.12645040E-07
 9  6 6.07570037E-07 3.90228010E-07-1.57333095E-06 8.73858307E-06-3.62967013E-06
 9  7-1.00119357E-06 6.92203481E-06-9.53069640E-05 2.68356100E-05-6.23028690E-06
 9  8-4.82211985E-05-6.38675727E-04 2.28906514E-04-4.83275721E-05 1.12130161E-04
 9  9 3.25671747E-07-1.20421815E-06 8.78546398E-07 1.31058111E-06-6.84131668E-07
 9 10 1.96569265E-06-5.72287441E-07 9.17478693E-06 3.77325805E-05 2.91650445E-05
 9 11 1.29618543E-06-1.12773937E-05 1.50960917E-04 1.00772751E-04 6.41073187E-08
 9 12-3.82745168E-07 8.96335569E-07 5.84333811E-08 4.16594403E-07 3.80818575E-06
 9 13-3.85222414E-06 3.35447602E-08-2.41693560E-06-4.27681966E-05 3.38253674E-05
 9 14-1.61060354E-05 2.51758905E-05-1.76886860E-03-1.74102619E-05 5.31967379E-04
 9 15 2.95446988E-04-2.13883499E-07 3.54484327E-08 1.78435066E-07-2.05229605E-07
 9 16-1.08607047E-06 2.29387716E-07-8.48142085E-07 6.13183976E-06-4.75957063E-05
 9 17-1.38715483E-04 5.14815361E-08-3.24000774E-07 2.99379845E-07 4.65062592E-07
 9 18-5.80899552E-07 4.32281562E-06-2.00526482E-06-1.64394413E-06 2.21559732E-06
 9 19-2.11122878E-05 1.64259977E-05 1.14464939E-05-1.95280560E-05 2.71954125E-03
 9 20-5.31646076E-04 3.63621408E-04-1.74362707E-04 4.59655392E-07-8.02952434E-07
 9 21 3.43297042E-07-2.11112869E-07 5.81902957E-07 4.11598431E-07-1.12604462E-06
 9 22 1.15272040E-05-9.49517921E-06 1.23851668E-04-1.71666007E-07 1.72959567E-06
 9 23-2.58884102E-05 6.26414109E-05 3.82151943E-08-2.09927052E-07 6.07977089E-07
 9 24-2.55700170E-07-4.24343807E-07 1.48998406E-06-2.53194497E-06 1.21511539E-06
 9 25 1.99835499E-06-1.33637991E-06 9.71775755E-06-3.17716447E-06-7.51737061E-06
 9 26-2.29395241E-03 3.48376866E-04 1.79537343E-04-6.00090352E-04-3.14376742E-07
 9 27-2.94720462E-07 6.09097204E-07-3.24128404E-07-4.35816434E-08-1.22589482E-07
 9 28 3.63893498E-07-1.69280796E-06 2.78612258E-05-1.95366792E-04 8.63212811E-08
 9 29-5.90821629E-07 8.66886081E-07-1.32067155E-07 4.03782123E-07 5.10633977E-06
 9 30-5.29010579E-06-4.66672560E-07-1.47790007E-06 1.39623021E-06 3.20065175E-05
 9 31 1.75091050E-05 1.68313270E-05 4.46815764E-03-1.88496504E-03 2.39745307E-06
 9 32-2.43778428E-04-2.14977248E-07-5.02358997E-07 7.17336245E-07 2.65028985E-07
 9 33 1.00790575E-07-1.88289951E-07 6.37142907E-08-3.75608371E-07-3.83810810E-08
 9 34-4.66259221E-07 4.51053700E-08 3.69257094E-06 5.47816589E-07 2.00201825E-06
 9 35-1.88229952E-07-4.32556265E-05 5.45391445E-06 1.32333862E-06-8.98034866E-06
 9 36 4.44418696E-04 6.07003780E-06-4.51136386E-05 5.52625113E-05-2.11636935E-07
 9 37 5.00790756E-08 1.61557859E-07-1.05046781E-07 8.33688069E-07-5.15222997E-08
 9 38 4.02265950E-07-5.08605238E-07 4.79078393E-05-4.39133670E-05 6.92942826E-08
 9 39 1.90458877E-06 2.45370524E-05-4.16424821E-05 3.44744868E-07-2.72280300E-06
 9 40 3.26351435E-05 7.58642993E-05 1.21570468E-07-5.54599466E-07 6.92272577E-07
 9 41 1.32457563E-07-7.15891744E-07 6.26344705E-06-2.23070006E-07-2.30718534E-06
 9 42 3.15735200E-06-2.69918545E-06-8.70200536E-06 2.05447396E-05-1.93344671E-05
 9 43-2.90161970E-03-1.34123923E-03 6.09679519E-04-4.55485010E-04 3.21623081E-08
 9 44-2.18530102E-06 2.15313871E-06-1.82563726E-06 6.02516691E-08 2.98709774E-07
 9 45-6.19563207E-07 2.00939834E-05-1.34288450E-04-2.23964316E-03-1.44797034E-06
 9 46 3.63430575E-06-6.37428634E-05-1.85720443E-04-5.76581528E-07 4.00643245E-06
 9 47 2.92132253E-07 2.21099702E-04 1.06938524E-07-6.72761019E-07 7.87405701E-07
 9 48-7.01532656E-07 2.24989122E-07 8.88846704E-06-3.82799768E-06 4.52289505E-06
 9 49-1.96837384E-06-8.28634743E-05-3.20017037E-06-6.19444369E-05 2.94000169E-05
 9 50 8.07992503E-04 3.63308613E-04 1.20895145E-03-2.78871091E-04 8.67397820E-07
 9 51-1.38663349E-06 5.19235669E-07 5.59578517E-08 4.18728094E-07 1.60150354E-07
 9 52-2.50912621E-09 4.13614834E-08-2.92204514E-07 1.10759427E-07-6.37551508E-08
 9 53-7.77849626E-07 1.29772268E-06-5.99366512E-07 4.05805099E-07 7.10151073E-07
 9 54-3.69536748E-06 4.47148045E-06-2.44397508E-06-1.21757045E-04 4.45116683E-05
 9 55-3.80624661E-05 7.95579208E-05-1.33397884E-07 2.92582628E-07-1.59184744E-07
 9 56-2.83852426E-07 6.16379955E-08-3.47821741E-07 9.65882250E-07-2.62520123E-06
 9 57-6.08012382E-05 2.42317484E-03-7.71934135E-09 6.75353795E-08 1.12279621E-07
 9 58 2.29534885E-07 1.25174901E-07-8.99249310E-07-5.65499533E-07-1.07574898E-06
 9 59-6.66186317E-07 1.27478040E-05 5.19096737E-06 5.02424811E-06 5.87923658E-06
 9 60 3.03542957E-04 1.40696304E-04 4.73448887E-05 9.07929389E-05 3.31590276E-07
 9 61-2.98401921E-07-3.31883554E-08 4.61149307E-08 9.33683507E-08 8.40158692E-08
 9 62-2.02896081E-09-3.80600741E-08-1.27742765E-08 4.69765540E-08 6.18844454E-08
 9 63 3.66477176E-07-6.22036938E-08-1.44650636E-07-1.89614704E-07 2.10196403E-06
 9 64 1.85682492E-06 8.43634932E-07 1.40788059E-07 3.00304899E-05 1.38824472E-05
 9 65-5.71575610E-05 2.96602237E-05 3.58431588E-08-1.86208319E-07 1.50365160E-07
 9 66 4.87610839E-08-1.57560423E-07 1.70348292E-07 4.72550246E-09 8.40392877E-08
 9 67 1.53698071E-07-1.89484358E-07-2.69436280E-08-7.67736220E-07-6.01973880E-07
 9 68 7.71442320E-07 8.18732469E-08 4.54413688E-06 1.58127342E-06-4.30844771E-06
 9 69-2.57452467E-07-1.22513959E-04-1.83762725E-05-3.32343358E-05 7.26737153E-07
 9 70 2.17773363E-07-2.40717488E-07 2.29441244E-08-8.21936158E-08-7.77445888E-08
 9 71-8.86131578E-08 1.83048988E-07-1.10948603E-06 8.12224348E-07-3.92076434E-07
 9 72-2.87684347E-09 1.26393561E-05-3.82727408E-06 2.17272361E-06 1.00906276E-06
 9 73-7.47804585E-05 2.55671787E-05-1.01878704E-05-3.33700629E-05-9.13355363E-05
 9 74-2.20935915E-05-5.53236374E-05 1.61729460E-05 1.97963912E-07-5.87594788E-07
 9 75 3.89630877E-07 4.59860506E-07-9.10054183E-08-4.17584499E-07-3.68565448E-07
 9 76 8.32212561E-06-4.28833365E-05-1.79179689E-04 3.46663834E-07-2.48641018E-06
 9 77 1.14987606E-06 3.60294886E-05 3.20746492E-07 2.04881573E-06 2.41384577E-05
 9 78 4.07240176E-04-1.35130717E-08-3.86202902E-07-1.07915766E-07-8.93559142E-08
 9 79-4.89328063E-08 3.95711982E-06 3.49790455E-07 5.46074816E-07 2.35363438E-07
 9 80-2.48992612E-05 1.46652852E-06-5.62421712E-06-2.31720899E-06 9.32323361E-05
 9 81 3.81231967E-06 3.27279828E-05 2.60387189E-05-4.08314528E-08 5.23774504E-08
 9 82-1.15459976E-08 6.64971555E-08-7.82041869E-08 2.51339397E-08-1.04914203E-08
 9 83 6.91402009E-07-8.66611347E-07-2.64156870E-06 1.25114088E-06-1.96965840E-05
 9 84 9.28892433E-06 9.59041731E-06-1.59162180E-06 1.91688042E-04-5.73712456E-05
 9 85 3.17593051E-05-1.51737158E-04-7.00534451E-03-1.37840094E-03 2.65320240E-03
 9 86 4.52977335E-03 6.10239781E-07-2.73157118E-07-3.37082663E-07-1.15853283E-06
 9 87 3.64794388E-06-3.24359494E-06-5.67710474E-08-1.64798402E-06-1.52124438E-06
 9 88-5.00804558E-07-1.18431244E-06-8.09814743E-07 1.51412431E-05 1.27475621E-05
 9 89 9.09186960E-06 1.12108177E-04 3.38178188E-05 3.92276483E-06 2.56008935E-05
 9 90-1.19994356E-03-3.22921287E-04-3.97915155E-04-9.39679394E-05 5.32577840E-07
 9 91 8.34594111E-08-6.16037251E-07 1.95595712E-06 5.31899551E-06 4.76189046E-06
 9 92 3.63930396E-06-4.96001394E-06 4.79467920E-06 8.74293196E-05 5.75628170E-07
 9 93-4.71061946E-06-3.11432680E-05-1.27291575E-04-1.22530403E-07 1.01650328E-06
 9 94 6.85054793E-07 1.08250555E-06 1.33740374E-07-9.00677096E-06-4.83668145E-06
 9 95-7.16322641E-06-1.77248072E-06-2.30523067E-05-2.74851130E-05-6.21172553E-06
 9 96 3.71165133E-05-1.42296737E-03-6.43915496E-05-6.31078186E-05-2.09375629E-04
 9 97-2.19683196E-06-3.19191003E-07 2.51602296E-06-1.34852672E-06-6.05088777E-07
 9 98-8.89762985E-07-4.56412277E-07 4.31824063E-06 3.79981439E-05-5.47819096E-05
 9 99-2.56688962E-07 1.44810176E-06-1.15048026E-06 1.39988224E-06 2.16858456E-07
 9100-1.89186372E-05 8.52979956E-06-7.58392323E-06-1.34502264E-06 1.30998271E-04
 9101-1.01391254E-04 4.35933773E-05 8.35251393E-05 8.16586747E-04-4.87047274E-04
 9102 2.09422505E-04 1.50397729E-04 1.79525228E-06-3.45616085E-06 1.66090857E-06
 9103-1.02139542E-06-1.04804159E-06 1.81283468E-07-8.55401549E-07 5.28817327E-06
 9104 1.10025181E-04-2.51314808E-04-1.50614142E-06 9.71774069E-06 3.05125966E-05
 9105 3.37368580E-04-1.01841683E-07 4.38957892E-07 2.22918642E-07 1.90659261E-06
 9106-2.06884666E-07-1.19331555E-06-1.60261054E-06-8.44221853E-06 3.66204868E-07
 9107-1.56807477E-05-1.42762923E-05-2.98952588E-05 8.47146566E-05 8.02615255E-03
 9108 4.30300332E-05 2.21067032E-03 3.94543872E-04 2.89949451E-06-1.39093372E-06
 9109-1.50856080E-06-1.32813048E-06-1.94777607E-07 3.28725231E-06-4.26266349E-07
 9110-2.04188679E-06-4.15940177E-05-1.55057266E-04 1.30950984E-07-6.85300175E-07
 9111-5.15428317E-07 2.18848975E-07-3.05743277E-07 1.09599032E-05 4.09236223E-06
 9112 5.41685198E-07 1.90134971E-07-2.92287317E-05-2.52137263E-05-9.14457734E-06
 9113 1.87745947E-05 4.79780605E-05-4.16683542E-04-2.68295170E-04 5.75299140E-05
 9114-4.96585475E-07 9.36378445E-07-4.39792970E-07-5.87943427E-07 8.98476572E-07
 9115 2.06177970E-06 1.35162948E-08-1.70259630E-07-1.32952100E-07-5.81011722E-07
 9116 3.68104528E-08 1.12153107E-06 2.82619577E-07 2.87914760E-06-1.05395387E-07
 9117 7.55109015E-06 6.89222310E-06-3.05275891E-06-7.51004965E-06 3.66872884E-04
 9118 1.87181428E-04 9.47901176E-05 7.38407920E-05 5.18514285E-07 1.97299175E-07
 9119-7.15813459E-07 7.63334917E-07 3.58365203E-07-2.28302679E-07-2.87946935E-07
 9120 8.42962621E-07-3.47110536E-05-1.29754373E-04-7.14589708E-09-9.85951174E-07
 9121-6.35004239E-06 1.10886744E-04-9.57574063E-07 7.61420188E-06-4.49279085E-05
 9122-1.63943731E-05-7.67805142E-08 4.13074000E-07-3.14030625E-07 1.26888259E-07
 9123 3.24563655E-07-6.20837613E-06 2.51069581E-07-1.28252572E-06-1.44946520E-06
 9124 2.46819925E-05 2.02205774E-05 2.30793924E-05 7.31715385E-06-5.45565838E-04
 9125-1.19877182E-04 9.01144972E-05 1.02783491E-04 8.62287724E-07-3.65518649E-07
 9126-4.96769075E-07 1.68782187E-06-4.03312052E-07-3.13697479E-07-6.68885904E-07
 9127 3.07747321E-06-4.39764189E-07-6.58056215E-05 3.33568848E-07-3.96876577E-06
 9128 1.20715514E-05 3.31818590E-05-2.74413774E-07 1.52807742E-06 2.46753192E-05
 9129-2.47738890E-06 6.57507330E-07-3.17153036E-06-6.65905811E-06-9.24975637E-06
 9130 1.51747385E-06 4.36764984E-05 4.95234425E-06 6.12855494E-06-2.67578243E-06
 9131-3.81751282E-04-1.62036269E-04-7.40039019E-05 3.82686910E-05 3.02475290E-03
 9132 3.36738083E-04-9.58393488E-04-1.23616322E-03-1.41694383E-07 2.93070516E-06
 9133-2.78901078E-06 5.23132557E-07-4.75045406E-06 6.37728718E-07-5.50648887E-05
 9134-7.69241992E-05 7.67654225E-06 1.98605709E-05 2.44467370E-05 1.12889454E-04
 9135 1.37731046E-04 2.29528629E-04 1.92155332E-04 1.83231640E-04-9.88530368E-05
 9136-1.04442004E-04-8.91006706E-06-5.55229092E-04 3.66456956E-05-8.05070303E-05
 9137 7.78697727E-05-3.91040137E-05 3.43065141E-05 4.79749952E-06 5.93412262E-05
 9138 6.64070310E-05 1.08287375E-04-4.55767631E-06 3.67489475E-05-5.54110848E-05
 9139 5.03610311E-04 5.57955657E-01 4.68302766E-01-1.46821299E-04-2.15457120E-04
 9140-1.50026304E-04 4.00148688E-03 1.30992931E-04 1.94022418E-04 1.32302085E-04
 9141-2.86528147E-04-9.09366683E-05-5.60680036E-05-7.16049216E-05 1.63436055E-03
 9142 1.46883262E-04-6.78744420E-04 1.44356622E-04-3.70547109E-05-8.73855524E-05
 9143 1.24440263E-04 1.37608273E-04-1.98474096E-04-5.52207877E-05-1.23610946E-04
 9144-1.64138728E-04 3.35593547E-05-9.67969169E-06-1.02557384E-04 2.32823127E-04
 9145 1.13665743E-04-1.04718349E-05-3.04955178E-04 2.92615478E-05-1.22784992E-05
 9146 1.35489550E-05 8.48163427E-05-6.24801498E-04-5.77016738E-05 1.75726878E-04
 9147-1.16671800E-04-4.08809092E-05-7.81999920E-05 1.19080901E-04-2.87223476E-05
 9148-7.87287636E-05-3.93642531E-07-1.30293253E-04-1.72006794E-04-7.63535554E-05
 9149-6.44295095E-05 5.63894706E-05 2.38267402E-04-2.16753948E-04-1.67481541E-04
 9150 1.69089753E-04 2.31382134E-05 6.86758979E-05 3.77273820E-05-1.77279738E-05
 9151-2.46749014E-04-2.05041254E-04 1.00865172E-04 9.32180125E-06 3.66428262E-05
 9152-1.07858183E-05-2.58570079E-05 7.01511003E-05-8.54674296E-05-9.03136347E-05
 9153-6.70049389E-08 4.22850290E-07-4.02601088E-07 1.77643717E-07-5.92232283E-07
 9154-4.48206692E-06 1.93622810E-06-1.06294595E-07 2.93459073E-06 5.34536603E-05
 9155 1.18489059E-05-3.17367101E-05-3.12167010E-05-3.66075998E-03-4.13557362E-04
 9156-2.14589192E-04 6.23439779E-04 8.03752001E-07-7.80393135E-07-2.33588658E-08
 9157-2.71554506E-06-1.13820170E-06 1.43060974E-06 2.81086424E-07 6.35022986E-06
 9158-4.51072057E-05 2.90010886E-05 5.91251858E-07-1.04726157E-05 5.40893486E-05
 9159 1.66913362E-05-3.13407692E-07 2.79955842E-06 1.32480311E-05-2.21073692E-04
 9160 3.16989118E-07-8.81584795E-07-1.10005833E-07-5.32971203E-07 8.32509110E-07
 9161 1.45276335E-05-2.25700122E-06 3.54181366E-06-3.43641921E-06-8.34092535E-05
 9162 3.36595346E-05-2.63519851E-05 2.53804536E-05 5.82754714E-04-2.19933381E-04
 9163-1.54840682E-04-1.18638648E-04-2.17178293E-07-1.99331031E-06 2.21048860E-06
 9164 4.34761916E-07-1.02006332E-06 7.83641063E-07
10  1-8.16105546E-08 1.03748757E-06 5.76488967E-07 1.31713093E-06-1.17868133E-06
10  2-2.33627297E-05 6.56937464E-07-7.84257682E-06 5.08429641E-07 2.25882795E-04
10  3-1.41369334E-05-6.26630549E-05 1.83695826E-04 4.00373763E-04-1.32645238E-03
10  4-7.59386005E-04 1.26355993E-04-2.16781236E-06-7.72530675E-07 2.94034304E-06
10  5 6.92516584E-07-6.59642362E-06-7.54950451E-07-1.37552175E-08-1.84212088E-06
10  6 1.28215629E-08 8.02379145E-07 9.50837654E-07 1.24095616E-06-3.10605178E-06
10  7-1.63188516E-05-7.01497535E-06 5.27526732E-05-1.16762392E-05-6.31258047E-05
10  8-3.12377630E-05-5.92823486E-04 3.46289838E-04 2.66968242E-04-5.13145253E-05
10  9-2.30666887E-06 2.63822891E-06-3.31560043E-07 1.94447376E-06 6.62694893E-07
10 10 8.32416851E-06 4.78803334E-06-9.90974922E-06 6.98984694E-06-4.32326026E-06
10 11 7.46416684E-07-9.31651256E-06 4.53395807E-05 3.17773978E-04-7.12468325E-08
10 12 8.08733049E-07 8.11528724E-08-8.62537620E-07 4.64436813E-07-7.97589577E-06
10 13 1.12494146E-06 5.46711770E-06-2.11775703E-06 4.24410810E-05-3.68179730E-05
10 14 5.62811850E-06-1.25266509E-05 2.34520416E-04 1.46616744E-04 1.17734524E-04
10 15-1.69534018E-04 6.17128361E-07-2.52658824E-06 1.90945988E-06 6.41179194E-07
10 16 5.63667990E-07-6.96250702E-07-3.05849663E-07 2.33176037E-06 1.78642138E-05
10 17-2.26942314E-05-1.20186345E-07 8.42815063E-07-1.64721382E-07-7.67653420E-07
10 18 5.65998300E-07-1.02849218E-05 1.12649940E-06 2.12576394E-06-3.97193184E-06
10 19 1.12537843E-04-3.34894400E-05 3.21892027E-05-2.78239344E-05-6.53569588E-04
10 20 1.71140199E-04-1.85820179E-05 3.38640818E-05 7.26907199E-07-1.40228594E-06
10 21 6.75378741E-07-1.98699007E-06 1.06230145E-06-5.87651626E-07-2.03572132E-07
10 22-1.15808719E-07 5.37889207E-05 1.37106937E-05 2.33240420E-07-6.46183340E-06
10 23 1.74203606E-05-7.07632411E-05 4.75331775E-08-2.98852602E-07-7.14231655E-08
10 24-1.32085018E-06 7.27611700E-07 6.79796323E-06 2.12167837E-07 6.26691638E-06
10 25-3.92487793E-07-1.02844806E-05-1.68555562E-05 1.61654319E-05-9.17067770E-05
10 26 1.98931641E-03-2.93307071E-04-5.64856556E-04 3.89831099E-05 2.83007930E-06
10 27-1.54641253E-06-1.28366678E-06-1.26965944E-06-2.15465918E-07 3.52438570E-06
10 28 5.16658544E-07-1.21047262E-05 2.47489577E-05 3.53460373E-05 1.14758015E-07
10 29-6.36018032E-07 1.24486934E-07 1.00921444E-06 5.17227949E-07 8.76448706E-06
10 30-1.85926973E-07-7.31812697E-06-1.23994353E-06 3.37504436E-06 2.01887862E-05
10 31 2.30264494E-05-8.76716064E-06-7.75101715E-04 8.12851574E-04 4.98901299E-04
10 32-3.15405469E-04 7.83800708E-07 6.35544177E-07-1.41934488E-06 1.44640755E-06
10 33 2.62109994E-07 1.60387066E-06 1.49612977E-08-1.25541327E-07-2.52519738E-09
10 34 1.41329349E-07-8.13530969E-08 8.66841277E-07-3.85111555E-08-2.75267797E-07
10 35 3.79410641E-07-1.37389235E-05 1.09897106E-05-2.41792112E-06 2.66181824E-06
10 36-7.33127994E-04 6.39743182E-05 1.19699959E-04-1.05294413E-04-2.32749005E-07
10 37 8.64648517E-07-6.31899513E-07-4.74081366E-07-4.31650585E-07 1.39295203E-07
10 38 5.65850038E-08-1.12206649E-06-1.89914535E-06 5.89920816E-05 2.49552785E-07
10 39-1.84311744E-06 1.81443843E-05 2.30560267E-05-6.82691900E-07 7.00626990E-06
10 40-2.58794058E-05-1.01296106E-04-1.02088649E-07 5.57920706E-07-3.93546850E-07
10 41 4.09569673E-07-3.19425216E-07-7.04929919E-06 1.65462507E-06-7.90947476E-07
10 42 1.30128894E-06 4.90145796E-05 1.04068903E-05-2.86809718E-05-8.38521512E-06
10 43 2.55843548E-03-3.49922112E-04-5.10633633E-04 2.57901388E-04-8.69194720E-07
10 44 9.78409053E-07-1.09214332E-07-1.78068077E-06 5.69690238E-07-2.37235360E-07
10 45-1.56025643E-06 1.21943770E-05-5.78713179E-05-2.52401830E-03 4.60884509E-07
10 46-4.06334411E-06-4.82637736E-05 2.70568496E-04-1.61360251E-06 1.02220718E-05
10 47-7.26507749E-05 1.29587693E-04 7.53209057E-07-3.77752215E-06 3.38938839E-06
10 48 1.24349322E-05-1.81133936E-06 5.39163540E-05-7.71696249E-06-1.40353416E-05
10 49 2.36828121E-06-5.14767160E-04-3.60338087E-05 2.16995436E-04-1.88326615E-05
10 50-3.69281200E-04 2.15125404E-04 6.96418750E-04 1.38065285E-03 1.11773238E-06
10 51 1.97491873E-06-3.09265111E-06 1.04674013E-06 2.48400642E-07-2.66569222E-06
10 52-5.64503391E-05-7.91010841E-05-1.87185363E-05-1.87483308E-05-2.10014265E-05
10 53 1.19574797E-04-1.61414808E-04-2.47662439E-04-1.50991186E-04 1.66951307E-04
10 54 3.35729791E-05 1.55595623E-04-2.98303890E-06-3.86453304E-05-1.04410829E-04
10 55-5.84123900E-05-1.86672613E-04-1.37510808E-05 3.39885359E-05-2.02374551E-05
10 56 9.35654448E-05 5.30630582E-05 9.32997671E-05-4.37781952E-06 4.31991001E-05
10 57 1.61310527E-04-8.60493130E-04 5.57957407E-01 4.68302148E-01 1.05480965E-04
10 58 2.35607768E-04 1.15067904E-04 4.00194258E-03-1.16226766E-04-2.11097566E-04
10 59-9.88072041E-05-3.41157448E-04 6.63324905E-05 9.18817108E-05 6.20711468E-05
10 60 1.56847595E-04 1.99326455E-04 7.28183295E-05 2.23061198E-04-7.06142303E-05
10 61 7.83874460E-05-7.77321566E-06-9.05936490E-05 1.87540519E-04-1.55389374E-04
10 62-1.22040387E-04-1.63711531E-04 6.79958102E-05-2.16256051E-05 7.80533808E-05
10 63 2.47216037E-04 2.13171711E-04-9.50390029E-05 2.37505817E-04-6.04021911E-05
10 64-8.25937596E-05 1.70630445E-05-6.83509073E-05 6.07401073E-04 3.08479600E-04
10 65-1.02819721E-04 3.02662074E-04 2.57211504E-05-7.78153683E-05 5.20942179E-05
10 66-5.25765016E-05 9.95851502E-05-5.12357895E-05-1.30493165E-04-1.72315018E-04
10 67-2.53906470E-05 1.04217904E-04-4.39446769E-05 2.37102283E-04-8.03300161E-05
10 68 2.77966197E-04-1.34749636E-04 3.40757527E-05 4.03713742E-06-5.14345697E-05
10 69 1.79770383E-05-2.41857888E-04-3.23172417E-05-3.53153612E-05-1.90365114E-05
10 70-5.56430085E-05 8.89708473E-05-3.33278387E-05-6.84683913E-05-2.26366448E-06
10 71-9.87841795E-05-1.85327371E-07 1.17298062E-06-1.92034747E-07-1.34093454E-07
10 72 1.91630353E-06-1.29443023E-05-1.01907794E-07 5.13101604E-07-9.09122069E-06
10 73 9.31647112E-05 4.88813656E-05-9.53279432E-07 6.28569418E-05-3.64405322E-04
10 74 1.48799365E-04 2.05252362E-04-7.67693876E-05 2.66396743E-06-2.18285495E-06
10 75-4.81112476E-07-8.67954547E-07 1.38566455E-06 1.12219470E-06 2.12984065E-06
10 76-6.22112958E-06 6.72094592E-05 9.73697325E-05-2.07868124E-07-6.11412390E-06
10 77 4.01330780E-05-8.82597665E-06 5.11917541E-08-4.25591495E-06 7.58399391E-05
10 78-2.91478963E-04 2.36219853E-07-5.24397514E-07 1.99691239E-07 4.03125448E-07
10 79-1.04216203E-06 8.52182647E-06-2.94266957E-06-1.22246966E-07 4.90602482E-06
10 80-3.46702824E-05 2.14758536E-05-1.27251364E-05-3.25390230E-05-1.04782816E-04
10 81 8.84342548E-05 5.64517031E-05-2.85155702E-05-1.00462521E-06-2.66690458E-07
10 82 1.27131567E-06-3.97060616E-07 1.67624297E-06-6.75900755E-07 3.75012390E-08
10 83-2.53728696E-07-2.10924280E-07-2.77023541E-07 7.56936058E-07 1.16226777E-06
10 84 1.16917717E-06 8.13174717E-07-4.41777063E-06 2.75304494E-05-2.90182195E-05
10 85-2.29979718E-05 5.29366665E-05 1.23596238E-03 7.03997857E-04-9.00699216E-04
10 86 5.90911448E-04-4.55543401E-07-1.49481889E-06 1.95036229E-06-1.22301667E-07
10 87-1.27925435E-06 2.00343317E-07 3.51326911E-08-2.32083086E-07 2.72287624E-07
10 88 1.29521880E-07 2.36174413E-07 3.12027702E-06-9.78655807E-07-8.70299990E-07
10 89-1.15261616E-06-2.00429965E-05-5.39976476E-06 1.07409042E-05 9.31143776E-06
10 90-1.43943207E-03-2.44048424E-04 4.18163130E-04-1.09277094E-06 9.46282999E-08
10 91-7.16337263E-07 6.21708963E-07 8.06058445E-07 5.45082538E-07 7.13180865E-08
10 92-7.16768654E-08 1.73059449E-06 1.42427261E-05-8.40102697E-05 2.24921067E-07
10 93-1.72666759E-06 7.08108323E-06 1.67427867E-05-7.55948852E-08 4.66905488E-07
10 94 1.95183231E-07-1.74847552E-07-1.28016100E-07-6.51827359E-06-1.44876678E-06
10 95 1.50734312E-06-4.15598946E-08 3.99641664E-05 2.37929329E-05-1.16546162E-05
10 96 1.24449186E-07 4.17742705E-03 6.95389858E-04 4.23268676E-04 1.84746762E-04
10 97 2.33802355E-07-2.22884804E-07-1.09175503E-08-1.32844735E-06 7.85708170E-08
10 98 1.38964036E-07-2.42525153E-07-2.30210271E-06-4.58221458E-05 5.39074044E-05
10 99-1.01689632E-07 3.43925054E-07 4.13657058E-08 4.15920732E-07 1.72103595E-07
10100-2.74978959E-06-1.24450018E-06-5.41677641E-07-1.97762161E-06-3.42737880E-05
10101 3.09111799E-05 3.77997071E-05 3.40378958E-05 1.94078481E-06 1.20887189E-03
10102-4.65809067E-04 1.18716041E-03-3.44560173E-08-1.11646416E-06 1.15092018E-06
10103 4.28400196E-07 8.85195124E-07-2.91203224E-06 1.45626988E-06-1.37856260E-05
10104-4.57876354E-05 1.11557280E-03-5.02749623E-06 3.96272986E-05-6.58946980E-05
10105-8.31090812E-05-5.28933909E-08 3.08373944E-07-6.27002439E-07-8.41853477E-07
10106 7.07803477E-07-2.82492976E-06 6.73078213E-07 5.38624400E-06-2.42014574E-06
10107-3.83957931E-06 2.74575210E-06-5.41780189E-05 1.27189658E-06-2.04704505E-03
10108-1.12310253E-03-9.99744715E-04 3.48239558E-04 1.56665800E-06 3.83435663E-07
10109-1.95009366E-06-5.75229321E-07 4.26127294E-07 5.78596726E-07-1.02092967E-07
10110 2.33703941E-06-1.40082245E-05-1.89825817E-04 5.18186712E-09-2.81415227E-09
10111 6.90949506E-07-1.08765621E-07-3.46053165E-07 2.13026970E-06-2.81134592E-06
10112 7.01541896E-08 2.42018316E-06-3.89295524E-05-1.25418296E-06 1.64774188E-05
10113-1.23916284E-05-2.70954304E-03-8.04973459E-04 1.66586084E-04-1.25969041E-04
10114-3.91858302E-07-2.13552047E-07 6.05410349E-07 5.96092864E-07 4.45528263E-07
10115 4.58206396E-07-2.63016335E-08 1.58271732E-07 1.05787514E-06 4.84870087E-07
10116 7.57184128E-07-1.35271709E-06-4.75868342E-06-1.90750538E-06-2.90230409E-06
10117 8.12401967E-06 3.06849787E-06 3.04222307E-05 3.43545576E-05 3.76764091E-04
10118 1.76407138E-05 1.16265908E-04 7.83396772E-05-1.86805546E-06 1.40272344E-06
10119 4.65332018E-07-3.00666238E-08 5.24580333E-07-1.70249339E-07-2.02055980E-06
10120 8.44330959E-06 5.61670569E-05 1.13165417E-04-7.57376443E-07 4.60762030E-06
10121 6.29301610E-05 2.79796736E-05 7.73815813E-07-8.55727918E-06 3.91535200E-05
10122-2.41758373E-07-2.00118548E-08 1.27152170E-07-1.90896815E-07-5.33977150E-07
10123 3.24824356E-08-1.53470113E-06 1.06947623E-06 2.47362557E-06-1.60778099E-07
10124 2.66411593E-05 9.66526047E-06-2.10066280E-05-1.15383074E-06-1.04990044E-04
10125 3.19475354E-06-9.57905641E-06 3.93621001E-05 4.29550663E-07-5.95114806E-07
10126 1.65564143E-07-7.81556522E-07 2.93981425E-07-1.63060748E-07 1.31077393E-07
10127 5.71709026E-07 1.34399582E-05 4.34795877E-05 4.15471627E-08-2.83904950E-06
10128 3.64627922E-06-1.75106374E-05-7.16751648E-07 3.15151699E-06-1.81246154E-05
10129-2.16242644E-05 3.16814178E-08-2.05830773E-07-4.01893258E-07 5.15197765E-07
10130 1.31356637E-08 1.58202371E-06 1.74822303E-06-2.47070331E-06 1.49177415E-07
10131 7.51591681E-06 1.06519157E-05 1.38246265E-05-1.28782567E-05 1.79693941E-03
10132 3.90276979E-04-2.46779820E-04 3.13091108E-04 4.98637786E-07 2.65259626E-07
10133-7.63897412E-07-3.63880709E-07 6.08048414E-08 3.69350389E-07 1.98780565E-09
10134 1.19320123E-07-6.79570037E-08 2.16596682E-07-7.18519079E-08-1.39600344E-06
10135 2.46158715E-07-9.02544580E-07 2.53216287E-07 8.67196032E-06 1.40653593E-06
10136 4.43357671E-06-4.75813913E-07-1.68444697E-04 1.46774504E-05 2.45812694E-05
10137-4.16652273E-05 1.77289256E-08-7.24910420E-08 5.47621165E-08 1.30964959E-07
10138 6.46482679E-08-8.83972471E-09 1.78794720E-07 3.45339563E-07-1.40238017E-05
10139-3.00050136E-06-5.46481630E-09 1.15087628E-07-1.52327564E-07 3.35827378E-07
10140-1.23156285E-07-7.86634546E-07 6.04435649E-07-1.49247972E-06 4.63141753E-07
10141 5.76085862E-06-4.30058274E-06 3.96752085E-06 2.98014593E-06 2.49079764E-04
10142-4.68367365E-06-5.32119329E-05 6.21562554E-05-9.96251364E-08 7.48839734E-08
10143 2.47411631E-08-2.95394540E-07 1.32761287E-07-1.70367062E-07 2.33883773E-09
10144 9.85031385E-08-2.24662590E-07 3.03217706E-07-1.00681015E-07-1.11063688E-06
10145 8.57207014E-07-1.19837419E-06 4.43838652E-07 6.94103306E-06-2.75226073E-06
10146 3.41139969E-06-1.15675975E-06-1.52944604E-04 1.07997925E-05 1.45703176E-05
10147 2.95720027E-05 7.00029722E-08-6.75530893E-08-2.44988287E-09-3.92689877E-08
10148-1.81581880E-08-2.43016952E-08 4.89547621E-09 1.57318832E-07 9.64261281E-08
10149-7.12902509E-08 7.59301816E-08-1.79653109E-06-3.15892558E-07 3.34189158E-07
10150-3.30506303E-07 1.13622540E-05-5.15242648E-07-3.45354451E-06 2.00849577E-06
10151-5.69018148E-05 3.11205511E-07 3.48446673E-05-2.19426147E-05-1.21957378E-07
10152 7.24634617E-08 4.94939166E-08 2.58374052E-07-1.24805738E-07 3.31860478E-08
10153 1.40726105E-07-8.58924272E-07-2.83069686E-07 2.11814903E-07-6.97441742E-08
10154 1.03764588E-05 1.51958311E-06-1.07458957E-06-1.14981583E-07-9.00851066E-05
10155-2.11113525E-05 9.98371912E-06 4.78913553E-05-9.07068582E-04-2.01825656E-04
10156 1.21406746E-04 1.65680595E-04 3.55603327E-07 9.91286330E-07-1.34688966E-06
10157 8.54436226E-07 1.27629777E-06-6.19008407E-07-5.73534388E-08 2.21845769E-06
10158-1.66740180E-05-2.97373663E-05 2.66018105E-07 4.29671415E-06-4.22870753E-05
10159 8.43601063E-05-3.38461236E-07 4.81939945E-06-1.45139100E-05-9.67743819E-05
10160-1.80424534E-08-5.90146982E-08-3.08048285E-07 5.18552502E-07 3.03122547E-07
10161 1.55690897E-07 1.18921497E-06-1.92662224E-06-1.09428497E-06 6.82644271E-07
10162-2.60825402E-06 4.30584896E-06 4.72451464E-07-2.38834165E-05 1.08836085E-05
10163-4.41135019E-05-6.36266866E-05 2.29484428E-07-7.64559694E-08-1.53028459E-07
10164 1.78096971E-07 1.87017366E-07 2.19792441E-07
11  1-6.54005810E-08-2.63318683E-07-4.41251749E-07 1.36040582E-07-4.29727653E-08
11  2 3.60057313E-06 8.13128200E-07-1.33829438E-06 6.83825741E-07-6.26748102E-05
11  3-9.95515501E-06-1.75361435E-06-3.28901417E-05-2.22845549E-03-4.52053151E-04
11  4-5.55452465E-04-1.47841502E-03-1.48854986E-08-6.08619697E-07 6.23505195E-07
11  5-6.36071592E-07 9.21376118E-07-1.82625418E-07 3.01477590E-07-5.99701093E-07
11  6 1.04887316E-06-1.00994633E-07-6.83198677E-07 8.76804409E-06-6.18170177E-06
11  7-4.75400434E-07 3.17035405E-06-8.46307602E-05 2.28335057E-05-2.88577786E-05
11  8-1.81780613E-05-6.05872181E-03 2.44810124E-04 5.43325713E-04 1.50927168E-03
11  9-8.21264998E-07 1.23797199E-07 6.97467799E-07-1.13109294E-06-3.53753859E-07
11 10 6.81909768E-07 8.93242201E-07-4.24952521E-06 8.55201034E-05-8.25313363E-05
11 11 2.80594830E-06-2.24007410E-05 2.74385615E-04-7.14818237E-04-3.93928111E-08
11 12 1.56851534E-08-4.52915649E-07-7.33254089E-08 3.02537676E-07-1.50863257E-06
11 13 2.68544271E-06 9.01147995E-07-1.50941606E-06 1.33353794E-05-3.54121916E-05
11 14-1.46693370E-05 1.20907825E-05 3.15568042E-04-1.31069947E-04-7.25308765E-05
11 15-6.12251508E-05 1.52660374E-06-1.33123450E-06-1.95369242E-07 1.15988032E-06
11 16 2.69850790E-07-1.57614105E-07 4.63374614E-07-1.78374736E-06 5.36346972E-05
11 17-1.83199739E-05 4.70260830E-08-1.50570190E-07 1.10301626E-08-3.32119599E-07
11 18 3.16567346E-07 3.22320902E-06-1.54822442E-07 1.79191608E-06-1.17324969E-06
11 19-3.99776827E-05 2.89373105E-05 2.46165456E-06 2.35838700E-05 4.86628763E-04
11 20-7.62426151E-05-1.30916033E-04-8.57693748E-05-5.01131601E-07 2.11304730E-07
11 21 2.89826871E-07-2.14706907E-07-1.89514893E-07 7.65211302E-07-1.00744744E-06
11 22 1.01438840E-05-8.83402117E-05-1.26230091E-04-3.39255602E-07 1.08319996E-06
11 23-5.20549216E-05 8.49552199E-05 1.53156190E-08-9.70829274E-08 2.85401082E-07
11 24-5.78070525E-07 3.91552845E-07-2.91663162E-07-1.13109000E-06 3.16434920E-06
11 25-1.47982897E-06 2.78702381E-05-1.92667177E-05-4.40479521E-06 4.07142241E-05
11 26 2.83207198E-03-8.88791824E-04 9.79285800E-05-7.22852642E-05-3.61357148E-07
11 27 6.89885140E-07-3.28527992E-07-6.68416174E-07 8.42289986E-07-5.13991175E-07
11 28-1.78021558E-06 1.51392817E-05-3.64551167E-05 9.83076444E-05 8.57983322E-08
11 29-2.55139817E-07 7.54080276E-07 1.23155962E-06 6.88185350E-07 6.17574128E-06
11 30-4.62832610E-06-6.69477478E-06-2.94255884E-06-4.43211397E-05 6.09991549E-05
11 31 6.88215372E-05 2.79973481E-05-4.67230080E-03 1.10308233E-03-1.74733835E-04
11 32 7.68251593E-04-4.88532457E-07-8.03601584E-07 1.29213404E-06 1.36733996E-06
11 33-5.90726055E-07 5.02137921E-08-7.62066397E-08 3.49902013E-07-2.19123481E-07
11 34-2.84334077E-07-3.00271391E-07-3.75797725E-06 1.40627507E-06 1.75867029E-06
11 35 1.07058691E-06-2.56123803E-05 1.10025264E-05 1.05736905E-05-1.78427840E-05
11 36-2.55968640E-05 2.36874694E-05 6.60957034E-06-4.69297143E-05 4.64725215E-07
11 37-6.12521329E-07 1.47796115E-07 5.63099122E-07 9.43001818E-07 9.06610473E-08
11 38 2.82976465E-07-1.67315285E-06 3.84056843E-06-4.26491212E-05 8.67898680E-08
11 39 1.23014805E-06 1.40865238E-05-7.78782989E-06 2.59355858E-07-3.47617817E-06
11 40 1.50965164E-06 6.22281901E-06-2.98080276E-07 1.01405421E-06-1.08914651E-06
11 41 7.61605010E-07-1.73106497E-06-1.52326883E-05 5.92926071E-06-3.32865970E-06
11 42 7.69946267E-06 1.48009919E-04-5.45017002E-05-3.08411224E-05-2.87710151E-05
11 43 3.26024686E-03 1.24953986E-03-7.75725890E-04-5.46276657E-05 8.98172391E-07
11 44-7.09906198E-07-1.88266193E-07 1.23463854E-06-7.64093022E-07-1.07267512E-06
11 45 9.42969999E-07 6.95500186E-07-3.87741322E-04 1.90597167E-03 1.12696985E-07
11 46-6.95518772E-06-1.63556233E-04-1.48818960E-04-4.69769812E-07-4.40908654E-07
11 47-1.84299392E-05 1.15198582E-04 9.71451469E-07 8.28869513E-07-5.83067225E-07
11 48-9.73164303E-08-1.16841202E-06-1.23856693E-06 4.29632184E-06 1.42477315E-06
11 49 6.34551569E-06-2.13705966E-05-6.16150597E-05-1.87188630E-05-5.54425809E-05
11 50 5.18218265E-03 1.94880935E-03 1.76946346E-03 5.75482375E-04 2.50214141E-06
11 51-2.18764673E-06-3.14494683E-07-8.46869235E-07 3.17282353E-07-1.96323411E-06
11 52-3.33785486E-08-4.70850582E-07 2.59641293E-07 1.51475218E-07-2.32435323E-08
11 53 5.41557148E-06-1.73818192E-06-5.77731668E-07-2.50546118E-07-2.71533726E-05
11 54 1.05483025E-05 1.04342466E-06 3.68239263E-06 2.96267379E-04-1.22512287E-04
11 55 1.01409880E-05-8.26160869E-05 1.18549319E-07-7.82860284E-08-4.02632904E-08
11 56 8.50874446E-08-8.19653520E-09-1.03408683E-08 4.46704718E-06-2.97311563E-05
11 57-1.41002154E-04 4.70082312E-03 2.28366209E-10-2.15298307E-07-2.36174680E-07
11 58-8.48395419E-07 1.33032770E-07 1.40458217E-06 1.30045606E-06 4.38158443E-06
11 59-4.51486303E-07 4.07112446E-06-2.38383925E-06-2.29787431E-05 1.15446349E-05
11 60-5.93494585E-04 1.38900425E-04-3.58041844E-04 1.99279154E-04-9.55430348E-08
11 61 1.47228817E-07-5.16857819E-08 6.02750184E-08 1.35773078E-07 1.71198717E-08
11 62-4.20139743E-08-3.14045075E-07-2.66600742E-07-4.47035874E-07 4.61820771E-07
11 63 3.10862790E-06 1.03723626E-06 2.25053305E-06-1.81698531E-06-8.40933260E-06
11 64-3.05514681E-06-7.77083442E-06 6.67741223E-06 3.56499818E-04 1.54757973E-04
11 65 4.13179798E-05 3.73384204E-06 3.53321629E-08-1.60502558E-07 1.25170395E-07
11 66-1.48396964E-07-8.69605762E-08 2.32886819E-07 1.21498580E-09-2.30042808E-08
11 67 5.99175130E-07-1.67053203E-07 8.25123048E-09 2.72746864E-07-2.41882498E-06
11 68 8.05576029E-07-1.94313283E-07-1.04192997E-05 1.01369029E-05-8.85615866E-06
11 69 2.63201011E-06-1.34169850E-04-3.69896455E-05 2.05059047E-05-1.28066230E-05
11 70 3.04229004E-07-5.25805884E-10-3.03703198E-07 4.15885796E-08-8.62066822E-08
11 71-2.86824453E-07 4.43578595E-08-3.96613722E-07 1.35292088E-06 2.48502334E-06
11 72-3.37697682E-07 4.05510910E-06-4.92836596E-06-1.21915690E-05 1.75910680E-06
11 73 3.30602485E-06 2.55926850E-05 4.20441122E-05-1.57439030E-05-2.67931923E-03
11 74-5.87506494E-04-1.18155586E-05-1.00457704E-03 4.60240716E-07-2.22832376E-06
11 75 1.76808304E-06 7.20413302E-07-1.03818897E-06-1.66126167E-06 1.66218967E-06
11 76-7.68314073E-06 2.30393863E-04-5.46903089E-04 8.62846756E-07-1.01670068E-05
11 77 7.40725545E-05-1.03647074E-04-3.73174944E-06 2.85725293E-05-8.71963447E-05
11 78-6.59387327E-04-1.60059796E-08-1.96896172E-07-4.12051743E-08 2.98925489E-07
11 79-2.00049877E-07 2.03407098E-06 1.52277902E-07-1.44985623E-06 9.47604300E-07
11 80-1.00979793E-05-2.13528143E-06 6.82657377E-06-3.00342873E-06 1.57355471E-04
11 81-5.91261240E-05-7.53032457E-06 3.80838827E-07 5.80974960E-08 1.06851312E-07
11 82-1.64948808E-07-2.36487161E-07 2.50161155E-07-4.00224698E-08-8.99546412E-03
11 83-7.39912308E-03 3.17090931E-05-5.14122444E-05 4.59350745E-05-2.04914905E-04
11 84 1.93264083E-04-2.44352391E-04 2.26035344E-04-1.35369616E-03-1.84006022E-04
11 85-2.48642665E-04 5.23314109E-04-7.30319776E-03-7.97631368E-04 7.89550594E-04
11 86 8.51498316E-03 3.00118986E-05-1.63727407E-05-1.36391579E-05 6.89395521E-05
11 87-8.73186698E-05 1.26366397E-04-1.92377496E-03-1.53698892E-03-3.48439963E-05
11 88-3.26013340E-05-8.47377220E-05-2.46669736E-04-2.01674427E-04-1.90107225E-04
11 89-2.45417471E-04-8.17475535E-04-9.64697061E-05-2.72874435E-04-3.22293487E-04
11 90-2.67899027E-03-1.94884043E-04 9.88141138E-04-2.34585130E-04-6.38554395E-06
11 91 3.42442515E-05-2.78587075E-05-7.58912959E-05-9.21773140E-05-7.84467427E-05
11 92-1.43810544E-06 3.49769666E-05 5.17737194E-04-4.92985611E-06-8.88643787E-06
11 93 8.63915834E-05 6.84966362E-04-2.54865597E-05 2.32711748E-05 1.69729011E-05
11 94-6.35378341E-06 4.80337271E-06-3.19126276E-06 3.78522096E-05 3.80493287E-05
11 95 9.70029963E-06 3.92314477E-05 2.12808337E-04-2.50951603E-04 6.37244946E-05
11 96-2.75143723E-04-1.35175458E-02-2.92408260E-03 1.01050083E-04-2.79995268E-03
11 97 9.75395458E-06-1.46575844E-05 4.90362978E-06 1.08581803E-05-6.99987041E-06
11 98-8.16359358E-08 1.06173190E-05-1.00178545E-04-3.99534192E-05-8.53945277E-04
11 99 1.36211616E-05 8.87951850E-06-1.68886423E-06-3.17112450E-06 1.92019930E-06
11100 1.87538722E-05-9.31348580E-06 2.73172926E-05-1.69460963E-06 4.83906319E-04
11101-1.59859948E-04 1.03376218E-04 1.61189004E-04 2.09336551E-02-5.31377790E-03
11102 2.07818186E-03 4.00175818E-03-3.91180147E-06 5.95918159E-06-2.04738012E-06
11103 2.79878532E-06 2.08643546E-06 2.53449107E-06 4.22630258E-08-7.98976692E-06
11104 2.29543311E-04 2.62596869E-04-1.79631103E-06 3.36193886E-05-2.14318292E-04
11105 2.76053302E-03-1.52107847E-06 6.35599521E-08-2.72490662E-07-2.16453284E-06
11106 8.73103886E-06-1.82239241E-05-7.42067083E-06 3.52582044E-05-4.71822116E-05
11107 7.88372199E-04 4.46909012E-05 2.53803809E-04 3.36223335E-04-1.01478947E-02
11108 2.11206849E-03-6.91567017E-04 2.22562275E-03 3.62034037E-06-4.31767195E-06
11109 6.97331576E-07 2.65594770E-06-1.28798914E-06-1.33334666E-05 8.01994333E-06
11110-8.92039739E-05 1.30676264E-04-1.78797300E-03 9.15957827E-06 9.17131283E-06
11111-6.09237661E-07-1.39673680E-06 2.85868660E-06-2.76593685E-05 7.08887901E-06
11112 6.77712638E-06-1.68497075E-05 4.11292086E-04 2.57636543E-04 3.05603949E-04
11113-1.19415177E-04 1.24323593E-02-6.05829874E-04 3.82484552E-03 1.25134037E-03
11114-8.78940679E-06 2.04631200E-05-1.16737132E-05 3.46242278E-06-1.99282556E-06
11115-3.12626377E-06-2.83070187E-07-6.27562682E-07 2.50648436E-06-1.93735159E-06
11116-1.91076072E-06 7.93513916E-06-1.17398872E-05 9.12175476E-06 7.95841177E-06
11117 8.01240469E-05 7.98580887E-06-2.42253396E-05-2.09318711E-05 1.99973938E-03
11118 4.46036495E-04 1.66111451E-04-1.84218696E-04 4.11765371E-06-5.91430376E-06
11119 1.79665005E-06-1.39602819E-06 1.14050834E-06 9.31916484E-07-2.46164253E-06
11120 1.65452017E-05-2.47157027E-04-1.16472568E-03-3.93077604E-07-3.61638927E-06
11121 2.80406551E-05 3.45451381E-04-4.17885647E-06 2.62089601E-05-1.13297914E-04
11122 3.03387559E-04 3.48481330E-07 7.14758327E-06-1.25701530E-06-4.17209911E-07
11123 5.54280980E-07-8.27400416E-05-7.47328092E-06-7.93896958E-06 3.28833782E-06
11124 3.69477071E-04 2.43084577E-04 7.58965197E-05-9.74063600E-05-3.73210420E-03
11125-6.07769912E-04-4.88233743E-04 2.22754505E-04 9.95036551E-07 2.28364741E-06
11126-3.27868396E-06 1.05026496E-05-6.75867853E-06-4.78239179E-06-7.33438507E-07
11127 5.40396424E-06 2.98658507E-04 7.98521563E-04 2.11257469E-06-3.76388821E-05
11128 5.31826641E-06-1.35927471E-04 1.91126259E-06-1.79356952E-05 3.64938607E-06
11129-2.54098717E-04-5.63459931E-01-4.66495252E-01-9.75535246E-04-8.14373659E-04
11130 6.11803943E-04-4.28225728E-03 7.51677682E-04 5.77493585E-04-4.70706476E-04
11131 4.37492375E-03-7.58335261E-05-1.22917291E-03 1.28193988E-05 4.07012924E-03
11132-5.72684853E-04 3.20499887E-04 1.54903527E-03 8.03186048E-06 5.96540765E-05
11133-6.76859370E-05 2.46983362E-04-3.32107448E-05-2.46907442E-04 6.23947478E-05
11134 1.05411563E-04 4.68922901E-05 4.73150267E-05-4.87268957E-05-1.34578229E-04
11135 3.18124439E-04 3.05885012E-04-2.66658488E-04-9.98789571E-04 2.37208451E-04
11136 3.86954380E-04-2.26910495E-04 1.64519613E-03-3.59947088E-04-8.81383597E-04
11137 9.71529211E-05 1.20392463E-06-2.51484038E-05 2.39444792E-05-1.64012124E-04
11138 1.28849857E-04 1.41243765E-04-3.06205611E-04-1.96271973E-04-2.28465285E-04
11139-1.36482486E-03-3.62864818E-06-7.73843469E-06-1.11679975E-06 7.40595278E-07
11140-1.09970718E-05 2.29028298E-05-2.29309046E-05-4.78066716E-05 1.74676009E-05
11141 1.72116831E-04-6.00180167E-05 3.05564927E-05 5.85538834E-05 6.97915980E-04
11142 3.88255928E-04 6.92058585E-05-6.44551149E-04 7.51960312E-06 8.33287630E-06
11143-1.58524794E-05 1.06594518E-05-5.85294911E-06-3.69755274E-06-8.98233233E-07
11144-2.60945523E-06-9.29730431E-07-8.97674338E-07 9.98534973E-07 1.78945445E-05
11145-1.38274268E-06-5.66872524E-06-5.74361772E-06-9.30635213E-05-2.33157545E-05
11146-3.82514879E-06 7.56133612E-05 3.69259653E-04 2.02911675E-05 1.65576631E-05
11147-1.25000365E-04 4.50501672E-06 9.04780209E-07-5.40979693E-06 3.16000937E-06
11148 9.69316098E-08-3.13367613E-06 7.14949479E-07 1.24217643E-06 3.77027347E-06
11149 4.04204221E-06 1.80054690E-06-4.21418516E-06-2.90834781E-06-2.38280011E-06
11150 1.21348431E-06 4.06445431E-05 2.68396849E-05 2.02236657E-05-1.01146750E-05
11151-6.11937198E-04 7.04479723E-05 1.40168891E-05-3.05992921E-05-4.87099733E-07
11152-5.52223247E-08 5.42322058E-07-2.73225031E-06 1.27462547E-06-4.77735603E-07
11153-3.75781620E-07 3.00966765E-06-1.51403617E-06 2.33097774E-06-6.08697138E-06
11154-1.68609533E-05-3.15034602E-06 5.52092688E-06 1.24018792E-05 2.13839259E-04
11155 8.04662413E-06-9.60138761E-05-1.33887512E-04-7.46599933E-03-1.03675049E-03
11156-3.38171787E-04 1.13399899E-03 2.85837514E-06 1.50189720E-05-1.78773471E-05
11157 2.22174715E-06 2.20092633E-06 1.22524705E-05-1.24171855E-05 5.10698331E-05
11158 1.13619124E-04 2.66510740E-04 3.01733148E-07-2.64940562E-05 1.25812192E-04
11159 2.08402623E-04-4.42290328E-06 5.03502672E-05 1.46497956E-04-4.84523460E-04
11160-5.27684610E-07 4.77990454E-07-3.48083130E-06-9.90402876E-06 6.45933935E-06
11161-9.32387026E-06 1.76477859E-05 6.05860966E-06-2.55691027E-07 1.28092327E-04
11162-1.54751724E-04-7.79688733E-05-9.09637346E-06 2.62369353E-03-6.30083605E-04
11163-3.41693905E-05-6.03516331E-04-2.58665208E-06-2.49027382E-06 5.07692590E-06
11164-5.18736053E-06 6.23757857E-06 4.41669706E-06
12  1 1.16413078E-06-2.67485351E-07 1.87837176E-06 1.89887392E-07 3.46471057E-07
12  2 1.92578135E-05-1.33058003E-05-1.41706343E-06-3.20679763E-07-1.45441356E-04
12  3 2.00933220E-04-5.98176112E-05 2.47181101E-05-2.76708185E-03-4.20673546E-04
12  4-5.84910744E-04 6.22955208E-04-1.12486296E-06 3.96842102E-06-2.84355806E-06
12  5 1.02922705E-06-2.16153847E-06 4.11546920E-07 1.69219889E-06 7.32263846E-07
12  6-3.88277353E-07-7.44140765E-07-2.59506768E-06 1.05693985E-05-2.19231616E-06
12  7 5.49567247E-06 1.15490758E-05-1.51707639E-04 5.71084041E-05-4.63987003E-05
12  8-4.79232511E-05-9.20086416E-04 3.58221514E-04 1.09286520E-04-1.32549843E-04
12  9 2.05807085E-07-8.89381823E-07 6.83574738E-07-4.63469315E-07-2.81484896E-06
12 10 2.40770068E-06-3.46053867E-07 7.79087129E-06-6.98084879E-05 4.20723503E-05
12 11-1.06204809E-07-6.71874389E-06 1.40333675E-04 8.20711779E-04-5.88686738E-08
12 12-6.81619908E-07 1.24999430E-06-4.45064616E-07 6.96971067E-07 6.42277559E-06
12 13-4.00924525E-06 1.66389543E-06-4.80249181E-06 1.53411587E-05 1.89460197E-05
12 14 1.88367978E-05 2.62909526E-05-7.35386411E-04 3.12702665E-04 2.99356549E-05
12 15 2.80128448E-04 7.97637520E-08-2.27045523E-07 1.47281771E-07 3.97452068E-07
12 16-5.25637158E-07 1.10868059E-06 1.12293085E-06-1.26676583E-05 4.24300577E-05
12 17-2.17826575E-04 1.39135187E-07-3.56946731E-07 5.86582667E-07 3.37479239E-07
12 18-6.69280623E-07 5.76081779E-06-3.81786007E-06-2.20596238E-06 2.98651158E-06
12 19-2.13437385E-05 6.83719003E-05 4.25008921E-05 1.20135853E-06-1.72748611E-03
12 20 5.25050319E-04 7.54444593E-06 1.54097186E-04 5.83436507E-07-3.01172812E-07
12 21-2.82263695E-07-7.11269414E-07-1.64747958E-06-4.45546011E-07 1.07926019E-06
12 22 1.19111689E-06 5.07699066E-05 5.37185391E-05 2.47318998E-06-2.22694615E-05
12 23 2.66720124E-05-2.22707153E-04-4.13699172E-08 6.05878382E-08 2.83513017E-07
12 24-4.78250473E-07 3.31198396E-08-2.09354171E-06 3.18955162E-07 2.68110455E-06
12 25-8.52730962E-07-2.93872055E-05-8.12436173E-06 4.38971106E-05 6.68140161E-05
12 26 2.51808687E-03-2.40263485E-04-6.02796516E-04 2.15996048E-04 2.00527159E-06
12 27-3.37412004E-06 1.36884846E-06-1.00776799E-06 2.43305377E-07 1.33114364E-06
12 28-7.62179691E-07 1.33172573E-05 4.72132409E-05-7.94025144E-06-1.43009090E-07
12 29-3.78503390E-07 1.51796225E-06 7.51354106E-07-1.00750380E-06-5.13067081E-07
12 30-7.40114810E-06-5.09925071E-06 6.21125325E-06 6.32205496E-05 1.41089480E-05
12 31 1.03005623E-04-4.39034590E-05 7.71656005E-04 5.57417502E-04 5.58783638E-04
12 32-8.21420842E-05 2.81590295E-06-1.54453409E-06-1.27136887E-06 5.65341569E-07
12 33 5.45985144E-07-3.51177001E-07 9.54299969E-08-2.60668820E-07-6.96844670E-07
12 34-1.65950266E-07 2.86369290E-07 4.87413918E-06 3.33137197E-06 9.53081804E-07
12 35-1.09449399E-06-8.10572694E-05 3.13215635E-05 1.67561119E-05 1.39550946E-05
12 36-6.41362029E-04-9.88975288E-06 1.91526660E-05-9.17083212E-05-9.95952141E-07
12 37 9.70552294E-07 2.53998473E-08-1.31168137E-06-2.65917535E-07-6.89678532E-07
12 38-8.45520297E-08 1.84357286E-06 1.49220303E-07 1.43902404E-04 1.79082139E-07
12 39 2.73147656E-06-2.26975016E-05 9.28958176E-05-9.78217159E-07 1.09144810E-05
12 40-1.65371764E-05-7.11157269E-05 1.23193961E-06-5.83095329E-07-2.65603939E-07
12 41 8.17389456E-07 1.00018419E-06 1.99757472E-05-1.97785483E-07-6.99337266E-06
12 42-3.31760088E-06-1.17256134E-04-2.54360780E-05 6.07525205E-05 1.87641985E-05
12 43 4.72463734E-04-3.49464158E-04-3.51240226E-05 1.99697402E-04-1.47663011E-06
12 44-3.63113841E-07 1.83974395E-06-1.13810899E-06-3.46397986E-07 1.77258275E-06
12 45-4.93222250E-07 8.03955933E-06 5.01997402E-06-1.03123040E-03-9.67460598E-07
12 46 1.39750891E-05 1.45984556E-05 1.83541637E-04-4.27811279E-07 4.43738489E-06
12 47-6.38009188E-05-1.52872499E-04 4.95439717E-05 4.33107885E-05-6.47833990E-06
12 48 3.88031493E-07 3.26263834E-07-1.91794776E-05 3.49533886E-05-9.28527093E-07
12 49-3.60283093E-06 1.19075988E-04-2.00274037E-04-4.34218226E-05-2.95948614E-05
12 50 5.01301349E-03 1.03086540E-04 1.16412553E-03 4.80523255E-04-5.46619283E-06
12 51-1.22781804E-07 5.58897463E-06 3.52281095E-07-2.06450504E-06 1.48254975E-06
12 52 1.60753900E-08 2.00877875E-07 8.18324199E-07 2.84076916E-07 2.02055528E-07
12 53-2.03773565E-06-3.45740894E-06-1.71761446E-06-8.54776670E-07 1.08394206E-05
12 54 1.81774380E-05-3.39296718E-07 3.87790294E-06-3.92391048E-04-1.13702521E-04
12 55-2.20548045E-04-2.74521542E-05 4.90663213E-07-5.20903582E-07 3.02403693E-08
12 56 8.32941896E-07-2.83227891E-07 1.60313021E-07-1.05081905E-05 9.57528088E-05
12 57-9.25193684E-04-4.10179351E-03 1.53019713E-08-6.59402568E-07-8.07838008E-07
12 58 6.49273317E-08-4.99256336E-07 8.42936409E-06 3.34927702E-06 4.68366736E-07
12 59 2.94099048E-06-6.28340245E-05-9.90873356E-07-1.87267561E-05-3.39989018E-06
12 60 4.60050535E-04-3.02691326E-06 8.48983268E-05-1.56951252E-04-6.94569233E-07
12 61-4.61411363E-07 1.15598060E-06-1.21333471E-07-4.19541804E-07 1.26211339E-06
12 62-4.28384957E-08-1.99141309E-07-4.14246604E-07 1.32633221E-06 1.06566117E-06
12 63 1.44337249E-06 1.11342788E-06-5.38502108E-06-4.07404030E-06-1.73214655E-05
12 64 4.36505358E-06 1.67020897E-05 2.11633119E-05 3.54388349E-05-1.40963920E-04
12 65 5.22836765E-05-2.77133292E-05-7.12043650E-07 6.63060197E-07 4.89834529E-08
12 66-1.04298039E-06 1.06982332E-06 8.65610668E-07-1.78753283E-08-2.04739508E-07
12 67-6.32474480E-07-4.13731944E-07-1.87801123E-07 1.93387819E-06 2.64384691E-06
12 68 1.94596888E-06 5.01230723E-07-6.64838518E-06-8.32265170E-06-5.43141389E-06
12 69-1.23643981E-06-5.64827634E-05 1.72639622E-06-3.14750199E-05 2.74396392E-05
12 70-2.26004690E-08 1.37572905E-07-1.14972436E-07-2.51942139E-07 1.11786588E-07
12 71 3.76283373E-08-2.09468664E-07 9.84855263E-07-2.16336831E-06-1.89575266E-07
12 72 6.58794779E-07-1.58657558E-05 8.77554061E-06 2.13804723E-06-3.19649282E-06
12 73 1.15336397E-04-4.05949547E-05-3.48831447E-05 9.78987975E-05 2.28605130E-03
12 74 1.94262639E-04-2.08557683E-05 6.92543412E-04-3.10970769E-06 1.74841534E-06
12 75 1.36129235E-06-6.75013562E-07 3.06675002E-06-4.71323998E-07 3.44911018E-06
12 76-3.28010419E-05-1.19176970E-04 4.28410263E-05-7.58916948E-07 7.42904274E-06
12 77 6.77630065E-06 1.60080280E-04 3.92944525E-06-4.29030728E-05-7.53581710E-05
12 78 1.42701523E-04 0.00000000E+00-3.39587235E-09-3.62057500E-07-8.92033633E-07
12 79-8.29649505E-09 3.17407388E-07 1.84952138E-06 4.42403773E-06 3.37352846E-08
12 80-4.91475874E-06-1.50826122E-05-3.00225400E-05-4.31044081E-06-3.11123195E-04
12 81 1.27354447E-04-3.47172196E-05-7.22946076E-05 5.20617748E-07-1.00912535E-06
12 82 4.88507606E-07-5.61935471E-07-5.48220022E-07-6.42064301E-07 5.63437574E-01
12 83 4.66467720E-01 8.88156455E-04 5.66986232E-04-8.03499923E-05 4.55152635E-03
12 84-5.43649713E-04-4.12961026E-04 4.10400544E-05-5.88144840E-03 5.99238407E-04
12 85 5.22522578E-04 8.78501754E-04-1.73668492E-02 2.16198368E-03 5.58189157E-04
12 86-1.08407238E-03-8.95047221E-05 1.26630159E-05 7.68417061E-05-1.85493859E-05
12 87-6.95557520E-05 3.30867407E-05-7.53574744E-05-6.98684885E-05-8.91794527E-07
12 88 3.04380829E-06-3.65797055E-06 1.14845770E-04-1.85020294E-05-3.35197862E-05
12 89-1.30454974E-05-1.07704919E-03-2.75284601E-04 2.05477541E-04-3.66758876E-04
12 90-1.26356857E-03-1.66903244E-04 7.22658968E-05-1.79274930E-04-3.90257767E-06
12 91-1.48616880E-06 5.38874647E-06 6.64508145E-06-3.42916461E-06-5.28191193E-07
12 92-3.30635836E-06 5.28158553E-05-3.12116545E-04 3.60296138E-05-2.78031893E-06
12 93 9.67209749E-05-3.16209627E-04 8.06342811E-05-1.71324197E-05-1.45456072E-05
12 94 2.49279268E-06-5.68398420E-06 8.26270295E-06 1.80591072E-05-1.75646929E-05
12 95 2.89072841E-05-4.64625370E-05-1.50837713E-04-4.44295444E-05 8.40722298E-05
12 96-1.74218180E-04-1.43640973E-04-1.38017978E-04-1.08244395E-04-2.36367337E-04
12 97 3.00566889E-06 2.27082818E-05-2.57139507E-05-2.52808930E-06-1.10358316E-05
12 98-9.92584966E-07 1.97703359E-06-1.94335361E-05-1.04456664E-04-1.61664957E-04
12 99-1.95523279E-05-1.24345491E-05 4.00696107E-06-3.51215639E-06-4.94788646E-06
12100-5.60871311E-05-1.23067692E-05-3.77461502E-06-2.25301174E-05-1.68871056E-04
12101 1.14401917E-04-1.04555938E-04-7.23306889E-05-6.33016779E-03 1.03983033E-03
12102-3.46746545E-04-1.75107541E-03-1.18073971E-05 2.97334407E-06 8.83405303E-06
12103 1.06792176E-06-7.57788949E-06 4.35944236E-06-3.27768684E-06-8.50505722E-06
12104-2.63075307E-04-4.14923774E-04 6.88934597E-06-4.16663250E-05 8.73294928E-05
12105-4.13118936E-04 2.07176292E-03 1.66827293E-03-1.91638523E-05 8.27239232E-05
12106 2.84527895E-05 1.46048888E-04 1.56726361E-05 3.39470961E-04 2.04626073E-04
12107 1.56431940E-03-2.30807859E-04 9.01480340E-04 1.46071556E-04 1.03661917E-02
12108-7.09621688E-04 3.62207741E-03-9.85392651E-04-8.82852824E-05 1.28900902E-04
12109-4.06156193E-05-8.69922839E-06-6.06015007E-06 9.02451833E-05-5.93136422E-06
12110-2.82999039E-05 2.76696787E-04 2.38896834E-03-2.49471463E-05-1.47179802E-05
12111-5.89243633E-06 5.47536760E-06 1.50917586E-06-5.83905141E-05 2.79196927E-07
12112-7.91145758E-05-2.42461614E-05-4.46024578E-04-4.17078022E-05 6.07113732E-04
12113-4.81860703E-05-9.03770048E-04 1.35829611E-03 2.78110558E-04-7.43120298E-04
12114 1.07718743E-05-1.64390625E-05 5.66718822E-06 1.95761480E-05 5.79453143E-06
12115-6.28207947E-06 4.93829466E-06 6.73497390E-06 6.41021889E-07-2.36099339E-06
12116-8.78222826E-07-4.97427961E-05-1.86326892E-06 1.77471814E-05 4.08564469E-06
12117 6.07955559E-04-1.13678186E-05 2.94237712E-04 1.16253396E-04 6.50853920E-04
12118-9.70879219E-05 9.66628987E-05 2.11571223E-04-7.17328640E-06 1.13898071E-05
12119-4.21652075E-06-8.72256491E-07-2.01476333E-06 8.40004626E-06 4.92024827E-06
12120-5.46516866E-05 1.09836695E-04 2.46882677E-04 1.16670139E-06-3.10031166E-05
12121 3.17778181E-05 2.77973134E-05 6.51657228E-06-7.14801090E-05 1.98841297E-05
12122-3.17255807E-04-8.01671258E-06-4.04723883E-06 5.90808885E-06 1.06465451E-05
12123 1.34318470E-06-1.12057814E-05-2.91487790E-05-4.53245140E-05-3.39638471E-06
12124-7.06109165E-05 3.84912327E-05-4.02612624E-06 7.55459916E-05 2.00793501E-03
12125 4.02990521E-04 6.14005520E-05-1.67318230E-04-1.97963577E-06 5.68351379E-06
12126-3.70387803E-06-1.98571592E-05-4.76339083E-06 9.51323577E-06 4.00733357E-06
12127-4.18035606E-05-5.28910231E-05-2.67224598E-04 4.35497889E-06-1.23037733E-05
12128-1.95930231E-05 1.29029798E-04-3.14743827E-06 2.42572928E-05 4.73069191E-05
12129 1.12571620E-04-9.07546294E-03-7.56218202E-03 2.53514430E-05-5.19451355E-05
12130 5.16020789E-05-2.87603389E-05 2.36811694E-04-2.46597552E-04 2.39102068E-04
12131 2.50809087E-03 5.68670606E-04-6.51026773E-04 2.55059737E-04 9.00559717E-03
12132 1.42686794E-03-1.95838602E-03 3.50786068E-04 9.52677318E-06-5.23995106E-06
12133-4.28682212E-06-9.49240966E-05 1.17495836E-04-1.20827559E-04 2.76194328E-06
12134 2.26550522E-06 2.60359215E-06 9.49570430E-06-5.02090769E-06 1.54132772E-05
12135-1.19872664E-05 2.38431117E-06-1.16726634E-05-2.19846984E-04 8.12713108E-05
12136 1.99841874E-04-7.08197800E-05-1.04270124E-03-2.52304289E-05 2.67939739E-04
12137 6.78761137E-07 9.04058661E-06-6.80457536E-06-2.23601125E-06 2.20858555E-06
12138 9.08854582E-07 6.15282363E-06 1.21628228E-05-1.48721342E-04-1.98018225E-04
12139 4.67603360E-04 1.98222709E-07-1.80086764E-06 5.20043757E-07 3.41438116E-06
12140-1.53874694E-06 2.34198659E-05-9.85030500E-06-1.13691695E-05 6.54138997E-06
12141-5.93115369E-05 3.87113562E-05 7.35521022E-05 3.51343786E-05 2.87147462E-04
12142-5.61472344E-05-4.44552114E-05 4.55893481E-04 3.18062601E-06 6.84341761E-07
12143-3.86496777E-06-6.98678419E-06 5.55886819E-07 3.96844074E-07 6.67159146E-08
12144-1.12339062E-06 9.66757365E-07 2.17995634E-06 1.01646318E-06 1.33863558E-05
12145-2.28716411E-06-7.92251478E-06-6.59839323E-06-1.81936362E-05 9.46064928E-06
12146 3.73811465E-05 2.51207130E-05-5.53942286E-04-4.80185696E-05-4.37516630E-05
12147 9.94329783E-05 1.13268150E-06-1.52581317E-06 3.93131670E-07-4.10907890E-06
12148 3.62026974E-07-1.13786071E-06 1.72577476E-08-2.81195117E-07 2.03720837E-06
12149-8.49332665E-07 2.19108635E-07 7.26596213E-07-5.97642696E-06 1.20992909E-06
12150 4.74520824E-07-1.19424669E-06 9.04519585E-06-2.01176438E-05-1.61856890E-06
12151 7.82975486E-05-4.00819420E-05 2.22115994E-05-7.79879651E-05 4.42134040E-07
12152 1.31563271E-06-1.75776675E-06 1.74036633E-06-1.42605083E-06-1.12637596E-06
12153 1.98154659E-03 1.58529423E-03 3.45124508E-05 5.82021716E-07-9.53078718E-05
12154 2.11408582E-04 1.18382696E-04 3.53952214E-06-3.33085700E-04 1.21463931E-03
12155 1.64090578E-05-8.42097823E-05-5.06470969E-04 5.07724005E-03 4.83591684E-04
12156 1.93459544E-04-5.18973997E-04-3.38567214E-05-6.97471403E-05 1.03603862E-04
12157 2.60192736E-06-6.34972701E-05-6.47028751E-07 1.68262606E-06-3.99295993E-05
12158 8.63363278E-05-4.32563544E-04-3.18409787E-07-4.47628103E-05 1.03855111E-04
12159-4.43806184E-04-1.93287338E-07-7.01933358E-05 3.27028719E-05 1.63649582E-04
12160-8.64083890E-05-1.46458297E-04-1.50161195E-04-3.97375318E-05-1.12014532E-05
12161 2.83702234E-04-5.29441230E-04-1.37703583E-04-1.28895411E-05 8.32843800E-04
12162-3.49908547E-04-1.16608045E-04-1.19931563E-04 4.14697335E-04-2.77879879E-04
12163-1.26184416E-04 1.92772666E-04 2.02360093E-04-9.01523757E-05-1.12207718E-04
12164 9.21692154E-05 2.50889528E-05 4.73419656E-06
13  1 9.33273404E-03 7.67512318E-03-3.60190732E-05-1.43063195E-05 6.14402520E-05
13  2 2.32375135E-04-2.26212756E-04-3.38570674E-05 3.37473169E-04 1.23815338E-03
13  3-1.00647695E-05-3.13547174E-04 1.63337508E-04 1.82280669E-02-2.48571759E-03
13  4-1.20161687E-04 4.34220656E-03-3.22032273E-05-6.76636940E-05 9.98669213E-05
13  5 7.95207769E-06-1.31743243E-04-3.39115276E-05 1.92976871E-03 1.54023529E-03
13  6-2.38611739E-05-4.38564178E-05-8.02983374E-05 2.59045221E-04-1.18521435E-04
13  7-2.67081248E-04-2.48578733E-04 7.79052422E-04-1.19363758E-04-1.86530209E-04
13  8-2.73171505E-04-1.31021697E-02 1.09203524E-03 2.72708895E-03 1.72922136E-03
13  9-6.75781223E-05 3.61416709E-05 3.14364515E-05 3.19937117E-05 3.75894684E-05
13 10 1.19814126E-04 6.96443493E-06-6.81889888E-05-2.91428847E-04 4.22633057E-04
13 11 1.24287581E-05-1.00665259E-04-7.87960220E-04-8.43172731E-04-2.36301478E-05
13 12-1.76283969E-05 2.16656618E-06 2.55186505E-06-6.50212227E-06-2.84343556E-05
13 13 1.29947091E-05 1.69707532E-05 4.64928050E-05-2.70447785E-04 1.46627096E-04
13 14-1.02068942E-04-2.67610333E-04 3.40755829E-03 4.57380143E-04-8.21021892E-04
13 15-1.09494552E-03 1.40363630E-06 3.41268952E-06-4.81632582E-06 1.94390092E-05
13 16-1.18224288E-05-1.42007580E-07-9.60805449E-06 9.21372318E-05 1.18084940E-04
13 17 1.64246876E-04-1.32028113E-05-1.11964405E-05-4.86907193E-07-3.92848238E-07
13 18-1.57618260E-06 1.55372649E-05 1.40122256E-05-1.82106474E-06 6.76167759E-06
13 19-5.57331070E-04 3.70602111E-04 8.20183334E-05 5.25809773E-05-6.99841196E-03
13 20 2.25714048E-03-1.52186745E-04 5.94402639E-04-3.47667207E-06-1.27912623E-06
13 21 4.75579830E-06-2.88815670E-06-3.18142791E-06 1.00448615E-06 1.12516210E-06
13 22 2.84057516E-05-1.49188819E-04 2.82599461E-05 6.65713685E-06-6.46661434E-05
13 23 1.58937547E-05-9.26359031E-04 3.68691909E-06 3.39416832E-06-2.28294799E-07
13 24 3.10354274E-06 5.88370096E-06-1.03797352E-05 1.87147958E-05-6.55079960E-06
13 25-4.86536629E-05-4.47245828E-04 1.39806230E-04 2.15101664E-04 4.18137267E-04
13 26-3.78340487E-04 1.05471626E-03-2.32904775E-04-5.01090227E-05 4.20670031E-08
13 27 3.21995663E-06-3.26202363E-06 1.72261431E-05 2.97669736E-06-1.11861306E-08
13 28-1.01644731E-05 1.16046690E-04 2.72832448E-05-1.22890409E-05-1.25855651E-05
13 29-8.25139495E-06-2.53836613E-06-3.68457493E-06 1.33219109E-06-2.04483225E-05
13 30 1.12535376E-05 3.02960000E-05-1.01228152E-05-1.62202864E-04-2.95615484E-04
13 31 3.15184497E-04-9.16830677E-05-8.19690283E-06 1.73430792E-03 2.40892374E-03
13 32-4.41162141E-04 3.46038190E-06-1.11045867E-05 7.64420483E-06-1.85211025E-05
13 33 6.80213599E-06 4.52331746E-06 2.40130817E-07 1.63969357E-06-3.13617638E-06
13 34 3.14218871E-07-6.71789322E-07-1.85493387E-05 1.46207504E-05-1.10486717E-06
13 35 2.45831244E-06 6.29657138E-05-2.55908570E-05-5.64571628E-05 8.92751905E-07
13 36-3.27204923E-03 3.52900792E-04 3.09738066E-04-7.28020157E-05-3.97991297E-06
13 37 4.45561972E-06-4.75706757E-07 3.25349125E-06 1.07646084E-06-3.26594833E-06
13 38 2.17910246E-06-1.96202876E-05 8.02471814E-05 2.68420126E-04 2.92286409E-06
13 39-1.82886042E-05-3.88157082E-06 4.74969970E-05 4.46256385E-06-3.50711969E-05
13 40 6.78355489E-05-1.80300097E-06-6.86628840E-07-9.19066446E-06 2.55217696E-06
13 41-1.83431763E-06 1.19208069E-06 1.11452044E-04-3.00520364E-06-7.76135246E-06
13 42-1.72628678E-06-6.33882616E-04-2.68106912E-04 3.23054327E-04-7.12786906E-05
13 43-3.40321531E-03 4.21634545E-04 6.49221053E-04-1.69115371E-04 7.50650211E-06
13 44-1.39342490E-05 6.42774688E-06 9.74988898E-06-5.51569189E-06 8.01519433E-06
13 45-5.41757339E-06 1.42844199E-05-4.52843849E-04 4.18541976E-03-4.28180246E-06
13 46 5.94734329E-05 1.29429558E-05-3.21050296E-04-5.25292672E-06 5.09253737E-05
13 47-5.61747622E-05-3.22228576E-04 5.63450249E-01 4.66483547E-01 3.12762762E-04
13 48-1.34489929E-03 5.04503818E-04 4.36049474E-03-3.49463618E-04 1.06154681E-03
13 49-4.01271370E-04-4.67273516E-03-2.24046090E-05-1.45901009E-03 4.65115393E-04
13 50 4.58346819E-04 4.02295049E-03 9.23642424E-03 9.55819506E-03 2.63235385E-04
13 51-2.65525292E-04 2.28990681E-06 9.15707637E-06 8.10039730E-05 1.77222626E-04
13 52-6.15550037E-05-1.04769401E-04-1.56766633E-05 6.43637887E-05-4.10012293E-05
13 53 1.37800805E-04-7.33305600E-05 4.61106715E-04-2.32145139E-04 9.34804887E-04
13 54-3.27683834E-05 3.58812677E-04-2.23091704E-04-2.24914278E-03-1.59657553E-04
13 55-1.08213320E-03 4.37710499E-04-1.26158482E-04 1.71227921E-04-4.50694393E-05
13 56-4.00457487E-05 2.71145550E-05-1.76382744E-04 3.23901349E-04 7.33630072E-05
13 57 2.86255860E-03 2.49038661E-03 3.63833127E-06 5.58783509E-06-2.69577766E-06
13 58-3.67331517E-06-1.01672674E-05 2.49842651E-06-1.52951267E-05-3.15686441E-05
13 59 1.88195088E-05-2.38876404E-04 9.36427251E-05-1.74682326E-04 2.92148098E-05
13 60 5.77740563E-03-2.37064874E-04 1.09609315E-03-6.48188628E-04 4.63236248E-06
13 61-1.90212363E-05 1.43888738E-05 4.44118139E-07 2.86616688E-06 6.09931502E-06
13 62 8.23017266E-07 1.79210191E-06-4.45363472E-07 8.46775956E-07 8.02146216E-07
13 63-9.29810392E-06-1.32793016E-06-1.35575887E-05-3.37328061E-06 7.36831398E-05
13 64 5.56347637E-05 1.01079284E-05 7.63698413E-05-2.75334705E-04-5.67705928E-04
13 65 4.53052854E-04-3.47540889E-04 4.27154001E-06-7.56790944E-06 3.29636942E-06
13 66 1.25232432E-06 3.78657105E-06 1.43522321E-06-6.82732226E-07-9.95036283E-07
13 67 2.72244265E-07 3.06873268E-06 1.86227565E-06-4.03481705E-07 4.32979963E-06
13 68 6.72016013E-06-8.49642389E-08-2.78782884E-05-1.57798626E-05-7.64302130E-06
13 69 9.34577221E-06-7.36930947E-04 5.16366421E-05-3.21073250E-04 8.70986720E-05
13 70-1.46818494E-06 3.97251836E-06-2.50433342E-06-5.04433537E-07 1.59106093E-06
13 71-1.05547314E-06 1.65644855E-06-3.93995226E-06-1.44975908E-06-1.16861866E-06
13 72-5.51158765E-06 4.18790368E-05 1.43408236E-05 9.42118889E-06 4.08252285E-06
13 73-5.89318561E-04-2.24198548E-04 2.74671681E-06-1.66844653E-04 2.74781865E-04
13 74 4.92321356E-04-1.69191155E-04 2.41858939E-04-1.93245290E-06-8.32850548E-06
13 75 1.02609584E-05-8.31098057E-06 6.51066956E-06-5.03590314E-06 1.13280638E-05
13 76-4.06617096E-05 1.86502575E-04-2.63588673E-05-3.80097885E-06 6.62467561E-05
13 77-2.17836351E-04 1.91090446E-04 9.94021631E-06-8.30889860E-05-2.69171680E-04
13 78 6.42954208E-04 3.89377255E-07-2.33223288E-06-2.30026798E-06-9.61544032E-06
13 79 5.17856854E-06 2.97713714E-05-7.50318903E-06 1.91937809E-05 1.22976047E-05
13 80-2.33806165E-04 5.65553439E-05-1.77589323E-04-5.43916917E-05-1.54759050E-03
13 81 6.10662194E-05-2.37387140E-04-1.60227559E-04-2.57556239E-06 7.24888849E-06
13 82-4.67332610E-06-1.72577136E-06 1.87244451E-06-5.11096062E-06-5.02037701E-05
13 83-3.89877922E-05 2.84670978E-06-2.61288486E-06-3.07529534E-06-3.20180472E-05
13 84-1.80285541E-05 2.14530743E-05 1.84016502E-05 1.40975000E-04 1.43914137E-04
13 85-4.78626041E-04-2.52275191E-04 7.83479468E-04-1.00708600E-03-9.99597542E-04
13 86 2.26020844E-03 1.54624593E-06 3.09660507E-06-4.64285100E-06-3.05287030E-06
13 87 5.45752804E-07 1.03471451E-05-1.29946429E-07 7.24259860E-07-3.60905959E-07
13 88 3.81898380E-07-1.20210536E-06-1.57405617E-05 8.55569732E-07-1.25372343E-06
13 89 5.28458293E-06 2.90575832E-04 1.08471812E-04-2.02793955E-05 6.56812682E-05
13 90-2.63208559E-04 2.49891344E-04 2.98606318E-04 7.56562348E-05 2.38288608E-06
13 91 3.06750527E-07-2.68963660E-06-1.96684777E-07 3.08299486E-06-2.48322412E-06
13 92 2.29927468E-09-7.53795476E-06-1.91411554E-05-1.81550749E-05 9.65582629E-08
13 93-7.05724583E-06 8.39015389E-05 1.07127535E-04 3.69899932E-07 9.34823065E-07
13 94 1.24190742E-06 3.64532511E-07-1.62352849E-06-4.42499815E-06-5.94741152E-06
13 95-1.03204080E-06 9.03849358E-06 1.94194565E-04 7.26211442E-05-8.74964846E-05
13 96-1.19209487E-04 4.27476899E-04-1.76563698E-04 8.48649278E-04 3.67703951E-04
13 97-1.96229277E-06 1.21369873E-06 7.48594032E-07 1.99559883E-06-5.26638691E-07
13 98 2.51546612E-06 4.03842997E-06-4.93865215E-05 2.40066120E-05 1.79016914E-04
13 99-2.01496299E-06 2.50064345E-06-4.60153333E-07-2.92919530E-07 7.88941824E-07
13100-5.43173616E-05-4.42353440E-06 7.92954216E-07-1.36258228E-05 3.92566627E-04
13101 1.19900190E-04 6.09917234E-05 2.21721374E-04-4.30608868E-03 1.20759300E-03
13102 7.71552495E-04-2.12024744E-03 4.87768837E-06-3.88083131E-06-9.96857055E-07
13103-1.73844692E-06 2.95123488E-06 2.45539733E-06-5.26079219E-06 1.25018587E-05
13104 7.38446064E-04-2.27030501E-03-1.53400705E-06-9.95942717E-06 8.28802978E-04
13105 1.65312475E-04-3.63246774E-06-4.34275209E-07-2.15080936E-06 4.84247146E-07
13106-3.88294130E-06-2.74033057E-05 2.25936284E-06-4.01065833E-06 2.37353267E-05
13107 9.31655754E-05 2.81130533E-05-2.07888902E-04-2.68187464E-04-6.42742936E-04
13108-1.54144512E-03-2.03382728E-04 2.67116442E-04 1.16922145E-05-9.94636872E-06
13109-1.74584576E-06 2.74127314E-06 2.39163416E-06-2.86072937E-06 4.71610110E-07
13110 5.32121104E-06 9.12151483E-04 8.63679344E-04 5.86329234E-07 9.07952767E-07
13111 3.07147106E-08 4.25474234E-07 1.51041160E-06 4.72339201E-07 4.39499261E-06
13112-4.05633686E-06-1.00319727E-05 5.36758086E-05-7.45644229E-05 1.65302180E-04
13113 7.58857890E-05-1.85113119E-03 3.06424562E-03-3.17683285E-04-2.84181386E-03
13114-3.67018558E-06 3.63722003E-07 3.30646358E-06-2.67897733E-07 1.00871212E-06
13115 1.02779835E-06-1.15510074E-07 8.93810215E-07-5.20911381E-08-1.42967012E-06
13116 1.01842773E-06-1.20474579E-05-8.09202608E-07 7.56759938E-06-2.58236418E-06
13117 1.84219064E-04 2.08592380E-05 8.28040477E-05 2.02099651E-05-4.50459166E-04
13118-3.72700376E-04-6.50372890E-05 1.93828937E-04-1.26310001E-06 2.05603263E-06
13119-7.92932618E-07 1.81666892E-06-2.04965874E-07-4.14390900E-06-2.81543039E-06
13120 1.33842196E-05 6.05694592E-05 3.46106881E-04-1.78548415E-06 1.01416067E-05
13121-5.49308285E-05-1.50351718E-04 1.14812195E-06-1.46596336E-05 4.69210598E-05
13122-1.66314179E-04-3.31444174E-07 1.36595939E-06 2.01004896E-06 2.97676071E-07
13123-6.79539682E-07-1.63584292E-05-1.18170287E-05-2.36499851E-06 4.79660090E-06
13124-3.55578733E-06 3.56857424E-05-3.55095831E-06-7.82888347E-06 4.54208868E-03
13125 9.10282791E-04-1.46709324E-04-4.12832399E-04 1.77282276E-06-1.97145961E-06
13126 1.98636851E-07-9.08551291E-07-5.37956756E-07 3.44062472E-07-8.82117586E-07
13127 8.21146546E-06 6.38406564E-06 2.48022576E-04 8.78862232E-07-8.15132188E-06
13128 7.88533892E-05 4.36057032E-05 4.37426485E-07-5.23799700E-06 8.77487827E-05
13129 2.68348003E-05 1.70026996E-06 1.50285975E-06 1.86510575E-06 2.05477405E-07
13130 1.00119097E-06-1.36897011E-06-7.36947643E-06-2.14142299E-06-6.51691051E-06
13131-6.66373888E-05 2.36152183E-05-3.44009467E-05 2.15970430E-04 1.22850101E-03
13132 5.54448526E-04-1.05398532E-06 2.90964371E-04-2.20451560E-06-1.85522202E-06
13133 4.05973762E-06-2.05506419E-06-2.34353573E-06-1.15724433E-06-9.46636247E-08
13134-1.07249525E-06-1.32183522E-06 6.28236543E-07-2.63537028E-07 1.07405906E-05
13135 6.78199351E-06-2.01831426E-06 1.78761844E-06-3.98408747E-05-3.79064198E-05
13136 1.40207079E-05 9.83730905E-07 1.93578587E-04-3.63161816E-05-3.96653105E-04
13137 1.65473489E-04-7.92527230E-07 2.49123112E-07 5.43404118E-07 1.14580090E-06
13138-5.43450837E-07 1.13171195E-06 5.82167879E-07-2.44433590E-05-2.40885722E-05
13139-2.21396551E-06 7.17697854E-09-2.04946564E-06-1.60711855E-07 3.54775039E-06
13140-2.32995689E-07 2.28721028E-05 6.88970754E-07-1.78243328E-05 1.03759669E-06
13141-4.65793555E-05 4.13806777E-05 1.19427020E-04-5.76322060E-05 1.05683578E-03
13142 1.25588140E-04-3.08719042E-04-2.63041773E-04 2.27010966E-06-3.94403378E-07
13143-1.87570629E-06 2.37606268E-06 6.81608789E-07-2.09228831E-07 1.53695633E-08
13144 3.11429129E-07-6.53233875E-07 8.72199155E-07 1.26546420E-06-4.99548876E-06
13145 2.96856289E-06-4.40185997E-06-5.60653042E-06 7.72386068E-05-2.95797691E-06
13146 2.10687698E-06-4.13764423E-06-3.84788152E-04-7.20726574E-05 1.34327320E-04
13147 1.29070001E-04 1.02256730E-07-1.40357797E-06 1.30132124E-06-1.03171679E-07
13148 3.57985510E-07 1.26299124E-06-5.25330399E-08-6.62757979E-07 2.91858616E-07
13149 8.42075576E-07-7.66988260E-07 7.21075447E-06-1.69314685E-06-3.98579183E-06
13150 3.64696898E-06-6.48469508E-05 2.84860358E-05 2.51236712E-05-2.58825033E-05
13151-3.58121889E-04-1.29282137E-05 6.09123015E-05 5.24201720E-05-4.54282465E-07
13152-2.65785683E-07 7.20068149E-07 5.13224743E-07 7.16663426E-07-5.68608289E-08
13153-3.94394390E-07 1.04924979E-08-1.62638648E-07-2.60452246E-06-1.13469910E-07
13154-4.79537549E-06 2.11261163E-06 1.10462808E-05 2.31329769E-08 1.18908147E-04
13155-4.40501697E-05 2.32113542E-05-8.71432846E-05-3.53707311E-03-1.77387670E-04
13156 2.19521291E-04 8.80085662E-04-3.00788080E-06 6.26660394E-07 2.38122041E-06
13157 4.02883280E-06 1.57607957E-06-6.39335207E-06-1.16505643E-06-2.46148254E-06
13158 1.31571223E-05-1.04675770E-04 1.95538814E-06-1.09502187E-05 8.22663508E-05
13159-1.56286287E-04 3.59568517E-06-2.81180886E-05 1.94358895E-05-7.12487211E-05
13160 3.93028181E-07-4.02527033E-07-2.67817951E-06-1.39585532E-06-4.75435497E-07
13161 9.58655461E-06 8.88465816E-06 1.94606068E-06 6.81985266E-07-3.55550520E-05
13162-3.16872450E-05-1.05026857E-05-4.04213679E-06 6.56078580E-04-7.40815827E-04
13163 7.82191086E-05-9.62756181E-06-1.98296094E-06-1.72124818E-06 3.70420913E-06
13164 4.60023046E-06 4.70799240E-07 2.23765003E-06
14  1 5.63430873E-01 4.66464119E-01 2.74910651E-04-9.60328657E-04 3.65024021E-05
14  2 4.50105643E-03-1.42041630E-04 6.58658689E-04-2.52542081E-05-5.42186518E-03
14  3 3.95375312E-04-8.67873433E-04-5.77522067E-04-7.94017415E-03 7.98643858E-04
14  4-1.11022703E-03-8.79261137E-04 3.46764316E-05-3.17446220E-05-2.93180959E-06
14  5 8.33798059E-05 7.74662814E-05-1.86852827E-05-7.76799087E-05-7.34444742E-05
14  6 6.98090277E-09 1.98119470E-08 6.89828831E-06 1.28973967E-04 6.92447182E-06
14  7 2.83956560E-05-4.17167342E-06-1.05816867E-03-1.01862472E-04-2.28637700E-05
14  8 4.84290703E-04-7.20176864E-03-4.49795771E-04 5.54707227E-04 1.22727029E-03
14  9-4.38221903E-06 2.17658233E-06 2.20563669E-06-1.54127450E-06 6.05589088E-06
14 10-3.10835087E-08-1.34943529E-06 4.46813332E-05-3.19886033E-04 1.38438839E-04
14 11-5.32741318E-06 1.16859183E-04-3.72681933E-04-3.43378530E-04-1.93291867E-05
14 12-1.52403876E-05 3.00855014E-06 3.27526880E-06-7.88398243E-06 8.23475181E-07
14 13-1.61485263E-05-9.32328844E-06 4.97809373E-05-6.47249559E-05-5.22511648E-05
14 14 2.91004398E-05 1.57739562E-04 2.53829069E-03 1.64655779E-04-4.69030374E-04
14 15 3.96717840E-06 1.20060655E-05 9.26347144E-06-2.12695369E-05 1.13152721E-05
14 16-7.65431310E-06-1.14414330E-05 1.77882217E-06-2.45661176E-05-1.11957177E-04
14 17-9.81330929E-05-1.87897758E-05-9.39089302E-06 5.52021769E-06 1.00048988E-06
14 18 2.50141886E-06-8.26869472E-05 1.09050776E-05 6.98822312E-06 1.89713622E-05
14 19 5.83088943E-05 1.59488805E-05 2.48927079E-05-3.48864070E-05-3.71970077E-03
14 20 1.02384629E-03-6.12944999E-04 2.60733563E-04 4.84329576E-06-4.25207814E-06
14 21-5.91217626E-07 6.45347710E-06 1.20058817E-05-1.55651449E-06-6.21108458E-06
14 22-3.03190061E-06-1.52022843E-04-3.64633325E-04 2.45235761E-06-1.95932969E-05
14 23 7.76298800E-05-2.36657461E-04 2.47888456E-03 2.00497193E-03-8.41222117E-05
14 24-6.35604291E-05 1.65662611E-06 1.65654479E-04-2.36283527E-04-2.56384238E-04
14 25-9.18010961E-05 1.37724338E-03-6.41353267E-04-3.61627630E-04 1.51096824E-04
14 26 3.78984411E-03-3.24939254E-04 2.37997617E-04 5.06505516E-04 2.70580929E-05
14 27 4.15955437E-05-6.86536367E-05 1.18407286E-04 1.36977553E-05 9.32414070E-06
14 28-1.10873620E-05 1.45504713E-05 1.67033306E-04 1.00113876E-04-2.38330566E-05
14 29-1.39432477E-05-5.30717883E-06-1.14253985E-06 7.78693608E-07-5.27409861E-05
14 30 4.52686657E-05 5.87116597E-05 4.38672303E-06-4.16349115E-04-3.57338516E-04
14 31-3.78019711E-04 1.47307090E-04-2.40633857E-03 4.56169919E-04-7.90284054E-04
14 32 7.55335314E-04-1.49951298E-05 1.01570515E-05 4.83807829E-06-1.14595344E-05
14 33 5.93707964E-06 7.26937774E-06 5.58293306E-06 7.29898130E-06 2.34310386E-06
14 34 2.04115720E-06 1.30040644E-07-4.81825544E-05-1.36145412E-05-1.41519015E-05
14 35 5.21818481E-07 6.12106034E-04-1.92255649E-04-2.12953612E-04 2.63704803E-06
14 36 1.82260578E-04 5.76133874E-06-2.81517892E-05-1.00927101E-06 1.66738020E-06
14 37 4.73631204E-06-6.40369224E-06 9.78863510E-06 1.79313480E-06 6.43198105E-07
14 38 4.87854000E-06-5.28646262E-05 6.09172705E-05 4.57969872E-05 1.68488392E-06
14 39-3.71870578E-05 6.98464600E-05 4.30122203E-05 6.47494953E-06-6.65250361E-05
14 40 9.54412340E-05-1.77763381E-05-7.84551421E-06-4.11292540E-06 3.41276139E-07
14 41-1.05591084E-05-1.30999652E-06-1.14945601E-05-8.22411963E-06 4.66934631E-05
14 42 4.31245471E-06-7.74924014E-05 1.48706341E-05-1.32399383E-06-9.30023312E-05
14 43-4.12309611E-04 1.35018448E-03 2.07753072E-04-7.74002697E-05 2.01408111E-05
14 44-1.36055620E-05-6.53524905E-06 1.33245183E-05-2.29222010E-06 1.12685233E-06
14 45 1.27615297E-05-1.03040816E-04 5.68048769E-05 4.10790639E-03 7.59647241E-06
14 46-3.36388117E-05 7.16851823E-05-8.35412433E-05-2.60784030E-06 1.74193222E-05
14 47 1.03210657E-04-2.89465818E-04-9.41267323E-03-7.84313156E-03 3.21112275E-05
14 48 1.85782356E-05-6.77309905E-05-1.27738382E-05 2.59000101E-04 1.68985421E-05
14 49-3.38432359E-04 2.45753907E-03 5.67302619E-04-1.39475018E-05-5.91086063E-04
14 50 1.34077835E-02 2.97973760E-03 2.74481331E-03 9.50940579E-04-1.92506606E-05
14 51-8.21237512E-05 1.01374412E-04-5.76973956E-06-1.59647698E-04-4.56601780E-06
14 52 2.80334445E-06 1.78307472E-06-1.72868883E-06-8.24330283E-06 6.82977467E-06
14 53 2.17011362E-05-1.21102072E-05 5.15091387E-06 1.20970494E-05-2.42033069E-04
14 54-2.49304068E-05-1.82407899E-04 1.01935631E-04-8.32258963E-04-3.10203544E-04
14 55-2.62054631E-04-1.92779797E-05 1.16461161E-06 3.38777053E-06-4.55238214E-06
14 56-5.90770502E-06 2.24504927E-06 7.51556247E-06 6.68034246E-06-1.32584345E-04
14 57-3.47734870E-04-2.42464904E-03 9.07280655E-08-2.44333222E-06-1.34644763E-06
14 58-3.29575127E-06 2.57670973E-07 2.83820033E-05 8.61791487E-07 1.91361297E-05
14 59 3.15215746E-06-8.65251395E-05-4.11586472E-05-8.39470205E-05-4.85839925E-05
14 60 1.35930531E-03-1.88525446E-04 1.54860081E-04-4.19162410E-04 5.24521521E-06
14 61-3.93175732E-06-1.31345790E-06-7.26578603E-07-3.96619154E-06 3.05025032E-06
14 62-1.93962003E-08-1.31562924E-06-4.57418810E-08-1.14540725E-06-9.73433546E-07
14 63 1.43158546E-05 2.70525070E-06 3.62412069E-06 4.59920517E-06-4.12479070E-05
14 64-1.81351033E-05-1.54143643E-05-1.57247475E-05-3.59940255E-04-2.22554892E-04
14 65 1.78045296E-04-1.38798429E-04 1.69469133E-06-3.09043440E-06 1.39574307E-06
14 66-3.13225865E-06-1.34358683E-06 6.26111351E-08 1.23347271E-08-3.40704318E-07
14 67 1.05030019E-06-1.67720213E-06-1.02838261E-06 1.16205523E-06-2.07514618E-06
14 68 6.77795580E-06 1.39043585E-06 3.31491276E-06 1.00574146E-05-3.79935086E-06
14 69-4.46195742E-06-1.51833840E-04 2.08494792E-05-4.75732616E-05 9.18369011E-05
14 70-6.25808580E-07 2.42902316E-06-1.80321458E-06-2.46790157E-07-2.69591923E-07
14 71-1.51721503E-06 1.85305053E-03 1.47864869E-03 5.07425959E-05-1.38699372E-05
14 72 7.31753193E-05 1.99353576E-04 2.21277570E-04-6.88499435E-05 3.10658508E-04
14 73 1.43209946E-03 1.92175364E-04 1.13127299E-04 5.88856189E-04 2.52178826E-03
14 74-4.73856232E-04-2.46759531E-05 4.63740867E-04-1.68963733E-05-6.04450242E-05
14 75 7.73413975E-05-2.46401594E-05 1.08975049E-04-2.21890544E-05 5.47230921E-06
14 76-6.66055038E-05 8.85355586E-05-4.47022437E-04 1.28516292E-06-3.84801099E-05
14 77 8.35513741E-05 2.41166563E-04 1.41898783E-06-8.64508543E-05-3.54369288E-04
14 78-5.40984217E-04-8.38600647E-05-1.42559922E-04-6.08316852E-05 1.33751635E-04
14 79 3.92685417E-05 2.79492273E-04-2.21907974E-04 4.69982097E-04 1.20155003E-04
14 80 7.33227582E-04-1.17255137E-04 2.95208238E-04 1.47359632E-04-2.91492988E-05
14 81 1.59598663E-05 7.70534167E-06-1.12918063E-04-5.55556507E-05 1.44554973E-04
14 82-8.89993223E-05-1.35762684E-04-4.21781067E-05 8.65249381E-05 3.07089695E-08
14 83-1.68293257E-06-6.59093015E-07-6.58007920E-08-1.94446690E-06 2.70406722E-05
14 84 6.77745669E-06-2.58861410E-06 9.13382939E-06-2.54305399E-04-1.89875509E-04
14 85 6.28895589E-05-4.17327298E-05-1.65351829E-03-1.61462433E-04 3.32497834E-04
14 86-5.94407625E-04-3.59379058E-06 7.80499718E-07 2.81329086E-06 2.30223800E-06
14 87 4.01796908E-06-1.89005645E-06-1.07854725E-07 4.31668662E-07-3.33323944E-08
14 88 1.80626592E-07-2.06375448E-07-5.00708216E-06-1.10676552E-06-9.38398264E-07
14 89 1.43464264E-07 6.62839263E-06-1.37138755E-05 1.45338243E-06 1.81022329E-05
14 90 7.63902157E-04 2.50199687E-04 2.60426529E-04 2.59843002E-04 1.11824951E-06
14 91-1.42856774E-06 3.10318233E-07-5.94911719E-07-7.88767167E-08 7.64468421E-07
14 92-2.31190306E-07 4.04708288E-06 7.43529466E-06 2.92649145E-05 4.31561269E-07
14 93-8.62028277E-06 1.60694278E-05 3.26730410E-05-1.54866449E-07-1.17650225E-07
14 94-3.32901652E-07-4.26489795E-07-3.17494451E-07 3.49907392E-07 2.23814871E-06
14 95 1.57341206E-06 2.09877070E-06 3.81081787E-05 3.27460495E-05 1.90470582E-05
14 96-3.14210312E-05-4.51460343E-03-8.57596244E-04 4.33030354E-04-7.04911660E-04
14 97-2.79689985E-07 4.00080628E-07-1.20390643E-07 1.24124099E-06 1.15160073E-06
14 98 1.47040539E-06 1.08790574E-06-1.09063454E-05 2.50642914E-05-9.61946621E-05
14 99 6.23118767E-07 1.21631292E-06 1.74452730E-06 2.84304525E-07 1.72547112E-06
14100-4.17051949E-06-1.32187372E-05-1.36330750E-06-7.59605142E-06-9.21413779E-06
14101 7.33477588E-05-1.14619579E-05 1.07917580E-05 2.31383895E-03-8.51186697E-04
14102 3.57988366E-04-2.04847703E-04 3.69776598E-06-1.44520356E-06-2.25256242E-06
14103-2.50184568E-07-2.26256331E-06 1.98947387E-07-5.20155183E-06 2.76571541E-05
14104 1.80225781E-05-9.38559973E-04-2.59822244E-06 8.16491031E-06 1.13096556E-04
14105 5.91665355E-04 2.59521412E-07 8.85031499E-07 6.92225706E-06 3.79444581E-07
14106-1.94493107E-06-9.03551912E-06-3.04703372E-05-3.08847629E-06 1.00275482E-05
14107 4.08034259E-05 2.28956869E-04 9.26662059E-05 2.85333396E-05-1.99035069E-03
14108 3.82712369E-04 7.07486701E-04 6.42252863E-04-9.00839045E-06 3.96604600E-06
14109 5.04234446E-06-5.15651633E-06 1.22837378E-06-2.72074207E-06 9.40937939E-06
14110-8.45741325E-05 3.06726760E-04 9.79280154E-04-2.36760045E-07 3.57132059E-07
14111-5.02882444E-07-3.19039053E-07 1.81133751E-07-1.25362498E-05 3.81452938E-06
14112 2.00668841E-06-9.05435320E-07 2.01634087E-04 7.29261564E-05 3.62681929E-05
14113 2.17559624E-05 3.48453859E-03 1.50974819E-03 6.68574678E-04-1.10615774E-03
14114 1.09986065E-06-2.22041907E-07-8.77818740E-07 1.35334157E-06-1.31161093E-06
14115 1.54259945E-06 1.95559773E-08-1.80570644E-07-3.58078258E-07-4.32276325E-08
14116-4.79142994E-08 3.29663013E-06 6.81680911E-07-1.56268141E-07 6.57024473E-07
14117-4.46584446E-05-4.38636543E-06-1.97262907E-05-3.30213441E-06 2.50331826E-05
14118-1.65527774E-04-1.40267056E-05 1.13425970E-04 1.75443441E-06-8.98845394E-07
14119-8.55589019E-07 4.07455431E-07 7.20147748E-07-9.73285424E-07-2.06764590E-06
14120 1.40192910E-05-1.70825380E-05 5.12818478E-05-8.35769048E-07 5.88429640E-06
14121-3.62897157E-05-1.89878488E-05 2.58979225E-07 2.41324169E-06-6.54670016E-06
14122-1.06296544E-04 2.31587863E-08-7.06821556E-08 1.12163330E-06-8.71311731E-08
14123-2.40420513E-07 2.71307609E-06-5.35425256E-06 6.94313119E-07 1.61534096E-06
14124-4.30633510E-05-7.58143006E-07-7.63673382E-06 1.55639968E-06 1.24869836E-03
14125 2.43352211E-04-8.71504647E-05-8.51997851E-05-6.30025060E-07-6.52734369E-07
14126 1.28275943E-06-4.22331177E-08 9.61686098E-07 9.85022260E-07-1.44144353E-07
14127 5.61353015E-06-5.04556286E-06 1.86101415E-05 5.38097075E-07-1.75795515E-06
14128 2.24292120E-05-1.37089969E-05-8.22407752E-07 2.88778727E-06 8.42515588E-06
14129 3.79907325E-05-1.18981334E-07 6.85137059E-08 3.13822410E-07-7.55107392E-08
14130-3.92827549E-07-2.54372934E-06-2.26387653E-06 2.26834880E-06 2.33076496E-06
14131-4.84665501E-05 4.35953744E-05 7.71857374E-06-6.64393385E-05-1.42565535E-03
14132 4.86285443E-05 9.91993847E-05 3.31184651E-04 1.60914516E-06 2.98215107E-07
14133-1.90736027E-06 7.94173045E-07 3.95582567E-07-4.39794715E-07 0.00000000E+00
14134 1.88421792E-09-5.83901412E-09 5.49986693E-07-3.99481119E-08 4.95979301E-08
14135-2.10945740E-07-2.68397046E-06 2.56171143E-07-1.79791906E-06 8.98366412E-06
14136 2.27943779E-05-2.04320002E-06-1.95578919E-04-3.48409173E-05-2.60005013E-05
14137-2.34460328E-06 1.11363811E-07-2.31650943E-07 1.20287132E-07 1.96230621E-07
14138 6.55435900E-08 4.23456199E-07-1.15294187E-06 1.72324462E-05 6.63383786E-05
14139-9.63201697E-06-2.65313810E-09-3.97285282E-08-2.51269716E-07 3.37288287E-07
14140 2.63852048E-07 9.19378963E-07 1.20146926E-06-1.35785895E-06-1.13761785E-06
14141 9.80388140E-06-2.38518159E-06 1.44809235E-05 2.56953706E-05 3.72398565E-04
14142-3.79011907E-05-1.40362086E-04-1.08835537E-04 4.45001834E-07-7.83023957E-08
14143-3.66699439E-07-1.05290943E-07-2.53336680E-07-1.27833748E-07 2.29291556E-08
14144 1.92365311E-07-5.12722295E-08 5.68330793E-08 5.74448986E-07-1.85106747E-06
14145 2.45813529E-07-1.30413116E-07-2.46617106E-06 2.87855758E-06-3.79134727E-06
14146-1.40182897E-06 1.44864732E-05-1.30346413E-04-2.04762288E-05 5.10574961E-05
14147 2.47195075E-05 2.36226512E-07-2.09646359E-07-2.65801528E-08 3.84567201E-07
14148 2.88004454E-07 1.92280268E-07 4.34437880E-09 6.98309205E-08-1.78363441E-07
14149 2.69233606E-07-5.28383693E-07-8.10328042E-07 7.07260671E-07-1.03341566E-06
14150 2.27110796E-06 8.64818670E-06-3.29457227E-06-1.47019245E-06-1.16157358E-05
14151-8.80904219E-05 3.35390139E-05 3.49281518E-05 3.37597601E-05 2.27595037E-07
14152-3.15996452E-09-2.24435072E-07 1.41348939E-07 4.10354413E-07 2.73983131E-07
14153 3.64593904E-08-1.03832235E-07-2.77183702E-06 3.55022450E-07-1.48182965E-07
14154-1.45820659E-06 1.09597267E-05-1.23832936E-06 3.57710580E-07 3.01077284E-05
14155-1.30519371E-05-2.69958845E-05-2.43514874E-05 6.91701520E-04 1.66314690E-04
14156 5.97490842E-05-3.11800751E-05 2.76829909E-06-1.56304340E-06-1.20525569E-06
14157-1.21178372E-06-3.93072742E-06 2.14917222E-06-1.40479549E-06 8.55522534E-06
14158 1.26304519E-05-9.77815951E-05-4.12989377E-07-1.64965902E-06 4.79883585E-05
14159-9.46340360E-05 2.60933117E-06-1.78149495E-05 4.29026339E-05 8.09874203E-05
14160-4.23869633E-08 1.57863608E-07 4.23486492E-07-4.11255874E-07-3.12615586E-07
14161-3.36367132E-06-1.45068128E-06 2.18122685E-06 1.49741531E-06 5.25287785E-05
14162-1.80811717E-05-1.74409109E-05-7.08128813E-06 2.97474301E-04-2.57594358E-04
14163-1.21241837E-04 1.10971822E-04 8.83554580E-07-1.17389557E-06 2.90340989E-07
14164 1.82350254E-07-1.61791124E-07-1.73725220E-07
15  1-9.78077403E-09 5.14657951E-07 5.75544408E-08 2.38022908E-07 6.76736971E-07
15  2-7.74606721E-06 2.00429975E-06-1.06698844E-06-4.48896991E-06 9.02621291E-05
15  3-4.86359660E-05 3.49989065E-05 8.47098523E-05-2.03777678E-03 1.25943838E-03
15  4-1.46756727E-05 8.13869883E-04 1.07266926E-06-1.12206587E-06 4.93966117E-08
15  5-2.44286052E-07 1.86876725E-07 1.34096334E-06 1.94562918E-07 2.52748080E-07
15  6-1.14313826E-07-4.42836958E-07 9.90031091E-07-6.59923992E-07 1.41011534E-06
15  7 2.04869466E-06-4.97546956E-06 5.85531312E-05 5.40729109E-06 5.53821512E-05
15  8 5.50499046E-05 5.59068463E-03 1.08921195E-03-8.51672289E-05-8.22035559E-04
15  9 1.00836248E-06-9.47358115E-07-6.10043605E-08-2.32072297E-06-5.29726918E-07
15 10-1.48241583E-06 3.14291134E-07-4.43503945E-06-1.10036082E-05-1.17663995E-05
15 11 4.05633959E-07-1.74865420E-06-2.20106609E-04 4.82638371E-04-2.74318718E-07
15 12 3.05805973E-07 5.87255347E-07 6.50175663E-07-6.02896414E-07-6.15876486E-06
15 13-3.91356902E-06-2.53350628E-06 4.34099034E-06 3.78090827E-06 2.94140346E-05
15 14 4.68922737E-06-5.92551833E-05-8.23515966E-04 5.84551278E-04 1.02719797E-03
15 15-7.37091417E-04-1.09345989E-06 4.07037180E-07 6.86422710E-07-1.96641006E-07
15 16 3.04460682E-07-3.57327695E-07-1.61831131E-06 1.51009190E-05-3.87686983E-05
15 17-1.61737556E-05-2.04546615E-07 6.15722126E-07-4.23581442E-07-2.51693924E-08
15 18 6.14986677E-07-1.04891991E-05 3.32232496E-06-2.80616263E-07-3.30370736E-06
15 19 7.71344884E-05-6.21692489E-05-8.74577276E-06-2.46559494E-05-2.32305509E-04
15 20-2.81878239E-04-1.11220518E-04 2.06876914E-04 4.23484136E-07-6.32428573E-07
15 21 2.08944437E-07 9.34783654E-08 6.73586690E-07-8.00312725E-07-2.08358279E-07
15 22-3.79522374E-06 4.62803718E-05-1.37089623E-05-4.66177800E-07 4.37396611E-06
15 23 4.94968269E-05 1.92053097E-04 1.81169238E-08 1.02447502E-07-6.64833509E-07
15 24 4.57093812E-08-2.86861253E-07 8.93991877E-07 2.55616034E-06 1.40978425E-07
15 25 1.60463096E-06 1.91465951E-05 2.73344081E-06-1.95342904E-05-8.09174004E-05
15 26-7.73507114E-04 8.39694325E-04 6.06320600E-04 4.55814519E-04 1.00780643E-07
15 27 8.62719290E-07-9.63499933E-07 2.20984153E-06-1.61940427E-06 4.95723714E-07
15 28 1.45685261E-06-1.94432600E-05 7.32404862E-05-1.11273259E-04-2.15535870E-07
15 29 2.39361875E-07 2.86576571E-09-6.15418727E-07 1.99028884E-07-5.65238606E-06
15 30 1.50470345E-06 3.24501798E-06-2.01274714E-06 4.09905552E-05-4.92742393E-05
15 31-4.69198448E-05-1.55200500E-05-8.93559244E-04-7.55119387E-04 2.91135835E-04
15 32-8.79834334E-04 7.79382482E-07 6.08199090E-07-1.38758157E-06-1.20271492E-06
15 33-1.67859566E-07 3.76848168E-07-3.68155914E-08 1.42515751E-07 4.09252832E-07
15 34-3.29112469E-07 1.44255113E-07-3.07682805E-06-1.88652255E-06 1.96352891E-06
15 35-5.59539635E-07 5.39961374E-05-5.79760673E-06-3.57452440E-05 9.76175058E-06
15 36-5.92700840E-04 2.79029443E-04 1.89907172E-04 2.61942176E-05-7.57592897E-07
15 37 1.32832009E-06-5.70727198E-07-4.91585406E-07-4.40786054E-07 1.05315130E-07
15 38 9.43998581E-08-4.59121859E-06 4.11089207E-05-1.55913452E-04 9.76422469E-07
15 39-9.18221828E-06 1.05130650E-04-9.21004665E-05 9.19775604E-07-5.98210629E-06
15 40 7.27894287E-05-7.19949705E-06 3.03300093E-07-9.18507168E-07 1.15965015E-06
15 41-5.46780876E-07 6.66977074E-08 1.40690604E-05-6.04677120E-06 1.07918900E-06
15 42-3.22048763E-07-1.23571762E-04 3.00805690E-05 2.87896544E-05-9.39772863E-06
15 43 1.92474327E-03-5.87521550E-04-1.57242564E-04 1.61860125E-04 8.19706726E-07
15 44-7.49686730E-07-7.00199966E-08-1.08488475E-07-4.53908454E-07 1.71833541E-07
15 45-3.36758500E-07 5.25334687E-08 1.33080158E-04-5.37962528E-03-6.69038703E-07
15 46 1.07248163E-05-5.88914741E-05 3.01640371E-04-1.65576956E-06 1.44998298E-05
15 47-6.79549012E-05 4.05637294E-04-8.53415638E-08 5.66367281E-07-4.08025668E-08
15 48-3.49735134E-07 4.92762327E-07-1.10923859E-05 7.59603151E-07-2.07219819E-07
15 49-1.39562516E-06 1.65870389E-04-1.16618778E-05 1.72126968E-06 9.68584348E-05
15 50-3.73660783E-03-1.76677458E-03-7.20669752E-04-1.48490320E-03-1.88202767E-06
15 51 3.64423363E-06-1.76220596E-06 9.40088869E-07 2.05864424E-06-8.58148208E-08
15 52-1.71120235E-08-2.21692148E-07-5.42085686E-07-4.58921625E-07-1.18644490E-09
15 53 2.86425206E-06 2.47017402E-06 2.77638096E-06-1.08128665E-07-2.01710744E-05
15 54-6.08387444E-06-2.35862826E-05 7.31153163E-06-3.19414452E-04 2.47391498E-04
15 55 1.47638430E-04 1.01936822E-04 2.74503055E-07-2.71840878E-07-2.66217660E-09
15 56 2.87335850E-08-3.87585578E-07 2.49260004E-07-2.90691225E-06 2.81972954E-05
15 57-4.63755441E-04 3.65744543E-03-1.66078919E-08 1.74742898E-07-9.37305756E-08
15 58 1.23490510E-06 6.01015560E-07-1.19598438E-06-4.15833639E-07-6.02449904E-06
15 59-3.39216843E-06 6.52142434E-06-1.43382934E-05 6.07107073E-05-9.82851424E-06
15 60 8.77990991E-05 1.57697285E-04 3.15949875E-04 1.69271455E-04 5.85895765E-07
15 61 5.83222950E-08-6.44218060E-07 6.47994682E-07-7.51970001E-08 1.24469777E-06
15 62 6.18311011E-08 4.05660466E-07-2.65113642E-07 1.74635712E-07-1.06665448E-06
15 63-3.65404015E-06 1.39032119E-06-1.17022555E-06 4.73657771E-06 1.10622319E-05
15 64-1.19961162E-05 3.85991193E-06-2.57482230E-05-2.90948157E-04 5.61250040E-05
15 65-2.36112382E-04 1.40818350E-04-4.46964641E-07 5.29984001E-07-8.30193599E-08
15 66 1.84414216E-07-1.15195624E-07-5.22766653E-08 2.32064958E-08 3.09579748E-07
15 67 1.45448963E-07 3.41248347E-07 3.19858120E-07-3.66556708E-06-6.38821347E-07
15 68-1.67245688E-06-1.24335481E-06 3.81910386E-05 8.41896673E-07 2.23883970E-05
15 69-1.67030763E-06 6.90561977E-05-1.53637611E-05-3.01519744E-05-3.46465692E-05
15 70-3.85087070E-07 3.62489020E-07 2.25980503E-08 4.36470156E-09-4.12719993E-08
15 71-2.33222140E-07 6.27743214E-08-5.74212225E-07 1.74857965E-06-2.38832714E-06
15 72-5.52008497E-07 5.57153428E-06-9.02737864E-06 1.20981560E-05 3.15173876E-06
15 73 1.08588261E-05 7.50479788E-05-4.13302151E-05-4.31217536E-05 2.83340025E-03
15 74 7.94088283E-04 8.03352579E-05 7.28092025E-04-6.43290005E-07 3.41767927E-07
15 75 3.01522077E-07-9.73155355E-07-1.45320899E-07-4.63922909E-07-2.33777259E-06
15 76 2.37675009E-05-3.16936769E-04-1.15692669E-04 5.78121907E-07-9.77360363E-06
15 77-6.10159855E-05 1.05051484E-04 3.47203645E-06-1.24566878E-05-4.58033413E-06
15 78-2.56960662E-04-1.67264753E-08-1.73289291E-07 3.14065514E-07 2.26152721E-07
15 79 2.19586002E-07 1.74155415E-06-1.53340038E-06-1.00435028E-06-8.96575957E-07
15 80-1.77620681E-06 9.05074505E-06 8.03492565E-06 7.97884869E-07 1.88286536E-04
15 81 3.37309769E-06 7.86037090E-05 2.23845252E-05-1.76669832E-07 2.71008016E-07
15 82-9.43381846E-08 5.48582893E-07 8.77204155E-08 1.01382045E-07 5.11688640E-05
15 83 3.56650842E-05 1.22315060E-05-1.14508686E-06 7.11710420E-06 9.81880947E-05
15 84-4.47527094E-05-1.46639258E-05-1.82490272E-05-7.48677891E-04 4.51018280E-04
15 85 2.80332506E-04 6.36510257E-04-3.27275294E-02 3.53851648E-03 2.09636448E-03
15 86 5.76858180E-03 3.95738087E-06-2.83573777E-07-3.67380709E-06-6.78816874E-06
15 87 6.00729010E-07-1.65555405E-05 5.63072538E-01 4.66245880E-01 1.37622469E-04
15 88 1.47607161E-04 3.41371177E-04 4.86336829E-03-1.33732009E-04-8.61758461E-05
15 89-2.91594265E-04-4.60799174E-03-7.19097498E-04 4.44797895E-04-4.50451216E-04
15 90-2.66791218E-02-3.64577463E-03 2.14059916E-03-2.57316725E-03 6.75793018E-05
15 91-2.63385997E-05-4.12407021E-05-6.21530362E-06-1.56027031E-04-1.37235243E-04
15 92 3.31117145E-04 2.47665946E-04 4.86003667E-04 1.29558674E-04 3.40643804E-04
15 93 2.18808709E-04 5.01178471E-04 1.48221050E-04 1.84117496E-02 1.51856843E-02
15 94-3.31712530E-05 1.13453415E-04 2.47619329E-05 3.85817458E-04-1.29972303E-04
15 95 3.41428649E-04 1.56217048E-05 5.24519565E-04-9.60372480E-05 6.11938980E-04
15 96 1.61987575E-04 4.91464621E-02 4.87478379E-03 2.83713408E-03 7.30227999E-03
15 97-5.86837408E-05 1.32515665E-04-7.38319239E-05-6.50105950E-05-1.20780043E-05
15 98 5.43522167E-05-9.91113810E-07 5.41448829E-05-7.06325988E-04 9.59747889E-04
15 99 1.09369749E-04 9.05580440E-05-1.05064082E-06 1.13980352E-06 3.04977625E-06
15100-1.90407005E-05 1.58448742E-05-2.62426076E-05-2.10838540E-05-5.03625587E-04
15101 3.64661617E-05 5.48713796E-05-3.85567040E-05-3.52664096E-02 8.22427938E-03
15102-2.18230546E-03-2.86614788E-03 1.79864092E-05-3.39853024E-06-1.45878789E-05
15103-3.27055357E-07 4.62385527E-06-1.39483048E-06 6.53457073E-06-7.34698790E-05
15104-6.38510842E-05 2.62427474E-03-1.40110743E-06 2.97110721E-05-2.16155303E-06
15105-1.08301319E-03-2.28595380E-04-1.86480240E-04-4.87935407E-06-8.55361221E-07
15106-3.42316293E-06-3.51964249E-05 3.55667408E-05-6.27765812E-06 3.08189578E-05
15107-6.27589739E-05 3.39227368E-06 2.77566820E-04 1.01001393E-04 4.32621598E-02
15108-7.84576654E-03 5.74781440E-03-3.73230510E-03-1.04220098E-05 1.45711510E-05
15109-4.14914119E-06 5.84151640E-06-1.68877163E-05 1.35090130E-05 2.03541486E-07
15110 9.93038271E-06-2.97357284E-04 7.23453259E-04 8.00497064E-04 6.65056752E-04
15111-2.18156143E-07 5.55242186E-06 4.63118840E-06-1.92946525E-05 4.11477904E-08
15112-5.62875067E-05-1.90230511E-05-6.09557825E-04 8.87269227E-05 2.61709496E-04
15113-3.37692954E-05-3.55472579E-02-1.19921344E-03-6.86819357E-03 1.47145663E-04
15114-4.89266243E-06-1.21647386E-05 1.70574011E-05 1.73850595E-06 3.40905874E-06
15115-2.20910730E-05 2.33072248E-05 2.05954160E-05-1.41464207E-06-1.05959630E-06
15116 2.53950130E-06-2.72479184E-05 7.39799477E-06 1.29418478E-05-1.12617717E-05
15117 3.10734216E-04-1.51043871E-04 1.28890224E-04 1.28980064E-04 3.70547792E-04
15118 1.11325614E-04 2.94082458E-04 2.80978266E-04-5.21336862E-06 8.37681367E-06
15119-3.16344505E-06-8.96532651E-06 1.42678766E-06 3.63296606E-06 3.75615757E-06
15120-2.73487210E-05 1.34293220E-04 4.61555274E-04 3.21802011E-06-3.89613304E-05
15121-1.12678376E-05 4.38784961E-05 2.12004131E-06-3.54118452E-05-1.04132002E-04
15122-3.01672088E-04-5.92017427E-05-4.54637634E-05 1.37407254E-06 7.04651764E-06
15123-3.07841143E-06-2.45299202E-05-7.39390245E-06-3.96296907E-05 1.74957939E-05
15124 1.39604196E-04 4.86492423E-05-1.06961301E-05-5.58141395E-05 5.11821697E-03
15125 6.29012886E-04 6.54405290E-04-6.83380636E-04 7.13888029E-07 2.52484483E-06
15126-3.23873286E-06-1.60446503E-05-7.08123056E-06 7.04119544E-06-2.25997139E-06
15127-4.68968643E-05 1.71469892E-04-3.04839957E-04-2.66857145E-07-1.01032496E-05
15128 2.90711500E-04 1.91473570E-04 5.36291042E-06-1.22957177E-05 1.63682421E-04
15129-5.90416696E-05-2.01020462E-03-1.73777264E-03-3.94614357E-05-3.39026627E-05
15130-6.75369681E-05 2.19695446E-04-2.28024715E-04-2.76211922E-04-3.60530510E-04
15131 1.45678082E-03-1.61004953E-04-4.45456144E-04-2.52182969E-04 3.08603719E-02
15132 2.57036978E-03-5.60527343E-03-1.05927232E-03-4.68630668E-05-1.74378746E-05
15133 6.43009414E-05 8.30536531E-05 1.36646614E-04 1.50143176E-04 3.35092052E-06
15134 5.22941581E-06 9.49835358E-07 8.83269063E-07-7.30801198E-06-1.57773161E-05
15135 2.30166739E-05 1.45202777E-05 2.96022002E-05-1.69019873E-04-1.12614508E-04
15136-9.79922020E-05-7.63641940E-05-1.03376421E-03 1.36828053E-04-5.72758620E-05
15137 7.63444042E-05 1.55574610E-07-2.05433839E-06 1.89876378E-06 7.36178672E-06
15138-7.49675615E-06-1.13017765E-05 8.68826745E-06-6.48717392E-05-6.80476021E-04
15139 6.30680986E-04-1.06227678E-06-2.17906299E-08 7.86055161E-07-4.20016698E-06
15140-3.36205369E-06-2.39773279E-05-1.02898729E-05 5.00741051E-06 5.66368398E-06
15141 1.79444408E-04 6.20916813E-05-1.28737391E-04-2.79798475E-04-1.14688714E-03
15142 1.97061002E-04 4.41637076E-04 5.93677647E-05-2.88625271E-06 6.18071631E-06
15143-3.29446360E-06 9.88998500E-06-5.23216272E-08 3.75055309E-06-2.77762623E-08
15144 7.12849102E-07 1.13190818E-07 2.36876713E-08-1.37561309E-06-9.35143770E-06
15145-3.12128649E-06-1.06897533E-06 9.10628359E-06 9.75585777E-05 2.86603484E-05
15146 6.76611343E-06-7.92931071E-05 3.54877052E-04 2.55917445E-05-1.51862243E-04
15147-1.02624696E-04-1.17819524E-06 3.57047057E-07 8.21148185E-07 7.48295118E-07
15148-8.09556444E-07-8.68323465E-07 2.11922127E-08-1.08393106E-06-1.41200557E-06
15149 1.40757407E-07 3.67835304E-07 1.68326825E-05 7.47005914E-06 2.45965905E-06
15150-9.06602863E-07-1.66909747E-04 2.82704958E-05 7.07616380E-05 6.40921408E-06
15151 1.79014543E-04-4.70906955E-05-1.51812331E-04-1.20462211E-05-8.40723501E-07
15152-3.34730192E-06 4.18802542E-06-2.99846387E-06-9.84413722E-07 1.55822619E-06
15153 2.22867047E-05 1.60564840E-05 5.07277001E-06 3.51280661E-06 6.13925796E-06
15154 1.06685969E-05-2.11620581E-05-1.23848421E-05-3.26138679E-05 2.91890774E-05
15155 1.44618937E-05 5.79687222E-06 5.73947235E-05 2.24521694E-04-3.74766978E-04
15156-1.80629493E-04 2.22069261E-05-9.38329753E-06 3.94463627E-06 5.43866127E-06
15157-7.91240720E-07 5.55213797E-06 6.59317602E-06 1.54235711E-06-1.23116901E-05
15158 1.13619781E-04-5.22864545E-05 1.59643640E-06-9.00067872E-06 1.19626949E-04
15159-1.46460693E-04-6.07307948E-08 1.66390860E-05 1.84094593E-04-2.22468900E-04
15160-2.16904394E-07 7.57185741E-07 1.31523821E-06 1.64784946E-06-1.31816121E-06
15161-1.69433324E-05-1.09261869E-05-1.08765622E-05 1.23923709E-05 1.12981967E-04
15162-7.50074908E-06 2.51821027E-05-8.98535143E-05-5.76144211E-04 5.83025380E-04
15163 3.84172137E-05 3.27770523E-04 2.20050444E-06-2.22735450E-07-1.97776899E-06
15164 1.88657871E-06 3.12287702E-06 7.87569402E-07
16  1-8.88141783E-08-7.54825582E-07 1.88838660E-06 3.61029893E-07 1.77377186E-07
16  2 4.86068585E-06-1.02838883E-05-2.79250832E-06 3.03925920E-08-2.95062430E-06
16  3 3.92915128E-05 1.70031784E-05 1.70619113E-05 1.92264951E-03-2.24607145E-04
16  4 4.72144937E-04 5.24665614E-04 1.09717216E-06-8.46829658E-07-2.50342500E-07
16  5 1.37177972E-06-3.24110349E-07 1.42942256E-07 1.45111546E-07-3.28749030E-07
16  6 5.08218142E-07 7.31502100E-07-2.89235393E-07 6.94892760E-06-4.20930834E-06
16  7-5.60054321E-06 1.01528030E-06-8.99508467E-05 1.43058105E-05 5.49337528E-05
16  8 8.95920611E-06-1.61674828E-03 4.69389531E-04 1.64590049E-04 4.69253693E-04
16  9 6.81527840E-07-7.80095274E-07 9.85674346E-08-2.47393060E-06-6.76496396E-07
16 10 9.14998286E-07-5.48683206E-07 1.24392026E-05-1.13867192E-05-4.88428947E-05
16 11 1.74661910E-06-1.61447368E-05-3.55453331E-05-2.03887044E-04-3.03662397E-07
16 12 2.54683285E-07-6.41234905E-07 2.02947093E-07 2.07864439E-07-7.65302875E-06
16 13 3.62288825E-06 2.90398244E-07-4.53729533E-07 3.02167141E-05-1.14648442E-05
16 14-1.43002392E-05-4.24687001E-05 1.28338913E-03-1.46155444E-04 1.22369860E-04
16 15-5.39922998E-04 1.84764108E-07-7.03603648E-07 5.18839540E-07 4.05251961E-07
16 16 8.33385534E-08-1.08254647E-06 5.35537245E-08 5.04696223E-06-8.98834878E-06
16 17 8.60785355E-05 4.23174510E-08-1.96354408E-07-4.42932694E-07 1.47021153E-07
16 18-4.81600065E-07 3.32462276E-06 1.97442075E-06-1.44394119E-06 1.77939706E-06
16 19-5.41526200E-05 2.42432530E-05 7.46631192E-06-7.78543364E-06-1.78397423E-04
16 20 1.26839512E-05-2.65936303E-05 7.97866856E-05-8.98742888E-07 3.20629177E-07
16 21 5.78113711E-07-6.88490352E-07 5.56492660E-07-3.91664249E-07 6.91596662E-07
16 22-1.16933023E-06 7.80126079E-06-4.52011143E-05 6.08676906E-07-3.77478916E-06
16 23 2.53942051E-06 4.03223011E-05-6.45123050E-08-2.93308249E-07 6.37326631E-07
16 24-4.64220492E-07 1.42881609E-07 3.00444487E-06-2.40518870E-06 3.53014126E-06
16 25-2.63877759E-07-2.82914449E-05 3.22250711E-05 3.32955490E-05 1.46653452E-05
16 26-2.19478198E-03 4.91261079E-04-3.29289214E-04-3.31319368E-04-1.60617634E-07
16 27 3.85238425E-07-2.24620792E-07-1.20678520E-06 2.67536503E-07 3.62049076E-07
16 28 3.25921525E-07 6.48173414E-07-4.35600607E-07-1.09370574E-04 1.79825561E-07
16 29-1.91204346E-07 7.83694039E-08 1.16738597E-06 7.98088975E-07 6.29718986E-06
16 30-1.20337928E-06-7.31533937E-06-3.47153180E-06-1.86791771E-05 1.48561710E-05
16 31 9.84684848E-05-1.26696803E-05 7.99876110E-04 5.25637696E-04 2.72021485E-04
16 32-5.82781163E-04 9.16170299E-07-9.36078212E-07 1.99079125E-08 1.56402842E-06
16 33 4.29836336E-07 7.18253177E-07 1.40417737E-08-8.00248285E-08-5.91801119E-07
16 34 7.27320685E-09-7.02581226E-07 1.26908118E-06 2.86864964E-06 3.90788065E-07
16 35 2.97178449E-06-4.71942780E-05 7.12603158E-06 1.28400368E-05-2.30989467E-05
16 36-1.00386176E-03 1.88313807E-04 1.46183737E-04-1.87131676E-05-7.73704329E-07
16 37 2.36026304E-07 5.37678026E-07-1.46059465E-07 7.55355370E-07-1.29208986E-07
16 38-7.73910255E-07 6.25544548E-06-4.98107387E-07-4.09982916E-05 4.04244525E-07
16 39-2.51804180E-08 2.14298421E-05-1.81349936E-05 3.00116295E-07-2.53568920E-06
16 40-1.43561576E-05-1.48925489E-06-2.56144878E-07 7.44942744E-07-1.03937770E-06
16 41 5.66751290E-08-3.32742182E-07-1.16070927E-05 6.62315659E-06-3.11284576E-08
16 42 6.77734124E-07 1.52963109E-04-8.46615077E-05-3.36815684E-05 1.03408498E-05
16 43-1.31832159E-03 2.24887776E-04 2.54522349E-04 3.64011494E-05-2.63550033E-07
16 44-1.44874981E-06 1.71229985E-06-2.22089911E-07-4.13258232E-07-4.59087660E-07
16 45-1.48477520E-06 1.31611198E-05-4.72376695E-04 1.37277880E-03 7.50187216E-07
16 46-1.05985284E-05 9.27979233E-05-3.79689645E-05-1.12916142E-07-2.95559463E-06
16 47 7.24626390E-05-3.62875465E-06 4.59576003E-07 8.59203163E-08-2.14133836E-06
16 48-2.19933119E-07 8.79615919E-07 8.38015941E-06 1.38228345E-05 3.74181507E-06
16 49-5.11596215E-06-1.19914623E-04-6.47981893E-05-2.86907813E-05 6.85290719E-05
16 50 4.34049136E-05 1.41142913E-05 6.12123225E-04 2.09141160E-04-2.23299089E-06
16 51 9.74754768E-07 1.25823612E-06 6.54651720E-07 8.21100122E-07 1.66778119E-06
16 52-1.94353403E-08-2.80474126E-07 1.00713457E-07 2.59411394E-07-7.94176954E-07
16 53 3.60432930E-06-7.95703799E-07-1.40167816E-06 3.59320914E-06-4.15956609E-05
16 54 9.73213791E-06 1.53055533E-05-1.65854416E-05 4.09182011E-04-1.47710552E-04
16 55-2.52378217E-05-3.28607272E-05 1.29651166E-07-6.10447787E-07 4.80796622E-07
16 56 4.06026515E-08 5.59378725E-07-6.47672513E-07-4.05270295E-06 3.84071110E-05
16 57-3.98892908E-04 3.20113218E-03-6.67241962E-09 8.67552330E-08 7.27103066E-07
16 58-2.42656382E-07 1.25057265E-06-3.95928016E-06-3.11374314E-06 7.12377285E-07
16 59-6.40971960E-06 4.89291815E-05 1.75861830E-05-4.52993937E-05 4.55731202E-05
16 60-1.58832269E-03 4.21814666E-04-5.57502662E-04 2.37429184E-04-1.99115425E-06
16 61 1.64961657E-06 3.41537674E-07-3.62157064E-07 1.58924248E-06-4.65142480E-07
16 62 2.27130400E-09-4.51214152E-07-1.04949098E-06 1.41263255E-06 4.74263047E-07
16 63 7.15398519E-06 4.41185338E-06-5.86408488E-06-1.98495680E-06-3.93226934E-05
16 64-1.21962870E-05 1.81080061E-05 7.14810883E-06 8.63203841E-04 1.72793463E-04
16 65 2.13782257E-05 1.43578518E-04-3.62091690E-07 1.07276698E-06-7.10675286E-07
16 66-2.91947835E-07-9.28572311E-07 1.82767072E-06-2.64607235E-08-4.78914314E-07
16 67-2.38118617E-08-2.57215695E-07 1.92756181E-08 6.62027679E-06-5.98297733E-08
16 68 1.41407878E-06-1.28152240E-07-6.36054914E-05 8.36337841E-06-3.57853584E-05
16 69 1.02442548E-05-5.26985261E-05-8.53834771E-05 6.94318241E-05-1.26540183E-05
16 70 1.02798108E-06-1.21674343E-06 1.88762356E-07 5.75295884E-09-4.55350007E-07
16 71 3.85763646E-07 5.82310461E-07-6.34185451E-07 1.24738281E-07 4.52284397E-08
16 72-5.47483480E-07 1.16486622E-05-7.29715781E-07 2.81059955E-07 3.65309249E-06
16 73-7.38176414E-05 6.66853434E-06-1.64379172E-05-5.45002485E-05-1.84304438E-04
16 74 1.44537243E-04-1.38840175E-05 1.63047068E-05-6.95435488E-07 9.30277410E-07
16 75-2.34841922E-07-3.26940793E-08-6.76263114E-07-1.21634212E-06 2.92962111E-07
16 76 1.65756225E-06-1.23963651E-04 2.54093597E-04 1.12361986E-06-7.91526527E-06
16 77-4.62458310E-05 8.02191831E-06 1.18243333E-06-7.15651372E-07-1.22717942E-04
16 78-4.79751953E-05 8.66447807E-09 1.22406472E-07-1.46844921E-07-3.26750259E-07
16 79-6.31894821E-09-1.71099076E-06 7.35490685E-07 1.32018983E-06-3.59740600E-08
16 80 1.06620667E-05-7.20978182E-06-5.05892761E-06 1.33585275E-06-1.21549006E-04
16 81 4.02853383E-05-6.28707721E-05-2.20820535E-05-5.21346121E-08 1.30590849E-07
16 82-7.84562364E-08-2.83585999E-07-2.27632542E-07-2.06604464E-07 1.76603786E-04
16 83 1.46605318E-04 3.07313472E-06 6.12034970E-06 7.66219176E-06 5.54425731E-05
16 84-2.57069838E-05 8.15194853E-06-2.87308773E-05-2.92303190E-04 1.63622096E-04
16 85 7.67729254E-05 2.27140420E-04 1.77431539E-02 5.79913131E-05-3.10456028E-03
16 86-3.16692621E-03 1.55344138E-05-1.61053395E-05 5.70925707E-07 1.22444177E-05
16 87-3.97911828E-06-1.29018351E-05 1.55572981E-03 1.28625696E-03-5.89048091E-08
16 88-2.40140672E-06 6.68310890E-06 7.64130704E-05-1.90004556E-06 8.94474967E-06
16 89-4.13176816E-06-3.81628325E-04-2.46630824E-04-6.65799717E-05-5.47889287E-05
16 90 3.16325550E-03 5.40623496E-04-4.60319100E-04 1.27383124E-04 1.87508518E-05
16 91-1.47645697E-05-3.98628211E-06 1.15156531E-05-1.15118560E-05 4.88866558E-06
16 92-7.34011545E-06 7.32476623E-05-9.15279364E-05 1.00978192E-04-5.42434676E-06
16 93 1.45688683E-05 4.50091515E-05 5.43018619E-06-2.37716320E-02-1.96244565E-02
16 94 1.17228592E-05 3.88413098E-05-8.43445134E-05-4.42421703E-04 8.29930136E-05
16 95 2.50280651E-04-3.10459614E-04-1.00665630E-03 2.26980880E-04 5.18550907E-04
16 96-3.64236390E-04 1.92828328E-04 2.93392616E-04-5.31532479E-04 8.32414695E-04
16 97 8.34281363E-05-6.47203224E-06-7.69561041E-05-4.56978435E-05 5.92727249E-05
16 98 1.13203330E-04-2.51864462E-05 1.18571931E-04-2.98648885E-05 2.98602454E-04
16 99-1.00686596E-03-8.14670736E-04-6.03629263E-06-2.35865406E-06 1.26173811E-06
16100-6.59884707E-05 6.50621969E-05 9.70832479E-06-7.36103052E-05 2.94245654E-05
16101 7.29373436E-05 2.54354596E-04-1.42054151E-05-3.59846944E-04 2.43108971E-05
16102 5.88281439E-04-4.94129104E-04-7.50049061E-06 2.06127765E-05-1.31122859E-05
16103-1.75236626E-05 1.38078528E-05 1.70133936E-05 2.71204703E-06-6.06384065E-05
16104 1.99724643E-05-4.32628588E-04-8.90146590E-06 7.08405368E-05 1.13148978E-04
16105-4.82529812E-04-5.33107275E-02-4.40855052E-02 8.74935057E-05 8.88770653E-06
16106 2.36718740E-05-6.52613397E-04 3.31823573E-04 2.14818880E-04 8.12632119E-05
16107-7.43885258E-04 7.04846592E-04 5.26969848E-04-9.78526960E-06-1.73776845E-02
16108 1.04325807E-03-6.06572368E-03-8.68665704E-04-1.36854213E-04 2.66121800E-05
16109 1.10242033E-04-1.06095500E-04-4.28147376E-05-9.42123333E-06-3.97213446E-05
16110 6.05274771E-05 3.60323792E-04-1.19323392E-03-5.60321384E-01-4.63919663E-01
16111-4.89698815E-05-4.14823387E-05-6.66878097E-05-4.62924912E-03-1.11370365E-04
16112-7.05059454E-05 1.13453530E-04 4.54192132E-03 1.05356691E-03 3.57796162E-04
16113-5.19834796E-04 4.23837051E-03 1.78191351E-03-9.39455039E-04-4.31327497E-04
16114-7.44151381E-06-1.11151703E-05 1.85566841E-05-2.23610662E-06 5.89296402E-05
16115 1.18448827E-05-5.49954527E-03-4.49267206E-03 1.73168812E-05-9.47384873E-05
16116-1.89344654E-05-2.45971380E-04 2.57322018E-05-3.84200440E-04-4.51076727E-05
16117-1.25785760E-03-1.80524870E-04-5.45657825E-04 5.43191988E-05-3.94791479E-03
16118-5.04228885E-04-7.76800966E-04-1.33062675E-04 8.00575272E-05-1.58179728E-04
16119 7.81222004E-05-3.04306668E-07 2.16708245E-07-2.14427950E-05-1.16947086E-05
16120 1.06633272E-04 9.92863373E-05 4.11116993E-04-7.82712725E-06 5.23617749E-05
16121-7.45834347E-05-2.42010238E-04-7.68407057E-06 5.31175633E-05-7.30242839E-05
16122 6.41694538E-05-8.37028304E-03-6.86645792E-03-9.02451331E-05 1.44303056E-05
16123 5.56980565E-05-3.22464720E-04-3.00758329E-04 2.64881838E-05 1.91481971E-04
16124-4.25690012E-04-1.33157889E-04-1.39252881E-04 4.38683777E-05 5.32529019E-04
16125 7.75417856E-05-1.06826372E-04-2.73639870E-04-8.91650239E-05 7.39756012E-05
16126 1.51894227E-05 6.01181229E-06 1.09816225E-04 4.11584537E-06-1.86750767E-05
16127 8.98325938E-05 3.00510388E-04 1.75060990E-04-7.49424039E-06 2.58314064E-05
16128 1.20915266E-04 1.46138654E-04-7.11466851E-06 9.02852385E-06 1.91656652E-09
16129-3.36384054E-05-2.01665863E-05-1.60308469E-05 1.08361158E-06 5.99089988E-06
16130-3.19761368E-07-5.14129200E-05-5.52935216E-06-3.25051538E-05 1.74195194E-06
16131 6.61301349E-04 8.45031008E-05-2.51582549E-04-1.16968212E-04-6.69520790E-03
16132-1.02796599E-03 1.42881784E-03 1.46561601E-04-6.00344482E-06 9.22356049E-06
16133-3.22011567E-06 4.85964634E-06-1.11201225E-06 1.44643285E-06-1.20584952E-07
16134-1.71805805E-06 1.26875221E-07 2.14736634E-07 8.89235011E-07 2.07373842E-05
16135-3.39339211E-07-2.77011281E-07-4.32653111E-06-1.55470474E-04 1.55281329E-05
16136 3.74775975E-05 6.43001469E-07 3.50220088E-04-2.94889954E-04-4.60705993E-04
16137-1.08455708E-04 5.31610947E-07-1.68360395E-06 1.15199300E-06-3.66119596E-07
16138 2.47532298E-07-2.21986168E-07 2.52485153E-06-2.69300610E-05 2.52416894E-04
16139-2.62458246E-04-1.82391251E-08 5.05685813E-07-9.61742198E-07 4.55480274E-07
16140-4.47962776E-07-7.64909150E-06 4.64755916E-06-1.42461241E-06 2.16791934E-06
16141 3.69344787E-05-1.97144065E-05-5.76462886E-06-4.14614917E-05 2.40304679E-04
16142-8.77740694E-05-1.50406657E-04-1.70428284E-04-2.20357898E-08 1.31355572E-06
16143-1.29151993E-06 1.77401801E-06 1.41170458E-06 1.31738572E-06 1.09526955E-08
16144 3.07125302E-07 1.40047547E-08-9.70463709E-07-2.49646672E-07-4.15173908E-06
16145 8.11052825E-08 3.68493124E-06 1.38991098E-06 3.04614773E-05 5.11745160E-06
16146-1.86585967E-05-1.43681302E-05 1.92180773E-04-3.52145145E-06 4.54974090E-05
16147 2.44593169E-05 3.04923727E-07-5.36423583E-07 2.31499856E-07-4.57739107E-07
16148-4.99634591E-07 4.10865721E-08-2.24737628E-08-2.97248989E-07-2.58615117E-07
16149-6.86211944E-07-1.88734196E-07 3.57814201E-06 1.11358876E-06 2.78555902E-06
16150 8.10786809E-07-2.63184030E-05 2.21523573E-06-5.09500409E-06-4.41455119E-07
16151 2.32142494E-04-5.45787213E-05-5.52035093E-05 2.76366773E-05-3.99538795E-07
16152-2.45515201E-07 6.45053995E-07-2.20766593E-07 1.14637791E-07-5.12136666E-08
16153 5.01042815E-05 4.70291727E-05 3.77285381E-07-4.14445921E-06-2.40553811E-06
16154-6.56044322E-05-1.27051883E-06 2.10664743E-05 1.86051490E-05 1.73129192E-04
16155-1.04800964E-05-2.29288648E-04-2.31749983E-04 8.38939315E-04 1.87315060E-06
16156-3.62261118E-05-3.94068827E-04-8.12865001E-06-8.59146962E-06 1.67201196E-05
16157-5.34047185E-06 4.15725276E-06 1.05872169E-05-2.82160817E-06 1.48045726E-05
16158 2.32009037E-04 2.88202665E-04 8.57307522E-06-7.83563738E-05 4.43942790E-05
16159 1.45027051E-04-1.27596049E-06-2.90801276E-05 4.39386877E-06-1.73948738E-05
16160 3.66735211E-07 1.10252477E-06 1.56142863E-06-8.96782086E-09-3.20361345E-07
16161-7.14266275E-06 6.56283937E-07-2.49533915E-06 1.78314209E-07 5.27786560E-05
16162 8.80915861E-06-2.32425081E-06-9.72672988E-06-5.58706238E-04 1.48386893E-04
16163 1.31011200E-04-1.64033954E-04-1.56490912E-06 3.25807866E-07 1.23910125E-06
16164-2.00859652E-06 1.09643988E-06 1.11984768E-07
17  1-4.11630484E-07 4.27062823E-07-4.99028247E-06-1.27304883E-06 4.40481490E-07
17  2-5.21097387E-06 2.40459785E-05 6.55865351E-06-7.10544790E-07-4.46176113E-05
17  3-1.12660605E-04-1.63326160E-04-1.33486454E-05 6.61291852E-03-3.76063279E-03
17  4-1.91057193E-03 1.01202749E-03-4.71534574E-06 1.67122467E-06 3.04412107E-06
17  5-5.04036994E-06-8.37366732E-07-1.73897482E-07 7.81029510E-08 2.61503567E-07
17  6-9.49665384E-07-1.62498908E-06-2.98828805E-07 4.55506843E-07 4.75493890E-06
17  7 7.99917880E-06 1.02233943E-06-2.08572992E-05 1.73640638E-05-1.03894121E-04
17  8-1.82565661E-05-4.68903535E-03-9.25762244E-04 4.26429748E-04 3.77619601E-05
17  9-1.97504770E-06 1.18359922E-06 7.91448482E-07 9.52488341E-07-1.21576275E-06
17 10 1.45589412E-06 9.10334372E-07-5.55502360E-06-1.76295674E-04 1.25024150E-04
17 11-2.79003552E-06 2.67189781E-05 6.01744266E-05 1.89652229E-04-4.04757975E-08
17 12-1.76399927E-07-9.15897612E-08-4.85786783E-08 2.14527788E-07 4.16224864E-06
17 13 1.10811226E-06-9.39427952E-07-1.31781635E-06-1.01859083E-05-2.96860571E-05
17 14 2.22835174E-05 6.57544513E-05-3.58751805E-04-5.05438226E-04-8.38318958E-04
17 15 1.08484979E-03 2.27638405E-06-6.17921157E-07-1.65846289E-06 8.12050233E-07
17 16 3.17040630E-07 1.24250204E-06 7.84042410E-07-1.18195621E-05 1.19736554E-05
17 17-1.46002219E-04-1.33371099E-07 8.73778503E-08 5.46925928E-07 2.61298078E-07
17 18-4.87622034E-07-1.05487368E-06-1.73833268E-06-1.59683957E-07 3.37635905E-06
17 19 2.38878310E-05 3.32537305E-05 2.05109721E-05 1.89439056E-05-7.53379095E-04
17 20 3.52349201E-04 4.37325292E-05 5.69147638E-05 2.06598491E-06-3.33070571E-07
17 21-1.73291434E-06 1.75106256E-06-1.23327590E-06 4.52998344E-07-5.17398915E-07
17 22 4.05264611E-06-5.35359090E-05 6.08204455E-06 1.20345591E-06-1.62891083E-05
17 23 2.57096168E-05-1.65889883E-04-1.23682879E-06 2.84706076E-07 9.75130785E-09
17 24 5.62964893E-07 1.37845250E-07-1.80524394E-05 3.98301348E-07-4.29940736E-06
17 25-2.52828614E-06 1.78504205E-04-9.28164902E-05-4.15183295E-05 3.37296960E-05
17 26 3.42960842E-03-1.00551556E-03-1.57617153E-03-3.57106104E-04 6.22954261E-07
17 27-8.33410898E-07 2.10456637E-07 1.33353175E-06 6.95671077E-07 4.06007629E-07
17 28-1.29982261E-06 6.46725194E-06 1.04430188E-08 1.42012639E-04-7.44850191E-07
17 29 1.18473276E-07 1.24171879E-07-1.65735918E-06-7.36390796E-07-1.09640403E-05
17 30 6.27588058E-07 9.82655006E-06 3.63874006E-06 2.36490911E-05 3.35955392E-06
17 31-4.56340176E-05 2.70993630E-05 1.17875039E-03 2.79909789E-03 2.72889868E-04
17 32 5.46610232E-04 1.05080736E-06-2.89631075E-07-7.61176285E-07-6.82299317E-07
17 33 2.17860092E-07-1.30923671E-06 1.17446909E-07-3.12005204E-07 5.23555323E-07
17 34 4.10794581E-08-6.82929426E-08 5.69477641E-06-3.03832330E-06-1.05823563E-06
17 35 1.07059666E-07-1.79191024E-05 2.34355112E-05 3.36213515E-06-2.25723751E-06
17 36-1.16342159E-03-6.49004551E-05 1.26638154E-04-8.75915077E-05-4.96776476E-07
17 37 8.92039651E-08 4.07572511E-07-6.05186454E-07 2.19575780E-07-3.43682987E-07
17 38-5.92498126E-08 1.23931232E-06-9.83758955E-05 1.95487772E-04-1.87002894E-06
17 39 1.33590368E-05-9.33807833E-05 2.09401066E-05-6.78444516E-07 6.33621187E-06
17 40-7.93206961E-05-5.54945220E-05 3.23223355E-07-1.30797585E-06 2.00509293E-06
17 41 2.63089343E-07-4.49743828E-07 1.88812800E-05-1.19607704E-05-1.35494435E-06
17 42 2.83776955E-06-1.95889430E-04 1.21140849E-04 1.88548800E-05-3.65167547E-05
17 43 4.35463326E-03-1.07427504E-04-1.02415593E-03 1.47655224E-04-1.39044830E-06
17 44 2.37844251E-06-9.87994208E-07-9.09737013E-07 5.44405166E-07 7.15804577E-08
17 45 1.15922537E-06-1.52915712E-05 6.04052366E-04-9.53658782E-04-1.28576765E-06
17 46 1.62179700E-05-1.37049069E-04 2.03039363E-04-1.76646843E-06 1.90621541E-05
17 47-6.72116436E-05 1.72694384E-04 3.53107304E-06 4.85157482E-06 1.46476372E-06
17 48 5.08018674E-07-7.77130680E-07-2.22084262E-05 1.51238502E-06-3.57660113E-06
17 49 6.99319864E-06 7.45358083E-05-9.85102992E-05 7.27236392E-05-1.24406887E-04
17 50-6.67516057E-04 7.35014522E-04 2.42413401E-03 5.26142395E-03 7.38834410E-06
17 51-4.44450164E-06-2.94384246E-06 2.21998309E-06 1.92014516E-06-4.47724077E-08
17 52 7.53893201E-09 7.36717207E-08-1.37090810E-07 5.32403027E-07 4.46055105E-07
17 53-1.07262579E-06-8.04620237E-07-1.87550907E-06-2.14243207E-06 1.72627947E-05
17 54 5.69536403E-06 2.32811478E-05 3.30263979E-06 2.66573338E-04-1.73157185E-04
17 55-5.67904670E-05-2.21390276E-04-8.06517346E-08 1.25613108E-07-4.49613737E-08
17 56-3.03769948E-07 4.62072078E-07 2.37542446E-07 5.79478129E-06-6.37668007E-05
17 57 5.96990028E-04-1.12037652E-02-1.13921616E-08-2.07870818E-07-1.45456418E-06
17 58-2.11387510E-07 8.68576729E-08 1.74070751E-06 9.68906109E-06 4.36953807E-07
17 59-6.46197745E-07-4.99787427E-05-2.60947791E-05 6.68202343E-07 3.68485898E-05
17 60 1.36785009E-03-1.69152689E-04 2.28461682E-06 1.04314590E-04 3.32221173E-06
17 61 2.93293224E-07-3.61550495E-06-1.61485033E-07-2.72997583E-07-8.88714386E-08
17 62 2.74676851E-07 4.48287389E-07 3.89850097E-06-1.19473953E-06-7.79353505E-07
17 63-4.27181413E-06-1.33238137E-05 1.69713716E-06 7.32022310E-07 5.29538056E-05
17 64 5.96496485E-05 1.69718724E-06 1.74294826E-06 1.29373311E-04 1.37161424E-04
17 65 3.49053135E-05-1.64574377E-04-6.77848538E-07 1.90967404E-07 4.86881134E-07
17 66 3.04675806E-06 1.97202788E-06-2.61564406E-06-1.05917155E-08-1.46229994E-07
17 67-5.53711857E-07-3.90657298E-07-5.32997101E-08 1.50840146E-06 1.69663643E-06
17 68 1.89317622E-06 1.20854276E-06-3.45084555E-06-3.22122548E-06-9.85665151E-06
17 69-8.63245910E-06-2.82805469E-04 6.17534054E-05-5.72326172E-05 1.25686522E-05
17 70 2.68301451E-07-5.15353872E-07 2.47052420E-07 6.07023021E-07 2.50719141E-07
17 71-8.19743118E-07 1.02839319E-06 2.57801184E-06 1.19776501E-07 4.71414526E-07
17 72 1.34700351E-06-1.87162869E-05 5.87275396E-07-2.60371538E-06-9.01973727E-06
17 73 7.19597660E-05-2.56336720E-05 7.04215978E-05 1.22079451E-04-1.39110743E-03
17 74 8.08041924E-06 5.87365142E-04-5.01780698E-04 1.16530944E-06-2.85343806E-06
17 75 1.68812861E-06 5.23013678E-09-5.11465535E-08 2.07606822E-06-1.54677206E-06
17 76 4.98747768E-06 3.77455907E-04 3.83310973E-04-3.45608594E-06 2.27343691E-05
17 77 3.05818476E-05-8.30562816E-05-1.87825271E-06-1.86882400E-06 1.27389871E-04
17 78-1.00353992E-03-1.01355478E-08-3.89568708E-07 3.44204402E-07-3.96489332E-07
17 79-4.17479360E-07 5.75100367E-06-2.03917975E-06 1.45175647E-06 2.11299682E-06
17 80-4.09783675E-05 2.29979940E-05-2.04623821E-05-1.27479011E-05-1.61232351E-04
17 81-7.82338428E-05 2.27314094E-05 1.92794156E-05 1.91571606E-07-3.69974041E-07
17 82 1.78402435E-07 1.64312190E-06 2.25359608E-07-4.87095657E-07-2.14636027E-03
17 83-1.83241561E-03 1.61203366E-06-6.83105998E-05-2.77144745E-05 1.14174147E-04
17 84 3.11146522E-05-4.38582036E-04-1.68258261E-04 1.62219971E-03-3.61458325E-04
17 85-2.58899077E-04-1.02289216E-03 2.20898076E-03-1.36932709E-03 5.30224141E-04
17 86-4.56014118E-04-1.13523213E-04 1.52318781E-04-3.87955680E-05-1.79702629E-06
17 87 1.00534517E-05 1.50176979E-04 4.04494623E-04 3.37532728E-04-1.96445566E-06
17 88 3.02642116E-06-2.10229758E-06-1.99180829E-05-1.17549591E-05-2.10117372E-06
17 89-5.15458173E-06-1.04801574E-04 4.57101221E-05 7.01350935E-05 2.53831437E-05
17 90 4.63658951E-04-2.83849502E-04-3.31878048E-04-1.23718653E-04-6.92630606E-06
17 91-1.61468653E-07 7.08777471E-06-6.51370010E-06 1.52335061E-05 1.11805223E-05
17 92 6.53062106E-06-1.50181544E-05 2.48566082E-04-5.60395270E-05 3.75345860E-06
17 93 1.57066048E-05 1.35027186E-04-2.54372977E-04-3.08521021E-03-2.55849143E-03
17 94-1.34293430E-05 1.00073846E-05-2.01154447E-05-4.43000223E-05 8.98191096E-05
17 95-6.63387398E-06 2.00302026E-05-2.78366016E-04-3.41269556E-05 3.06309955E-04
17 96 1.14336743E-04-5.16279170E-03 1.19601475E-04-3.21599597E-04-1.58148265E-03
17 97 1.41815871E-05-2.14209028E-05 7.23931566E-06 2.43325306E-06 4.29273830E-05
17 98 1.43812286E-05-1.06575338E-05 1.04517046E-04 2.02557552E-04-2.43762239E-04
17 99 8.40249204E-03 6.89140643E-03-2.32821783E-05-1.49903349E-05 9.14974616E-05
17100 3.74646921E-04-1.26889953E-05-9.55571298E-06 4.39404613E-04 1.17532671E-03
17101-1.86471142E-04-1.39310996E-04 4.37822651E-04 5.60431643E-03 5.96071543E-04
17102 6.64248368E-05 2.08014880E-03-1.14677480E-04-5.10051654E-05 1.65682645E-04
17103 1.53281704E-07-2.30645333E-05 3.15871731E-06 1.29832785E-05-7.05024363E-05
17104-4.33088168E-04 9.78983483E-04 1.31488641E-05-1.07166187E-04-5.93558444E-04
17105 2.98976807E-04 5.60831513E-01 4.64377294E-01-5.83542739E-05 2.14702107E-04
17106-4.95407257E-05 4.72858417E-03 6.04354308E-05-1.50973009E-04-6.91366829E-05
17107-5.05661361E-03 9.71882092E-04-7.24909626E-04 1.16237408E-03-5.60500971E-03
17108 4.79627708E-03 2.04579137E-03-3.35643692E-04-2.98340613E-06-4.07143517E-05
17109 4.36977578E-05-9.45192455E-05 1.31188839E-04-1.08833403E-04 3.37487776E-04
17110-1.29320338E-05-1.55559296E-04 1.93956753E-03-5.33030670E-02-4.41883244E-02
17111 6.95648721E-05 2.54048846E-05 2.29184500E-05-2.38313485E-04 3.46778235E-04
17112 1.59317703E-04 1.76728543E-04 1.98503169E-03 3.69831037E-04 5.38270777E-04
17113 2.98213530E-04 1.15264594E-02-2.70404918E-04 1.92360246E-03 9.82461411E-04
17114 8.68374578E-05-4.87001470E-05-3.81373108E-05 8.74055941E-05 9.92566348E-05
17115 7.66164661E-05-6.60369088E-04-5.37987437E-04 6.22488341E-07-1.64229898E-05
17116-5.08173878E-06-6.97904278E-05-4.50078231E-06-3.58592724E-05 7.25299585E-07
17117 4.61596012E-05-5.51523812E-07-4.05077299E-05-9.99239235E-05 3.89494367E-04
17118 2.94168166E-04-2.05315331E-05-1.69005833E-05 1.53629123E-05-1.28231088E-06
17119-1.40806014E-05 3.23478020E-07-2.18373724E-06 4.31967231E-06 1.96914486E-06
17120-5.05160365E-05-2.35096640E-04-3.09122131E-04 5.03550082E-06-2.78074780E-05
17121-6.57855506E-06 2.09739466E-04 9.32375438E-06-2.27865092E-05 1.88841257E-05
17122-1.22761265E-04-1.09605024E-03-9.05021177E-04-8.34920331E-06 5.19596115E-06
17123 7.09095414E-06 1.69384805E-05-5.25456688E-05-1.17845688E-05 1.55272470E-05
17124-6.30502185E-04-2.85335659E-04-8.92304331E-05 1.08643358E-04-2.34718893E-03
17125-1.58108004E-04-1.09767217E-04 7.81952866E-05-1.60316562E-05 7.29622858E-06
17126 8.73542766E-06-1.13293825E-05 1.23813411E-05 1.65866407E-05-1.98702684E-06
17127 5.70012885E-05-9.00492019E-05 4.16355898E-04 1.05881965E-06 3.19045744E-05
17128-1.15416723E-04 1.31732554E-04-3.86124809E-06 4.41698665E-05-1.50982230E-04
17129 1.76091003E-05 3.20854271E-05 2.75796938E-05-2.56345135E-06 3.03915015E-06
17130-5.85123449E-06-1.11251741E-05-2.97343613E-06 3.34512188E-05 1.26149219E-05
17131-3.97592865E-04-1.17899086E-04 2.98599067E-04-3.62124831E-04-3.26626902E-03
17132-5.95991710E-04 9.05851094E-04-6.52973006E-04-1.10867911E-05 9.62242250E-06
17133 1.46436860E-06 6.85562585E-06 7.74017574E-06 3.19168769E-06-3.98841611E-07
17134-2.25028935E-06 1.48545751E-06 4.60640515E-06-2.35146288E-06 1.84455676E-05
17135-7.63518021E-06-2.28004559E-05 1.55928821E-05-4.88715361E-06 3.27046244E-05
17136 5.08317282E-05-6.78745552E-05-1.98314762E-04 1.96252842E-04 3.92015426E-04
17137-1.19840200E-04 2.26005578E-06-1.58681498E-06-6.73240800E-07-5.47639975E-07
17138-1.24145678E-06 2.21849383E-06-3.24546141E-06 6.88242764E-05 1.12598525E-04
17139-1.82764931E-04-9.74142041E-08 1.23059735E-06 3.49189866E-07-2.56904724E-06
17140 1.71158370E-06-1.71315351E-05 2.61712609E-06 1.21878342E-05-6.30576151E-06
17141 4.30763074E-05-5.90305619E-05-1.08408760E-04 8.86611552E-05-8.20127058E-04
17142-6.95485795E-05 8.30241739E-05 1.29293927E-04-3.12677208E-06 4.36089550E-06
17143-1.23412343E-06 1.98295108E-06-1.64767268E-06 3.43463881E-06-1.48280443E-07
17144-6.02016656E-07-1.01739180E-06-3.11786622E-06-1.01261781E-06 6.68334870E-06
17145 6.06517238E-06 7.55080264E-06 6.07594881E-06-1.06507402E-04-2.27617117E-05
17146-7.45873947E-06 9.43292700E-06 3.82076631E-04 5.13341133E-05-7.25332719E-05
17147-1.11754188E-04-1.20485433E-06 1.73138277E-06-5.26528443E-07 3.05417771E-06
17148-8.40193405E-07 1.99701408E-07 1.23026338E-08 4.18826660E-07-1.96760904E-07
17149 1.75630279E-07 6.67407211E-07-4.76603284E-06 5.13037383E-08-5.72403259E-08
17150-2.50982850E-06 7.58691390E-05-2.26429130E-05-1.33245694E-05 1.43456996E-05
17151 1.76743627E-04-7.19740724E-06 2.25411075E-05 2.24582553E-05 7.95239176E-07
17152-1.94839811E-07-6.00399365E-07-1.22062509E-06-2.81838495E-08 1.89012372E-07
17153-3.11384920E-04-2.55326037E-04-6.92657262E-06-2.29332692E-06 2.60054573E-06
17154-3.88574835E-05 2.12008580E-05 2.26097929E-05 8.60151120E-06 2.15043661E-04
17155 1.31810129E-04-8.74204291E-06-3.99586688E-05 6.75600324E-04 7.91309270E-05
17156-2.71906017E-04-2.08947978E-04-4.58193921E-07-3.37465376E-06 3.83284768E-06
17157-1.95237082E-06-2.59667739E-05-5.04327231E-06 1.20174589E-06-6.49670595E-06
17158-7.89685528E-05 2.95767065E-04 5.57271813E-06-5.68352948E-05-1.32995375E-04
17159-1.36416669E-04 8.82798533E-06-3.46686617E-05-3.65667981E-05-2.42942519E-04
17160 2.63091311E-06 4.27242236E-06 1.30792894E-05-1.20252875E-05-3.42093821E-06
17161-1.96451408E-05-1.21125698E-05-9.85566794E-07-9.31534568E-06 9.88062266E-06
17162 5.65116296E-05-3.74990680E-05 8.33472034E-05-3.14452770E-04-9.05306501E-05
17163 2.47101094E-04 1.58868910E-04 9.39183076E-06-2.37971354E-06-7.01211722E-06
17164 5.85835588E-06-6.71718273E-06 4.33396180E-07
18  1-1.64831148E-07 3.14282898E-07-2.60202170E-06 1.41114531E-07-1.40188580E-07
18  2-1.44964196E-06 1.14798725E-05-1.15826221E-06 2.29687877E-07-3.13842173E-05
18  3 1.29512388E-05-2.15497752E-06-6.71970442E-06 4.74985565E-03-1.86219982E-03
18  4-5.37639160E-04 3.10745898E-04-2.74490375E-06 1.61523655E-06 1.12966720E-06
18  5 1.82670596E-07-6.13677110E-07-9.09820713E-07 5.97317966E-07 6.40522497E-07
18  6 1.44512704E-07-5.01204683E-07 1.89549850E-07-4.61193064E-06-1.20484853E-06
18  7 2.52335197E-06-1.17201325E-06 8.30540805E-05-2.12123626E-05-7.21849176E-05
18  8-2.26362820E-05-4.17836551E-03-7.26577556E-04 3.98681363E-04 5.30077616E-04
18  9-1.96676588E-06 2.99827251E-06-1.03150663E-06 1.53372759E-06 5.86104898E-07
18 10 2.45874311E-07 2.35745917E-07-8.06299139E-06-1.06685298E-05 6.23959447E-05
18 11 1.31106047E-07-8.87542444E-07 1.16491086E-04-3.00908418E-04 1.00874251E-07
18 12-1.52443417E-07-6.60205426E-07-3.89639897E-07 7.75681261E-09 3.70799281E-06
18 13 3.42543581E-06 1.14833876E-06-2.49164839E-07-3.23198290E-05-2.79359497E-05
18 14-5.22206801E-06 3.51203402E-05 2.03670100E-03-2.28820263E-04-8.71319525E-04
18 15 1.04022513E-04 1.17162579E-06-8.51842547E-07-3.19783243E-07 1.07788827E-07
18 16 4.64969647E-08 5.19869657E-07 2.91157438E-07-3.42380382E-06-1.85173712E-05
18 17 6.93055333E-05 1.02230945E-07-7.01121408E-08-3.16440513E-09-1.81584855E-07
18 18-4.94815814E-07 1.57704995E-06-4.27895078E-07 1.13143372E-06 2.42864405E-06
18 19 9.43816900E-06-6.55963670E-07 2.80435448E-06-5.76075563E-06-1.02369839E-03
18 20 3.42934766E-04-7.88162734E-05-6.61202393E-05 2.45660802E-07 7.49775439E-08
18 21-3.20638346E-07 2.47389549E-07 6.00792925E-07 3.34363065E-07 4.14918365E-07
18 22-3.61674519E-06 2.18807624E-05-2.28145191E-05 7.12319636E-07-6.24943242E-06
18 23 2.81505571E-05-1.24522099E-04-4.96974356E-07-3.32295373E-07 2.42548416E-07
18 24-6.58783091E-08 9.56439506E-08-5.91822452E-07-9.37345043E-07-1.67284774E-07
18 25 9.64518354E-08-1.74181819E-05-2.48238034E-06 1.86215049E-06-1.22326643E-05
18 26 3.38310728E-04-1.11630949E-04-6.00150161E-04-3.53623395E-04-2.17129937E-08
18 27-3.41435738E-07 3.63148732E-07-7.30205159E-07 4.41553878E-07-2.26371626E-07
18 28 1.83698824E-07-3.04195390E-06-3.36631592E-05-3.66993298E-05 7.02595974E-07
18 29 5.66512781E-07-5.35314104E-07-2.13352661E-07 5.93014730E-08-4.61747209E-07
18 30 3.14453237E-06 1.98016716E-06-6.84623676E-07-7.97974654E-06-1.60640203E-05
18 31-4.48573615E-05 3.08136060E-05 2.19906182E-03-7.18017191E-04-7.77587459E-04
18 32 2.12602940E-04-5.14322108E-07 2.94533267E-07 2.19788841E-07 3.28713009E-08
18 33 2.53039837E-07-5.93837823E-07 5.11365010E-08-1.20642724E-07-2.02100464E-07
18 34 4.23176158E-07 9.77097564E-09 1.39670034E-06 6.69055114E-07-2.47830065E-06
18 35-2.68338461E-07 1.27941584E-05-1.99137886E-05 7.20460405E-06-7.01737001E-06
18 36 1.43214912E-03-3.06813047E-04-2.65076417E-04 1.06409819E-04 6.07580461E-07
18 37-9.18776562E-07 3.11196101E-07 8.37389360E-07 3.15544275E-07 3.20991572E-08
18 38-1.77631187E-07 2.65142346E-06-1.51584812E-05 1.09656337E-04-9.48516189E-07
18 39 5.99622906E-06-6.70120068E-05 7.67944025E-06 4.41900291E-07-3.82056903E-06
18 40-2.76757897E-05 6.69202619E-05-2.05157766E-07 5.48160893E-08-6.08940403E-07
18 41-6.39835830E-07-2.50136350E-09-2.83120766E-06 2.12213861E-06 3.79617110E-06
18 42-4.71800288E-07-1.64266012E-05 2.24183828E-05-2.16057482E-05-1.50734771E-05
18 43-3.47592935E-03 1.34621682E-05 5.72485588E-04-1.56022281E-04-3.33943546E-07
18 44 8.34931413E-07-5.00987867E-07 4.70479228E-07 4.28232312E-07-1.38387988E-06
18 45-2.63057048E-07-5.87064077E-06 3.23783871E-04 3.88456359E-03 2.24838965E-06
18 46-1.55944484E-05 1.07416583E-04-2.87842106E-04-2.03993745E-08 2.82626306E-06
18 47 8.00494519E-05-2.38907565E-04 4.34527418E-07 2.38562553E-07 8.75881399E-07
18 48 3.09762181E-07-1.73784751E-06 4.63132154E-06-5.57144668E-06-1.41146338E-06
18 49 9.88778488E-06-1.20983456E-04 5.93606935E-05 4.91961289E-05-1.33753253E-04
18 50-2.12359612E-05 3.21686931E-04 4.82187337E-05 3.05159379E-03 1.91012250E-06
18 51-2.62495318E-06 7.14830681E-07-7.29517358E-08-1.89284176E-06-5.06200710E-07
18 52 1.34362751E-08 2.27398757E-07 8.60136674E-07 5.92874812E-07 4.54307054E-07
18 53-3.26983736E-06-4.04396692E-06-3.12576809E-06-2.00943947E-06 3.38082099E-05
18 54 9.16485622E-06 2.41766606E-05 2.77481683E-06 1.12047238E-05-1.21263367E-04
18 55-1.49490378E-05-9.62027426E-05-4.92587208E-07 6.80061865E-07-1.87474658E-07
18 56-1.71785709E-08 2.79737438E-07 3.26304012E-07 3.82771085E-06-3.58285042E-05
18 57 9.06224563E-04-7.12076383E-03-1.86839677E-08-1.11703043E-06-2.79101189E-07
18 58-6.37231299E-07 4.51689629E-08 1.43064457E-05 1.34719558E-06 4.52902976E-06
18 59-6.40353310E-08-9.96219945E-05 9.44004145E-06-2.23966261E-05 1.84545775E-05
18 60 7.89057025E-04-1.92703561E-04 2.93225210E-04-2.49151180E-04 1.10715694E-06
18 61-8.18812962E-07-2.88343978E-07 1.02760097E-06-1.59545167E-06 1.34845250E-06
18 62 7.60036079E-08 3.58660406E-07 7.04274176E-07 3.74923181E-07-2.80104987E-07
18 63-4.36309749E-06-2.39265251E-06-2.68352298E-06 1.77497854E-06 3.39961261E-05
18 64 1.65721205E-05 9.87267189E-06 6.83832234E-06 2.71775556E-07-7.87537252E-05
18 65 8.74075906E-05-9.65136369E-05 1.32917753E-07-6.24498700E-07 4.91580947E-07
18 66-1.54993929E-07 9.24827667E-07-1.49601373E-06 5.15078635E-09 5.29389024E-08
18 67-3.74725890E-07-3.20096840E-08 2.44185105E-09-1.54496989E-06 1.61444512E-06
18 68 6.36372380E-08 1.80403847E-07 3.93449032E-06-8.93501130E-06 8.63759525E-06
18 69-6.92711859E-06 8.14014724E-05 3.03263896E-05-4.81668038E-05 3.59696159E-05
18 70-7.34962593E-07 9.79565945E-07-2.44603352E-07-3.59587120E-07 6.90514573E-07
18 71-8.04603801E-07-3.31861364E-06-9.90195659E-07-1.64347156E-06-7.51054077E-07
18 72 1.30336493E-06-1.76315981E-05 1.08877052E-05 3.83916826E-06-7.44661568E-06
18 73 5.13100364E-05-6.66117065E-05-2.69126040E-05 1.11248587E-04-1.30481766E-03
18 74-2.49755655E-04 8.16931030E-06-1.75584017E-04 1.85493456E-06-1.92318258E-06
18 75 6.82480237E-08-7.55118361E-07 1.33242788E-06-8.35282529E-07-3.29707805E-06
18 76 1.04313164E-05 1.50258143E-04 2.45861725E-05-3.06210293E-06 2.57691535E-05
18 77 4.97508272E-05 2.57433026E-05-2.37908594E-06 3.39431272E-06 2.39241458E-04
18 78 5.05099301E-04 4.23283212E-08 4.37095929E-07 1.39802863E-07-4.21248643E-07
18 79-4.45253574E-07-4.28281913E-06-5.30819509E-07 1.80907634E-06 1.93163888E-06
18 80 2.93303432E-05-4.87447636E-07-8.77655461E-06-7.82641032E-06-2.43770270E-04
18 81 4.19863329E-05 2.14311158E-05 3.15818059E-06 2.07674494E-07-5.17375694E-07
18 82 3.09701200E-07 2.23406159E-07 4.94768912E-07-1.44835440E-07-1.40184313E-05
18 83-1.23157445E-05 4.12921174E-07-2.76547188E-06-3.11045811E-07-9.37035386E-06
18 84-1.49530331E-05 8.96850138E-06-1.38808982E-05 2.53686431E-04 2.17378893E-05
18 85-1.03439068E-04-1.36202572E-05 1.58041986E-02 2.35061763E-04-3.46665708E-03
18 86-5.62849798E-03-1.08433442E-06-7.42577023E-06 8.51010465E-06 9.46060495E-06
18 87-1.31083133E-05-1.39533970E-06 1.84513920E-02 1.53431794E-02-2.51356482E-05
18 88 8.27754014E-05 2.37779755E-05-5.28992505E-06-1.36644406E-04 4.94815348E-04
18 89 6.86261483E-05-2.14850041E-03-5.29679935E-04 4.50204731E-04-3.65533433E-04
18 90 6.76389726E-03 1.39146280E-03-7.03741940E-04 1.05957157E-03 5.93153514E-05
18 91-1.61074015E-04 1.01758664E-04 1.20974794E-04 9.97195399E-07-7.21721393E-06
18 92-6.41809679E-06 1.61047172E-04-2.08215905E-04 3.89362412E-04-2.11854026E-06
18 93 1.31522050E-04-1.49485738E-04 4.65622468E-04-5.62500131E-01-4.65753900E-01
18 94-3.58140224E-05-2.16616448E-04-8.68451131E-05-4.83494649E-03-7.17314251E-05
18 95 1.65017752E-04-2.53939303E-05 5.28250022E-03 9.33436121E-04 4.83757325E-04
18 96 1.80715279E-03-1.56388023E-03-2.95902642E-04-5.93225563E-04-1.87514276E-04
18 97 3.54408016E-05 7.49536740E-05-1.10394476E-04-4.30929398E-05-1.23908525E-04
18 98-8.27245168E-05-3.41523079E-04 3.16049906E-05 1.05110484E-04-3.68567913E-04
18 99-1.07948887E-02-8.87497055E-03 1.02250098E-04 7.59668324E-08 1.20961638E-05
18100-3.51360846E-04 3.99998573E-04-5.23657184E-05 1.16766620E-04-1.78372495E-03
18101 8.45796151E-04-1.24829740E-04 6.00724152E-05-2.41555223E-03 8.03125358E-04
18102 5.26660026E-04-1.62116560E-03-1.48300140E-04 5.14402827E-05 9.68598572E-05
18103 4.68548981E-05-7.89517959E-05 1.05463027E-05-1.03443990E-05 6.33449697E-05
18104 2.30298254E-04-2.25223717E-03-5.12961070E-06 3.06247134E-05 3.80471092E-04
18105-8.83062313E-05-6.69164810E-04-5.47209531E-04-1.45987820E-05-3.18647688E-06
18106-1.95821033E-05 1.08754689E-05 2.86138503E-05 6.28281175E-07 9.57154522E-05
18107 1.44841937E-04-5.36614980E-05-3.98904737E-04-1.62468778E-04-1.08601806E-02
18108 2.36079570E-03-3.32141300E-03-1.55790937E-03 1.57329054E-05 9.25444759E-06
18109-2.49873530E-05 1.89181148E-05-3.10060226E-05 2.28851365E-05 5.94585178E-06
18110-5.81629249E-05 1.53463167E-05 5.60576328E-04 2.40690792E-02 1.99873258E-02
18111-5.11459092E-06-4.40576999E-05 8.42931355E-05-3.18251511E-05 2.70494738E-06
18112-2.20135990E-04 3.55579023E-04-1.87281345E-03-4.21745193E-05-8.59018299E-04
18113 5.06080990E-04 2.11256458E-03 7.90018920E-04-5.88137775E-04-2.87663430E-04
18114 8.68611911E-05 4.24535732E-07-8.72857268E-05 3.18529782E-05-6.27025053E-06
18115 1.35098430E-04 4.13088321E-04 3.35784955E-04-3.45398076E-06 1.01661849E-05
18116 2.24947219E-07 5.98812083E-05 8.77228547E-06 2.20213369E-05-4.32516720E-06
18117-1.83367488E-04-3.66367983E-05-4.74300214E-05-8.49377024E-05-1.38807165E-03
18118-2.81121905E-04-1.39842741E-04 1.53151036E-05 1.03180054E-05-5.70219559E-06
18119-4.61580983E-06 1.12605250E-06 1.43688088E-05-2.27194057E-06-5.38403034E-06
18120 6.23580204E-05 3.59573898E-05 3.80127235E-04-9.50513099E-06 3.39228426E-05
18121-1.43730379E-05-7.30390402E-05-3.25403235E-06 3.05944662E-05 5.13271730E-05
18122-3.91698105E-05 7.51288481E-04 6.19207069E-04 7.12162547E-06-4.86815523E-06
18123-5.62345941E-07 1.16010869E-05 1.98620469E-05 1.81124812E-05-3.82249475E-05
18124 3.53954223E-04 1.84480097E-04 1.02370938E-04-8.14013743E-05 5.73566496E-05
18125-3.06496586E-05-3.04329822E-05 1.99607133E-04 2.82482763E-06-4.82775610E-06
18126 2.00292847E-06 2.23144339E-05-5.73267839E-06-5.49504828E-06-1.63089583E-06
18127-1.37994008E-05 4.55395284E-05-1.63154345E-04 3.85800887E-06-3.52879192E-05
18128 1.05827982E-04-1.01022402E-04-7.06330805E-06 1.36544526E-05 1.64281223E-04
18129 1.28375328E-05-9.11562445E-05-7.99197638E-05-6.98675653E-06-5.45144806E-06
18130-8.29591368E-06 4.99535043E-05 5.12975265E-06-4.37983516E-05-1.57200521E-05
18131 3.26488665E-04-3.55915136E-04 9.33939144E-05-9.45274006E-05-8.59861886E-03
18132-5.22506078E-04 2.08902193E-03 9.30142773E-04 1.34683498E-05-1.23313343E-05
18133-1.13701546E-06 4.39222107E-07-7.72570939E-06 7.57852330E-06 5.83810118E-07
18134 2.18325436E-06-1.62045736E-06-7.92903589E-06-2.05357692E-06-1.31468126E-05
18135 1.47566131E-05 3.91077543E-05 9.63773662E-06-2.34394177E-05-8.64749938E-05
18136-2.19123310E-04-6.10863417E-05 4.42923922E-05-2.82358643E-05 8.07632923E-05
18137-2.22079219E-04-1.50625372E-06 2.69782345E-06-1.19156973E-06 1.00061853E-06
18138-1.71931973E-07-3.71639241E-06 4.58148248E-06-1.10334682E-04-2.19023849E-04
18139-4.78119531E-04-1.85303883E-07 9.22342125E-07-2.29603907E-07-1.12108651E-07
18140-1.01098170E-06-2.25659992E-05-2.24896714E-06-3.58380527E-06 1.22672142E-06
18141 1.82177204E-04-3.05166489E-05-1.12836876E-04-1.85045778E-04-1.65067522E-03
18142-2.40601758E-04 2.43759440E-04 1.19175416E-04-2.11711898E-06-6.34604976E-07
18143 2.75172395E-06 7.91101016E-06 2.48012156E-06 3.19553990E-06-1.83810223E-08
18144 9.65696418E-08-2.57579876E-08-1.53277252E-07-2.64543285E-06-9.23997950E-07
18145-1.23078125E-06 1.17861006E-07 1.24188114E-05 2.42958351E-05 2.21963778E-05
18146 1.42092529E-05-6.22581016E-05 5.96351448E-04 6.32092119E-05-1.30700405E-04
18147-8.44136440E-05 5.24477450E-07-5.62247427E-07 3.77699773E-08 1.07630362E-06
18148-1.51942704E-06-2.91848033E-07 1.62343807E-08-1.29471465E-07-7.65291684E-07
18149-1.87882382E-06 5.10583605E-07 3.98232794E-06 3.93971059E-06 8.93952892E-06
18150-2.60566401E-06-7.84483594E-05 1.49908538E-05 5.55887171E-06 2.36590800E-05
18151 6.91840941E-04-9.05407905E-05-1.44481899E-04 5.24624505E-05-1.90306654E-06
18152-1.28470104E-06 3.18776759E-06-9.49555073E-07-1.39279405E-06 8.99715683E-08
18153-6.86000176E-06-5.83443932E-06-1.37234955E-06-4.24578188E-06-1.56349701E-06
18154 1.40520216E-05 4.92043784E-06 1.92248033E-05 5.37025678E-06-1.67099637E-04
18155-7.64644693E-05-9.32163573E-05 1.39286034E-04 4.33792609E-03 4.86823070E-04
18156 6.14933063E-07-9.56002708E-04 5.14054413E-06 3.54997320E-06-8.69051733E-06
18157 1.70655211E-06 2.03718377E-06 9.03928224E-07-3.79677471E-06 2.60664788E-05
18158-1.00653684E-04 2.52815270E-04 2.73271227E-06-5.74962045E-06-3.24773882E-04
18159-5.12967605E-05 3.04811427E-06-6.07062020E-06-3.33473528E-04 1.50272051E-04
18160 1.49292138E-07 1.07651744E-06-2.54975234E-06 8.90308921E-08-2.49623740E-06
18161-8.80598507E-06 1.15315044E-05 1.72358183E-06 8.72490743E-06-2.12273112E-05
18162-2.74266912E-05 4.16477559E-07-2.04798472E-05-6.36852539E-04 1.62809797E-04
18163 1.09154691E-04-8.28344038E-05 3.78459596E-07 3.07840726E-07-6.86300322E-07
18164 1.97578992E-06 9.68361583E-07 7.81873266E-07
19  1-1.62332928E-04-1.33938812E-04 5.11907142E-06 6.18077446E-06 4.33691933E-06
19  2-5.29190986E-05 1.18569922E-06-1.50001925E-05-2.86049560E-05 2.04479379E-04
19  3 5.90448136E-05 1.73723963E-04 1.34359889E-04-9.03119876E-03 1.28458240E-03
19  4-6.59990253E-04-4.03783126E-04 4.70992296E-06-1.10976431E-06-3.60015866E-06
19  5 2.29349878E-05 2.84733041E-06 1.96190888E-06 8.10117725E-04 6.73583415E-04
19  6-4.46260280E-07-4.08532908E-06 4.65394867E-06-5.84007633E-05 8.23970444E-06
19  7 9.34993545E-06-2.76943761E-07 2.83344898E-04 7.16270409E-05-2.08883847E-04
19  8-5.95226834E-05 5.67044684E-04-8.49778219E-05-1.02873020E-03 1.38633190E-04
19  9-2.82354503E-06-6.63875689E-06 9.46230192E-06 1.96181925E-05-7.08788413E-06
19 10-9.49356378E-06 7.11504699E-06-6.33788734E-05-1.07971028E-05-4.87092253E-04
19 11 7.24095765E-06-1.11686579E-05-6.85211020E-05 5.81596354E-04 2.05826992E-02
19 12 1.69839691E-02-1.68888062E-05 3.50387582E-05-8.47632921E-05 4.12629247E-04
19 13-4.89459164E-05 2.41481156E-04-3.25882674E-04 1.07219411E-03 1.86046697E-06
19 14 4.68512121E-04-4.69124561E-04 1.14885593E-03 1.07118585E-04-9.49682521E-05
19 15-6.93563591E-05-7.68714186E-05 3.60398467E-06 7.32674339E-05-1.31156800E-05
19 16 5.24239565E-05-1.31476772E-04 2.21698135E-05-1.05625499E-04-4.64968659E-05
19 17 7.28463721E-05 8.91877835E-04 7.22188045E-04 6.17436488E-06-5.01764010E-06
19 18 1.53374351E-06 5.07064093E-05-6.89719337E-05 3.74293969E-05-4.35301533E-05
19 19-1.71829400E-05 1.48554493E-04 2.08002378E-04-5.23853810E-05-9.23026318E-04
19 20 6.37354329E-04 6.90057261E-04-1.37787161E-04-1.27633495E-05 6.78211046E-06
19 21 5.98123908E-06-2.60420351E-05 1.20274787E-05-1.20401452E-05-1.90331175E-06
19 22 5.78286160E-05 6.72229599E-05 4.57859577E-04 7.95044358E-06-5.65430573E-05
19 23-1.28249345E-04-4.00543291E-04 4.13362719E-02 3.41697209E-02-4.17079706E-05
19 24 6.25344127E-05 4.17875770E-05 5.54264218E-04-1.01759676E-04 3.98379449E-04
19 25 1.14630778E-04 8.83512795E-04-1.28074234E-04 6.92417692E-04 3.39637293E-05
19 26 8.16087304E-03-1.07533579E-03 1.10113805E-03 8.58045047E-04-4.79036611E-05
19 27 1.33923637E-04-8.60199762E-05-9.24513427E-05-5.27834779E-05 6.74667804E-05
19 28 3.93278714E-05-1.16380089E-04-1.05504042E-04 2.60407510E-04 5.61480253E-01
19 29 4.64880673E-01 7.06422185E-05-8.31987170E-05-7.77762559E-05 4.62297645E-03
19 30 1.25496722E-05-9.79444863E-05 1.04642022E-04-4.52945685E-03-5.60202988E-04
19 31 8.37585113E-04-3.53806095E-04-5.59945735E-03-7.02688766E-03-1.36100922E-03
19 32 1.32988619E-03 3.51296075E-05 2.52247145E-06-3.76520789E-05-2.06640417E-05
19 33 1.96901650E-05-4.87121277E-05 6.87623061E-03 5.63187310E-03-7.48107841E-05
19 34-6.34407177E-05 1.40149697E-05 2.54806213E-04-2.48651479E-04-2.92181166E-04
19 35 6.14755900E-05 1.24623756E-03-2.27710342E-04-4.93097931E-04 1.68736866E-04
19 36 7.38560643E-03-6.41657225E-04-1.13635619E-03 2.94208935E-04 4.00843137E-06
19 37 6.88629271E-05-7.28713584E-05 1.32839053E-04-3.22982005E-05-3.98080273E-05
19 38 1.20210017E-05-9.42110774E-05 6.61112737E-05-1.32751273E-04 9.94997148E-06
19 39-6.22706953E-05 1.05371357E-04-1.35795256E-04 9.85079812E-06-5.99085532E-05
19 40 2.25674173E-04 1.00715391E-04 5.77330906E-03 4.72064153E-03 9.52679096E-05
19 41-4.67086273E-05 2.14855552E-05 2.65519780E-04 3.16116013E-04-1.39907374E-04
19 42 7.53372102E-05 7.23441368E-04-1.33158010E-05-2.90265344E-04 7.91404965E-05
19 43-6.58076747E-03-1.77833969E-04 1.18324794E-03-1.06976226E-03 7.27982563E-05
19 44-1.82748450E-05-5.45234113E-05-1.05393939E-04 4.22739754E-05-2.88996038E-05
19 45 7.60677983E-06-3.72522695E-05-7.37979030E-04 2.92240449E-04 7.69533169E-06
19 46-5.56894327E-05 1.51512407E-04-5.66618605E-04 6.63210186E-06-3.79995182E-05
19 47 2.57773805E-04 2.04333819E-04 1.41119948E-05 1.32769320E-05 1.44131069E-06
19 48 7.97070943E-06-2.65772445E-06 2.09524326E-05-1.10008151E-05-4.05157543E-05
19 49 1.59858491E-05-4.70010111E-04-2.70821562E-04 4.55702888E-05-1.31461995E-04
19 50 2.20714622E-03 6.49498726E-04-1.12784312E-03-2.63764916E-03 4.41370375E-06
19 51-9.04752398E-06 4.63382023E-06-5.68362978E-06-2.84270237E-06 6.27099315E-06
19 52 1.19347178E-07 1.54110543E-06 9.04173134E-07 1.37711279E-06-1.58202098E-07
19 53-1.83484747E-05-3.99083675E-06-5.75894066E-06 6.15430354E-08 1.39572857E-04
19 54 2.46828069E-05 6.09385831E-05-2.13332321E-05 1.07769728E-04-2.38573639E-04
19 55-3.01526917E-04-3.68552043E-05 1.34997883E-07 7.09606073E-07-8.44603956E-07
19 56 1.56726225E-06-3.56675374E-07-6.53310220E-07 1.77126004E-06-2.70559811E-06
19 57-5.93286291E-04 3.06721145E-03 1.68267358E-08-9.22335679E-07 5.30470304E-08
19 58-2.25757057E-07-7.61035965E-07 1.17289637E-05 6.06814811E-07 2.14262465E-06
19 59 3.80945261E-06-7.92464236E-05-6.14959076E-06-1.15212227E-05-9.63382772E-06
19 60-1.43955167E-03-3.79500199E-05-1.95947498E-04-1.48574574E-04 2.35945858E-07
19 61-1.55291752E-06 1.31697166E-06-1.49284639E-06-8.29515640E-08-9.99387534E-07
19 62-3.43441447E-08-4.60950061E-07 3.40795396E-07-9.53387644E-07 1.30370493E-07
19 63 4.88720228E-06-1.77204809E-06 4.28831561E-06-3.61813127E-07-2.37017922E-05
19 64 9.41495634E-06-2.36912120E-05 6.18611032E-06 3.60067151E-05-1.65889834E-05
19 65 5.69316576E-05 5.16354974E-05 8.21285772E-09-1.11184621E-07 1.02971763E-07
19 66 1.50705701E-07 7.12736433E-07 7.34133012E-08-7.88126083E-09-4.40331087E-08
19 67 2.38485638E-07-2.00044215E-07-6.76664799E-07 1.91958855E-07-1.08565270E-06
19 68 8.22625363E-07 2.94942751E-06-1.30507722E-06 2.04319526E-06 5.02321450E-06
19 69-1.30897529E-05 2.27973525E-04-5.03259528E-05 4.83988835E-05 4.73699294E-06
19 70-2.48209766E-07 4.92694458E-07-2.44484692E-07-2.05780730E-07-4.38411882E-08
19 71-5.57529919E-07-2.94193726E-05-2.96781978E-05-1.96152074E-06-2.46229439E-06
19 72-2.48591898E-06 6.27929801E-05 1.37277993E-05 1.28755996E-05 1.77164689E-05
19 73-1.58277327E-04-1.56132765E-04-1.86257336E-04-1.67030988E-04 2.71689639E-04
19 74 2.06371853E-04-4.28274194E-04-1.65207175E-04-7.71960836E-07 1.00145368E-05
19 75-9.24257599E-06-2.85364389E-06-1.08751616E-05-1.18586624E-05 3.06859774E-06
19 76-1.62984635E-05-1.87381802E-04-3.80713860E-04-7.21775069E-06 6.29912325E-05
19 77-1.46545549E-05-2.50305229E-04 5.09614280E-08 4.04820997E-05 1.09248669E-04
19 78 1.24640628E-03-3.70507865E-07-9.25252651E-07-1.80542894E-06 1.53967035E-06
19 79 2.53104891E-07 4.53381106E-06 1.48432008E-06-1.97107182E-06 1.30678040E-06
19 80-3.06073728E-05-2.67912980E-05 2.02665267E-05-6.67379693E-06 3.24965939E-04
19 81-3.91007968E-05 1.43530003E-04-6.11159097E-05-1.09667921E-06 1.90972018E-06
19 82-8.13040974E-07-1.99884851E-06 1.51587428E-07-3.72565848E-07 2.14759941E-07
19 83-1.98247548E-07-8.69116233E-07 9.76026314E-08 1.75179416E-06 2.25906351E-06
19 84 4.33566917E-06-1.40915593E-06-9.71723710E-06 2.14810473E-05 3.67625038E-05
19 85 6.38745433E-05 1.18663577E-04 5.68643953E-03 1.11362941E-03 5.12721936E-05
19 86-2.41785082E-03 3.59200522E-06-3.81481351E-06 2.22808289E-07 1.99548107E-06
19 87-1.42465608E-06-9.23180208E-07 1.49987984E-07 2.35720825E-07 6.20612154E-07
19 88-2.60269225E-07-2.89639212E-07-7.48617513E-07-3.14799540E-06 1.51109725E-06
19 89 8.24040557E-07-4.01828619E-05-9.24645915E-07-6.27916516E-06-2.44875667E-05
19 90 1.84400304E-03 2.95515712E-04-1.42907817E-04 1.37595737E-04-1.02876965E-06
19 91 2.65058977E-07 7.63710671E-07-6.29630785E-07 8.08668039E-09 1.87633379E-07
19 92 1.56921150E-06-9.55001565E-06 1.70761875E-06 4.80652577E-05-3.17486540E-07
19 93 4.58434131E-06-1.58129135E-06-1.99054253E-05 6.67779997E-07 5.62697731E-07
19 94 7.26201612E-08 4.45980068E-07 4.47137669E-07 8.16056665E-07-2.70478576E-07
19 95-2.15108546E-06-2.40920859E-06-2.73359428E-05-1.20896560E-05 2.11877850E-05
19 96 1.70704288E-05-4.20396286E-03-3.00356696E-04-1.29501008E-04-6.13095798E-04
19 97 4.29650862E-07 5.33529172E-07-9.63180034E-07 2.32628547E-07-5.64968110E-07
19 98-1.12164381E-07-4.88890541E-07 7.78139010E-06 5.20749451E-05-1.77873813E-05
19 99 8.29512143E-07 3.32829487E-07-1.34293228E-06-1.26436860E-06-1.13307946E-06
19100 3.73063760E-06 6.31091756E-06 5.88727331E-06 5.72312942E-06 3.05623775E-05
19101-1.19054368E-05-3.93479774E-05-8.12966796E-05 3.30835115E-03-3.61047206E-04
19102 4.33479759E-04 1.66856301E-04 8.10029327E-07 1.73953344E-06-2.54956277E-06
19103-9.45119354E-07 5.84591861E-07-4.62705334E-07-6.16548820E-08 8.30214224E-06
19104-2.49070219E-04-1.16486761E-03 1.06376658E-06-1.00105443E-05-4.74596029E-05
19105 2.92747130E-04 6.62719150E-07 1.18016785E-06-9.06546341E-07-8.51405695E-07
19106 9.22745279E-07-1.15611094E-05 4.94243680E-06 3.51724601E-06-3.50123917E-06
19107 1.44426582E-04-2.03615176E-05 3.56776936E-05-6.52398059E-06-6.20914088E-03
19108-7.77658825E-04-1.49876464E-03 9.36441131E-04-7.26600568E-07 1.70127659E-06
19109-9.74676026E-07 4.44631397E-07-6.86227929E-07-5.99808101E-07 1.56464970E-06
19110-8.82973912E-06 4.30878772E-05-2.31969891E-04 1.33827858E-08 8.61145117E-08
19111 1.05086541E-06 2.59246823E-07-8.22173993E-08 1.36454809E-06-6.10178298E-06
19112-1.72974533E-06 9.54598294E-07-5.54937031E-05 2.61609216E-05-4.83002033E-06
19113-3.12167648E-05 2.27014991E-03 6.91976191E-04 7.57402714E-04-8.29510111E-04
19114-2.49077546E-07-6.07486639E-07 8.56564185E-07 9.69601601E-08 6.46536197E-07
19115-8.08242114E-07-6.81299860E-08 1.45322613E-07-5.21968930E-08 7.11281993E-08
19116-2.28629971E-07-2.49020396E-06 2.81518762E-07-4.33805285E-07 1.01161276E-06
19117 5.36403650E-06-5.12334127E-06 6.09017069E-06 3.56843288E-06-1.47038828E-04
19118-9.14306623E-05-1.29312942E-04 1.91267893E-05-3.78108585E-07 5.05031512E-07
19119-1.26922926E-07 1.49591110E-07-1.68461597E-07 1.36318617E-07 1.57373226E-07
19120-3.75189285E-07 2.03435291E-05-9.40458389E-05 1.08545645E-07-1.21383164E-06
19121-1.29667975E-05-3.74799736E-05 1.61196374E-07-2.20990139E-06-8.35797202E-06
19122-1.96061141E-05 5.44876945E-08-3.66993840E-08-1.08250625E-07 9.36321582E-08
19123 4.77475118E-07 4.01708195E-07 1.04918813E-06-3.57834951E-07-2.51315965E-06
19124 2.13194753E-05 1.32774374E-05-8.56583261E-07 5.28663493E-06 7.01471657E-04
19125 1.79419729E-04-1.54635090E-04-2.70367274E-05 4.10696643E-07-2.43139950E-07
19126-1.67556694E-07-5.49780331E-07-2.10864856E-07-2.71284401E-07 5.08827917E-07
19127-4.46234951E-06-9.83497170E-06 1.80157248E-04-1.59603063E-07-1.22035170E-06
19128-3.05472851E-05-5.76786911E-05-3.08587940E-07 2.09237325E-06-1.49335170E-05
19129 3.28561160E-06 5.11380339E-08-2.69267351E-07-1.01640274E-06-6.72592023E-08
19130-1.74327714E-07 1.88368081E-07 4.04209741E-06 8.38488487E-07 1.30678810E-06
19131 1.61853271E-05 1.63551172E-05-2.37187590E-06-2.51156936E-05-2.96608365E-03
19132-3.97740794E-04 4.44275630E-04 2.32383928E-04 1.94969320E-06 1.12000223E-06
19133-3.06969543E-06 1.10989694E-06-6.58412452E-07-2.24374235E-07-3.15623993E-08
19134-2.64020653E-07-1.09281625E-06 9.30888017E-07-3.89788392E-07 2.63273287E-06
19135 4.37488291E-06-4.28515043E-06 2.02777036E-06 4.47623945E-06-7.22347703E-06
19136 2.06337061E-05-1.49241315E-05-7.22117638E-04-1.75863571E-04-4.21814499E-05
19137-7.48281758E-05-2.22795871E-07-5.17754580E-07 7.40550450E-07-6.60618192E-08
19138 1.71018072E-07-1.12885086E-07 8.50722372E-07-4.09021205E-06 1.79858708E-05
19139-6.13602593E-05-1.00643093E-08-2.70978197E-07-1.36091472E-06 1.91456684E-07
19140-1.16748243E-07 3.80894619E-06 7.18207415E-06-1.33007565E-06 6.88818532E-07
19141-1.64313126E-05-5.24865168E-05-1.62988670E-05 4.33324908E-06 9.79871311E-04
19142 1.77557694E-04-1.33502919E-04-2.11734273E-04-6.59260078E-07 1.91543077E-06
19143-1.25617069E-06 3.01050556E-07 2.27970162E-07 9.86558190E-07 3.97357038E-08
19144 4.88639489E-07-4.11902012E-07 1.58007299E-07 5.32621895E-07-5.83414813E-06
19145 1.40243667E-06-1.65738399E-07-2.42566301E-06 3.23659521E-05 1.77447710E-06
19146-4.50317868E-07 7.16353581E-06-3.04184585E-04-7.82414777E-05 8.24873580E-05
19147 5.73716081E-05-2.38259054E-07 1.20506923E-08 2.26208362E-07 3.04951739E-07
19148-5.48014158E-07-3.55530347E-07-8.27785385E-08-1.34068174E-07-1.87481658E-07
19149 1.82319713E-08-1.99175166E-07 3.51848893E-07 2.19763015E-06-8.71656186E-07
19150 6.93999183E-07 1.32320344E-05-1.84902665E-05-2.73765658E-06 5.78415480E-06
19151-2.36094050E-04 5.82429012E-05-3.32143926E-05 2.03002005E-05-1.65000056E-07
19152 5.13302573E-07-3.48302516E-07-1.05240491E-08-4.95529817E-07-3.06271299E-07
19153 4.56099317E-07 1.88227729E-07 7.42390768E-07 4.62965439E-07-5.54490943E-07
19154 2.41537485E-06-3.60639495E-06-2.17738767E-06 3.31875965E-06-7.06629756E-05
19155 1.25772275E-05-1.23538215E-05 1.51006617E-05 9.41413738E-04-1.81161170E-04
19156 7.08186983E-05-7.94811871E-05 3.15216837E-07-1.89732910E-07-1.25483927E-07
19157-6.53470786E-07 6.22433413E-07 9.65627489E-07-1.00825041E-07 1.99814346E-06
19158 5.49507115E-05-5.50896196E-05 1.69583811E-06-1.08543054E-05 1.11467606E-04
19159 1.18403980E-04-1.46926979E-06 1.10752477E-05 2.51094459E-05-1.93364279E-04
19160-6.77007610E-08-4.25508840E-07 5.90947643E-07 4.33268789E-07 9.77569292E-08
19161 5.65350223E-06-1.97977174E-06-1.82751091E-06-5.38183412E-07-3.32532786E-05
19162 1.08813231E-05 5.51448524E-06 1.00838234E-05-7.63189341E-04 2.90490045E-04
19163-4.45324302E-05-5.15038235E-05-7.47122292E-07 6.68969851E-07 7.81524408E-08
19164-5.09972606E-07-3.72917814E-07 2.38797127E-07
20  1 2.56456052E-03 2.18094990E-03-6.45107938E-05-6.37705097E-05-4.86516347E-06
20  2-1.14966612E-04-3.38876300E-04-3.10004259E-04-2.44477399E-05-2.05667492E-03
20  3-3.72302107E-04-8.68447105E-04-1.17431943E-03-1.07818919E-03-7.31426517E-04
20  4-1.61306210E-03 1.51656380E-03-4.36278303E-05-4.55497140E-05 8.91775443E-05
20  5-1.87599334E-04-4.09747432E-05-4.72013938E-05 2.40428706E-03 1.98676551E-03
20  6 4.16954983E-06 1.46586379E-06-5.07117332E-06 6.64000048E-05-7.47798418E-06
20  7-1.63617432E-05-6.77012467E-06-1.39975142E-04 2.16146385E-05 1.10188275E-04
20  8 4.03229282E-05-5.83898393E-03 6.76732662E-04 1.07389771E-03 2.38719271E-04
20  9 4.76284393E-08 5.72098287E-06-5.76861131E-06-1.29897258E-05 2.83400936E-06
20 10-1.65043895E-05-5.79601010E-06 2.59832014E-05-1.66219867E-04 3.70926946E-04
20 11-3.69348418E-06 4.90242551E-06-2.53711542E-04 3.59926790E-05 2.15797448E-03
20 12 1.79256482E-03 7.27112692E-06-2.01000593E-06-2.21284259E-05 1.95601866E-05
20 13-5.77411287E-05 4.68579333E-05 4.89078205E-05 4.58620227E-04 1.92254089E-04
20 14 2.46620554E-04 2.27102139E-05-4.41633866E-04 3.97941131E-04 3.20564883E-04
20 15 5.10123523E-04 2.26587548E-05 2.64475207E-06-2.53035069E-05 3.04165661E-06
20 16 1.01278291E-05-4.68101099E-05 1.52026396E-05-1.33686091E-04-7.84028763E-05
20 17-4.40243753E-04-1.00323529E-02-8.24263980E-03 4.13640355E-05-2.38505289E-05
20 18 7.94238748E-05-3.50484822E-04 1.92133940E-04-8.33148708E-06 4.14782219E-04
20 19-1.71860372E-03 3.96251979E-04-1.63833819E-04 4.85700704E-04-2.60287667E-03
20 20 5.90085880E-04-1.60920088E-04 1.02657467E-04 3.44508435E-05 7.71459334E-05
20 21-1.11596777E-04-2.60973016E-05-1.25554821E-04 1.95711287E-05-1.45068736E-05
20 22 9.17696161E-05-3.83145607E-05-3.86299273E-05-1.15574276E-05 8.94977082E-05
20 23 1.20331385E-04 2.12597313E-06-5.61797500E-01-4.65178023E-01 1.25988572E-04
20 24 1.24660724E-04-1.26542164E-04-4.80083468E-03-9.67857300E-05-9.43526584E-05
20 25-1.87707773E-05 5.19891666E-03-1.10211214E-03 1.59488844E-04 1.90658762E-03
20 26 6.01722399E-03-7.49659922E-04-3.02213548E-04-1.79197549E-04 3.89136146E-05
20 27 1.03363863E-04-1.42277478E-04-5.55793545E-06 1.28486007E-04-1.09170123E-05
20 28-3.45551732E-04 1.05521655E-04-9.47378813E-05-4.53830418E-04 4.13635222E-02
20 29 3.43024840E-02-1.85899675E-05 6.50316674E-05 3.31268836E-05 1.48748263E-04
20 30-1.06237220E-04 3.52625005E-04 2.26066900E-04-2.16477707E-03 3.01084191E-04
20 31 1.00269566E-03 1.50842378E-04-3.15263288E-03 2.83857350E-03 1.70089256E-03
20 32-2.16578042E-04 6.47459407E-05-9.13775245E-05 2.66315838E-05 3.90653213E-05
20 33 1.34468537E-05-1.45699930E-04 7.11601984E-04 5.80726502E-04-9.69768024E-06
20 34-1.05569967E-05 1.30805198E-06 7.64256309E-05-1.27730245E-05-2.65104835E-05
20 35 1.02680986E-06-2.50394516E-04 7.01502274E-05 4.48201168E-05-3.60573805E-05
20 36-3.27886460E-03 4.63414845E-04 4.74602725E-04 2.98341477E-05-8.98439390E-06
20 37-5.89836254E-06 1.48827564E-05 3.64340282E-06 7.42100416E-06-2.04393483E-06
20 38-1.24806845E-06 4.70938970E-05 2.05309074E-05 1.14975197E-05-2.48829581E-06
20 39 2.07298868E-05 6.33554912E-06-9.16290576E-05-1.12287781E-05 4.52685247E-05
20 40 3.38041674E-05 1.14857009E-04 6.03684958E-04 4.96464167E-04 1.03330954E-05
20 41 2.03851106E-06 4.13063437E-06-3.96769158E-06 3.00143644E-05-5.05584561E-05
20 42-7.65456491E-06 5.54641685E-04 1.74026616E-04-2.37753978E-04 1.16201754E-04
20 43 1.75713802E-03 9.19428533E-04-8.24279168E-05 2.77453025E-04-8.21456920E-06
20 44 1.31837607E-05-4.96919147E-06-2.05652714E-05-1.14630434E-06-1.45400173E-05
20 45 2.74543695E-06-7.31332942E-05 7.57044326E-05 6.50168535E-04-3.28770325E-06
20 46-1.40980439E-05 2.41536731E-04-6.22962229E-05 3.67408977E-06-3.84153366E-05
20 47 5.40251569E-05-5.51810247E-05-4.80889551E-05-4.21623164E-05 3.65210231E-06
20 48-2.51394645E-06-4.48043290E-06 1.36437101E-05 2.49139943E-05 4.23190119E-05
20 49-5.94715894E-06 5.25308971E-04 2.22232536E-04-3.72240698E-05-4.03573744E-04
20 50-1.58359286E-03 3.24811030E-03 5.95256344E-03 4.72960584E-03 5.66006310E-06
20 51-7.10880153E-06 1.44873843E-06-1.42136746E-05 3.72487216E-06-1.03310455E-05
20 52 3.98035180E-07 1.26296412E-06 1.35796377E-06 3.45784430E-06-1.77199591E-06
20 53-6.23775627E-06-5.86473147E-06-1.89916493E-05 1.42630936E-05-5.43301735E-05
20 54-1.66104289E-05 3.26647448E-05-4.69688591E-05 7.52700508E-04-1.25091084E-04
20 55 1.79895512E-04-1.68035399E-04-4.58913956E-07-1.10363522E-06 1.56254918E-06
20 56-4.35370220E-07 1.27676210E-07-3.78203502E-07 6.54115605E-06-1.19549711E-04
20 57 7.04314434E-04 5.33336956E-03 5.59659819E-08-1.14490274E-06-2.25524006E-06
20 58-3.18300584E-06 2.14025217E-06 1.18320715E-05 9.19861161E-06 1.71301920E-05
20 59-6.70787922E-06 3.05673611E-05 8.75478210E-06-1.94761640E-04 9.71025064E-05
20 60 2.36821949E-03 1.46243207E-04-7.73257281E-05 1.46016916E-04-9.68137708E-07
20 61 2.87742035E-08 9.39363505E-07-4.48889738E-06-2.16566968E-06-3.22818789E-07
20 62 4.99204811E-08 3.18886917E-07-1.37823697E-06-8.91936902E-07 2.88444735E-07
20 63-5.39120195E-06 3.21721705E-06 2.05577693E-06 9.29560378E-07 9.74164012E-05
20 64 2.43817055E-05 2.45873863E-05 1.88378552E-05 3.62177597E-04-4.36156501E-05
20 65 1.68000265E-04-2.15156685E-04 1.27453008E-06-2.83901715E-06 1.56448706E-06
20 66-3.42921921E-07-1.20740943E-06 1.10462450E-06-5.23968991E-08-9.85943228E-07
20 67 8.24894565E-07-1.13653674E-06-7.49318642E-08 1.17976100E-05-2.95413527E-06
20 68 5.21171491E-06-2.09514219E-07-1.29961445E-04 2.38570520E-05-7.67305350E-05
20 69 2.05158317E-05-6.14598308E-04 4.38411418E-05-5.09636740E-05 4.48949567E-05
20 70 3.48029091E-07-6.31091117E-07 2.83062026E-07 1.53745111E-06 3.22449252E-07
20 71 3.80398848E-07 2.03280191E-04 1.65538697E-04 3.95880745E-06-4.76552252E-06
20 72 2.82482020E-06 4.10315893E-05 6.98804555E-06 2.62881615E-05 1.75363592E-06
20 73-2.91641855E-04-1.98042268E-04 1.94567080E-04 4.41424968E-05 2.26757480E-03
20 74 1.69342294E-04-1.35998076E-04 6.91181735E-04-1.15734155E-05 1.90762231E-06
20 75 9.66579318E-06 6.74017913E-06-1.44071161E-05 1.92158042E-05-2.97551864E-06
20 76 3.01437904E-05 2.53975985E-04-9.95227753E-05-7.61322055E-06 7.57278178E-05
20 77 7.51042001E-05 1.77763801E-04-8.37924442E-06 3.30553066E-05-2.40480565E-04
20 78 2.73035028E-04-2.55866211E-06-5.01313253E-06-1.29406563E-05 2.16848462E-06
20 79 3.43246445E-06 2.99772584E-05-5.39463955E-06-5.55138261E-07-7.75486935E-06
20 80-1.21809693E-04 3.87323650E-05-3.70022641E-05 9.56457944E-05 1.83634226E-04
20 81-1.86923792E-04-3.72046415E-05-4.73048873E-06-9.54745051E-08-8.70152048E-06
20 82 8.79699499E-06 7.42285477E-06-1.56020059E-06 3.01792904E-06 4.05682045E-08
20 83-4.27927014E-07-8.80715514E-08-1.64423960E-06-1.97867226E-06 6.35098183E-06
20 84 2.12840992E-06 1.17520394E-05 1.13908194E-05-1.09578818E-04 4.31207894E-05
20 85-1.50637083E-04-9.12452378E-05-3.71317013E-03-1.24729599E-03 2.22851339E-03
20 86-2.20363220E-03-2.73098189E-07 2.68013261E-06-2.40703442E-06-2.14336857E-07
20 87 1.88322360E-06 2.82390530E-06-1.12386080E-08 1.56891565E-07-7.15411227E-07
20 88-4.27718316E-07-4.61672846E-07-4.23704039E-06 2.87030254E-06 2.69437828E-06
20 89 2.93920321E-06 9.50033009E-05 1.99433038E-05 2.14519263E-05 1.21168406E-05
20 90 9.86832252E-04 3.55679972E-04-1.59559340E-04-1.44269507E-04 1.10341997E-06
20 91-1.37126510E-07-9.66293456E-07 1.50501818E-06 5.60044334E-07 2.67732672E-07
20 92 4.17313689E-07-7.50638348E-06-1.42884306E-05-1.07359315E-04 7.39776054E-07
20 93-6.56720309E-06 4.46394901E-05 1.57153429E-04 5.05974376E-07 5.36239777E-07
20 94-9.06151103E-07-4.57082467E-07-2.14561405E-07-2.80978317E-06 5.14921104E-06
20 95 1.57993019E-06 8.48180868E-07 7.78988903E-05 1.20208112E-05-1.57716518E-05
20 96 9.17121958E-06-1.74838775E-03-3.58363737E-04-4.44500238E-04-9.55876828E-06
20 97 7.97595141E-07-8.28713456E-07 3.11183145E-08 4.80719128E-08 7.79857335E-07
20 98 2.52595468E-08 1.27813176E-06-9.26402080E-06 3.61685080E-05-8.44630357E-05
20 99 1.87973561E-06 7.45613111E-07 1.54492655E-06 5.65079063E-07-4.95642261E-07
20100 1.11155398E-05-9.24356644E-06-2.48847726E-06 4.06265830E-06-1.02982179E-04
20101 7.62499313E-05-1.89757775E-06-4.04700388E-05 4.57959174E-04-1.26464889E-03
20102-1.76740588E-04-1.48341149E-04-8.67293076E-07 1.25521853E-06-3.87925449E-07
20103-2.44031033E-07 1.48560998E-07-7.28104932E-07-1.32245490E-06 5.14896099E-06
20104-8.68951856E-05 2.49287274E-04 2.44734869E-07-9.36372546E-06 6.00860947E-05
20105 1.36090188E-04-9.36083318E-07-1.89151126E-06-3.22374500E-07 1.35595280E-06
20106-7.52757568E-07 1.33405042E-05 2.19616384E-06-8.39295719E-06 1.29905869E-06
20107-1.68190330E-04-2.69190336E-05-7.17792344E-06-5.49023766E-05 3.29503599E-03
20108 2.15270261E-03 1.52713517E-03 6.46735572E-04-1.34850582E-07-1.61415223E-06
20109 1.74900281E-06 6.51798701E-09-1.98552632E-07-1.10237443E-06 1.58981352E-06
20110-4.06768140E-06 8.22424721E-05-6.24136933E-04 1.71211769E-07 2.03355326E-07
20111-9.90645511E-07-1.34059994E-07-7.28527361E-08-3.21122143E-06 4.38496360E-06
20112 1.15078828E-06 1.20325663E-07 1.88692465E-05 4.83158393E-06-2.71932020E-05
20113 9.76002846E-06 2.48480294E-03-6.99214343E-04 4.39686497E-04 1.26251167E-03
20114 1.50095608E-06-3.02308052E-07-1.19864803E-06 4.54696958E-07-3.30301643E-07
20115-2.74460511E-07-3.45125559E-08-4.16818817E-08 3.50344401E-07-2.81812933E-07
20116-7.25954733E-07 1.23932385E-06-1.84106518E-06 1.51680297E-06 2.95180882E-06
20117-7.07904080E-06 8.24752732E-06-2.13890531E-05-3.23451267E-05 7.94415927E-04
20118 2.07427466E-04 1.50055961E-04-6.48168611E-05 1.85871255E-06-1.00211110E-06
20119-8.56601454E-07-3.79710071E-07 6.46740821E-08-2.26270841E-07-5.15009335E-07
20120 2.98490987E-06-3.38020362E-05-2.31944332E-04 7.22824630E-07-4.65964963E-06
20121 4.73730316E-06 8.35429862E-05-1.76766543E-06 1.58387119E-05-3.51455912E-05
20122 7.07262109E-05-1.61871559E-07 1.19676812E-07 6.65535244E-07 1.64377704E-07
20123 5.70900682E-07-2.80388162E-06-3.52280860E-06-8.20795809E-07-1.83502340E-06
20124-7.89147185E-06 2.29720401E-05 1.42466227E-05 1.04212536E-05-1.79762072E-03
20125-3.52114474E-04 5.56999926E-05 1.41053896E-04-4.24596382E-07 2.03596263E-07
20126 2.21000119E-07 7.76523141E-07-7.57581793E-07-6.57590085E-07 8.05453471E-08
20127-1.83514082E-06 2.07767623E-05-1.61372564E-04 9.26389931E-07-7.20410647E-06
20128 1.24692774E-06 7.42381637E-06-7.38342320E-07 5.72594165E-06-7.94697085E-07
20129 6.49431048E-06 4.08902712E-08-2.81597111E-07 2.09494459E-07-3.78046814E-07
20130 1.16905253E-06 4.54586374E-06-1.51161315E-06 1.29452002E-06-7.19360406E-06
20131-6.18429968E-05-1.66862999E-05-3.98816281E-06 1.37548153E-04-4.67402666E-03
20132-1.02294761E-03 5.49306089E-04-3.17678695E-04 5.67520406E-07-2.00425106E-06
20133 1.43673066E-06-2.11887373E-06-6.27272188E-07-1.67595057E-06-2.25380812E-08
20134-2.27820981E-07-2.38375420E-07 1.83491338E-07 2.21808287E-07 2.21344181E-06
20135 1.17157497E-06-5.69447169E-07-6.98756440E-07-2.26003999E-06-1.17960029E-05
20136-2.30998891E-06 3.50843214E-07 1.12160830E-04-1.49613262E-04-1.50056701E-04
20137 4.46449574E-05-1.56842631E-07 1.93878063E-07-3.70354327E-08 4.60648478E-07
20138 2.15494528E-07 2.89743663E-08 2.67467717E-06-2.93524422E-05 9.15795828E-05
20139-1.48346286E-04 3.90186194E-09-1.79844816E-07 5.31012322E-07 4.13341572E-07
20140-2.76438055E-07 9.67869960E-07-2.49255335E-06-2.57062554E-06 1.86731572E-06
20141 1.93605571E-05 1.86115739E-05 1.97241683E-05-1.47441698E-05 6.71075697E-04
20142 8.26855935E-05-3.90066377E-05-2.27147115E-04 5.19811847E-07-5.29083332E-07
20143 9.27148515E-09 6.87698086E-07-6.53659004E-07-1.72720158E-07-5.25183595E-09
20144-6.19063443E-08-1.45404089E-08 4.75051962E-07 4.12541770E-07 7.30958328E-07
20145-3.64128084E-08-2.11874662E-06-2.04819910E-06 1.42084116E-05-7.99303037E-07
20146 6.45900570E-06 7.19062064E-06-4.11140197E-05-4.52384326E-05 5.35529386E-05
20147 2.75877070E-05 5.78074536E-07-4.38980651E-07-1.39093886E-07 5.79530445E-08
20148 5.53215015E-07-2.39973677E-07-6.00588781E-08-4.58580886E-07-7.12002998E-07
20149 1.23447211E-07 1.70618402E-07 4.65602051E-06 3.53829388E-06-7.42112390E-07
20150-5.01826183E-07-3.24880324E-05-9.19098228E-06 1.08310054E-05-4.02897245E-06
20151-1.93820535E-04 8.73930618E-05-9.39637834E-06-1.07606276E-05 9.10262843E-08
20152-1.93802413E-07 1.02776129E-07-2.44182688E-09 1.01666928E-07 1.59257284E-07
20153-1.66878441E-06-1.17799291E-06-9.08297119E-07-1.49500241E-06 4.14471541E-07
20154-4.05420335E-06 4.44440922E-06 6.55752845E-06-2.44225725E-06 9.44290943E-05
20155-3.10828092E-05-8.36106767E-06-4.76559179E-05 2.95382313E-03 4.59743460E-04
20156-2.16487675E-04-5.40384947E-04-6.85164624E-07-1.09705063E-06 1.78221526E-06
20157 9.85402488E-07 5.09377657E-07-1.87414325E-06-4.64489344E-07 8.31646405E-07
20158 2.90342366E-05 3.99924443E-05 3.01108445E-07-3.43710985E-06 9.13779416E-05
20159-1.08685546E-04 3.79466237E-07-5.44496886E-06-7.42477705E-06 2.03480883E-04
20160 5.90544144E-08 7.08283472E-07 9.33734839E-07 6.72369673E-07-2.60820515E-07
20161-7.70455501E-06-5.17660126E-06-3.10260433E-06 1.25578079E-06 5.94921102E-05
20162 4.18274092E-05 1.09805502E-05-9.09208362E-06-2.56129975E-04-5.83668101E-04
20163 1.81554819E-04 3.15509651E-04-2.51453084E-08-7.60645242E-07 7.85790550E-07
20164 2.86240015E-07-2.17973225E-07-1.12170880E-06
21  1 1.63668530E-09-2.28301935E-07 1.05213112E-06-5.87481598E-07-8.38941028E-07
21  2 1.76595741E-07-4.79499502E-06 3.44513894E-06 4.69946633E-06 8.44143161E-05
21  3 3.55573481E-05-8.57298353E-05-7.21173737E-06-1.70500005E-03 1.07108866E-03
21  4 6.55251689E-05 2.13086941E-04-2.23309839E-08 2.76223134E-06-2.73990036E-06
21  5-6.94019780E-07-2.21122645E-06-3.10839613E-07-1.97609943E-04-1.63329375E-04
21  6-2.71600678E-06-1.32001891E-06-7.82480480E-07-1.00486973E-07 1.46046605E-05
21  7 9.12557094E-06 4.26757151E-06-1.33262335E-04-1.54741080E-05-8.81661561E-05
21  8-1.27822463E-05-3.17239760E-03-9.68880663E-05 9.01852888E-05 5.99406922E-04
21  9-1.77605263E-06 3.23284915E-07 1.45276772E-06 2.05287081E-06 1.77363319E-06
21 10 2.09802505E-06-1.32682631E-07 1.48263306E-07 1.78429035E-05-1.69899837E-04
21 11-4.15122824E-06 2.04206058E-05 2.72102815E-04 5.19372108E-04-1.59656175E-05
21 12-1.42242473E-05 5.67381218E-07 8.59221687E-08 3.59712611E-07 1.08074579E-05
21 13-3.26229612E-06-2.36902042E-06-2.10844317E-06-2.33171301E-05-1.16746589E-05
21 14 1.02482454E-05 7.98935407E-05 2.81058608E-03 2.80424752E-04-5.50174119E-04
21 15-3.46500977E-04 5.94782368E-07-4.45205857E-07-1.49576511E-07-3.83967271E-07
21 16-2.89320018E-07 1.70911830E-06 1.13949435E-06-1.66978748E-05-1.71042004E-05
21 17-4.21442425E-05 4.64334031E-09-7.96536371E-07-4.22009831E-08-2.58203457E-07
21 18-8.07473712E-07 8.57893033E-06-8.99005245E-07 1.29701225E-06 3.00702950E-06
21 19-1.70634592E-05 3.23832896E-06-2.74408157E-06-7.12654351E-06-2.98839118E-03
21 20 6.44074311E-04-1.69996298E-04 1.04627587E-04 3.82036466E-07-5.12983079E-07
21 21 1.30946613E-07 1.54424959E-07-3.22033057E-07 3.31770857E-07 1.61186654E-06
21 22-9.36338846E-06 4.48395166E-05 4.38489492E-05 7.91163994E-07-4.74406377E-06
21 23 5.60769393E-05-1.41816455E-04-2.46890439E-06-2.46381088E-06 3.47297706E-08
21 24 4.76458575E-07-1.60313606E-07 3.99421554E-06 7.87374592E-08-3.63986761E-06
21 25 5.58689938E-07-6.51446666E-05-8.78132454E-06 1.30605598E-05-3.44073367E-06
21 26 2.63304739E-03 1.79625839E-04 8.05562952E-04 7.13600985E-04 1.28127103E-06
21 27-2.05944283E-06 7.78171801E-07-1.51832594E-06 3.11670155E-07 2.67358081E-07
21 28-4.88902834E-07 6.31034869E-06-3.05593102E-05-7.43473542E-06 6.41760727E-07
21 29 3.74105481E-07 7.21825280E-07-9.23863611E-07-4.63418333E-08-2.31852262E-06
21 30-2.73100048E-06 5.65590609E-06 7.22110907E-07-8.79624288E-06 4.22385543E-05
21 31-6.52742293E-05 2.93524052E-05-7.21011006E-04-2.07843382E-03 3.46036305E-04
21 32 1.75135258E-04-7.85975975E-07 5.39814105E-07 2.46161870E-07-7.72635600E-07
21 33 1.64377906E-07-7.99012208E-07 1.23567127E-07-4.82134190E-07 5.90064677E-07
21 34-2.04839209E-07 7.55973928E-07 6.34712954E-06-3.32432026E-06-5.97812448E-07
21 35-3.06108510E-06-9.22115010E-06 8.09380643E-06 6.48522174E-06 1.42807702E-05
21 36 1.42839866E-03-1.87923217E-04-2.52615899E-04 1.51999050E-04 9.92953919E-07
21 37-1.21574080E-06 2.22786884E-07-3.64763001E-07-2.77328604E-07 2.46955200E-07
21 38 1.35640288E-06-6.01250467E-06 3.98080156E-05 4.62953372E-05-1.59211017E-06
21 39 1.11681799E-05-5.02169101E-05-4.48527896E-05-1.12050261E-06 8.63349558E-06
21 40 2.24436243E-05 1.11108704E-04-2.16843499E-07-1.71573840E-06 2.74210413E-06
21 41 5.21790628E-07 6.36651053E-07 1.57469558E-05-1.53557551E-05-4.93889550E-06
21 42-1.64562197E-06-1.02922599E-04 1.25554861E-04 4.41123228E-05 1.39010551E-06
21 43-3.58189432E-03-3.53961389E-04 5.70271778E-04-3.12187391E-04 4.11514795E-07
21 44-5.40208041E-07 1.28693246E-07-1.62322880E-06 1.12691123E-06 9.64786164E-07
21 45 3.18779518E-06-1.47967467E-05 4.20251028E-04 1.64672869E-03-1.00108460E-06
21 46 6.39005421E-06 2.97017213E-05-2.27313829E-04-5.10803533E-07 6.25198995E-06
21 47-1.51934050E-05-1.63323280E-04 8.95981550E-07 4.25627746E-07-5.82007040E-07
21 48 1.81402310E-06 2.34401703E-06 9.24867113E-06 6.42901567E-07-1.08784204E-05
21 49-1.30482749E-05-1.14600820E-04 5.39117757E-05 5.79197897E-05 6.93751058E-05
21 50 4.40693757E-03 1.26750915E-04-2.61829793E-04 4.20716712E-04-1.50158490E-06
21 51-1.05552714E-06 2.55711204E-06 3.97442572E-07 1.27852732E-06 1.03972603E-06
21 52 4.09183452E-08 5.64268358E-07 1.28044280E-06-5.71362571E-07-1.24248857E-07
21 53-7.60766944E-06-4.95925739E-06 2.29907794E-06 5.89047817E-07 6.89813655E-05
21 54 1.03636420E-05-1.69818179E-05-1.17532476E-05-6.41153460E-04-4.58548984E-06
21 55-2.48157005E-04 5.07085868E-05-6.54642138E-07 5.79927202E-07 7.47149357E-08
21 56 1.24010736E-06 4.56888822E-07 1.91294663E-08-1.95583595E-06 8.10374143E-06
21 57 3.99268937E-04-2.55882127E-03 3.28414859E-09-1.27365382E-06 6.14308784E-07
21 58-9.57303681E-07-1.09626086E-06 1.83587783E-05-2.53698881E-06 5.13963332E-06
21 59 4.85632718E-06-1.30035662E-04-1.51703693E-05 8.74474086E-06-5.06408814E-05
21 60 1.15244804E-03-4.94144254E-04 6.36859778E-04-6.20143479E-04 1.02779686E-06
21 61-1.89638888E-06 8.68592018E-07-5.69758519E-07-1.96576570E-06 1.26911332E-06
21 62 1.85151799E-09 7.50203323E-08-1.08801736E-07-8.03995054E-07-9.63949874E-07
21 63-1.59170037E-06 5.13793616E-07 3.57625449E-06 4.50288080E-06 1.31361121E-05
21 64-1.11097508E-06-2.20453403E-05-1.30432048E-05-1.02620189E-03-1.42690259E-04
21 65 8.92620837E-05-6.91577057E-05-4.93747939E-07 1.80221897E-07 3.13526041E-07
21 66-4.30955868E-07 1.15142717E-06-5.98922653E-07 4.51470104E-08 6.01283386E-07
21 67-1.10249698E-06-4.06998575E-07 2.55507412E-07-8.32964324E-06 4.61077853E-06
21 68 1.29830573E-06-9.80155519E-07 6.40418551E-05-2.44546260E-05 3.29866611E-05
21 69-6.87129843E-06 1.97299007E-04 1.00028970E-04-8.54508525E-05 4.05759512E-05
21 70-1.36359960E-06 1.96116940E-06-5.97569797E-07-5.28696187E-07 7.49010156E-07
21 71-9.08088591E-07-6.63203990E-07 8.65324262E-07-2.38144124E-08 2.95876028E-07
21 72-1.03758859E-06-1.54352221E-05 1.56943440E-07-1.91772821E-06 2.55963442E-06
21 73 9.87196181E-05-1.03002139E-05 2.98343429E-05 2.11519015E-05 1.50313792E-03
21 74 1.42038813E-04-1.03476077E-04 2.64338240E-04 7.43118889E-07-1.17783385E-06
21 75 4.34714961E-07-6.99286134E-08-1.73930577E-08 1.54514874E-06 1.27194946E-06
21 76-1.27515418E-05 1.22240638E-04-9.42213937E-05 2.80981986E-07-1.71251885E-06
21 77-9.69319272E-06-1.10857089E-05-1.45783224E-06-3.81866502E-07-2.60297614E-05
21 78 1.53392242E-04-1.20469464E-08-1.52759649E-07 4.29813108E-07-2.17176541E-07
21 79 1.25798974E-07 2.02581611E-06-1.76713217E-06 1.42155325E-06-5.97552069E-07
21 80-1.96000224E-05 1.10075218E-05-1.99242640E-05-2.73692298E-07-1.99247561E-04
21 81 5.10722382E-05 1.82740131E-06-8.97203170E-05-4.18139341E-07-5.42528172E-07
21 82 9.60667513E-07-4.09503227E-08 2.16926508E-07-3.43341343E-07-2.07363673E-03
21 83-1.79063278E-03-4.03945023E-05-5.20170718E-06 9.72413410E-05 3.14743951E-04
21 84-1.57816596E-04 1.69800308E-05 3.96001432E-04 2.40156046E-04-2.02790559E-04
21 85-1.52553838E-04 6.54961907E-04 4.05979495E-02-2.85388163E-03-5.61207774E-03
21 86-3.88896744E-03-5.73065334E-05-1.00347202E-04 1.57653736E-04-2.31909616E-06
21 87-1.20943557E-04-9.32002045E-06-2.15116068E-05-2.11788833E-05 4.92721642E-07
21 88-1.35894927E-06-4.32678889E-06 3.45865616E-05 3.26315747E-06 1.21092126E-05
21 89 2.64873007E-05-1.55391258E-04-2.28088521E-05 6.58480060E-05-2.97963816E-05
21 90 8.67508594E-03 1.02050845E-03-3.58193719E-04 1.22781056E-03 6.81533586E-07
21 91-8.17628990E-06 7.49475631E-06 3.16529917E-06 2.41665681E-07 3.92049397E-07
21 92-1.35138143E-06 1.96954465E-05-5.06950142E-05 1.50873983E-04-4.75132018E-06
21 93 3.17444718E-05 2.08228237E-05-1.51245674E-04-9.32646083E-06-6.48311524E-06
21 94 1.08479430E-06-6.07231125E-08-3.47168947E-06-3.11942448E-05-5.19426233E-06
21 95-5.13157766E-06 1.58862931E-05 4.61840953E-04-3.61714687E-05 9.98074181E-07
21 96 1.46619178E-04-3.34357040E-03-4.21545781E-04-5.68375824E-04-1.98702325E-04
21 97-4.56364915E-06 1.28769209E-06 3.27595707E-06-6.22649621E-06-6.86864547E-06
21 98-1.08021085E-06 4.36565827E-06-3.13153887E-05 1.07112112E-04 1.24002979E-04
21 99 1.04333123E-04 8.62579500E-05 1.98686479E-06 1.25498579E-06 2.91732950E-06
21100-8.16447869E-07-4.14072585E-06-4.12984729E-06-7.17592016E-06-2.90608501E-04
21101 1.39413712E-04-1.83366536E-05-5.33279388E-05 3.23514619E-03-4.24384862E-04
21102 7.80286132E-04 6.02929901E-04-1.77032067E-06-2.57976206E-06 4.35008272E-06
21103 5.28535767E-06-8.41942363E-07-1.39989882E-08 1.97055579E-06-1.93507458E-05
21104-1.42505612E-04-4.19570744E-04 1.99680531E-06-7.41610927E-06-5.01672445E-05
21105 6.08184866E-04 3.08576992E-04 2.56540512E-04-1.10243658E-06-5.64093230E-06
21106-2.52906149E-06-2.19096275E-05 1.18224407E-05 6.25956861E-06-8.34594493E-06
21107-1.78181712E-04-2.00413867E-04-1.18307709E-04-3.02015842E-04-1.81927891E-02
21108-2.57237577E-03-5.72673440E-03-3.39800975E-03 7.59891009E-07 1.23262239E-05
21109-1.30861149E-05 5.18638188E-06 1.79878198E-06 1.28877490E-05 3.36205904E-06
21110 1.44484511E-05 6.69111978E-05 2.21864212E-03 2.50752205E-05 1.48659332E-05
21111-1.03688319E-06-6.07456423E-07 1.50081334E-06 9.79273932E-05 2.54045001E-06
21112 1.31131133E-05-4.17656018E-06-6.99900280E-04-1.32571823E-04-4.66155721E-04
21113 4.63102670E-06-2.80841866E-03 3.51566638E-04-4.33286236E-03-7.34377923E-04
21114-1.92305588E-06 4.78682701E-07 1.44437318E-06-8.14375735E-06 3.60324933E-06
21115-4.51164290E-06 8.95951828E-07-1.72973810E-07-6.82435801E-07-2.10780226E-06
21116-2.12090005E-06 5.03710386E-06 3.34844077E-06 9.92235608E-06 8.92166874E-06
21117-1.13921915E-04 2.30052109E-05-7.14877778E-05-7.03021096E-05-6.50355668E-03
21118-2.37104154E-04-1.59541786E-03-5.46092126E-04-2.11117583E-06 2.11117729E-06
21119 0.00000000E+00 3.47313463E-07-1.13642384E-06-1.17066654E-07 1.44593626E-06
21120-6.60724518E-06-6.33907103E-05-3.35890086E-04 7.25591227E-07 3.09432472E-06
21121-3.93965633E-05-2.86928147E-04-3.39467763E-07 5.24690510E-08 1.48865342E-04
21122-1.96278062E-05-1.49076310E-04-1.21296012E-04-4.46043131E-06 1.50351013E-06
21123 4.67019780E-07-2.48359319E-05 2.45776187E-05-9.44181083E-06-5.62576624E-06
21124 3.01231734E-04-1.32073226E-04 8.81356373E-05-1.40653392E-04 2.19150124E-03
21125 2.91294206E-04 3.36012233E-05-5.23163270E-04 3.46890324E-06 6.46386663E-07
21126-4.11528991E-06-5.27990993E-06-9.73200367E-06-6.29239452E-06 1.01276402E-05
21127-9.66552400E-05-3.33018259E-04 3.02782957E-04 3.56182082E-06-1.45029257E-05
21128 2.00122214E-05 1.93211442E-04 1.01291393E-05-7.00582736E-05-1.23964907E-04
21129-3.21831722E-04 3.53338070E-05 2.81163798E-05-2.60149513E-06 1.05260156E-05
21130-1.15260613E-06 7.70464990E-06 1.50038156E-06-4.54577288E-05-2.13602702E-05
21131-1.94625108E-04 8.92652442E-05 4.22000879E-04-6.47428382E-05-1.63946604E-02
21132-8.08637927E-04 3.69958489E-03 1.08751899E-03 7.96702602E-06-3.08267361E-06
21133-4.88435241E-06-1.60070179E-05-5.67890069E-06-1.33161527E-05-4.22895555E-07
21134-1.31422526E-06 3.45642086E-06-1.45032425E-06-1.16258319E-06 9.09686460E-06
21135-1.40745688E-05-8.43523717E-07 9.71813197E-06-4.29219081E-05 7.49868419E-05
21136-5.17489015E-06-4.97601345E-05-1.06243661E-03-2.67814148E-04 1.74969679E-04
21137-4.50995692E-04 1.85162260E-07 4.82368108E-07-6.67530368E-07-4.25648031E-07
21138 1.45230584E-07-1.17966586E-06 6.05526489E-06-1.09983069E-04-1.62235434E-04
21139-4.76380651E-04-1.26265917E-07-4.16911288E-07-2.17284662E-07 3.61775967E-06
21140-3.37623244E-06-5.54367767E-06-5.78275446E-07-1.49432393E-05 1.64510168E-05
21141 2.17352929E-04-2.55120806E-05 2.76729311E-05-1.29485404E-05 1.35384164E-03
21142-2.91757569E-05-6.31504365E-04 2.45926112E-04 2.99441309E-06-4.81879901E-06
21143 1.82438592E-06 1.90725187E-06-5.79813381E-07-2.86499392E-06 2.88293686E-07
21144-9.27550343E-07 1.12614907E-06 6.40221510E-06-8.82711980E-07 1.56815750E-05
21145-4.22515549E-06-2.27919458E-05-8.63818400E-07-5.49984991E-06 8.14478998E-06
21146 9.33682890E-05 3.72732361E-05-9.80365124E-04-7.03814574E-05 2.54140803E-04
21147 1.25279174E-04 6.66943796E-06-4.72345460E-06-1.94598336E-06-2.75810488E-06
21148 3.27633384E-06-5.97608268E-07-6.49026250E-08-7.87095128E-07 1.15883444E-06
21149-1.04565605E-06-5.71211604E-07 7.67268256E-06-3.94787332E-06 3.12858530E-06
21150 2.14146036E-06-4.39088172E-05 2.72211951E-05-4.58853489E-06-1.62108923E-05
21151 3.09035859E-05-8.49224338E-05 9.87620948E-05-1.04350432E-05-9.48048320E-07
21152 5.23689894E-07 4.24358426E-07 2.15010546E-08 9.28647559E-08 9.79457516E-07
21153 5.63341556E-01 4.66499851E-01 3.38424626E-05-5.95737615E-05-1.61273070E-04
21154 4.82560625E-03-5.63764000E-05 4.53460141E-05 1.63210551E-04-3.55784626E-03
21155-2.64551719E-04-1.71487493E-05 8.10849952E-04-7.59338658E-03-8.39104278E-05
21156 1.94642185E-04 1.49571348E-03 6.96547812E-05 9.32069136E-05-1.62861695E-04
21157 4.09889697E-06 9.20794739E-05 1.51296962E-06 3.61505718E-04 1.17094955E-04
21158 4.71345765E-04 3.60179505E-04 3.62204934E-04 1.44449703E-04 3.36788068E-04
21159-8.62262112E-05 3.65071404E-04 1.41746546E-04 2.18999385E-04 3.69872967E-04
21160 2.55449836E-06 3.86139112E-06 1.04053349E-05 2.74857339E-06 1.06264594E-05
21161-1.50595367E-05-1.84201923E-05 4.81526972E-07 7.78815631E-06-9.60450531E-06
21162 6.46246883E-05-1.12700739E-05-2.61031788E-05-1.42929218E-03-2.73371181E-04
21163-1.38193951E-05 1.25737837E-04 1.02430054E-05-7.45955967E-06-2.78344572E-06
21164 5.55131214E-06 3.79634881E-07 1.17315657E-07
22  1 4.20515356E-05 2.58136243E-05 6.52692490E-06-6.01755154E-06-1.09216313E-05
22  2 1.19807306E-04-1.25281159E-05 3.39523205E-05 2.84371489E-05-9.10764605E-04
22  3-1.26119896E-04-5.72330779E-04-6.60878420E-04-2.00156854E-02 1.83470377E-03
22  4-2.16226125E-03 9.88160969E-04 3.09489740E-06-4.33585610E-06 1.24095870E-06
22  5-1.34321419E-05-1.17836360E-05-5.63938356E-06 5.60688739E-01 4.64271526E-01
22  6-5.38233141E-05-2.06520852E-04-3.15655196E-04 4.86574344E-03 3.51187407E-05
22  7 1.77674146E-04 2.87582914E-04-4.56190772E-03-2.78794027E-04 9.38920775E-05
22  8 6.55868318E-04-1.94544062E-02-4.21350669E-04 1.39640954E-03 2.39988750E-03
22  9 4.82252094E-05 1.12877515E-05-5.95129609E-05-1.37004394E-04-2.86079576E-05
22 10-1.54062407E-04 3.31150826E-04 2.51472824E-04 6.49868932E-04 7.81855905E-04
22 11 3.40320103E-04 1.87856557E-04 7.66271384E-04 4.09231020E-04 5.46938657E-02
22 12 4.52287199E-02-1.01684109E-04-8.10529055E-05 1.76666522E-05 6.73319456E-04
22 13-2.98638337E-04-1.65775624E-04 1.11002080E-04 4.61991849E-04-4.29193012E-04
22 14-3.41656661E-04 1.26058796E-04 1.39152540E-02-1.04493378E-03-1.65656757E-03
22 15-1.87559732E-03 7.51251171E-05-3.67653774E-06-7.14485794E-05 1.32400718E-04
22 16-3.04483622E-05-9.95953276E-06 2.65631484E-05 4.04247896E-06-1.21048131E-04
22 17 1.86362486E-04 9.25794444E-04 7.64193930E-04-6.69547157E-06 3.88480508E-06
22 18-1.50074733E-06-1.89675789E-05 1.65536749E-05 2.47245357E-05 3.03755625E-05
22 19-2.29171865E-04-3.01199710E-05-7.59824891E-06-1.22551561E-05-1.05509070E-02
22 20 2.50344885E-03-7.05969045E-04 8.11835333E-04 6.36051520E-06 4.01037902E-06
22 21-1.03708942E-05-1.49875611E-05-2.01842113E-05 1.02038277E-05 6.53398906E-06
22 22-8.07867021E-05-3.81076754E-05-1.60837882E-04-3.41504650E-07 1.10206101E-05
22 23 6.37244475E-05-5.65467988E-04 2.37508170E-03 1.96996102E-03-1.53250839E-06
22 24 3.83182612E-06 3.38040481E-06-2.88908194E-05 1.49954900E-05-2.63542267E-05
22 25-3.70367705E-05 1.58710105E-04-3.05412323E-04-1.71435332E-04 7.30999515E-05
22 26 1.41390846E-02-1.70878709E-03-8.40920204E-04 1.85465572E-03 8.85712645E-06
22 27 7.14820269E-06-1.60053291E-05 1.57973001E-05 9.66204781E-06-5.12285283E-06
22 28-7.41244231E-07 3.54062083E-05-3.24145660E-05 2.33297332E-04-2.99894669E-03
22 29-2.48481936E-03-7.53024678E-07-5.89262534E-06 2.93410285E-06-3.56897863E-05
22 30 2.32860978E-05 2.74806966E-05 2.95911017E-05-3.58546288E-04-7.17149871E-05
22 31-1.46742694E-04 5.12945824E-05-8.69078572E-03 1.13670055E-03 1.11781388E-03
22 32-3.84547065E-04-1.48147383E-05-1.41769105E-05 2.89916487E-05-8.30916438E-06
22 33-1.38391328E-06-1.76571371E-05-2.71007107E-05-2.00552125E-05 6.92792396E-07
22 34 1.20499845E-06-7.58705344E-07-3.64066609E-05-1.49775069E-06-4.91453563E-06
22 35 2.82140072E-06 2.74186769E-04-1.23549353E-04-6.21062501E-05 1.95629599E-05
22 36 5.15093469E-04-3.33740862E-04-1.02666913E-04 7.27597775E-05 4.31588918E-06
22 37-8.29746700E-07-3.48614248E-06 6.96204477E-06-2.48985109E-06-3.63859271E-06
22 38 4.43277718E-06-4.11535646E-05 3.36172237E-05 4.86359115E-04 4.43954843E-06
22 39-3.82987653E-05-1.94781847E-05-1.88176671E-04 2.59536481E-06-3.29171083E-05
22 40 1.74542341E-05 1.93631652E-05-1.02870621E-04-8.39190559E-05-1.54358136E-06
22 41-4.49677183E-06 4.96227596E-06 1.39364029E-06 1.42963445E-06 2.79528503E-05
22 42-2.82932893E-05-6.62632703E-05-2.50418870E-05 3.61801834E-05 4.82310519E-05
22 43 1.92393690E-03-1.99886275E-04-1.50797983E-04-1.28758514E-05 1.66083017E-05
22 44-1.22752478E-05-4.33305390E-06 8.47185582E-06-1.69664892E-06-2.63544249E-07
22 45 2.68519888E-06-7.00527726E-05-8.01452437E-05-2.73882268E-03-1.48637261E-06
22 46 3.41090804E-06 2.04248449E-04-2.47809970E-04 8.40650678E-06-2.27414767E-05
22 47 1.00017188E-04 3.95491825E-04-2.00610014E-03-1.73258114E-03 2.17947837E-05
22 48 4.55632093E-05 7.24681654E-05 1.98519635E-04 1.66519203E-04 3.48262343E-04
22 49 3.10098836E-04 1.68260168E-03 3.81304601E-04 1.75124585E-04 3.66219579E-04
22 50 2.28806981E-02 3.19519033E-03 5.40158194E-03 1.91579743E-03-7.20758024E-05
22 51 2.17178361E-05 5.03579664E-05 9.21664855E-05 8.37586948E-05 1.73871146E-04
22 52 3.32552422E-06 5.30238200E-06 4.37274825E-06-2.95747098E-06 7.12472396E-06
22 53-1.73623498E-05-1.42228147E-05-1.85476146E-05-3.34281592E-05-1.41108738E-04
22 54 5.09938024E-05 6.79053425E-05 8.57305843E-05-1.54452811E-03-4.66015011E-05
22 55-4.54847263E-04 1.08570836E-04-7.18549927E-06 5.42376474E-06 1.76173453E-06
22 56-5.32557691E-06 1.32300642E-06-1.04164343E-05 9.42428477E-06-7.64060261E-05
22 57-3.86249303E-04-1.13206057E-03-1.04180098E-06-1.36171876E-06 3.64176005E-06
22 58 2.87236915E-07 1.02122704E-06-6.58284210E-06-5.83745945E-06 1.21818146E-05
22 59 2.16693917E-06 1.05211503E-04 1.96552588E-04-9.29059905E-07 1.57717020E-04
22 60 1.25965288E-03-7.01737715E-05-1.00405813E-04-1.25140550E-04-2.99708520E-06
22 61 8.54229227E-06-5.54520707E-06 5.90505799E-06 1.14282226E-06 1.06963947E-06
22 62-7.34667570E-08 1.14954898E-07 3.72456612E-07-9.58886154E-09 2.24472226E-06
22 63-3.86236227E-06-3.92970374E-06 2.61947003E-06-1.16464367E-05 5.98596406E-05
22 64 5.11795955E-05-2.47088757E-05 8.18233178E-05 3.74414083E-04 2.17192248E-05
22 65 2.66864572E-04-8.56515629E-05-1.26132877E-06 7.53055697E-07 5.08273072E-07
22 66 2.41201805E-07 2.46289541E-06-1.01850476E-06 5.08129383E-08-6.61870316E-07
22 67-7.67940754E-07-6.84571466E-07 3.22373147E-08 1.05099277E-05 1.45309820E-06
22 68 4.55683736E-08-3.48429348E-07-1.07424691E-04-2.43846943E-05-7.04065145E-05
22 69 1.59723513E-06-3.70409996E-04 2.54414083E-05-2.56816239E-05 2.88615204E-05
22 70 2.16997857E-06-3.62649805E-06 1.45651948E-06-1.56410511E-06 2.51237701E-06
22 71-1.50808287E-07 2.60573075E-05 1.90828848E-05 1.19888109E-06-5.10612250E-06
22 72-6.37514118E-06 1.08353904E-05-2.91967470E-06 1.97253263E-05 3.21525063E-05
22 73-2.65821607E-05-2.09469506E-05 3.74281002E-05-6.64851532E-05 6.95993831E-03
22 74 1.28596692E-03-4.56527532E-04 1.53900143E-03-1.69264631E-06-6.39540456E-06
22 75 8.08805087E-06 1.00030010E-05 2.52980562E-06 4.46645785E-06 1.42439520E-06
22 76-2.02864672E-06 1.30949091E-04 9.10174286E-05 2.10946457E-06-8.07500389E-06
22 77 3.42602766E-05-3.00694926E-04-1.63008557E-06 1.99048340E-05-7.64337622E-05
22 78 1.63396055E-03-3.10200084E-07-9.78198535E-07 1.15208611E-06-1.83161558E-06
22 79 6.67653068E-08 4.26216180E-06-7.47655478E-06 1.46254687E-05-6.16773795E-06
22 80-2.12295963E-05 4.09704414E-05-2.93547590E-05 6.67656148E-05 7.47381784E-06
22 81-5.12072160E-05-2.06121411E-04-2.64374132E-04-1.65640206E-06 2.01300290E-06
22 82-3.56600838E-07 1.08822520E-06-1.72849439E-06 2.78543002E-06-2.14227072E-06
22 83-3.27208271E-06 6.57318685E-07-1.89820982E-06-2.57461348E-07 2.52036043E-05
22 84-1.15988293E-06 1.31022468E-05 2.37251209E-06-2.93134995E-04-7.47397784E-05
22 85-1.52405037E-04-6.60895907E-05-4.92273921E-03-3.59934485E-04 1.16371896E-03
22 86 3.02937848E-03-5.02881679E-07 1.82264717E-06-1.31976549E-06 2.85867909E-07
22 87-3.45403128E-07 1.84177686E-06-2.25670628E-07-2.92036203E-08-2.14636432E-07
22 88 4.97789182E-08 5.88927673E-07-1.39954153E-06 2.36015001E-07-5.21711391E-07
22 89-3.24929479E-06 8.82843278E-06 9.76494419E-06-8.58534825E-06 1.14877139E-05
22 90-2.90496320E-03-5.81901993E-04 1.41850986E-04-2.59965859E-04 7.99027516E-07
22 91-9.42132157E-09-7.89606195E-07 2.74424670E-07 2.96621384E-07-1.30507527E-06
22 92 1.10404655E-06-7.34359048E-06 8.01557675E-05 5.07268760E-06-5.23237042E-07
22 93 4.15127091E-06 2.09015401E-05-1.51024513E-04 6.06721252E-07 5.10212239E-07
22 94 4.94938843E-08-6.60017441E-07-7.14851015E-07 9.69764717E-07 7.70642140E-07
22 95 2.72145023E-06 3.07940807E-06-6.98769710E-06 1.23630173E-05 1.72378796E-05
22 96-3.55946635E-05 1.62948947E-03 3.11590230E-04 4.46789607E-04-4.23405671E-05
22 97 3.60836201E-07-8.20761996E-07 4.59925795E-07 8.90173767E-07 8.32935895E-07
22 98 1.47809840E-06 2.79517056E-07-3.34341773E-06-6.16695114E-05-2.07359702E-05
22 99 1.30114341E-06 1.41385964E-06 2.99515959E-06 2.15760791E-07 1.53337680E-06
22100-3.46906687E-06-1.20409740E-05-2.51200626E-07-6.19213250E-06 5.81292676E-05
22101 4.63211905E-05-7.66415944E-06 4.25254620E-05-7.93672704E-04 5.67322632E-04
22102 1.87941311E-05 2.42098417E-04-2.54120080E-06 1.73113914E-06 8.10061667E-07
22103 1.11620819E-06-1.91593103E-06-2.49458986E-07 3.35256741E-06-2.78411050E-05
22104 1.90478458E-04 4.96403042E-06 2.30211052E-06-1.09670205E-05-5.38860521E-05
22105 1.72663504E-04 2.11268327E-08-7.47188466E-08 1.88437771E-06 9.61219633E-07
22106 4.06538422E-07 4.09626253E-06-1.06750776E-05-5.36389658E-06-3.50602604E-06
22107-1.10825132E-04 9.09204674E-05 3.60978507E-05 3.26813544E-05 4.45660896E-03
22108-8.36000952E-04 1.26996258E-03 3.97384916E-04-1.85035706E-06 3.07846177E-06
22109-1.22810471E-06-5.16567414E-07-3.20570555E-07 3.97357257E-08-3.64740199E-06
22110 2.08005771E-05 8.63621145E-06 6.42245873E-04-4.54249975E-09 4.33560631E-07
22111-2.08415706E-08 1.51411137E-08-6.07113391E-08-7.75100567E-06 5.30044863E-07
22112 5.33894689E-07 6.77191937E-07 9.87549013E-05 6.37433512E-05 5.16049350E-05
22113-6.07666451E-06-1.16239885E-03 4.60247033E-04 1.11832439E-04-8.16309775E-04
22114 1.05293064E-06-4.76217857E-07-5.76712787E-07 1.04598807E-06 6.32120824E-07
22115 1.61843859E-07-2.22950091E-07 5.98593572E-08 2.30924764E-07 4.58379257E-07
22116 9.14380652E-07-1.79191440E-06-1.49504692E-06-2.74613670E-06-3.78428837E-06
22117-1.34099223E-05-1.55495827E-06 2.39299368E-06 3.60165065E-05 3.12227392E-04
22118 2.90193411E-05 1.53241913E-05 1.25090838E-04 9.34388648E-08 2.37781805E-08
22119-1.17217045E-07-4.74645829E-07 3.28866874E-07 1.09783180E-07-7.03546391E-07
22120 4.30030714E-06 6.07862850E-06-3.88941333E-05-1.60365048E-06 9.06753711E-06
22121-2.87233550E-06 6.56221256E-05 1.86458829E-06-1.25238016E-05-8.87769574E-06
22122-1.34023980E-04 1.86904332E-08-9.57373944E-09 7.26426167E-08-3.55280645E-08
22123-2.42310232E-07 8.51026572E-07-1.61282744E-07-1.62823775E-07 1.40448581E-06
22124-2.88569552E-06 1.63140898E-06-1.14586191E-05-8.18360944E-06 1.13799934E-03
22125 2.17166469E-04-7.37422784E-05-1.53415817E-04-7.28521176E-07-2.10973500E-07
22126 9.39494675E-07 5.12918161E-07 8.02636307E-08 6.91771488E-07-6.18428858E-07
22127 6.06730930E-06 2.49686727E-05 6.10875656E-05 5.29308682E-07-2.02144276E-06
22128 2.24338528E-05 5.18123183E-05-1.08487580E-06 4.55734023E-06-2.11408487E-05
22129-2.60303952E-05 1.15499424E-07 8.30558278E-07-1.63274162E-06 4.94124218E-07
22130-5.99969726E-07-1.18436312E-05 7.74527477E-06-1.95028997E-06 2.89913498E-06
22131 1.16862701E-04-8.79849482E-06-6.87795172E-08 1.19427448E-05 3.48450057E-03
22132 2.19376291E-04-8.13670288E-04-5.47125659E-04 3.48621853E-07-1.65364034E-06
22133 1.30501849E-06-1.41937281E-07 1.58415180E-08 1.75267957E-07-7.64381550E-09
22134-7.75451632E-08-1.06245414E-06 9.87544589E-07-3.24686528E-07 6.62108770E-07
22135 4.77702200E-06-4.49546946E-06 1.69847098E-06 9.22505695E-06-1.13998584E-05
22136 2.83763767E-05-9.70997427E-06-6.94962695E-04-4.01187521E-05-1.97926224E-04
22137-1.43010680E-04-2.10175657E-07-1.04472850E-07 3.14648507E-07 6.48363990E-07
22138 9.00186909E-08 9.30472757E-07 1.02577905E-06-1.52892225E-05-4.86027550E-06
22139 1.82024001E-04-1.65409067E-09-1.15210870E-06-1.00269760E-06 1.54054662E-06
22140-7.55526641E-07 1.45638508E-05 4.73030109E-06-7.80779496E-06 3.66275737E-06
22141-4.79475010E-05-2.64181285E-05 3.74968248E-05-1.50195468E-05 2.42434236E-03
22142 1.45816526E-04-4.93625263E-04 1.07272926E-04 3.71817118E-07-9.68151444E-08
22143-2.75001973E-07 2.81867524E-07 7.55663263E-07 3.38854637E-07 4.04052980E-10
22144 2.71001929E-08-6.44574349E-07 1.38343254E-06 2.85561555E-07-9.69378797E-07
22145 2.95813607E-06-6.24641944E-06-1.57621436E-06 3.23119512E-05-8.03120482E-06
22146 2.25787037E-05 2.13724815E-07-8.60499566E-04-7.33858244E-05 9.67819387E-05
22147 1.03037301E-04 4.71195430E-07-9.45291521E-07 4.74096091E-07 6.54766754E-07
22148-2.80325619E-07 5.69389800E-07 1.49030904E-08 2.12134361E-07 2.68606092E-07
22149 9.08706157E-07-3.37221508E-07-3.15366972E-06-1.13783864E-06-3.94417183E-06
22150 1.58689671E-06 2.78053321E-05 1.43307414E-06 5.29737130E-06-1.02325420E-06
22151-5.56768101E-04 3.39326003E-05 1.17301006E-04-8.62338689E-05-2.97498797E-07
22152 1.03869574E-07 1.93629223E-07 8.61087202E-07-3.92929489E-07 1.08597482E-07
22153 1.98287206E-04 1.64422287E-04 6.13645417E-07-5.60260695E-07 1.14428112E-06
22154-3.90847469E-06-2.01276110E-06 2.58806294E-06-5.44380844E-06 7.54880218E-05
22155 3.40451696E-05 2.44063505E-05-1.38502678E-05-2.32017765E-03-1.31615113E-04
22156 5.34186970E-05 5.35504774E-04-9.37742837E-07-5.62646738E-07 1.50038957E-06
22157 5.95249123E-08-2.56150726E-06-2.03444715E-06 2.40644357E-06-1.68987897E-05
22158-1.21548932E-04-2.27837827E-04 1.58627323E-06-1.31877072E-05-6.60608162E-06
22159-1.60049120E-04 3.60208989E-07-3.12537742E-06 6.53934530E-05 7.55650140E-05
22160 4.04178528E-07 7.07811309E-07-1.08806662E-06-6.66819546E-07 1.85608016E-06
22161-3.88517822E-06-4.29793492E-07 1.77910127E-06-6.88499552E-06 5.86542022E-05
22162-1.09168909E-05-1.95277268E-05 3.14717262E-05 3.29831832E-04-5.93899455E-04
22163-2.38658205E-05-1.78961315E-04-1.71995260E-07-9.82738505E-07 1.15473376E-06
22164 1.47442768E-06-1.00523438E-06 6.48920399E-07
23  1 1.46667167E-05 1.47174406E-05-3.02597915E-06-1.49990097E-06 5.22384131E-07
23  2-2.17525524E-05 1.17110126E-05-7.56308240E-06-2.12728651E-05-1.43086535E-05
23  3-3.49654396E-06 9.18916018E-05 1.33895335E-04-7.92528706E-03 8.32359281E-04
23  4-6.03623030E-04-1.56257004E-03 1.81441887E-06-3.24384053E-06 1.42942165E-06
23  5 1.54148787E-05-1.18268511E-05 6.70753158E-06-5.48634346E-02-4.54914285E-02
23  6 7.86840613E-05 6.43747659E-05 9.40613047E-06-3.33948251E-04 3.96828986E-04
23  7 2.71010462E-04-1.22378043E-04 2.62236437E-03 5.63474825E-04-6.28355367E-05
23  8-8.35859293E-04 6.47310619E-03-2.12481156E-04-5.55367106E-04-9.66617886E-04
23  9 8.92797559E-05-3.33438962E-05-5.59358598E-05 1.44771983E-04-9.77658872E-05
23 10-4.35316355E-05-1.95349710E-05-1.55687816E-04 2.38917444E-04-5.83102469E-05
23 11-2.12062061E-05-1.37369549E-04 3.27241442E-04-8.80416182E-05 5.60201131E-01
23 12 4.63854451E-01-8.55757509E-05-1.80199445E-04-3.32644752E-05 4.78272328E-03
23 13 1.25893067E-04 9.52963831E-05-1.03582853E-04-5.08924658E-03 4.83576987E-04
23 14 9.94144847E-04 1.81495167E-03-1.21935472E-02 4.06630446E-04 3.00347662E-04
23 15 2.13518958E-03-8.74213736E-05-1.49264762E-05 1.02347850E-04 2.76558718E-05
23 16 5.16965565E-05 1.49518840E-04 3.46600657E-04-8.37582319E-05 1.33634653E-04
23 17 1.78702416E-04 1.38203707E-02 1.13791384E-02-6.38271253E-05 6.39754999E-05
23 18 3.71417913E-05 3.80751979E-04-2.83681552E-04 2.29360858E-04 2.53666874E-04
23 19 1.75261656E-03-6.05560339E-04 3.52466964E-04 1.93265304E-04 7.63549262E-03
23 20-1.75150380E-03 4.31189987E-04-7.24888761E-04 3.43857131E-05-8.28040741E-06
23 21-2.61053056E-05-7.75926485E-05-1.27383453E-04 7.47658139E-05 1.57189898E-05
23 22-9.31566311E-05 1.33153206E-05-4.65495569E-05 1.08644580E-05-6.53972083E-05
23 23-9.48836904E-05 4.84678364E-04 1.65086036E-04 1.27399240E-04-6.02275678E-08
23 24-1.15496978E-05-2.03763011E-05 1.57654587E-05 2.15500490E-05 2.16430695E-05
23 25 1.00664805E-04-3.67923830E-04-2.09061087E-04-2.34685541E-04-3.42951540E-05
23 26-1.16155272E-03-1.27766865E-03 1.88045914E-04-6.31638468E-04-2.00242359E-05
23 27-2.91073096E-05 4.91315455E-05 2.15393916E-06-1.91675977E-05 3.18460232E-06
23 28-1.03737173E-05 9.36123279E-05 2.17958142E-05 2.02118177E-04-2.05654264E-02
23 29-1.70862657E-02 8.80644672E-06-3.29143519E-05 8.76717898E-05 5.66000156E-05
23 30 1.49686001E-05-1.67330638E-04 3.89159655E-04 1.97978877E-03-2.58920295E-04
23 31-6.57267848E-04 6.60556072E-04 7.54026663E-03-2.85330815E-03-3.44731592E-03
23 32 2.06231777E-03-6.36214779E-05-6.57556862E-05 1.29377164E-04 9.82226714E-06
23 33-1.31278376E-05-1.06875150E-04-5.25423703E-04-4.29165882E-04 8.34156955E-06
23 34 6.18111310E-06-1.39078709E-06-5.72451393E-05-1.07344499E-07 1.80502961E-05
23 35-1.49199635E-05 1.71705156E-04 7.76639657E-06-3.40968582E-05-2.35239156E-05
23 36 3.38803909E-03-2.21937965E-04-4.43816645E-04 2.56523239E-04 5.26517360E-06
23 37-1.59914567E-06-3.66602793E-06 5.20712855E-06 1.21108202E-05-9.31529151E-06
23 38 2.90175230E-06-4.93574516E-05-1.10202662E-04-3.37792828E-04 9.83472929E-06
23 39-3.41489800E-05-5.73282477E-05-1.09186908E-04 2.23986880E-06-1.94186753E-05
23 40 2.70840774E-05 2.58741305E-04-4.18944111E-04-3.44403317E-04-7.79445113E-06
23 41 8.20358171E-09 3.58377133E-06-8.23415188E-06-1.62011349E-05 2.70313840E-05
23 42-3.67134367E-05-3.99065462E-04-9.96096218E-05 1.67934852E-04-2.38594875E-05
23 43-4.22096087E-03 9.47463758E-04 1.03309212E-03-4.85941451E-04 1.07466973E-05
23 44-1.40956456E-05 3.34894831E-06 7.91596046E-06-7.22525644E-06 3.26914662E-06
23 45-1.05020161E-06 3.92534709E-05 1.86657937E-04 3.68469611E-03-3.14712425E-06
23 46 3.09355117E-05 7.43035504E-05-4.79802984E-04 7.59712627E-06-1.93097554E-05
23 47-4.26763422E-05-1.80819841E-04 2.22075111E-04 1.92948253E-04-3.05428326E-06
23 48-9.62672810E-06-1.30038205E-05-5.00506580E-05-5.13798807E-05-5.57349832E-05
23 49-2.35772259E-05-5.65598562E-04 1.43242312E-04-1.65564491E-04-3.21272318E-04
23 50 1.83246411E-03-2.72443171E-03-3.25264314E-03-2.45211400E-03 3.13677236E-06
23 51-6.81526269E-06 3.67849033E-06 8.72678531E-06-1.63414884E-05-1.32196730E-05
23 52-7.79440015E-07-9.95019212E-07-5.13377142E-06-4.45013336E-06-1.62555189E-08
23 53-5.29693200E-06 1.99598786E-05 2.97172461E-05 2.10991047E-06 1.55684850E-04
23 54-1.06653910E-04-1.36214560E-04-2.52407967E-05-8.80971217E-05 6.38897315E-05
23 55-1.44433086E-04-2.04026386E-04 1.25288924E-06 1.47054370E-07-1.39994361E-06
23 56 1.27689946E-07 1.02324971E-06 2.72813753E-06-1.53172058E-06 8.82307754E-05
23 57 1.60847563E-04-5.26647476E-03 2.76241157E-07-4.48599644E-07-1.83788526E-06
23 58-4.18056647E-09-8.64060171E-07 1.74096083E-05 5.16003736E-06-5.02824279E-06
23 59 1.39089687E-06-1.43957300E-04-1.64587202E-04-5.92515229E-05-1.54969165E-04
23 60-3.73920598E-04 2.00926840E-04 9.58059171E-05-2.27273057E-05 5.37323811E-06
23 61-7.14552273E-06 1.77228462E-06-4.06480642E-06-4.24065638E-06-4.06698745E-06
23 62-8.47614845E-09-3.47183055E-07-8.99618749E-07-4.86403356E-07-1.62494507E-06
23 63 3.79454647E-06 4.78925318E-06 7.49973323E-07 7.68569734E-06-4.75181416E-05
23 64-3.45569839E-05 2.10682342E-05-5.13298767E-05-5.27294490E-04-9.75518669E-05
23 65-1.68528298E-04-5.67643719E-05 1.01191842E-06-1.43540905E-06 4.23490627E-07
23 66 1.00818546E-06-1.26228252E-06 8.56941821E-07-1.45823370E-08 3.05374891E-07
23 67-4.08265918E-08-1.17214288E-06 2.64338045E-07-5.90166480E-06 4.16118322E-07
23 68 6.06943655E-06-1.38102776E-06 8.39593248E-05 1.64456973E-05 3.23493878E-05
23 69 1.24127766E-05-1.04579924E-04-1.03075594E-04-8.57256388E-05 6.72723327E-06
23 70-1.11442309E-06 2.73012275E-06-1.61569966E-06 4.54291540E-07-2.56383845E-06
23 71 1.08690618E-06 2.14942021E-06 1.64058184E-06-9.93108176E-07-1.88840162E-06
23 72-4.28502256E-07-6.76182006E-06 4.93727991E-06 8.05018871E-06 5.80946915E-07
23 73 1.36386085E-04 6.50941544E-05-9.44371763E-05 1.13083779E-04-1.04668375E-03
23 74-3.00826221E-04-3.31008715E-04-1.83284184E-04-5.46612541E-07-4.65725178E-06
23 75 5.20386433E-06-8.50369367E-08 2.21606613E-06-2.80480294E-06 1.96057224E-06
23 76-1.44289910E-05 1.47924554E-04-1.81079203E-04-2.35315374E-06 3.30913251E-06
23 77 2.37351935E-04-1.31811510E-04-2.43860038E-06 7.84154165E-06 4.68623206E-04
23 78 9.90114848E-04-1.61704905E-07-1.16549234E-06-6.07794688E-07-1.44834253E-06
23 79-2.77579486E-06 8.72172740E-06 2.37313710E-06 6.76187701E-06 1.02521616E-05
23 80 1.89375084E-05-1.30389547E-05-2.49944166E-06-2.87129195E-05 5.29731717E-04
23 81 7.18211163E-06 1.74297150E-04-3.36982369E-05 4.03792215E-07-1.00269987E-06
23 82 5.98907654E-07-1.24181142E-06-2.73529160E-07-5.43350010E-07 4.42625097E-07
23 83-9.02547421E-07-1.68900157E-06-1.18125878E-06-2.07924023E-07 8.31409293E-06
23 84 1.04447186E-05 7.13668074E-06 2.07509499E-06-5.61494560E-05 2.75574196E-05
23 85-7.21951393E-05-1.58898907E-05 8.90311200E-03 1.78254430E-03-1.86089526E-03
23 86-5.55689096E-03 1.63097594E-06-1.11480596E-06-5.16169975E-07 7.12785461E-07
23 87-4.00154413E-07 9.20638130E-07 1.94396635E-07 5.23559796E-07-3.45680653E-07
23 88-6.01150889E-07-3.97924692E-07-4.08924704E-06 1.33155808E-06 3.56949738E-06
23 89 2.29305803E-06 1.52162193E-05 9.37270106E-07 7.34070448E-06-1.23994629E-05
23 90 3.75396140E-03 6.35301802E-04-1.16634937E-04 4.74245144E-04-3.28932796E-07
23 91-3.85202551E-07 7.14135348E-07 1.29927912E-06 6.34922074E-07 2.25584896E-07
23 92 2.84036201E-07-4.68016960E-06-3.37587163E-05 9.66653632E-05-3.85930294E-07
23 93 4.86395082E-06-3.44268776E-05 5.84595658E-05-4.21423883E-08 2.84380600E-07
23 94-6.79883191E-08 8.53237371E-07 4.48921212E-07-4.91740393E-06 2.60938585E-07
23 95-4.01991911E-06-2.92186296E-06 2.01113111E-05 5.76472316E-06 1.47912540E-05
23 96 5.79260062E-05-3.25878155E-03-1.98998801E-04-1.98963803E-04-3.83960748E-04
23 97-7.50253851E-08 2.61943792E-07-1.86918407E-07-9.43069058E-07-1.96498445E-07
23 98-1.04549629E-06-1.43684933E-06 1.43267450E-05 4.16420133E-05 6.55230811E-05
23 99-1.04361624E-06-1.20350030E-06-1.52797543E-06-5.14456667E-07-2.17943033E-06
23100 5.00549836E-06 5.61191472E-06 3.26619691E-06 1.15911888E-05-1.03217440E-05
23101 2.41409280E-05-1.58289238E-05-7.49132147E-05 2.59554854E-03-3.00088903E-05
23102 4.64274824E-04-1.74781450E-05 1.26231171E-06-1.12401233E-06-1.38299388E-07
23103-1.07108145E-06 2.00851965E-06-9.07579510E-07-2.40005367E-07 9.31320312E-06
23104-2.59912754E-04-1.33827182E-03-8.62307352E-07 1.27787490E-06-4.79314114E-05
23105 8.94389218E-05 1.19043248E-07-5.41702971E-07-2.99763544E-06-2.49455748E-06
23106 7.72221714E-07 6.46620093E-06 1.42914312E-05 1.19526707E-05-4.58073182E-06
23107-4.54313277E-05-9.30095602E-05-1.39977472E-04-3.04557326E-05-9.38099199E-03
23108-2.78758390E-04-3.53052900E-03 5.53229730E-05 3.65384846E-06-2.40826804E-06
23109-1.24558042E-06 2.01286248E-06 3.93250518E-07 1.70275954E-07 1.73296001E-07
23110 1.09163701E-05-1.72226957E-04-4.61251941E-04-1.90050166E-07-9.44832323E-07
23111 4.68540636E-07 2.42567248E-07-3.05599925E-07 1.11510115E-05-3.25657226E-06
23112-1.59719721E-06 2.23016398E-06-1.42730418E-04-2.07368594E-05-3.80511041E-05
23113-2.56588533E-05 1.37399592E-03 4.22191884E-04 6.46867927E-04-5.76845185E-04
23114-9.23181058E-07 2.13908398E-07 7.09272660E-07-2.54805983E-07 9.47075070E-08
23115-4.44338848E-07 2.44447382E-07-2.74454289E-07-8.97529079E-07-6.71559085E-07
23116-3.99792155E-07 5.06372985E-06 4.50755959E-06 4.43903436E-06 1.82646483E-06
23117-1.01128959E-05-3.70420774E-05-2.45941253E-05-1.53062669E-05-2.03151238E-04
23118-2.39403971E-04-9.57233620E-05-4.54092184E-06-8.80085366E-07 8.58123257E-09
23119 8.71504134E-07-5.27309551E-07 1.32854204E-07 3.29777958E-07-6.09769544E-08
23120 5.81617660E-06-3.64132932E-05 1.13743071E-04 1.30681304E-06-8.31853883E-06
23121-4.37814181E-05-1.54824817E-04-1.72190375E-06 1.18239956E-05-5.33282812E-05
23122 1.18909909E-05 4.68372782E-07 6.73407461E-08-6.54755556E-07-5.33631830E-07
23123 1.23877696E-07 1.39710488E-06 3.41736706E-06 2.27129422E-06-1.02207424E-06
23124 2.30771276E-05 1.68695653E-05-9.04110637E-06-3.61153935E-06 2.53946724E-04
23125 1.96585058E-05-1.21809261E-04 1.75895078E-05 9.21878685E-07-6.18854049E-07
23126-3.03024636E-07-2.35882417E-07-6.62122616E-07-1.27383212E-06-1.25963989E-08
23127-7.56853980E-07 4.53875813E-05-2.08688657E-05-4.64340763E-08-3.29567890E-06
23128 1.82841952E-05-8.55522046E-05 3.50226923E-07 6.25506650E-07-5.61629451E-06
23129 1.62386523E-05 2.29061304E-08-5.83346310E-07-8.14269860E-07 2.02098883E-07
23130-6.36575677E-08 6.71826898E-06 3.84669442E-06-7.68868076E-07-8.40668296E-07
23131-1.13832682E-05-2.67558360E-05 7.04779789E-05 1.95627894E-05-6.34457564E-03
23132-7.76501384E-04 1.22338806E-03 7.87231353E-04 2.46916202E-07 1.62574163E-07
23133-4.09490365E-07 1.39231742E-07-1.68994028E-06-7.90637765E-07 3.64037206E-08
23134 4.02330596E-07 2.46777097E-07 3.31540760E-07-4.71320024E-07-4.16226643E-06
23135-1.54888432E-06-1.76687601E-06 2.28101608E-06 3.90297102E-05 1.06087058E-05
23136 2.24855611E-06-1.73435989E-05-6.55301343E-04-2.05433467E-04 3.41819752E-05
23137-2.12166314E-04 4.52691782E-07 6.73143958E-08-5.20006178E-07 3.57868093E-09
23138 1.91725056E-07 1.26227967E-07 2.77806151E-06-2.74537355E-05 9.53755721E-05
23139-3.38320165E-04-7.58701315E-09 4.18681832E-07-1.23233784E-06-1.48498419E-08
23140-3.40539055E-07-5.77185709E-06 5.56773173E-06 5.60044256E-07 1.48061013E-06
23141 5.92881366E-05-4.17869018E-05-2.07539300E-05 1.25043172E-05 8.59522777E-04
23142 6.13352669E-05-1.51148075E-04-6.80311770E-05 7.19401537E-08-4.65586404E-07
23143 3.93646251E-07 2.91768795E-07-8.77102619E-07 3.72682568E-07-5.92754341E-09
23144-7.31017639E-08 2.52962041E-07 6.64732087E-07-2.50744111E-07 1.12970017E-06
23145-1.07202895E-06-3.03892740E-06 1.11456276E-06-8.84470915E-06 2.68197284E-06
23146 1.45352605E-05 8.91964844E-06-2.08298436E-04-8.38661421E-05 2.07886955E-05
23147 5.92007187E-05 6.07214037E-07-1.42731238E-07-4.64482798E-07 3.28599119E-07
23148 1.40797563E-08-4.31955588E-07 1.03830780E-08 7.06077192E-08-7.24826279E-07
23149 2.63905249E-07-3.93943673E-07-6.69811041E-07 3.03361932E-06-9.40579704E-07
23150 1.72535303E-06 1.70481846E-05-1.40536476E-05-1.14959013E-06-3.31382174E-06
23151-1.54143024E-04 3.62981885E-05-2.24750111E-06 5.42758422E-06-3.16166875E-07
23152 2.16576828E-07 9.95900471E-08 8.43804822E-08-7.83204976E-08 7.77065850E-07
23153-3.09303235E-06-3.92926005E-06-6.08470023E-07-4.86142389E-07-6.90855491E-07
23154 1.44850848E-05 2.99636699E-06 2.28393370E-06 1.94300353E-06-1.02511912E-04
23155-4.21679791E-05 4.49290423E-06 7.99833963E-06 4.99236049E-03 3.64621139E-04
23156 2.63629579E-04-1.10723222E-03 1.36122262E-07-4.73707118E-07 3.37584856E-07
23157 5.60559500E-07 6.58342738E-07-2.33242789E-07 3.94977395E-07 1.70977407E-06
23158 1.00614417E-05-2.38135499E-05-1.37137809E-07 5.38978955E-06 4.61381330E-05
23159 3.30025774E-04-2.45897255E-07 3.73814216E-06-2.09234614E-05 1.40182136E-04
23160-4.62232566E-08 1.42084641E-07 2.20166412E-06 4.40790201E-07 2.00179187E-07
23161-3.97389968E-07-9.66284250E-06-1.65698476E-06-1.41822204E-06-1.32963516E-05
23162 6.48974542E-05 1.55491577E-05 1.11335338E-05-6.36807763E-04-3.00957894E-04
23163-4.96330205E-05 3.63760019E-05-4.97055140E-07 6.66330630E-07-1.69275489E-07
23164-9.29087749E-07-3.98343056E-07 2.99581353E-07
24  1-1.67828842E-08 6.41017483E-08-3.98190767E-07-7.05264901E-07 5.81817870E-07
24  2 8.12914878E-07 1.58073819E-06 4.22812383E-06-1.92691266E-06-2.38160846E-05
24  3 5.43665659E-05-3.70986027E-05 4.84455088E-06-3.01892598E-03 1.18379311E-03
24  4 3.02835066E-04-2.11121723E-04-1.00477381E-06 1.88863790E-06-8.83864090E-07
24  5-1.86362503E-07 2.60106354E-07-3.72547836E-07-5.32751644E-08 2.42514961E-07
24  6-1.30258047E-06-6.60236618E-07-8.76144533E-07-1.31575600E-07 6.77954905E-06
24  7 4.10451670E-06 3.72597610E-06-3.01808314E-05-2.33999337E-05-2.84731273E-05
24  8 5.70964909E-06 2.45277063E-03-5.01256387E-04-4.35780059E-04-5.41813314E-04
24  9 2.25929015E-07 8.28357428E-07-1.05428644E-06-6.39745579E-07-1.22411209E-07
24 10-7.67358464E-09-9.28956642E-10-1.64388687E-06-3.48893369E-05 1.19788042E-04
24 11-1.30956350E-06 8.93388890E-06-3.47830961E-05 3.32222079E-04-4.26938100E-07
24 12-5.58073065E-07 5.37572572E-07-1.41526503E-07-3.99850830E-08 1.94856006E-06
24 13-2.85329179E-06 1.80762697E-07 1.88629184E-07 5.52187250E-06 1.28698525E-05
24 14 2.98077366E-06-1.21627410E-06 4.29051946E-04 1.38418146E-04-1.11366111E-04
24 15 8.71249791E-05-3.61392970E-07 8.26464120E-08 2.78746558E-07-2.10867410E-07
24 16-4.78394601E-07 2.03460529E-07-1.03023437E-07-1.82134808E-06-2.42719018E-05
24 17-2.79041358E-05-4.81072161E-08-1.21246448E-08 5.05019373E-07 2.25575018E-08
24 18-2.11080966E-07-2.10351268E-07-1.97409044E-06-5.58280573E-07 8.34324935E-07
24 19-1.50191822E-05 1.71278582E-05-1.17081882E-06-4.82461438E-06-6.75256932E-04
24 20 3.38170539E-04 4.76427874E-05-5.13127311E-05 3.68046130E-07-7.31973103E-08
24 21-2.94848820E-07 5.58585591E-08-2.16379651E-08-3.51961650E-07 6.43529632E-07
24 22-5.09136499E-06 3.95090045E-05 1.04487303E-04-1.14283747E-07 8.40877431E-08
24 23-1.08639202E-05-2.23762832E-04-1.11119559E-07-3.31224446E-07 6.65489322E-07
24 24-7.00402649E-08 1.99814735E-07 3.20087348E-06-3.32419702E-06-3.33758519E-07
24 25-8.16572031E-07-2.56474487E-05 1.66352472E-05 1.49085675E-05 6.46553400E-06
24 26 1.45199524E-04 4.50957216E-05 4.35021272E-04 7.97407973E-05 6.55721142E-07
24 27-1.09952704E-06 4.43805902E-07-6.79459743E-07 4.26361282E-07 2.87412341E-07
24 28-7.19429045E-07 6.28557378E-06-2.84727665E-05-5.79367898E-05-1.14303809E-08
24 29-1.67588734E-07 1.77633200E-07-2.83280399E-07-2.61517610E-07 8.86220452E-07
24 30-5.04544549E-07 1.62873433E-06 1.57639932E-06-2.04371250E-05-1.78157356E-05
24 31-4.95567638E-06-1.93280886E-05 5.29117672E-04-1.15533024E-03-3.53214533E-04
24 32 1.95293882E-04 4.29509873E-07-1.36483318E-07-2.93026555E-07-5.98996652E-07
24 33 4.44489459E-07 5.32746078E-07 4.09341388E-08-6.80538386E-08-1.18591101E-07
24 34 3.19239042E-08 3.63133127E-07 5.16236949E-07 5.08340583E-07-3.58811409E-07
24 35-1.66705096E-06 9.87426411E-06-9.29921496E-06-5.51023037E-06 1.44708562E-05
24 36 9.53436229E-04-1.80436606E-04-1.24371968E-04 4.54998870E-05-3.80730056E-08
24 37 1.82342356E-07-1.44269350E-07 3.31316967E-08-5.40039543E-07-3.77340793E-07
24 38 3.36203195E-07-2.24156863E-06 3.51134436E-05 1.09270791E-04-7.58135600E-08
24 39-3.23375064E-07 5.45902454E-06-2.06368483E-05 4.03322092E-07-1.57187633E-06
24 40 4.60559840E-05 1.89351051E-05 3.92697442E-07-5.09467378E-07 3.19813489E-07
24 41-6.88186915E-08 4.17903745E-07 1.00466642E-05-2.25745491E-06-3.22522647E-07
24 42-1.75209377E-06-9.96558884E-05 2.66211902E-05 2.80221946E-05 1.11335601E-06
24 43-2.02539305E-03-2.48378370E-04 4.71824795E-04-1.25123572E-04-4.82211354E-07
24 44 4.18348463E-08 4.40376507E-07-3.47977454E-07 3.63216659E-07 6.21526531E-07
24 45 6.70128785E-07-4.98626207E-06 2.86407900E-04 4.93860498E-04 6.48492658E-07
24 46-7.91849289E-07 7.91885102E-05-1.27257019E-04 2.57406556E-07-1.08243976E-06
24 47 4.03018106E-05-1.07761366E-04-3.47587836E-08 2.11497662E-06-1.55576938E-06
24 48 4.15131332E-07-7.96399456E-09-2.32929037E-05 9.89268388E-06-2.55721001E-06
24 49 6.20897737E-08 1.97353290E-04-7.24666016E-05 1.68175179E-06-2.25088356E-05
24 50 3.75139743E-03-3.03423328E-04-1.01109705E-03-1.52613697E-03-7.87141232E-07
24 51-4.30952499E-07 1.21809373E-06 8.87454251E-07-3.35140476E-07 1.27857227E-06
24 52 5.13964628E-08 5.91991121E-07 3.38661433E-07 1.76324377E-08-2.37882482E-08
24 53-6.34505440E-06-1.37658170E-06-4.79505943E-08 1.48190686E-07 3.95009449E-05
24 54 6.54716089E-06-3.31851521E-06 1.90577930E-06-5.89772781E-04 5.90159177E-05
24 55-1.07961123E-04 1.21550063E-04 3.42508973E-07-1.30131861E-07-2.12377112E-07
24 56 2.15132541E-07-5.05909424E-07 1.97187237E-07-4.84270703E-06 3.05385540E-05
24 57-3.73440202E-04-7.19134150E-03-5.62576363E-09 4.04671033E-07-2.37480785E-07
24 58 3.42580947E-07-8.35551937E-07-2.75246690E-06 1.59969335E-06-1.47738426E-06
24 59 4.15074280E-06-5.26399091E-06-4.71383147E-06 2.98212961E-05-1.99152269E-05
24 60 1.06915403E-03-2.89998317E-04 4.41932657E-04-3.15291170E-04 9.79450654E-07
24 61-6.40069520E-07-3.39381134E-07-3.88756302E-07-8.87466484E-07 9.23322005E-07
24 62 5.16087939E-08 5.83137029E-07 6.49232431E-07-2.67419131E-07-2.02049836E-07
24 63-7.38887240E-06-2.93734050E-06 8.70578349E-07 4.67526989E-07 4.11557593E-05
24 64 1.28546101E-05-1.25942573E-06 1.37552576E-06-7.29118230E-04-1.56002352E-04
24 65-4.46270214E-05-1.15917638E-04-6.89543870E-07 3.56469278E-07 3.33074592E-07
24 66 7.35844829E-08 8.51024334E-07-5.09636609E-07 2.66807259E-08 3.60669712E-07
24 67-8.75882851E-07 1.19157533E-08-1.10146625E-07-4.33283163E-06 3.72976777E-06
24 68-3.70114049E-07 6.46397694E-07 3.39115670E-05-1.74013481E-05 1.57979609E-05
24 69-7.75378111E-06 8.73973595E-05 6.93012398E-05-5.08182666E-05 3.02890943E-05
24 70-3.68727109E-07 3.22107838E-07 4.66192710E-08-1.36089281E-07 3.70892350E-07
24 71-1.83951231E-07 5.59610439E-07 4.15130001E-07-2.31253407E-07-1.62865093E-07
24 72 1.53656187E-06-1.37517576E-06 2.24685361E-07 5.78131535E-07-7.51221408E-06
24 73 4.32605062E-06-2.89317767E-06 1.73610782E-07 6.89547405E-05 1.54520964E-03
24 74-2.48871067E-04-2.06442055E-04 6.57762753E-04-1.36718793E-06 8.39514619E-08
24 75 1.28323647E-06 2.44039147E-07 1.16881020E-06 8.35705051E-07 2.14611471E-06
24 76-1.64189610E-05 6.47159764E-05 2.60517056E-04-2.20722080E-08 2.42289746E-06
24 77 6.38617026E-05 1.32439760E-04 1.14840504E-06-1.24060496E-05 5.52948733E-05
24 78 7.36196129E-04-6.18530825E-09-9.17752525E-08-1.80573008E-07-7.14230630E-08
24 79 6.06052949E-08 1.23863786E-06 8.23171967E-07 4.54924259E-07-3.24834161E-07
24 80-1.33604253E-05-2.84393791E-06-8.19123987E-06 3.35958943E-07-5.74228453E-05
24 81 5.05130251E-05 1.84863753E-06-2.28803794E-05-6.19977027E-08-3.39529776E-07
24 82 4.01527479E-07-1.85186412E-09-5.42628007E-07-1.28940811E-07 6.83501674E-06
24 83 5.85553941E-06-5.40035111E-06-2.00846667E-06 3.79975232E-06 3.79234425E-08
24 84 2.11598133E-05 1.42378218E-05-2.38349833E-05-1.74073586E-07-8.25134249E-05
24 85 3.62351256E-05 2.03451534E-04-6.80645234E-03 7.73673928E-04 9.99643257E-04
24 86-1.31906657E-03-8.70286048E-06 1.02137627E-06 7.68148421E-06-1.75877559E-05
24 87-1.90211086E-06-2.81873794E-06 6.02577626E-05 5.28296056E-05-3.74614352E-06
24 88-4.99264873E-06 2.51816050E-06-2.62861296E-05 2.34782685E-05 3.14831630E-05
24 89-1.07553604E-05 8.84611856E-05-1.87761601E-04 3.35570519E-05 9.23417270E-05
24 90 6.11232688E-03 1.30425411E-03 4.78385750E-04 6.89786490E-04 6.60256410E-06
24 91-3.20815502E-06-3.39440909E-06-5.35862799E-06-1.43639938E-07 2.02401912E-05
24 92 1.19835578E-06 1.43025419E-05-7.70195333E-06-4.82922912E-04 9.49216990E-06
24 93-1.33415731E-04-2.18438372E-04 6.28547563E-04 3.74186542E-04 3.09351255E-04
24 94 4.86244355E-06 1.25965314E-05-4.05429954E-06 1.92457651E-05 1.41281349E-06
24 95-4.52107024E-05-1.62377406E-05-5.24478824E-04 2.12563952E-04 2.32647927E-04
24 96-7.27376699E-05-2.17384189E-02-2.28505181E-03 7.47714493E-05-4.08850541E-03
24 97 1.55991818E-06 1.02983417E-06-2.58975234E-06 1.87787529E-07-1.16164609E-06
24 98-1.27289663E-05-1.17105456E-06 6.84219522E-05 1.30515674E-04-3.93772046E-04
24 99 1.17236429E-03 9.67818218E-04-2.49358126E-06 3.96108262E-07-2.54875686E-07
24100 3.20468118E-05 9.87978157E-07-4.45640143E-06 9.01358731E-06-3.40605008E-04
24101 9.05357701E-06-1.27664131E-04-6.42586545E-05 9.56825424E-03-2.60366561E-03
24102-2.52679304E-04-2.69688211E-05-7.49629848E-07-3.10115561E-07 1.05974541E-06
24103 2.68871526E-06-3.04788680E-06 4.41029630E-07-1.30191541E-06 2.30863169E-05
24104-1.66271524E-04-7.30525377E-04 4.79045014E-06-4.01913999E-05-9.23913244E-05
24105-6.91203804E-04 2.86593885E-04 2.34321691E-04 2.63692433E-06 8.87564076E-06
24106-6.14448080E-08 5.08671769E-05 2.48561040E-05-2.80903528E-05-7.01431490E-06
24107-6.27284037E-04 6.31060882E-05 1.22099387E-04-1.06172240E-04-1.14883915E-02
24108 5.15852855E-03 4.42583848E-03 1.21412515E-03-2.81535798E-06 2.32629779E-06
24109 4.89060195E-07 1.25264685E-05 1.78759484E-06 2.67784104E-06-3.61544886E-06
24110 7.77363099E-05-1.51519356E-04 2.49033669E-03-8.54969846E-03-7.14833763E-03
24111-9.75167599E-05 1.28151044E-05 5.99053718E-05 2.57263499E-04-3.02517097E-04
24112 7.36552706E-05 2.16318833E-04 3.97036938E-04-4.05867945E-04 5.24426625E-05
24113 1.33825063E-04 2.75040271E-02 1.73118717E-03 1.18426737E-02 1.61175585E-03
24114 9.06197197E-05-1.00165570E-04 9.54585037E-06-4.16565723E-05-1.11168569E-04
24115 2.44798441E-05-5.99010721E-04-4.92878357E-04 5.35868392E-07-1.03143076E-05
24116-5.97212837E-07-5.74106587E-05 1.41276865E-05 8.80430953E-06-1.10271671E-05
24117-1.13472059E-06-5.49515379E-05-5.05269863E-05 7.48876265E-05 1.05477283E-02
24118-4.00576394E-04 2.40767048E-03 5.54213284E-04-9.73382510E-06 1.86367476E-05
24119-8.90292249E-06-9.04652002E-06-7.85990746E-06 1.07544552E-05-2.36824730E-07
24120 6.45225009E-06-1.36348184E-04 4.14774485E-04 9.23322349E-06-6.90766372E-05
24121-1.57418847E-04 2.83882803E-04 8.20798534E-06-7.97270954E-05-2.23243441E-04
24122-1.10116118E-04 5.63290494E-01 4.66451524E-01-5.42572665E-05 3.19762629E-05
24123 1.87953844E-05 4.73854782E-03-1.76852599E-05 7.46731503E-06 1.40729048E-05
24124-2.99269244E-03-6.40035606E-04-6.30029936E-05 4.08685059E-04-8.96841288E-03
24125-1.45076928E-03-8.05671986E-04 9.36510708E-04-7.24008477E-05 5.40353177E-05
24126 1.83655300E-05-8.32600330E-07 9.28108723E-05-7.09307775E-07 3.77670738E-04
24127 1.14403572E-04 1.97289023E-04 3.55966802E-04 3.60450535E-04 1.38129954E-04
24128 3.20891334E-04-1.33653582E-04 3.63882870E-04 1.28562245E-04 4.71176989E-04
24129 2.06517181E-04 1.67290934E-06-3.67342427E-06 2.52739393E-06 1.59759961E-06
24130-2.53429099E-06 7.49598666E-05-1.47007538E-05-2.70293147E-05 1.17619556E-05
24131-3.54466110E-04 2.65692252E-04 3.57070391E-04-9.36517461E-05-3.61166245E-03
24132 8.61132435E-04 1.34850548E-03 1.77262585E-03 8.42852448E-06-1.06658013E-05
24133 2.23727677E-06-4.94138166E-07-7.57293470E-06-4.74467302E-06-2.00753037E-08
24134-1.81168791E-07 1.49841904E-07-6.52519700E-07-1.15978357E-06 3.02920623E-06
24135-2.80709283E-07 2.81215232E-06 5.34986110E-06-7.23587482E-05-3.87089457E-06
24136-1.50253874E-05-3.62694642E-05-3.14156934E-04 3.49927202E-05 7.74453653E-05
24137-2.78658648E-05 6.35679462E-07-7.82117293E-07 1.46437830E-07 1.87561749E-07
24138-4.83762365E-07-1.65218417E-06-9.03022752E-06 8.75201792E-05-5.95651641E-05
24139-4.53991128E-04 9.42963695E-10 6.64408144E-07 3.46702187E-07-1.84505431E-07
24140-5.52412674E-07-1.11017572E-05-1.83577640E-06 1.00485789E-06 2.59328952E-06
24141 1.23250815E-04 2.75404052E-05 1.57196906E-07-4.73404579E-05-7.55468139E-04
24142 1.21518543E-04 1.18823302E-04-1.42567858E-04-7.64209805E-07 8.07017887E-08
24143 6.83508017E-07 2.03796697E-06-1.10729540E-06-1.43387550E-07-3.61412282E-09
24144-6.84000114E-08 3.36120782E-08 4.28419724E-07 2.60022350E-08 1.43442592E-06
24145-5.10397371E-08-1.90677831E-06-3.11572664E-07 6.52655947E-06-6.98359082E-06
24146 5.04474592E-06 9.28565797E-06 1.35705528E-04 5.12528462E-05-2.80940857E-06
24147-6.03332344E-05 7.18329954E-07 3.82110214E-07-1.10044017E-06-8.39610955E-07
24148 6.41114064E-07-7.95320634E-07-4.07085117E-08-5.56826480E-07 1.44025421E-07
24149-1.89842329E-07-1.54586573E-07 7.35616813E-06-8.38130827E-07 4.98782378E-07
24150 6.65194053E-07-6.48480664E-05 2.68240622E-05 2.11185440E-05-1.51493603E-05
24151 1.38484248E-05-3.83007441E-05-3.13207347E-05 2.57684409E-05-3.84834610E-07
24152-1.61762257E-07 5.46596867E-07-1.31076710E-06 6.61539782E-07 9.28281450E-07
24153 1.50144345E-04 1.25674701E-04-2.09248921E-06-2.96909484E-06-7.29381729E-06
24154 5.93163857E-06 1.35073396E-05 9.90457146E-06 3.30351734E-05-2.60946987E-04
24155-4.65925222E-05 7.03678647E-05 4.48477124E-05 1.65939538E-03 3.54062953E-04
24156-2.08095627E-06-1.00584109E-04 3.85345814E-06-4.65898306E-06 8.05524921E-07
24157-3.26312179E-06-4.54628278E-06-4.79888607E-06 1.78332777E-06-6.95299620E-06
24158 9.74116173E-05-2.05267901E-04 7.51693426E-07 1.75911579E-05 1.62927682E-04
24159-2.83192045E-04-2.56417816E-06-4.27606121E-05 1.59991055E-04 5.52683353E-04
24160 4.39120450E-08 2.46802803E-07 1.31560043E-06-3.27823296E-07-1.37123052E-06
24161-2.93432816E-06-6.23961115E-06 5.44947749E-07 5.90749656E-06 2.19581598E-05
24162 1.51761556E-05 5.47709626E-06-3.01257099E-05-2.99913109E-04 4.07506829E-05
24163 3.58070531E-05 2.09759820E-04 1.41392942E-06-1.02772343E-07-1.31115708E-06
24164-5.30801790E-07 4.76876795E-07-3.10534753E-07
25  1-6.92965178E-07 2.56752691E-07-1.76258936E-06-7.78051625E-07-2.20096882E-08
25  2-7.78452428E-06 8.77097233E-06 2.81481680E-06-1.08057304E-06-5.41813460E-06
25  3-4.10694811E-07-1.16172346E-04-1.18213655E-05-9.45194629E-04-2.61847263E-03
25  4-1.32982626E-03 2.58653450E-05-2.95788292E-06 2.68428890E-06 2.73594015E-07
25  5-3.63764882E-06 1.32892998E-06-2.26544977E-06-1.43398424E-06-6.96513178E-07
25  6-2.90565629E-06-9.46546494E-07-2.04132598E-06 1.77730670E-06 1.31159699E-05
25  7 4.90037881E-06 1.01234199E-05-1.54411448E-04 2.61355539E-06-3.91192800E-05
25  8-2.12527044E-05-6.85780271E-04-2.74515787E-03-1.28519359E-03-8.98088098E-04
25  9-2.21208544E-06 2.23896833E-06-2.68828916E-08-2.76206664E-06-2.67196755E-06
25 10 2.36893133E-06-1.62083088E-06 1.81291374E-05-1.66520247E-04 3.93305266E-04
25 11-3.14896731E-06 2.90145348E-05-1.14563800E-06 4.79582180E-04 9.29380656E-07
25 12 6.53546482E-07 1.12536146E-06 3.01803925E-07 1.09084043E-06-3.43725611E-07
25 13-4.34608388E-06-2.29155240E-06-6.02817031E-06 7.88511314E-05-1.64639919E-05
25 14 2.47443752E-05 1.89276247E-05 6.68762862E-03-1.54849368E-03-1.29518213E-03
25 15 5.60289170E-04 2.30383330E-06-2.22123186E-06-8.26014390E-08 7.48191994E-08
25 16 1.46651253E-06-2.49183555E-07 2.30371924E-07-6.26013968E-06-1.14134457E-04
25 17-1.59401453E-05 3.41729535E-07 5.52303501E-07 8.61008520E-07-9.20767331E-07
25 18-1.55565822E-06-2.17215987E-06-2.70573041E-06 3.70658929E-06 7.49208649E-06
25 19-3.02144434E-06 4.09945916E-05-1.56074841E-05-1.25351340E-05-2.54819366E-03
25 20 8.58778222E-04-9.29464917E-05 1.75823541E-04 9.19244013E-07 3.60135918E-07
25 21-1.27937993E-06 2.22546286E-07 3.57179109E-07-8.96325252E-07 1.37913446E-06
25 22-1.24515943E-05 1.64762768E-05 4.48938886E-05 2.08709996E-07-4.73958826E-06
25 23 4.58665575E-06-3.99599816E-04 1.64481570E-06 1.90279864E-06 1.58175495E-06
25 24-1.22225199E-06 3.71303379E-07-8.96769772E-06-6.66142643E-06 5.48319064E-06
25 25-2.18668414E-06 1.17237666E-04-2.45402008E-05 4.99834906E-06 4.42305214E-05
25 26 3.77442640E-03-6.84460626E-04-1.74150535E-03-1.91096306E-05 1.70811835E-06
25 27-1.51219753E-06-1.95920822E-07-1.90896213E-06-3.95146053E-07 8.41749169E-07
25 28 6.03225120E-07-8.53696165E-07 3.99804489E-05-5.99860302E-05-8.79328198E-07
25 29-1.16872085E-06 9.71900567E-07 8.39416394E-07-8.35339007E-07 7.71575792E-06
25 30-5.11870383E-06-5.27656060E-06 4.50217589E-06-6.84069266E-05 8.24845238E-05
25 31 4.33132958E-05-8.24292632E-06-2.23292325E-03 3.45188988E-03 4.45077798E-04
25 32-2.28780565E-04 6.94962771E-07-4.33422377E-07-2.61540394E-07 2.89586149E-06
25 33-8.39085644E-07 6.91521099E-07-1.54281081E-07-3.77929029E-07-6.80806574E-07
25 34-2.55066309E-07-3.91546447E-07 3.96052558E-06 2.54826256E-06 1.14147055E-06
25 35 1.35122517E-06-5.94451201E-05 1.61091554E-06 1.13338015E-05-1.61904415E-05
25 36-8.94828413E-04-2.62292767E-04 1.36238057E-04-1.70230390E-05-5.09292941E-07
25 37-1.34465506E-07 6.43758448E-07 9.78477677E-07-1.23980830E-07 1.14200764E-07
25 38-1.53768124E-06 1.36041671E-05-7.53284833E-05 4.23034720E-04-1.37500917E-06
25 39 1.11205676E-05-5.75717785E-05-1.05654601E-04 1.44570610E-07 1.44410971E-06
25 40-4.87684078E-05-6.29962132E-05-1.96509549E-06-5.37542185E-07-2.06387051E-07
25 41-1.26816268E-06-5.25274410E-07-9.47687039E-06 7.93753660E-07 7.55257942E-06
25 42 2.22724207E-06 1.90694379E-05 8.98455023E-05-6.32224873E-05-1.02310224E-05
25 43 7.47753524E-03-6.84919747E-04-1.60772385E-03 4.59121495E-04-1.34311137E-06
25 44 1.39238216E-06-4.92707872E-08-3.62533139E-06 2.58787618E-06-1.05579270E-06
25 45-3.32064553E-06 1.19226165E-05 2.56829050E-04-4.58918741E-03 3.62149357E-08
25 46-2.02643253E-07-9.36155462E-05 5.67399722E-04-1.48632770E-06 1.31331283E-05
25 47-4.85286037E-05 4.87122160E-04 1.28975166E-06 4.66483021E-06 7.29847190E-08
25 48 3.59293765E-06-2.70346170E-07-4.54796450E-05 6.63271644E-06-1.99237983E-05
25 49 2.08293356E-06 2.84544855E-04-2.92351414E-04 1.35746234E-04-3.09425054E-05
25 50 6.35395843E-03-4.05424640E-04-6.96431818E-04-9.83598263E-05 1.22156345E-05
25 51-6.79312014E-06-5.42251438E-06-4.49317258E-07 4.79365674E-06 1.47343924E-06
25 52 2.31831239E-08 1.78620041E-07 9.56284903E-07 2.62222220E-07 1.07397674E-08
25 53-7.63435149E-07-5.17936989E-06-1.06596001E-06-4.15669658E-07 8.16800992E-06
25 54 4.41465186E-05 1.56356749E-05 1.35222434E-05-4.14735856E-04-1.39543128E-04
25 55-1.58909481E-04-1.46257123E-04-4.38126036E-07 1.16680086E-07 3.21445950E-07
25 56 2.47551944E-08-1.30048903E-06-3.30113458E-07 1.03137617E-05-8.25500298E-05
25 57-8.32609150E-04-2.01203007E-02-1.22951703E-07 9.31789776E-07-2.84411924E-06
25 58 1.37215959E-06 1.88104945E-08-1.24435252E-05 1.31445123E-05-6.75254306E-06
25 59 5.41397544E-08 3.97837204E-05-6.39564257E-05 8.67047522E-05-1.13230577E-06
25 60 7.49612591E-04-3.62535141E-04-7.48518402E-05 3.31435391E-04 2.82614418E-06
25 61-9.55955017E-08-2.73054868E-06-6.87246069E-07 2.60576282E-06 1.03153856E-06
25 62 4.32474703E-07 8.03647702E-07 2.18216814E-06-1.36248002E-06 3.91904737E-07
25 63-4.89746037E-06-7.60179540E-06 3.50851540E-06-7.64848332E-07 3.93228100E-05
25 64 1.58606009E-05-1.68865435E-05-5.76430679E-06-6.00077535E-04 2.54648561E-04
25 65-2.82453373E-04-2.00663260E-04-2.17284420E-06 8.72110477E-07 1.30073372E-06
25 66 3.05776112E-06-5.95813647E-08-1.19273114E-06 5.41022717E-08 5.61087442E-07
25 67 2.52559609E-07-4.49877573E-07-1.00050602E-07-5.76141782E-06-8.03560496E-07
25 68 1.53652945E-06 1.06899196E-06 6.09470936E-05 2.25720509E-06 6.43658102E-06
25 69-1.21410838E-05-3.64403246E-04 9.43622657E-05-8.49378545E-05-2.02195463E-05
25 70 3.95073749E-07-8.73825499E-07 4.78751750E-07 1.32134109E-06-3.14348456E-08
25 71-5.90714352E-07-5.14886518E-05-4.28053638E-05 1.32089899E-06 2.43715067E-07
25 72-7.44206209E-07 4.18178193E-06-1.88527563E-06-3.35856886E-06 3.56262486E-06
25 73-4.00359459E-05 1.47813585E-05 3.02471127E-05-2.94184338E-05 3.41616303E-03
25 74-3.34771347E-04 6.64943395E-04 8.36445748E-04-1.99975238E-06-2.28388640E-06
25 75 4.28363878E-06 1.70136449E-06 1.56218052E-06 1.24038695E-06-5.46914907E-07
25 76 1.59666739E-05-1.97475998E-04-4.44444833E-07 4.30029907E-07 2.03721002E-06
25 77-2.30686804E-04 4.52234258E-04-6.92676276E-06 5.86161218E-05-3.18694556E-04
25 78-2.18322491E-03 3.08333147E-08 2.16598218E-07 8.00248465E-08-8.27988645E-07
25 79-6.03535540E-07-1.25831840E-06-5.66536899E-07 3.75967804E-06 2.48233309E-06
25 80 1.52589112E-06 1.24268764E-05-3.06516917E-05-1.42061723E-05-7.30967123E-04
25 81 2.13721438E-04-8.02257065E-05-1.88454484E-06-2.50043343E-07-6.11618616E-07
25 82 8.61661959E-07 1.08390230E-06-2.32399530E-07-5.34028393E-07 5.43052694E-05
25 83 4.88619891E-05-2.20738528E-06 1.24467441E-05-2.92781925E-06-6.17109607E-05
25 84 1.83085989E-05-1.36161574E-05 6.02792729E-05-1.82479405E-04 2.97570223E-04
25 85 2.65766282E-04-2.08706726E-04-2.03561203E-02 1.92998629E-03 3.75350349E-03
25 86 1.61238422E-03 8.12601156E-06 1.41786860E-05-2.23046976E-05-5.90445236E-06
25 87 4.91677915E-06 1.05309340E-05 2.43751545E-04 2.04491062E-04-1.32051616E-06
25 88 1.07039989E-05 2.74041053E-06-3.49600689E-05-2.95676596E-05-8.07349231E-06
25 89-1.16681585E-05-3.94645898E-04-2.73195193E-05 1.07634809E-04 2.61193671E-05
25 90-9.38184050E-03-1.64456879E-03 1.20496417E-03-1.09365851E-03-2.29543508E-07
25 91 1.08038973E-05-1.05743537E-05-1.38764966E-05 6.76103164E-06 7.10545726E-06
25 92 1.53775799E-05-6.66106710E-05 5.24202932E-05-9.96192967E-05 5.16161278E-06
25 93-1.40622315E-05 1.15404665E-04-4.41093527E-04-1.08665333E-02-9.06881186E-03
25 94 9.54996028E-05-1.04990744E-05 6.74430601E-06 2.50560794E-04 4.44582432E-04
25 95 5.86345545E-06 1.61095156E-05 5.45207203E-04 1.70240208E-04 5.16822723E-05
25 96 6.93629460E-06 1.68390934E-02 6.83842228E-04 1.18696065E-04 1.87319193E-03
25 97 1.86826819E-04-9.78827166E-05-8.89441024E-05 1.02640261E-05-5.35707987E-06
25 98 1.35441066E-05 3.51344418E-06-4.60744089E-05-3.81974296E-04-3.69133404E-04
25 99 5.63207032E-01 4.66360131E-01-1.75078816E-04 2.06317888E-05 1.58747203E-04
25100 4.92175015E-03 1.32656838E-04 2.64558858E-06-5.17598889E-05-4.46927227E-03
25101 6.09112263E-04-2.59002108E-04-1.07045754E-03-1.71815523E-02 1.87973080E-03
25102-9.79881991E-04-7.50853483E-04-4.13336472E-05 1.79922544E-04-1.38588897E-04
25103 1.05591300E-05-9.35061583E-05 3.01166801E-05 3.49614501E-04 1.75461230E-04
25104-3.88021656E-04 3.86090479E-03 3.57371331E-04 5.13614146E-05-1.22230108E-04
25105 7.48253973E-04-8.55763815E-03-7.16226378E-03 2.51627249E-05 7.98885618E-06
25106-8.97368427E-05 3.27185370E-04 1.38162839E-04 3.57295656E-05-4.34655231E-04
25107-1.00049461E-04 1.40232386E-04 1.00526435E-04-3.18661559E-04 3.91022576E-02
25108 2.11074484E-03 8.20266100E-03-4.44042149E-03-6.49396340E-05-9.14931284E-05
25109 1.56432762E-04-9.32543833E-07-1.21942491E-04-4.98406918E-05 7.51741925E-06
25110-2.85002219E-05-1.77402508E-03 3.36715027E-03 2.78794876E-04 2.24291199E-04
25111-1.49450259E-05-2.07573404E-05 5.53647289E-06 8.75575860E-06 3.95069822E-05
25112 8.45514417E-05-6.19710868E-06-2.50128374E-04 2.91939649E-04-6.69724673E-04
25113-2.15067633E-04-1.45086719E-02-1.78711688E-03-3.65066513E-03 1.71527356E-03
25114 8.51565352E-06-2.32809665E-06-6.18755687E-06 1.52842619E-05-6.48938093E-06
25115-9.90462953E-06-1.37867898E-04-1.17534317E-04-6.06346451E-07 2.84218303E-06
25116-2.80647317E-06 4.92476150E-05-6.81127441E-06-1.95847020E-05 1.72740791E-05
25117-7.04544940E-04-1.01307000E-04-3.09921823E-04-1.15435486E-04-5.22528957E-04
25118 1.92986539E-04-1.83909614E-04-1.08736168E-04 3.73011775E-06 7.49148429E-07
25119-4.47926618E-06-1.30956208E-05-1.07545554E-05 9.08196321E-06-6.84621543E-06
25120 1.25137176E-05-9.25194537E-05-8.84238244E-05 4.21213034E-06 1.86584516E-05
25121-2.73827262E-05-2.63228688E-05-3.70039380E-06 7.52528237E-05 5.42272143E-05
25122-2.23427789E-04-1.15774800E-03-9.61404864E-04-4.15700950E-06-4.01747535E-06
25123 3.68295601E-07-4.83213601E-06 3.19366639E-05 2.05627851E-05-8.98960716E-06
25124 3.42963944E-04 5.43075139E-05-4.14648286E-05-1.40593063E-04 1.76946056E-03
25125 5.27247448E-04 4.73628099E-04-3.06074176E-04 5.49470126E-06-6.40852072E-06
25126 9.13819459E-07 5.74144910E-07-1.03616098E-05 1.58790575E-06 4.77362147E-06
25127-3.97902151E-05 1.13977298E-04 1.68912699E-04 2.34612057E-06-1.40878298E-05
25128 1.04468931E-04 1.70944623E-04 4.52899621E-06-4.21631295E-05-2.28251792E-05
25129 6.46024756E-05 1.26385568E-05 1.24565491E-05 7.26278784E-06-1.08647892E-05
25130-4.86615255E-06-2.18524502E-06-3.38358529E-05 7.13740031E-05 2.22227089E-05
25131-4.90442565E-04 1.42376737E-04 1.49907545E-04-1.96806241E-04 9.99672038E-03
25132 7.40561763E-04-2.33455085E-03-1.67883047E-04-2.62576628E-06-1.03268018E-05
25133 1.29525681E-05 1.88089116E-05-1.34081877E-06-1.34334745E-05 1.90353374E-07
25134-2.13871359E-06-4.04524719E-07 5.44365252E-06-1.74111181E-07 3.07948359E-05
25135-4.91510071E-06-2.48303366E-05 3.47637837E-06-1.02473209E-04 3.08423595E-05
25136 1.54188935E-04-4.20306624E-05-1.02851741E-03 2.49773383E-05 3.96692603E-04
25137-6.18639833E-05 4.00352821E-06-6.70302221E-06 2.69949401E-06-2.35587286E-06
25138-7.49660120E-08 2.38704897E-06-1.26267659E-05 1.02152627E-04-1.17514437E-04
25139 4.18244060E-04-8.31141039E-08 2.08295727E-06 1.24693465E-06-3.81460666E-06
25140-2.69371780E-08-2.63807327E-05-4.00932091E-06 2.09207759E-05 3.32401099E-07
25141 7.82482969E-05-2.05526636E-06-1.18787304E-04 7.25233487E-05-1.26295649E-03
25142-1.10675418E-04 2.58465229E-04-4.58137337E-06-2.35289547E-06 5.50599236E-06
25143-3.15309689E-06 7.50853251E-07-4.35895270E-06 2.10843553E-06 2.26114707E-08
25144-1.99554027E-08-5.02172126E-07-3.94103952E-07-5.74473620E-07 2.25079965E-06
25145 2.54255682E-06 2.00059337E-06 2.99077787E-06-5.61199316E-05-1.85858335E-05
25146 8.48012062E-06 1.97193958E-05 1.97834995E-04 8.26526513E-05 2.11235764E-06
25147-1.03998266E-04 2.04004701E-07 6.23231516E-07-8.27236217E-07 5.60483619E-07
25148 8.63376941E-07-1.85570647E-06-9.17671038E-09-1.36265415E-07-6.58843470E-07
25149-8.45650246E-07 4.22464873E-07 2.21813885E-06 3.49402685E-06 3.22961694E-06
25150-1.50935060E-06 1.71660277E-05-2.70459905E-05-6.69890033E-06 4.00886047E-06
25151 3.60702111E-04-3.30433090E-05-8.61378931E-05 4.09725656E-05 8.70444330E-07
25152 8.48585920E-08-9.55302922E-07-1.13957520E-06-4.98263373E-08 1.17785926E-06
25153-1.01208121E-04-8.33141268E-05 3.29260706E-06 2.72837813E-06 7.51955446E-07
25154-1.60927812E-05-1.10223334E-05-1.64551250E-05-1.17626237E-05 2.27589720E-04
25155 1.07802291E-04 8.69627715E-05-3.64092529E-05 1.99437010E-03 1.47319536E-05
25156-3.77850364E-04-6.84269790E-05-1.63843553E-06-4.16855238E-06 5.80698791E-06
25157-7.74621491E-07-3.15987074E-07-2.26622338E-06 6.32620581E-06-5.04639773E-05
25158-6.24066924E-05-2.41428560E-05 4.57565443E-06-3.49071073E-05-6.28440430E-05
25159-3.35048050E-04 3.30475726E-06-3.38350580E-05 2.52044123E-04-3.13889311E-04
25160 4.64807556E-07-1.87080213E-06 3.76352781E-06 1.02309621E-06 1.15108292E-06
25161 3.49155998E-05-1.74638620E-05-3.99182781E-06-7.91383201E-06-1.60290153E-04
25162 1.69315189E-04 9.83051566E-05 1.15776424E-04-2.25631511E-03 6.56338268E-04
25163 5.07296737E-04 3.35823904E-04-7.85387188E-07 2.16940739E-07 5.68446449E-07
25164-6.63019935E-06-5.82927381E-06-6.98928708E-06
26  1 6.47898974E-05 6.02327659E-05-3.66753970E-06-8.31525509E-06 5.13102158E-06
26  2-1.04240524E-04-2.60575554E-05-4.35436521E-06-6.34945669E-05 1.91902407E-04
26  3 3.80636717E-04-7.79636478E-05 5.32812699E-04-7.41317913E-03-1.02539480E-03
26  4-1.44187407E-03-1.87140370E-03 7.15746193E-06 7.62813794E-06-1.47855999E-05
26  5 1.97372535E-05-8.66856355E-06 1.39304821E-05 4.68516393E-04 3.93882235E-04
26  6-9.55653952E-06-9.16939966E-06 2.32016804E-06-7.76923788E-05-1.35857121E-05
26  7 3.39989982E-05 1.42483104E-05-3.12101716E-05 1.71262458E-05-2.67520952E-04
26  8-1.63670290E-04-1.41191311E-02-2.68650884E-03-3.32848755E-04 2.43559009E-03
26  9 4.46024325E-06-6.70146384E-06 2.24122059E-06 1.25703797E-05-1.55499444E-05
26 10 1.30452963E-05 1.61758603E-05-1.00146998E-04-1.56510850E-04 2.27001919E-04
26 11 5.73630349E-06-1.86097398E-05 2.71265065E-04-1.16362257E-03-1.39173392E-02
26 12-1.15929372E-02 7.29160245E-05-5.46917055E-05-3.86391589E-05 2.26164348E-04
26 13 2.95618983E-04-2.74433723E-04-1.32320347E-04 4.94550975E-04 2.09821481E-04
26 14-1.51173736E-04-2.96525643E-05 2.48361575E-02-1.92363954E-03-2.53589552E-03
26 15-3.38979391E-03 4.73161763E-05 2.54497268E-05-7.27659031E-05-1.41040901E-04
26 16-4.62748993E-05 6.52983619E-05-3.35091208E-06-3.53626926E-05-6.30898248E-04
26 17 5.69006032E-04 5.63121152E-01 4.66293551E-01-1.00047112E-04 1.08299844E-04
26 18-8.96045163E-05 4.77989560E-03 1.77613690E-05-7.89702208E-05 4.18779188E-05
26 19-3.47277469E-03 1.05027291E-03-2.19274534E-04 3.17885941E-04-1.62806740E-02
26 20 2.76209190E-03-1.33179786E-03 9.47213189E-04 6.18405510E-05 9.01351762E-05
26 21-1.51975727E-04 8.77693218E-05-6.13148533E-06-8.32372997E-05 3.40243950E-04
26 22 1.95996126E-04 1.98790844E-04 1.98884460E-04 3.59596252E-04 3.53885458E-05
26 23 2.13195726E-04 3.14821465E-05-1.01639676E-02-8.48692370E-03 5.32798912E-05
26 24-2.06939721E-05 7.79259941E-05 2.85042270E-04 2.29063379E-04-8.53198873E-05
26 25 3.53666029E-04-1.40961331E-05 4.40236391E-04-9.55348560E-05 7.48621240E-05
26 26 2.52168976E-02-2.94343796E-03 5.87575035E-04 3.70208537E-03 7.06305893E-06
26 27-8.81529729E-05 8.10899140E-05-6.05730312E-05 1.32237985E-04-8.67088699E-05
26 28 4.05676968E-06-5.21189889E-05-9.30419301E-04 5.67921260E-04 3.64057709E-04
26 29 2.96211004E-04-1.94129481E-06 2.45081521E-05-7.16632318E-06-9.89242506E-07
26 30-1.10951927E-05-8.52027490E-05 1.67839576E-05 4.21302652E-05 4.99341404E-04
26 31 1.40018076E-04-6.09620567E-05-2.31124840E-02 2.92389176E-03 2.70893146E-03
26 32 2.08440195E-04-1.12287623E-05 1.66960762E-05-5.46731392E-06-1.17875062E-05
26 33 5.80109421E-06-5.79262173E-06-2.23233754E-04-1.86953086E-04-1.16078477E-06
26 34-9.70365209E-07 6.89420966E-07 3.30982171E-05-1.26000579E-06 1.48677186E-05
26 35-7.63868357E-06-5.04252235E-04 5.07795105E-05 2.24059663E-04-2.81838315E-05
26 36-6.62096315E-04-2.90728339E-05 1.49570143E-04-5.25161316E-05 1.44783828E-05
26 37-5.86625460E-06-8.61212819E-06 2.27722229E-06 9.12399421E-07-2.30790428E-06
26 38-1.15077304E-05 4.20186221E-05 4.67634121E-05 2.77360322E-04-1.77580494E-07
26 39 3.80350148E-05-3.18921973E-05-1.41734333E-04-2.23919994E-07 3.99341398E-05
26 40 6.43114573E-05-1.17211865E-04 1.03725985E-04 8.35018575E-05-5.29046565E-07
26 41 4.97052469E-06-3.25428379E-07 5.26417265E-06 1.16157426E-05-3.19013530E-05
26 42 5.25829031E-06 2.76715828E-04 1.20760613E-04 5.77243762E-05 5.22863043E-05
26 43 2.95308689E-03 2.27859287E-03-1.85442266E-04 1.38274865E-04 6.42297616E-06
26 44-4.84753909E-06-1.57543707E-06-7.69132710E-06 4.97147347E-06 2.36819968E-06
26 45 5.22155117E-06-2.62513257E-05 3.71333077E-04 5.92149916E-03 3.98125218E-06
26 46-2.54819321E-05 2.79853375E-04-3.01394317E-04 4.55356787E-06-4.19983582E-05
26 47 1.88735812E-04-4.79154089E-04 1.15986017E-05 8.76232646E-06 1.30524669E-05
26 48 2.98159461E-06 2.87188171E-08 4.59331101E-05-7.07333586E-05-3.05678355E-05
26 49 6.11824383E-06-9.38143863E-04-1.11922648E-04-2.72234585E-04 7.43440557E-05
26 50 1.45635322E-02 1.87012946E-03 6.55166607E-04 5.34550647E-04-1.94611035E-05
26 51 8.50330799E-06 1.09577955E-05-7.59115965E-06 5.16896819E-06-7.02819620E-06
26 52 1.24392747E-08-1.59957065E-06-3.95859437E-06-4.89371053E-06 1.61534315E-06
26 53 1.76580946E-05 1.51240415E-05 2.58345705E-05-7.68218179E-06 1.16183995E-05
26 54-6.04206523E-05-1.18815815E-04 4.49706502E-05-1.04793549E-03-1.65328163E-04
26 55-3.70327775E-04 6.70118988E-05 1.41332627E-06-1.59537504E-06 1.82048772E-07
26 56-2.28164248E-06 2.20555931E-06 4.02966292E-06-1.10067711E-05 9.53386741E-05
26 57 3.52308608E-05-9.20237363E-03-3.60552595E-08 8.87316407E-07 2.52049064E-06
26 58 1.65607658E-06-1.68725628E-06-8.45250380E-06-1.17129596E-05-1.04825029E-05
26 59 7.30092781E-06-4.08051736E-05 1.03213830E-06 5.81657122E-05-1.03317776E-04
26 60 2.13495940E-04-5.81511242E-04 6.27752273E-05-2.38774741E-04 3.18374830E-06
26 61-1.12570187E-07-3.07117811E-06 1.51217475E-06-7.82125953E-07-2.94606409E-06
26 62-9.52458767E-09-2.71796526E-07-4.66251079E-08-1.05543191E-07 9.46811870E-07
26 63 3.76899325E-06 2.44773560E-07 4.02096664E-07-4.30581585E-06-4.91972137E-05
26 64-2.22224417E-05-9.70087852E-06 6.11631864E-06-3.00982186E-04-7.87816090E-05
26 65 1.22998065E-04-1.46518847E-04-8.86192755E-07 3.49260749E-07 5.36932006E-07
26 66-3.28450922E-07-4.15653569E-07-6.99792899E-07-1.84297475E-08-1.14676437E-07
26 67-3.06461757E-07 4.74928471E-07-6.86255243E-07 7.29417351E-07 1.63225496E-06
26 68-2.05010122E-06 2.54184917E-06 3.89920497E-05-1.59272434E-05 3.32536585E-05
26 69-8.10589871E-06 2.22845761E-04 8.51303293E-05 2.78087042E-05-9.08955763E-06
26 70 8.61692665E-07 2.46072233E-07-1.10776490E-06-3.19385842E-07-7.70770822E-07
26 71 3.86127098E-07 3.78973691E-04 3.14558436E-04-7.11883147E-08-2.55834082E-06
26 72 9.50749697E-07-1.48470171E-05 8.09858283E-06 1.29661724E-05 3.26960316E-06
26 73 3.04528525E-04 6.58292568E-05-1.68780252E-04 1.23318967E-04-1.67282952E-03
26 74-5.45810010E-04-1.80186376E-04-4.70823175E-04 1.02087155E-06-9.60953008E-07
26 75-5.99185380E-08-2.36092393E-06 3.42547648E-06-4.18680067E-06 6.68324723E-06
26 76-6.63591831E-05 3.21915240E-05-3.59698462E-04 4.11478998E-06-3.12710531E-05
26 77 7.18630100E-06-7.69491315E-05 6.01877201E-06-5.18321322E-05 3.33450368E-04
26 78 2.34886928E-04 3.43738481E-07-2.48577709E-06 9.85333248E-09-3.17901444E-06
26 79-2.46907516E-06 3.75028244E-05-4.39377392E-07 1.20906003E-05 1.14031891E-05
26 80-1.70044411E-04-2.01472224E-05-1.47283647E-04-1.35884018E-04-1.02128752E-03
26 81 2.46020303E-05-2.61576799E-04-4.69229524E-06 4.60376566E-06-4.82685369E-06
26 82 2.23088031E-07-3.43673069E-06-7.00984351E-07-8.09009749E-06-3.29381770E-08
26 83-6.28913849E-07 2.71483303E-07-7.33138713E-07 1.19495401E-07 6.22189217E-06
26 84 1.95919210E-08 3.67914973E-06-3.88057807E-07-5.21501335E-05-1.83517717E-05
26 85-2.62037103E-05 1.85789358E-05 4.58909096E-03 1.63704233E-04-8.33219218E-05
26 86-1.89755056E-03-8.69427715E-07 4.29981844E-07 4.39445870E-07 1.53142024E-06
26 87-7.22628823E-07-1.32854890E-07 3.99819350E-08 6.70635417E-07-1.67186357E-08
26 88-4.40178549E-08-1.49979668E-07-7.44132354E-06-6.43626149E-07 6.62420686E-07
26 89 2.81362449E-07 4.87098613E-05 7.89403519E-06-1.01655498E-05 5.03890697E-06
26 90 1.75509287E-03 3.93477784E-04-8.74573079E-05 2.67178318E-04 3.60336711E-07
26 91-6.91519682E-07 3.31182971E-07 2.87553828E-07 4.11429733E-07-2.09247492E-07
26 92 5.38650584E-07-4.86124219E-06 7.77658285E-06 6.76690825E-05 2.22409772E-07
26 93-3.38603242E-06 1.81026672E-05 9.19502981E-05 6.57763423E-08 3.84959726E-07
26 94 2.16733688E-07 7.30007879E-08-1.18640038E-07-3.18694760E-06-5.69369944E-07
26 95-6.76863172E-07 5.38692826E-07 5.52952675E-05 1.93635560E-05-1.44212692E-05
26 96 7.82363733E-06-2.51193325E-03-4.55288254E-05 1.21876224E-04-6.09403530E-04
26 97 2.36069170E-07 2.68428015E-08-2.62911971E-07 2.62256998E-07-8.02310653E-08
26 98-3.41080750E-07-8.69643338E-08-7.79106485E-07 1.53155987E-05-3.33537485E-05
26 99-3.15909999E-07 2.74418975E-08 3.35880405E-07 4.37688471E-07-3.81170792E-07
26100-1.99993971E-06-3.47081110E-06-2.14163167E-06 1.57199023E-06-1.32786327E-05
26101 5.09731113E-05 4.63854189E-07-3.10441157E-05 3.00827954E-03 5.64850248E-04
26102 4.11954788E-04 5.44816814E-04 1.06179457E-06-2.85019133E-07-7.76775440E-07
26103-6.45315431E-07 3.34895956E-07-5.31425835E-07-2.27730203E-06 1.54878654E-05
26104-2.02135924E-04-1.27061313E-03-2.75025713E-08-1.44275355E-06-3.76764082E-06
26105 5.36736190E-04 1.12998804E-07 2.83126495E-10-3.06173091E-07-3.70165664E-07
26106-5.55686683E-07 7.74941357E-07 8.04443722E-07 1.55623405E-06 3.12117599E-06
26107-2.84956173E-05-7.20696087E-06-2.14403973E-05-5.64304142E-05-7.28040237E-03
26108 1.90716238E-03-1.52510985E-04 1.17003349E-03 1.74023791E-07-4.03592296E-07
26109 2.29568505E-07-9.21062023E-08 1.01108675E-07-5.40543155E-07 3.12315325E-07
26110-9.76706810E-07 9.13428473E-05 7.87573828E-04-5.58313531E-09 1.73030077E-07
26111 4.98845478E-07-1.40597500E-07 6.81878225E-07-2.03161889E-06-2.26825535E-06
26112 7.38557252E-07-3.19578797E-06 3.41249951E-06 4.17963288E-06-5.28411465E-06
26113 2.27260368E-05 6.00843180E-03 1.37659495E-03 6.85864805E-04-6.49838762E-04
26114 6.80629732E-07-3.45312210E-07-3.35317522E-07 4.85482789E-07 2.61136345E-07
26115 5.62947054E-07-7.54158668E-07-5.59222976E-07 6.66922121E-07 1.15732566E-07
26116 3.06327633E-07-3.77150094E-07-2.73925070E-06-7.44730805E-07-9.28574899E-07
26117-8.67504059E-06 1.76142152E-05 6.99591696E-06 2.53434351E-06-7.00748555E-04
26118-1.79763858E-04-1.71951551E-04 1.72532503E-05-4.77762300E-08 8.58452595E-08
26119-3.80690295E-08-5.81565729E-08-6.18367206E-07-1.05239378E-06 3.64758473E-07
26120-4.35254759E-06 4.22442480E-05 7.47104463E-05-7.59269001E-07 6.39551073E-06
26121-1.07437078E-05-6.96989034E-05 9.09315656E-07-6.35636294E-06 4.92483691E-05
26122-2.91945646E-05 3.12211238E-08 5.49628684E-08 4.70439052E-07-4.19640047E-09
26123 1.29829868E-07 3.86749309E-08-1.91858927E-06-7.19823482E-08-1.24125035E-09
26124-8.27773202E-06 7.24146448E-06 4.35233213E-06-2.23737634E-06 6.27895583E-04
26125 1.23870272E-04-6.37756754E-05-3.85547725E-05-2.46498562E-07-2.46705977E-07
26126 4.93204538E-07 1.84395979E-07-4.43651312E-07-5.44117023E-07-2.26478141E-07
26127 1.91010112E-06-4.02961481E-06-6.41514998E-05 6.46741465E-07-3.19310146E-06
26128 2.46549111E-05-5.11503627E-05-6.28973448E-07 3.59787913E-06-1.61277709E-05
26129 7.84710706E-05 3.21540614E-08-1.03679700E-07-8.24500627E-07 2.37291995E-07
26130-1.50593007E-07 1.48456316E-06 4.13395046E-06-7.46200284E-07 7.45652743E-07
26131-1.25380231E-06-1.13374774E-05 3.29638379E-05-7.18378654E-06-3.99491046E-03
26132-6.37023726E-04 6.81742098E-04 1.70238365E-04 8.31829215E-07 1.68574839E-07
26133-1.00040405E-06 2.51117293E-07-1.21604578E-06-6.17342043E-07 9.83474244E-09
26134 1.04585301E-07 1.16083515E-07 2.16867691E-07-9.28026102E-08-9.75777095E-07
26135-7.77096489E-07-1.19398438E-06 5.60736674E-07 1.35890107E-05 9.59856278E-06
26136 8.53437119E-06-6.43436752E-06-3.20066011E-04-1.26285761E-04-3.98614892E-06
26137-1.01304113E-04 2.08351746E-08 9.00785294E-08-1.10913704E-07 1.57508783E-07
26138 2.35720987E-07 9.99423918E-08 9.24439285E-07-8.77197365E-06 1.17057999E-05
26139-2.41372032E-04-2.44442660E-09-7.94476106E-10-7.15036550E-07 2.86095135E-07
26140-1.47834296E-07 4.78535986E-07 3.38650364E-06-1.39671102E-06 7.76617626E-07
26141 1.66376380E-05-3.10207081E-05 6.91119928E-07 1.93028080E-05 6.15842876E-04
26142 2.83178768E-05-1.34339251E-04 9.32154964E-06-2.89772051E-07 8.41842152E-09
26143 2.81353630E-07 3.60530292E-08 1.22127189E-07 8.07573242E-08 1.35523739E-08
26144 1.17868495E-07 3.99396268E-08 4.97206055E-07 3.55038155E-07-1.03366884E-06
26145-1.44167269E-07-2.20438611E-06-1.62390027E-06 3.93929008E-06-1.63142974E-07
26146 9.59746609E-06 1.45732954E-05-3.08265040E-04-6.34922455E-05 4.82608239E-05
26147 2.19706962E-05 3.64032416E-07-8.16160768E-08-2.82416340E-07 3.19171933E-07
26148-7.15222567E-08-4.21311407E-08 7.39309593E-09 1.79724090E-07 7.34746615E-08
26149-1.22073150E-07-4.49633659E-07-2.18597939E-06-1.63954028E-07 5.53311102E-07
26150 1.77205537E-06 1.98254316E-05-4.82013289E-06-9.08772596E-06-2.39968955E-06
26151-9.34914593E-05 2.25218560E-05 1.44349772E-05-9.65925711E-06-6.30757157E-08
26152 4.04156543E-07-3.41080827E-07 2.47943629E-07-1.33846979E-07 2.30777439E-07
26153-1.02999221E-07-7.87856114E-07-1.05271856E-07 2.01150348E-07 2.64165259E-07
26154 7.96719809E-06 6.19254202E-07-8.36699456E-07-1.87485378E-06-6.89072442E-05
26155-1.72843133E-05-1.48683448E-06 3.87135848E-05 1.26984873E-03 2.77457609E-04
26156 5.14564631E-05-2.38307859E-04 8.69171514E-07-2.97383475E-07-5.71788040E-07
26157 4.28452093E-08 4.91137580E-07-1.28658487E-07-9.83913821E-07 9.94678182E-06
26158-1.09258793E-04 3.02792954E-06 5.01249007E-07-5.40043116E-07-7.19204146E-05
26159-1.01454331E-04 6.82444709E-07-3.37220102E-06-1.82278426E-06 2.45781855E-04
26160 5.03472643E-08 2.67553294E-07 6.76402004E-07-6.58965837E-07 6.25002378E-07
26161-2.29889382E-06-3.49319116E-06 2.87130757E-06-2.58127454E-06 1.28041856E-05
26162 1.75104156E-05-1.23428929E-05 1.09991164E-05-3.70447062E-04-2.54516458E-05
26163-4.60095436E-06-2.91118097E-05 1.56636231E-07 8.13025740E-08-2.37938805E-07
26164-2.78664356E-07 5.76922976E-09 4.14658719E-07
27  1 3.44830414E-08 1.98974890E-07-1.48923959E-06 3.00752663E-07 6.23086636E-07
27  2-2.27517745E-06 8.04948554E-06-1.21389947E-06-3.19853770E-06-4.47495917E-06
27  3-7.44448717E-05-5.72526191E-06 1.09123346E-05 8.48468330E-03-5.21962625E-04
27  4 3.18795137E-04 1.29048126E-03-6.73200985E-08-6.72324909E-07 7.39645007E-07
27  5-7.94201775E-08-2.02218313E-06 1.45497079E-07-1.91912348E-07-4.04849592E-07
27  6 2.29451263E-07 5.46149462E-07 3.91431569E-07 3.64028636E-06-1.40454387E-06
27  7-3.06628309E-06-2.08317789E-06-3.68340000E-05-1.60842932E-05 3.45770605E-05
27  8 2.23001555E-05-3.35669918E-03 7.46930777E-04 9.93151472E-04 2.79549383E-04
27  9 3.58426935E-07-3.80502120E-07 2.20751850E-08-1.51924353E-07 6.73967457E-07
27 10-6.34282621E-07-6.14182130E-07 6.15088883E-06-2.16285725E-05 1.12764889E-04
27 11 3.54940500E-07-1.89626993E-06-1.40495909E-04-6.41303454E-06 1.57195005E-07
27 12 4.12773979E-07-7.66932614E-07 8.22187886E-07-5.86875714E-08-4.59077628E-06
27 13 3.42933582E-06-3.45723737E-06 6.95453110E-07 4.16871440E-05-1.41903541E-05
27 14 4.58732153E-06-2.93673303E-05 9.56297294E-04-3.34484871E-05-8.57196803E-05
27 15-5.05380838E-04-3.11716422E-07-1.21165784E-07 4.32882206E-07 5.24097319E-07
27 16 1.32218710E-07-8.84716790E-07 1.19166520E-07 1.60307357E-06 1.35634349E-05
27 17 9.20851439E-05-7.25890985E-07-7.21571456E-07 5.53076163E-08 5.33935929E-07
27 18-2.06506678E-07 1.90830446E-06-4.44409026E-07-2.41096849E-06 7.98353535E-07
27 19-2.09033327E-05 1.96183971E-05 8.58578284E-06 4.22400137E-06-6.71096502E-04
27 20 1.43797763E-04-7.45221854E-05 5.50998736E-05-4.27077256E-07 4.27192113E-07
27 21-1.14856265E-10 5.89642218E-07 3.90902809E-07 4.56299743E-07-4.36580509E-07
27 22 2.81514409E-06-4.78651689E-05-6.33479103E-05 4.79639113E-07-3.28467606E-06
27 23 2.96793068E-07 8.06604703E-06 3.53242980E-08 1.07706414E-07 3.31361336E-07
27 24 1.08079773E-06-2.78864842E-07-2.02194983E-06-1.80233943E-06-4.96735482E-06
27 25 1.88097542E-06 5.19222941E-05 1.22765895E-05 4.49911055E-05-7.47091068E-07
27 26-1.31357977E-03 2.07634957E-04 3.01777095E-04-1.23186042E-04-1.43967152E-06
27 27 1.48408642E-06-4.44149022E-08-6.49231608E-07 3.01579701E-07 7.09146175E-07
27 28 7.61410556E-08-4.62002179E-06-5.83325492E-05 1.10387564E-04-2.48889336E-08
27 29-2.92260285E-07-2.78497389E-08 3.00761008E-07 7.51762923E-07 5.38404853E-06
27 30 1.03062132E-07-1.79864966E-06-4.02535422E-06-4.25581860E-05-1.46345931E-06
27 31 4.09169388E-05 2.04880529E-05-2.22564227E-03 2.51018688E-03 1.84549100E-03
27 32-3.95243682E-04 2.49188760E-07-5.62180795E-07 3.12992035E-07 4.15908841E-07
27 33 3.70381724E-07-4.37694758E-07-1.09935861E-07-2.35197297E-08 1.18411990E-07
27 34 1.53249168E-07-2.98738685E-07-1.23752716E-06-6.06270076E-07-6.95871679E-07
27 35 1.20124164E-06 1.32341389E-05 2.15351784E-06-1.00506116E-05-1.17096958E-05
27 36-3.02127046E-03 4.39058397E-04 5.14686894E-04-9.35466060E-05-6.65445349E-07
27 37 2.77194487E-07 3.88250861E-07 7.32749123E-07 9.36906789E-07-8.59258061E-08
27 38-1.33858286E-07 1.25121493E-06-2.06913003E-05-4.12539148E-05-7.38090869E-08
27 39 1.90536526E-06 2.67658874E-07-8.25293699E-05 1.85109517E-07-3.67427754E-06
27 40 4.41180135E-06-9.58715021E-05 6.52274050E-08 1.21770697E-07 3.33886358E-07
27 41 2.36126165E-07 5.65716226E-08-1.70878425E-06-1.12003519E-06-1.27421719E-06
27 42-2.37357878E-07 4.99481828E-05 6.36464705E-06-9.90095719E-06-7.83353679E-07
27 43 4.46452654E-03-1.47720617E-04-9.40857542E-04 3.47820066E-04 4.78168107E-07
27 44-6.16291459E-07 1.38123352E-07-4.95078923E-07-7.14281039E-08-6.97937351E-07
27 45-6.30307513E-07 4.72074219E-06-1.83533121E-04-3.86733960E-03-1.07239035E-07
27 46-1.09854369E-06-4.27582637E-05 5.99751145E-04-6.96154709E-07 7.25026048E-06
27 47-6.74860849E-05 3.14173884E-04 8.36290103E-09-3.57501878E-07 1.07303564E-06
27 48-9.92633824E-07 7.18008262E-07 6.32818011E-06-6.04632230E-06 5.88263235E-06
27 49-3.32130787E-06-4.27042991E-05 6.40927496E-05-5.57686678E-05 6.87904794E-05
27 50-4.93874263E-03 5.16262821E-04 2.50517308E-03 3.50678705E-03-1.96761888E-06
27 51 1.02876752E-06 9.38851366E-07 8.38693697E-07 5.33342527E-07 9.37001038E-07
27 52 1.52846832E-08 3.08369112E-07-3.16774601E-07 1.08416547E-07 3.47086057E-07
27 53-4.02626455E-06 1.52069401E-06-7.18193183E-07-1.41286938E-06 1.59122511E-05
27 54-1.33909549E-05-6.06448765E-07-1.21614495E-06-1.22766403E-04 7.55913904E-06
27 55-3.08493132E-05 9.58724097E-05 4.54903699E-07-6.63891451E-08-3.88514554E-07
27 56 3.88229464E-07 6.03443024E-07-6.73137907E-08-8.81360183E-07 1.52340662E-05
27 57 3.61779000E-04 5.63524153E-03 2.80223276E-08-7.70828596E-07 2.05185403E-06
27 58-1.74213780E-07-4.36477647E-07 1.09909850E-05-9.35168386E-06 1.07651693E-06
27 59 2.31472480E-06-8.70960349E-05 5.74513356E-05-5.96715586E-06 6.10090040E-06
27 60 1.33760121E-03 2.08682390E-04 2.39398479E-04-1.58133923E-04-8.06846212E-07
27 61-9.81777346E-07 1.78862356E-06 1.15490625E-06-1.93398565E-06 1.41175246E-06
27 62-1.51401351E-07-5.60061293E-07-1.36930402E-06 4.82552579E-07 1.11309903E-06
27 63 5.15620266E-06 2.41193943E-06-3.13414035E-06-4.56933886E-06-3.16393373E-05
27 64 2.54255845E-05-1.44006032E-06 3.18132490E-05 2.78106039E-04-1.73377254E-04
27 65 1.68728707E-04 5.41097620E-05 5.29772557E-07-4.80744779E-07-4.90277778E-08
27 66-3.06794838E-07 3.25635975E-07-1.87896507E-07 3.35750643E-08 4.02031333E-07
27 67 9.26015249E-08-6.20994821E-07-4.98286709E-08-5.39098474E-06 1.41283432E-08
27 68 2.47105542E-06-5.72005426E-08 3.33478077E-05-1.11575813E-05 2.28664272E-06
27 69-6.29617581E-06-2.09524831E-04-2.26576633E-05-8.42211072E-05 5.45965268E-05
27 70-5.48682807E-07 5.28334810E-07 2.03479978E-08-1.28073025E-06 5.15866774E-07
27 71-2.89001385E-07-1.41463223E-05-1.05924612E-05-2.20717573E-06-1.69631972E-06
27 72-2.34610558E-07-8.26759928E-06 1.01918949E-05 7.71645437E-06 7.72142063E-07
27 73-2.60653037E-07-7.96077866E-05-3.12836439E-05-1.91368463E-05 2.66176241E-04
27 74-1.67600310E-04 4.20706995E-04-1.64798211E-04 1.42382821E-06 6.72646544E-07
27 75-2.09647476E-06 1.12048196E-06 4.51699963E-07-4.83558369E-07-1.27562865E-06
27 76 3.87555129E-06-9.31955204E-05 5.52221971E-04-2.89255223E-06 2.22739486E-05
27 77-1.33533581E-04-1.11255463E-05-7.88619788E-07 5.61164987E-06-1.41100718E-04
27 78-1.80321972E-03-7.06528050E-09-6.17010808E-08 7.09022881E-07 1.23438442E-07
27 79 3.77745960E-07 7.84660195E-07-3.10253923E-06-3.98781624E-07-1.62722310E-06
27 80-2.15369388E-06 1.53950622E-05-3.26078739E-07 6.64452168E-06-1.19976100E-04
27 81-1.06933968E-04-8.46623576E-07 7.84175858E-07 2.95424963E-08-4.18374462E-08
27 82 1.22949499E-08 4.25353745E-07 5.34611234E-08 6.60798758E-08 7.17823140E-06
27 83 4.64087738E-06 7.12399097E-08 1.30618731E-06 1.06731380E-06 2.92744176E-05
27 84-4.56888245E-06-1.34997021E-06-1.66477990E-06-1.79313678E-04-3.82933181E-05
27 85 7.60671312E-05-5.86362206E-05 5.43241758E-03 1.07172362E-03-4.33699143E-04
27 86-2.15858020E-04 7.71638136E-07-1.81644149E-06 1.04480335E-06-3.85418939E-06
27 87 1.64230053E-06-2.50933885E-06 2.22407679E-05 1.80534965E-05 1.00561160E-06
27 88 2.14792203E-06 1.05872313E-06 1.16668572E-05-7.26970623E-06-3.71431644E-06
27 89-1.93146004E-06-2.78581735E-05 8.65821491E-05 8.78024337E-05-2.23888726E-05
27 90-5.37134396E-03-8.97627327E-04-2.15343034E-04-1.70837107E-03 9.37901399E-07
27 91-7.82410442E-06 6.88620302E-06-1.23212612E-07-7.56577381E-09 1.34095187E-06
27 92 1.87113793E-06-2.24596990E-05 1.42546474E-04-3.24690156E-04-1.61982441E-06
27 93 2.34539485E-05 1.11758614E-04-2.17914370E-05-1.76357377E-04-1.47700276E-04
27 94-2.94685285E-06-4.19840541E-06 7.09198309E-06 2.45314030E-05 1.00798898E-05
27 95-1.12113491E-05-8.51240930E-06 2.11292155E-04-1.56564752E-04-7.90911964E-05
27 96 2.25714755E-05 7.09039153E-03 1.59895625E-03-1.68697012E-03 1.32514014E-03
27 97-2.50338936E-06 9.85903008E-06-7.35564072E-06-5.02493459E-07-3.20199146E-07
27 98 1.66140900E-05-4.36752084E-06 1.14153603E-05 1.05973810E-04-1.64377671E-05
27 99-1.49089577E-04-1.23366126E-04 3.78452503E-06 4.63550483E-06 2.46742832E-07
27100-3.63642036E-05-2.28223966E-05-3.22112127E-05 4.15732319E-07 5.82910199E-04
27101-1.97256548E-04-7.26643953E-05 2.23390805E-04 8.14506781E-03-1.98247542E-03
27102-1.56785132E-03 3.25271270E-03 1.73833211E-06 2.47702261E-06-4.21535472E-06
27103 7.96208124E-06-7.53992276E-06-6.82286423E-06 1.49913336E-06-2.21123294E-05
27104 2.89623771E-04 3.85074124E-03 1.51972033E-06-4.00191208E-06 2.03879347E-04
27105-9.49126967E-04-1.38500201E-04-1.16235470E-04-6.55095617E-06-1.03125291E-06
27106 3.73411007E-07 2.76658537E-05-1.41444520E-06-2.08122991E-05-1.07629059E-05
27107 2.47374730E-04 5.47481403E-05 2.54177229E-05 1.96262882E-04 2.10892434E-04
27108-3.76630604E-03-5.42386206E-03 1.45251137E-03-1.37701115E-05 1.58515284E-05
27109-2.08141691E-06-1.39288102E-05-7.09539738E-06 8.65842774E-08-6.70894860E-06
27110 3.82194164E-05 2.08692628E-04-2.39116504E-03 5.65020348E-03 4.74526330E-03
27111-1.73775837E-05 1.06406124E-04 2.27405736E-05-2.54148440E-04-2.24335810E-05
27112 3.86540897E-04 4.12533953E-05-2.11468578E-04-3.62426734E-04 5.62496547E-04
27113 3.99034798E-04-1.94619200E-02-1.27282200E-02 5.02796533E-03 6.17167741E-03
27114 1.00227464E-04-1.72264139E-04 7.20366748E-05 4.91253040E-05-1.42963047E-05
27115-5.38032313E-05-5.63334331E-01-4.66487038E-01 4.96885126E-05-1.73953753E-05
27116-2.69385901E-05-4.70608235E-03-5.28069563E-05 9.43001416E-05 3.58604652E-05
27117 3.11791673E-03 1.51127210E-04 6.93381181E-04-3.77688436E-05 1.29048559E-02
27118 4.64677320E-04 2.34071934E-03-2.59266385E-04-7.70667735E-05 1.50288756E-04
27119-7.32219822E-05-2.78814242E-06 6.80241017E-06 2.39858150E-05-3.63838220E-04
27120-1.40761799E-04-5.01630337E-04-4.82858465E-04-3.60274698E-04-1.43730839E-04
27121-4.45401762E-04-3.65851066E-04-3.57625996E-04-1.53511804E-04-3.25297626E-04
27122 2.16815084E-04-5.18449451E-04-4.33143194E-04 9.12041355E-06 1.51737825E-06
27123-7.52243077E-06 6.45658504E-05-1.56005289E-05-2.28775079E-05 1.54608513E-05
27124-4.73938297E-04-1.94365323E-04 9.65740149E-05 6.36775109E-05-1.27899643E-02
27125-2.11748363E-03 8.58778798E-05 1.50370692E-03-1.30883450E-05 7.93606515E-06
27126 5.15227987E-06 6.17696788E-06 2.17024839E-05-4.12943443E-06-2.98122021E-07
27127 6.02274126E-06-1.46556301E-04 1.50409407E-04-1.12350851E-05 9.52182647E-05
27128 5.75959689E-05-1.55504860E-04-8.39502800E-06 8.71438330E-05-5.55090545E-05
27129-1.53972400E-04 2.63240135E-07 1.23262163E-07 1.83443954E-07 2.90647251E-06
27130-2.16706383E-07-4.84234539E-06 4.04074406E-07-1.11521370E-05 1.09215853E-06
27131 8.99914234E-05 2.18707615E-05 1.13140012E-05-2.56133523E-05 3.83411372E-03
27132-1.14472761E-03-7.93703528E-04-9.70180541E-04 3.59229519E-07 2.81941458E-06
27133-3.17864409E-06 9.06255862E-07-1.79871470E-06 7.74882506E-09-1.13646497E-09
27134-6.81167134E-08 9.84783135E-07 7.52991117E-08-2.99699001E-08 4.33854187E-07
27135-4.13166562E-06-8.27303327E-07 1.51216080E-07 5.23682862E-06 2.48121149E-05
27136 1.23233710E-05-2.62786919E-07 7.21279972E-05 2.71335360E-05 1.29006339E-04
27137 1.01518304E-05-2.23676268E-07 2.47004849E-07-2.33285811E-08-3.90405718E-07
27138-2.85603956E-08 5.18184530E-07-2.23458126E-06 8.97808233E-06-4.79472017E-05
27139-1.32761185E-05 3.47953063E-09-8.44966653E-08 5.24759946E-08 3.56055060E-07
27140 8.74849324E-07 1.99807427E-06-1.16538047E-07-1.66665799E-06-4.38173339E-06
27141-2.50138722E-05-1.33715189E-06 1.19812898E-05 3.15263272E-05 4.25203325E-04
27142 2.50419838E-05 5.51600947E-05 1.82414974E-04 7.76973710E-07-3.71364407E-07
27143-4.05609303E-07-1.01418984E-06 1.53520811E-07-5.19671901E-07 6.14017426E-09
27144 5.78990963E-08 1.62442902E-07 1.48255262E-07-3.16040744E-07-1.29887330E-06
27145-9.42127776E-07-3.12528282E-07 1.33201654E-06 3.02605383E-06 3.96317977E-06
27146 7.72850199E-07-5.62368273E-06-2.16065029E-04-6.15154969E-05-1.09777155E-05
27147 9.27839594E-05-1.23166708E-07-3.48207816E-07 4.71374524E-07-1.07743705E-08
27148-2.73520047E-07 8.02560450E-09-5.04629942E-09-1.17628526E-08-1.05803509E-08
27149 3.69820825E-07 4.24900360E-07-4.33653984E-07 5.57831036E-08-1.59294544E-06
27150-1.78466425E-06 1.50277807E-05-6.55828841E-06-8.16512289E-07 7.03910377E-06
27151-7.27150713E-05 2.99546500E-05 1.56052882E-05-4.53315766E-05 4.83494278E-08
27152 1.80855871E-07-2.29205298E-07 1.57500879E-07-1.05244755E-07-4.20314799E-09
27153 5.96891976E-07 1.00063258E-06-6.34956267E-07-6.37656528E-08 2.51726148E-06
27154-9.05890603E-06 3.00565120E-06-1.01570421E-06-1.11025943E-05 1.20767966E-04
27155 4.92986167E-05-2.08815452E-06-5.89848671E-06-1.22337563E-03-3.63401669E-04
27156 3.73773137E-04 3.75835893E-04 1.10434453E-07-1.91328392E-06 1.80284947E-06
27157-2.75029900E-06-2.34253167E-06 2.07063357E-07 1.20452048E-06-1.09456564E-05
27158-2.04214497E-05-1.93022589E-04 3.49418053E-06-2.46329326E-05 8.98369610E-06
27159 3.34294589E-04-7.29116884E-07 9.59708399E-07-2.24037912E-05-3.43521744E-04
27160-1.86222085E-08 7.21144648E-07-6.91385472E-07 4.48918421E-07 9.70226970E-07
27161-1.01668446E-05 1.13180862E-06 9.94097385E-07-3.04550697E-06 6.97805617E-05
27162-3.14423193E-05-1.55131851E-05 1.19340484E-05 4.80613080E-05-5.87852480E-05
27163-9.34254023E-05-9.98624695E-05 6.65267051E-07-4.73136360E-07-1.92130692E-07
27164 1.05350196E-06-1.10606181E-07-3.66172609E-07
28  1-1.93947799E-03-1.67379428E-03-5.11638579E-05 2.16478977E-05-7.57695197E-05
28  2 2.72142679E-04-2.79680792E-04 6.93761306E-05-3.30657162E-04 4.68627666E-04
28  3-2.58267013E-04 2.09214314E-04-4.67588779E-04 2.68719555E-02-2.10632998E-03
28  4 4.17360107E-03 2.16207915E-05 1.00966124E-05-1.04794204E-04 9.46975917E-05
28  5-3.67390212E-05 1.57777291E-04-5.56640432E-05-2.65642368E-05-2.55739499E-05
28  6 4.19156992E-06 2.37415022E-06 2.43884197E-06 3.52957198E-05-2.17670583E-05
28  7-2.00549606E-05-1.64803186E-05-2.80748839E-04 3.34020959E-05 1.21307237E-04
28  8 6.97345359E-06 7.40174571E-03-4.58080978E-04-1.15314562E-03-1.28507482E-03
28  9-1.61432248E-06-4.87434838E-06 6.48867086E-06-3.84037361E-06 3.70527348E-06
28 10 3.86547526E-06-3.55283045E-06 4.76815455E-05-8.44575220E-05 2.04327350E-04
28 11-1.35276324E-06 3.15882839E-06-1.47821962E-05 6.23490857E-04 4.98380950E-06
28 12 4.61973005E-06 3.09064830E-06-7.10301636E-07 2.09193146E-06-2.01334543E-05
28 13-1.26801950E-05 8.41286829E-06-1.16070584E-05 3.04699677E-04 1.01783990E-05
28 14-6.59446432E-07-1.58969704E-04 5.18523106E-03-6.38001796E-04 5.38151775E-04
28 15-1.25763304E-03 3.02462320E-06-5.09001983E-06 2.06539663E-06 1.61166471E-06
28 16 1.20713546E-06-6.46329340E-06 6.14853340E-07 5.33375059E-06-2.51315637E-05
28 17 1.68562662E-04-3.76446240E-04-3.11939519E-04-1.68513046E-07-1.30756675E-06
28 18-2.50590166E-06-7.15847291E-06 4.91859196E-07-1.96547252E-08 3.57603247E-06
28 19-1.44953567E-04 9.13706670E-05-2.75049863E-05-3.03264826E-05 1.41243324E-03
28 20-5.60122972E-04 4.39277564E-05 1.25178437E-04-4.75610870E-06 2.56424946E-06
28 21 2.19185924E-06-3.30592021E-06 6.96145963E-06-4.52964753E-07 1.92347731E-06
28 22-1.36919289E-05-9.16069381E-05 1.80796362E-04 2.73594316E-06-1.02489908E-05
28 23-2.67611121E-05-9.80462659E-06 2.06233701E-04 1.71608326E-04 4.43897491E-06
28 24 5.61074690E-06 4.10392990E-07-2.35109425E-05 2.79970164E-06-1.31715716E-05
28 25 1.11040132E-05-7.73887736E-05 7.56145650E-05 2.03702920E-04 1.69263570E-04
28 26-1.32981821E-02 3.10035243E-03 3.47166357E-04 6.88235401E-05 2.88012932E-06
28 27 1.08336762E-05-1.37138055E-05 1.21541506E-05-2.73783465E-06 8.19373692E-06
28 28 6.79888580E-06-3.21739930E-05 2.30689412E-05 4.19903389E-05 1.73963050E-05
28 29 8.88671795E-06 3.76132947E-07 2.44492441E-06-1.06459353E-06 8.59187336E-05
28 30-1.05458323E-05-2.07517517E-05 6.29126155E-06-4.42798602E-04 1.42143741E-04
28 31 4.69545325E-04-1.04232172E-04 1.14184381E-03 2.08700201E-03 2.73879684E-03
28 32-3.34501068E-03 3.28187791E-06-8.25642593E-06 4.97454802E-06 2.89484848E-06
28 33-3.52132097E-06-3.18505497E-06 5.56843910E-06 3.57078102E-06-4.42523563E-07
28 34 1.31489785E-06-6.76936612E-07 8.29145462E-06 2.28336121E-06-6.00692915E-06
28 35 3.88092731E-06-1.84524852E-04 7.55310352E-05 3.72164294E-05-1.49911294E-05
28 36-3.96230553E-03 3.75434073E-04 7.12347150E-04 4.32132737E-07-1.54982982E-06
28 37 2.79767268E-06-1.24784286E-06 1.49019680E-06 1.88684812E-06-3.07631136E-06
28 38-1.49582058E-07 3.28404981E-06-8.16803759E-06 5.67217225E-05 1.28877072E-06
28 39 7.54062509E-06-3.23352927E-05-1.76278561E-05-3.64251949E-06 2.37211303E-05
28 40-1.25262144E-04-1.42268296E-04-1.03445920E-04-8.48003120E-05-3.91252042E-06
28 41 2.84483913E-06 1.79912651E-06-8.47173535E-06 2.67433616E-05-1.62179681E-05
28 42-6.17401470E-06 2.62982792E-04-1.82176975E-04 8.37723789E-05 1.97524989E-04
28 43 1.72887894E-03-1.66172267E-03-4.65372771E-04 9.51631736E-04 8.07240408E-06
28 44-7.73124997E-06-3.41154109E-07-6.14865301E-06-4.12444630E-06-6.82758262E-06
28 45 5.55155769E-06-4.19460711E-05-6.48502880E-04-2.99824730E-03-5.67137093E-07
28 46 1.40598775E-05-4.89109913E-05 6.03099376E-04 9.11812239E-06-6.22143740E-05
28 47-2.64348928E-04-2.60445791E-04 3.33110570E-05 2.49488449E-05-5.52692918E-06
28 48-4.89541969E-06 5.63945942E-06 2.93363759E-05 2.83745680E-05 3.03376942E-05
28 49-1.01790850E-06-5.38345624E-04-2.01992843E-04-4.12815751E-04 3.66305285E-04
28 50 1.38493105E-03-4.89281727E-03-3.20564573E-03-3.20471201E-03 1.11064339E-05
28 51-8.48466800E-06-2.62176589E-06-1.01372446E-05-1.13831234E-05-5.17072421E-06
28 52-4.13848173E-07-1.48081256E-06 2.30605179E-06-1.23906587E-06 1.15831014E-06
28 53 1.15488212E-05-6.23814692E-06 8.28336635E-06-1.02800606E-05-6.76272503E-05
28 54 5.42581424E-05-2.69894002E-05 4.67278844E-05-1.85521080E-03 5.33673573E-05
28 55-3.85187394E-04 3.95792327E-04 4.28754955E-07-6.14315150E-07 1.85560195E-07
28 56-1.36662932E-06-1.25037648E-06-2.10162992E-06 4.05062979E-06-7.77768154E-05
28 57-1.07810091E-03-1.45304278E-02-1.02098861E-07 1.17952206E-06-6.22870289E-07
28 58-2.82851711E-06 3.86754144E-06-2.45938510E-05 6.85951202E-08 1.23462197E-05
28 59-1.81439031E-05 3.47339712E-04-8.90841505E-06-9.33726330E-07 4.73134055E-05
28 60-8.63022387E-04 9.05336331E-05-7.87011914E-05 2.44922633E-04-3.67001137E-06
28 61 4.01026840E-06-3.40257028E-07-5.84495802E-06 1.98015305E-06 1.11684586E-07
28 62 4.65218226E-07 3.40531550E-08-3.06258192E-06-4.23591111E-06 1.16671932E-06
28 63 7.89461091E-06 1.12871194E-05 1.41754920E-05 1.14008167E-06 3.22485572E-05
28 64-8.37040322E-05-5.59370075E-05-2.44920077E-05-1.06532259E-03-9.23471079E-05
28 65-5.46328415E-04 1.15941717E-04 3.96174124E-07-1.48263357E-06 1.08645945E-06
28 66-5.03788143E-06-4.23819692E-06 6.23764814E-06-3.91287674E-08-5.96972179E-07
28 67 1.18576999E-06 1.34078792E-07-8.44277532E-07 7.25055774E-06-3.22644089E-06
28 68-6.17151198E-07 3.06112320E-06-6.66794270E-05 1.97345907E-05-3.75238013E-05
28 69 4.44660115E-06-5.19169991E-05-1.05569049E-05-3.21181683E-05-3.08172616E-05
28 70 5.46033767E-07-1.67692211E-06 1.13088834E-06 7.79640623E-07-4.89416045E-07
28 71 3.97674484E-07 5.63347886E-01 4.66501087E-01 1.07337502E-04 3.20105843E-05
28 72 6.99314398E-05 4.83562704E-03-1.53982199E-04 1.61790441E-05-7.61953663E-05
28 73-3.68087370E-03-1.23831115E-04-4.77343584E-05-9.56203976E-04-8.33001992E-03
28 74-8.18883254E-04 3.93767352E-04-1.08630398E-03 1.49798180E-05 9.25274305E-05
28 75-1.07507248E-04 2.80230029E-05-1.49501404E-04 3.40418086E-05 3.62273467E-04
28 76 1.29043674E-04 4.92316535E-05 7.04343944E-04 3.67049590E-04 9.48022701E-05
28 77 1.36942687E-04 4.88804048E-04 3.71346703E-04 1.48481893E-04 5.25830779E-04
28 78-1.21729656E-04 2.78227975E-06 5.55350614E-06-2.71086103E-06-8.30239333E-06
28 79-1.33979764E-05-3.48300120E-05-7.90632547E-06 9.05463369E-06-1.78635947E-06
28 80 9.07778974E-05-1.89795355E-06 1.55437199E-05-1.47042918E-05-2.08225611E-03
28 81 3.09698774E-04-2.89383805E-04-5.72668584E-05-5.66890353E-06 7.75916855E-06
28 82-2.09026502E-06-1.08806371E-05 1.95485774E-06 5.22309063E-06 1.34133969E-08
28 83 1.10691432E-06 1.07141286E-06-1.26538947E-06 8.16940129E-07-1.14651106E-05
28 84-3.97757792E-06 7.52968971E-06-7.21822319E-06 1.85853572E-04 6.20405359E-05
28 85-1.70198066E-05 8.40666749E-05-3.52562317E-03-1.00893530E-03-1.04098081E-03
28 86 8.98230137E-03 1.25152520E-06-5.53708576E-07-6.97816622E-07 5.43787131E-06
28 87 8.51837000E-07 1.27122888E-06 1.62136361E-07-3.19875028E-07-9.36343677E-07
28 88 7.96306504E-07-2.10264816E-07 1.80956468E-06 5.90525628E-06-5.36087564E-06
28 89 7.11360175E-07 8.78297694E-05-9.65333741E-06-3.77932448E-05-2.39437340E-06
28 90-1.95010668E-03-3.30771435E-04-5.46210542E-05-5.49661673E-04-2.05820979E-06
28 91 2.88787037E-06-8.29660580E-07-2.71290192E-06-9.04858850E-07-9.31342784E-07
28 92-1.09674090E-06 5.26507815E-06-1.51878838E-06-2.95744892E-04 2.03185119E-06
28 93-1.22955582E-05 4.96911557E-05 2.24847933E-05-4.00932063E-06-5.13972501E-06
28 94-1.11265171E-07 8.29147907E-07 5.38427384E-07 2.69626242E-05 3.53295891E-07
28 95-2.02423195E-06-9.10559452E-07-2.88008915E-04-1.26326633E-04-1.13028629E-05
28 96-8.87640372E-05-3.41593235E-03-3.70868625E-04-3.97852791E-04-1.00160832E-03
28 97-1.89594649E-06 1.98381978E-06-8.78732932E-08 4.20902683E-07-9.54033361E-07
28 98 1.21547367E-06-5.57319040E-07 2.17996800E-06-1.17238970E-05-2.74805491E-04
28 99 5.20114771E-05 4.26608297E-05-5.23266415E-06 5.62696359E-07 8.66149247E-07
28100 2.52065770E-06 2.52738112E-05-5.48505167E-06-6.08452223E-06 2.54530793E-05
28101-2.89518989E-04 1.23899981E-04 1.13886136E-05 3.73085227E-03-2.23874578E-04
28102 2.66506215E-04 1.13114351E-03 5.16965660E-06-5.09905648E-06-7.06001121E-08
28103 2.01842598E-06 3.46799445E-06 5.24426896E-07 3.96319813E-08 2.26216763E-05
28104 2.20418020E-05 7.66862344E-04-4.20314730E-06 6.88934738E-05-2.51830726E-04
28105 2.76570372E-05-2.27396214E-06 7.03964868E-08 7.39317690E-07 2.17866072E-06
28106-1.95778848E-06-2.46634635E-05-2.98658945E-06-1.25057134E-05 1.46388168E-05
28107 5.13683736E-05 8.41227578E-05 1.51153688E-04-8.48762774E-05 2.38125208E-03
28108 8.11911230E-04 1.25110414E-03-2.15537966E-03-1.51428464E-06-1.68811732E-06
28109 3.20240196E-06-6.08209417E-07-2.33731254E-06-2.55150413E-06 1.52911068E-06
28110-2.43558661E-05 2.07950604E-04 2.45836017E-03 7.99942081E-07 1.78641400E-06
28111 1.96486167E-07 7.22709920E-07 1.57260288E-06-1.83815392E-05-9.47058134E-07
28112-5.16354308E-06-9.05278909E-06 1.86306043E-04-1.07189409E-05 7.21982612E-05
28113 5.95474041E-05 2.44769438E-03-8.22796241E-04 1.49008003E-03 8.20187772E-04
28114-2.00009250E-06 1.83229420E-06 1.67798293E-07-1.36476007E-06-5.45356654E-07
28115-8.94446844E-07-1.39604260E-05-1.24821509E-05-5.21817194E-07 8.13702153E-07
28116-1.20637559E-06 1.02143074E-05 3.19430254E-06-3.39999829E-06 5.42509877E-06
28117-4.50825217E-05-1.60002783E-05-6.28521856E-06-4.58552161E-05 6.64447695E-04
28118-9.28321342E-05 9.11758200E-05-1.20513618E-04 8.35299173E-07-1.47993340E-06
28119 6.44634223E-07-1.19302445E-06 9.35196313E-07-9.77515834E-07 1.30647775E-06
28120-8.46374547E-06-1.85726438E-05 1.44944759E-05 4.56756976E-07-4.22095532E-06
28121 1.22809470E-05-2.54151311E-05 6.37995211E-07-1.76539956E-06 1.41944710E-04
28122-4.37386951E-06-6.53170138E-07-8.30571770E-07 1.04874738E-06 4.03626815E-07
28123-8.65079586E-07 6.18064473E-06-5.04050856E-06-2.31935237E-06 4.12381520E-06
28124-1.22273744E-04-4.51727208E-05-4.73260227E-07 4.31990679E-06-1.28425504E-03
28125-1.08253172E-04-7.87654525E-05 1.28725749E-04-1.42607773E-06 1.53326026E-06
28126-1.07182522E-07 7.91972513E-07 5.31413896E-07 5.86895417E-07-2.33753980E-06
28127 1.79149756E-05-8.25600961E-05 1.91434542E-04 6.29292747E-08 7.68348588E-06
28128-5.19455381E-05-1.00535310E-05-1.29576549E-07 2.54676315E-06-4.03445107E-05
28129-3.59188534E-06 2.54340046E-09-3.04540510E-09-1.82216358E-07 3.06940791E-07
28130 9.98899834E-07-4.08933925E-09 4.87176962E-07-3.43836520E-06-3.38724369E-06
28131-2.39311989E-05-4.01142615E-05-1.40994131E-04 4.56099681E-05 9.06458930E-03
28132 1.09675384E-03-1.38285411E-03-5.44225601E-04-1.97403785E-06 2.83051698E-07
28133 1.69098615E-06-4.36510199E-07 3.36053667E-08 6.46247539E-07-1.13762659E-07
28134-1.37943727E-06-2.46247491E-06 3.64964735E-07 8.73468796E-07 1.45394459E-05
28135 1.17815264E-05-1.01121413E-06-3.39538463E-06-8.57336427E-05-5.53785225E-05
28136 2.61661480E-05 3.43997345E-05 7.74642826E-04 2.33966556E-04-4.43318796E-04
28137 3.92389874E-04-1.50213986E-06 7.61505760E-08 1.42598929E-06 2.04560266E-06
28138-2.27704338E-07 8.82767495E-07-9.64203684E-07 1.63837176E-05-6.43309637E-05
28139 2.79050153E-04 1.84581648E-08-2.79982961E-06-5.05282942E-07 3.17573719E-06
28140 1.11653569E-06 3.56230340E-05 1.98933514E-06-1.64833636E-05-5.33796089E-06
28141-2.02037601E-04 2.38065006E-05 1.11845419E-04-2.31265907E-05 1.09748655E-03
28142 2.23923543E-04-1.65526407E-04-1.29240311E-04 1.39569124E-06 6.16497295E-07
28143-2.01218854E-06-2.09309483E-08 2.38799178E-06 7.61123993E-07 5.88451019E-08
28144 6.88690371E-07-4.25032700E-07 1.95779493E-08 1.65809073E-06-9.67159545E-06
28145 1.95767112E-06-1.75046953E-07-7.14372032E-06 8.32671667E-05 5.58986362E-06
28146-1.31998879E-05-1.30398303E-05-3.38541912E-04-6.29720601E-05 7.76166388E-05
28147 1.08460021E-04-8.55757792E-07-1.57337837E-06 2.42913616E-06 3.87723999E-07
28148-7.86427615E-07 1.54483770E-06-1.46809940E-08-1.78985595E-07 3.77936537E-07
28149 1.16622554E-06-1.99693404E-07 9.31014158E-07-2.15569963E-06-5.40016834E-06
28150 9.88823789E-07-8.72138559E-06 1.22401190E-05 1.57211694E-05 1.37001848E-07
28151-4.90267478E-04-2.58738100E-05 5.17439918E-05-2.37940239E-05-3.18345237E-07
28152 2.87839285E-07 3.05059520E-08 1.11874136E-06-4.70475491E-07-1.18317776E-06
28153 3.50643739E-07 1.78741812E-06 7.60452892E-07 8.45574263E-07-9.18271107E-07
28154-1.37185096E-05-4.45797154E-06-3.61419856E-06 6.62656075E-06 2.01340414E-05
28155 2.28601162E-06 2.27198748E-05-2.75197663E-05-8.59427988E-03-9.03086070E-04
28156 2.84154647E-05 1.57345501E-03-8.25694431E-07-5.17311868E-07 1.34300630E-06
28157 4.21710022E-07-4.60569315E-07 5.41094849E-07 2.75604831E-08-3.08010156E-06
28158-4.47714968E-05-5.91218025E-05-4.26292455E-07 4.04648384E-06-4.45345438E-05
28159-4.32030068E-05-4.94642528E-07-9.92439155E-07-5.64451536E-05-3.06385573E-04
28160-1.57577954E-08-4.41353779E-07 1.16797787E-06-2.60612556E-06-1.26765122E-06
28161 6.47756945E-06-5.19977335E-06 1.18242267E-05 5.40715274E-06-4.64032417E-05
28162 2.53822924E-05-5.63003056E-05-2.13423534E-05 1.04191358E-03 3.03215697E-04
28163 2.17120924E-04-2.05660650E-04-9.20308538E-07-1.31099118E-06 2.23129972E-06
28164-1.57969245E-07-1.06062044E-06 1.92699885E-06
29  1-8.23205457E-06-5.64265178E-06 2.57054533E-06 1.56030968E-06 9.59824274E-08
29  2-2.47448843E-05-5.91732027E-06-6.20741401E-06-2.06920480E-07 1.07964482E-04
29  3 8.44636563E-05 2.97819813E-05-8.95187865E-05 8.53897379E-04-2.70444056E-03
29  4-3.49253642E-04 1.67125396E-03-2.22858352E-06 5.14058105E-06-2.91199753E-06
29  5 1.03488980E-06 3.22474230E-06 8.61526950E-07-3.83354023E-05-3.07937921E-05
29  6 3.36466045E-07 1.21222846E-06 9.72578373E-07-1.67290265E-05 5.26895676E-06
29  7-1.75018476E-06-3.22992746E-06 1.96259645E-05-1.68659375E-05 5.29094512E-05
29  8-6.29133317E-06 3.24045813E-03-1.59064432E-03-8.01812823E-04-1.86675553E-03
29  9-2.05836622E-06 3.87901175E-06-1.82064553E-06 4.33240828E-06-3.58671407E-06
29 10-2.36494575E-06 1.23542455E-07 2.28851455E-06-1.71694361E-04 1.56783005E-04
29 11-2.12764621E-06 9.49954585E-06-1.79657369E-04 9.54043369E-05 2.67819830E-04
29 12 2.24311677E-04 2.51986664E-06-3.64189578E-06 5.98362761E-06-3.29725537E-05
29 13-1.60243942E-05-1.10095334E-05 3.14654896E-06-4.33494812E-05 7.07014856E-05
29 14-1.03755188E-04-5.70660390E-05-2.35826076E-03-1.70968041E-03-1.85462393E-03
29 15 1.91724288E-03-8.38720220E-06-5.35357294E-06 1.37407751E-05-1.00044531E-05
29 16-7.36289928E-07-7.65057478E-06 6.27201550E-06-3.54654368E-05-8.00322019E-05
29 17 3.94194892E-04 2.39825054E-04 1.99617153E-04 2.99379130E-06 4.49434839E-06
29 18-1.44968899E-06 2.32341100E-05-1.62571186E-05-3.33148786E-05 1.05087442E-05
29 19-4.10398034E-04 2.85464611E-04-1.85393425E-04 9.15861878E-05-4.87386585E-03
29 20 2.03290837E-03-4.86069749E-04 7.70384724E-04 2.05379235E-06-6.18538071E-06
29 21 4.13158836E-06 8.27301873E-06-2.99476539E-06 6.41840818E-06 1.84908775E-06
29 22-9.71666955E-06-8.52253254E-05-5.74650926E-04-3.82258715E-07-9.51887152E-06
29 23-2.80985637E-04-8.27394101E-04 2.03595391E-04 1.71569877E-04 3.33703172E-06
29 24-5.93057377E-06-1.90242273E-06-3.99994217E-05-1.07254854E-05-1.35367005E-05
29 25-1.32787158E-06-9.53744547E-05 3.58274694E-05 3.73597118E-05 1.61116900E-04
29 26-3.24584695E-03-9.60530999E-04-4.25964617E-03-3.36371470E-04-8.08609015E-06
29 27 6.46060071E-06 1.62548943E-06-1.31747778E-05-1.46359808E-07 1.03471010E-05
29 28 7.54492407E-06-4.34465841E-05 4.19485141E-05 7.40127585E-04-7.00685003E-03
29 29-5.86661899E-03 8.29304025E-05 7.55242927E-05-1.36433721E-05 2.38139005E-04
29 30 2.44585941E-04 2.75873626E-04-6.61647853E-05 2.16995103E-04 7.51232410E-04
29 31 1.86834243E-04 5.25345390E-05 1.90826675E-02 1.11494406E-02-9.56252006E-04
29 32 3.97991976E-04 3.87729531E-05 2.55395961E-05-6.43125492E-05 1.62585591E-04
29 33-3.84455195E-05-1.80015437E-05 5.63321360E-01 4.66477149E-01 1.97493506E-05
29 34 1.50096585E-05-1.01428532E-05 4.66339026E-03 3.98693650E-05 4.46012734E-05
29 35-5.17306857E-06-2.89736395E-03 3.64767758E-04 5.59802079E-04-1.52510728E-04
29 36-1.17571751E-02 6.26360527E-04 1.76325370E-03-5.16442014E-04-1.13790569E-05
29 37-5.17453501E-05 6.31244070E-05-1.14187784E-04 2.58752668E-05 3.36093487E-05
29 38 3.61596771E-04 1.68854715E-04 2.84208631E-04 9.86094300E-04 3.57871582E-04
29 39 1.47478810E-04 4.06539771E-04 1.40489473E-04 3.56722948E-04 1.56939055E-04
29 40 3.25771235E-04 3.45829963E-05-1.01375809E-03-8.35200441E-04-5.48481554E-06
29 41 8.51431554E-06-4.64594342E-06-8.18345686E-05-1.39422207E-05-3.56618292E-05
29 42 1.48852520E-05 4.92163909E-04 3.55962700E-04-1.96310318E-06-9.31809593E-06
29 43 6.94858859E-03 1.42875818E-05-6.11025548E-04 4.59146501E-04 2.15365314E-05
29 44-6.73847628E-06-1.47980551E-05-1.35019972E-05 9.03005111E-06-5.28673456E-06
29 45 1.59256457E-06-2.16478100E-05 4.86190584E-04-9.36632010E-04 1.04369216E-05
29 46-9.86885862E-05-2.52470049E-05 8.96504562E-05 5.70768761E-06-7.84889516E-05
29 47-6.43346647E-05 9.08631536E-05-2.98965389E-07-3.82633296E-07 1.03502294E-06
29 48 3.62777286E-06-3.86161947E-07 6.28226522E-06-4.62445576E-06-1.71798980E-05
29 49 1.55118525E-06-1.47702329E-04-2.13096289E-05 6.13648921E-05-2.99305874E-05
29 50-7.09466502E-03 1.42232157E-03-1.29250210E-03-7.88658083E-05-6.70480742E-07
29 51-1.39815057E-06 2.06863131E-06-6.96653478E-07-6.61754887E-07 8.73377717E-07
29 52-1.37514182E-08-3.79549777E-08 5.84530335E-07-1.99035435E-08 3.98801390E-07
29 53 4.45637732E-07-3.09130568E-06 3.17573370E-07-1.79594698E-06 8.16069973E-06
29 54 1.68871114E-05 5.95879285E-06 6.98593613E-06-5.61934813E-05-2.51306035E-04
29 55-1.33293325E-05-8.07473648E-05-3.66838218E-07-5.57305304E-09 3.72411271E-07
29 56-4.12190901E-10-2.20973356E-07 2.62817293E-07 4.04263787E-06-2.41743684E-05
29 57 2.50011189E-04-9.38864534E-04 4.64119148E-09 3.60580638E-09 6.96595065E-07
29 58-1.64455473E-07-3.67386410E-07-3.52837695E-07-3.06161061E-06 7.18912919E-07
29 59 1.63283598E-06-3.37218922E-06 6.60496368E-06 5.11765967E-06-1.22600536E-05
29 60-5.73059459E-04-4.37851075E-05-5.07394404E-05 1.01664657E-04-2.97613701E-08
29 61 4.37499469E-07-4.07738099E-07 3.45274990E-07 5.57265238E-07-2.54230751E-07
29 62-3.67872646E-09-5.44507074E-08 2.38898800E-07 7.93099788E-08-2.10340181E-07
29 63 1.05342539E-06-6.48698635E-07-1.89565583E-07 9.08868395E-07-7.93515354E-06
29 64-5.45354048E-06-1.12304975E-07-8.05276730E-06 1.07383027E-04 8.74636456E-06
29 65-5.07671695E-05 3.56120724E-05-1.23024888E-07-1.33554242E-07 2.56579131E-07
29 66-9.87809393E-08-3.66216649E-07-2.05641064E-07-2.94246957E-09-2.98148161E-08
29 67 2.99005289E-07 2.95797875E-07 9.14645709E-08 4.32092634E-07-1.23229280E-06
29 68-1.25705898E-06-4.09515772E-07-3.64796375E-06 3.32351892E-06 4.78614865E-06
29 69 2.21643597E-06 9.84574882E-05-1.27925521E-05 1.91129382E-05-1.99263765E-05
29 70-4.71357792E-08 2.51253865E-07-2.04118086E-07 1.19264551E-07 1.54209419E-07
29 71 1.32580449E-07-5.44765924E-06-4.91987554E-06 6.94316537E-07-4.96668369E-07
29 72 5.95784582E-07 6.90043534E-06-4.01645435E-06 1.59507184E-06-2.23514910E-06
29 73-1.12382176E-04-4.49214186E-05 2.65879746E-05-1.42029230E-05-3.84934786E-04
29 74 8.34184837E-04 4.12554486E-04-3.50954380E-04-2.59775849E-06 4.66113593E-06
29 75-2.06337744E-06 1.27048077E-06-2.13783319E-06 9.47748082E-07-6.87055723E-07
29 76 1.17600353E-06 6.30793890E-05 7.06573275E-04-2.17979018E-06 1.82241534E-05
29 77-3.89236559E-05-5.13636159E-04 2.08127161E-06-1.41713006E-05 1.47095972E-04
29 78 1.60194840E-04 3.85795502E-08-4.37557493E-07-4.99187446E-08-9.30801873E-07
29 79 8.19510824E-07 6.78232055E-06 3.17589876E-06 3.97470601E-06-3.98039467E-06
29 80-4.24256283E-05-3.52489071E-06-4.26964348E-05 1.13723363E-05-4.29166949E-04
29 81 8.59461556E-05 5.95490380E-06-1.22837123E-04 7.61561778E-07-1.27556420E-06
29 82 5.14002418E-07 8.07190963E-07 4.04673307E-08-1.47829178E-07-6.86811829E-08
29 83-8.54358595E-08-7.68158249E-08 8.35245180E-07-1.15085364E-06-8.23648243E-07
29 84 1.02769040E-06-4.67266665E-06 6.33989408E-06-1.47161296E-05-1.91016140E-05
29 85 4.35005862E-05-4.24709390E-05-3.80140893E-04-8.88101614E-04 1.19642593E-03
29 86-1.79305635E-03-5.72638675E-07 5.21509421E-07 5.11292542E-08-8.26648060E-07
29 87 1.55327199E-06-9.15514186E-07 4.14837424E-09 3.26951867E-08-2.73172803E-07
29 88-3.91434592E-07-4.89601406E-07-8.89404184E-07 1.44279435E-06 1.95554359E-06
29 89 2.72749367E-06 3.06026388E-05-3.79534639E-06-1.37886088E-05 2.32914603E-06
29 90 1.41081208E-03 3.18775067E-04-2.94318977E-04 5.50698378E-05 2.73525999E-07
29 91-2.42102407E-07-3.14235919E-08 2.65910277E-07 2.92543921E-07-1.34475455E-07
29 92-9.19860412E-07 5.99284364E-06-4.52976424E-05-1.91926968E-05-3.29547261E-08
29 93-1.51542358E-06-2.72246552E-05 8.99218846E-05-1.18569699E-09 2.28387884E-07
29 94 3.51713501E-07-2.53448654E-07-3.19064986E-07-3.83038329E-06-1.80249276E-06
29 95 7.84494282E-07 1.22540167E-06 3.88658354E-05 2.80173019E-05-1.28850726E-05
29 96-4.51207215E-06-7.98831664E-05 2.12630878E-04-1.63320951E-04 8.48561308E-05
29 97 9.13188615E-07-8.05220149E-07-1.07968467E-07 3.81843821E-07 3.18222993E-07
29 98-6.97059813E-09 9.74452536E-07-7.54735871E-06 4.79107829E-05 8.60550723E-05
29 99 2.01918264E-07-6.30274146E-08 9.84530060E-08 1.94417294E-07 1.40272235E-07
29100 3.96933088E-06-6.97734364E-07-5.83615959E-07 1.95786081E-07-5.50511961E-05
29101 1.06209967E-05-1.50361466E-05 5.13338683E-06-1.40651434E-03 8.66784286E-04
29102-2.85908806E-04-5.98146928E-04-7.24746418E-07-6.60740966E-07 1.38548738E-06
29103 7.53265700E-08-9.62373355E-08-3.25741618E-07-8.87643425E-07 4.48584981E-06
29104 1.44752292E-05-1.82293891E-04-3.36706163E-07 2.32702445E-06-3.22009648E-05
29105-6.97612708E-04-3.04590091E-08-5.14992367E-07-5.58082591E-07-2.74175173E-08
29106-1.47562066E-07 6.37901478E-06 2.95702925E-06 6.55192112E-07-7.83544938E-08
29107-5.55901189E-05-3.44627877E-05-1.27648132E-05 1.10940183E-05 1.11344757E-03
29108 2.15971884E-03 1.23065216E-03 7.20129895E-04 1.36625522E-07-4.99096283E-07
29109 3.62470761E-07 1.19841833E-07 7.09690429E-08 1.08825364E-06-9.15988040E-07
29110 9.51459442E-06-1.23010261E-04-6.87788404E-05 6.09799057E-09 4.95209641E-08
29111 1.22157323E-08-1.66687296E-07 3.62825687E-08-8.81228544E-07-1.24207917E-07
29112 1.07508129E-06-1.51211112E-07 2.45626996E-06-4.91745091E-06-1.91651973E-05
29113-2.81509783E-06 2.82647357E-03 7.03326745E-04 7.02606361E-05 6.37840780E-05
29114 6.30227250E-07 2.26563067E-07-8.56790317E-07-2.01132746E-07 1.31235422E-07
29115-3.22196668E-07-9.18597878E-08-1.85104252E-07-2.99681785E-07 1.47111798E-07
29116 1.88354385E-09 1.34618456E-06 1.39820235E-06-5.12659234E-07-1.53805364E-07
29117-1.11823635E-05-3.07251734E-06-3.34224607E-06-5.32649801E-06-2.44940351E-05
29118-1.00086623E-05 4.11514552E-05-1.72880491E-05 5.38114711E-08-1.20924973E-07
29119 6.71135020E-08 1.06868699E-07-2.76999929E-07 1.56934407E-07 1.91768518E-07
29120-6.24569007E-07 8.75142921E-06 1.15433354E-04-2.37676845E-07 2.43460286E-06
29121-2.72589143E-05-3.31949069E-05-6.84525687E-07 5.12142217E-06-9.11733916E-06
29122 2.95789211E-05-2.81014844E-08-5.97632630E-08 3.06704615E-07 2.62053246E-07
29123 4.14324375E-08 2.58483460E-07-1.24687727E-06-1.10175546E-06-9.92631113E-08
29124 1.23627207E-07 7.95835034E-06 1.31999143E-05-5.16528874E-07 2.09019001E-04
29125 4.21783096E-05 3.66698225E-05-5.21785178E-06 5.21538454E-08 1.22465375E-08
29126-6.44003829E-08-6.45369901E-08-3.20207766E-07-3.95457985E-07 7.70739590E-08
29127-9.95042011E-07-1.95220167E-05-1.26637972E-04-1.81124065E-07 8.24215785E-07
29128 1.53242776E-05-2.89318694E-05-7.35863269E-08 1.47242429E-06 5.31943368E-06
29129 7.30184980E-05 3.00963971E-08-4.22459424E-07 5.72836168E-07 5.65000298E-08
29130 4.47647378E-07 6.42871309E-06-2.33614259E-06 1.81542468E-07-2.82266811E-06
29131-6.20743323E-05-9.33080639E-06 3.82025502E-05 6.83719211E-07-3.53682121E-03
29132-5.40314022E-04 4.63101828E-04-3.61765256E-04-1.71818967E-07 1.03579054E-07
29133 6.82399135E-08-7.12237691E-08-9.63682759E-07-3.06534552E-07 2.97897321E-08
29134 3.40442310E-07 5.90389926E-07 5.12594610E-08-2.62736407E-08-3.60161189E-06
29135-2.90876037E-06-3.85063496E-07-7.88029426E-08 1.41026861E-05 1.16155710E-05
29136-4.19899349E-06-1.30054933E-06-7.11578461E-05-5.52634031E-05-2.56209887E-05
29137-6.20711352E-05 2.45884909E-07 2.03064236E-07-4.48949145E-07 1.43307898E-08
29138 3.53186253E-07-7.64815302E-08 8.95405018E-07-7.14054022E-06 3.42311024E-05
29139-1.02267606E-06-7.01946268E-09 1.05087793E-07-8.38170845E-07-1.02751035E-06
29140 2.17152569E-07-1.22636932E-06 3.98665689E-06 5.33435703E-06-1.34188514E-06
29141 1.71062425E-05-1.40675395E-05-2.67082678E-05 3.67226408E-06-5.45113863E-05
29142-8.72883880E-05-9.17856557E-05 4.83200347E-05 9.82711724E-08 3.34496928E-07
29143-4.32768100E-07-3.69899120E-07 2.95643835E-07-1.54010755E-07 2.42694311E-08
29144 2.62034317E-07 4.03701492E-07 6.77196085E-08 2.09158891E-07-2.93278943E-06
29145-1.83422597E-06-2.13520371E-07-7.05125301E-07 1.03312906E-05 8.78180317E-06
29146 1.31468893E-06 2.04976690E-06-2.35559289E-05-2.79016191E-05 5.26077016E-06
29147 1.19960471E-05-4.87207275E-10-1.94182784E-07 1.94669992E-07-3.85880892E-08
29148-3.02054846E-07-3.38424305E-07-1.86014561E-09-8.84998968E-08 5.35835422E-07
29149 9.03863266E-08-1.35527545E-07 1.42260100E-06-2.25993273E-06-4.26797452E-07
29150 7.23322429E-07 2.54373795E-06 6.18536334E-06 1.85847301E-06-1.54333932E-06
29151 1.39091226E-04-1.21377972E-04-1.48062171E-05 3.66676626E-05-3.78585817E-07
29152-1.38807994E-07 5.17393811E-07-1.88213749E-07 3.05614520E-07 4.87468653E-07
29153-3.54271659E-08-4.47111220E-07-3.44865938E-07-5.99340364E-08 1.58867064E-07
29154 4.47148125E-06 1.73458700E-06 3.93418109E-07-1.43812475E-06-4.24414693E-06
29155-8.12063655E-06-1.69175078E-05 5.42677312E-06 1.68717775E-03 3.42195203E-04
29156-6.47568727E-05-2.79982092E-04 3.35442471E-07-9.64650548E-09-3.25795966E-07
29157-4.54551425E-07 4.21218138E-07 4.81153365E-07-5.56528347E-07 5.40146858E-06
29158 1.31143329E-05-3.13388989E-05-3.92017549E-08-7.47795071E-07-6.11514735E-07
29159-6.01067286E-05 3.98480110E-07-1.70393761E-06 5.58637644E-06 2.03543849E-04
29160 4.03001090E-08 2.21038199E-07 1.95296066E-07 5.91381102E-08-4.96764253E-07
29161-2.06887383E-06-1.20323949E-06-4.33043453E-07 2.07656815E-06 5.25336227E-06
29162 7.64999582E-06 4.15175577E-06-1.11465692E-05 9.95941466E-06-2.43451687E-05
29163-3.92881351E-05 1.49123486E-04 1.78324095E-07 1.64354814E-07-3.42678909E-07
29164-1.50852373E-07 1.91836178E-07-2.19825837E-07
30  1 7.30080286E-06 5.54214119E-06-1.92849595E-06 3.31584830E-06-2.67646500E-06
30  2 1.97089089E-06 2.18980040E-06-1.70621103E-05 2.29359135E-05 7.19174179E-05
30  3 2.92428121E-07-4.27252878E-05-2.35445439E-04-7.33661716E-04-2.10973519E-03
30  4-1.72489181E-03 9.04853126E-04 9.38101402E-06-1.56889349E-05 6.30792084E-06
30  5 2.81245725E-06-2.06689242E-07-2.72416245E-06 5.22039629E-05 4.37786342E-05
30  6-3.17228516E-07 2.42242060E-06-3.87208964E-06-5.87256942E-07-2.14376162E-06
30  7-1.68058557E-05 1.61048356E-05-5.76669785E-05-1.15863493E-04-4.18589422E-05
30  8-2.89816145E-05-1.10508792E-03-1.03440861E-03-1.09390836E-03-6.76623017E-04
30  9 1.22797611E-05-8.39900133E-06-3.88075981E-06 3.44470897E-06 2.18787402E-06
30 10 1.99953721E-05 6.67701733E-06-2.29078001E-05-6.80809565E-05-1.80871685E-04
30 11 1.34462145E-05-1.34343529E-04-4.62138198E-05 1.36546206E-03 2.20148153E-04
30 12 1.81350702E-04-4.47120754E-08-1.03644767E-05 3.87051474E-06 2.06550950E-05
30 13 2.11413252E-05 2.54977705E-05 9.01452702E-06-4.84722942E-04 1.45775935E-04
30 14-2.15227182E-04 2.84697729E-05-9.24175480E-03 1.30901822E-04-6.80721431E-04
30 15 3.22160329E-03-6.25369730E-06 1.19303768E-06 5.06065962E-06-3.73181121E-06
30 16-8.41236752E-06-1.07913557E-05-1.27462283E-06 5.87999041E-05-3.05351242E-05
30 17-3.72218137E-04-9.22687718E-05-7.86293453E-05-7.48836789E-08 2.63269367E-06
30 18-7.13585048E-07 1.60348297E-05-7.38736063E-06-4.98978187E-06 7.43964444E-07
30 19-3.19497242E-04 1.92952834E-04 9.63908860E-05-7.95959990E-06 1.10542370E-03
30 20 4.61577249E-04 1.81197576E-04-1.37549811E-04 5.78820385E-08 9.06218719E-07
30 21-9.64100758E-07 1.39279626E-06 5.47790282E-07 7.26574206E-07-3.25214356E-06
30 22 3.34414629E-05 4.23393233E-05-3.83469628E-05 5.35868199E-06-5.49249251E-05
30 23-9.66563823E-06-4.14794415E-04 1.85102134E-04 1.52236568E-04-3.00196139E-06
30 24-8.46334202E-06 2.19650081E-06 2.58760842E-05 3.43649418E-05 7.81325164E-06
30 25-1.48473849E-05-5.39831847E-04 9.60517706E-05-8.00465649E-05 2.29358678E-04
30 26-2.44230350E-03-5.90767400E-04-1.67835323E-03-1.68028943E-03-1.10130532E-05
30 27 1.06517980E-05 3.61255201E-07 9.95301752E-07 5.42436168E-06 2.93914497E-06
30 28-4.42870977E-06 8.65617646E-05-4.16561572E-05 2.30439898E-05-5.92102540E-03
30 29-4.97207674E-03-9.85181563E-05 4.46433282E-05-2.30353727E-05 2.54223764E-04
30 30-3.65001712E-04 1.51082020E-04-9.09521184E-05 5.15582801E-04-5.20876470E-04
30 31 1.91166743E-04-7.46794926E-05 1.06057085E-02-4.85439558E-03-9.41176207E-03
30 32 3.86727960E-03 1.25072722E-04-7.03556462E-05-5.47170759E-05-1.18278367E-04
30 33 6.23413977E-05-9.23840684E-06 9.45502848E-04 7.85364985E-04 4.32817314E-06
30 34 8.59701078E-06-1.58120792E-06-3.88082469E-05 1.29440403E-05-2.14658762E-05
30 35 4.63817102E-06 8.90777771E-05-6.97654762E-05 3.13628917E-05-9.85387468E-06
30 36 1.05601823E-02-1.66929922E-03-1.69321882E-03 3.12768507E-04 6.02114335E-06
30 37 6.38879966E-06-1.24099430E-05 1.81129912E-05-2.44606855E-06-5.54780787E-06
30 38-8.10601246E-07 2.10846402E-05-8.00072375E-05 1.38170695E-04 9.45715206E-06
30 39-6.88793433E-05-3.28362625E-05 2.05120505E-04 1.09071706E-05-8.02572518E-05
30 40 6.39126416E-05 2.34380470E-04 5.63323172E-01 4.66469776E-01 3.32211339E-05
30 41-3.28427284E-06-6.08276171E-06 4.85552859E-03-1.52181628E-04-1.17705237E-05
30 42 3.73929466E-06-3.77892340E-03-2.33486594E-04 7.08703876E-04-2.53780189E-04
30 43-4.77418749E-03 1.35421307E-03 1.46926231E-03-8.60539303E-04-6.76201619E-05
30 44 8.31470517E-06 5.93054567E-05 9.96201399E-05-4.43414851E-05 3.09405495E-05
30 45 3.94081194E-04-8.60364349E-06 2.06010608E-03 2.35573572E-03 3.59242227E-04
30 46 1.71915786E-04 4.75552512E-04-5.06952162E-04 3.60878972E-04 1.50734213E-04
30 47 5.59798730E-04-5.13521827E-05 2.50300578E-06-3.72495312E-06-9.59963261E-07
30 48-4.22544747E-06 2.70923484E-06 8.63770960E-05 1.65127663E-05 3.71957778E-05
30 49-1.87470262E-05-4.43151338E-04-3.00274926E-05-6.09107234E-04 1.21422996E-04
30 50 7.92692360E-04 4.09913205E-04 2.94690276E-04 1.19892301E-03-3.07391905E-06
30 51-5.56443797E-07 3.63036285E-06-7.26999718E-06 8.54320311E-07-5.05721972E-06
30 52-1.05073238E-07-9.31847759E-07 1.31966607E-06-1.06190410E-06 1.59015013E-06
30 53 9.67246754E-06-5.96681636E-06 5.43239173E-06-7.83225927E-06-8.52560294E-05
30 54 1.93493281E-05-4.32744007E-05 4.33906431E-05-6.90133896E-04-1.14583456E-04
30 55-3.85645310E-04-3.14629109E-05-2.19812688E-07 9.01020648E-08 1.29710623E-07
30 56-7.44382769E-07 3.35894815E-07-4.93985592E-07-1.04925027E-05 1.15776235E-04
30 57 2.56263945E-04-9.10871779E-03 7.31746603E-09-7.49982582E-07-2.88237738E-07
30 58-1.81010241E-06-3.06739070E-07 7.85628926E-06 1.60366681E-06 8.70224596E-06
30 59 1.55819926E-06-1.17948354E-07 3.42592051E-06-5.42590676E-05 1.15874533E-05
30 60 1.04486053E-03-3.64769475E-04 1.20942895E-04-1.21241657E-04 5.42830482E-07
30 61 7.23982288E-07-1.26681277E-06-1.33620534E-07-1.49394518E-06 4.96398639E-07
30 62-1.22811623E-08 3.39910188E-09-5.06626141E-08-4.71269961E-07-3.91641718E-07
30 63-1.53187545E-06 6.12918839E-07 2.02797647E-06 1.94356108E-06 3.68455056E-05
30 64 1.13229064E-06 1.68984146E-06-1.39727070E-06-3.41615423E-04-2.16395787E-05
30 65 2.75059935E-05-1.26089838E-04-1.69895955E-07-5.39611575E-07 7.09507530E-07
30 66-1.45975423E-07-1.78427263E-07-6.11036688E-07-3.58328989E-08-3.96599772E-07
30 67 7.69876666E-08-7.50908428E-07-4.73288209E-07 3.64272208E-06-1.82989558E-07
30 68 3.73127491E-06 1.76417182E-06-2.64202191E-05 2.27470742E-06-2.36121445E-05
30 69 5.07280435E-08-2.36252968E-04 6.11335112E-05-8.76627866E-05 3.76214864E-05
30 70 1.52152446E-07-1.76312139E-07 2.41596927E-08 1.81250812E-07-1.30864513E-09
30 71-2.25303443E-07 1.04704182E-04 8.67740163E-05 3.40715481E-06 2.53891064E-07
30 72 5.29759409E-06 1.40497599E-05-1.28986147E-05 2.81682312E-06-2.42750008E-05
30 73-2.98184619E-04-1.52522030E-04-6.30044929E-05-1.74392079E-06-1.83238618E-03
30 74 2.68385510E-04-4.54123806E-04-6.11813738E-04 2.83376616E-06 3.17571765E-07
30 75-3.15133793E-06-6.03896165E-06-2.59160642E-06-7.53906480E-06 2.50032147E-06
30 76-2.40991752E-05 2.11375440E-04-4.92219600E-04-3.12233470E-06 4.19242943E-05
30 77 1.28499332E-04-3.06630335E-04 9.33030007E-06-1.30124993E-04 4.84577732E-04
30 78 1.81295401E-03-1.04760104E-07-1.47543953E-06 9.57978314E-07-1.42540528E-06
30 79 9.58762405E-09 1.56756084E-05-4.53815802E-06 7.79889911E-06-1.51952831E-08
30 80-8.40262689E-05 1.94225605E-05-5.41952583E-05 4.33280320E-06-1.84831131E-04
30 81 3.44503114E-05 6.93977446E-05-4.99349021E-05-5.64064984E-08-3.96014432E-07
30 82 4.52420930E-07-3.57656048E-07-1.34330835E-07 9.90298672E-07-1.11978611E-06
30 83-1.53474045E-06 3.26613636E-06 1.59343549E-06-7.01956457E-06 2.07886903E-05
30 84-1.50838482E-05-8.42758993E-06 3.63337594E-05-3.14307596E-04-1.61392977E-04
30 85 7.54148774E-05-2.38503857E-04-1.34004399E-02-1.89375343E-03 2.99122455E-03
30 86 2.57550890E-03-1.10491271E-05 7.08202838E-06 3.96709873E-06-5.18476479E-06
30 87 7.57111337E-06-1.92880252E-06-1.18533360E-07-9.60509779E-07-2.92926969E-06
30 88-6.56973313E-07-3.30729165E-07 8.30273450E-06 1.38242111E-05 2.41070050E-06
30 89 3.18605660E-06 3.05151486E-05-7.38702819E-05-1.94564481E-05 2.31662159E-05
30 90-2.03952958E-03-3.23341533E-04 2.10933598E-04-3.37054069E-04 3.50978962E-06
30 91-6.69983240E-07-2.83980638E-06 1.58419303E-06-1.01890974E-06-7.75293618E-07
30 92-3.19434187E-06 2.33982790E-05 1.09357238E-05-1.27782180E-04 2.77646320E-06
30 93-2.59912224E-05 1.15882510E-05-4.92543980E-05-2.16602302E-07-4.85543872E-07
30 94-3.39305719E-07-2.26995425E-06-1.99477973E-06 1.82347341E-06 2.86603554E-06
30 95 9.15569044E-06 9.81493746E-06 4.15781970E-05 3.42406523E-05-4.85094516E-06
30 96-9.44900128E-05-1.52917870E-03-1.56451354E-04 2.16823839E-04-9.57728172E-04
30 97 1.62878922E-07-1.97217234E-06 1.80929342E-06 1.32944388E-06 9.48127819E-07
30 98 1.93759564E-06 3.11598498E-06-2.79687708E-05-1.79770009E-06-3.22133306E-04
30 99 1.85583136E-06 2.17014823E-06 5.10574091E-06 4.13783666E-06 2.23469062E-06
30100-1.73037089E-06-2.65632554E-05-2.14995614E-05-8.85081717E-06-7.46227469E-05
30101 8.91852895E-05 4.73338511E-05 1.20486345E-04 1.12686527E-03 9.51388884E-04
30102 4.59986320E-05 5.02150034E-04-3.33604249E-06-2.87364385E-06 6.20968635E-06
30103 2.21168598E-06-1.76748449E-06 2.19453872E-06-5.41368290E-06 1.82151850E-05
30104-2.50356949E-06-5.59290999E-04 1.15947387E-06-3.64329739E-06-8.71413561E-05
30105 5.04828725E-04-4.97662242E-08-1.31437456E-06 2.37500999E-06 3.26273785E-06
30106-5.44937789E-07 2.02143176E-05-1.02611553E-05-1.44710799E-05-1.44149644E-06
30107-2.62027077E-04 4.07335039E-05 8.96350553E-05 1.72050243E-04 8.42289296E-03
30108 2.97085528E-03 5.08072431E-03 1.63962869E-03-4.20301991E-06 2.47627031E-06
30109 1.72674961E-06-3.21822289E-06 1.61332254E-06 3.97882117E-06-1.41723795E-06
30110 3.59401503E-06-2.27623777E-04 1.31358905E-03-7.32437007E-08-6.47150740E-07
30111-2.98464350E-07-1.13524483E-06-2.24318021E-07 2.75502675E-07 2.37465090E-06
30112 7.35574741E-06 2.28879055E-06 9.00602988E-05 7.86051947E-05-3.99454763E-06
30113-4.94103773E-05 5.14432823E-03 1.35523908E-03 1.18195062E-03-4.38114951E-04
30114 2.92737415E-06 7.74349824E-07-3.70172397E-06 6.63936812E-07-9.66540780E-07
30115-9.54806623E-07 9.70735237E-08-1.15376916E-07 1.37961475E-06 6.12859949E-07
30116 2.48939018E-07 2.70294796E-06-6.16490300E-06-3.89664651E-06-1.27920618E-06
30117-6.29251016E-05 2.82912143E-05-2.27379707E-05 1.63506405E-05 1.11568053E-03
30118 9.03237879E-05 2.49556333E-04 1.71129489E-04 9.30482149E-07-9.83486823E-07
30119 5.30046744E-08-1.13126749E-06-1.59319154E-06 2.01238815E-06 5.42947782E-07
30120-6.50879218E-06-1.83761528E-05-4.24693256E-07-1.23568944E-06 1.14398094E-05
30121 1.76530102E-05 1.29816607E-04 1.72992659E-06-6.76855390E-06 1.38353333E-05
30122-1.17611484E-04-2.58079737E-07-8.19814283E-07 1.49971914E-07 1.04102730E-07
30123 8.50316740E-08 5.55198199E-06 1.43583992E-07-1.85054608E-07-5.73380062E-08
30124-8.51955196E-06 1.18165576E-05-4.48228201E-06-1.00185300E-05 1.16026769E-03
30125 3.30864313E-04 4.51367261E-05-1.15606647E-04-6.35546787E-07-5.20081704E-07
30126 1.15562849E-06 1.31757794E-07-4.96889703E-07 6.41827930E-07-1.02995322E-06
[truncated: 10,447,207 more chars]
