# Supplementary material for: Computational Investigation of the Formation of Peroxide (ROOR) Accretion Products in the OH- and NO3-Initiated Oxidation of α-Pinene
Source: J Phys Chem A. 2021 Dec 9;125(50):10632–9. doi: 10.1021/acs.jpca.1c08969 (PMC8713291; doi:10.1021/acs.jpca.1c08969)
Supplement: Supplementary file 2 — jp1c08969_si_002.zip [file jp1c08969_si_002.zip › JPCA-secondnd-paper-updated-outfile/α-pinene, (R-alkoxy,S-nitroxy)2/soc-local-minima-1313.out]

----- GAMESS execution script 'rungms' -----
This job is running on host r02c41.bullx
under operating system Linux at Fri Nov 5 16:11:23 EET 2021
Available scratch disk space (Kbyte units) at beginning of the job is
Filesystem                                         1K-blocks          Used     Available Use% Mounted on
10.140.15.146@o2ib:10.140.15.145@o2ib:/scratch 5252469523680 3435456573652 1763824579468  67% /scratch
GAMESS temporary binary files will be written to /scratch/kurten/scratch_galib/gamess-us-trash/GALIB/SCR
GAMESS supplementary output files will be written to /scratch/kurten/scratch_galib/gamess-us-trash/SCR/GALIB
Copying input file ./soc-noupup1313.inp to your run's scratch directory...
 
Assuming a single but multicore node.
 

 Distributed Data Interface kickoff program.
 Initiating 40 compute processes on 1 nodes to run the following command:
 /projappl/kurten/appl_galib/gamess/gamess.01.x soc-noupup1313 

          *******************************************************
          *                                                     *
          *          GAMESS VERSION = 30 SEP 2020 (R2)          *
          *                                                     *
          *              doi.org/10.1063/5.0005188              *
          *                                                     *
          **************** 64 BIT INTEL VERSION *****************

  GAMESS HAS BEEN MADE POSSIBLE WITH IMPORTANT CONTRIBUTIONS FROM
  THE FOLLOWING INDIVIDUALS (IN ALPHABETICAL ORDER):

     IVANA ADAMOVIC, CHRISTINE AIKENS, TOMOKO AKAMA,
     YURI ALEXEEV, YURIKO AOKI, POOJA ARORA, TOSHIO ASADA,
     ANDREY ASADCHEV, KIM K. BALDRIDGE, PRADIPTA BANDYOPADHYAY,
     MARIA BARYSZ, ROB BELL, JONATHAN BENTZ, COLLEEN BERTONI,
     JERRY A. BOATZ, BRETT BODE, KURT BRORSEN, KURT R. BRORSEN,
     LAIMUTIS BYTAUTAS, CALEB CARLIN, LAURA CARRINGTON,
     GALINA CHABAN, BENOIT CHAMPAGNE, WEI CHEN, MAHITO CHIBA,
     DAN CHIPMAN, CHEOL HO CHOI, TANNER CULPITT,
     DIPAYAN DATTA, PAUL DAY, ALBERT DEFUSCO,
     NUWAN DESILVA, J. EMILIANO DEUSTUA,
     TIM DUDLEY, MICHEL DUPUIS, STEVEN T. ELBERT,
     DMITRI FEDOROV, ALEX FINDLATER, GRAHAM FLETCHER,
     MARK FREITAG, CHRISTIAN FRIEDL, DAVID GARMER,
     IGOR S. GERASIMOV, KURT GLAESEMANN, MARK S. GORDON,
     JEFFREY GOUR, FENG LONG GU, EMILIE B. GUIDEZ,
     ANASTASIA GUNINA, SHARON HAMMES-SCHIFFER, MASATAKE HARUTA,
     KIMIHIKO HIRAO, YASUHIRO IKABATA, TZVETELIN IORDANOV,
     STEPHAN IRLE, KAZUYA ISHIMURA, JOE IVANIC, FRANK JENSEN,
     JAN H. JENSEN, VISVALDAS KAIRYS, MUNEAKI KAMIYA,
     MICHIO KATOUDA, NAOAKI KAWAKAMI, DAN KEMP, BERNARD KIRTMAN,
     KAZUO KITAURA, MARIUSZ KLOBUKOWSKI, MASATO KOBAYASHI,
     PRAKASHAN KORAMBATH, JACEK KORCHOWIEC, SHIRO KOSEKI,
     KAROL KOWALSKI, JIMMY KROMANN, STANISLAW KUCHARSKI,
     HENRY KURTZ, SAROM SOK LEANG, HUI LI, SHUHUA LI, WEI LI,
     JESSE LUTZ, ALEKSANDR O. LYKHIN, MARCIN MAKOWSKI,
     JOANI MATO, NIKITA MATSUNAGA, BENEDETTA MENNUCCI,
     GRANT MERRILL, NORIYUKI MINEZAWA, VLADIMIR MIRONOV,
     EISAKU MIYOSHI, JOHN A. MONTGOMERY JR., HIROTOSHI MORI,
     JONATHAN MULLIN, MONIKA MUSIAL, SHIGERU NAGASE,
     TAKESHI NAGATA, HIROMI NAKAI, TAKAHITO NAKAJIMA,
     YUYA NAKAJIMA, HARUYUKI NAKANO, HIROYA NAKATA, SEAN NEDD,
     HEATHER NETZLOFF, KIET A. NGUYEN, YOSHIO NISHIMOTO,
     BOSILJKA NJEGIC, RYAN OLSON, MIKE PAK, ROBERTO PEVERATI,
     BUU PHAM, PIOTR PIECUCH, ANNA POMOGAEVA, DAVID POOLE,
     SPENCER PRUITT, OLIVIER QUINET, LUKE ROSKOP,
     KLAUS RUEDENBERG, ANDREW SAND, TOSAPORN SATTASATHUCHANA,
     NOZOMI SAWADA, MICHAEL W. SCHMIDT, PATRICK E. SCHNEIDER,
     JUNJI SEINO, PRACHI SHARMA, JUN SHEN, JIM SHOEMAKER,
     YINAN SHU, DEJUN SI, JONATHAN SKONE, LYUDMILA SLIPCHENKO,
     TONY SMITH, JIE SONG, MARK SPACKMAN, CASPER STEINMANN,
     WALT STEVENS, PEIFENG SU, SHUJUN SU, CHET SWALINA,
     TETSUYA TAKETSUGU, ZHEN TAO, NANDUN THELLAMUREGE
     SEIKEN TOKURA, JACOPO TOMASI, TSUGUKI TOUMA, TAKAO TSUNEDA,
     HIROAKI UMEDA, JORGE LUIS GALVEZ VALLEJO, YALI WANG,
     SIMON WEBB, AARON WEST, THERESA L. WINDUS, MARTA WLOCH,
     PENG XU, KIYOSHI YAGI, SUSUMU YANAGISAWA, YANG YANG,
     SOOHAENG YOO, TAKESHI YOSHIKAWA, FEDERICO ZAHARIEV,
     TOBY ZENG

  WHO ARE SUPPORTED BY THEIR INSTITUTION/UNIVERSITY/COMPANY/GROUP
  (IN ALPHABETICAL ORDER):

     EP ANALYTICS, FACULTES UNIVERSITAIRES NOTRE-DAME DE LA PAIX,
     INSTITUTE FOR MOLECULAR SCIENCE, IOWA STATE UNIVERSITY,
     JACKSON STATE UNIVERSITY, JOHANNES KEPLER UNIVERSITY LINZ,
     KYUSHU UNIVERSITY, MICHIGAN STATE UNIVERSITY,
     MIE UNIVERSITY, MOSCOW STATE UNIVERSITY,
     N. COPERNICUS UNIVERSITY, NAGOYA UNIVERSITY,
     NANJING UNIVERSITY, NAT. INST. OF ADVANCED INDUSTRIAL
     SCIENCE AND TECHNOLOGY, NATIONAL INST. OF STANDARDS AND
     TECHNOLOGY, NESMEYANOV INSTITUTE OF ORGANOELEMENT COMPOUNDS
     OF RUSSIAN ACADEMY OF SCIENCES, OSAKA PREFECTURE UNIVERSITY,
     PENNSYLVANIA STATE UNIVERSITY, TOKYO INSTITUTE OF TECHNOLOGY,
     UNIVERSITY OF AARHUS, UNIVERSITY OF ALBERTA,
     UNIVERSITY OF CALIFORNIA AT SANTA BARBARA,
     UNIVERSITY OF COPENHAGEN, UNIVERSITY OF IOWA,
     UNIVERSITY OF MEMPHIS, UNIVERSITY OF MINNESOTA,
     UNIVERSITY OF NEBRASKA, UNIVERSITY OF NEW ENGLAND,
     UNIVERSITY OF NOTRE DAME, UNIVERSITY OF PISA,
     UNIVERSITY OF SILESIA, UNIVERSITY OF TOKYO,
     UNIVERSITY OF ZURICH, WASEDA UNIVERSITY, YALE UNIVERSITY

  GAMESS SOFTWARE MANAGEMENT TEAM FOR THIS RELEASE:
     MARK S. GORDON (TEAM LEAD),
     BRETT BODE (SENIOR ADVISOR),
     GIUSEPPE BARCA,
     COLLEEN BERTONI,
     KRISTOPHER KEIPERT (ADVISOR),
     SAROM S. LEANG (DEVELOPMENT LEAD),
     BUU PHAM,
     JORGE LUIS GALVEZ VALLEJO (WEBSITE ADMINISTRATOR),
     PENG XU


 PARALLEL VERSION RUNNING ON       40 PROCESSORS IN        1 NODES.

 EXECUTION OF GAMESS BEGUN 16:11:26 05-NOV-2021    

            ECHO OF THE FIRST FEW INPUT CARDS -
 INPUT CARD> $CONTRL SCFTYP=none CITYP=GUGA MPLEVL=0 RUNTYP=TRANSITN                        
 INPUT CARD>  itol=30 icut=11 maxit=200                                                     
 INPUT CARD>  MULT=1 icharg=0 ispher=0                                                      
 INPUT CARD>  EXETYP=run                                                                    
 INPUT CARD> $END                                                                           
 INPUT CARD> $BASIS GBASIS=N311 NGAUSS=6 NDFUNC=1 Diffs=.true. DIFFSP=.true. $END           
 INPUT CARD> $SYSTEM TIMLIM=360000 MWORDS=350 $END                                          
 INPUT CARD>! $GUESS GUESS=moread norb=536 $END                                             
 INPUT CARD> $TRANST operat=HSO1                                                            
 INPUT CARD>! ZEFF(1)=1150.4                                                                
 INPUT CARD>  NUMCI=2 NUMVEC=1                                                              
 INPUT CARD>  NFZC=112 NOCC=116 IROOTS(1)=4,4                                               
 INPUT CARD>  rstate=0000                                                                   
 INPUT CARD>  ONECNT=0                                                                      
 INPUT CARD>  TMOMNT=.t.                                                                    
 INPUT CARD>  PRTPRM=.t.                                                                    
 INPUT CARD>! Diagonal energies from TDDFT                                                  
 INPUT CARD> ENGYST(1)=-1488.359204875872,                                                  
 INPUT CARD>-1488.346864900644,                                                             
 INPUT CARD>-1488.346253568079,                                                             
 INPUT CARD>-1488.333933965230,                                                             
 INPUT CARD>-1488.359267807589,                                                             
 INPUT CARD>-1488.346802428049,                                                             
 INPUT CARD>-1488.346267045478,                                                             
 INPUT CARD>-1488.333978681193,                                                             
 INPUT CARD> $end                                                                           
 INPUT CARD> $trans dirtrf=.t. CUTTRF=1.d-12 $end                                           
 INPUT CARD> $SCF DIRSCF=.TRUE. soscf=.t. $END                                              
 INPUT CARD> $DRT1 group=c1 fors=.t. nfzc=112 ndoc=3 nalp=0 nval=1 $END                     
 INPUT CARD> $DRT2 group=c1 fors=.t. nfzc=112 ndoc=2 nalp=2 nval=0 $END                     
 INPUT CARD> $GUGDIA ITERMX=500 $END                                                        
 INPUT CARD> $DATA                                                                          
 INPUT CARD> C20N2H32O8                                                                     
 INPUT CARD>C1                                                                              
 INPUT CARD>CARBON      6.0      2.702183000        -0.770856000        -0.870345000        
 INPUT CARD>CARBON      6.0      2.276444000         0.118954000         1.593822000        
 INPUT CARD>HYDROGEN    1.0      2.474133000        -0.489101000         2.481614000        
 INPUT CARD>HYDROGEN    1.0      1.439133000         0.777679000         1.837216000        
 INPUT CARD>CARBON      6.0      3.527685000         0.929102000         1.256090000        
 INPUT CARD>HYDROGEN    1.0      3.834002000         1.541418000         2.110971000        
 INPUT CARD>CARBON      6.0      4.567331000        -0.004485000         0.598197000        
 INPUT CARD>HYDROGEN    1.0      4.595288000        -1.043483000         0.939870000        
 INPUT CARD>HYDROGEN    1.0      5.581907000         0.393691000         0.612623000        
 INPUT CARD>CARBON      6.0      3.824095000         0.280426000        -0.732562000        
 INPUT CARD>HYDROGEN    1.0      4.400704000         0.309666000        -1.662354000        
 INPUT CARD>CARBON      6.0      3.366567000         1.646052000        -0.115795000        
 INPUT CARD>CARBON      6.0      4.443380000         2.713788000        -0.344706000        
 INPUT CARD>HYDROGEN    1.0      5.455893000         2.357851000        -0.139185000        
 INPUT CARD>HYDROGEN    1.0      4.256662000         3.579522000         0.300173000        
 INPUT CARD>HYDROGEN    1.0      4.417517000         3.059274000        -1.384110000        
  350000000 WORDS OF MEMORY AVAILABLE

     BASIS OPTIONS
     -------------
     GBASIS=N311         IGAUSS=       6      POLAR=POPN311 
     NDFUNC=       1     NFFUNC=       0     DIFFSP=       T
     NPFUNC=       0      DIFFS=       T     BASNAM=        


     RUN TITLE
     ---------
  C20N2H32O8                                                                     

 THE POINT GROUP OF THE MOLECULE IS C1      
 THE ORDER OF THE PRINCIPAL AXIS IS     0

 ATOM      ATOMIC                      COORDINATES (BOHR)
           CHARGE         X                   Y                   Z
 CARBON      6.0     5.1063854387       -1.4567066160       -1.6447135648
 CARBON      6.0     4.3018553864        0.2247904651        3.0118868532
 HYDROGEN    1.0     4.6754334272       -0.9242668703        4.6895704673
 HYDROGEN    1.0     2.7195670299        1.4696002164        3.4718348203
 CARBON      6.0     6.6663580210        1.7557481946        2.3736659159
 HYDROGEN    1.0     7.2452132164        2.9128576525        3.9891567580
 CARBON      6.0     8.6310040852       -0.0084754211        1.1304284167
 HYDROGEN    1.0     8.6838351547       -1.9718969428        1.7760967641
 HYDROGEN    1.0    10.5482747189        0.7439681138        1.1576896038
 CARBON      6.0     7.2264917010        0.5299282998       -1.3843414490
 HYDROGEN    1.0     8.3161247131        0.5851838877       -3.1413935546
 CARBON      6.0     6.3618891493        3.1105872415       -0.2188208207
 CARBON      6.0     8.3967706593        5.1283157088       -0.6513998863
 HYDROGEN    1.0    10.3101427883        4.4556923099       -0.2630215116
 HYDROGEN    1.0     8.0439248023        6.7643157470        0.5672447189
 HYDROGEN    1.0     8.3478966761        5.7811895814       -2.6155886369
 CARBON      6.0     3.8038218818        4.2987581255       -0.8305837045
 HYDROGEN    1.0     2.1830794912        3.0733142862       -0.4740585510
 HYDROGEN    1.0     3.7186991747        4.9118589352       -2.8054437377
 HYDROGEN    1.0     3.5319470039        5.9831427079        0.3420914264
 CARBON      6.0     3.4767197619       -1.5875852584        0.8655700914
 OXYGEN      8.0     3.7326944853       -4.0664900146        2.0044758189
 HYDROGEN    1.0     1.4833895469       -1.2990656741        0.4214353514
 NITROGEN    7.0     2.4723077228       -6.0214436743        0.8398528104
 OXYGEN      8.0     0.9832981307       -5.5214580827       -0.8306366168
 OXYGEN      8.0     2.9697251767       -8.0571056411        1.7163587462
 CARBON      6.0     3.4358790039       -0.9570120422       -4.0100609069
 HYDROGEN    1.0     2.1535695301       -2.5418137343       -4.3107106424
 HYDROGEN    1.0     4.6446838059       -0.7181487877       -5.6639982242
 HYDROGEN    1.0     2.3306425244        0.7563420396       -3.7204396123
 OXYGEN      8.0     6.1740711731       -3.7441329967       -2.2020901346
 CARBON      6.0    -4.2099107685        0.9024726605        1.6215096194
 CARBON      6.0    -7.1773248103        1.3277290379       -2.4215175574
 HYDROGEN    1.0    -6.8159260535        2.4383436776       -4.1266248750
 HYDROGEN    1.0    -9.2184518647        1.3878223243       -2.1036410798
 CARBON      6.0    -6.2853779235       -1.3895457544       -2.8365788630
 HYDROGEN    1.0    -7.0788171740       -2.1713575209       -4.5800589566
 CARBON      6.0    -3.3979333061       -1.5020846061       -2.4263798223
 HYDROGEN    1.0    -2.3011079969        0.1542564427       -2.9869764852
 HYDROGEN    1.0    -2.5132259596       -3.1820396709       -3.2161737914
 CARBON      6.0    -4.0037019790       -1.8035714902        0.4211008699
 HYDROGEN    1.0    -2.7660448406       -2.9665750035        1.5961268199
 CARBON      6.0    -6.6082073729       -2.9736444684       -0.3818342536
 CARBON      6.0    -6.2562326796       -5.8173778340       -0.8360828071
 HYDROGEN    1.0    -4.5210484832       -6.2787808901       -1.8513588810
 HYDROGEN    1.0    -7.8534479817       -6.5585963965       -1.9251186657
 HYDROGEN    1.0    -6.1983560418       -6.8225249766        0.9720920556
 CARBON      6.0    -9.0257451674       -2.6287467989        1.1531580409
 HYDROGEN    1.0    -9.5594566986       -0.6597203498        1.4595317563
 HYDROGEN    1.0    -8.8644135906       -3.5399915675        3.0033793068
 HYDROGEN    1.0   -10.5949169358       -3.5308490731        0.1470735942
 CARBON      6.0    -5.8044010857        2.6662673084       -0.2072651463
 OXYGEN      8.0    -4.1504713272        4.4236444469       -1.4887695968
 HYDROGEN    1.0    -7.1346831434        3.7673463908        0.9247827655
 NITROGEN    7.0    -3.0829745654        6.2843007797        0.0027949047
 OXYGEN      8.0    -3.8007548565        6.4787063407        2.1672228004
 OXYGEN      8.0    -1.5587064659        7.5495705942       -1.1087286932
 CARBON      6.0    -5.2468695583        0.8539615047        4.3350427542
 HYDROGEN    1.0    -4.9057400025        2.6936588866        5.2057151058
 HYDROGEN    1.0    -4.2576887106       -0.5958910752        5.4218449567
 HYDROGEN    1.0    -7.2678256775        0.4714847442        4.3937811071
 OXYGEN      8.0    -1.7447764456        1.6283050740        1.7384042895

          INTERNUCLEAR DISTANCES (ANGS.)
          ------------------------------

                1 CARB       2 CARB       3 HYDR       4 HYDR       5 CARB  

   1 CARB    0.0000000    2.6542672 *  3.3715014    3.3651363    2.8448263 *
   2 CARB    2.6542672 *  0.0000000    1.0940688 *  1.0928170 *  1.5284001 *
   3 HYDR    3.3715014    1.0940688 *  0.0000000    1.7581824 *  2.1501583 *
   4 HYDR    3.3651363    1.0928170 *  1.7581824 *  0.0000000    2.1731741 *
   5 CARB    2.8448263 *  1.5284001 *  2.1501583 *  2.1731741 *  0.0000000  
   6 HYDR    3.9390190    2.1718273 *  2.4717660 *  2.5285641 *  1.0952545 *
   7 CARB    2.4945375 *  2.5009337 *  2.8571997 *  3.4543554    1.5444325 *
   8 HYDR    2.6334484 *  2.6750608 *  2.6802262 *  3.7527557    2.2651408 *
   9 HYDR    3.4421177    3.4589475    3.7323864    4.3370095    2.2182296 *
  10 CARB    1.5436530 *  2.7988139 *  3.5700836    3.5410540    2.1126704 *
  11 HYDR    2.1632798 *  3.8924971    4.6391999    4.6083543    3.1085653  
  12 CARB    2.6176700 *  2.5383433 *  3.4787714    2.8780767 *  1.5562920 *
  13 CARB    3.9307515    3.8970073    4.7036705    4.1874577    2.5663494 *
  14 HYDR    4.2315861    4.2573312    4.8851424    4.7473640    2.7759867 *
  15 HYDR    4.7657430    4.1916968    4.9487158    4.2604337    2.9103111 *
  16 HYDR    4.2280280    4.7008249    5.5956705    4.9450367    3.5071484  
  17 CARB    3.1522647    2.9751731 *  4.0478358    2.7846264 *  2.6420855 *
  18 HYDR    2.9194685 *  2.6328956 *  3.6987767    2.2717544 *  2.8957796 *
  19 HYDR    3.5034409    3.9653006    5.0522141    3.8251733    3.5684327  
  20 HYDR    4.1592661    3.3833918    4.3611539    2.9381168 *  2.9851738 *
  21 CARB    1.5852779 *  1.5493448 *  2.1495206 *  2.1633112 *  2.5721511 *
  22 OXYG    2.4828836 *  2.3519479 *  2.2433656 *  3.0777863    3.4555372  
  23 HYDR    2.2086366 *  2.1803340 *  2.8273419 *  2.2759902 *  3.3470724  
  24 NITR    3.0832584    3.6309588    3.5755822    4.2036864    4.7457303  
  25 OXYG    3.0939802    4.0576952    4.2741904    4.4400710    5.1719451  
  26 OXYG    4.0793832    4.4915512    4.1877557    5.1278996    5.5598689  
  27 CARB    1.5550209 *  3.7958767    4.6501751    4.1795059    4.0490543  
  28 HYDR    2.1821180 *  4.2954613    5.0196950    4.6429027    4.8359733  
  29 HYDR    2.1762819 *  4.6216793    5.4799828    5.0744695    4.5770430  
  30 HYDR    2.1761331 *  3.7228079    4.7049411    3.8301910    3.9929348  
  31 OXYG    1.3679965 *  3.6062993    4.0193980    4.4686516    3.7949271  
  32 CARB    5.3712746    4.5779969    5.0673886    3.8072455    5.7868633  
  33 CARB    6.6778320    6.7459190    7.4108801    6.0958876    7.7560948  
  34 HYDR    6.7658744    7.0890642    7.8682766    6.4724388    7.9286877  
  35 HYDR    7.7322000    7.6743469    8.2750451    6.9724784    8.7355742  
  36 CARB    6.0612704    6.4572666    7.0402214    6.0116919    7.5727278  
  37 HYDR    6.6433592    7.3496391    7.9490045    6.9822908    8.4121923  
  38 CARB    4.5193255    5.0713734    5.7030940    4.7638785    6.1472058  
  39 HYDR    4.0739030    4.7209747    5.5188067    4.3846271    5.5931985  
  40 HYDR    4.2170061    5.2075065    5.7793122    5.1237185    6.2589124  
  41 CARB    4.9466497    4.7274430    5.1393002    4.2736748    6.0412356  
  42 HYDR    4.5754070    4.1715954    4.3993702    3.8629892    5.5971628  
  43 CARB    6.2864754    6.2786562    6.6356304    5.8353775    7.5983297  
  44 CARB    6.4546269    6.7516857    6.9798600    6.5289233    8.1060572  
  45 HYDR    5.6989856    6.3455222    6.6100542    6.2791806    7.6238733  
  46 HYDR    7.3718244    7.8157126    8.0683940    7.5834570    9.1416444  
  47 HYDR    6.7651303    6.7784251    6.8353723    6.5783651    8.2159271  
  48 CARB    7.6487419    7.2792651    7.5420988    6.6962372    8.6461075  
  49 HYDR    7.9439790    7.3957730    7.7255390    6.6801747    8.6944191  
  50 HYDR    7.8690644    7.2465273    7.3518074    6.6832398    8.6895717  
  51 HYDR    8.4344191    8.2698369    8.5427657    7.7291408    9.6254627  
  52 CARB    6.2189120    5.7595339    6.4093363    4.9535576    6.7562918  
  53 OXYG    5.8039008    5.5330817    6.3648527    4.7487990    6.2398026  
  54 HYDR    7.1729737    6.4311937    7.0136194    5.5215623    7.4200865  
  55 NITR    6.0266551    5.2999159    6.1284622    4.3920140    5.8252370  
  56 OXYG    6.6271668    5.4347615    6.1030455    4.4054683    6.0776970  
  57 OXYG    5.9358442    5.4218867    6.3565333    4.6208788    5.6338651  
  58 CARB    6.4439485    5.1121027    5.3376093    4.2528291    6.4068749  
  59 HYDR    6.7849637    5.1764249    5.4264457    4.1885296    6.3239146  
  60 HYDR    6.2245988    4.7256213    4.7462429    3.9864609    6.1292433  
  61 HYDR    7.3573232    6.1673108    6.3650378    5.3337873    7.4816694  
  62 OXYG    4.3605362    3.3532208    3.9756710    2.5356554 *  4.4641671  

                6 HYDR       7 CARB       8 HYDR       9 HYDR      10 CARB  

   1 CARB    3.9390190    2.4945375 *  2.6334484 *  3.4421177    1.5436530 *
   2 CARB    2.1718273 *  2.5009337 *  2.6750608 *  3.4589475    2.7988139 *
   3 HYDR    2.4717660 *  2.8571997 *  2.6802262 *  3.7323864    3.5700836  
   4 HYDR    2.5285641 *  3.4543554    3.7527557    4.3370095    3.5410540  
   5 CARB    1.0952545 *  1.5444325 *  2.2651408 *  2.2182296 *  2.1126704 *
   6 HYDR    0.0000000    2.2838723 *  2.9381537 *  2.5724494 *  3.1106075  
   7 CARB    2.2838723 *  0.0000000    1.0940927 *  1.0900077 *  1.5506429 *
   8 HYDR    2.9381537 *  1.0940927 *  0.0000000    1.7736902 *  2.2681496 *
   9 HYDR    2.5724494 *  1.0900077 *  1.7736902 *  0.0000000    2.2163607 *
  10 CARB    3.1106075    1.5506429 *  2.2681496 *  2.2163607 *  0.0000000  
  11 HYDR    4.0095319    2.2883501 *  2.9394634 *  2.5647263 *  1.0944615 *
  12 CARB    2.2777029 *  2.1623809 *  3.1397106    2.6470233 *  1.5667379 *
  13 CARB    2.7885736 *  2.8798330 *  3.9737007    2.7560066 *  2.5407079 *
  14 HYDR    2.8914175 *  2.6294307 *  3.6707048    2.1068980 *  2.7074999 *
  15 HYDR    2.7588945 *  3.6097700    4.6793221    3.4645950    3.4839188  
  16 HYDR    3.8548629    3.6522054    4.7185910    3.5281836    2.9152462 *
  17 CARB    3.2185895    3.5773133    4.4252138    4.1693461    2.7099556 *
  18 HYDR    3.5722888    3.8759312    4.5143869    4.6755122    3.0275892  
  19 HYDR    4.1868223    4.2278421    5.1040012    4.7248400    3.0639982  
  20 HYDR    3.1977407    4.1842278    5.0724056    4.6538426    3.6033737  
  21 CARB    3.5186238    2.8561057 *  2.8046796 *  3.9432890    2.5711020 *
  22 OXYG    4.2659709    3.3976673    2.8474098 *  4.4371974    3.5426337  
  23 HYDR    4.2224082    3.8617863    3.8934727    4.9326644    3.3295836  
  24 NITR    5.6132832    4.5573733    3.9549921    5.5775649    4.4422462  
  25 OXYG    6.1160545    5.0956818    4.6942739    6.1415980    4.6103255  
  26 OXYG    6.3453958    5.2164596    4.4174221    6.1531602    5.3305660  
  27 CARB    5.1162000    3.8999206    4.1684477    4.7385792    2.5638700 *
  28 HYDR    5.9061035    4.6729963    4.7336494    5.5795170    3.4995294  
  29 HYDR    5.6284752    4.1854749    4.5287693    4.8362747    2.7261048 *
  30 HYDR    4.9709279    4.2271433    4.6741138    5.0570570    2.8730941 *
  31 OXYG    4.8440507    2.9509562 *  2.6599097 *  3.7629239    2.3691486 *
  32 CARB    6.2806734    6.8171521    6.9910420    7.8140021    6.2605321  
  33 CARB    8.3940754    8.6030783    8.8561555    9.5742830    7.6535597  
  34 HYDR    8.5949645    8.7311229    9.0817507    9.6465741    7.6383517  
  35 HYDR    9.3246405    9.6277097    9.8550928   10.6069921    8.7224327  
  36 CARB    8.3364858    8.2004199    8.2946445    9.2246679    7.2627335  
  37 HYDR    9.2334766    8.9192069    8.9944833    9.9301524    7.8872519  
  38 CARB    6.9788708    6.6847694    6.7736892    7.7119669    5.7506091  
  39 HYDR    6.4248430    6.1823346    6.4350297    7.1513886    5.1164825  
  40 HYDR    7.1837970    6.5489469    6.5190124    7.5793815    5.6001960  
  41 CARB    6.7252125    6.7635666    6.7527236    7.8273982    6.1444314  
  42 HYDR    6.2729183    6.2357640    6.0825817    7.3178051    5.8199758  
  43 CARB    8.2943150    8.2543633    8.1895497    9.3251731    7.5707298  
  44 CARB    8.8830718    8.5202522    8.2798373    9.6044994    7.8911798  
  45 HYDR    8.4840623    7.8700644    7.5965350    8.9407136    7.1894397  
  46 HYDR    9.9375016    9.5248614    9.2903172   10.6027704    8.8222625  
  47 HYDR    8.9274242    8.6365596    8.2939926    9.7250038    8.1952094  
  48 CARB    9.2188745    9.4458826    9.3837428   10.5107641    8.8635426  
  49 HYDR    9.1894071    9.6337193    9.6803243   10.6676452    9.0312891  
  50 HYDR    9.1981159    9.4967664    9.3457283   10.5651579    9.0848125  
  51 HYDR   10.2413668   10.3563400   10.2714153   11.4274104    9.7062959  
  52 CARB    7.2550027    7.8010957    8.1182634    8.7429361    7.0154140  
  53 OXYG    6.7384813    7.2917092    7.7823557    8.1396492    6.3635015  
  54 HYDR    7.7935065    8.5794634    8.9161133    9.4940071    7.8855627  
  55 NITR    6.1240504    7.0618478    7.6642554    7.8103411    6.2908035  
  56 OXYG    6.2175091    7.4406744    7.9804186    8.1945797    6.8915405  
  57 OXYG    5.9162997    6.8173165    7.5561290    7.4467832    5.9525043  
  58 CARB    6.7022095    7.5509111    7.6428697    8.5260662    7.2634487  
  59 HYDR    6.4631961    7.6163467    7.8169036    8.5165382    7.3952709  
  60 HYDR    6.4089606    7.1952485    7.1520789    8.1842150    7.0893567  
  61 HYDR    7.7908177    8.5924539    8.6513257    9.5832227    8.2571213  
  62 OXYG    4.9510146    5.5678276    5.8382142    6.5292493    5.0602635  

               11 HYDR      12 CARB      13 CARB      14 HYDR      15 HYDR  

   1 CARB    2.1632798 *  2.6176700 *  3.9307515    4.2315861    4.7657430  
   2 CARB    3.8924971    2.5383433 *  3.8970073    4.2573312    4.1916968  
   3 HYDR    4.6391999    3.4787714    4.7036705    4.8851424    4.9487158  
   4 HYDR    4.6083543    2.8780767 *  4.1874577    4.7473640    4.2604337  
   5 CARB    3.1085653    1.5562920 *  2.5663494 *  2.7759867 *  2.9103111 *
   6 HYDR    4.0095319    2.2777029 *  2.7885736 *  2.8914175 *  2.7588945 *
   7 CARB    2.2883501 *  2.1623809 *  2.8798330 *  2.6294307 *  3.6097700  
   8 HYDR    2.9394634 *  3.1397106    3.9737007    3.6707048    4.6793221  
   9 HYDR    2.5647263 *  2.6470233 *  2.7560066 *  2.1068980 *  3.4645950  
  10 CARB    1.0944615 *  1.5667379 *  2.5407079 *  2.7074999 *  3.4839188  
  11 HYDR    0.0000000    2.2906793 *  2.7418643 *  2.7619793 *  3.8163096  
  12 CARB    2.2906793 *  0.0000000    1.5336188 *  2.2073713 *  2.1687795 *
  13 CARB    2.7418643 *  1.5336188 *  0.0000000    1.0927546 *  1.0955491 *
  14 HYDR    2.7619793 *  2.2073713 *  1.0927546 *  0.0000000    1.7673909 *
  15 HYDR    3.8163096    2.1687795 *  1.0955491 *  1.7673909 *  0.0000000  
  16 HYDR    2.7637016 *  2.1703261 *  1.0956232 *  1.7663684 *  1.7701247 *
  17 CARB    3.3254634    1.5272712 *  2.4716289 *  3.4570695    2.6988751 *
  18 HYDR    3.7761056    2.2155398 *  3.4645731    4.3638570    3.7064064  
  19 HYDR    3.3455262    2.1768201 *  2.7277592 *  3.7463031    3.0634839  
  20 HYDR    4.2387389    2.1543930 *  2.6661430 *  3.6907298    2.4260840 *
  21 CARB    3.5179950    2.9734361 *  4.4780849    4.8641319    5.0397739  
  22 OXYG    4.3996840    4.2124022    5.6339793    5.8217185    6.2154947  
  23 HYDR    4.1978940    3.4963652    5.0273801    5.5877032    5.5014078  
  24 NITR    5.1209499    5.2823347    6.7278437    6.9485299    7.3818401  
  25 OXYG    5.1956750    5.3917882    6.8672729    7.2335984    7.5349110  
  26 OXYG    5.9604932    6.2606178    7.6486607    7.7478812    8.3123370  
  27 CARB    2.7471257 *  3.3250022    4.5188844    5.0367327    5.3393097  
  28 HYDR    3.7088683    4.3121664    5.5802237    6.0769865    6.3742201  
  29 HYDR    2.4560717 *  3.6377990    4.5332131    4.9651550    5.4577265  
  30 HYDR    3.1834569    3.0880906    4.2772147    5.0009730    4.9392844  
  31 OXYG    2.6039429 *  3.7774443    4.9092529    4.9670610    5.8351976  
  32 CARB    7.0934919    5.7974632    7.1380555    7.9730134    7.2098175  
  33 CARB    8.2170266    7.3198962    8.5348634    9.4699781    8.6980968  
  34 HYDR    8.0841908    7.2822492    8.3793890    9.3516170    8.5583131  
  35 HYDR    9.3048342    8.3547602    9.5603506   10.5060772    9.6715009  
  36 CARB    7.7987936    7.2374971    8.5789248    9.4098565    8.9084344  
  37 HYDR    8.3111581    7.9828966    9.2902399   10.1089550    9.6860878  
  38 CARB    6.3078081    5.8306639    7.2214336    7.9919181    7.6357780  
  39 HYDR    5.6236175    5.0604979    6.3642402    7.1969259    6.7632305  
  40 HYDR    6.0676212    5.9717118    7.3832667    8.0514078    7.9323241  
  41 CARB    6.9031907    6.0798743    7.5391146    8.2750287    7.8235122  
  42 HYDR    6.6489931    5.8818501    7.3931020    8.0172216    7.7159102  
  43 CARB    8.2493305    7.5816134    9.0249747    9.7781837    9.3233402  
  44 CARB    8.5107242    8.1861270    9.6790674   10.3197591   10.1066322  
  45 HYDR    7.7334365    7.6550523    9.1416316    9.7247167    9.6689034  
  46 HYDR    9.3765670    9.1423755   10.6136109   11.2752405   11.0550982  
  47 HYDR    8.8937217    8.4972875   10.0191582   10.6001247   10.4183256  
  48 CARB    9.6058859    8.7210204   10.1371980   10.9230107   10.3148381  
  49 HYDR    9.7898465    8.7036602   10.0457788   10.8955992   10.1208733  
  50 HYDR    9.8992389    8.9562850   10.4026805   11.1286359   10.5571247  
  51 HYDR   10.3883740    9.6388126   11.0533828   11.8442889   11.2700267  
  52 CARB    7.7109182    6.4424189    7.6306592    8.5799148    7.6533374  
  53 OXYG    6.9578450    5.6462645    6.6649246    7.6796883    6.6602635  
  54 HYDR    8.6206760    7.1760928    8.2924396    9.2599464    8.1894312  
  55 NITR    6.9462515    5.2739362    6.1153483    7.1544698    5.9011428  
  56 OXYG    7.6636447    5.8044922    6.6631762    7.6523514    6.3266662  
  57 OXYG    6.4842397    4.8277773    5.4271803    6.5060161    5.1750191  
  58 CARB    8.1966832    6.7060207    8.0128625    8.7935072    7.9512963  
  59 HYDR    8.3492297    6.6212506    7.7986821    8.6068192    7.5910559  
  60 HYDR    8.0745023    6.6586087    8.0216392    8.6962020    8.0091197  
  61 HYDR    9.1602904    7.7413782    9.0506252    9.8510107    8.9912152  
  62 OXYG    5.9428811    4.4822880    5.8164311    6.6373448    5.8824161  

               16 HYDR      17 CARB      18 HYDR      19 HYDR      20 HYDR  

   1 CARB    4.2280280    3.1522647    2.9194685 *  3.5034409    4.1592661  
   2 CARB    4.7008249    2.9751731 *  2.6328956 *  3.9653006    3.3833918  
   3 HYDR    5.5956705    4.0478358    3.6987767    5.0522141    4.3611539  
   4 HYDR    4.9450367    2.7846264 *  2.2717544 *  3.8251733    2.9381168 *
   5 CARB    3.5071484    2.6420855 *  2.8957796 *  3.5684327    2.9851738 *
   6 HYDR    3.8548629    3.2185895    3.5722888    4.1868223    3.1977407  
   7 CARB    3.6522054    3.5773133    3.8759312    4.2278421    4.1842278  
   8 HYDR    4.7185910    4.4252138    4.5143869    5.1040012    5.0724056  
   9 HYDR    3.5281836    4.1693461    4.6755122    4.7248400    4.6538426  
  10 CARB    2.9152462 *  2.7099556 *  3.0275892    3.0639982    3.6033737  
  11 HYDR    2.7637016 *  3.3254634    3.7761056    3.3455262    4.2387389  
  12 CARB    2.1703261 *  1.5272712 *  2.2155398 *  2.1768201 *  2.1543930 *
  13 CARB    1.0956232 *  2.4716289 *  3.4645731    2.7277592 *  2.6661430 *
  14 HYDR    1.7663684 *  3.4570695    4.3638570    3.7463031    3.6907298  
  15 HYDR    1.7701247 *  2.6988751 *  3.7064064    3.0634839    2.4260840 *
  16 HYDR    0.0000000    2.6999690 *  3.7389925    2.4945109 *  2.9926378 *
  17 CARB    2.6999690 *  0.0000000    1.0916490 *  1.0951809 *  1.0955674 *
  18 HYDR    3.7389925    1.0916490 *  0.0000000    1.7688877 *  1.7513006 *
  19 HYDR    2.4945109 *  1.0951809 *  1.7688877 *  0.0000000    1.7622081 *
  20 HYDR    2.9926378 *  1.0955674 *  1.7513006 *  1.7622081 *  0.0000000  
  21 CARB    5.0242774    3.2462759    2.6560320 *  3.9521312    4.0159290  
  22 OXYG    6.2528485    4.6741660    4.0826032    5.3899832    5.3913512  
  23 HYDR    5.4604063    3.2743883    2.3906388 *  3.8881005    4.0033734  
  24 NITR    7.2124505    5.5769823    4.8651118    6.1343213    6.3826914  
  25 OXYG    7.2009574    5.4067311    4.5961332    5.8025531    6.2663780  
  26 OXYG    8.1841143    6.6904833    6.0173524    7.2788653    7.4712121  
  27 CARB    4.4738433    3.2563788    2.9136650 *  3.1739492    4.3352572  
  28 HYDR    5.5630477    4.1542281    3.5988112    4.1082936    5.1908856  
  29 HYDR    4.2744941    3.7132372    3.6421145    3.3770369    4.7982869  
  30 HYDR    4.1894377    2.5417170 *  2.1120156 *  2.3684592 *  3.5603341  
  31 OXYG    5.1748088    4.4960516    4.2791988    4.7719667    5.5012441  
  32 CARB    7.4734631    4.7851035    3.7408858    5.2528926    4.9467879  
  33 CARB    8.5475391    6.0784863    5.1430158    6.0732565    6.3501030  
  34 HYDR    8.2558328    5.9659678    5.1503528    5.7688118    6.2526609  
  35 HYDR    9.5858581    7.0932225    6.1596627    7.1052020    7.2878918  
  36 CARB    8.6241445    6.2203153    5.2175211    6.2566170    6.7111766  
  37 HYDR    9.2429809    6.9874002    6.0369952    6.8977513    7.5454025  
  38 CARB    7.3142635    4.9658603    3.9562339    5.0737259    5.5931883  
  39 HYDR    6.3765662    4.0680307    3.1281311    4.0614419    4.7059045  
  40 HYDR    7.4586621    5.3328484    4.3862357    5.4099616    6.1074926  
  41 CARB    7.8366858    5.2854866    4.1955978    5.6783228    5.7343178  
  42 HYDR    7.8092942    5.3401599    4.2748798    5.8806677    5.8289962  
  43 CARB    9.2465578    6.7249158    5.6466198    6.9943550    7.1697334  
  44 CARB    9.9137654    7.5496540    6.4896520    7.8220591    8.1371020  
  45 HYDR    9.3416900    7.1434966    6.1326135    7.3712347    7.8492655  
  46 HYDR   10.7831553    8.4498206    7.4011291    8.6348514    9.0435553  
  47 HYDR   10.3605087    7.9724402    6.9050524    8.3722719    8.5173018  
  48 CARB   10.4071006    7.7867016    6.7103157    8.1113073    8.0691827  
  49 HYDR   10.2987904    7.6393907    6.6001255    7.9472123    7.7909764  
  50 HYDR   10.7765338    8.1402093    7.0576354    8.5901447    8.3911277  
  51 HYDR   11.2650956    8.6885400    7.6186450    8.9316010    9.0134647  
  52 CARB    7.7735092    5.1678568    4.2346320    5.3570579    5.2511571  
  53 OXYG    6.6794213    4.2241335    3.4687113    4.2299713    4.2599143  
  54 HYDR    8.4717968    5.8692080    4.9995108    6.1032379    5.7732797  
  55 NITR    6.2113299    3.8183307    3.2735997    3.9611512    3.5086888  
  56 OXYG    6.9189100    4.4767459    3.9022772    4.8420329    4.0072803  
  57 OXYG    5.3845855    3.3216931    3.1055374    3.2486215    2.9211988 *
  58 CARB    8.4900635    5.8080750    4.8284959    6.4341186    5.7803933  
  59 HYDR    8.3059679    5.6715784    4.8110137    6.3386517    5.4397285  
  60 HYDR    8.6008525    5.9878553    5.0120724    6.7279711    6.0281165  
  61 HYDR    9.4835741    6.7875804    5.7916507    7.3372575    6.7649812  
  62 OXYG    6.2179060    3.5307649    2.5051441 *  4.1424084    3.6950864  

               21 CARB      22 OXYG      23 HYDR      24 NITR      25 OXYG  

   1 CARB    1.5852779 *  2.4828836 *  2.2086366 *  3.0832584    3.0939802  
   2 CARB    1.5493448 *  2.3519479 *  2.1803340 *  3.6309588    4.0576952  
   3 HYDR    2.1495206 *  2.2433656 *  2.8273419 *  3.5755822    4.2741904  
   4 HYDR    2.1633112 *  3.0777863    2.2759902 *  4.2036864    4.4400710  
   5 CARB    2.5721511 *  3.4555372    3.3470724    4.7457303    5.1719451  
   6 HYDR    3.5186238    4.2659709    4.2224082    5.6132832    6.1160545  
   7 CARB    2.8561057 *  3.3976673    3.8617863    4.5573733    5.0956818  
   8 HYDR    2.8046796 *  2.8474098 *  3.8934727    3.9549921    4.6942739  
   9 HYDR    3.9432890    4.4371974    4.9326644    5.5775649    6.1415980  
  10 CARB    2.5711020 *  3.5426337    3.3295836    4.4422462    4.6103255  
  11 HYDR    3.5179950    4.3996840    4.1978940    5.1209499    5.1956750  
  12 CARB    2.9734361 *  4.2124022    3.4963652    5.2823347    5.3917882  
  13 CARB    4.4780849    5.6339793    5.0273801    6.7278437    6.8672729  
  14 HYDR    4.8641319    5.8217185    5.5877032    6.9485299    7.2335984  
  15 HYDR    5.0397739    6.2154947    5.5014078    7.3818401    7.5349110  
  16 HYDR    5.0242774    6.2528485    5.4604063    7.2124505    7.2009574  
  17 CARB    3.2462759    4.6741660    3.2743883    5.5769823    5.4067311  
  18 HYDR    2.6560320 *  4.0826032    2.3906388 *  4.8651118    4.5961332  
  19 HYDR    3.9521312    5.3899832    3.8881005    6.1343213    5.8025531  
  20 HYDR    4.0159290    5.3913512    4.0033734    6.3826914    6.2663780  
  21 CARB    0.0000000    1.4499455 *  1.0914227 *  2.4057847 *  2.6230129 *
  22 OXYG    1.4499455 *  0.0000000    2.0647427 *  1.3765492 *  2.2271998 *
  23 HYDR    1.0914227 *  2.0647427 *  0.0000000    2.5627637 *  2.3455374 *
  24 NITR    2.4057847 *  1.3765492 *  2.5627637 *  0.0000000    1.2133828 *
  25 OXYG    2.6230129 *  2.2271998 *  2.3455374 *  1.2133828 *  0.0000000  
  26 OXYG    3.4634066    2.1553921 *  3.7252396    1.2020138 *  2.1730177 *
  27 CARB    2.6016513 *  3.5863855    2.5689566 *  3.7455359    3.2170347  
  28 HYDR    2.8719830 *  3.5379706    2.6132340 *  3.2935799    2.5022157 *
  29 HYDR    3.5401650    4.4541704    3.6418679    4.5872139    4.0934831  
  30 HYDR    2.7920794 *  4.0300979    2.4875646 *  4.3235664    3.7259893  
  31 OXYG    2.4443717 *  2.5794029 *  3.1245546    2.8072648 *  2.9927251 *
  32 CARB    4.2943678    4.9619287    3.2920022    5.1087849    4.5598171  
  33 CARB    6.0984703    6.8531118    5.0199486    6.6466492    5.7003477  
  34 HYDR    6.4174316    7.3167563    5.3844070    7.1488926    6.1496198  
  35 HYDR    7.0766778    7.7476743    5.9898748    7.4880963    6.5548466  
  36 CARB    5.5258795    6.0558693    4.4581916    5.5919712    4.5500060  
  37 HYDR    6.2928727    6.7733946    5.2675661    6.1580999    5.0279927  
  38 CARB    4.0337436    4.6451548    2.9924766 *  4.2844607    3.2576415  
  39 HYDR    3.7886808    4.7074791    2.8027336 *  4.6001726    3.6528895  
  40 HYDR    3.9274211    4.3330847    3.0283888    3.7181664    2.5592353 *
  41 CARB    3.9670973    4.3469812    2.9158915 *  4.0957260    3.3576577  
  42 HYDR    3.4051820    3.4945807    2.4943386 *  3.2338104    2.7227792 *
  43 CARB    5.4271747    5.6456799    4.3932357    5.1097086    4.2441115  
  44 CARB    5.6875387    5.5730441    4.7889298    4.7045560    3.8341952  
  45 HYDR    5.1128852    4.9609052    4.2995915    3.9676253    2.9894179 *
  46 HYDR    6.7118285    6.6071124    5.8051857    5.6637995    4.7437908  
  47 HYDR    5.8215037    5.4811961    5.0152225    4.6083904    3.9782996  
  48 CARB    6.6406654    6.8091281    5.6188902    6.3460195    5.6123774  
  49 HYDR    6.9230385    7.2669800    5.8791297    6.9782296    6.2620038  
  50 HYDR    6.7079492    6.6928296    5.7669448    6.2469750    5.6896599  
  51 HYDR    7.5266692    7.6505434    6.5013817    7.0488985    6.2383131  
  52 CARB    5.4323967    6.2875969    4.4030289    6.3738227    5.6376702  
  53 OXYG    5.2878509    6.4034700    4.3681549    6.6597235    5.9327777  
  54 HYDR    6.2898826    7.1121624    5.2968784    7.2580648    6.5938332  
  55 NITR    5.4415418    6.6432074    4.6895492    7.1584436    6.6222283  
  56 OXYG    5.7901035    6.8585232    5.0608741    7.4342713    7.0179013  
  57 OXYG    5.6187808    6.9526688    5.0172621    7.5622090    7.0480155  
  58 CARB    5.1332758    5.5569899    4.2745023    5.7744186    5.4519437  
  59 HYDR    5.4848792    6.0467641    4.7228042    6.4691644    6.2300696  
  60 HYDR    4.7791524    4.9519708    4.0459928    5.1774018    5.0431086  
  61 HYDR    6.0828528    6.4227697    5.1712870    6.4736943    6.0634326  
  62 OXYG    3.2778169    4.1836531    2.4090623 *  4.6468226    4.2716594  

               26 OXYG      27 CARB      28 HYDR      29 HYDR      30 HYDR  

   1 CARB    4.0793832    1.5550209 *  2.1821180 *  2.1762819 *  2.1761331 *
   2 CARB    4.4915512    3.7958767    4.2954613    4.6216793    3.7228079  
   3 HYDR    4.1877557    4.6501751    5.0196950    5.4799828    4.7049411  
   4 HYDR    5.1278996    4.1795059    4.6429027    5.0744695    3.8301910  
   5 CARB    5.5598689    4.0490543    4.8359733    4.5770430    3.9929348  
   6 HYDR    6.3453958    5.1162000    5.9061035    5.6284752    4.9709279  
   7 CARB    5.2164596    3.8999206    4.6729963    4.1854749    4.2271433  
   8 HYDR    4.4174221    4.1684477    4.7336494    4.5287693    4.6741138  
   9 HYDR    6.1531602    4.7385792    5.5795170    4.8362747    5.0570570  
  10 CARB    5.3305660    2.5638700 *  3.4995294    2.7261048 *  2.8730941 *
  11 HYDR    5.9604932    2.7471257 *  3.7088683    2.4560717 *  3.1834569  
  12 CARB    6.2606178    3.3250022    4.3121664    3.6377990    3.0880906  
  13 CARB    7.6486607    4.5188844    5.5802237    4.5332131    4.2772147  
  14 HYDR    7.7478812    5.0367327    6.0769865    4.9651550    5.0009730  
  15 HYDR    8.3123370    5.3393097    6.3742201    5.4577265    4.9392844  
  16 HYDR    8.1841143    4.4738433    5.5630477    4.2744941    4.1894377  
  17 CARB    6.6904833    3.2563788    4.1542281    3.7132372    2.5417170 *
  18 HYDR    6.0173524    2.9136650 *  3.5988112    3.6421145    2.1120156 *
  19 HYDR    7.2788653    3.1739492    4.1082936    3.3770369    2.3684592 *
  20 HYDR    7.4712121    4.3352572    5.1908856    4.7982869    3.5603341  
  21 CARB    3.4634066    2.6016513 *  2.8719830 *  3.5401650    2.7920794 *
  22 OXYG    2.1553921 *  3.5863855    3.5379706    4.4541704    4.0300979  
  23 HYDR    3.7252396    2.5689566 *  2.6132340 *  3.6418679    2.4875646 *
  24 NITR    1.2020138 *  3.7455359    3.2935799    4.5872139    4.3235664  
  25 OXYG    2.1730177 *  3.2170347    2.5022157 *  4.0934831    3.7259893  
  26 OXYG    0.0000000    4.8332314    4.3447392    5.5786287    5.4903016  
  27 CARB    4.8332314    0.0000000    1.0904524 *  1.0914110 *  1.0897725 *
  28 HYDR    4.3447392    1.0904524 *  0.0000000    1.7837898 *  1.7755144 *
  29 HYDR    5.5786287    1.0914110 *  1.7837898 *  0.0000000    1.7793525 *
  30 HYDR    5.4903016    1.0897725 *  1.7755144 *  1.7793525 *  0.0000000  
  31 OXYG    3.5190807    2.2781986 *  2.4852344 *  2.5642126 *  3.2332515  
  32 CARB    6.0758723    5.1204666    4.9513639    6.1281578    4.4694842  
  33 CARB    7.6348333    5.8061044    5.4381299    6.5767000    5.0871283  
  34 HYDR    8.1988989    5.7151519    5.4298771    6.3429027    4.9260073  
  35 HYDR    8.4062720    6.8846911    6.4732042    7.6556749    6.1801556  
  36 CARB    6.4992474    5.1866655    4.5741434    5.9848829    4.7219056  
  37 HYDR    7.0055575    5.6092381    4.8915775    6.2775504    5.2345314  
  38 CARB    5.3096723    3.7233229    3.1507572    4.6065911    3.3296841  
  39 HYDR    5.7319817    3.1393477    2.8430768 *  3.9660612    2.5019279 *
  40 HYDR    4.6783249    3.3872658    2.5591003 *  4.2101455    3.3143650  
  41 CARB    5.0038198    4.6041225    4.1278211    5.6252599    4.2277730  
  42 HYDR    4.0587245    4.5500488    4.0741066    5.6173538    4.3669857  
  43 CARB    5.8444934    5.7511247    5.0864720    6.6855860    5.4214751  
  44 CARB    5.2023705    5.9783991    5.1176428    6.8617964    5.9227142  
  45 HYDR    4.4903032    5.1927879    4.2520260    6.0211790    5.2899753  
  46 HYDR    6.0946648    6.7596803    5.8441390    7.5635952    6.7029694  
  47 HYDR    4.9111479    6.5250918    5.6990978    7.4625741    6.5284882  
  48 CARB    6.9738170    7.1926383    6.5847704    8.1466598    6.7804586  
  49 HYDR    7.7007139    7.4627798    6.9809883    8.4088530    6.9039238  
  50 HYDR    6.7375628    7.6164275    7.0180999    8.6238349    7.2749364  
  51 HYDR    7.6126000    7.8626843    7.1658873    8.7582475    7.4913213  
  52 CARB    7.4023622    5.6245390    5.4813075    6.4899999    4.7968435  
  53 OXYG    7.7905813    5.0993878    5.1908455    5.8263671    4.1137973  
  54 HYDR    8.2413020    6.6602592    6.5559814    7.5263291    5.8025589  
  55 NITR    8.2871153    5.5761091    5.8909579    6.2805905    4.5437826  
  56 OXYG    8.4888428    6.3900779    6.6682083    7.1868462    5.4225579  
  57 OXYG    8.7283156    5.4411558    5.9369282    5.9773074    4.3667873  
  58 CARB    6.5621617    6.4444687    6.2846753    7.4892170    5.8525907  
  59 HYDR    7.2899328    6.8556650    6.8549676    7.8668155    6.1665537  
  60 HYDR    5.8362244    6.4438546    6.2526605    7.5240576    6.0060105  
  61 HYDR    7.1920015    7.2409251    6.9725169    8.2741738    6.6527560  
  62 OXYG    5.7002533    4.3175126    4.4013674    5.3214979    3.6343474  

               31 OXYG      32 CARB      33 CARB      34 HYDR      35 HYDR  

   1 CARB    1.3679965 *  5.3712746    6.6778320    6.7658744    7.7322000  
   2 CARB    3.6062993    4.5779969    6.7459190    7.0890642    7.6743469  
   3 HYDR    4.0193980    5.0673886    7.4108801    7.8682766    8.2750451  
   4 HYDR    4.4686516    3.8072455    6.0958876    6.4724388    6.9724784  
   5 CARB    3.7949271    5.7868633    7.7560948    7.9286877    8.7355742  
   6 HYDR    4.8440507    6.2806734    8.3940754    8.5949645    9.3246405  
   7 CARB    2.9509562 *  6.8171521    8.6030783    8.7311229    9.6277097  
   8 HYDR    2.6599097 *  6.9910420    8.8561555    9.0817507    9.8550928  
   9 HYDR    3.7629239    7.8140021    9.5742830    9.6465741   10.6069921  
  10 CARB    2.3691486 *  6.2605321    7.6535597    7.6383517    8.7224327  
  11 HYDR    2.6039429 *  7.0934919    8.2170266    8.0841908    9.3048342  
  12 CARB    3.7774443    5.7974632    7.3198962    7.2822492    8.3547602  
  13 CARB    4.9092529    7.1380555    8.5348634    8.3793890    9.5603506  
  14 HYDR    4.9670610    7.9730134    9.4699781    9.3516170   10.5060772  
  15 HYDR    5.8351976    7.2098175    8.6980968    8.5583131    9.6715009  
  16 HYDR    5.1748088    7.4734631    8.5475391    8.2558328    9.5858581  
  17 CARB    4.4960516    4.7851035    6.0784863    5.9659678    7.0932225  
  18 HYDR    4.2791988    3.7408858    5.1430158    5.1503528    6.1596627  
  19 HYDR    4.7719667    5.2528926    6.0732565    5.7688118    7.1052020  
  20 HYDR    5.5012441    4.9467879    6.3501030    6.2526609    7.2878918  
  21 CARB    2.4443717 *  4.2943678    6.0984703    6.4174316    7.0766778  
  22 OXYG    2.5794029 *  4.9619287    6.8531118    7.3167563    7.7476743  
  23 HYDR    3.1245546    3.2920022    5.0199486    5.3844070    5.9898748  
  24 NITR    2.8072648 *  5.1087849    6.6466492    7.1488926    7.4880963  
  25 OXYG    2.9927251 *  4.5598171    5.7003477    6.1496198    6.5548466  
  26 OXYG    3.5190807    6.0758723    7.6348333    8.1988989    8.4062720  
  27 CARB    2.2781986 *  5.1204666    5.8061044    5.7151519    6.8846911  
  28 HYDR    2.4852344 *  4.9513639    5.4381299    5.4298771    6.4732042  
  29 HYDR    2.5642126 *  6.1281578    6.5767000    6.3429027    7.6556749  
  30 HYDR    3.2332515    4.4694842    5.0871283    4.9260073    6.1801556  
  31 OXYG    0.0000000    6.3509635    7.5587503    7.6806734    8.5863216  
  32 CARB    6.3509635    0.0000000    2.6634211 *  3.4372604    3.3130805  
  33 CARB    7.5587503    2.6634211 *  0.0000000    1.0936783 *  1.0936004 *
  34 HYDR    7.6806734    3.4372604    1.0936783 *  0.0000000    1.7525428 *
  35 HYDR    8.5863216    3.3130805    1.0936004 *  1.7525428 *  0.0000000  
  36 CARB    6.7183533    2.8710226 *  1.5292607 *  2.1559306 *  2.1724575 *
  37 HYDR    7.1735711    3.9648942    2.1762386 *  2.4550665 *  2.5586387 *
  38 CARB    5.2037354    2.5282609 *  2.4984603 *  2.9032731 *  3.4430762  
  39 HYDR    4.9540191    2.6691472 *  2.6708657 *  2.7445601 *  3.7475170  
  40 HYDR    4.6378830    3.4686413    3.4588650    3.7765189    4.3341336  
  41 CARB    5.6558621    1.5703444 *  2.7980121 *  3.6117756    3.5002958  
  42 HYDR    5.1566069    2.1853754 *  3.8901513    4.6844763    4.5608392  
  43 CARB    6.8444864    2.6347234 *  2.5370733 *  3.4843909    2.8398822 *
  44 CARB    6.7077631    3.9381449    3.9035410    4.7122888    4.1766923  
  45 HYDR    5.8193388    4.2244132    4.2742285    4.9196855    4.7598324  
  46 HYDR    7.5723991    4.7779017    4.1968021    4.9320913    4.2676981  
  47 HYDR    6.9527705    4.2351126    4.7005003    5.6038345    4.9071287  
  48 CARB    8.2581529    3.1698170    2.9863918 *  4.0451720    2.7382918 *
  49 HYDR    8.7027535    2.9503388 *  2.6292736 *  3.6788327    2.1821691 *
  50 HYDR    8.4219787    3.4825110    3.9589560    5.0417500    3.7601516  
  51 HYDR    8.9611292    4.1867455    3.4246959    4.3693680    2.9536293 *
  52 CARB    7.2664410    1.5873367 *  1.5500033 *  2.1453888 *  2.1745519 *
  53 OXYG    6.9766676    2.4863460 *  2.3437566 *  2.2453801 *  3.1430950  
  54 HYDR    8.2545307    2.1976613 *  2.1915400 *  2.7691989 *  2.3172634 *
  55 NITR    7.3157467    3.0331735    3.6358982    3.5804002    4.3009011  
  56 OXYG    7.9039756    2.9728080 *  4.0643545    4.2672922    4.5370220  
  57 OXYG    7.2661072    4.0532005    4.4903301    4.1959016    5.2286540  
  58 CARB    7.3765575    1.5374306 *  3.7269342    4.6305889    4.0132128  
  59 HYDR    7.8325912    2.1520706 *  4.2729397    5.0426612    4.5438852  
  60 HYDR    7.0374094    2.1618640 *  4.5442409    5.4719188    4.8838568  
  61 HYDR    8.2314119    2.1960590 *  3.6351681    4.6335524    3.6224922  
  62 OXYG    5.4763770    1.3612702 *  3.6242993    4.1252511    4.4487088  

               36 CARB      37 HYDR      38 CARB      39 HYDR      40 HYDR  

   1 CARB    6.0612704    6.6433592    4.5193255    4.0739030    4.2170061  
   2 CARB    6.4572666    7.3496391    5.0713734    4.7209747    5.2075065  
   3 HYDR    7.0402214    7.9490045    5.7030940    5.5188067    5.7793122  
   4 HYDR    6.0116919    6.9822908    4.7638785    4.3846271    5.1237185  
   5 CARB    7.5727278    8.4121923    6.1472058    5.5931985    6.2589124  
   6 HYDR    8.3364858    9.2334766    6.9788708    6.4248430    7.1837970  
   7 CARB    8.2004199    8.9192069    6.6847694    6.1823346    6.5489469  
   8 HYDR    8.2946445    8.9944833    6.7736892    6.4350297    6.5190124  
   9 HYDR    9.2246679    9.9301524    7.7119669    7.1513886    7.5793815  
  10 CARB    7.2627335    7.8872519    5.7506091    5.1164825    5.6001960  
  11 HYDR    7.7987936    8.3111581    6.3078081    5.6236175    6.0676212  
  12 CARB    7.2374971    7.9828966    5.8306639    5.0604979    5.9717118  
  13 CARB    8.5789248    9.2902399    7.2214336    6.3642402    7.3832667  
  14 HYDR    9.4098565   10.1089550    7.9919181    7.1969259    8.0514078  
  15 HYDR    8.9084344    9.6860878    7.6357780    6.7632305    7.9323241  
  16 HYDR    8.6241445    9.2429809    7.3142635    6.3765662    7.4586621  
  17 CARB    6.2203153    6.9874002    4.9658603    4.0680307    5.3328484  
  18 HYDR    5.2175211    6.0369952    3.9562339    3.1281311    4.3862357  
  19 HYDR    6.2566170    6.8977513    5.0737259    4.0614419    5.4099616  
  20 HYDR    6.7111766    7.5454025    5.5931883    4.7059045    6.1074926  
  21 CARB    5.5258795    6.2928727    4.0337436    3.7886808    3.9274211  
  22 OXYG    6.0558693    6.7733946    4.6451548    4.7074791    4.3330847  
  23 HYDR    4.4581916    5.2675661    2.9924766 *  2.8027336 *  3.0283888  
  24 NITR    5.5919712    6.1580999    4.2844607    4.6001726    3.7181664  
  25 OXYG    4.5500060    5.0279927    3.2576415    3.6528895    2.5592353 *
  26 OXYG    6.4992474    7.0055575    5.3096723    5.7319817    4.6783249  
  27 CARB    5.1866655    5.6092381    3.7233229    3.1393477    3.3872658  
  28 HYDR    4.5741434    4.8915775    3.1507572    2.8430768 *  2.5591003 *
  29 HYDR    5.9848829    6.2775504    4.6065911    3.9660612    4.2101455  
  30 HYDR    4.7219056    5.2345314    3.3296841    2.5019279 *  3.3143650  
  31 OXYG    6.7183533    7.1735711    5.2037354    4.9540191    4.6378830  
  32 CARB    2.8710226 *  3.9648942    2.5282609 *  2.6691472 *  3.4686413  
  33 CARB    1.5292607 *  2.1762386 *  2.4984603 *  2.6708657 *  3.4588650  
  34 HYDR    2.1559306 *  2.4550665 *  2.9032731 *  2.7445601 *  3.7765189  
  35 HYDR    2.1724575 *  2.5586387 *  3.4430762    3.7475170    4.3341336  
  36 CARB    0.0000000    1.0948341 *  1.5444602 *  2.2625253 *  2.2191562 *
  37 HYDR    1.0948341 *  0.0000000    2.2843771 *  2.9355221 *  2.5776030 *
  38 CARB    1.5444602 *  2.2843771 *  0.0000000    1.0923070 *  1.0881936 *
  39 HYDR    2.2625253 *  2.9355221 *  1.0923070 *  0.0000000    1.7732095 *
  40 HYDR    2.2191562 *  2.5776030 *  1.0881936 *  1.7732095 *  0.0000000  
  41 CARB    2.1160434 *  3.1128579    1.5487813 *  2.2666403 *  2.2042923 *
  42 HYDR    3.1091857    4.0084136    2.2898506 *  2.9444609 *  2.5526196 *
  43 CARB    1.5553994 *  2.2754762 *  2.1593748 *  3.1360901    2.6377128 *
  44 CARB    2.5711987 *  2.7995160 *  2.8654191 *  3.9575160    2.7302643 *
  45 HYDR    2.7995496 *  2.9396218 *  2.6144175 *  3.6510060    2.0822891 *
  46 HYDR    2.8988428 *  2.7444168 *  3.5762042    4.6440667    3.4125135  
  47 HYDR    3.5113935    3.8609982    3.6547367    4.7194258    3.5250867  
  48 CARB    2.6439399 *  3.2131785    3.5794734    4.4307833    4.1603598  
  49 HYDR    2.8843220 *  3.5464856    3.8805061    4.5249333    4.6697811  
  50 HYDR    3.5648230    4.1858573    4.2174383    5.0924564    4.7078505  
  51 HYDR    2.9962597 *  3.1995300    4.1846888    5.0809157    4.6358715  
  52 CARB    2.5704209 *  3.5160663    2.8046751 *  2.7143263 *  3.8918121  
  53 OXYG    3.3538149    4.1541368    3.1996496    2.5866129 *  4.2172116  
  54 HYDR    3.4074535    4.2851795    3.8510324    3.8056538    4.9301418  
  55 NITR    4.6496993    5.5112601    4.3194573    3.6327736    5.2996507  
  56 OXYG    5.1065131    6.0589087    4.8775239    4.3897279    5.8919248  
  57 OXYG    5.4285098    6.1942723    4.9372952    4.0567449    5.8093900  
  58 CARB    4.0142195    5.0753485    3.9132775    4.1928428    4.7562110  
  59 HYDR    4.8284185    5.8962795    4.6773587    4.7435322    5.5796508  
  60 HYDR    4.5195261    5.5621272    4.2053779    4.5858394    4.8599877  
  61 HYDR    3.9849100    4.9514181    4.2790006    4.7107031    5.1269021  
  62 OXYG    3.7662759    4.8155829    2.8925089 *  2.6358949 *  3.6768405  

               41 CARB      42 HYDR      43 CARB      44 CARB      45 HYDR  

   1 CARB    4.9466497    4.5754070    6.2864754    6.4546269    5.6989856  
   2 CARB    4.7274430    4.1715954    6.2786562    6.7516857    6.3455222  
   3 HYDR    5.1393002    4.3993702    6.6356304    6.9798600    6.6100542  
   4 HYDR    4.2736748    3.8629892    5.8353775    6.5289233    6.2791806  
   5 CARB    6.0412356    5.5971628    7.5983297    8.1060572    7.6238733  
   6 HYDR    6.7252125    6.2729183    8.2943150    8.8830718    8.4840623  
   7 CARB    6.7635666    6.2357640    8.2543633    8.5202522    7.8700644  
   8 HYDR    6.7527236    6.0825817    8.1895497    8.2798373    7.5965350  
   9 HYDR    7.8273982    7.3178051    9.3251731    9.6044994    8.9407136  
  10 CARB    6.1444314    5.8199758    7.5707298    7.8911798    7.1894397  
  11 HYDR    6.9031907    6.6489931    8.2493305    8.5107242    7.7334365  
  12 CARB    6.0798743    5.8818501    7.5816134    8.1861270    7.6550523  
  13 CARB    7.5391146    7.3931020    9.0249747    9.6790674    9.1416316  
  14 HYDR    8.2750287    8.0172216    9.7781837   10.3197591    9.7247167  
  15 HYDR    7.8235122    7.7159102    9.3233402   10.1066322    9.6689034  
  16 HYDR    7.8366858    7.8092942    9.2465578    9.9137654    9.3416900  
  17 CARB    5.2854866    5.3401599    6.7249158    7.5496540    7.1434966  
  18 HYDR    4.1955978    4.2748798    5.6466198    6.4896520    6.1326135  
  19 HYDR    5.6783228    5.8806677    6.9943550    7.8220591    7.3712347  
  20 HYDR    5.7343178    5.8289962    7.1697334    8.1371020    7.8492655  
  21 CARB    3.9670973    3.4051820    5.4271747    5.6875387    5.1128852  
  22 OXYG    4.3469812    3.4945807    5.6456799    5.5730441    4.9609052  
  23 HYDR    2.9158915 *  2.4943386 *  4.3932357    4.7889298    4.2995915  
  24 NITR    4.0957260    3.2338104    5.1097086    4.7045560    3.9676253  
  25 OXYG    3.3576577    2.7227792 *  4.2441115    3.8341952    2.9894179 *
  26 OXYG    5.0038198    4.0587245    5.8444934    5.2023705    4.4903032  
  27 CARB    4.6041225    4.5500488    5.7511247    5.9783991    5.1927879  
  28 HYDR    4.1278211    4.0741066    5.0864720    5.1176428    4.2520260  
  29 HYDR    5.6252599    5.6173538    6.6855860    6.8617964    6.0211790  
  30 HYDR    4.2277730    4.3669857    5.4214751    5.9227142    5.2899753  
  31 OXYG    5.6558621    5.1566069    6.8444864    6.7077631    5.8193388  
  32 CARB    1.5703444 *  2.1853754 *  2.6347234 *  3.9381449    4.2244132  
  33 CARB    2.7980121 *  3.8901513    2.5370733 *  3.9035410    4.2742285  
  34 HYDR    3.6117756    4.6844763    3.4843909    4.7122888    4.9196855  
  35 HYDR    3.5002958    4.5608392    2.8398822 *  4.1766923    4.7598324  
  36 CARB    2.1160434 *  3.1091857    1.5553994 *  2.5711987 *  2.7995496 *
  37 HYDR    3.1128579    4.0084136    2.2754762 *  2.7995160 *  2.9396218 *
  38 CARB    1.5487813 *  2.2898506 *  2.1593748 *  2.8654191 *  2.6144175 *
  39 HYDR    2.2666403 *  2.9444609 *  3.1360901    3.9575160    3.6510060  
  40 HYDR    2.2042923 *  2.5526196 *  2.6377128 *  2.7302643 *  2.0822891 *
  41 CARB    0.0000000    1.0928578 *  1.5695458 *  2.5248492 *  2.6700765 *
  42 HYDR    1.0928578 *  0.0000000    2.2867924 *  2.7098904 *  2.6949571 *
  43 CARB    1.5695458 *  2.2867924 *  0.0000000    1.5352569 *  2.2098876 *
  44 CARB    2.5248492 *  2.7098904 *  1.5352569 *  0.0000000    1.0915097 *
  45 HYDR    2.6700765 *  2.6949571 *  2.2098876 *  1.0915097 *  0.0000000  
  46 HYDR    3.4674459    3.7858724    2.1679631 *  1.0956015 *  1.7700662 *
  47 HYDR    2.9133595 *  2.7516469 *  2.1699478 *  1.0951753 *  1.7615240 *
  48 CARB    2.7209047 *  3.3255831    1.5263480 *  2.4704501 *  3.4555786  
  49 HYDR    3.0515292    3.7972176    2.2108432 *  3.4612628    4.3611845  
  50 HYDR    3.0541292    3.3257966    2.1735524 *  2.7359316 *  3.7393879  
  51 HYDR    3.6086122    4.2237958    2.1484905 *  2.6468910 *  3.6828889  
  52 CARB    2.5716501 *  3.5186405    3.0160867    4.5080125    4.8604844  
  53 OXYG    3.4476767    4.3006377    4.1662638    5.5434637    5.6701214  
  54 HYDR    3.3921816    4.2624694    3.6442368    5.1778111    5.6861991  
  55 NITR    4.3132457    4.9702634    5.2461928    6.6352984    6.7630625  
  56 OXYG    4.4804240    5.0372036    5.3894674    6.8229583    7.0882360  
  57 OXYG    5.1794438    5.7814456    6.1885213    7.4989551    7.4939846  
  58 CARB    2.5884768 *  2.8127476 *  3.2942181    4.4985084    5.0111268  
  59 HYDR    3.5074229    3.7285662    4.3067821    5.5693209    6.0440974  
  60 HYDR    2.7256709 *  2.5090627 *  3.5443556    4.4406694    4.8863463  
  61 HYDR    2.9753022 *  3.3431756    3.1355935    4.3612871    5.0787962  
  62 OXYG    2.2831904 *  2.4919785 *  3.7165543    4.8041430    4.8244047  

               46 HYDR      47 HYDR      48 CARB      49 HYDR      50 HYDR  

   1 CARB    7.3718244    6.7651303    7.6487419    7.9439790    7.8690644  
   2 CARB    7.8157126    6.7784251    7.2792651    7.3957730    7.2465273  
   3 HYDR    8.0683940    6.8353723    7.5420988    7.7255390    7.3518074  
   4 HYDR    7.5834570    6.5783651    6.6962372    6.6801747    6.6832398  
   5 CARB    9.1416444    8.2159271    8.6461075    8.6944191    8.6895717  
   6 HYDR    9.9375016    8.9274242    9.2188745    9.1894071    9.1981159  
   7 CARB    9.5248614    8.6365596    9.4458826    9.6337193    9.4967664  
   8 HYDR    9.2903172    8.2939926    9.3837428    9.6803243    9.3457283  
   9 HYDR   10.6027704    9.7250038   10.5107641   10.6676452   10.5651579  
  10 CARB    8.8222625    8.1952094    8.8635426    9.0312891    9.0848125  
  11 HYDR    9.3765670    8.8937217    9.6058859    9.7898465    9.8992389  
  12 CARB    9.1423755    8.4972875    8.7210204    8.7036602    8.9562850  
  13 CARB   10.6136109   10.0191582   10.1371980   10.0457788   10.4026805  
  14 HYDR   11.2752405   10.6001247   10.9230107   10.8955992   11.1286359  
  15 HYDR   11.0550982   10.4183256   10.3148381   10.1208733   10.5571247  
  16 HYDR   10.7831553   10.3605087   10.4071006   10.2987904   10.7765338  
  17 CARB    8.4498206    7.9724402    7.7867016    7.6393907    8.1402093  
  18 HYDR    7.4011291    6.9050524    6.7103157    6.6001255    7.0576354  
  19 HYDR    8.6348514    8.3722719    8.1113073    7.9472123    8.5901447  
  20 HYDR    9.0435553    8.5173018    8.0691827    7.7909764    8.3911277  
  21 CARB    6.7118285    5.8215037    6.6406654    6.9230385    6.7079492  
  22 OXYG    6.6071124    5.4811961    6.8091281    7.2669800    6.6928296  
  23 HYDR    5.8051857    5.0152225    5.6188902    5.8791297    5.7669448  
  24 NITR    5.6637995    4.6083904    6.3460195    6.9782296    6.2469750  
  25 OXYG    4.7437908    3.9782996    5.6123774    6.2620038    5.6896599  
  26 OXYG    6.0946648    4.9111479    6.9738170    7.7007139    6.7375628  
  27 CARB    6.7596803    6.5250918    7.1926383    7.4627798    7.6164275  
  28 HYDR    5.8441390    5.6990978    6.5847704    6.9809883    7.0180999  
  29 HYDR    7.5635952    7.4625741    8.1466598    8.4088530    8.6238349  
  30 HYDR    6.7029694    6.5284882    6.7804586    6.9039238    7.2749364  
  31 OXYG    7.5723991    6.9527705    8.2581529    8.7027535    8.4219787  
  32 CARB    4.7779017    4.2351126    3.1698170    2.9503388 *  3.4825110  
  33 CARB    4.1968021    4.7005003    2.9863918 *  2.6292736 *  3.9589560  
  34 HYDR    4.9320913    5.6038345    4.0451720    3.6788327    5.0417500  
  35 HYDR    4.2676981    4.9071287    2.7382918 *  2.1821691 *  3.7601516  
  36 CARB    2.8988428 *  3.5113935    2.6439399 *  2.8843220 *  3.5648230  
  37 HYDR    2.7444168 *  3.8609982    3.2131785    3.5464856    4.1858573  
  38 CARB    3.5762042    3.6547367    3.5794734    3.8805061    4.2174383  
  39 HYDR    4.6440667    4.7194258    4.4307833    4.5249333    5.0924564  
  40 HYDR    3.4125135    3.5250867    4.1603598    4.6697811    4.7078505  
  41 CARB    3.4674459    2.9133595 *  2.7209047 *  3.0515292    3.0541292  
  42 HYDR    3.7858724    2.7516469 *  3.3255831    3.7972176    3.3257966  
  43 CARB    2.1679631 *  2.1699478 *  1.5263480 *  2.2108432 *  2.1735524 *
  44 CARB    1.0956015 *  1.0951753 *  2.4704501 *  3.4612628    2.7359316 *
  45 HYDR    1.7700662 *  1.7615240 *  3.4555786    4.3611845    3.7393879  
  46 HYDR    0.0000000    1.7711886 *  2.7134869 *  3.7103991    3.1047925  
  47 HYDR    1.7711886 *  0.0000000    2.6782167 *  3.7236469    2.4825699 *
  48 CARB    2.7134869 *  2.6782167 *  0.0000000    1.0916682 *  1.0947338 *
  49 HYDR    3.7103991    3.7236469    1.0916682 *  0.0000000    1.7679995 *
  50 HYDR    3.1047925    2.4825699 *  1.0947338 *  1.7679995 *  0.0000000  
  51 HYDR    2.4236599 *  2.9389846 *  1.0958307 *  1.7581196 *  1.7672625 *
  52 CARB    5.0825188    5.0641810    3.3578781    2.7971835 *  4.0366743  
  53 OXYG    6.1373623    6.1876639    4.7474101    4.2264735    5.4435893  
  54 HYDR    5.6812952    5.6258367    3.5315705    2.6860322 *  4.1231608  
  55 NITR    7.3213021    7.1474986    5.7014342    5.0835823    6.2376792  
  56 OXYG    7.5422674    7.1800516    5.5821191    4.8678730    5.9568086  
  57 OXYG    8.1865386    8.0673639    6.7864985    6.2164347    7.3565379  
  58 CARB    5.3163193    4.4634214    3.1985054    2.8574691 *  3.0931655  
  59 HYDR    6.3752573    5.5538955    4.1575171    3.6253902    4.0777486  
  60 HYDR    5.3564976    4.1780700    3.5533199    3.5026875    3.1635160  
  61 HYDR    5.0116603    4.3008244    2.5490394 *  2.0591059 *  2.4002871 *
  62 OXYG    5.7425515    5.0712228    4.4738959    4.3114814    4.7034507  

               51 HYDR      52 CARB      53 OXYG      54 HYDR      55 NITR  

   1 CARB    8.4344191    6.2189120    5.8039008    7.1729737    6.0266551  
   2 CARB    8.2698369    5.7595339    5.5330817    6.4311937    5.2999159  
   3 HYDR    8.5427657    6.4093363    6.3648527    7.0136194    6.1284622  
   4 HYDR    7.7291408    4.9535576    4.7487990    5.5215623    4.3920140  
   5 CARB    9.6254627    6.7562918    6.2398026    7.4200865    5.8252370  
   6 HYDR   10.2413668    7.2550027    6.7384813    7.7935065    6.1240504  
   7 CARB   10.3563400    7.8010957    7.2917092    8.5794634    7.0618478  
   8 HYDR   10.2714153    8.1182634    7.7823557    8.9161133    7.6642554  
   9 HYDR   11.4274104    8.7429361    8.1396492    9.4940071    7.8103411  
  10 CARB    9.7062959    7.0154140    6.3635015    7.8855627    6.2908035  
  11 HYDR   10.3883740    7.7109182    6.9578450    8.6206760    6.9462515  
  12 CARB    9.6388126    6.4424189    5.6462645    7.1760928    5.2739362  
  13 CARB   11.0533828    7.6306592    6.6649246    8.2924396    6.1153483  
  14 HYDR   11.8442889    8.5799148    7.6796883    9.2599464    7.1544698  
  15 HYDR   11.2700267    7.6533374    6.6602635    8.1894312    5.9011428  
  16 HYDR   11.2650956    7.7735092    6.6794213    8.4717968    6.2113299  
  17 CARB    8.6885400    5.1678568    4.2241335    5.8692080    3.8183307  
  18 HYDR    7.6186450    4.2346320    3.4687113    4.9995108    3.2735997  
  19 HYDR    8.9316010    5.3570579    4.2299713    6.1032379    3.9611512  
  20 HYDR    9.0134647    5.2511571    4.2599143    5.7732797    3.5086888  
  21 CARB    7.5266692    5.4323967    5.2878509    6.2898826    5.4415418  
  22 OXYG    7.6505434    6.2875969    6.4034700    7.1121624    6.6432074  
  23 HYDR    6.5013817    4.4030289    4.3681549    5.2968784    4.6895492  
  24 NITR    7.0488985    6.3738227    6.6597235    7.2580648    7.1584436  
  25 OXYG    6.2383131    5.6376702    5.9327777    6.5938332    6.6222283  
  26 OXYG    7.6126000    7.4023622    7.7905813    8.2413020    8.2871153  
  27 CARB    7.8626843    5.6245390    5.0993878    6.6602592    5.5761091  
  28 HYDR    7.1658873    5.4813075    5.1908455    6.5559814    5.8909579  
  29 HYDR    8.7582475    6.4899999    5.8263671    7.5263291    6.2805905  
  30 HYDR    7.4913213    4.7968435    4.1137973    5.8025589    4.5437826  
  31 OXYG    8.9611292    7.2664410    6.9766676    8.2545307    7.3157467  
  32 CARB    4.1867455    1.5873367 *  2.4863460 *  2.1976613 *  3.0331735  
  33 CARB    3.4246959    1.5500033 *  2.3437566 *  2.1915400 *  3.6358982  
  34 HYDR    4.3693680    2.1453888 *  2.2453801 *  2.7691989 *  3.5804002  
  35 HYDR    2.9536293 *  2.1745519 *  3.1430950    2.3172634 *  4.3009011  
  36 CARB    2.9962597 *  2.5704209 *  3.3538149    3.4074535    4.6496993  
  37 HYDR    3.1995300    3.5160663    4.1541368    4.2851795    5.5112601  
  38 CARB    4.1846888    2.8046751 *  3.1996496    3.8510324    4.3194573  
  39 HYDR    5.0809157    2.7143263 *  2.5866129 *  3.8056538    3.6327736  
  40 HYDR    4.6358715    3.8918121    4.2172116    4.9301418    5.2996507  
  41 CARB    3.6086122    2.5716501 *  3.4476767    3.3921816    4.3132457  
  42 HYDR    4.2237958    3.5186405    4.3006377    4.2624694    4.9702634  
  43 CARB    2.1484905 *  3.0160867    4.1662638    3.6442368    5.2461928  
  44 CARB    2.6468910 *  4.5080125    5.5434637    5.1778111    6.6352984  
  45 HYDR    3.6828889    4.8604844    5.6701214    5.6861991    6.7630625  
  46 HYDR    2.4236599 *  5.0825188    6.1373623    5.6812952    7.3213021  
  47 HYDR    2.9389846 *  5.0641810    6.1876639    5.6258367    7.1474986  
  48 CARB    1.0958307 *  3.3578781    4.7474101    3.5315705    5.7014342  
  49 HYDR    1.7581196 *  2.7971835 *  4.2264735    2.6860322 *  5.0835823  
  50 HYDR    1.7672625 *  4.0366743    5.4435893    4.1231608    6.2376792  
  51 HYDR    0.0000000    4.1491968    5.4861373    4.2938978    6.5410089  
  52 CARB    4.1491968    0.0000000    1.4459338 *  1.0926656 *  2.3983148 *
  53 OXYG    5.4861373    1.4459338 *  0.0000000    2.0604970 *  1.3825971 *
  54 HYDR    4.2938978    1.0926656 *  2.0604970 *  0.0000000    2.5708138 *
  55 NITR    6.5410089    2.3983148 *  1.3825971 *  2.5708138 *  0.0000000  
  56 OXYG    6.4904154    2.6025345 *  2.2270669 *  2.3671565 *  1.2110820 *
  57 OXYG    7.5952300    3.4573224    2.1581799 *  3.7242916    1.2020347 *
  58 CARB    4.2783992    2.6047056 *  3.6609550    2.5751705 *  3.8502654  
  59 HYDR    5.2037550    2.9036693 *  3.6807086    2.6164791 *  3.4815505  
  60 HYDR    4.6313638    3.5388025    4.5201720    3.6485805    4.6760557  
  61 HYDR    3.5546667    2.8065512 *  4.0970032    2.5331169 *  4.4457997  
  62 OXYG    5.4859678    2.4447501 *  2.5932893 *  3.0986738    2.7231510 *

               56 OXYG      57 OXYG      58 CARB      59 HYDR      60 HYDR  

   1 CARB    6.6271668    5.9358442    6.4439485    6.7849637    6.2245988  
   2 CARB    5.4347615    5.4218867    5.1121027    5.1764249    4.7256213  
   3 HYDR    6.1030455    6.3565333    5.3376093    5.4264457    4.7462429  
   4 HYDR    4.4054683    4.6208788    4.2528291    4.1885296    3.9864609  
   5 CARB    6.0776970    5.6338651    6.4068749    6.3239146    6.1292433  
   6 HYDR    6.2175091    5.9162997    6.7022095    6.4631961    6.4089606  
   7 CARB    7.4406744    6.8173165    7.5509111    7.6163467    7.1952485  
   8 HYDR    7.9804186    7.5561290    7.6428697    7.8169036    7.1520789  
   9 HYDR    8.1945797    7.4467832    8.5260662    8.5165382    8.1842150  
  10 CARB    6.8915405    5.9525043    7.2634487    7.3952709    7.0893567  
  11 HYDR    7.6636447    6.4842397    8.1966832    8.3492297    8.0745023  
  12 CARB    5.8044922    4.8277773    6.7060207    6.6212506    6.6586087  
  13 CARB    6.6631762    5.4271803    8.0128625    7.7986821    8.0216392  
  14 HYDR    7.6523514    6.5060161    8.7935072    8.6068192    8.6962020  
  15 HYDR    6.3266662    5.1750191    7.9512963    7.5910559    8.0091197  
  16 HYDR    6.9189100    5.3845855    8.4900635    8.3059679    8.6008525  
  17 CARB    4.4767459    3.3216931    5.8080750    5.6715784    5.9878553  
  18 HYDR    3.9022772    3.1055374    4.8284959    4.8110137    5.0120724  
  19 HYDR    4.8420329    3.2486215    6.4341186    6.3386517    6.7279711  
  20 HYDR    4.0072803    2.9211988 *  5.7803933    5.4397285    6.0281165  
  21 CARB    5.7901035    5.6187808    5.1332758    5.4848792    4.7791524  
  22 OXYG    6.8585232    6.9526688    5.5569899    6.0467641    4.9519708  
  23 HYDR    5.0608741    5.0172621    4.2745023    4.7228042    4.0459928  
  24 NITR    7.4342713    7.5622090    5.7744186    6.4691644    5.1774018  
  25 OXYG    7.0179013    7.0480155    5.4519437    6.2300696    5.0431086  
  26 OXYG    8.4888428    8.7283156    6.5621617    7.2899328    5.8362244  
  27 CARB    6.3900779    5.4411558    6.4444687    6.8556650    6.4438546  
  28 HYDR    6.6682083    5.9369282    6.2846753    6.8549676    6.2526605  
  29 HYDR    7.1868462    5.9773074    7.4892170    7.8668155    7.5240576  
  30 HYDR    5.4225579    4.3667873    5.8525907    6.1665537    6.0060105  
  31 OXYG    7.9039756    7.2661072    7.3765575    7.8325912    7.0374094  
  32 CARB    2.9728080 *  4.0532005    1.5374306 *  2.1520706 *  2.1618640 *
  33 CARB    4.0643545    4.4903301    3.7269342    4.2729397    4.5442409  
  34 HYDR    4.2672922    4.1959016    4.6305889    5.0426612    5.4719188  
  35 HYDR    4.5370220    5.2286540    4.0132128    4.5438852    4.8838568  
  36 CARB    5.1065131    5.4285098    4.0142195    4.8284185    4.5195261  
  37 HYDR    6.0589087    6.1942723    5.0753485    5.8962795    5.5621272  
  38 CARB    4.8775239    4.9372952    3.9132775    4.6773587    4.2053779  
  39 HYDR    4.3897279    4.0567449    4.1928428    4.7435322    4.5858394  
  40 HYDR    5.8919248    5.8093900    4.7562110    5.5796508    4.8599877  
  41 CARB    4.4804240    5.1794438    2.5884768 *  3.5074229    2.7256709 *
  42 HYDR    5.0372036    5.7814456    2.8127476 *  3.7285662    2.5090627 *
  43 CARB    5.3894674    6.1885213    3.2942181    4.3067821    3.5443556  
  44 CARB    6.8229583    7.4989551    4.4985084    5.5693209    4.4406694  
  45 HYDR    7.0882360    7.4939846    5.0111268    6.0440974    4.8863463  
  46 HYDR    7.5422674    8.1865386    5.3163193    6.3752573    5.3564976  
  47 HYDR    7.1800516    8.0673639    4.4634214    5.5538955    4.1780700  
  48 CARB    5.5821191    6.7864985    3.1985054    4.1575171    3.5533199  
  49 HYDR    4.8678730    6.2164347    2.8574691 *  3.6253902    3.5026875  
  50 HYDR    5.9568086    7.3565379    3.0931655    4.0777486    3.1635160  
  51 HYDR    6.4904154    7.5952300    4.2783992    5.2037550    4.6313638  
  52 CARB    2.6025345 *  3.4573224    2.6047056 *  2.9036693 *  3.5388025  
  53 OXYG    2.2270669 *  2.1581799 *  3.6609550    3.6807086    4.5201720  
  54 HYDR    2.3671565 *  3.7242916    2.5751705 *  2.6164791 *  3.6485805  
  55 NITR    1.2110820 *  1.2020347 *  3.8502654    3.4815505    4.6760557  
  56 OXYG    0.0000000    2.1757739 *  3.2804058    2.6342193 *  4.1279652  
  57 OXYG    2.1757739 *  0.0000000    4.9660508    4.5722480    5.7063233  
  58 CARB    3.2804058    4.9660508    0.0000000    1.0920719 *  1.0924262 *
  59 HYDR    2.6342193 *  4.5722480    1.0920719 *  0.0000000    1.7778955 *
  60 HYDR    4.1279652    5.7063233    1.0924262 *  1.7778955 *  0.0000000  
  61 HYDR    3.8548248    5.6245083    1.0888717 *  1.7691262 *  1.7754769 *
  62 OXYG    2.7970071 *  3.4781953    2.3431736 *  2.5460473 *  2.6368490 *

               61 HYDR      62 OXYG  

   1 CARB    7.3573232    4.3605362  
   2 CARB    6.1673108    3.3532208  
   3 HYDR    6.3650378    3.9756710  
   4 HYDR    5.3337873    2.5356554 *
   5 CARB    7.4816694    4.4641671  
   6 HYDR    7.7908177    4.9510146  
   7 CARB    8.5924539    5.5678276  
   8 HYDR    8.6513257    5.8382142  
   9 HYDR    9.5832227    6.5292493  
  10 CARB    8.2571213    5.0602635  
  11 HYDR    9.1602904    5.9428811  
  12 CARB    7.7413782    4.4822880  
  13 CARB    9.0506252    5.8164311  
  14 HYDR    9.8510107    6.6373448  
  15 HYDR    8.9912152    5.8824161  
  16 HYDR    9.4835741    6.2179060  
  17 CARB    6.7875804    3.5307649  
  18 HYDR    5.7916507    2.5051441 *
  19 HYDR    7.3372575    4.1424084  
  20 HYDR    6.7649812    3.6950864  
  21 CARB    6.0828528    3.2778169  
  22 OXYG    6.4227697    4.1836531  
  23 HYDR    5.1712870    2.4090623 *
  24 NITR    6.4736943    4.6468226  
  25 OXYG    6.0634326    4.2716594  
  26 OXYG    7.1920015    5.7002533  
  27 CARB    7.2409251    4.3175126  
  28 HYDR    6.9725169    4.4013674  
  29 HYDR    8.2741738    5.3214979  
  30 HYDR    6.6527560    3.6343474  
  31 OXYG    8.2314119    5.4763770  
  32 CARB    2.1960590 *  1.3612702 *
  33 CARB    3.6351681    3.6242993  
  34 HYDR    4.6335524    4.1252511  
  35 HYDR    3.6224922    4.4487088  
  36 CARB    3.9849100    3.7662759  
  37 HYDR    4.9514181    4.8155829  
  38 CARB    4.2790006    2.8925089 *
  39 HYDR    4.7107031    2.6358949 *
  40 HYDR    5.1269021    3.6768405  
  41 CARB    2.9753022 *  2.2831904 *
  42 HYDR    3.3431756    2.4919785 *
  43 CARB    3.1355935    3.7165543  
  44 CARB    4.3612871    4.8041430  
  45 HYDR    5.0787962    4.8244047  
  46 HYDR    5.0116603    5.7425515  
  47 HYDR    4.3008244    5.0712228  
  48 CARB    2.5490394 *  4.4738959  
  49 HYDR    2.0591059 *  4.3114814  
  50 HYDR    2.4002871 *  4.7034507  
  51 HYDR    3.5546667    5.4859678  
  52 CARB    2.8065512 *  2.4447501 *
  53 OXYG    4.0970032    2.5932893 *
  54 HYDR    2.5331169 *  3.0986738  
  55 NITR    4.4457997    2.7231510 *
  56 OXYG    3.8548248    2.7970071 *
  57 OXYG    5.6245083    3.4781953  
  58 CARB    1.0888717 *  2.3431736 *
  59 HYDR    1.7691262 *  2.5460473 *
  60 HYDR    1.7754769 *  2.6368490 *
  61 HYDR    0.0000000    3.3001885  
  62 OXYG    3.3001885    0.0000000  

  * ... LESS THAN  3.000


     ATOMIC BASIS SET
     ----------------
 THE CONTRACTED PRIMITIVE FUNCTIONS HAVE BEEN UNNORMALIZED
 THE CONTRACTED BASIS FUNCTIONS ARE NOW NORMALIZED TO UNITY

  SHELL TYPE  PRIMITIVE        EXPONENT          CONTRACTION COEFFICIENT(S)

 CARBON    

      1   S       1          4563.2400000    0.001966650249
      1   S       2           682.0240000    0.015230601932
      1   S       3           154.9730000    0.076126909656
      1   S       4            44.4553000    0.260801033080
      1   S       5            13.0290000    0.616462078191
      1   S       6             1.8277300    0.221006028032

      2   L       7            20.9642000    0.114660080729    0.040248692673
      2   L       8             4.8033100    0.919999647749    0.237593956746
      2   L       9             1.4593300   -0.003030682134    0.815853851473

      3   L      10             0.4834560    1.000000000000    1.000000000000

      4   L      11             0.1455850    1.000000000000    1.000000000000

      5   L      12             0.0438000    1.000000000000    1.000000000000

      6   D      13             0.6260000    1.000000000000

 CARBON    

      7   S      14          4563.2400000    0.001966650249
      7   S      15           682.0240000    0.015230601932
      7   S      16           154.9730000    0.076126909656
      7   S      17            44.4553000    0.260801033080
      7   S      18            13.0290000    0.616462078191
      7   S      19             1.8277300    0.221006028032

      8   L      20            20.9642000    0.114660080729    0.040248692673
      8   L      21             4.8033100    0.919999647749    0.237593956746
      8   L      22             1.4593300   -0.003030682134    0.815853851473

      9   L      23             0.4834560    1.000000000000    1.000000000000

     10   L      24             0.1455850    1.000000000000    1.000000000000

     11   L      25             0.0438000    1.000000000000    1.000000000000

     12   D      26             0.6260000    1.000000000000

 HYDROGEN  

     13   S      27            33.8650000    0.025493814541
     13   S      28             5.0947900    0.190373108582
     13   S      29             1.1587900    0.852161486043

     14   S      30             0.3258400    1.000000000000

     15   S      31             0.1027410    1.000000000000

     16   S      32             0.0360000    1.000000000000

 HYDROGEN  

     17   S      33            33.8650000    0.025493814541
     17   S      34             5.0947900    0.190373108582
     17   S      35             1.1587900    0.852161486043

     18   S      36             0.3258400    1.000000000000

     19   S      37             0.1027410    1.000000000000

     20   S      38             0.0360000    1.000000000000

 CARBON    

     21   S      39          4563.2400000    0.001966650249
     21   S      40           682.0240000    0.015230601932
     21   S      41           154.9730000    0.076126909656
     21   S      42            44.4553000    0.260801033080
     21   S      43            13.0290000    0.616462078191
     21   S      44             1.8277300    0.221006028032

     22   L      45            20.9642000    0.114660080729    0.040248692673
     22   L      46             4.8033100    0.919999647749    0.237593956746
     22   L      47             1.4593300   -0.003030682134    0.815853851473

     23   L      48             0.4834560    1.000000000000    1.000000000000

     24   L      49             0.1455850    1.000000000000    1.000000000000

     25   L      50             0.0438000    1.000000000000    1.000000000000

     26   D      51             0.6260000    1.000000000000

 HYDROGEN  

     27   S      52            33.8650000    0.025493814541
     27   S      53             5.0947900    0.190373108582
     27   S      54             1.1587900    0.852161486043

     28   S      55             0.3258400    1.000000000000

     29   S      56             0.1027410    1.000000000000

     30   S      57             0.0360000    1.000000000000

 CARBON    

     31   S      58          4563.2400000    0.001966650249
     31   S      59           682.0240000    0.015230601932
     31   S      60           154.9730000    0.076126909656
     31   S      61            44.4553000    0.260801033080
     31   S      62            13.0290000    0.616462078191
     31   S      63             1.8277300    0.221006028032

     32   L      64            20.9642000    0.114660080729    0.040248692673
     32   L      65             4.8033100    0.919999647749    0.237593956746
     32   L      66             1.4593300   -0.003030682134    0.815853851473

     33   L      67             0.4834560    1.000000000000    1.000000000000

     34   L      68             0.1455850    1.000000000000    1.000000000000

     35   L      69             0.0438000    1.000000000000    1.000000000000

     36   D      70             0.6260000    1.000000000000

 HYDROGEN  

     37   S      71            33.8650000    0.025493814541
     37   S      72             5.0947900    0.190373108582
     37   S      73             1.1587900    0.852161486043

     38   S      74             0.3258400    1.000000000000

     39   S      75             0.1027410    1.000000000000

     40   S      76             0.0360000    1.000000000000

 HYDROGEN  

     41   S      77            33.8650000    0.025493814541
     41   S      78             5.0947900    0.190373108582
     41   S      79             1.1587900    0.852161486043

     42   S      80             0.3258400    1.000000000000

     43   S      81             0.1027410    1.000000000000

     44   S      82             0.0360000    1.000000000000

 CARBON    

     45   S      83          4563.2400000    0.001966650249
     45   S      84           682.0240000    0.015230601932
     45   S      85           154.9730000    0.076126909656
     45   S      86            44.4553000    0.260801033080
     45   S      87            13.0290000    0.616462078191
     45   S      88             1.8277300    0.221006028032

     46   L      89            20.9642000    0.114660080729    0.040248692673
     46   L      90             4.8033100    0.919999647749    0.237593956746
     46   L      91             1.4593300   -0.003030682134    0.815853851473

     47   L      92             0.4834560    1.000000000000    1.000000000000

     48   L      93             0.1455850    1.000000000000    1.000000000000

     49   L      94             0.0438000    1.000000000000    1.000000000000

     50   D      95             0.6260000    1.000000000000

 HYDROGEN  

     51   S      96            33.8650000    0.025493814541
     51   S      97             5.0947900    0.190373108582
     51   S      98             1.1587900    0.852161486043

     52   S      99             0.3258400    1.000000000000

     53   S     100             0.1027410    1.000000000000

     54   S     101             0.0360000    1.000000000000

 CARBON    

     55   S     102          4563.2400000    0.001966650249
     55   S     103           682.0240000    0.015230601932
     55   S     104           154.9730000    0.076126909656
     55   S     105            44.4553000    0.260801033080
     55   S     106            13.0290000    0.616462078191
     55   S     107             1.8277300    0.221006028032

     56   L     108            20.9642000    0.114660080729    0.040248692673
     56   L     109             4.8033100    0.919999647749    0.237593956746
     56   L     110             1.4593300   -0.003030682134    0.815853851473

     57   L     111             0.4834560    1.000000000000    1.000000000000

     58   L     112             0.1455850    1.000000000000    1.000000000000

     59   L     113             0.0438000    1.000000000000    1.000000000000

     60   D     114             0.6260000    1.000000000000

 CARBON    

     61   S     115          4563.2400000    0.001966650249
     61   S     116           682.0240000    0.015230601932
     61   S     117           154.9730000    0.076126909656
     61   S     118            44.4553000    0.260801033080
     61   S     119            13.0290000    0.616462078191
     61   S     120             1.8277300    0.221006028032

     62   L     121            20.9642000    0.114660080729    0.040248692673
     62   L     122             4.8033100    0.919999647749    0.237593956746
     62   L     123             1.4593300   -0.003030682134    0.815853851473

     63   L     124             0.4834560    1.000000000000    1.000000000000

     64   L     125             0.1455850    1.000000000000    1.000000000000

     65   L     126             0.0438000    1.000000000000    1.000000000000

     66   D     127             0.6260000    1.000000000000

 HYDROGEN  

     67   S     128            33.8650000    0.025493814541
     67   S     129             5.0947900    0.190373108582
     67   S     130             1.1587900    0.852161486043

     68   S     131             0.3258400    1.000000000000

     69   S     132             0.1027410    1.000000000000

     70   S     133             0.0360000    1.000000000000

 HYDROGEN  

     71   S     134            33.8650000    0.025493814541
     71   S     135             5.0947900    0.190373108582
     71   S     136             1.1587900    0.852161486043

     72   S     137             0.3258400    1.000000000000

     73   S     138             0.1027410    1.000000000000

     74   S     139             0.0360000    1.000000000000

 HYDROGEN  

     75   S     140            33.8650000    0.025493814541
     75   S     141             5.0947900    0.190373108582
     75   S     142             1.1587900    0.852161486043

     76   S     143             0.3258400    1.000000000000

     77   S     144             0.1027410    1.000000000000

     78   S     145             0.0360000    1.000000000000

 CARBON    

     79   S     146          4563.2400000    0.001966650249
     79   S     147           682.0240000    0.015230601932
     79   S     148           154.9730000    0.076126909656
     79   S     149            44.4553000    0.260801033080
     79   S     150            13.0290000    0.616462078191
     79   S     151             1.8277300    0.221006028032

     80   L     152            20.9642000    0.114660080729    0.040248692673
     80   L     153             4.8033100    0.919999647749    0.237593956746
     80   L     154             1.4593300   -0.003030682134    0.815853851473

     81   L     155             0.4834560    1.000000000000    1.000000000000

     82   L     156             0.1455850    1.000000000000    1.000000000000

     83   L     157             0.0438000    1.000000000000    1.000000000000

     84   D     158             0.6260000    1.000000000000

 HYDROGEN  

     85   S     159            33.8650000    0.025493814541
     85   S     160             5.0947900    0.190373108582
     85   S     161             1.1587900    0.852161486043

     86   S     162             0.3258400    1.000000000000

     87   S     163             0.1027410    1.000000000000

     88   S     164             0.0360000    1.000000000000

 HYDROGEN  

     89   S     165            33.8650000    0.025493814541
     89   S     166             5.0947900    0.190373108582
     89   S     167             1.1587900    0.852161486043

     90   S     168             0.3258400    1.000000000000

     91   S     169             0.1027410    1.000000000000

     92   S     170             0.0360000    1.000000000000

 HYDROGEN  

     93   S     171            33.8650000    0.025493814541
     93   S     172             5.0947900    0.190373108582
     93   S     173             1.1587900    0.852161486043

     94   S     174             0.3258400    1.000000000000

     95   S     175             0.1027410    1.000000000000

     96   S     176             0.0360000    1.000000000000

 CARBON    

     97   S     177          4563.2400000    0.001966650249
     97   S     178           682.0240000    0.015230601932
     97   S     179           154.9730000    0.076126909656
     97   S     180            44.4553000    0.260801033080
     97   S     181            13.0290000    0.616462078191
     97   S     182             1.8277300    0.221006028032

     98   L     183            20.9642000    0.114660080729    0.040248692673
     98   L     184             4.8033100    0.919999647749    0.237593956746
     98   L     185             1.4593300   -0.003030682134    0.815853851473

     99   L     186             0.4834560    1.000000000000    1.000000000000

    100   L     187             0.1455850    1.000000000000    1.000000000000

    101   L     188             0.0438000    1.000000000000    1.000000000000

    102   D     189             0.6260000    1.000000000000

 OXYGEN    

    103   S     190          8588.5000000    0.001895150083
    103   S     191          1297.2300000    0.014385900631
    103   S     192           299.2960000    0.070732003103
    103   S     193            87.3771000    0.240001010530
    103   S     194            25.6789000    0.594797026097
    103   S     195             3.7400400    0.280802012320

    104   L     196            42.1175000    0.113889012440    0.036511397380
    104   L     197             9.6283700    0.920811100576    0.237152982984
    104   L     198             2.8533200   -0.003274470358    0.819701941186

    105   L     199             0.9056610    1.000000000000    1.000000000000

    106   L     200             0.2556110    1.000000000000    1.000000000000

    107   L     201             0.0845000    1.000000000000    1.000000000000

    108   D     202             1.2920000    1.000000000000

 HYDROGEN  

    109   S     203            33.8650000    0.025493814541
    109   S     204             5.0947900    0.190373108582
    109   S     205             1.1587900    0.852161486043

    110   S     206             0.3258400    1.000000000000

    111   S     207             0.1027410    1.000000000000

    112   S     208             0.0360000    1.000000000000

 NITROGEN  

    113   S     209          6293.4800000    0.001969788147
    113   S     210           949.0440000    0.014961285923
    113   S     211           218.7760000    0.073500530843
    113   S     212            63.6916000    0.248936765774
    113   S     213            18.8282000    0.602459433142
    113   S     214             2.7202300    0.256201758938

    114   L     215            30.6331000    0.111906079519    0.038311918640
    114   L     216             7.0261400    0.921666654920    0.237403115502
    114   L     217             2.1120500   -0.002569191826    0.817592397779

    115   L     218             0.6840090    1.000000000000    1.000000000000

    116   L     219             0.2008780    1.000000000000    1.000000000000

    117   L     220             0.0639000    1.000000000000    1.000000000000

    118   D     221             0.9130000    1.000000000000

 OXYGEN    

    119   S     222          8588.5000000    0.001895150083
    119   S     223          1297.2300000    0.014385900631
    119   S     224           299.2960000    0.070732003103
    119   S     225            87.3771000    0.240001010530
    119   S     226            25.6789000    0.594797026097
    119   S     227             3.7400400    0.280802012320

    120   L     228            42.1175000    0.113889012440    0.036511397380
    120   L     229             9.6283700    0.920811100576    0.237152982984
    120   L     230             2.8533200   -0.003274470358    0.819701941186

    121   L     231             0.9056610    1.000000000000    1.000000000000

    122   L     232             0.2556110    1.000000000000    1.000000000000

    123   L     233             0.0845000    1.000000000000    1.000000000000

    124   D     234             1.2920000    1.000000000000

 OXYGEN    

    125   S     235          8588.5000000    0.001895150083
    125   S     236          1297.2300000    0.014385900631
    125   S     237           299.2960000    0.070732003103
    125   S     238            87.3771000    0.240001010530
    125   S     239            25.6789000    0.594797026097
    125   S     240             3.7400400    0.280802012320

    126   L     241            42.1175000    0.113889012440    0.036511397380
    126   L     242             9.6283700    0.920811100576    0.237152982984
    126   L     243             2.8533200   -0.003274470358    0.819701941186

    127   L     244             0.9056610    1.000000000000    1.000000000000

    128   L     245             0.2556110    1.000000000000    1.000000000000

    129   L     246             0.0845000    1.000000000000    1.000000000000

    130   D     247             1.2920000    1.000000000000

 CARBON    

    131   S     248          4563.2400000    0.001966650249
    131   S     249           682.0240000    0.015230601932
    131   S     250           154.9730000    0.076126909656
    131   S     251            44.4553000    0.260801033080
    131   S     252            13.0290000    0.616462078191
    131   S     253             1.8277300    0.221006028032

    132   L     254            20.9642000    0.114660080729    0.040248692673
    132   L     255             4.8033100    0.919999647749    0.237593956746
    132   L     256             1.4593300   -0.003030682134    0.815853851473

    133   L     257             0.4834560    1.000000000000    1.000000000000

    134   L     258             0.1455850    1.000000000000    1.000000000000

    135   L     259             0.0438000    1.000000000000    1.000000000000

    136   D     260             0.6260000    1.000000000000

 HYDROGEN  

    137   S     261            33.8650000    0.025493814541
    137   S     262             5.0947900    0.190373108582
    137   S     263             1.1587900    0.852161486043

    138   S     264             0.3258400    1.000000000000

    139   S     265             0.1027410    1.000000000000

    140   S     266             0.0360000    1.000000000000

 HYDROGEN  

    141   S     267            33.8650000    0.025493814541
    141   S     268             5.0947900    0.190373108582
    141   S     269             1.1587900    0.852161486043

    142   S     270             0.3258400    1.000000000000

    143   S     271             0.1027410    1.000000000000

    144   S     272             0.0360000    1.000000000000

 HYDROGEN  

    145   S     273            33.8650000    0.025493814541
    145   S     274             5.0947900    0.190373108582
    145   S     275             1.1587900    0.852161486043

    146   S     276             0.3258400    1.000000000000

    147   S     277             0.1027410    1.000000000000

    148   S     278             0.0360000    1.000000000000

 OXYGEN    

    149   S     279          8588.5000000    0.001895150083
    149   S     280          1297.2300000    0.014385900631
    149   S     281           299.2960000    0.070732003103
    149   S     282            87.3771000    0.240001010530
    149   S     283            25.6789000    0.594797026097
    149   S     284             3.7400400    0.280802012320

    150   L     285            42.1175000    0.113889012440    0.036511397380
    150   L     286             9.6283700    0.920811100576    0.237152982984
    150   L     287             2.8533200   -0.003274470358    0.819701941186

    151   L     288             0.9056610    1.000000000000    1.000000000000

    152   L     289             0.2556110    1.000000000000    1.000000000000

    153   L     290             0.0845000    1.000000000000    1.000000000000

    154   D     291             1.2920000    1.000000000000

 CARBON    

    155   S     292          4563.2400000    0.001966650249
    155   S     293           682.0240000    0.015230601932
    155   S     294           154.9730000    0.076126909656
    155   S     295            44.4553000    0.260801033080
    155   S     296            13.0290000    0.616462078191
    155   S     297             1.8277300    0.221006028032

    156   L     298            20.9642000    0.114660080729    0.040248692673
    156   L     299             4.8033100    0.919999647749    0.237593956746
    156   L     300             1.4593300   -0.003030682134    0.815853851473

    157   L     301             0.4834560    1.000000000000    1.000000000000

    158   L     302             0.1455850    1.000000000000    1.000000000000

    159   L     303             0.0438000    1.000000000000    1.000000000000

    160   D     304             0.6260000    1.000000000000

 CARBON    

    161   S     305          4563.2400000    0.001966650249
    161   S     306           682.0240000    0.015230601932
    161   S     307           154.9730000    0.076126909656
    161   S     308            44.4553000    0.260801033080
    161   S     309            13.0290000    0.616462078191
    161   S     310             1.8277300    0.221006028032

    162   L     311            20.9642000    0.114660080729    0.040248692673
    162   L     312             4.8033100    0.919999647749    0.237593956746
    162   L     313             1.4593300   -0.003030682134    0.815853851473

    163   L     314             0.4834560    1.000000000000    1.000000000000

    164   L     315             0.1455850    1.000000000000    1.000000000000

    165   L     316             0.0438000    1.000000000000    1.000000000000

    166   D     317             0.6260000    1.000000000000

 HYDROGEN  

    167   S     318            33.8650000    0.025493814541
    167   S     319             5.0947900    0.190373108582
    167   S     320             1.1587900    0.852161486043

    168   S     321             0.3258400    1.000000000000

    169   S     322             0.1027410    1.000000000000

    170   S     323             0.0360000    1.000000000000

 HYDROGEN  

    171   S     324            33.8650000    0.025493814541
    171   S     325             5.0947900    0.190373108582
    171   S     326             1.1587900    0.852161486043

    172   S     327             0.3258400    1.000000000000

    173   S     328             0.1027410    1.000000000000

    174   S     329             0.0360000    1.000000000000

 CARBON    

    175   S     330          4563.2400000    0.001966650249
    175   S     331           682.0240000    0.015230601932
    175   S     332           154.9730000    0.076126909656
    175   S     333            44.4553000    0.260801033080
    175   S     334            13.0290000    0.616462078191
    175   S     335             1.8277300    0.221006028032

    176   L     336            20.9642000    0.114660080729    0.040248692673
    176   L     337             4.8033100    0.919999647749    0.237593956746
    176   L     338             1.4593300   -0.003030682134    0.815853851473

    177   L     339             0.4834560    1.000000000000    1.000000000000

    178   L     340             0.1455850    1.000000000000    1.000000000000

    179   L     341             0.0438000    1.000000000000    1.000000000000

    180   D     342             0.6260000    1.000000000000

 HYDROGEN  

    181   S     343            33.8650000    0.025493814541
    181   S     344             5.0947900    0.190373108582
    181   S     345             1.1587900    0.852161486043

    182   S     346             0.3258400    1.000000000000

    183   S     347             0.1027410    1.000000000000

    184   S     348             0.0360000    1.000000000000

 CARBON    

    185   S     349          4563.2400000    0.001966650249
    185   S     350           682.0240000    0.015230601932
    185   S     351           154.9730000    0.076126909656
    185   S     352            44.4553000    0.260801033080
    185   S     353            13.0290000    0.616462078191
    185   S     354             1.8277300    0.221006028032

    186   L     355            20.9642000    0.114660080729    0.040248692673
    186   L     356             4.8033100    0.919999647749    0.237593956746
    186   L     357             1.4593300   -0.003030682134    0.815853851473

    187   L     358             0.4834560    1.000000000000    1.000000000000

    188   L     359             0.1455850    1.000000000000    1.000000000000

    189   L     360             0.0438000    1.000000000000    1.000000000000

    190   D     361             0.6260000    1.000000000000

 HYDROGEN  

    191   S     362            33.8650000    0.025493814541
    191   S     363             5.0947900    0.190373108582
    191   S     364             1.1587900    0.852161486043

    192   S     365             0.3258400    1.000000000000

    193   S     366             0.1027410    1.000000000000

    194   S     367             0.0360000    1.000000000000

 HYDROGEN  

    195   S     368            33.8650000    0.025493814541
    195   S     369             5.0947900    0.190373108582
    195   S     370             1.1587900    0.852161486043

    196   S     371             0.3258400    1.000000000000

    197   S     372             0.1027410    1.000000000000

    198   S     373             0.0360000    1.000000000000

 CARBON    

    199   S     374          4563.2400000    0.001966650249
    199   S     375           682.0240000    0.015230601932
    199   S     376           154.9730000    0.076126909656
    199   S     377            44.4553000    0.260801033080
    199   S     378            13.0290000    0.616462078191
    199   S     379             1.8277300    0.221006028032

    200   L     380            20.9642000    0.114660080729    0.040248692673
    200   L     381             4.8033100    0.919999647749    0.237593956746
    200   L     382             1.4593300   -0.003030682134    0.815853851473

    201   L     383             0.4834560    1.000000000000    1.000000000000

    202   L     384             0.1455850    1.000000000000    1.000000000000

    203   L     385             0.0438000    1.000000000000    1.000000000000

    204   D     386             0.6260000    1.000000000000

 HYDROGEN  

    205   S     387            33.8650000    0.025493814541
    205   S     388             5.0947900    0.190373108582
    205   S     389             1.1587900    0.852161486043

    206   S     390             0.3258400    1.000000000000

    207   S     391             0.1027410    1.000000000000

    208   S     392             0.0360000    1.000000000000

 CARBON    

    209   S     393          4563.2400000    0.001966650249
    209   S     394           682.0240000    0.015230601932
    209   S     395           154.9730000    0.076126909656
    209   S     396            44.4553000    0.260801033080
    209   S     397            13.0290000    0.616462078191
    209   S     398             1.8277300    0.221006028032

    210   L     399            20.9642000    0.114660080729    0.040248692673
    210   L     400             4.8033100    0.919999647749    0.237593956746
    210   L     401             1.4593300   -0.003030682134    0.815853851473

    211   L     402             0.4834560    1.000000000000    1.000000000000

    212   L     403             0.1455850    1.000000000000    1.000000000000

    213   L     404             0.0438000    1.000000000000    1.000000000000

    214   D     405             0.6260000    1.000000000000

 CARBON    

    215   S     406          4563.2400000    0.001966650249
    215   S     407           682.0240000    0.015230601932
    215   S     408           154.9730000    0.076126909656
    215   S     409            44.4553000    0.260801033080
    215   S     410            13.0290000    0.616462078191
    215   S     411             1.8277300    0.221006028032

    216   L     412            20.9642000    0.114660080729    0.040248692673
    216   L     413             4.8033100    0.919999647749    0.237593956746
    216   L     414             1.4593300   -0.003030682134    0.815853851473

    217   L     415             0.4834560    1.000000000000    1.000000000000

    218   L     416             0.1455850    1.000000000000    1.000000000000

    219   L     417             0.0438000    1.000000000000    1.000000000000

    220   D     418             0.6260000    1.000000000000

 HYDROGEN  

    221   S     419            33.8650000    0.025493814541
    221   S     420             5.0947900    0.190373108582
    221   S     421             1.1587900    0.852161486043

    222   S     422             0.3258400    1.000000000000

    223   S     423             0.1027410    1.000000000000

    224   S     424             0.0360000    1.000000000000

 HYDROGEN  

    225   S     425            33.8650000    0.025493814541
    225   S     426             5.0947900    0.190373108582
    225   S     427             1.1587900    0.852161486043

    226   S     428             0.3258400    1.000000000000

    227   S     429             0.1027410    1.000000000000

    228   S     430             0.0360000    1.000000000000

 HYDROGEN  

    229   S     431            33.8650000    0.025493814541
    229   S     432             5.0947900    0.190373108582
    229   S     433             1.1587900    0.852161486043

    230   S     434             0.3258400    1.000000000000

    231   S     435             0.1027410    1.000000000000

    232   S     436             0.0360000    1.000000000000

 CARBON    

    233   S     437          4563.2400000    0.001966650249
    233   S     438           682.0240000    0.015230601932
    233   S     439           154.9730000    0.076126909656
    233   S     440            44.4553000    0.260801033080
    233   S     441            13.0290000    0.616462078191
    233   S     442             1.8277300    0.221006028032

    234   L     443            20.9642000    0.114660080729    0.040248692673
    234   L     444             4.8033100    0.919999647749    0.237593956746
    234   L     445             1.4593300   -0.003030682134    0.815853851473

    235   L     446             0.4834560    1.000000000000    1.000000000000

    236   L     447             0.1455850    1.000000000000    1.000000000000

    237   L     448             0.0438000    1.000000000000    1.000000000000

    238   D     449             0.6260000    1.000000000000

 HYDROGEN  

    239   S     450            33.8650000    0.025493814541
    239   S     451             5.0947900    0.190373108582
    239   S     452             1.1587900    0.852161486043

    240   S     453             0.3258400    1.000000000000

    241   S     454             0.1027410    1.000000000000

    242   S     455             0.0360000    1.000000000000

 HYDROGEN  

    243   S     456            33.8650000    0.025493814541
    243   S     457             5.0947900    0.190373108582
    243   S     458             1.1587900    0.852161486043

    244   S     459             0.3258400    1.000000000000

    245   S     460             0.1027410    1.000000000000

    246   S     461             0.0360000    1.000000000000

 HYDROGEN  

    247   S     462            33.8650000    0.025493814541
    247   S     463             5.0947900    0.190373108582
    247   S     464             1.1587900    0.852161486043

    248   S     465             0.3258400    1.000000000000

    249   S     466             0.1027410    1.000000000000

    250   S     467             0.0360000    1.000000000000

 CARBON    

    251   S     468          4563.2400000    0.001966650249
    251   S     469           682.0240000    0.015230601932
    251   S     470           154.9730000    0.076126909656
    251   S     471            44.4553000    0.260801033080
    251   S     472            13.0290000    0.616462078191
    251   S     473             1.8277300    0.221006028032

    252   L     474            20.9642000    0.114660080729    0.040248692673
    252   L     475             4.8033100    0.919999647749    0.237593956746
    252   L     476             1.4593300   -0.003030682134    0.815853851473

    253   L     477             0.4834560    1.000000000000    1.000000000000

    254   L     478             0.1455850    1.000000000000    1.000000000000

    255   L     479             0.0438000    1.000000000000    1.000000000000

    256   D     480             0.6260000    1.000000000000

 OXYGEN    

    257   S     481          8588.5000000    0.001895150083
    257   S     482          1297.2300000    0.014385900631
    257   S     483           299.2960000    0.070732003103
    257   S     484            87.3771000    0.240001010530
    257   S     485            25.6789000    0.594797026097
    257   S     486             3.7400400    0.280802012320

    258   L     487            42.1175000    0.113889012440    0.036511397380
    258   L     488             9.6283700    0.920811100576    0.237152982984
    258   L     489             2.8533200   -0.003274470358    0.819701941186

    259   L     490             0.9056610    1.000000000000    1.000000000000

    260   L     491             0.2556110    1.000000000000    1.000000000000

    261   L     492             0.0845000    1.000000000000    1.000000000000

    262   D     493             1.2920000    1.000000000000

 HYDROGEN  

    263   S     494            33.8650000    0.025493814541
    263   S     495             5.0947900    0.190373108582
    263   S     496             1.1587900    0.852161486043

    264   S     497             0.3258400    1.000000000000

    265   S     498             0.1027410    1.000000000000

    266   S     499             0.0360000    1.000000000000

 NITROGEN  

    267   S     500          6293.4800000    0.001969788147
    267   S     501           949.0440000    0.014961285923
    267   S     502           218.7760000    0.073500530843
    267   S     503            63.6916000    0.248936765774
    267   S     504            18.8282000    0.602459433142
    267   S     505             2.7202300    0.256201758938

    268   L     506            30.6331000    0.111906079519    0.038311918640
    268   L     507             7.0261400    0.921666654920    0.237403115502
    268   L     508             2.1120500   -0.002569191826    0.817592397779

    269   L     509             0.6840090    1.000000000000    1.000000000000

    270   L     510             0.2008780    1.000000000000    1.000000000000

    271   L     511             0.0639000    1.000000000000    1.000000000000

    272   D     512             0.9130000    1.000000000000

 OXYGEN    

    273   S     513          8588.5000000    0.001895150083
    273   S     514          1297.2300000    0.014385900631
    273   S     515           299.2960000    0.070732003103
    273   S     516            87.3771000    0.240001010530
    273   S     517            25.6789000    0.594797026097
    273   S     518             3.7400400    0.280802012320

    274   L     519            42.1175000    0.113889012440    0.036511397380
    274   L     520             9.6283700    0.920811100576    0.237152982984
    274   L     521             2.8533200   -0.003274470358    0.819701941186

    275   L     522             0.9056610    1.000000000000    1.000000000000

    276   L     523             0.2556110    1.000000000000    1.000000000000

    277   L     524             0.0845000    1.000000000000    1.000000000000

    278   D     525             1.2920000    1.000000000000

 OXYGEN    

    279   S     526          8588.5000000    0.001895150083
    279   S     527          1297.2300000    0.014385900631
    279   S     528           299.2960000    0.070732003103
    279   S     529            87.3771000    0.240001010530
    279   S     530            25.6789000    0.594797026097
    279   S     531             3.7400400    0.280802012320

    280   L     532            42.1175000    0.113889012440    0.036511397380
    280   L     533             9.6283700    0.920811100576    0.237152982984
    280   L     534             2.8533200   -0.003274470358    0.819701941186

    281   L     535             0.9056610    1.000000000000    1.000000000000

    282   L     536             0.2556110    1.000000000000    1.000000000000

    283   L     537             0.0845000    1.000000000000    1.000000000000

    284   D     538             1.2920000    1.000000000000

 CARBON    

    285   S     539          4563.2400000    0.001966650249
    285   S     540           682.0240000    0.015230601932
    285   S     541           154.9730000    0.076126909656
    285   S     542            44.4553000    0.260801033080
    285   S     543            13.0290000    0.616462078191
    285   S     544             1.8277300    0.221006028032

    286   L     545            20.9642000    0.114660080729    0.040248692673
    286   L     546             4.8033100    0.919999647749    0.237593956746
    286   L     547             1.4593300   -0.003030682134    0.815853851473

    287   L     548             0.4834560    1.000000000000    1.000000000000

    288   L     549             0.1455850    1.000000000000    1.000000000000

    289   L     550             0.0438000    1.000000000000    1.000000000000

    290   D     551             0.6260000    1.000000000000

 HYDROGEN  

    291   S     552            33.8650000    0.025493814541
    291   S     553             5.0947900    0.190373108582
    291   S     554             1.1587900    0.852161486043

    292   S     555             0.3258400    1.000000000000

    293   S     556             0.1027410    1.000000000000

    294   S     557             0.0360000    1.000000000000

 HYDROGEN  

    295   S     558            33.8650000    0.025493814541
    295   S     559             5.0947900    0.190373108582
    295   S     560             1.1587900    0.852161486043

    296   S     561             0.3258400    1.000000000000

    297   S     562             0.1027410    1.000000000000

    298   S     563             0.0360000    1.000000000000

 HYDROGEN  

    299   S     564            33.8650000    0.025493814541
    299   S     565             5.0947900    0.190373108582
    299   S     566             1.1587900    0.852161486043

    300   S     567             0.3258400    1.000000000000

    301   S     568             0.1027410    1.000000000000

    302   S     569             0.0360000    1.000000000000

 OXYGEN    

    303   S     570          8588.5000000    0.001895150083
    303   S     571          1297.2300000    0.014385900631
    303   S     572           299.2960000    0.070732003103
    303   S     573            87.3771000    0.240001010530
    303   S     574            25.6789000    0.594797026097
    303   S     575             3.7400400    0.280802012320

    304   L     576            42.1175000    0.113889012440    0.036511397380
    304   L     577             9.6283700    0.920811100576    0.237152982984
    304   L     578             2.8533200   -0.003274470358    0.819701941186

    305   L     579             0.9056610    1.000000000000    1.000000000000

    306   L     580             0.2556110    1.000000000000    1.000000000000

    307   L     581             0.0845000    1.000000000000    1.000000000000

    308   D     582             1.2920000    1.000000000000

 TOTAL NUMBER OF BASIS SET SHELLS             =  308
 NUMBER OF CARTESIAN GAUSSIAN BASIS FUNCTIONS =  818
 NUMBER OF ELECTRONS                          =  230
 CHARGE OF MOLECULE                           =    0
 SPIN MULTIPLICITY                            =    1
 NUMBER OF OCCUPIED ORBITALS (ALPHA)          =  115
 NUMBER OF OCCUPIED ORBITALS (BETA )          =  115
 TOTAL NUMBER OF ATOMS                        =   62
 THE NUCLEAR REPULSION ENERGY IS     3473.0857518055

     $CONTRL OPTIONS
     ---------------
 SCFTYP=NONE         RUNTYP=TRANSITN     EXETYP=RUN     
 MPLEVL=       0     CITYP =GUGA         CCTYP =NONE         VBTYP =NONE    
 DFTTYP=NONE         TDDFT =NONE    
 MULT  =       1     ICHARG=       0     NZVAR =       0     COORD =UNIQUE  
 PP    =NONE         RELWFN=NONE         LOCAL =NONE         NUMGRD=       F
 ISPHER=       0     NOSYM =       0     MAXIT =     200     UNITS =ANGS    
 PLTORB=       F     MOLPLT=       F     AIMPAC=       F     FRIEND=        
 NPRINT=       7     IREST =       0     GEOM  =INPUT   
 NORMF =       0     NORMP =       0     ITOL  =      30     ICUT  =      11
 INTTYP=BEST         GRDTYP=BEST         QMTTOL= 1.0E-06

     $SYSTEM OPTIONS
     ---------------
  REPLICATED MEMORY=   350000000 WORDS (ON EVERY NODE).
 DISTRIBUTED MEMDDI=           0 MILLION WORDS IN AGGREGATE,
 MEMDDI DISTRIBUTED OVER  40 PROCESSORS IS           0 WORDS/PROCESSOR.
 TOTAL MEMORY REQUESTED ON EACH PROCESSOR=   350000000 WORDS.
 TIMLIM=      360000.00 MINUTES, OR     250.0 DAYS.
 PARALL= T  BALTYP=  DLB     KDIAG=    0  COREFL= F
 MXSEQ2=     300 MXSEQ3=     150  mem10=         0  mem22=         0

 Using Gaussians for PCM contribution to MEP, params: 0.10000E+01 0.10000E-07

          ----------------
          PROPERTIES INPUT
          ----------------

     MOMENTS            FIELD           POTENTIAL          DENSITY
 IEMOM =       1   IEFLD =       0   IEPOT =       0   IEDEN =       0
 WHERE =COMASS     WHERE =NUCLEI     WHERE =NUCLEI     WHERE =NUCLEI  
 OUTPUT=BOTH       OUTPUT=BOTH       OUTPUT=BOTH       OUTPUT=BOTH    
 IEMINT=       0   IEFINT=       0                     IEDINT=       0
                                                       MORB  =       0
          EXTRAPOLATION IN EFFECT
          SOSCF IN EFFECT
 ORBITAL PRINTING OPTION: NPREO=     1   818     2     1

     -------------------------------
     INTEGRAL TRANSFORMATION OPTIONS
     -------------------------------
     NWORD  =            0
     CUTOFF = 1.0E-12     MPTRAN =       0
     DIRTRF =       T     AOINTS =DUP     

          ----------------------
          INTEGRAL INPUT OPTIONS
          ----------------------
 NOPK  =       1 NORDER=       0 SCHWRZ=       T

     ------------------------------------------
     THE POINT GROUP IS C1 , NAXIS= 0, ORDER= 1
     ------------------------------------------

     DIMENSIONS OF THE SYMMETRY SUBSPACES ARE
 A   =  818

 ..... DONE SETTING UP THE RUN .....
 CPU     0: STEP CPU TIME=     1.68 TOTAL CPU TIME=          1.7 (      0.0 MIN)
 TOTAL WALL CLOCK TIME=          2.4 SECONDS, CPU UTILIZATION IS    70.85%

     ------------------------
     TRANSITION MOMENT DRIVER
     ------------------------

     -------------------------------
     INPUT FOR TRANSITION MOMENT RUN
     -------------------------------
     OPERAT=HSO1         NFZC  =     112     NOCC  =     116
     NUMCI =       2     NUMVEC=       1     SYMTOL=   1.0E-04
     IPRHSO=       0     NOSYM =       0     ETOL  =   100.000000
     UPPER ENERGY LIMIT FOR SPIN-ORBIT CI MATRIX   =      100.000 HARTREE.
     TMOMNT=       T     SKIPDM=       T     PRTPRM=       T
     SLOWFF=       F     PHYSRC=       F     MODPAR=       3
     JZ    =       0     PARMP =       0     ZEFTYP=TRUE    
     MCP2E =       0     ONECNT=       0     NFFBUF=      -1
     EEQTOL=   0.10E-05  ISTNO =  0  0
     DEGTOL= .0200 .0020

     IROOTS=         4  4
     NSTATE=         4  4
     IVEX  =         1  1
     ZEFF  =        6.0   6.0   1.0   1.0   6.0   1.0   6.0   1.0   1.0   6.0
     ZEFF  =        1.0   6.0   6.0   1.0   1.0   1.0   6.0   1.0   1.0   1.0
     ZEFF  =        6.0   8.0   1.0   7.0   8.0   8.0   6.0   1.0   1.0   1.0
     ZEFF  =        8.0   6.0   6.0   1.0   1.0   6.0   1.0   6.0   1.0   1.0
     ZEFF  =        6.0   1.0   6.0   6.0   1.0   1.0   1.0   6.0   1.0   1.0
     ZEFF  =        1.0   6.0   8.0   1.0   7.0   8.0   8.0   6.0   1.0   1.0
     ZEFF  =        1.0   8.0

          ********************
          1 ELECTRON INTEGRALS
          ********************
 ...... END OF ONE-ELECTRON INTEGRALS ......
 CPU     0: STEP CPU TIME=     0.10 TOTAL CPU TIME=          1.8 (      0.0 MIN)
 TOTAL WALL CLOCK TIME=          2.6 SECONDS, CPU UTILIZATION IS    69.84%
 OPENING FILE SOCCDAT WITH      12 LOGICAL RECORDS OF       0 WORDS
 WITH A MAXIMUM OF          12 PHYSICAL RECORDS OF    2048 WORDS

 STATISTICS FOR GENERATION OF SYMMETRY ORBITAL -Q- MATRIX
 NUMBER OF CARTESIAN ATOMIC ORBITALS=        818
 NUMBER OF SPHERICAL CONTAMINANTS DROPPED=     0
 NUMBER OF LINEARLY DEPENDENT MOS DROPPED=     3
 TOTAL NUMBER OF MOS IN VARIATION SPACE=     815

 ...WARNING (SYMORB.SRC)...
 THE INPUT BASIS SET CONTAINS APPROXIMATE LINEAR DEPENDENCE.
 THE SMALLEST EIGENVALUE OF THE OVERLAP MATRIX IS   3.353420E-07
 THERE ARE    3 EIGENVALUES LESS THAN QMTTOL=  1.00E-06
 EIGENVECTORS BELOW -QMTTOL- ARE DROPPED FROM THE MO SPACE,
 IN ORDER TO ELIMINATE THE APPROXIMATE LINEAR DEPENDENCE.

 THIS WILL MOST LIKELY CHANGE THE ENERGY ON THE ORDER OF TENS OF MICROHARTREES,
 DEPENDING ON THE NUMBER OF ORBITALS REMOVED.  THE VALUE OF QMTTOL CAN BE 
 CHANGED IN $CONTRL: JOBS WITH EIGENVALUES BELOW 1.0E-07 PROBABLY WON'T
 CONVERGE.  EIGENVALUES BETWEEN 1.0E-07 AND 1.0E-06 MAY REQUIRE LOOSENING OF
 THE DENSITY CRITERION (CONV IN $SCF), MORE ACCURATE INTEGRAL EVALUATION
 (ICUT=11 IN $CONTRL), MORE ACCURATE DIRECT SCF FOCK MATRIX
 CONSTRUCTION (FDIFF=.FALSE. IN $SCF), OR CHANGING THE SCF CONVERGER
 (DIIS=.TRUE. IN $SCF).

                    * * * * * WARNING * * * * *
 POSSIBLE LINEAR DEPENDENCE PROBLEMS DETECTED, INPUT QMTTOL= 1.0E-06,
 WITH    14 OVERLAP EIGENVALUES LYING BETWEEN 1.0E-05 AND QMTTOL.
 IF YOU EXPERIENCE SCF CONVERGENCE DIFFICULTIES WITH THE DENSITY ALMOST BUT
 NOT QUITE CONVERGED, YOU MAY NEED TO LOOSEN -QMTTOL- BY A FACTOR 5 TO 10.


          ----------------------
          CORRESPONDING ORBITALS
          ----------------------
 THE CORRESPONDING ORBITAL OVERLAPS ARE
  1.0000000000 1.0000000000 1.0000000000 1.0000000000 1.0000000000
  1.0000000000 1.0000000000 1.0000000000 1.0000000000 1.0000000000
  1.0000000000 1.0000000000 1.0000000000 1.0000000000 1.0000000000
  1.0000000000 1.0000000000 1.0000000000 1.0000000000 1.0000000000
  1.0000000000 1.0000000000 1.0000000000 1.0000000000 1.0000000000
  1.0000000000 1.0000000000 1.0000000000 1.0000000000 1.0000000000
  1.0000000000 1.0000000000 1.0000000000 1.0000000000 1.0000000000
  1.0000000000 1.0000000000 1.0000000000 1.0000000000 1.0000000000
  1.0000000000 1.0000000000 1.0000000000 1.0000000000 1.0000000000
  1.0000000000 1.0000000000 1.0000000000 1.0000000000 1.0000000000
  1.0000000000 1.0000000000 1.0000000000 1.0000000000 1.0000000000
  1.0000000000 1.0000000000 1.0000000000 1.0000000000 1.0000000000
  1.0000000000 1.0000000000 1.0000000000 1.0000000000 1.0000000000
  1.0000000000 1.0000000000 1.0000000000 1.0000000000 1.0000000000
  1.0000000000 1.0000000000 1.0000000000 1.0000000000 1.0000000000
  1.0000000000 1.0000000000 1.0000000000 1.0000000000 1.0000000000
  1.0000000000 1.0000000000 1.0000000000 1.0000000000 1.0000000000
  1.0000000000 1.0000000000 1.0000000000 1.0000000000 1.0000000000
  1.0000000000 1.0000000000 1.0000000000 1.0000000000 1.0000000000
  1.0000000000 1.0000000000 1.0000000000 1.0000000000 1.0000000000
  1.0000000000 1.0000000000 1.0000000000 1.0000000000 1.0000000000
  1.0000000000 1.0000000000 1.0000000000 1.0000000000 1.0000000000
  1.0000000000 1.0000000000 1.0000000000 1.0000000000 1.0000000000
  1.0000000000
 CPU     0: STEP CPU TIME=     1.09 TOTAL CPU TIME=          2.9 (      0.0 MIN)
 TOTAL WALL CLOCK TIME=          4.4 SECONDS, CPU UTILIZATION IS    64.58%

                    ----------------------
                    AO INTEGRAL TECHNOLOGY
                    ----------------------
     S,P,L SHELL ROTATED AXIS INTEGRALS, REPROGRAMMED BY
        KAZUYA ISHIMURA (IMS) AND JOSE SIERRA (SYNSTAR).
     S,P,D,L SHELL ROTATED AXIS INTEGRALS PROGRAMMED BY
        KAZUYA ISHIMURA (INSTITUTE FOR MOLECULAR SCIENCE).
     S,P,D,F,G SHELL TO TOTAL QUARTET ANGULAR MOMENTUM SUM 5,
        ERIC PROGRAM BY GRAHAM FLETCHER (ELORET AND NASA ADVANCED
        SUPERCOMPUTING DIVISION, AMES RESEARCH CENTER).
     S,P,D,F,G,L SHELL GENERAL RYS QUADRATURE PROGRAMMED BY
        MICHEL DUPUIS (PACIFIC NORTHWEST NATIONAL LABORATORY).

          --------------------
          2 ELECTRON INTEGRALS
          --------------------

 DIRECT SCF METHOD SKIPS INTEGRAL STORAGE ON DISK.
 DIRECT TRANSFORMATION SKIPS AO INTEGRAL STORAGE ON DISK.
  ...... END OF TWO-ELECTRON INTEGRALS .....
 STEP CPU TIME =     0.01 TOTAL CPU TIME =          2.9 (      0.0 MIN)
 TOTAL WALL CLOCK TIME=          4.5 SECONDS, CPU UTILIZATION IS    63.65%
 ...... END OF ORBITAL SELECTION ......


     -------------------------
      1-ST     CI CALCULATION
     -------------------------

          -----------------------     ----------------------------
          GUGA DISTINCT ROW TABLE     WRITTEN BY B.R.BROOKS,P.SAXE
          -----------------------     ----------------------------

      GROUP=C1           NPRT=       0
       FORS=       T   INTACT=       F
       FOCI=       F   MXNINT=   50000
       SOCI=       F   MXNEME=   10000
     IEXCIT=       0

      -CORE-    -INTERNAL-  -EXTERNAL-
     NFZC= 112   NDOC=   3   NEXT=   0
     NMCC=   0   NAOS=   0   NFZV=   0
                 NBOS=   0
                 NALP=   0
                 NVAL=   1

 THE MAXIMUM ELECTRON EXCITATION WILL BE   2

 SYMMETRIES FOR THE 112 CORE,   4 ACTIVE,   0 EXTERNAL MO-S ARE
     CORE= A     A     A     A     A     A     A     A     A     A   
           A     A     A     A     A     A     A     A     A     A   
           A     A     A     A     A     A     A     A     A     A   
           A     A     A     A     A     A     A     A     A     A   
           A     A     A     A     A     A     A     A     A     A   
           A     A     A     A     A     A     A     A     A     A   
           A     A     A     A     A     A     A     A     A     A   
           A     A     A     A     A     A     A     A     A     A   
           A     A     A     A     A     A     A     A     A     A   
           A     A     A     A     A     A     A     A     A     A   
           A     A     A     A     A     A     A     A     A     A   
           A     A   
   ACTIVE= A     A     A     A   
           DOC   DOC   DOC   VAL 

 MOLECULAR CHARGE          =    0
 NUMBER OF ALPHA ELECTRONS =  115
 NUMBER OF  BETA ELECTRONS =  115

 THE ELECTRONIC STATE IS  1-A   

 THE DISTINCT ROW TABLE HAS        11 ROWS.
  THE WAVEFUNCTION CONTAINS        10 WALKS (CSF-S).

 TOTAL NUMBER OF INTEGRALS =         73
 NUMBER OF INTEGRALS/GROUP =         73
 NUMBER OF INTEGRAL GROUPS =          1
 MAXIMUM RECORD SIZES ARE     500 FOR UNIT 11      22 FOR UNIT 12
                            30001 FOR UNIT 15   30001 FOR UNIT 16
 ...... END OF -DRT- GENERATION ...... 
 CPU     0: STEP CPU TIME=     1.64 TOTAL CPU TIME=          4.5 (      0.1 MIN)
 TOTAL WALL CLOCK TIME=          6.2 SECONDS, CPU UTILIZATION IS    72.88%

     --------------------------------------------
     PARTIAL TWO ELECTRON INTEGRAL TRANSFORMATION
     --------------------------------------------

 NUMBER OF CORE MOLECULAR ORBITALS     =  112
 NUMBER OF OCCUPIED MOLECULAR ORBITALS =  116
 TOTAL NUMBER OF MOLECULAR ORBITALS    =  116
 TOTAL NUMBER OF ATOMIC ORBITALS       =  818
 THRESHOLD FOR KEEPING TRANSFORMED 2E- INTEGRALS = 1.000E-12
 AO INTEGRALS WILL BE CALCULATED IN DIRECT MODE...
 DIRECT TRANSFORMATION SKIPS AO INTEGRAL STORAGE ON DISK.
 SCHWARZ INEQUALITY OVERHEAD:    271421 INTEGRALS, T=        0.00
 EVALUATING THE FROZEN CORE ENERGY...
 ----- FROZEN CORE ENERGY =     -4948.4790912444

 PLAN A: REQUIREMENTS FOR FULLY IN-MEMORY TRANSFORMATION:
 # OF WORDS AVAILABLE =            348630643
 # OF WORDS NEEDED    =           1099572977

 PLAN B: REQUIREMENTS FOR THE SEGMENTED TRANSFORMATION:
       MINIMUM=      277554143 WORDS FOR 1 MOLECULAR ORBITAL PER PASS
       MAXIMUM=      277554143 WORDS FOR ALL MOLECULAR ORBITALS IN 1 PASS
              (      274006278 EXTRA WORDS INCLUDES 1 EXTRA ORBITAL/PASS)
 THIS RUN USES=      277554143 WORDS,
 DISTRIBUTING   4 PASSES EACH CONTAINING     1 ORBITALS OVER  40 PROCESSORS.

 CHOOSING SEGMENTED PARTIAL TRANSFORMATION...
 DIRECT TRANSFORMATION SKIPS AO INTEGRAL STORAGE ON DISK.
 PASS #   1 TOOK      795.74 SECONDS.
 ASSIGNING PASS #   2 TO A DIFFERENT PROCESSOR.
 ASSIGNING PASS #   3 TO A DIFFERENT PROCESSOR.
 ASSIGNING PASS #   4 TO A DIFFERENT PROCESSOR.
 TOTAL NUMBER OF TRANSFORMED 2E- INTEGRALS KEPT =           55
 ... END OF INTEGRAL TRANSFORMATION ...
 CPU     0: STEP CPU TIME=   817.05 TOTAL CPU TIME=        821.6 (     13.7 MIN)
 TOTAL WALL CLOCK TIME=        850.3 SECONDS, CPU UTILIZATION IS    96.62%

          ------------------------
          GUGA-CI INTEGRAL SORTING
          ------------------------

     80049 WORDS NEEDED TO SORT             73 GUGA INTEGRALS IN MEMORY
 348630643 WORDS ARE AVAILABLE
 CHOOSING IN-MEMORY SORTING...
 IN CORE ALGORITHM SORTED             10 NON-ZERO 1E- INTEGRALS
 IN CORE ALGORITHM SORTED             55 NON-ZERO 2E- INTEGRALS
 ...... END OF INTEGRAL SORTING ...... 
 CPU     0: STEP CPU TIME=     0.04 TOTAL CPU TIME=        821.6 (     13.7 MIN)
 TOTAL WALL CLOCK TIME=        850.4 SECONDS, CPU UTILIZATION IS    96.62%

 -------------------------     ---------------------------------------
 ENERGY MATRIX CALCULATION     WRITTEN BY B.R.BROOKS,W.D.LAIDIG,P.SAXE
 -------------------------     ---------------------------------------

 COMPUTING THE HAMILTONIAN FOR THE        10 CSF-S...

         145 IS THE TOTAL NUMBER OF GENERATED LOOPS
         145 WERE CREATED BY THE LOOP-DRIVEN ALGORITHM
           0 WERE CREATED IMPLICITLY

         145 IS THE TOTAL NUMBER OF PROCESSED LOOPS
          54     DIAGONAL LOOPS ARE STORED ON WORK15 IN     1 BUFFERS OF  10000 ELEMENTS.
          91 OFF DIAGONAL LOOPS ARE STORED ON WORK16 IN     1 BUFFERS OF  10000 ELEMENTS.
 ...... END OF ENERGY MATRIX CALCULATION ...... 
 CPU     0: STEP CPU TIME=     0.04 TOTAL CPU TIME=        821.6 (     13.7 MIN)
 TOTAL WALL CLOCK TIME=        870.7 SECONDS, CPU UTILIZATION IS    94.36%

          -----------------------------------------
          DAVIDSON METHOD CI-MATRIX DIAGONALIZATION
                   WRITTEN BY STEVE ELBERT
          -----------------------------------------
 NUMBER OF STATES REQUESTED =     4
 MAX. NUMB. OF EXPAN. VEC   =    30
 MAX. NUMB. IMPROVED STATES =     4
 MAX. NUMB. OF ITERATIONS   =   500
 CONVERGENCE CRITERION      =    1.0E-06

 CHOOSING TO SOLVE SECULAR EQUATION IN MEMORY
 NUMBER OF WORDS AVAILABLE =  348630643
 NUMBER OF WORDS USED      =      31393
 ENERGY MATRIX BUFFER SIZE =      10000
 SOLUTION FOUND WITH DIRECT METHOD

 STATE #    1  ENERGY =   -1483.612835654

      CSF      COEF    OCCUPANCY (IGNORING CORE)
      ---      ----    --------- --------- -----
        1    0.199584  2220
        2   -0.405634  2211
        4    0.504761  1221
        5   -0.224110  2202
        6    0.494448  2112
        8   -0.192055  2022
        9   -0.401742  1122
       10    0.218702  0222

 THE PROJECTION OF THIS CI STATE ONTO SPACE SYMMETRY A    WEIGHS 1.0000E+00


 STATE #    2  ENERGY =   -1483.602784889

      CSF      COEF    OCCUPANCY (IGNORING CORE)
      ---      ----    --------- --------- -----
        1   -0.073143  2220
        2    0.295286  2211
        5   -0.638064  2202
        8    0.070717  2022
        9    0.290927  1122
       10    0.640327  0222

 THE PROJECTION OF THIS CI STATE ONTO SPACE SYMMETRY A    WEIGHS 1.0000E+00


 STATE #    3  ENERGY =   -1483.602259153

      CSF      COEF    OCCUPANCY (IGNORING CORE)
      ---      ----    --------- --------- -----
        1    0.641720  2220
        2    0.301502  2211
        5    0.065157  2202
        8   -0.632534  2022
        9    0.296324  1122
       10   -0.064412  0222

 THE PROJECTION OF THIS CI STATE ONTO SPACE SYMMETRY A    WEIGHS 1.0000E+00


 STATE #    4  ENERGY =   -1483.592207785

      CSF      COEF    OCCUPANCY (IGNORING CORE)
      ---      ----    --------- --------- -----
        1   -0.225725  2220
        2    0.401524  2211
        4    0.499086  1221
        5    0.194747  2202
        6    0.500140  2112
        8    0.223540  2022
        9    0.402778  1122
       10   -0.196120  0222

 THE PROJECTION OF THIS CI STATE ONTO SPACE SYMMETRY A    WEIGHS 1.0000E+00

 ...... END OF CI-MATRIX DIAGONALIZATION ......
 CPU     0: STEP CPU TIME=     0.04 TOTAL CPU TIME=        821.7 (     13.7 MIN)
 TOTAL WALL CLOCK TIME=        876.0 SECONDS, CPU UTILIZATION IS    93.80%

          ---------------------
          STORE CSF INFORMATION
          --------------------

 READING THE DRT FILE
 TITLE=DRT1    16:11:31 05-NOV-2021                                                    
 NUMBER OF CONFIGURATIONS =         10

 READING THE CI VECTOR FILE
 RUN TITLE= C20N2H32O8                                                                     
 DRT TITLE=DRT1    16:11:31 05-NOV-2021                                                    
     4 STATES WERE COMPUTED, NWKS=        10

 STORING CSF AND CI COEF. INFORMATION FOR    4 STATES ON FILE  17.
     ENERGIES ARE ...
   -1488.3592049  -1488.3468649  -1488.3462536  -1488.3339340
 SAVING CSFS WITH COEFS LARGER THAN 2.50E-05
 SAVED CSFS:         10
 TOTAL CSFS:         10

 ...... DONE STORING CSF INFORMATION ......
 CPU     0: STEP CPU TIME=     0.00 TOTAL CPU TIME=        821.7 (     13.7 MIN)
 TOTAL WALL CLOCK TIME=        876.0 SECONDS, CPU UTILIZATION IS    93.80%


     -------------------------
      2-ND     CI CALCULATION
     -------------------------

          -----------------------     ----------------------------
          GUGA DISTINCT ROW TABLE     WRITTEN BY B.R.BROOKS,P.SAXE
          -----------------------     ----------------------------

      GROUP=C1           NPRT=       0
       FORS=       T   INTACT=       F
       FOCI=       F   MXNINT=   50000
       SOCI=       F   MXNEME=   10000
     IEXCIT=       0

      -CORE-    -INTERNAL-  -EXTERNAL-
     NFZC= 112   NDOC=   2   NEXT=   0
     NMCC=   0   NAOS=   0   NFZV=   0
                 NBOS=   0
                 NALP=   2
                 NVAL=   0

 THE MAXIMUM ELECTRON EXCITATION WILL BE   2

 SYMMETRIES FOR THE 112 CORE,   4 ACTIVE,   0 EXTERNAL MO-S ARE
     CORE= A     A     A     A     A     A     A     A     A     A   
           A     A     A     A     A     A     A     A     A     A   
           A     A     A     A     A     A     A     A     A     A   
           A     A     A     A     A     A     A     A     A     A   
           A     A     A     A     A     A     A     A     A     A   
           A     A     A     A     A     A     A     A     A     A   
           A     A     A     A     A     A     A     A     A     A   
           A     A     A     A     A     A     A     A     A     A   
           A     A     A     A     A     A     A     A     A     A   
           A     A     A     A     A     A     A     A     A     A   
           A     A     A     A     A     A     A     A     A     A   
           A     A   
   ACTIVE= A     A     A     A   
           DOC   DOC   ALP   ALP 

 MOLECULAR CHARGE          =    0
 NUMBER OF ALPHA ELECTRONS =  116
 NUMBER OF  BETA ELECTRONS =  114

 THE ELECTRONIC STATE IS  3-A   

 THE DISTINCT ROW TABLE HAS         9 ROWS.
  THE WAVEFUNCTION CONTAINS         6 WALKS (CSF-S).

 TOTAL NUMBER OF INTEGRALS =         73
 NUMBER OF INTEGRALS/GROUP =         73
 NUMBER OF INTEGRAL GROUPS =          1
 MAXIMUM RECORD SIZES ARE     500 FOR UNIT 11      22 FOR UNIT 12
                            30001 FOR UNIT 15   30001 FOR UNIT 16
 ...... END OF -DRT- GENERATION ...... 
 CPU     0: STEP CPU TIME=     0.71 TOTAL CPU TIME=        822.4 (     13.7 MIN)
 TOTAL WALL CLOCK TIME=        876.7 SECONDS, CPU UTILIZATION IS    93.80%

     --------------------------------------------
     PARTIAL TWO ELECTRON INTEGRAL TRANSFORMATION
     --------------------------------------------

 NUMBER OF CORE MOLECULAR ORBITALS     =  112
 NUMBER OF OCCUPIED MOLECULAR ORBITALS =  116
 TOTAL NUMBER OF MOLECULAR ORBITALS    =  116
 TOTAL NUMBER OF ATOMIC ORBITALS       =  818
 THRESHOLD FOR KEEPING TRANSFORMED 2E- INTEGRALS = 1.000E-12
 AO INTEGRALS WILL BE CALCULATED IN DIRECT MODE...
 DIRECT TRANSFORMATION SKIPS AO INTEGRAL STORAGE ON DISK.
 SCHWARZ INEQUALITY OVERHEAD:    271421 INTEGRALS, T=        0.00
 EVALUATING THE FROZEN CORE ENERGY...
 ----- FROZEN CORE ENERGY =     -4948.4790912445

 PLAN A: REQUIREMENTS FOR FULLY IN-MEMORY TRANSFORMATION:
 # OF WORDS AVAILABLE =            348630643
 # OF WORDS NEEDED    =           1099572977

 PLAN B: REQUIREMENTS FOR THE SEGMENTED TRANSFORMATION:
       MINIMUM=      277554143 WORDS FOR 1 MOLECULAR ORBITAL PER PASS
       MAXIMUM=      277554143 WORDS FOR ALL MOLECULAR ORBITALS IN 1 PASS
              (      274006278 EXTRA WORDS INCLUDES 1 EXTRA ORBITAL/PASS)
 THIS RUN USES=      277554143 WORDS,
 DISTRIBUTING   4 PASSES EACH CONTAINING     1 ORBITALS OVER  40 PROCESSORS.

 CHOOSING SEGMENTED PARTIAL TRANSFORMATION...
 DIRECT TRANSFORMATION SKIPS AO INTEGRAL STORAGE ON DISK.
 PASS #   1 TOOK      798.32 SECONDS.
 ASSIGNING PASS #   2 TO A DIFFERENT PROCESSOR.
 ASSIGNING PASS #   3 TO A DIFFERENT PROCESSOR.
 ASSIGNING PASS #   4 TO A DIFFERENT PROCESSOR.
 TOTAL NUMBER OF TRANSFORMED 2E- INTEGRALS KEPT =           55
 ... END OF INTEGRAL TRANSFORMATION ...
 CPU     0: STEP CPU TIME=   819.52 TOTAL CPU TIME=       1641.9 (     27.4 MIN)
 TOTAL WALL CLOCK TIME=       1736.5 SECONDS, CPU UTILIZATION IS    94.55%

          ------------------------
          GUGA-CI INTEGRAL SORTING
          ------------------------

     80049 WORDS NEEDED TO SORT             73 GUGA INTEGRALS IN MEMORY
 348630643 WORDS ARE AVAILABLE
 CHOOSING IN-MEMORY SORTING...
 IN CORE ALGORITHM SORTED             10 NON-ZERO 1E- INTEGRALS
 IN CORE ALGORITHM SORTED             55 NON-ZERO 2E- INTEGRALS
 ...... END OF INTEGRAL SORTING ...... 
 CPU     0: STEP CPU TIME=     0.04 TOTAL CPU TIME=       1642.0 (     27.4 MIN)
 TOTAL WALL CLOCK TIME=       1736.5 SECONDS, CPU UTILIZATION IS    94.55%

 -------------------------     ---------------------------------------
 ENERGY MATRIX CALCULATION     WRITTEN BY B.R.BROOKS,W.D.LAIDIG,P.SAXE
 -------------------------     ---------------------------------------

 COMPUTING THE HAMILTONIAN FOR THE         6 CSF-S...

          81 IS THE TOTAL NUMBER OF GENERATED LOOPS
          81 WERE CREATED BY THE LOOP-DRIVEN ALGORITHM
           0 WERE CREATED IMPLICITLY

          81 IS THE TOTAL NUMBER OF PROCESSED LOOPS
          44     DIAGONAL LOOPS ARE STORED ON WORK15 IN     1 BUFFERS OF  10000 ELEMENTS.
          37 OFF DIAGONAL LOOPS ARE STORED ON WORK16 IN     1 BUFFERS OF  10000 ELEMENTS.
 ...... END OF ENERGY MATRIX CALCULATION ...... 
 CPU     0: STEP CPU TIME=     0.04 TOTAL CPU TIME=       1642.0 (     27.4 MIN)
 TOTAL WALL CLOCK TIME=       1756.4 SECONDS, CPU UTILIZATION IS    93.49%

          -----------------------------------------
          DAVIDSON METHOD CI-MATRIX DIAGONALIZATION
                   WRITTEN BY STEVE ELBERT
          -----------------------------------------
 NUMBER OF STATES REQUESTED =     4
 MAX. NUMB. OF EXPAN. VEC   =    30
 MAX. NUMB. IMPROVED STATES =     4
 MAX. NUMB. OF ITERATIONS   =   500
 CONVERGENCE CRITERION      =    1.0E-06

 CHOOSING TO SOLVE SECULAR EQUATION IN MEMORY
 NUMBER OF WORDS AVAILABLE =  348630643
 NUMBER OF WORDS USED      =      31357
 ENERGY MATRIX BUFFER SIZE =      10000
 SOLUTION FOUND WITH DIRECT METHOD

 STATE #    1  ENERGY =   -1483.612838858

      CSF      COEF    OCCUPANCY (IGNORING CORE)
      ---      ----    --------- --------- -----
        1    0.495064  1122
        2    0.276204  2121
        3   -0.398132  2112
        4    0.409852  1221
        5    0.313057  1212
        6    0.504113  2211

 THE PROJECTION OF THIS CI STATE ONTO SPACE SYMMETRY A    WEIGHS 1.0000E+00


 STATE #    2  ENERGY =   -1483.602786025

      CSF      COEF    OCCUPANCY (IGNORING CORE)
      ---      ----    --------- --------- -----
        2   -0.095603  2121
        3    0.292099  2112
        4   -0.297989  1221
        5    0.903378  1212

 THE PROJECTION OF THIS CI STATE ONTO SPACE SYMMETRY A    WEIGHS 1.0000E+00


 STATE #    3  ENERGY =   -1483.602237538

      CSF      COEF    OCCUPANCY (IGNORING CORE)
      ---      ----    --------- --------- -----
        2    0.901715  2121
        3    0.297449  2112
        4   -0.296571  1221
        5   -0.097723  1212

 THE PROJECTION OF THIS CI STATE ONTO SPACE SYMMETRY A    WEIGHS 1.0000E+00


 STATE #    4  ENERGY =   -1483.592208496

      CSF      COEF    OCCUPANCY (IGNORING CORE)
      ---      ----    --------- --------- -----
        1    0.499771  1122
        2   -0.318531  2121
        3    0.403308  2112
        4   -0.400454  1221
        5   -0.276302  1212
        6    0.499404  2211

 THE PROJECTION OF THIS CI STATE ONTO SPACE SYMMETRY A    WEIGHS 1.0000E+00

 ...... END OF CI-MATRIX DIAGONALIZATION ......
 CPU     0: STEP CPU TIME=     0.04 TOTAL CPU TIME=       1642.0 (     27.4 MIN)
 TOTAL WALL CLOCK TIME=       1765.6 SECONDS, CPU UTILIZATION IS    93.00%

          ---------------------
          STORE CSF INFORMATION
          --------------------

 READING THE DRT FILE
 TITLE=DRT2    16:26:02 05-NOV-2021                                                    
 NUMBER OF CONFIGURATIONS =          6

 READING THE CI VECTOR FILE
 RUN TITLE= C20N2H32O8                                                                     
 DRT TITLE=DRT2    16:26:02 05-NOV-2021                                                    
     4 STATES WERE COMPUTED, NWKS=         6

 STORING CSF AND CI COEF. INFORMATION FOR    4 STATES ON FILE  17.
     ENERGIES ARE ...
   -1488.3592678  -1488.3468024  -1488.3462670  -1488.3339787
 SAVING CSFS WITH COEFS LARGER THAN 2.50E-05
 SAVED CSFS:          6
 TOTAL CSFS:          6

 ...... DONE STORING CSF INFORMATION ......
 CPU     0: STEP CPU TIME=     0.00 TOTAL CPU TIME=       1642.0 (     27.4 MIN)
 TOTAL WALL CLOCK TIME=       1765.6 SECONDS, CPU UTILIZATION IS    93.00%
 CPU     0: STEP CPU TIME=     0.00 TOTAL CPU TIME=       1642.0 (     27.4 MIN)
 TOTAL WALL CLOCK TIME=       1765.6 SECONDS, CPU UTILIZATION IS    93.00%

 ++++++++++++++++++++++++++++++++++++++++++++++++++++++++++++++++++++++


 THE SYMMETRIES OF THE ANGULAR MOMENTUM L AND TRANSLATION R:
 LX BELONGS TO A   
 LY BELONGS TO A   
 LZ BELONGS TO A   
 RX BELONGS TO A   
 RY BELONGS TO A   
 RZ BELONGS TO A   
 SOC INTEGRALS NEED BE CALCULATED FOR LX: YEA 
 SOC INTEGRALS NEED BE CALCULATED FOR LY: YEA 
 SOC INTEGRALS NEED BE CALCULATED FOR LZ: YEA 

     -------------------------------------------
            DIRECT SPIN-ORBIT COUPLING
         (SHIRO KOSEKI AND DMITRI FEDOROV)

             ONE ELECTRON SO OPERATOR.
     -------------------------------------------


ENERGY FOR THE LOWEST STATE     =    -1488.3592678076
ENERGY TOLERANCE FOR SOC MATRIX =    -1388.3592678076 (HIGHEST STATE)
                           ETOL =      100.0000000000
                         UPPREN =    -1388.3592678076

  CI# RTS#     LOWEST ENERGY      HIGHEST ENERGY     NEXT ENERGY
    1    4    -1488.3592048759    -1488.3339339652
    2    4    -1488.3592678076    -1488.3339786812

         -------------------------------------
          ONE-ELECTRON SPIN-ORBIT AO INTEGRALS
         -------------------------------------
         USING    1011209 WORDS OF MEMORY
         2E SOC INTEGRALS WILL BE DISTRIBUTED
      ...... DONE WITH SPIN-ORBIT INTEGRALS ......
 CPU     0: STEP CPU TIME=     2.30 TOTAL CPU TIME=       1644.4 (     27.4 MIN)
 TOTAL WALL CLOCK TIME=       1767.9 SECONDS, CPU UTILIZATION IS    93.01%

   4409523 WORDS OF MEMORY ARE REQUIRED  FOR 1 PASS(ES)
   4409523 WORDS FOR INTEGRALS,   3405212 WORDS FOR CSFS.

 REFERENCE STATE IS SET TO    1 IN THE DRT NO. 1 (     0).

 THE FOLLOWING LEGEND IS USED BELOW:
 [C] - THE MATRIX ELEMENT ACTUALLY CALCULATED
 [P] - OBTAINED FROM [C] BY THE WIGNER-ECKART THEOREM (<HSO>)
 [Z] - ZERO BY POINT GROUP SYMMETRY
 [W] - ZERO BY THE WIGNER-ECKART THEOREM (<HSO>)
 [S] - ZERO BY SPIN ORTHOGONALITY (<R>)

 [Z]'S ARE NOT CALCULATED.


 CI STATE FORMAT:   N-(2S+1)G:B
 G- IRREP LABEL, B NUMBERS DEGENERATE COMPONENTS OF G
 N NUMBERS EQUIVALENT TERMS (2S+1)G:B

 STATE ID FORMAT: NCI*1000+IROOT,
 WHERE NCI IS THE NTH $DRT GROUP
 AND IROOT IS THE CI ROOT'S ORDINAL NUMBER.

 DIPOLE MOMENTS ARE IN E*BOHR UNITS. TO GET DEBYE, MULTIPLY BY 2.541766.

   < 1-1A    |R| 1-1A    > =     -1.545241      0.648380     -0.010428 [CCC]
 < 1-1A    (MS= 0.0)|HSO| 1-1A    (MS= 0.0)> =     0.0000     0.0000I    [W]
  
   < 1-1A    |R| 2-1A    > =      0.005981      0.020685      0.053187 [CCC]
 < 1-1A    (MS= 0.0)|HSO| 2-1A    (MS= 0.0)> =     0.0000     0.0000I    [W]
  
   < 1-1A    |R| 3-1A    > =      0.041002      0.025251      0.000511 [CCC]
 < 1-1A    (MS= 0.0)|HSO| 3-1A    (MS= 0.0)> =     0.0000     0.0000I    [W]
  
   < 1-1A    |R| 4-1A    > =     -0.000212     -0.000141     -0.000001 [CCC]
 < 1-1A    (MS= 0.0)|HSO| 4-1A    (MS= 0.0)> =     0.0000     0.0000I    [W]
  
   < 2-1A    |R| 2-1A    > =     -1.551836      0.752442     -0.033270 [CCC]
 < 2-1A    (MS= 0.0)|HSO| 2-1A    (MS= 0.0)> =     0.0000     0.0000I    [W]
  
   < 2-1A    |R| 3-1A    > =     -0.000001      0.000926     -0.000745 [CCC]
 < 2-1A    (MS= 0.0)|HSO| 3-1A    (MS= 0.0)> =     0.0000     0.0000I    [W]
  
   < 2-1A    |R| 4-1A    > =      0.040893      0.024985     -0.000143 [CCC]
 < 2-1A    (MS= 0.0)|HSO| 4-1A    (MS= 0.0)> =     0.0000     0.0000I    [W]
  
   < 3-1A    |R| 3-1A    > =     -1.520587      0.627390      0.085235 [CCC]
 < 3-1A    (MS= 0.0)|HSO| 3-1A    (MS= 0.0)> =     0.0000     0.0000I    [W]
  
   < 3-1A    |R| 4-1A    > =      0.006449      0.021544      0.053075 [CCC]
 < 3-1A    (MS= 0.0)|HSO| 4-1A    (MS= 0.0)> =     0.0000     0.0000I    [W]
  
   < 4-1A    |R| 4-1A    > =     -1.527399      0.731023      0.061284 [CCC]
 < 4-1A    (MS= 0.0)|HSO| 4-1A    (MS= 0.0)> =     0.0000     0.0000I    [W]
  
 CPU     0: STEP CPU TIME=    31.56 TOTAL CPU TIME=       1675.9 (     27.9 MIN)
 TOTAL WALL CLOCK TIME=       1840.9 SECONDS, CPU UTILIZATION IS    91.04%
   < 1-1A    |R| 1-3A    > =      0.000000      0.000000      0.000000 [SSS]
 < 1-1A    (MS= 0.0)|HSO| 1-3A    (MS= 0.0)> =     0.0000    -0.0202I    [C]
 < 1-1A    (MS= 0.0)|HSO| 1-3A    (MS= 1.0)> =     0.0484     0.0347I    [C]
 < 1-1A    (MS= 0.0)|HSO| 1-3A    (MS=-1.0)> =     0.0484    -0.0347I    [P]
  
   < 1-1A    |R| 2-3A    > =      0.000000      0.000000      0.000000 [SSS]
 < 1-1A    (MS= 0.0)|HSO| 2-3A    (MS= 0.0)> =     0.0000    -5.6530I    [C]
 < 1-1A    (MS= 0.0)|HSO| 2-3A    (MS= 1.0)> =    17.0978   -72.5053I    [C]
 < 1-1A    (MS= 0.0)|HSO| 2-3A    (MS=-1.0)> =    17.0978    72.5053I    [P]
  
   < 1-1A    |R| 3-3A    > =      0.000000      0.000000      0.000000 [SSS]
 < 1-1A    (MS= 0.0)|HSO| 3-3A    (MS= 0.0)> =     0.0000    28.2137I    [C]
 < 1-1A    (MS= 0.0)|HSO| 3-3A    (MS= 1.0)> =   -65.5071   -29.9535I    [C]
 < 1-1A    (MS= 0.0)|HSO| 3-3A    (MS=-1.0)> =   -65.5071    29.9535I    [P]
  
   < 1-1A    |R| 4-3A    > =      0.000000      0.000000      0.000000 [SSS]
 < 1-1A    (MS= 0.0)|HSO| 4-3A    (MS= 0.0)> =     0.0000    -0.1707I    [C]
 < 1-1A    (MS= 0.0)|HSO| 4-3A    (MS= 1.0)> =     0.3937     0.1818I    [C]
 < 1-1A    (MS= 0.0)|HSO| 4-3A    (MS=-1.0)> =     0.3937    -0.1818I    [P]
  
   < 2-1A    |R| 1-3A    > =      0.000000      0.000000      0.000000 [SSS]
 < 2-1A    (MS= 0.0)|HSO| 1-3A    (MS= 0.0)> =     0.0000     5.8428I    [C]
 < 2-1A    (MS= 0.0)|HSO| 1-3A    (MS= 1.0)> =   -17.5390    72.3020I    [C]
 < 2-1A    (MS= 0.0)|HSO| 1-3A    (MS=-1.0)> =   -17.5390   -72.3020I    [P]
  
   < 2-1A    |R| 2-3A    > =      0.000000      0.000000      0.000000 [SSS]
 < 2-1A    (MS= 0.0)|HSO| 2-3A    (MS= 0.0)> =     0.0000     0.0018I    [C]
 < 2-1A    (MS= 0.0)|HSO| 2-3A    (MS= 1.0)> =    -0.0050     0.0112I    [C]
 < 2-1A    (MS= 0.0)|HSO| 2-3A    (MS=-1.0)> =    -0.0050    -0.0112I    [P]
  
   < 2-1A    |R| 3-3A    > =      0.000000      0.000000      0.000000 [SSS]
 < 2-1A    (MS= 0.0)|HSO| 3-3A    (MS= 0.0)> =     0.0000     0.1729I    [C]
 < 2-1A    (MS= 0.0)|HSO| 3-3A    (MS= 1.0)> =    -0.4086    -0.1227I    [C]
 < 2-1A    (MS= 0.0)|HSO| 3-3A    (MS=-1.0)> =    -0.4086     0.1227I    [P]
  
   < 2-1A    |R| 4-3A    > =      0.000000      0.000000      0.000000 [SSS]
 < 2-1A    (MS= 0.0)|HSO| 4-3A    (MS= 0.0)> =     0.0000    28.2451I    [C]
 < 2-1A    (MS= 0.0)|HSO| 4-3A    (MS= 1.0)> =   -65.6131   -29.5047I    [C]
 < 2-1A    (MS= 0.0)|HSO| 4-3A    (MS=-1.0)> =   -65.6131    29.5047I    [P]
  
   < 3-1A    |R| 1-3A    > =      0.000000      0.000000      0.000000 [SSS]
 < 3-1A    (MS= 0.0)|HSO| 1-3A    (MS= 0.0)> =     0.0000   -28.1690I    [C]
 < 3-1A    (MS= 0.0)|HSO| 1-3A    (MS= 1.0)> =    65.3947    30.4379I    [C]
 < 3-1A    (MS= 0.0)|HSO| 1-3A    (MS=-1.0)> =    65.3947   -30.4379I    [P]
  
   < 3-1A    |R| 2-3A    > =      0.000000      0.000000      0.000000 [SSS]
 < 3-1A    (MS= 0.0)|HSO| 2-3A    (MS= 0.0)> =     0.0000    -0.1503I    [C]
 < 3-1A    (MS= 0.0)|HSO| 2-3A    (MS= 1.0)> =     0.3455     0.1576I    [C]
 < 3-1A    (MS= 0.0)|HSO| 2-3A    (MS=-1.0)> =     0.3455    -0.1576I    [P]
  
   < 3-1A    |R| 3-3A    > =      0.000000      0.000000      0.000000 [SSS]
 < 3-1A    (MS= 0.0)|HSO| 3-3A    (MS= 0.0)> =     0.0000    -0.0182I    [C]
 < 3-1A    (MS= 0.0)|HSO| 3-3A    (MS= 1.0)> =     0.0644    -0.0410I    [C]
 < 3-1A    (MS= 0.0)|HSO| 3-3A    (MS=-1.0)> =     0.0644     0.0410I    [P]
  
   < 3-1A    |R| 4-3A    > =      0.000000      0.000000      0.000000 [SSS]
 < 3-1A    (MS= 0.0)|HSO| 4-3A    (MS= 0.0)> =     0.0000    -5.4912I    [C]
 < 3-1A    (MS= 0.0)|HSO| 4-3A    (MS= 1.0)> =    16.7145   -72.6810I    [C]
 < 3-1A    (MS= 0.0)|HSO| 4-3A    (MS=-1.0)> =    16.7145    72.6810I    [P]
  
   < 4-1A    |R| 1-3A    > =      0.000000      0.000000      0.000000 [SSS]
 < 4-1A    (MS= 0.0)|HSO| 1-3A    (MS= 0.0)> =     0.0000     0.1436I    [C]
 < 4-1A    (MS= 0.0)|HSO| 1-3A    (MS= 1.0)> =    -0.3326    -0.2148I    [C]
 < 4-1A    (MS= 0.0)|HSO| 1-3A    (MS=-1.0)> =    -0.3326     0.2148I    [P]
  
   < 4-1A    |R| 2-3A    > =      0.000000      0.000000      0.000000 [SSS]
 < 4-1A    (MS= 0.0)|HSO| 2-3A    (MS= 0.0)> =     0.0000   -28.2073I    [C]
 < 4-1A    (MS= 0.0)|HSO| 2-3A    (MS= 1.0)> =    65.5001    29.9920I    [C]
 < 4-1A    (MS= 0.0)|HSO| 2-3A    (MS=-1.0)> =    65.5001   -29.9920I    [P]
  
   < 4-1A    |R| 3-3A    > =      0.000000      0.000000      0.000000 [SSS]
 < 4-1A    (MS= 0.0)|HSO| 3-3A    (MS= 0.0)> =     0.0000     5.6741I    [C]
 < 4-1A    (MS= 0.0)|HSO| 3-3A    (MS= 1.0)> =   -17.1548    72.4775I    [C]
 < 4-1A    (MS= 0.0)|HSO| 3-3A    (MS=-1.0)> =   -17.1548   -72.4775I    [P]
  
   < 4-1A    |R| 4-3A    > =      0.000000      0.000000      0.000000 [SSS]
 < 4-1A    (MS= 0.0)|HSO| 4-3A    (MS= 0.0)> =     0.0000    -0.0038I    [C]
 < 4-1A    (MS= 0.0)|HSO| 4-3A    (MS= 1.0)> =     0.0149    -0.0653I    [C]
 < 4-1A    (MS= 0.0)|HSO| 4-3A    (MS=-1.0)> =     0.0149     0.0653I    [P]
  
 CPU     0: STEP CPU TIME=     0.00 TOTAL CPU TIME=       1675.9 (     27.9 MIN)
 TOTAL WALL CLOCK TIME=       1840.9 SECONDS, CPU UTILIZATION IS    91.04%
   < 1-3A    |R| 1-3A    > =     -1.545282      0.648310     -0.010448 [CCC]
 < 1-3A    (MS= 1.0)|HSO| 1-3A    (MS= 1.0)> =     0.0000     0.0000I    [C]
 < 1-3A    (MS= 0.0)|HSO| 1-3A    (MS= 0.0)> =     0.0000     0.0000I    [W]
 < 1-3A    (MS=-1.0)|HSO| 1-3A    (MS=-1.0)> =     0.0000    -0.0000I    [P]
 < 1-3A    (MS= 0.0)|HSO| 1-3A    (MS= 1.0)> =    -0.0000    -0.0000I    [C]
 < 1-3A    (MS= 1.0)|HSO| 1-3A    (MS= 0.0)> =     0.0000    -0.0000I    [P]
 < 1-3A    (MS=-1.0)|HSO| 1-3A    (MS= 0.0)> =    -0.0000    -0.0000I    [P]
 < 1-3A    (MS= 0.0)|HSO| 1-3A    (MS=-1.0)> =     0.0000    -0.0000I    [P]
  
   < 1-3A    |R| 2-3A    > =      0.006243      0.020848      0.053197 [CCC]
 < 1-3A    (MS= 1.0)|HSO| 2-3A    (MS= 1.0)> =     0.0000     5.6773I    [C]
 < 1-3A    (MS= 0.0)|HSO| 2-3A    (MS= 0.0)> =     0.0000     0.0000I    [W]
 < 1-3A    (MS=-1.0)|HSO| 2-3A    (MS=-1.0)> =     0.0000    -5.6773I    [P]
 < 1-3A    (MS= 0.0)|HSO| 2-3A    (MS= 1.0)> =    17.1551   -72.4793I    [C]
 < 1-3A    (MS= 1.0)|HSO| 2-3A    (MS= 0.0)> =   -17.1551   -72.4793I    [P]
 < 1-3A    (MS=-1.0)|HSO| 2-3A    (MS= 0.0)> =    17.1551   -72.4793I    [P]
 < 1-3A    (MS= 0.0)|HSO| 2-3A    (MS=-1.0)> =   -17.1551   -72.4793I    [P]
  
   < 1-3A    |R| 3-3A    > =      0.040871      0.025126      0.000114 [CCC]
 < 1-3A    (MS= 1.0)|HSO| 3-3A    (MS= 1.0)> =     0.0000    28.2089I    [C]
 < 1-3A    (MS= 0.0)|HSO| 3-3A    (MS= 0.0)> =     0.0000     0.0000I    [W]
 < 1-3A    (MS=-1.0)|HSO| 3-3A    (MS=-1.0)> =     0.0000   -28.2089I    [P]
 < 1-3A    (MS= 0.0)|HSO| 3-3A    (MS= 1.0)> =    65.4974    29.9946I    [C]
 < 1-3A    (MS= 1.0)|HSO| 3-3A    (MS= 0.0)> =   -65.4974    29.9946I    [P]
 < 1-3A    (MS=-1.0)|HSO| 3-3A    (MS= 0.0)> =    65.4974    29.9946I    [P]
 < 1-3A    (MS= 0.0)|HSO| 3-3A    (MS=-1.0)> =   -65.4974    29.9946I    [P]
  
   < 1-3A    |R| 4-3A    > =     -0.000259     -0.000172     -0.000056 [CCC]
 < 1-3A    (MS= 1.0)|HSO| 4-3A    (MS= 1.0)> =     0.0000    -0.1800I    [C]
 < 1-3A    (MS= 0.0)|HSO| 4-3A    (MS= 0.0)> =     0.0000     0.0000I    [W]
 < 1-3A    (MS=-1.0)|HSO| 4-3A    (MS=-1.0)> =     0.0000     0.1800I    [P]
 < 1-3A    (MS= 0.0)|HSO| 4-3A    (MS= 1.0)> =    -0.4182    -0.1290I    [C]
 < 1-3A    (MS= 1.0)|HSO| 4-3A    (MS= 0.0)> =     0.4182    -0.1290I    [P]
 < 1-3A    (MS=-1.0)|HSO| 4-3A    (MS= 0.0)> =    -0.4182    -0.1290I    [P]
 < 1-3A    (MS= 0.0)|HSO| 4-3A    (MS=-1.0)> =     0.4182    -0.1290I    [P]
  
   < 2-3A    |R| 2-3A    > =     -1.551827      0.752452     -0.033260 [CCC]
 < 2-3A    (MS= 1.0)|HSO| 2-3A    (MS= 1.0)> =     0.0000    -0.0000I    [C]
 < 2-3A    (MS= 0.0)|HSO| 2-3A    (MS= 0.0)> =     0.0000     0.0000I    [W]
 < 2-3A    (MS=-1.0)|HSO| 2-3A    (MS=-1.0)> =     0.0000     0.0000I    [P]
 < 2-3A    (MS= 0.0)|HSO| 2-3A    (MS= 1.0)> =     0.0000     0.0000I    [C]
 < 2-3A    (MS= 1.0)|HSO| 2-3A    (MS= 0.0)> =    -0.0000     0.0000I    [P]
 < 2-3A    (MS=-1.0)|HSO| 2-3A    (MS= 0.0)> =     0.0000     0.0000I    [P]
 < 2-3A    (MS= 0.0)|HSO| 2-3A    (MS=-1.0)> =    -0.0000     0.0000I    [P]
  
   < 2-3A    |R| 3-3A    > =      0.000281      0.000128      0.000076 [CCC]
 < 2-3A    (MS= 1.0)|HSO| 3-3A    (MS= 1.0)> =     0.0000     0.1696I    [C]
 < 2-3A    (MS= 0.0)|HSO| 3-3A    (MS= 0.0)> =     0.0000     0.0000I    [W]
 < 2-3A    (MS=-1.0)|HSO| 3-3A    (MS=-1.0)> =     0.0000    -0.1696I    [P]
 < 2-3A    (MS= 0.0)|HSO| 3-3A    (MS= 1.0)> =     0.3928     0.2416I    [C]
 < 2-3A    (MS= 1.0)|HSO| 3-3A    (MS= 0.0)> =    -0.3928     0.2416I    [P]
 < 2-3A    (MS=-1.0)|HSO| 3-3A    (MS= 0.0)> =     0.3928     0.2416I    [P]
 < 2-3A    (MS= 0.0)|HSO| 3-3A    (MS=-1.0)> =    -0.3928     0.2416I    [P]
  
   < 2-3A    |R| 4-3A    > =      0.040930      0.025129      0.000220 [CCC]
 < 2-3A    (MS= 1.0)|HSO| 4-3A    (MS= 1.0)> =     0.0000    28.2108I    [C]
 < 2-3A    (MS= 0.0)|HSO| 4-3A    (MS= 0.0)> =     0.0000     0.0000I    [W]
 < 2-3A    (MS=-1.0)|HSO| 4-3A    (MS=-1.0)> =     0.0000   -28.2108I    [P]
 < 2-3A    (MS= 0.0)|HSO| 4-3A    (MS= 1.0)> =    65.5089    29.9516I    [C]
 < 2-3A    (MS= 1.0)|HSO| 4-3A    (MS= 0.0)> =   -65.5089    29.9516I    [P]
 < 2-3A    (MS=-1.0)|HSO| 4-3A    (MS= 0.0)> =    65.5089    29.9516I    [P]
 < 2-3A    (MS= 0.0)|HSO| 4-3A    (MS=-1.0)> =   -65.5089    29.9516I    [P]
  
   < 3-3A    |R| 3-3A    > =     -1.520738      0.627477      0.085317 [CCC]
 < 3-3A    (MS= 1.0)|HSO| 3-3A    (MS= 1.0)> =     0.0000    -0.0000I    [C]
 < 3-3A    (MS= 0.0)|HSO| 3-3A    (MS= 0.0)> =     0.0000     0.0000I    [W]
 < 3-3A    (MS=-1.0)|HSO| 3-3A    (MS=-1.0)> =     0.0000     0.0000I    [P]
 < 3-3A    (MS= 0.0)|HSO| 3-3A    (MS= 1.0)> =     0.0000     0.0000I    [C]
 < 3-3A    (MS= 1.0)|HSO| 3-3A    (MS= 0.0)> =    -0.0000     0.0000I    [P]
 < 3-3A    (MS=-1.0)|HSO| 3-3A    (MS= 0.0)> =     0.0000     0.0000I    [P]
 < 3-3A    (MS= 0.0)|HSO| 3-3A    (MS=-1.0)> =    -0.0000     0.0000I    [P]
  
   < 3-3A    |R| 4-3A    > =      0.006220      0.021468      0.053042 [CCC]
 < 3-3A    (MS= 1.0)|HSO| 4-3A    (MS= 1.0)> =     0.0000     5.6523I    [C]
 < 3-3A    (MS= 0.0)|HSO| 4-3A    (MS= 0.0)> =     0.0000     0.0000I    [W]
 < 3-3A    (MS=-1.0)|HSO| 4-3A    (MS=-1.0)> =     0.0000    -5.6523I    [P]
 < 3-3A    (MS= 0.0)|HSO| 4-3A    (MS= 1.0)> =    17.0969   -72.5046I    [C]
 < 3-3A    (MS= 1.0)|HSO| 4-3A    (MS= 0.0)> =   -17.0969   -72.5046I    [P]
 < 3-3A    (MS=-1.0)|HSO| 4-3A    (MS= 0.0)> =    17.0969   -72.5046I    [P]
 < 3-3A    (MS= 0.0)|HSO| 4-3A    (MS=-1.0)> =   -17.0969   -72.5046I    [P]
  
   < 4-3A    |R| 4-3A    > =     -1.527453      0.731010      0.061219 [CCC]
 < 4-3A    (MS= 1.0)|HSO| 4-3A    (MS= 1.0)> =     0.0000     0.0000I    [C]
 < 4-3A    (MS= 0.0)|HSO| 4-3A    (MS= 0.0)> =     0.0000     0.0000I    [W]
 < 4-3A    (MS=-1.0)|HSO| 4-3A    (MS=-1.0)> =     0.0000    -0.0000I    [P]
 < 4-3A    (MS= 0.0)|HSO| 4-3A    (MS= 1.0)> =     0.0000    -0.0000I    [C]
 < 4-3A    (MS= 1.0)|HSO| 4-3A    (MS= 0.0)> =    -0.0000    -0.0000I    [P]
 < 4-3A    (MS=-1.0)|HSO| 4-3A    (MS= 0.0)> =     0.0000    -0.0000I    [P]
 < 4-3A    (MS= 0.0)|HSO| 4-3A    (MS=-1.0)> =    -0.0000    -0.0000I    [P]
  
 CPU     0: STEP CPU TIME=     0.00 TOTAL CPU TIME=       1675.9 (     27.9 MIN)
 TOTAL WALL CLOCK TIME=       1840.9 SECONDS, CPU UTILIZATION IS    91.04%

 >>> DIMENSION OF HSO MATRIX =      16
     LARGEST NUMBER OF WALKS =      10

     THE MAX HSO MATRIX ELEMENT ABSOLUTE ERROR IS 7.46E-03 CM-1.
     TO DECREASE THE ERROR MAKE SYMTOL SMALLER.

     CI   ADIABATIC STATES (CM-1 UNIT) ---
             0.000       2708.358       2842.532       5546.418        -13.812
           -13.812        -13.812       2722.069       2722.069       2722.069
          2839.574       2839.574       2839.574       5536.604       5536.604
          5536.604

 WEIGHTS OF SO   CI   STATES ---

 STATE   1: RELATIVE E=        -21.805 CM-1; WEIGHT = 0.997  2001
         1.0000
          1      2      3      4      5      6      7      8
         0.0000 0.0015 0.0000 0.0000 0.9971 0.0000 0.0013 0.0000

 STATE   2: RELATIVE E=        -21.784 CM-1; WEIGHT = 0.997  2001
         1.0000
          1      2      3      4      5      6      7      8
         0.0000 0.0000 0.0000 0.0000 0.9972 0.0015 0.0013 0.0000

 STATE   3: RELATIVE E=        -21.781 CM-1; WEIGHT = 0.997  2001
         1.0000
          1      2      3      4      5      6      7      8
         0.0000 0.0000 0.0013 0.0000 0.9971 0.0015 0.0000 0.0000

 STATE   4: RELATIVE E=         -8.012 CM-1; WEIGHT = 0.997  1001
         1.0000
          1      2      3      4      5      6      7      8
         0.9971 0.0000 0.0000 0.0000 0.0000 0.0015 0.0014 0.0000

 STATE   5: RELATIVE E=       2708.491 CM-1; WEIGHT = 0.997  1002
         1.0000
          1      2      3      4      5      6      7      8
         0.0000 0.9971 0.0000 0.0000 0.0015 0.0000 0.0000 0.0014

 STATE   6: RELATIVE E=       2722.162 CM-1; WEIGHT = 0.997  2002
         1.0000
          1      2      3      4      5      6      7      8
         0.0000 0.0000 0.0000 0.0000 0.0015 0.9971 0.0000 0.0014

 STATE   7: RELATIVE E=       2722.175 CM-1; WEIGHT = 0.997  2002
         1.0000
          1      2      3      4      5      6      7      8
         0.0003 0.0000 0.0000 0.0009 0.0012 0.9971 0.0000 0.0005

 STATE   8: RELATIVE E=       2722.186 CM-1; WEIGHT = 0.997  2002
         1.0000
          1      2      3      4      5      6      7      8
         0.0012 0.0000 0.0000 0.0005 0.0003 0.9971 0.0000 0.0009

 STATE   9: RELATIVE E=       2839.368 CM-1; WEIGHT = 0.997  2003
         1.0000
          1      2      3      4      5      6      7      8
         0.0000 0.0000 0.0000 0.0000 0.0014 0.0000 0.9971 0.0015

 STATE  10: RELATIVE E=       2839.377 CM-1; WEIGHT = 0.996  2003
         1.0000
          1      2      3      4      5      6      7      8
         0.0003 0.0000 0.0013 0.0009 0.0010 0.0000 0.9957 0.0006

 STATE  11: RELATIVE E=       2839.389 CM-1; WEIGHT = 0.997  2003
         1.0000
          1      2      3      4      5      6      7      8
         0.0010 0.0000 0.0000 0.0006 0.0003 0.0000 0.9971 0.0009

 STATE  12: RELATIVE E=       2842.320 CM-1; WEIGHT = 0.996  1003
         1.0000
          1      2      3      4      5      6      7      8
         0.0000 0.0000 0.9957 0.0000 0.0014 0.0000 0.0014 0.0015

 STATE  13: RELATIVE E=       5544.670 CM-1; WEIGHT = 0.997  2004
         1.0000
          1      2      3      4      5      6      7      8
         0.0000 0.0014 0.0000 0.0000 0.0000 0.0000 0.0015 0.9971

 STATE  14: RELATIVE E=       5544.689 CM-1; WEIGHT = 0.997  2004
         1.0000
          1      2      3      4      5      6      7      8
         0.0000 0.0000 0.0000 0.0000 0.0000 0.0014 0.0015 0.9971

 STATE  15: RELATIVE E=       5544.693 CM-1; WEIGHT = 0.997  2004
         1.0000
          1      2      3      4      5      6      7      8
         0.0000 0.0000 0.0015 0.0001 0.0000 0.0014 0.0000 0.9970

 STATE  16: RELATIVE E=       5554.475 CM-1; WEIGHT = 0.997  1004
         1.0000
          1      2      3      4      5      6      7      8
         0.0000 0.0000 0.0000 0.9970 0.0000 0.0014 0.0015 0.0001


 -----------------------------------------------------------
 EIGENVALUES AND EIGENVECTORS OF THE SO   CI   HAMILTONIAN
 -----------------------------------------------------------

                          1          2          3          4          5
   STATE ENERGY ---      -21.80     -21.78     -21.78      -8.01    2708.49
       STATE ID ---       2001       2001       2001       1001       1002

    1< 1>  1(  0.0) R   0.002072   0.000783  -0.005854   0.998543   0.000127
                   I   0.000000   0.000000   0.000000   0.000000   0.000000
    2< 2>  1(  0.0) R   0.038590  -0.000024  -0.000797  -0.000081  -0.998547
                   I  -0.000000  -0.000000  -0.000000  -0.000000  -0.000000
    3< 3>  1(  0.0) R   0.005691   0.003869  -0.036300  -0.000232   0.000208
                   I   0.000000   0.000000   0.000000   0.000000  -0.000000
    4< 4>  1(  0.0) R  -0.000034  -0.001411  -0.000050  -0.000250   0.000006
                   I   0.000000   0.000000   0.000000   0.000000  -0.000000
    5< 1>  3(  1.0) R   0.179043  -0.270348   0.627233   0.003518   0.006431
                   I   0.681528   0.027919  -0.182497  -0.002506   0.026489
    6< 1>  3(  0.0) R   0.000000   0.000000   0.000000   0.000000  -0.000000
                   I   0.063747   0.921640   0.379038   0.001366   0.002126
    7< 1>  3( -1.0) R   0.179043  -0.270348   0.627233   0.003518   0.006431
                   I  -0.681528  -0.027919   0.182497   0.002506  -0.026489
    8< 2>  3(  1.0) R   0.000263   0.024316   0.010444  -0.006221  -0.000381
                   I  -0.000080  -0.006351  -0.000919  -0.026559  -0.000819
    9< 2>  3(  0.0) R  -0.000000   0.000000   0.000000   0.000000  -0.000000
                   I  -0.000942   0.014655  -0.035456  -0.002290  -0.000059
   10< 2>  3( -1.0) R   0.000263   0.024316   0.010444  -0.006221  -0.000381
                   I   0.000080   0.006351   0.000919   0.026559   0.000819
   11< 3>  3(  1.0) R  -0.007342  -0.009934  -0.002307   0.023017  -0.003340
                   I   0.000282  -0.023805  -0.002426  -0.010515   0.000945
   12< 3>  3(  0.0) R   0.000000  -0.000000  -0.000000  -0.000000   0.000000
                   I   0.035028  -0.004386   0.004746   0.009854  -0.000222
   13< 3>  3( -1.0) R  -0.007342  -0.009934  -0.002307   0.023017  -0.003340
                   I  -0.000282   0.023805   0.002426   0.010515  -0.000945
   14< 4>  3(  1.0) R   0.000924  -0.000069   0.000363   0.000216  -0.023165
                   I  -0.000383  -0.000018   0.000941   0.000025   0.010404
   15< 4>  3(  0.0) R   0.000000   0.000000   0.000000  -0.000000   0.000000
                   I   0.000274   0.000229   0.000166  -0.001392  -0.009845
   16< 4>  3( -1.0) R   0.000924  -0.000069   0.000363   0.000216  -0.023165
                   I   0.000383   0.000018  -0.000941  -0.000025  -0.010404

                          6          7          8          9         10
   STATE ENERGY ---     2722.16    2722.17    2722.19    2839.37    2839.38
       STATE ID ---       2002       2002       2002       2003       2003

    1< 1>  1(  0.0) R  -0.000218   0.016137  -0.035125   0.000506   0.018176
                   I   0.000000   0.000000   0.000000   0.000000   0.000000
    2< 2>  1(  0.0) R   0.000116  -0.000745   0.001037  -0.001566   0.002927
                   I   0.000000  -0.000000  -0.000000  -0.000000   0.000000
    3< 3>  1(  0.0) R  -0.000873  -0.003819  -0.002628   0.004362   0.036498
                   I  -0.000000  -0.000000  -0.000000   0.000000   0.000000
    4< 4>  1(  0.0) R   0.000303  -0.030679  -0.021277  -0.001310  -0.029989
                   I  -0.000000  -0.000000   0.000000   0.000000  -0.000000
    5< 1>  3(  1.0) R   0.025232   0.007329   0.003230  -0.009766   0.007612
                   I  -0.006410  -0.000491  -0.000063  -0.023958   0.000267
    6< 1>  3(  0.0) R  -0.000000  -0.000000  -0.000000   0.000000   0.000000
                   I   0.011126  -0.033354  -0.015423  -0.005012  -0.030350
    7< 1>  3( -1.0) R   0.025232   0.007329   0.003230  -0.009766   0.007612
                   I   0.006410   0.000491   0.000063   0.023958  -0.000267
    8< 2>  3(  1.0) R  -0.212049   0.661362   0.127217  -0.002041   0.000087
                   I   0.008258   0.135906  -0.692819  -0.003503  -0.000298
    9< 2>  3(  0.0) R  -0.000000  -0.000000  -0.000000   0.000000   0.000000
                   I   0.952374   0.292150   0.068666  -0.000674  -0.005552
   10< 2>  3( -1.0) R  -0.212049   0.661362   0.127217  -0.002041   0.000087
                   I  -0.008258  -0.135906   0.692819   0.003503   0.000298
   11< 3>  3(  1.0) R  -0.002009  -0.000253   0.000343  -0.223395  -0.532722
                   I  -0.003494   0.000477   0.000563  -0.009207  -0.424680
   12< 3>  3(  0.0) R   0.000000   0.000000   0.000000  -0.000000   0.000000
                   I  -0.000668   0.003851  -0.004340   0.947143  -0.259723
   13< 3>  3( -1.0) R  -0.002009  -0.000253   0.000343  -0.223395  -0.532722
                   I   0.003494  -0.000477  -0.000563   0.009207   0.424680
   14< 4>  3(  1.0) R  -0.010220  -0.004371   0.006145   0.025457  -0.006186
                   I  -0.024272  -0.000092  -0.000243  -0.006577  -0.000353
   15< 4>  3(  0.0) R   0.000000   0.000000   0.000000  -0.000000   0.000000
                   I  -0.004065   0.020421  -0.029538   0.011661   0.023198
   16< 4>  3( -1.0) R  -0.010220  -0.004371   0.006145   0.025457  -0.006186
                   I   0.024272   0.000092   0.000243   0.006577   0.000353

                         11         12         13         14         15
   STATE ENERGY ---     2839.39    2842.32    5544.67    5544.69    5544.69
       STATE ID ---       2003       1003       2004       2004       2004

    1< 1>  1(  0.0) R   0.032338  -0.000796  -0.000108   0.001430  -0.000105
                   I   0.000000   0.000000   0.000000   0.000000   0.000000
    2< 2>  1(  0.0) R   0.003811  -0.000407   0.037221  -0.000098   0.000648
                   I  -0.000000   0.000000   0.000000  -0.000000  -0.000000
    3< 3>  1(  0.0) R   0.003158   0.997860   0.006139   0.002790   0.038496
                   I  -0.000000   0.000000  -0.000000  -0.000000  -0.000000
    4< 4>  1(  0.0) R   0.024632   0.000854  -0.001575  -0.000927  -0.009464
                   I   0.000000   0.000000   0.000000   0.000000   0.000000
    5< 1>  3(  1.0) R  -0.003572   0.022642  -0.000255   0.000100   0.000967
                   I  -0.000007  -0.010536  -0.000990  -0.000096  -0.000261
    6< 1>  3(  0.0) R  -0.000000  -0.000000   0.000000   0.000000   0.000000
                   I   0.017378   0.010759  -0.000097  -0.000226   0.000326
    7< 1>  3( -1.0) R  -0.003572   0.022642  -0.000255   0.000100   0.000967
                   I   0.000007   0.010536   0.000990   0.000096   0.000261
    8< 2>  3(  1.0) R  -0.000116   0.003261   0.000179   0.009671  -0.008492
                   I  -0.001168  -0.001297   0.000101   0.024230  -0.001291
    9< 2>  3(  0.0) R  -0.000000   0.000000   0.000000   0.000000   0.000000
                   I   0.002259  -0.000394  -0.000834   0.006407   0.035412
   10< 2>  3( -1.0) R  -0.000116   0.003261   0.000179   0.009671  -0.008492
                   I   0.001168   0.001297  -0.000101  -0.024230   0.001291
   11< 3>  3(  1.0) R  -0.405421   0.021747  -0.007877  -0.025469   0.003122
                   I   0.563844   0.013789   0.000463   0.006480  -0.000276
   12< 3>  3(  0.0) R  -0.000000   0.000000  -0.000000  -0.000000  -0.000000
                   I  -0.180298   0.005916   0.036901  -0.011483  -0.004812
   13< 3>  3( -1.0) R  -0.405421   0.021747  -0.007877  -0.025469   0.003122
                   I  -0.563844  -0.013789  -0.000463  -0.006480   0.000276
   14< 4>  3(  1.0) R  -0.005972  -0.006052  -0.624185   0.222430   0.243839
                   I   0.000115  -0.026862   0.267798   0.036391   0.652267
   15< 4>  3(  0.0) R  -0.000000   0.000000   0.000000   0.000000   0.000000
                   I   0.028917  -0.003023  -0.272835  -0.946295   0.164808
   16< 4>  3( -1.0) R  -0.005972  -0.006052  -0.624185   0.222430   0.243839
                   I  -0.000115   0.026862  -0.267798  -0.036391  -0.652267

                         16
   STATE ENERGY ---     5554.47
       STATE ID ---       1004

    1< 1>  1(  0.0) R  -0.000252
                   I   0.000000
    2< 2>  1(  0.0) R   0.000063
                   I   0.000000
    3< 3>  1(  0.0) R   0.000378
                   I   0.000000
    4< 4>  1(  0.0) R   0.998500
                   I  -0.000000
    5< 1>  3(  1.0) R   0.000236
                   I   0.000020
    6< 1>  3(  0.0) R  -0.000000
                   I  -0.001387
    7< 1>  3( -1.0) R   0.000236
                   I  -0.000020
    8< 2>  3(  1.0) R   0.023058
                   I  -0.010579
    9< 2>  3(  0.0) R  -0.000000
                   I   0.010286
   10< 2>  3( -1.0) R   0.023058
                   I   0.010579
   11< 3>  3(  1.0) R  -0.006325
                   I  -0.026693
   12< 3>  3(  0.0) R  -0.000000
                   I  -0.002090
   13< 3>  3( -1.0) R  -0.006325
                   I   0.026693
   14< 4>  3(  1.0) R   0.001533
                   I   0.006639
   15< 4>  3(  0.0) R  -0.000000
                   I   0.000254
   16< 4>  3( -1.0) R   0.001533
                   I  -0.006639

   SPIN-MIXED   CI   STATES (CM-1 UNIT) ---
 (RELATIVE TO THE LOWEST SPIN-MIXED STATE)
           0.000          0.020          0.024         13.793       2730.296
        2743.967       2743.979       2743.991       2861.173       2861.182
        2861.194       2864.125       5566.474       5566.494       5566.497
        5576.279

   SPIN-MIXED   CI   STATES (CM-1 UNIT) ---
      1(   2001)     2(   2001)     3(   2001)     4(   1001)     5(   1002)
         -21.805        -21.784        -21.781         -8.012       2708.491
      6(   2002)     7(   2002)     8(   2002)     9(   2003)    10(   2003)
        2722.162       2722.175       2722.186       2839.368       2839.377
     11(   2003)    12(   1003)    13(   2004)    14(   2004)    15(   2004)
        2839.389       2842.320       5544.670       5544.689       5544.693
     16(   1004)
        5554.475

 NON-ZERO   CI   SPIN-ORBIT COUPLING CONSTANTS (CM-1)
 ---------------------------------------------------------------------
 MUL1(CI)|MUL2(CI)| CI ROOT 1 | CI ROOT 2 |    FULL     | 1E ONLY
 ---------------------------------------------------------------------
  1 ( 1) | 3 ( 2) |     1     |     1     |         0.09|
  1 ( 1) | 3 ( 2) |     1     |     2     |       105.50|
  1 ( 1) | 3 ( 2) |     1     |     3     |       105.70|
  1 ( 1) | 3 ( 2) |     1     |     4     |         0.64|
  1 ( 1) | 3 ( 2) |     2     |     1     |       105.38|
  1 ( 1) | 3 ( 2) |     2     |     2     |         0.02|
  1 ( 1) | 3 ( 2) |     2     |     3     |         0.63|
  1 ( 1) | 3 ( 2) |     2     |     4     |       105.59|
  1 ( 1) | 3 ( 2) |     3     |     1     |       105.83|
  1 ( 1) | 3 ( 2) |     3     |     2     |         0.56|
  1 ( 1) | 3 ( 2) |     3     |     3     |         0.11|
  1 ( 1) | 3 ( 2) |     3     |     4     |       105.61|
  1 ( 1) | 3 ( 2) |     4     |     1     |         0.58|
  1 ( 1) | 3 ( 2) |     4     |     2     |       105.71|
  1 ( 1) | 3 ( 2) |     4     |     3     |       105.48|
  1 ( 1) | 3 ( 2) |     4     |     4     |         0.09|
  3 ( 2) | 3 ( 2) |     1     |     2     |       149.18|
  3 ( 2) | 3 ( 2) |     1     |     3     |       149.50|
  3 ( 2) | 3 ( 2) |     1     |     4     |         0.91|
  3 ( 2) | 3 ( 2) |     2     |     3     |         0.95|
  3 ( 2) | 3 ( 2) |     2     |     4     |       149.48|
  3 ( 2) | 3 ( 2) |     3     |     4     |       149.20|
 ---------------------------------------------------------------------


 ***** START CALCULATING TRANSITION MOMENT AMONG SPIN-MIXED   CI   STATES *****

 NUMBER OF ORBITALS            =    4
 DIMENSION OF HSO MATRIX       =   16
 NUMBER OF SPIN-MULTIPLICITIES =    2

 NOTE THAT T(X),T(Y),T(Z) ARE COMPLEX NUMBERS.


        STATES         ENERGY DIFF.         T(X)                   T(Y)                   T(Z)              TM
    1( 2001)   1( 2001)        0.00   -1.54526    0.00000I    0.64844    0.00000I   -0.01035   -0.00000I    1.67583
    1( 2001)   4( 1001)       13.79   -0.00000   -0.00000I   -0.00000    0.00000I   -0.00000   -0.00000I    0.00000
    1( 2001)   5( 1002)     2730.30    0.00024    0.00000I   -0.00409   -0.00000I    0.00071    0.00000I    0.00416
    1( 2001)   6( 2002)     2743.97   -0.00023   -0.00000I   -0.00032   -0.00000I   -0.00018    0.00000I    0.00043
    1( 2001)   7( 2002)     2743.98    0.00275   -0.00000I    0.00920    0.00000I    0.02352    0.00000I    0.02541
    1( 2001)   8( 2002)     2743.99   -0.00561   -0.00000I   -0.01869   -0.00000I   -0.04774   -0.00000I    0.05157
    1( 2001)   9( 2003)     2861.17   -0.00046    0.00000I   -0.00169   -0.00000I    0.00319    0.00000I    0.00364
    1( 2001)  10( 2003)     2861.18   -0.03225   -0.00000I   -0.01977   -0.00000I   -0.00022   -0.00000I    0.03783
    1( 2001)  11( 2003)     2861.19    0.02508    0.00000I    0.01543    0.00000I    0.00005    0.00000I    0.02944
    1( 2001)  12( 1003)     2864.13    0.00133    0.00000I    0.00064    0.00000I    0.00048   -0.00000I    0.00155
    1( 2001)  13( 2004)     5566.47   -0.00003    0.00000I   -0.00002    0.00000I   -0.00001    0.00000I    0.00004
    1( 2001)  14( 2004)     5566.49   -0.00001    0.00000I   -0.00002    0.00000I    0.00004    0.00000I    0.00004
    1( 2001)  15( 2004)     5566.50   -0.00025    0.00000I   -0.00017    0.00000I   -0.00006    0.00000I    0.00031
    1( 2001)  16( 1004)     5576.28   -0.00001   -0.00000I   -0.00001    0.00000I   -0.00000    0.00000I    0.00001
    2( 2001)   2( 2001)        0.00   -1.54526    0.00000I    0.64844    0.00000I   -0.01035    0.00000I    1.67583
    2( 2001)   5( 1002)     2730.28    0.00001   -0.00000I   -0.00001   -0.00000I   -0.00003    0.00000I    0.00003
    2( 2001)   6( 2002)     2743.95    0.00620    0.00000I    0.02112    0.00000I    0.05291    0.00000I    0.05731
    2( 2001)   7( 2002)     2743.96   -0.00059    0.00000I    0.00202    0.00000I   -0.00510    0.00000I    0.00552
    2( 2001)   8( 2002)     2743.97   -0.00054    0.00000I    0.00064    0.00000I   -0.00272    0.00000I    0.00285
    2( 2001)   9( 2003)     2861.15    0.04073    0.00000I    0.02501    0.00000I    0.00019    0.00000I    0.04779
    2( 2001)  10( 2003)     2861.16    0.00177   -0.00000I   -0.00016   -0.00000I    0.00279    0.00000I    0.00331
    2( 2001)  11( 2003)     2861.17    0.00302   -0.00000I    0.00254    0.00000I   -0.00160   -0.00000I    0.00426
    2( 2001)  12( 1003)     2864.10   -0.00013   -0.00000I   -0.00018    0.00000I    0.00022   -0.00000I    0.00031
    2( 2001)  13( 2004)     5566.45   -0.00001    0.00000I   -0.00000    0.00000I   -0.00001   -0.00000I    0.00001
    2( 2001)  14( 2004)     5566.47    0.00026    0.00000I    0.00017    0.00000I    0.00006    0.00000I    0.00031
    2( 2001)  15( 2004)     5566.48   -0.00001   -0.00000I   -0.00002   -0.00000I    0.00004   -0.00000I    0.00004
    2( 2001)  16( 1004)     5576.26   -0.00000   -0.00000I    0.00000    0.00000I   -0.00000    0.00000I    0.00000
    3( 2001)   3( 2001)        0.00   -1.54526   -0.00000I    0.64844    0.00000I   -0.01035   -0.00000I    1.67583
    3( 2001)   4( 1001)       13.77    0.00001    0.00000I    0.00001    0.00000I   -0.00000   -0.00000I    0.00001
    3( 2001)   5( 1002)     2730.27   -0.00016   -0.00000I    0.00012   -0.00000I    0.00026    0.00000I    0.00033
    3( 2001)   6( 2002)     2743.94    0.00077    0.00000I   -0.00210   -0.00000I    0.00578    0.00000I    0.00620
    3( 2001)   7( 2002)     2743.96    0.00557    0.00000I    0.01896    0.00000I    0.04746    0.00000I    0.05141
    3( 2001)   8( 2002)     2743.97    0.00273   -0.00000I    0.00932    0.00000I    0.02337    0.00000I    0.02530
    3( 2001)   9( 2003)     2861.15    0.00347    0.00000I    0.00191    0.00000I    0.00044    0.00000I    0.00399
    3( 2001)  10( 2003)     2861.16   -0.02504   -0.00000I   -0.01546   -0.00000I    0.00008    0.00000I    0.02943
    3( 2001)  11( 2003)     2861.17   -0.03213    0.00000I   -0.01969    0.00000I   -0.00024   -0.00000I    0.03768
    3( 2001)  12( 1003)     2864.10   -0.00011   -0.00000I    0.00133    0.00000I   -0.00324   -0.00000I    0.00350
    3( 2001)  13( 2004)     5566.45    0.00026    0.00000I    0.00017    0.00000I    0.00005    0.00000I    0.00031
    3( 2001)  14( 2004)     5566.47    0.00000    0.00000I    0.00000    0.00000I    0.00001    0.00000I    0.00001
    3( 2001)  15( 2004)     5566.47   -0.00003    0.00000I   -0.00002    0.00000I   -0.00000    0.00000I    0.00004
    3( 2001)  16( 1004)     5576.26    0.00001   -0.00000I   -0.00000    0.00000I    0.00003    0.00000I    0.00003
    4( 1001)   4( 1001)        0.00   -1.54522    0.00000I    0.64851   -0.00000I   -0.01033    0.00000I    1.67582
    4( 1001)   5( 1002)     2716.50   -0.00599   -0.00000I   -0.02067   -0.00000I   -0.05320   -0.00000I    0.05739
    4( 1001)   6( 2002)     2730.17    0.00002    0.00000I    0.00001   -0.00000I   -0.00001    0.00000I    0.00003
    4( 1001)   7( 2002)     2730.19   -0.00002    0.00000I   -0.00169   -0.00000I    0.00056   -0.00000I    0.00178
    4( 1001)   8( 2002)     2730.20   -0.00030    0.00000I    0.00371   -0.00000I   -0.00051   -0.00000I    0.00375
    4( 1001)   9( 2003)     2847.38    0.00015    0.00000I    0.00014    0.00000I   -0.00008   -0.00000I    0.00022
    4( 1001)  10( 2003)     2847.39    0.00100    0.00000I    0.00132    0.00000I   -0.00156    0.00000I    0.00228
    4( 1001)  11( 2003)     2847.40   -0.00089   -0.00000I    0.00068   -0.00000I   -0.00289   -0.00000I    0.00310
    4( 1001)  12( 1003)     2850.33    0.04099    0.00000I    0.02522    0.00000I    0.00055    0.00000I    0.04813
    4( 1001)  13( 2004)     5552.68    0.00001   -0.00000I   -0.00001   -0.00000I    0.00002    0.00000I    0.00002
    4( 1001)  14( 2004)     5552.70    0.00000   -0.00000I    0.00000   -0.00000I   -0.00000   -0.00000I    0.00000
    4( 1001)  15( 2004)     5552.70    0.00002   -0.00000I    0.00001   -0.00000I   -0.00000   -0.00000I    0.00002
    4( 1001)  16( 1004)     5562.49   -0.00021    0.00000I   -0.00014    0.00000I   -0.00000   -0.00000I    0.00025
    5( 1002)   5( 1002)        0.00   -1.55179    0.00000I    0.75225    0.00000I   -0.03310   -0.00000I    1.72483
    5( 1002)   6( 2002)       13.67    0.00000    0.00000I   -0.00000   -0.00000I    0.00000    0.00000I    0.00000
    5( 1002)   7( 2002)       13.68    0.00000   -0.00000I    0.00000    0.00000I   -0.00000    0.00000I    0.00000
    5( 1002)   8( 2002)       13.69    0.00000   -0.00000I    0.00000    0.00000I   -0.00000    0.00000I    0.00000
    5( 1002)   9( 2003)      130.88   -0.00000   -0.00000I    0.00001    0.00000I   -0.00002   -0.00000I    0.00002
    5( 1002)  10( 2003)      130.89    0.00010    0.00000I   -0.00038   -0.00000I    0.00037    0.00000I    0.00054
    5( 1002)  11( 2003)      130.90    0.00011    0.00000I   -0.00046    0.00000I    0.00045   -0.00000I    0.00066
    5( 1002)  12( 1003)      133.83   -0.00000    0.00000I   -0.00090   -0.00000I    0.00072   -0.00000I    0.00116
    5( 1002)  13( 2004)     2836.18    0.00100    0.00000I   -0.00066   -0.00000I    0.00378    0.00000I    0.00397
    5( 1002)  14( 2004)     2836.20    0.00003   -0.00000I    0.00000   -0.00000I    0.00001   -0.00000I    0.00003
    5( 1002)  15( 2004)     2836.20    0.00034   -0.00000I    0.00014   -0.00000I    0.00006   -0.00000I    0.00037
    5( 1002)  16( 1004)     2845.98   -0.04089    0.00000I   -0.02499    0.00000I    0.00015    0.00000I    0.04792
    6( 2002)   6( 2002)        0.00   -1.55178    0.00000I    0.75226    0.00000I   -0.03309    0.00000I    1.72483
    6( 2002)   9( 2003)      117.21    0.00028   -0.00000I    0.00012   -0.00000I    0.00009   -0.00000I    0.00032
    6( 2002)  10( 2003)      117.22    0.00018   -0.00000I   -0.00063    0.00000I    0.00065   -0.00000I    0.00092
    6( 2002)  11( 2003)      117.23   -0.00005    0.00000I    0.00027   -0.00000I   -0.00027    0.00000I    0.00038
    6( 2002)  12( 1003)      120.16    0.00001   -0.00000I   -0.00004    0.00000I    0.00004   -0.00000I    0.00006
    6( 2002)  13( 2004)     2822.51    0.00043    0.00000I    0.00024    0.00000I    0.00013   -0.00000I    0.00051
    6( 2002)  14( 2004)     2822.53   -0.04090    0.00000I   -0.02504    0.00000I   -0.00046    0.00000I    0.04796
    6( 2002)  15( 2004)     2822.53    0.00169   -0.00000I    0.00229   -0.00000I   -0.00382    0.00000I    0.00477
    6( 2002)  16( 1004)     2832.31    0.00000    0.00000I   -0.00002   -0.00000I    0.00005    0.00000I    0.00005
    7( 2002)   7( 2002)        0.00   -1.55178    0.00000I    0.75226   -0.00000I   -0.03309   -0.00000I    1.72483
    7( 2002)   8( 2002)        0.01   -0.00000   -0.00000I    0.00000    0.00000I   -0.00000   -0.00000I    0.00000
    7( 2002)   9( 2003)      117.19    0.00014    0.00000I   -0.00044   -0.00000I    0.00046    0.00000I    0.00066
    7( 2002)  10( 2003)      117.20   -0.00025   -0.00000I   -0.00013    0.00000I   -0.00005   -0.00000I    0.00028
    7( 2002)  11( 2003)      117.21   -0.00012    0.00000I   -0.00005   -0.00000I   -0.00004    0.00000I    0.00014
    7( 2002)  12( 1003)      120.15   -0.00012    0.00000I    0.00045    0.00000I   -0.00046   -0.00000I    0.00066
    7( 2002)  13( 2004)     2822.50   -0.03417   -0.00000I   -0.02099   -0.00000I   -0.00017   -0.00000I    0.04011
    7( 2002)  14( 2004)     2822.51    0.00057    0.00000I    0.00106    0.00000I   -0.00221    0.00000I    0.00252
    7( 2002)  15( 2004)     2822.52    0.02252   -0.00000I    0.01380   -0.00000I    0.00023    0.00000I    0.02642
    7( 2002)  16( 1004)     2832.30   -0.00065    0.00000I    0.00065    0.00000I   -0.00311    0.00000I    0.00324
    8( 2002)   8( 2002)        0.00   -1.55178   -0.00000I    0.75226    0.00000I   -0.03309   -0.00000I    1.72483
    8( 2002)   9( 2003)      117.18   -0.00012   -0.00000I    0.00052    0.00000I   -0.00052   -0.00000I    0.00074
    8( 2002)  10( 2003)      117.19    0.00012    0.00000I    0.00005   -0.00000I    0.00004    0.00000I    0.00014
    8( 2002)  11( 2003)      117.20   -0.00026   -0.00000I   -0.00008    0.00000I   -0.00011   -0.00000I    0.00029
    8( 2002)  12( 1003)      120.13   -0.00007    0.00000I    0.00032    0.00000I   -0.00032   -0.00000I    0.00046
    8( 2002)  13( 2004)     2822.48   -0.02252    0.00000I   -0.01382    0.00000I   -0.00013    0.00000I    0.02642
    8( 2002)  14( 2004)     2822.50   -0.00165    0.00000I   -0.00205    0.00000I    0.00312    0.00000I    0.00408
    8( 2002)  15( 2004)     2822.51   -0.03414    0.00000I   -0.02089    0.00000I   -0.00040    0.00000I    0.04003
    8( 2002)  16( 1004)     2832.29   -0.00084   -0.00000I    0.00021   -0.00000I   -0.00215   -0.00000I    0.00232
    9( 2003)   9( 2003)        0.00   -1.52078    0.00000I    0.62767    0.00000I    0.08515   -0.00000I    1.64742
    9( 2003)  12( 1003)        2.95    0.00000   -0.00000I   -0.00000    0.00000I    0.00000   -0.00000I    0.00000
    9( 2003)  13( 2004)     2705.30    0.00039   -0.00000I   -0.00364    0.00000I    0.00175   -0.00000I    0.00406
    9( 2003)  14( 2004)     2705.32   -0.00622    0.00000I   -0.02150    0.00000I   -0.05297    0.00000I    0.05751
    9( 2003)  15( 2004)     2705.32   -0.00004    0.00000I    0.00122   -0.00000I    0.00173   -0.00000I    0.00212
    9( 2003)  16( 1004)     2715.11    0.00003   -0.00000I   -0.00006   -0.00000I    0.00024   -0.00000I    0.00025
   10( 2003)  10( 2003)        0.00   -1.52078    0.00000I    0.62767    0.00000I    0.08514    0.00000I    1.64742
   10( 2003)  11( 2003)        0.01    0.00000   -0.00000I    0.00000    0.00000I   -0.00000    0.00000I    0.00000
   10( 2003)  12( 1003)        2.94    0.00001   -0.00000I    0.00001   -0.00000I    0.00000   -0.00000I    0.00001
   10( 2003)  13( 2004)     2705.29    0.00316    0.00000I    0.01109    0.00000I    0.02700    0.00000I    0.02936
   10( 2003)  14( 2004)     2705.31    0.00023    0.00000I   -0.00291    0.00000I   -0.00058    0.00000I    0.00298
   10( 2003)  15( 2004)     2705.32   -0.00536    0.00000I   -0.01842    0.00000I   -0.04558    0.00000I    0.04945
   10( 2003)  16( 1004)     2715.10    0.00050   -0.00000I   -0.00241    0.00000I    0.00227   -0.00000I    0.00335
   11( 2003)  11( 2003)        0.00   -1.52078   -0.00000I    0.62767    0.00000I    0.08515    0.00000I    1.64742
   11( 2003)  12( 1003)        2.93    0.00001    0.00000I    0.00000   -0.00000I   -0.00001    0.00000I    0.00001
   11( 2003)  13( 2004)     2705.28    0.00534    0.00000I    0.01843    0.00000I    0.04560    0.00000I    0.04947
   11( 2003)  14( 2004)     2705.30    0.00031   -0.00000I   -0.00249   -0.00000I    0.00239   -0.00000I    0.00347
   11( 2003)  15( 2004)     2705.30    0.00315   -0.00000I    0.01113   -0.00000I    0.02698   -0.00000I    0.02935
   11( 2003)  16( 1004)     2715.09    0.00004    0.00000I    0.00284   -0.00000I   -0.00010    0.00000I    0.00284
   12( 1003)  12( 1003)        0.00   -1.52063    0.00000I    0.62758    0.00000I    0.08507    0.00000I    1.64724
   12( 1003)  13( 2004)     2702.35   -0.00029   -0.00000I   -0.00120    0.00000I   -0.00110   -0.00000I    0.00165
   12( 1003)  14( 2004)     2702.37    0.00005   -0.00000I   -0.00009    0.00000I    0.00026   -0.00000I    0.00028
   12( 1003)  15( 2004)     2702.37    0.00038   -0.00000I   -0.00357    0.00000I    0.00200   -0.00000I    0.00411
   12( 1003)  16( 1004)     2712.15    0.00643   -0.00000I    0.02160   -0.00000I    0.05302   -0.00000I    0.05761
   13( 2004)  13( 2004)        0.00   -1.52748    0.00000I    0.73088    0.00000I    0.06112    0.00000I    1.69444
   13( 2004)  16( 1004)        9.81   -0.00000   -0.00000I   -0.00000    0.00000I    0.00000    0.00000I    0.00000
   14( 2004)  14( 2004)        0.00   -1.52748   -0.00000I    0.73088   -0.00000I    0.06112    0.00000I    1.69444
   15( 2004)  15( 2004)        0.00   -1.52748   -0.00000I    0.73088    0.00000I    0.06112    0.00000I    1.69444
   15( 2004)  16( 1004)        9.78   -0.00000   -0.00000I    0.00000    0.00000I    0.00001    0.00000I    0.00001
   16( 1004)  16( 1004)        0.00   -1.52742    0.00000I    0.73090   -0.00000I    0.06119    0.00000I    1.69439
 CPU     0: STEP CPU TIME=     0.00 TOTAL CPU TIME=       1675.9 (     27.9 MIN)
 TOTAL WALL CLOCK TIME=       1841.4 SECONDS, CPU UTILIZATION IS    91.01%

 CI ENERGY LEVELS IN CM-1 AND CI ABSOLUTE LEVELS IN A.U.

    1            0.0000  -1488.3593042239
    2            0.0203  -1488.3593041316
    3            0.0236  -1488.3593041166
    4           13.7930  -1488.3592413794
    5         2730.2961  -1488.3468642916
    6         2743.9670  -1488.3468020033
    7         2743.9793  -1488.3468019472
    8         2743.9907  -1488.3468018955
    9         2861.1729  -1488.3462679828
   10         2861.1820  -1488.3462679414
   11         2861.1936  -1488.3462678888
   12         2864.1250  -1488.3462545324
   13         5566.4745  -1488.3339419320
   14         5566.4935  -1488.3339418451
   15         5566.4974  -1488.3339418275
   16         5576.2795  -1488.3338972578

 SKIPPING THE CALCULATION OF NATURAL ORBITALS...
 USE ISTNO IN $TRANST TO ASK FOR NATURAL ORBITALS
 AND SPIN-ORBIT COUPLED STATE'S PROPERTIES

 ....... DONE WITH TRANSITION MOMENT .......

 CPU     0: STEP CPU TIME=     0.00 TOTAL CPU TIME=       1675.9 (     27.9 MIN)
 TOTAL WALL CLOCK TIME=       1841.4 SECONDS, CPU UTILIZATION IS    91.01%
             278967599  WORDS OF DYNAMIC MEMORY USED
 EXECUTION OF GAMESS TERMINATED NORMALLY 16:42:08 05-NOV-2021    
 DDI: 263640 bytes (0.3 MB / 0 MWords) used by master data server.

 ----------------------------------------
 CPU timing information for all processes
 ========================================
 0: 1674.140 + 1.980 = 1676.121
 1: 77.331 + 1.393 = 78.725
 2: 71.321 + 1.476 = 72.797
 3: 75.812 + 1.532 = 77.344
 4: 76.881 + 1.445 = 78.327
 5: 74.156 + 1.607 = 75.764
 6: 74.775 + 1.421 = 76.197
 7: 75.501 + 1.481 = 76.983
 8: 79.900 + 1.529 = 81.429
 9: 73.879 + 1.401 = 75.280
 10: 76.325 + 1.753 = 78.78
 11: 75.636 + 1.382 = 77.19
 12: 77.172 + 1.477 = 78.649
 13: 79.166 + 1.495 = 80.661
 14: 87.945 + 1.396 = 89.341
 15: 72.408 + 1.569 = 73.978
 16: 78.348 + 1.348 = 79.696
 17: 79.345 + 1.462 = 80.808
 18: 71.957 + 1.522 = 73.479
 19: 76.999 + 1.382 = 78.382
 20: 90.765 + 1.722 = 92.487
 21: 80.26 + 1.313 = 81.339
 22: 73.193 + 1.428 = 74.622
 23: 74.922 + 1.400 = 76.323
 24: 79.522 + 1.293 = 80.816
 25: 86.111 + 1.471 = 87.583
 26: 79.19 + 1.311 = 80.331
 27: 79.436 + 1.376 = 80.813
 28: 78.923 + 1.470 = 80.393
 29: 77.294 + 1.290 = 78.584
 30: 76.969 + 1.596 = 78.566
 31: 74.816 + 1.303 = 76.120
 32: 76.426 + 1.469 = 77.896
 33: 83.184 + 1.424 = 84.609
 34: 84.47 + 1.306 = 85.354
 35: 80.660 + 1.533 = 82.193
 36: 80.997 + 1.335 = 82.332
 37: 1670.44 + 1.488 = 1671.533
 38: 1668.485 + 1.444 = 1669.930
 39: 1673.613 + 1.306 = 1674.920
 ----------------------------------------
 ddikick.x: exited gracefully.
----- accounting info -----
Files used on the master node r02c41.bullx were:
-rw-rw-r-- 1 hasangal hasangal 10847187 Nov  5 16:11 /scratch/kurten/scratch_galib/gamess-us-trash/GALIB/SCR/soc-noupup1313.F05
-rw-rw-r-- 1 hasangal hasangal   240104 Nov  5 16:40 /scratch/kurten/scratch_galib/gamess-us-trash/GALIB/SCR/soc-noupup1313.F09
-rw-rw-r-- 1 hasangal hasangal   240016 Nov  5 16:26 /scratch/kurten/scratch_galib/gamess-us-trash/GALIB/SCR/soc-noupup1313.F09.001
-rw-rw-r-- 1 hasangal hasangal   240016 Nov  5 16:26 /scratch/kurten/scratch_galib/gamess-us-trash/GALIB/SCR/soc-noupup1313.F09.002
-rw-rw-r-- 1 hasangal hasangal   240016 Nov  5 16:26 /scratch/kurten/scratch_galib/gamess-us-trash/GALIB/SCR/soc-noupup1313.F09.003
-rw-rw-r-- 1 hasangal hasangal   240016 Nov  5 16:26 /scratch/kurten/scratch_galib/gamess-us-trash/GALIB/SCR/soc-noupup1313.F09.004
-rw-rw-r-- 1 hasangal hasangal   240016 Nov  5 16:26 /scratch/kurten/scratch_galib/gamess-us-trash/GALIB/SCR/soc-noupup1313.F09.005
-rw-rw-r-- 1 hasangal hasangal   240016 Nov  5 16:26 /scratch/kurten/scratch_galib/gamess-us-trash/GALIB/SCR/soc-noupup1313.F09.006
-rw-rw-r-- 1 hasangal hasangal   240016 Nov  5 16:26 /scratch/kurten/scratch_galib/gamess-us-trash/GALIB/SCR/soc-noupup1313.F09.007
-rw-rw-r-- 1 hasangal hasangal   240016 Nov  5 16:26 /scratch/kurten/scratch_galib/gamess-us-trash/GALIB/SCR/soc-noupup1313.F09.008
-rw-rw-r-- 1 hasangal hasangal   240016 Nov  5 16:26 /scratch/kurten/scratch_galib/gamess-us-trash/GALIB/SCR/soc-noupup1313.F09.009
-rw-rw-r-- 1 hasangal hasangal   240016 Nov  5 16:26 /scratch/kurten/scratch_galib/gamess-us-trash/GALIB/SCR/soc-noupup1313.F09.010
-rw-rw-r-- 1 hasangal hasangal   240016 Nov  5 16:26 /scratch/kurten/scratch_galib/gamess-us-trash/GALIB/SCR/soc-noupup1313.F09.011
-rw-rw-r-- 1 hasangal hasangal   240016 Nov  5 16:26 /scratch/kurten/scratch_galib/gamess-us-trash/GALIB/SCR/soc-noupup1313.F09.012
-rw-rw-r-- 1 hasangal hasangal   240016 Nov  5 16:26 /scratch/kurten/scratch_galib/gamess-us-trash/GALIB/SCR/soc-noupup1313.F09.013
-rw-rw-r-- 1 hasangal hasangal   240016 Nov  5 16:26 /scratch/kurten/scratch_galib/gamess-us-trash/GALIB/SCR/soc-noupup1313.F09.014
-rw-rw-r-- 1 hasangal hasangal   240016 Nov  5 16:26 /scratch/kurten/scratch_galib/gamess-us-trash/GALIB/SCR/soc-noupup1313.F09.015
-rw-rw-r-- 1 hasangal hasangal   240016 Nov  5 16:26 /scratch/kurten/scratch_galib/gamess-us-trash/GALIB/SCR/soc-noupup1313.F09.016
-rw-rw-r-- 1 hasangal hasangal   240016 Nov  5 16:26 /scratch/kurten/scratch_galib/gamess-us-trash/GALIB/SCR/soc-noupup1313.F09.017
-rw-rw-r-- 1 hasangal hasangal   240016 Nov  5 16:26 /scratch/kurten/scratch_galib/gamess-us-trash/GALIB/SCR/soc-noupup1313.F09.018
-rw-rw-r-- 1 hasangal hasangal   240016 Nov  5 16:26 /scratch/kurten/scratch_galib/gamess-us-trash/GALIB/SCR/soc-noupup1313.F09.019
-rw-rw-r-- 1 hasangal hasangal   240016 Nov  5 16:26 /scratch/kurten/scratch_galib/gamess-us-trash/GALIB/SCR/soc-noupup1313.F09.020
-rw-rw-r-- 1 hasangal hasangal   240016 Nov  5 16:26 /scratch/kurten/scratch_galib/gamess-us-trash/GALIB/SCR/soc-noupup1313.F09.021
-rw-rw-r-- 1 hasangal hasangal   240016 Nov  5 16:26 /scratch/kurten/scratch_galib/gamess-us-trash/GALIB/SCR/soc-noupup1313.F09.022
-rw-rw-r-- 1 hasangal hasangal   240016 Nov  5 16:26 /scratch/kurten/scratch_galib/gamess-us-trash/GALIB/SCR/soc-noupup1313.F09.023
-rw-rw-r-- 1 hasangal hasangal   240016 Nov  5 16:26 /scratch/kurten/scratch_galib/gamess-us-trash/GALIB/SCR/soc-noupup1313.F09.024
-rw-rw-r-- 1 hasangal hasangal   240016 Nov  5 16:26 /scratch/kurten/scratch_galib/gamess-us-trash/GALIB/SCR/soc-noupup1313.F09.025
-rw-rw-r-- 1 hasangal hasangal   240016 Nov  5 16:26 /scratch/kurten/scratch_galib/gamess-us-trash/GALIB/SCR/soc-noupup1313.F09.026
-rw-rw-r-- 1 hasangal hasangal   240016 Nov  5 16:26 /scratch/kurten/scratch_galib/gamess-us-trash/GALIB/SCR/soc-noupup1313.F09.027
-rw-rw-r-- 1 hasangal hasangal   240016 Nov  5 16:26 /scratch/kurten/scratch_galib/gamess-us-trash/GALIB/SCR/soc-noupup1313.F09.028
-rw-rw-r-- 1 hasangal hasangal   240016 Nov  5 16:26 /scratch/kurten/scratch_galib/gamess-us-trash/GALIB/SCR/soc-noupup1313.F09.029
-rw-rw-r-- 1 hasangal hasangal   240016 Nov  5 16:26 /scratch/kurten/scratch_galib/gamess-us-trash/GALIB/SCR/soc-noupup1313.F09.030
-rw-rw-r-- 1 hasangal hasangal   240016 Nov  5 16:26 /scratch/kurten/scratch_galib/gamess-us-trash/GALIB/SCR/soc-noupup1313.F09.031
-rw-rw-r-- 1 hasangal hasangal   240016 Nov  5 16:26 /scratch/kurten/scratch_galib/gamess-us-trash/GALIB/SCR/soc-noupup1313.F09.032
-rw-rw-r-- 1 hasangal hasangal   240016 Nov  5 16:26 /scratch/kurten/scratch_galib/gamess-us-trash/GALIB/SCR/soc-noupup1313.F09.033
-rw-rw-r-- 1 hasangal hasangal   240016 Nov  5 16:26 /scratch/kurten/scratch_galib/gamess-us-trash/GALIB/SCR/soc-noupup1313.F09.034
-rw-rw-r-- 1 hasangal hasangal   240016 Nov  5 16:26 /scratch/kurten/scratch_galib/gamess-us-trash/GALIB/SCR/soc-noupup1313.F09.035
-rw-rw-r-- 1 hasangal hasangal   240016 Nov  5 16:26 /scratch/kurten/scratch_galib/gamess-us-trash/GALIB/SCR/soc-noupup1313.F09.036
-rw-rw-r-- 1 hasangal hasangal   240016 Nov  5 16:40 /scratch/kurten/scratch_galib/gamess-us-trash/GALIB/SCR/soc-noupup1313.F09.037
-rw-rw-r-- 1 hasangal hasangal   240016 Nov  5 16:39 /scratch/kurten/scratch_galib/gamess-us-trash/GALIB/SCR/soc-noupup1313.F09.038
-rw-rw-r-- 1 hasangal hasangal   240016 Nov  5 16:40 /scratch/kurten/scratch_galib/gamess-us-trash/GALIB/SCR/soc-noupup1313.F09.039
-rw-rw-r-- 1 hasangal hasangal 54969600 Nov  5 16:40 /scratch/kurten/scratch_galib/gamess-us-trash/GALIB/SCR/soc-noupup1313.F10
-rw-rw-r-- 1 hasangal hasangal   275816 Nov  5 16:26 /scratch/kurten/scratch_galib/gamess-us-trash/GALIB/SCR/soc-noupup1313.F11
-rw-rw-r-- 1 hasangal hasangal   275816 Nov  5 16:26 /scratch/kurten/scratch_galib/gamess-us-trash/GALIB/SCR/soc-noupup1313.F11.001
-rw-rw-r-- 1 hasangal hasangal   275816 Nov  5 16:26 /scratch/kurten/scratch_galib/gamess-us-trash/GALIB/SCR/soc-noupup1313.F11.002
-rw-rw-r-- 1 hasangal hasangal   275816 Nov  5 16:26 /scratch/kurten/scratch_galib/gamess-us-trash/GALIB/SCR/soc-noupup1313.F11.003
-rw-rw-r-- 1 hasangal hasangal   275816 Nov  5 16:26 /scratch/kurten/scratch_galib/gamess-us-trash/GALIB/SCR/soc-noupup1313.F11.004
-rw-rw-r-- 1 hasangal hasangal   275816 Nov  5 16:26 /scratch/kurten/scratch_galib/gamess-us-trash/GALIB/SCR/soc-noupup1313.F11.005
-rw-rw-r-- 1 hasangal hasangal   275816 Nov  5 16:26 /scratch/kurten/scratch_galib/gamess-us-trash/GALIB/SCR/soc-noupup1313.F11.006
-rw-rw-r-- 1 hasangal hasangal   275816 Nov  5 16:26 /scratch/kurten/scratch_galib/gamess-us-trash/GALIB/SCR/soc-noupup1313.F11.007
-rw-rw-r-- 1 hasangal hasangal   275816 Nov  5 16:26 /scratch/kurten/scratch_galib/gamess-us-trash/GALIB/SCR/soc-noupup1313.F11.008
-rw-rw-r-- 1 hasangal hasangal   275816 Nov  5 16:26 /scratch/kurten/scratch_galib/gamess-us-trash/GALIB/SCR/soc-noupup1313.F11.009
-rw-rw-r-- 1 hasangal hasangal   275816 Nov  5 16:26 /scratch/kurten/scratch_galib/gamess-us-trash/GALIB/SCR/soc-noupup1313.F11.010
-rw-rw-r-- 1 hasangal hasangal   275816 Nov  5 16:26 /scratch/kurten/scratch_galib/gamess-us-trash/GALIB/SCR/soc-noupup1313.F11.011
-rw-rw-r-- 1 hasangal hasangal   275816 Nov  5 16:26 /scratch/kurten/scratch_galib/gamess-us-trash/GALIB/SCR/soc-noupup1313.F11.012
-rw-rw-r-- 1 hasangal hasangal   275816 Nov  5 16:26 /scratch/kurten/scratch_galib/gamess-us-trash/GALIB/SCR/soc-noupup1313.F11.013
-rw-rw-r-- 1 hasangal hasangal   275816 Nov  5 16:26 /scratch/kurten/scratch_galib/gamess-us-trash/GALIB/SCR/soc-noupup1313.F11.014
-rw-rw-r-- 1 hasangal hasangal   275816 Nov  5 16:26 /scratch/kurten/scratch_galib/gamess-us-trash/GALIB/SCR/soc-noupup1313.F11.015
-rw-rw-r-- 1 hasangal hasangal   275816 Nov  5 16:26 /scratch/kurten/scratch_galib/gamess-us-trash/GALIB/SCR/soc-noupup1313.F11.016
-rw-rw-r-- 1 hasangal hasangal   275816 Nov  5 16:26 /scratch/kurten/scratch_galib/gamess-us-trash/GALIB/SCR/soc-noupup1313.F11.017
-rw-rw-r-- 1 hasangal hasangal   275816 Nov  5 16:26 /scratch/kurten/scratch_galib/gamess-us-trash/GALIB/SCR/soc-noupup1313.F11.018
-rw-rw-r-- 1 hasangal hasangal   275816 Nov  5 16:26 /scratch/kurten/scratch_galib/gamess-us-trash/GALIB/SCR/soc-noupup1313.F11.019
-rw-rw-r-- 1 hasangal hasangal   275816 Nov  5 16:26 /scratch/kurten/scratch_galib/gamess-us-trash/GALIB/SCR/soc-noupup1313.F11.020
-rw-rw-r-- 1 hasangal hasangal   275816 Nov  5 16:26 /scratch/kurten/scratch_galib/gamess-us-trash/GALIB/SCR/soc-noupup1313.F11.021
-rw-rw-r-- 1 hasangal hasangal   275816 Nov  5 16:26 /scratch/kurten/scratch_galib/gamess-us-trash/GALIB/SCR/soc-noupup1313.F11.022
-rw-rw-r-- 1 hasangal hasangal   275816 Nov  5 16:26 /scratch/kurten/scratch_galib/gamess-us-trash/GALIB/SCR/soc-noupup1313.F11.023
-rw-rw-r-- 1 hasangal hasangal   275816 Nov  5 16:26 /scratch/kurten/scratch_galib/gamess-us-trash/GALIB/SCR/soc-noupup1313.F11.024
-rw-rw-r-- 1 hasangal hasangal   275816 Nov  5 16:26 /scratch/kurten/scratch_galib/gamess-us-trash/GALIB/SCR/soc-noupup1313.F11.025
-rw-rw-r-- 1 hasangal hasangal   275816 Nov  5 16:26 /scratch/kurten/scratch_galib/gamess-us-trash/GALIB/SCR/soc-noupup1313.F11.026
-rw-rw-r-- 1 hasangal hasangal   275816 Nov  5 16:26 /scratch/kurten/scratch_galib/gamess-us-trash/GALIB/SCR/soc-noupup1313.F11.027
-rw-rw-r-- 1 hasangal hasangal   275816 Nov  5 16:26 /scratch/kurten/scratch_galib/gamess-us-trash/GALIB/SCR/soc-noupup1313.F11.028
-rw-rw-r-- 1 hasangal hasangal   275816 Nov  5 16:26 /scratch/kurten/scratch_galib/gamess-us-trash/GALIB/SCR/soc-noupup1313.F11.029
-rw-rw-r-- 1 hasangal hasangal   275816 Nov  5 16:26 /scratch/kurten/scratch_galib/gamess-us-trash/GALIB/SCR/soc-noupup1313.F11.030
-rw-rw-r-- 1 hasangal hasangal   275816 Nov  5 16:26 /scratch/kurten/scratch_galib/gamess-us-trash/GALIB/SCR/soc-noupup1313.F11.031
-rw-rw-r-- 1 hasangal hasangal   275816 Nov  5 16:26 /scratch/kurten/scratch_galib/gamess-us-trash/GALIB/SCR/soc-noupup1313.F11.032
-rw-rw-r-- 1 hasangal hasangal   275816 Nov  5 16:26 /scratch/kurten/scratch_galib/gamess-us-trash/GALIB/SCR/soc-noupup1313.F11.033
-rw-rw-r-- 1 hasangal hasangal   275816 Nov  5 16:26 /scratch/kurten/scratch_galib/gamess-us-trash/GALIB/SCR/soc-noupup1313.F11.034
-rw-rw-r-- 1 hasangal hasangal   275816 Nov  5 16:26 /scratch/kurten/scratch_galib/gamess-us-trash/GALIB/SCR/soc-noupup1313.F11.035
-rw-rw-r-- 1 hasangal hasangal   275816 Nov  5 16:26 /scratch/kurten/scratch_galib/gamess-us-trash/GALIB/SCR/soc-noupup1313.F11.036
-rw-rw-r-- 1 hasangal hasangal   275816 Nov  5 16:26 /scratch/kurten/scratch_galib/gamess-us-trash/GALIB/SCR/soc-noupup1313.F11.037
-rw-rw-r-- 1 hasangal hasangal   275816 Nov  5 16:26 /scratch/kurten/scratch_galib/gamess-us-trash/GALIB/SCR/soc-noupup1313.F11.038
-rw-rw-r-- 1 hasangal hasangal   275816 Nov  5 16:26 /scratch/kurten/scratch_galib/gamess-us-trash/GALIB/SCR/soc-noupup1313.F11.039
-rw-rw-r-- 1 hasangal hasangal      408 Nov  5 16:40 /scratch/kurten/scratch_galib/gamess-us-trash/GALIB/SCR/soc-noupup1313.F12
-rw-rw-r-- 1 hasangal hasangal      408 Nov  5 16:40 /scratch/kurten/scratch_galib/gamess-us-trash/GALIB/SCR/soc-noupup1313.F12.001
-rw-rw-r-- 1 hasangal hasangal      408 Nov  5 16:40 /scratch/kurten/scratch_galib/gamess-us-trash/GALIB/SCR/soc-noupup1313.F12.002
-rw-rw-r-- 1 hasangal hasangal      408 Nov  5 16:40 /scratch/kurten/scratch_galib/gamess-us-trash/GALIB/SCR/soc-noupup1313.F12.003
-rw-rw-r-- 1 hasangal hasangal      408 Nov  5 16:40 /scratch/kurten/scratch_galib/gamess-us-trash/GALIB/SCR/soc-noupup1313.F12.004
-rw-rw-r-- 1 hasangal hasangal      408 Nov  5 16:40 /scratch/kurten/scratch_galib/gamess-us-trash/GALIB/SCR/soc-noupup1313.F12.005
-rw-rw-r-- 1 hasangal hasangal      408 Nov  5 16:40 /scratch/kurten/scratch_galib/gamess-us-trash/GALIB/SCR/soc-noupup1313.F12.006
-rw-rw-r-- 1 hasangal hasangal      408 Nov  5 16:40 /scratch/kurten/scratch_galib/gamess-us-trash/GALIB/SCR/soc-noupup1313.F12.007
-rw-rw-r-- 1 hasangal hasangal      408 Nov  5 16:40 /scratch/kurten/scratch_galib/gamess-us-trash/GALIB/SCR/soc-noupup1313.F12.008
-rw-rw-r-- 1 hasangal hasangal      408 Nov  5 16:41 /scratch/kurten/scratch_galib/gamess-us-trash/GALIB/SCR/soc-noupup1313.F12.009
-rw-rw-r-- 1 hasangal hasangal      408 Nov  5 16:40 /scratch/kurten/scratch_galib/gamess-us-trash/GALIB/SCR/soc-noupup1313.F12.010
-rw-rw-r-- 1 hasangal hasangal      408 Nov  5 16:40 /scratch/kurten/scratch_galib/gamess-us-trash/GALIB/SCR/soc-noupup1313.F12.011
-rw-rw-r-- 1 hasangal hasangal      408 Nov  5 16:40 /scratch/kurten/scratch_galib/gamess-us-trash/GALIB/SCR/soc-noupup1313.F12.012
-rw-rw-r-- 1 hasangal hasangal      408 Nov  5 16:41 /scratch/kurten/scratch_galib/gamess-us-trash/GALIB/SCR/soc-noupup1313.F12.013
-rw-rw-r-- 1 hasangal hasangal      408 Nov  5 16:40 /scratch/kurten/scratch_galib/gamess-us-trash/GALIB/SCR/soc-noupup1313.F12.014
-rw-rw-r-- 1 hasangal hasangal      408 Nov  5 16:40 /scratch/kurten/scratch_galib/gamess-us-trash/GALIB/SCR/soc-noupup1313.F12.015
-rw-rw-r-- 1 hasangal hasangal      408 Nov  5 16:41 /scratch/kurten/scratch_galib/gamess-us-trash/GALIB/SCR/soc-noupup1313.F12.016
-rw-rw-r-- 1 hasangal hasangal      408 Nov  5 16:40 /scratch/kurten/scratch_galib/gamess-us-trash/GALIB/SCR/soc-noupup1313.F12.017
-rw-rw-r-- 1 hasangal hasangal      408 Nov  5 16:41 /scratch/kurten/scratch_galib/gamess-us-trash/GALIB/SCR/soc-noupup1313.F12.018
-rw-rw-r-- 1 hasangal hasangal      408 Nov  5 16:40 /scratch/kurten/scratch_galib/gamess-us-trash/GALIB/SCR/soc-noupup1313.F12.019
-rw-rw-r-- 1 hasangal hasangal      408 Nov  5 16:40 /scratch/kurten/scratch_galib/gamess-us-trash/GALIB/SCR/soc-noupup1313.F12.020
-rw-rw-r-- 1 hasangal hasangal      408 Nov  5 16:41 /scratch/kurten/scratch_galib/gamess-us-trash/GALIB/SCR/soc-noupup1313.F12.021
-rw-rw-r-- 1 hasangal hasangal      408 Nov  5 16:41 /scratch/kurten/scratch_galib/gamess-us-trash/GALIB/SCR/soc-noupup1313.F12.022
-rw-rw-r-- 1 hasangal hasangal      408 Nov  5 16:40 /scratch/kurten/scratch_galib/gamess-us-trash/GALIB/SCR/soc-noupup1313.F12.023
-rw-rw-r-- 1 hasangal hasangal      408 Nov  5 16:40 /scratch/kurten/scratch_galib/gamess-us-trash/GALIB/SCR/soc-noupup1313.F12.024
-rw-rw-r-- 1 hasangal hasangal      408 Nov  5 16:40 /scratch/kurten/scratch_galib/gamess-us-trash/GALIB/SCR/soc-noupup1313.F12.025
-rw-rw-r-- 1 hasangal hasangal      408 Nov  5 16:40 /scratch/kurten/scratch_galib/gamess-us-trash/GALIB/SCR/soc-noupup1313.F12.026
-rw-rw-r-- 1 hasangal hasangal      408 Nov  5 16:40 /scratch/kurten/scratch_galib/gamess-us-trash/GALIB/SCR/soc-noupup1313.F12.027
-rw-rw-r-- 1 hasangal hasangal      408 Nov  5 16:40 /scratch/kurten/scratch_galib/gamess-us-trash/GALIB/SCR/soc-noupup1313.F12.028
-rw-rw-r-- 1 hasangal hasangal      408 Nov  5 16:40 /scratch/kurten/scratch_galib/gamess-us-trash/GALIB/SCR/soc-noupup1313.F12.029
-rw-rw-r-- 1 hasangal hasangal      408 Nov  5 16:40 /scratch/kurten/scratch_galib/gamess-us-trash/GALIB/SCR/soc-noupup1313.F12.030
-rw-rw-r-- 1 hasangal hasangal      408 Nov  5 16:40 /scratch/kurten/scratch_galib/gamess-us-trash/GALIB/SCR/soc-noupup1313.F12.031
-rw-rw-r-- 1 hasangal hasangal      408 Nov  5 16:40 /scratch/kurten/scratch_galib/gamess-us-trash/GALIB/SCR/soc-noupup1313.F12.032
-rw-rw-r-- 1 hasangal hasangal      408 Nov  5 16:40 /scratch/kurten/scratch_galib/gamess-us-trash/GALIB/SCR/soc-noupup1313.F12.033
-rw-rw-r-- 1 hasangal hasangal      408 Nov  5 16:40 /scratch/kurten/scratch_galib/gamess-us-trash/GALIB/SCR/soc-noupup1313.F12.034
-rw-rw-r-- 1 hasangal hasangal      408 Nov  5 16:41 /scratch/kurten/scratch_galib/gamess-us-trash/GALIB/SCR/soc-noupup1313.F12.035
-rw-rw-r-- 1 hasangal hasangal      408 Nov  5 16:40 /scratch/kurten/scratch_galib/gamess-us-trash/GALIB/SCR/soc-noupup1313.F12.036
-rw-rw-r-- 1 hasangal hasangal      408 Nov  5 16:40 /scratch/kurten/scratch_galib/gamess-us-trash/GALIB/SCR/soc-noupup1313.F12.037
-rw-rw-r-- 1 hasangal hasangal      408 Nov  5 16:40 /scratch/kurten/scratch_galib/gamess-us-trash/GALIB/SCR/soc-noupup1313.F12.038
-rw-rw-r-- 1 hasangal hasangal      408 Nov  5 16:40 /scratch/kurten/scratch_galib/gamess-us-trash/GALIB/SCR/soc-noupup1313.F12.039
-rw-rw-r-- 1 hasangal hasangal   400008 Nov  5 16:40 /scratch/kurten/scratch_galib/gamess-us-trash/GALIB/SCR/soc-noupup1313.F14
-rw-rw-r-- 1 hasangal hasangal   400008 Nov  5 16:40 /scratch/kurten/scratch_galib/gamess-us-trash/GALIB/SCR/soc-noupup1313.F14.001
-rw-rw-r-- 1 hasangal hasangal   400008 Nov  5 16:40 /scratch/kurten/scratch_galib/gamess-us-trash/GALIB/SCR/soc-noupup1313.F14.002
-rw-rw-r-- 1 hasangal hasangal   400008 Nov  5 16:40 /scratch/kurten/scratch_galib/gamess-us-trash/GALIB/SCR/soc-noupup1313.F14.003
-rw-rw-r-- 1 hasangal hasangal   400008 Nov  5 16:40 /scratch/kurten/scratch_galib/gamess-us-trash/GALIB/SCR/soc-noupup1313.F14.004
-rw-rw-r-- 1 hasangal hasangal   400008 Nov  5 16:40 /scratch/kurten/scratch_galib/gamess-us-trash/GALIB/SCR/soc-noupup1313.F14.005
-rw-rw-r-- 1 hasangal hasangal   400008 Nov  5 16:40 /scratch/kurten/scratch_galib/gamess-us-trash/GALIB/SCR/soc-noupup1313.F14.006
-rw-rw-r-- 1 hasangal hasangal   400008 Nov  5 16:40 /scratch/kurten/scratch_galib/gamess-us-trash/GALIB/SCR/soc-noupup1313.F14.007
-rw-rw-r-- 1 hasangal hasangal   400008 Nov  5 16:40 /scratch/kurten/scratch_galib/gamess-us-trash/GALIB/SCR/soc-noupup1313.F14.008
-rw-rw-r-- 1 hasangal hasangal   400008 Nov  5 16:40 /scratch/kurten/scratch_galib/gamess-us-trash/GALIB/SCR/soc-noupup1313.F14.009
-rw-rw-r-- 1 hasangal hasangal   400008 Nov  5 16:40 /scratch/kurten/scratch_galib/gamess-us-trash/GALIB/SCR/soc-noupup1313.F14.010
-rw-rw-r-- 1 hasangal hasangal   400008 Nov  5 16:40 /scratch/kurten/scratch_galib/gamess-us-trash/GALIB/SCR/soc-noupup1313.F14.011
-rw-rw-r-- 1 hasangal hasangal   400008 Nov  5 16:40 /scratch/kurten/scratch_galib/gamess-us-trash/GALIB/SCR/soc-noupup1313.F14.012
-rw-rw-r-- 1 hasangal hasangal   400008 Nov  5 16:40 /scratch/kurten/scratch_galib/gamess-us-trash/GALIB/SCR/soc-noupup1313.F14.013
-rw-rw-r-- 1 hasangal hasangal   400008 Nov  5 16:40 /scratch/kurten/scratch_galib/gamess-us-trash/GALIB/SCR/soc-noupup1313.F14.014
-rw-rw-r-- 1 hasangal hasangal   400008 Nov  5 16:40 /scratch/kurten/scratch_galib/gamess-us-trash/GALIB/SCR/soc-noupup1313.F14.015
-rw-rw-r-- 1 hasangal hasangal   400008 Nov  5 16:40 /scratch/kurten/scratch_galib/gamess-us-trash/GALIB/SCR/soc-noupup1313.F14.016
-rw-rw-r-- 1 hasangal hasangal   400008 Nov  5 16:40 /scratch/kurten/scratch_galib/gamess-us-trash/GALIB/SCR/soc-noupup1313.F14.017
-rw-rw-r-- 1 hasangal hasangal   400008 Nov  5 16:40 /scratch/kurten/scratch_galib/gamess-us-trash/GALIB/SCR/soc-noupup1313.F14.018
-rw-rw-r-- 1 hasangal hasangal   400008 Nov  5 16:40 /scratch/kurten/scratch_galib/gamess-us-trash/GALIB/SCR/soc-noupup1313.F14.019
-rw-rw-r-- 1 hasangal hasangal   400008 Nov  5 16:40 /scratch/kurten/scratch_galib/gamess-us-trash/GALIB/SCR/soc-noupup1313.F14.020
-rw-rw-r-- 1 hasangal hasangal   400008 Nov  5 16:40 /scratch/kurten/scratch_galib/gamess-us-trash/GALIB/SCR/soc-noupup1313.F14.021
-rw-rw-r-- 1 hasangal hasangal   400008 Nov  5 16:40 /scratch/kurten/scratch_galib/gamess-us-trash/GALIB/SCR/soc-noupup1313.F14.022
-rw-rw-r-- 1 hasangal hasangal   400008 Nov  5 16:40 /scratch/kurten/scratch_galib/gamess-us-trash/GALIB/SCR/soc-noupup1313.F14.023
-rw-rw-r-- 1 hasangal hasangal   400008 Nov  5 16:40 /scratch/kurten/scratch_galib/gamess-us-trash/GALIB/SCR/soc-noupup1313.F14.024
-rw-rw-r-- 1 hasangal hasangal   400008 Nov  5 16:40 /scratch/kurten/scratch_galib/gamess-us-trash/GALIB/SCR/soc-noupup1313.F14.025
-rw-rw-r-- 1 hasangal hasangal   400008 Nov  5 16:40 /scratch/kurten/scratch_galib/gamess-us-trash/GALIB/SCR/soc-noupup1313.F14.026
-rw-rw-r-- 1 hasangal hasangal   400008 Nov  5 16:40 /scratch/kurten/scratch_galib/gamess-us-trash/GALIB/SCR/soc-noupup1313.F14.027
-rw-rw-r-- 1 hasangal hasangal   400008 Nov  5 16:40 /scratch/kurten/scratch_galib/gamess-us-trash/GALIB/SCR/soc-noupup1313.F14.028
-rw-rw-r-- 1 hasangal hasangal   400008 Nov  5 16:40 /scratch/kurten/scratch_galib/gamess-us-trash/GALIB/SCR/soc-noupup1313.F14.029
-rw-rw-r-- 1 hasangal hasangal   400008 Nov  5 16:40 /scratch/kurten/scratch_galib/gamess-us-trash/GALIB/SCR/soc-noupup1313.F14.030
-rw-rw-r-- 1 hasangal hasangal   400008 Nov  5 16:40 /scratch/kurten/scratch_galib/gamess-us-trash/GALIB/SCR/soc-noupup1313.F14.031
-rw-rw-r-- 1 hasangal hasangal   400008 Nov  5 16:40 /scratch/kurten/scratch_galib/gamess-us-trash/GALIB/SCR/soc-noupup1313.F14.032
-rw-rw-r-- 1 hasangal hasangal   400008 Nov  5 16:40 /scratch/kurten/scratch_galib/gamess-us-trash/GALIB/SCR/soc-noupup1313.F14.033
-rw-rw-r-- 1 hasangal hasangal   400008 Nov  5 16:40 /scratch/kurten/scratch_galib/gamess-us-trash/GALIB/SCR/soc-noupup1313.F14.034
-rw-rw-r-- 1 hasangal hasangal   400008 Nov  5 16:40 /scratch/kurten/scratch_galib/gamess-us-trash/GALIB/SCR/soc-noupup1313.F14.035
-rw-rw-r-- 1 hasangal hasangal   400008 Nov  5 16:40 /scratch/kurten/scratch_galib/gamess-us-trash/GALIB/SCR/soc-noupup1313.F14.036
-rw-rw-r-- 1 hasangal hasangal   400008 Nov  5 16:40 /scratch/kurten/scratch_galib/gamess-us-trash/GALIB/SCR/soc-noupup1313.F14.037
-rw-rw-r-- 1 hasangal hasangal   400008 Nov  5 16:40 /scratch/kurten/scratch_galib/gamess-us-trash/GALIB/SCR/soc-noupup1313.F14.038
-rw-rw-r-- 1 hasangal hasangal   400008 Nov  5 16:40 /scratch/kurten/scratch_galib/gamess-us-trash/GALIB/SCR/soc-noupup1313.F14.039
-rw-rw-r-- 1 hasangal hasangal   160272 Nov  5 16:40 /scratch/kurten/scratch_galib/gamess-us-trash/GALIB/SCR/soc-noupup1313.F15
-rw-rw-r-- 1 hasangal hasangal   160272 Nov  5 16:40 /scratch/kurten/scratch_galib/gamess-us-trash/GALIB/SCR/soc-noupup1313.F15.001
-rw-rw-r-- 1 hasangal hasangal   160272 Nov  5 16:40 /scratch/kurten/scratch_galib/gamess-us-trash/GALIB/SCR/soc-noupup1313.F15.002
-rw-rw-r-- 1 hasangal hasangal   160272 Nov  5 16:40 /scratch/kurten/scratch_galib/gamess-us-trash/GALIB/SCR/soc-noupup1313.F15.003
-rw-rw-r-- 1 hasangal hasangal   160272 Nov  5 16:40 /scratch/kurten/scratch_galib/gamess-us-trash/GALIB/SCR/soc-noupup1313.F15.004
-rw-rw-r-- 1 hasangal hasangal   160272 Nov  5 16:40 /scratch/kurten/scratch_galib/gamess-us-trash/GALIB/SCR/soc-noupup1313.F15.005
-rw-rw-r-- 1 hasangal hasangal   160272 Nov  5 16:40 /scratch/kurten/scratch_galib/gamess-us-trash/GALIB/SCR/soc-noupup1313.F15.006
-rw-rw-r-- 1 hasangal hasangal   160272 Nov  5 16:40 /scratch/kurten/scratch_galib/gamess-us-trash/GALIB/SCR/soc-noupup1313.F15.007
-rw-rw-r-- 1 hasangal hasangal   160272 Nov  5 16:40 /scratch/kurten/scratch_galib/gamess-us-trash/GALIB/SCR/soc-noupup1313.F15.008
-rw-rw-r-- 1 hasangal hasangal   160272 Nov  5 16:40 /scratch/kurten/scratch_galib/gamess-us-trash/GALIB/SCR/soc-noupup1313.F15.009
-rw-rw-r-- 1 hasangal hasangal   160272 Nov  5 16:40 /scratch/kurten/scratch_galib/gamess-us-trash/GALIB/SCR/soc-noupup1313.F15.010
-rw-rw-r-- 1 hasangal hasangal   160272 Nov  5 16:40 /scratch/kurten/scratch_galib/gamess-us-trash/GALIB/SCR/soc-noupup1313.F15.011
-rw-rw-r-- 1 hasangal hasangal   160272 Nov  5 16:40 /scratch/kurten/scratch_galib/gamess-us-trash/GALIB/SCR/soc-noupup1313.F15.012
-rw-rw-r-- 1 hasangal hasangal   160272 Nov  5 16:40 /scratch/kurten/scratch_galib/gamess-us-trash/GALIB/SCR/soc-noupup1313.F15.013
-rw-rw-r-- 1 hasangal hasangal   160272 Nov  5 16:40 /scratch/kurten/scratch_galib/gamess-us-trash/GALIB/SCR/soc-noupup1313.F15.014
-rw-rw-r-- 1 hasangal hasangal   160272 Nov  5 16:40 /scratch/kurten/scratch_galib/gamess-us-trash/GALIB/SCR/soc-noupup1313.F15.015
-rw-rw-r-- 1 hasangal hasangal   160272 Nov  5 16:40 /scratch/kurten/scratch_galib/gamess-us-trash/GALIB/SCR/soc-noupup1313.F15.016
-rw-rw-r-- 1 hasangal hasangal   160272 Nov  5 16:40 /scratch/kurten/scratch_galib/gamess-us-trash/GALIB/SCR/soc-noupup1313.F15.017
-rw-rw-r-- 1 hasangal hasangal   160272 Nov  5 16:40 /scratch/kurten/scratch_galib/gamess-us-trash/GALIB/SCR/soc-noupup1313.F15.018
-rw-rw-r-- 1 hasangal hasangal   160272 Nov  5 16:40 /scratch/kurten/scratch_galib/gamess-us-trash/GALIB/SCR/soc-noupup1313.F15.019
-rw-rw-r-- 1 hasangal hasangal   160272 Nov  5 16:40 /scratch/kurten/scratch_galib/gamess-us-trash/GALIB/SCR/soc-noupup1313.F15.020
-rw-rw-r-- 1 hasangal hasangal   160272 Nov  5 16:40 /scratch/kurten/scratch_galib/gamess-us-trash/GALIB/SCR/soc-noupup1313.F15.021
-rw-rw-r-- 1 hasangal hasangal   160272 Nov  5 16:40 /scratch/kurten/scratch_galib/gamess-us-trash/GALIB/SCR/soc-noupup1313.F15.022
-rw-rw-r-- 1 hasangal hasangal   160272 Nov  5 16:40 /scratch/kurten/scratch_galib/gamess-us-trash/GALIB/SCR/soc-noupup1313.F15.023
-rw-rw-r-- 1 hasangal hasangal   160272 Nov  5 16:40 /scratch/kurten/scratch_galib/gamess-us-trash/GALIB/SCR/soc-noupup1313.F15.024
-rw-rw-r-- 1 hasangal hasangal   160272 Nov  5 16:40 /scratch/kurten/scratch_galib/gamess-us-trash/GALIB/SCR/soc-noupup1313.F15.025
-rw-rw-r-- 1 hasangal hasangal   160272 Nov  5 16:40 /scratch/kurten/scratch_galib/gamess-us-trash/GALIB/SCR/soc-noupup1313.F15.026
-rw-rw-r-- 1 hasangal hasangal   160272 Nov  5 16:40 /scratch/kurten/scratch_galib/gamess-us-trash/GALIB/SCR/soc-noupup1313.F15.027
-rw-rw-r-- 1 hasangal hasangal   160272 Nov  5 16:40 /scratch/kurten/scratch_galib/gamess-us-trash/GALIB/SCR/soc-noupup1313.F15.028
-rw-rw-r-- 1 hasangal hasangal   160272 Nov  5 16:40 /scratch/kurten/scratch_galib/gamess-us-trash/GALIB/SCR/soc-noupup1313.F15.029
-rw-rw-r-- 1 hasangal hasangal   160272 Nov  5 16:40 /scratch/kurten/scratch_galib/gamess-us-trash/GALIB/SCR/soc-noupup1313.F15.030
-rw-rw-r-- 1 hasangal hasangal   160272 Nov  5 16:40 /scratch/kurten/scratch_galib/gamess-us-trash/GALIB/SCR/soc-noupup1313.F15.031
-rw-rw-r-- 1 hasangal hasangal   160272 Nov  5 16:40 /scratch/kurten/scratch_galib/gamess-us-trash/GALIB/SCR/soc-noupup1313.F15.032
-rw-rw-r-- 1 hasangal hasangal   160272 Nov  5 16:40 /scratch/kurten/scratch_galib/gamess-us-trash/GALIB/SCR/soc-noupup1313.F15.033
-rw-rw-r-- 1 hasangal hasangal   160272 Nov  5 16:40 /scratch/kurten/scratch_galib/gamess-us-trash/GALIB/SCR/soc-noupup1313.F15.034
-rw-rw-r-- 1 hasangal hasangal   160272 Nov  5 16:40 /scratch/kurten/scratch_galib/gamess-us-trash/GALIB/SCR/soc-noupup1313.F15.035
-rw-rw-r-- 1 hasangal hasangal   160272 Nov  5 16:40 /scratch/kurten/scratch_galib/gamess-us-trash/GALIB/SCR/soc-noupup1313.F15.036
-rw-rw-r-- 1 hasangal hasangal   160272 Nov  5 16:40 /scratch/kurten/scratch_galib/gamess-us-trash/GALIB/SCR/soc-noupup1313.F15.037
-rw-rw-r-- 1 hasangal hasangal   160272 Nov  5 16:40 /scratch/kurten/scratch_galib/gamess-us-trash/GALIB/SCR/soc-noupup1313.F15.038
-rw-rw-r-- 1 hasangal hasangal   160272 Nov  5 16:40 /scratch/kurten/scratch_galib/gamess-us-trash/GALIB/SCR/soc-noupup1313.F15.039
-rw-rw-r-- 1 hasangal hasangal   240216 Nov  5 16:40 /scratch/kurten/scratch_galib/gamess-us-trash/GALIB/SCR/soc-noupup1313.F16
-rw-rw-r-- 1 hasangal hasangal   240216 Nov  5 16:40 /scratch/kurten/scratch_galib/gamess-us-trash/GALIB/SCR/soc-noupup1313.F16.001
-rw-rw-r-- 1 hasangal hasangal   240216 Nov  5 16:40 /scratch/kurten/scratch_galib/gamess-us-trash/GALIB/SCR/soc-noupup1313.F16.002
-rw-rw-r-- 1 hasangal hasangal   240216 Nov  5 16:40 /scratch/kurten/scratch_galib/gamess-us-trash/GALIB/SCR/soc-noupup1313.F16.003
-rw-rw-r-- 1 hasangal hasangal   240216 Nov  5 16:40 /scratch/kurten/scratch_galib/gamess-us-trash/GALIB/SCR/soc-noupup1313.F16.004
-rw-rw-r-- 1 hasangal hasangal   240216 Nov  5 16:40 /scratch/kurten/scratch_galib/gamess-us-trash/GALIB/SCR/soc-noupup1313.F16.005
-rw-rw-r-- 1 hasangal hasangal   240216 Nov  5 16:40 /scratch/kurten/scratch_galib/gamess-us-trash/GALIB/SCR/soc-noupup1313.F16.006
-rw-rw-r-- 1 hasangal hasangal   240216 Nov  5 16:40 /scratch/kurten/scratch_galib/gamess-us-trash/GALIB/SCR/soc-noupup1313.F16.007
-rw-rw-r-- 1 hasangal hasangal   240216 Nov  5 16:40 /scratch/kurten/scratch_galib/gamess-us-trash/GALIB/SCR/soc-noupup1313.F16.008
-rw-rw-r-- 1 hasangal hasangal   240216 Nov  5 16:40 /scratch/kurten/scratch_galib/gamess-us-trash/GALIB/SCR/soc-noupup1313.F16.009
-rw-rw-r-- 1 hasangal hasangal   240216 Nov  5 16:40 /scratch/kurten/scratch_galib/gamess-us-trash/GALIB/SCR/soc-noupup1313.F16.010
-rw-rw-r-- 1 hasangal hasangal   240216 Nov  5 16:40 /scratch/kurten/scratch_galib/gamess-us-trash/GALIB/SCR/soc-noupup1313.F16.011
-rw-rw-r-- 1 hasangal hasangal   240216 Nov  5 16:40 /scratch/kurten/scratch_galib/gamess-us-trash/GALIB/SCR/soc-noupup1313.F16.012
-rw-rw-r-- 1 hasangal hasangal   240216 Nov  5 16:40 /scratch/kurten/scratch_galib/gamess-us-trash/GALIB/SCR/soc-noupup1313.F16.013
-rw-rw-r-- 1 hasangal hasangal   240216 Nov  5 16:40 /scratch/kurten/scratch_galib/gamess-us-trash/GALIB/SCR/soc-noupup1313.F16.014
-rw-rw-r-- 1 hasangal hasangal   240216 Nov  5 16:40 /scratch/kurten/scratch_galib/gamess-us-trash/GALIB/SCR/soc-noupup1313.F16.015
-rw-rw-r-- 1 hasangal hasangal   240216 Nov  5 16:40 /scratch/kurten/scratch_galib/gamess-us-trash/GALIB/SCR/soc-noupup1313.F16.016
-rw-rw-r-- 1 hasangal hasangal   240216 Nov  5 16:40 /scratch/kurten/scratch_galib/gamess-us-trash/GALIB/SCR/soc-noupup1313.F16.017
-rw-rw-r-- 1 hasangal hasangal   240216 Nov  5 16:40 /scratch/kurten/scratch_galib/gamess-us-trash/GALIB/SCR/soc-noupup1313.F16.018
-rw-rw-r-- 1 hasangal hasangal   240216 Nov  5 16:40 /scratch/kurten/scratch_galib/gamess-us-trash/GALIB/SCR/soc-noupup1313.F16.019
-rw-rw-r-- 1 hasangal hasangal   240216 Nov  5 16:40 /scratch/kurten/scratch_galib/gamess-us-trash/GALIB/SCR/soc-noupup1313.F16.020
-rw-rw-r-- 1 hasangal hasangal   240216 Nov  5 16:40 /scratch/kurten/scratch_galib/gamess-us-trash/GALIB/SCR/soc-noupup1313.F16.021
-rw-rw-r-- 1 hasangal hasangal   240216 Nov  5 16:40 /scratch/kurten/scratch_galib/gamess-us-trash/GALIB/SCR/soc-noupup1313.F16.022
-rw-rw-r-- 1 hasangal hasangal   240216 Nov  5 16:40 /scratch/kurten/scratch_galib/gamess-us-trash/GALIB/SCR/soc-noupup1313.F16.023
-rw-rw-r-- 1 hasangal hasangal   240216 Nov  5 16:40 /scratch/kurten/scratch_galib/gamess-us-trash/GALIB/SCR/soc-noupup1313.F16.024
-rw-rw-r-- 1 hasangal hasangal   240216 Nov  5 16:40 /scratch/kurten/scratch_galib/gamess-us-trash/GALIB/SCR/soc-noupup1313.F16.025
-rw-rw-r-- 1 hasangal hasangal   240216 Nov  5 16:40 /scratch/kurten/scratch_galib/gamess-us-trash/GALIB/SCR/soc-noupup1313.F16.026
-rw-rw-r-- 1 hasangal hasangal   240216 Nov  5 16:40 /scratch/kurten/scratch_galib/gamess-us-trash/GALIB/SCR/soc-noupup1313.F16.027
-rw-rw-r-- 1 hasangal hasangal   240216 Nov  5 16:40 /scratch/kurten/scratch_galib/gamess-us-trash/GALIB/SCR/soc-noupup1313.F16.028
-rw-rw-r-- 1 hasangal hasangal   240216 Nov  5 16:40 /scratch/kurten/scratch_galib/gamess-us-trash/GALIB/SCR/soc-noupup1313.F16.029
-rw-rw-r-- 1 hasangal hasangal   240216 Nov  5 16:40 /scratch/kurten/scratch_galib/gamess-us-trash/GALIB/SCR/soc-noupup1313.F16.030
-rw-rw-r-- 1 hasangal hasangal   240216 Nov  5 16:40 /scratch/kurten/scratch_galib/gamess-us-trash/GALIB/SCR/soc-noupup1313.F16.031
-rw-rw-r-- 1 hasangal hasangal   240216 Nov  5 16:40 /scratch/kurten/scratch_galib/gamess-us-trash/GALIB/SCR/soc-noupup1313.F16.032
-rw-rw-r-- 1 hasangal hasangal   240216 Nov  5 16:40 /scratch/kurten/scratch_galib/gamess-us-trash/GALIB/SCR/soc-noupup1313.F16.033
-rw-rw-r-- 1 hasangal hasangal   240216 Nov  5 16:40 /scratch/kurten/scratch_galib/gamess-us-trash/GALIB/SCR/soc-noupup1313.F16.034
-rw-rw-r-- 1 hasangal hasangal   240216 Nov  5 16:40 /scratch/kurten/scratch_galib/gamess-us-trash/GALIB/SCR/soc-noupup1313.F16.035
-rw-rw-r-- 1 hasangal hasangal   240216 Nov  5 16:40 /scratch/kurten/scratch_galib/gamess-us-trash/GALIB/SCR/soc-noupup1313.F16.036
-rw-rw-r-- 1 hasangal hasangal   240216 Nov  5 16:40 /scratch/kurten/scratch_galib/gamess-us-trash/GALIB/SCR/soc-noupup1313.F16.037
-rw-rw-r-- 1 hasangal hasangal   240216 Nov  5 16:40 /scratch/kurten/scratch_galib/gamess-us-trash/GALIB/SCR/soc-noupup1313.F16.038
-rw-rw-r-- 1 hasangal hasangal   240216 Nov  5 16:40 /scratch/kurten/scratch_galib/gamess-us-trash/GALIB/SCR/soc-noupup1313.F16.039
-rw-rw-r-- 1 hasangal hasangal     1824 Nov  5 16:40 /scratch/kurten/scratch_galib/gamess-us-trash/GALIB/SCR/soc-noupup1313.F17
-rw-rw-r-- 1 hasangal hasangal     1824 Nov  5 16:40 /scratch/kurten/scratch_galib/gamess-us-trash/GALIB/SCR/soc-noupup1313.F17.001
-rw-rw-r-- 1 hasangal hasangal     1824 Nov  5 16:40 /scratch/kurten/scratch_galib/gamess-us-trash/GALIB/SCR/soc-noupup1313.F17.002
-rw-rw-r-- 1 hasangal hasangal     1824 Nov  5 16:40 /scratch/kurten/scratch_galib/gamess-us-trash/GALIB/SCR/soc-noupup1313.F17.003
-rw-rw-r-- 1 hasangal hasangal     1824 Nov  5 16:40 /scratch/kurten/scratch_galib/gamess-us-trash/GALIB/SCR/soc-noupup1313.F17.004
-rw-rw-r-- 1 hasangal hasangal     1824 Nov  5 16:40 /scratch/kurten/scratch_galib/gamess-us-trash/GALIB/SCR/soc-noupup1313.F17.005
-rw-rw-r-- 1 hasangal hasangal     1824 Nov  5 16:40 /scratch/kurten/scratch_galib/gamess-us-trash/GALIB/SCR/soc-noupup1313.F17.006
-rw-rw-r-- 1 hasangal hasangal     1824 Nov  5 16:40 /scratch/kurten/scratch_galib/gamess-us-trash/GALIB/SCR/soc-noupup1313.F17.007
-rw-rw-r-- 1 hasangal hasangal     1824 Nov  5 16:40 /scratch/kurten/scratch_galib/gamess-us-trash/GALIB/SCR/soc-noupup1313.F17.008
-rw-rw-r-- 1 hasangal hasangal     1824 Nov  5 16:41 /scratch/kurten/scratch_galib/gamess-us-trash/GALIB/SCR/soc-noupup1313.F17.009
-rw-rw-r-- 1 hasangal hasangal     1824 Nov  5 16:40 /scratch/kurten/scratch_galib/gamess-us-trash/GALIB/SCR/soc-noupup1313.F17.010
-rw-rw-r-- 1 hasangal hasangal     1824 Nov  5 16:40 /scratch/kurten/scratch_galib/gamess-us-trash/GALIB/SCR/soc-noupup1313.F17.011
-rw-rw-r-- 1 hasangal hasangal     1824 Nov  5 16:40 /scratch/kurten/scratch_galib/gamess-us-trash/GALIB/SCR/soc-noupup1313.F17.012
-rw-rw-r-- 1 hasangal hasangal     1824 Nov  5 16:41 /scratch/kurten/scratch_galib/gamess-us-trash/GALIB/SCR/soc-noupup1313.F17.013
-rw-rw-r-- 1 hasangal hasangal     1824 Nov  5 16:40 /scratch/kurten/scratch_galib/gamess-us-trash/GALIB/SCR/soc-noupup1313.F17.014
-rw-rw-r-- 1 hasangal hasangal     1824 Nov  5 16:40 /scratch/kurten/scratch_galib/gamess-us-trash/GALIB/SCR/soc-noupup1313.F17.015
-rw-rw-r-- 1 hasangal hasangal     1824 Nov  5 16:41 /scratch/kurten/scratch_galib/gamess-us-trash/GALIB/SCR/soc-noupup1313.F17.016
-rw-rw-r-- 1 hasangal hasangal     1824 Nov  5 16:40 /scratch/kurten/scratch_galib/gamess-us-trash/GALIB/SCR/soc-noupup1313.F17.017
-rw-rw-r-- 1 hasangal hasangal     1824 Nov  5 16:41 /scratch/kurten/scratch_galib/gamess-us-trash/GALIB/SCR/soc-noupup1313.F17.018
-rw-rw-r-- 1 hasangal hasangal     1824 Nov  5 16:40 /scratch/kurten/scratch_galib/gamess-us-trash/GALIB/SCR/soc-noupup1313.F17.019
-rw-rw-r-- 1 hasangal hasangal     1824 Nov  5 16:40 /scratch/kurten/scratch_galib/gamess-us-trash/GALIB/SCR/soc-noupup1313.F17.020
-rw-rw-r-- 1 hasangal hasangal     1824 Nov  5 16:41 /scratch/kurten/scratch_galib/gamess-us-trash/GALIB/SCR/soc-noupup1313.F17.021
-rw-rw-r-- 1 hasangal hasangal     1824 Nov  5 16:41 /scratch/kurten/scratch_galib/gamess-us-trash/GALIB/SCR/soc-noupup1313.F17.022
-rw-rw-r-- 1 hasangal hasangal     1824 Nov  5 16:40 /scratch/kurten/scratch_galib/gamess-us-trash/GALIB/SCR/soc-noupup1313.F17.023
-rw-rw-r-- 1 hasangal hasangal     1824 Nov  5 16:40 /scratch/kurten/scratch_galib/gamess-us-trash/GALIB/SCR/soc-noupup1313.F17.024
-rw-rw-r-- 1 hasangal hasangal     1824 Nov  5 16:40 /scratch/kurten/scratch_galib/gamess-us-trash/GALIB/SCR/soc-noupup1313.F17.025
-rw-rw-r-- 1 hasangal hasangal     1824 Nov  5 16:40 /scratch/kurten/scratch_galib/gamess-us-trash/GALIB/SCR/soc-noupup1313.F17.026
-rw-rw-r-- 1 hasangal hasangal     1824 Nov  5 16:40 /scratch/kurten/scratch_galib/gamess-us-trash/GALIB/SCR/soc-noupup1313.F17.027
-rw-rw-r-- 1 hasangal hasangal     1824 Nov  5 16:40 /scratch/kurten/scratch_galib/gamess-us-trash/GALIB/SCR/soc-noupup1313.F17.028
-rw-rw-r-- 1 hasangal hasangal     1824 Nov  5 16:40 /scratch/kurten/scratch_galib/gamess-us-trash/GALIB/SCR/soc-noupup1313.F17.029
-rw-rw-r-- 1 hasangal hasangal     1824 Nov  5 16:40 /scratch/kurten/scratch_galib/gamess-us-trash/GALIB/SCR/soc-noupup1313.F17.030
-rw-rw-r-- 1 hasangal hasangal     1824 Nov  5 16:40 /scratch/kurten/scratch_galib/gamess-us-trash/GALIB/SCR/soc-noupup1313.F17.031
-rw-rw-r-- 1 hasangal hasangal     1824 Nov  5 16:40 /scratch/kurten/scratch_galib/gamess-us-trash/GALIB/SCR/soc-noupup1313.F17.032
-rw-rw-r-- 1 hasangal hasangal     1824 Nov  5 16:40 /scratch/kurten/scratch_galib/gamess-us-trash/GALIB/SCR/soc-noupup1313.F17.033
-rw-rw-r-- 1 hasangal hasangal     1824 Nov  5 16:40 /scratch/kurten/scratch_galib/gamess-us-trash/GALIB/SCR/soc-noupup1313.F17.034
-rw-rw-r-- 1 hasangal hasangal     1824 Nov  5 16:41 /scratch/kurten/scratch_galib/gamess-us-trash/GALIB/SCR/soc-noupup1313.F17.035
-rw-rw-r-- 1 hasangal hasangal     1824 Nov  5 16:40 /scratch/kurten/scratch_galib/gamess-us-trash/GALIB/SCR/soc-noupup1313.F17.036
-rw-rw-r-- 1 hasangal hasangal     1824 Nov  5 16:40 /scratch/kurten/scratch_galib/gamess-us-trash/GALIB/SCR/soc-noupup1313.F17.037
-rw-rw-r-- 1 hasangal hasangal     1824 Nov  5 16:40 /scratch/kurten/scratch_galib/gamess-us-trash/GALIB/SCR/soc-noupup1313.F17.038
-rw-rw-r-- 1 hasangal hasangal     1824 Nov  5 16:40 /scratch/kurten/scratch_galib/gamess-us-trash/GALIB/SCR/soc-noupup1313.F17.039
-rw-rw-r-- 1 hasangal hasangal    65536 Nov  5 16:40 /scratch/kurten/scratch_galib/gamess-us-trash/GALIB/SCR/soc-noupup1313.F40
-rw-rw-r-- 1 hasangal hasangal    65536 Nov  5 16:40 /scratch/kurten/scratch_galib/gamess-us-trash/GALIB/SCR/soc-noupup1313.F40.001
-rw-rw-r-- 1 hasangal hasangal    65536 Nov  5 16:40 /scratch/kurten/scratch_galib/gamess-us-trash/GALIB/SCR/soc-noupup1313.F40.002
-rw-rw-r-- 1 hasangal hasangal    65536 Nov  5 16:40 /scratch/kurten/scratch_galib/gamess-us-trash/GALIB/SCR/soc-noupup1313.F40.003
-rw-rw-r-- 1 hasangal hasangal    65536 Nov  5 16:40 /scratch/kurten/scratch_galib/gamess-us-trash/GALIB/SCR/soc-noupup1313.F40.004
-rw-rw-r-- 1 hasangal hasangal    65536 Nov  5 16:40 /scratch/kurten/scratch_galib/gamess-us-trash/GALIB/SCR/soc-noupup1313.F40.005
-rw-rw-r-- 1 hasangal hasangal    65536 Nov  5 16:40 /scratch/kurten/scratch_galib/gamess-us-trash/GALIB/SCR/soc-noupup1313.F40.006
-rw-rw-r-- 1 hasangal hasangal    65536 Nov  5 16:40 /scratch/kurten/scratch_galib/gamess-us-trash/GALIB/SCR/soc-noupup1313.F40.007
-rw-rw-r-- 1 hasangal hasangal    65536 Nov  5 16:40 /scratch/kurten/scratch_galib/gamess-us-trash/GALIB/SCR/soc-noupup1313.F40.008
-rw-rw-r-- 1 hasangal hasangal    65536 Nov  5 16:40 /scratch/kurten/scratch_galib/gamess-us-trash/GALIB/SCR/soc-noupup1313.F40.009
-rw-rw-r-- 1 hasangal hasangal    65536 Nov  5 16:40 /scratch/kurten/scratch_galib/gamess-us-trash/GALIB/SCR/soc-noupup1313.F40.010
-rw-rw-r-- 1 hasangal hasangal    65536 Nov  5 16:40 /scratch/kurten/scratch_galib/gamess-us-trash/GALIB/SCR/soc-noupup1313.F40.011
-rw-rw-r-- 1 hasangal hasangal    65536 Nov  5 16:40 /scratch/kurten/scratch_galib/gamess-us-trash/GALIB/SCR/soc-noupup1313.F40.012
-rw-rw-r-- 1 hasangal hasangal    65536 Nov  5 16:40 /scratch/kurten/scratch_galib/gamess-us-trash/GALIB/SCR/soc-noupup1313.F40.013
-rw-rw-r-- 1 hasangal hasangal    65536 Nov  5 16:40 /scratch/kurten/scratch_galib/gamess-us-trash/GALIB/SCR/soc-noupup1313.F40.014
-rw-rw-r-- 1 hasangal hasangal    65536 Nov  5 16:40 /scratch/kurten/scratch_galib/gamess-us-trash/GALIB/SCR/soc-noupup1313.F40.015
-rw-rw-r-- 1 hasangal hasangal    65536 Nov  5 16:40 /scratch/kurten/scratch_galib/gamess-us-trash/GALIB/SCR/soc-noupup1313.F40.016
-rw-rw-r-- 1 hasangal hasangal    65536 Nov  5 16:40 /scratch/kurten/scratch_galib/gamess-us-trash/GALIB/SCR/soc-noupup1313.F40.017
-rw-rw-r-- 1 hasangal hasangal    65536 Nov  5 16:40 /scratch/kurten/scratch_galib/gamess-us-trash/GALIB/SCR/soc-noupup1313.F40.018
-rw-rw-r-- 1 hasangal hasangal    65536 Nov  5 16:40 /scratch/kurten/scratch_galib/gamess-us-trash/GALIB/SCR/soc-noupup1313.F40.019
-rw-rw-r-- 1 hasangal hasangal    65536 Nov  5 16:40 /scratch/kurten/scratch_galib/gamess-us-trash/GALIB/SCR/soc-noupup1313.F40.020
-rw-rw-r-- 1 hasangal hasangal    65536 Nov  5 16:40 /scratch/kurten/scratch_galib/gamess-us-trash/GALIB/SCR/soc-noupup1313.F40.021
-rw-rw-r-- 1 hasangal hasangal    65536 Nov  5 16:40 /scratch/kurten/scratch_galib/gamess-us-trash/GALIB/SCR/soc-noupup1313.F40.022
-rw-rw-r-- 1 hasangal hasangal    65536 Nov  5 16:40 /scratch/kurten/scratch_galib/gamess-us-trash/GALIB/SCR/soc-noupup1313.F40.023
-rw-rw-r-- 1 hasangal hasangal    65536 Nov  5 16:40 /scratch/kurten/scratch_galib/gamess-us-trash/GALIB/SCR/soc-noupup1313.F40.024
-rw-rw-r-- 1 hasangal hasangal    65536 Nov  5 16:40 /scratch/kurten/scratch_galib/gamess-us-trash/GALIB/SCR/soc-noupup1313.F40.025
-rw-rw-r-- 1 hasangal hasangal    65536 Nov  5 16:40 /scratch/kurten/scratch_galib/gamess-us-trash/GALIB/SCR/soc-noupup1313.F40.026
-rw-rw-r-- 1 hasangal hasangal    65536 Nov  5 16:40 /scratch/kurten/scratch_galib/gamess-us-trash/GALIB/SCR/soc-noupup1313.F40.027
-rw-rw-r-- 1 hasangal hasangal    65536 Nov  5 16:40 /scratch/kurten/scratch_galib/gamess-us-trash/GALIB/SCR/soc-noupup1313.F40.028
-rw-rw-r-- 1 hasangal hasangal    65536 Nov  5 16:40 /scratch/kurten/scratch_galib/gamess-us-trash/GALIB/SCR/soc-noupup1313.F40.029
-rw-rw-r-- 1 hasangal hasangal    65536 Nov  5 16:40 /scratch/kurten/scratch_galib/gamess-us-trash/GALIB/SCR/soc-noupup1313.F40.030
-rw-rw-r-- 1 hasangal hasangal    65536 Nov  5 16:40 /scratch/kurten/scratch_galib/gamess-us-trash/GALIB/SCR/soc-noupup1313.F40.031
-rw-rw-r-- 1 hasangal hasangal    65536 Nov  5 16:40 /scratch/kurten/scratch_galib/gamess-us-trash/GALIB/SCR/soc-noupup1313.F40.032
-rw-rw-r-- 1 hasangal hasangal    65536 Nov  5 16:40 /scratch/kurten/scratch_galib/gamess-us-trash/GALIB/SCR/soc-noupup1313.F40.033
-rw-rw-r-- 1 hasangal hasangal    65536 Nov  5 16:40 /scratch/kurten/scratch_galib/gamess-us-trash/GALIB/SCR/soc-noupup1313.F40.034
-rw-rw-r-- 1 hasangal hasangal    65536 Nov  5 16:40 /scratch/kurten/scratch_galib/gamess-us-trash/GALIB/SCR/soc-noupup1313.F40.035
-rw-rw-r-- 1 hasangal hasangal    65536 Nov  5 16:40 /scratch/kurten/scratch_galib/gamess-us-trash/GALIB/SCR/soc-noupup1313.F40.036
-rw-rw-r-- 1 hasangal hasangal    65536 Nov  5 16:40 /scratch/kurten/scratch_galib/gamess-us-trash/GALIB/SCR/soc-noupup1313.F40.037
-rw-rw-r-- 1 hasangal hasangal    65536 Nov  5 16:40 /scratch/kurten/scratch_galib/gamess-us-trash/GALIB/SCR/soc-noupup1313.F40.038
-rw-rw-r-- 1 hasangal hasangal    65536 Nov  5 16:40 /scratch/kurten/scratch_galib/gamess-us-trash/GALIB/SCR/soc-noupup1313.F40.039
Fri Nov  5 16:42:11 EET 2021
0.139u 0.167s 30:48.05 0.0%	0+0k 21416+21296io 0pf+0w
