# Supplementary material for: Computational Investigation of the Formation of Peroxide (ROOR) Accretion Products in the OH- and NO3-Initiated Oxidation of α-Pinene
Source: J Phys Chem A. 2021 Dec 9;125(50):10632–9. doi: 10.1021/acs.jpca.1c08969 (PMC8713291; doi:10.1021/acs.jpca.1c08969)
Supplement: Supplementary file 2 — jp1c08969_si_002.zip [file jp1c08969_si_002.zip › JPCA-secondnd-paper-updated-outfile/α-pinene, (R-alkoxy,S-nitroxy)2/soc-α-pinene, (R-alkoxy,S-nitroxy)2.inp]

 $CONTRL SCFTYP=none CITYP=GUGA MPLEVL=0 RUNTYP=TRANSITN
  itol=30 icut=11 maxit=200
  MULT=1 icharg=0 ispher=0
  EXETYP=run
 $END
 $BASIS GBASIS=N311 NGAUSS=6 NDFUNC=1 Diffs=.true. DIFFSP=.true. $END
 $SYSTEM TIMLIM=360000 MWORDS=350 $END
! $GUESS GUESS=moread norb=536 $END
 $TRANST operat=HSO1
! ZEFF(1)=1150.4 
  NUMCI=2 NUMVEC=1
  NFZC=112 NOCC=116 IROOTS(1)=4,4
  rstate=0000
  ONECNT=0
  TMOMNT=.t.
  PRTPRM=.t.
! Diagonal energies from TDDFT
 ENGYST(1)=-1488.359145128965,
-1488.345310912278,
-1488.344173473462,
-1488.330278850605,
-1488.358397568237,
-1488.345634935274,
-1488.344640605465,
-1488.331505822075,
 $end
 $trans dirtrf=.t. CUTTRF=1.d-12 $end
 $SCF DIRSCF=.TRUE. soscf=.t. $END
 $DRT1 group=c1 fors=.t. nfzc=112 ndoc=3 nalp=0 nval=1 $END
 $DRT2 group=c1 fors=.t. nfzc=112 ndoc=2 nalp=2 nval=0 $END
 $GUGDIA ITERMX=500 $END
 $DATA
 C20N2H32O8
C1
CARBON      6.0     -2.037003000        -0.100271000         0.535997000
CARBON      6.0     -4.053382000         0.315767000        -1.134275000
HYDROGEN    1.0     -4.210885000         1.261131000        -1.661342000
HYDROGEN    1.0     -5.042917000        -0.118997000        -0.966256000
CARBON      6.0     -3.204377000        -0.609578000        -2.006572000
HYDROGEN    1.0     -3.667122000        -0.747819000        -2.989345000
CARBON      6.0     -1.731318000        -0.149114000        -1.936639000
HYDROGEN    1.0     -1.546401000         0.924950000        -1.839092000
HYDROGEN    1.0     -1.119432000        -0.535295000        -2.752383000
CARBON      6.0     -1.636076000        -1.005700000        -0.646478000
HYDROGEN    1.0     -0.697750000        -1.511990000        -0.407377000
CARBON      6.0     -2.794066000        -1.887687000        -1.219201000
CARBON      6.0     -2.215345000        -2.979119000        -2.128135000
HYDROGEN    1.0     -1.453530000        -2.606094000        -2.816854000
HYDROGEN    1.0     -3.011663000        -3.433975000        -2.727423000
HYDROGEN    1.0     -1.755033000        -3.767493000        -1.523094000
CARBON      6.0     -3.837243000        -2.542153000        -0.315215000
HYDROGEN    1.0     -4.359454000        -1.843887000         0.343105000
HYDROGEN    1.0     -3.379456000        -3.315488000         0.310354000
HYDROGEN    1.0     -4.599933000        -3.027294000        -0.934725000
CARBON      6.0     -3.399985000         0.649746000         0.232753000
OXYGEN      8.0     -3.156100000         2.070972000         0.146459000
HYDROGEN    1.0     -4.103501000         0.480335000         1.050294000
NITROGEN    7.0     -2.913135000         2.720241000         1.347463000
OXYGEN      8.0     -3.144767000         2.126460000         2.375986000
OXYGEN      8.0     -2.524816000         3.847101000         1.198991000
CARBON      6.0     -2.076503000        -0.889488000         1.878500000
HYDROGEN    1.0     -2.183122000        -0.197564000         2.714737000
HYDROGEN    1.0     -1.157168000        -1.468237000         1.983355000
HYDROGEN    1.0     -2.926812000        -1.570899000         1.872094000
OXYGEN      8.0     -1.027545000         0.792102000         0.769694000
CARBON      6.0      2.860119000        -0.685722000        -0.618953000
CARBON      6.0      2.380925000         1.126250000         1.259548000
HYDROGEN    1.0      2.823725000         1.022592000         2.254565000
HYDROGEN    1.0      1.427728000         1.647482000         1.384177000
CARBON      6.0      3.331048000         1.935202000         0.377342000
HYDROGEN    1.0      3.515494000         2.923173000         0.812118000
CARBON      6.0      4.538873000         1.048566000         0.004228000
HYDROGEN    1.0      4.871403000         0.317568000         0.747523000
HYDROGEN    1.0      5.405599000         1.612537000        -0.340771000
CARBON      6.0      3.658865000         0.518506000        -1.155852000
HYDROGEN    1.0      4.143262000         0.237988000        -2.096572000
CARBON      6.0      2.886046000         1.881059000        -1.113346000
CARBON      6.0      3.605266000         2.926413000        -1.974077000
HYDROGEN    1.0      4.687681000         2.935429000        -1.825151000
HYDROGEN    1.0      3.228755000         3.928790000        -1.742261000
HYDROGEN    1.0      3.418583000         2.735297000        -3.036771000
CARBON      6.0      1.390946000         1.976505000        -1.418013000
HYDROGEN    1.0      0.765996000         1.314604000        -0.814679000
HYDROGEN    1.0      1.193020000         1.761836000        -2.474459000
HYDROGEN    1.0      1.044170000         2.996889000        -1.219466000
CARBON      6.0      2.097006000        -0.295997000         0.714580000
OXYGEN      8.0      2.516394000        -1.166832000         1.792552000
HYDROGEN    1.0      1.023889000        -0.423756000         0.581554000
NITROGEN    7.0      1.980946000        -2.434641000         1.801051000
OXYGEN      8.0      1.079285000        -2.689551000         1.027225000
OXYGEN      8.0      2.466734000        -3.149784000         2.634968000
CARBON      6.0      1.891868000        -1.245527000        -1.703471000
HYDROGEN    1.0      1.434774000        -2.174189000        -1.360325000
HYDROGEN    1.0      2.448284000        -1.428140000        -2.624526000
HYDROGEN    1.0      1.109777000        -0.510728000        -1.893252000
OXYGEN      8.0      3.698733000        -1.748455000        -0.426333000
 $END
 $VEC1   
 1  1-9.54856466E-07 8.47652534E-08-4.47865562E-06-2.16651764E-06 2.08894071E-07
 1  2-1.87316113E-05 6.14269382E-08 1.61851504E-05-1.81067599E-06 1.84708393E-04
 1  3-3.67309783E-05-5.93079174E-05-1.51067110E-04-1.87017775E-02 3.62245075E-03
 1  4 8.00775284E-04-5.77438521E-04-9.91873923E-06 8.39729825E-06 1.52144098E-06
 1  5-3.91968049E-06 1.08521978E-06-3.02261508E-06-1.84067098E-07-1.16157127E-06
 1  6 3.40592167E-06 3.67681350E-06 4.61978360E-06 1.94304515E-05-4.85867934E-06
 1  7 1.18752266E-05-2.43581188E-06 3.64162970E-05 9.09986308E-05-1.58790258E-07
 1  8-1.67642888E-05-1.24654934E-02-2.79718247E-03 2.21643359E-04-7.22221524E-04
 1  9 1.01465289E-05 4.48341799E-06-1.46299468E-05-7.12875324E-06-1.43775555E-05
 1 10-3.62878085E-06 1.33456638E-05-1.58206729E-05 2.04400126E-04-2.27634704E-04
 1 11-1.64720846E-06-1.02421216E-05-6.40356984E-05-3.00269100E-04-6.99022117E-07
 1 12 3.68499016E-06 3.91646269E-07 3.78240448E-06 4.07189443E-06-2.82773318E-05
 1 13-3.71255148E-06-2.02695475E-05-2.23811512E-05-1.78276196E-05 5.90496631E-05
 1 14-1.18523787E-04 1.19482368E-04 4.35797236E-03 1.44951183E-04 1.81324051E-03
 1 15 6.50000288E-04 5.61002733E-07-6.41086266E-07 8.00835324E-08-3.27959478E-06
 1 16 2.70163221E-06-7.60387389E-06-5.22608712E-06 3.33498733E-05 1.34010892E-04
 1 17 4.75390628E-05-8.41272491E-07 3.88199030E-06-2.70878520E-06 1.32177177E-06
 1 18-2.06129989E-06-3.99094801E-05 2.03449892E-05-6.10041519E-06 4.06409621E-06
 1 19 1.19838757E-04-6.46057021E-05-6.05452990E-05-2.60181025E-05-1.46086784E-03
 1 20 1.36839022E-03 2.25145050E-04-4.82770765E-04 2.72093069E-06-5.00032010E-06
 1 21 2.27938941E-06-1.83597411E-06-2.91336069E-06-1.54663861E-06-7.23466238E-06
 1 22 2.12969115E-05-2.41501172E-04-8.57475118E-05 1.93492707E-06-3.40032075E-05
 1 23 1.54921137E-04-4.21959163E-04 9.66493349E-08 1.94164167E-07-4.07804816E-06
 1 24-3.07434059E-07-2.51330899E-07 9.00585236E-06 1.94417799E-05 9.91323405E-07
 1 25-1.26228853E-06-1.25378982E-04-7.16781587E-05-2.57309869E-04-9.26895843E-05
 1 26-1.03648494E-03 3.44931440E-03 4.08039708E-04 3.64862028E-03 5.73148236E-06
 1 27-3.22417323E-06-2.50730913E-06 7.57324236E-06 1.58505384E-06 3.59744809E-06
 1 28-2.93149581E-06 2.94879554E-05-4.41779147E-04-1.67530242E-03 3.64406376E-07
 1 29-1.61786944E-06 1.32790734E-06 1.18353727E-06 5.94540091E-07 3.12132663E-05
 1 30-5.08583102E-06-2.12434700E-06-1.64746689E-06-2.67967426E-04-3.52551922E-05
 1 31-1.70887226E-04 1.53120110E-05 4.16652366E-03 5.87140009E-04 2.94318606E-03
 1 32-4.86102221E-04 2.87961916E-06-6.04713894E-06 3.16751978E-06-3.04916195E-07
 1 33 9.63048549E-07 1.97035523E-06-4.24974748E-08 2.01956622E-07-1.00252950E-06
 1 34-1.66073011E-06 1.61260977E-08-4.53926804E-06 4.25671648E-06 6.60906190E-06
 1 35 5.55964813E-07 4.61103099E-05-1.69085761E-05 1.62360431E-05-3.03054817E-06
 1 36 2.15653854E-03-2.69777894E-04 3.67016639E-04 4.48092587E-04-1.22616933E-06
 1 37 3.62534748E-06-2.39917815E-06-5.88981054E-07 1.14240482E-06 5.30678615E-07
 1 38-9.77361115E-07 4.73333114E-06 3.20986567E-05 3.06138596E-04 7.62036459E-08
 1 39-2.60224913E-06-6.18670008E-05 1.70692820E-05 3.68847705E-07-1.02450104E-06
 1 40 1.79134091E-06 3.89469819E-05 7.38992921E-08-2.85965603E-07 2.13540645E-07
 1 41-1.11416771E-06 1.74596541E-06 1.97282349E-06 9.01555166E-07 5.86736921E-06
 1 42-8.90124033E-06 3.94818066E-05 8.39154217E-06 4.10556957E-06 6.42033459E-05
 1 43 2.35933055E-03 4.56985647E-04 2.92933882E-04-2.00772178E-04 1.60910239E-06
 1 44-1.72487824E-06 1.15775849E-07 1.12323806E-07 4.26296223E-07-1.71131662E-06
 1 45-8.51681257E-07 4.65109702E-06-2.01712562E-04 7.49885784E-05 4.26737587E-08
 1 46-3.77318447E-06 6.23646130E-06 3.83624945E-05-2.47320207E-06 1.73914719E-05
 1 47-3.69691877E-05 5.37612249E-05 1.97305427E-06 2.34785149E-05-4.76616334E-06
 1 48-2.02508103E-05 1.63900735E-05-7.22206612E-05-3.15185013E-05-2.25645026E-04
 1 49-3.98913372E-05 6.63609431E-05-1.39199599E-04 3.72435521E-04 3.47560106E-04
 1 50 2.60253073E-02 5.27674731E-03-1.43214029E-03-3.16024597E-03 4.85942313E-05
 1 51-1.08415041E-04 5.98208099E-05-3.01751237E-05-8.74778145E-08 2.23159892E-06
 1 52-5.51506637E-01-4.71681533E-01-7.64526151E-05 6.32686456E-04-1.80075218E-03
 1 53-5.53885500E-03 2.90730397E-05-2.51470446E-04 8.35116916E-04 1.26338811E-03
 1 54 1.61958103E-05 3.09702279E-05-6.64389308E-04-4.98958189E-03-2.74641454E-04
 1 55 1.12682914E-03 6.39149105E-04-1.59558854E-04 5.90487274E-05 1.00510127E-04
 1 56 5.25193500E-05 6.34130078E-05 1.37984355E-04-3.27960760E-06-3.64256851E-05
 1 57-6.35567247E-04 1.14021752E-03-7.96653100E-06 2.00768770E-05 1.79929971E-06
 1 58 5.25485385E-07 9.22472215E-06-1.30137614E-04 4.23145553E-05 1.43441547E-04
 1 59 2.26525443E-04 1.96298533E-04-2.58807360E-05-1.72466735E-04-1.47096222E-04
 1 60-1.65266188E-03-1.61192315E-04-3.34655283E-04 1.03532040E-04 3.46763080E-05
 1 61 3.04633455E-05-6.51396534E-05-1.03986725E-06-4.43740142E-05-1.31472169E-04
 1 62 2.67725371E-04 2.32658459E-04 8.51365051E-07 1.64788739E-06-1.70924365E-05
 1 63-1.68873419E-05-8.61662533E-06-2.35477142E-05 2.74385914E-05 7.24239261E-07
 1 64-2.71259428E-06 9.99451328E-06-3.07125882E-05-1.05563412E-04 3.09093343E-05
 1 65 1.61676271E-04 1.80221565E-05 3.81926020E-06 3.05426685E-06-6.87352705E-06
 1 66-1.12240068E-06 7.41222448E-06 1.73751881E-05 2.57485904E-04 2.22413661E-04
 1 67-4.71980510E-06-1.67435843E-05-8.03025272E-06-4.73537866E-06 1.20877437E-05
 1 68 3.86968136E-05-9.03010725E-07 9.97743025E-06-1.54852727E-05-5.88930201E-05
 1 69-2.38298752E-05 6.82607618E-04-1.72489593E-05-7.53018262E-05 1.08084597E-04
 1 70 4.19700392E-06-1.82494386E-05 1.40524347E-05-1.10959249E-05-2.19564400E-06
 1 71-4.08125074E-08 4.98462676E-07-1.60272465E-06 3.16179587E-06-1.54250275E-06
 1 72-7.93866940E-07 1.76071889E-05-1.27542696E-05 6.63974043E-06 3.00940863E-06
 1 73-3.50144436E-05 1.18589872E-04-3.29381681E-05 2.04004905E-05 3.29763058E-03
 1 74-2.17266852E-04 4.98722364E-04-3.97462400E-04 3.79993303E-06 6.31646105E-07
 1 75-4.43157914E-06-1.28412707E-06-1.46660936E-06 5.18279194E-07-1.44669324E-06
 1 76 1.63894434E-05 4.07932571E-05-2.84259524E-04 1.98720875E-06-1.95567945E-05
 1 77-7.27878790E-05 4.87138357E-04-1.27432057E-06 1.49525721E-05 2.45487058E-04
 1 78-2.36275277E-04 3.04781222E-05 2.74993108E-05-2.24662741E-06 2.93823477E-07
 1 79 1.96128891E-06-1.49337884E-05 8.51790620E-06-2.82515754E-06-7.13236017E-06
 1 80 3.64889344E-05-5.43489112E-05 2.21055836E-05 3.46365185E-05-6.47113807E-04
 1 81 8.60933778E-06 8.04726706E-05-2.90563060E-05 3.11677042E-06 1.53895122E-06
 1 82-4.65572164E-06-4.45264818E-06 1.81221095E-06-2.63554840E-06-2.30019034E-08
 1 83 7.27723963E-08-1.57132703E-07 2.41395941E-07 4.76022975E-07-2.98065040E-06
 1 84 1.66617614E-06-1.28104196E-06-2.37681404E-06-1.04612928E-05-4.99157016E-05
 1 85-2.29899763E-05 1.71022495E-05-1.19611238E-03-5.10532266E-04-7.34032501E-04
 1 86 7.30965859E-04 9.37605098E-07-1.36370800E-06 4.26102905E-07-4.46737344E-07
 1 87 7.30714984E-07 1.01428650E-06 3.46119494E-08-1.51650304E-07-1.18310842E-06
 1 88 8.22449002E-07-1.69056684E-06 8.59557662E-07 4.21535419E-06-3.79863347E-06
 1 89 7.40587132E-06-5.08118572E-05-1.17951926E-05 3.61683379E-05-5.41890250E-05
 1 90 2.41233185E-03 8.86076069E-05-6.07244494E-04-6.99211085E-04-7.87860393E-07
 1 91 1.74660824E-06-9.58747848E-07 1.13473500E-07-2.13893709E-06-3.09257429E-07
 1 92-2.53599213E-06 2.13167223E-05-4.24309322E-05 1.18012900E-04 1.11086503E-06
 1 93-1.24799926E-05-1.02617788E-04 8.27993528E-04 1.60460555E-07-7.82253432E-07
 1 94 6.63761608E-07 1.36276010E-07 4.51339895E-08 9.16932602E-06-3.17321573E-06
 1 95-1.06937213E-06-1.44677852E-06-7.33652961E-05 5.34636191E-05-1.75835782E-06
 1 96-1.30201522E-06-2.41467551E-03 6.44276263E-05 5.88553384E-04 4.31647392E-04
 1 97-2.20494076E-07-3.03471340E-07 5.23965416E-07-1.46162154E-06 4.40628477E-07
 1 98 5.11049089E-07-1.31667401E-06 1.23980900E-05-2.02478021E-05-1.99781352E-04
 1 99 8.48555720E-08-4.05109917E-07 3.92150409E-07-1.65979755E-07 2.67566722E-07
 1100 4.96292603E-06-2.14124464E-06 7.35884452E-07-1.35492104E-06-3.54900842E-05
 1101 2.80733665E-05-6.42216133E-06 7.63541810E-06 2.50000144E-04 2.56998728E-05
 1102-9.56594089E-05 5.16061454E-05-2.19673560E-07 7.09729034E-07-4.90055473E-07
 1103-3.04497614E-07-1.99305891E-07-2.25908630E-07-1.23528363E-07 4.06689207E-07
 1104-2.08935794E-05-6.07908395E-05 1.70810945E-07 5.30118319E-07 2.86168270E-06
 1105 3.06246458E-05-2.35004012E-08 1.19119672E-07 2.49172476E-07-3.06213169E-07
 1106-8.71761032E-07-4.01552404E-06-9.76143029E-07 1.90854793E-06 4.16172426E-06
 1107 7.81544445E-05-1.37508778E-05 8.11828688E-07-1.26159844E-05 1.37328154E-03
 1108-5.34252861E-04-7.29656905E-04 2.93138667E-05-8.97264915E-08 6.25109438E-07
 1109-5.35382946E-07-1.41542493E-06 1.92719249E-07-2.81097264E-09 5.91665803E-07
 1110-6.76321647E-06-2.24158169E-05 6.80163116E-05 1.49993919E-07-7.32026581E-07
 1111 5.51441946E-07 9.18080585E-07 4.53571140E-08 1.02967848E-05-3.05374205E-06
 1112-5.86692615E-06 1.03994896E-06-6.10527948E-05 5.44482816E-05 7.33878436E-05
 1113 7.10573994E-06-2.39375970E-03 2.34916385E-03-2.73773000E-04 6.89072819E-04
 1114-1.86630877E-06-2.74181442E-07 2.14049021E-06 5.04000984E-07-5.28302708E-07
 1115 1.38756929E-07-4.97680097E-09 2.56362163E-08 1.01705866E-06-1.06239292E-07
 1116 8.09002180E-07-5.67181696E-07-4.04641317E-06 9.33061451E-07-3.58184958E-06
 1117-2.49141917E-05 1.09309003E-05 4.07790449E-07-5.67142000E-06-3.90057331E-04
 1118 8.35711934E-05 6.20805978E-05-1.17505895E-04-3.60146383E-08 1.27185324E-06
 1119-1.23583861E-06 1.07439513E-06 3.92798657E-09 7.50627692E-07-1.26588833E-06
 1120 1.00895865E-05-5.28047905E-05-7.80102175E-05 8.93117122E-07-5.90078426E-06
 1121 6.84727025E-05 2.37144197E-05 4.79773880E-07-3.92972928E-06 6.44335789E-05
 1122-6.18062007E-05-3.02194776E-07 1.35515861E-06 4.30156058E-07-6.98478805E-07
 1123 1.42638907E-07-1.73496221E-05 1.78799819E-06 3.33561236E-06-2.30974583E-06
 1124 2.08276780E-04-1.79568941E-05-7.13943615E-05 2.89012345E-05 8.01572856E-03
 1125 1.00485959E-03-3.71431114E-04 8.59734069E-04 2.65132291E-06-4.28599210E-06
 1126 1.63466919E-06 2.53983498E-07 1.85324155E-06 2.31727578E-07-3.62483984E-06
 1127 3.65206687E-05-6.09159193E-04-6.21207599E-03 8.18092657E-07-2.10078611E-05
 1128 3.18506394E-05 6.35086393E-04-4.48776018E-06 3.06264774E-05-1.42254814E-04
 1129 2.99714426E-04 6.90712647E-08-2.84746184E-07 1.49008278E-06 1.01357935E-06
 1130-3.56553743E-08 4.88987153E-06-7.30984798E-06-2.94933731E-06-4.26337025E-07
 1131-6.03431276E-05-3.00445736E-06-1.98972022E-05 4.08492462E-05 6.36616005E-04
 1132-7.60222989E-04 2.61162244E-04-3.73601616E-04 2.11901564E-06-3.46900205E-07
 1133-1.77211543E-06 2.10203292E-06-1.91480085E-07 8.78249360E-07-1.20318343E-06
 1134-4.98515264E-07-2.11397954E-07 7.95799207E-07 1.47299335E-07-4.99384392E-06
 1135 8.73317273E-07-3.58819431E-06-3.93818059E-07 1.84720170E-05-6.35090440E-07
 1136 2.54344960E-05-2.95683455E-06-2.84016562E-04 6.12916944E-05-8.85041116E-05
 1137 6.66219604E-05-2.16976602E-07-2.59488428E-08 2.42925445E-07-7.76091191E-07
 1138 2.63484867E-07-2.98644301E-07 2.17037445E-06-1.94549661E-05-1.88895300E-04
 1139-2.80304598E-03-4.46997746E-08 4.13540348E-07-4.58637591E-07 9.85519850E-07
 1140 2.15117725E-07-4.32973958E-06 1.84186941E-06-4.22021529E-06-7.69833594E-07
 1141 4.29177881E-05-2.31858517E-06 2.75840105E-05-9.18582972E-07 1.65953423E-04
 1142 1.04990377E-04 8.16911477E-05 2.00685998E-04 5.09467031E-08 4.64968328E-07
 1143-5.15915031E-07 8.88281741E-07 3.85834027E-07-3.88082008E-07-1.91125477E-07
 1144 2.67145960E-07-7.64404893E-07 6.58518258E-07-2.22715673E-07-3.76140617E-06
 1145 3.04425011E-06-2.81824881E-06 9.56340364E-07 1.55344374E-05-1.55772947E-05
 1146 9.51328544E-06-8.37654480E-06 1.14967429E-05 1.68617661E-04-1.19933587E-04
 1147 8.31330738E-05-2.28033543E-07 1.12787967E-07 1.15245576E-07 1.62037908E-08
 1148-2.52035371E-07-2.82434780E-07-7.51398367E-08 1.88405710E-07 8.16795545E-08
 1149-1.32970534E-07 2.10667165E-07-1.90735563E-06-2.94313539E-07 4.34268902E-07
 1150-7.61993467E-07 1.10385374E-05 2.39779891E-06-5.67588126E-06 4.77703223E-06
 1151-2.28463642E-04 1.36817021E-05-5.14068790E-05 1.53568436E-05 2.87772271E-07
 1152-2.82632967E-07-5.13930405E-09 3.07688197E-07-2.86962816E-07 3.22435447E-07
 1153 2.70384366E-07-1.34313322E-06 1.01386982E-06-4.59748004E-07 2.89381322E-07
 1154 1.46101531E-05-5.09758749E-06 2.19313349E-06-1.92853170E-07-9.36474242E-05
 1155 3.72342736E-05-1.41950848E-05-4.57719737E-05 2.87866554E-04 5.63767908E-06
 1156 1.90408947E-04-2.61031484E-04-6.11572165E-07 4.30119659E-07 1.81452506E-07
 1157 1.23800153E-07-2.12931371E-07-5.30569580E-07-8.06654756E-08 7.02165522E-06
 1158 2.61499015E-05 3.46151227E-04 1.33350621E-07-1.97795338E-06-1.83985203E-05
 1159-1.39249187E-04 4.98231825E-07 4.10824996E-06 3.56047003E-05-5.21630567E-04
 1160 2.53663968E-08-7.58430306E-08-1.34052437E-07 6.69908157E-08 1.41574830E-07
 1161 1.07911989E-06 4.21092044E-07-2.95666510E-07-5.46190510E-07-7.10486560E-06
 1162 2.36982866E-06 1.56411718E-06 1.17470128E-06 2.70602318E-05-2.76039342E-07
 1163 2.54114029E-05-1.99663475E-05-4.59062159E-07 3.08206018E-07 1.50856141E-07
 1164 9.05249883E-08-5.49593359E-08-1.37999751E-07
 2  1-5.38949737E-08 2.49961036E-07-1.12157379E-06 6.39003175E-07-1.05233654E-06
 2  2-6.20472948E-06 6.70636117E-06-3.92461990E-06 5.20630521E-06 7.85012541E-05
 2  3-4.00813808E-05 4.18109114E-05-6.74241442E-05 1.67133549E-03 4.62653275E-04
 2  4-1.68056423E-03-7.18960698E-04 1.36620806E-06-1.69853543E-06 3.32327367E-07
 2  5 7.26385021E-07 5.43584558E-07 6.77586240E-07 5.29690388E-08-3.05191183E-07
 2  6-4.37714583E-07-1.77459978E-07-9.13470802E-08 1.63854385E-06 2.19999400E-06
 2  7 6.50258507E-07 5.55799743E-07 1.24681818E-05 3.44442411E-06-6.47507485E-06
 2  8 1.53357969E-05 8.91962956E-04 7.08345418E-05 2.24408242E-04 4.38567054E-04
 2  9 9.83252939E-07-8.76207669E-07-1.07045271E-07-3.46794595E-09 4.57669930E-07
 2 10 5.79482840E-07-3.11073579E-07 4.05829996E-06-4.32109913E-05-2.48192937E-05
 2 11 4.83416854E-07-5.22801396E-06-2.39530306E-05 8.98515225E-05-1.32577953E-08
 2 12 5.58261769E-08 3.31524041E-07 1.56170965E-07-7.19597156E-07 4.53142054E-07
 2 13-2.12324961E-06-9.91145760E-07 3.74276848E-06 4.26252166E-06-8.21806132E-07
 2 14 8.97444789E-06-3.27179763E-05 2.36283388E-03 1.79438553E-04 1.23232263E-04
 2 15 2.51020304E-04-1.61693114E-06 7.49567659E-07 8.67363479E-07-2.05494792E-07
 2 16 2.91405560E-07 5.07223481E-07 1.32955232E-07-3.87870958E-06-4.33501818E-05
 2 17 6.06036984E-05-2.92751109E-07 1.39462659E-06 5.52486164E-07-1.02614520E-06
 2 18-2.26943707E-07-1.82369684E-05-2.52949003E-06 5.35306927E-06-4.30307454E-07
 2 19 1.80234583E-04 1.43516150E-05-5.57732525E-05 7.20441117E-05-3.82356118E-04
 2 20 7.06035293E-04 1.64211653E-04 8.29936098E-05 4.83027378E-07-1.67726008E-06
 2 21 1.19423270E-06 9.32065206E-08 2.61538343E-07-8.45801553E-07-5.02018893E-07
 2 22-1.79281073E-07 1.85480799E-04-4.23990490E-05 2.20298072E-07-6.27911554E-06
 2 23 9.51215118E-05 2.67594945E-05-1.78749258E-07 7.45964915E-07 1.00480965E-07
 2 24-7.62495897E-07 1.99934817E-08-7.90020429E-06-2.78817677E-07 3.74420756E-06
 2 25 1.36788433E-06 1.17088327E-04 7.85421842E-06-7.58758183E-05 1.65938761E-05
 2 26-3.75924529E-03-1.46852741E-03-1.75772411E-03-8.75979128E-04 1.88598633E-06
 2 27-7.15459176E-07-1.17052715E-06 1.52683448E-06-3.04758722E-07 1.54531577E-06
 2 28-5.32119907E-07 8.03704240E-07-1.60724920E-05-9.83638277E-04 5.45381404E-08
 2 29-2.20809612E-07 2.56590504E-07 3.15497133E-07 1.44490898E-07 5.18079212E-06
 2 30-3.89828933E-07-1.20771630E-06-1.40365206E-06-2.87048537E-06-3.96024512E-05
 2 31 2.94602051E-05 1.38712862E-05-1.93774738E-03 3.83977377E-04-9.27365074E-04
 2 32-7.53263015E-04-6.99648918E-07 3.51363636E-07 3.48285282E-07-5.87967226E-07
 2 33 2.41962832E-07-1.64436156E-07-3.87586900E-08 1.74677072E-07 4.26547202E-07
 2 34-4.84460377E-07 7.54854239E-08-3.49259842E-06-1.91673774E-06 2.05383876E-06
 2 35-1.64421862E-07 5.13824332E-05 8.04529624E-06 1.34148299E-05 2.67132030E-05
 2 36-1.34331390E-03 1.57489474E-04-2.36379625E-04-1.88803785E-04-1.12316208E-06
 2 37 1.22786866E-06-1.04706579E-07 1.67714458E-07 4.99923074E-07 3.63136716E-07
 2 38-2.60722568E-07 4.92732791E-08 1.72840632E-05-5.65402555E-05 3.74672429E-07
 2 39-3.24525182E-06 2.12364766E-05 2.32928029E-06 8.86956630E-07-7.65901979E-06
 2 40-2.88345543E-05-8.51861667E-06-4.27918020E-08 2.09351470E-07-4.22653506E-07
 2 41-3.32016918E-08 4.33244034E-07-2.46543044E-06 1.57183112E-06 1.59083442E-07
 2 42-1.91018871E-06 1.36456076E-05 1.93674176E-06-4.89853308E-06 1.84090892E-05
 2 43 6.25324208E-04-1.47064235E-05 1.85864113E-04-1.04511134E-04 8.45510971E-07
 2 44-6.23929784E-07-2.21581188E-07-4.77370950E-07 2.70248721E-07 1.95787520E-07
 2 45 3.13262035E-07-9.91420156E-07-2.80463052E-05-1.42581949E-04 2.60056731E-08
 2 46-2.59151103E-06-1.65747697E-05 2.01706899E-04-7.53759218E-07 4.84394322E-06
 2 47-8.95598765E-06-4.88132795E-05 1.48896725E-07-7.32562220E-07 9.39761559E-07
 2 48-2.02292830E-07-4.56834247E-08 9.05695857E-06-4.58377756E-06 1.43803266E-06
 2 49 4.46674123E-08-1.34704219E-04 1.27388128E-05-2.99254368E-05-5.02560011E-06
 2 50 1.26720907E-03 9.99556135E-04-2.57058149E-05 7.62659116E-04-6.20628905E-07
 2 51 1.17092341E-07 5.03536564E-07-8.50974963E-07 6.68051262E-07 6.27816317E-07
 2 52-1.20267835E-06-1.60412539E-06-7.73094590E-07-2.41790691E-07 1.32479320E-07
 2 53 5.13554228E-06 3.36333960E-06 1.24641381E-06-2.97144764E-07-2.34967173E-05
 2 54-1.78458251E-05-1.33786571E-05 3.65342215E-06 1.51825944E-04 1.22591803E-04
 2 55-1.04608715E-04 6.25205337E-05-3.92310709E-07 3.35201879E-07 5.71088299E-08
 2 56 1.29296344E-07-2.85701983E-07-3.66749602E-07-2.19043248E-06 2.41762850E-05
 2 57-7.19901722E-05 1.88438219E-05 8.00486766E-09-1.71589936E-08 4.01748572E-07
 2 58-1.04709670E-07 7.39848760E-07-3.16708821E-07-1.58032118E-06 6.04165267E-07
 2 59-3.39900038E-06-2.02128862E-05 1.67289595E-05 2.54595447E-05-3.20780371E-06
 2 60 5.54435290E-05-1.04082214E-05 1.21673765E-04-1.21487506E-04-4.55949377E-07
 2 61 5.04947690E-07-4.89983128E-08 3.16578986E-07-3.87679952E-07 3.57073955E-07
 2 62 1.17432775E-07 9.12193705E-08 1.58878030E-07-1.94706628E-07-7.68468039E-07
 2 63-1.79731422E-07-6.01326672E-07 7.56616848E-07 3.21789017E-06-1.73828547E-06
 2 64 6.66940645E-07 3.50186663E-07-1.85588881E-05 1.63168217E-04 6.61709057E-05
 2 65-4.35038298E-05 3.05511032E-05-2.41109281E-07-3.68536159E-07 6.09645440E-07
 2 66-6.06938670E-07-3.26676071E-07-3.54889498E-07 9.09117070E-08-2.04293170E-07
 2 67-7.22764668E-07 3.76017802E-08-2.13093213E-07 3.16305711E-06 2.78661464E-06
 2 68-3.75906233E-07 7.47414423E-07-2.42524438E-05-7.70784234E-06 1.36497363E-05
 2 69-1.70186719E-06-1.26369816E-04 4.57408787E-05-1.00333040E-07 2.54045844E-05
 2 70 6.31894197E-07-4.39489644E-07-1.92404553E-07-2.33536405E-07 6.58527076E-09
 2 71-1.21315768E-07 1.36763368E-07-7.22188342E-07-1.35153202E-06 3.23490833E-07
 2 72-1.05706718E-06 7.49680592E-06 7.35194373E-06-3.89952026E-07 4.48525241E-06
 2 73-9.31473756E-06-6.95135809E-05 1.33513796E-05-4.73533834E-05-1.42277318E-03
 2 74-1.35957467E-04-4.39861979E-04 5.04501607E-04-3.28602721E-06 8.36586907E-07
 2 75 2.44944030E-06 7.16670802E-07-6.13604034E-08 9.45777945E-07 1.53599640E-06
 2 76-8.87122191E-06 1.92331248E-04 5.97098565E-05-1.89586855E-06 1.32712002E-05
 2 77 9.76869101E-05-1.02497820E-03-8.82225382E-07 2.92723004E-06-2.60607913E-05
 2 78-5.96488803E-05 1.11119335E-06 7.66814662E-08-5.73557155E-07 3.66887153E-07
 2 79-1.16391307E-07 9.35587785E-06 2.54940879E-06-1.28666754E-06 7.48894149E-07
 2 80-6.44111609E-05-1.61984421E-05 1.34927169E-05-3.50691276E-06 4.36468401E-04
 2 81 1.18843549E-04-2.12903993E-04 2.88057329E-06-5.97217231E-07 8.32385782E-08
 2 82 5.13978653E-07-2.05012504E-07-4.35576487E-07 3.95754004E-07 8.96825060E-07
 2 83-2.42070708E-08 2.91675983E-06-2.60713047E-06-1.51923892E-06 1.57550674E-05
 2 84-9.26252764E-07 6.06200489E-06-9.28207153E-06-6.80621059E-05-2.62458833E-05
 2 85-5.04084181E-05-3.48272998E-05 1.31361553E-02-1.40161642E-03 1.74078208E-03
 2 86 1.19643132E-03 7.13189152E-06-7.21270305E-07-6.41062121E-06-1.28427433E-06
 2 87-4.02338905E-06 5.47360423E-06-2.15914646E-07 3.23766993E-06-1.07257123E-06
 2 88 8.96540802E-06 1.40702770E-06-4.04261812E-05 4.01797157E-06-6.51510513E-06
 2 89-1.37821668E-05 1.04363289E-04-8.65537891E-05 9.10883664E-05 3.09946742E-05
 2 90 9.72688462E-03 4.54278628E-04-2.12813917E-03-8.11650936E-04-8.71321609E-06
 2 91 1.21455818E-05-3.43236572E-06 3.72215967E-06 1.22231918E-05 9.17544413E-06
 2 92-7.37722676E-06-2.70685704E-05 8.34034114E-05-1.64722370E-05 4.37718079E-07
 2 93 1.66145529E-05 1.82369599E-05-4.11213240E-04 1.66665758E-07-1.13741624E-06
 2 94 1.37541966E-06 4.42599007E-06-2.93607371E-07 2.46016192E-06-7.17199356E-06
 2 95-2.22251323E-05 3.37867911E-06 1.64946524E-04 4.32995733E-05 1.15213510E-05
 2 96 1.16509348E-04-7.68718409E-03-1.26204608E-03 1.60378951E-03 5.97947602E-04
 2 97 1.20314236E-07 6.40573941E-06-6.52605365E-06 3.39168352E-07-1.49511241E-06
 2 98-6.50862435E-06 5.66203942E-06-3.31187907E-05-1.27008334E-05 5.51253723E-05
 2 99 3.30734122E-07-1.60988902E-06 2.18551845E-06 7.88111204E-07-2.48956153E-06
 2100 1.54252234E-05-1.40685479E-05-2.81026432E-06 1.13365406E-05 3.38217040E-05
 2101 2.23930594E-05-4.84174559E-05 2.00974447E-05 1.04868026E-02-2.59232343E-03
 2102 3.23321290E-04-6.70669327E-04-3.95473804E-06 2.37969033E-06 1.57504770E-06
 2103 1.48649962E-06-4.62304505E-07-3.73963705E-06 2.62766369E-06 2.27222433E-06
 2104-2.72380787E-05 5.43804137E-04-1.82285617E-06 2.94457255E-05-1.58314724E-04
 2105 3.54817098E-04-1.36695327E-07-1.16884181E-07 2.00948704E-06 1.00353173E-06
 2106-2.32888466E-06-8.21370241E-06-1.06661504E-05-7.54149621E-06 1.11301668E-05
 2107 1.73937710E-04 4.93042250E-05-7.85022395E-05 5.31105927E-05-1.45361281E-02
 2108 1.06201363E-03-1.55104508E-03-2.13914782E-03-3.49325605E-06-2.96721169E-06
 2109 6.46046773E-06 4.08979671E-06 1.15963287E-06-2.14470374E-06 2.67505557E-06
 2110-2.10666713E-05 8.50413472E-05-2.45957752E-04-4.15190533E-07 1.91545839E-06
 2111-4.43306667E-07 8.25597202E-07 2.30620365E-07-2.84665822E-05 1.63277555E-06
 2112 1.62437378E-09-3.28236938E-06 2.26602660E-04 4.08004458E-05-1.16458244E-04
 2113 1.39413976E-04 8.84292330E-03 1.25907979E-03-9.54924576E-04-5.27860565E-04
 2114-2.67469836E-06-6.66498276E-07 3.34119664E-06-1.27030786E-06 2.53424348E-06
 2115-3.50875939E-06-6.88974494E-08 3.31817988E-07 1.69319709E-06-1.52132449E-06
 2116-6.33853185E-08-1.88770340E-06-7.67209299E-06 6.38623028E-06 7.67444657E-07
 2117 3.57409381E-05 4.60977637E-06-3.67476866E-05-1.04767682E-05-1.86557867E-03
 2118 1.64476564E-04 3.71989665E-04-3.04293774E-04 3.40872372E-07-1.53755931E-07
 2119-1.87116441E-07 1.32094250E-06 7.97413109E-07 9.33110638E-07-1.11547709E-06
 2120 5.34593954E-06-7.10568636E-05-1.86533493E-04 1.02494217E-06-3.68299789E-06
 2121 5.46363708E-05-1.06683139E-05-4.42664027E-07-2.21219004E-06-5.10669706E-05
 2122-3.27698511E-05-1.68394448E-07 7.08451830E-07 6.80998898E-07 6.36763443E-07
 2123 1.04623291E-06-8.66420419E-06-6.20067147E-06-2.00729208E-06-5.47092807E-06
 2124 2.07627280E-05 4.34137218E-05 3.48392597E-05 4.04006693E-05-3.61890673E-04
 2125-4.84596936E-04 1.78388750E-04 1.47914334E-05-4.78917478E-07 6.53102550E-08
 2126 4.13607223E-07-3.60166879E-08-6.22871367E-08-3.45009421E-06 1.57810978E-06
 2127-1.19987066E-05 9.31968333E-05-2.21112298E-03-9.69741122E-07 7.68341074E-06
 2128-1.23827666E-05 6.24978660E-05 4.66967410E-06-2.90096966E-05 1.66526546E-05
 2129 1.62407812E-04-2.03390698E-06-2.24803083E-05 1.50293421E-05-2.52226729E-06
 2130 2.19818652E-05 6.38615064E-05 3.71975570E-05-1.72249792E-04 1.44602790E-04
 2131 5.96294817E-05 1.83221694E-04 4.08907019E-04-1.41119774E-04-2.69240179E-02
 2132-1.34517763E-03-1.44307822E-03-1.64915117E-03-4.54631479E-05 1.14825419E-05
 2133 3.39806060E-05-3.35249972E-05 3.31841575E-05-9.26387136E-05 5.51505559E-01
 2134 4.71680994E-01-1.23959969E-03-9.10708148E-04-1.16786209E-03 5.54679877E-03
 2135 5.64601845E-04 4.45896186E-04 5.07519849E-04-1.29298045E-03-4.02632939E-04
 2136-4.34748146E-04-2.51546259E-04 5.28369056E-03-5.52402223E-05 9.18828978E-04
 2137-5.77136216E-04 1.04966359E-04-1.74653090E-04 6.96867314E-05-1.19662253E-04
 2138-4.26027137E-05 7.05150004E-05 1.95232482E-06 4.80179615E-05 1.12662904E-04
 2139 1.36930827E-02 8.39052350E-06-2.07651996E-05 5.94523357E-06 8.29282517E-06
 2140 4.03416957E-06 1.29206280E-04 9.92375040E-05 2.54582548E-04-2.29108774E-05
 2141-1.48276016E-04-6.10242674E-05-1.82723530E-04 4.64074457E-05-1.43659944E-03
 2142 5.40882095E-04-5.41567296E-04 8.39421367E-04-4.53002129E-05 1.24989975E-04
 2143-7.96897620E-05 8.27837935E-05-4.71795917E-05-2.07371924E-06-2.64453128E-04
 2144-2.30432007E-04-1.31662136E-05-9.81719112E-06-7.50230964E-06 2.39765664E-05
 2145 3.17557834E-05 8.34149509E-07 2.69614632E-05-5.83405729E-05-5.92375233E-05
 2146-2.28285399E-05-3.70100945E-05 9.14740740E-04 2.95056629E-04 1.51172560E-04
 2147 1.68867699E-04 8.38177946E-06-1.27506995E-05 4.36892000E-06 2.77376988E-07
 2148 1.24117958E-05 5.19543135E-06-2.73037458E-04-2.35774053E-04 2.35552836E-07
 2149-1.68957068E-05 8.98378173E-06 4.98340781E-06-1.44576776E-05 2.66834800E-05
 2150-2.76179718E-05-8.64566421E-06 7.24463807E-06-5.02153598E-05 3.25877640E-05
 2151-4.31964365E-04 6.07854281E-05 9.70781405E-05-1.30469176E-05-8.33678777E-06
 2152 4.75530566E-06 3.58148211E-06-1.12176019E-05 4.53393935E-06-1.74398754E-05
 2153-3.92958442E-07 1.17965678E-06-3.18495798E-06-5.94643916E-07 1.74562602E-06
 2154-1.33777673E-05 1.14328066E-05 4.15340182E-06-7.68514546E-06-7.21012820E-07
 2155-5.73087376E-05-1.80977938E-05 5.66820269E-05-2.27951162E-03-1.88043223E-04
 2156-4.25736670E-04-4.12413487E-04-2.28198167E-06 2.80228512E-06-5.20303445E-07
 2157 1.14596919E-07 4.57044255E-06-1.90580441E-06 8.26676004E-07-1.58201096E-05
 2158-2.70450679E-04-5.10362658E-04-1.63443904E-06 1.45432357E-05-5.36835686E-05
 2159 1.80699951E-04 4.11907341E-06-3.12713470E-05-1.30644306E-04-1.95038381E-04
 2160-2.40227654E-05-2.10144341E-05 2.59014255E-06 1.84378274E-07-1.13224898E-06
 2161 5.42753314E-06-9.14644011E-06-1.57796334E-06 6.11491663E-06 1.46226102E-05
 2162 3.73548335E-05 8.85834545E-06-4.54600129E-05-2.26079356E-04 4.79645187E-05
 2163-8.19127980E-05 1.08098730E-04 2.64401778E-06 4.12087346E-06-6.76489124E-06
 2164 2.28451666E-06 3.31781602E-06-1.15345243E-06
 3  1-2.99199263E-07 1.15155955E-06 2.02234575E-06-5.40642246E-09-4.32380604E-07
 3  2-1.73445744E-05-1.00962640E-05-7.25989166E-07 1.15185783E-06 8.86258935E-05
 3  3 5.04426798E-05-6.86641875E-06 5.69660214E-05 9.19068565E-04 9.65345397E-04
 3  4-5.96160926E-04 6.18396596E-04-8.24083025E-08 4.22010376E-07-3.39602074E-07
 3  5-2.99881097E-06-1.99464009E-06 9.20797772E-08 5.60372360E-07-2.36140311E-06
 3  6-9.44050592E-07-2.99691417E-06-2.59145212E-06 2.64937605E-05 5.55811921E-06
 3  7 1.58741878E-05 1.30688754E-05-1.75707337E-04-9.80661413E-05-7.86491201E-05
 3  8-5.91229154E-05-3.33803897E-03-9.33868181E-04-6.59743138E-04 1.10574945E-04
 3  9 1.50709902E-06-1.77393410E-06 2.66835085E-07-4.24356496E-07-2.73727743E-06
 3 10-2.26382882E-06 2.06548318E-06 7.07611560E-06 1.91534865E-05 5.38382076E-04
 3 11 7.82436894E-07-8.75558256E-06-8.46236583E-05-5.26349324E-04-2.00612839E-07
 3 12 8.64775797E-07-1.95346346E-07-2.88925301E-08-9.34977566E-07-1.42975355E-05
 3 13 2.22959127E-07-3.29825962E-07 2.26191937E-06 1.00136062E-04 4.68993103E-05
 3 14 2.56634740E-05 5.57491075E-05 7.80006258E-04-3.92344226E-05 7.94236037E-04
 3 15-1.29649671E-04 5.90814788E-07 1.07064194E-06-1.66145673E-06-2.07266611E-07
 3 16-6.37217556E-08 1.84218696E-06-7.40106845E-07 1.33894972E-05 3.17081573E-06
 3 17-1.96853365E-04 1.50912366E-07-7.51872765E-07-1.35096972E-06-7.38575756E-07
 3 18-9.77196305E-07 1.12862497E-05 6.72147280E-06 2.92842175E-06 5.69862979E-06
 3 19-1.08078030E-04 3.69439013E-05 2.70397951E-05-8.92445227E-05-1.93385252E-05
 3 20 5.34239987E-04 2.04911648E-04 1.71189787E-04-4.74065100E-07 1.36773696E-06
 3 21-8.93671865E-07-6.31274865E-07 3.14529256E-07 1.36856830E-06 8.29233932E-07
 3 22 1.19487211E-06-2.40710310E-04-3.62087530E-04 1.10465208E-06-8.47164069E-06
 3 23-3.02678874E-05 1.13380718E-04-2.40142292E-08 1.24847825E-07-6.67841522E-07
 3 24-8.28666418E-07 5.03950205E-07-1.07053178E-06 3.05983974E-06 3.51503244E-06
 3 25-3.57020882E-06 3.68606019E-05-1.82758653E-05-3.07525889E-05-5.32248002E-05
 3 26-9.56363762E-04 6.72309036E-04-2.12109305E-04 6.46250560E-04 4.26206356E-07
 3 27 4.42614082E-07-8.68820438E-07 2.37683437E-06 5.14110526E-07-1.86753551E-06
 3 28 5.95310266E-07 6.37395927E-07-2.03189308E-04-7.45176045E-04-1.15706383E-08
 3 29 1.16387983E-07 1.26756761E-07 3.10914001E-07-1.11447391E-06 7.11382782E-07
 3 30-1.13770617E-06-6.58962272E-07 6.77635186E-06-3.41457115E-05-1.06872996E-06
 3 31-7.52245397E-05-6.90880378E-05-1.08019863E-05 7.16349413E-04 5.69790481E-04
 3 32-1.29849091E-03 4.72939228E-07-1.24131071E-06 7.68371478E-07-7.00404794E-07
 3 33-5.70391862E-07-1.78589447E-08 5.28397582E-08-2.48550600E-07-6.71542538E-07
 3 34 5.80345508E-07-3.22103039E-08 3.67964415E-06 2.42630815E-06-2.62856731E-06
 3 35 1.92374712E-07-5.87371137E-05 3.23590859E-06-1.49023943E-05-1.63645369E-05
 3 36-5.37608675E-04 8.87780289E-05-3.09497250E-05-2.78866300E-05-8.93286815E-07
 3 37 3.20409484E-07 5.72877331E-07 2.85003999E-07 1.38045714E-06-2.99250307E-07
 3 38-1.33055121E-06 1.16988373E-05-4.16498822E-05-4.05799103E-05 9.94806377E-07
 3 39-2.89006991E-06 7.65767513E-06 7.45201602E-05-1.27105437E-07 1.14232342E-06
 3 40 3.07837420E-05 2.49581794E-05 5.06437523E-08-2.56173258E-07 1.05297231E-06
 3 41-6.37915048E-07 9.51994892E-08 1.99691376E-06-4.38207149E-06 3.73030937E-06
 3 42-6.06969090E-07 2.04662621E-05 2.04661048E-05 6.14904450E-06 1.32934897E-05
 3 43 2.08546552E-03 6.72802344E-04 2.60743670E-04-2.30610952E-04 1.08097407E-06
 3 44 2.35681179E-07-1.31665524E-06-5.48057007E-07 7.30981310E-07-3.98324334E-07
 3 45 2.22656867E-06-1.45246213E-05 6.46626664E-06 6.51694918E-04-4.02928400E-07
 3 46-4.36267026E-07-2.60940983E-05-2.14225753E-05 4.14118316E-07-1.79670532E-06
 3 47 4.32167732E-05 1.13490011E-04 5.27728223E-08-1.49470516E-06 1.77552240E-06
 3 48 4.38053612E-06-1.55066975E-06 1.66766586E-05-7.01907849E-06-1.88914459E-05
 3 49 6.12427766E-06-1.05016610E-04-2.83591945E-05 7.18750719E-05-4.65934996E-05
 3 50 5.82743759E-03 1.55244403E-03 4.08146071E-04-1.52113303E-03 8.14940021E-07
 3 51-4.11300087E-06 3.29806084E-06 2.04361417E-07 6.82007774E-07 4.58669013E-06
 3 52 2.47489030E-04 2.12562001E-04-3.84806513E-06-1.00769800E-05-1.17364046E-05
 3 53-9.49485363E-06 2.25677775E-06 1.01999502E-05 1.60999988E-05-2.79120001E-05
 3 54-3.55977213E-05-1.22095051E-04-6.74222829E-05-4.18624862E-04-6.75775351E-06
 3 55 3.87660557E-04-6.64777092E-05-6.00919526E-06-4.89034133E-06 1.08995366E-05
 3 56-6.86120083E-07 1.39441356E-06 6.11234121E-06 1.88177213E-07 9.15813794E-06
 3 57-1.05778436E-04 5.49140437E-04 2.89713712E-05-4.87663523E-05 1.49585995E-05
 3 58 3.17772263E-05-4.10724261E-06 2.56391503E-04 1.51948238E-04 4.86109724E-04
 3 59-9.07273017E-05 5.55031471E-05-4.17052348E-06-2.02808132E-04-1.29517061E-04
 3 60-4.38926296E-03-1.32197227E-03-1.80959935E-03 1.44700738E-03-4.67567757E-05
 3 61 2.12889761E-04-1.66132985E-04 1.15510572E-04-5.52202250E-06-2.81169815E-05
 3 62-2.75243789E-02-2.35426695E-02-2.81266860E-05-6.69143586E-05 1.02468315E-04
 3 63-2.78658301E-04 2.91290223E-05 4.90574750E-05-7.48122486E-05 1.85532698E-04
 3 64-5.09469207E-05-2.76260175E-05 2.59642460E-05-1.23701580E-03 1.89774289E-04
 3 65-1.50788768E-05 1.92708595E-04-5.85707512E-06-4.88667081E-06 1.07437459E-05
 3 66 2.17540425E-06-1.16769439E-05-3.47279272E-05 5.50823314E-01 4.71117704E-01
 3 67-7.10375718E-04-2.05293496E-03 2.69512809E-04 5.40368537E-03 3.13998000E-04
 3 68 9.27830146E-04-1.28203092E-04-1.23903398E-03-1.50757180E-04-4.58413589E-04
 3 69 9.97175483E-05 5.38826573E-03-9.57619865E-05-7.98472090E-04-1.52657092E-04
 3 70-6.67219062E-05-1.41256928E-04 2.07978834E-04-3.46664606E-05 9.66314380E-06
 3 71 5.00238703E-05 1.89987382E-08-9.13185204E-08 6.33740315E-07 4.67854051E-07
 3 72 1.65745082E-06 5.15701003E-06-1.89399280E-06-2.08109639E-06-7.90904464E-06
 3 73-6.64816874E-05 3.70093893E-05-3.28730193E-05 1.05160195E-04-1.44930743E-03
 3 74-5.22808464E-04-1.50772797E-04 5.96166336E-04 2.95300504E-06-1.24571779E-06
 3 75-1.70728725E-06-1.93190056E-06-1.97050615E-07 2.67910013E-06-1.45778192E-06
 3 76 9.87936698E-06-1.98185353E-04-3.54952258E-04 1.46461967E-06-1.23738190E-05
 3 77-5.60671877E-05 3.63589721E-04-1.97130694E-06 1.94804079E-05-8.31075351E-05
 3 78-6.23724609E-04-1.27585661E-05-1.04104027E-05 4.83225816E-07-9.10313521E-07
 3 79 4.31213927E-07-6.05686635E-06-1.22373885E-06 2.92543406E-06-1.93510466E-06
 3 80 1.84793299E-05 1.37358520E-06 2.28278576E-07 7.16657223E-06-6.30045682E-04
 3 81 4.54616924E-05 3.86762267E-04 5.77920292E-05 3.41214971E-07 1.69455380E-06
 3 82-2.03576877E-06-1.08753510E-06 5.29425767E-07 4.85275820E-07-1.00703843E-07
 3 83 4.67339145E-07-4.94470771E-07-4.42946344E-08 5.30347887E-07-8.63833239E-06
 3 84 3.21055302E-06 2.74297570E-07-3.13550004E-06 8.43421868E-05-2.93305168E-05
 3 85 4.64739212E-06 3.11928114E-05 1.52154225E-03 6.56655338E-06 3.20666556E-04
 3 86-1.40354623E-04-3.94441796E-07-1.05908460E-07 5.00350256E-07-4.32765312E-07
 3 87-1.64301105E-07-1.60142864E-07-2.09582962E-08 4.83599025E-08 2.26812213E-07
 3 88-1.61219999E-06-6.53863917E-07-3.37613428E-06-8.83443980E-07 8.08469517E-06
 3 89 2.98695662E-06 5.32239115E-05 5.02664836E-06-1.96071948E-05-2.55812110E-05
 3 90 5.74246092E-03 3.06933875E-04-8.68452039E-04-1.28950644E-03-9.99791730E-08
 3 91-2.24862884E-07 3.24842058E-07-1.16880050E-06-2.75717251E-07 3.51323133E-07
 3 92 9.21269464E-07-8.77508751E-06 6.82438538E-05 9.70218834E-05 2.45432737E-06
 3 93-1.38888915E-05 1.16431058E-05 1.13116429E-03 2.49852944E-09-1.68128174E-08
 3 94 1.19577407E-06 4.31733436E-07-4.54912278E-09-1.35871676E-07-5.44986310E-06
 3 95-2.49870157E-06 1.30183617E-07 2.11439441E-05 2.46065970E-05 2.78115243E-05
 3 96-1.85825141E-06-1.98277238E-03 5.55097057E-04 5.16001452E-04 4.12957006E-05
 3 97-3.48156604E-07 2.87206863E-07 6.09497413E-08-7.34685369E-07 3.43752718E-07
 3 98 4.25696025E-07-3.36821438E-07-1.79121035E-06-1.66249001E-06-2.06981324E-04
 3 99-4.40137640E-08 2.19406843E-07 1.04656099E-07 2.62868058E-07 6.83599813E-08
 3100-2.84846981E-06-5.82169428E-08-1.25842409E-06-1.66597961E-07 2.97798691E-05
 3101-2.03578501E-05-2.96197432E-06 1.28667901E-05-1.08585778E-03 2.80360692E-04
 3102-1.66420240E-05 6.31909764E-05 4.90978789E-07-2.68970076E-07-2.22008714E-07
 3103 2.36111769E-07-3.93379279E-07-1.80732673E-07 3.65736980E-07-4.45908483E-06
 3104 7.56543303E-05-2.69464515E-05-8.14724519E-08 2.43103359E-06 5.92854208E-05
 3105-9.72754542E-05 2.62569025E-08-1.35595270E-07 9.63739330E-07 3.19417074E-08
 3106 3.22020243E-07 1.17041154E-06-4.67828481E-06-5.27232479E-07-8.99347026E-07
 3107 1.41848739E-05 3.04994673E-05 3.33084006E-06-3.22965187E-06 4.27887921E-04
 3108 1.52248935E-04 3.68201078E-04 2.38132654E-04-3.47428884E-07-3.11248382E-07
 3109 6.58677267E-07-4.24620907E-07 4.25798092E-07 7.09249371E-07-6.39011747E-08
 3110-2.19935268E-06-1.87179220E-05 6.42281743E-05 3.53052309E-08-1.94910767E-07
 3111 5.00320203E-07-4.39174895E-07 4.82694641E-08 2.07621921E-06-1.46189082E-06
 3112 1.97626202E-06-4.45864736E-07-1.54568197E-05 1.38889055E-05-3.81976868E-05
 3113 3.41615761E-05 9.41540948E-04-3.13684935E-04 9.45592105E-05-8.50713485E-05
 3114-4.93181078E-07 2.36628173E-07 2.56552905E-07-1.07699705E-06-1.56589010E-07
 3115 4.21684465E-08-3.21951602E-08 1.58447423E-07 3.88207624E-08 6.01331851E-07
 3116 2.99116205E-07-2.55725965E-06-1.10260913E-08-2.68748655E-06-1.17066558E-06
 3117 3.82336669E-05-1.73110456E-05-3.07484389E-06 1.92169468E-05 4.73823320E-05
 3118-8.39001559E-05 1.00307597E-05-1.76100079E-06-8.29306352E-08 5.28189149E-08
 3119 3.01117203E-08 5.68554612E-07-7.35012870E-07-1.35517682E-07 2.82887340E-07
 3120-1.37762602E-06 2.47550586E-05 8.66275299E-05-1.55690553E-07-1.50097674E-06
 3121-1.70418261E-05-3.37874714E-05 2.89935978E-07-2.75559725E-06 7.69511569E-06
 3122-3.61226338E-05 6.78415155E-08-3.63943417E-07 1.11885446E-06-1.44730406E-06
 3123 1.78840086E-07 1.98231091E-06-6.06116080E-06 7.06159972E-06 1.11598677E-07
 3124 8.11777458E-06 4.71672730E-05-4.15597231E-05 8.91244445E-06 8.89579386E-04
 3125-6.68193179E-04-4.22052655E-04 2.30537117E-04 3.66510657E-07 6.94500946E-07
 3126-1.06101160E-06 7.21468325E-07 3.99761321E-07-1.97506069E-06 1.83728833E-06
 3127-5.61329438E-06-6.58772363E-05-3.39174145E-03-1.57456032E-06 1.03156470E-05
 3128-5.65514726E-05 2.46842446E-04 9.42194770E-07-5.15544174E-06 6.49412708E-05
 3129 2.86641064E-04 3.32193016E-10 7.79190780E-09 4.35525375E-07 1.08053728E-06
 3130-7.26310966E-07 1.25381560E-06-2.83779023E-06-6.57301062E-06 3.52033686E-06
 3131-6.00607549E-05 1.32266323E-05 5.87877628E-05 4.64221494E-07-4.91135464E-03
 3132-3.96362597E-04-2.00096272E-03-2.98700165E-04 3.36637506E-08 1.07052881E-06
 3133-1.10419256E-06 1.51680077E-06 8.50912754E-09 1.68383426E-07-8.60950587E-08
 3134 7.05751700E-09 7.29941070E-08-3.91449743E-07-5.01214388E-07-1.16729037E-06
 3135-1.63168822E-07 1.84516526E-06 1.90746891E-06 1.66874041E-05-2.84733446E-06
 3136-8.32927444E-06-1.05218356E-05 8.95605611E-05-1.85885492E-06 3.88805194E-05
 3137 1.16135927E-05-2.22355658E-09-7.26830744E-08 7.49066310E-08 1.50801019E-07
 3138 1.49504017E-07-2.42180720E-07-7.69072632E-08-2.90415299E-06 1.49701780E-04
 3139 6.28290229E-04-3.16119098E-08 2.74532487E-07-3.30115452E-08-8.06910385E-08
 3140-3.86000679E-07-2.70169273E-06 2.09925979E-07-8.40949132E-08 1.66729182E-06
 3141 2.07019643E-05-2.03155646E-05-5.29390853E-06-1.96181667E-05-4.36473138E-04
 3142-2.03570388E-05 1.30754354E-04-1.05709903E-05 2.70563650E-07-3.18157846E-07
 3143 4.75941959E-08-3.28581555E-07 2.82266250E-07-2.41768369E-07-1.03532551E-06
 3144-5.90896036E-07-1.36394053E-07-1.67794611E-07-7.23661323E-07-2.74975724E-06
 3145 5.29501709E-07 5.21755071E-07 2.91593704E-06 1.03956453E-05-9.26213305E-06
 3146-1.01828066E-06-1.65093027E-05-1.86009107E-04 3.94509474E-05-1.08911530E-04
 3147 7.14176035E-05-8.50351946E-08-1.46665505E-07 2.31700700E-07 3.91501328E-07
 3148-5.26559539E-07-1.55669888E-07 5.94374731E-07 5.44011111E-07-5.44858449E-08
 3149 4.67219234E-07 4.98370056E-08-1.47454446E-07 2.05927336E-07-1.93731562E-06
 3150-7.44509513E-08 2.72167457E-06 9.21979149E-07 1.02793451E-05-4.51620708E-07
 3151 1.64293728E-04-1.00898439E-05-1.14920723E-05-2.92552248E-05-1.77260047E-07
 3152 2.72863188E-07-9.56031418E-08 3.90658247E-08-4.31563364E-07-1.14181866E-07
 3153 2.14223914E-08-1.05344744E-07 1.64172073E-07-7.54679950E-08-5.96085760E-08
 3154 2.12065481E-06-1.10100761E-06-5.02898367E-08 5.69240550E-07-1.91357822E-05
 3155 5.64504134E-06 6.72780541E-06-3.43841030E-05-2.66266295E-04-1.59551034E-05
 3156 4.14669632E-05-1.89881789E-04 3.73111903E-07 3.08556379E-07-6.81668282E-07
 3157 4.57606665E-08-6.13683060E-07 2.51404492E-07-7.09859929E-07 7.19672590E-06
 3158-9.05964691E-06 1.05767131E-04 6.41146081E-08-2.94260853E-06-3.47045678E-05
 3159-3.63912922E-05-2.18150237E-07 5.86409416E-06-4.44890066E-05-2.85349177E-04
 3160 3.38183093E-08-1.11693718E-07 5.80050643E-08 1.58453558E-09-1.39615593E-07
 3161 1.57958242E-06-3.52353146E-07 3.34966228E-08 5.71464291E-07-1.06997054E-05
 3162 6.91607235E-06-3.10057668E-06-3.34038293E-06-6.68030889E-05 1.77528856E-06
 3163 2.26530121E-05 1.19523565E-05-2.77436804E-07-7.61212873E-09 2.85048933E-07
 3164 2.83358997E-07 8.12220503E-09-4.26849877E-08
 4  1-2.07892325E-07 7.72319927E-07-2.05299599E-06-2.07018127E-07 2.27835219E-06
 4  2-2.10324486E-06 1.22722538E-05-1.64419864E-06-1.68654663E-05-1.71302024E-04
 4  3-1.41878360E-04-5.24450364E-05 1.29283696E-04-2.85534617E-02-1.21139289E-03
 4  4 3.50249789E-03 7.38992442E-03 2.84796027E-06-4.38211886E-06 1.53415859E-06
 4  5-1.90588851E-06-1.08564645E-06 1.24598725E-06-3.26584810E-07 1.36183959E-06
 4  6 3.73928475E-07 2.23766271E-07 8.74700494E-07-1.54977362E-05-8.43760229E-07
 4  7-3.17066798E-06-9.19362701E-06 1.33321805E-04 2.97648849E-05-5.49505520E-05
 4  8 3.32192769E-05 3.35097374E-03 5.20896455E-05 8.95599116E-04 2.82539471E-03
 4  9-1.27872704E-06 1.01279875E-06 2.65928288E-07-3.33554596E-06-3.68573107E-06
 4 10 6.74353092E-07-2.38199998E-06 7.00567791E-06 6.25389188E-05 2.95290727E-04
 4 11-1.03668589E-06-3.04190657E-06-1.00043440E-05-6.18073501E-06 4.17501121E-07
 4 12-2.00452173E-06-1.31123769E-07-9.70092027E-07 7.19209659E-07 2.93244369E-05
 4 13 1.46640935E-06 4.93071537E-06-7.16603822E-08-2.74024427E-04-5.10747028E-05
 4 14 1.14800040E-05-1.20344542E-04-4.23169205E-03-2.49684478E-03 1.65306494E-03
 4 15-6.69149967E-04-5.22477996E-07-4.23417628E-07 9.45895624E-07 1.18040726E-06
 4 16 7.01972587E-07-3.05391555E-07-3.63536840E-07-2.54923542E-06-5.58319826E-05
 4 17-3.71464061E-04-5.57352367E-08 1.78416819E-07 3.28028519E-07 2.54646183E-07
 4 18 2.54402107E-06-4.40981776E-06-3.61971164E-06-7.41605595E-07-1.30830005E-05
 4 19 1.39766411E-05-5.77454235E-05 1.78097616E-06 1.05310628E-04 3.86012515E-03
 4 20-3.22426330E-04-8.25831798E-04 3.47472912E-04 2.21529160E-06-1.27557046E-06
 4 21-9.39721146E-07 1.18102316E-06-1.01174272E-06-8.83656696E-07 7.10279725E-07
 4 22-8.23423521E-06 1.94219009E-04 5.69495541E-05-3.14571099E-06 1.99530587E-05
 4 23 1.30817195E-05 4.66163905E-04-2.68738299E-07 1.44041755E-06 1.12064412E-06
 4 24 1.54646423E-06 1.56582851E-06-1.62947856E-05-4.52392302E-06-8.80597421E-06
 4 25-5.34253080E-06 7.47348761E-05 4.96267412E-06 1.20325553E-04 1.37509922E-04
 4 26 2.35345937E-02-3.79810292E-03 3.54697980E-03 5.87265933E-03-1.42585271E-06
 4 27 1.56678814E-06-1.40935429E-07-1.94958736E-06 2.99052881E-07 3.58195778E-07
 4 28-1.67069342E-06-1.10904838E-06 1.19636685E-04 8.23645526E-04-9.90918839E-08
 4 29 3.25436409E-07-2.00064401E-06 5.80904958E-07 1.02026024E-06-7.30787574E-06
 4 30 9.94348990E-06-3.44917934E-06-5.83364909E-06 5.95547416E-05-5.25152668E-05
 4 31 1.33789709E-04-9.93357308E-07-2.84518987E-03-4.77237179E-05 2.33255686E-03
 4 32-1.79764247E-03-4.00917247E-07 1.83481307E-06-1.43389582E-06-2.03611009E-06
 4 33 1.11346079E-07-2.22822575E-06 4.39167747E-08-2.08329892E-07-5.50140634E-07
 4 34-6.44693361E-07-2.90532315E-08 2.60527102E-06 1.57073143E-06 2.94445141E-06
 4 35 5.89540962E-07 2.39438498E-05-1.79872137E-05-2.48066992E-05 2.90933300E-05
 4 36 3.04929301E-03-3.07515272E-06 5.95065899E-04 6.23206622E-04 5.75286280E-07
 4 37-2.04188189E-06 1.46659561E-06-1.02667467E-07 8.47493859E-07 5.47965138E-07
 4 38-1.71564416E-06 1.22641514E-05-7.67774991E-05-1.44272480E-05-4.29811847E-08
 4 39-1.36630241E-06-9.11677773E-06 1.79294980E-04 4.43560455E-07-4.45040542E-06
 4 40-5.10792652E-05 3.37758174E-05-8.85310887E-08 4.37624999E-07 1.61273297E-06
 4 41 1.73849455E-06 6.00717863E-07-3.63883114E-06-7.93219643E-06-8.48607303E-06
 4 42-2.56734904E-06-3.64223524E-05 8.38265773E-05 7.05184720E-06 8.52569537E-06
 4 43 2.30701264E-03 6.97457913E-04-9.68175780E-05-1.30259565E-04 1.27012573E-06
 4 44-5.63842650E-07-7.06283079E-07 1.24356667E-06-6.29745113E-07-6.40588194E-07
 4 45-3.01564026E-06 1.81938837E-05 1.94113626E-04 5.44498721E-04 5.57963553E-08
 4 46-4.59219217E-06 1.11958944E-05-3.68854598E-04-8.90717403E-07 9.13579817E-06
 4 47 1.25465495E-04 2.78248545E-05-8.64434357E-07 1.41136742E-06-2.93837567E-07
 4 48 3.71628169E-07-4.25616667E-06-2.58429543E-05-2.80657831E-06-6.39125121E-06
 4 49 1.82784721E-05 1.00546421E-04 9.80979691E-05 2.82560131E-05-7.40888069E-05
 4 50 1.11326482E-04 3.62530205E-03-1.75552692E-04 2.57121596E-03-6.75746902E-06
 4 51-4.17206573E-06 1.09295348E-05-2.21151786E-06 3.25841360E-06 9.29017355E-06
 4 52-2.83772135E-04-2.40576773E-04-3.32840180E-07 5.97379467E-06 1.68612893E-05
 4 53-2.11704099E-05 4.63043734E-06-1.26262404E-05-1.57553050E-05 1.40451710E-04
 4 54-1.76492849E-05 3.94598334E-05 1.24696390E-04-1.29960166E-03 1.16320325E-04
 4 55 1.20099794E-05-3.40297198E-04 1.79640235E-06 2.85126883E-06-4.64767119E-06
 4 56 1.47043079E-06-4.59149258E-06-1.26796317E-05-4.99627464E-06 5.83960538E-05
 4 57 7.80942194E-05-2.43195317E-04-2.98598216E-05 5.36985795E-05-2.45285865E-07
 4 58 1.34187985E-05-2.71150101E-05-2.86556739E-04 1.05487244E-04 2.17365211E-04
 4 59-4.05239865E-04 9.66563071E-05-9.09658622E-05-2.04888896E-05 3.01323337E-04
 4 60 4.49340662E-03-4.57840271E-06-1.98076368E-03 3.69995764E-04 8.24487115E-05
 4 61 5.36513786E-05-1.36100090E-04-1.78577346E-05 6.93103187E-05 1.84787358E-04
 4 62-5.50816873E-01-4.71112907E-01-3.90677637E-04-1.00924068E-03 1.87337238E-03
 4 63-5.44553196E-03 1.77209032E-04 4.80605484E-04-8.37084404E-04 1.22657150E-03
 4 64-8.63390947E-05-3.48904055E-04 4.49362684E-04-5.37271603E-03-2.85154194E-04
 4 65 4.23431012E-04 7.80427663E-04 2.58900362E-05-9.21815273E-05 6.62914911E-05
 4 66-4.39655806E-05-6.58124558E-05-1.74566406E-04-2.75284866E-02-2.35422716E-02
 4 67 3.09208053E-05 8.61688462E-05 8.42523282E-07-2.81095825E-04-3.27795692E-06
 4 68 2.57323965E-06-1.18729362E-05 5.61314252E-05 5.52548459E-06-4.90222443E-05
 4 69 1.89989819E-05 8.81944270E-05-1.61969676E-04 2.20201784E-04-5.37591100E-06
 4 70 7.10944300E-06-1.15379688E-05 4.42852581E-06-9.12649431E-06 5.46690231E-06
 4 71 1.33530605E-05-4.94948806E-07 1.46751945E-06-1.57667924E-06 8.47947490E-08
 4 72-1.11896750E-06-1.35974335E-05 9.05564492E-06-6.86727112E-06 6.46015666E-06
 4 73-2.71332935E-05-6.15854110E-05-3.30906649E-05-1.19981146E-04-2.23966282E-03
 4 74 4.42961848E-04-3.46187548E-04 5.22761049E-04 6.38165991E-07 1.86137401E-06
 4 75-2.49954000E-06-1.53699925E-06 9.88036335E-07-6.04665212E-06-9.75145947E-06
 4 76 8.18642345E-05 7.21783166E-05-4.27649415E-04-2.30345795E-06 6.76582154E-06
 4 77 3.94433803E-04-2.65324298E-06 5.85897024E-06-3.37943692E-05 3.12738974E-04
 4 78 2.41168111E-04 5.60339833E-05 4.79551631E-05-3.77443492E-06 2.79273937E-06
 4 79 1.80960227E-06 1.91810204E-06 1.58995084E-05-1.12712722E-05-7.26442564E-06
 4 80-3.88256379E-05-5.18358967E-05 1.66432503E-05-7.90716494E-06 1.38230946E-03
 4 81 1.54879119E-04-6.94075641E-04-1.96638559E-04 9.70320848E-07-1.36433245E-06
 4 82 3.94011600E-07 1.65127961E-06-8.57509602E-07 1.76991121E-06 4.55047709E-09
 4 83-4.57558438E-09 6.25730908E-07 5.11386169E-07-1.03098284E-06 2.52599748E-06
 4 84-4.25364014E-06-3.09438741E-06 4.93744343E-06 1.78948865E-05 8.55449434E-05
 4 85 6.83638874E-05-6.23060602E-05-8.07939126E-05 4.37086978E-04-6.66171056E-06
 4 86-1.63289189E-04-9.00911626E-07 1.89572087E-06-9.94809243E-07 8.79958646E-07
 4 87 5.04383114E-07-1.04273615E-06 1.28292798E-07-6.13242256E-07 7.90379747E-07
 4 88-8.23031923E-07 1.26407635E-06 6.33072846E-06-3.85849009E-06 4.33997226E-06
 4 89-6.10579760E-06-4.73470257E-06 4.47690988E-05-5.67940400E-05 2.31653094E-05
 4 90-3.44105655E-03 1.21570965E-04 1.02296638E-03 7.54684491E-04-1.34943150E-06
 4 91 6.98199813E-07 6.51231684E-07 2.16364808E-06 1.81488499E-06 4.24547714E-08
 4 92 5.58003138E-07-5.30999821E-06-3.42502783E-05-7.08777212E-05-1.82311894E-06
 4 93 1.39419436E-05 3.14872803E-04-5.17217527E-04-2.01601428E-08 3.17057621E-08
 4 94 5.34133778E-07-2.23572383E-07-3.79748572E-07-3.33604760E-06-2.44738537E-06
 4 95 3.02752606E-07 2.35618596E-06 7.01563332E-05-7.00470213E-06-1.41449492E-06
 4 96-1.91307925E-05 4.89027903E-03-3.91173071E-04-8.38832647E-04-1.14412691E-03
 4 97 6.01915717E-07-7.92272448E-08-5.22688472E-07-7.55216507E-07-7.29358785E-07
 4 98 3.02034690E-07-1.12790117E-06 8.89111300E-07-3.34871313E-05 3.05881052E-04
 4 99 5.48068387E-08-3.02529431E-07-7.20160862E-07-1.00906686E-06-4.12828459E-07
 4100 3.16869640E-06 2.24682872E-06 3.72999323E-06 1.60024563E-06 7.29225737E-07
 4101-2.34911705E-05-4.66447825E-05-1.53138404E-05-6.27862229E-04-4.16093643E-05
 4102-1.10919183E-04 1.49735421E-04-1.22356470E-06 2.62360207E-07 9.61204495E-07
 4103 6.89284396E-07 1.14862771E-06 9.65572086E-07 1.89456815E-07-1.43711543E-06
 4104-1.22447842E-05-3.92068774E-05-1.91181271E-06 1.47780468E-05-3.13051119E-05
 4105 1.21778966E-04-8.79534936E-09 6.64799242E-08-1.21448010E-06 6.94887336E-09
 4106-4.61551960E-07 1.51105213E-06 5.61594498E-06-2.58395990E-07 1.95740372E-06
 4107-6.80839673E-05-7.68083268E-06 1.63197566E-05-2.83683739E-05 1.16907839E-03
 4108-4.39656392E-05 5.71361401E-04 1.10067008E-04 9.59751306E-07-1.02347520E-06
 4109 6.37238930E-08 4.56184477E-07-4.26244209E-07-1.20562586E-07-7.52736151E-08
 4110 3.02544028E-06 1.67230524E-05 6.97336856E-06-1.04546930E-07 4.95999299E-07
 4111-5.53980244E-08-1.01446023E-06-5.55881497E-07-6.48483626E-06 3.68047561E-07
 4112 5.82407563E-06 1.19053982E-06 5.35487765E-06-5.50506214E-06-8.34946059E-05
 4113 1.12941986E-05-5.33195863E-03-9.01819760E-05 4.33439445E-04-1.13071404E-03
 4114 3.64678038E-07 6.40751906E-07-1.00542994E-06-1.04322454E-06 6.96836118E-07
 4115 3.73697451E-07-5.48008202E-08 3.04982109E-07-4.17966195E-07-2.70440964E-07
 4116 3.88942447E-09-3.22255422E-06 1.19575806E-06 8.70985835E-07 1.45137243E-07
 4117 5.92595068E-05-1.92964086E-05-1.76242070E-05 2.49343631E-05-1.22887561E-04
 4118-1.84484165E-05 1.31763419E-04-3.28064281E-05-4.95369755E-07-4.84060489E-07
 4119 9.79430245E-07-2.04329359E-08-1.97915815E-06-2.91952397E-07 3.51297530E-07
 4120-2.64197085E-06 2.86387237E-05 6.48552145E-06-7.88788275E-08-2.92358272E-06
 4121 3.24941359E-05-1.25712309E-04-2.01172301E-07 7.28028461E-07 2.04882616E-05
 4122-5.77087700E-05 1.32207556E-07-5.71381194E-07 1.49354554E-06 2.22419801E-06
 4123 6.43688613E-07 6.79191101E-06-8.66911289E-06-9.74138120E-06-1.16770763E-06
 4124-1.20291160E-04 7.01590165E-05 7.21625868E-05-4.07184387E-06 3.05267183E-03
 4125-1.03316241E-04-6.46666561E-04 7.58942505E-04 1.59398037E-07 2.48694799E-06
 4126-2.64634603E-06 5.89248138E-07-1.49685556E-06-1.98194940E-06 4.83196741E-06
 4127-4.07181512E-05 5.36650303E-04-1.36715628E-03-9.69229505E-07 1.70539372E-05
 4128-1.08447084E-04 3.67570277E-04 7.74093511E-07-5.83401752E-06-1.30501429E-04
 4129 2.06963995E-04 3.81419690E-08-1.78871746E-07 1.23029139E-07-1.98624349E-07
 4130-5.08196296E-07-2.11822575E-06-1.14784253E-06 4.24881999E-07 3.44924305E-06
 4131 6.09837593E-05 1.33282017E-05-1.27919882E-06-8.69859863E-05 5.60447635E-03
 4132-1.22513893E-03-3.09660758E-04 1.50895784E-03 2.04996497E-08-9.78708655E-07
 4133 9.58209006E-07-1.97765128E-06-8.41345998E-07-6.55398175E-07 1.28936161E-07
 4134 6.49323459E-08 1.26420363E-07 9.21618951E-08 8.35774938E-07 7.14898152E-07
 4135-7.23115803E-07-2.09909207E-07-3.59666611E-06 5.63916809E-07 3.30532687E-06
 4136-2.04513119E-06 1.94903769E-05-1.01427319E-04 1.74215765E-05-5.77970125E-05
 4137-1.35477455E-04-1.84133591E-07 2.17662709E-07-3.35291183E-08 1.70940995E-07
 4138-3.39797070E-07 2.88266186E-07 2.25506845E-06-1.68670669E-05 1.13629276E-04
 4139-4.64536526E-03 2.87350275E-08-2.62633027E-07-6.50236246E-07 2.23391331E-08
 4140 1.07003052E-06 3.14996261E-06 2.41366891E-06 4.58002123E-07-4.71180995E-06
 4141-1.38651868E-05-1.85605103E-05-6.60598065E-06 6.77719653E-06-4.67441886E-04
 4142-9.25828725E-05-1.56354905E-04-8.39275238E-05-5.07539833E-07-1.37430518E-08
 4143 5.21282884E-07-3.25136486E-07-4.42436946E-07 2.55576837E-07-5.19756818E-07
 4144-4.11762427E-07-8.69202739E-07-1.91147107E-07 3.05154385E-07-4.10641816E-08
 4145 3.79683361E-06 9.84268754E-07-1.23458443E-06-8.70816815E-08-1.71145503E-05
 4146-6.75277661E-06 3.22765231E-06-1.13597812E-04-6.60639515E-06-3.43334341E-06
 4147-3.01213354E-05 3.22698980E-07-9.48055745E-08-2.27893405E-07-7.05059908E-07
 4148-5.58657168E-08 2.29278839E-07 7.30645081E-07 5.62879217E-07-2.36501175E-07
 4149 4.48283765E-07 1.78844250E-07 2.20686940E-07 8.53761377E-07-1.75136202E-06
 4150-6.33570896E-07-1.74717877E-06-1.40088066E-06 9.40736635E-06-2.26152743E-06
 4151 1.39090468E-04-6.87967195E-06 3.22369626E-05-2.11104354E-06-4.11052736E-07
 4152 4.32615734E-07-2.15629987E-08-2.36480703E-07 1.51384654E-07-3.71524151E-07
 4153-1.27567134E-07 6.28109312E-07-1.47161924E-06 9.19069982E-07-3.16319479E-08
 4154-7.33202058E-06 6.76876202E-06-4.40025702E-06 1.60410718E-07 6.42218401E-05
 4155-3.34219883E-05 1.34189344E-05 5.87954466E-05 2.26428488E-03-4.37185631E-04
 4156 3.39272587E-04 2.91216833E-04-6.44593444E-07 8.39803926E-07-1.95210482E-07
 4157 1.52280132E-07 1.24237747E-06-3.64028247E-07 1.67027097E-06-1.79018339E-05
 4158 6.97062820E-06 3.13888590E-05-9.66484966E-07 1.24276999E-05-1.44655918E-05
 4159 2.47382618E-04-2.70742594E-06 7.38868643E-06-2.29600224E-05-1.72735177E-03
 4160-1.01676768E-07 2.35446714E-07 1.52421465E-07-1.09144035E-08 1.29527660E-07
 4161-3.14641316E-06-4.48396043E-07-1.26439853E-08-4.01610830E-07 2.17427267E-05
 4162-5.73681269E-06-4.51323339E-07 3.09222938E-06-2.64066165E-05 2.27358659E-05
 4163-1.21765020E-06-2.63742488E-05 6.90801074E-07-3.02947851E-07-3.87853223E-07
 4164-5.57231973E-08 5.01620453E-07 5.24566915E-07
 5  1 2.79412702E-08-8.17096054E-08 4.71758779E-07 1.91668712E-07 4.06717233E-07
 5  2 5.81363100E-06-2.80918309E-06-1.04236284E-06-3.63779791E-06-7.92787124E-05
 5  3 3.05015031E-05 5.34789104E-05 9.52970416E-05-6.64097312E-03-1.62255824E-03
 5  4 2.06102365E-03 1.55177121E-03 6.18814834E-07 3.04671605E-07-9.23486440E-07
 5  5 1.53139566E-06 1.16235291E-06-1.40404527E-06 1.95154194E-07-9.42342029E-07
 5  6-1.48622233E-07 4.07588259E-07 7.57086785E-08 1.23256196E-05 1.95360462E-06
 5  7-2.57082877E-06 1.23653089E-07-8.64077972E-05-5.33974634E-05 4.63639822E-05
 5  8-8.10637239E-06 2.81704917E-03 5.56328998E-04-4.92582953E-04-2.14548187E-04
 5  9-1.48452652E-06 4.45463527E-07 1.03906299E-06 4.72415894E-07-1.29939994E-06
 5 10 8.09468287E-07-5.39197792E-07 4.76904589E-06-7.95959273E-05 6.44732300E-05
 5 11-6.91349980E-07 9.51415200E-06-6.14639928E-05-1.54035284E-05 1.50656378E-07
 5 12-7.42901980E-07-7.96182266E-07-3.23057624E-07 3.72813983E-07 5.60565862E-06
 5 13 3.51994996E-06 1.22151756E-06-1.49886049E-06-4.92906358E-05-2.60540984E-05
 5 14 8.27529891E-06 2.86550205E-05-4.18477589E-03 2.14134644E-05-4.04174979E-04
 5 15-1.01529807E-03 6.43707407E-07-5.92813702E-07-5.08937044E-08-1.51920766E-06
 5 16 2.05423274E-07-5.45521870E-08 6.72343133E-07-2.37236371E-06 8.55801028E-05
 5 17-1.78598038E-04 1.67554957E-07-8.52583674E-07-1.04163030E-06 8.78818532E-07
 5 18 6.44779014E-07 1.11417017E-05 3.78615339E-06-5.32914254E-06-2.51472231E-06
 5 19-1.18824470E-04-1.66093672E-05 2.95132823E-05-2.10008619E-05-8.61297968E-04
 5 20-2.22653512E-04 1.64492340E-04-2.10505326E-04 8.87698056E-07-4.04100673E-08
 5 21-8.47287988E-07 5.84810266E-07 1.32250199E-07 4.42502917E-07-1.28080802E-06
 5 22 1.38406266E-05-1.69736963E-04-4.41431430E-04-6.81073337E-07 4.83027450E-06
 5 23-7.60509322E-05 2.74270767E-04-1.44142386E-07 7.59278308E-07 1.87205246E-06
 5 24-6.10394794E-08 1.59687095E-06-1.15037939E-05-1.01610181E-05-2.14762349E-07
 5 25-8.68230217E-06 9.59591608E-05 3.74289014E-05 5.94439011E-05 1.23579989E-04
 5 26 1.56324265E-02-3.39379539E-03 5.97029684E-04-7.39497398E-04-1.93041346E-06
 5 27-4.32885104E-07 2.36329856E-06 3.00729329E-07-1.15977706E-06 1.45900475E-06
 5 28-1.96832540E-06 9.99692506E-06-1.32259504E-04-2.75036145E-03 1.57897742E-07
 5 29-7.83824374E-07-6.91417060E-07 5.03528695E-07 1.55173869E-07 9.46973550E-06
 5 30 3.79896072E-06-2.15352007E-06-4.99314503E-07-1.24375510E-04-1.67428456E-05
 5 31-1.64865156E-05-1.84222173E-05-4.91313306E-03-1.94045610E-03-9.25610740E-04
 5 32 3.90759335E-04 5.47665207E-08-2.82855960E-07 2.28089439E-07 8.02657126E-07
 5 33-1.61824789E-06-9.94990744E-07 6.56949561E-08-3.27680932E-07 1.89669074E-07
 5 34 2.87594184E-07-1.63751911E-07 3.38951369E-06-1.97932798E-07-1.06003199E-06
 5 35 8.03926724E-07-4.26584729E-05 2.88576448E-06 1.74074625E-07-1.66065819E-05
 5 36 1.45440551E-03 2.74652020E-04 3.93816436E-04 8.15223337E-05 6.51863989E-07
 5 37-7.74282739E-07 1.22418750E-07 7.70308523E-08-1.31015793E-06 2.97911038E-07
 5 38 1.35239098E-06-1.03618350E-05-4.85829532E-05-4.02451076E-04-4.43356541E-07
 5 39 2.45797398E-06 2.41633099E-06 1.42627445E-04 3.95957290E-07-2.09289985E-07
 5 40 1.36601625E-05 1.66936817E-04 1.44531369E-07-7.33764765E-07 1.82571287E-07
 5 41 1.07282284E-06-3.73504319E-08 7.70048688E-06-4.77874363E-07-4.17545394E-06
 5 42 2.20252805E-07-7.71570659E-05 1.76290021E-06 9.29050723E-06 9.87840811E-06
 5 43-1.51941328E-03-1.37896939E-04-1.85382379E-04 1.40577439E-04 5.12322843E-07
 5 44-5.75760876E-07 6.34380332E-08 8.73914074E-08-6.87716047E-07 6.40003547E-07
 5 45 6.60437387E-07-4.32483770E-06 1.30669644E-05 2.54251177E-04 1.29365514E-06
 5 46-7.60133590E-06 4.88866833E-05 5.93641698E-05-1.26033745E-06 9.60985696E-06
 5 47 6.52609463E-07-1.15239865E-04-3.83511822E-08 1.60940142E-07 1.27533483E-06
 5 48 3.55264483E-07 3.19568749E-07-3.84284678E-06-5.97597514E-06-2.50920511E-06
 5 49-1.87413709E-06 6.16927976E-05 5.62710276E-05-5.33761640E-05-1.51448194E-06
 5 50-2.99670526E-03-5.88756016E-04 4.49752963E-04-3.24432822E-04 1.91745595E-07
 5 51-5.16782253E-07 3.25036658E-07-1.53288749E-06 7.03666938E-07 2.55290361E-07
 5 52-7.59729695E-08-2.15381780E-07-3.16412289E-09-5.39995781E-07 2.60910343E-07
 5 53 1.31905611E-06 2.40974866E-07 2.51665013E-06-1.01355254E-06-1.23829113E-05
 5 54-5.64691814E-06-1.11737888E-05 8.18916378E-06 3.36410323E-04 6.16754838E-05
 5 55-1.71040458E-05 6.22554457E-05-1.76759829E-07 1.63148334E-07 1.36114958E-08
 5 56 3.13247320E-07 1.98549831E-07-1.23118340E-07 5.38681823E-07-4.37550720E-06
 5 57 1.73383385E-04 1.02152188E-04 2.04271685E-08-1.98071116E-07-1.14683835E-07
 5 58 1.86368352E-07 3.12793802E-07 2.55343122E-06 2.66954769E-07-1.01279870E-06
 5 59-1.63736084E-06-2.57073957E-05 6.33002722E-06 1.60587654E-05-1.51611858E-06
 5 60-3.36041726E-04-8.82490712E-05-3.61467536E-05 7.94782410E-05 3.27931394E-07
 5 61 1.43041647E-08-3.42235559E-07-6.45351648E-07 3.36881501E-07 4.12506972E-07
 5 62 7.61432290E-07 8.86315175E-07-5.10677361E-07-8.03494675E-08-4.54081961E-08
 5 63-2.90398386E-06 1.86862612E-06 4.90645699E-07 2.34046545E-07 2.12927586E-05
 5 64-2.95603495E-06-1.69748839E-06-9.77374155E-06 4.05858204E-05 2.99988438E-05
 5 65-3.54490344E-06-7.89366003E-06-3.04789354E-07-1.32265430E-07 4.37054785E-07
 5 66-8.07597449E-08-3.19896391E-07-2.14736995E-07-5.65715370E-07-5.82825104E-07
 5 67 1.23002114E-07-2.27525900E-07 3.20820311E-08 9.03332032E-07-5.13297891E-07
 5 68 8.74114479E-07-1.72291604E-07-1.06262220E-05 2.42437532E-06-1.76052459E-06
 5 69 1.72340514E-06 1.38178690E-04-1.86459949E-06-8.27216511E-06-4.63469026E-06
 5 70 6.76219554E-08 1.90954225E-07-2.58576180E-07 4.24195924E-08 0.00000000E+00
 5 71-2.24202457E-07-1.34234795E-08-5.47576477E-08-2.61604615E-06 4.63494582E-07
 5 72-1.95547789E-06-4.98915437E-06 1.31903434E-05-3.56220573E-06 9.70524130E-06
 5 73 9.25749703E-05-5.13282666E-05 7.75518322E-06-1.01280659E-04-6.04844678E-04
 5 74-8.46945063E-04-3.70885544E-04-1.36146591E-04 9.33219210E-07-2.31399611E-06
 5 75 1.38077690E-06-8.08896426E-07 3.60684399E-07-6.48284220E-07 5.99019473E-07
 5 76-4.67118644E-06 3.10073704E-04 2.68616513E-05 5.39922021E-06-4.22739371E-05
 5 77 4.38053651E-04 9.10552420E-04-9.29091460E-07 3.09688261E-07 5.78986319E-05
 5 78-7.78523299E-04-3.65628271E-08-2.68521157E-08 1.94620354E-07-1.02762896E-07
 5 79-4.78417822E-07-1.06366454E-07-9.66201545E-07 6.00982748E-07 2.08701525E-06
 5 80-3.34115201E-06 5.88259039E-06-7.83461763E-06-1.48795721E-05 6.21371177E-04
 5 81 2.30279543E-05-7.63269367E-05 1.46729289E-04 2.04729624E-07-1.60184685E-07
 5 82-4.45449394E-08-3.53886405E-07 3.01758958E-07-1.17178331E-07-1.96250401E-07
 5 83 7.24298645E-07-1.35532254E-07 1.22251453E-07-1.33267064E-06-1.72334577E-05
 5 84 1.47034852E-06-1.27889620E-06 6.42003841E-06 1.16294610E-04 6.98222115E-06
 5 85-2.00251613E-05-9.03641129E-05 2.75454550E-03-6.15080035E-04-7.56003403E-04
 5 86-1.89922907E-03-6.99851626E-07-5.05509200E-07 1.20536083E-06 1.61974420E-06
 5 87 1.15598037E-06-1.19493227E-06 9.61690765E-08-4.51359372E-08-1.91115791E-06
 5 88 1.58262782E-06-4.67890065E-07-6.36985648E-07 8.14899920E-06-8.53308754E-06
 5 89 4.10808600E-06 2.69468836E-05-9.06502642E-05 1.12975634E-05 1.08630019E-05
 5 90-3.34821075E-03 3.53614623E-04 2.01086770E-03 3.09603671E-04 3.48469057E-06
 5 91 5.61940437E-08-3.54088461E-06-3.10079169E-07 1.48484662E-06 1.27493661E-06
 5 92 2.50177607E-06-3.31921799E-06 8.80041354E-05-1.68605992E-04 9.04314977E-07
 5 93-1.79125078E-05 2.30340647E-04-8.78747722E-04-2.21443760E-07 9.57022785E-07
 5 94 4.25489908E-08-9.93490440E-07 9.12714105E-07-1.41655157E-05 4.16290971E-07
 5 95 5.31051918E-06-2.57967241E-06 1.11910629E-04-8.55852441E-06-9.59653556E-05
 5 96 6.86261477E-06 4.47201557E-03 7.08251155E-04-1.42390849E-03-1.17484671E-03
 5 97-4.48080793E-07 3.86459686E-07 6.16211077E-08-1.57478799E-06-1.05682354E-06
 5 98-3.08373769E-07-4.75531266E-07 6.35672649E-06 2.42918853E-05 4.01255700E-04
 5 99 1.00441477E-07-4.72382884E-07 6.65984365E-07 1.26698803E-06 9.01348137E-07
 5100 8.37671850E-06-2.81515383E-06-6.40700430E-06-5.25965226E-06-8.85307767E-05
 5101 8.53289539E-05-7.18885625E-06 5.23031774E-05-5.19791378E-03 1.44988046E-03
 5102 5.93162499E-05 6.62369510E-05-1.20099273E-06 8.31050315E-07 3.69942411E-07
 5103 7.33089486E-07-1.38590997E-06-2.16806635E-06 2.56243059E-06-1.74041290E-05
 5104-5.25742604E-05-2.12021913E-05-2.75560288E-07 2.37189490E-06-3.97875951E-05
 5105-4.95307534E-04 1.21885106E-07-5.58600167E-07-1.09377195E-07-2.44134728E-08
 5106-6.63227061E-07 9.80742743E-06 1.29693473E-06 7.62508193E-07 4.22741222E-06
 5107-9.87022606E-05 4.36669732E-05 6.58201789E-05-1.41796687E-05 6.09685512E-03
 5108-4.21826485E-04 1.40299725E-03 7.24168758E-04 2.98456806E-06-3.06312396E-06
 5109 7.85559003E-08-1.86450661E-06 2.26199686E-06 4.92901620E-07 7.61975946E-07
 5110 3.54828432E-06-1.67499600E-04 1.64709176E-04 6.55706230E-08-3.02608300E-07
 5111 5.13035944E-07-1.14148413E-07 1.27341508E-06 3.93981826E-06-3.28797439E-06
 5112-1.47802231E-07-5.95227941E-06-8.91478683E-05 6.26690360E-05 1.71438499E-05
 5113 1.47175661E-05-3.95689118E-03-1.81021033E-03 1.27525577E-03-2.47974014E-04
 5114-1.33471182E-06 1.81627288E-06-4.81561067E-07 2.66601922E-07 1.67874277E-09
 5115 7.33726886E-07 1.40741307E-07-6.93965616E-07 4.47913956E-07 3.81568169E-07
 5116 4.38930178E-07 8.01695408E-06-1.91488761E-06-2.78500911E-06-1.02757637E-06
 5117-3.96396212E-05 3.89085238E-06 2.76587922E-05-7.74026280E-06 3.96215137E-04
 5118-7.19863038E-05-5.55564283E-05 6.21188096E-05 6.63811333E-07-9.28005583E-07
 5119 2.64194250E-07 5.09130261E-07 2.18817654E-07 1.01032631E-06 1.27067603E-06
 5120-4.47490059E-06 4.49525057E-05 1.84365962E-04-9.40389901E-07 9.25103642E-06
 5121-6.65755293E-05-1.26347666E-04-1.28137313E-06 8.22772265E-06 6.78842614E-06
 5122-1.03473231E-05 2.25519743E-08-1.30524976E-07 1.12620331E-06 2.22705495E-07
 5123-3.80092244E-07-8.25395880E-07-6.19780520E-06-1.01451355E-06 1.83845824E-06
 5124 4.57338176E-06 9.43064126E-05 1.25825681E-05 3.28729446E-06-2.77046221E-03
 5125-4.18242934E-04-3.00088653E-04-3.21612065E-04 5.35591299E-07-4.64405497E-07
 5126-7.11858022E-08-2.89028711E-06 1.46287799E-06-9.19581323E-07 1.47052184E-06
 5127-8.38211755E-06 3.22417485E-04 1.31790614E-03 4.54042264E-07-1.90064807E-06
 5128 4.94432441E-06-1.20725696E-06 1.87199776E-06-1.38163933E-05 7.01892062E-05
 5129 1.56214049E-04 2.73720255E-08-1.23348197E-06 1.59289912E-06 5.71629991E-07
 5130 3.32426860E-07 1.85885110E-05-6.52070316E-06-5.08865170E-06-2.45994585E-07
 5131-1.99042202E-04 1.01208279E-05 1.05980796E-04-8.33461260E-05-7.09718349E-04
 5132 3.20358410E-03-1.34287295E-03 1.07865551E-03 2.44841651E-06 1.89108857E-06
 5133-4.33950508E-06 2.41848091E-06-5.89199492E-06 2.80259573E-06 2.74523928E-04
 5134 2.35701251E-04 5.30293507E-06 1.53971799E-05-3.63442490E-06-1.09869425E-05
 5135-1.28634309E-05-1.75346138E-05 5.59761572E-06 9.29653243E-06 1.52564248E-05
 5136 1.25340838E-04-8.97618293E-05 1.33893520E-04-1.30263014E-04 2.10027203E-05
 5137 2.67149024E-04-1.79069973E-06 8.11218525E-06-6.32148552E-06 1.08016203E-05
 5138 8.27837735E-07 3.07937117E-06-9.52986235E-07 9.14549172E-06 2.23938915E-04
 5139 1.19343991E-02 3.03205887E-05-4.99275798E-05 1.17555780E-05-2.29389420E-05
 5140 2.26412774E-05 2.56003658E-04 2.17710923E-04-2.85109824E-04 3.58188180E-04
 5141 1.24048242E-04-1.75077666E-05 1.61567458E-04-9.96365237E-05-5.94153554E-03
 5142-1.72280990E-03 6.85135587E-04-2.39445982E-03-7.02496152E-05 4.76870620E-06
 5143 6.54809090E-05-1.35408801E-04 8.36369490E-05-1.86417205E-04-4.89605004E-03
 5144-4.18826579E-03-2.57686974E-05 4.53778510E-07-2.69991301E-05-6.00786939E-05
 5145 3.66519987E-05 8.63382554E-06 3.56762785E-05 1.54297423E-04-2.01410778E-05
 5146-9.50240551E-07-3.16891638E-05-1.71599277E-03-3.51335964E-04-2.20636323E-04
 5147-1.05368759E-04 1.14664205E-05-1.91001805E-05 7.63376003E-06-2.81144992E-08
 5148 2.21965576E-05 6.39578108E-06 5.51490332E-01 4.71685993E-01-8.94544755E-04
 5149 1.30832374E-03-1.51788457E-03 5.42035732E-03 4.09275196E-04-5.92723960E-04
 5150 6.92014147E-04-1.32908307E-03-2.21025647E-04 2.86029002E-04-3.54026044E-04
 5151 6.38096509E-03-2.86939617E-04 7.37016343E-04-5.88459059E-04 3.20656716E-05
 5152 5.46249919E-05-8.66906635E-05 1.72152429E-04 2.38993704E-05 1.10454805E-04
 5153 9.95493466E-08-4.12410426E-07-5.50655796E-07-8.62843388E-07 1.14667995E-07
 5154 9.07666798E-06 2.77825007E-06 2.49160625E-06-4.12141406E-08-1.10219714E-04
 5155-8.36935867E-05-4.23922667E-05-7.37087896E-05-4.81330358E-03-9.16209625E-04
 5156-4.65946944E-04-1.29944192E-03-1.52330552E-07 3.47111688E-06-3.31878633E-06
 5157-4.01336321E-07-4.47962925E-06-2.77146067E-07 2.27030131E-06-1.55605179E-05
 5158 3.97366463E-06 5.53690206E-05 9.49476158E-07-1.73743936E-06 2.88563863E-05
 5159-1.00106538E-04-8.00373300E-07 8.00962329E-06 3.54109918E-05-9.97199168E-04
 5160-4.11047377E-06-3.31966163E-06-6.39609129E-08-1.44652993E-06 5.92421369E-07
 5161-9.25294425E-07 4.64202000E-07 6.09247171E-06-3.12138189E-06-2.24095486E-05
 5162 7.33392745E-06-3.36547622E-05 2.12968433E-05-4.85796618E-04 6.55646212E-06
 5163-9.71877494E-06 6.03547792E-05-1.01636494E-06-1.44713053E-06 2.46349547E-06
 5164-3.36836338E-07-1.93460056E-06-6.97804504E-07
 6  1 2.88759098E-07-1.44354130E-06 1.08318879E-06 2.46468700E-06 1.20006723E-06
 6  2 2.04259914E-05-8.86845771E-06-9.18711521E-06-4.95761993E-06-2.07329090E-04
 6  3 6.76590206E-05 9.26810908E-05 6.59893354E-05 2.33854816E-03 1.65938718E-03
 6  4-4.80927390E-03-3.90196039E-04 1.90680502E-06 2.32012165E-06-4.22692666E-06
 6  5-1.95318577E-06-8.72008516E-07-6.08324321E-07-2.88944647E-08 2.11701229E-07
 6  6 9.20145458E-07 7.26396621E-08-8.11041797E-07 2.35680022E-06-5.05130130E-06
 6  7 6.54770694E-07 4.41344691E-06-1.02463961E-04-3.68463816E-05 3.23658694E-05
 6  8-4.78657523E-05 2.39510262E-03 5.35511144E-04-2.82913772E-04-2.61906545E-05
 6  9-1.39100062E-06-1.02421865E-07 1.49342248E-06 4.78271051E-08-9.98982646E-07
 6 10-1.03054698E-06 1.23679211E-06-8.07660305E-06-4.65436800E-05 1.13413037E-04
 6 11-1.49822404E-07 6.03459541E-06-3.15631365E-05 9.28307784E-05-2.49639214E-08
 6 12 1.51841355E-07-1.40789993E-06 1.21226002E-06 5.06182275E-07-7.19262337E-06
 6 13 7.55186966E-06-7.47111164E-06-1.83093278E-06 1.56370213E-04 5.00112285E-05
 6 14-3.56450450E-05 1.05380318E-04-2.54238569E-03-5.00041722E-04-1.07325470E-03
 6 15-1.06017825E-03 1.68483299E-06 1.81289372E-06-3.49772670E-06-3.10406447E-06
 6 16-7.40221989E-07-5.21336636E-07-4.07024901E-07 1.03505791E-05 6.55879077E-05
 6 17-4.05795828E-04 5.19892004E-07-2.53826189E-06-9.95325057E-08-8.95076489E-07
 6 18 1.65702477E-07 3.25405941E-05 1.72632213E-06 2.54137291E-06 5.56667723E-07
 6 19-3.67502114E-04 1.47152339E-06 3.39255498E-05-1.42460474E-04-2.60877063E-03
 6 20-1.12202216E-03 3.65221756E-04-1.66431347E-04 1.62584559E-07 1.24632844E-06
 6 21-1.40891300E-06 5.05796270E-07-9.14856792E-07 1.25911979E-06-2.82460880E-06
 6 22 3.86279606E-05-2.38359688E-04-4.86502154E-04 7.26558673E-08 1.03562748E-05
 6 23-2.47584056E-04 7.70145733E-04 8.79635191E-08-3.48934525E-07-4.24796366E-06
 6 24 3.71461633E-06-2.85716920E-06-1.81289627E-05 1.59245094E-05-1.61051391E-05
 6 25 1.07430752E-05 3.44542004E-04-4.94182074E-05 5.62815698E-05-5.89752207E-05
 6 26-3.99090035E-03-1.34420075E-03 3.22435496E-03-6.95455645E-03 3.77245466E-06
 6 27-4.36795746E-06 5.95502802E-07-7.78836845E-06 6.32910032E-06-4.70038476E-06
 6 28 1.14697089E-05-9.62025632E-05 2.55086019E-04 2.40502327E-03 2.88463231E-07
 6 29-1.33115877E-06 9.99558750E-07-1.89705878E-06 1.52639283E-06 1.80676930E-05
 6 30-3.97565405E-06 1.15397134E-05-7.85408816E-06-2.48726201E-04-8.89589886E-05
 6 31-2.93635489E-04 6.42985239E-05 3.65449251E-03-5.59221824E-04-3.15906276E-03
 6 32 3.22852664E-03 4.69254197E-08-2.00294989E-06 1.95602447E-06 3.30399251E-06
 6 33-4.08820342E-06 1.15726717E-06 2.93812803E-08-9.61136810E-08 3.35693496E-06
 6 34 9.34579150E-07 1.16782307E-06 3.66366123E-06-1.32782550E-05-2.87273010E-06
 6 35-5.81887030E-06-1.31138923E-04 1.21342506E-04 5.75722174E-05-6.34095521E-05
 6 36-9.57709722E-04 2.96700612E-04 2.69209350E-04-5.38727163E-04-3.51959687E-07
 6 37 2.66227858E-06-2.31031890E-06 1.44557255E-06-2.93772144E-06-1.19317691E-06
 6 38 4.86748642E-06-4.03427265E-05-1.38572671E-04-7.36492598E-04-2.29299675E-06
 6 39 2.22171495E-05 3.98733081E-05 2.64830698E-04-4.34510180E-06 2.41500040E-05
 6 40 1.05175095E-05 2.25683006E-04 3.43173380E-07-1.63844718E-06 3.79341061E-07
 6 41 1.50004431E-06 6.83165744E-07 1.98988811E-05 1.99728783E-07-5.64049079E-06
 6 42-1.34504814E-06-2.35525800E-04-1.13149977E-04 1.99686877E-05 7.58097132E-05
 6 43-4.85693467E-03-1.08322129E-03-2.54576635E-04 3.10067744E-04-2.09432619E-06
 6 44 3.39386511E-06-1.29953892E-06-1.37700676E-06-7.37764364E-08 2.66812278E-07
 6 45 1.58738732E-06-1.17762661E-05-1.90707959E-04-3.42145684E-04 2.47283280E-06
 6 46-5.58526013E-06 1.68441506E-05 1.59252616E-04-6.59170941E-07 1.06434523E-05
 6 47-5.55736894E-05-1.21462879E-04-9.59718486E-08 5.56133339E-07-5.01743163E-07
 6 48 1.22003395E-06-1.13802506E-07-7.18073016E-06 2.88473440E-06-6.81658697E-06
 6 49-4.64608347E-07 1.25324363E-04-8.74909156E-06 2.34987947E-05-4.85865338E-06
 6 50 1.39645207E-03 1.56931925E-04 5.68723564E-05 1.45568648E-04-1.34413442E-06
 6 51 2.49401881E-06-1.14988438E-06 2.28042069E-07 1.22060520E-06-2.42833978E-06
 6 52-1.90174510E-07-7.67870172E-07 1.74219380E-07-8.27615877E-08 4.37366511E-07
 6 53 6.35025099E-06-3.78335705E-07-4.33744264E-08-1.81789090E-06-3.95978086E-05
 6 54-5.80078735E-07 1.41150281E-05 1.25920264E-05 1.64718919E-04 7.06077807E-05
 6 55-6.62817738E-05-6.82940236E-05-3.15719504E-07-4.98549795E-07 8.14269299E-07
 6 56-6.88059223E-08 3.29064481E-07-2.26766424E-08-4.49127946E-07-7.52327055E-07
 6 57-5.13007459E-05-6.50894707E-05 8.41086370E-08-8.37160884E-07-2.48276486E-07
 6 58 7.19283644E-07 6.89365584E-08 8.88841976E-06 1.32096922E-06-3.03352416E-06
 6 59-2.76399764E-07-5.00521992E-05-3.49502117E-06 2.85549050E-05-4.16171307E-06
 6 60 1.34310113E-03 1.57811173E-04-2.70517333E-04 1.48661443E-04-5.80090793E-08
 6 61 1.69133952E-07-1.11124872E-07-6.23481860E-07 1.39122398E-07 3.87611767E-07
 6 62-5.70108134E-07-8.58563585E-07-2.27921037E-07 6.63978384E-07 1.32995844E-07
 6 63 3.14125215E-06 1.03814150E-06-2.69867907E-06-6.53173148E-07-5.29810413E-06
 6 64-3.18276218E-06 1.44531744E-05-7.25616214E-06-1.97678425E-04 2.16239144E-05
 6 65-1.68526770E-04 8.42079366E-06-5.14797139E-07 1.63690012E-07 3.51107127E-07
 6 66-4.03927439E-07-3.53522446E-07 8.24552149E-09 1.00545335E-06 7.92336094E-07
 6 67 4.52263412E-07 8.26796857E-07 5.82167123E-08 2.76581358E-07-1.99979624E-06
 6 68-3.50304864E-06-2.32940378E-07 5.81914264E-08 9.47951569E-06 1.06443351E-05
 6 69 1.71882132E-06-1.94939106E-04-4.29130840E-05 5.69479362E-05-4.01597754E-05
 6 70-6.10139958E-08-5.97792486E-08 1.20793244E-07 1.40813195E-07-2.56079925E-07
 6 71-4.15810194E-08-3.82668951E-07 2.14630038E-06-2.51896568E-06 1.37493719E-06
 6 72 2.48308116E-06-2.98791395E-05 6.67096530E-06-2.23783166E-06-8.98556500E-06
 6 73 2.38639297E-04 4.62149819E-05-3.97361295E-05-1.40356494E-05 1.93746969E-03
 6 74 2.19399859E-04 1.71907727E-04-1.04238916E-03 5.22687415E-06-2.39533678E-06
 6 75-2.83153738E-06-7.60078739E-06-1.40825786E-06-5.76372004E-07 4.09497833E-06
 6 76-1.90671028E-05-1.15701294E-04 4.32015877E-04 5.37578458E-06-3.44256614E-05
 6 77-3.84157831E-04 9.56523143E-06-6.20392376E-07-1.91456961E-06-4.03156151E-04
 6 78 1.65890430E-04-2.66574640E-06-2.28774069E-06 1.85342852E-06-2.05020611E-06
 6 79 1.07308604E-06-2.66765991E-07-7.26522935E-06 7.99696277E-06-4.53280042E-06
 6 80-2.76447286E-06 2.02454377E-05-3.24074846E-05 1.76177925E-05 1.08499892E-04
 6 81-1.42464504E-04 1.40106836E-04-6.98276682E-05 1.85437014E-07 2.00277463E-06
 6 82-2.18821165E-06-7.95739270E-08 9.66038721E-07-4.69290771E-08 3.66657205E-07
 6 83-1.58405903E-06 2.40673138E-06 3.47126207E-06-5.38402137E-07 1.71435761E-05
 6 84-1.56676768E-05-1.97597428E-05 3.84394368E-06-5.51644929E-06 8.50194155E-05
 6 85 1.11047115E-04-7.44965953E-05 1.20318390E-02-2.02677781E-03 2.56628161E-04
 6 86 1.78749742E-03-2.18695671E-07 2.38373604E-07-1.96779331E-08 4.19683836E-06
 6 87 1.72931825E-06-2.99976404E-06 5.24347878E-07-2.38778976E-06 6.04013297E-08
 6 88 1.96488303E-06-7.47233438E-07 2.94832047E-05-3.27523325E-06-1.31504922E-05
 6 89 1.58975771E-06-2.24022672E-04-5.95671634E-06 8.73113867E-05 6.97010565E-05
 6 90-8.17056118E-03 1.46743484E-03 3.15027417E-03 5.95341961E-04 1.60090141E-06
 6 91 3.20109024E-07-1.92101044E-06-3.27314338E-06-8.16385460E-07-6.89641346E-07
 6 92-5.27849682E-07 1.53229820E-05-1.15038680E-04-1.39720643E-04 2.20595660E-06
 6 93-6.20695265E-06-1.38332605E-04-3.73115982E-04-1.15427844E-07 5.23837350E-07
 6 94 2.32659764E-07 1.40939351E-06 1.35064025E-06-1.42465436E-05-7.23940494E-07
 6 95-4.13584419E-06-5.38139170E-06 1.53984320E-04-3.63202188E-05-4.79264594E-05
 6 96-2.91236568E-05-2.65689871E-03 7.63289709E-04 2.77894314E-04-1.07319256E-03
 6 97-2.64483643E-07-2.45292486E-07 5.09776129E-07 2.06111593E-06 3.83235286E-07
 6 98 4.81790071E-07 3.84342537E-06-1.98511943E-05 1.26223972E-04-5.06103317E-05
 6 99 1.80389998E-07-8.72172449E-07-4.28087877E-07 5.44492730E-07 4.50130760E-07
 6100 9.76228718E-06 1.43026019E-06-3.15687263E-06-3.34459693E-06-6.77560833E-05
 6101 3.04761502E-05 1.61393596E-05 5.47187532E-06 1.23262567E-03-5.47714356E-04
 6102-2.47855852E-04 1.58839174E-04 2.99325554E-07-2.86287050E-08-2.70696849E-07
 6103-3.29932451E-07 1.57021441E-06 5.03926266E-07-4.99579751E-07 8.51825016E-06
 6104-1.13427308E-04-8.81829195E-05 1.92674076E-06-8.16055785E-06 4.80529755E-05
 6105 3.03570848E-04 3.06546181E-07-1.52974131E-06 1.47137627E-06 3.68392257E-07
 6106-6.79162434E-07 1.69587392E-05-6.77636878E-06 8.21498854E-07 4.13759610E-06
 6107-1.48051927E-04 8.63992961E-05 9.01285888E-05-4.88828310E-05-3.08664768E-03
 6108 8.28477036E-04-2.81151464E-04-8.81617944E-04 1.77436332E-06-6.21546199E-07
 6109-1.15281712E-06-1.54454594E-06 1.32126258E-06 7.04961187E-07 2.56077441E-06
 6110-7.97407965E-06-5.60821480E-05-2.89949030E-04 3.07170341E-07-1.38446104E-06
 6111 9.65944213E-07 2.10373727E-06-6.20680339E-07 1.74553015E-05-5.04395073E-06
 6112-1.30603714E-05 4.65190562E-06-5.91598184E-05 4.10104563E-05 1.03632510E-04
 6113-1.03944524E-04 1.52833108E-03-5.24763573E-04 5.27865636E-04-3.35035607E-04
 6114-4.73481702E-08 2.15713363E-06-2.10978546E-06 1.59273477E-06-1.24206667E-06
 6115 1.33947172E-07 9.44483294E-08-4.75442824E-07-1.83655696E-07-8.15973471E-07
 6116-4.78046167E-07 5.02261963E-06 1.04559951E-06 3.19033430E-06 1.91777020E-06
 6117-8.13733721E-05 2.33045967E-05 1.12081310E-05-2.05315417E-05-1.00977776E-03
 6118 2.12825473E-04-8.30481866E-06-2.03981541E-04 2.64942713E-08-7.07336966E-07
 6119 6.80842695E-07-1.84750767E-07 5.98203762E-07-1.74080875E-07 7.07388918E-07
 6120-1.18937433E-06 4.54524833E-05-1.49913226E-04-4.82045187E-07 7.32119233E-06
 6121 1.27494274E-05 2.22607022E-04-8.87929312E-07 8.32987014E-06-5.43154478E-06
 6122-6.61454547E-05-4.67357960E-08 2.20842933E-07-4.67431772E-07 1.91326150E-06
 6123-1.33077530E-06-5.58602079E-06 2.57847874E-06-9.29493298E-06 6.40259940E-06
 6124 1.31377998E-04-3.15030217E-05 1.54038724E-05 1.85768105E-05-3.79005171E-03
 6125 2.18755933E-04 5.23988310E-04-4.06077897E-04 2.46451469E-07-2.32443744E-07
 6126-1.40077252E-08-3.88359219E-07-5.43197767E-07 1.09171998E-06 3.81151083E-06
 6127-2.00134853E-05-3.45808951E-04 5.51805312E-03 6.05205528E-07-4.92181922E-06
 6128 1.04671752E-05-8.30374376E-05 3.03017079E-07-9.33379228E-06-1.15907443E-05
 6129-5.57497059E-04 6.75669277E-07-5.72085640E-07-9.95877480E-07-3.73958864E-06
 6130-1.97467373E-06 1.42185705E-05 5.19601126E-06 1.34864179E-05 9.24603238E-06
 6131-3.78378011E-05-1.72123501E-05 1.24924086E-05-4.85410030E-05 1.46602409E-03
 6132-6.79944359E-04 7.35913803E-03 3.96650132E-03 4.99246982E-06-8.09570575E-06
 6133 3.10323593E-06-1.35657233E-05-2.40055581E-07 6.58613202E-06 2.70223820E-04
 6134 2.29864782E-04 8.88280368E-06 1.36557535E-05 1.23793045E-06 9.92649888E-06
 6135-5.51828312E-06-1.58367965E-05 7.74245125E-06-7.86481232E-05 3.87653880E-05
 6136 6.85272585E-05-1.30194702E-05 7.99359297E-04-1.45949975E-04 5.97723515E-05
 6137-1.94198612E-04-5.82734723E-06 1.17349883E-05-5.90764112E-06 7.76805665E-06
 6138-5.27491098E-06 5.44710492E-07 8.28286675E-06-7.45367202E-05 4.89128697E-05
 6139-1.79367946E-03 2.75558029E-05-5.07643420E-05-2.07884313E-05-1.23509026E-05
 6140-1.96458141E-05 2.71951558E-04-3.52244970E-04-7.70063734E-05-2.96012874E-04
 6141-1.59497061E-04 2.77720631E-04 5.40226725E-05 1.94514799E-04-8.51609079E-04
 6142 1.24069723E-03-7.86198426E-04 1.42573191E-03 9.38691886E-05-1.27160073E-04
 6143 3.32908846E-05 5.96759149E-05 1.73662010E-04 8.35701796E-05 5.51478821E-01
 6144 4.71678699E-01 1.58970233E-03 5.13774143E-04 1.34701200E-03 5.48234165E-03
 6145-7.45274728E-04-2.01296775E-04-6.37527245E-04-1.25926112E-03 5.45734887E-04
 6146 3.83165085E-05 4.87057068E-04 5.06260113E-03-2.53028604E-04 9.83558845E-04
 6147-5.28421376E-04-1.09202428E-04 1.58647503E-04-4.94450752E-05-1.04242219E-05
 6148-7.91197033E-05-1.14491029E-04 4.89994085E-03 4.18745210E-03 6.22926206E-06
 6149 8.25405863E-06 3.97182033E-06 6.55621533E-05-2.18956645E-05 2.22549136E-05
 6150-3.84747609E-05-5.12043061E-05 3.43693683E-05-5.77422349E-05 8.57630924E-05
 6151-1.03009618E-03-9.51150850E-05-3.88316197E-05-1.14838468E-04-5.12070736E-07
 6152-9.39582487E-06 9.90789560E-06-1.31644730E-05 1.54505382E-05-1.18028044E-05
 6153 5.25035256E-07-1.50430733E-06-6.52224945E-07 8.95643742E-08-2.51190492E-06
 6154 1.21593163E-05 3.84718922E-06-1.25517176E-06 1.82000387E-05 1.09423486E-04
 6155-6.24313918E-05-1.19742831E-04-4.88553948E-05-7.13902459E-04 4.26085365E-05
 6156 1.30192752E-04-1.04902597E-04 2.97505127E-07 5.79110351E-06-6.08860864E-06
 6157 2.27375167E-06-1.41990050E-06-2.05833507E-06 7.32426432E-06-7.91073985E-05
 6158-1.02100515E-04 3.41924682E-04 4.32826241E-06-1.71813632E-05-1.57808108E-04
 6159 1.51852973E-04-6.07601387E-06 4.00008933E-05-3.21302793E-04-9.11073117E-04
 6160-1.75580390E-05-1.45295969E-05 1.73246967E-06 5.04945913E-07-3.96269267E-07
 6161-6.72040644E-06-5.85653300E-06-1.72819737E-06 1.29271621E-06 5.60355150E-05
 6162-1.62432861E-05 8.08573092E-07 7.39191264E-06-4.19509691E-06-5.83777270E-05
 6163-1.43574944E-04 1.77433502E-04-1.00241861E-07-1.13551821E-06 1.23576008E-06
 6164-3.07147867E-07-3.19031308E-07 4.77073931E-07
 7  1-3.85251440E-07-4.20229212E-05 1.34232590E-05 1.48149112E-05 2.68598545E-06
 7  2 1.54895979E-04 2.30488957E-04 2.04337347E-04 4.62228050E-05-2.45951183E-04
 7  3-1.09004738E-04-1.08993551E-04-9.73628336E-05-2.24286333E-02-4.79369334E-03
 7  4-8.85085630E-04 7.07535495E-03 5.75885199E-05 2.31167805E-05-8.07053004E-05
 7  5 1.51866920E-04 3.35260412E-05 2.73505959E-05-4.94486499E-07 2.00869528E-06
 7  6 2.16600049E-06 7.42069448E-07-2.80671414E-06-2.64715634E-05-1.02550940E-05
 7  7-2.29172671E-06 1.30142568E-05 1.21485541E-04 9.35481817E-05 8.93128606E-05
 7  8-5.96623633E-05-2.80310062E-03-4.22142035E-04-1.97320014E-04-3.99984020E-04
 7  9-3.34812778E-06 1.05522554E-07 3.24260523E-06-8.90160548E-08 2.77618143E-06
 7 10 1.77810259E-06 4.67623149E-06-4.54589036E-05-9.37614800E-05-6.93376000E-05
 7 11-2.05351252E-06 1.85557267E-05-6.57336211E-06 7.12541623E-05-3.09468854E-07
 7 12 1.17761729E-06 2.97345719E-07 2.50897826E-06 2.02964051E-06-1.48743022E-05
 7 13-3.23439713E-06-1.04655174E-05-9.54012077E-06 5.68267346E-05 7.23275490E-05
 7 14-5.73766048E-05 1.24449721E-04-6.62207186E-04-3.03212194E-05 2.83758651E-04
 7 15-1.02761499E-04-1.47989336E-06 2.73661644E-06-1.25672308E-06-2.79005247E-06
 7 16-4.06539250E-07-3.24357825E-06-3.17125625E-06 3.05488788E-05 5.63905177E-05
 7 17-8.29096959E-05 2.56100108E-07-2.91072459E-08-7.45059658E-07-3.62332628E-06
 7 18-3.98613820E-07-3.39492536E-06 6.13631189E-06 2.04801043E-05 3.15733676E-06
 7 19 1.09831058E-04 1.95958666E-05-1.35433911E-04 2.38501675E-05 6.00296818E-04
 7 20-6.68261563E-04-4.09931903E-04 3.90929227E-04 6.15160375E-06-3.06102167E-06
 7 21-3.09058208E-06-4.31764074E-06-1.62677179E-06-3.20226187E-06 6.99364433E-06
 7 22-1.01879664E-05 4.90702313E-04-4.09755344E-04 4.11339767E-06-4.12320120E-05
 7 23 7.33842814E-05 6.95371721E-04 1.27440868E-06-1.30206949E-06 2.54990823E-06
 7 24-6.95893800E-06-5.02537511E-06 9.15310227E-07-8.29312094E-06 2.51994802E-05
 7 25 1.50873983E-05 2.37418039E-04-1.90760562E-04-2.09440830E-04-1.19175951E-05
 7 26 1.65654080E-02-1.77270848E-03 3.06366451E-03 3.24743878E-03-6.61411729E-06
 7 27-4.30933999E-06 1.09234573E-05-1.32302292E-05-1.66583224E-05 9.38475841E-06
 7 28 2.62354138E-06 1.26529572E-05 1.29808406E-04-3.64306439E-06 5.47782445E-07
 7 29-3.61727202E-06-3.18597440E-06 2.59700046E-07 6.75452629E-07 4.06159814E-05
 7 30 1.85743629E-05 1.31560373E-06-1.43382816E-06-3.68953058E-04-1.62897445E-04
 7 31-1.16484706E-04 3.72742217E-05-2.34357007E-03-7.74587290E-04-4.57739716E-04
 7 32-5.72202476E-06 3.36392227E-06-3.24500463E-06-1.18917635E-07 2.49424530E-06
 7 33 3.53889681E-06 2.00067093E-06 2.09887277E-07-9.28427362E-07-5.68326804E-07
 7 34-2.79803682E-06-1.27553633E-06 2.94392555E-06 1.92100491E-06 1.32687719E-05
 7 35 6.11349141E-06 9.00658699E-05-6.11456634E-06 2.76795712E-05 7.54110195E-06
 7 36 1.26575022E-03 2.06695691E-04 3.36804108E-04 9.88180991E-05-1.67911607E-06
 7 37 2.65047403E-06-9.71357968E-07-1.24519292E-06 8.94190691E-07 1.57597476E-06
 7 38 6.97949729E-07-3.73369014E-06 3.16805638E-05-3.37696063E-04 1.13886896E-06
 7 39-5.90546712E-06-1.01285371E-05 1.30109523E-04-1.07276948E-06 2.69168746E-06
 7 40 2.76951917E-06 8.99741811E-05 4.44309639E-08-2.54629164E-07-2.17625031E-06
 7 41-8.41675933E-07 9.68064049E-07-1.55590326E-06 9.61023072E-06 2.13024902E-06
 7 42-5.39237365E-06-2.65702515E-05-9.65664137E-06 4.46453264E-06 5.05395351E-05
 7 43-3.12445462E-04-1.79176745E-04-5.47824005E-05-2.04216926E-05 1.64443492E-06
 7 44 2.79416509E-06-4.43860001E-06 2.33014832E-06-1.74721504E-06-1.45684403E-06
 7 45-3.22259110E-06 1.53898457E-05-1.42183842E-04-3.25092531E-04 1.54922262E-06
 7 46-1.05208619E-05-1.31377507E-05 3.38410708E-06-8.73104663E-07 1.52952363E-05
 7 47-5.53117266E-05-1.04757026E-04 1.04134171E-06-1.06428616E-06-6.66411816E-06
 7 48 6.03059575E-06-1.05017473E-06-2.75784577E-07 1.72245770E-05-9.87751111E-06
 7 49 7.76309459E-07 1.38456091E-04 4.55437592E-06-9.10868843E-05 5.93958605E-05
 7 50 4.94710125E-03 8.90194397E-04-8.76793079E-06-2.03341222E-03 4.97077840E-06
 7 51-4.95409946E-07-4.47536846E-06-2.07446976E-05-3.15023358E-06-6.79140181E-06
 7 52 3.13701847E-05 2.54713068E-05-2.46054733E-06 2.78307974E-06 4.92963716E-07
 7 53 1.36084580E-05 6.39320265E-06-7.63434121E-06-1.60040716E-06-2.09022161E-05
 7 54-5.26695864E-05 3.31572057E-05-3.91810033E-06 1.15251421E-04 3.12552256E-04
 7 55-1.20113544E-04-1.17147980E-04-4.48381216E-06 3.22147364E-06 1.26233852E-06
 7 56 4.08715505E-06-2.10240596E-06 1.22302074E-06-1.88426544E-06-1.76049346E-06
 7 57-3.54747956E-05 5.04841285E-04 3.16038498E-07-1.86110093E-06-2.13874624E-08
 7 58-6.06119305E-07 2.49652524E-07 2.17706206E-05 2.00989807E-06-3.19206802E-07
 7 59-8.19240938E-07-7.83991125E-05-5.54501892E-05-4.28080801E-05 5.10624236E-05
 7 60 1.17148630E-03-1.33947585E-05-4.82929916E-04 2.01691503E-04-3.27675820E-06
 7 61-2.20268864E-06 5.47944684E-06 2.90352968E-06 1.56800731E-06-4.44835029E-07
 7 62 5.55562578E-05 4.67486505E-05-2.27639748E-06 1.45527186E-06 1.27265393E-06
 7 63 8.30641385E-06 7.09674748E-06-3.38877981E-06-6.14878353E-06-2.79604344E-05
 7 64-2.35394623E-05 2.75358500E-06 4.11052490E-05-5.92304562E-04 3.82062844E-05
 7 65-8.01352449E-05 4.60069393E-05 6.31861367E-08 1.43787253E-06-1.50105866E-06
 7 66 2.29707942E-06 2.27593557E-06 9.28943912E-07 1.55454514E-05 1.37162489E-05
 7 67-3.34881348E-07 7.66856948E-07 8.86869048E-08-5.06119696E-06-1.36017080E-07
 7 68-2.08113994E-06-1.66065024E-07 5.48183798E-05-1.53807720E-06-3.07550427E-05
 7 69-3.49036444E-06 8.47683288E-05-2.06005753E-05 2.65063945E-05-2.42914756E-05
 7 70-3.55686244E-07 9.86129628E-07-6.30443384E-07 2.22737391E-07 5.35629190E-07
 7 71 5.11134145E-07 1.18459520E-06-1.93647540E-07 1.39404669E-06-3.25474469E-06
 7 72 7.79396608E-06-5.07947774E-06-9.02572033E-06 3.70904414E-06-2.25165648E-05
 7 73 1.42280462E-04-1.22313627E-04-5.12654449E-05-5.96610798E-05-2.84573551E-03
 7 74 8.44800828E-04-8.07032406E-05 5.85052406E-04-1.22703041E-05-8.76218113E-06
 7 75 2.10324852E-05-8.79720068E-06 9.10859094E-06-8.86966116E-06 4.75170866E-07
 7 76 8.20912773E-06 1.15440807E-04-3.36855069E-04 1.05226280E-06 1.42294026E-05
 7 77 2.28854797E-04-7.56068987E-04 8.33834472E-06-3.25694208E-05 2.91829074E-05
 7 78 8.07145179E-04 5.51479198E-01 4.71727942E-01-1.07119623E-03-8.94661797E-04
 7 79-2.89573449E-04 5.53289190E-03 4.85286877E-04 3.87103039E-04 1.23759235E-04
 7 80-1.57901242E-03-2.93354375E-04-1.58129217E-04-1.29851854E-05 5.75655000E-03
 7 81-3.31419230E-05-7.39065539E-04-5.83500622E-04-6.37977343E-06-3.06788502E-06
 7 82 9.44765845E-06-3.75154011E-06-4.53652316E-06-5.56762458E-06 1.53161057E-07
 7 83-8.24855660E-07 3.87628102E-07 2.15509446E-06-1.26552529E-06 1.35705615E-05
 7 84-4.62155993E-06-1.26544766E-05 6.21951570E-06-1.12656895E-04 1.19581294E-04
 7 85 2.25714278E-04-8.15272959E-05-2.81092564E-03 4.04176866E-05-1.56767662E-04
 7 86-9.48972416E-04-1.87959778E-06 1.43741305E-06 4.42184736E-07 6.58491988E-06
 7 87-9.93434602E-07-1.53273760E-06 2.96092562E-07-1.09293726E-06 3.32865084E-06
 7 88 1.98049015E-06-3.33387962E-07 3.09761122E-06-1.64466163E-05-1.22140689E-05
 7 89 1.50167177E-07 1.18898941E-04-1.57913721E-05 6.28046177E-05 3.25586972E-05
 7 90-2.50584879E-03-2.25405126E-04 3.14373965E-04 5.81007660E-04 2.90289348E-06
 7 91-5.44890508E-07-2.35800298E-06-3.84222639E-06-1.13563400E-06-3.10748604E-06
 7 92 8.87254986E-07-1.19041264E-05-3.11162407E-05-1.63774654E-04 9.80077499E-06
 7 93-6.18682579E-05-8.97536103E-05-3.89391748E-04-2.01071844E-07 9.72822827E-07
 7 94-1.99325310E-06 1.55389517E-08-8.85183846E-07-1.14663210E-05 8.33988110E-06
 7 95 2.37711712E-06 4.80654762E-06 6.93269668E-06-9.91308834E-06-4.77720917E-05
 7 96-7.85479349E-05 1.53969515E-03 1.51673334E-04-5.52826229E-04 1.96740679E-05
 7 97-1.50929389E-06-5.80071654E-07 2.08936554E-06 5.73106911E-07 1.22379589E-06
 7 98 5.36564131E-07 4.06797437E-07 8.34431078E-06 7.71338246E-05 1.33826911E-04
 7 99-3.32795074E-08 2.27529045E-07 4.77179795E-07 4.24673995E-07 7.88276824E-07
 7100-3.75936053E-06-1.95678489E-06-2.94534476E-06-4.02275047E-06 3.55730157E-05
 7101 8.59281357E-07-2.61345732E-06-8.27042547E-06 1.70998727E-04 3.48915771E-05
 7102 4.85454145E-05-2.97463445E-04-3.54241965E-07 8.45116967E-08 2.69730268E-07
 7103 4.76695676E-07 2.94669648E-06 4.28156945E-07 7.87297910E-07-6.17374579E-06
 7104-1.62938606E-05 1.12135848E-04 6.62434588E-07-3.84881732E-06-6.29471385E-06
 7105-1.37270166E-04 3.42934613E-07-1.51186639E-06 3.60815255E-07-5.73635073E-07
 7106 1.25866900E-06 2.30051881E-05-2.71762708E-06 6.02353736E-06-3.43517400E-06
 7107-2.16268156E-04 9.37719069E-05 3.19285962E-05-8.10511476E-05 1.15884835E-04
 7108-9.89528401E-05-1.96120645E-04-5.36409288E-05-1.43097750E-06-2.24187911E-07
 7109 1.65516541E-06-6.84979834E-07 6.61261773E-07-1.56388274E-06 7.70079495E-07
 7110-8.20105280E-06-8.16532585E-06-8.57708993E-05 3.44449671E-08-2.05668481E-07
 7111-1.82503230E-06 8.76299956E-07 1.49281018E-06 3.19259933E-06 8.56041442E-06
 7112-6.72753940E-06-6.91449343E-06 3.33257532E-06-5.55321597E-05-5.70323074E-06
 7113-3.69820217E-06 2.17773065E-03-1.53739207E-03 5.86347230E-04-6.21608643E-04
 7114 1.00785471E-06 3.20306624E-07-1.32816134E-06-2.50901009E-06 9.38207841E-07
 7115 7.73902564E-07-5.05078671E-08 3.15437465E-07-1.42661279E-06 4.55912769E-07
 7116-7.84920709E-07-3.82813329E-06 6.33061142E-06-1.74651113E-06 3.36969948E-06
 7117 2.87552446E-05-3.13657363E-05-1.00387182E-05-3.89290688E-06 3.77434024E-04
 7118-1.72592313E-04-1.97520198E-04 6.03954735E-05-7.22119223E-08 6.29134756E-07
 7119-5.56922834E-07 7.07857986E-07-4.34550379E-09-8.88568483E-07 6.04508860E-07
 7120-4.63440810E-06 5.99041741E-05 1.78175747E-04-7.08659941E-07 3.21789771E-06
 7121-6.95897650E-05 1.20268799E-04-5.02425662E-07 2.21106998E-06-8.77201114E-05
 7122-6.10152231E-05 7.16850744E-08 7.01539763E-08 1.85748693E-06 2.73429478E-06
 7123-3.75201388E-06-1.12074099E-05-5.81926704E-06-9.48753891E-06 1.41950725E-05
 7124 1.92783524E-04-9.93453685E-05-5.19553381E-05 8.21239331E-06-6.21269493E-03
 7125-1.09673679E-03 3.06761622E-04-2.94320661E-04-7.88616960E-07-3.97953497E-07
 7126 1.18657046E-06 6.74205775E-06-3.10812831E-06-4.61760548E-06 5.45061454E-06
 7127-5.51262819E-05-4.60423556E-04 5.50415051E-03 1.90762856E-06-1.86753293E-05
 7128 2.29104448E-05-6.16917644E-05-8.91713905E-07 3.96626962E-06 3.11479216E-05
 7129-6.36387999E-04 3.03870555E-07-8.04895646E-07 2.70826188E-06-2.03341610E-06
 7130-2.59209787E-07 6.95762623E-07-1.14342422E-05 1.57912482E-05 7.30633729E-07
 7131 1.36132387E-04-7.59074931E-05-1.03744075E-04-7.63536727E-05 1.22742571E-03
 7132 1.69696726E-03 3.70736500E-04-8.72796000E-04 4.72209385E-06-6.19545549E-06
 7133 1.47336165E-06 6.59060036E-07 3.05202389E-07 2.08473916E-06-1.11990613E-06
 7134-1.52002038E-06-1.11061241E-06 1.26414859E-06-8.60166624E-07 5.77958961E-06
 7135 3.43979179E-06-5.81583132E-06 3.85242507E-06-6.43201317E-05-3.50758740E-06
 7136 1.86525833E-05-9.25046254E-06 4.89238815E-04-1.94299434E-04-5.41404964E-05
 7137-3.99428182E-05-2.23031227E-07 1.03494744E-06-8.11916218E-07-4.48901089E-07
 7138 3.53474291E-07-1.63631436E-06 5.21853153E-06-4.35700114E-05-6.72604334E-04
 7139 5.68023019E-03 1.79997633E-07-1.65900439E-06-5.87570072E-07 8.75670207E-08
 7140 4.17448804E-08 1.90282495E-05 1.49132151E-06 2.09193224E-06-1.80353295E-06
 7141-1.23133116E-04 2.23994008E-05-2.21316429E-05 2.98902605E-05-9.48606925E-04
 7142 1.05323775E-04-1.68145157E-04-7.10058291E-06-1.57855734E-07 1.01070645E-06
 7143-8.52850717E-07 1.21214258E-06-1.12489705E-06 2.90170381E-06 2.69129750E-06
 7144 1.98500081E-06-1.71554127E-06 1.37118042E-06 4.09901169E-07 3.60560586E-06
 7145 7.30197368E-06-4.81608862E-06-1.68300340E-06-1.61576772E-05-1.05298259E-05
 7146 1.07779082E-05 1.90474067E-05 2.88623425E-04 8.46738710E-05 1.15781957E-04
 7147 9.56917125E-05 3.01800984E-07 9.04487274E-07-1.20628826E-06-1.42141404E-06
 7148 1.46365525E-06 1.66539894E-06 6.48776085E-08-1.19020164E-07 6.03825861E-07
 7149-1.64094984E-08-2.45724464E-08 9.48119108E-07-2.28783411E-06 2.06819608E-07
 7150-2.36555453E-07-1.22164256E-05 2.67182524E-06 9.88713233E-07-2.48062969E-06
 7151 1.24993278E-04-2.88319986E-05 3.04105401E-05 4.22126870E-06-3.91204136E-08
 7152-4.53836828E-08 8.45040964E-08-5.08469281E-07 7.27607456E-07-1.03424406E-06
 7153-3.93316498E-08 1.67977315E-07-1.58910637E-06-1.25582457E-07 5.05973667E-07
 7154-3.36161769E-06 7.06384378E-06 1.14934244E-06-1.21998913E-06 5.21826582E-05
 7155 2.28294821E-05-8.37302505E-05 9.26055812E-05-1.43267415E-04-3.62301098E-04
 7156-2.00798277E-04 5.86799608E-05-2.67692198E-06-1.24563562E-06 3.92255760E-06
 7157 1.17439670E-06 3.95919730E-06-3.80557262E-06 2.45985667E-06-2.76118600E-05
 7158-2.20893698E-04-2.77989592E-04-1.23938054E-06 8.94537569E-06-9.57063047E-07
 7159 1.57204606E-04-2.08065974E-06 1.17496388E-05-2.46040359E-05-6.98945103E-04
 7160-7.50063599E-07 4.04430154E-08 1.14405340E-07-1.45481859E-07-6.69122842E-07
 7161-8.24930645E-06 1.41448516E-06 1.16038301E-06 1.24699225E-06 7.90983485E-05
 7162-3.42683412E-05 9.30219987E-06-6.39280977E-06 8.95912021E-06 7.06260616E-05
 7163-3.25742965E-05 1.69933465E-06 1.60512507E-06-4.93325051E-07-1.11180002E-06
 7164-7.13243883E-07 8.03299436E-07 1.41652157E-07
 8  1 4.92077425E-08-2.50396744E-07-1.55508133E-08-1.19972019E-06-2.15839679E-07
 8  2 5.04570150E-06-5.85017767E-07 6.36944782E-06 1.64984881E-06-9.10691441E-06
 8  3 2.76628072E-05-6.86234202E-05-6.94890440E-05-4.12957198E-03-2.32150198E-03
 8  4 2.05575299E-03-4.24023329E-04 5.04039014E-08 5.24924774E-07-5.75328676E-07
 8  5-1.09660882E-06-4.25541912E-07 1.74558865E-06-3.76797371E-09 4.06993426E-09
 8  6-4.22548807E-07 1.99056087E-07-2.42108521E-08-1.59684668E-06 1.53724986E-06
 8  7-1.18545213E-06 2.93530432E-07 4.91309018E-05 1.34479598E-05 1.27495030E-05
 8  8 8.35126161E-06 4.03259273E-04 3.78013922E-05 1.43573708E-04 2.49841178E-04
 8  9 3.12236422E-07 6.84232690E-07-9.96469112E-07 4.87305960E-07 4.82979933E-07
 8 10 4.08054078E-07 6.09823552E-07-6.92733617E-06 4.34048255E-05 4.85815238E-05
 8 11 7.68088102E-07-5.12425927E-06 6.91079532E-05-3.35189700E-05 5.56975468E-08
 8 12-2.78898355E-07-1.40932271E-07-1.71466004E-07 8.34264493E-08 4.25805709E-06
 8 13 7.04393921E-07 7.44198267E-07 3.39512378E-08-3.29828283E-05-1.64703775E-05
 8 14-5.21653462E-06-2.04286989E-05-2.73261070E-03-8.50786209E-04 7.89194927E-05
 8 15-2.74195544E-04-3.87496936E-07-2.72603497E-07 6.60100434E-07 1.65718006E-08
 8 16-1.51722565E-07 1.58713002E-07 4.46847283E-07-4.71646622E-06 2.96869577E-05
 8 17-1.43559550E-04-1.56447774E-08 1.21636459E-07-1.55700073E-08-2.34842198E-07
 8 18 5.44851990E-07-1.33731774E-06-4.68630439E-07 5.12961065E-07-2.89633412E-06
 8 19 7.68382226E-06-1.73579469E-05-5.30846637E-06 1.34517288E-05 3.59536953E-03
 8 20-7.28901917E-04-2.61254230E-04 5.91939742E-04 1.12469170E-06-8.37988612E-07
 8 21-2.86703085E-07-1.14878501E-07-2.58015023E-07-1.16823666E-06-1.28170610E-06
 8 22 1.02612392E-05-1.25997153E-04-3.88499969E-04 6.26664897E-07-6.56160090E-06
 8 23 1.51032275E-04 7.85986833E-04-2.55131373E-08 9.18348790E-08-2.97902630E-07
 8 24 5.49306229E-08-1.09426016E-06-1.98270268E-06 1.97991871E-06-6.05941702E-07
 8 25 5.16957305E-06-1.79285105E-05 7.06994832E-06-3.28131920E-05-4.29210220E-05
 8 26 8.18388154E-04-9.94812911E-04 4.33941917E-04 2.75421248E-03 2.29628152E-07
 8 27 2.84391966E-07-5.14020118E-07 3.55600002E-07 1.80950487E-06-7.34040175E-07
 8 28 8.18905056E-07-9.73484271E-06 2.81940130E-05-1.44319517E-03-1.10676107E-08
 8 29 6.95551155E-08 7.84693481E-09 3.67758885E-07 5.44544133E-08-1.51998207E-06
 8 30-1.36079516E-07-1.47838117E-06-6.42097198E-07 2.46589679E-06-1.60519841E-05
 8 31 7.69653970E-06 1.06494956E-06 1.94293619E-03 1.06322646E-03 3.73537911E-04
 8 32-7.35314681E-04-1.06049990E-06 7.72427217E-07 2.88072684E-07-2.69636694E-07
 8 33 1.26265149E-07-6.57865129E-08 9.16743286E-08-4.96835140E-07-2.29137977E-07
 8 34 3.49287208E-07 2.08185638E-07 4.51265656E-06 1.04811877E-06-1.03363729E-06
 8 35-9.05436101E-07-2.79575128E-05 9.12327711E-06 1.51064187E-05 1.34574812E-05
 8 36-7.05289568E-04 5.71134759E-06-1.77903673E-04-1.00330921E-04 6.66779809E-07
 8 37 3.96735027E-07-1.06351484E-06-8.03166220E-08-2.53716894E-07-6.56515747E-07
 8 38 1.03940332E-06-8.18784036E-06 1.42890891E-04-8.36639235E-05-1.56502542E-06
 8 39 1.23015844E-05-1.09142306E-05-1.48244163E-05 7.72769097E-08-1.91486908E-06
 8 40 5.68487657E-05-2.72962794E-05 1.49168758E-08-6.83040028E-08-2.71050834E-07
 8 41 1.14614519E-07 6.29024346E-08 1.01299474E-06 9.11335703E-07-4.32458994E-07
 8 42-1.52917694E-07-2.38613363E-05-9.44924409E-06-4.28024799E-06 7.20254269E-06
 8 43 9.36713299E-04 9.70305689E-05 1.39156597E-04-2.33198178E-04-7.52853658E-08
 8 44 1.34936242E-07-5.96508763E-08 1.09868145E-07 4.64991396E-07 4.56911507E-07
 8 45 4.52619100E-07-1.78082730E-06 2.42746156E-06 1.07104664E-04-5.96759657E-09
 8 46 7.87422348E-07-2.68547128E-05 1.60678917E-04-8.28757445E-08-1.99419658E-07
 8 47-2.80266267E-06-5.23140577E-05-6.38350002E-09 8.00811308E-08-6.85275598E-07
 8 48 1.16457097E-07 3.13634075E-07-1.01150947E-06 2.75132137E-06-6.50348314E-07
 8 49-1.95450474E-06 3.68122768E-05-1.34082260E-06-4.93215533E-07 5.23843928E-05
 8 50-3.38881769E-03-4.23536504E-04 2.62498302E-04 5.08938347E-04 1.28589480E-07
 8 51-3.08473971E-07 1.79884491E-07 5.52232932E-08-1.19222073E-07-8.79531732E-07
 8 52 2.42652479E-08 1.18460771E-07 1.69379986E-07-1.12953733E-07-2.33512033E-07
 8 53-1.02416966E-06-7.48968467E-07 5.21645989E-07 1.12236872E-06 1.19266031E-05
 8 54 3.54107282E-06-2.94981549E-07-6.95466574E-06 1.12994527E-04-8.53698914E-05
 8 55 7.65938423E-05 3.92069057E-05-3.73904583E-08 6.50371843E-08-2.76467260E-08
 8 56 2.70596237E-07 2.83045167E-08 2.39619748E-07 1.04947872E-06-1.30182126E-05
 8 57 2.81952188E-05-1.82792083E-04 1.19957194E-08-1.05106952E-07-5.89744094E-08
 8 58 3.71785167E-07 2.70214615E-08 8.35907197E-07 1.18173220E-07-2.08944156E-06
 8 59-2.74655910E-07 6.80395342E-06-3.38596951E-06-2.93578009E-06 2.57057212E-06
 8 60-8.52948762E-04-1.06549891E-04 1.36429732E-04 3.82716757E-05 3.17448318E-07
 8 61-6.16149728E-07 2.98701410E-07 2.12158426E-07 3.29845042E-07-3.75122419E-07
 8 62-1.01337772E-07-2.58479799E-07-3.65955825E-07 2.75147642E-07-8.71179289E-08
 8 63 1.67438827E-06 1.42679897E-06-1.10452780E-06 2.26716349E-07-4.33233830E-06
 8 64-4.73514101E-06 2.26755016E-06 8.48885801E-07 2.12782612E-04 3.39148590E-05
 8 65 2.55172609E-05-3.16456110E-05 3.95286219E-07-2.21216915E-07-1.74069304E-07
 8 66 4.45393716E-07 3.19698208E-07-1.14524202E-07-3.73554798E-08 3.25860836E-08
 8 67 1.53655324E-07-2.86366311E-07-5.65176783E-08-9.80432504E-07-5.71072264E-07
 8 68 1.26631671E-06 2.48948812E-07 3.99132936E-06 9.42476476E-07-9.42829843E-06
 8 69-1.22196747E-06 1.87890863E-04 8.18877290E-06-4.67668402E-05 1.33039883E-06
 8 70-3.68771512E-07 6.04037960E-07-2.35266448E-07 1.96021949E-08 3.00203674E-08
 8 71 5.32818897E-08-2.12317532E-07 1.04301934E-06-4.53705933E-08-7.54672827E-07
 8 72 9.96350683E-08-1.41329884E-05-3.10036744E-07 3.20068249E-06 8.51426009E-07
 8 73 1.33680089E-04 1.86096185E-05 1.76982864E-05-2.71036624E-05 9.36573619E-04
 8 74 1.12502248E-04-2.14630099E-04-3.44487842E-05-3.35114108E-07 4.97464714E-07
 8 75-1.62350606E-07-5.01972943E-07-3.90930804E-07-7.46811992E-07 2.71965617E-06
 8 76-2.32062970E-05 1.49820442E-04 8.42064750E-05 1.35317922E-06-1.32847602E-05
 8 77 6.34538863E-05-6.11113112E-04-2.00022337E-07-1.30000372E-06 5.24525056E-05
 8 78-5.41318152E-05 7.37558724E-07 1.07799751E-06 5.38885907E-07-2.68195412E-08
 8 79-4.82510548E-08-4.77762569E-06-3.30974091E-06 1.30727443E-06 3.97994760E-07
 8 80 4.08252148E-05 1.60779700E-05-1.29867496E-05-4.21407857E-07-7.29985642E-05
 8 81-4.24580947E-04 7.61646817E-05 1.41381225E-04-1.31251312E-07-1.53772625E-07
 8 82 2.85023937E-07 2.13838152E-07 7.75897257E-08-5.46084697E-07-8.83913399E-07
 8 83-4.04307094E-05 1.50833375E-05-1.79448622E-05 3.83047691E-06 1.37001269E-04
 8 84 1.86785003E-04-2.25677535E-04 5.24043359E-05-1.35011840E-04 6.69853384E-05
 8 85-8.31991899E-05 1.08948262E-05-3.42975181E-02 5.14421315E-03-2.56947778E-03
 8 86-3.83192959E-03 1.52786554E-05 7.08856299E-05-8.61642853E-05-1.57771567E-04
 8 87 3.44631250E-05-3.70695546E-05-2.38726900E-07 8.04065365E-07 4.87603729E-06
 8 88 1.47467647E-06 2.13310444E-06-1.39014258E-05-2.35031020E-05-7.07032256E-06
 8 89-1.05435889E-05 1.35583199E-04 2.27581593E-04-3.78537718E-05 1.34218667E-04
 8 90-4.18567810E-03 9.48508149E-04 8.67729546E-04 1.74006606E-03-4.03044099E-06
 8 91 3.52002022E-06 5.10420767E-07 3.80333702E-07 8.78007197E-07-2.27747721E-06
 8 92 7.76335595E-06-7.87181781E-05-1.02437931E-04-6.49566870E-04-1.89334440E-06
 8 93 2.44535313E-05 4.99510215E-05-3.00623214E-04-8.77131955E-08 9.16762790E-08
 8 94 1.02299536E-07-3.33861265E-06 5.13419138E-07 3.30163318E-08-6.50961052E-07
 8 95 1.46685777E-05-6.05896228E-07-8.75692558E-05-1.09023389E-05-5.99145867E-05
 8 96-1.24630373E-04-3.22366970E-03 4.67909088E-04 1.10596561E-03-5.12793530E-04
 8 97 4.21695374E-07-2.71780941E-06 2.29611404E-06 3.85792218E-07-8.62024936E-07
 8 98-1.73357118E-06-3.87231402E-06 3.68204612E-05 8.17708022E-05-1.62302646E-04
 8 99 2.85883391E-07-1.07456347E-07-3.38252199E-07 2.19435947E-06-1.53074302E-06
 8100 1.33265794E-06 2.70037456E-06-1.24979265E-05 7.92092384E-06 3.02784421E-05
 8101 2.73596424E-05 8.18637599E-05-6.28310647E-05 3.14329206E-03-8.74445429E-04
 8102 2.66730835E-05-5.44516104E-04 2.00701600E-06-5.72311466E-06 3.71609866E-06
 8103-3.19485246E-06-6.21883858E-06 2.31071946E-06 2.48922853E-06 2.08037312E-05
 8104 3.84457881E-05 4.79863039E-04 2.87649323E-06-3.05757677E-05-1.19138056E-04
 8105 1.06278460E-04 9.32156018E-07 3.69401139E-07 2.78741706E-06 6.36949958E-06
 8106-4.38629711E-06-2.33804976E-05-6.35833719E-06-2.04144767E-05 1.36597651E-05
 8107 3.72815809E-04-2.40456759E-04 1.03131997E-04-7.26728240E-06 8.06155403E-03
 8108-1.97215043E-03 1.13428560E-03 2.90887120E-04 5.39682592E-06-1.41860323E-06
 8109-3.97822269E-06 2.30721929E-05-7.91035407E-06-7.63868124E-06 3.30419472E-06
 8110-3.81409533E-06 1.94482197E-04 3.04755466E-06 3.32636181E-07-2.60508158E-06
 8111-3.29109212E-06-1.92752442E-06 8.82555498E-07 3.08136242E-05 1.80043088E-05
 8112 7.69114505E-06-7.32137428E-06-4.18192532E-04-2.05717393E-04 1.98453129E-05
 8113 3.58398173E-05-3.19734528E-03-5.71063145E-03-2.65890475E-03 3.25517795E-03
 8114 1.13572924E-06 1.31322448E-06-2.44895372E-06-6.10106134E-06-5.62335585E-07
 8115 4.55424953E-06 4.11772037E-08-4.07674698E-08 5.94919046E-07 3.14645632E-06
 8116-5.48348628E-07-8.71953970E-06-2.75442000E-06-1.34735176E-05 3.15455376E-06
 8117 2.16890599E-04-1.87964223E-05-4.71168318E-05 7.82336954E-05 5.93152994E-03
 8118-1.34762893E-04-8.22513810E-04 6.31158085E-04-1.88605096E-06 2.14881886E-06
 8119-2.62767896E-07 7.02630039E-08-1.52974289E-06-2.96631745E-06 2.10441625E-06
 8120-1.98399182E-05 1.25006279E-04-2.35502620E-04 3.73807485E-06-2.98156982E-05
 8121 1.52878323E-04 4.30196950E-05-5.03885653E-10-5.47234736E-06 1.49173097E-04
 8122 1.22433590E-04 3.95753354E-08-1.97871210E-07-1.44636555E-06-2.85887943E-06
 8123-2.01417415E-06-4.61298102E-07 5.82006883E-06 1.44642842E-05 7.37878794E-06
 8124-9.34646413E-05-3.19739546E-05-9.66263083E-05-1.07910169E-04-7.02965689E-03
 8125 2.84307849E-05 7.79953166E-04-1.53543281E-03 1.31732609E-06-2.09585245E-06
 8126 7.78526365E-07-1.79973212E-06-1.48795441E-06-1.23055858E-06-2.03791605E-06
 8127 4.97944566E-06-2.01616139E-04 3.84708593E-03 5.60685373E-06-4.25400397E-05
 8128-4.17611855E-05-6.32157796E-04-7.32032524E-07 1.55906369E-05 1.40473698E-04
 8129-8.54301306E-05 9.24070401E-07-6.61856532E-07-2.34205105E-06-1.85610784E-06
 8130 6.84639597E-06-7.36118002E-06 6.82274845E-06 9.70185721E-06-8.46622572E-06
 8131 3.36704660E-04-1.04770209E-04-5.23883814E-05-2.23210841E-04 1.72043612E-02
 8132 2.75472734E-03 6.03260371E-04-5.02742764E-03-1.07479781E-06-1.56739154E-05
 8133 1.67487132E-05 9.94691536E-06-1.29913044E-05 1.56507294E-06 2.48516426E-05
 8134 2.09130788E-05 4.46711812E-07-1.94693358E-06 1.92952880E-06 3.48631487E-06
 8135-3.76969883E-06 7.22352548E-06-3.70655284E-06 4.50788700E-05-2.64288036E-06
 8136 1.24656711E-06 2.66039385E-05 2.43798936E-04 2.42919122E-05 2.19116281E-04
 8137-5.49265732E-06 6.63388620E-09 2.26881323E-06-2.27544712E-06 5.82153008E-07
 8138 4.31229113E-06-3.47371519E-06 1.09269832E-06-4.22676637E-05-1.09092547E-04
 8139 9.67090925E-03 9.36555495E-08-1.50892200E-07-7.13084942E-07 1.31286913E-06
 8140 1.26498822E-06 2.31187665E-06 3.96367052E-06-4.77755834E-06-7.41964661E-06
 8141 4.82085304E-05-4.01461110E-05 4.41990317E-05 4.35387543E-06-9.10767424E-04
 8142 3.68656213E-04-1.70593010E-04 3.29581540E-04 4.62134243E-07 2.57583374E-06
 8143-3.03796798E-06-1.68042594E-07 2.30821168E-06 9.43011757E-07 1.76098812E-05
 8144 1.51079770E-05-1.13952175E-06-4.87084799E-07 6.35477827E-07-7.81696787E-07
 8145 2.77740421E-06 1.54346909E-06-1.79982996E-07 1.40293949E-05-4.19527781E-07
 8146-9.64021409E-07-1.89452122E-05 5.18834798E-04 2.01135018E-04 3.47332501E-05
 8147 5.46853027E-05-1.21909287E-06 1.41150681E-06-1.92413944E-07-8.11965352E-07
 8148-7.99023927E-07-1.19352500E-06 4.29026997E-06 4.47819320E-06 7.74275220E-08
 8149-2.96658289E-08 7.08329806E-07-7.97284984E-06-9.95577745E-07-2.93061428E-07
 8150-1.44658748E-06 4.27216351E-05 6.97563181E-06 1.24119698E-05-1.41278720E-05
 8151 9.71312607E-06-2.06190033E-05 5.81357652E-05-7.33174374E-05-7.17713265E-07
 8152-1.58505290E-07 8.76218555E-07 4.36735371E-07-9.06245287E-07-8.73117337E-07
 8153 6.42317793E-07 2.47307411E-06-4.55550829E-06-4.26495461E-06-5.21878275E-06
 8154-3.61042817E-05 7.64190083E-06 1.37342029E-05 9.43554392E-06 3.89753576E-04
 8155-6.14332456E-05 2.59171184E-04 7.15822228E-05 5.35852827E-03-3.76799887E-04
 8156 4.92039786E-04 1.25116379E-03-9.41917232E-06 5.36262005E-06 4.05655228E-06
 8157 1.54798481E-05 6.25787917E-06 2.33188323E-05 5.53082647E-07 1.30362940E-05
 8158 3.01808576E-04 2.65223498E-04 4.58709216E-06-1.61365870E-05 4.12868925E-04
 8159 1.97004816E-04 4.51691509E-06-2.27172621E-05-9.47075960E-05-9.09652007E-04
 8160 5.51487562E-01 4.71733681E-01-8.78929774E-04 1.15937417E-03-1.48592965E-04
 8161 5.46993647E-03 3.72264304E-04-5.06745137E-04 6.70307941E-05-1.44928058E-03
 8162-1.16546974E-04 1.90668102E-04-4.91596761E-05 4.58418066E-03-6.98740082E-04
 8163 4.69525979E-04 1.34513126E-04 9.81599012E-07-7.36894743E-06 6.38734842E-06
 8164 1.42615692E-05 4.60243261E-06 3.80226052E-06
 9  1-2.41956841E-08 7.50608524E-07-4.03971563E-07-1.87553097E-06-9.67764761E-07
 9  2-2.05802543E-05 9.52892106E-06 7.74148198E-06 6.56514479E-06 2.06430599E-04
 9  3-1.56442890E-04 8.26716467E-05-1.23175983E-04-7.34776867E-03-1.97596882E-04
 9  4-7.89649645E-04 2.29141541E-03 3.32774031E-06-3.92506190E-07-2.93523412E-06
 9  5-2.96155536E-06 3.95141205E-06 2.60928069E-07-1.16531996E-07-1.31108434E-06
 9  6-1.30509924E-06-4.40974334E-07-1.42368069E-06-5.22257028E-06 9.98176514E-06
 9  7 1.20018319E-05 1.42330696E-05 1.31178790E-04 3.60459727E-05-4.33226514E-07
 9  8 3.61859921E-05-4.48387575E-04-5.52259671E-05 9.12341926E-05 3.75713223E-04
 9  9 6.84042211E-07-3.86727436E-06 3.18323215E-06 1.59029094E-06 3.88325369E-06
 9 10 5.36581454E-06 3.42243388E-06-2.35437797E-06-1.82550007E-05 1.09906412E-05
 9 11 4.84781528E-07-9.70786916E-06-4.03692271E-05 2.10207898E-05-8.03617247E-08
 9 12 8.25373529E-07 3.31407159E-07 1.20665604E-06-1.69750750E-08-7.65137408E-06
 9 13-1.63758361E-06-7.26743669E-06-1.34054446E-06 2.60247474E-05-2.33840172E-06
 9 14-2.04340419E-05 1.46048755E-05-1.42394328E-03-7.40430198E-04 2.85423601E-04
 9 15 1.55200865E-04-8.21073827E-07-1.07124429E-06 1.89231811E-06-1.24316944E-06
 9 16 5.89626940E-07-1.95983342E-06 2.94396414E-07-2.91918081E-06 4.71006274E-05
 9 17 2.77548946E-05-1.85523939E-07 1.12845472E-06-1.05679347E-06 5.61568942E-07
 9 18 6.66845921E-07-1.53488408E-05 6.54785831E-06-1.72030396E-06-2.92126994E-06
 9 19 1.52494935E-04-5.89096996E-05-4.52533382E-05 8.98616407E-05 9.58659719E-04
 9 20-7.30634725E-04-2.36220542E-04-2.89893420E-04 6.38173647E-07-1.41858781E-06
 9 21 7.80414163E-07 1.79451690E-06-8.06371610E-07-2.44082542E-06-1.54778805E-08
 9 22-4.13664956E-06 2.13117927E-04-2.64919962E-04-6.78967604E-07 2.20286886E-06
 9 23 9.84169777E-05 6.17857801E-05-4.99250956E-08 2.25978521E-07 2.00357161E-07
 9 24 1.10886195E-06-1.24692148E-08-4.90491749E-07-2.69132346E-06-4.08278494E-06
 9 25-9.16888377E-07 5.34959365E-05 5.60445382E-05-7.20844560E-05 6.62700017E-05
 9 26 1.16837033E-03 1.72555555E-03 2.03367074E-03 1.42301820E-03 2.81481631E-06
 9 27-3.64765411E-06 8.32837807E-07 1.44140192E-06-6.03696829E-07 1.41919661E-06
 9 28 4.24757834E-07-1.41076993E-05-1.01734497E-04 1.52171262E-04 8.01963667E-08
 9 29-4.18644797E-07-2.70943039E-07-7.05849878E-07-8.56442425E-08 6.76026042E-06
 9 30 2.27191858E-06 6.16151172E-06-3.69553388E-09 4.44988160E-05 2.40443504E-06
 9 31-1.47696930E-05 1.35752285E-05 4.32833881E-03 8.46723344E-04 2.37385803E-04
 9 32-1.19249166E-04-3.56651692E-07-6.39963677E-07 9.96615369E-07-1.38627596E-07
 9 33-1.90949082E-07 2.72164490E-06-8.12629625E-09-9.49334462E-09 1.16249234E-07
 9 34-4.39286573E-07-6.90274784E-08 1.29896253E-08-7.84138532E-07 1.86407760E-06
 9 35 6.42666689E-07 5.53861603E-06 1.11752271E-05 4.72089875E-06-6.72343223E-06
 9 36-3.58941881E-05-2.72891512E-05 2.59506627E-05 7.43824796E-05-1.33352515E-08
 9 37 7.95485488E-07-7.82150237E-07 6.63146427E-07 2.80986885E-07 7.14531585E-08
 9 38-6.76338883E-07 3.17894220E-06-4.30091604E-05 4.34301216E-05-9.50787049E-07
 9 39 5.78214492E-06-4.36591956E-05 3.11573082E-05-8.88993851E-07 7.48551735E-06
 9 40-5.38646931E-05-3.42834749E-05-1.47977610E-07 8.49958245E-07 1.54598705E-07
 9 41-5.75807818E-08 6.18894026E-07-1.09270698E-05-1.67301840E-06-1.12135755E-06
 9 42-2.69799633E-06 5.78431363E-05 2.62290850E-05 3.63866693E-05 2.09917636E-05
 9 43-1.33071669E-04-1.73985081E-04 5.69105937E-05 1.64244876E-04-1.27183134E-07
 9 44 8.44292536E-07-7.17109401E-07 1.65174625E-06 5.06642483E-07-5.66162751E-07
 9 45-7.49259208E-07 3.49054500E-06-2.06100054E-05-3.95130024E-04 6.27451212E-07
 9 46-7.39578151E-06 3.30018096E-05 4.23366137E-05-4.84471813E-07 1.65836128E-06
 9 47 4.22338738E-05 4.95931547E-05 6.71851596E-07-3.12747510E-06-3.60849181E-07
 9 48-1.11879584E-05-4.19559561E-06 4.56032259E-05-5.28022104E-06 1.10700243E-05
 9 49 3.92109061E-06-4.80014437E-04-8.38747118E-05-1.59670864E-04-2.68311882E-05
 9 50 3.07059390E-03 1.19379254E-03-3.24703274E-04-5.35916045E-04-1.76312744E-06
 9 51 3.30672172E-06-1.54359428E-06 2.69081793E-07-3.58259879E-06 1.45495791E-06
 9 52-5.41060335E-05-7.55857307E-05 3.25370733E-06 7.14060503E-06 3.11639473E-05
 9 53 1.11492310E-04 6.27371525E-05 1.47956338E-04 2.82134376E-04 1.79158727E-04
 9 54-4.97530910E-05-1.20542600E-04-5.33986936E-05-3.96288444E-04 1.03601790E-04
 9 55-9.19692962E-05 9.03838073E-05-5.83808877E-05-4.01774667E-05 9.85583544E-05
 9 56 1.19436800E-05 3.86995854E-05 9.73250512E-05-6.21850087E-06 5.53022249E-05
 9 57-7.00061029E-05 4.87902913E-04 5.57956676E-01 4.68303186E-01-7.52006080E-05
 9 58-1.57292475E-04-2.33973548E-04 3.99039348E-03 6.15698222E-05 1.42300575E-04
 9 59 2.12945645E-04-2.70715896E-04-5.53336044E-05-3.22365812E-05-8.71710077E-05
 9 60 1.09806222E-03 2.31281006E-04-2.97276338E-04-2.72588928E-04-1.65915658E-04
 9 61 1.42430673E-04 2.34849853E-05 1.38021885E-04-5.84411704E-05-1.56024501E-04
 9 62-1.24260139E-04-1.65425252E-04 2.05209304E-05 5.31416723E-05-9.35653125E-05
 9 63 2.37960174E-04 6.63591474E-05 1.77054229E-04-2.62813958E-04 3.52322339E-06
 9 64-7.54715957E-06-3.18525954E-05 6.93972607E-05-2.28147723E-04-5.48768198E-05
 9 65 1.43740518E-04-5.18044956E-05-4.31787672E-05-2.12673917E-05 6.44461590E-05
 9 66 1.38076293E-05-4.52615487E-05-1.23466679E-04-1.30969951E-04-1.72975487E-04
 9 67-3.79877438E-05-1.09293290E-04 1.41777731E-05 2.39683140E-04-1.01567821E-04
 9 68-2.94897079E-04 5.60679972E-05 1.41123672E-05 2.38513998E-05 5.71309506E-05
 9 69 4.56269466E-06-2.43909632E-04-8.87745046E-05 2.60757878E-05 5.71465361E-05
 9 70-2.50515908E-05 1.17731994E-04-9.26804029E-05 6.55752119E-05-1.43979846E-05
 9 71-4.69439201E-05-4.37224005E-08 2.95024297E-07-1.19814768E-06-3.00149684E-07
 9 72-7.29988082E-07-3.30317965E-06 4.68767336E-06 1.76636571E-06 3.41013362E-06
 9 73 6.13763211E-05 1.27093376E-05-2.14594763E-05-5.02251657E-05-6.41953304E-04
 9 74 1.41238360E-04 5.34282133E-07-8.14964901E-05 1.52034276E-06-2.78405327E-06
 9 75 1.26371051E-06 1.40682160E-06-2.00300984E-06 4.65497051E-07 1.21820310E-06
 9 76 2.03110264E-06 5.81057460E-06 8.29424911E-05-5.88572320E-07-2.07605920E-06
 9 77-8.17933508E-05 1.00014324E-04 4.27149966E-07-3.62149243E-06 2.07017723E-05
 9 78 7.07488040E-05 2.59750839E-07-9.47174846E-07 6.20324877E-07-1.19004710E-06
 9 79-8.69615906E-09 1.39592494E-05-5.64415140E-06 4.39724438E-06 6.96010131E-07
 9 80-6.77427593E-05 4.61672815E-05-2.09479663E-05-8.75539465E-07 5.28392515E-04
 9 81-8.40407530E-05-1.41037966E-04-8.46370609E-05-1.62478269E-06 2.00440811E-08
 9 82 1.60473861E-06 9.10988262E-07 4.82791075E-07-1.66357540E-06 9.56527728E-09
 9 83-2.58050492E-08 1.59148743E-07 3.76409714E-07 1.09140566E-07 1.43727596E-06
 9 84-1.15081667E-06-2.21601387E-06-7.52714267E-07-7.62424757E-06 1.48800870E-05
 9 85 2.64680688E-05 1.06209469E-05 4.40333973E-04-1.57830770E-05-6.14107579E-05
 9 86 2.52991218E-04-1.51589188E-07 5.10472889E-07-3.58883701E-07-2.43289316E-07
 9 87-2.96077034E-07-5.84868234E-08 4.88277108E-08-3.19474004E-07 1.10187070E-06
 9 88-9.50443781E-07 1.83272148E-07 3.36323988E-06-5.31913548E-06 4.74808577E-06
 9 89-6.64292494E-07-2.07410531E-05 4.59030133E-05-4.45569628E-05-1.81439998E-05
 9 90 4.31854099E-04 9.41305332E-05-1.37355411E-04-5.14876927E-05-7.08748814E-07
 9 91-9.79968013E-09 7.18548494E-07 8.74999206E-07-9.25499818E-08 1.10768610E-06
 9 92-5.33454088E-07 5.30697702E-06-3.67240009E-05-5.03150424E-05-5.04542811E-07
 9 93 3.75039028E-06 1.72389772E-04 1.94878481E-04 3.00694115E-08-1.91567449E-07
 9 94 3.77271266E-07-7.42284771E-08 2.34787207E-07 1.45454234E-06-1.32517871E-06
 9 95-1.87113374E-07-1.46193801E-06 1.51993843E-05-6.05457235E-06 1.74740077E-05
 9 96 1.55696968E-05-3.41570497E-04-2.38134028E-05-2.44176799E-05 9.79640063E-05
 9 97 4.35000564E-08 6.56699555E-07-7.00199612E-07 2.28193955E-07-6.93032764E-07
 9 98 1.04858950E-07 4.24817998E-07-7.45640010E-06 2.10636582E-05 1.05259174E-05
 9 99 3.32577898E-08-2.04653390E-07-6.09691323E-08-9.24893995E-08-1.51486634E-07
 9100 1.97621876E-06-4.85970752E-07 3.05899827E-07 7.98778568E-07 1.62197654E-05
 9101-5.42379875E-06 5.66264393E-06-6.43423294E-06 5.39689095E-05-2.10991664E-05
 9102 2.09909276E-05-5.99583149E-06-5.63699223E-08-7.48247953E-08 1.31194718E-07
 9103-1.49631767E-07-1.67474960E-07 1.17586486E-08 8.75933396E-08 1.06742949E-06
 9104 2.25454247E-05 1.76411169E-05-1.27526003E-07-1.33151462E-07-6.42676412E-06
 9105-3.20804929E-06-1.86274542E-08 1.04160557E-07-4.81343875E-07 4.24132663E-08
 9106-1.30732242E-07-1.30544004E-06 2.38079781E-06-1.99086498E-07 3.33474066E-07
 9107-4.35815483E-06-9.23793105E-06-5.01801200E-06 7.72804324E-06 7.19961437E-04
 9108-1.98374129E-04-4.88843759E-06 1.08598276E-04 2.61274432E-08-1.89335150E-07
 9109 1.63207707E-07 4.67703899E-07-2.44501152E-07 5.20493341E-07-3.47202545E-07
 9110 3.61004889E-06 8.07805914E-06 8.36061608E-05-4.60408360E-08 2.69719004E-07
 9111-3.29278331E-08-2.65207677E-07-6.53430776E-07-4.41051099E-06 1.18356374E-07
 9112 1.63942882E-06 3.08806826E-06 4.39237535E-05 1.44112378E-06-2.28688471E-05
 9113-3.24283020E-06-2.01303995E-04 4.00506852E-04 4.70945800E-04-1.22123691E-04
 9114 3.31682212E-07-8.81914531E-08-2.43490759E-07-4.13101929E-09 2.80407744E-07
 9115-1.98715320E-07-1.26320627E-08 7.82294077E-08-4.37866744E-07-2.79754964E-07
 9116 7.19653896E-09-4.55890784E-07 1.60389130E-06 1.25629593E-06-2.04461743E-07
 9117-5.34208159E-07-7.11081947E-06-2.08081879E-07 4.73223427E-06-4.54665530E-04
 9118-1.47184488E-05 8.39329087E-05-9.35490168E-05-3.06464000E-07-3.62358300E-07
 9119 6.68822300E-07-2.13971966E-07-5.46408152E-07-1.45906548E-08-3.55759584E-07
 9120 2.40622692E-06-6.23657554E-06 4.77800863E-05 2.19085741E-07-1.62625440E-06
 9121 3.40623046E-07-4.77642059E-05 7.95435472E-08-2.64926476E-07 1.81304803E-06
 9122-5.17912649E-05 4.57707253E-08-2.34414584E-07 8.16012696E-08 6.73031557E-07
 9123 5.55329238E-07 3.64755597E-06-1.28505985E-06-3.24416765E-06-1.78670334E-06
 9124-5.31151829E-05 1.07601971E-05 2.87896124E-05 8.08917652E-06 9.11688780E-04
 9125-1.36664853E-04-3.77654176E-04 1.80502908E-04-1.55502672E-07 1.17265166E-06
 9126-1.01714899E-06-2.80539820E-07-1.02390550E-06-4.70605093E-07 1.57937888E-06
 9127-1.40484670E-05 1.60958657E-04-1.09503065E-05-4.69880920E-07 9.27680083E-06
 9128-3.53024825E-05 1.43845631E-04 7.02096198E-07-6.48441029E-06-2.00180255E-05
 9129 1.26584131E-04-5.95254073E-08 2.72838460E-07 1.29382167E-07-4.26697722E-07
 9130 1.84856665E-07-4.54286874E-06-1.85676819E-07 1.48519797E-06-7.05105551E-07
 9131 4.70759000E-05-2.60124410E-05-2.39822512E-05 8.31744751E-08 9.72330700E-04
 9132-8.48730476E-04-3.50085599E-04 4.36549982E-04 8.15756152E-08-1.01598982E-07
 9133 2.00233664E-08-1.17213067E-06-1.71006045E-07-5.27222817E-07 5.14027097E-09
 9134 3.46764444E-08-4.47698379E-08 1.36831665E-07 5.03189311E-07-1.02285303E-07
 9135 1.91832574E-07-5.45940816E-07-2.12240899E-06 5.75338592E-08 1.90152637E-06
 9136 3.04524786E-06 1.04643845E-05-9.52489252E-05 3.96353095E-05-4.77740710E-05
 9137-2.40080809E-05 1.03557772E-07-1.83270429E-07 7.97126565E-08 1.73660409E-08
 9138-2.83259160E-07 2.23307142E-07 6.45441979E-07-6.38208379E-07-1.51863324E-04
 9139-3.13228311E-03-6.86418753E-08-2.87922964E-08-2.96356937E-07 2.36771736E-07
 9140 4.75196900E-07-4.18154232E-07 1.23369956E-06-9.57181373E-07-1.93476967E-06
 9141 5.79849552E-06-3.13964207E-06 8.85488485E-06 5.44135401E-06-1.06840946E-04
 9142-1.14402377E-05-7.36509966E-05 5.93635739E-05-1.58904171E-07 7.96388907E-08
 9143 7.92652800E-08-4.99755577E-08-1.09436510E-07 8.78236536E-09-4.47076280E-09
 9144-5.80562501E-08-7.65522733E-08-6.91737695E-08 3.51005890E-07 4.59810132E-07
 9145 3.53643131E-07 3.49136919E-07-1.43982306E-06 9.23403689E-07-1.47860790E-06
 9146-2.23375457E-06 4.84932575E-06-1.70855886E-05 3.98820149E-05-1.67908074E-05
 9147-2.81658076E-06 4.32581359E-08 7.40115753E-09-5.06592934E-08-1.48430443E-07
 9148 4.63769538E-08 1.40459117E-08 9.52052065E-10 3.50065539E-08-2.21058280E-08
 9149-1.43408850E-07 7.39885834E-09-4.47741138E-07 7.28949400E-08 5.83243538E-07
 9150-2.92749049E-08 4.16508853E-06-2.32762595E-07-2.31646949E-06-1.15879933E-06
 9151-4.71052882E-05 6.17899202E-06 4.30093492E-06 6.69091218E-06-5.67342330E-08
 9152-9.33245409E-08 1.50058774E-07-7.42873582E-08 8.69663944E-09 1.01088683E-07
 9153-2.21486541E-08 1.49024868E-07-4.34797348E-09 1.55847263E-07-4.00436898E-07
 9154-2.48981815E-06-2.45530102E-07-5.86521862E-07 1.86178300E-06 3.77107684E-05
 9155 1.22811294E-05 4.87532913E-06 1.50426971E-06 2.71322936E-04-3.14337082E-05
 9156 6.03712946E-05-8.09328484E-05-7.57501624E-08-5.65072097E-08 1.32257372E-07
 9157-1.36151333E-07 4.08507007E-07-2.15256947E-08 6.28549863E-07-4.56219238E-06
 9158-6.23217144E-06 1.30285559E-04 4.91111379E-07-4.40046176E-06-7.01766594E-06
 9159-4.84274506E-05 1.88143861E-07-4.05007316E-06-1.34095697E-05-3.79804527E-04
 9160 8.40269911E-10 1.55391809E-08 9.79747728E-08 6.61854572E-08 8.21108518E-08
 9161-1.05653067E-07-3.85837702E-07-2.06286105E-07-2.90099186E-07 3.44083754E-06
 9162-3.25411380E-07 1.85221157E-07-6.02207078E-07 1.73702468E-07-1.14577741E-05
 9163 4.90967358E-06-9.37788452E-06 1.66413163E-07-1.78927116E-07 1.25139528E-08
 9164-1.28548521E-08 1.08095455E-07 6.18441021E-08
10  1 6.65129658E-09-4.21979665E-08-8.45383286E-07-5.82913465E-07 1.66230294E-07
10  2 1.45659633E-06 4.75436238E-06 2.13890708E-06-3.24048584E-07-2.76852834E-05
10  3-7.53596033E-05-2.34639674E-05-1.31145561E-05 3.59408811E-04-1.20946030E-03
10  4 7.71937069E-04-2.90511902E-04 2.79161950E-07-8.98054021E-07 6.18892071E-07
10  5-9.31595949E-07 1.81053819E-07-1.30388935E-07-3.63986215E-08 2.16509237E-07
10  6-3.47376677E-08-1.57407291E-07-5.01851155E-08-2.79704229E-06 4.33766719E-08
10  7 1.05185851E-06 1.47048688E-07 1.01926839E-05 3.38977253E-06-1.93324277E-05
10  8 2.65181742E-06-3.77168507E-04-7.49608009E-05 5.32654744E-05 1.53285180E-04
10  9 2.51434063E-07-3.56201610E-08-2.15813902E-07-2.42790868E-07-5.48465374E-09
10 10-9.02601757E-08-5.84365931E-08 1.58441608E-06 1.87263694E-05-2.41654595E-05
10 11 3.39986382E-08-2.56621821E-06-1.61253757E-05-2.36807666E-05-2.52547949E-08
10 12 1.32491294E-07 6.24135593E-07 1.15137789E-07 8.55814520E-08-1.27441213E-07
10 13-2.88213024E-06-1.12354996E-08-8.75751896E-07-3.97716771E-05-4.04462985E-06
10 14 2.30810514E-05-7.67183769E-07-1.94155239E-03-4.71029566E-04 4.58727432E-04
10 15 1.15332520E-04 1.59716672E-07-7.12444229E-07 5.52727557E-07 1.47939847E-06
10 16-1.89296337E-07 1.09327222E-07-3.18021940E-07 3.88396596E-06-1.56127041E-06
10 17 1.06179087E-04-3.78010581E-08 2.56159290E-07-2.38304488E-07 1.22118304E-07
10 18-8.01770324E-07-2.43469303E-06 1.17842138E-06-4.30983474E-07 4.28965519E-06
10 19 6.33262905E-05-9.17238478E-06-4.70548093E-06-4.41561122E-06 2.22436816E-03
10 20-2.18851810E-04-3.94011438E-04-1.60647148E-05-2.51218570E-07-1.90989750E-07
10 21 4.42208320E-07-1.67271605E-07-6.66189971E-08 3.40140793E-07 3.41117354E-07
10 22-4.48664016E-06 1.53921253E-05 1.55313161E-04-9.19350605E-07 4.96915761E-06
10 23-3.22856538E-05-3.30337715E-04 5.73366373E-09-7.33221350E-08 5.00867410E-07
10 24-1.11212637E-06 2.17252926E-07 5.02498191E-06-1.43969745E-06 5.80539777E-06
10 25-1.07261280E-06-7.16525385E-05 1.66107553E-05-2.41665470E-06 2.47054106E-05
10 26-5.12214829E-03 1.88959341E-03 3.94500799E-04 2.23619623E-03-9.91806523E-07
10 27 5.26808828E-07 4.64997694E-07 3.13891269E-07-1.10401745E-06 5.22053979E-07
10 28-1.44502704E-06 1.32344127E-05-7.15614095E-05 2.65665471E-03-9.43170503E-08
10 29 5.34261928E-07 5.01521446E-07 1.07471042E-08-5.70097553E-07-8.16674858E-06
10 30-3.32585171E-06-1.04950768E-06 3.65111422E-06 1.00568795E-04 6.81423877E-05
10 31 5.13483103E-05-4.48644096E-05 4.86350198E-03 1.17647975E-03 1.65119675E-03
10 32-9.30218131E-04 2.45144375E-07 5.09318890E-07-7.54463265E-07-8.59375284E-07
10 33 1.20324732E-06 4.37213836E-07-8.31758795E-09 7.22104777E-08-1.18206784E-06
10 34-8.08111874E-07-4.46233168E-07 2.13650251E-07 4.86446970E-06 3.20220741E-06
10 35 2.00620113E-06-3.04089124E-06-3.14227127E-05-5.45664465E-05-5.36596461E-06
10 36-6.11452323E-04-2.94314283E-04-3.44536341E-04 4.33817175E-05 5.64647487E-07
10 37-1.31868889E-06 7.54041401E-07-1.34442816E-07 9.60026298E-07-3.98867888E-07
10 38-1.43158358E-06 1.43458095E-05 2.39889478E-05 3.59411216E-04 4.12337835E-07
10 39-3.90596637E-06-6.98795129E-05-1.71549931E-04 2.13872787E-07 5.42155384E-07
10 40-4.86537749E-05-2.08582511E-04-8.24495920E-08 4.93832184E-07-3.48826174E-07
10 41-9.69874826E-07 1.13736735E-07-6.18474237E-06 1.26099269E-06 4.21065805E-06
10 42-8.79232314E-07 9.02645559E-05 2.09521867E-05-2.95865628E-06-1.38068051E-05
10 43 1.29206104E-03 1.94562468E-04-1.92919500E-05-6.35532305E-05 1.13108851E-07
10 44-1.85439441E-07 7.23305900E-08 2.42492660E-08 1.26113483E-07-1.61150685E-07
10 45 1.22016515E-07-2.16748130E-06 1.67545371E-05-5.40238487E-05-7.07508948E-07
10 46 1.50274632E-06-1.08275976E-05-1.51376621E-04 4.27772129E-07-4.60687963E-06
10 47-2.50951416E-06 6.07099393E-05-2.44414457E-09 2.97372223E-08-5.80260419E-08
10 48-2.08373818E-07-1.74337553E-07 2.48933618E-07-2.22130749E-07 1.26010972E-06
10 49 1.03980590E-06-3.42695283E-05-1.05901806E-05 3.14523292E-05-1.27370794E-05
10 50-1.17150981E-03-5.73594361E-05 5.70927718E-05-1.01013048E-04 3.77432065E-07
10 51-3.20048537E-07-5.73835283E-08 7.32714619E-07-2.25708772E-07 3.67559083E-07
10 52 4.05046086E-09 7.30417666E-08 5.85662677E-08 1.94300651E-07-3.02731453E-07
10 53-6.25885117E-07-3.24127783E-07-8.50889330E-07 1.29148667E-06 3.33637720E-06
10 54 2.93262182E-06 3.43222033E-06-7.54103580E-06-1.79779146E-04-2.69035227E-05
10 55 4.22094523E-05-1.79194785E-06 2.79754999E-07-9.46385928E-08-1.85116406E-07
10 56-8.75830948E-08-1.20001249E-07-8.68646377E-08 9.92251715E-08 9.92663825E-07
10 57-3.19361927E-05 8.43806291E-05 5.47973664E-08 2.77145956E-07 2.24808767E-07
10 58-1.22134811E-07-6.93523457E-08-2.70452461E-06-9.45644569E-07 6.31570264E-07
10 59 3.81269252E-07 1.77038935E-05 9.71689277E-07-9.59124371E-06-8.75491660E-07
10 60 5.62820468E-05 6.44920645E-06-2.35415762E-05 1.42877456E-06-2.46642284E-07
10 61 1.51544161E-07 9.50981233E-08 2.19638536E-07-1.77508129E-07 2.07820072E-09
10 62 1.89165489E-09-4.97136342E-09 1.41978351E-07-3.38406113E-08-4.14124911E-08
10 63 3.06676587E-07-5.70060598E-07 6.99631885E-08 1.47217911E-07-4.39805442E-06
10 64 6.23282676E-07-3.18816560E-07 4.19581836E-06-8.05384878E-05-1.33327504E-05
10 65 1.69135397E-05 1.00791576E-05 1.44791613E-07 7.31909849E-08-2.17982598E-07
10 66-4.03101617E-08 8.40403991E-08 5.03887421E-08 1.06012249E-09 3.29233895E-08
10 67 3.56680069E-08-9.70481257E-08 1.30578166E-09-2.28943576E-07-1.10007381E-07
10 68 4.34668789E-07-4.89069209E-09 1.65638959E-06-1.93236689E-07-8.32403973E-07
10 69-6.76457771E-08-9.41560005E-06-2.91861009E-07 6.77517472E-06-5.45035653E-08
10 70 5.02333045E-08-1.24160260E-07 7.39269554E-08-2.30488950E-08-5.11953948E-08
10 71 4.42307155E-08-6.17669085E-08 5.11189180E-07 1.54825575E-06-2.21691988E-07
10 72 9.73466448E-07-3.40656726E-06-8.13457082E-06 1.34726174E-06-4.08490253E-06
10 73 2.47311319E-06 5.21576370E-05-2.61487319E-06 2.98467803E-05-2.10749820E-04
10 74 2.38830550E-04 1.61759567E-04 2.61834183E-04 4.80844980E-07 2.04915444E-07
10 75-6.85760424E-07-5.66325417E-07-1.17634874E-06 1.80950180E-07 3.36733268E-07
10 76-2.05023944E-06-5.29390426E-05-2.09355551E-04 2.51320180E-07-8.18597013E-07
10 77-7.27067228E-05-1.79541653E-04 1.47319363E-06-5.19413209E-06 1.07538915E-04
10 78 2.73393165E-04-1.77326223E-08-9.93602226E-08-6.38966970E-07 2.95166196E-07
10 79-3.13757779E-07 6.50543417E-07 2.63524273E-06-1.14195206E-06 1.27475030E-06
10 80 3.31744699E-06-1.51021812E-05 8.84078237E-07-2.63915880E-06-1.88544489E-05
10 81 6.68756783E-05-7.36714491E-05-1.96489327E-05 1.04274418E-07 1.82267892E-07
10 82-2.86542310E-07 1.73896851E-08-1.55886841E-07 6.09474595E-08-7.49968999E-08
10 83 9.72095998E-07-2.07150688E-07 1.31618379E-06-1.30209646E-06-2.13496076E-05
10 84 4.19964647E-06-9.94084653E-06 2.71878388E-06 1.81189551E-04 7.85822809E-06
10 85 4.19618963E-05 2.06071389E-04 1.56082976E-03-1.06650307E-03-7.23855699E-04
10 86 8.81409909E-04-3.30473257E-06-1.20502666E-06 4.50975923E-06-2.73629663E-06
10 87-5.62523752E-06 3.03477411E-07-3.13045929E-08-1.71779388E-06 1.58363051E-08
10 88 1.62008450E-06 3.43356650E-07-5.31768927E-07-2.08857023E-07-2.04636244E-05
10 89 1.74727220E-06 6.84142703E-05-8.02679773E-06-6.85924122E-05-4.44672562E-06
10 90-1.56922413E-03 1.29416353E-04 4.35268530E-04-1.90672886E-04-2.45353569E-06
10 91 8.11756764E-06-5.66403196E-06 4.65488166E-08-1.95241820E-06 3.32083101E-06
10 92 4.33353906E-06-7.57627920E-06-3.73454438E-05 4.61656886E-05 6.90658274E-07
10 93-1.16489292E-05-4.99384267E-05 1.85796386E-04-1.42921511E-08 5.01137020E-07
10 94 3.40124595E-07-3.19749604E-07 8.63434303E-07-4.92298164E-06-3.78268020E-08
10 95 2.79831814E-06-5.46159795E-06 3.14259267E-05-3.21025479E-05-7.13652942E-06
10 96-9.00750401E-06 2.06576943E-04 1.60117356E-04-1.96319157E-06-9.23439165E-05
10 97 3.14715213E-07-1.53105738E-06 1.21634217E-06 1.29740653E-06 4.60579144E-07
10 98 1.91370322E-06-8.04415110E-08 1.64165691E-06 1.79481683E-05-3.70944077E-05
10 99-2.81840588E-08 3.40677997E-07 1.38178993E-07-4.60869182E-07 8.48401802E-07
10100-4.15487738E-06-1.04400391E-06 7.58813580E-08-4.46520259E-06 8.17423954E-05
10101-1.42078616E-05 1.96018380E-05-3.03051250E-05-1.14690997E-03 3.20651627E-04
10102 2.93014336E-05 6.50393708E-05 1.57815205E-06-1.84806374E-06 2.69911690E-07
10103-8.21271181E-07 1.57114238E-06 8.73725354E-07 2.35231830E-07-4.77880641E-07
10104 2.26700189E-05-5.23959075E-05 1.02294859E-06-1.19135444E-05 2.36787937E-05
10105-9.04206362E-05 8.97268460E-08-4.93367861E-07 4.73772289E-07-9.42150417E-07
10106 1.21438151E-06 8.35867588E-06-1.93869743E-06 6.48433125E-06-2.94652918E-06
10107-1.79715827E-05-1.64821371E-05-4.11439155E-05-7.44711401E-05 1.66563035E-03
10108 2.86450190E-06-4.54609317E-04 3.01820430E-04 2.57836995E-06 7.39894029E-07
10109-3.31826398E-06-2.38904049E-07-1.27644885E-06 2.81341166E-06 6.65568040E-07
10110-1.28232484E-05 2.43260881E-05 2.42550193E-05 1.39008643E-07-7.76838881E-07
10111 3.25465171E-08 1.45027660E-06-5.33828431E-07 1.02619595E-05 4.55449360E-07
10112-9.07730345E-06 5.13130594E-06 1.36121814E-05 3.68234478E-05 4.04967371E-05
10113-4.94161809E-05-3.04278861E-04 8.54359169E-04 6.60038205E-04-6.70831911E-04
10114-4.18005069E-07 2.20095909E-06-1.78295402E-06 1.31390385E-06-1.17498195E-06
10115-4.87887881E-07 2.74367836E-08-1.81928008E-07-1.56435801E-07-1.09394353E-07
10116-2.47104880E-10 1.95902490E-06 7.50467973E-07 8.71797214E-07-3.46907183E-07
10117-4.71924432E-05 1.22046173E-05 1.20649800E-05-7.26014162E-06-1.12217100E-03
10118 6.53610740E-05 1.18118387E-04-1.78101764E-04 2.73585603E-07 6.76193463E-08
10119-3.41204949E-07-7.81686821E-07-1.03372657E-07-1.78333376E-07-1.84808705E-07
10120 1.68482927E-06-4.14308509E-06 5.53225150E-05-2.22013963E-08 5.92983459E-07
10121 3.92323419E-06 2.37649498E-05-3.00029188E-07 5.50272080E-06-2.05496655E-05
10122-8.51598295E-05-1.76887011E-07 1.00737959E-06-1.20910485E-06 1.30376348E-07
10123-2.74186175E-07-1.26760169E-05 5.61353811E-06 5.27314453E-07 3.51301778E-07
10124 1.18819190E-04-7.85788385E-06-3.73161776E-05 2.24595064E-05 2.03785857E-03
10125-2.74268883E-05-2.87237831E-04 4.13548137E-04 1.65583066E-07 8.80161414E-08
10126-2.53599208E-07-1.51140520E-06 1.53525817E-06 1.89058307E-07-1.92359951E-06
10127 1.58695643E-05-2.21760412E-04-1.81643607E-03 7.12809936E-07-7.23606211E-06
10128-1.09618943E-05 2.51096779E-04-1.14952421E-06 4.19827522E-06-4.27142032E-05
10129 9.49692263E-05 6.70863574E-07-3.20453983E-06 8.57979148E-08 9.75467588E-06
10130-7.65027441E-06 4.88963857E-05 8.85453322E-08-7.22227314E-06 1.00582343E-05
10131-4.95726633E-04-1.30315071E-04 1.30546362E-04-1.13895101E-04-7.60183378E-04
10132 5.46602036E-04 2.39996808E-03 1.13482236E-03 6.71909899E-07-1.28143231E-06
10133 6.09522415E-07 5.50526691E-08 3.50257458E-07-3.51182280E-06-5.65170927E-05
10134-7.93006224E-05-1.72376101E-05-2.79761406E-05-7.77496237E-06 1.21066246E-04
10135-1.29973052E-04-3.06494715E-04 6.68957029E-07 1.51150281E-04 6.21869364E-06
10136 1.47900554E-04-8.03932050E-05 1.54716589E-04-1.49332050E-04-1.77043475E-04
10137-1.36864094E-04-3.36882983E-05 1.07646141E-04-7.39578430E-05 9.55861873E-05
10138-6.18786996E-06 1.45327690E-05-6.21677699E-06 5.61714070E-05-7.86828082E-05
10139-3.80563817E-04 5.57958318E-01 4.68301329E-01 7.58629263E-05 2.71668158E-04
10140-1.92276146E-05 4.00814692E-03-8.59014123E-05-2.45935258E-04 2.25960347E-05
10141-3.90019640E-04 7.59230706E-05 1.26096148E-04 2.90702907E-05-4.86111336E-05
10142 3.15946386E-04 9.42203487E-05 2.67432471E-04-6.21713752E-06-4.54906454E-05
10143 5.17077829E-05-1.67929715E-05 2.42552132E-04-1.07589946E-04-1.20798074E-04
10144-1.62113801E-04 7.67244623E-05 2.32243108E-05 6.63374799E-05 2.44869325E-04
10145 2.47687655E-04 4.89874542E-05 2.20251831E-04-4.58279653E-05-8.37643109E-05
10146-2.59744274E-05-5.79190672E-05 9.15175766E-04 5.01612128E-04 1.59316659E-04
10147 3.45882708E-04 5.49154293E-05-8.50839838E-05 3.01685544E-05 2.04737545E-05
10148 1.09885006E-04 4.02978308E-05-1.31191176E-04-1.73173359E-04-4.68437233E-05
10149 6.97045532E-05-8.00416225E-05 2.37499910E-04-1.40167837E-04 1.78019305E-04
10150-2.28075694E-04 3.32639272E-05 1.60750305E-05-4.34395939E-05 4.01579870E-05
10151-3.51879218E-04-1.78402843E-05-4.27298641E-05 1.09367646E-05-2.90630883E-05
10152-1.81663408E-05 4.72294291E-05-8.44457349E-05 5.87020031E-05-9.94616781E-05
10153-2.14526060E-07 1.36767013E-06 2.10954225E-07 4.35807949E-07 1.85763080E-06
10154-1.55979540E-05-1.80285184E-06-1.89634608E-06-9.20203029E-06 1.14062102E-04
10155 6.20759816E-05 2.69969258E-05 6.42127790E-05-3.47432405E-04 1.72442866E-04
10156 1.65604115E-04-1.26282343E-04 2.39409276E-06-1.61266441E-06-7.81428350E-07
10157 7.74305981E-07 1.06362856E-06 1.27151901E-06 1.76012737E-06-3.74364322E-06
10158 2.44567347E-05-4.29166783E-05-1.96547989E-07-7.46234604E-06 2.87690817E-05
10159-2.81039411E-06 7.67728337E-07-8.66975459E-06 5.94726983E-05-3.13218747E-05
10160 1.65502858E-07-5.80120753E-07 7.08146320E-07-3.21122244E-09-1.56114067E-06
10161 7.82236902E-06-4.87507760E-06 1.42153574E-06 6.11590267E-06-2.10104810E-05
10162 2.55487496E-05-2.28970194E-05-2.75055095E-05-1.32606831E-04 4.21318912E-05
10163 1.88980988E-05-3.70081120E-05-8.78794511E-07-5.49662833E-07 1.42845734E-06
10164 7.88104660E-07 1.74253785E-06 3.34714620E-07
11  1 9.00247030E-03 7.40331673E-03-5.95093116E-05 4.58914842E-05-1.29831961E-05
11  2 2.17822915E-04-3.34482255E-04 1.95820577E-04-6.68165986E-05 1.30195895E-03
11  3 1.54017934E-05 5.24819161E-04-1.19719382E-04 1.69797077E-02-2.01762067E-03
11  4 9.16741364E-04-6.11296313E-03 7.96558418E-05 8.67057193E-06-8.83264137E-05
11  5-1.25163412E-04 5.71533440E-05-3.26517425E-05 1.97000467E-03 1.57509323E-03
11  6 3.85282544E-05 2.79582066E-06 8.90276913E-05 2.46026557E-04 1.65934459E-04
11  7 1.18828332E-04 3.08520740E-04 8.35750786E-04 6.12533412E-05 1.42627481E-04
11  8 3.86189587E-04 6.48584207E-03 1.47874893E-03-1.41469939E-03-8.44728463E-04
11  9-2.24903266E-05-5.02939886E-05 7.27843152E-05 4.86805570E-05 1.02536831E-04
11 10 6.08413914E-05 3.17177357E-06-4.62753579E-05-5.70660645E-04 1.30092265E-05
11 11 7.35982132E-06-7.43941382E-05-6.65618867E-04 8.23539856E-05-2.36723692E-05
11 12-1.81115863E-05 6.63826049E-06-4.01085928E-06 1.67726211E-06-2.49573969E-05
11 13-3.27134141E-05 1.26553778E-06-4.31020761E-05-2.83788525E-04 2.88811286E-04
11 14-5.66422514E-05 1.58299421E-04 8.14390280E-03 3.33376102E-03-1.36170358E-03
11 15 1.13039418E-03 1.24562991E-06 8.73549330E-07-2.11917924E-06-1.46021855E-05
11 16-2.50601570E-06 1.22386386E-05-9.80603100E-06 9.30513218E-05 9.77127872E-05
11 17 6.21361672E-04-1.32294861E-05-1.07545160E-05-3.66609358E-07 3.92390195E-06
11 18 1.50883845E-06 8.80949953E-06 1.48514857E-05-1.57127620E-05-1.53664894E-05
11 19-6.57577708E-04 1.93232587E-04 5.33750564E-05-2.94318158E-04-2.15105845E-02
11 20 3.33942951E-03 2.10091676E-03-4.90910815E-03 4.16411693E-06 6.36247793E-07
11 21-4.80036473E-06 1.80423568E-06 2.50466470E-06-6.30228292E-06 5.08378090E-06
11 22-1.21994936E-05-1.48009690E-04-5.25224741E-06 4.30295178E-06-4.53048194E-05
11 23 9.48345220E-05-2.42173791E-03 2.13282257E-06-5.71680632E-07-4.47735800E-06
11 24 5.31851601E-06-6.61533685E-06 2.40551461E-05 4.09081646E-05-4.31943678E-05
11 25 2.85925772E-05-8.09528336E-04-1.29937999E-04 6.66775256E-05-4.32075487E-04
11 26 1.29270317E-02-4.80276359E-03 1.13959645E-03-5.85917107E-03-7.06411597E-06
11 27-3.47380205E-06 1.05379180E-05-4.99603226E-06-4.06774569E-06 8.79099688E-06
11 28-8.22208958E-06 1.00309684E-04 1.63907181E-04 4.20406287E-03-1.21019593E-05
11 29-1.01183775E-05-2.45299267E-06 2.95178596E-06-2.78418314E-07 5.85822854E-06
11 30 7.95350797E-06-2.32349426E-05 2.11321562E-06-3.68143443E-04-1.60131348E-04
11 31-3.36558133E-04 5.17696482E-05-1.38460125E-02-1.33777089E-04-4.52650998E-03
11 32-1.70642565E-03 8.44742286E-06-1.28425646E-05 4.39514173E-06 8.85954750E-06
11 33 4.37071929E-06-1.46301426E-05 3.31162736E-07 8.59004634E-07-2.95624809E-06
11 34-1.48964416E-07 2.40378126E-06-1.03011122E-05 1.43708637E-05 4.24968787E-07
11 35-1.14171576E-05-3.43936414E-05-3.77483946E-05 1.64244461E-05 2.03172531E-05
11 36-3.37223626E-03-8.93745479E-05-5.60671354E-04-3.09081523E-04-3.04779545E-06
11 37 2.95364540E-06 9.41500525E-08-2.11132006E-06-1.38207687E-06 2.69610284E-06
11 38 4.43607530E-06-3.07799408E-05 2.40131107E-04 7.73459098E-04 3.19042626E-06
11 39-1.83808036E-05 3.41566455E-05-3.41550874E-04 4.25562999E-06-2.86345833E-05
11 40 1.49059418E-04-1.74128936E-04-1.14452080E-06-8.05288282E-06-2.21672057E-07
11 41 3.52198771E-06-1.12144319E-08 9.33923927E-05 9.89451544E-06-2.83803096E-06
11 42-3.22831919E-06-5.26910802E-04-2.32952644E-04-2.20818008E-04 6.35698204E-05
11 43 1.04147651E-03-1.93455283E-05 3.72171822E-04 2.96726302E-04 5.03401478E-06
11 44-1.07306352E-05 5.69662046E-06-6.32590600E-06 2.61059362E-07 1.56829075E-06
11 45-1.04253339E-05 4.49755140E-05-3.74783283E-04-7.72787880E-04-3.82240754E-06
11 46 5.93325539E-05-5.19051040E-05-1.36509612E-05-2.69670078E-06 2.84584499E-05
11 47-4.63749006E-05 2.03854732E-04 5.63456247E-01 4.66493664E-01 3.88865046E-04
11 48 1.34031995E-03-1.12534212E-04 4.29204094E-03-3.19821622E-04-1.00200776E-03
11 49 1.15761245E-04-4.31391695E-03-3.76000652E-04 9.64242144E-04 5.78174859E-04
11 50-9.37584741E-03-1.55683152E-03 1.10056842E-03-1.80207509E-03 1.09333869E-04
11 51-3.29860651E-04 2.20526781E-04-2.81447080E-05-1.18251463E-04-1.01438683E-05
11 52-6.27688446E-05-1.06855177E-04-1.17499481E-05-8.08362313E-05 1.74032618E-05
11 53 1.46543425E-04-1.01372400E-04-5.03076968E-04 6.24095799E-05 9.37830669E-04
11 54 2.30566599E-06-4.89838888E-04 1.41311517E-05-1.08770570E-03-1.95407096E-05
11 55 6.35973473E-04 3.40460937E-04-1.21937401E-04 2.40362147E-04-1.18424747E-04
11 56 6.23795260E-05-3.66663703E-06-4.40788338E-05 3.05441027E-04 1.87925637E-04
11 57 3.88769943E-04 1.28362906E-03 3.57629108E-06 6.84683319E-06 3.07289356E-06
11 58-2.96836659E-06 9.18791705E-06-1.32472397E-05-7.29694636E-07 4.47711757E-05
11 59 9.80650807E-06-2.24904416E-04 5.36582668E-05 8.44504717E-05-5.96448112E-05
11 60 6.47890362E-04-2.03584275E-05-4.66940335E-04 2.48146981E-04 1.95884218E-06
11 61-1.31967696E-05 1.12379274E-05-7.04708047E-06 4.64437281E-06-9.39690749E-06
11 62 8.94904255E-07 2.37397113E-06 7.03347673E-07 1.60838762E-06 9.45821824E-08
11 63-1.57215231E-05-1.32640111E-06 3.26686969E-06 5.57267821E-06 1.04592118E-04
11 64 1.65048910E-05 4.71633599E-05-6.80284262E-05-2.79661741E-04-6.78210898E-05
11 65-1.25861414E-04 1.17653957E-04-2.08176061E-06-4.11986465E-06 6.20162527E-06
11 66-2.51015836E-06-1.32996642E-06-2.43280092E-06-7.19231368E-07-1.37344508E-06
11 67-2.74890750E-06-3.64208013E-06-3.49958589E-06 4.82720438E-06 2.89060871E-06
11 68 2.76633702E-06-5.66744200E-07-4.80363189E-05-1.88220364E-05-2.59003985E-05
11 69-6.89101373E-07 1.83649164E-04 4.31534943E-06 4.62955286E-05 2.10183545E-05
11 70-1.99321027E-06 2.50416286E-06-5.10952583E-07 2.36658387E-06-2.32796527E-07
11 71 4.31455729E-07-2.76425396E-07-2.92385253E-06 4.65439884E-06-2.52740122E-06
11 72 4.41403627E-06 1.38897547E-05-2.54086687E-06-2.85631868E-06-1.16459592E-05
11 73-3.17214908E-04 5.67985407E-06-2.86263840E-05 1.93828106E-04 3.88519216E-03
11 74 1.85816111E-04 5.93573452E-04-4.81153387E-04 5.37065188E-07-5.46405131E-06
11 75 4.92698612E-06-3.91526015E-06 5.30325154E-06-1.78502769E-05 1.27554764E-05
11 76-4.88669446E-05-1.23407616E-04-1.01510773E-04-1.48112453E-06 3.29580529E-05
11 77-1.63672535E-04-2.85476370E-04 2.92710790E-06-3.88058331E-05-3.61856446E-04
11 78 2.46036236E-04 4.93423037E-07-1.22443650E-06-2.51867910E-06 1.23836410E-05
11 79-3.11408339E-07 1.72780940E-05-1.32176991E-05-1.48971816E-05-2.77429193E-06
11 80-1.57072080E-04 1.19450183E-04 1.44164906E-04 3.31005973E-05-2.41143194E-03
11 81 6.20774759E-04 2.04230106E-04 5.06922218E-04-3.39303751E-06 8.86972495E-06
11 82-5.47668744E-06 3.09560699E-06-1.65811323E-06-7.73755247E-07 5.71295251E-08
11 83 4.42545608E-07-1.17804241E-07-4.89638098E-07-1.60960470E-07-5.66965093E-06
11 84 2.49668176E-06 2.62844664E-06-7.16757912E-07 6.52424943E-05-1.44127008E-05
11 85-3.14126063E-05-1.77465965E-05 2.11780932E-03-5.76962529E-04-7.85368407E-04
11 86-8.08579698E-04 8.62556751E-07 5.57201062E-07-1.41975781E-06-1.10107802E-06
11 87 8.70344542E-07 4.55990757E-07-1.41327314E-07 1.54249841E-07-3.64582165E-07
11 88 3.12102379E-07 1.19194666E-06-3.17828117E-06 2.73783778E-06-5.22524251E-07
11 89-6.10816565E-06 7.89527322E-05-1.27764268E-05 3.18822875E-05 4.15083843E-05
11 90 4.70889205E-03 1.17568466E-05-2.54843325E-04-1.08825120E-03-2.25920920E-07
11 91-3.85507560E-07 6.11428481E-07 8.97037075E-07 6.29441224E-07-1.14771169E-06
11 92 1.48958655E-06-1.41711534E-05-3.72923782E-05 1.07292673E-04-1.49747287E-06
11 93 1.41928500E-05-2.35595998E-04 4.72820708E-04-3.91176096E-08 2.91734875E-07
11 94 6.70864917E-07-1.49638345E-07-7.77964025E-07-1.78113571E-06-4.00666143E-06
11 95 9.17575985E-07 5.16991626E-06-9.69651365E-07 2.82378144E-05-1.03852172E-05
11 96-1.88863830E-05-1.90506172E-03 4.83195399E-04 4.21995397E-04-2.10275918E-04
11 97-7.36964390E-08 2.04145994E-07-1.30449555E-07-3.63507030E-07-1.61499194E-07
11 98-1.27982410E-07-6.35291608E-07 6.42337058E-06 2.73411461E-05-2.10921777E-05
11 99-1.72793930E-07 8.48207954E-07-2.44245038E-07 5.90340471E-07-4.37922181E-07
11100-1.19838571E-05 2.56231754E-06-2.67034450E-06 2.19921754E-06 7.89408543E-05
11101-4.49591759E-05-9.40115336E-06-1.76653336E-05 1.36160163E-03-4.25091244E-04
11102-1.13213407E-04-1.76973073E-04 5.12953621E-07 4.11671522E-08-5.54120773E-07
11103 7.19739620E-07-1.45606220E-07 4.60673720E-07-6.31022679E-07 1.64550552E-06
11104 4.44109350E-05 9.73298930E-05-3.81598805E-07 2.31238177E-06 2.09469534E-05
11105 5.66389795E-05-1.27889960E-07 5.78504938E-07-2.00210394E-07 9.98189858E-08
11106 3.97440752E-08-7.35269315E-06 5.34965793E-07-2.01400478E-06-1.94725638E-07
11107 8.65199206E-05-2.10514953E-05 1.48365453E-06-2.18126725E-05-5.09617900E-05
11108 3.02112118E-05 3.57726868E-04-6.57110618E-05-2.90126545E-07 2.98695449E-07
11109-8.56890446E-09 8.35404422E-09-9.29485808E-07-1.75506598E-06 8.14572584E-07
11110-1.02506290E-05 4.70309674E-05-1.05119844E-04-7.56231018E-08 3.62602648E-07
11111-1.00897057E-07-2.48979031E-07 1.02724258E-06-5.15345080E-06 1.94662042E-06
11112 2.85087099E-06-6.87472381E-06 8.28125494E-06-6.02075311E-05-3.89085318E-05
11113 6.92591839E-05 1.58218826E-03-1.09006766E-03 6.30851785E-04-1.07045363E-03
11114 7.91298206E-07-1.16315274E-06 3.71854537E-07-1.77029838E-07-4.23040250E-08
11115-1.12558545E-07-1.45833451E-08 5.05065439E-08-3.62260680E-07 9.41888555E-07
11116 8.42086622E-08-1.52399062E-06 1.09789568E-06-4.53113573E-06 9.60473501E-08
11117 5.94741060E-05-3.69526073E-07-1.50777544E-05 2.09690089E-05-4.23753779E-04
11118-8.26477229E-05 1.74051242E-04-1.09641902E-05-4.96418648E-07 9.96596093E-07
11119-5.00177445E-07-5.87617992E-07 3.43180753E-07-9.66133856E-07 9.89270206E-07
11120-1.00194827E-05 3.63343303E-05 9.36708744E-05-3.91755926E-07 9.88584173E-07
11121-5.35908052E-05-2.18950068E-04-6.54151839E-08 9.15759585E-07-4.10644854E-05
11122 7.25397122E-05 7.54100075E-08-7.00605792E-07 3.06704185E-07 8.43224009E-08
11123-3.19463259E-07 1.24023996E-05-2.89594648E-06-1.67631098E-06 2.26738348E-06
11124-1.53337740E-04 2.61021821E-05 2.02778955E-05-6.37068958E-05 2.06231992E-03
11125-1.69792624E-03-8.07893636E-04 7.74681820E-04-4.49266935E-07-4.58265770E-07
11126 9.07532705E-07 1.12180880E-06 4.35641773E-07-9.27427581E-08-3.72542038E-07
11127 1.86755014E-06 1.95865171E-04-7.54472990E-03-4.84762996E-07 4.59668974E-06
11128-1.55180741E-04 1.74325743E-04-2.85230994E-06 3.32301255E-05-2.56820052E-04
11129 5.96810066E-04-2.29111908E-06-2.49891669E-06 2.20425559E-06 1.99177851E-07
11130-1.59765137E-07 2.79184526E-06-1.50332922E-05-2.19370487E-06 1.80283136E-06
11131 3.25342370E-05 1.17821717E-04 4.52331883E-05-3.01646099E-05-3.47491738E-03
11132-7.11807921E-05-4.65355770E-04-7.13868210E-05-4.32747343E-07 2.92048900E-07
11133 1.40698443E-07 1.63699870E-06-8.82691799E-07-6.75779249E-07 4.47870436E-10
11134 6.43902085E-08-4.93354579E-07-5.49041029E-07 1.33403094E-07-1.06215142E-06
11135 3.08081865E-06 2.48142622E-06-4.26489527E-07 1.06934323E-05-1.43112989E-05
11136-1.34212352E-05 4.04471737E-06-8.58161099E-05 7.19012808E-05 1.27927459E-04
11137 1.20493399E-05 9.06893496E-08 3.44301440E-07-4.34990789E-07-4.70075545E-07
11138 2.86206090E-07-2.20361401E-07 2.12110884E-06-1.82817973E-05 4.99915239E-04
11139 1.27001838E-03-6.50864899E-10 3.76492983E-07 1.06887485E-07 2.53316412E-07
11140-3.86828291E-07-4.00578033E-06-6.98693106E-07-2.10668674E-06 1.71521163E-06
11141 1.45383646E-05-1.70068083E-05 8.78937297E-06-2.52924334E-05 2.62008590E-04
11142 7.43412991E-05 2.41847572E-04-7.64854312E-05 1.20220639E-06-9.09205481E-07
11143-2.93000908E-07-4.11625665E-08 4.60643766E-07-3.64789215E-07 2.69040916E-08
11144 4.21735332E-08 9.89713566E-07-1.16357230E-06-6.06362345E-07 9.08864944E-08
11145-3.92893484E-06 4.44787011E-06 3.03420743E-06-9.14582303E-06 7.60800196E-06
11146-1.53016445E-05-1.85008904E-05-2.39003421E-05-9.81053809E-05 1.72015464E-05
11147 5.31093805E-05-6.76493096E-08-3.40580459E-07 4.08229768E-07 2.25799920E-07
11148-4.87256483E-07-3.28403111E-07 5.38878979E-09 7.98365243E-08 1.89818591E-07
11149 2.60278801E-07-2.47486277E-07-9.20920299E-07-8.12160018E-07-1.15483240E-06
11150 1.24794681E-06 1.39632969E-05 8.81874320E-07 1.01728798E-05-7.67190175E-06
11151 8.60935348E-05-2.54844530E-05-2.71358821E-05-1.03483781E-05-3.83658958E-07
11152 2.89334702E-07 9.43242560E-08 1.37170416E-07-7.93470918E-09 1.35068850E-07
11153-1.02445070E-07 1.69754181E-08-5.25435026E-07-8.57414336E-08 3.31269797E-07
11154-5.07421052E-07 2.73474639E-06 9.80889159E-07-2.47816247E-06-2.16850029E-05
11155-3.79588415E-05 2.45107444E-05 9.02212826E-06-2.26012176E-03-4.09754819E-04
11156-2.04805413E-04-2.83142738E-04 1.55683367E-06 2.12971358E-07-1.76980503E-06
11157-9.76964399E-07-3.73708801E-07 6.09245925E-07-2.58027175E-06 1.50834849E-05
11158 1.89026595E-05-7.28440127E-04-4.67577497E-07 7.14708893E-06 5.17608553E-05
11159 1.77423153E-04 1.42469714E-06-1.43767955E-05 1.51945280E-04 1.02017714E-03
11160-1.53350715E-08-1.90102174E-07-1.50628851E-08-2.04082365E-07-3.29895985E-07
11161 2.50566670E-06-2.58769132E-08 1.28875364E-06 1.17089892E-06-2.17887027E-05
11162 6.30470243E-06-8.24268561E-06-3.84516784E-06 4.60341328E-05-3.61694491E-06
11163 1.18533656E-04 4.17814404E-05-2.49385376E-07 3.34197389E-07-8.48120129E-08
11164 5.71685315E-07 1.78148811E-07 2.19255868E-07
12  1-6.48786173E-06-5.60628781E-06-1.94627026E-06 6.87498177E-07 2.16933546E-06
12  2-2.93346607E-06 2.02738548E-05-7.55446807E-06-1.37991356E-05 1.28565619E-04
12  3-2.89031205E-04 1.36609456E-04 3.45289889E-04-8.18514319E-03-2.40958259E-03
12  4-2.44354741E-04 6.83503297E-03-7.38783649E-06 5.96293465E-06 1.42490184E-06
12  5 2.28348917E-06 3.09985951E-06-8.45492068E-06-7.51486850E-08-4.64401136E-08
12  6 9.34035230E-07 7.43042609E-07-2.85574099E-07 8.89696032E-07-3.69174486E-06
12  7-2.42896431E-06 6.07215407E-07-1.13564716E-04-3.13833013E-05-5.71483458E-05
12  8-6.16395833E-05-1.92244818E-03-2.12728809E-04 3.44915449E-04 6.30668205E-05
12  9-8.78849404E-07-1.87053129E-06 2.74938070E-06-2.56764017E-06-3.78679050E-06
12 10-2.21557044E-06-9.38776339E-07 1.34314439E-05-3.88031318E-05-2.27606793E-04
12 11 3.70238363E-08-4.35334617E-06-3.13587971E-06-1.66533255E-06 2.51133750E-07
12 12-5.36394929E-07-9.88728289E-08-7.93100476E-08 1.38392483E-06 8.65132162E-06
12 13-1.05187792E-07-1.33792559E-07-5.47979812E-06-8.98531075E-05-4.97784089E-05
12 14 1.06332034E-06 4.07699730E-05-6.53120904E-03-2.00960758E-03 3.15942361E-04
12 15-1.12311859E-05 6.46689700E-08 8.23817357E-07-8.88486327E-07 2.85978644E-06
12 16-2.06137134E-06 1.11566536E-06-6.95525289E-07 1.27241353E-05 8.20805614E-05
12 17-2.34554612E-05 2.63443003E-07-2.33739118E-06-4.69182265E-06-1.19765760E-06
12 18-1.92685733E-06 3.10065280E-05 2.26330577E-05 4.00129892E-06 1.12524952E-05
12 19-1.52033343E-04-2.09129571E-04-2.34621376E-06-1.36941042E-04 5.95136281E-03
12 20-2.11868317E-03-1.26289191E-03-7.40625910E-05 4.55605135E-06-7.67388804E-07
12 21-3.78866254E-06 4.46070555E-07-4.22292512E-06 2.95445936E-06-4.82279818E-06
12 22 5.31537990E-05-8.07656342E-05 3.56140235E-04-6.13036823E-06 5.10467196E-05
12 23-2.81638685E-06 1.94541359E-04 3.61334882E-06 2.31356397E-06 4.29348237E-06
12 24 2.24548280E-06-8.46393810E-07 4.85647913E-06-9.63218232E-06-6.54736832E-06
12 25 9.96889039E-06 1.82102425E-04-4.28910517E-05 1.60726797E-04-5.45686781E-05
12 26-1.59915823E-03 3.84388495E-03 7.72736554E-03 6.74776654E-03-1.05366652E-05
12 27 4.72568818E-06 5.81097702E-06-7.24446295E-06-6.40811898E-06-6.48428194E-06
12 28 1.69881864E-06-2.95689607E-05-3.10342313E-04 2.67568398E-03-1.24196442E-06
12 29 1.22203627E-06 2.47147280E-06-1.53740334E-06-3.33308158E-07-2.99775096E-05
12 30-1.55067481E-05 7.07343750E-06 1.90497083E-06 1.61036836E-04 1.20180558E-04
12 31-2.79401831E-05-4.00910533E-05 1.60060479E-02 3.55558206E-03 1.43314744E-03
12 32-8.15723339E-04-3.30231739E-07 1.68907625E-07 1.61324114E-07 9.78588347E-07
12 33 3.79502962E-06 2.25293471E-06-1.24605278E-07 3.12892673E-07 1.46985933E-06
12 34 3.00518964E-06 2.30517284E-06-2.07199415E-06-5.59934190E-06-1.50516138E-05
12 35-1.13287551E-05-1.11573253E-04 6.85924664E-05 4.01835281E-05 3.49764570E-05
12 36-2.33894576E-03 1.11665183E-04-4.12471657E-04-1.44864650E-04 4.43300927E-07
12 37 9.64087166E-07-1.40738809E-06-3.65665252E-07-9.15710901E-07-1.27910457E-06
12 38 1.87048074E-06-1.53019089E-05 1.99869841E-04 7.01753964E-05-3.10721941E-06
12 39 2.66613435E-05 2.29771502E-05 1.11273175E-04 1.02097069E-06-7.94606104E-06
12 40 1.25502623E-04-1.33575194E-04-4.33932970E-08 6.96320430E-07 2.10888079E-06
12 41 1.33092642E-06 1.34172058E-06-6.23713286E-06-8.85516882E-06-5.74910158E-06
12 42-5.02284124E-06 4.56283472E-05 2.65328797E-05 5.99380982E-05 2.29035475E-05
12 43 1.22445387E-03 9.62703636E-05 2.51829894E-04 3.32735900E-05-1.15180196E-06
12 44 1.62651012E-06-4.74708163E-07 3.84064152E-07-3.74248123E-08-9.43783392E-07
12 45 1.35938090E-06-1.31869645E-05-8.94201564E-05-3.18161575E-04 5.27401989E-07
12 46-2.16553279E-06-1.14348189E-06 6.89088589E-05-3.13766700E-07-1.08575501E-06
12 47 5.03479124E-05 1.88298904E-04-2.10684517E-06-1.58917963E-06 1.85735286E-06
12 48-3.97082943E-07-1.28001389E-06 3.26074221E-06-1.11326134E-05 4.08469845E-06
12 49 8.59031724E-06-2.14728303E-04-4.21842536E-05 4.39403540E-05-2.50976129E-04
12 50 2.58439789E-03 7.21055196E-04-5.75814392E-04-1.41422743E-03-8.02403671E-07
12 51 2.14915786E-06-1.34675419E-06 9.49102585E-07-3.97592853E-07 2.74260637E-06
12 52-1.33376741E-09-2.16614645E-07-8.59807050E-08 1.67088792E-07 4.66920072E-07
12 53 3.21755935E-06 2.38939667E-07-1.39334829E-06-2.88569487E-06-3.99434088E-05
12 54-7.57198294E-06 1.53789971E-05 2.75089828E-05-1.80029594E-04 1.96985343E-04
12 55-1.71986681E-04 8.68535734E-06-5.81916858E-07-3.60747947E-08 6.17991653E-07
12 56-5.01086717E-07-3.29726966E-07-6.60907720E-07-5.34208472E-06 6.61606086E-05
12 57-1.18577240E-04 6.39816186E-04 2.06708793E-08-1.17653803E-07 1.51329506E-06
12 58-1.53585039E-06-1.95747518E-07 2.67328933E-06-6.00179546E-06 7.58830642E-06
12 59 1.34498944E-06-7.16015684E-05 1.94673339E-05-2.08674769E-05 1.59233694E-05
12 60 1.01712380E-03-2.09503801E-05-1.89085483E-04-2.38389118E-04-2.26343327E-07
12 61 6.89080236E-07-4.62736909E-07-8.18041170E-08-3.24546303E-07-2.73368372E-07
12 62-1.99242263E-09-9.82240974E-08 3.06268240E-07-1.95670770E-07-8.08101468E-08
12 63 1.19508037E-06-1.30147792E-06 1.13034700E-06 4.66215586E-07-1.75027712E-05
12 64-7.59431106E-07-8.78946849E-07 5.73125768E-07-2.71172449E-04-8.75410393E-06
12 65 2.07612483E-05 5.31500263E-05-6.33827412E-07 2.81936433E-07 3.51890978E-07
12 66-2.66329435E-07 1.83386019E-07 1.51021062E-07-2.38138027E-08-2.83211288E-07
12 67-5.34033679E-07-6.47425304E-08 1.13705023E-07 3.31386550E-06 2.15411458E-06
12 68-2.30028528E-08-5.11769838E-07-3.95187042E-06-1.44437055E-05 4.44300816E-07
12 69 1.08711538E-06-1.57046476E-04 3.10573488E-05 4.18876097E-05 2.64471983E-05
12 70 8.78617097E-07-6.64143415E-07-2.14473683E-07 2.79078733E-07-4.10046170E-08
12 71 6.19396393E-08 9.84382020E-07-1.10717222E-06-5.87535305E-07-3.10236054E-07
12 72 5.40413682E-07 2.62541695E-05 7.18812465E-06 2.03037479E-06-3.46780566E-06
12 73-2.07625876E-04 6.66172956E-06-2.10773719E-04 1.50566426E-04-6.96011633E-03
12 74 1.69173999E-04-1.39101115E-03 1.51718252E-03 3.04815193E-06-6.29650573E-07
12 75-2.41850136E-06 1.69784511E-07 3.47326499E-06 7.27253749E-06-1.67874860E-06
12 76 2.75880881E-05 3.64402076E-05 8.42546339E-05 2.71925304E-06-1.18883446E-05
12 77-5.26307944E-04-1.17070473E-03 1.58654307E-06-1.06315988E-05-5.88992483E-05
12 78-2.03088884E-04-4.65553021E-07-9.26481071E-07 2.72470424E-06 9.70136653E-07
12 79-1.89252274E-07 6.61830987E-06-1.24274890E-05 1.07362533E-06 1.46313089E-06
12 80-8.12962920E-05 4.42873032E-05 1.57838945E-05-3.04485901E-06 7.54739910E-05
12 81 6.59315859E-04-1.81493860E-04-1.48092407E-04 2.89426099E-06-2.29123305E-08
12 82-2.87134866E-06-3.51409699E-06-2.23395151E-07 2.05389753E-07-1.02483057E-02
12 83-8.43249919E-03 2.66171233E-05-7.58699133E-06-6.73462683E-05-2.43671953E-04
12 84 2.02726451E-04-8.88604624E-05-3.42259974E-04-1.25148073E-03-1.24885682E-04
12 85 2.31189378E-04-3.46874839E-04-1.99443432E-02 2.78518707E-03-2.19194807E-03
12 86-4.60088544E-03 4.58432806E-05 7.27997224E-05-1.18643003E-04 4.15250082E-05
12 87 1.08015247E-04-4.24469874E-05-1.91646667E-03-1.52907593E-03 1.87746809E-05
12 88 7.92698527E-05 4.82243050E-05-2.67822349E-04 7.01049854E-05 3.62535441E-04
12 89 1.00229095E-04-7.52860042E-04 5.87704011E-05 2.91483469E-04 4.82661287E-05
12 90 5.59036632E-03-3.49220142E-04-1.41670728E-03 3.35388347E-04 7.24255143E-05
12 91-1.25390508E-04 5.29649932E-05-1.43347755E-05-1.06925200E-05-6.58705130E-05
12 92-8.38962801E-06 8.29862947E-05 3.78900828E-04-4.28443378E-04-7.96077900E-06
12 93 6.30955273E-05 8.52349138E-04 3.93879582E-04 2.34257384E-05 1.64536047E-05
12 94 4.42150033E-07-9.20263524E-07 7.87382403E-06 3.92071327E-05-1.79496402E-05
12 95-3.39122459E-05-3.76623955E-05 2.31961186E-04-1.21326912E-04 1.98603218E-04
12 96 2.22738929E-04-2.79366342E-03-5.23814609E-05 6.24564662E-04 6.32789262E-04
12 97 8.21983391E-06-6.84551832E-06-1.37431559E-06-1.00408082E-05 1.81272535E-05
12 98 1.04367952E-05 1.02135170E-05-9.83226669E-05-6.71187900E-05-1.23579184E-04
12 99 1.25728297E-05 1.08392324E-05 1.01060802E-06 6.03990624E-07 1.32800304E-06
12100-1.80986611E-05-1.53358711E-05-4.16940556E-07-5.63177457E-06 5.35203496E-04
12101-3.51660099E-04-1.92526948E-04 6.79858829E-05 5.48838501E-03-1.84353141E-03
12102-7.12366614E-04-2.29924385E-04 3.71866500E-06 4.30841717E-07-4.14950672E-06
12103 4.18824985E-06 8.04399206E-07-3.52620099E-06-2.72206485E-06-2.36607586E-05
12104 1.27442301E-04-1.07366993E-04-7.82962649E-06 7.42091201E-05 2.03282839E-05
12105 8.67593257E-04-7.85222978E-06-6.75796821E-06 4.54628387E-07-5.79238009E-06
12106-3.93529639E-06 1.04112959E-05-1.58886598E-05 2.85779152E-05 4.23291556E-05
12107 4.15036496E-04-1.03879252E-04-3.96787394E-04-2.26792835E-04 3.26803454E-03
12108-1.58443662E-03 6.11453483E-04 5.14520078E-05 7.53940220E-06-6.67605792E-06
12109-8.63344284E-07-1.60441026E-05 3.77761570E-06 8.52676660E-06 1.01567916E-05
12110-1.09548054E-04-3.60972587E-05-8.79536450E-05 1.43491995E-05 8.15845792E-06
12111 2.67975448E-06 3.71520526E-06-5.12469571E-06 4.04903979E-05-1.01494894E-05
12112-3.09992544E-05 3.80328690E-05 1.04180809E-04 4.83915435E-04-8.37085340E-05
12113 6.14213712E-05-1.55808443E-03-1.54857956E-03-1.18195601E-03 1.85593631E-03
12114-1.40725228E-05 9.42849060E-06 4.64403219E-06 9.14860690E-06-1.12738669E-05
12115-1.45934318E-05-2.50315357E-07-2.02059902E-06 2.73362189E-06 6.47534305E-07
12116 5.50618119E-07 2.31185806E-05-1.26029308E-05-2.67320930E-06-2.18651817E-06
12117-1.68238982E-04 1.98885783E-05 9.49887899E-05-4.57894556E-05 3.18573181E-03
12118-2.69233733E-04-3.53094751E-04 2.84749736E-04 4.94509113E-06-2.82109629E-06
12119-2.12399485E-06-7.60922369E-07-2.66321411E-06 4.75697657E-06-1.92470347E-06
12120 2.22475797E-05-4.60094772E-05-2.24100489E-04-3.32960597E-06 2.46627356E-05
12121-4.48014247E-05-2.85090289E-05-4.49135557E-06 3.89093961E-05-5.09612648E-05
12122 6.06890126E-05 1.44085081E-06 1.11531953E-05-3.89112214E-06 2.50333720E-06
12123-1.00369591E-06-1.31415346E-04 6.72908053E-06-2.72228555E-06-2.85274882E-06
12124 9.38577897E-04 3.18643639E-04-1.85147780E-04 2.37254418E-04 3.30602882E-03
12125-5.27981163E-04-8.38224635E-04 4.78290248E-04 7.48895766E-07 1.46819431E-07
12126-8.95715198E-07-1.17116553E-05 1.27907608E-05-9.24284489E-06 8.73844441E-06
12127-3.71557483E-06-3.18483844E-04-3.44412329E-03 3.92695475E-06-5.83216261E-05
12128-1.13060564E-04 2.14620491E-04 5.26114304E-06-6.46446129E-05-9.52593823E-05
12129 1.74433936E-04-5.63430268E-01-4.66467921E-01-5.90312842E-04 9.22711025E-04
12130-9.68832121E-04-4.37885571E-03 5.77320804E-04-7.08312475E-04 7.55378476E-04
12131 4.64247006E-03-2.69651091E-04 9.92677922E-04-1.01777653E-03 3.24220614E-03
12132 1.98067416E-05-8.76518815E-03-2.97398404E-03-2.46318011E-04 6.58784396E-05
12133 1.80439571E-04-1.37370040E-04 3.06078621E-05-2.19290766E-04 6.20453718E-05
12134 1.05853444E-04 3.12871907E-05-3.68028479E-05 6.26651478E-05-1.42975151E-04
12135 1.73594457E-04-2.98675082E-04 3.94462583E-04-9.27212831E-04 1.16289806E-04
12136-2.16109439E-04 3.49587236E-04 2.22477995E-03-1.93423514E-04 6.90674584E-04
12137-8.27841007E-04 9.51032069E-05 4.04892838E-06-9.91521353E-05 7.28148513E-05
12138-1.07085230E-04 1.89335882E-04-3.29730678E-04-4.03665650E-05-2.83981661E-03
12139 3.31272317E-03-3.62507673E-06-7.10589436E-06 4.30646309E-06 6.92191871E-06
12140 5.99817363E-06 1.73900435E-05 1.92098258E-06 2.80482857E-05-2.91005549E-05
12141 1.04517265E-04-7.62273654E-05 9.78223808E-05-7.53409782E-05-4.97705894E-03
12142 2.47076266E-04-5.56889442E-04 5.99612182E-04-4.69457391E-06 7.76415135E-06
12143-3.06957745E-06-7.02905945E-06-3.15863920E-06-1.73191402E-05-8.67793250E-07
12144-1.80285951E-06 5.05977012E-07-3.13820932E-07-1.07774573E-06 7.59845014E-06
12145-1.23800376E-06 1.18376676E-05 4.35523073E-08-5.63715490E-05-3.67484672E-05
12146-3.16166180E-05-4.72072022E-05 2.93521352E-04 5.14667939E-04-1.98701661E-05
12147 4.09481552E-04-3.75335152E-06 3.57037530E-06 1.82976220E-07-4.63088518E-06
12148 2.48700508E-07-5.11878118E-06 6.73764687E-07 8.95727119E-07 1.88309713E-07
12149-3.72766695E-06-1.33762470E-07 4.01539687E-07-3.59367110E-06-5.62468670E-06
12150 3.04687141E-06 2.36840449E-05 6.36321279E-06 7.42176770E-06-1.66292450E-05
12151 8.33992477E-04-7.51710784E-05 2.36803615E-04-1.64578962E-04 5.99028061E-07
12152-1.56554929E-06 9.66521233E-07-6.27238040E-08-1.27618865E-06 2.52917381E-06
12153-3.85890911E-06 1.34467836E-06 1.69714812E-06 3.98534232E-06 4.44480868E-06
12154-3.30651539E-05-1.45557090E-05-1.15013529E-05-7.04118873E-07 5.21446394E-04
12155 2.01710102E-04 1.13479962E-04 1.29790431E-04 4.75251723E-04-1.07198267E-03
12156-1.20813198E-04 2.23777987E-06-2.42522289E-06 7.48553762E-06-5.06031473E-06
12157-2.40479844E-06-7.91721994E-06-1.08622118E-05-1.41328111E-05 5.86030699E-05
12158-2.08931378E-04-5.83766574E-04 1.45871401E-06-4.38950553E-05 1.95977454E-04
12159 8.58198732E-05-6.30563222E-06 5.87481192E-05 8.82063602E-05-1.04386713E-03
12160-2.33621268E-07 2.79219742E-06-2.80051168E-07 6.42185382E-06-9.55305297E-06
12161-3.25939907E-05 1.22789973E-05-2.29196507E-05-1.86278979E-06 2.46653030E-04
12162-1.01123935E-04 1.79412891E-04-2.33537738E-05 1.78165418E-03-2.26886136E-04
12163 3.06674513E-04 5.85310145E-05 1.47864809E-06-5.47447237E-07-9.31200853E-07
12164 2.97118375E-06-4.84538225E-06 8.05325407E-06
13  1 5.63433781E-01 4.66468022E-01 5.62362339E-04 8.90391839E-04 1.05679150E-04
13  2 4.54311684E-03-3.38009234E-04-6.02002105E-04-1.16291665E-04-5.84067162E-03
13  3 8.01492309E-04 3.78120127E-04 6.26987460E-04-8.08741701E-05 4.09986253E-03
13  4-1.92831342E-03-3.25038179E-03-9.08538092E-05-1.02148047E-05 1.01068614E-04
13  5-5.11189106E-05-4.64200225E-05 4.77036955E-06-7.93027140E-05-7.46825567E-05
13  6-3.44501192E-06 3.72951173E-06-3.63534836E-06 1.29747513E-04-3.89637054E-06
13  7-2.86419545E-05-1.61992126E-05-1.11004972E-03-4.05714120E-04 2.79014816E-04
13  8-1.98554535E-04 4.02126285E-03 7.15942470E-04-5.17313800E-04-3.87408016E-04
13  9-6.72921837E-06 2.35722902E-06 4.37198935E-06 5.65605202E-06 3.04578689E-06
13 10-3.25449698E-06-2.33369006E-06 5.56364230E-05-2.83096888E-04 7.09609837E-05
13 11-5.45529559E-06 1.15865162E-04-2.96475724E-04 1.46537874E-04-1.95787915E-05
13 12-1.54984297E-05 5.08354582E-06-5.88832151E-06 2.56250168E-06-3.21810120E-07
13 13-3.32078362E-05 2.88179190E-05-2.23697776E-05-6.22781354E-05-1.47303973E-04
13 14 1.72465136E-04-4.46486435E-05-3.51348740E-03 4.82932530E-04-1.13573338E-03
13 15-1.75409013E-03 3.21010306E-07 1.00848338E-05-1.04058441E-05-3.88559456E-06
13 16-2.01117450E-05 1.59774636E-05 1.79207952E-06-2.08386491E-05-4.23657617E-05
13 17-4.17945912E-04-1.93025600E-05-1.07271735E-05 4.33516151E-06 2.81692757E-06
13 18-4.38955863E-06-6.88292593E-05-1.53801112E-05-1.07823112E-05-2.83303808E-05
13 19-1.56985885E-04 1.22436507E-04 4.17902173E-05-4.07050358E-05-8.63645306E-03
13 20 7.04882258E-04 1.65578852E-03-1.42832803E-03-1.36019840E-05 2.10579724E-06
13 21 1.14961867E-05-2.65150603E-06-7.15196028E-06-1.76833908E-06-3.28295003E-06
13 22-2.29569338E-05-2.23186801E-04-3.99035846E-04 2.93684460E-06-2.33186749E-05
13 23-2.31713991E-05-3.50932512E-04 2.39350083E-03 1.93214573E-03-4.19793624E-05
13 24 6.47199848E-05 7.69147600E-05 1.90605255E-04-4.24737408E-05 1.69956224E-04
13 25 2.96069943E-04 1.09853566E-03-3.90859951E-04 7.19704192E-04 5.64951317E-04
13 26 5.51947333E-03-7.31420464E-03-8.75855462E-04-8.85270146E-03-6.56750305E-05
13 27 2.03200158E-05 4.53550147E-05-3.93999019E-05-4.05121104E-05 1.11863017E-04
13 28-6.19503456E-06-2.37263660E-05 1.10076196E-03 4.46555516E-03-2.36321111E-05
13 29-1.45838183E-05-5.63582417E-06 1.53121781E-06 1.74786120E-06-5.20057098E-05
13 30 1.87544022E-05-5.06537366E-05-4.23855912E-05-3.85788412E-04-1.31132444E-04
13 31 4.19414625E-04 1.82907201E-04-7.70215756E-03-1.90410285E-03-1.40228552E-03
13 32 9.33431759E-04-1.87697196E-06 3.23300821E-06-1.35603625E-06 1.62929204E-05
13 33 1.43379461E-05-3.27843341E-06 5.49961902E-06 6.17301648E-06 8.18751276E-07
13 34-4.52659523E-07-3.18418017E-06-3.47504163E-05-4.34026065E-06 6.66513170E-06
13 35 1.62958915E-05 4.12374421E-04-6.26687152E-05 1.40293880E-04 1.18636102E-04
13 36-4.29040752E-04-2.21789942E-05-1.57079941E-04-2.42045351E-04-3.44849668E-06
13 37-8.05542461E-07 4.25403914E-06-5.16626873E-07-5.74172028E-06 9.34946819E-06
13 38 6.05917013E-06-6.04112697E-05-2.65612364E-05 4.78312310E-05 2.15045711E-06
13 39-3.74117343E-05 5.94675739E-05-7.64587319E-05 7.00561660E-06-5.99359193E-05
13 40 5.89114826E-05-1.66269658E-04-8.22816854E-06-4.80352238E-06 2.36521335E-06
13 41 9.78810373E-06 5.53814822E-06-4.76274294E-06-1.27835200E-05-4.40184176E-05
13 42-2.06823009E-05-1.26728992E-04-1.31613292E-05-3.51684167E-05 7.06187441E-05
13 43-1.12795453E-03 4.96453073E-06-7.93501461E-05 1.47229079E-04 1.89177645E-06
13 44-1.06949826E-05 8.80320615E-06-1.11286437E-05-1.56432424E-05 7.95245679E-06
13 45 6.41867295E-06-6.22142868E-05-1.94783343E-04 2.37296414E-05 6.59375129E-06
13 46-1.77019121E-05-1.32114676E-04 1.57526021E-05-1.52335769E-06 1.06657642E-05
13 47-4.50956034E-06 7.71763839E-05-9.08280471E-03-7.56936807E-03 5.53281480E-05
13 48-5.06950196E-05 1.72356126E-05-2.24104258E-05 3.76100376E-04-1.90731643E-04
13 49 5.95006351E-05 2.62990368E-03 7.86903968E-04-3.26073454E-04 7.92275324E-06
13 50 4.60282856E-03 8.78972658E-04-2.94219327E-04 4.13788521E-04 1.29849676E-04
13 51-3.20181737E-05-9.78315022E-05-1.17393175E-04 5.97232348E-05-2.82928281E-05
13 52 2.81727301E-06 1.89363012E-06-3.01472728E-06 1.04939950E-05-1.65901271E-07
13 53 2.06716580E-05-1.46682873E-05 2.00807682E-06-4.98032675E-06-2.44323076E-04
13 54-2.07154023E-05 2.16325468E-04 1.77947834E-05-6.81163443E-04-1.45770969E-04
13 55 9.34130058E-05 4.92049595E-05 4.00993695E-06-5.06537434E-06 1.05543740E-06
13 56 9.90994522E-06 1.16504126E-06 1.57620735E-06 1.34283507E-05-1.89656618E-04
13 57-1.15812683E-04-2.55933948E-05 1.17859355E-07-2.07106385E-06-1.62728976E-06
13 58 3.65062132E-06 8.57893260E-07 2.42756746E-05-7.99282009E-07-1.70890673E-05
13 59-3.96164049E-06-4.61807665E-05-3.60021385E-06 4.95200142E-05 5.94502998E-05
13 60 9.27344317E-04 1.95478185E-04-2.67051632E-04 2.31699985E-04 6.36171854E-06
13 61-4.78072243E-06-1.58099611E-06-1.97960347E-06-2.80787844E-06 1.60257402E-06
13 62-2.19174302E-08-1.25383515E-06 5.91677132E-07 1.55306757E-06 1.73313606E-06
13 63 1.34286735E-05-1.06078700E-06-5.64692913E-06-8.82618709E-06-1.85895096E-05
13 64 4.07562934E-06 2.01849626E-05 3.55560484E-05-3.93206624E-04-4.49772246E-05
13 65-1.41003382E-04 6.88681961E-05 3.63958831E-06-2.28888678E-06-1.35070153E-06
13 66-1.18260239E-06-4.80400451E-07-2.76358771E-06 9.47518666E-09-2.64147755E-07
13 67 2.08192424E-06 4.82533627E-07-1.95537839E-07 3.14807029E-07-5.43598410E-06
13 68-3.46058017E-06 1.17035320E-06 5.42262235E-06 1.52815927E-05-7.16386814E-06
13 69-9.85038525E-06-8.98876086E-05-5.70036771E-05 4.84002452E-05-5.32281497E-05
13 70-9.54719642E-07 2.68161260E-06-1.72689296E-06 9.05797705E-07-9.42707486E-07
13 71 7.68370630E-07 1.74136352E-03 1.38698440E-03 2.74794883E-06 4.33784377E-05
13 72-7.94772911E-05 1.98988454E-04 2.38863447E-06 2.00744537E-04-3.21058485E-04
13 73 1.32747578E-03-1.77641407E-04 1.40873433E-04-5.61672828E-04 4.06484557E-03
13 74-4.36787379E-04 3.23899084E-04-5.81106116E-04-6.30670648E-05-2.20746804E-05
13 75 8.51417452E-05 3.85513928E-06 9.11345356E-06-1.06376302E-04 4.62042079E-06
13 76-4.87084935E-05 1.12841777E-04-1.36996696E-05-9.73406102E-07-2.91242516E-05
13 77 2.04928584E-04-1.42477985E-04-4.50894378E-07-6.91635988E-05-3.40621069E-04
13 78-4.08988332E-04-8.41865105E-05-1.43591069E-04-1.14077695E-04-9.38540684E-05
13 79-3.19785019E-05 2.82291987E-04-4.03765244E-04-3.49452433E-04-9.15740147E-05
13 80 7.74977970E-04-2.82068082E-04-1.95559804E-04-1.49671672E-04 5.15140127E-04
13 81-2.15630579E-04-2.21337610E-04 2.19138515E-05 8.04059986E-05 1.92638309E-05
13 82-9.96698296E-05 1.82108657E-04 5.97514955E-05 5.04024968E-05-6.57175489E-07
13 83-1.80131590E-07-1.36036452E-06 3.15409860E-07-5.49148317E-07-2.98226725E-07
13 84 5.61008913E-06-1.49107682E-06 2.42583869E-06-8.35859550E-05 8.06780019E-06
13 85-2.98120516E-05-5.52457639E-05-1.00943039E-03-9.48952105E-04-1.36786852E-03
13 86 4.81325189E-04-9.87821496E-07 2.03823647E-07 7.83997849E-07-7.30567240E-08
13 87 2.43797958E-07-5.45596434E-07 1.42299235E-06 1.19173222E-07 3.82472545E-07
13 88-1.00318911E-06-1.03872211E-06 1.05957283E-05-6.16025446E-06 5.50030620E-06
13 89 5.09108840E-06-9.25763157E-05 8.63238705E-06-3.80004426E-05 6.00959052E-06
13 90-5.66353072E-03 2.38288456E-04 8.10602595E-04 7.59001467E-04-1.45813633E-06
13 91 1.87399002E-06-4.15853694E-07-1.13167798E-06-4.19523005E-08-7.61828748E-07
13 92-4.02328128E-07 2.37279942E-06 4.83250767E-05-9.48556032E-05 4.44978769E-06
13 93-3.40893034E-05 2.32399890E-04 2.41656994E-06-9.82000411E-08-4.85642617E-07
13 94 1.05892944E-06 1.19768190E-07 6.65585660E-07 4.10100468E-06-4.14004680E-06
13 95-6.21639932E-07-3.92264326E-06 5.58115578E-06-9.18945313E-07-2.30949305E-05
13 96 5.60686123E-05 6.50504298E-04-1.19230030E-04 4.58713052E-05 4.62022994E-05
13 97 7.41769136E-07-3.53610904E-08-7.06408045E-07 1.32313685E-06-1.23870251E-06
13 98-8.85933035E-08 1.47113912E-07 2.04661493E-06 2.43058595E-05-1.04920719E-04
13 99 1.41642805E-08 1.71104965E-07 4.26728468E-07 3.20480127E-07-9.68928243E-08
13100-2.78151566E-06-2.24896769E-06-1.17204159E-06 7.54407627E-07 4.63501054E-05
13101 6.22671519E-06 1.72212140E-05-3.43839878E-05-1.81784695E-04 4.45030226E-05
13102 1.63033843E-05 3.13045470E-05 1.62167812E-07 7.37796237E-07-8.99964049E-07
13103 3.54205982E-07 3.43427344E-07 2.05195459E-07-8.97376035E-07 8.09701064E-06
13104 1.08167131E-05 1.43713255E-07 1.47844127E-06-1.40337165E-05 1.38255789E-05
13105-3.70583225E-06-3.93550022E-08 2.02713804E-07-3.24064734E-07-6.24931843E-07
13106-4.81828575E-07-4.15295994E-06 2.01142572E-06 3.46057858E-06 2.78887797E-06
13107 7.99339623E-05-6.35683652E-05-1.45542561E-06-5.43197493E-06 1.28462475E-03
13108-1.70215393E-05-6.41131761E-04 1.55034521E-04 9.41994984E-07-5.07528535E-07
13109-4.34466449E-07-8.27909387E-07-9.79707950E-07-7.47273652E-07 8.54579678E-07
13110-7.95062538E-06 7.61420434E-05-7.83203638E-05-5.49722412E-08-4.99848268E-07
13111 5.69152434E-07 2.11503120E-06-6.76129814E-07 5.42904656E-06-2.88904795E-06
13112-1.08886705E-05 3.34652779E-06 2.31399335E-05 1.53214855E-06 9.34289035E-05
13113 1.06013985E-05-6.91020529E-04 4.47311022E-04-3.59516815E-04-5.73058129E-05
13114-4.68815591E-07-1.12314127E-06 1.59195686E-06 2.03155141E-06-1.61980118E-06
13115-1.04446040E-06-2.41591014E-08 3.23508193E-07-4.50275883E-07 1.88106040E-07
13116 3.41562207E-07-3.31736016E-06 2.51496417E-06 2.89535978E-07-1.97753507E-06
13117-2.95278994E-05 7.92611080E-06 4.43817100E-06-1.53425346E-05 3.14812053E-04
13118-6.77132265E-05-4.98732019E-05 6.71065178E-05 1.42396213E-07 9.66126126E-07
13119-1.10852234E-06 6.36295249E-07 8.72604789E-07-1.27169072E-07-2.44504832E-07
13120 4.72864920E-07-3.03122704E-06 3.67564088E-05 1.05953985E-06-4.27106851E-06
13121-6.67735674E-07-1.74745470E-05 5.94031759E-08-6.79926441E-07-2.93538396E-05
13122 3.77816465E-05 6.81288992E-07 1.80125134E-06-3.88026287E-06-1.81248838E-06
13123 6.68393798E-07-8.41050610E-06 1.91998013E-05 9.29869688E-06-3.46568573E-06
13124 1.86541357E-05-6.89220093E-05-5.56975667E-05-2.60191957E-05 2.33972422E-03
13125 1.94520948E-04-2.35658727E-04 3.62595226E-04-8.68509824E-07-1.00527895E-06
13126 1.87378877E-06-6.87091732E-07 1.48928260E-06 1.78604880E-06-7.38229539E-06
13127 5.27805348E-05-1.81827764E-04-1.57361170E-03 1.61405629E-06-1.80406748E-05
13128-8.77423142E-05-7.65132992E-06-1.44924437E-06 1.76676559E-05-1.11009461E-04
13129 1.73346969E-04-6.52972605E-06-5.72777754E-06 2.06032322E-06 5.29043826E-07
13130-9.28396522E-07 2.85524069E-06-1.33927687E-05-2.70393834E-06 5.64700960E-06
13131-7.17473376E-05 1.20910901E-04-2.80904038E-06-1.03266412E-04 1.12579230E-03
13132 1.35807824E-03 3.41647083E-03 2.65052756E-04 8.00439329E-07-1.68065996E-06
13133 8.80220632E-07 1.32456391E-06-8.36084943E-07 3.12215858E-06 2.34962859E-08
13134 3.66701616E-07-1.44509930E-07 3.40983094E-07-1.31248465E-07-4.65408246E-06
13135 8.06942310E-07-1.73428184E-06 9.52956064E-07 3.16748323E-05-7.34360161E-06
13136 8.02297223E-06-7.39497431E-06-9.15578705E-05-4.23391463E-05 4.84838458E-05
13137 5.21828385E-05-3.06633833E-07 6.24418694E-07-3.17784862E-07-5.36842766E-07
13138 1.02340091E-07-5.39518675E-07 7.20730415E-06-4.14130240E-05 8.96238955E-04
13139 3.21516419E-03 1.68955490E-08-1.99761325E-07 4.58459574E-07-2.65413599E-07
13140-8.59158038E-07 2.99023831E-06-1.99723221E-06 1.89296200E-06 4.01504150E-06
13141-4.69419766E-05 6.97278042E-06-2.17707809E-06-1.99242755E-05 1.12989783E-03
13142 1.21258216E-04 2.84694733E-04-2.59533201E-04 1.24610036E-06-1.48693937E-06
13143 2.40839016E-07 7.58731531E-07-4.99655502E-08 1.11113443E-06-9.75146649E-08
13144-5.78336072E-07 1.58188789E-06-3.67846885E-07 6.32103717E-08 5.26179591E-06
13145-6.94700597E-06 1.40943141E-06-1.54675500E-07-3.38100511E-05 2.68785696E-05
13146-1.86678948E-06 1.23662129E-06 3.50064337E-04-3.06327054E-04 1.23238611E-04
13147-1.13456755E-04 5.86611296E-07-9.92195331E-07 4.05584035E-07-7.86462458E-08
13148 9.52366463E-08-3.95143054E-08 1.68508959E-09 8.47723585E-08-1.74558681E-07
13149-2.31974820E-07-4.73444612E-07-1.59131867E-06 7.74712439E-07 8.74807575E-07
13150 1.95171307E-06 1.52575858E-05-9.18045076E-06 4.74561318E-06-1.37357428E-05
13151 2.13767204E-05-3.89960820E-05-3.70242632E-05 3.44236927E-05-1.36893998E-07
13152 1.40799455E-07-3.90545696E-09-2.99696542E-07 8.20763924E-07-3.08866181E-07
13153 1.54683622E-07 1.25409187E-06-2.76269138E-06 7.05969069E-07 1.34124465E-06
13154-9.54996569E-06 1.29494252E-05-3.77690392E-06-6.71062065E-06 6.72395307E-06
13155-8.26762207E-05 1.96381096E-05 1.02050585E-04-1.22859948E-03 1.22722092E-04
13156-4.10278172E-05-2.99563202E-04 1.09922171E-06 1.87876149E-07-1.28709786E-06
13157 1.52576655E-06 4.09820260E-07 1.75826991E-07 8.32764923E-08-1.08018066E-05
13158 2.39850693E-04-4.69379788E-04-4.51510005E-06 3.69782647E-05 1.13890500E-04
13159 2.68136295E-05-1.84136920E-06 2.98898848E-06 2.97026143E-04 2.68270718E-04
13160 1.18553200E-09 5.40053406E-10-4.43752182E-07-4.44566894E-08 2.10926463E-07
13161 4.01156125E-07 2.06466908E-06 3.70573431E-07-1.05215604E-06-1.00133988E-05
13162-9.64838317E-06-1.87296665E-06 7.27079389E-06 1.95352617E-04-4.08125012E-05
13163 1.01070973E-04-2.18494754E-05 1.33123143E-07-8.64394401E-08-4.66837030E-08
13164 5.23469667E-08 1.55555514E-08 3.82519245E-07
14  1-4.91791631E-07-6.98265521E-07-2.83183277E-06 1.23915911E-06 8.15504581E-07
14  2 9.98149663E-06 1.29866186E-05-7.47675391E-06-3.81173847E-06-7.53033640E-05
14  3-1.55575496E-04 1.10285007E-04 2.11264105E-05-1.09193969E-02-2.97915735E-03
14  4 3.69658924E-03 2.58388267E-03 4.39434601E-06 1.01618556E-06-5.41053156E-06
14  5-5.94079524E-06-1.11688808E-07-5.06549422E-07-1.26837890E-08-1.79428386E-07
14  6-5.34020490E-07 3.47878629E-07-5.25558903E-07-2.15282693E-06 2.82476628E-06
14  7-1.79896081E-06 2.31517495E-06 6.84542927E-05 2.61538704E-05-2.03083488E-05
14  8-2.65634628E-05-1.22454124E-03-8.82777422E-05 2.80308031E-04-1.48201441E-04
14  9 1.69649737E-07 7.86564939E-07-9.56214676E-07-7.85946703E-07-1.18874703E-06
14 10-3.63648993E-07 8.37709581E-07-9.45285358E-06 4.61024724E-05-1.63229464E-04
14 11 1.34371419E-06-1.07194065E-05 8.47974768E-05 1.01219980E-04 3.83833682E-07
14 12-1.00365570E-06 4.08365188E-07-8.77168401E-07 9.95467573E-08 1.99165395E-05
14 13-4.54181401E-07 3.97302515E-06 1.30352488E-06-1.68545646E-04-6.45896900E-05
14 14-3.36004673E-05-5.98705264E-05-4.43286301E-03-1.14636341E-03 1.05495853E-04
14 15-6.32924120E-04-6.10582692E-07 8.26503423E-07-2.15920731E-07 1.96387328E-06
14 16-1.56665598E-06-5.85325478E-07 1.29629258E-06-4.08928017E-06 1.90301952E-05
14 17-3.05719635E-04-3.31675118E-07-1.44725188E-06-2.21848485E-06 3.73489515E-07
14 18-6.50632573E-07 1.38342937E-05 9.41124846E-06-3.03219290E-06 3.79168578E-06
14 19-5.44660267E-05-1.18604839E-04-1.15990961E-06-7.59075384E-05 5.08810208E-03
14 20-6.52354183E-04-1.03133280E-03 4.89438724E-04 3.59005673E-06-2.28866065E-07
14 21-3.36119066E-06 2.16480358E-06 3.65502495E-07-1.61850583E-07-5.13913955E-06
14 22 3.69235758E-05-2.08367261E-04 7.07744069E-04-1.51775234E-06 2.83054051E-05
14 23-1.11052324E-04 1.53998889E-04-8.72007213E-07-1.29222167E-06-3.08300971E-06
14 24 2.74632693E-06-2.47538531E-06-3.06158097E-06 2.03625004E-05-1.28930264E-05
14 25 1.08847833E-05 7.86461062E-05-9.74113768E-05 1.12678899E-04 3.51971552E-05
14 26 4.80461020E-03 1.15264699E-03 4.22136035E-03 5.41064702E-03-3.52029810E-06
14 27-4.27806014E-07 3.94810411E-06-3.84664156E-06 2.71611528E-06-2.98134057E-06
14 28 9.25170257E-06-8.24518457E-05 3.42493580E-04 8.69948637E-04 6.26805459E-08
14 29 4.34018719E-07 5.45532059E-07-6.36247877E-07 6.63166680E-07-8.16555673E-06
14 30-3.77928449E-06 2.87625904E-06-2.67794560E-06 3.80090066E-05 3.83130766E-05
14 31 1.20527865E-05-4.87080627E-05 6.91319426E-03 7.46464124E-04 1.45584378E-03
14 32 3.85077554E-04-7.89588121E-08 1.83366444E-06-1.75470563E-06-5.64640287E-07
14 33 1.20493816E-06-1.07963165E-07-6.50324998E-08-7.29069596E-07 9.40379075E-07
14 34 1.40190818E-06 1.04377808E-06 8.16573365E-06-4.62082919E-06-5.97519387E-06
14 35-4.85138883E-06-8.55204681E-05 2.74748292E-05 1.35684327E-05 2.97738836E-05
14 36 1.15881638E-03 1.64026935E-04 2.00873643E-04 4.82467731E-04 4.18717083E-07
14 37 2.35442641E-07-6.54159725E-07 1.83210253E-07-7.28128070E-07-2.90476839E-07
14 38-7.17010544E-07 2.13646814E-06 1.33749880E-04 1.48244258E-04-1.15870967E-06
14 39 1.34861468E-05 5.85586603E-05 3.31798751E-04-2.03918921E-06 1.45943859E-05
14 40-2.32590902E-05-2.60872546E-04-9.90659438E-08 3.79278884E-07 6.01502784E-07
14 41 3.39412593E-07 2.58082180E-07-5.98235021E-06-2.95123915E-06-1.91565470E-06
14 42-2.35422355E-07 3.76035219E-05 3.79688442E-05 3.16053908E-05-3.01673942E-06
14 43-4.76964867E-04-2.50933348E-04-7.66002441E-05-4.50629394E-05 5.24224007E-07
14 44 6.44434915E-07-1.16865892E-06 2.95234966E-07-9.98404117E-07-1.53719080E-06
14 45 9.95568887E-07-8.80026693E-06 4.06309209E-05-1.45543065E-04 1.39911951E-06
14 46-1.33108704E-05 7.35826660E-05 1.04507848E-04-8.19385616E-07 5.75188931E-06
14 47 2.99555299E-06-1.08968325E-04 1.98106300E-07-5.16891224E-07-3.21091890E-07
14 48-7.52975719E-07-5.46320171E-07 1.01342379E-05 1.90319598E-06 3.32400914E-06
14 49 1.89425325E-06-1.15473396E-04-5.85618558E-05-2.53240553E-06-7.17058597E-06
14 50-1.20187575E-03-4.56007744E-04-2.53674333E-04-5.11827794E-04 2.63162110E-07
14 51-4.37523612E-07 1.74361503E-07 2.01859031E-06 5.19489287E-07-1.79029858E-07
14 52 1.32609512E-08 1.69605178E-07 9.17443712E-08-1.92119870E-07-2.48016235E-07
14 53-1.84395253E-06-4.47696579E-07 8.26607961E-07 9.64578718E-07 1.01235915E-05
14 54 2.56487762E-06-1.01465760E-05-4.98354815E-06 5.99614471E-05 6.98443895E-06
14 55-1.68698424E-05 6.24987991E-05-4.30019911E-08 3.55473632E-07-3.12471641E-07
14 56-4.59300833E-07-1.12669080E-07-8.85636039E-09-1.02298616E-06 1.06454942E-05
14 57-6.35521918E-05 4.75868643E-05-1.91560957E-09 8.43284509E-08 6.59050757E-07
14 58-5.96897401E-07-1.68002345E-07-9.30374354E-07-2.88312145E-06 2.65277916E-06
14 59 8.29360153E-07-1.24344560E-05 8.38329435E-06-2.17614616E-05-4.82356910E-06
14 60-5.38677270E-04-7.49844304E-05 2.55187911E-04-1.25327756E-04 1.50614316E-07
14 61-3.89579094E-07 2.38964778E-07-3.35634185E-08-2.21542916E-08-1.44349292E-07
14 62 7.20423694E-10-2.96116749E-09 5.41050443E-07-4.39261557E-07-1.33251537E-07
14 63 2.49018922E-07-2.18646695E-06 1.86856855E-06 6.18391985E-07-8.36015741E-06
14 64 6.31719789E-06-5.49092710E-06 2.33119429E-07 2.25691564E-04 4.24524152E-07
14 65 7.83929262E-05-5.70561441E-05 3.06098431E-08 9.77202977E-08-1.28330141E-07
14 66-2.42957016E-08-1.32852252E-07-1.83321403E-08-6.93097234E-09-3.28292832E-08
14 67-7.64327492E-07-1.87452532E-07 2.23077130E-07 1.42829368E-07 3.25332330E-06
14 68 8.32202884E-07-9.25723445E-07 5.00872966E-06-1.50526774E-05-6.37821295E-06
14 69 4.57278020E-06-4.18886784E-06 7.05761870E-05-2.57968164E-05-2.87452747E-06
14 70 1.58287434E-07 1.43245847E-07-3.01533281E-07 1.32189361E-07 1.93259287E-08
14 71-1.28122639E-07-6.09601197E-07 2.15003142E-06 1.35573732E-06 1.33746669E-07
14 72 1.68980163E-06-3.20844964E-05-7.94528953E-06-5.92567892E-07-4.53187187E-06
14 73 2.42939871E-04 1.07040679E-04 3.05933101E-05-6.96555027E-05 3.54070326E-04
14 74 3.89095281E-04-4.16387768E-04-5.45120775E-05-2.44220347E-07-2.96734693E-06
14 75 3.21156728E-06 8.98999198E-07-4.97700932E-06-9.51305329E-07 3.00630195E-06
14 76-2.35335113E-05 7.17185150E-05 6.10993950E-05-3.17686406E-07-1.81121670E-05
14 77-1.56420083E-05-7.06150473E-04 4.97019042E-07-5.93465694E-06 1.62887175E-04
14 78 1.76202737E-04 1.00070373E-07 8.23454045E-07-7.21483801E-07 3.57349006E-07
14 79-4.45594437E-07-9.81732661E-06 3.10210179E-06-1.74550635E-06 1.68419545E-06
14 80 7.60583187E-05-1.77649881E-05-2.13990243E-05-6.61473454E-06 8.20581479E-05
14 81 2.04536556E-04 9.71019883E-05 6.89000203E-05-6.32613593E-08 4.98275553E-07
14 82-4.35014194E-07 2.40377034E-07-2.69703998E-07-3.71932979E-07-5.63414531E-01
14 83-4.66450349E-01-5.09690080E-04 7.42338787E-04-4.02460414E-04-4.50461907E-03
14 84 3.06366337E-04-5.20574823E-04 2.85080159E-04 5.40471457E-03-6.04544078E-04
14 85 8.83296439E-04 1.85753807E-04 5.21226754E-03-5.15264479E-04 4.08675321E-04
14 86 6.33006079E-04 2.89296041E-06-8.30499220E-06 5.41203178E-06-1.17241118E-04
14 87-2.02369087E-05 1.34076591E-05 8.01802069E-05 7.53683676E-05-7.73357445E-07
14 88-3.22111712E-06-6.76914565E-06-1.27092795E-04 1.20777627E-06-2.53720959E-05
14 89 1.81716778E-05 1.03018906E-03 8.85281848E-05-1.43245529E-04-4.67986243E-04
14 90 4.85128072E-03 4.36043114E-04 9.12342177E-05-1.26933088E-03 2.29306191E-07
14 91-1.60936788E-06 1.38006169E-06-1.03079784E-08-8.41335378E-06-2.00567746E-06
14 92-4.78822701E-07-3.80793178E-05 1.71520944E-04 2.20390622E-05 4.58192309E-06
14 93-1.03397298E-04 1.95106381E-04 2.88033073E-04 1.89082165E-05 1.43269659E-05
14 94-1.89665524E-06 2.74793002E-07 7.52698335E-06 5.70686630E-06 1.17992457E-05
14 95-1.29403757E-05-4.49591217E-05 3.31048940E-05 8.10786747E-05-6.55287676E-05
14 96-1.99035373E-04-1.73538900E-03 2.71197830E-04 3.25629394E-05-3.74180123E-04
14 97-6.64767083E-06 3.09866015E-06 3.54901069E-06-7.76078322E-06 1.05799393E-05
14 98 2.41514640E-05-2.47388554E-06 2.85040083E-05 1.21049665E-04 1.10984649E-04
14 99 1.83332285E-05 8.22584652E-06-4.36871721E-06-2.51114768E-06-1.24199254E-06
14100 9.16701426E-05-1.49900228E-05-2.00243104E-05-8.84511000E-06-9.44488530E-05
14101 6.40856099E-05 1.09491778E-05 3.12947385E-05 1.22077975E-03-5.09718999E-04
14102 8.83799583E-05-2.61714973E-04-4.47167904E-06 1.19159075E-06 3.28008830E-06
14103-1.19957349E-05-7.54926053E-06-1.21183841E-08 6.13481478E-06 8.15452434E-06
14104 9.81205198E-05 2.43811528E-04-4.77792338E-07 4.64947355E-06-8.40899817E-05
14105 1.48291968E-04-2.51046647E-03-2.03064897E-03 6.23550412E-05 7.31139964E-05
14106-4.56171919E-05-1.72945635E-04 1.68826739E-04 3.08227125E-04-6.74175901E-05
14107-1.30435511E-03 4.76279154E-04 3.80806511E-04-3.85950138E-04 8.85628672E-04
14108-3.52305715E-04 1.11812420E-04-4.63894339E-05 2.37541407E-05-6.24298024E-05
14109 3.86756617E-05-8.66320535E-05 3.76148840E-05 7.36633321E-05 1.01724685E-05
14110-6.97058132E-06-1.83512875E-04-9.38570729E-05 2.40135475E-05 1.47260704E-05
14111 3.77469588E-06 1.58211428E-07-2.57975586E-06 4.63257305E-05-2.31142048E-05
14112-5.29530039E-05 3.06530196E-05 3.95315015E-04 1.99748548E-04 2.84524125E-04
14113-3.68891115E-04-1.58086674E-03 2.06223542E-05 1.65100916E-03-1.35824820E-03
14114 7.58977912E-06-1.08613744E-05 3.27159525E-06 1.07851896E-05-1.07100853E-05
14115-5.80634638E-06-5.60280444E-06-7.14738582E-06-1.41419822E-06-1.98072490E-06
14116 1.32385967E-06 4.56734837E-05 7.90547563E-06 1.28284364E-05-9.33905318E-06
14117-5.60602157E-04 1.23565424E-04 2.18126525E-04-1.05599182E-04-1.38783496E-03
14118 1.33516955E-04 1.82233812E-04-1.51299496E-04 2.28122021E-06-6.36998905E-06
14119 4.08876884E-06-7.37969720E-06 1.75898764E-06 6.90049016E-06-4.22443349E-06
14120 4.76620263E-05-4.92405593E-05-5.60105707E-05-2.18535550E-06 3.72652225E-05
14121-8.33822343E-05-5.38043366E-05-6.03582917E-06 6.27670645E-05-5.70709957E-05
14122 1.25606833E-05 8.15704044E-06 4.45193489E-06-2.65717979E-06 1.03081294E-05
14123-1.95794773E-06 1.19754865E-05 1.82081549E-05-4.31304548E-05 8.93693394E-06
14124 8.39047636E-05 8.18739054E-06 6.74582025E-05 1.06456096E-04 3.93518217E-03
14125-7.68105356E-04-8.51459165E-04 8.36218866E-04-1.06030633E-05 6.65022574E-06
14126 3.95283757E-06-1.84099311E-05 1.36038345E-05 1.32674641E-06-1.50899033E-05
14127 1.23919881E-04-1.66413321E-04-6.20260605E-03-9.63620963E-06 5.19206853E-05
14128-1.19754625E-04 3.15628303E-04 1.88755411E-06-1.36509916E-05-1.94464462E-04
14129 3.65711164E-04 1.03281137E-02 8.60179544E-03-2.53446946E-05 6.68806949E-06
14130 7.42533105E-05 1.02215843E-05-2.23146596E-04 9.70866524E-05 3.43460474E-04
14131-2.43600292E-03-5.53336798E-04 1.63674937E-04 5.97391858E-04-9.13764839E-03
14132-1.50355610E-03-7.70496957E-04 1.95285840E-03 2.88516767E-05 7.06362671E-05
14133-9.94879437E-05 5.86475353E-05 1.35165383E-04-6.87252906E-05-2.95261269E-06
14134-2.18296332E-06 4.22181081E-07 4.89239405E-06-9.64549109E-06-1.91268858E-05
14135 8.21665490E-06-1.04435515E-05-1.28495010E-05 2.42054973E-04 3.68988097E-07
14136 1.20787384E-04-1.60124145E-04 5.58923779E-04 1.87964456E-04 1.46692299E-04
14137-1.63284767E-04-3.48727724E-06-5.35754572E-06 8.84482296E-06 4.86409424E-06
14138-2.59014162E-06-1.51758629E-06-8.11367492E-06 1.52305477E-04 4.18359151E-04
14139 1.29730842E-03-2.76283383E-08 1.90079105E-06-6.69228453E-07 2.28035486E-06
14140-1.41871458E-06-1.96656208E-05 8.43714228E-06-1.51922767E-05 4.37895867E-06
14141-1.11987047E-06 2.37005855E-05 1.12477811E-04 9.49355299E-06-5.12203434E-04
14142 3.48325811E-05 1.34672809E-04 5.02161347E-05-4.12444822E-06 2.57573907E-06
14143 1.54870916E-06 8.50986962E-07 2.01158755E-06-2.63101612E-06 7.12616311E-08
14144 1.84798298E-06 9.84749828E-07 1.48521564E-06-2.43239859E-07-2.17056439E-05
14145-7.14110696E-06-6.22459325E-06 6.62657187E-07 8.29867774E-05 4.77978094E-05
14146 2.99169161E-05 8.36296520E-06 1.61404582E-04 1.36244634E-04-4.15145041E-05
14147 8.54982702E-05-1.38416659E-06 1.59425573E-06-2.10089146E-07 3.46003803E-06
14148 1.75693660E-06-2.76093720E-06-1.04245848E-08 4.68967563E-07-1.20761134E-06
14149 1.84103860E-06-4.00462990E-08-3.60967044E-06 3.09646689E-06-6.24987621E-06
14150 3.11727726E-06 1.62946108E-05-1.79005667E-05 1.22957959E-05-1.62605368E-05
14151 2.24341360E-04-8.89711205E-06-4.38728827E-07-4.77877981E-05-6.45767115E-08
14152-4.58378742E-07 5.22955453E-07 7.33955733E-07 5.04499769E-07 1.77486927E-06
14153-1.85390433E-03-1.47908297E-03-5.35862392E-05-3.21799453E-05-6.04617686E-05
14154-1.99481009E-04-2.50164734E-04-1.39900412E-04-2.79405574E-04-1.42692641E-03
14155-1.70307938E-04-3.67099643E-04-4.00356353E-04 2.97471927E-04 1.07565365E-05
14156 2.36329161E-04 2.58956996E-05 2.06713280E-06 3.29507098E-05-3.50178426E-05
14157-4.90985878E-05-1.05286567E-04-7.22328625E-05-6.69129105E-06 7.60345307E-05
14158-1.41023468E-06 1.17885229E-04-3.41592211E-06 5.28034654E-05-1.15684263E-04
14159 7.39377306E-05 2.16351737E-07 7.23615930E-05 2.81960659E-04-5.90006946E-04
14160 8.40191051E-05 1.42518351E-04 9.07863967E-05-1.21926465E-04 1.54551977E-05
14161-2.76778243E-04 3.25583010E-04-4.14892081E-04 6.94421328E-05-7.53130417E-04
14162 1.86124971E-04-3.04463417E-04-1.92906875E-05 1.14921817E-04-6.37235003E-05
14163 8.15887384E-05 1.01801944E-04-8.28982277E-06-9.83288397E-05 1.06618662E-04
14164 1.82505685E-04-2.11880007E-05 3.16678380E-05
15  1-7.67695893E-05-6.21135667E-05-6.58889999E-07-1.74792744E-06-4.09710128E-06
15  2-4.83020819E-05 1.06194566E-05 7.33854993E-06 2.26288105E-05 1.15271391E-04
15  3 5.76225817E-05-2.17048244E-05-3.77565244E-05-1.66147881E-02-2.48540281E-04
15  4 1.82785355E-03 4.48760848E-03-1.38208207E-06-4.66757518E-06 6.04965725E-06
15  5-9.08192241E-06-3.63273149E-06 7.25601227E-06 2.35746954E-03 1.95358866E-03
15  6 8.35549733E-08 5.03212762E-06-1.73049998E-06-2.75440520E-05-2.23514049E-06
15  7-6.49600713E-06-2.17657213E-06 1.38247182E-04 1.37434273E-04 1.99810548E-04
15  8 4.80593506E-05 8.72735610E-04 6.63043252E-05 2.51881385E-04 6.70200439E-04
15  9-6.98457574E-06 4.44618813E-06 2.53838760E-06-2.30077464E-05 2.60269523E-06
15 10 3.03001940E-06 9.64126788E-06-6.92406601E-05-3.74382890E-06-6.79057806E-05
15 11 7.08332085E-06 7.38387347E-06-6.19254407E-05 5.73584361E-05 2.11095624E-02
15 12 1.74207994E-02 2.12091536E-05-7.08459018E-05 5.87587800E-05 4.09498597E-04
15 13 7.35265642E-05-3.63192180E-04 1.61736182E-04 1.11151182E-03 3.01183401E-05
15 14-6.28390284E-04 2.28553276E-04-2.52935451E-03-1.06721045E-03 4.48741082E-04
15 15-8.92001355E-04-9.66949856E-05 1.12697308E-04-1.60023228E-05-3.92010565E-05
15 16 1.16264468E-05-1.05533855E-04 2.29365132E-05-1.08028817E-04 6.04150947E-05
15 17-3.30280827E-04 6.35334018E-04 5.10748859E-04 5.12820371E-06 7.74806617E-06
15 18-5.46664289E-06 5.11549162E-05-4.33041435E-05-5.13269251E-05 4.96948155E-05
15 19-1.72190600E-04 7.96644573E-05-1.94278141E-04-1.89530528E-04 8.97832646E-04
15 20 5.47083580E-05-7.29303269E-04 2.45931242E-04-3.42850577E-06 1.35866238E-05
15 21-1.01581181E-05 1.85863296E-05 5.06730483E-06-2.09119448E-05-2.98120714E-06
15 22 7.36903220E-05-2.93528630E-04 1.55413139E-04 1.00543982E-05-7.67350652E-05
15 23-3.08528711E-04 5.87606898E-04 2.33939936E-02 1.93133931E-02-7.72544949E-05
15 24-4.11375415E-05-2.26959295E-05 4.03691526E-04-2.72781577E-04-2.67839197E-04
15 25-1.48768573E-04 1.10028413E-03-5.22157627E-04-6.66375403E-04-1.42508874E-04
15 26 2.47626119E-02-7.79155722E-03 2.77863631E-03 1.19386024E-03 6.20774672E-05
15 27 3.00976959E-05-9.21751631E-05 1.41167394E-04 4.25779487E-05 6.96785823E-05
15 28 2.21161011E-05-5.99951826E-05-3.85806199E-04 6.03423747E-04 5.62485888E-01
15 29 4.65714360E-01 8.02956258E-05 3.32385812E-05 6.18782404E-05 4.64796764E-03
15 30 1.82030307E-05 1.21192548E-04-7.45796417E-05-4.83936455E-03-7.39933751E-04
15 31-9.73284667E-04 3.07907381E-04-1.12270835E-02-2.74409598E-03-1.76783708E-03
15 32 1.84214172E-04-1.75831163E-05 3.00480949E-05-1.24649785E-05 1.12921794E-05
15 33-6.21571259E-05-2.25369526E-05 5.99864316E-03 4.90434971E-03-4.10637085E-05
15 34 6.66210935E-05 6.10748090E-05 2.62305537E-04-1.31477526E-04 2.94435262E-04
15 35 2.19140269E-04 1.17262996E-03-9.18723936E-06 5.33882801E-04 1.70575350E-04
15 36 3.14212977E-03 4.40841941E-04 7.66975157E-04 2.34691808E-04-6.33239044E-05
15 37 7.54827455E-05-1.21588412E-05-6.47692484E-05-4.20889421E-05 1.15359743E-04
15 38 1.39569201E-05-1.15448021E-04-1.59502347E-04-5.30487249E-04 8.68617270E-06
15 39-4.89477598E-05 8.56460080E-05 2.49883422E-04 8.84701773E-06-6.24747697E-05
15 40 1.02820445E-04 4.28210580E-05 7.13856355E-03 5.84603257E-03 7.28204995E-05
15 41 4.38090102E-05-6.49355483E-05 3.20663561E-04 2.48157079E-04 1.71462925E-04
15 42-2.01005718E-04 4.28905180E-04 2.72787428E-05 1.73753589E-04-8.52420644E-06
15 43-6.12154524E-04-7.30082194E-05-6.24642929E-05 2.57394000E-04 2.86800838E-05
15 44-1.31650733E-05-1.55150105E-05 8.39018353E-05-8.70929608E-05-6.95628850E-05
15 45 1.71803726E-05-9.06821020E-05-3.22840978E-04-1.55583335E-06 4.91543911E-06
15 46-1.22943347E-05-1.64045406E-04-6.83900492E-05 6.99354503E-06-1.92169016E-05
15 47-3.61152060E-05-1.14923624E-04 7.05364267E-06 5.67240791E-06-2.81508404E-07
15 48-6.27314295E-06-1.79838602E-06 3.44499631E-05-2.46883656E-06 3.04081131E-05
15 49 6.42447881E-06-4.02377819E-04-9.01142933E-05-2.45361271E-05 2.49181215E-04
15 50 1.89380456E-03 1.11740650E-03-2.46441284E-04 4.08862875E-04 7.54707192E-06
15 51-8.12322725E-06 5.76155333E-07 1.94897834E-07 1.58520283E-06-4.64268442E-06
15 52 1.05878861E-07 1.20801764E-06-5.42151016E-07-4.73211121E-07-8.99411078E-07
15 53-1.44817262E-05 2.49327013E-06 1.59622551E-06 4.30980845E-06 1.21118860E-04
15 54-3.95932015E-06-4.18575179E-05-2.26703663E-05 3.98034452E-05 5.70489854E-05
15 55 2.94417517E-04 2.86069251E-04-4.87271273E-07 8.25885622E-07-3.38614349E-07
15 56-7.96005873E-07-4.89798224E-07 1.11934311E-06 3.46800474E-06-2.31901489E-05
15 57-1.80393175E-04 3.02298503E-05 1.10418096E-08-7.41170178E-07 1.27410329E-06
15 58 1.74689176E-07 2.56436573E-07 9.48997777E-06-5.88529393E-06-1.69039572E-06
15 59-1.87705722E-06-4.35736488E-05 2.16709391E-05-2.16648671E-08 1.95505709E-05
15 60-1.10403177E-03-1.22598149E-04 1.71032479E-04 5.21840118E-05 7.83884684E-07
15 61-6.64996017E-07-1.18888667E-07-8.98617175E-07-5.94720594E-07-1.29485086E-06
15 62-1.21234051E-08-2.77859683E-07-2.62109373E-10 1.07437900E-07 3.83339553E-07
15 63 3.40151138E-06-4.46536803E-07-2.12313960E-07-1.77320989E-06-1.91539947E-05
15 64-7.84496830E-07 1.34712570E-06 8.67638784E-06 1.78542562E-04 4.21562153E-05
15 65 4.05187197E-05-7.57248687E-05-1.63954764E-08-4.26083872E-08 5.90038636E-08
15 66-4.72232832E-07 7.65487309E-08 3.30767012E-08 2.02915539E-08 2.29105423E-07
15 67 4.44917909E-07 1.96205386E-07 3.82091871E-08-2.91451352E-06-2.00013555E-06
15 68-6.92020318E-07-1.46273943E-07 1.30876443E-05 2.30747595E-06-3.96747594E-06
15 69-1.17082752E-06 5.65058584E-05 2.70920646E-05 1.68827522E-06 3.63386513E-05
15 70-8.29156879E-08 8.10498761E-07-7.27583073E-07 3.10287319E-07-1.59290489E-07
15 71 1.04662739E-07-1.95493066E-05-2.08862018E-05 1.34435754E-06 1.55917964E-06
15 72 3.62797353E-06 5.55401565E-05-7.38647940E-06-5.75386759E-06-2.50791135E-05
15 73-1.13313687E-04 1.74202121E-05 8.45152528E-05 2.72634662E-04-1.62397176E-03
15 74-1.87388133E-04-6.89665536E-04 4.02762874E-04 3.76152119E-06 1.32224000E-05
15 75-1.69839212E-05-1.21738815E-06-6.06366082E-06 2.86036970E-06 5.20293107E-06
15 76-3.27864198E-05-3.43408311E-05 2.50945776E-05-9.00979857E-06 7.75185252E-05
15 77 4.83951261E-05-4.15659266E-04-7.31884098E-07 4.47467674E-05-8.54987442E-05
15 78-4.29697096E-04-5.22881744E-07-1.87951230E-06-2.58845659E-06-1.27222207E-06
15 79 1.14195188E-06 1.45350823E-05 1.80462645E-06 2.48847114E-06-3.05141048E-06
15 80-9.61185980E-05-1.97757327E-05-7.46669995E-06 2.60122536E-05 4.02279459E-04
15 81-7.05266891E-05-7.09354648E-05-1.75181399E-05-3.99023347E-07 1.30981853E-06
15 82-9.10795185E-07 1.74006623E-06 5.21268343E-07-3.90043125E-08 1.67887715E-07
15 83-7.79534684E-07 2.18947283E-06 1.05170004E-07-1.65208261E-06 1.07150689E-05
15 84-1.09184161E-05 3.05123714E-07 8.18657237E-06-6.21852244E-05 3.92446567E-05
15 85 2.17610391E-05-1.42882693E-04-4.09516808E-03 1.14556713E-03 3.22144444E-07
15 86-1.70136979E-03 1.73182987E-06-1.10819169E-07-1.62101070E-06 3.53122605E-06
15 87-1.59575762E-07-1.00417551E-06-3.79880297E-07-1.32002007E-07-1.05369510E-07
15 88 8.84163055E-07 2.76671420E-07-4.70695612E-06 1.38837816E-06-3.28872065E-06
15 89-5.91666209E-07 4.98721214E-05-4.87677795E-05 2.61957275E-05 1.36991159E-06
15 90-2.12349521E-03 1.77477912E-04 7.45656784E-04 6.96070220E-04 7.84411947E-07
15 91-4.68049506E-07-3.16362441E-07 1.91531251E-06 1.50886090E-06-2.88467514E-07
15 92 1.06804561E-06-8.02477964E-06 1.32455236E-04-7.70229190E-05 1.09518837E-06
15 93-1.16026019E-05-2.24635079E-05-7.74577461E-04 8.19026115E-08-4.80939177E-08
15 94 2.22394048E-07-1.76216185E-07 6.46730668E-08 9.82531659E-07-1.66282728E-06
15 95 3.63624483E-07-4.15054360E-07 2.69381855E-05 1.65451031E-05 8.32150161E-06
15 96-6.12077321E-06 7.69902996E-04 8.37223839E-06-6.42507084E-05-5.87931434E-04
15 97-4.20825395E-07-8.41985536E-09 4.29245251E-07-1.07925159E-06 9.18733992E-07
15 98-1.09141125E-06 8.96333476E-07-7.77264512E-06 4.58248714E-06 1.28887794E-04
15 99 1.25364652E-08-4.66342031E-08-2.19833176E-07-4.94525221E-07-2.09638199E-07
15100 1.02353096E-06 1.08908141E-06 2.40915580E-06 1.41267324E-06-4.59462099E-05
15101-8.18792280E-06-3.04766918E-05 1.45195318E-05 1.09406420E-03-3.76284350E-04
15102-1.35473915E-04-5.55156818E-05-9.08815336E-07 3.50395060E-07 5.58420276E-07
15103-5.62522179E-07 2.80196678E-07 5.57357172E-07-4.57685461E-07 1.60359723E-06
15104-1.23711326E-05 1.58354155E-06-1.58577340E-06 1.71044774E-05-2.99486285E-05
15105 1.63778044E-04 1.76565692E-07-8.15044558E-08 1.79046891E-07 4.13852152E-07
15106 2.08300877E-07 2.91189388E-06-1.43835558E-06-2.71900739E-06-1.62458580E-06
15107-5.74503900E-05 3.30942989E-05 5.35960137E-05 3.58041396E-05-1.11389343E-03
15108 1.32177470E-04 7.89247545E-04-3.40512361E-04 1.43195216E-07-6.40404972E-07
15109 4.97209757E-07-7.94514558E-07 1.29396261E-06-5.81184847E-07-4.49992797E-07
15110 1.21961073E-05 1.10059909E-05-1.74380316E-04 2.77670395E-07 3.43550283E-08
15111-3.45934087E-07-2.84223378E-07-5.03737230E-07 5.46470794E-06 9.45676909E-07
15112 1.78268749E-06 2.71979934E-06-6.41265756E-05 7.56115566E-06-1.54704493E-05
15113-1.99174952E-05-1.27881600E-03-1.63591726E-03-6.17101051E-04 3.04901167E-04
15114-1.90888265E-06 1.16886810E-06 7.40014551E-07-6.34130974E-07-3.87767528E-07
15115 8.64496492E-07-5.21966802E-08 2.50724580E-07 3.16396434E-07-6.99337371E-10
15116 2.91981230E-09-3.83372585E-06-1.32665352E-06 1.30112074E-07 1.64961536E-07
15117 3.23891570E-05-9.09216328E-06-2.23869071E-06 1.25773950E-05 1.13437411E-03
15118 5.67216454E-05-1.66412312E-04 1.69262999E-04 3.22761014E-07-4.57028214E-07
15119 1.34267200E-07 2.23923174E-07-1.18572678E-06-1.03359184E-09 2.79488651E-07
15120-2.19724008E-06 3.57395917E-05-1.73305694E-04 7.97008639E-07-7.41786764E-06
15121 3.75130819E-05 6.91518799E-05-2.79964908E-07 1.62990282E-07 2.73445982E-05
15122 9.69952258E-05-2.42488514E-07 1.42741851E-06-5.14846510E-07 8.43446060E-07
15123 2.29864623E-07-2.04021054E-05 2.84539856E-06-2.95539363E-06-1.08800803E-06
15124 1.79444234E-04-4.00805067E-05-6.50555594E-06 4.84439130E-05-3.13321388E-03
15125 1.64760002E-04 5.34865120E-04-4.97737013E-04 6.62489439E-07 4.60201650E-07
15126-1.12269109E-06 1.37911946E-06-1.37023539E-06-6.66337620E-07 1.61755614E-06
15127-1.04809088E-05-3.75100712E-04 3.19882934E-03-4.05067207E-07-2.93260411E-06
15128 1.27509907E-05-2.43910594E-04 1.10865781E-06-1.70313174E-05 6.09905795E-06
15129-3.41849242E-04-7.25717732E-07-2.73080709E-06 5.04894760E-06-2.15483641E-07
15130 5.63780708E-07 1.70651198E-05-2.85987189E-05-3.03648688E-07-4.54087340E-06
15131-3.81822086E-05 1.85776491E-04-1.49118803E-05-1.66213641E-05 2.86512717E-03
15132 1.13113444E-03-2.85855567E-04-1.29490957E-03 2.90730749E-06-2.92404208E-06
15133 1.67345843E-08-2.22028514E-06-1.79535839E-06 4.95168898E-07 1.16070348E-08
15134 1.94965829E-07-5.04592104E-07-6.67839502E-07-2.04730332E-07-2.58245109E-06
15135 2.72460983E-06 3.07862954E-06 1.17950229E-06 8.26420818E-06-1.78581334E-05
15136-2.06529241E-05-1.45329321E-06 3.76037460E-05 2.60158426E-05 6.57608933E-05
15137 6.12164846E-05-1.94362240E-07 2.20806136E-07-2.64438964E-08-4.79255243E-07
15138 4.47578564E-07-4.39572461E-07 9.02832044E-06-5.74025610E-05 2.30057119E-04
15139 6.18891194E-03 1.04560875E-08 6.77465304E-07 7.41616027E-07-8.74807212E-07
15140 1.80614040E-07-1.00557652E-05-3.63653385E-06 3.53543966E-06-7.56162307E-07
15141 9.16661260E-05-8.67865789E-06-5.31262671E-05-8.95280680E-06-3.49629558E-04
15142 1.50546726E-05-8.02595899E-06-1.67938796E-04 5.18308760E-07-2.55648220E-06
15143 2.03817344E-06-1.02227564E-06 2.99821827E-06-7.06515126E-07-8.03646999E-08
15144-8.00288879E-07-1.69451972E-07-4.03954273E-07 4.26973442E-07 1.01892033E-05
15145 4.43556546E-07 2.77594608E-06-2.29041125E-06-5.94206582E-05-1.09649499E-05
15146-1.76369727E-05 6.23503383E-07-1.67888347E-04-2.11199118E-04 4.21584681E-05
15147-1.09338422E-04 1.48524130E-07 2.39399809E-07-3.87923939E-07-5.74270178E-07
15148-1.84105892E-06 6.20389642E-07-3.71070721E-08-4.26370034E-07-4.65593251E-07
15149 3.68651657E-07-3.02148615E-07 5.23614863E-06 1.86021157E-06-1.59312804E-06
15150 1.21242035E-06-4.46473316E-05 2.95103557E-06 2.03833120E-07 1.08413428E-05
15151 2.78382973E-04-4.92548630E-05 3.83754393E-05-4.74268704E-05 9.40984558E-08
15152 5.03987178E-07-5.98085634E-07 1.87636593E-07-6.04612766E-07 4.57951521E-07
15153 1.36398952E-06 8.25123226E-07-1.16335798E-06 1.09705426E-06-7.97597769E-07
15154 5.05823566E-06 6.47084350E-06-4.72371368E-06 5.94793015E-06-2.80829852E-05
15155-5.71522001E-05 1.91826397E-05-6.38076053E-05 1.43297600E-03-5.97627796E-04
15156 1.06023069E-04 3.97827751E-04 1.42719200E-06 1.54576451E-08-1.44264964E-06
15157-1.64725523E-06 1.49140194E-06-7.86645342E-07-3.71363705E-06 1.58389958E-05
15158-6.14272703E-05-3.56623914E-04 1.24739098E-06-1.53230198E-06-5.57063457E-05
15159 3.91389648E-04-1.65705641E-06 1.75693013E-05-3.95101399E-04-1.33364695E-03
15160 2.13313071E-08 3.41967678E-07-7.47644759E-07-1.49907084E-07 2.09779580E-07
15161-4.41049289E-06 3.60863942E-06 3.89334988E-07-8.66069100E-07 1.67916970E-05
15162-2.51968460E-05 1.04194246E-05 7.75609117E-06 1.96195352E-04 2.58095842E-05
15163 2.83244018E-05 3.06380454E-05 6.96257279E-07 3.48199626E-07-1.04445690E-06
15164-1.02071352E-06 4.29359301E-07 3.68217550E-07
16  1 5.61634760E-05 3.92966918E-05 1.53880765E-05 6.36202002E-07 5.37620064E-06
16  2 1.13014771E-04-5.24648505E-05-1.73178452E-05-2.31657220E-05-9.57400904E-04
16  3 5.83177776E-04 1.38976827E-04 7.46982486E-04-2.76165187E-02 2.62636443E-03
16  4 2.32570188E-03 3.57957290E-03 1.08714048E-05 3.34555096E-06-1.42169558E-05
16  5-5.04811101E-06-2.53902668E-06-8.93766149E-06 5.62581114E-01 4.65838464E-01
16  6 1.48026249E-04 7.24640935E-07 3.38738505E-04 4.85226821E-03-1.41720001E-04
16  7 1.70317277E-05-2.85440959E-04-4.53731404E-03-9.44320252E-04 2.55527835E-04
16  8-1.77838356E-04-1.96124578E-02-3.06342886E-03 1.10356954E-03-9.48357864E-04
16  9 2.74632508E-05 1.03041964E-04-1.30505215E-04 5.03295982E-05-1.06485760E-04
16 10-1.17134076E-04 3.28364896E-04 2.67870382E-04 4.76487648E-04 1.44503017E-04
16 11 3.41059904E-04 2.02881596E-04 4.56521284E-04 3.43656320E-04 2.96470045E-02
16 12 2.44890565E-02-6.01328828E-05 7.59129723E-05 7.81582446E-05 4.72537498E-04
16 13-2.27937095E-04 2.26215995E-04 1.72772154E-04 5.20344110E-04-2.65896998E-04
16 14 4.10264372E-04 4.30004827E-04 3.43808933E-02 3.45798546E-03 8.63713660E-04
16 15 5.12387493E-03-1.96731549E-05 3.63729442E-06 1.60358605E-05-8.19578893E-05
16 16-8.49032331E-05 1.07362605E-04 7.31738789E-06 4.14880366E-05-5.00253252E-04
16 17 5.77225809E-04 3.24434174E-04 2.68895347E-04-8.61242667E-07 7.97104584E-07
16 18 6.06358570E-06-2.75861375E-05 2.36330912E-06-1.78937315E-05-4.92966223E-05
16 19-5.44529317E-04 3.58959057E-05 1.47887292E-04 4.93873100E-05-2.44830030E-02
16 20 5.53076525E-03 1.90088065E-03-2.61732335E-03 1.88861583E-05-2.61493161E-06
16 21-1.62712267E-05 9.91645184E-06-5.45020422E-07 4.91929429E-06 7.94183387E-06
16 22-9.45476467E-05-1.67857226E-04 1.55362333E-03-3.39119886E-06 4.08408993E-05
16 23-1.76554075E-05-3.05691646E-04-4.75032124E-04-3.89797696E-04-2.64690624E-06
16 24 1.01931112E-06-3.26351335E-06-4.53420098E-05 3.42254109E-05-1.38089003E-05
16 25 2.61180212E-05-9.24252097E-05-6.32523754E-05 3.47085803E-04 2.53136417E-04
16 26 3.83414962E-02-9.15950451E-03 3.16095623E-03-8.05476976E-04-1.84374478E-05
16 27 7.28215770E-06 1.11552901E-05 1.67108400E-06-1.76310809E-05 1.16271642E-05
16 28-1.48958313E-06 2.40644682E-05-4.18948526E-05 1.22144024E-03-3.45555812E-03
16 29-2.86060326E-03-2.24061812E-06 4.22141864E-06 3.23082360E-06-4.41856078E-05
16 30 1.03089660E-05-3.34601446E-05-3.73176666E-05-5.43984316E-04 3.62259332E-05
16 31 2.08367026E-04 5.55085924E-05-2.82781654E-02 6.63186827E-05-5.14202515E-03
16 32-1.86233065E-03-1.67767421E-06 5.19433769E-06-3.51666348E-06-8.94930193E-06
16 33 1.28272479E-05-2.39588009E-05-2.04288530E-05-1.54571863E-05 4.68682929E-07
16 34-2.33665597E-06 3.68549065E-07-2.50741170E-05-1.16112857E-06 1.19311075E-05
16 35-2.06970570E-06 2.23985715E-04-1.13249658E-04-1.26967470E-05 1.09826428E-04
16 36 9.54305024E-04 1.25501026E-04 2.74848082E-04 3.64581161E-04 2.16383209E-06
16 37-3.27506462E-06 1.11123253E-06-7.34254656E-06-5.99488611E-06 4.99193735E-06
16 38 4.15601142E-06-3.18348931E-05-3.51886026E-06 2.64075406E-04 3.99831135E-06
16 39-3.97254063E-05-1.78994478E-05 7.66576068E-05 1.97043858E-06-2.70572317E-05
16 40-1.15934557E-04-2.74997091E-04-1.18008697E-04-9.47547663E-05-3.32529826E-06
16 41 6.48221760E-06-7.63836908E-08-1.68456022E-05 1.16584512E-05-3.93726139E-05
16 42 4.67699101E-06 7.43631688E-05-3.65752466E-05 1.58611549E-05-6.58589249E-05
16 43 2.92141407E-03-4.35449205E-05 6.83856983E-04-1.28342682E-04 2.73308057E-06
16 44-9.02339941E-06 6.29031884E-06-6.98279881E-06-1.39179937E-05 4.85028090E-06
16 45 1.24293975E-06-6.18421338E-05 5.48015929E-05-4.50882025E-04-5.93457415E-07
16 46-6.85445664E-07 2.25254525E-04 1.50202227E-04 8.32954270E-06-3.22512957E-05
16 47 1.03302066E-04-5.59386082E-05-2.05386671E-03-1.77228155E-03-3.92902606E-05
16 48-1.10721001E-05-7.55245087E-05 2.04417113E-04-1.77252603E-04-1.53985800E-04
16 49-4.41542568E-04 1.60831228E-03 4.71700750E-05-2.78864509E-04-4.86466488E-04
16 50 2.15835340E-02 2.61155185E-03-2.10338178E-03-2.74935404E-03-5.89851297E-05
16 51-9.55264282E-05 1.54511558E-04 2.93638769E-05 1.28407549E-04 9.52655002E-05
16 52 3.26769450E-06 4.64734878E-06 8.51727749E-08 4.55830618E-06-5.45734059E-06
16 53-1.02196549E-05 1.70640198E-05 6.74981784E-06 3.23691365E-05-2.00497994E-04
16 54-5.87954169E-05-6.41537044E-05-9.50743633E-05-4.84080806E-04 1.16473691E-04
16 55-4.91899491E-05 1.95614468E-04-5.76239656E-06 1.26253461E-05-6.86294952E-06
16 56 2.46176385E-06 1.13477163E-06-7.17165070E-06 8.01317936E-06-6.38474729E-05
16 57-5.34535101E-04 3.76885856E-04-1.03695402E-06-7.24912179E-07 2.87481826E-06
16 58-3.89152870E-07-3.70121306E-06-1.43412095E-05-1.40746387E-05-8.12721977E-06
16 59 1.09350398E-06 1.20870236E-04 8.86526925E-05 1.01546303E-04-2.57088547E-04
16 60-1.58449679E-03-1.18400307E-04 5.16521817E-04 1.02565561E-04-5.90555202E-06
16 61 5.75726066E-06 1.48291369E-07 3.79143851E-06 1.50049916E-06 8.56134804E-06
16 62-1.48041111E-08 7.65985293E-07-9.74941743E-08 4.00340926E-07-1.00906761E-06
16 63-1.05276490E-05-8.96097349E-07-4.82847536E-06 6.52001804E-06 1.10996639E-04
16 64 1.23487909E-05 4.69971822E-05-7.48333681E-05 6.00798806E-04 4.32794136E-05
16 65-5.34419962E-05-1.36006503E-04-1.82881613E-06 5.73850923E-07 1.25496521E-06
16 66 1.86108792E-07 1.23268408E-07-9.38265198E-07 4.69440909E-09-1.25937649E-06
16 67-1.54118953E-06-5.08457906E-07-2.00556252E-07 1.80922910E-05 6.53638008E-06
16 68 4.73118758E-06 2.97642734E-06-1.80108971E-04-3.67861567E-06 6.80037061E-05
16 69 2.70625126E-05 2.04933163E-04 6.31978878E-05-1.47987024E-04-2.09737081E-05
16 70 5.20566633E-07-3.06985914E-06 2.54929251E-06-2.81154540E-07-1.08790398E-06
16 71-3.32259508E-06 1.79687638E-05 1.36984595E-05 4.95474968E-06 2.69383706E-06
16 72 5.08856675E-06-3.18353370E-06-2.34853916E-05-8.12095608E-06-2.38386747E-05
16 73 3.59617467E-05 1.87533598E-06 1.70361713E-05 2.46470496E-05 1.89867188E-03
16 74-1.79487855E-04-2.10525357E-04-4.11981445E-04-5.02753534E-06-5.53424482E-06
16 75 1.05617802E-05-5.25562455E-06 6.40154759E-06 2.65393381E-06 3.70597466E-06
16 76-2.65036717E-05 1.73374612E-04 6.54613096E-05 1.00987965E-06-1.84603316E-06
16 77 2.11370145E-04-2.73965828E-04-9.47393109E-07 1.19154431E-05 1.43482461E-04
16 78-1.15502111E-04-1.56197006E-07 1.22749221E-06 9.05248979E-07 1.59233103E-06
16 79-8.72720910E-07-2.23784131E-05-4.57461066E-06-1.48633475E-05 7.80890868E-06
16 80 1.48888499E-04-2.43791500E-05 3.56937736E-05-9.19511741E-05-4.15399763E-04
16 81 5.11542836E-04 2.79321257E-04 4.82309048E-04 1.43329162E-06-4.62778583E-07
16 82-9.70513037E-07 1.87451404E-06 3.23379311E-06 3.10279847E-06-8.80131269E-08
16 83 4.10299925E-07 4.35958954E-07-1.33361957E-07-6.82536815E-07-7.20604939E-06
16 84-1.86889003E-06 6.62632686E-07 2.45183590E-06 1.22299603E-04 2.50800671E-05
16 85 3.15852173E-05-4.20745237E-05 1.18911207E-03-2.14481258E-04-1.42844647E-04
16 86-1.01350025E-03-7.94364801E-08 1.60112799E-06-1.52169151E-06-2.14648525E-08
16 87-3.10246577E-07-7.26682655E-07 4.02044098E-08 4.30357012E-07 3.11113776E-08
16 88 1.04641373E-07 1.31871705E-06-5.67549446E-06 4.07922255E-07-1.70001002E-07
16 89-6.83907548E-06 1.45615016E-04 1.18862693E-06 3.17023817E-05 3.96969382E-05
16 90 6.47249110E-03 3.07685536E-04-1.78810983E-04-1.24299293E-03 4.04681951E-07
16 91-8.41333246E-07 4.36651295E-07-1.76744994E-07 8.42078630E-07-1.30584913E-06
16 92 1.46670061E-06-1.70106439E-05-2.93766958E-06 5.75146734E-05-7.52100318E-07
16 93 1.02970119E-05-1.29619209E-04 4.09315401E-04-4.04861954E-07 5.78839808E-07
16 94-2.22232742E-07 4.48825895E-07-1.31718455E-06-8.85226494E-06-1.61727010E-08
16 95-1.46436306E-06 8.11683203E-06 7.00106989E-05-3.93356307E-06 8.59318064E-06
16 96-5.21722196E-05 3.02742216E-04 2.46400598E-04 5.39587351E-05-8.86349093E-04
16 97-8.11906519E-07 1.44068354E-07 6.67838165E-07 7.33334217E-07 4.64972438E-07
16 98 2.57669373E-07 2.10752102E-07-1.77430949E-06 5.29248180E-05 1.26727258E-04
16 99-3.49426815E-07 9.10823396E-07-2.20963202E-07 4.45883731E-07 1.29725351E-07
16100-1.46193046E-05 2.35220682E-06-2.18902069E-06-5.43439084E-07 1.14290764E-04
16101-6.98117135E-05-2.06100366E-05 7.50396856E-06 5.09440580E-05-2.21502949E-04
16102-1.33987806E-04 2.77033070E-05 3.12225968E-07-2.23426537E-07-8.87994317E-08
16103 4.21473315E-07-1.42022071E-07 4.78929675E-07-5.17233045E-07-2.63853280E-06
16104 3.05790193E-05 2.65846562E-05-1.38326067E-06 1.08765296E-05 6.80187293E-06
16105 1.12409770E-04-1.79589305E-07 3.08351877E-07-7.22505804E-08 3.92218870E-07
16106 1.04594212E-07-2.32967811E-06-2.36172883E-07-2.70107708E-06-1.70784560E-07
16107 3.81922654E-05 9.08248418E-06 3.45966190E-05-3.51247733E-05 1.82029101E-03
16108-2.38920510E-04 5.69113168E-04 5.14472764E-04-2.23191955E-08-2.01900044E-07
16109 2.24219239E-07-2.48017717E-08-7.47488586E-07-1.47102504E-06-1.85425499E-07
16110-2.39783038E-06-6.28043742E-06 1.26983704E-04-9.99854123E-07 1.78313282E-07
16111-8.86770247E-07-6.03376293E-07 1.26544274E-06-1.22941987E-05 6.71316334E-06
16112 4.72436149E-06-8.23004523E-06 4.42895466E-05-8.42064429E-05-7.18970121E-05
16113 6.66720149E-05-5.44312299E-03 6.85928111E-04 1.60171809E-03-2.18941759E-03
16114 1.45510746E-06-5.25250769E-07-9.29856694E-07-1.14177631E-06 1.68984464E-07
16115-1.07784181E-06 1.11142990E-08 7.07712192E-08 5.93223976E-07 1.34700013E-06
16116-6.79462996E-08-5.26896482E-07-3.22804955E-06-6.88559690E-06 1.30323060E-06
16117 8.98917014E-05 3.46865274E-05-9.08456852E-06 3.33915869E-05-1.51736251E-03
16118 6.79802163E-06 3.04116875E-04-1.12572422E-04 8.58514147E-08 1.96799195E-07
16119-2.82650610E-07-1.75312073E-06 7.83008632E-07-1.23703298E-06 1.96486024E-06
16120-1.86034882E-05 1.06418483E-06 5.27206541E-06-1.82641439E-06 1.01600251E-05
16121-7.62472496E-05-1.66527838E-04-1.72660835E-06 1.29551298E-05-7.81558142E-05
16122 1.05937996E-04 3.70579732E-07-6.44392589E-07 2.17584165E-06 6.78173219E-07
16123-1.46283437E-06 1.49179839E-05-1.37393874E-05-4.78090332E-06 8.19306017E-06
16124-2.24264583E-04 8.70875728E-05 4.68987933E-05-8.45653606E-05 8.35739036E-03
16125-3.52283949E-04-1.36617435E-03 1.46464340E-03-3.25220548E-07 3.02154541E-07
16126 2.30660075E-08 4.20225606E-07-1.98346352E-07-1.69549736E-06 2.80288199E-06
16127-1.83542822E-05 4.69121653E-04-8.61435523E-03-2.71511459E-06 2.91127912E-05
16128-4.07343587E-04 6.24910886E-05-4.13247238E-06 4.03273552E-05-3.54872131E-04
16129 5.13341485E-04 4.27740283E-08-7.81657947E-07 1.08602631E-06 9.17546625E-07
16130-5.49914689E-07 8.00810647E-06-7.45277657E-06-6.28040260E-06 4.03848907E-06
16131-4.50747234E-05 1.36731153E-04 1.04907697E-04-6.11387476E-05-3.39356756E-03
16132-8.47851526E-04-2.74672338E-03-8.40019384E-05-2.78681744E-06 2.41205153E-06
16133 3.74765904E-07 2.83394186E-07-1.77690269E-06-4.01012470E-07-1.19861279E-08
16134-6.22664103E-08-3.63593983E-07-5.08740576E-07-3.88648771E-08 2.82537532E-07
16135 1.65231421E-06 2.69580273E-06-5.92786347E-08 9.45935477E-06-1.29159403E-05
16136-9.16594890E-06-1.86937318E-06 1.43282833E-04 4.78910901E-05 9.66879622E-05
16137-4.46124907E-05-9.99424615E-08-5.61353158E-08 1.56077777E-07-3.24832855E-07
16138 2.15781856E-07 1.37709188E-07-5.90093891E-07 1.76761979E-07 6.06664616E-04
16139 1.68758044E-03-6.81935583E-09 5.99337897E-07 1.24758661E-07 4.39366873E-07
16140 1.87218508E-07-7.89483956E-06-1.10445856E-06-2.58875106E-06-8.09005751E-07
16141 4.86882678E-05-1.71250848E-05 8.52444299E-07-1.55811271E-05-1.30424612E-03
16142 6.79228682E-05 1.87430116E-05-1.41268844E-05-2.29102147E-07-6.56063115E-07
16143 8.85165261E-07-1.59837032E-07 1.15385938E-06-8.31178945E-07 5.68684356E-09
16144-1.59484100E-08-1.93703438E-07-3.53364334E-07-2.06889464E-07 1.21444050E-06
16145 9.51105795E-07 1.48763887E-06 9.55048486E-07-1.59890225E-05-1.43031098E-05
16146-1.03383668E-05-1.23349386E-05 6.46375111E-05-1.40192926E-05-3.48129289E-05
16147 6.54281988E-05 8.38193123E-08-3.09140074E-08-5.29053049E-08-4.03412344E-07
16148-9.69076088E-07-1.54660466E-10-2.15702910E-08-2.16462126E-07-1.17628811E-07
16149 9.47156522E-07-3.52530216E-07 2.72501258E-06 5.21024531E-07-4.07766406E-06
16150 1.63406750E-06-1.79241114E-05 1.74760402E-06 1.44213726E-05-3.70794039E-06
16151 4.10436296E-04-6.49964806E-05 4.03567778E-05-6.05101373E-05-1.71270453E-07
16152 3.07061548E-07-1.35791095E-07-9.16675633E-08-4.15536501E-07 2.15522882E-07
16153-7.43009508E-07 3.55352884E-07-1.40394333E-06 6.31148213E-07-5.13247289E-07
16154-9.26096741E-06 7.17529189E-06-4.11444427E-06 2.62403948E-06 6.19398111E-05
16155-6.10955686E-05 3.24183070E-05-1.30644770E-05-4.18974426E-04-5.40579580E-04
16156 1.54369210E-04-4.27058999E-04 5.94474616E-07 1.05172764E-06-1.64620226E-06
16157-1.24479769E-07-7.06515436E-07 3.82944716E-08 4.10455729E-07-7.12092843E-06
16158 5.03246437E-05 1.36788474E-06-1.51534759E-07 2.57100121E-06-1.75301904E-05
16159 1.35450060E-04-2.35006566E-06 9.09412340E-06-1.24378174E-04-1.79543689E-03
16160 3.22430792E-09 1.08704373E-08-1.06012386E-07 7.04517090E-09 6.29062655E-08
16161 1.56850291E-07 4.62644852E-07-1.82010869E-07-1.81854621E-07-6.98691844E-06
16162-2.75565361E-07-2.38795545E-06 1.44928592E-06-1.75128490E-05 1.80431118E-05
16163 5.10298518E-05 1.72863798E-05 4.43931464E-08 4.88621980E-08-9.32553444E-08
16164 2.11484214E-07 2.10623864E-07 2.22215933E-07
17  1-2.48248820E-03-2.11723831E-03 2.36354313E-05-5.69216285E-05-6.37243826E-05
17  2 1.53286822E-04 1.33715260E-04-2.74115118E-04-3.66825710E-04 1.70903941E-03
17  3-5.57602941E-04-1.35334453E-04-9.62262273E-04 4.32336462E-03 1.49121153E-03
17  4-2.72727238E-03 8.62092907E-04-9.34095926E-05-7.78940566E-06 1.01198998E-04
17  5-4.11066377E-05-4.86179352E-05 1.66811265E-04 4.45028249E-04 3.71821220E-04
17  6-3.55574812E-06 3.71715953E-06 4.24732198E-07-3.24185091E-05-9.69541555E-06
17  7-8.12100211E-06-9.36733591E-06 2.07610292E-05 7.86765085E-05 9.75361293E-05
17  8 9.30256432E-05 1.98925050E-03 6.39159010E-05-4.09450384E-04 6.32540267E-05
17  9 1.99388171E-06-1.50314500E-05 1.30375683E-05-1.08794890E-05 1.08946540E-05
17 10 9.59741717E-06 9.44913769E-06-3.48771799E-05 1.73231199E-04 8.83507839E-05
17 11 3.51354919E-06 1.50958906E-05 5.83582431E-05-2.90919167E-04-2.24513471E-03
17 12-1.86669080E-03-1.81138531E-05 7.71981180E-06-8.33976715E-06-1.17500111E-05
17 13 9.00095297E-05 2.22671122E-06 1.23913206E-05-3.84259380E-04-1.19293171E-04
17 14 1.74455604E-04 2.16037002E-04-7.77257526E-03-6.34375700E-04 3.65354191E-04
17 15-1.39575505E-03 1.65739842E-05-2.36711006E-05 7.09711648E-06 6.03816821E-06
17 16 3.95174811E-05 7.29906054E-06-1.12786597E-05 1.06130763E-04 1.83237974E-04
17 17-1.49121095E-04 1.19798781E-02 9.85352667E-03 5.91243784E-06-5.69049099E-05
17 18 7.25349745E-05 3.78188807E-04 8.76595799E-05-1.99995023E-04 4.03705374E-04
17 19 1.48328838E-03-4.47859143E-05-3.93567379E-04 3.74496593E-04 4.20844462E-03
17 20-5.10309971E-04 5.98575778E-05 1.02004016E-03-1.04563653E-04-2.14285809E-05
17 21 1.25992234E-04-4.10399349E-05 3.48354754E-05-1.02340007E-04 1.43037617E-05
17 22-5.64989149E-05-3.40971402E-04-7.43979590E-04 1.87575894E-05-1.33023804E-04
17 23-2.66850801E-04 5.80650710E-04 5.62786690E-01 4.65999445E-01-1.82576347E-04
17 24 2.24091283E-04 2.40211759E-05 4.85999588E-03 1.02562343E-04-1.35814769E-04
17 25-9.28283024E-05-5.26403757E-03 1.42593733E-03-5.71015029E-04 5.65197093E-04
17 26-5.39085016E-03-2.07515951E-03 5.58650611E-04-2.23609278E-03 1.14813930E-04
17 27-4.79999561E-05-6.68139742E-05-1.32410648E-04 9.76007267E-05-3.82979731E-05
17 28 3.48436419E-04-1.10757512E-04 8.86009874E-04 3.11891683E-03-2.34099748E-02
17 29-1.94385326E-02 6.35170406E-05 4.11623287E-05 3.23980355E-05 2.33095457E-06
17 30 3.15394761E-04 2.05331316E-04 2.01153863E-04 1.90592243E-03 2.21058448E-04
17 31 5.39902201E-04 5.70723843E-04 3.58206011E-03-1.17801633E-03 9.29683007E-04
17 32 9.87617160E-05 4.35658830E-05-4.44483017E-05 8.82418631E-07 1.10475728E-04
17 33 9.58121471E-05 8.07530460E-05-4.32313823E-04-3.52345376E-04 1.84568150E-06
17 34-7.75573889E-06-8.43432177E-06-5.81885882E-05 1.21262103E-06-1.74833617E-05
17 35-4.69218721E-06 1.37059734E-04-3.67556323E-05 5.25615326E-05-6.32950039E-05
17 36 5.80007758E-04 3.05415796E-04 9.70252890E-05 2.04267207E-04 7.29626958E-06
17 37 2.99925227E-06-1.02955218E-05 7.01527697E-06-7.95628536E-06 1.35047100E-05
17 38 1.21422364E-06-4.25802133E-05-1.88080113E-04-1.19670783E-04 4.92668285E-06
17 39-3.26368665E-05 2.75099233E-06 2.64149268E-04 1.00846933E-05-2.83665788E-05
17 40-3.59775171E-06-2.69925113E-04-5.80227419E-04-4.81095589E-04-2.85024457E-06
17 41 1.40976945E-06 5.41951168E-06 3.50777241E-05-3.25699693E-05-3.03088666E-05
17 42 4.02120580E-06-6.50272453E-04-2.10412396E-04-2.53192643E-04 6.95328233E-05
17 43-1.19821973E-03 1.28231089E-04-1.97660049E-04-2.04137266E-06-1.22966645E-06
17 44-1.83055709E-05 1.95352374E-05-1.09189415E-05 4.52014127E-07 9.82004251E-06
17 45-5.17531531E-07 5.34909471E-05-8.42151193E-05 6.66396684E-04 1.83438015E-06
17 46 3.02356152E-05-1.29163647E-04 8.87576032E-05-3.02641926E-06 3.74454474E-05
17 47-9.97253952E-05-7.12562821E-05 3.76262088E-05 3.13967268E-05-6.00134960E-06
17 48 4.81596778E-06-2.55575093E-06 1.72249874E-06-9.32146780E-06 1.31566832E-05
17 49 2.47539447E-05-4.61509647E-04-2.59550657E-04 3.75160692E-04-7.47128416E-05
17 50-5.08685203E-05 6.80548642E-05 6.82637731E-04 4.52881743E-04-3.42273877E-06
17 51 2.33178266E-06 1.09095611E-06-4.06647610E-06 7.51217619E-06 1.39854739E-05
17 52-4.26748897E-07-1.93430266E-06-9.31794686E-07 4.20778195E-06 6.51134486E-07
17 53 1.40439460E-05 6.57516416E-06-2.44425989E-05 9.59363339E-07 7.04936614E-06
17 54-4.77782831E-06 6.70225011E-05-3.42295881E-05-2.28696548E-04 4.71065072E-05
17 55 4.08752003E-04 4.49917498E-05 4.58584591E-07-4.03684312E-07-5.49002792E-08
17 56 1.73616121E-06-6.16289327E-07 6.46814192E-07-1.83830497E-06 7.73090552E-05
17 57 8.03401333E-05-1.90970961E-04-7.16013903E-08 1.00972411E-06 1.04543989E-06
17 58-3.27979621E-06 8.56703644E-08-1.27230457E-05-1.43966005E-06 1.59339827E-05
17 59 1.29341888E-06 1.20761962E-05-2.34811953E-05-1.67894866E-04 2.53983316E-05
17 60-7.20837896E-04-5.21575820E-05-8.66709198E-05 1.47223531E-04-4.17222483E-06
17 61 5.62731702E-07 3.60949313E-06-1.60464349E-06-2.87941300E-06 3.44468820E-06
17 62-7.06700861E-08-4.71519021E-07 4.15848249E-07-2.06790837E-06-2.02327632E-06
17 63 6.28690018E-06 8.88983492E-07 6.28814788E-06 7.93691131E-06-1.04441010E-04
17 64-8.75522417E-06-1.79940008E-05 1.13963546E-05 3.14934391E-04 5.85920663E-05
17 65-8.34189782E-06-1.22227244E-04-2.59559747E-06 2.93267126E-06-3.37073794E-07
17 66 4.98940763E-07-7.53542298E-07 1.31875049E-06 3.21659996E-08 6.22280217E-07
17 67 1.78766224E-07-3.28820451E-07 4.02811311E-07-7.10046855E-06-1.21090096E-06
17 68 1.51928416E-06-1.50441625E-06 9.17506642E-05-1.06866824E-05-4.03465272E-05
17 69 4.66819822E-06 2.39354740E-04-1.44773048E-05-9.87145713E-06 2.70468041E-05
17 70 1.05951659E-06-1.93926510E-07-8.65590078E-07-1.25688217E-07-7.15685652E-07
17 71-5.31586372E-08-1.79395729E-04-1.46573301E-04-3.85266938E-06-4.07879142E-06
17 72 1.64880792E-06-3.01380502E-05 1.03138519E-05 1.56983571E-05 2.01452570E-05
17 73 9.20848794E-05 1.02811726E-04 1.13916518E-04-3.40801871E-05-2.54402896E-03
17 74-4.92036194E-04-3.05206226E-04 2.94843085E-04-1.18307075E-05 8.88357383E-06
17 75 2.94713371E-06 3.61930279E-06-2.02063255E-05-1.47350507E-05 2.47001283E-06
17 76-2.03684187E-05 2.12862750E-05 3.06717533E-04 5.55597360E-06-5.42077363E-05
17 77 8.37682853E-05 4.40848452E-04 8.71901799E-06-3.22382151E-05-3.70425888E-05
17 78-7.39103590E-04 2.45262333E-06 3.32559644E-06 1.33078180E-05-3.47980910E-07
17 79-5.33195758E-06-9.74896935E-06-4.59648925E-06 1.18589760E-06-1.05942004E-05
17 80-6.56142386E-06 4.49566939E-05-5.17643606E-05 7.61512904E-05 8.05942281E-05
17 81-2.79394794E-04 8.97915819E-05-9.25885786E-05-1.13506160E-07 5.56628303E-06
17 82-5.45277687E-06 8.90056972E-06-3.64747651E-06 7.98940764E-07-9.88118212E-07
17 83-2.12567597E-07-2.49957061E-06-8.89140739E-07 7.44315306E-07-7.81226490E-06
17 84 1.42893706E-05 4.45243534E-06-3.36604776E-06-1.42321318E-05-1.31337849E-04
17 85-9.56280681E-05 7.19899376E-05-9.01978596E-04-1.62326074E-03-1.55869432E-03
17 86 1.16172246E-03 1.82343800E-06-2.59801251E-06 7.74574506E-07-1.98262355E-06
17 87-1.07529695E-06 2.49629151E-06 2.47092626E-06 1.03753569E-06 6.91113760E-09
17 88 1.10045931E-06-1.43456846E-07 1.29401900E-05-3.47020810E-07-7.11362926E-06
17 89 1.69688892E-07-1.41798824E-04 3.38837217E-05 7.82746071E-05-4.33586844E-06
17 90-5.96579429E-03-1.40989565E-04 6.66447392E-04 8.89064541E-04-1.14722858E-06
17 91-8.19420559E-07 1.96664914E-06-1.99661252E-06-9.70971886E-07 4.53495120E-07
17 92-9.93179191E-07 1.05901548E-05-1.03067160E-05-1.00990528E-06-9.02669002E-07
17 93 1.10592620E-05-1.44504653E-04-3.91522142E-04-1.07846806E-07-5.68549358E-07
17 94 7.22675527E-07-2.83865131E-08-3.18742070E-07 3.35175694E-06-2.79791959E-06
17 95 6.81876544E-07 5.39033313E-07-3.32007750E-05 2.42402690E-05-5.02200315E-06
17 96-2.35825033E-05 5.86071860E-05-1.99509009E-04 2.16509767E-05 3.77324418E-04
17 97 1.57865460E-06-6.44072724E-07-9.34581875E-07-3.43965468E-07 1.01431371E-06
17 98-2.78998847E-07 6.74237481E-07-2.22359645E-06 3.07311243E-05-8.52278921E-05
17 99 9.11219604E-08-3.17299705E-07-1.39641339E-07-7.99527340E-07-5.23082583E-09
17100 6.63669134E-06 1.53165760E-06 4.17641381E-06 8.81038158E-07-1.26151271E-04
17101 5.78350457E-05-2.13376550E-06 3.63386167E-05 5.94753081E-05 1.80080780E-05
17102 9.39316051E-05 7.52560876E-05-8.73305966E-07 2.73008812E-07 6.00297154E-07
17103-6.31616250E-07-7.76584885E-07-9.93611266E-09 4.09190010E-07-6.14990207E-07
17104-3.45327288E-05 1.35071642E-05-8.27103273E-08 4.54818535E-06 2.01332250E-05
17105-5.80127487E-05-2.33921756E-06-2.05833480E-06 1.45356564E-06 6.25238815E-07
17106 1.71171330E-06-1.48386854E-06-7.86724287E-06-3.89969248E-06-9.14322559E-06
17107 7.82347830E-05 3.85067709E-05-1.16036989E-05 1.05195664E-04 1.77682120E-04
17108 4.00970772E-04-1.32181654E-03 1.77240702E-04-1.41706817E-06 9.71314432E-07
17109 4.45753742E-07-9.68607782E-07 2.85128445E-06 9.30379186E-07-1.57402626E-06
17110 1.40840282E-05 6.63079131E-05-1.36722807E-04 1.91982185E-06 1.09511613E-06
17111 6.61501148E-07-8.15945360E-08-5.29914507E-07 9.14307418E-06-6.04324990E-06
17112-5.38238062E-07 3.51763378E-06-1.09132796E-04 1.00011257E-04 4.88776005E-05
17113-5.89290408E-05 2.31112776E-03 2.34724164E-04-1.09634086E-03 4.29637450E-04
17114-3.52844077E-06 1.87812501E-06 1.65031576E-06 1.58237133E-07-1.58441009E-06
17115 1.82793537E-06-7.75262997E-08-1.85844757E-07 6.92949030E-07-9.77642217E-07
17116-1.91116170E-07 2.36243153E-06-2.40033775E-06 4.74207505E-06 6.96623486E-07
17117-7.06727454E-05 7.08389620E-06 9.92868150E-06-2.81070521E-05 8.77554326E-04
17118-4.16583000E-05-2.58662179E-04 1.59191810E-04 6.05874610E-07-2.54282990E-07
17119-3.51591620E-07 4.79385520E-07-1.18963079E-06 7.91901420E-07-6.84524817E-07
17120 8.91210430E-06-3.35733586E-05 1.10088767E-05-1.84776940E-07 1.33007638E-06
17121 1.67735679E-05 1.43658555E-04-4.55835995E-07 4.44822532E-06-5.59105576E-05
17122 1.64707724E-05-1.70187545E-06 9.25812531E-07 3.19495048E-07 5.79425754E-07
17123 1.60033316E-07-2.74492691E-05 4.41843623E-06 2.74104766E-06-3.07876129E-06
17124 2.56886973E-04-2.36039169E-05-4.58644776E-05 5.02662394E-05-2.68754500E-03
17125 5.75375312E-04 5.71000286E-04-3.65523634E-04 2.59862364E-06 6.17174577E-07
17126-3.21579821E-06 3.50853379E-07 1.56503843E-06 1.88372822E-06-1.92982372E-06
17127 1.83557659E-05-5.72525062E-04 4.58659932E-03-1.32868391E-06-5.93341673E-06
17128 6.42726398E-05-1.15612303E-05 7.22211827E-07-1.60607223E-05 8.30246550E-05
17129-3.03862387E-04 4.02369101E-06 3.61916713E-06 2.05022524E-06-5.57537230E-07
17130 4.66646107E-07-5.78242838E-06-1.44427767E-07 4.51473149E-06-1.87189467E-07
17131-1.74616454E-05-7.84157701E-05-5.11628194E-05 1.69785817E-04 3.16729646E-03
17132 9.09545777E-04 3.75385475E-03 3.06186161E-04 5.11787208E-06-1.81266327E-06
17133-3.30520881E-06 2.44695253E-06 4.79566678E-06-3.82882362E-06-5.07758505E-08
17134-6.07417351E-07 7.18336368E-07 5.22443162E-07 8.21285686E-07 7.27616932E-06
17135-5.63783803E-06-1.72867587E-06-4.60336604E-06-3.96353000E-05 4.06472147E-05
17136 5.89493290E-06 3.34588151E-05-9.46703722E-04 7.42929286E-05 1.02761464E-05
17137 6.92058811E-05-2.11342531E-07 6.34518035E-08 1.47890728E-07-3.95637980E-07
17138-1.07175639E-06 9.77008470E-08 6.73433654E-06-5.62428096E-05-9.90399543E-05
17139-1.02347660E-03-1.15342857E-07-5.51896007E-07-1.19918678E-06 1.15353687E-06
17140-2.58175316E-07 6.73824189E-06 4.60324162E-06-4.39487780E-06-1.43133706E-07
17141-6.28065783E-05-1.96679961E-05 8.92558722E-05-3.48984930E-05 2.01441024E-03
17142 6.76153286E-05 7.17665458E-04-1.57731775E-04 5.87460918E-07 2.62954439E-06
17143-3.21700531E-06 1.61029069E-06-3.10570371E-06 2.37068626E-06 3.79775760E-07
17144 9.57699926E-07 1.33185618E-06-1.01176653E-06 7.13099162E-07-7.83889414E-06
17145-2.24047070E-06 5.25400688E-08-3.90969037E-07 4.23558220E-05 7.20310008E-06
17146-1.60444694E-06 2.92374224E-06-1.40254756E-04-4.66436297E-05-1.91754697E-04
17147 3.87733846E-05 1.37624869E-07-1.81400745E-06 1.67638258E-06 1.74977335E-07
17148 1.19221893E-06 3.59149964E-07 7.58777810E-08 8.22255282E-07 4.90098200E-07
17149-1.69722459E-07 1.43586509E-07-1.03549945E-05-1.36840874E-06 6.68385124E-07
17150 1.05121950E-07 9.06324722E-05-1.39080964E-05 1.80907057E-05-2.93915067E-05
17151-2.26748911E-04 2.03812424E-05-1.54840209E-04 5.98306511E-05-4.01595796E-07
17152-5.50170446E-07 9.51766242E-07-3.01019260E-07 1.39326427E-06-1.01506245E-06
17153-1.96605028E-05-1.68532784E-05 4.96895620E-06 1.80704061E-06-2.37736322E-06
17154 6.07324593E-06-1.83630622E-05-7.87739470E-06 9.60879928E-06-3.09814668E-05
17155 7.86662122E-05 6.83443747E-05-1.48459149E-04 1.06136081E-03 1.26651780E-04
17156 5.58148677E-04-1.41523314E-04 1.64350273E-07-5.84241570E-06 5.67806543E-06
17157-1.70142317E-06 4.62105175E-07 4.55527968E-06-3.56697777E-06 5.59672754E-05
17158 5.10519225E-05-4.78794158E-05 4.14504432E-06-3.89129875E-05-1.31788531E-04
17159 1.62216923E-04 7.89399504E-07 3.56816991E-05-4.46705351E-04-1.73419230E-03
17160 2.60820147E-10-1.56725691E-07 5.59315390E-07-2.44226910E-07-2.23609983E-07
17161 2.10792121E-06-2.78100861E-06 5.61778226E-07 1.17258330E-06-5.30856673E-06
17162 2.16529211E-05-4.95888172E-06-6.53016870E-06-1.78620055E-04 8.61768170E-05
17163 5.45330759E-05-3.93782928E-05-1.16224328E-06 7.51360813E-07 4.10882462E-07
17164 8.46010906E-07 2.15097949E-07-1.74243476E-07
18  1-1.29281198E-05-1.35117997E-05 2.55680666E-07-2.71372318E-06-6.84047081E-07
18  2 2.12799081E-05-1.62770574E-05 9.83452941E-06-1.66784601E-05 6.56492281E-06
18  3 5.67458991E-05-2.22733257E-05 1.75864687E-04 1.43837901E-02-1.42811554E-03
18  4 9.36428198E-05-4.93202012E-03-6.60405266E-06 5.42914929E-06 1.17490337E-06
18  5 1.59145102E-05-3.59406983E-06-1.59365175E-05 2.98453030E-02 2.47766565E-02
18  6-4.00642841E-05 5.09015459E-05 6.75087147E-05 1.03819803E-04-2.79711708E-04
18  7 3.19496561E-04 2.75943910E-04-2.41454850E-03-7.54184625E-04 3.37731468E-04
18  8-1.39760889E-04 3.87208860E-03 1.17382420E-03-8.02850658E-04-1.36638035E-04
18  9-2.34443745E-05-1.16056881E-05 3.50500626E-05 1.38242642E-04 9.65754129E-05
18 10-1.00992481E-04 1.54519943E-06 1.66313226E-04-1.95117192E-04 4.33506776E-04
18 11 3.74053810E-06 1.44503618E-04-1.87521854E-04 2.60570442E-04-5.62075619E-01
18 12-4.65404241E-01-8.51950253E-06-1.53985211E-04-1.57717541E-04-4.80875062E-03
18 13-1.15797480E-04 1.24534000E-04 5.05959193E-05 5.13699205E-03 1.04379744E-03
18 14 3.54969830E-05 1.79225418E-03 2.92839173E-03 9.11153116E-04-9.38916599E-04
18 15 2.11674910E-04 2.16680136E-05 9.53261279E-05-1.16994141E-04-1.25597683E-05
18 16-1.45107235E-04-2.32065277E-05-3.42340555E-04 4.35910592E-05 5.38297808E-05
18 17-2.43169465E-04-1.33780849E-02-1.10136710E-02 9.31937729E-05 3.51697606E-05
18 18 4.76201916E-06-3.69672844E-04 4.24869045E-04 7.02951302E-05 5.72750372E-05
18 19-1.76506329E-03 7.53346129E-04 1.72768016E-04-1.06637172E-04-6.50020226E-03
18 20 4.62086175E-04 1.33404925E-03-1.85080859E-03-1.68421787E-04 6.93948907E-05
18 21 9.90268962E-05-3.24765298E-05-1.93144097E-05-3.08359753E-05-1.20178712E-05
18 22 6.54526463E-05 1.96502376E-04-1.34557131E-03-7.05281329E-06 3.74896405E-05
18 23 2.45360881E-04-7.60491451E-04-1.10903769E-03-9.10526491E-04-1.48919070E-05
18 24-1.98714049E-06-1.72072258E-05-7.68882780E-06 4.50385428E-05-1.85118241E-05
18 25 8.59533023E-05 3.35140032E-04 2.95146514E-06-2.55975138E-04-2.19449459E-04
18 26-6.98106396E-04-5.53068862E-04-2.33919881E-03-3.65267914E-03-1.27645300E-05
18 27 1.17584223E-05 1.00610773E-06 3.03575174E-05-3.21581165E-05 2.15140506E-05
18 28 8.88927313E-06-7.80948686E-05-1.79713977E-04-6.04692699E-04 2.11047338E-02
18 29 1.75321458E-02 3.07962582E-05-7.16655239E-05 5.36877570E-05-4.35129741E-05
18 30 1.49219759E-04-3.24168092E-04 2.20791635E-04-1.98757451E-03 3.82177622E-04
18 31-9.35508827E-04-1.02000587E-05-7.53972841E-03-3.71691759E-04-2.16872150E-03
18 32-8.44379711E-04 3.28417584E-05-5.60303396E-05 2.31885812E-05 1.07470677E-04
18 33-4.14695538E-05 1.10574500E-04 4.37050348E-04 3.56049447E-04-6.10881788E-06
18 34 6.56987385E-06 5.32125995E-06 5.67554077E-05 1.17434324E-06 2.33110883E-05
18 35 8.97096968E-07-1.92364869E-04-5.53750715E-05-4.23662809E-05-7.10975230E-05
18 36-1.13795845E-03-2.20358503E-05-8.11526177E-05 1.32702680E-04 1.36136535E-05
18 37-5.95409067E-06-7.65956282E-06 3.03255920E-06 1.14171202E-05 4.37264241E-06
18 38-4.10283523E-06 6.08621768E-05 7.00817778E-05 5.40677062E-04-7.78714774E-06
18 39 1.95420587E-05 4.62127614E-05-1.23512841E-05-4.83716475E-06 3.79675530E-05
18 40-2.88825003E-05 4.45932348E-08 5.72442085E-04 4.71531789E-04 5.68825912E-06
18 41-1.47002023E-06-3.30032548E-06 5.85275320E-06 1.04555543E-05 3.82005524E-05
18 42-2.53333925E-05 4.42777106E-04 1.01085842E-04 1.95521585E-04-6.19838456E-05
18 43-2.44123998E-04-1.72464936E-04-1.69414285E-05 2.35247989E-04-9.67744402E-06
18 44 1.31516799E-05-3.47423587E-06 1.58446778E-05 5.93761148E-06-4.49389632E-06
18 45 1.07301583E-07-3.23944023E-05-8.88019879E-06-2.91312056E-04 4.26144128E-06
18 46-4.06660681E-05 1.45461462E-04-2.07411240E-05-5.29740200E-06 2.32871244E-06
18 47 1.58099069E-04-7.21180871E-05-1.34834410E-04-1.16804132E-04-7.59459304E-06
18 48-3.07570166E-06-1.24300474E-05 3.44041308E-05 1.73916774E-05-2.85816088E-05
18 49-3.66286912E-05 5.46222300E-04-3.31074904E-04 1.89816916E-05-1.70331527E-04
18 50-7.29866292E-03-1.62239653E-03 7.04548871E-04 2.95217412E-04 1.81503207E-06
18 51-6.18401424E-06 4.36898217E-06 1.73529398E-05-1.91053173E-06-3.20004875E-06
18 52 6.94604044E-07 1.86892041E-06 1.43521112E-06-4.34782248E-06-5.39179244E-06
18 53-7.22431910E-06-4.29603194E-07 2.57584451E-05 2.60395624E-05-5.85316990E-05
18 54 6.61245496E-06-1.21151778E-04-1.45255709E-04-4.65979376E-04-1.44793869E-04
18 55 1.85180359E-04-2.47136449E-04 2.14311502E-07 2.21003963E-06-2.42435113E-06
18 56-1.93778656E-06 2.42350546E-07-1.14310456E-06 2.34921572E-06-9.41237273E-05
18 57-1.92480278E-04-1.31239630E-04-2.30993625E-07 1.23776644E-06-3.71209035E-07
18 58 2.46870779E-07-1.87211486E-06-2.60163541E-05 1.73776520E-07-3.70411915E-06
18 59 3.60384329E-06 1.84807737E-04-1.25167843E-05-3.34674541E-05-2.19287696E-04
18 60-8.65905899E-05-5.76052153E-05-1.18903800E-04 2.08098739E-04-6.16737090E-06
18 61 1.93478652E-06 4.23258438E-06 3.47033343E-06 3.80584337E-06 4.09372921E-06
18 62-9.27880885E-09 1.78416400E-07-3.59671629E-07 1.06463286E-06-2.24106656E-06
18 63-1.71098478E-06 7.53720251E-07-5.99612591E-06 1.03387505E-05 2.54998652E-05
18 64 6.25147019E-06 4.80400454E-05-4.17870036E-05 2.73710321E-04 3.22680335E-05
18 65-9.48750260E-05-1.11662071E-04-9.08771739E-07 1.59342727E-06-6.84655530E-07
18 66 1.67489559E-06-3.21912883E-07-3.65427418E-07 3.49920239E-08 5.73559360E-08
18 67-6.00233216E-08-1.79033308E-06-2.71261160E-07 1.64623656E-06 4.91227650E-07
18 68 8.96090346E-06 1.42953844E-06-5.15403175E-05 8.96262088E-06-1.01019335E-06
18 69 2.72255353E-05 2.87319979E-04-2.16942566E-05-5.11108354E-05-5.31627726E-05
18 70-1.37830106E-06-8.04673704E-07 2.18297476E-06-4.12554578E-07-1.29287099E-06
18 71-2.71182096E-06-2.29611391E-06-2.14961519E-06 8.59698955E-07-2.47806687E-06
18 72-2.34217855E-06 1.39442832E-05-4.57599029E-06 1.15369941E-05 9.68637402E-06
18 73-2.16651352E-04 1.19222997E-05-1.80025383E-04 1.09641046E-04 3.24136296E-03
18 74 1.70552780E-04 2.62954664E-04-7.17195007E-04 3.37874647E-06 0.00000000E+00
18 75-3.37867582E-06 2.26716707E-06-1.23522985E-07 6.56767130E-06-1.89976873E-06
18 76 1.88388004E-05-5.30954399E-05 2.57844241E-04 2.43241845E-06-2.66296257E-06
18 77-2.56531834E-04-1.78382941E-04 1.38529090E-06-6.83009865E-08-3.43501190E-04
18 78 9.06377148E-05 9.98414776E-08 3.53732334E-07-2.90582691E-06 2.91919134E-07
18 79-2.70191222E-06 1.06131639E-06 1.20154733E-05 1.65184060E-07 1.02643347E-05
18 80-8.67462301E-05-3.22111343E-05 2.15706966E-05-2.13879638E-05-3.77750938E-04
18 81 4.97603684E-05-2.35523414E-05-1.08093249E-04-4.13169418E-07 6.89543154E-08
18 82 3.44215102E-07-3.09388209E-07 1.17761086E-07 1.40555992E-06-1.26634174E-07
18 83-1.07135375E-06 1.12563149E-06 2.98366876E-07 8.10181735E-08 1.13658278E-05
18 84-6.63684174E-06-1.93021853E-06-2.61305847E-07-9.13549565E-05 5.30880130E-05
18 85 1.93718040E-06-7.15255560E-07-8.60620768E-04 1.84826042E-04 2.94678216E-04
18 86 2.36444703E-04 8.47683650E-07-6.13912350E-07-2.33771301E-07 7.26189717E-07
18 87-1.30102771E-06-1.22510700E-06 5.91981161E-07-4.35531432E-07 1.01849781E-06
18 88 6.75084720E-07-7.91706908E-07 1.07314561E-05-4.72945722E-06-4.24264491E-06
18 89 3.36427881E-06-1.15920922E-04 8.75237368E-06 4.42825673E-05 1.05546626E-05
18 90-3.14397585E-04 4.77557263E-04 1.86356274E-04 2.06692159E-04 7.06199077E-07
18 91-3.71497393E-07-3.34701684E-07-9.48854879E-07-2.54943443E-07-4.24767853E-07
18 92-4.16056171E-08 3.37678767E-06 1.01556337E-05-1.56712045E-05 6.60637533E-07
18 93-4.64467330E-06-8.64268024E-05-3.08559692E-05 6.45354079E-07 4.08466613E-07
18 94 1.09302995E-06 2.32989688E-07 3.25921370E-07-1.73306443E-06-4.78309339E-06
18 95-2.54426434E-07-2.15722093E-06 1.46154829E-05 3.01699132E-05-2.84556721E-05
18 96-3.16917505E-05-1.25798637E-03 1.21865789E-04 6.40089821E-04-4.53527808E-04
18 97 9.76725825E-07-1.69055528E-06 7.13829456E-07-6.83005827E-07 2.35718537E-07
18 98 1.48195562E-07-1.08668317E-07 6.45382946E-06-2.86433661E-05-1.15807873E-04
18 99 1.72411642E-07-2.40833113E-07-2.43196500E-07-2.52139349E-07-3.13125914E-07
18100 5.48309277E-06 1.54965733E-06 4.52203716E-07 1.80144137E-06-9.70259398E-05
18101 4.09138836E-05 4.68584587E-06-9.76886396E-06 1.14796944E-03-3.34060801E-04
18102 8.70172600E-05 3.33488697E-05-4.19765461E-07-1.01876350E-07 5.21641811E-07
18103-7.20601118E-07 8.96698095E-07 4.31111623E-07-1.04673778E-07 6.00434393E-06
18104 8.39907345E-06 5.78739237E-05 8.34880579E-07-2.08612855E-06 1.56101862E-05
18105 2.31613209E-05 2.36060066E-06 1.26452406E-06 1.73931334E-06-9.74676459E-08
18106 1.00964125E-06 5.43548227E-06-8.23285955E-06 1.36421226E-06-4.94091001E-06
18107-1.55990726E-05 4.10028268E-05 5.19896830E-05 2.48763929E-05-4.03393409E-03
18108 1.18190285E-03 2.62432312E-05-4.76687447E-04 2.34631434E-07-1.52018200E-09
18109-2.33111252E-07-1.26517762E-06 1.64942451E-06 1.03847106E-06 1.00682907E-06
18110-3.32117720E-06 9.06720017E-05-2.60229396E-04 3.13024250E-05 2.46080081E-05
18111 8.34620272E-07 1.35067210E-06-2.21640957E-07 1.86286978E-05-5.70227402E-06
18112-8.69017135E-06 2.59086110E-06-9.17928725E-05 2.57483027E-06 9.23070976E-05
18113-7.19000274E-05 5.95199424E-03-2.68503818E-03-1.91510600E-03 4.79891009E-04
18114-7.72523295E-07 3.39412762E-07 4.33110533E-07 7.66070402E-07-1.05013365E-06
18115 1.63796947E-06 1.92571225E-07 2.74352859E-07-7.48161253E-07-7.06523748E-07
18116 3.50897773E-08-3.01587904E-06 4.26311769E-06 4.24102800E-06-6.85861091E-07
18117-3.87511427E-05-2.93022987E-05-1.25802529E-05-1.07818661E-05 1.61122523E-03
18118-3.29932397E-05-2.43928023E-04 1.95412696E-04-2.22915437E-07 7.92620570E-07
18119-5.69705133E-07 1.05223856E-06-4.18722237E-07-3.83565274E-07-8.93212130E-07
18120 7.69459082E-06 7.46507458E-05-4.43419378E-05 1.87443185E-06-1.21682433E-05
18121 8.85284720E-05 8.74276741E-05 1.07412005E-06-8.05253568E-06 4.39872900E-05
18122 3.99450231E-06-1.77435279E-06-3.30333323E-07-2.27570885E-06-1.57732788E-06
18123 1.17327157E-06-1.43545047E-05 1.53714647E-05 9.68635520E-06-5.76668660E-06
18124 1.44242950E-04-1.23903671E-04-7.44846484E-05 5.24942509E-05-8.32149848E-03
18125-1.13167094E-03 1.14967426E-03-8.59701197E-04 1.87145842E-07 2.49227133E-07
18126-4.36372975E-07 1.94407392E-06 3.10281296E-07 2.65332020E-06-1.51105652E-06
18127 9.78998528E-06-4.26848400E-04 2.74913056E-03 1.28874953E-06-2.68390001E-05
18128 3.24727620E-04-1.00099250E-05 2.24792320E-06-2.27454931E-05 2.41113816E-04
18129-2.72068051E-04-2.66873504E-07-3.52502769E-07-1.23242300E-07-7.91228970E-07
18130 6.95674366E-07 2.02595521E-06 2.20169586E-06 5.26543042E-06-5.46310368E-06
18131 8.71898338E-06-5.36980724E-05-3.21318166E-05 8.15640897E-05 1.26416871E-03
18132-7.31021206E-05 5.68334204E-04-9.28578559E-04 6.70334776E-07-4.20696352E-07
18133-2.49638424E-07-4.73429769E-07 1.20375992E-07 1.92732820E-06 5.64303788E-09
18134 7.97083419E-08-4.86882165E-08 2.13408910E-07-3.74816121E-07-9.33857966E-07
18135 3.39828986E-07-1.16640917E-06 2.02289106E-06-7.20513199E-06 1.44110675E-06
18136 5.74192323E-06-9.59260493E-06-1.83470368E-04 4.10742901E-05-2.05054054E-05
18137 1.39275891E-04 7.90209154E-08-3.09310977E-07 2.30290061E-07-9.39950491E-08
18138 7.37024961E-08-4.96492678E-07-1.64156371E-06 1.55040294E-05-6.58687782E-04
18139 2.20597089E-03 9.46996349E-09-9.04123584E-08 6.31661758E-07 5.42728295E-08
18140 4.72264274E-08 1.00364563E-06-2.98637289E-06-8.00108306E-08-4.23810902E-07
18141 6.41706725E-06 2.19310545E-05 1.59786856E-06 1.17595889E-05 2.10917002E-04
18142 1.39708627E-04-3.17005866E-05-1.90133838E-05-1.97075949E-07 5.82975831E-07
18143-3.85899882E-07-2.34724237E-08 4.46499550E-07 1.03627939E-06-4.42060867E-08
18144-2.94422803E-07-2.04704620E-07 3.49744857E-07 7.47005238E-09 3.25918490E-06
18145 5.00233278E-07-9.34080280E-07-3.02616145E-07-1.09991113E-05 4.10565919E-06
18146 5.71309481E-07 4.54944374E-06-2.98738098E-05-4.47611804E-05 2.87131655E-05
18147 9.78837616E-05-2.51914699E-07 9.31350629E-07-6.79435931E-07-7.03741695E-07
18148 1.79520202E-07 7.07645231E-07 1.75377235E-08 1.76870841E-07 2.57184487E-07
18149-5.16190920E-07 3.76724208E-09-1.89686851E-06-1.00368093E-06 2.15243148E-06
18150-1.86241465E-07 5.87100800E-06 1.80174129E-06-1.10409601E-05 3.40313699E-06
18151-1.86991594E-04-4.59931001E-06-1.92744151E-05 4.46952280E-05 1.14673764E-07
18152-2.16432629E-07 1.01758865E-07-1.54143581E-07 2.57774856E-07 2.18344963E-07
18153-2.43518621E-06-2.15399448E-06-2.13497772E-07 2.90047127E-07-1.67798784E-06
18154 2.78303485E-06 3.18519717E-06-1.54921892E-06 8.88453704E-06-3.17504444E-05
18155 8.53980577E-06-3.21327406E-05-6.82380387E-05 1.93906607E-03 3.98708824E-04
18156 3.10171443E-04 5.65709431E-04-2.63479417E-07-1.78105585E-06 2.04453526E-06
18157 5.87102146E-07 2.71805306E-07 9.00148567E-07-9.53286097E-07 1.31530906E-05
18158-3.06078368E-04-3.41636154E-04 1.62358279E-06-1.47022277E-05-1.35121502E-04
18159 1.26199279E-04-2.37412511E-06 3.00140401E-05-2.43008133E-04 7.70594816E-04
18160 1.27281113E-08 1.29425582E-07-1.54979843E-07-5.08634779E-07 1.58205796E-07
18161-1.61269456E-06 8.16957807E-07 2.15847489E-06-7.86641256E-07 7.41096281E-06
18162-7.43892692E-06-9.37654045E-06 3.43778487E-06-1.53543574E-04 1.17642414E-04
18163 2.69804514E-05-2.85645677E-06 1.38987162E-07-1.71023740E-07 3.20365778E-08
18164-4.31791041E-07 1.16816105E-07 3.01230697E-10
19  1-2.20014750E-07 8.56232495E-07 1.71309700E-06 4.10276025E-07-2.70971577E-06
19  2-9.98813336E-06-9.59102597E-06-2.71404797E-07 1.70509018E-05 4.38173026E-05
19  3 9.30444586E-05-3.80030403E-05-1.97149243E-04-3.55390319E-03 1.27282888E-03
19  4-1.52191822E-03 2.04228823E-03 3.03829364E-07-3.89761468E-07 8.59321039E-08
19  5 6.98964268E-07-1.58914174E-06 4.45113635E-06 8.09383054E-07 1.57458529E-08
19  6-7.00774480E-07 2.25707599E-07-2.34305175E-07 4.53533492E-06 4.34508385E-06
19  7-1.60050734E-06 1.58640431E-06 4.76392168E-05 1.14937550E-05 1.09133307E-05
19  8 2.30529227E-06-1.76987551E-03-3.09724704E-04 1.43497111E-04-1.40110523E-04
19  9 3.11476879E-07 2.00274667E-07-5.11751546E-07-5.01548085E-07-7.53604408E-07
19 10 6.05980302E-07-1.65262636E-07-1.90681710E-06-4.70591251E-05-8.50059395E-05
19 11 3.36468436E-07-2.80114576E-06 4.49328594E-06 3.64540067E-05-3.09826314E-05
19 12-2.66733463E-05 6.85974098E-08-5.71188047E-07-2.52996567E-07 1.35192725E-05
19 13-8.39017980E-08 3.13759042E-06 2.25715635E-06-1.15620861E-04-3.29883820E-05
19 14-7.33196371E-06-4.16788295E-05 2.57044671E-03 2.34444610E-04 9.74207538E-05
19 15 3.11674539E-04-1.21356511E-06-4.39373514E-07 1.65293863E-06 4.95441547E-08
19 16 4.42245009E-07 3.80317977E-07-1.56233109E-07-4.15266092E-07-4.79855075E-05
19 17-5.32169587E-06-6.02301862E-06-4.50984703E-06-1.04757797E-06 4.56965064E-07
19 18 2.25495243E-08-7.18228153E-06 2.50614441E-06-3.31869594E-06-7.18933222E-08
19 19 1.13497749E-04-3.62200008E-05 5.83512573E-08 4.27651656E-05-1.53398540E-03
19 20 7.21817878E-04 1.95680712E-04-1.14773257E-04 3.50315346E-06-2.13220094E-06
19 21-1.37095252E-06 2.24011947E-06 1.41684988E-06-1.10359621E-06-1.66336307E-06
19 22 1.41932251E-05 9.76706606E-05 3.74421312E-04-2.21203316E-06 1.85699290E-05
19 23-2.49693480E-05-1.52368869E-04 1.74786095E-06 1.92612991E-06-9.79942808E-09
19 24 1.58518707E-06 5.81848066E-07-1.83729298E-06-1.65706536E-06-1.08156730E-05
19 25-3.64614313E-06-1.34006141E-04 8.65451516E-05 4.05815066E-05-1.90682035E-05
19 26 4.15902489E-03-2.13065391E-03-3.11868334E-04-6.01427210E-04 1.86936435E-06
19 27-1.06801690E-06-8.01347446E-07 1.96999912E-06-9.09793575E-07-2.25303101E-06
19 28-1.49567569E-07-5.41387488E-06 2.40181441E-04 6.25094534E-04 1.30874963E-06
19 29 1.44719495E-06-6.45026080E-07-4.12612064E-07 1.22437963E-07-7.57555347E-06
19 30 3.63809541E-06 2.20622050E-06-6.78452432E-07 1.20126451E-04 1.06036684E-05
19 31 4.75435787E-05 2.45435173E-05-4.81011947E-03-3.60970533E-04-3.82273418E-04
19 32-4.08310852E-04-9.62551639E-07 8.18299117E-07 1.44252523E-07-3.19420100E-07
19 33-2.30095093E-07-2.88237137E-07 1.22524908E-07-1.57721946E-07-7.56062284E-07
19 34-1.91464829E-07 2.17276685E-07 3.09058912E-06 3.00776701E-06 8.13705455E-07
19 35-9.57718404E-07-9.68972012E-06-2.06256440E-05-1.23941548E-05 2.90688804E-06
19 36 3.86479540E-04-5.94918010E-05 4.89539767E-05 1.81039891E-04 1.20653180E-06
19 37-9.44417064E-07-2.62114734E-07 1.09280265E-07 3.61617521E-07 1.27046373E-07
19 38-3.25588878E-07 5.21662013E-06 1.50130778E-05 2.53589067E-04 2.27871164E-07
19 39-2.31937913E-06 5.02045575E-06 1.73200881E-06-5.74891008E-07 4.82051336E-06
19 40-2.70392083E-06-1.12751309E-04-1.31093440E-08 2.54610159E-07 1.60699183E-07
19 41 1.94436725E-07-4.87291336E-07-1.73969066E-06-1.22178237E-06-1.17318403E-06
19 42 2.41396696E-06-6.29893873E-06-6.15535971E-06-1.58671522E-05-8.83730263E-06
19 43 4.87612920E-04 2.73271615E-05 1.06906817E-04-5.26181222E-05 6.39496232E-08
19 44-9.67160230E-07 9.03210607E-07-3.00472563E-07 3.31917938E-07 5.64083293E-07
19 45-1.58317580E-07 3.14755960E-06-3.41660395E-06-1.26735435E-05 5.27094901E-07
19 46-2.38884340E-06 1.69653476E-05 1.03739208E-04 2.09321860E-07-2.82810213E-06
19 47 1.39373020E-05-5.83193745E-05-1.47290285E-08-1.44078096E-07 1.50264885E-06
19 48 2.91354324E-07 3.02610424E-07 2.92333916E-06-6.62038386E-06-1.92135047E-06
19 49-3.19858373E-06-6.46455583E-05 2.83314346E-05-5.45308115E-05 6.30917968E-05
19 50 4.66252012E-03 8.08568468E-04-3.14205465E-04-4.25452758E-04-4.95774217E-07
19 51-7.91631439E-07 1.28740566E-06-6.91951466E-07 1.81346841E-06-2.30620387E-06
19 52-3.05081644E-08-3.68828217E-07-5.33992492E-07-3.57893184E-07 3.51023087E-07
19 53 3.68459306E-06 2.66931698E-06 1.97253299E-06-1.29331590E-06-2.12288286E-05
19 54-1.89133062E-05-1.02082297E-05 1.33740316E-05 1.26343791E-04 1.60308939E-04
19 55-1.44208771E-04-1.73909000E-05-8.97804866E-07 4.75536553E-07 4.22268313E-07
19 56 3.51199148E-07 1.16032355E-07 3.06081883E-07-3.42601692E-07-1.87093199E-06
19 57-5.86636620E-05 1.20707432E-04 7.92065765E-09-8.30826650E-07-7.71294483E-07
19 58 1.27054212E-06 6.68358316E-07 1.00861532E-05 3.47790698E-06-6.36469838E-06
19 59-3.31597670E-06-3.67852896E-05-7.95503451E-06 6.46501567E-05 1.02400485E-05
19 60 5.77467997E-04 4.93700668E-05-1.12873769E-04-2.58181328E-05 2.34758724E-07
19 61 2.36718793E-07-4.71477516E-07 1.74286691E-07 1.04226380E-06 4.48583608E-08
19 62 7.40101507E-09 1.09379316E-07-5.72065194E-07-1.09209850E-08 5.65603632E-07
19 63-1.83196495E-06 2.51259294E-06 5.62364009E-09-2.59691347E-06 3.02494790E-05
19 64-5.91874831E-06 1.18028222E-06-2.77947212E-06-2.74363275E-04-9.14863331E-06
19 65-1.74568952E-05 7.06388910E-05-1.93077124E-08-7.57630852E-07 7.76938564E-07
19 66 1.62602946E-07-1.86348524E-08-8.85688826E-08-8.21869167E-09-1.71272996E-07
19 67 3.40260971E-07 3.69908403E-07-1.14570970E-07 1.92947677E-06-1.48657585E-06
19 68-1.79416961E-06 5.53556447E-07-2.38920590E-05 1.03247591E-05 1.45736749E-05
19 69-4.08015956E-06-1.26377535E-04-1.26302785E-05 3.81364035E-05 1.41932450E-05
19 70-1.57796294E-07 1.60518836E-07-2.72254178E-09-5.82913794E-08 5.31157664E-07
19 71-1.59270368E-07-1.88535326E-07 1.34411755E-07 8.72401631E-08-7.70237808E-07
19 72 2.98102795E-07-4.97097179E-06-1.59638381E-07 3.52733221E-06-2.15473096E-06
19 73 1.01706475E-04-2.77841143E-05 4.79438361E-05-3.17594134E-05-1.98385169E-03
19 74-1.26055277E-04-1.46785160E-04 4.38972238E-04-1.31273249E-06 1.68010097E-06
19 75-3.67368488E-07 5.02307720E-07 1.06421449E-06-1.70204814E-06 1.58867848E-07
19 76-7.42075088E-06-3.04190507E-05-7.33865174E-05-6.62217030E-07 4.05681120E-06
19 77 5.07040045E-05-2.91467195E-05 4.78503109E-07-8.08695167E-06-3.19453337E-06
19 78-9.89019912E-05 6.55338282E-08 3.49179171E-07-4.02966236E-07-1.63713310E-07
19 79 6.78123725E-07-4.17891004E-06 8.56011654E-07 5.96600758E-07-3.23721394E-06
19 80 4.19593091E-05 1.11863295E-05-2.21593522E-06 7.66129292E-06 2.67285791E-04
19 81-1.89683825E-04-4.30352553E-05 5.78527704E-05-7.69709080E-07-8.09511006E-08
19 82 8.50660181E-07 7.01887487E-07 6.26373938E-07-8.83858117E-07 1.19214251E-04
19 83 9.75398832E-05-3.05454487E-06-6.79785383E-06-1.06626015E-06 5.07997807E-05
19 84 2.83384577E-06 2.92191929E-05 1.76431672E-05-1.41186727E-04-5.96167413E-05
19 85-1.29188420E-04-2.91789969E-05 4.84285525E-03-3.38196381E-04 6.11751442E-04
19 86 3.04127395E-05 5.96211091E-06-6.37374555E-06 4.11634640E-07-1.60158831E-05
19 87 6.26230875E-06 6.53380756E-06-2.76290424E-04-2.32142304E-04-8.25333341E-07
19 88 1.72196335E-06-6.13393004E-06 6.16994429E-05-2.11227880E-06-7.92497664E-06
19 89 1.93874005E-06-2.10678560E-04-1.34739959E-04 1.91721692E-04-4.63951518E-05
19 90 2.64013292E-04-4.48752085E-05 5.27096894E-04-5.84842735E-04 1.31748520E-05
19 91 4.39986431E-06-1.75747163E-05-1.26546739E-05 7.16130943E-06 4.51160896E-06
19 92-6.61629555E-06 6.44820117E-05 4.27525412E-05 4.46405884E-04-5.03423751E-06
19 93-8.60254951E-06 5.51501657E-05-2.37217817E-04-1.59174078E-02-1.31218841E-02
19 94 3.09356802E-05 1.10051598E-05 8.84689382E-05-3.68856727E-04 1.36132953E-04
19 95-4.51766283E-05 3.78364409E-04-1.18153295E-03 1.80010554E-04-1.84093475E-04
19 96 6.16577004E-04 1.69319349E-04-6.24716770E-05 2.79636082E-05-2.68682998E-04
19 97 5.09153977E-05 7.12004470E-05-1.22115845E-04-6.86246023E-06-1.05221806E-04
19 98 3.08766233E-05-2.08414687E-05 1.20119298E-04 1.03615323E-05-7.43981851E-05
19 99-6.15141520E-04-4.94260508E-04-9.15090597E-06 2.18263817E-06-3.32456515E-06
19100-4.68083906E-05 7.53796365E-05 1.65390537E-06 3.68300163E-05 8.38398801E-05
19101-1.25786333E-04-2.06326396E-04 1.47153358E-04-3.41896175E-04-1.48872627E-04
19102-6.84952796E-04 6.02868603E-04-2.36218380E-06 8.33908034E-06-5.97689654E-06
19103 1.93963823E-05-2.56160228E-05 8.49376332E-07 2.41904189E-06-6.50325946E-05
19104-2.56664760E-05-4.93715192E-04-7.98521849E-06 5.63134925E-05 1.66643123E-04
19105 4.14740829E-04-3.15151418E-02-2.60378723E-02 5.28609827E-05-6.64568610E-05
19106-1.44415865E-05-4.70291864E-04 2.03497809E-04-3.66522618E-04 5.16278394E-05
19107-9.96685747E-04 3.19855634E-04-6.20490322E-04 1.74221555E-04-6.97823415E-03
19108 1.25007116E-03-6.44900241E-04-4.13981322E-04-2.38643403E-06-8.56438759E-05
19109 8.80303099E-05 1.48802707E-04 3.57705453E-06 4.17996109E-05-3.29558806E-05
19110 1.08573203E-04 1.17261320E-04-3.07962812E-04-5.62269537E-01-4.65535185E-01
19111-5.61516723E-05 9.54939926E-05 6.04608240E-05-4.61915838E-03-6.71785282E-05
19112 2.40132328E-05-1.42877390E-04 4.60179392E-03 7.92390919E-04-4.49676690E-04
19113 6.04329227E-04 3.77981975E-03 5.82414634E-03 1.84759398E-03-2.97233531E-03
19114-3.85201555E-05 3.97366200E-05-1.21646442E-06-5.86381558E-06-2.55645742E-05
19115 4.17143063E-05-6.66098622E-03-5.45369022E-03 5.39603180E-05 6.50162194E-05
19116-5.39170761E-05-2.54166084E-04 1.50429206E-04 2.74974816E-04-2.25098706E-04
19117-1.23034220E-03 8.33878615E-05 3.91904896E-04-4.04548425E-04-7.16037683E-03
19118 3.92518626E-04 1.01700062E-03-8.09297982E-04 5.41898580E-05-4.46730975E-05
19119-9.51676047E-06-6.88358106E-05 6.01779719E-05 1.22269171E-04-1.10994571E-05
19120 8.91119082E-05-5.34473241E-05 3.31095450E-05-9.52407454E-06 6.14630846E-05
19121-8.24742001E-05 7.49975539E-05-9.13000746E-06 5.72941572E-05-1.99016186E-04
19122-2.78417917E-05-6.31298961E-03-5.16795462E-03-1.03012751E-04 8.96724510E-06
19123-2.10215136E-05-2.56078543E-04-3.58659628E-04 1.40991225E-05-6.62132840E-05
19124-8.38185537E-04-6.44347803E-05 2.39863204E-04-2.43575867E-04 7.40223967E-03
19125 9.82366995E-04-4.02334739E-04 1.35649866E-03-1.23523471E-04 6.93624930E-05
19126 5.41609778E-05 3.87836027E-05-6.12405887E-05 6.93916719E-06-8.89282092E-06
19127 4.09863434E-05 9.47952255E-04-1.67335184E-03-8.66595257E-06 5.88774370E-05
19128-1.67944686E-04 4.83814406E-04-9.74622383E-06 6.08110465E-05-3.07058652E-04
19129-5.82010094E-05-1.66516016E-05-1.61700619E-05 2.19046294E-06-6.75363400E-06
19130 6.59254343E-06-1.19675513E-05-6.62308235E-06 3.58348273E-05-3.59849609E-05
19131 4.30843105E-04 3.40099766E-04-3.81627146E-06 1.48943285E-04-1.69772555E-03
19132-4.98807996E-04 1.12535895E-03 8.84952834E-04-7.64971079E-06 4.28460150E-06
19133 3.36510929E-06 2.20074939E-06 3.73033027E-06-1.09873134E-05-1.29547781E-07
19134-1.64672237E-06-6.78418202E-07-1.61229207E-06 1.07720638E-06 1.93910937E-05
19135 3.25700532E-06 7.19365657E-06-4.12654798E-06-1.49976399E-04-1.27067503E-05
19136-5.70458828E-05 5.64393923E-05-1.97706571E-04 1.82257351E-04 3.13126424E-04
19137-6.39582830E-05 6.25230621E-07-2.67971623E-07-3.57258998E-07-1.31457817E-06
19138 1.05879720E-06 1.50153943E-06-5.05216014E-06 3.56472614E-05 6.00614286E-04
19139-5.77863812E-04-1.88095144E-08 1.06138250E-06 4.55528572E-07 4.46400806E-07
19140 2.56170925E-07-1.37884589E-05-2.68931771E-06-3.68253717E-06-9.75941342E-07
19141 9.64666027E-05 5.92771780E-06 8.94360881E-06-4.06036294E-06 1.09720126E-03
19142 1.15678600E-04 2.34182387E-04-3.23800978E-05-4.74533213E-07 1.55294749E-06
19143-1.07841428E-06 8.87453399E-07-3.83102387E-07-1.62597339E-06 2.96222863E-08
19144 3.74755386E-07-4.20868288E-07 3.71937295E-07-7.18733243E-07-3.69945173E-06
19145 2.00000986E-06-1.89817479E-06 3.07357160E-06 1.50675463E-05-1.38436465E-05
19146 1.14513303E-05-2.19306203E-05-1.60757443E-05-2.36253824E-05-4.63374009E-05
19147 2.52822303E-05-2.18948184E-07 1.20214005E-07 9.87341794E-08-4.62954248E-07
19148-9.96070221E-07-1.76847831E-07-4.04207631E-09-8.78343046E-08-9.74332835E-08
19149 5.60615428E-07 4.28981368E-07 1.40039188E-06 4.39571905E-07-2.35305460E-06
19150-1.93063835E-06-7.84582908E-06 3.85934997E-06 1.51956490E-06 1.52029992E-05
19151-1.44642341E-04 1.21432140E-05-2.81056682E-05 1.19552376E-05 3.24914995E-07
19152 1.22361881E-07-4.47276877E-07 2.40110407E-07-4.47737874E-07 8.33588593E-07
19153 2.56788664E-05 2.62475574E-05 1.53880398E-06 3.27768732E-06 2.02167891E-06
19154-5.95143028E-05-1.33694984E-05-1.98718169E-05-1.36736761E-05 1.27596005E-04
19155 1.30538742E-04 2.34552224E-04 8.09171896E-05 9.29713529E-04-1.16840849E-04
19156 4.23426507E-04 2.38714501E-04 1.18154975E-07 5.64025111E-06-5.75840608E-06
19157 8.94972368E-06 5.04946438E-06 1.38791354E-05-2.13950554E-06 9.24499215E-06
19158 1.89954034E-04 1.50198651E-04 5.59323790E-06-4.99461195E-05 5.68482643E-05
19159 2.78420358E-04 2.35864142E-06-6.01086582E-05 1.52105106E-04-9.95810412E-04
19160 3.99963586E-07 9.54783823E-07 2.30414491E-06-9.61652302E-07 1.24449219E-07
19161-5.04393755E-06-1.93480609E-06 1.35170501E-08-1.70225314E-06 4.47605365E-05
19162 2.52710727E-05 1.84984888E-06 8.59063715E-06-9.40448710E-05 3.76905773E-05
19163-4.00301945E-05 7.78047228E-05 1.11032735E-07-1.41651360E-07 3.06186242E-08
19164 2.00216698E-06-1.30749582E-06 6.33189542E-07
20  1 1.37368150E-08-2.34819200E-09 1.69804238E-06-8.07210423E-07-1.39493691E-06
20  2-2.94805134E-07-9.65697526E-06 7.49506623E-06 6.86135968E-06 4.50301135E-05
20  3 1.58315509E-04-1.18300275E-04-1.32449514E-04-9.13518380E-04 1.74281542E-03
20  4-1.05922972E-03-1.90678114E-03-1.46507766E-06 1.58797375E-06-1.22896087E-07
20  5-3.29848284E-07-7.84039645E-07 3.79290651E-06-5.35231911E-08-1.17091825E-07
20  6-5.97351166E-07-4.48925663E-08-3.99580862E-07-1.58335101E-06 2.92442137E-06
20  7-5.22705360E-07 2.00430204E-06 1.07703131E-04 3.21194194E-05 1.05179486E-05
20  8 1.65098963E-05-5.40243451E-04-1.37346627E-04 4.89284830E-04 5.04058478E-04
20  9 3.22662737E-07 1.31319230E-06-1.63585504E-06 5.37163516E-07 1.13718553E-06
20 10 8.93794954E-07 6.31528901E-08-5.37718002E-06 2.41279655E-05-3.09478064E-05
20 11 6.11519331E-07-4.05935157E-06 6.54432713E-05 5.96572117E-05-5.26969600E-07
20 12-5.71764112E-07 1.25421993E-07 4.04243781E-08-3.97989016E-07 2.77439218E-06
20 13-2.45226075E-07 3.46144449E-07 2.27549585E-06 7.39724010E-06 9.84149591E-06
20 14-2.58677839E-05-6.09141234E-05 7.91008921E-04-6.69459144E-04 2.98007577E-04
20 15 3.58169783E-04 1.71668236E-07-6.78242466E-07 5.06574230E-07-7.41589395E-07
20 16 2.27692486E-07 3.50060829E-07 1.22600208E-06-1.54732464E-05-2.71335911E-05
20 17-5.71119475E-05-1.66655609E-07 3.18486963E-07 4.56113026E-07 8.74406899E-07
20 18 1.65237117E-06-4.68632310E-06-4.12110079E-06-2.31200674E-06-8.12430186E-06
20 19-4.05527154E-05 1.34357249E-05 4.87569896E-05 3.61712645E-05-4.27578102E-04
20 20-2.75425771E-04-5.06020566E-05-2.54574647E-04 5.61890583E-07 1.59676775E-06
20 21-2.15865833E-06 5.51354139E-07 1.48601839E-06-1.65077823E-06 2.95020540E-06
20 22-2.62640027E-05 1.37424484E-05 1.75332165E-04-1.08611459E-06 6.85408554E-06
20 23 1.46234860E-04 1.69468702E-04-2.45365780E-06-2.02313569E-06-5.35845240E-07
20 24 4.22725577E-07-1.18558589E-06 2.77812401E-06 1.96488584E-06-4.54639685E-06
20 25 6.43200774E-06-1.93076663E-04-2.89765726E-06-1.97701984E-05-1.48040441E-04
20 26-2.96804334E-03-3.24100533E-04 8.67422311E-05 1.50216219E-04 1.67920949E-06
20 27-4.15184219E-07-1.26402527E-06 3.16202177E-06 1.74567412E-06-2.03446370E-06
20 28-1.80034470E-06 1.98372122E-05 1.73045460E-04 2.18596643E-04 2.35089417E-07
20 29 4.42883329E-07-2.42048036E-07 2.22814127E-07 1.11899776E-06-3.09806821E-06
20 30 1.77069314E-06-1.13061472E-06-6.54265409E-06 7.60086222E-07-3.50056796E-05
20 31 1.88383857E-05 6.47269002E-05-4.89222637E-05 8.04508155E-04 3.12645901E-04
20 32-6.11692197E-04-3.61348702E-07-1.95575155E-07 5.56923857E-07 5.55635688E-07
20 33-1.45582665E-07-7.63615003E-07 2.86013226E-07 9.96713304E-08 6.92929025E-07
20 34 5.69777920E-08 4.31405841E-07 1.45729074E-06-3.12253902E-06 1.22117309E-07
20 35-9.39185512E-07 2.62307461E-05 2.02931928E-06 2.31360745E-05 1.56875681E-05
20 36-2.37706920E-04-1.09156515E-05-3.32721524E-05 4.33295611E-05 5.21894543E-08
20 37 7.72456280E-07-8.24645734E-07-1.11396089E-06 1.29552710E-08-5.01459795E-07
20 38-1.02687018E-06 5.04285793E-06 6.63837408E-06 9.48143903E-05-4.58513084E-07
20 39 3.38229134E-06 1.59235510E-05 3.26597658E-05 3.42881209E-07-3.53933528E-06
20 40 3.47745264E-05-5.09139071E-05-7.18608326E-08 6.44096387E-08 8.39877899E-07
20 41 6.88175289E-07-5.49110148E-07-1.15965026E-07-4.19478241E-06-3.43735186E-06
20 42 2.98930081E-06-4.41682578E-05 2.06121452E-06-4.49841461E-06-1.27436580E-05
20 43 1.05397445E-03 1.62119521E-04 1.28690227E-04-1.56602542E-04-4.58919081E-07
20 44-6.28082891E-07 1.08700197E-06 2.84903574E-08-5.35467511E-08 1.92047687E-07
20 45 6.50313142E-08 2.48807787E-06 6.98008341E-05 9.40036123E-05-1.20615701E-08
20 46 2.28051458E-06 2.72791091E-05 6.76553250E-05 6.87145362E-08-1.57055886E-06
20 47 2.93547798E-05-1.28986647E-05-3.92750363E-08-1.28364177E-07-9.43263422E-07
20 48 7.97067833E-07 9.75458060E-07 3.36366208E-07 4.79293446E-06-5.18284019E-06
20 49-5.71465943E-06 8.22831611E-05 1.56201928E-05-1.69636146E-05 1.15913420E-04
20 50 1.34550798E-03 6.37966664E-04-1.94639240E-04 1.02691995E-03 1.23127451E-06
20 51-1.01018539E-06-2.21089120E-07-3.36113045E-07 4.32675475E-08-1.45967930E-06
20 52 3.52560493E-08 4.57460774E-07 2.51600543E-07-3.46886174E-07-1.00209470E-08
20 53-5.18831963E-06-1.09597079E-06 1.94384955E-06 1.85874903E-07 2.87267408E-05
20 54 4.43454737E-06-1.04499530E-05-4.18109224E-06 5.39030418E-05-6.02418707E-05
20 55 6.55511814E-05-2.64508343E-05-1.16136659E-07 3.54151908E-07-2.38015250E-07
20 56 2.47823159E-07 4.06430929E-07 5.05547176E-07 2.40388957E-06-2.67514080E-05
20 57 6.18445744E-05-2.64534461E-04 1.01118275E-09-1.10493289E-08-8.00132895E-07
20 58 5.53618384E-07 1.52287529E-07 4.11238851E-07 3.29850929E-06-2.99018177E-06
20 59-1.10327580E-06 2.12393395E-05-1.19993861E-05 1.59797273E-05 3.05155341E-06
20 60-2.53109058E-04-5.51542083E-05 1.98024933E-05 1.04886047E-04 4.32725881E-07
20 61-3.56401225E-07-7.63246565E-08-7.94544216E-08 5.56814903E-07-6.74737096E-07
20 62 3.59141715E-09 7.44138477E-08-7.18823022E-07 5.12666021E-07 1.25636089E-07
20 63-1.07495729E-06 2.96239101E-06-2.21097915E-06-5.63504950E-07 1.56033382E-05
20 64-8.62812042E-06 5.25353632E-06-9.23129161E-07 1.32871270E-05 3.76190689E-05
20 65-4.30255538E-05 2.71567404E-05 2.82895619E-07-2.17562779E-07-6.53328397E-08
20 66 3.70011022E-07 2.20861153E-07-1.67081870E-07 5.21419949E-09 6.65633713E-08
20 67 3.47210397E-07-4.05534518E-08-5.32734377E-08-8.12779207E-07-1.42077111E-06
20 68 3.12263644E-07 2.17723903E-07-2.15112759E-06 7.72202566E-06-1.96924027E-06
20 69-1.51806906E-06 1.11696668E-04-4.33285028E-06-2.45438034E-05-8.93706522E-06
20 70-5.36147831E-07 3.28681246E-07 2.07466586E-07-1.44947047E-07 4.85500303E-08
20 71 7.05495700E-08 5.00446103E-07-1.14645450E-07-7.83083638E-07 1.60972610E-06
20 72-9.84309322E-07 2.51805995E-06 3.70783095E-06-7.78708963E-06 5.74385222E-06
20 73-4.01815313E-05-4.92572265E-05 1.01967888E-04-1.92899693E-05 8.64962378E-04
20 74-2.40354243E-04 2.96013673E-04-2.05628053E-05-2.17284956E-06 1.87867037E-06
20 75 2.94179184E-07 1.95267839E-07 1.33062332E-06-1.37937582E-06 2.87887634E-06
20 76-2.56570606E-05 7.19999641E-05-6.07195184E-05 2.31306239E-06-1.12304061E-05
20 77 2.41259930E-04 1.15310947E-04-1.21674523E-06 7.51666941E-06 6.40625315E-05
20 78-5.41384679E-05 9.48289799E-08 1.17472104E-06 7.62474722E-07 9.39478371E-07
20 79 4.02585768E-08-1.32453950E-05-3.96703283E-06-4.10050598E-06 2.62037322E-07
20 80 9.23131955E-05 3.49755157E-05 1.41854015E-05-4.93323737E-06-5.87182392E-04
20 81-5.57185124E-04 2.29020546E-04 2.21551290E-04 2.09877019E-07-9.57037155E-07
20 82 7.47160136E-07 4.95599103E-07 2.71396419E-07-7.07036364E-07 2.59903834E-03
20 83 2.21022764E-03-4.57394924E-05-7.15117055E-05 3.51924738E-05-1.19619668E-04
20 84-2.44690356E-04-3.48220965E-04 1.73992099E-04-2.02980996E-03-1.95586306E-04
20 85-1.37450765E-03-6.15943350E-04-3.66033824E-03 6.49084001E-04-8.10583539E-04
20 86 1.99493865E-03 3.74286205E-05-1.14076261E-04 7.66476401E-05-1.54496238E-04
20 87 5.77050073E-05 7.89745529E-05 5.57281686E-04 4.56857129E-04 3.70009382E-06
20 88 1.00320287E-06-5.25980242E-06 5.96370394E-05-6.21926355E-06-2.00333876E-05
20 89 7.54634520E-07-2.00905400E-04-2.63502909E-06 1.83134407E-04 1.27904068E-05
20 90-5.67208087E-03 5.29161722E-04 1.24692646E-03-2.51235831E-04 8.07559589E-06
20 91-1.29025856E-05 4.82698975E-06-9.38415973E-06 1.31681957E-05-1.10741993E-05
20 92-8.00572515E-06 3.02443023E-05-1.50299842E-04 3.86665913E-04-4.35684024E-06
20 93 7.40715621E-06-2.90922028E-04 1.78640503E-04 1.08185088E-03 9.03038992E-04
20 94 7.05279648E-06-9.75790509E-06-1.97188190E-05 7.45451938E-07-6.27720103E-05
20 95 5.01072417E-05 4.47438365E-05 4.66661252E-04 1.22743617E-04 2.32997810E-04
20 96-1.54023259E-04 2.15337798E-03 3.34324155E-04 1.86229838E-04-3.77381664E-04
20 97 2.34945485E-05-3.17167271E-05 8.22217857E-06 1.40150955E-05 1.21542878E-05
20 98-4.02101488E-05 1.36593122E-05-1.22320388E-04-1.05588057E-04-3.72552019E-04
20 99-9.45325511E-03-7.76237013E-03 5.17302538E-05 2.59318062E-05 7.38358000E-05
20100-3.54969889E-04 2.17148843E-04 2.22591897E-04 3.32679744E-04-1.69066440E-03
20101 4.30916414E-04 1.52722063E-04 4.15775682E-04-3.62865577E-03 7.77268302E-04
20102 5.98670716E-05 7.89687263E-05 3.36423797E-05 1.82002147E-05-5.18425944E-05
20103-9.46208935E-05-1.03051761E-04-8.15735526E-05-1.31837745E-05 8.43560187E-05
20104 2.10175044E-05 2.24584621E-05-1.12280547E-05 9.24979805E-05 1.28378707E-04
20105-3.45336813E-05-5.62447683E-01-4.65716012E-01 9.38221910E-05 7.22092911E-05
20106-1.82786834E-04-4.81521746E-03-7.41747389E-05-1.17360519E-04 3.95718855E-05
20107 5.23599881E-03-9.75884462E-04 7.93304916E-04 1.78706653E-03 7.89025078E-03
20108-6.28968334E-04 1.87108458E-04 1.86931488E-04 5.94767678E-05 6.15637000E-05
20109-1.21040468E-04 3.02729555E-05 1.06498339E-04-1.05609686E-04-3.45711462E-04
20110 1.00293597E-04-8.44118539E-05-5.65790780E-04 3.15758805E-02 2.61990324E-02
20111-3.70507582E-05 6.82846194E-05 4.83944724E-06 6.82338633E-05-1.79715846E-04
20112 3.87109349E-04 6.40888138E-05-2.12096653E-03-2.62787921E-05 9.86587107E-04
20113-3.32661634E-04-5.01327012E-03 7.69905780E-04 2.27428152E-03-1.79329778E-03
20114 4.10216223E-05-1.44530408E-04 1.03508786E-04 8.77558493E-05 1.23424052E-05
20115-4.11530524E-05 5.78577758E-04 4.71933103E-04-5.90304494E-06-9.09954963E-06
20116 6.18236806E-06 6.78906745E-05 4.37953415E-07-2.17954722E-05 1.21925249E-05
20117-2.18657692E-04 4.20695909E-05 1.96659370E-05-6.20881712E-05-2.65648708E-03
20118 2.09447303E-04 4.62426519E-04-1.43370515E-04-9.01231580E-06-7.50250573E-07
20119 9.76256638E-06 5.09855823E-06 9.10376712E-06 1.00358823E-05-7.87624689E-07
20120 4.11907851E-05 8.42316996E-05 8.06612320E-05-3.14753533E-06 2.37272019E-05
20121 4.87868718E-06-1.65602581E-04-1.10115006E-05 4.12333107E-05 4.89919176E-05
20122 2.02739154E-04 5.69215620E-04 4.69090737E-04 7.79817995E-06 5.44664582E-06
20123-5.00415682E-07-9.19377413E-06 3.56072911E-05-3.66813913E-05 1.26641320E-05
20124 5.15186968E-04 2.35649991E-04-1.36242193E-04 1.37210789E-04 9.42989943E-04
20125 1.24903438E-04-1.37500033E-04-4.84754400E-05 1.20929832E-06-7.67608964E-06
20126 6.46679132E-06-1.98317558E-05 1.16102795E-05-1.11224522E-05 3.53518870E-06
20127-8.18502579E-05 1.14178108E-04-3.72440638E-05-3.44310218E-06-1.35866989E-05
20128 1.31730100E-04-3.81759443E-04 2.90224022E-06-3.06762934E-05 5.33667569E-05
20129 1.12446512E-04-4.21251678E-05-3.68440610E-05 5.03005246E-06-3.00162666E-06
20130-3.32407827E-06 4.43526948E-06 7.24732580E-06 3.19883935E-05-2.72144388E-05
20131 6.44591387E-04 3.04688647E-04-1.31580502E-04-3.27721944E-04 1.97130712E-03
20132 1.06275216E-03 6.68679438E-03 1.06935211E-03 1.01021435E-05-1.49559387E-05
20133 4.85379523E-06-6.00376936E-06 1.12771659E-05-6.37728898E-07 4.09174869E-07
20134 1.12929139E-06 2.52110384E-07 2.07811403E-06-1.98580053E-06-4.12917504E-06
20135-3.10877858E-07-8.91007727E-06 1.63905835E-05-5.57875440E-05-2.56955485E-05
20136-1.00718800E-05-2.05399020E-05 1.62830550E-04-1.75808058E-05 1.36960902E-04
20137-1.45934138E-04 6.96036306E-07-1.23673548E-06 5.40699177E-07-7.99004410E-07
20138 4.86166904E-07 1.88180307E-06 6.85105043E-06-1.33363654E-04 8.66703262E-04
20139 1.69787843E-03 3.40930870E-08-4.95884967E-07-1.65117676E-06-1.74237129E-06
20140 3.74445579E-06 3.77064254E-06 6.14846897E-06 1.06291654E-05-1.49766059E-05
20141 8.38047049E-05 3.42726510E-05-1.04031478E-04 1.40150749E-04 2.75768534E-03
20142 1.32833748E-04 1.56654685E-04 1.28245544E-05 3.39308336E-07-1.03530946E-06
20143 6.96001124E-07-4.69248758E-06 1.81769869E-07-3.13816571E-07 5.27298470E-08
20144 5.31159098E-07-1.21620280E-06-1.18076970E-06 5.48968374E-07-7.40692386E-06
20145 3.51055564E-06 4.28235045E-06-1.56351590E-07 9.62796861E-05 1.13579891E-05
20146 2.11392283E-05-5.78050596E-06 2.13202089E-05-1.27200080E-04-1.72084282E-05
20147-2.29382129E-04 1.28317161E-06-1.61264763E-06 3.29476025E-07-1.16519266E-07
20148-1.99126313E-06 2.45850124E-06-4.69836420E-08-8.84176232E-07 8.57581060E-07
20149-6.60167305E-07 2.20043493E-07 1.07365945E-05-3.33891154E-06 2.87243789E-06
20150-1.54224566E-06-1.14076832E-04 3.55636178E-05-4.71630055E-05 4.36386729E-05
20151-5.93619401E-04 5.58720238E-05-3.70523677E-05 6.01037883E-05-2.52095232E-08
20152 2.53540480E-07-2.28330956E-07 1.76280619E-06-6.49061973E-07 4.87866841E-07
20153 2.10561479E-04 1.71860363E-04 5.24689405E-06-1.38254068E-06 3.81244531E-06
20154 3.92108364E-05-5.02018380E-07 2.16942349E-05-1.06886331E-05-2.97639960E-04
20155-2.36910374E-04 1.49064942E-04-3.58932932E-05 4.13691027E-03 1.84071175E-04
20156 5.01537650E-04 1.05561034E-03-1.43034974E-05 1.63281477E-05-2.02465026E-06
20157-5.36395712E-06-1.77004352E-05 1.18389846E-05-2.63026916E-06 2.85463949E-05
20158 2.11692185E-04-1.49138191E-04-6.66082462E-06 7.00678189E-05 6.93029559E-05
20159 3.42522397E-04-9.86080715E-06 4.73645618E-05-2.42619831E-04-1.28469356E-05
20160-2.52915966E-06-5.02670450E-06-1.24865666E-05 1.41874225E-06 4.14947756E-06
20161 3.05034117E-05-6.31975386E-06-6.54618607E-06-6.20947550E-06-1.28194276E-04
20162 5.62063175E-05 2.85537768E-05 9.60940195E-05 2.54201074E-04-1.75470759E-04
20163-2.56497492E-05 2.94733613E-05-4.01151977E-06 9.04735441E-08 3.92104622E-06
20164 7.09820633E-06-5.30060272E-06 8.39274606E-06
21  1-1.17987739E-06-3.02437781E-06 2.42535351E-06-3.09416537E-06 9.35176324E-07
21  2 2.92472950E-05-1.32512999E-05 1.95173175E-05-3.74655087E-06-3.31178573E-04
21  3 1.17263355E-04-2.26224356E-04-5.56428140E-06 2.03952021E-03 4.96896919E-04
21  4 1.69675709E-03-2.86937497E-03-1.69966670E-06-1.26096056E-07 1.82576275E-06
21  5 3.17461090E-06-1.71505911E-06 1.78676880E-06-7.54489747E-08 1.14271579E-07
21  6 4.84326637E-07 1.53646294E-07 1.23976060E-07 1.71208171E-06-3.15975675E-06
21  7-7.15207164E-07-7.68759311E-07-5.07833507E-05-3.03692550E-05 2.45031598E-05
21  8 1.41805318E-07 1.12310554E-03 1.13207897E-04-9.12566304E-05-1.57414616E-04
21  9-2.48661626E-07 1.84355476E-07 6.43061500E-08 1.00334988E-06 5.37306688E-07
21 10-8.59467530E-07 1.55522140E-06-8.72704014E-06 4.64449508E-05-4.23692765E-05
21 11-5.20672043E-07 4.62330944E-06 1.32173897E-05-1.40210101E-05 3.62015258E-07
21 12 1.18361408E-06-3.19004331E-07 1.52031132E-07-2.01734346E-07-1.26957985E-05
21 13 1.91549577E-06-2.62920676E-07-4.37092380E-07 1.30116508E-04 4.78464812E-05
21 14 4.09720598E-05 2.43659862E-05-2.32677698E-03 2.53039129E-04-3.53436443E-05
21 15-9.72214699E-04 1.20731394E-06-8.10194021E-08-1.12629453E-06 2.52046702E-07
21 16 5.50834577E-07 1.31414262E-06 4.69080486E-07-5.30916522E-06 4.19076920E-05
21 17-1.65994705E-04 1.14072113E-07 1.84224508E-09 3.56461609E-06 2.46571892E-08
21 18 1.22576298E-06 4.03503869E-06-1.59545709E-05 2.37280655E-07-4.93622424E-06
21 19-1.02812915E-04 1.32886788E-04 1.35117666E-05-2.45794556E-05 2.34958089E-03
21 20 6.92927555E-04 8.99264827E-05 9.95585690E-04-3.51064766E-06 3.13500780E-06
21 21 3.75639866E-07-3.26097384E-06-1.55550053E-06-1.45224471E-06 1.58072726E-06
21 22-5.38963279E-06-1.40070024E-04 3.41227721E-04 1.85092399E-06-1.85838491E-05
21 23-1.37742282E-05-1.53966398E-05-2.20301911E-06-2.62375279E-06 1.73615536E-06
21 24 2.12337437E-06-1.71723600E-07 1.14521888E-05-8.20146652E-06-1.27273393E-05
21 25-8.85867800E-08-2.12373069E-04 3.95348881E-05 1.03457552E-04-4.41319885E-05
21 26-3.91786373E-03-1.65500031E-03-2.33779200E-03-9.96985663E-04-3.24122931E-07
21 27 2.18128326E-06-1.85716033E-06-4.85472934E-06-7.38001558E-07-1.51711189E-07
21 28 1.88447105E-06-1.87547723E-05 6.52456944E-04 7.12221790E-04 3.92294593E-07
21 29 5.73868313E-07-1.00951606E-06 4.59769824E-07-3.49499395E-07-6.07034285E-06
21 30 5.18201658E-06-1.52824683E-06 1.63127195E-06 5.71031650E-05 1.59621509E-05
21 31-1.18730340E-05 3.72957356E-05-9.53907126E-04-1.54055895E-03 1.12722178E-03
21 32 8.50749735E-04 1.37894980E-06-1.67161692E-06 2.92667120E-07 2.24245304E-06
21 33-2.87492758E-08 4.00669459E-07 2.31813870E-08-2.35916681E-07 1.18224960E-07
21 34 3.74852972E-07 3.14120190E-07 3.02944065E-06-4.32887088E-07-1.81370997E-06
21 35-1.98554311E-06-3.98081771E-05 8.96585162E-06 9.39249588E-06-1.15280826E-05
21 36 1.36162212E-03-1.61657202E-04 1.34197061E-04 3.12751048E-04 1.79457672E-06
21 37 2.17866627E-07-2.01244335E-06 1.04174297E-06-2.53193808E-07-2.89557171E-07
21 38 1.51726990E-06-1.31097238E-05 8.22194304E-05 3.82660259E-04-1.17748554E-07
21 39 6.08073077E-08 5.21580318E-05-2.24329611E-05-3.51424432E-07 5.07589479E-06
21 40 2.39438171E-05-8.94134579E-05 4.74826613E-07-1.30180182E-07 3.39700222E-07
21 41-4.44286471E-07-5.74365270E-07 7.82332614E-06-9.27156041E-07 2.23648710E-06
21 42 2.95456902E-06-8.81026781E-05-2.93142927E-05-4.16565543E-05 1.12427387E-06
21 43-1.08511125E-03-7.96909699E-05-3.03204217E-04 1.48016571E-05-7.67779041E-07
21 44-2.91347415E-07 1.05912646E-06-7.86195331E-07 1.24656053E-06-1.25906610E-07
21 45-4.34904173E-09 5.83615941E-06-1.96554629E-05 1.29613498E-04 9.98663980E-07
21 46-3.03187717E-06-3.36177570E-05-1.66412815E-04-8.62727145E-07 4.88403904E-06
21 47-6.52877891E-05-2.69273091E-05 6.71268346E-08 3.94023120E-07-2.61121503E-06
21 48 7.74954583E-07 3.22200809E-08-1.34937724E-05 1.22647453E-05-3.78622266E-06
21 49 2.10658541E-07 2.47766158E-04 5.43692055E-05 3.60606566E-05 3.81276005E-05
21 50-3.23483852E-03-9.51949654E-04 8.19075442E-05 3.26216025E-04 1.82714520E-06
21 51 4.98735479E-07-2.32588068E-06 1.08775386E-06 7.90186022E-07-1.00542128E-06
21 52-6.27809617E-09-9.58636687E-08-6.32920110E-07 1.10837759E-06 1.06571672E-07
21 53 1.23398929E-06 2.62502175E-06-5.45580516E-06-6.03371862E-07-2.72552515E-08
21 54-3.97410346E-06 4.65772149E-05 2.51996780E-06-6.06129612E-04-1.92136942E-04
21 55-5.59209300E-05-1.62380898E-04 3.00761215E-07-1.00448364E-06 7.03722424E-07
21 56 2.23962855E-07 5.53485225E-07 2.33432111E-07 3.12267911E-06-3.37191250E-05
21 57 1.23925906E-04-2.40783120E-04-6.35346043E-09-5.79633058E-07-1.11937994E-06
21 58 6.43883045E-07-4.63759413E-07 6.64492499E-06 5.30513679E-06-3.06244651E-06
21 59 2.26792417E-06 1.38390616E-06-2.54184227E-05-2.35682093E-06 9.16371060E-07
21 60 1.26528404E-03 2.05342008E-04-5.45395095E-05-1.75941020E-04 1.01455820E-06
21 61-2.53069788E-07-7.61488407E-07 6.58716560E-07-4.83640451E-07 9.14250032E-07
21 62 2.67215542E-09 4.49919754E-08-4.34327170E-07 2.19786463E-07 7.96556447E-07
21 63-9.35574952E-07 1.81507083E-06-9.54021453E-07-3.70185987E-06 2.19051889E-05
21 64-3.14516580E-06 3.21610865E-06 1.20949910E-05-3.06647619E-04-1.00566983E-04
21 65-9.76694717E-06 6.01361569E-05 5.78576790E-08 1.77755373E-07-2.35613052E-07
21 66 3.78627413E-07 3.52003452E-07-2.47811576E-07-1.66156875E-08-1.23535919E-07
21 67-9.79327542E-07 3.96560625E-07 2.82982387E-08 4.46115517E-07 4.15827299E-06
21 68-1.81884466E-06-6.81673031E-08 1.32702377E-05-1.65505720E-05-1.19834249E-06
21 69-7.42292990E-07-3.30041127E-04 1.64483347E-05 3.23797544E-05-8.67134078E-06
21 70-8.58743326E-07 5.84056439E-07 2.74686887E-07 2.35550946E-07-2.77475776E-07
21 71 4.15250290E-07-1.19331802E-06-3.24527009E-07 1.71233112E-06-3.55487720E-07
21 72-5.93215477E-07-6.78750123E-06-7.93891560E-06 8.93849729E-07 2.88962773E-06
21 73-2.87694923E-05-6.06989719E-06 3.37823108E-05 4.33214002E-06 4.31918020E-03
21 74 5.53166215E-05 8.58255317E-04-9.55704394E-04-1.15853822E-06 1.77630890E-06
21 75-6.17770681E-07-4.60188679E-07 2.85088151E-07-3.47498799E-06-1.98367314E-07
21 76-1.62378024E-06-1.26773173E-04-1.59415261E-04-7.89796840E-07 7.77278442E-06
21 77 1.47051243E-04 7.14654624E-04-1.46402626E-07 1.03666096E-06-1.85343476E-05
21 78 2.52287550E-04 2.58507518E-07 2.70378230E-07-1.55660003E-06 2.81283762E-07
21 79 1.21065095E-06-7.00193098E-07 2.88940795E-06-3.75281418E-06-5.62993321E-06
21 80 4.00133427E-05-8.32673939E-06 7.74762488E-06 1.65303104E-05 1.03920603E-04
21 81-4.55099919E-04-1.81835173E-04-1.09302698E-04-4.10729392E-07 1.16110898E-07
21 82 2.94618494E-07 5.96049839E-07 6.44248151E-07-6.25727185E-07 5.07509300E-05
21 83 3.35693394E-05 6.36976136E-06-1.00599470E-05-8.93518567E-06 1.18466436E-04
21 84-1.63010259E-05 4.29771778E-05 1.77979515E-05-9.28970187E-04-8.36175720E-07
21 85-8.71162911E-04-3.92292165E-04-1.81216891E-02 1.79019992E-03-7.95268475E-04
21 86 2.08159881E-03 7.73430958E-06-1.31420532E-05 5.40774366E-06-1.29172054E-05
21 87-4.07903553E-06 1.67574013E-06 5.56976209E-01 4.61193576E-01-2.62322589E-05
21 88-3.19110139E-04-2.04390192E-04 4.84344844E-03 3.40156898E-05 2.94952616E-04
21 89 1.64933564E-04-4.43103953E-03-2.31579025E-04 3.60300963E-04 6.03095096E-04
21 90-1.80273461E-02-7.43410530E-04 1.90719185E-03 1.55544875E-03 1.06522985E-04
21 91-1.51572295E-04 4.50493096E-05-1.05434831E-04 4.38207309E-05-9.92372217E-05
21 92 3.26635068E-04 2.54064574E-04 5.76411202E-04 7.87511966E-04 3.36988754E-04
21 93 1.96413208E-04 5.83087493E-04 3.05714005E-04 8.45113839E-02 6.99184795E-02
21 94-7.53707956E-05-9.38968780E-05 6.90353550E-05 9.19802211E-04-2.32418501E-04
21 95-1.49770742E-04 2.22370914E-04 2.66287589E-04-3.09844957E-04-2.45783185E-04
21 96 3.43416541E-04 1.41956538E-02-1.03045636E-03-2.38472368E-03-9.09301713E-04
21 97 1.31630805E-06 2.00906763E-05-2.14069843E-05 1.08277526E-04-8.98383024E-05
21 98-7.10859607E-05 4.51385148E-05-6.46200733E-07-1.08837496E-04 2.72040336E-04
21 99 1.59167040E-03 1.31320806E-03-1.21622481E-05 3.51083691E-06-3.36479545E-07
21100-1.09850340E-05 5.19232331E-07 5.78206012E-05 2.29794091E-05-1.43334689E-04
21101-9.78615364E-05-4.13106374E-05 2.50229874E-05-9.58270133E-03 2.23643049E-03
21102 2.90228639E-04 6.63591369E-04 1.31179349E-05-2.71418581E-07-1.28465163E-05
21103-2.82602931E-05-2.11148870E-05 2.25474118E-06 7.09289993E-06-9.34495764E-05
21104-5.01680490E-05-1.03966192E-04-8.77916633E-07 1.82651459E-05 7.58224711E-05
21105-4.35162052E-04 5.37855238E-04 4.48516505E-04-1.77794396E-06 4.04237842E-06
21106 1.04156594E-06-4.69832931E-05 1.75563662E-05-3.43749684E-05-2.42043543E-05
21107 1.79075859E-04-2.57174529E-04-1.65631796E-04 2.31219798E-04 1.20664604E-02
21108-9.00144987E-04-7.30806127E-04 2.60081688E-03 2.36007701E-06 4.84560315E-06
21109-7.20568015E-06 1.64212554E-05 1.41240714E-06-1.65057871E-05-2.03041893E-06
21110 4.00368761E-05 1.38173095E-05 3.75560078E-04-2.70946768E-03-2.24799374E-03
21111 2.83594733E-06-3.35029148E-06 1.01420807E-05-2.21104314E-05 1.92322989E-05
21112 4.75790756E-05 3.13796720E-05-2.95195615E-04-6.66871636E-05-1.39981566E-04
21113 1.27374842E-04-8.67108217E-03 1.81576481E-03 5.25540092E-04-1.99401294E-03
21114-1.21107230E-05-2.54497320E-05 3.75604550E-05-2.82069901E-06 1.10912883E-05
21115 1.41334596E-05-3.34756804E-05-2.51042584E-05 5.53092749E-07 1.26008441E-06
21116-1.20586709E-06-3.95546376E-05-1.39469920E-06-4.45343743E-06 3.38475616E-06
21117 2.98738098E-04-9.47511692E-05-7.11034901E-05 8.51434896E-05-1.13250921E-04
21118-1.92510801E-04 7.00579723E-08 9.95042610E-05 9.34267978E-08-1.57309960E-06
21119 1.47967281E-06 5.40872432E-06-5.21282186E-06-6.91367461E-06 3.33326931E-06
21120-3.73858722E-05-3.10215212E-05 4.15663791E-04 5.61363827E-06-4.65166745E-05
21121 5.15080431E-06-1.45907350E-04 2.59390575E-06-3.03658750E-05 5.61336265E-06
21122-9.42817155E-05-1.34383672E-04-1.10587855E-04-2.47966119E-07-1.42451939E-06
21123 7.84109937E-06 7.24677598E-06-9.08336530E-06 8.88493116E-06-4.20689161E-05
21124-1.71206836E-04-4.17788493E-05 6.17758918E-05 3.88070484E-05 3.83945766E-03
21125 1.24256158E-04 1.40953126E-04 8.80942722E-04 8.90884411E-06-4.79586457E-06
21126-4.11297953E-06 1.50685108E-05-1.06344400E-05-1.08347373E-06 6.02734255E-06
21127-9.85062943E-05 2.09022593E-04-4.52065275E-03-1.25859995E-08-2.91512633E-06
21128 3.33380134E-04 4.01327270E-04 9.90392032E-06-2.84876713E-05 6.76816773E-05
21129 2.37509503E-04-1.97847482E-03-1.70926946E-03 1.70406809E-05 7.49507127E-05
21130 4.22905365E-05 1.92391098E-04 9.75130481E-05 4.67436422E-04 1.05069798E-04
21131 1.73320381E-03 4.58105452E-04 4.00296011E-04 1.66185558E-04 2.14759358E-02
21132 8.96169098E-04 6.08265107E-03-3.33713898E-04-9.65226400E-05 1.76395504E-04
21133-7.98728638E-05 8.94592172E-05 1.57561950E-05 1.08307466E-04 3.22877593E-06
21134 5.12175043E-06 5.29568223E-06 4.28590300E-07 7.17302760E-06-1.70434599E-05
21135-1.21061898E-05-2.95615442E-05-2.15494753E-05-1.35958635E-04 3.70427904E-05
21136 7.62992834E-05 4.94009844E-05-1.64695557E-03 8.17516050E-05-3.29544841E-04
21137 2.32141225E-04-5.04250475E-06-3.03144567E-06 8.07395042E-06-5.87506638E-06
21138 6.93979551E-06-6.16455102E-06 1.22539189E-05-9.36187872E-05 6.95214314E-05
21139-5.10867384E-03-1.00834769E-06-1.57265863E-06 3.28114560E-06 8.89106022E-07
21140-8.79422110E-08-1.91684792E-06-6.04145633E-06 1.13287049E-05-1.08285124E-06
21141 6.92062453E-05 1.87471268E-04 6.98099132E-05 1.00528520E-04 2.10328549E-03
21142 1.36142329E-04-2.55055523E-05-5.93822471E-05-3.81739063E-06 6.27763702E-06
21143-2.46024639E-06 3.36746388E-06-2.09346363E-06-5.97798578E-06-7.23167906E-08
21144 1.26640463E-07 6.19604303E-07 1.63533208E-06 1.67387021E-06-4.26793015E-06
21145-5.65012437E-06-5.80348877E-06-9.53892184E-06 5.60490521E-05 6.33111220E-05
21146 3.27537833E-05 6.90792927E-05 4.37962790E-04-1.39877233E-04 1.67930140E-04
21147-2.07082640E-04-4.47080206E-07-1.26048923E-07 5.73129129E-07 1.49996227E-06
21148 2.60865280E-06-2.19043934E-07 6.63456363E-08-4.47484765E-07-8.12675390E-07
21149-1.15889383E-06 1.04363981E-06 7.67315942E-06 1.88118628E-06 2.25343455E-06
21150-3.03806276E-06-8.11061554E-05-1.19911499E-05-6.34439839E-05 3.99187060E-05
21151-6.42824941E-04 1.80610952E-05-5.98936768E-05 8.01331622E-05 2.61113332E-06
21152-2.20385506E-06-4.07278259E-07 5.02003985E-07 2.13505505E-06 2.40039807E-06
21153 3.41262693E-05 2.64934728E-05 4.50114431E-07-5.43362213E-06-2.36662685E-06
21154 5.39702801E-06 9.05346925E-07 2.29059088E-05 1.45186555E-05-9.31804894E-05
21155-1.06047216E-04 2.61461582E-05-2.00921342E-05 8.67147920E-03 1.52918722E-03
21156 1.07242556E-03 1.59889045E-03-6.95780638E-06 6.22702391E-06 7.30782469E-07
21157 9.96837091E-06-1.73704681E-06 7.99247894E-06 3.64076503E-06-2.01130628E-05
21158 2.33967649E-04 2.94743398E-04-1.06876035E-06 2.43824080E-05-4.18027848E-05
21159-2.85326818E-04-3.40043275E-06 2.39051944E-05-1.14513575E-05 8.41764486E-04
21160-2.72688540E-07-6.81719074E-07 1.23382661E-06-1.96404729E-06 5.86328565E-07
21161 1.13933661E-06-9.73672461E-06 1.02977887E-05-1.04161161E-05-3.67540016E-06
21162 4.62282609E-05 1.20866830E-05 7.05257418E-05-9.94569726E-05 4.75688479E-05
21163-3.22898212E-04-1.21336666E-04-1.71408017E-06 3.45325430E-06-1.73917414E-06
21164-8.67815817E-07-2.10213222E-06 2.79836879E-07
22  1-4.10744981E-07 8.51185813E-08 2.48653196E-06 2.92654876E-07 3.68541117E-07
22  2-8.87908251E-07-1.40367363E-05-6.98266088E-07-2.48412035E-06-2.69837321E-05
22  3 9.09673815E-05-7.20305055E-05-3.34910804E-05 4.79560591E-03 2.40110397E-03
22  4-2.79641073E-03 5.52768063E-04-1.68753219E-07-9.11769736E-07 1.08052295E-06
22  5 2.01828013E-06-1.37246403E-06 2.07707731E-06-2.57403514E-07-7.45945327E-07
22  6 1.21007343E-07 4.46498301E-07 2.45702696E-07 8.71318432E-06-5.58549024E-08
22  7-2.76675147E-06-1.38483541E-06-6.44469858E-05-2.72782872E-05 1.29689159E-05
22  8 4.88517814E-06-1.13565226E-04-9.88775427E-05-1.03913329E-04-1.74069545E-04
22  9 1.02988553E-06-8.48911574E-07-1.80973961E-07 3.67679129E-07-8.37669951E-09
22 10-5.18592309E-07-2.98550254E-07 6.93238568E-06-6.74309647E-05-1.55446866E-05
22 11-7.92184600E-07 3.99179383E-06-5.05601705E-05 1.35857967E-05 2.69188749E-07
22 12 6.76035756E-07 3.87167634E-07 1.16446920E-08-7.48139232E-07-5.63183270E-06
22 13-2.08679464E-06 4.61007494E-07 3.54912246E-06 8.35801231E-05 4.63416217E-05
22 14 4.03722015E-05-3.44982122E-05 3.47425344E-03 9.51121431E-04-1.87909582E-04
22 15 7.43239019E-05-5.55627636E-07 4.45034309E-07 1.10593327E-07-2.94998034E-07
22 16 3.03777924E-07 1.72995548E-06 4.54201804E-07-9.90275280E-06-6.75905074E-05
22 17 1.03719232E-05-7.61507609E-07 1.05744237E-06 4.33056641E-06-4.27401165E-07
22 18 2.56670824E-06-2.00218544E-05-1.99688241E-05 3.45145671E-06-1.45410451E-05
22 19 6.05600529E-05 1.29923099E-04-2.02600152E-05 1.13343736E-04-3.22333899E-03
22 20 9.60774873E-04 6.49289363E-04 1.58901152E-04-3.51691145E-06 1.49303581E-06
22 21 2.02387564E-06-8.39657203E-07-8.83608021E-07-1.65780540E-06 2.39270676E-06
22 22-2.32460075E-05 3.04633650E-04 6.84289495E-05 1.63039069E-06-1.99307905E-05
22 23 1.82414579E-04 1.91735541E-04-5.72680051E-07-1.73720158E-07 2.02993835E-06
22 24 3.28028580E-06-1.19812025E-06 5.79681362E-07-1.05897710E-05-1.83790996E-05
22 25 6.88816137E-06-8.28680788E-05 8.50836958E-05 9.76494229E-05-9.36997245E-06
22 26-1.17632220E-03-3.81578819E-03-2.87146874E-03-3.89180671E-03 1.85612634E-06
22 27 1.88516677E-07-2.04464302E-06-2.80420938E-06 6.65849269E-07 4.41142810E-07
22 28 2.21960526E-06-2.67616802E-05 6.39576376E-04 1.00101651E-03 9.04222031E-08
22 29 4.03289876E-07-1.50005808E-06 3.64257751E-07 1.40897227E-08-5.68324185E-06
22 30 8.59317495E-06-1.14682123E-06-1.45630596E-06 1.19710096E-04-2.58124831E-05
22 31 2.49250912E-05 7.65629510E-05-7.07807928E-03-1.20155252E-03-1.45941663E-03
22 32-7.68963631E-05 4.09317631E-07-1.52669708E-06 1.11737945E-06 1.35163605E-06
22 33-7.31542134E-07-2.73128141E-07-1.11242784E-07 8.59474896E-08-4.38198268E-07
22 34-9.96408997E-07-1.20163833E-07-2.34804627E-06 1.77992459E-06 3.98380013E-06
22 35 5.26436530E-07 3.62586915E-05-4.52368134E-06-6.96890131E-07 4.97331314E-08
22 36-5.03450815E-04 1.71103314E-05-1.68517504E-04-1.32033264E-04 8.27305845E-07
22 37 7.44084840E-07-1.57139069E-06 9.52249051E-07 7.65415843E-07 1.29825884E-08
22 38-2.19624023E-07-1.73651037E-06 1.35912991E-05 9.12791234E-06-4.04271485E-07
22 39-8.55866874E-07-1.09540287E-06-6.85332737E-05 8.85540390E-07-4.31822035E-06
22 40-1.13708671E-05-1.38632820E-04 2.79129371E-08-4.65959692E-08 8.39100224E-08
22 41 3.24886295E-07-3.72891035E-07 3.88693877E-06-6.33968480E-07-1.39168626E-06
22 42 2.07628068E-06-7.86486225E-05-4.25850415E-05-4.12508958E-05 1.60680858E-05
22 43-4.33492595E-04-8.65517566E-05 3.80354673E-05 1.96787405E-05 1.88288536E-07
22 44-1.68653328E-06 1.49824474E-06-1.39055681E-06 1.23022030E-06 1.20162072E-06
22 45 2.08003160E-09 4.92361019E-06-6.76448085E-05 1.29150687E-05 5.34944259E-07
22 46-4.93938004E-08-2.33308570E-05 1.40296137E-04-5.09094079E-07 2.04955724E-06
22 47-2.97793483E-05-6.02322213E-05-8.29533434E-09 1.18485258E-07 3.52639727E-07
22 48 7.89255542E-07 2.74652164E-07-7.21552014E-06-1.16421272E-06-3.42916030E-06
22 49-7.61425802E-07 1.01287539E-04 7.79111123E-05 4.13874994E-06-7.00481956E-06
22 50 3.63635781E-03 6.81591925E-04-1.29698689E-04-9.50426840E-05-3.58536944E-07
22 51 9.55133464E-07-5.96596520E-07-5.02444111E-07 1.68912748E-06-2.59916007E-07
22 52-4.39434343E-08-5.15924998E-07-2.62070535E-07 3.88932096E-07 4.22856187E-07
22 53 5.54355559E-06 1.23714840E-06-1.89208774E-06-1.88681478E-06-3.48965218E-05
22 54-4.72190848E-06 2.17575001E-05 1.39610324E-05 4.11287758E-05 7.68487995E-05
22 55-9.35062273E-05-4.40633408E-05 2.07745948E-07-5.01854307E-07 2.94108360E-07
22 56 2.28883779E-07 2.84838070E-07 1.26184864E-07-7.51677147E-07 6.77743169E-06
22 57-2.18486348E-05 9.26668185E-05 5.42644725E-10-2.87512653E-07-1.21063160E-06
22 58 6.46422561E-07 5.33539081E-07 3.65223139E-06 5.11751954E-06-2.69981192E-06
22 59-2.41138196E-06-2.85000304E-05-1.54115144E-05 1.67058315E-05 1.21573967E-05
22 60 4.30245222E-04 5.33234964E-05-1.85083150E-05 1.28723630E-06 7.98521445E-07
22 61-2.58554828E-07-5.39966617E-07-3.59909947E-07-1.27720254E-07 3.44182071E-07
22 62-3.92250654E-09-2.03206404E-08 1.45453779E-07 1.38507550E-07-1.17950118E-08
22 63-3.34589995E-07-6.36541061E-07-6.40008142E-07 5.21794748E-08 3.86154529E-06
22 64 4.71058848E-06 4.17004790E-06-5.76146586E-06-5.70225917E-05-4.31332558E-06
22 65-6.64108050E-05 2.88083092E-05-1.54825107E-07-2.69940511E-07 4.24765619E-07
22 66-1.01098134E-07-5.42956987E-07-2.28353001E-07-9.52376233E-09-8.93991072E-08
22 67-4.18951599E-07 1.97985913E-07-3.29224322E-08 5.10343214E-07 1.67330758E-06
22 68-9.31900607E-07 9.41010248E-08 1.97351685E-06-4.77346540E-06-4.97615868E-07
22 69-9.14116143E-07-9.90223765E-05 1.52472629E-05 1.32558511E-05-8.69612024E-06
22 70-8.91348224E-08 3.40997951E-07-2.51863129E-07-3.31253236E-08 3.63763034E-08
22 71 5.81195432E-08-6.71717036E-07-1.64437795E-08 9.70264149E-07 3.76166427E-09
22 72-1.07944544E-06-5.38305248E-06-3.39191216E-06-1.99140876E-07 5.62461193E-06
22 73-6.40318889E-07-1.96753339E-05 3.68998573E-05-3.27591884E-05-2.72877443E-03
22 74-4.57405966E-04-3.20958000E-04 5.54993271E-04-1.88038344E-06 1.41212952E-06
22 75 4.68253921E-07-6.39226874E-07-1.96078044E-07-1.34667929E-06 1.53164293E-06
22 76-1.22973911E-05 6.01643387E-05 2.53063677E-05-1.93340700E-07 2.19518989E-06
22 77 1.40408179E-04-1.50287293E-04-7.22739630E-07 1.62410408E-06-6.06580930E-05
22 78-3.04147901E-04 2.99488561E-08-3.12210798E-07-1.89202307E-06-3.43574943E-07
22 79 6.53180037E-07 2.73439100E-06 7.59544952E-06 1.04494187E-06-2.62417691E-06
22 80 2.54831918E-06-3.47755901E-05-1.03171853E-05 2.54633136E-06 3.43752510E-04
22 81-2.60574032E-05-6.96309732E-06-1.59265975E-04-5.99599518E-07-4.78439477E-07
22 82 1.07803899E-06 1.05043833E-06 7.24661795E-07 4.16880242E-07-1.29199525E-05
22 83-1.40708650E-05 3.29744193E-06 1.98659114E-08-2.29549783E-06 3.28711529E-05
22 84-1.47862764E-05 2.39369604E-05 1.95043487E-05-5.25884410E-05 1.95499825E-05
22 85-2.60316509E-04-1.59526171E-04 7.34740494E-03-6.28648276E-04 1.12849268E-03
22 86 1.15178074E-03 8.59779009E-06-6.51049110E-06-2.08729899E-06-9.30120820E-06
22 87 1.84460606E-05-1.84169854E-07 8.46541284E-02 7.01583661E-02-5.93136126E-05
22 88-9.47087446E-05 2.12275063E-05 6.00740021E-04-3.00544261E-04-2.35855506E-04
22 89 3.08704739E-04-2.94191130E-03-4.62587132E-04 3.13412549E-04 8.65626487E-04
22 90-7.87743825E-03 4.90089724E-04 1.20084228E-03 9.45293780E-04 2.52640327E-06
22 91 2.64098971E-05-2.89363004E-05-1.02217053E-04 1.49680706E-04 8.17988130E-05
22 92 3.73470247E-05 1.70821337E-04-1.40666796E-04 5.13437865E-05 3.88810245E-05
22 93 1.53267801E-04-1.33798428E-04-8.64919873E-05-5.56639114E-01-4.60908116E-01
22 94 3.43552053E-05 1.86067654E-04-3.90986848E-05-4.74186463E-03-1.00919478E-04
22 95-7.39744851E-05 1.57402882E-04 5.09691967E-03-3.48183560E-04-1.78936519E-03
22 96-1.02999383E-03 1.25501859E-02-6.89978362E-04-1.15169591E-03-2.06973685E-03
22 97 9.35360208E-05-1.29922318E-04 3.63862973E-05-1.60659017E-05-1.93009391E-05
22 98-1.44886518E-04-3.44605444E-04 8.54867769E-05-1.95402266E-04-1.91109365E-04
22 99-1.37884271E-02-1.13522639E-02 7.53823883E-05-5.88925095E-05-1.77426617E-05
22100-3.87868782E-04 3.20336949E-04-2.50806646E-04-1.74813091E-04-1.72101940E-03
22101 6.15667812E-04-2.77822781E-04-1.44041727E-04-6.18945504E-03 1.35888455E-03
22102 3.06402772E-04 4.54307917E-04-4.90222112E-05 5.54691608E-06 4.34752951E-05
22103 1.12901263E-04 1.07676014E-04-3.68016291E-05-1.62526743E-05 9.19674164E-05
22104 1.83741230E-06 1.16968240E-04-1.17989294E-05 7.29609606E-05 7.09829224E-05
22105-2.92806995E-04 1.25069319E-04 1.13869856E-04-1.40147102E-06 1.91774283E-05
22106 1.20604714E-05-2.43661805E-05-1.93302135E-05-7.58870589E-05-7.15247632E-05
22107 4.39729951E-04 8.38459240E-05 2.53845221E-04-1.05750363E-04 3.69363522E-04
22108 1.35355014E-03 5.43383581E-04 1.87090645E-04 2.38332445E-05 1.19284317E-05
22109-3.57616762E-05 4.59681538E-06 1.27140542E-05-3.76911951E-05 1.08062371E-05
22110-9.55592949E-05-1.84889379E-05-2.72362972E-04 1.57980215E-02 1.31390536E-02
22111-2.38791917E-05-1.35507996E-05-8.82415774E-05-9.60805360E-05-8.80490544E-05
22112-3.80768276E-05-4.19896570E-04-1.94124979E-03-1.99222303E-05 3.13687754E-04
22113-8.69232771E-04-7.70615700E-03 8.68127847E-04 2.23331390E-03-3.85345086E-03
22114 6.68179163E-05 9.52437915E-05-1.62061708E-04-1.59470657E-05-2.75939585E-05
22115-2.86025607E-05 4.79541994E-04 3.92055699E-04-5.27884725E-06-5.78563166E-06
22116 4.56711320E-06 5.04000567E-05 5.53989259E-06-6.65594445E-06 2.07694033E-05
22117-1.26526842E-04-9.71019962E-06 2.00064639E-05 8.84030716E-06-3.24727809E-03
22118 2.27215134E-04 3.06306977E-04-4.65882451E-04-3.71846841E-06 4.52148336E-06
22119-8.03014948E-07-1.22830193E-05-7.77534863E-06 6.97715196E-06-2.36961154E-06
22120 4.28074041E-05 1.14982661E-04 1.75008577E-04-9.21724316E-06 2.95907726E-05
22121 1.01514206E-04 1.51479403E-04-2.59746547E-06 1.84841510E-05-1.74862213E-05
22122-2.44765020E-04 4.45474897E-04 3.65451727E-04 6.91572341E-06 9.50792792E-08
22123-4.75676772E-06 2.36395353E-05 1.87718545E-05-3.45524726E-06 4.08018593E-05
22124 2.34795765E-04 1.57149893E-04-8.56271959E-05 2.74911544E-05 1.78770666E-03
22125-2.96095141E-04-2.83494074E-04 6.13336796E-04-5.48706420E-06 5.76734920E-06
22126-2.80285005E-07-6.38751183E-06 1.30573014E-05-5.38496121E-06 2.56356418E-06
22127-5.85241156E-05 2.72244361E-04-2.01043318E-03 3.16916199E-06-3.31674524E-05
22128 3.90329241E-05 2.74809958E-04-7.19438167E-06 2.81073212E-05 1.03112035E-04
22129 1.52084664E-05-3.26279662E-04-2.83588087E-04 5.52414245E-06 1.93585390E-05
22130 9.81113844E-06 5.85111974E-05 2.83917347E-05 8.76231412E-05-6.35124832E-06
22131 7.40273032E-04 3.34788597E-05 3.12804811E-04 2.53829231E-04-1.38862466E-03
22132 1.45094847E-03 4.83354390E-03 2.45423430E-04-4.62247338E-06 2.31366508E-05
22133-1.85141774E-05 2.31247896E-06 1.64538141E-05 1.21148685E-05 9.62818732E-07
22134 1.02883699E-06 3.92599219E-06 3.41741845E-06-1.98759124E-06 7.21071509E-06
22135-1.17876687E-05-2.56073977E-05 1.12514721E-05-1.74382308E-04 7.03833114E-05
22136 1.11598551E-04-3.45196612E-05-2.19347971E-04 4.78570820E-05 3.19622106E-04
22137 1.58400821E-04-1.34040251E-06-2.07275266E-06 3.41315517E-06-1.96779260E-06
22138 8.08302515E-07-7.60458151E-08 3.62011958E-06-1.04369739E-04 2.97591977E-04
22139 6.21077151E-03-3.43009912E-07 8.19266576E-07 2.34793422E-06 1.54504900E-06
22140 2.56717608E-07-2.19029927E-05-7.95142553E-06-1.20964546E-06-1.63931176E-06
22141 1.65796810E-04 1.62992396E-04 1.48837540E-04 7.10961340E-05 9.50269605E-04
22142 1.42777017E-04 1.58160750E-04 1.32789864E-04-5.27565552E-06 8.69086787E-06
22143-3.41521235E-06 4.12750922E-06 1.99231043E-06-2.92831975E-06 1.96501764E-08
22144 4.45072363E-07 6.63006900E-07 1.60152858E-06 8.77925810E-07-4.48399481E-06
22145-4.27787481E-06-6.20488365E-06-4.75749651E-06 4.19462740E-05 3.42747884E-05
22146 1.51238899E-05 3.95797538E-05 7.29477745E-04 6.61581194E-05 1.60185890E-04
22147-1.05453782E-05-5.11748342E-07 1.71329510E-07 3.40418832E-07-5.22051958E-07
22148 1.35934494E-06-1.08206757E-06 3.33780754E-08-1.75815269E-07-2.20029941E-07
22149 9.28881713E-07-3.64263503E-07 4.72328208E-06 7.04330472E-07-5.03518936E-06
22150 2.41379541E-06-6.94715818E-05-1.07940328E-05-3.38376790E-05 1.17790286E-05
22151-7.79652374E-05 3.94886227E-05 1.50665888E-05-4.47809662E-05 1.95616415E-06
22152-2.51797662E-06 5.61812475E-07 1.46015611E-06 2.07989731E-06 1.76678704E-06
22153 7.08685419E-09-7.77891751E-08-1.47582210E-06 1.57934130E-06 9.73558882E-07
22154 9.88403030E-06 5.99437922E-06-6.53888253E-06-3.12572695E-06-2.38263667E-04
22155-1.62076642E-04 8.78254814E-06-7.52782258E-05 1.28243695E-03 2.15994376E-04
22156 4.43903459E-04 1.84147070E-04-4.38386880E-08 6.66197768E-06-6.61813899E-06
22157-4.53724825E-07-1.97452414E-06-3.11244229E-06 1.75942734E-07-3.50270800E-06
22158-4.68325612E-05 9.82744564E-05-4.11774469E-07 2.64893606E-05-1.83853035E-04
22159 2.32683821E-04 1.80427402E-06-1.21400635E-05-2.13693955E-04-7.81413261E-04
22160 1.55187097E-07 1.09240649E-06 2.50063233E-07 2.76582084E-06 1.93907597E-06
22161-7.84115444E-06-7.15511324E-07-1.15817529E-05-7.22724561E-06-3.52697737E-05
22162 1.67393190E-05 2.37860634E-05 3.45879892E-05-4.22561736E-04 2.73532364E-05
22163-1.34529271E-04 9.98502677E-05-8.79992742E-07 2.09274431E-06-1.21275156E-06
22164 7.10545127E-07-6.05084982E-07-4.85359893E-07
23  1-7.35859442E-05-6.62379829E-05 2.76974730E-06-9.43390183E-06-5.16444708E-06
23  2 8.15949087E-05-1.68923572E-05 1.97813811E-05-4.46002949E-05 1.01395101E-04
23  3-9.24072418E-05-3.59132425E-04 2.74947877E-04 1.81812752E-02-1.06712638E-03
23  4-2.71534987E-03-2.81065954E-03-3.20842405E-06 3.97639651E-06-7.67972462E-07
23  5 5.40341222E-07 3.82685502E-06-2.39486503E-05-3.75285325E-04-3.15594642E-04
23  6 4.47492630E-06-8.62810151E-06-6.96536321E-06 5.95859597E-05 3.07183846E-05
23  7 1.74586354E-05 7.60993700E-06 2.15033934E-04-5.04684558E-05-1.78465705E-04
23  8-1.34213530E-04 2.19599508E-03 5.15173756E-04-7.65818064E-04-2.48743264E-04
23  9-1.03476812E-05 1.16936454E-05-1.34596419E-06 1.15907702E-05-9.98939587E-08
23 10-1.36856791E-05-1.75189010E-05 9.94817303E-05 1.04620819E-04 4.70434151E-05
23 11-3.35273801E-06-2.70734705E-06-5.51797835E-05 1.67067548E-04 1.34313797E-02
23 12 1.11906903E-02-9.27797249E-05-2.67291345E-05 2.70574557E-06-2.22258469E-04
23 13-4.02698892E-04-1.62131886E-04 2.17944149E-05-5.39909293E-04-2.04116227E-04
23 14-1.61011758E-04-7.53222225E-05-1.10205457E-02-1.89385745E-04 1.05034448E-03
23 15-1.73908724E-03-1.28937206E-04 5.21806780E-05 7.67565283E-05-1.23656385E-04
23 16 1.84888681E-05 3.96729684E-06 1.11293698E-06 3.22328330E-05 3.33960206E-04
23 17 3.06366498E-05-5.63092961E-01-4.66267971E-01 7.25339110E-05 1.24768994E-04
23 18-9.23904808E-05-4.84468510E-03-4.61236736E-05-8.11466967E-05 7.53907571E-06
23 19 4.02902818E-03-6.09873640E-04-4.00044798E-04 1.06898502E-03 2.04859502E-02
23 20-2.78892240E-04-1.54778135E-03 3.72981233E-03 6.40885366E-05-1.03358794E-04
23 21 3.92702576E-05 1.00259367E-05 1.26908452E-04-1.13560594E-04-3.42816611E-04
23 22-1.98989300E-04-4.98077240E-05-9.94760163E-04-3.60840670E-04-3.39814468E-05
23 23-7.38290289E-05 3.80156645E-04 1.21069110E-02 1.00965863E-02-7.22420093E-06
23 24-5.15440629E-05 7.79897623E-05-2.69985406E-04 1.10814713E-05-2.34511161E-04
23 25 3.71617269E-04-1.95673695E-05-2.59850795E-04-2.83885015E-04 2.74475655E-04
23 26-4.54919559E-02 1.01214761E-02-6.73488321E-03 3.74602673E-03 8.83270037E-05
23 27-7.57293676E-06-8.07540670E-05-3.56363860E-06 3.52588968E-05 1.73108259E-04
23 28-1.54210958E-06 2.78954687E-05 1.06391853E-03-4.85292234E-03-3.70548172E-04
23 29-2.99921442E-04 7.23573350E-06 2.42857205E-05 3.60783749E-06-1.76362306E-05
23 30-1.47858353E-05-7.99322472E-05-3.17425402E-05 2.55976671E-04-3.49896439E-04
23 31 3.18843736E-04 4.32126585E-04 2.37393883E-02-5.98154317E-04 4.91274818E-03
23 32 2.57337783E-03 6.02629713E-06-1.28700262E-05 6.84372903E-06-1.61665972E-05
23 33-2.65328683E-08 5.15269276E-06 1.35693535E-04 1.15791812E-04 5.02042304E-07
23 34-2.72579516E-06-2.63752342E-07-4.90644216E-05 2.30854721E-06 2.30659764E-05
23 35-2.35254737E-06 7.10407641E-04-1.20605802E-05 2.33207751E-04 1.75740821E-04
23 36 1.84448999E-03-1.11325667E-04 2.90333842E-04 1.80377246E-04-3.13978785E-06
23 37 6.12238782E-06-2.98259998E-06 1.40512001E-06 1.66696595E-05-8.97019351E-07
23 38 7.22006941E-06-1.43566024E-05 3.87868131E-05-2.33021484E-04-1.17259059E-06
23 39-3.59439955E-05 2.08140351E-05 1.09688722E-04-7.82038225E-08-4.61513070E-05
23 40-6.21470983E-05 2.51311131E-04-2.39806739E-04-1.94306978E-04 2.81237728E-06
23 41 4.60929028E-06 1.58390151E-06-2.72271646E-05-2.26234682E-05-3.23498830E-05
23 42-2.26895233E-07-1.53155959E-04 3.04770986E-05 4.18417457E-05 1.26957181E-04
23 43-3.99378106E-03-4.87022476E-04-7.42953135E-04 3.97800194E-04-1.77170313E-06
23 44 5.29886978E-06-3.52716665E-06-7.10886315E-06 5.14453696E-06 4.56921140E-06
23 45-4.23808085E-06 2.00790034E-05-6.69449653E-05-3.58863691E-04-3.04028536E-06
23 46 5.78613737E-06-5.09287010E-05-1.67398031E-04-5.51433165E-06 4.31127665E-05
23 47-2.04241685E-05 1.46473985E-04-1.16184063E-05-1.00682020E-05-9.74646467E-06
23 48 2.00362058E-06 8.77768978E-06-2.28719687E-05 5.04580132E-05-2.51809297E-05
23 49-4.73891726E-05 6.24647277E-04-2.87247500E-05-2.94772645E-04-7.72623854E-05
23 50-3.08491445E-03-9.05946493E-04 6.43008838E-04-5.22460528E-04 8.89767727E-06
23 51-1.45971668E-05 5.69948954E-06-5.95191481E-06-1.40646560E-05 1.28666825E-05
23 52 2.90786389E-08 2.48451354E-06 2.53476800E-06-4.79082593E-06-4.18035204E-06
23 53-2.91224246E-05-7.93833247E-06 2.54200798E-05 1.77174821E-05 7.49114831E-05
23 54 3.66802121E-05-1.42901463E-04-6.57404227E-05 5.61891741E-04 5.83516062E-05
23 55-2.07201623E-04-3.66599609E-05-2.28407124E-06 5.25150500E-06-2.96743376E-06
23 56-3.17343433E-06-1.05195537E-06 1.84843567E-06 1.05850695E-05-8.78099012E-05
23 57 2.46176863E-05 3.31387355E-05 4.50852888E-08-1.11386477E-06-1.90859929E-06
23 58 2.30311148E-06 1.82416180E-06 1.27290780E-05 7.83881461E-06-1.30526561E-05
23 59-1.06800947E-05-1.09414450E-05-3.79793665E-05 8.52603614E-05-2.94551395E-05
23 60 8.35948119E-04 1.44736776E-04-1.51498176E-04 9.45187365E-05 1.19335396E-06
23 61-1.93150275E-06 7.38148789E-07 8.08845947E-07 5.58409839E-06-2.51903754E-06
23 62 2.37110650E-09 2.50675725E-07 5.46766684E-08 4.55825645E-07 6.17830246E-08
23 63-4.08397531E-06-4.77629913E-07-2.25575411E-06-4.51765384E-07 4.79646107E-05
23 64 1.10551047E-05 1.41019342E-05-2.05942864E-05-2.66216206E-04-3.21072506E-05
23 65-6.44607709E-05 8.84190917E-05-2.82277405E-07-9.97029465E-07 1.27930687E-06
23 66 8.04865274E-07-8.32704313E-07-3.12060458E-07 2.90194478E-08 3.31375393E-07
23 67 4.34995943E-07 4.93360432E-07 4.62150947E-08-3.74398643E-06-2.20169785E-06
23 68-1.71071310E-06-2.43770511E-07-1.18632655E-05 2.07095034E-05 1.08872858E-05
23 69 3.84861600E-06-1.88389809E-04-4.20573280E-05 6.93100671E-05-2.12053845E-05
23 70-1.47632656E-06 9.73581853E-07 5.02744708E-07 5.85708492E-08 9.18771826E-07
23 71-8.40095850E-07-1.25650747E-04-1.05966579E-04-2.04337863E-06-3.37247823E-06
23 72 5.74842599E-07 2.88306453E-05 8.77744942E-06 1.40723697E-05 6.76852380E-06
23 73-3.28022183E-04-6.60882259E-05-1.67571555E-04 7.75979162E-05-1.34663515E-03
23 74 2.06470176E-05 4.79573613E-04 1.97342800E-04 5.09378969E-07 6.91105603E-07
23 75-1.20048457E-06 2.37012322E-06 2.94333658E-06 6.27654161E-06-6.79864388E-06
23 76 6.11610484E-05-8.57916295E-05-1.93823350E-04-4.19848275E-06 3.75584741E-05
23 77-1.01372726E-04 3.80660084E-04-5.28156483E-06 4.33568269E-05-1.77070272E-04
23 78 5.41396545E-04-2.98723279E-07 2.96437446E-06-3.46126249E-06-1.86720187E-06
23 79-3.37685488E-06-4.32136523E-05 1.58316916E-05 6.96381516E-06 1.39680216E-05
23 80 1.95315833E-04-1.35226616E-04-8.29506221E-05-1.56873002E-04 1.02696884E-03
23 81-7.28316387E-05-2.53445537E-04-2.02097693E-04-2.43135500E-06-2.40067753E-06
23 82 4.83203253E-06 4.69667492E-06 5.74412804E-06 7.14097674E-06 4.87643643E-07
23 83-4.96786426E-07 2.33717375E-06-6.20144718E-07-9.18674945E-07 4.93418400E-06
23 84-1.11375100E-05 1.91791839E-06 5.03474185E-06 1.08267860E-05 6.65722392E-05
23 85-3.03700523E-05-3.79953318E-05 4.21225292E-03-1.50703922E-03 2.66155792E-04
23 86 4.70597843E-04 1.90174147E-07 4.45211067E-07-6.35385214E-07-1.89210142E-06
23 87 3.45915091E-07-3.53328688E-07 6.50285594E-08-3.07183437E-07 1.53295707E-06
23 88 4.36605661E-07 9.19188974E-07 3.64670867E-06-6.46505936E-06-2.32537064E-06
23 89-3.16917264E-06-5.00395429E-05-3.22630461E-05-1.58272364E-05 3.70042346E-05
23 90 1.38776679E-04-7.44144960E-04-8.96404944E-04 1.61420613E-04-2.49573356E-07
23 91-3.13601086E-07 5.63174442E-07 4.24367892E-07 3.11717950E-06 2.44322680E-06
23 92 1.44274065E-06-7.39345182E-06 3.52483624E-05-2.30326884E-05-3.45464446E-07
23 93 3.34349962E-06 6.54965334E-06-1.28456568E-04 5.80049298E-07 2.21564462E-06
23 94-1.17946661E-06-5.17035485E-08-3.02522625E-07-2.07800887E-05 5.90196041E-06
23 95 2.36544508E-06 2.59100916E-06 1.42106202E-04-4.33205876E-05-5.98276441E-05
23 96-2.29798283E-06 1.32400059E-03-5.44269661E-04-4.25522343E-04 6.44548502E-04
23 97-2.27703783E-07-8.85163547E-07 1.11286733E-06 1.66532688E-06-1.72432960E-06
23 98-1.99348775E-06 8.33653258E-07-2.16353709E-06 2.60627397E-05 1.40617036E-04
23 99-7.65857046E-07 1.21270693E-07 1.71153271E-07 4.08712479E-07-7.41174883E-07
23100-6.02781104E-06 1.81988561E-07-2.26472256E-06 3.44262363E-06 8.77736819E-06
23101 3.38688740E-05 2.12303402E-05-2.80664837E-05 8.09496302E-04-1.25156339E-04
23102 1.25507548E-04-1.53231474E-04-1.32241656E-06 1.15087337E-06 1.71543194E-07
23103 1.40120525E-06 6.09178371E-08-2.05137704E-07-1.27767965E-06 1.05790955E-05
23104 9.14042828E-06 8.67584237E-05 1.75536030E-06-1.55663433E-05-9.63776557E-06
23105-6.57363777E-05 3.61224096E-07 7.44612284E-07 4.63341403E-07 1.92088842E-07
23106 5.44445909E-07-3.11615250E-06-1.22205448E-06-4.54301196E-07-2.80612929E-06
23107-3.39829351E-06 1.75213110E-05 4.27715859E-05 1.53645579E-05-4.07040378E-03
23108 7.43545544E-04-1.21446558E-03-3.26823159E-04 6.98222941E-08-1.25772477E-07
23109 5.59501827E-08 1.11181711E-06 6.03458885E-07-1.71814962E-06 4.77045393E-07
23110 2.05157389E-06 1.60895656E-05-2.29055916E-04 5.03709760E-06 4.69313584E-06
23111-5.37087725E-07 1.44330069E-07 1.11335268E-06-4.27160934E-06 3.90001999E-06
23112 6.10922494E-07-6.59054204E-06 2.93410137E-05-7.89254662E-05 8.60308348E-06
23113-8.80184442E-06 3.95159835E-03 1.62060749E-03 4.66601075E-04-1.18293768E-03
23114 2.23606335E-06-9.42442992E-07-1.29362036E-06 1.19001508E-06-1.17917528E-07
23115 3.08738821E-07 7.61482530E-07 5.18068018E-07-1.64687529E-07 4.01665866E-07
23116-8.54484572E-07 1.40152696E-06-2.42267601E-07-1.85537454E-06 3.98539813E-06
23117 1.10834162E-06 1.57784214E-05 2.50137833E-06-1.11178080E-05-1.99549464E-03
23118 1.74350378E-04 2.70193057E-04-2.04840518E-04-1.28443334E-06 6.29187467E-07
23119 6.55245875E-07-8.80375131E-07 1.37065960E-06-5.73985683E-07-1.50096503E-06
23120 7.18418954E-06-9.41014629E-05 3.62551345E-05 6.98919139E-07-1.97080648E-06
23121-4.75219384E-05-8.74124414E-06-4.15729020E-07 2.50486507E-06-8.92700607E-05
23122-9.58839211E-05 2.01658600E-05 1.65202362E-05-1.65986693E-06-1.56342979E-08
23123-6.48750520E-07 5.79937826E-06 5.68194739E-06-1.27618395E-06 3.03254266E-06
23124-8.82484660E-05-5.37068083E-05 3.36989154E-05-3.84614078E-05-2.36848392E-04
23125 8.98363492E-05 8.65429722E-05 3.82487899E-04-1.81754802E-06-2.96488512E-07
23126 2.11403653E-06 2.37499872E-06-7.46069993E-08 2.83442887E-06-3.13620729E-06
23127 1.18043447E-05 1.32010616E-04 6.46672174E-04-5.52671437E-07-3.63721745E-07
23128-1.65055008E-05 6.81233008E-04 1.05506544E-06 9.64488415E-07-2.84398386E-05
23129-4.79260016E-05 3.74209274E-07-2.41444823E-06 3.42062419E-06-2.70432829E-08
23130 1.42889130E-06 2.34759353E-05-1.66177261E-05 1.91996065E-08-9.88629533E-06
23131-5.57605699E-05 8.14758692E-05-5.56359995E-06 9.07418280E-05-5.36016222E-03
23132 8.89358785E-04 1.44423137E-04-5.17320772E-04-4.14951367E-07 2.46392873E-08
23133 3.90312080E-07 1.33508443E-06-4.56952286E-07-4.27822245E-06-6.10754720E-08
23134-7.60328107E-07-8.60476542E-07-1.00351771E-07-5.97925907E-07 8.83874802E-06
23135 3.14679901E-06 8.75583399E-07 2.12309730E-06-7.38199568E-05 2.79256296E-06
23136-2.03830760E-06 6.11271979E-06-8.14861231E-05-2.99885816E-05 1.26279351E-05
23137 7.69536850E-05-1.21183856E-07 2.81027591E-07-1.59843735E-07-1.19108487E-06
23138 2.28335615E-07-9.64052458E-07 2.82787946E-06-1.65634312E-05 1.67844129E-04
23139 1.73117524E-03-1.84696818E-08-2.50639718E-08-1.29058624E-06 2.35176708E-06
23140-1.20175622E-06 4.65013507E-06 4.93199596E-06-1.06621809E-05 4.80413608E-06
23141-6.91545657E-05-3.82795693E-05 8.76134979E-05-6.79350881E-05 7.10883644E-04
23142-2.71241974E-05 4.21473366E-04-5.47545161E-05 5.75951497E-07 1.72217294E-06
23143-2.29812444E-06 2.24341650E-06-3.07308325E-06 2.71360303E-06 1.72588237E-07
23144 1.40591216E-06-1.40863064E-06-8.43057112E-07 2.97334511E-07-1.55928036E-05
23145 7.13501210E-06 2.41932083E-06-2.21638479E-07 8.37983552E-05-3.80811428E-05
23146-8.41168682E-06-1.05669544E-05-4.83455532E-04 2.28563671E-04-3.04752880E-04
23147 2.83916490E-04 5.46453192E-07-1.68330752E-06 1.13685433E-06-9.54914245E-07
23148 6.42728630E-07 1.18601299E-06 8.24175100E-08 9.85239428E-07 7.09939031E-07
23149 1.03780260E-07 3.40591794E-07-1.16082536E-05-2.59915853E-06-5.00298728E-07
23150-1.05855671E-06 1.05513628E-04-1.11556976E-05 2.35983879E-05-2.61377517E-05
23151-1.65484094E-04 4.96045807E-05-1.03583267E-04 5.93842086E-05-1.35158239E-08
23152-5.75996319E-07 5.89512143E-07-5.19605897E-07 3.00738689E-07-1.01520216E-06
23153 3.21758732E-05 2.58496314E-05-4.54638239E-06 1.23171862E-06 1.61119474E-06
23154 1.57303182E-05 1.62049342E-05-3.78564581E-06-5.71308168E-06-2.04052008E-04
23155-5.46682214E-05-4.74269509E-05 3.27715383E-06 9.55578202E-05-2.91132858E-04
23156 3.75630152E-04-5.64891013E-06-1.41741147E-06 2.63729709E-06-1.21988562E-06
23157 4.24951045E-06 2.90727489E-06-4.20426040E-06 4.51030139E-06-3.37685886E-05
23158-1.24142764E-04 4.48793185E-04-7.29928580E-07 2.06045359E-05-6.63341756E-05
23159 4.38316973E-04-4.37445339E-06 4.26437374E-05-2.05404302E-04-2.00502769E-03
23160-4.41214964E-08-3.89122578E-07 3.59077349E-07-1.53721942E-07 5.51336384E-08
23161 3.78915416E-06-1.83620017E-06 1.26342923E-06 5.15891179E-08-1.48502190E-05
23162 1.22638810E-05-1.45318293E-05 4.58253070E-06-4.44352250E-04 1.36764388E-04
23163-3.25181053E-05-1.46482825E-05 2.94557967E-08 1.04292007E-07-1.33747804E-07
23164 1.38666827E-07 6.74166510E-07 4.19269679E-07
24  1-9.30665881E-06-6.05131047E-06-2.18493091E-07 6.30387861E-06-3.87836819E-06
24  2-2.53041589E-05 1.44104000E-05-3.83222496E-05 2.43349999E-05 3.17172150E-04
24  3-2.61892201E-04 1.35925048E-04-4.21419380E-04-8.45571887E-04-3.35592733E-03
24  4 1.62212433E-03 2.73261084E-03-9.31685189E-07 7.76228797E-06-6.83060278E-06
24  5 1.15231430E-05 8.00993288E-06 8.74497414E-06-5.95077292E-05-5.06650769E-05
24  6-1.88435735E-08 7.19233932E-06-6.91675358E-07 3.12989728E-06-2.85516295E-06
24  7-4.14615937E-05-2.52557224E-06 1.68177508E-04 2.49419691E-04 5.73094933E-05
24  8-7.40413851E-05-1.19737217E-02-2.06930691E-03 1.30834962E-04-9.20019999E-04
24  9-5.53616126E-06 1.80260072E-05-1.24898459E-05-7.07827233E-06 7.55210565E-06
24 10-1.08686810E-05-1.96165382E-06-2.02741191E-05 2.72588774E-05 2.84911852E-04
24 11-1.06621167E-05 1.26098881E-04 2.85633785E-04-5.77440555E-04-3.16610797E-04
24 12-2.61066616E-04 1.47534249E-06-1.40954476E-05-3.02908301E-06-2.23183191E-05
24 13-1.58744861E-05 3.44391815E-05 4.03556419E-05 5.62686062E-04-1.39165760E-04
24 14-3.52909851E-04-8.69374816E-05 2.26165712E-02 2.40224941E-03 2.99322622E-04
24 15 4.82457359E-03-4.88924678E-06-9.64538798E-06 1.45346348E-05 6.00703989E-06
24 16-8.22069047E-08 6.15896800E-06 1.95576719E-06-8.26453317E-05-1.76961384E-04
24 17 7.73329754E-04 2.22591585E-04 1.88617669E-04 1.38375929E-06-9.31388267E-07
24 18 3.08229757E-07-4.06545398E-05 7.97897165E-07 1.32098993E-05-6.45436252E-06
24 19 6.61297298E-04-1.55466030E-04-5.06165282E-07 2.50761476E-04-7.49087352E-04
24 20 1.40751530E-03-2.02171306E-04 8.58758347E-04 3.41955417E-06-3.74271130E-06
24 21 3.23157132E-07-1.39732140E-06-9.37407549E-07-4.00115771E-07 1.80488142E-06
24 22-2.99066570E-05 3.47142976E-04 3.29438529E-04-4.19961992E-06 4.26548893E-05
24 23 3.55575705E-04 6.64902965E-04-2.93216812E-04-2.39327671E-04-1.12738173E-06
24 24-1.06019070E-05-5.85848860E-06-5.60089854E-05-2.05645292E-05 2.66083830E-05
24 25 3.03696034E-05 8.17968885E-04 4.77330150E-05-3.94673697E-04 7.69762941E-05
24 26 2.07952145E-03 7.16688901E-03-2.56940511E-03 7.59089891E-03 1.06686872E-05
24 27-6.38722796E-06-4.28145921E-06-6.66408918E-06-4.60707114E-06-4.96403257E-06
24 28 6.39902515E-06-1.15827695E-04-5.62754348E-04-4.72906143E-03 7.25325871E-03
24 29 6.07686160E-03 8.03675087E-05 4.83834806E-05-6.47416271E-05-2.82196174E-04
24 30 2.50473123E-04 1.45003138E-04-2.57607245E-04-2.19774235E-04 4.05734565E-04
24 31 3.47973839E-04-1.51317076E-04-1.26093584E-02 4.34560600E-03-5.67753768E-03
24 32-6.93336850E-03-4.56530461E-05 6.66264079E-05-2.09733618E-05-8.02462097E-05
24 33 1.07381809E-04 8.67756902E-05 1.37738261E-03 1.13920097E-03-3.97504257E-06
24 34 6.94879853E-06 5.58095766E-06 4.49995500E-05-6.05948695E-06-1.23473548E-05
24 35 3.63849876E-06 2.16897661E-04-2.71981253E-05 1.21134266E-04 4.85027212E-05
24 36-8.85945872E-03 6.65421562E-04-1.60196936E-03-1.03951727E-03 6.67294012E-06
24 37-1.86832333E-06-4.80461679E-06 7.95822640E-06 1.79329435E-05-1.36614906E-05
24 38-1.68932933E-06 8.46588491E-06 2.93923584E-04 2.19308461E-05-9.77275923E-06
24 39 7.08423428E-05 9.93704932E-05-3.25207533E-04-1.11227734E-05 8.83154326E-05
24 40 1.48417994E-04-9.15682668E-05-5.63309668E-01-4.66462675E-01 5.26471560E-05
24 41-1.26280075E-05-1.77622519E-05-4.77958878E-03 6.79111525E-06 9.06470830E-06
24 42-3.45086615E-05 3.27754284E-03 6.44273022E-04 5.54716335E-04-3.81132649E-04
24 43 1.06517116E-02 1.05083774E-03 1.73245443E-03-6.61151547E-04 2.07735526E-05
24 44-6.65691029E-06-1.41166423E-05 7.69914708E-05-8.19307552E-05-5.50610385E-05
24 45-3.76125287E-04-1.27087066E-04-4.27386890E-05-8.36427579E-04-3.57765389E-04
24 46-1.66632620E-04-1.71239004E-04 2.11402484E-04-3.65116321E-04-1.19882825E-04
24 47-3.76891207E-04-4.55719400E-05-2.56203953E-06 2.57856658E-06 4.57867065E-07
24 48-4.47667584E-06 4.43344889E-07-6.59243154E-05-9.53533097E-06 4.14607229E-05
24 49 9.25034046E-06 1.55072558E-04-1.50484600E-04-4.98614028E-04-1.29298110E-04
24 50 4.99342161E-03-6.35679304E-04-1.35708272E-03-3.73467299E-03-4.39205215E-06
24 51-8.83080337E-07 5.27513249E-06-4.50294695E-06 2.13416537E-07 1.21425507E-05
24 52 1.21902969E-07 1.22307757E-06-2.67622821E-07-1.69412104E-07 1.07736886E-06
24 53-1.42326212E-05 9.75039859E-07 1.26523634E-06-5.27430428E-06 1.46586786E-04
24 54 1.68537791E-06-2.62347614E-05 2.93002383E-05-1.80853486E-05-3.45181169E-06
24 55-7.16576050E-05-6.34065180E-05-4.05736608E-07-2.31685215E-07 6.37421823E-07
24 56 1.21872153E-08-7.04532551E-07 1.74963378E-06 6.33799247E-06-7.08924704E-05
24 57 1.32584266E-04 9.33705688E-04-4.89610522E-09 3.70448516E-08-3.94481848E-07
24 58-1.91859478E-06 4.42246342E-07 4.27649689E-06 2.18947011E-06 8.80613714E-06
24 59-2.14786693E-06-9.20165058E-05-3.32173235E-05-9.41484555E-05 5.48066566E-05
24 60 7.94470309E-04-1.34978523E-04-2.51810907E-04-1.79862677E-05 1.18254823E-06
24 61-2.00419160E-06 8.21643369E-07-1.43665347E-06-8.97193048E-08-6.44876838E-07
24 62 5.16744597E-08 4.96015526E-07 3.63134245E-07-9.01665411E-07-1.48007720E-07
24 63-5.01662380E-06-1.45346438E-06 3.94101152E-06 1.12655594E-06-1.21186708E-05
24 64 5.51635185E-06-9.57457003E-06 6.72649079E-06-3.48942720E-04-6.27931784E-05
24 65 5.02157212E-05 9.02945948E-05-1.38713031E-06 5.08187692E-07 8.78942614E-07
24 66 9.31715447E-07-2.82405124E-07-4.81283472E-08 7.47672468E-08 9.57384618E-07
24 67-4.13041832E-07-6.35484294E-08 2.21973824E-07-1.12507658E-05 1.89367052E-06
24 68 1.02463994E-06-7.07701966E-07 9.82043364E-05-2.10828966E-05-4.79864671E-05
24 69 4.97258192E-07 3.26969449E-05 2.92217848E-05 3.51901251E-05 6.86506812E-06
24 70-5.86000395E-07 1.33283633E-06-7.46835933E-07 9.24807348E-07 5.14198804E-07
24 71 2.77942407E-07 4.79265404E-04 3.96126208E-04 1.17908637E-06 1.21223200E-06
24 72 8.94053483E-06-7.86936613E-06-6.10862065E-06-3.05433724E-06-3.79193457E-05
24 73 3.74669659E-04 7.02165590E-05 9.61868668E-06-1.07831503E-04-2.07678512E-03
24 74 2.99015498E-04-1.51734333E-04 5.73432550E-04-3.71251347E-06-1.44122671E-06
24 75 5.15374017E-06 1.98716708E-06 5.92036363E-06 8.24110666E-06-2.71533008E-06
24 76 1.33209088E-05-1.78360259E-04-1.74527988E-04 4.95499406E-06-5.23625528E-05
24 77-2.42048679E-04-1.28919231E-04 8.44589290E-07 4.97499146E-05 1.01240910E-04
24 78-1.00592625E-05 4.96991132E-08 7.61180031E-07-5.45221915E-07-1.56101669E-06
24 79 7.41922709E-07-7.15872902E-06 2.83392112E-06 8.14207510E-06-3.02460787E-06
24 80 3.31154722E-05-2.32422229E-06-4.99337079E-05 2.33034407E-05 1.65359408E-04
24 81 3.37750791E-06 4.47047347E-05-1.77192045E-04-2.05540485E-06 9.18072271E-07
24 82 1.13733258E-06-5.38052935E-07-1.46581198E-06 2.06011394E-07 2.86911568E-09
24 83 4.04783591E-07-4.66651148E-07 4.57212694E-07 7.44669960E-08-7.72916528E-06
24 84 2.84053565E-06-4.67135588E-06-6.59690448E-07 8.67974731E-05-3.73493957E-05
24 85 4.13892376E-05 7.67013004E-05 3.10159500E-03-1.77604955E-03-7.17449434E-04
24 86 9.37562907E-04 4.43967475E-08-2.55953173E-07 2.11556426E-07-1.77337024E-06
24 87 1.17455217E-07 7.18562880E-07 3.55289691E-07 7.59845064E-07-1.50100374E-07
24 88-6.62585425E-07-2.66439890E-07-5.89080518E-06 2.13120323E-07 2.94512336E-06
24 89 2.33745475E-06 1.55211921E-05 2.30812245E-05-4.03197847E-05-5.14357517E-05
24 90 6.23929305E-04-2.52653821E-04-3.88729745E-04-3.53922761E-04-9.93893602E-07
24 91 3.11819732E-07 6.82073871E-07-9.21363758E-07-6.99562042E-07 2.67813218E-06
24 92 1.75169780E-07 1.94529432E-06 7.71144521E-06 5.90805334E-05-5.23971310E-07
24 93 3.81093732E-06 7.30111071E-05 2.35292802E-04 4.30926406E-08 1.35153168E-07
24 94-6.84074667E-07 1.75019978E-08 1.94111975E-07-6.09350627E-07 3.91029460E-06
24 95-1.07419762E-08-1.55978247E-06 9.08438681E-07-2.35092939E-05 1.02289194E-05
24 96 1.33906336E-05-6.76097474E-04-2.66837608E-04-1.01544982E-04 6.15837026E-04
24 97-2.65842803E-07 5.08757531E-07-2.42914728E-07 8.89206321E-07-3.07344494E-07
24 98 7.49033959E-07 3.12131758E-07-4.57120438E-06 3.55929727E-05-5.99514501E-06
24 99 1.00964010E-07 1.82162080E-08 4.11931541E-07-3.17164564E-08 7.86384412E-08
24100 1.29653838E-06-2.65740477E-06 2.17051745E-07-7.00909704E-07 2.10543829E-05
24101 1.32919015E-05 2.29217058E-05 7.73911275E-06 4.99714684E-04-1.03460268E-06
24102 1.50150158E-04-9.21380689E-05 5.08927453E-07-3.81924274E-07-1.27003179E-07
24103-2.00261660E-07-5.69423668E-07-3.67661525E-07-3.92640018E-07 3.50092082E-06
24104-2.60636002E-05 4.62713119E-05 2.72327684E-07-4.56464176E-06-2.60111622E-05
24105-1.02709662E-04 5.43780775E-08 1.97993671E-07 8.54229773E-08-2.20633409E-07
24106 2.01867737E-07-1.37133096E-06 8.27963409E-08 2.06146397E-06-1.12720124E-06
24107-5.56124442E-06 1.22599548E-05-1.20231814E-05 5.93835544E-06 1.38604114E-03
24108-4.38670134E-04-1.18188935E-03 4.35604790E-04-6.31080453E-07 2.92891846E-07
24109 3.38188607E-07 5.53639346E-08 6.24408946E-09 8.06616069E-07-3.44590059E-07
24110 1.60178194E-06-3.25551160E-05 2.70042342E-04-2.10811275E-08 2.80410418E-07
24111-1.55345211E-07 7.14736957E-08 1.36291922E-07-5.01389465E-06 9.10243054E-07
24112-9.85069820E-07 9.14992688E-08 6.85375249E-05 1.26660199E-05 1.02451668E-05
24113-6.12006304E-06 8.64837649E-04 1.55832019E-03 7.38358831E-04-5.85687881E-04
24114 2.65782070E-07-1.17434037E-07-1.48348033E-07 2.00153604E-07 5.30210551E-07
24115-7.37651033E-07 1.47740517E-07-5.56622406E-08 2.31815024E-08-7.74988656E-08
24116-1.06438744E-07 3.18617239E-06 4.38393029E-08 2.11091681E-07 4.39451184E-07
24117-4.03194663E-05 1.23014396E-05 1.52747660E-05-1.43038955E-05-1.10313061E-03
24118 1.06008503E-05 7.28256750E-05-1.04967018E-04 3.75804399E-07-4.36118712E-07
24119 6.03143125E-08-5.13803583E-07 5.37282528E-07 2.89226678E-07-1.80941134E-07
24120 2.23795970E-06-5.29860004E-05 6.50361937E-05-8.19090685E-07 6.69332360E-06
24121-5.27446931E-05 5.28153072E-05-5.69644813E-07 5.46629959E-06-6.01841369E-05
24122-2.83472436E-05-1.86235811E-08-3.84537073E-07 6.20339622E-07-1.64720766E-07
24123 1.82469056E-07 3.24812425E-06-3.48565336E-06 3.22321855E-08-7.08170252E-07
24124-2.00729343E-05 1.33875297E-05-8.74413924E-06 1.98639687E-05 2.01322961E-03
24125 7.96039902E-05-2.69798713E-04 4.31010960E-04-2.72996825E-08-1.97679026E-07
24126 2.24978708E-07-1.28934578E-07 3.53782779E-08-1.26515054E-06 1.45468315E-06
24127-1.42223049E-05 9.84789996E-05-6.20771091E-04-1.77229178E-07 3.53503364E-06
24128 3.90509767E-05 2.45208566E-04-7.29014977E-07 5.39857413E-06-6.51588687E-06
24129-7.09423079E-05-1.00352142E-07 4.46528259E-07-1.97451975E-06 9.63283859E-08
24130 4.64867597E-07-4.19254401E-06 1.10411598E-05-5.59062634E-07-2.41472237E-06
24131-1.37745523E-06-1.56072127E-04-1.83610023E-05 8.29406548E-05-1.57472066E-03
24132-6.53139218E-04-1.39493988E-04 9.15592112E-04 1.74932161E-06-1.89512223E-07
24133-1.55980939E-06-1.50809887E-07 2.52330955E-06-3.32231446E-06-4.30047177E-08
24134-6.35212532E-07 1.80515674E-07 5.57797907E-07 2.94592553E-07 7.73779121E-06
24135-1.11881476E-06-2.67002752E-06-1.69526775E-06-4.78448381E-05 1.73953508E-05
24136 1.59712323E-05 1.28771267E-05 5.43554019E-05 1.43533475E-05-1.69711814E-04
24137-7.21711748E-05-2.18305893E-07-1.21423403E-07 3.39729296E-07 1.02080271E-07
24138-3.08237295E-07 3.29896935E-07-1.13742671E-06 6.15150769E-06-5.41464195E-04
24139-2.84662125E-03 5.67249996E-09-6.73896410E-07-1.77536548E-06 1.11996744E-06
24140 6.64114755E-07 1.02851796E-05 7.78661476E-06-4.70722446E-06-2.89711093E-06
24141-7.52529524E-05-2.03601304E-05 5.92870150E-05 5.40113894E-06-4.19311244E-04
24142-2.25881134E-04-8.47442570E-05 2.67983594E-04-3.82873310E-07 2.36314994E-06
24143-1.98027663E-06 9.44908691E-07-2.95883705E-06 3.29753056E-07 6.79781047E-08
24144 9.53656694E-07-1.00546877E-06-3.73268964E-07 1.14747750E-07-1.22362463E-05
24145 4.87142957E-06 1.56722469E-06-3.32783596E-07 8.53301758E-05-2.20114345E-05
24146-4.54539158E-06 4.25900620E-06-3.54751226E-04 4.99147956E-04-1.84115940E-04
24147 1.96590139E-04 1.57776723E-08-7.71503831E-07 7.55726159E-07 3.05683367E-07
24148 1.35165997E-06 1.23337166E-07 3.20911582E-08 3.98691687E-07 8.57698104E-07
24149-4.97879621E-08 4.27712103E-07-5.02138294E-06-3.50139246E-06 3.08455993E-07
24150-1.84735562E-06 4.88052177E-05 3.19847897E-06 5.44058733E-06-1.05840332E-05
24151-1.98713486E-04 8.35984736E-05-3.15351017E-05 2.25851900E-05-4.79520690E-08
24152-7.18038267E-07 7.65990336E-07-1.57935577E-08 4.12165492E-08-7.77361159E-07
24153 1.72025959E-06 1.04761200E-06 1.68280652E-06-1.11376779E-06-1.16730139E-06
24154 4.92470401E-06-9.61524719E-06 4.86700975E-06 5.67816564E-06-2.65474255E-05
24155 9.10983660E-05-4.71020429E-05-6.24354970E-05-1.14601350E-03-3.15961576E-05
24156 1.16329314E-04-9.99952989E-04-1.27555667E-06-5.65980092E-07 1.84153677E-06
24157 6.46523728E-07 1.25609329E-07-1.33321812E-06 1.43858142E-06-3.90703837E-06
24158-8.68656598E-05 7.67832644E-04 9.93350547E-07-1.27111533E-05-1.50530680E-04
24159-4.36557389E-04-2.98159737E-07 8.82997575E-06 4.93812800E-06-1.65302946E-03
24160-1.12779504E-08-1.45528264E-07 6.18462144E-07-1.39807673E-07-4.43102054E-07
24161 1.73054293E-06-2.95661382E-06 8.85437369E-07 2.02085026E-06 8.74841450E-06
24162 1.62484739E-05-1.00303648E-05-1.19034537E-05-3.11799142E-04 4.95128295E-05
24163-3.22558453E-05-9.74790619E-06-3.37286234E-07-2.14038952E-07 5.51325186E-07
24164 7.71912579E-07 1.97846414E-07-1.31563545E-07
25  1-1.82650943E-03-1.58233147E-03-8.66632720E-06-5.20956868E-05 7.68463188E-05
25  2 2.82539970E-04-1.47106961E-05-2.05736978E-04 3.81247081E-04 3.46504041E-04
25  3-8.63825573E-05-4.18674147E-04 5.82680896E-04 4.33314372E-02 4.00050443E-03
25  4-1.01041365E-02-3.88900695E-03-1.00712644E-04-2.57498394E-05 1.26462484E-04
25  5 5.06428388E-06-1.72292607E-05-1.68676510E-04-1.76338785E-05-1.62330752E-05
25  6 5.43307699E-07-7.91246832E-07-2.76122903E-06 1.08162976E-05 7.81715938E-07
25  7 8.80945323E-06 1.97047254E-05-5.25638269E-05 1.21666609E-05-7.53980116E-05
25  8 5.08861434E-05 1.43784019E-03 7.85539874E-05-5.01175561E-04 6.63223051E-05
25  9 2.01723326E-07-6.01177641E-06 5.81005309E-06 8.90239733E-07 5.13707866E-06
25 10-5.59056010E-06-2.34487912E-06 2.74846093E-05-4.87616898E-05 1.84233892E-04
25 11-1.58233188E-06-8.09857686E-07-6.90335954E-05-1.60187490E-04-3.06719798E-08
25 12 9.01274991E-07 2.00041763E-06 1.75503346E-06-2.20910067E-06-1.89324935E-05
25 13-7.92736478E-06-1.27549255E-05 9.51662972E-06 3.49845224E-04 4.44074038E-05
25 14-1.13556772E-04 7.09709585E-05 1.11839837E-02 2.08349144E-03-5.39912010E-04
25 15 1.68897094E-03-4.22424344E-06 3.51573279E-06 7.08510642E-07-3.53109084E-06
25 16-6.23343782E-06-5.63735402E-06 1.96023613E-06-1.24260109E-05-6.46733432E-05
25 17 4.96595283E-04-1.23475123E-04-1.01276354E-04 1.72327800E-06-1.15879322E-07
25 18 2.79560650E-08-2.03911873E-05-2.32190399E-06 3.79682485E-06 4.08706230E-06
25 19-7.60670777E-05 9.55606254E-05 2.99459305E-05-8.78420497E-05-5.71197181E-03
25 20 1.82482776E-03 1.12634933E-03-1.51987805E-04-1.85173247E-06 1.27034416E-06
25 21 5.81388310E-07 2.04058199E-06 2.52284222E-06-2.60330742E-06 1.92282504E-06
25 22-1.62438904E-05-1.50533926E-05 9.73512987E-05 7.21801448E-07-3.04959539E-06
25 23-4.44045165E-05-3.03256918E-04 1.78460684E-04 1.48053955E-04-1.28161712E-06
25 24-4.33082530E-06-6.16645955E-06-1.89495229E-05 1.62913392E-05 1.61851652E-05
25 25 7.68570953E-06-8.51655891E-05-3.61278840E-04-2.85388145E-05-3.92945067E-04
25 26-2.43150012E-02 3.13664982E-04-5.60685890E-03-8.69803235E-03-3.87555854E-06
25 27 2.23598993E-06 1.63956862E-06 1.28773137E-06-8.37361980E-06 2.12712829E-05
25 28 4.32963874E-06-1.76037226E-06 3.19135413E-04 1.25008558E-03 7.79958549E-06
25 29 1.64068051E-06 1.21882997E-06-3.03231415E-06 4.51672399E-07 7.87833166E-05
25 30-1.22088640E-05 2.14885017E-05 4.63014037E-06-4.91199282E-04 2.45742097E-05
25 31-4.73635940E-04-1.63264342E-04-7.59937517E-03 1.19957458E-03-5.39090582E-03
25 32-1.80331691E-03 5.00815966E-06-3.36163069E-06-1.64652897E-06-9.11656992E-06
25 33 1.25932099E-06-2.54385139E-06 2.84238198E-06 2.11399999E-06-5.16836864E-07
25 34-9.85593120E-07-9.65510842E-07-9.91991108E-07 2.11019336E-06 4.12927428E-06
25 35 3.71116611E-06-9.68710261E-05 2.63202342E-05-9.51210991E-06-6.15215029E-05
25 36-6.50488877E-03 2.06778119E-04-1.03930156E-03-1.02997187E-03-4.60636033E-06
25 37 4.69610502E-06-8.97446856E-08-5.28082431E-07 3.75751491E-07 9.33745325E-07
25 38-4.81478358E-07 6.08548105E-06-3.76511269E-05-1.63749920E-05 1.51942718E-06
25 39 4.66577034E-07-5.04066127E-06-2.02811848E-04-1.52857790E-06 7.77851146E-06
25 40 6.82804076E-05-5.27589858E-05 4.80357249E-04 3.99237727E-04-4.49278075E-06
25 41-2.14998199E-06 6.05977531E-08-1.36918669E-05 2.34055512E-05 1.14631466E-05
25 42-5.48310695E-06 3.14674977E-04-1.85643075E-04 7.21176935E-05-7.36668447E-05
25 43 1.06648748E-03-2.37355695E-04 5.05125126E-04-1.66336155E-04 2.83475127E-06
25 44 3.01819516E-06-5.85294642E-06-3.69817972E-07-7.11318692E-06-5.81912745E-06
25 45 9.31858378E-06-7.52955364E-05-3.34622259E-04-1.06111923E-04 4.73444766E-07
25 46 6.84348172E-06 7.61062028E-05 3.01913655E-04 1.05918508E-05-6.82480754E-05
25 47-8.05761424E-05-2.42149014E-04 3.19276700E-05 2.47459912E-05-6.93078126E-06
25 48 6.76734201E-06 3.30938311E-06 1.93697358E-05 1.53061747E-05-2.52193182E-05
25 49-3.45143153E-05-4.34601043E-04-8.62767024E-05 4.25518315E-04 7.93710155E-05
25 50-7.36955483E-05 2.86233989E-04 7.24562864E-04 6.59177864E-04 1.84235339E-05
25 51-3.51646695E-06-1.49070669E-05-6.64966287E-06-9.91923611E-06-7.27027106E-06
25 52-4.29889633E-07-1.39140988E-06 1.26296872E-06 1.27260434E-06-1.92536664E-06
25 53 8.45304167E-06-3.58519232E-08-1.09068351E-05 7.88286417E-06-3.36334973E-05
25 54 1.66448245E-05 3.83152935E-05-2.11916962E-05-1.29413728E-03-1.19720182E-04
25 55 1.68624208E-04-2.08072325E-04-4.64213269E-07 1.00788151E-07 3.63425118E-07
25 56 6.55663811E-08-6.92725305E-07-9.00087713E-07 1.26466434E-06-4.68723870E-05
25 57-3.68163677E-04 1.95515439E-05-8.38623555E-08-1.69025248E-06-2.78625865E-06
25 58 6.00629652E-06-6.61518535E-07 1.22360708E-05 9.94437945E-06-2.72619539E-05
25 59 4.03864078E-06 6.73018252E-05-1.64990158E-05 1.27686080E-04-4.56339791E-05
25 60 2.31395119E-03 4.14069474E-04-6.08775210E-04 4.32900578E-06 2.98172310E-06
25 61 1.55129999E-06-4.53302308E-06 3.15612866E-06 2.04944563E-06-6.35503799E-07
25 62 3.86974790E-07-3.56842438E-07-1.89139504E-06 4.70299822E-06 1.51874257E-06
25 63 8.87063032E-06 4.50348868E-06-1.35162923E-05-8.11121867E-06 4.40817659E-05
25 64-1.70575173E-05 6.73199899E-05 1.51406593E-05-9.09608384E-04-1.33702173E-04
25 65-5.67672770E-05 2.05221101E-04 4.08554978E-06-4.75650529E-06 6.70955505E-07
25 66 2.49355595E-06 2.07506889E-06-1.15092697E-06-6.67745040E-08-8.99586713E-07
25 67 1.76543647E-06 2.02756478E-08-3.63958372E-07 9.01957228E-06-5.87799953E-06
25 68-1.08544304E-06 7.65410215E-07-8.05250174E-05 3.22992927E-05 3.27554424E-05
25 69-1.74574035E-06-3.24650175E-04-9.15820222E-05 1.22784869E-04-3.35738577E-06
25 70-9.02265156E-07 4.46502449E-07 4.55762707E-07-2.24754504E-07-6.30071518E-07
25 71-3.51185069E-07 5.63349034E-01 4.66501730E-01-1.24594899E-05 2.87114192E-05
25 72-1.73360419E-04 4.83692600E-03 1.27293997E-05-6.36336664E-05 1.81983271E-04
25 73-3.81584492E-03-8.21333956E-05-4.12087280E-04 7.51876940E-04-1.07151710E-02
25 74-2.26878742E-04-4.84354971E-04 1.68393292E-03 9.61663467E-05 3.57755137E-05
25 75-1.31941860E-04 7.43341837E-07-4.91894500E-06 1.56981410E-04 3.55993021E-04
25 76 1.43791223E-04 4.02250463E-04 5.10356717E-04 3.64156064E-04 1.28446085E-04
25 77 3.34300594E-04 5.96741147E-04 3.63423895E-04 1.69937400E-04 8.21132256E-05
25 78 1.34065271E-04 2.60161452E-06 3.32031274E-06 7.64375440E-06 1.54848184E-06
25 79 1.43881435E-05-8.10796373E-06-5.36997087E-06-1.38472967E-05 2.15175055E-06
25 80-8.59069421E-05-1.05709643E-05 2.88449360E-05 1.38321590E-05-1.41531725E-03
25 81 2.40168864E-04-2.00384705E-04-2.02298753E-04 2.24100013E-06-3.39725345E-07
25 82-1.90127478E-06 1.26202954E-05 4.66775687E-06-1.37578248E-06-6.30335895E-08
25 83-2.56826175E-06 2.55048614E-06 4.88611537E-07 2.96024837E-08 3.63444161E-05
25 84-1.86934199E-05-4.86256110E-06 3.70899997E-06-2.84928199E-04 2.94323810E-04
25 85 5.10751802E-05-8.49240115E-05-1.00447476E-04-2.98305493E-03-8.55446423E-04
25 86 3.20411343E-04-3.18869676E-06 2.59502809E-06 5.93668672E-07 3.79292336E-07
25 87 1.25979664E-06-1.47618974E-06 1.14387777E-06 2.00682355E-06-6.66545425E-07
25 88-4.09848169E-07-1.38443484E-06-1.11690510E-05 3.61568341E-06 2.15528349E-06
25 89 6.91505401E-06 6.00076095E-05 1.37739102E-05-6.86650681E-05-7.04484871E-05
25 90 1.24489009E-03-1.56016841E-03-2.78118501E-03 7.21683054E-04 4.37141668E-07
25 91 4.37490972E-07-8.74632640E-07-3.71437277E-08-3.13325576E-06 2.82737590E-06
25 92 4.28866100E-07 8.23367730E-07-2.87938945E-06-8.86349971E-05-9.29179877E-07
25 93-1.02801740E-05 1.90968073E-04 4.60876668E-04-4.19286398E-07-7.11693388E-07
25 94 4.34031058E-07-2.08901462E-07 8.56310778E-07 6.59552951E-06-9.13614283E-07
25 95 1.39930853E-07-5.38075570E-06-1.92634647E-05 3.49794801E-05 2.16207765E-05
25 96 4.24571198E-05 3.68891062E-03-1.59935488E-03-2.33783241E-04 1.43724396E-03
25 97 4.48323559E-07 2.03525054E-07-6.51848613E-07-1.20932527E-06-6.01925711E-07
25 98 5.36150783E-07-1.12641239E-06 3.77132851E-06-6.60619303E-05-8.73183176E-05
25 99 3.98136164E-07-2.21407262E-08 1.47561388E-07-1.63579665E-06-1.95523370E-06
25100 5.81960064E-06-7.24564515E-07 6.60804406E-06 9.01475533E-06-4.92525282E-05
25101 5.00526463E-05 8.56667505E-07-2.94579686E-05 1.25306485E-03-1.88308890E-04
25102 2.00237987E-04-2.04567181E-05 6.52887608E-08-1.29179763E-06 1.22650887E-06
25103-3.85754156E-07-4.89833024E-07 1.84546728E-07 1.61864820E-06-3.00377789E-06
25104 2.66383534E-05 1.04415987E-04 1.26094658E-06-1.10988016E-05 5.39890294E-06
25105-5.06860025E-05 4.13006902E-07 5.63087701E-07 1.18065688E-06-9.81991641E-07
25106 9.73809333E-07-3.94226688E-06-3.67518915E-06 5.09177527E-06-6.93794267E-06
25107-1.01372549E-04 1.11128484E-05 7.91013392E-05 7.29790521E-05-2.90259710E-03
25108 6.66994208E-04-2.92274705E-03 3.68549957E-04 1.55943126E-06-2.31446076E-06
25109 7.55029494E-07 1.15452921E-06-3.06217140E-07 2.01867044E-06-1.43963207E-06
25110 2.13589913E-05 8.70456745E-05-2.10916787E-04-9.70052391E-08-4.17964428E-07
25111 1.42690111E-06 8.71909952E-07 9.76466706E-08 4.66849541E-07-6.75891285E-06
25112-4.59137550E-06 1.75799687E-06 4.12377521E-05 1.79704792E-05 6.92690747E-05
25113-2.96453746E-05 1.93307998E-03 3.22039388E-03-1.36786143E-03-7.70179201E-04
25114 6.62955262E-07-1.85443603E-06 1.19148076E-06 1.83669495E-06-1.99853776E-07
25115 4.41190530E-07 5.37843149E-08-2.69806696E-07-2.86393387E-07-7.01530477E-07
25116 1.49363782E-07 5.42068245E-06 6.32830232E-07 3.39753538E-06 1.71874841E-08
25117-9.21151746E-05 2.13314664E-05 1.92326375E-05-2.85307814E-05 1.17442820E-04
25118-1.89427046E-04-1.22047584E-04 1.41666977E-04-6.38049503E-07 6.46780549E-07
25119-8.73104589E-09-8.59013911E-08 7.85456988E-08 3.02779437E-07-1.81562825E-06
25120 1.56016116E-05-1.23365313E-04 1.40405099E-04 1.10132270E-06-2.19109893E-06
25121-6.60331898E-06 7.32613529E-05-1.87058528E-06 1.39457127E-05-1.28142594E-04
25122 2.64463560E-05-8.28704592E-07-2.01788166E-06-1.14004871E-07 1.48897640E-06
25123 9.02389509E-07 1.54545574E-05 1.28715272E-06-9.54272681E-06-2.01437398E-06
25124-4.79605723E-05-4.10690920E-05 5.26888487E-05 2.17456555E-05 5.59915229E-03
25125 4.52256681E-04-1.00952500E-04 1.10678513E-03 1.08375473E-07-1.07788963E-06
25126 9.69514152E-07 1.96196807E-07 1.05449168E-06 4.04308955E-07-1.03546531E-06
25127 2.02572900E-05-1.73850137E-04-2.54102653E-03-1.75941151E-06 1.52800830E-05
25128-2.91560050E-05 3.19564319E-04-1.60088467E-06 1.47952880E-05-2.00714643E-04
25129-2.04761000E-05 6.53721638E-07 3.18430618E-06-4.85168251E-06-1.30323077E-06
25130-2.34114290E-07-3.20293626E-05 3.32161634E-05 8.31737756E-06-3.04710045E-06
25131 1.93166869E-04-3.06558619E-04-1.81502749E-04-5.64130783E-05-5.51874630E-04
25132 1.42280171E-04-2.83219688E-03-2.47375425E-03 3.58755822E-06-5.77244305E-06
25133 2.18488483E-06-2.49319068E-06-2.15686590E-06-1.51620641E-06-2.31150295E-08
25134-6.33422551E-07-6.31236880E-07 1.30491306E-07-2.35841148E-07 9.54990836E-06
25135 1.68210712E-06-5.90026080E-07 7.98907279E-07-8.27597652E-05 1.80773586E-05
25136 3.58601728E-06 1.82616737E-05 4.67558294E-05-2.14975134E-04-1.92165462E-05
25137-1.45253093E-04 9.63162743E-07-2.21979010E-07-7.41183734E-07-4.91212964E-07
25138-1.14798266E-06-3.43574636E-07-1.43796121E-06 2.51000594E-05-1.33206234E-03
25139-5.34640916E-03 7.15611412E-09 9.78089518E-07-1.36469935E-06-1.64019076E-07
25140-9.12046199E-07-1.35137185E-05 7.77797959E-06-1.51492564E-07 1.85490700E-06
25141 1.46671073E-04-5.94839754E-05-4.00462130E-05-6.28658959E-06-8.58973491E-04
25142 2.09461021E-04 1.58043474E-04 8.20940450E-04 8.18334025E-07 1.05793699E-06
25143-1.87627102E-06-6.48961290E-08 2.85476181E-06-8.63180374E-08 3.09206487E-07
25144 1.06016509E-06-3.55776711E-07-8.72005655E-08-1.26602749E-06-8.25633834E-06
25145 7.03236356E-06-2.90391932E-06 3.64252784E-06 3.47982501E-05-6.86453980E-05
25146 2.58476747E-05-4.32870443E-05 9.11930096E-05 1.44391626E-04-3.53126403E-04
25147 9.16035750E-05-1.29967629E-06 1.70147256E-06-4.01796276E-07-6.05029526E-07
25148-1.05200697E-06-1.17903878E-07-2.98472760E-08-4.73935292E-07 8.12025288E-07
25149 1.77790696E-07 1.49077373E-07 6.78523999E-06-4.12084956E-06-2.12807422E-07
25150-3.88101747E-08-4.30244752E-05 3.45412039E-05-1.11440328E-05 2.69215064E-05
25151-2.30021843E-04-2.27263631E-05-6.87707251E-05-1.02010838E-04 1.41632736E-07
25152 3.88869363E-07-5.30502099E-07 1.35046630E-06-2.01323405E-06 9.24961575E-07
25153 2.53061360E-06 7.96294574E-07-3.26566288E-06-5.70044101E-07 1.57188999E-06
25154 1.08929522E-05 1.21365760E-05 5.17859780E-06-4.14887397E-06-7.44101859E-05
25155-3.01487207E-05-4.43579168E-05 9.52839021E-05-2.57098750E-03 1.36526809E-04
25156-1.04594754E-05-5.19735950E-04-4.13418590E-06 1.83123101E-06 2.30295488E-06
25157-6.26179250E-07 6.30300219E-06-2.23701713E-06 4.01061035E-06-3.87840886E-05
25158-1.61247171E-04-2.85791456E-05-1.77600687E-06 1.80863215E-05 2.58144497E-05
25159 1.30667510E-04 5.98870846E-06-4.43004061E-05 7.55303015E-05-1.25987027E-04
25160 4.41075040E-08 5.07410977E-07-2.68849682E-07-1.47973464E-06 3.28135138E-07
25161-6.13836141E-06 1.40461079E-06 6.48552540E-06-1.32454413E-06 4.75298971E-05
25162-2.12469448E-05-3.03033564E-05 9.98714677E-06-8.27543302E-04 3.29418459E-04
25163-1.17065147E-04-7.45829977E-05 1.40136318E-06-1.18932751E-06-2.12035668E-07
25164-7.06125282E-07 6.47115748E-08 2.98870547E-07
26  1 7.69949144E-06 6.55751517E-06-1.51721251E-06 1.50057137E-06 8.37107861E-07
26  2 5.98461019E-06 5.39816411E-06-6.99113490E-06 2.84131832E-06 7.62829011E-05
26  3-1.84858424E-04 9.44429169E-05-7.91335159E-05 8.08385472E-03 3.78410013E-04
26  4-6.44760996E-04 1.75832329E-04 2.98109060E-06-2.41239005E-06-5.68700545E-07
26  5-4.87960893E-06 1.20951610E-06-3.23188167E-06 2.83863089E-05 2.35675205E-05
26  6-7.06734077E-08 1.48796646E-06 1.87193653E-06 4.38839987E-06-3.51366644E-06
26  7-3.71121700E-06-3.30647367E-06 5.91287227E-05 7.49716046E-05 5.76042539E-05
26  8 1.16773841E-05-7.26782949E-03-1.16965351E-03 3.72012919E-04-2.05378231E-03
26  9 9.76710481E-07-5.29536637E-06 4.31865589E-06 1.57949207E-06 2.03706651E-06
26 10-5.96804394E-06-5.92122606E-08-1.03559070E-05 8.29713285E-05-4.18128114E-04
26 11-2.90503557E-07 9.84878407E-06 1.18401364E-04 1.07859647E-04-2.10837927E-04
26 12-1.76207886E-04 1.16091871E-06-7.68294068E-06 4.40588943E-06 2.36945464E-05
26 13 4.94937059E-06-1.83954223E-06-1.19836247E-05 1.71044712E-04-1.06435962E-04
26 14-1.78149198E-04-3.07773210E-05 1.01413002E-02 2.81318325E-03-1.44300490E-03
26 15 1.27512097E-03-4.18019692E-06-3.62742766E-06 7.80762458E-06 2.64695066E-06
26 16-5.31084655E-06 1.57020180E-05-4.00823365E-06 8.55538190E-06 1.17848307E-04
26 17 2.81109804E-04-1.49997746E-04-1.24013466E-04-4.44262648E-07 3.38787805E-06
26 18 1.33118924E-06-3.81417589E-05 2.38488356E-06-2.69588337E-05-8.50464630E-06
26 19 6.31729639E-04-2.43444214E-04-2.59870510E-04 2.01758164E-04 6.18241329E-03
26 20-3.56437067E-04-2.23550037E-03 1.68736789E-03-2.79176925E-06 8.88896848E-06
26 21-6.09719923E-06 7.38662579E-06-3.50055135E-06-4.65385512E-06-6.38519501E-07
26 22-3.65091303E-06 2.84412546E-04 2.02090904E-03-1.03082476E-06 1.61983798E-05
26 23 2.30548391E-04-4.70832385E-04-1.84202949E-04-1.54002153E-04-5.55664761E-06
26 24-4.34975084E-06-6.67900881E-07 2.78152642E-05 3.58318027E-06-7.83193321E-06
26 25-1.32599782E-05 2.48472180E-04 1.31684724E-04-1.33723548E-04 1.40766208E-04
26 26-4.27972440E-03 5.04192279E-03-4.81740257E-03 2.57679003E-04-5.65582755E-06
26 27 3.84026897E-06 1.81555858E-06-1.61977346E-05-1.26371626E-05 2.50769476E-06
26 28-6.69322608E-06 3.47484097E-05-4.63807724E-04-2.27025577E-03 6.13302225E-03
26 29 5.14602494E-03-4.35026246E-05 7.42819630E-05 7.04637530E-05-2.62755020E-04
26 30-1.32614268E-04 2.96328754E-04 2.07129522E-04-1.00140784E-04-3.97248168E-04
26 31 2.18079607E-04 6.67218583E-04-1.29296676E-02-9.83197622E-03-1.93904633E-03
26 32 8.56421018E-03 4.80886408E-05-3.05198349E-05-1.75688059E-05 9.98767491E-05
26 33 5.83402960E-05-1.34235694E-04-5.63329271E-01-4.66482525E-01 1.10277985E-05
26 34-1.32523020E-05 4.70340469E-06-4.69531664E-03-3.48484395E-05 6.73342504E-05
26 35 4.80913927E-05 3.12443208E-03-1.89614354E-04 6.12147957E-04 3.20310409E-04
26 36 1.19239600E-02-6.21059084E-04 1.89632323E-03 5.95880820E-04-4.97439052E-05
26 37 6.05103755E-05-1.07664703E-05-5.91642662E-05-4.14848982E-05 1.10309050E-04
26 38-3.64270557E-04-1.53534699E-04-2.84563198E-04-5.39523120E-04-3.59455937E-04
26 39-1.47029155E-04-5.17872506E-04-5.74386351E-04-3.58118300E-04-1.38994616E-04
26 40-3.52986822E-04 2.70114744E-04-1.30407303E-03-1.08255089E-03 7.17953887E-06
26 41 8.43687034E-06-5.94509628E-06 4.55350696E-05-7.53518818E-06-3.57508174E-05
26 42 7.67606537E-07-3.81301004E-04-1.49498116E-04 3.32210399E-05 1.28250313E-04
26 43-1.13902088E-02-1.47726412E-03-1.13412371E-03 1.39920500E-03-4.91654865E-06
26 44 5.75299795E-06-8.36449300E-07-1.00097178E-05 2.15669647E-05 6.24467519E-06
26 45-1.79292559E-06 9.69031664E-06-1.55454165E-04-1.47554490E-04-1.12455981E-05
26 46 9.00718797E-05 1.47967108E-04-1.17219954E-04-1.08611217E-05 9.73550987E-05
26 47-1.85043514E-05-4.47476965E-05 3.71931357E-07-4.91533407E-08-1.83698359E-07
26 48 1.46972208E-06 1.19441449E-06 4.11227813E-06 5.22846444E-07-3.64714544E-06
26 49-3.82720758E-06-8.02311756E-05-5.13948993E-05 2.96929665E-05-4.86763253E-05
26 50 5.61641248E-03-1.12839810E-03-1.04525983E-03-2.17540959E-03-2.24469733E-06
26 51 1.96286118E-06 2.81836145E-07 1.49371325E-06-2.75995262E-06 2.72139757E-06
26 52 2.05556572E-08 1.17340812E-07 7.14360892E-07 3.92183884E-07 1.36051675E-07
26 53-1.58758967E-06-2.77006772E-06-1.93260816E-06-9.57613462E-07 1.45986804E-05
26 54 1.28554254E-05 1.14873440E-05 1.38978012E-05 3.05495665E-07 4.27606022E-05
26 55 2.20577363E-05 2.74652191E-05-5.39015224E-07-2.47146087E-08 5.63729833E-07
26 56-2.27376422E-07-4.92484380E-07 3.86065995E-07-4.49491272E-06 3.13561957E-05
26 57-1.54064986E-04 1.36594914E-04 4.03512070E-09-2.40363429E-07-8.05468404E-08
26 58-3.69577357E-07 9.63299576E-07 4.54877946E-06 6.14367653E-07 1.91534764E-06
26 59-4.82065187E-06-5.83221707E-05-7.21874317E-06-9.99183600E-06 3.38762944E-05
26 60 8.12101982E-04 6.69127728E-06-8.10206158E-05 8.01662518E-05 1.24969784E-06
26 61-7.23811136E-07-5.25886702E-07-4.54655903E-07 1.41446032E-07-7.15051105E-07
26 62-4.85528973E-09-2.62783923E-08 2.60124709E-07 3.04893630E-07-4.54225003E-07
26 63-4.48608142E-07-1.21534872E-06-1.25595102E-06 2.10608621E-06-5.16898561E-06
26 64 4.29366864E-06 8.18598327E-06-9.71023278E-06-2.13393383E-04-4.86850742E-05
26 65-9.06058974E-05 8.40067779E-05-7.43814672E-07 5.46395680E-08 6.89175104E-07
26 66 4.85388136E-07-1.32106881E-07-3.87487603E-07 5.17143473E-09 1.15281827E-07
26 67-2.70197832E-07 2.60607819E-07 6.51836017E-07-1.86620884E-06 1.09414859E-06
26 68-1.09504811E-06-2.69923371E-06 2.63525466E-05-8.04393950E-06-9.04820703E-06
26 69 7.10945662E-06-1.39649800E-04 2.70319134E-05 4.02648636E-05-2.21698437E-05
26 70 3.42833552E-08 2.90185132E-07-3.24468487E-07 2.42569761E-07-1.06063774E-08
26 71 6.70725537E-08 4.02438331E-06 2.98027266E-06-6.43674007E-07-7.06817909E-07
26 72 2.42553858E-06 2.93660142E-06 4.11285606E-06 2.88143236E-06-1.20843889E-05
26 73 4.15285270E-05 4.25571780E-05 1.20324587E-05 3.15526606E-05-2.12148686E-03
26 74-1.71919784E-05-5.77365066E-06 6.95791522E-04 1.89389998E-07-1.23910986E-06
26 75 1.04971986E-06 7.80642121E-07-1.31162643E-06-6.78069501E-07 5.10853963E-09
26 76-2.75680131E-07-1.29843039E-04-2.13150432E-04 2.33307388E-06-1.53250800E-05
26 77-2.02617333E-04 1.15572945E-04-1.99230250E-06 1.17272728E-05-3.24025974E-05
26 78 7.25929658E-06 2.97219741E-09 9.20742783E-07 3.19198219E-07-9.43551742E-07
26 79 1.49086022E-07-1.17986842E-05-3.84243389E-06 4.66714445E-06 8.98288385E-07
26 80 6.87362153E-05-3.31253030E-06-3.85457655E-05-3.16936431E-06-1.97062659E-04
26 81 1.42843150E-04 1.02237595E-04-8.61701566E-05-3.97983486E-07 9.02178359E-07
26 82-5.04194873E-07 1.03065166E-06-1.38051355E-07 1.76490855E-07 1.00703998E-07
26 83-2.61177291E-07 8.48767070E-07 9.49309206E-08-4.31476421E-07 3.31310833E-06
26 84-4.99436581E-06-4.25410130E-07 2.50109770E-06 1.53510563E-05 4.72362230E-05
26 85-9.53540469E-06 1.04939868E-05 7.74194813E-03-1.61385899E-03 9.94080420E-05
26 86 4.71215362E-04-6.59307417E-07 1.15391160E-07 5.43916257E-07 4.72967168E-08
26 87-8.99961152E-07-1.42338199E-06-4.28813338E-08 1.32245323E-07 6.62993429E-08
26 88-4.03884363E-08-2.83757056E-07-8.43373879E-08-1.50906800E-07 6.52384678E-07
26 89 1.38626989E-06-4.11891394E-05 2.25403516E-05 2.37023351E-05-8.66436954E-06
26 90 2.06550946E-03 1.89526109E-04-9.36777903E-05-6.49352836E-04 1.88222767E-07
26 91-5.76055181E-07 3.87832414E-07-7.54637023E-07-3.68428698E-07-2.26950711E-07
26 92-6.86550802E-07 5.19231864E-06-2.66587826E-05 4.21784356E-05-8.66440972E-07
26 93 7.88648729E-06 1.39548882E-07 6.69321904E-04 5.80615043E-08 9.52951853E-08
26 94-8.16626416E-08 3.90065341E-07 1.27304914E-07-1.36009448E-06 6.73224038E-07
26 95-1.83296326E-06-7.81095246E-07 2.55566065E-05 1.83829549E-06 1.15575098E-05
26 96-1.44927359E-05-1.37166522E-03 2.56281897E-04 4.02356260E-04-2.57894808E-05
26 97 8.99557870E-10-2.65854791E-07 2.64955234E-07-4.98380950E-07-1.11168101E-07
26 98 1.02727602E-08-7.99450940E-08 3.37932216E-07 2.33545802E-05-1.58288422E-04
26 99 9.98784184E-07 3.49522884E-07-1.08939697E-07 4.36903098E-07 3.82414628E-07
26100 6.54365669E-06-1.37643121E-08-2.21860132E-06-1.78918323E-06-5.24874974E-05
26101 2.92727271E-05 2.37006105E-05 2.79161160E-05 3.22790723E-04-1.27726794E-04
26102-7.90032483E-05 5.38948746E-06-3.26293399E-07 2.31038349E-07 9.52550508E-08
26103-7.25941518E-07-9.69434014E-07-1.37877769E-07-4.18421240E-08 2.58667089E-06
26104-5.34180787E-05 4.13810932E-05 4.39458424E-07-1.57354096E-06-6.25162137E-06
26105 4.28340359E-05-2.59063724E-07-4.67296465E-07 4.59082806E-08 3.56703446E-07
26106-8.28478921E-08 2.06672416E-06-3.87570922E-07-1.53487933E-06 2.62497528E-07
26107-3.59424420E-05 2.32592341E-05 6.17497396E-05 1.57349693E-05 4.91871081E-04
26108-1.64245558E-04-8.13182700E-05 1.21974456E-04 1.52944700E-07-4.30887652E-08
26109-1.09855935E-07-6.74623133E-07 1.21686547E-06 9.49567646E-07-9.64075931E-07
26110 9.83168257E-06-8.76324313E-05 1.05408723E-04-2.53250385E-08-3.28961800E-07
26111 2.66627401E-07-8.30435400E-08 3.21308252E-07 4.64177134E-06-1.61297697E-06
26112-4.78728918E-08-1.39108413E-06-5.29750458E-05 6.06659238E-06 2.30572081E-05
26113-1.95019311E-06-1.47778979E-03 9.46596778E-04 7.20450912E-04-5.60935945E-04
26114-5.30498054E-08-4.51538695E-07 5.04588501E-07-7.18740717E-07 5.96027388E-09
26115 3.30314292E-07-7.74705556E-08 1.73336372E-08 2.25055408E-07 3.42785935E-07
26116 3.26397028E-07-1.26206658E-06-6.96312660E-07-1.37394439E-06-1.07324810E-06
26117 9.91961054E-06-7.96729415E-07 6.56759484E-06 1.14917101E-05-9.55927530E-04
26118 4.08559311E-05 9.84286111E-05-2.40098034E-04 1.91702868E-07 3.49576686E-07
26119-5.41279554E-07-9.31531186E-09-5.39899173E-07-7.04411536E-08 1.28938086E-07
26120-5.18064576E-07-1.20736609E-06 1.70809441E-05 7.78295926E-07-6.63803438E-06
26121 1.32473410E-05 1.01761372E-04-8.91849899E-07 6.23508897E-06-1.31602146E-05
26122-2.14485842E-04 3.22712061E-07-3.45743582E-08-7.22112904E-08-1.06085482E-06
26123 1.14748265E-06 3.50221723E-06 5.04434049E-07 3.45591749E-06-5.77781138E-06
26124-1.31519266E-05 1.05194642E-05-1.01485433E-05 2.74057098E-05 4.20122356E-03
26125-6.59794951E-05-4.32254131E-04 9.78389089E-04 5.68550543E-07-1.61994174E-06
26126 1.05139120E-06-2.96818230E-07 8.10895388E-07-3.50398176E-07-1.46242099E-06
26127 8.89433572E-06-8.15994293E-05-4.26669016E-03 1.52641558E-06-7.97368494E-06
26128 4.95684944E-05 7.16721882E-04-1.82906125E-06 1.37479923E-05-1.10739673E-04
26129-7.80341103E-05 6.65069692E-09 5.71963355E-07-2.59819883E-06 1.13136501E-06
26130 1.44548023E-06-5.56370072E-06 1.47570858E-05-5.81716617E-06-7.37484343E-06
26131 7.01427555E-05-1.08312373E-04 3.53694826E-05 6.82743734E-05-1.71582198E-03
26132-1.20091250E-03 9.07842077E-06 1.37009873E-03-2.23199134E-06 2.28870769E-06
26133-5.67163494E-08-5.25094544E-07 2.37270790E-06 2.61870825E-08 3.47030168E-09
26134-2.45190150E-08-9.29206500E-08 1.13070109E-07 5.95156327E-08 8.69651282E-07
26135 2.37985433E-07-4.93591948E-07-4.65277420E-07-1.02646841E-05 5.58657420E-06
26136-1.58269470E-06 6.65571589E-06 5.69023702E-05 1.61134799E-05-1.43146314E-04
26137-3.73218781E-05-5.21676313E-07 1.58214654E-07 3.63461659E-07 2.15557400E-07
26138-4.28858404E-07 1.36835593E-07-4.18785125E-06 3.12629648E-05-4.28340343E-04
26139-4.43904157E-03 9.59299955E-09-2.54141547E-08-1.07673757E-06 1.99939789E-07
26140-5.09779524E-07 1.57522797E-06 5.02284070E-06-9.65394717E-07 2.61170680E-06
26141-2.97944894E-05-2.71586760E-05 1.34266366E-05-2.36187443E-05-4.60589018E-05
26142-2.07797867E-04-1.99726966E-04 2.22656325E-04 5.21029110E-08 1.75371118E-07
26143-2.27474028E-07 3.12782180E-07 1.74506310E-07 6.79145986E-07-9.11078154E-09
26144 6.65996650E-08-2.61455662E-07-3.24631070E-07 6.93726884E-07-1.60466142E-06
26145 1.17420970E-06 9.43222018E-07-3.18009554E-06 6.26336946E-06-1.19327590E-05
26146-5.03590674E-06 9.75537958E-06-1.87388397E-04 1.85985138E-04-1.19690476E-05
26147 1.42165328E-05-4.65509702E-07 6.54879167E-07-1.89369465E-07-2.15237600E-07
26148 8.31889413E-07-1.99310302E-07 1.76298147E-08 2.35303394E-07 6.77294545E-08
26149-1.88166418E-07 2.88164794E-07-2.72128985E-06-2.81635627E-07 7.79596027E-07
26150-1.26321494E-06 3.23429246E-05-2.61027249E-06 4.49527730E-06-2.20959065E-06
26151-1.93333901E-04 7.45531331E-05-6.51832402E-06-7.75817505E-06-1.30251607E-07
26152 1.19754109E-08 1.18276196E-07 1.62089129E-07-2.19808694E-07-1.64969296E-07
26153 2.63982745E-05 2.22740791E-05-2.77938367E-06-9.96074258E-07-3.08036896E-07
26154-3.73393152E-06 8.45601324E-06 2.67787555E-06 1.05808803E-06 1.15598924E-05
26155-3.88128011E-05-1.20952144E-05-5.25551414E-06-3.19220812E-03-6.26227950E-05
26156-3.37524102E-04-6.11262738E-04-3.18724169E-06 4.31376484E-06-1.12652315E-06
26157-2.18300791E-06 2.11218079E-07-2.36057120E-06 3.13678912E-06-3.14601345E-05
26158-5.56496534E-05 1.17684948E-04 2.54139623E-07-1.24667460E-06 5.61623370E-06
26159-6.58673615E-05 3.45815730E-06-2.36975286E-05-1.12578287E-04 5.34616827E-04
26160 2.68151710E-08 2.85503040E-07 3.29840467E-07-2.61239640E-07-1.94366336E-07
26161-2.96860810E-06-1.37177213E-06 1.24625777E-06 8.34154287E-07 1.43766423E-05
26162 5.95027145E-06-1.08673318E-05-2.46325858E-06-4.97073285E-04 5.69816838E-05
26163-1.02537146E-04 2.33708920E-05 2.27912298E-07-4.17027933E-07 1.89115636E-07
26164-2.27237585E-07 8.25088914E-08 2.36960369E-08
27  1-6.30787954E-08 2.83036707E-08-1.50725111E-07-5.28610092E-07 6.76091554E-08
27  2-3.61104157E-06 1.64433607E-06 2.80159159E-06 1.15304801E-06 9.52452595E-06
27  3 1.02145180E-05-3.19173147E-06-1.63906212E-05 5.62744411E-03 7.65703378E-04
27  4-9.13524384E-04-1.10111283E-03-1.13990649E-06 7.89060199E-07 3.50846291E-07
27  5 1.89624246E-06-4.68226405E-07-1.01492535E-07 9.21622414E-08 1.13383921E-06
27  6 3.93187090E-07-4.57792221E-08 5.20401232E-07-1.18059927E-05-2.97818566E-06
27  7 7.45512401E-07-2.93708799E-06 5.89287051E-05 3.00983184E-05-8.88381816E-06
27  8 6.54348429E-06-1.76780058E-04-1.68110628E-05-2.88623890E-04-2.65491551E-04
27  9-2.53142152E-07 1.32859388E-07 1.20282764E-07-5.65327562E-07 2.11237447E-07
27 10-1.22347028E-07 8.05820113E-07-8.83237645E-06 5.96651632E-05 7.39410274E-05
27 11-5.61165251E-07 3.11348873E-06-1.43642147E-06-3.71140668E-05 8.35751804E-08
27 12 3.32487475E-07-7.27975507E-08 5.18526583E-07 5.83228956E-08-2.82652138E-06
27 13 3.02739779E-07-2.59041445E-06-3.89757076E-07 1.57160736E-05 6.97778285E-06
27 14-1.01400027E-05 1.64800640E-05 1.25291226E-03 7.03288897E-04-8.04026193E-05
27 15-4.13130060E-05 6.51911694E-07 1.52386434E-07-8.04298127E-07 5.90162546E-07
27 16 8.64019084E-07-2.56096812E-07-1.03853440E-06 8.71849451E-06-1.73238543E-05
27 17 7.83516118E-05-5.82094612E-07-1.08748179E-06-9.03114255E-07-7.58139292E-07
27 18-1.28897964E-06 5.78728095E-06 5.01953448E-06 3.39466142E-06 7.31251011E-06
27 19 1.41030215E-05-2.98342949E-05-2.43072497E-05-3.50282144E-05-1.18511932E-04
27 20 3.82313895E-04 8.18544014E-05 4.19300988E-04 4.66842233E-07-4.53664973E-07
27 21-1.31772595E-08-5.49418757E-07-9.22544706E-07 9.06462283E-07-4.00238314E-07
27 22 5.68741603E-06-3.68355568E-05-4.28121315E-05 1.05959124E-07-1.88184048E-07
27 23-1.36067632E-04-1.33199170E-04-1.89125607E-08-1.53443778E-07-5.67142989E-07
27 24-1.59898886E-06 1.25467711E-06 2.04444906E-06 1.36508618E-06 8.12122488E-06
27 25-6.48413309E-06 5.48517086E-06-2.05477788E-05-4.17262957E-05-7.65378181E-06
27 26-7.08796242E-03 2.20948783E-03-9.48956465E-04-1.26173387E-03 5.43968811E-07
27 27 1.45109756E-07-6.89078568E-07 8.63561888E-07-7.35910547E-07 2.19644382E-07
27 28-2.25228189E-06 2.23461065E-05-1.14058626E-04 2.82952748E-04-4.67187605E-08
27 29 1.47521014E-07 5.52756357E-07-3.71903912E-07 3.61944115E-07-1.19414235E-06
27 30-2.63960057E-06 1.60913652E-06-1.97038305E-06 1.44898117E-05 6.14459718E-07
27 31-1.01733428E-05 2.11099320E-05 2.52646423E-03-3.23909951E-04 1.38808219E-04
27 32 9.44783762E-04 5.42868304E-07-1.72456891E-08-5.25622615E-07 5.16041605E-08
27 33 9.22419750E-08 4.85814658E-07 9.64019919E-07 1.33523085E-06 1.50162488E-07
27 34-1.65666899E-07-7.78043251E-07-5.49130722E-06-6.14962039E-07 4.22945407E-07
27 35 3.21756749E-06 4.25651587E-05 7.72259069E-07 6.05162062E-06-2.23635652E-05
27 36-1.98998017E-04-1.34346353E-04-4.75155663E-05-1.79855112E-04-6.14098113E-08
27 37-8.10801489E-08 1.42489960E-07 2.07785651E-07 3.01246117E-07-1.72204530E-07
27 38 4.11235789E-07-2.80157763E-06-5.32724384E-05-3.86687009E-05 7.93832607E-07
27 39-7.12576309E-06-6.70005517E-06-1.30047441E-04 1.59667959E-07-2.43846721E-06
27 40 2.93267492E-05 1.34538700E-04 8.26827117E-08 1.23297458E-07 1.53172496E-08
27 41-1.52976006E-07 1.76912934E-07-6.15725231E-07 7.86602258E-08 1.15248294E-07
27 42-1.01735596E-06 3.72849552E-07-9.32528955E-07 2.36082472E-06 2.55926084E-06
27 43-9.37086294E-04-7.12855580E-05-1.46022624E-04 1.66280669E-04-7.52395159E-07
27 44 1.11069098E-06-3.58295820E-07 3.30706261E-07 6.30669010E-08-1.94102323E-07
27 45-1.45065553E-06 8.12285167E-06-1.82016452E-05-1.07645092E-04-2.08509538E-07
27 46 2.79746056E-06-2.88838247E-05-1.98664903E-04 1.27367837E-07-1.08177012E-08
27 47-1.23553741E-05 1.34293679E-04-3.06436264E-08 7.90691677E-07-5.55152479E-08
27 48-6.53834896E-07-5.84076866E-07-8.50695048E-06-1.40571176E-07 4.03842179E-06
27 49 3.41859724E-06 5.38917231E-05 1.41549959E-06-2.19644620E-06-6.59598520E-06
27 50-3.52369651E-04-5.38869623E-04 4.25024538E-05-3.36619085E-04 1.23619345E-08
27 51 8.10500496E-07-8.22862430E-07-1.29367884E-07-6.69795245E-07 3.49770487E-07
27 52 1.85156571E-08 1.64157313E-07 3.95976145E-07 1.94051958E-07-2.18949314E-07
27 53-1.37088899E-06-1.76966907E-06-1.17473702E-06 9.42303553E-07 1.22875214E-05
27 54 9.02040307E-06 8.88353873E-06-6.09419892E-06-1.08139640E-04-9.70341292E-05
27 55-9.23581049E-06-2.70701884E-05 1.51259979E-07-3.37475781E-07 1.86215802E-07
27 56-9.06722640E-08-1.68309120E-08 4.49505358E-09 6.77230162E-07-8.34169332E-06
27 57 4.77499634E-05-1.75668049E-05-3.57079641E-09 1.32923390E-07-4.09104723E-07
27 58 2.99465601E-08-1.23696659E-07-1.10370387E-06 1.83160628E-06 1.27348334E-09
27 59 4.74087221E-07 1.34723466E-05-1.07378746E-05-1.34558427E-05 2.69771838E-06
27 60 6.70534563E-04 1.50593788E-04-4.85814274E-05 2.99838164E-05 4.16629422E-08
27 61-1.14325088E-07 7.26621461E-08 2.30733142E-07-1.28362866E-07 3.64176733E-07
27 62 1.56698052E-08 1.62834596E-07 7.74161693E-08 4.40569480E-08 2.23316406E-07
27 63-1.60799084E-06-3.99430431E-07-2.32533052E-07-9.21320123E-07 4.98002740E-06
27 64 2.71242394E-06 9.50308933E-07 6.92533045E-06-1.92732492E-04-6.83782628E-05
27 65-3.18646670E-05 2.51812208E-05-2.61761001E-07 4.68033365E-07-2.06272364E-07
27 66 5.16083862E-08 2.17486842E-08 7.12816496E-08 1.76997670E-08 2.34509717E-07
27 67-4.48651407E-07 3.21845228E-07 2.68508298E-08-2.75169377E-06 1.87692593E-06
27 68-1.26802794E-06-1.00941886E-07 2.31022605E-05-6.74779665E-06-3.68019177E-07
27 69 1.09423689E-07-2.12819521E-04-1.68387569E-05 3.81182403E-05-1.04041469E-05
27 70-2.76701993E-07 2.70831324E-08 2.49618861E-07 2.02896832E-07-3.06169540E-08
27 71 1.04960854E-07-2.87558736E-07-7.90169804E-07 4.15745647E-07 4.49984721E-07
27 72 2.13039769E-07 8.21818808E-06-1.46378692E-06-1.61638007E-06-2.12435947E-06
27 73-7.78114162E-05-1.11733156E-05-7.69074000E-06 2.88549064E-05 1.02974685E-03
27 74 1.61373661E-04 5.79102615E-04-3.23644015E-04 2.30314805E-07 1.61599587E-07
27 75-3.91914392E-07 2.20883073E-08 6.06082823E-07-3.37201962E-07-2.17101374E-06
27 76 1.84231188E-05-2.03207259E-04-1.19602053E-04-6.01694493E-07 7.87367759E-06
27 77-1.05230795E-04 5.50097788E-04-4.88339814E-08 1.74034386E-06-5.79238951E-05
27 78 3.46558928E-04 2.19870860E-08-6.19384159E-08 5.62935816E-07-2.61931170E-07
27 79 7.78810389E-07 1.88159509E-06-2.90911389E-06 7.26005165E-07-3.53728595E-06
27 80-2.06141878E-05 1.82348344E-05 6.58489864E-06 1.83154572E-05-2.10826493E-04
27 81 1.99645443E-05-1.70132774E-05-8.33204149E-05 3.79474189E-07 2.04493211E-07
27 82-5.83967400E-07-9.16926224E-07-1.64004389E-07-7.39215503E-08 5.82492286E-05
27 83 5.56548587E-05-1.14708148E-06-5.31516047E-06 9.20187353E-06-1.18297793E-04
27 84-2.81017819E-05-4.10329114E-05-5.45444971E-05 3.26903470E-04 4.14422688E-04
27 85 3.53265164E-04 5.69588007E-04-6.25730929E-03-5.33419823E-04-1.54487901E-03
27 86-7.80214010E-04-5.62690611E-06 1.72844534E-05-1.16575473E-05 1.08523530E-05
27 87-2.14023480E-05-8.65037992E-06 5.09552939E-04 4.28936285E-04-6.92812403E-06
27 88-8.52601812E-06 8.49870886E-06-9.68903859E-05-2.03564069E-05 3.13233315E-05
27 89-2.21845931E-06 1.96913291E-04 1.21879709E-04-3.96658801E-04-6.76619422E-05
27 90-1.04387669E-02-1.72716639E-03-2.03728672E-04 2.33904536E-03-7.18039210E-06
27 91 7.62019587E-06-4.39803767E-07 3.86547913E-06-2.30395676E-05 6.89060790E-06
27 92 1.76062020E-05-1.28460150E-04-1.12745514E-04 1.17350429E-04 5.99874794E-06
27 93-2.04512583E-05 3.29385381E-04-6.78300131E-04-1.39521819E-02-1.16219750E-02
27 94 8.24962495E-05-5.04208479E-05-2.30557706E-05 2.31310776E-04 3.50459448E-04
27 95-2.30745199E-04-5.87526667E-05 4.31322190E-04 2.38206646E-04-5.64474874E-05
27 96 8.30195965E-06 2.21565515E-02-1.27370660E-03-3.44931042E-03-1.69296725E-03
27 97 1.01439573E-04-2.04981812E-06-9.93897554E-05-1.32210897E-04-1.61511052E-05
27 98 2.18251582E-05-3.18998294E-06-4.13893046E-05-6.00840219E-04 4.95735914E-04
27 99 5.63128345E-01 4.66299783E-01-1.32809862E-04 2.39807937E-05-1.14569210E-04
27100 4.78258716E-03 4.03781037E-05-4.01089503E-05 7.02310230E-05-3.43630465E-03
27101 1.05396820E-03 1.90487360E-04 1.79282464E-04-1.47639535E-02 2.65322419E-03
27102-5.82251071E-05 8.74413372E-04 2.68560797E-05 4.77479531E-06-3.16308750E-05
27103 5.39305263E-05-2.67245062E-05-1.80644802E-04 3.39311149E-04 2.03413468E-04
27104 2.35677975E-04 2.93268911E-04 3.59126884E-04 3.68826557E-05 2.15184159E-04
27105 7.14625235E-05-9.55625040E-03-7.98429331E-03 6.21676670E-05 2.93577463E-05
27106 7.02159378E-05 2.96780268E-04 2.69000938E-04 1.43197728E-04 3.00362134E-04
27107-1.08055545E-04 4.76581180E-04 2.94322519E-05 2.23530034E-05 2.27476432E-02
27108-2.42354529E-03 1.65276800E-03 3.52920550E-03 4.44395900E-05-1.03335391E-04
27109 5.88958012E-05 4.88965631E-05 1.48958452E-04 5.91741040E-05 2.92603877E-06
27110-4.52702341E-05-9.11757370E-04 7.14459758E-04 3.16972047E-04 2.56926344E-04
27111-9.46922431E-06 1.65697362E-05-1.66381248E-05 2.00815372E-06 1.61476725E-05
27112-6.55706740E-05 5.46576341E-05 4.68832330E-05 4.45193484E-04 1.52812315E-04
27113-1.94260352E-04-2.06235293E-02 1.20647493E-03 2.11679398E-03-1.47824433E-03
27114-3.53402293E-06 4.66635369E-06-1.13233076E-06-1.47972557E-05 1.47931755E-05
27115-8.40766277E-06-2.99486970E-04-2.50046735E-04-7.71640900E-07-6.66028786E-07
27116 1.58132687E-06 3.10634076E-05-5.70893992E-06 8.59308643E-06-1.42541104E-05
27117-4.82368541E-04-3.10165250E-05 1.91001028E-04-1.12854720E-04-1.32913974E-08
27118-1.15223769E-04 3.41199374E-05-5.80752152E-05 1.23159939E-05-6.48404177E-06
27119-5.83195212E-06 7.19784714E-06-5.16274904E-06-3.85499811E-06-1.12899009E-05
27120 4.11379298E-05 6.25938681E-05 2.51129864E-04 2.90601273E-07 3.14188347E-05
27121-1.11642076E-05-1.01538452E-04-8.82888009E-08 3.91567219E-05 6.90355400E-05
27122-1.96691251E-04 1.88031784E-04 1.53687444E-04-2.51689641E-06 3.65435113E-06
27123-1.63982199E-06 1.39795074E-06 2.30040112E-05-1.98066269E-05 1.23873801E-05
27124 2.98681824E-04 9.44217061E-05 9.79342085E-05 2.05250980E-05 1.27624855E-03
27125 1.69650796E-03 7.59931291E-04-1.13586541E-04 9.55028313E-06-2.80389554E-06
27126-6.74638759E-06-1.18182448E-06 3.99317829E-06 4.83698210E-06 4.30923416E-06
27127-1.93875983E-05 2.85911345E-04 4.92837156E-03 4.69067536E-06-2.88038839E-05
27128 3.30768061E-04-2.53482875E-05 5.50010707E-06-5.24998157E-05 2.22710803E-04
27129-6.07408795E-04 1.09751467E-05 7.55974589E-06 1.04837411E-05 4.56235376E-06
27130-3.96861445E-06 6.54947970E-05-5.06626219E-05-3.31072138E-05 3.27942764E-05
27131-1.10985651E-03-2.33379881E-04-2.58790248E-04 1.58196136E-04 1.07494142E-02
27132 7.78425792E-04-1.64904661E-04-3.90335765E-04-1.04591420E-05 2.65898352E-07
27133 1.01932437E-05-9.73535490E-06 1.23446572E-05 2.09746061E-06 1.91811173E-08
27134-6.96863228E-07-2.52991575E-06-4.05389249E-06 3.58121912E-06 5.35474136E-06
27135 8.82862293E-06 2.03064320E-05-1.69335119E-05 8.50174756E-05-2.83750294E-05
27136-6.94628830E-05 6.19031887E-05-8.25464354E-04-5.34754988E-05-3.11763139E-04
27137 2.10465837E-04 1.13064015E-06 2.01201109E-06-3.14265124E-06 7.43986043E-07
27138 6.57718738E-07 2.18971693E-06-1.07210492E-05 9.16167219E-05-2.46693388E-04
27139-7.74604399E-03-1.85890480E-08 2.91522704E-07 1.86707803E-06 1.00779914E-06
27140-2.40642408E-06-4.65853391E-07-8.13173175E-06-6.70412825E-06 1.12927297E-05
27141-7.32855458E-05-2.64978676E-05-1.06212521E-05-1.00494376E-04 1.30890284E-04
27142-5.03187500E-04-9.10198581E-05-1.10718234E-04 2.40095009E-06-3.47873525E-06
27143 1.07778516E-06 4.15846460E-07-1.08698899E-06-1.62057717E-06-3.24668496E-08
27144-5.12632762E-07-2.78537198E-07 1.05965427E-07 1.05701788E-06 6.32496934E-06
27145 1.40985238E-06-4.97976484E-07-4.60158399E-06-5.53947414E-05-2.35035906E-05
27146-1.04279417E-05 1.60951248E-05-3.11456042E-04-6.72379627E-05 2.35994074E-05
27147-1.55676111E-04-7.48678926E-07 5.45562651E-08 6.94122661E-07-5.36084548E-07
27148 1.47403736E-07-2.49789297E-07-1.46338895E-08-6.27747087E-08-6.23199418E-07
27149-2.56232081E-07-3.83308118E-07-1.20238196E-07 2.73128062E-06 9.31404111E-07
27150 1.33552830E-06 4.19976798E-05-2.10394780E-05 2.08817729E-05-1.53427754E-05
27151 1.40552141E-04 6.37261238E-05 6.31312273E-06-2.09707616E-05 5.59108095E-07
27152 2.56415514E-07-8.15523609E-07-6.73646865E-07-7.01633330E-07-5.09879401E-07
27153 1.44549711E-03 1.19817503E-03 1.71394311E-06-1.18743640E-06 1.04609229E-06
27154-1.12648101E-05 7.14131472E-07 1.23701347E-05 5.89562192E-07 4.03677216E-04
27155 1.76785900E-04-6.22615233E-05 1.47853486E-04-2.31856811E-03-8.66057273E-06
27156-5.54758812E-04-3.79061793E-04 3.67628530E-06-5.94197237E-06 2.26568707E-06
27157 9.28248381E-07 3.44299319E-06-5.96406356E-07 6.29238945E-06-5.68736725E-05
27158 1.84157591E-05-8.68028897E-05 6.64767508E-06-5.53479153E-05 1.81605476E-05
27159-3.16217603E-04 5.10015809E-06-3.55518885E-05 2.38639233E-04 7.64573854E-04
27160 3.84827641E-07-2.22714086E-06 5.19353291E-07-3.92400801E-06-6.83761161E-07
27161 3.47355636E-05-1.80689934E-06 1.52500092E-05 4.27894629E-06-1.57338533E-04
27162 3.55158174E-06-1.93495429E-04-5.66424314E-05-9.51199477E-04 1.09848932E-04
27163-2.33866566E-04 9.11831772E-05 5.69973003E-06-1.05705075E-05 4.87077746E-06
27164-4.22281261E-07 1.43642601E-06-2.07704619E-06
28  1-5.14569622E-07 5.44925321E-07 2.84858518E-07-6.34766988E-07-1.41878885E-08
28  2-1.78241044E-05-2.24858584E-06 2.21568927E-06 7.36947194E-07 1.51296747E-04
28  3 2.99678306E-05-1.85731040E-05-6.44753649E-05 5.47728369E-03 2.29867050E-03
28  4 1.06965712E-04-5.99946177E-04-1.86384398E-06 1.07175223E-06 7.92091746E-07
28  5 2.14368040E-07-1.61433935E-06 8.29188556E-07 7.27518569E-07 1.61734892E-06
28  6-2.26713928E-07 7.85480763E-07 3.02887800E-08-1.52670870E-05-6.95967959E-07
28  7-3.94610752E-06-5.28113953E-07 1.56087415E-04 1.07157426E-04 8.12698042E-06
28  8 2.41700249E-06-1.70624430E-04 6.69662097E-05 2.60404836E-05-1.22450020E-05
28  9 1.43937310E-06 5.79936437E-07-2.01930954E-06-8.22038399E-07 2.22770083E-06
28 10 5.57601824E-07-2.01975741E-07-8.20458895E-06 2.99573737E-05 2.53486653E-05
28 11-7.90495795E-07 8.36688621E-06 3.14185395E-05 5.46720301E-05-3.39350027E-06
28 12-2.66609226E-06 9.58168619E-07-1.08218966E-06 1.84048336E-08 2.24585902E-06
28 13-3.64483016E-06 5.09115192E-06-2.69627406E-07-4.88220703E-05 3.28249903E-06
28 14-5.20237357E-05-5.94086067E-05 4.25971291E-03 7.82217011E-04 8.24990876E-05
28 15 5.58383858E-04-9.00662605E-07 7.17390984E-07 1.83271621E-07 2.00073687E-06
28 16-4.45870936E-07-1.94723761E-06 8.90085822E-07-8.29557376E-06-2.86190280E-05
28 17 1.73291191E-04 3.28434958E-05 2.76174858E-05-2.24256824E-06-2.81252809E-06
28 18-1.12144030E-06-9.76225945E-06 6.01371845E-06 1.52723836E-05 5.19313882E-06
28 19 1.36255298E-04-4.70790408E-06-7.38936641E-05 2.73140023E-05-1.60445444E-03
28 20 1.54984133E-03-5.79622517E-05-5.11811325E-04 6.59728813E-07-2.10871990E-06
28 21 1.44899109E-06 4.69664125E-06 3.13902508E-06 3.65866704E-07-1.46407404E-06
28 22-1.74782168E-05 5.41131041E-04 3.44043190E-04 5.45378149E-07 1.32560763E-05
28 23-2.16577947E-05-9.10371461E-04 1.96033226E-05 1.54535655E-05-7.06810993E-06
28 24 6.09471720E-07-2.32329475E-06 6.61209761E-07 3.58465745E-05-1.47481234E-06
28 25 1.33136314E-05 9.36874920E-05-1.44326161E-04-1.08293958E-04-1.21903919E-04
28 26 3.69796885E-04-2.78345782E-03-3.84512915E-03-1.31198103E-03 4.98230611E-06
28 27-3.16235641E-07-4.66607047E-06-4.67008836E-07 6.78350403E-06-1.80161764E-06
28 28 1.32503690E-05-8.94279007E-05 3.42535696E-04-1.33288126E-03-2.39602572E-06
28 29-2.40263360E-06-5.65256223E-09 7.31682373E-07-5.20576680E-08 7.01300618E-06
28 30 2.06169339E-07-5.53948146E-06-3.28886533E-07-1.14344799E-04-7.31491502E-05
28 31 1.55155552E-05-1.99531286E-05-8.40539453E-03-1.20683287E-03-6.68672629E-04
28 32-3.64588408E-04-1.34030319E-06 1.70840796E-06-3.68104773E-07-3.01586505E-06
28 33 7.30806814E-07-1.88457050E-07 2.64822548E-05 2.12480772E-05-1.63855338E-06
28 34-7.51249967E-07-2.25569022E-07 5.72145760E-06 4.55384060E-06 4.62965548E-06
28 35 2.46400458E-06 3.37778201E-05-3.30157229E-05 9.88646904E-06 4.04698991E-05
28 36 7.85733508E-04-3.17497850E-05 1.28585475E-04 6.97135118E-05-8.26205757E-07
28 37 8.47008727E-07-2.08029694E-08-1.15766641E-06 1.78666920E-06 4.52020821E-07
28 38-2.91913248E-06 2.34872683E-05 6.73509386E-05-9.18609391E-05-6.55236935E-07
28 39 6.16527294E-06 1.30264571E-05 1.41829066E-06-1.24160178E-06 7.19964611E-07
28 40 1.86573557E-05 2.73406637E-07 1.70139737E-06 1.56943376E-06-5.10347561E-07
28 41-5.32928371E-07-4.71464381E-08-3.91046013E-06 1.70397767E-06 1.96626130E-06
28 42-4.83955518E-07 4.28996126E-05 2.69712773E-05-1.09195911E-06-1.23802522E-05
28 43 3.87093047E-04 1.75462912E-04 1.42617615E-05 3.87473593E-05 1.30264626E-06
28 44 9.89260714E-08-1.40157234E-06 1.06927866E-06-8.00336197E-07-4.93710121E-07
28 45-1.08310795E-06 5.05836841E-06 4.48389954E-05 1.84623616E-04-1.76405710E-06
28 46 7.36738089E-06-2.87441429E-05-1.86445801E-05 1.33841354E-06-6.37057009E-06
28 47 5.44165717E-05-3.30985525E-05 1.30249378E-07 2.43384520E-07-1.63846935E-06
28 48 1.17080613E-07 6.91745854E-08 2.65809570E-07 8.63465696E-06 1.13012381E-07
28 49 3.15106731E-07 7.89030727E-05-5.90864207E-05 4.70441325E-05 5.45324583E-05
28 50 9.83212293E-04 8.47528232E-05-1.07626266E-04 1.97836372E-04-5.27126541E-07
28 51 5.91020395E-07-6.38938539E-08 7.71621873E-07-2.94608704E-06-4.02234997E-08
28 52 5.50103028E-08 6.50921153E-07 4.24288351E-07 8.17450522E-08-8.69586419E-07
28 53-6.95342351E-06-2.15117242E-06-5.11623464E-07 4.07330960E-06 5.49443852E-05
28 54 1.69487814E-05-2.94424428E-06-3.23832537E-05-1.69666508E-04-9.33663352E-05
28 55 2.86054193E-04-4.65831165E-05 8.50149305E-07 3.86850583E-08-8.88834363E-07
28 56-1.13606703E-07-7.13281484E-07 4.28763843E-07 1.35115830E-06-1.96869012E-05
28 57 4.26968399E-06-8.18282004E-05-1.65140931E-09 7.47431272E-07-7.05738563E-08
28 58-4.91606804E-07-3.22360788E-07-9.32627625E-06 1.52150786E-07 1.79152916E-06
28 59 1.43498561E-06 6.11026187E-05-2.05977354E-05-6.90082453E-05 6.14231453E-06
28 60-7.61978480E-04-1.17467745E-04-4.67897868E-05 2.59146438E-04-7.09711809E-07
28 61-9.08427205E-07 1.61813901E-06-4.52530544E-08 2.50955081E-08-1.19153735E-06
28 62-2.35046410E-08-2.91231606E-07-1.17512078E-07 5.15277580E-07-2.44440731E-07
28 63 4.04843820E-06 4.91222354E-07-2.25166108E-06 9.26366959E-07-3.93013443E-05
28 64-4.38357086E-06 2.53970942E-06 1.92130167E-05 2.70647290E-05 2.03915195E-05
28 65 6.75434548E-06-6.91022566E-05 5.19153570E-07 7.08010675E-07-1.22716424E-06
28 66 2.93738977E-07 3.70551310E-08 5.04932978E-07 2.90977115E-08 4.17659036E-07
28 67 3.87375220E-07-7.71411805E-07 7.28199770E-08-4.93418651E-06-1.52622597E-06
28 68 3.75606949E-06-2.90644808E-07 3.88539484E-05 8.67215109E-07-2.99496170E-05
28 69 1.58401493E-06 2.91602802E-04-7.07774354E-06-1.45969035E-05-2.64122871E-05
28 70-2.78615846E-07 5.75948543E-07-2.97332697E-07 4.78473468E-08-1.89289886E-07
28 71 1.32187456E-07-2.24369229E-06-3.20139690E-06-2.63720311E-07 1.38497889E-06
28 72-9.66824218E-07 1.48602980E-05 3.46074087E-06-6.50993834E-06 2.92817532E-06
28 73-9.25422676E-05-2.62116987E-05 2.28350370E-05 1.18309270E-05-1.10810156E-03
28 74-4.94689576E-04-1.20521607E-05 3.26668616E-04 3.97849941E-07 4.76987185E-08
28 75-4.45548660E-07-7.80746957E-07 1.27107995E-06 8.82308161E-10-1.12914704E-06
28 76 1.03003561E-05-5.53489090E-05-9.27254603E-05 3.18000731E-06-2.17369901E-05
28 77 1.89111120E-04 5.35674032E-04-5.55172657E-07 6.52010426E-06 4.12678747E-05
28 78-3.53548266E-04-9.70452560E-09-2.47754076E-07 1.12685462E-06-1.25310689E-06
28 79 1.40964351E-07 4.52509515E-06-4.50007860E-06 5.60094870E-06-8.48470094E-07
28 80-7.38193468E-05 2.07568476E-05-1.81338624E-05 1.77507897E-05 1.45306572E-04
28 81-9.61873015E-05 6.80830112E-05-3.86910914E-04 4.86290377E-07-9.42759340E-07
28 82 4.56468963E-07-3.99260125E-07-9.69520944E-07 9.88111177E-07-1.93958299E-03
28 83-1.67293641E-03-5.72018935E-05-2.74320441E-05-6.78967756E-05 2.68681168E-04
28 84-2.99609719E-04-1.58914126E-04-2.73683817E-04 4.79628352E-04-2.79069805E-04
28 85-8.01474218E-05-5.00888680E-04 3.09313143E-02-2.69402570E-03 4.34016686E-03
28 86-2.10069787E-03 2.82929288E-05-7.58927920E-05 4.75998632E-05 8.37986361E-05
28 87 1.48166771E-04 8.83532817E-05-3.51755564E-05-3.16528503E-05 1.11419539E-06
28 88 3.92314520E-06-6.39559997E-07 2.35445637E-05-6.32158597E-06-2.82465642E-05
28 89 3.07422604E-06-1.75863283E-04-5.50028949E-05 9.00926245E-05-9.43158440E-05
28 90 5.46048608E-03 3.39443631E-04-8.44510048E-04-3.36285691E-04 2.22469687E-07
28 91-3.43243995E-07 1.20774309E-07-1.25327474E-06 2.86136180E-06 1.00209548E-05
28 92-3.58884808E-06 4.60534421E-05 5.96935968E-05 9.16663501E-05 7.89073838E-07
28 93-1.68717014E-05 3.66502648E-05 2.22571280E-04 3.09222074E-05 2.63909916E-05
28 94 1.96443819E-06 1.18357799E-06 1.38089848E-06-1.90000379E-05-1.07428214E-05
28 95-9.40846289E-07-1.07548883E-05 2.76906997E-04-1.79610747E-05-4.40938000E-05
28 96-1.16203103E-04 6.33404101E-03-7.98323480E-04-2.03368809E-04-2.04768323E-03
28 97-5.94729922E-07-5.55242642E-06 6.14715634E-06 5.02372996E-06 7.78259806E-07
28 98-1.58877999E-06 2.95332532E-07 3.56093303E-06-3.13813548E-05 2.60733315E-04
28 99-1.44276483E-03-1.19426134E-03 9.86179121E-07-2.45149595E-06-1.46058938E-06
28100-2.51209162E-05-2.29107222E-06 2.53763164E-06 2.72594483E-06-5.00355281E-05
28101 6.48267639E-05-1.85554746E-05-4.59850763E-05 1.03377948E-03-4.83290158E-04
28102-7.28389764E-05 2.69300966E-04-9.49465080E-07 1.37977882E-06-4.30313736E-07
28103-8.16313349E-07 8.80734456E-06 1.44947966E-06 7.26587838E-07-1.47148514E-05
28104-1.35828782E-04 1.21033562E-04 2.72150906E-06-1.90576119E-05-2.17879447E-05
28105 4.51578962E-05 2.30650343E-04 1.92085800E-04 1.64117116E-06 6.13174312E-06
28106-3.57301840E-06-2.32245272E-05 1.11830916E-05-6.43066884E-06 1.77135439E-05
28107-1.58696788E-04 4.49675199E-06 2.90458284E-04 9.69452236E-06-1.63517158E-02
28108 3.45274757E-03 1.80813860E-03-1.00150809E-03-2.75219251E-06 1.43775509E-05
28109-1.16253584E-05 5.42750500E-06-1.12714788E-05-1.00546525E-05 6.17581778E-06
28110-3.28789456E-05-5.34065591E-06-1.13707191E-05 1.68138701E-05 8.87291023E-06
28111-5.74643758E-07 1.83584100E-06-1.46435719E-06 7.64136278E-05-2.10978807E-06
28112-1.75758903E-05 1.39298193E-05-3.05326624E-04-8.42424695E-05 3.73642147E-04
28113-2.99928485E-04 1.47463214E-03 4.95325611E-04 1.23497306E-03-5.46579718E-03
28114 3.05039282E-06-8.58814939E-06 5.53775657E-06 3.90452175E-06-2.75200638E-06
28115 1.49419390E-06 5.93272644E-06 4.19297232E-06-7.63628622E-07 1.31663140E-06
28116-6.85001602E-07 4.50225256E-06 4.16136308E-06-4.80423461E-06 3.86969708E-06
28117-1.44334648E-04 6.27093459E-05 3.99515213E-05-2.51823120E-05-5.28941685E-03
28118 4.82383903E-04 9.86714559E-04-5.17848033E-04-1.56696229E-06 6.97080301E-07
28119 8.69881987E-07 1.00276754E-07 3.68300851E-06-4.02500532E-06 1.80748892E-07
28120-2.08161478E-06 1.68489855E-05-9.65163082E-05 2.41937706E-06-1.22227009E-07
28121 3.06425942E-06-3.94578701E-05-3.86434318E-06 2.37690832E-05-8.75493362E-05
28122-1.68060112E-04-1.57081910E-04-1.30910653E-04-5.24227671E-06 4.21192082E-06
28123 1.71795962E-06 7.43089240E-06 3.20522775E-05-2.01516380E-05-6.05098709E-06
28124 1.72265232E-04-2.52382540E-04 1.63384088E-04 1.82685291E-04-1.75249820E-03
28125-1.02900457E-03 7.57209878E-04 1.17615380E-03 5.59292201E-06-1.09121882E-05
28126 5.31926619E-06-9.41092264E-07-3.48934391E-06-4.68412987E-07 8.02897930E-06
28127-5.32390634E-05-4.88403533E-04-1.79483563E-03 1.82227900E-06 1.70238992E-06
28128 2.73338853E-04 8.25196815E-04 1.05471178E-05-7.03507949E-05-1.49172120E-04
28129-5.50814315E-04 3.39432808E-05 2.63009385E-05-4.61246365E-06-2.59485694E-06
28130 7.59390431E-06 1.98148092E-05 2.25893206E-05 3.09812774E-05-1.71733046E-05
28131-4.69187148E-04-1.02367665E-04-2.59934797E-04 4.59897302E-04-3.80812138E-03
28132-2.84120967E-03-3.82220459E-03-8.93555633E-04 1.42610275E-05-1.53131986E-05
28133 1.05217116E-06-7.87685995E-06-8.80769384E-06 2.25811569E-07-4.37745207E-07
28134-2.00569658E-06 2.24227784E-06 2.12413522E-07 1.10820541E-06 1.72665305E-05
28135-7.11873742E-06-6.60198067E-07-1.01826304E-05-1.01354784E-04 5.41571081E-05
28136 1.55250281E-05 3.61639601E-05-1.19279989E-03 7.99782645E-05-9.44271260E-05
28137 4.40639335E-04 1.13935516E-06-2.10576488E-06 9.66409725E-07-1.56652230E-06
28138-2.37543126E-07-4.06716953E-07 6.60302615E-06-8.75742696E-05-1.04018184E-03
28139-2.84364504E-03-6.70949704E-08 3.18121994E-07 1.80481914E-07-9.85971841E-07
28140 4.81422848E-06-1.38272372E-05-3.93713968E-06 4.18999633E-06-2.16873376E-05
28141 2.54472257E-04 4.88930675E-05 1.69993641E-05 9.23504131E-05-1.56348239E-03
28142 2.54292827E-04-4.84959950E-05 3.52930840E-04-1.50194858E-06 3.48260874E-06
28143-1.98066016E-06-5.17971650E-06 2.92624094E-06-2.95689689E-07 4.63172194E-07
28144-2.26682584E-07-1.07136450E-06-2.58863526E-06 3.61142000E-06 9.99140599E-06
28145 3.51909276E-06 1.07684549E-05-7.61522795E-06 3.38949210E-05-3.36547952E-05
28146-5.12472287E-05 4.05253973E-05-3.17619133E-04-1.22519804E-05-2.85949425E-04
28147 3.42299071E-04 1.55102966E-06 1.71762420E-06-3.26865386E-06-4.76634630E-06
28148-1.20906753E-06 6.25221998E-06-4.84864041E-08-7.71600500E-07 1.41756835E-06
28149-3.48184038E-07-1.04755044E-06 8.97315285E-06-4.25761179E-06 1.62072837E-06
28150 3.51710859E-06-8.77734579E-05 2.65435601E-05-3.94336439E-05 1.79695310E-05
28151 3.86738672E-05-2.81742466E-05-1.14907459E-05-5.53783657E-05 3.02451718E-07
28152-1.54918700E-06 1.24673529E-06 3.60957113E-07-5.11638846E-07 1.16813221E-06
28153 5.63346116E-01 4.66499748E-01 8.41214196E-05 7.67499048E-05 2.04153743E-05
28154 4.83641034E-03-1.44125105E-04-4.26010720E-05-4.77198088E-05-3.71789475E-03
28155-1.77951475E-04-5.76203260E-04-7.39667375E-04-1.03026248E-02-9.09102511E-04
28156-6.56842097E-04-1.23190638E-03-1.30195969E-07 5.07779365E-05-5.06477405E-05
28157-7.15607980E-05-1.39540389E-04-1.00828725E-04 3.63406485E-04 1.13094386E-04
28158 1.67983151E-04 7.80396662E-04 3.66636811E-04 1.06411527E-04 1.95191605E-04
28159 4.74678610E-04 3.75504925E-04 1.19403953E-04 8.75256457E-04 6.76348906E-04
28160 2.83149993E-06 5.81551930E-06-1.38998764E-06-1.40202140E-05-7.80754700E-06
28161-3.75562607E-05-1.02440953E-05 4.79891958E-06-4.75099412E-06 1.04267412E-04
28162-1.47357250E-05 6.54445125E-06-1.64901341E-05-2.06112770E-03 3.40493990E-04
28163-2.92048948E-04 5.40657297E-05 7.27965500E-08 5.55065361E-06-5.62345016E-06
28164-1.11069944E-05 6.67607505E-06 1.71089033E-06
29  1-1.04057821E-07 7.01678213E-07 5.63072882E-07 9.26079832E-07-9.31456174E-07
29  2-8.84856649E-06-2.85603543E-06-4.87209465E-06 5.52265516E-06 4.85847022E-05
29  3 1.50283747E-05 3.03591445E-05-6.26413743E-05 4.44278309E-03 1.16054187E-03
29  4-2.00555675E-03-2.06392541E-03-2.67158726E-07 4.84996752E-07-2.17838027E-07
29  5-7.30656108E-07-5.96637839E-08 1.23871100E-06-2.77723285E-08 6.23576643E-09
29  6-4.31524870E-07 2.51885403E-07 2.31922243E-07-1.39910661E-06 2.44537232E-06
29  7-1.40677262E-06-9.63384035E-07 4.60650471E-05 4.91538350E-06 2.93899407E-07
29  8 7.34686729E-06 1.73247757E-03 3.41055568E-04-1.58445294E-04 1.35024633E-04
29  9 1.46491397E-07-3.68275323E-07 2.21783926E-07-2.31043181E-07-1.48720756E-07
29 10 1.37675623E-07-3.00262381E-07 3.10355835E-07-7.00983817E-05 1.02499784E-04
29 11 4.26466599E-08-1.94227366E-06-5.02072415E-05 1.02835758E-04-1.50336042E-07
29 12-3.40001665E-07 4.49290626E-07-4.33978803E-07-4.75729726E-07 4.44524194E-06
29 13-2.14271711E-06 2.32491107E-06 2.83456639E-06-4.33024024E-05-2.46721992E-06
29 14-2.08846923E-05-2.25163477E-05 2.63998264E-03 8.11345394E-04-1.81892612E-04
29 15 8.02224624E-05-1.44795762E-07 1.76218876E-07-3.14231140E-08 3.88368458E-08
29 16 6.05271028E-07-2.57794840E-07-1.13773620E-06 7.96239465E-06-8.10232134E-05
29 17 7.22701836E-05 5.70603271E-07 7.99397327E-07-5.04688509E-07 1.04645223E-07
29 18-5.71485350E-07-3.92116812E-06 2.17008296E-06-8.65616690E-07 3.26725312E-06
29 19 6.47721910E-05-3.49140335E-05-1.44118241E-06-4.86387171E-06-2.12181272E-03
29 20 7.80768821E-04 4.28275074E-04-1.15857075E-04 1.38966112E-06-4.40183151E-07
29 21-9.49477970E-07 7.42308271E-07 1.44704193E-07-5.76886870E-07-1.13436536E-06
29 22 9.91166660E-06-8.81993420E-05-3.82704714E-04-1.72448545E-06 1.49523415E-05
29 23-1.08111960E-04-3.54294451E-04 1.17834435E-07 2.89371860E-07 1.28409568E-09
29 24 4.98652578E-07 3.10637073E-07-2.06113786E-07-9.64681629E-07-3.15449794E-06
29 25-1.85541352E-06-3.41484509E-05 3.45960470E-05 2.11906867E-05 5.81805838E-06
29 26-5.98405600E-03 1.48594007E-03-7.38286364E-04-2.00610645E-03 4.94479988E-07
29 27-5.53565916E-07 5.90859281E-08 4.80529443E-07-8.48666860E-07-7.20300790E-07
29 28-7.32117316E-07 5.38026112E-07 4.58183071E-05-3.88414077E-04-3.76444921E-08
29 29 4.55679685E-07 5.15171657E-08-1.63702795E-07 5.07919681E-07-7.36449193E-06
29 30 2.49149127E-07 9.31005668E-07-2.57300502E-06 9.23710866E-05 7.74574983E-06
29 31 1.86212714E-05 3.37178983E-05 7.15046664E-04-2.29338582E-06-6.27759695E-04
29 32 4.57408662E-04 1.33033695E-07 4.47585476E-07-5.80619171E-07 5.35176517E-07
29 33-1.46545330E-07 4.19182300E-07-6.41636706E-08-1.13686963E-07-3.54024638E-08
29 34 8.26653612E-08 2.32745619E-07 1.09439651E-06 2.56719034E-07-2.94814874E-07
29 35-1.25329201E-06-3.78689340E-06-7.09445105E-06-7.41075652E-07 1.38991879E-06
29 36-5.05162186E-04 3.80845863E-05-1.05322192E-04-8.63688283E-06 2.07515282E-07
29 37 9.23631829E-08-2.99878465E-07 5.43088829E-07-8.17261558E-08 1.25872721E-07
29 38-7.32369999E-08 2.65204741E-07-7.26004364E-06 1.20406182E-04-9.71708465E-09
29 39-1.27670836E-06-2.44184814E-06 2.22073776E-05-6.10009154E-07 5.95349025E-06
29 40-4.98530377E-05-1.25292732E-04 1.08487663E-07 3.13735263E-07 3.41226901E-07
29 41 3.93707709E-07 4.74393658E-07-1.44317937E-06-1.82719423E-06-2.07653186E-06
29 42-1.71639561E-06-4.21587102E-06-1.99880314E-07 2.99090594E-06 1.67475920E-05
29 43-7.19919627E-04-1.56284382E-04 1.52214619E-05 1.12658364E-04-4.30215231E-07
29 44 1.28780787E-07 3.01434444E-07-6.73636972E-07 2.05717074E-07 3.35731776E-07
29 45-7.25134682E-08 3.27788557E-07-6.51596365E-06-1.87928973E-04 3.30192460E-07
29 46-1.97640224E-06 1.17738327E-05 5.96391551E-05-6.35594648E-07 4.45925976E-06
29 47 7.76362481E-06 4.30397592E-05-6.90174754E-09 5.58734324E-08 1.06761796E-06
29 48-1.08132303E-07 1.52457764E-08 1.19852321E-06-5.12353606E-06 6.40595516E-07
29 49-2.87733517E-07-4.70593677E-05 1.74719479E-05-2.19380805E-05 2.24773710E-05
29 50 2.14793710E-04 2.99834230E-04 1.43566282E-04 5.37277893E-04-1.22920282E-07
29 51-5.42545543E-08 1.77174836E-07-7.43717744E-07 4.56453423E-07-1.48218688E-07
29 52 2.42598162E-10 4.70525339E-09 5.38176315E-07-2.71637489E-07 1.65334485E-07
29 53-4.96154740E-08-2.24256814E-06 1.32951410E-06-8.12861956E-07-5.14322028E-06
29 54 4.70434486E-06-1.09566554E-05 3.93987464E-06 2.11399857E-04 1.92462972E-05
29 55-3.53137922E-05 2.09592057E-05-2.55092940E-08 9.56850483E-08-7.01757542E-08
29 56-5.74114979E-08-8.16505886E-08-5.96711186E-10-3.52313434E-07 3.59126454E-06
29 57 1.68510308E-06-5.48873757E-05 2.82385800E-09 7.38711255E-08 3.04665048E-07
29 58-2.21643855E-07-1.98576345E-07-9.02519257E-07-1.31226922E-06 1.15533635E-06
29 59 8.50673462E-07-3.32700594E-06 9.99238574E-06 1.42439466E-05-9.50607087E-06
29 60-1.88666901E-04-1.08213147E-05 1.18338524E-05 3.99808888E-05-1.60225402E-07
29 61 2.22757244E-07-6.25318421E-08-4.81537206E-08 2.12314483E-07-1.78337051E-07
29 62-9.74539220E-09-9.59796995E-08-2.11570174E-08-5.80443295E-08-4.39762913E-07
29 63 1.02360699E-06 9.57204813E-08 2.18828186E-07 1.91184965E-06-4.17017872E-06
29 64-7.01135001E-07 7.66072502E-07-1.06707372E-05 1.62417987E-04 4.14399978E-05
29 65-3.45851690E-05-9.96287279E-06-4.50645289E-08-9.80966956E-08 1.43161224E-07
29 66-2.67710322E-07-8.35385433E-08-3.50268770E-08-3.76841704E-09-9.15763262E-08
29 67 3.41479053E-07 5.97680342E-08-8.81327548E-08 1.41068327E-06-1.52252741E-06
29 68-3.28633103E-07 3.80997049E-07-1.52096251E-05 7.95628745E-06 7.63657489E-06
29 69-1.04693889E-06 8.31753046E-05-1.96724229E-05-2.44304264E-05-5.41497463E-07
29 70 2.06451593E-07-3.66006533E-07 1.59554940E-07-2.06929133E-07 7.02254976E-08
29 71-1.07269065E-07-5.23703892E-08-1.06524358E-07-3.33517222E-07 2.89665034E-07
29 72-1.05748478E-07 6.13803806E-07 1.59654248E-06-8.14388112E-07 2.11227575E-07
29 73 7.28282430E-06-1.62285453E-05 2.31036605E-05-1.97232772E-05 1.14765020E-03
29 74 1.58554533E-05 3.80364839E-04-2.93498791E-04-6.59809381E-07 1.97509518E-07
29 75 4.62299863E-07 5.43515779E-07 1.92994406E-07-1.26288151E-07-1.78335240E-07
29 76 2.44655938E-07-2.37056744E-05 1.40042043E-05-8.28850599E-07 7.37298181E-06
29 77-5.61209273E-05 1.69353484E-04-6.29470221E-07 2.59047356E-06-4.90962309E-05
29 78 1.51182341E-04 4.53798924E-08 3.61558343E-07-2.80581451E-08-1.91394460E-07
29 79 4.77108087E-08-4.10180270E-06 2.25785837E-07 7.34084832E-07-4.29409629E-07
29 80 2.63642683E-05-4.05714426E-07-3.65370859E-06-1.07936993E-06-1.36514995E-04
29 81 3.95233779E-05 9.77070904E-05 1.41532444E-04 1.65382225E-07 3.41586266E-07
29 82-5.06968491E-07-1.09076715E-07 2.90539092E-07-1.18753582E-07-8.25207284E-06
29 83-5.64931757E-06 1.97361290E-06 1.62108674E-06-8.82628620E-07-2.38443065E-05
29 84-3.37949626E-06-5.02097928E-06 2.53422060E-06 1.14254842E-04 5.71187550E-05
29 85 1.72676210E-06-9.02777109E-05 5.21686540E-05-2.04883109E-03 4.09717885E-05
29 86 2.21507667E-03-1.91562037E-06 4.66591562E-06-2.75029525E-06 2.80445817E-07
29 87 2.93240529E-06-3.03731842E-06-4.41813212E-05-3.56312207E-05 2.49465264E-07
29 88 1.66214311E-06 7.71153264E-07-1.75645609E-05 4.32384245E-06-2.44457683E-06
29 89-5.75187008E-06 6.00150699E-05-2.47713124E-05 3.71519638E-05-8.36360207E-06
29 90 5.60526155E-03-9.07324188E-04-1.87965736E-03-1.34785882E-03-3.97814575E-06
29 91 1.64113030E-06 2.33701545E-06 3.62564438E-08-2.82002093E-06-6.13353778E-06
29 92 2.54052726E-07-1.81767268E-06-1.54664849E-04 9.96518042E-05-1.62587531E-06
29 93 7.55874611E-06-1.67008576E-04 2.52218246E-04 2.83202391E-04 2.36950843E-04
29 94 3.71847262E-06-1.33832616E-07 6.45277419E-06-3.17751892E-05-1.19283618E-05
29 95-1.01548548E-05 9.90506361E-06-6.44526596E-05 8.43932611E-05-9.69813342E-05
29 96-1.61262083E-05-4.60532379E-03-5.17214483E-04-6.88521440E-04 2.66549305E-03
29 97-3.34643045E-06-9.90684813E-06 1.32532786E-05-7.26365680E-06 7.11617923E-06
29 98 7.38361097E-06 6.60245000E-06-3.75221708E-05-5.60161056E-05 3.31977422E-04
29 99 3.16332922E-04 2.62938974E-04 1.16910976E-06 3.91824043E-06-2.79100495E-06
29100 2.34257464E-05-3.92307459E-06-2.73898964E-05 2.21206388E-05-4.04788179E-04
29101 3.06937434E-04-5.85758436E-05 1.30124343E-04-5.31587871E-03 2.19560697E-03
29102 2.04530007E-04 6.00256495E-04-2.70095198E-06 2.78939396E-06-8.84419782E-08
29103 6.26574594E-06-8.46514076E-06 5.54336880E-06 2.40265925E-06-1.44892290E-05
29104-5.72862166E-05-6.22399886E-04-3.48265611E-07-7.50906590E-06-2.57498910E-04
29105-7.60721509E-04 2.01337475E-04 1.69527066E-04 4.33257191E-06-5.25904315E-06
29106 2.50275485E-07-3.79581389E-05-5.27885163E-06-1.42672149E-05 6.80298759E-06
29107-1.09400465E-04 3.01234846E-05 8.82608165E-05 1.14099123E-04-2.03527098E-03
29108-1.18263800E-04-3.73888383E-03 1.76298944E-03-1.07554358E-06 7.87210780E-06
29109-6.79656422E-06-1.40031957E-05 4.31593547E-06 7.47642555E-06 7.48780735E-06
29110-4.37250452E-05 7.62194791E-06 8.41897954E-04-6.75302822E-03-5.65637139E-03
29111 5.82591093E-05 7.62553133E-05-5.98108582E-05 2.39092593E-04 1.55274171E-04
29112 2.62258430E-04-2.23439887E-04 2.18581970E-04 6.64357397E-04 3.23903569E-04
29113-1.63057753E-04 1.72784268E-02 1.10555055E-02 1.03616519E-03-6.73926820E-05
29114-4.18648657E-05 4.06271551E-05 1.23771060E-06 1.06926225E-04-9.46108126E-05
29115-9.91305870E-05 5.63317260E-01 4.66474020E-01 6.20971339E-06 7.66653233E-06
29116-2.12146537E-05 4.66189139E-03 2.83344628E-05 4.66981094E-05-3.06893770E-05
29117-2.86822777E-03 1.79935467E-04 4.89069548E-04-4.31923458E-04-1.08471290E-02
29118 9.26079590E-05 1.30541260E-03-1.31184330E-03 4.15947878E-05-3.45464319E-05
29119-7.04835586E-06-6.44970726E-05 5.27584633E-05 1.03236024E-04 3.60909141E-04
29120 1.68583606E-04 2.79513377E-04 9.03395078E-04 3.58157738E-04 1.42157689E-04
29121 4.42000422E-04 1.70562868E-04 3.57213350E-04 1.55115211E-04 3.70148980E-04
29122-4.15352479E-05-2.96044633E-03-2.44711612E-03-8.24816972E-06 3.98480612E-06
29123-6.81146313E-06-9.97299346E-05-1.12187672E-06-2.70270814E-05 3.18502133E-05
29124 5.02169394E-04 3.23715480E-04 7.01406399E-05-7.82181388E-05 7.19462454E-03
29125 1.42503089E-03 7.73497443E-05 4.66441034E-04 2.59676718E-05-1.35562717E-05
29126-1.24114001E-05 1.12365437E-06 6.92498521E-06-3.82658747E-06 1.48835150E-06
29127-3.10585856E-05 5.27561897E-04 7.61194294E-04 1.05859510E-05-1.10573786E-04
29128 4.16078154E-05 1.66984698E-04 5.46503022E-06-8.59012785E-05-4.69853932E-07
29129-2.65317428E-06-3.60954560E-07-4.06269347E-07 1.30131428E-07 2.87360778E-06
29130-2.20329669E-06 5.88718168E-06-1.02579736E-06-1.35419382E-05 1.07259187E-05
29131-1.42374002E-04-2.37623318E-05 4.79497105E-05-7.86048630E-05-8.31779558E-03
29132 8.24191726E-04-2.02637058E-03 2.70331326E-04-2.87578778E-07-5.96692071E-07
29133 8.84270849E-07-6.20992878E-07-7.37771619E-07 2.07403990E-06-1.42520139E-08
29134-2.15823720E-09 6.00570139E-07 3.45940498E-07 2.12096088E-07-1.18967259E-07
29135-3.17485193E-06-1.54721206E-06-9.25288407E-07 1.38037577E-05 1.37081425E-05
29136 1.47138102E-05-2.27440872E-06 5.13710543E-05-2.13315586E-04-7.09302251E-05
29137-5.09118029E-05-4.01220020E-07 2.51574238E-07 1.49645782E-07-1.18012954E-08
29138-2.69231287E-07 2.62612417E-07 4.98383655E-06-3.34732758E-05 3.45970804E-04
29139-8.99666472E-04 7.01907851E-09-1.34453390E-07 9.23248084E-07-5.91284388E-07
29140-4.05980438E-07 7.70779149E-07-4.02897566E-06 2.74569351E-06 1.59683486E-06
29141-3.36671217E-06 1.04479575E-05-1.04618911E-05-9.54318303E-06-8.41460109E-04
29142-1.50284288E-04-9.86663022E-06 8.56250895E-05-2.65783831E-07 6.34502537E-08
29143 2.02333577E-07 1.33762691E-07 6.80051669E-07-8.07181587E-07-9.20914209E-09
29144-1.37929558E-07 4.62356616E-08-1.65809201E-07-1.30823272E-07 2.02730965E-06
29145 1.77981409E-07 9.66118170E-07 4.59825308E-07-1.01874855E-05-7.88800152E-06
29146-7.14367993E-06-2.65484703E-06 8.25961740E-05-1.68143661E-06-1.05929641E-05
29147 1.38750775E-05-7.89036688E-08-3.35296701E-07 4.14200370E-07-1.86875839E-07
29148-3.33002872E-07 9.13704190E-08-2.20234353E-08-2.40125727E-07 1.22427944E-07
29149 4.78993656E-07-2.17480633E-07 2.70700256E-06-4.90062208E-07-2.00436855E-06
29150 8.63922609E-07-2.02585531E-05 1.56780086E-06 5.63460418E-06 3.81311586E-07
29151 2.43901772E-04-8.31961827E-06 2.47005819E-05-4.82933733E-05-1.28095883E-07
29152 3.69867532E-07-2.41771649E-07 1.01401693E-07 1.15620365E-07-5.77066407E-08
29153-5.90581356E-06-5.10458315E-06 1.22520348E-06 9.80685590E-08 2.07748800E-07
29154 2.89177553E-06-6.32762606E-06-1.05345000E-06-6.50949333E-07-5.61884927E-05
29155-2.62355162E-05 2.24674441E-05-1.86392220E-05-1.09982535E-03 9.48677704E-04
29156-1.27386096E-05-6.71091021E-04-2.69518384E-06 3.02611040E-06-3.30926556E-07
29157-2.29696350E-06-2.17728136E-06-2.28859695E-06-7.53184282E-07 2.48933895E-06
29158 1.37658511E-04 4.24518359E-04-4.37981310E-07 2.20824821E-06 5.12865462E-05
29159-6.46980821E-04 2.78600678E-06-1.92982120E-05 2.28549579E-04 9.20804238E-04
29160 5.23116739E-08-2.72123945E-07 1.32961810E-07-4.32582693E-07 1.15676627E-06
29161 4.93198905E-06 2.28997510E-06 2.06007022E-06-5.75414151E-06-3.11896654E-05
29162 4.52417198E-06-2.86235293E-05 2.77725471E-05-3.57543032E-04 6.63597730E-05
29163-3.17271773E-05-1.30780106E-04 2.22490287E-07-6.48246423E-07 4.25756136E-07
29164 1.11164625E-06-4.45675355E-07 5.09366576E-07
30  1 1.18625271E-06-1.68258017E-06-9.02127045E-06-1.69888279E-06 4.94901908E-06
30  2 2.24347748E-05 4.87381147E-05 5.26728393E-06-3.05475004E-05-9.46758951E-06
30  3-3.51665185E-04 1.59075392E-04 3.07266450E-04-2.19811760E-02-7.22277463E-03
30  4 4.46823126E-03 7.98217056E-03 6.24924224E-06-1.00858919E-06-5.24065305E-06
30  5-1.94769287E-06 1.69071996E-06-8.68343489E-06 1.28073412E-07 6.19486247E-07
30  6 1.22841277E-06-6.03670297E-07 3.53983036E-09-3.52363414E-06-5.99807009E-06
30  7 3.90893886E-06-3.23269778E-07-1.30680171E-04-2.61625210E-05-2.98986061E-05
30  8-3.94180881E-05-3.44321950E-03-4.79501572E-04-7.36652455E-05 1.26996573E-04
30  9-2.25157687E-06 4.57389419E-07 1.79418745E-06 3.80753361E-07-5.45283678E-08
30 10-3.99607613E-07-5.81123095E-07 5.82282176E-06-2.66259020E-05 1.28527816E-04
30 11 4.55685228E-07-1.96852882E-06-4.74870203E-05-1.47251137E-04 2.55640839E-06
30 12 2.50817290E-06 1.08138162E-06 5.90618849E-07 1.22012369E-06-4.84998615E-06
30 13-6.07942644E-06-4.68557696E-06-6.08835645E-06-3.58723298E-05 2.06554688E-05
30 14-5.23020547E-05 1.13024551E-04-1.00803780E-03-1.23029743E-03 6.05321842E-04
30 15 6.58729519E-04 1.45039354E-07 1.89847610E-06-2.04351546E-06-1.31722925E-06
30 16-2.11496353E-06-4.57806656E-06-2.39668743E-06 3.13030749E-05-2.89563834E-05
30 17-4.08042810E-05-2.04251618E-05-1.75054793E-05-4.37282830E-07 2.31926323E-06
30 18-1.46819620E-06 7.03231441E-06 7.35983305E-06-8.80645968E-06 7.95434954E-06
30 19-1.06447286E-04-5.88537725E-05-1.50679691E-05-4.81715848E-05 4.71829933E-03
30 20-1.12508827E-03-1.48831335E-03 3.26878035E-04-2.55843635E-06-2.09022582E-06
30 21 4.64866217E-06-1.83283040E-06 1.06763504E-06-1.01880658E-06-3.98483267E-06
30 22 2.36785453E-05-4.13409724E-04 3.70692950E-04 2.78432157E-06-1.87046492E-05
30 23-1.79846085E-04 5.79433434E-04-9.38079346E-07-3.17300357E-06-3.43363568E-06
30 24-4.59851774E-06-5.21690958E-07 2.03929179E-05 2.26032626E-05 3.16400765E-05
30 25 2.13277117E-06 2.32109788E-04-2.66606496E-04-2.37725350E-04 1.56139757E-04
30 26 1.81126651E-02 2.21588805E-03 8.42985728E-03 1.04393821E-02-3.33096139E-06
30 27 1.02279587E-06 2.30816552E-06-1.17449239E-06 2.47614438E-06 8.34464514E-06
30 28 2.68163440E-06 6.51081998E-06-9.84431454E-04-2.68497043E-04 1.57711685E-07
30 29-1.90909206E-06 1.23656290E-06-9.86445632E-07-1.96444690E-07 3.07722226E-05
30 30-8.04772323E-06 5.10945401E-06 3.34042976E-06-3.83148133E-04-3.15915097E-05
30 31-1.80503509E-04-1.39590811E-04 7.16085690E-03 2.79870833E-03-3.07605391E-04
30 32-1.66551138E-03 8.19021078E-07 2.15621647E-07-1.03464273E-06-1.22105037E-06
30 33-3.25936696E-07 1.61083513E-06-2.75513554E-07-5.75194348E-07 1.51360650E-06
30 34 1.79427040E-08 1.24845945E-06 2.37355698E-06-5.94811304E-06 8.51495994E-07
30 35-6.09166589E-06-5.96208646E-05 6.75615357E-05-7.01692697E-06 3.33677204E-05
30 36-9.13630939E-04 3.39051731E-04-9.82479305E-06 2.22433596E-04-3.11360183E-06
30 37 2.23735384E-07 2.88986644E-06-7.31671974E-07-1.83960304E-06-5.63028340E-08
30 38 2.74885352E-06-1.54174143E-05 6.93150377E-05 1.47067548E-04-9.66861851E-07
30 39 1.68614602E-05-1.15529681E-05 2.24274523E-04-9.54229289E-07 9.72792530E-07
30 40-3.74016422E-05-1.46163455E-04 7.19048037E-08-2.59282063E-07-2.32768369E-06
30 41-8.88381335E-07 4.97058479E-07-2.50623260E-06 1.12143512E-05 4.55991315E-06
30 42-3.53725189E-06 1.21495154E-04 1.13424969E-05 6.55386199E-05 2.31179977E-06
30 43 1.36234459E-03-1.56417109E-04 3.15387324E-04 4.27219391E-06 7.63751912E-07
30 44 2.85297930E-06-3.61673121E-06 2.57017490E-06-1.37959937E-06-1.35068010E-06
30 45-3.49185435E-07-7.22462872E-06-1.74129611E-06-6.09328124E-04-8.48832475E-07
30 46 1.09496431E-06 1.03095394E-04 1.02675071E-04 8.93327198E-07-2.58734409E-06
30 47 3.19685752E-05 4.92743045E-05 2.87941277E-08-4.02753752E-07-2.06315696E-06
30 48-1.63821787E-06-1.15017239E-06 8.52000547E-06 8.87208800E-06 7.76340089E-06
30 49 6.23396076E-06-6.25975554E-05-1.26680240E-04 8.86264084E-05-1.39464350E-04
30 50-1.31968313E-03-2.58518032E-04-2.39389299E-04-2.07546495E-03 2.58304189E-07
30 51-3.61270390E-07 1.02966201E-07 1.97849685E-06-1.83544767E-06 3.05763192E-06
30 52 5.48496339E-08 7.49883375E-07 1.33141103E-07-6.38530861E-08-6.91046311E-07
30 53-8.29000533E-06-1.02032741E-06-8.07142919E-08 2.57550226E-06 5.23960971E-05
30 54 1.83698984E-05-5.82812603E-06-1.72574144E-05-3.29995895E-04-2.14984945E-06
30 55 2.95546673E-04-5.32765126E-05 7.52744119E-07 8.59526946E-08-8.38696814E-07
30 56-2.78308689E-07-9.53864291E-07-2.27238191E-07-3.47722733E-06 3.87136355E-05
30 57-1.38809749E-04 6.32991488E-04-1.05394063E-08 1.07500244E-06 1.43174147E-06
30 58-1.72234480E-06-7.99554187E-07-1.16101217E-05-6.74580883E-06 8.33104409E-06
30 59 4.03264520E-06 1.47998000E-05 9.35357369E-06-1.07105052E-04-5.79180683E-06
30 60-1.59496384E-04-1.72980600E-04-3.63138160E-04 2.42809806E-04-4.90903880E-07
30 61-6.67402780E-07 1.15830666E-06-1.84460546E-06-3.79976443E-07-3.19050342E-08
30 62 1.24980828E-08 5.58561901E-08 6.13155282E-07 9.15421125E-08-3.94963421E-07
30 63 4.42926886E-07-2.76751759E-06-6.97394434E-08 2.01338719E-06-3.80150735E-05
30 64 3.07137492E-06-9.59940097E-07 1.32940796E-05-2.48437924E-04 2.34785824E-05
30 65 6.56125635E-05-1.07989526E-04-3.51383177E-07 9.48553687E-07-5.97170510E-07
30 66 5.91412919E-08-4.53649241E-07 5.78338656E-07 6.10126852E-08 8.17230283E-07
30 67 7.99291947E-07-8.67114478E-07-7.77486361E-07-9.15315663E-06-3.24588129E-06
30 68 4.38925419E-06 3.07656334E-06 6.42283816E-05 1.53922002E-06-4.06106541E-05
30 69-7.23143660E-06 3.17036628E-04-2.46761726E-05 3.84206926E-05-5.40169580E-06
30 70 3.02570508E-07 3.83418456E-07-6.85988964E-07 6.52370114E-07-2.99283249E-07
30 71-1.18371264E-08-9.30465760E-07 1.61812122E-07 2.61595016E-06 3.70509164E-06
30 72 2.05911326E-06-9.02838396E-06-1.24741940E-05-1.79264843E-05-5.46219804E-06
30 73-1.01440855E-05 1.81391077E-04 1.96785782E-05 5.81152169E-05-3.58955877E-03
30 74 9.30799455E-04-8.53517462E-04 7.89042152E-04 2.01944838E-07-3.37811815E-06
30 75 3.17617332E-06-1.72028861E-06-6.47204375E-06 2.67245143E-06 3.25495811E-06
30 76-1.70218501E-05 4.64016790E-05-1.56139080E-04 2.11510032E-06-2.83090045E-05
30 77-3.47142483E-05-1.21837710E-03-2.09281305E-06 2.70459935E-05 2.89200119E-04
30 78 6.22532794E-04-5.21292739E-07-2.02170589E-06 1.54724501E-06 2.16868845E-06
30 79-1.31983635E-06 2.07328273E-05-3.38693557E-06-6.98859103E-06 8.33278142E-06
30 80-1.46647270E-04-1.07679259E-05 2.37185213E-05-2.16403964E-06 8.03933585E-04
30 81 3.65700474E-04-6.14819473E-05-3.85047216E-04-9.72567709E-08-1.42237909E-06
30 82 1.51963586E-06-1.57485370E-06-3.13068276E-06 8.25757709E-07-7.19721302E-06
30 83-5.52668158E-06 6.58744808E-07-1.65942588E-06 3.42129209E-06 8.34951143E-07
30 84 4.35574387E-06 6.51802808E-06-2.67574105E-05-1.62299954E-04-7.94492585E-05
30 85 4.10644217E-05 2.80493295E-04-4.49865739E-03 1.16316795E-03-2.40307873E-04
30 86-8.36759212E-04-4.97313683E-06 8.63451775E-06-3.66138092E-06-1.20852565E-05
30 87 2.73589412E-06-7.32628247E-06-6.35899511E-05-5.28336773E-05 5.04365143E-08
30 88-9.25113853E-08 3.22745682E-06-4.66154708E-06 3.28471067E-06 6.38226247E-06
30 89-1.58890987E-05 2.27839774E-06 1.03357229E-04 8.34400795E-05-4.66649432E-05
30 90-3.28489950E-03-1.21156205E-04 1.60141109E-03-1.46078916E-07-8.58308617E-06
30 91-7.55927772E-06 1.61423639E-05-6.59233141E-06 6.48457897E-06-1.26212907E-05
30 92-6.57434500E-06 2.49948557E-05-9.49104800E-06 4.01807559E-04-1.67591263E-05
30 93 1.45966274E-04-1.76610658E-04-1.19858602E-03-2.90471956E-04-2.41225161E-04
30 94-1.29767576E-06 6.53885224E-06-7.11897097E-06-4.05560694E-06-2.18824583E-05
30 95-2.97466402E-05 3.73285430E-07 4.41164376E-04-1.50462766E-04 1.68234477E-04
30 96-1.10475494E-04 7.95888140E-03-2.63358894E-04-1.26015296E-03-1.62210920E-03
30 97 5.09838875E-06 8.15398997E-06-1.32523787E-05 5.09108712E-06 3.52020965E-06
30 98 4.89794447E-06 1.61656217E-06-6.48799146E-05 6.86464976E-05 2.21780254E-04
30 99 1.73895357E-04 1.45554266E-04 1.73931518E-06-2.68613319E-06 2.16576264E-06
30100-5.51587193E-06 1.58561714E-06 9.67789581E-06-5.46804071E-06 2.03547427E-04
30101-7.02970478E-05-1.13119920E-04 1.32048132E-04-3.53523378E-03 5.07262522E-04
30102-2.30603936E-04 3.60624193E-04 4.91090586E-07-1.74794018E-06 1.25684959E-06
30103-1.94442482E-06-1.85031143E-06-2.87780238E-07 3.76172655E-06-3.34390971E-05
30104-1.18744004E-04-1.83731624E-04-5.04155594E-06 5.47261953E-05 3.37621671E-05
30105 1.73537786E-04-2.23385125E-04-1.84023372E-04 1.93183551E-06 7.01554324E-06
30106-5.77431369E-06-3.16148725E-05-3.76860964E-05-7.93607068E-06 2.01623863E-05
30107 6.67978647E-04-1.23490688E-04-8.48133516E-05-1.15557628E-04 8.17818505E-03
30108-8.58841076E-04 1.43195009E-03 1.09419018E-03 9.37250999E-06-1.01739879E-05
30109 8.01477888E-07 2.28487776E-06-5.65643241E-06 4.72158622E-06 3.20059524E-06
30110-7.34680250E-05 2.74527599E-05 6.95314807E-06 6.47538680E-03 5.42916714E-03
30111 1.08906509E-04-6.82476171E-06 1.83919298E-05-2.28873209E-04 3.83521640E-04
30112-9.45397013E-06 9.24685946E-05-6.90088273E-04 7.23938858E-04 3.64762563E-05
30113-5.03026850E-05-1.43093982E-02 4.55773896E-03 7.83903652E-03-6.41581769E-03
30114-1.71804919E-04 9.27288167E-05 7.90761026E-05 1.49220277E-05-5.95627531E-05
30115-2.72971656E-05-2.88825607E-03-2.39456918E-03-8.13956392E-07-8.55486360E-06
30116 6.42901074E-06 2.70775990E-05-2.29851388E-05 1.65724124E-05-1.25555503E-05
30117-1.71446671E-04 8.61471280E-05 1.83690640E-05-3.13547585E-06-9.88498165E-03
30118 9.18227237E-04 1.35198264E-03-1.21716239E-03 2.97984710E-06-4.81455308E-06
30119 1.83470598E-06-1.07278624E-05 5.76536838E-06 1.71725356E-05-1.26708920E-06
30120-9.84078586E-06 1.63392855E-05-2.45466363E-05-1.14484785E-05 7.40428890E-05
30121 1.57385284E-05-5.05412887E-05-1.19265427E-05 8.08095352E-05-3.22365941E-05
30122-1.79097364E-04-5.63312583E-01-4.66456919E-01-8.90209833E-06-2.05194811E-05
30123 4.80988064E-05-4.88302249E-03 1.28839209E-04 5.52770586E-05-6.18048416E-05
30124 4.11944276E-03 4.77901695E-04-4.80007167E-04 5.88790655E-04 1.04419020E-02
30125 8.93963195E-04-1.73910992E-03 1.61220929E-03 1.12703498E-04-6.09563937E-05
30126-5.17471045E-05-4.11444067E-05 6.50769494E-05-1.18369608E-05-3.95268252E-04
[truncated: 10,447,207 more chars]
