# Supplementary material for: Computational Investigation of the Formation of Peroxide (ROOR) Accretion Products in the OH- and NO3-Initiated Oxidation of α-Pinene
Source: J Phys Chem A. 2021 Dec 9;125(50):10632–9. doi: 10.1021/acs.jpca.1c08969 (PMC8713291; doi:10.1021/acs.jpca.1c08969)
Supplement: Supplementary file 2 — jp1c08969_si_002.zip [file jp1c08969_si_002.zip › JPCA-secondnd-paper-updated-outfile/α-pinene, (R-alkoxy,S-nitroxy)2/soc-α-pinene, (R-alkoxy,S-nitroxy)2.out]

----- GAMESS execution script 'rungms' -----
This job is running on host ukko2-20.cs.helsinki.fi
under operating system Linux at Mon 27 Jul 17:48:48 EEST 2020
Available scratch disk space (Kbyte units) at beginning of the job is
Filesystem                            1K-blocks        Used  Available Use% Mounted on
nas-fs2.cs.helsinki.fi:/c_appl/proj 52023199232 48020615168 4002584064  93% /proj
GAMESS temporary binary files will be written to /proj/hasanaga/SCR/galib
GAMESS supplementary output files will be written to /proj/hasanaga/GALIB/SCR
Copying input file soc-noupup.inp to your run's scratch directory...
 
Assuming a single but multicore node.
 

 Distributed Data Interface kickoff program.
 Initiating 20 compute processes on 1 nodes to run the following command:
 /proj/hasanaga/gamess/gamess.01.x soc-noupup 

          ******************************************************
          *         GAMESS VERSION = 30 SEP 2019 (R2)          *
          *             FROM IOWA STATE UNIVERSITY             *
          * M.W.SCHMIDT, K.K.BALDRIDGE, J.A.BOATZ, S.T.ELBERT, *
          *   M.S.GORDON, J.H.JENSEN, S.KOSEKI, N.MATSUNAGA,   *
          *          K.A.NGUYEN, S.J.SU, T.L.WINDUS,           *
          *       TOGETHER WITH M.DUPUIS, J.A.MONTGOMERY       *
          *         J.COMPUT.CHEM.  14, 1347-1363(1993)        *
          **************** 64 BIT LINUX VERSION ****************

  SINCE 1993, STUDENTS AND POSTDOCS WORKING AT IOWA STATE UNIVERSITY
  AND ALSO IN THEIR VARIOUS JOBS AFTER LEAVING ISU HAVE MADE IMPORTANT
  CONTRIBUTIONS TO THE CODE:
     IVANA ADAMOVIC, CHRISTINE AIKENS, YURI ALEXEEV, POOJA ARORA,
     ANDREY ASADCHEV, ROB BELL, PRADIPTA BANDYOPADHYAY, JONATHAN BENTZ,
     COLLEEN BERTONI, BRETT BODE, KURT BRORSEN, CALEB CARLIN, GALINA CHABAN,
     WEI CHEN, CHEOL HO CHOI, PAUL DAY, ALBERT DEFUSCO, NUWAN DESILVA,
     TIM DUDLEY, DMITRI FEDOROV, ALEX FINDLATER, GRAHAM FLETCHER, 
     MARK FREITAG, KURT GLAESEMANN, EMILIE B GUIDEZ, ANASTASIA GUNINA, 
     DAN KEMP, SAROM SOK LEANG, GRANT MERRILL,
     NORIYUKI MINEZAWA, JONATHAN MULLIN,
     TAKESHI NAGATA, SEAN NEDD, HEATHER NETZLOFF, BOSILJKA NJEGIC, RYAN OLSON,
     MIKE PAK, BUU PHAM, DAVID POOLE,
     SPENCER PRUITT, LUKE ROSKOP, TOSAPORN SATTASATHUCHANA,
     JIM SHOEMAKER, LYUDMILA SLIPCHENKO,
     TONY SMITH, JIE SONG, TETSUYA TAKETSUGU, SIMON WEBB,
     JORGE LUIS GALVEZ VALLEJO, PENG XU, SOOHAENG YOO,
     FEDERICO ZAHARIEV

  ADDITIONAL CODE HAS BEEN PROVIDED BY COLLABORATORS IN OTHER GROUPS:
     IOWA STATE UNIVERSITY:
          JOE IVANIC, AARON WEST, LAIMUTIS BYTAUTAS, KLAUS RUEDENBERG
     UNIVERSITY OF TOKYO: KIMIHIKO HIRAO, TAKAHITO NAKAJIMA,
          TAKAO TSUNEDA, MUNEAKI KAMIYA, SUSUMU YANAGISAWA,
          KIYOSHI YAGI, MAHITO CHIBA, SEIKEN TOKURA, NAOAKI KAWAKAMI
     UNIVERSITY OF AARHUS: FRANK JENSEN
     UNIVERSITY OF IOWA: VISVALDAS KAIRYS, HUI LI
     NATIONAL INST. OF STANDARDS AND TECHNOLOGY: WALT STEVENS, DAVID GARMER
     UNIVERSITY OF PISA: BENEDETTA MENNUCCI, JACOPO TOMASI
     UNIVERSITY OF MEMPHIS: HENRY KURTZ, PRAKASHAN KORAMBATH
     UNIVERSITY OF ALBERTA: TOBY ZENG, MARIUSZ KLOBUKOWSKI
     UNIVERSITY OF NEW ENGLAND: MARK SPACKMAN
     MIE UNIVERSITY: HIROAKI UMEDA
     NAT. INST. OF ADVANCED INDUSTRIAL SCIENCE AND TECHNOLOGY: KAZUO KITAURA
     MICHIGAN STATE UNIVERSITY:
          KAROL KOWALSKI, MARTA WLOCH, JEFFREY GOUR, JESSE LUTZ,
          WEI LI, JUN SHEN, J. EMILIANO DEUSTUA, PIOTR PIECUCH
     UNIVERSITY OF MINNESOTA:
          ANDREW SAND, PRACHI SHARMA, YINAN SHU
     UNIVERSITY OF SILESIA: MONIKA MUSIAL, STANISLAW KUCHARSKI
     FACULTES UNIVERSITAIRES NOTRE-DAME DE LA PAIX:
          OLIVIER QUINET, BENOIT CHAMPAGNE
     UNIVERSITY OF CALIFORNIA - SANTA BARBARA: BERNARD KIRTMAN
     INSTITUTE FOR MOLECULAR SCIENCE:
          KAZUYA ISHIMURA, MICHIO KATOUDA, AND SHIGERU NAGASE
     UNIVERSITY OF NOTRE DAME: ANNA POMOGAEVA, DAN CHIPMAN
     KYUSHU UNIVERSITY:
          HARUYUKI NAKANO,
          FENG LONG GU, JACEK KORCHOWIEC, MARCIN MAKOWSKI, AND YURIKO AOKI,
          HIROTOSHI MORI AND EISAKU MIYOSHI
     PENNSYLVANIA STATE UNIVERSITY:
          TZVETELIN IORDANOV, CHET SWALINA, JONATHAN SKONE,
          SHARON HAMMES-SCHIFFER
     WASEDA UNIVERSITY:
          MASATO KOBAYASHI, TOMOKO AKAMA, TSUGUKI TOUMA,
          TAKESHI YOSHIKAWA, YASUHIRO IKABATA, JUNJI SEINO,
          YUYA NAKAJIMA, HIROMI NAKAI
     NANJING UNIVERSITY: SHUHUA LI
     UNIVERSITY OF NEBRASKA:
          PEIFENG SU, DEJUN SI, NANDUN THELLAMUREGE, YALI WANG, HUI LI
     UNIVERSITY OF ZURICH: ROBERTO PEVERATI, KIM BALDRIDGE
     N. COPERNICUS UNIVERSITY AND JACKSON STATE UNIVERSITY:
          MARIA BARYSZ
     UNIVERSITY OF COPENHAGEN: Jimmy Kromann, CASPER STEINMANN
     TOKYO INSTITUTE OF TECHNOLOGY: HIROYA NAKATA
     NAGOYA UNIVERSITY: YOSHIO NISHIMOTO, STEPHAN IRLE
     MOSCOW STATE UNIVERSITY: VLADIMIR MIRONOV
     A.N.NESMEYANOV INSTITUTE OF ORGANOELEMENT COMPOUNDS OF RUSSIAN ACADEMY OF SCIENCES:
          IGOR S. GERASIMOV
     JOHANNES KEPLER UNIVERSITY LINZ:
          CHRISTIAN FRIEDL


 PARALLEL VERSION RUNNING ON       20 PROCESSORS IN        1 NODES.

 EXECUTION OF GAMESS BEGUN Mon Jul 27 17:48:49 2020

            ECHO OF THE FIRST FEW INPUT CARDS -
 INPUT CARD> $CONTRL SCFTYP=none CITYP=GUGA MPLEVL=0 RUNTYP=TRANSITN                        
 INPUT CARD>  itol=30 icut=11 maxit=200                                                     
 INPUT CARD>  MULT=1 icharg=0 ispher=0                                                      
 INPUT CARD>  EXETYP=run                                                                    
 INPUT CARD> $END                                                                           
 INPUT CARD> $BASIS GBASIS=N311 NGAUSS=6 NDFUNC=1 Diffs=.true. DIFFSP=.true. $END           
 INPUT CARD> $SYSTEM TIMLIM=360000 MWORDS=350 $END                                          
 INPUT CARD>! $GUESS GUESS=moread norb=536 $END                                             
 INPUT CARD> $TRANST operat=HSO1                                                            
 INPUT CARD>! ZEFF(1)=1150.4                                                                
 INPUT CARD>  NUMCI=2 NUMVEC=1                                                              
 INPUT CARD>  NFZC=112 NOCC=116 IROOTS(1)=4,4                                               
 INPUT CARD>  rstate=0000                                                                   
 INPUT CARD>  ONECNT=0                                                                      
 INPUT CARD>  TMOMNT=.t.                                                                    
 INPUT CARD>  PRTPRM=.t.                                                                    
 INPUT CARD>! Diagonal energies from TDDFT                                                  
 INPUT CARD> ENGYST(1)=-1488.359145128965,                                                  
 INPUT CARD>-1488.345310912278,                                                             
 INPUT CARD>-1488.344173473462,                                                             
 INPUT CARD>-1488.330278850605,                                                             
 INPUT CARD>-1488.358397568237,                                                             
 INPUT CARD>-1488.345634935274,                                                             
 INPUT CARD>-1488.344640605465,                                                             
 INPUT CARD>-1488.331505822075,                                                             
 INPUT CARD> $end                                                                           
 INPUT CARD> $trans dirtrf=.t. CUTTRF=1.d-12 $end                                           
 INPUT CARD> $SCF DIRSCF=.TRUE. soscf=.t. $END                                              
 INPUT CARD> $DRT1 group=c1 fors=.t. nfzc=112 ndoc=3 nalp=0 nval=1 $END                     
 INPUT CARD> $DRT2 group=c1 fors=.t. nfzc=112 ndoc=2 nalp=2 nval=0 $END                     
 INPUT CARD> $GUGDIA ITERMX=500 $END                                                        
 INPUT CARD> $DATA                                                                          
 INPUT CARD> C20N2H32O8                                                                     
 INPUT CARD>C1                                                                              
 INPUT CARD>CARBON      6.0     -2.037003000        -0.100271000         0.535997000        
 INPUT CARD>CARBON      6.0     -4.053382000         0.315767000        -1.134275000        
 INPUT CARD>HYDROGEN    1.0     -4.210885000         1.261131000        -1.661342000        
 INPUT CARD>HYDROGEN    1.0     -5.042917000        -0.118997000        -0.966256000        
 INPUT CARD>CARBON      6.0     -3.204377000        -0.609578000        -2.006572000        
 INPUT CARD>HYDROGEN    1.0     -3.667122000        -0.747819000        -2.989345000        
 INPUT CARD>CARBON      6.0     -1.731318000        -0.149114000        -1.936639000        
 INPUT CARD>HYDROGEN    1.0     -1.546401000         0.924950000        -1.839092000        
 INPUT CARD>HYDROGEN    1.0     -1.119432000        -0.535295000        -2.752383000        
 INPUT CARD>CARBON      6.0     -1.636076000        -1.005700000        -0.646478000        
 INPUT CARD>HYDROGEN    1.0     -0.697750000        -1.511990000        -0.407377000        
 INPUT CARD>CARBON      6.0     -2.794066000        -1.887687000        -1.219201000        
 INPUT CARD>CARBON      6.0     -2.215345000        -2.979119000        -2.128135000        
 INPUT CARD>HYDROGEN    1.0     -1.453530000        -2.606094000        -2.816854000        
 INPUT CARD>HYDROGEN    1.0     -3.011663000        -3.433975000        -2.727423000        
 INPUT CARD>HYDROGEN    1.0     -1.755033000        -3.767493000        -1.523094000        
  350000000 WORDS OF MEMORY AVAILABLE

     BASIS OPTIONS
     -------------
     GBASIS=N311         IGAUSS=       6      POLAR=POPN311 
     NDFUNC=       1     NFFUNC=       0     DIFFSP=       T
     NPFUNC=       0      DIFFS=       T     BASNAM=        


     RUN TITLE
     ---------
  C20N2H32O8                                                                     

 THE POINT GROUP OF THE MOLECULE IS C1      
 THE ORDER OF THE PRINCIPAL AXIS IS     0

 ATOM      ATOMIC                      COORDINATES (BOHR)
           CHARGE         X                   Y                   Z
 CARBON      6.0    -3.8493775062       -0.1894847145        1.0128874602
 CARBON      6.0    -7.6597813036        0.5967131060       -2.1434689447
 HYDROGEN    1.0    -7.9574188158        2.3831920246       -3.1394811519
 HYDROGEN    1.0    -9.5297313088       -0.2248717234       -1.8259590740
 CARBON      6.0    -6.0553944914       -1.1519353881       -3.7918712546
 HYDROGEN    1.0    -6.9298557435       -1.4131729984       -5.6490429328
 CARBON      6.0    -3.2717166176       -0.2817846009       -3.6597170471
 HYDROGEN    1.0    -2.9222741571        1.7479020523       -3.4753799462
 HYDROGEN    1.0    -2.1154197419       -1.0115608726       -5.2012496833
 CARBON      6.0    -3.0917353351       -1.9004974259       -1.2216662771
 HYDROGEN    1.0    -1.3185563079       -2.8572467962       -0.7698309037
 CARBON      6.0    -5.2800191316       -3.5672111806       -2.3039558140
 CARBON      6.0    -4.1863950183       -5.6297185948       -4.0215920149
 HYDROGEN    1.0    -2.7467734149       -4.9248035582       -5.3230822074
 HYDROGEN    1.0    -5.6912178374       -6.4892717987       -5.1540821226
 HYDROGEN    1.0    -3.3165314694       -7.1195294307       -2.8782303135
 CARBON      6.0    -7.2513378183       -4.8039725889       -0.5956699772
 HYDROGEN    1.0    -8.2381735161       -3.4844411823        0.6483744350
 HYDROGEN    1.0    -6.3862458276       -6.2653638356        0.5864840192
 HYDROGEN    1.0    -8.6926129319       -5.7207561443       -1.7663741239
 CARBON      6.0    -6.4250400124        1.2278419016        0.4398393928
 OXYGEN      8.0    -5.9641641898        3.9135696082        0.2767673784
 HYDROGEN    1.0    -7.7544924803        0.9077015323        1.9847678665
 NITROGEN    7.0    -5.5050269152        5.1405101106        2.5463358486
 OXYGEN      8.0    -5.9427479252        4.0184267239        4.4899624907
 OXYGEN      8.0    -4.7712104094        7.2699667371        2.2657644517
 CARBON      6.0    -3.9240216827       -1.6808885894        3.5498502679
 HYDROGEN    1.0    -4.1255023778       -0.3733418250        5.1301090587
 HYDROGEN    1.0    -2.1867304418       -2.7745656150        3.7479974864
 HYDROGEN    1.0    -5.5308726976       -2.9685686644        3.5377446833
 OXYGEN      8.0    -1.9417784901        1.4968557343        1.4545107544
 CARBON      6.0     5.4048412023       -1.2958266838       -1.1696515693
 CARBON      6.0     4.4992958473        2.1283038937        2.3802005884
 HYDROGEN    1.0     5.3360665147        1.9324186772        4.2605100715
 HYDROGEN    1.0     2.6980147050        3.1132895497        2.6157152485
 CARBON      6.0     6.2947679719        3.6570015109        0.7130729837
 HYDROGEN    1.0     6.6433203715        5.5239959847        1.5346804897
 CARBON      6.0     8.5772262631        1.9815024200        0.0079897615
 HYDROGEN    1.0     9.2056168458        0.6001165025        1.4126136395
 HYDROGEN    1.0    10.2151009095        3.0472530751       -0.6439638146
 CARBON      6.0     6.9142522761        0.9798342630       -2.1842435624
 HYDROGEN    1.0     7.8296298753        0.4497321084       -3.9619465935
 CARBON      6.0     5.4538361280        3.5546860767       -2.1039188695
 CARBON      6.0     6.8129648529        5.5301186969       -3.7304646087
 HYDROGEN    1.0     8.8584326079        5.5471564664       -3.4490352762
 HYDROGEN    1.0     6.1014622315        7.4243365633       -3.2923958891
 HYDROGEN    1.0     6.4601851363        5.1689618250       -5.7386650775
 CARBON      6.0     2.6285068037        3.7350528634       -2.6796560170
 HYDROGEN    1.0     1.4475225477        2.4842413424       -1.5395200780
 HYDROGEN    1.0     2.2544808979        3.3293872753       -4.6760494779
 HYDROGEN    1.0     1.9731951846        5.6632990256       -2.3044565913
 CARBON      6.0     3.9627667346       -0.5593532232        1.3503603963
 OXYGEN      8.0     4.7552951371       -2.2049927537        3.3874320987
 HYDROGEN    1.0     1.9348696518       -0.8007827257        1.0989777071
 NITROGEN    7.0     3.7434451365       -4.6008043685        3.4034928799
 OXYGEN      8.0     2.0395529127       -5.0825144200        1.9411737777
 OXYGEN      8.0     4.6614513446       -5.9522286805        4.9793675064
 CARBON      6.0     3.5751121249       -2.3537047403       -3.2190934180
 HYDROGEN    1.0     2.7113297143       -4.1086214555       -2.5706415042
 HYDROGEN    1.0     4.6265859001       -2.6987932721       -4.9596349877
 HYDROGEN    1.0     2.0971744375       -0.9651359743       -3.5777275057
 OXYGEN      8.0     6.9895918717       -3.3041008519       -0.8056525495

          INTERNUCLEAR DISTANCES (ANGS.)
          ------------------------------

                1 CARB       2 CARB       3 HYDR       4 HYDR       5 CARB  

   1 CARB    0.0000000    2.6511659 *  3.3774957    3.3604514    2.8437322 *
   2 CARB    2.6511659 *  0.0000000    1.0937641 *  1.0938143 *  1.5290438 *
   3 HYDR    3.3774957    1.0937641 *  0.0000000    1.7550428 *  2.1521604 *
   4 HYDR    3.3604514    1.0938143 *  1.7550428 *  0.0000000    2.1686762 *
   5 CARB    2.8437322 *  1.5290438 *  2.1521604 *  2.1686762 *  0.0000000  
   6 HYDR    3.9375935    2.1729465 *  2.4688358 *  2.5260875 *  1.0950280 *
   7 CARB    2.4919386 *  2.5003767 *  2.8658039 *  3.4509764    1.5449338 *
   8 HYDR    2.6330242 *  2.6744765 *  2.6914843 *  3.7519718    2.2653278 *
   9 HYDR    3.4416022    3.4569702    3.7382614    4.3309685    2.2155694 *
  10 CARB    1.5423331 *  2.7977829 *  3.5774451    3.5348360    2.1133709 *
  11 HYDR    2.1625225 *  3.8896455    4.6480906    4.5970916    3.1072417  
  12 CARB    2.6170060 *  2.5393501 *  3.4810802    2.8722076 *  1.5562361 *
  13 CARB    3.9264706    3.9015909    4.7095430    4.1863378    2.5705420 *
  14 HYDR    4.2262512    4.2576489    4.8881125    4.7427907    2.7763462 *
  15 HYDR    4.7658635    4.2052187    4.9617217    4.2681121    2.9212982 *
  16 HYDR    4.2151963    4.7017657    5.5979801    4.9428507    3.5081015  
  17 CARB    3.1509068    2.9808190 *  4.0517447    2.7837365 *  2.6450055 *
  18 HYDR    2.9105296 *  2.6344709 *  3.6987859    2.2708574 *  2.8945990 *
  19 HYDR    3.4915205    3.9657461    5.0521580    3.8228772    3.5666157  
  20 HYDR    4.1592183    3.3933162    4.3669119    2.9420096 *  2.9902815 *
  21 CARB    1.5849929 *  1.5515267 *  2.1491734 *  2.1743537 *  2.5765744 *
  22 OXYG    2.4735428 *  2.3507742 *  2.2442278 *  3.0974469    3.4384912  
  23 HYDR    2.2072650 *  2.1913321 *  2.8238526 *  2.3039477 *  3.3676051  
  24 NITR    3.0629026    3.6387748    3.5869297    4.2368077    4.7351945  
  25 OXYG    3.0937084    4.0529153    4.2644366    4.4514753    5.1668435  
  26 OXYG    4.0322783    4.5001071    4.2085121    5.1729161    5.5316747  
  27 CARB    1.5577991 *  3.7996715    4.6595311    4.1816151    4.0551490  
  28 HYDR    2.1858007 *  4.3100203    5.0388175    4.6620070    4.8480384  
  29 HYDR    2.1772197 *  4.6141459    5.4825590    5.0615906    4.5659476  
  30 HYDR    2.1770765 *  3.7238318    4.7068469    3.8265063    4.0056498  
  31 OXYG    1.3674609 *  3.6066165    4.0328126    4.4684266    3.7961767  
  32 CARB    5.0654187    7.0046437    7.4078275    7.9309378    6.2216876  
  33 CARB    4.6417634    6.9128560    7.2112239    7.8497308    6.6989728  
  34 HYDR    5.2764547    7.6992492    8.0546239    8.5767692    7.5603757  
  35 HYDR    3.9722048    6.1772674    6.4201565    7.1073364    6.1682976  
  36 CARB    5.7431954    7.7095630    7.8416425    8.7262981    7.4074781  
  37 HYDR    6.3283236    8.2386222    8.2811425    9.2554747    8.0982720  
  38 CARB    6.6966223    8.6982774    8.9094092    9.7013268    8.1701089  
  39 HYDR    6.9242621    9.1210172    9.4435638   10.0708177    8.5827071  
  40 HYDR    7.6873115    9.5803749    9.7130921   10.6094735    9.0467881  
  41 CARB    5.9739560    7.7149415    7.9208571    8.7271626    7.0071670  
  42 HYDR    6.7261069    8.2533047    8.4278122    9.2623397    7.3969093  
  43 CARB    5.5571946    7.1138062    7.1450010    8.1786499    6.6403598  
  44 CARB    6.8772441    8.1348404    7.9976987    9.2239522    7.6730389  
  45 HYDR    7.7467328    9.1512907    9.0561904   10.2348305    8.6535870  
  46 HYDR    7.0108487    8.1518772    7.9038722    9.2416081    7.8772985  
  47 HYDR    7.1111557    8.0810815    7.8913720    9.1668429    7.4908676  
  48 CARB    4.4589223    5.6990583    5.6525640    6.7815784    5.3057724  
  49 HYDR    3.4180404    4.9321619    5.0486674    5.9851197    4.5702240  
  50 HYDR    4.7920076    5.6046358    5.4876274    6.6857400    5.0179301  
  51 HYDR    4.7082563    5.7602699    5.5519108    6.8429152    5.6281695  
  52 CARB    4.1424909    6.4513404    6.9180302    7.3372365    5.9672157  
  53 OXYG    4.8425104    7.3434578    7.9423341    8.1149345    6.8899271  
  54 HYDR    3.0782751    5.4101427    5.9390475    6.2685508    4.9609636  
  55 NITR    4.8159692    7.2521719    7.9991041    7.8965085    6.6870339  
  56 OXYG    4.0812898    6.3283718    7.1289676    6.9327535    5.6462352  
  57 OXYG    5.8299962    8.2903045    9.0832288    8.8628067    7.7561614  
  58 CARB    4.6650676    6.1731370    6.5976286    7.0642621    5.1447074  
  59 HYDR    4.4665880    6.0308238    6.6155499    6.8073185    4.9383565  
  60 HYDR    5.6453469    6.8944703    7.2459943    7.7834316    5.7449532  
  61 HYDR    3.9964922    5.2836872    5.6127276    6.2344541    4.3167740  
  62 OXYG    6.0449365    8.0534143    8.5524799    8.9085967    7.1726650  

                6 HYDR       7 CARB       8 HYDR       9 HYDR      10 CARB  

   1 CARB    3.9375935    2.4919386 *  2.6330242 *  3.4416022    1.5423331 *
   2 CARB    2.1729465 *  2.5003767 *  2.6744765 *  3.4569702    2.7977829 *
   3 HYDR    2.4688358 *  2.8658039 *  2.6914843 *  3.7382614    3.5774451  
   4 HYDR    2.5260875 *  3.4509764    3.7519718    4.3309685    3.5348360  
   5 CARB    1.0950280 *  1.5449338 *  2.2653278 *  2.2155694 *  2.1133709 *
   6 HYDR    0.0000000    2.2834130 *  2.9357615 *  2.5674972 *  3.1113785  
   7 CARB    2.2834130 *  0.0000000    1.0942226 *  1.0904029 *  1.5515560 *
   8 HYDR    2.9357615 *  1.0942226 *  0.0000000    1.7744629 *  2.2710745 *
   9 HYDR    2.5674972 *  1.0904029 *  1.7744629 *  0.0000000    2.2187920 *
  10 CARB    3.1113785    1.5515560 *  2.2710745 *  2.2187920 *  0.0000000  
  11 HYDR    4.0084518    2.2944141 *  2.9510495 *  2.5750344 *  1.0926823 *
  12 CARB    2.2792401 *  2.1602747 *  3.1387672    2.6427278 *  1.5642422 *
  13 CARB    2.7978633 *  2.8774783 *  3.9714968    2.7500885 *  2.5348062 *
  14 HYDR    2.8953288 *  2.6246324 *  3.6650942    2.0985677 *  2.7027978 *
  15 HYDR    2.7773483 *  3.6131613    4.6836259    3.4617202    3.4812485  
  16 HYDR    3.8632121    3.6420116    4.7076962    3.5159983    2.9000184 *
  17 CARB    3.2248329    3.5763909    4.4261678    4.1657849    2.7047290 *
  18 HYDR    3.5757393    3.8699596    4.5101784    4.6682118    3.0163918  
  19 HYDR    4.1909055    4.2179688    5.0952452    4.7135485    3.0479537  
  20 HYDR    3.2074298    4.1852961    5.0756448    4.6505727    3.5992189  
  21 CARB    3.5222813    2.8511206 *  2.7935734 *  3.9390711    2.5738927 *
  22 OXYG    4.2473513    3.3612621    2.8012337 *  4.3981734    3.5220921  
  23 HYDR    4.2446993    3.8659057    3.8839406    4.9392838    3.3429809  
  24 NITR    5.6039129    4.5183200    3.9045056    5.5339518    4.4146706  
  25 OXYG    6.1091007    5.0768897    4.6653277    6.1226702    4.6067194  
  26 OXYG    6.3214169    5.1411622    4.3273792    6.0657939    5.2673800  
  27 CARB    5.1230903    3.9016140    4.1705735    4.7419948    2.5657348 *
  28 HYDR    5.9195936    4.6735183    4.7331607    5.5798656    3.5000156  
  29 HYDR    5.6166375    4.1756540    4.5265823    4.8269058    2.7128057 *
  30 HYDR    4.9858910    4.2375849    4.6805660    5.0719706    2.8859408 *
  31 OXYG    4.8444915    2.9504953 *  2.6631982 *  3.7650302    2.3681100 *
  32 CARB    6.9446015    4.8068221    4.8477234    4.5178510    4.5076505  
  33 CARB    7.6252278    5.3621551    5.0065938    5.5775282    4.9309677  
  34 HYDR    8.5301842    6.2998018    5.9887864    6.5608709    5.6938426  
  35 HYDR    7.1290012    4.9229206    4.4448801    5.3257552    4.5331920  
  36 CARB    8.2162988    5.9436042    5.4518527    5.9753917    5.8625449  
  37 HYDR    8.9172460    6.6726043    6.0534776    6.7933208    6.6409501  
  38 CARB    8.9177818    6.6720834    6.3595337    6.4902955    6.5401393  
  39 HYDR    9.3811322    7.1427195    6.9460563    6.9904808    6.7853931  
  40 HYDR    9.7416883    7.5223529    7.1447915    7.2804591    7.5188968  
  41 CARB    7.6573730    5.4872049    5.2656251    5.1469923    5.5334497  
  42 HYDR    7.9228125    5.8894921    5.7367654    5.3594778    6.0868941  
  43 CARB    7.3057773    5.1107205    4.5921061    4.9567190    5.3852512  
  44 CARB    8.2108694    6.1594965    5.5284490    5.9086338    6.6854841  
  45 HYDR    9.2045856    7.1225265    6.5502671    6.8284878    7.5439824  
  46 HYDR    8.4249041    6.4241270    5.6422111    6.3130921    7.0154481  
  47 HYDR    7.8956673    6.0042983    5.4187505    5.6010025    6.7274168  
  48 CARB    5.9560958    3.8125794    3.1481872    3.7936368    4.3187585  
  49 HYDR    5.3511958    3.1044874    2.5589904 *  3.2759215    3.3439576  
  50 HYDR    5.4940382    3.5345060    2.9340240 *  3.2713127    4.3594213  
  51 HYDR    6.2730839    4.2561726    3.3746001    4.4167105    4.8510569  
  52 CARB    6.8664674    4.6590344    4.6137151    4.7352476    4.0363422  
  53 OXYG    7.8280254    5.7433155    5.8370106    5.8544431    4.8184892  
  54 HYDR    5.9043984    3.7427116    3.7795404    3.9650223    2.9869943 *
  55 NITR    7.5956523    5.7423744    6.0810912    5.8269735    4.5951190  
  56 OXYG    6.5139494    4.8101766    5.3079768    4.8744858    3.6069130  
  57 OXYG    8.6617852    6.8940011    7.2612618    6.9799491    5.6743311  
  58 CARB    5.7274388    3.7926199    4.0682991    3.2668905    3.6906829  
  59 HYDR    5.5423443    3.8022632    4.3268100    3.3388272    3.3623004  
  60 HYDR    6.1639371    4.4247225    4.7022811    3.6799616    4.5577545  
  61 HYDR    4.9067704    2.8643442 *  3.0198321    2.3891593 *  3.0560025  
  62 OXYG    7.8629589    5.8587003    6.0542888    5.4860714    5.3907639  

               11 HYDR      12 CARB      13 CARB      14 HYDR      15 HYDR  

   1 CARB    2.1625225 *  2.6170060 *  3.9264706    4.2262512    4.7658635  
   2 CARB    3.8896455    2.5393501 *  3.9015909    4.2576489    4.2052187  
   3 HYDR    4.6480906    3.4810802    4.7095430    4.8881125    4.9617217  
   4 HYDR    4.5970916    2.8722076 *  4.1863378    4.7427907    4.2681121  
   5 CARB    3.1072417    1.5562361 *  2.5705420 *  2.7763462 *  2.9212982 *
   6 HYDR    4.0084518    2.2792401 *  2.7978633 *  2.8953288 *  2.7773483 *
   7 CARB    2.2944141 *  2.1602747 *  2.8774783 *  2.6246324 *  3.6131613  
   8 HYDR    2.9510495 *  3.1387672    3.9714968    3.6650942    4.6836259  
   9 HYDR    2.5750344 *  2.6427278 *  2.7500885 *  2.0985677 *  3.4617202  
  10 CARB    1.0926823 *  1.5642422 *  2.5348062 *  2.7027978 *  3.4812485  
  11 HYDR    0.0000000    2.2791988 *  2.7233381 *  2.7520622 *  3.7987936  
  12 CARB    2.2791988 *  0.0000000    1.5337219 *  2.2058197 *  2.1709649 *
  13 CARB    2.7233381 *  1.5337219 *  0.0000000    1.0926315 *  1.0955193 *
  14 HYDR    2.7520622 *  2.2058197 *  1.0926315 *  0.0000000    1.7666814 *
  15 HYDR    3.7987936    2.1709649 *  1.0955193 *  1.7666814 *  0.0000000  
  16 HYDR    2.7294625 *  2.1692421 *  1.0952147 *  1.7645301 *  1.7722194 *
  17 CARB    3.3054721    1.5276566 *  2.4714715 *  3.4560633    2.7010510 *
  18 HYDR    3.7525265    2.2120484 *  3.4630885    4.3601255    3.7112077  
  19 HYDR    3.3104818    2.1727484 *  2.7229629 *  3.7405696    3.0622541  
  20 HYDR    4.2191556    2.1542484 *  2.6669848 *  3.6904838    2.4293532 *
  21 CARB    3.5192248    2.9856112 *  4.4884101    4.8671639    5.0586770  
  22 OXYG    4.3803922    4.2032222    5.6180261    5.7926604    6.2116424  
  23 HYDR    4.2063409    3.5316789    5.0631380    5.6127733    5.5484303  
  24 NITR    5.0891230    5.2758831    6.7118847    6.9167787    7.3816515  
  25 OXYG    5.1935845    5.4001608    6.8715259    7.2265439    7.5485719  
  26 OXYG    5.8854435    6.2296020    7.6001855    7.6758316    8.2866045  
  27 CARB    2.7411133 *  3.3327240    4.5209467    5.0379739    5.3444799  
  28 HYDR    3.6988703    4.3250013    5.5849347    6.0771556    6.3857609  
  29 HYDR    2.4348673 *  3.6210134    4.5063126    4.9421205    5.4309030  
  30 HYDR    3.1887577    3.1103185    4.3001280    5.0227902    4.9632458  
  31 OXYG    2.6082755 *  3.7759196    4.9020801    4.9590852    5.8332048  
  32 CARB    3.6586767    5.8116113    5.7704103    5.2082785    6.8173576  
  33 CARB    4.3837414    6.4813999    7.0325066    6.7268485    8.1099689  
  34 HYDR    5.0902679    7.2177801    7.7854978    7.5618492    8.8731588  
  35 HYDR    4.2082759    6.0908572    6.8566576    6.6365065    7.9015601  
  36 CARB    5.3600494    7.3946231    7.8224319    7.3292867    8.8711674  
  37 HYDR    6.2377291    8.1903100    8.7363982    8.2724501    9.7747358  
  38 CARB    5.8436364    7.9931442    8.1479248    7.5646505    9.1959602  
  39 HYDR    5.9746583    8.2152643    8.3282382    7.8267081    9.3963852  
  40 HYDR    6.8569654    8.9586669    9.0750627    8.4246950   10.1001827  
  41 CARB    4.8644859    6.8872416    6.9054368    6.2176069    7.9112505  
  42 HYDR    5.4176748    7.3085425    7.1261951    6.3191526    8.0668604  
  43 CARB    4.9854556    6.8175013    7.1186598    6.4705797    8.1017160  
  44 CARB    6.3772970    8.0434350    8.2932837    7.5438931    9.2090073  
  45 HYDR    7.1268847    8.9222285    9.0953530    8.3310518   10.0331102  
  46 HYDR    6.8411581    8.3892413    8.8037680    8.1106875    9.7017354  
  47 HYDR    6.4728168    7.9544044    8.0759714    7.2330012    8.9164834  
  48 CARB    4.1897057    5.6996343    6.1699123    5.5720744    7.0972399  
  49 HYDR    3.2090623    4.8054497    5.3897698    4.9302001    6.3622559  
  50 HYDR    4.3088021    5.5490130    5.8492347    5.1186203    6.6887818  
  51 HYDR    4.9014043    6.2121766    6.8675169    6.3390514    7.7511114  
  52 CARB    3.2477819    5.4950497    5.8203560    5.5148781    6.9132329  
  53 OXYG    3.9101846    6.1474607    6.4066781    6.2512715    7.4919641  
  54 HYDR    2.2641287 *  4.4679518    4.9360846    4.7380778    6.0246516  
  55 NITR    3.5921931    5.6764267    5.7744105    5.7576096    6.8140949  
  56 OXYG    2.5695498 *  4.5488750    4.5710757    4.6042437    5.6024463  
  57 OXYG    4.6853166    6.6425540    6.6811781    6.7369453    7.6712995  
  58 CARB    2.9080893 *  4.7544573    4.4782675    3.7792132    5.4664795  
  59 HYDR    2.4278130 *  4.2408828    3.8158634    3.2634826    4.8194211  
  60 HYDR    3.8497156    5.4468666    4.9397748    4.0802841    5.8176441  
  61 HYDR    2.5450941 *  4.1940852    4.1478380    3.4371707    5.1212774  
  62 OXYG    4.4028784    6.5425121    6.2759049    5.7442101    7.2914613  

               16 HYDR      17 CARB      18 HYDR      19 HYDR      20 HYDR  

   1 CARB    4.2151963    3.1509068    2.9105296 *  3.4915205    4.1592183  
   2 CARB    4.7017657    2.9808190 *  2.6344709 *  3.9657461    3.3933162  
   3 HYDR    5.5979801    4.0517447    3.6987859    5.0521580    4.3669119  
   4 HYDR    4.9428507    2.7837365 *  2.2708574 *  3.8228772    2.9420096 *
   5 CARB    3.5081015    2.6450055 *  2.8945990 *  3.5666157    2.9902815 *
   6 HYDR    3.8632121    3.2248329    3.5757393    4.1909055    3.2074298  
   7 CARB    3.6420116    3.5763909    3.8699596    4.2179688    4.1852961  
   8 HYDR    4.7076962    4.4261678    4.5101784    5.0952452    5.0756448  
   9 HYDR    3.5159983    4.1657849    4.6682118    4.7135485    4.6505727  
  10 CARB    2.9000184 *  2.7047290 *  3.0163918    3.0479537    3.5992189  
  11 HYDR    2.7294625 *  3.3054721    3.7525265    3.3104818    4.2191556  
  12 CARB    2.1692421 *  1.5276566 *  2.2120484 *  2.1727484 *  2.1542484 *
  13 CARB    1.0952147 *  2.4714715 *  3.4630885    2.7229629 *  2.6669848 *
  14 HYDR    1.7645301 *  3.4560633    4.3601255    3.7405696    3.6904838  
  15 HYDR    1.7722194 *  2.7010510 *  3.7112077    3.0622541    2.4293532 *
  16 HYDR    0.0000000    2.7011161 *  3.7371068    2.4909015 *  2.9979207 *
  17 CARB    2.7011161 *  0.0000000    1.0925498 *  1.0949669 *  1.0958332 *
  18 HYDR    3.7371068    1.0925498 *  0.0000000    1.7683547 *  1.7581615 *
  19 HYDR    2.4909015 *  1.0949669 *  1.7683547 *  0.0000000    1.7671564 *
  20 HYDR    2.9979207 *  1.0958332 *  1.7581615 *  1.7671564 *  0.0000000  
  21 CARB    5.0299966    3.2679784    2.6741286 *  3.9660464    4.0402355  
  22 OXYG    6.2320197    4.6859386    4.1003477    5.3935796    5.4079505  
  23 HYDR    5.4937847    3.3273025    2.4428746 *  3.9344662    4.0608135  
  24 NITR    7.1883232    5.5956469    4.8920178    6.1419113    6.4099788  
  25 OXYG    7.2022821    5.4330501    4.6229563    5.8255225    6.2959904  
  26 OXYG    8.1230754    6.6961072    6.0403462    7.2679272    7.4910721  
  27 CARB    4.4673367    3.2624979    2.9120750 *  3.1689500    4.3419061  
  28 HYDR    5.5575952    4.1729873    3.6154445    4.1150605    5.2121896  
  29 HYDR    4.2354699    3.6904636    3.6174810    3.3391365    4.7747754  
  30 HYDR    4.2101535    2.5605741 *  2.1130057 *  2.3848499 *  3.5775205  
  31 OXYG    5.1551937    4.4931823    4.2698986    4.7554994    5.5004351  
  32 CARB    5.6226694    6.9565258    7.3748991    6.8345868    7.8252826  
  33 CARB    6.9855541    7.3893621    7.4225528    7.3356660    8.4142225  
  34 HYDR    7.6276239    7.9799543    7.9667083    7.8152638    9.0379116  
  35 HYDR    6.9212821    6.9398051    6.8384913    6.9923662    7.9726742  
  36 CARB    7.8740464    8.4800200    8.5689268    8.5208624    9.4471343  
  37 HYDR    8.8315730    9.2305693    9.2173554    9.3119812   10.2137003  
  38 CARB    8.0709596    9.1189158    9.3627638    9.0464697   10.0504747  
  39 HYDR    8.1088272    9.2275637    9.4891603    9.0259009   10.1845111  
  40 HYDR    9.0342272   10.1337175   10.3812722   10.0938885   11.0449755  
  41 CARB    6.9148352    8.1403894    8.4924209    8.1478361    8.9905138  
  42 HYDR    7.1528064    8.6366010    9.0874863    8.6609336    9.4050738  
  43 CARB    7.3221341    8.0873007    8.2760946    8.2636274    8.9534192  
  44 CARB    8.5874658    9.3833884    9.5687961    9.6419031   10.1907885  
  45 HYDR    9.3020947   10.2449080   10.4591514   10.4265548   11.0727909  
  46 HYDR    9.1716383    9.6869960    9.7597883   10.0180460   10.5036934  
  47 HYDR    8.4465258    9.3757856    9.6379639    9.6968335   10.0956749  
  48 CARB    6.5499419    6.9977420    7.1248882    7.3313831    7.8206268  
  49 HYDR    5.7170927    6.0260973    6.1308048    6.3157124    6.9035993  
  50 HYDR    6.3379485    6.9634906    7.1951284    7.3784781    7.6723433  
  51 HYDR    7.3269770    7.4382020    7.4211787    7.8584298    8.2600095  
  52 CARB    5.6477140    6.4281417    6.6497995    6.2667664    7.4181657  
  53 OXYG    6.0001696    6.8339515    7.0595032    6.4478431    7.8448371  
  54 HYDR    4.8303755    5.3779554    5.5726127    5.2749512    6.3800381  
  55 NITR    5.1753235    6.1920484    6.5326311    5.6331145    7.1514807  
  56 OXYG    3.9622525    5.0986389    5.5464448    4.5591745    6.0180425  
  57 OXYG    5.9577144    6.9866244    7.3181176    6.2935861    7.9180486  
  58 CARB    4.4376497    6.0358269    6.6049629    6.0105812    6.7756287  
  59 HYDR    3.5693109    5.3871900    6.0484586    5.2221205    6.1095509  
  60 HYDR    4.9349365    6.7883571    7.4380761    6.7925074    7.4222695  
  61 HYDR    4.3532369    5.5758313    6.0573173    5.7337397    6.3128969  
  62 OXYG    5.9180202    7.5784720    8.0954012    7.2869102    8.4120003  

               21 CARB      22 OXYG      23 HYDR      24 NITR      25 OXYG  

   1 CARB    1.5849929 *  2.4735428 *  2.2072650 *  3.0629026    3.0937084  
   2 CARB    1.5515267 *  2.3507742 *  2.1913321 *  3.6387748    4.0529153  
   3 HYDR    2.1491734 *  2.2442278 *  2.8238526 *  3.5869297    4.2644366  
   4 HYDR    2.1743537 *  3.0974469    2.3039477 *  4.2368077    4.4514753  
   5 CARB    2.5765744 *  3.4384912    3.3676051    4.7351945    5.1668435  
   6 HYDR    3.5222813    4.2473513    4.2446993    5.6039129    6.1091007  
   7 CARB    2.8511206 *  3.3612621    3.8659057    4.5183200    5.0768897  
   8 HYDR    2.7935734 *  2.8012337 *  3.8839406    3.9045056    4.6653277  
   9 HYDR    3.9390711    4.3981734    4.9392838    5.5339518    6.1226702  
  10 CARB    2.5738927 *  3.5220921    3.3429809    4.4146706    4.6067194  
  11 HYDR    3.5192248    4.3803922    4.2063409    5.0891230    5.1935845  
  12 CARB    2.9856112 *  4.2032222    3.5316789    5.2758831    5.4001608  
  13 CARB    4.4884101    5.6180261    5.0631380    6.7118847    6.8715259  
  14 HYDR    4.8671639    5.7926604    5.6127733    6.9167787    7.2265439  
  15 HYDR    5.0586770    6.2116424    5.5484303    7.3816515    7.5485719  
  16 HYDR    5.0299966    6.2320197    5.4937847    7.1883232    7.2022821  
  17 CARB    3.2679784    4.6859386    3.3273025    5.5956469    5.4330501  
  18 HYDR    2.6741286 *  4.1003477    2.4428746 *  4.8920178    4.6229563  
  19 HYDR    3.9660464    5.3935796    3.9344662    6.1419113    5.8255225  
  20 HYDR    4.0402355    5.4079505    4.0608135    6.4099788    6.2959904  
  21 CARB    0.0000000    1.4445795 *  1.0917913 *  2.4013644 *  2.6151994 *
  22 OXYG    1.4445795 *  0.0000000    2.0602457 *  1.3867202 *  2.2302462 *
  23 HYDR    1.0917913 *  2.0602457 *  0.0000000    2.5539106 *  2.3208528 *
  24 NITR    2.4013644 *  1.3867202 *  2.5539106 *  0.0000000    1.2099954 *
  25 OXYG    2.6151994 *  2.2302462 *  2.3208528 *  1.2099954 *  0.0000000  
  26 OXYG    3.4529141    2.1589297 *  3.7214877    1.2011033 *  2.1749165 *
  27 CARB    2.6132985 *  3.5958058    2.5828397 *  3.7432735    3.2379967  
  28 HYDR    2.8911822 *  3.5621614    2.6301660 *  3.3039284    2.5378339 *
  29 HYDR    3.5469265    4.4604839    3.6535481    4.5859706    4.1263247  
  30 HYDR    2.8004635 *  4.0365348    2.5035002 *  4.3231131    3.7378972  
  31 OXYG    2.4366047 *  2.5602103 *  3.1044227    2.7580766 *  2.9737711 *
  32 CARB    6.4573818    6.6618397    7.2552104    6.9855449    7.2757600  
  33 CARB    5.8906947    5.7262652    6.5198753    5.5295215    5.7253931  
  34 HYDR    6.5544873    6.4266258    7.0520048    6.0511494    6.0709278  
  35 HYDR    5.0624171    4.7668405    5.6628795    4.4716050    4.7032771  
  36 CARB    6.8542037    6.4926751    7.6053942    6.3676717    6.7799216  
  37 HYDR    7.3026012    6.7586622    8.0045781    6.4540721    6.8876347  
  38 CARB    7.9521536    7.7639006    8.7239767    7.7544310    8.1132863  
  39 HYDR    8.2940454    8.2387200    8.9814846    8.1689533    8.3775273  
  40 HYDR    8.8766100    8.5877963    9.6767725    8.5602849    8.9863031  
  41 CARB    7.1953326    7.1098462    8.0698738    7.3692202    7.8325477  
  42 HYDR    7.9054333    7.8531334    8.8300961    8.2350286    8.7570239  
  43 CARB    6.5454030    6.1750064    7.4496398    6.3553369    6.9718265  
  44 CARB    7.6893987    7.1375432    8.6345357    7.3187900    8.0700631  
  45 HYDR    8.6527254    8.1338449    9.5697728    8.2391862    8.9247535  
  46 HYDR    7.6546067    6.9126785    8.5704249    6.9806732    7.7993676  
  47 HYDR    7.8442450    7.3348986    8.8527228    7.7014536    8.5291374  
  48 CARB    5.2381617    4.8095867    6.2064492    5.1697306    5.9152014  
  49 HYDR    4.3467859    4.1083714    5.2807320    4.4929587    5.1120955  
  50 HYDR    5.4462313    5.0872017    6.4899355    5.6908819    6.5173740  
  51 HYDR    5.2314944    4.5127975    6.1630651    4.7250314    5.5885700  
  52 CARB    5.5985263    5.7896828    6.2579296    5.8821548    6.0087230  
  53 OXYG    6.3825128    6.7357394    6.8620052    6.6923259    6.5753259  
  54 HYDR    4.5656029    4.8872573    5.2275449    5.0962233    5.2058890  
  55 NITR    6.3974542    7.0304669    6.7883147    7.1225402    6.8852833  
  56 OXYG    5.6432216    6.4324812    6.0753584    6.7311083    6.5464291  
  57 OXYG    7.3909037    8.0663023    7.6718279    8.0658448    7.7068000  
  58 CARB    5.9451435    6.3169128    6.8195506    6.9371152    7.3061589  
  59 HYDR    5.8212886    6.4317893    6.5977323    7.0846223    7.3094321  
  60 HYDR    6.8325620    7.1645839    7.7506429    7.8568808    8.3019589  
  61 HYDR    5.1190380    5.3873279    6.0683553    6.0930465    6.5789284  
  62 OXYG    7.5218056    7.8679634    8.2475928    8.1751082    8.3487394  

               26 OXYG      27 CARB      28 HYDR      29 HYDR      30 HYDR  

   1 CARB    4.0322783    1.5577991 *  2.1858007 *  2.1772197 *  2.1770765 *
   2 CARB    4.5001071    3.7996715    4.3100203    4.6141459    3.7238318  
   3 HYDR    4.2085121    4.6595311    5.0388175    5.4825590    4.7068469  
   4 HYDR    5.1729161    4.1816151    4.6620070    5.0615906    3.8265063  
   5 CARB    5.5316747    4.0551490    4.8480384    4.5659476    4.0056498  
   6 HYDR    6.3214169    5.1230903    5.9195936    5.6166375    4.9858910  
   7 CARB    5.1411622    3.9016140    4.6735183    4.1756540    4.2375849  
   8 HYDR    4.3273792    4.1705735    4.7331607    4.5265823    4.6805660  
   9 HYDR    6.0657939    4.7419948    5.5798656    4.8269058    5.0719706  
  10 CARB    5.2673800    2.5657348 *  3.5000156    2.7128057 *  2.8859408 *
  11 HYDR    5.8854435    2.7411133 *  3.6988703    2.4348673 *  3.1887577  
  12 CARB    6.2296020    3.3327240    4.3250013    3.6210134    3.1103185  
  13 CARB    7.6001855    4.5209467    5.5849347    4.5063126    4.3001280  
  14 HYDR    7.6758316    5.0379739    6.0771556    4.9421205    5.0227902  
  15 HYDR    8.2866045    5.3444799    6.3857609    5.4309030    4.9632458  
  16 HYDR    8.1230754    4.4673367    5.5575952    4.2354699    4.2101535  
  17 CARB    6.6961072    3.2624979    4.1729873    3.6904636    2.5605741 *
  18 HYDR    6.0403462    2.9120750 *  3.6154445    3.6174810    2.1130057 *
  19 HYDR    7.2679272    3.1689500    4.1150605    3.3391365    2.3848499 *
  20 HYDR    7.4910721    4.3419061    5.2121896    4.7747754    3.5775205  
  21 CARB    3.4529141    2.6132985 *  2.8911822 *  3.5469265    2.8004635 *
  22 OXYG    2.1589297 *  3.5958058    3.5621614    4.4604839    4.0365348  
  23 HYDR    3.7214877    2.5828397 *  2.6301660 *  3.6535481    2.5035002 *
  24 NITR    1.2011033 *  3.7432735    3.3039284    4.5859706    4.3231131  
  25 OXYG    2.1749165 *  3.2379967    2.5378339 *  4.1263247    3.7378972  
  26 OXYG    0.0000000    4.8060371    4.3328461    5.5442318    5.4744308  
  27 CARB    4.8060371    0.0000000    1.0906048 *  1.0913853 *  1.0896731 *
  28 HYDR    4.3328461    1.0906048 *  0.0000000    1.7894444 *  1.7745904 *
  29 HYDR    5.5442318    1.0913853 *  1.7894444 *  0.0000000    1.7761076 *
  30 HYDR    5.4744308    1.0896731 *  1.7745904 *  1.7761076 *  0.0000000  
  31 OXYG    3.4291596    2.2710149 *  2.4694107 *  2.5688339 *  3.2258758  
  32 CARB    7.2697269    5.5361565    6.0651519    4.8500445    6.3621870  
  33 CARB    5.6100795    4.9310208    4.9699682    4.4467248    5.9851397  
  34 HYDR    6.1399494    5.2734912    5.1738821    4.7037531    6.3199015  
  35 HYDR    4.5271649    4.3543320    4.2676483    4.0924817    5.4367323  
  36 CARB    6.2146286    6.2828303    6.3575292    5.8571971    7.3271986  
  37 HYDR    6.1227983    6.8515681    6.7700209    6.5184391    7.9261301  
  38 CARB    7.6912261    7.1436789    7.3542447    6.5342271    8.1293894  
  39 HYDR    8.2076478    7.1420929    7.3417719    6.4078115    8.1020445  
  40 HYDR    8.3818629    8.1955563    8.3786205    7.6133200    9.1902181  
  41 CARB    7.4069387    6.6395923    7.0443614    6.0824290    7.5435543  
  42 HYDR    8.2673875    7.4671197    7.9599959    6.9030114    8.3071252  
  43 CARB    6.2040028    6.4229250    6.6836635    6.0954836    7.3904116  
  44 CARB    6.9637585    7.8540403    8.0777252    7.5930886    8.8140167  
  45 HYDR    7.8737979    8.6082057    8.8110250    8.2498032    9.5894273  
  46 HYDR    6.4622918    8.0294132    8.1351116    7.8895143    9.0111679  
  47 HYDR    7.3825321    8.2155295    8.5475503    7.9880448    9.1051808  
  48 CARB    5.0676455    5.5771065    5.8804898    5.4706889    6.4847447  
  49 HYDR    4.6149595    4.4934436    4.8415624    4.3899611    5.4020096  
  50 HYDR    5.6271547    6.0553738    6.4934843    5.9857214    6.8536604  
  51 HYDR    4.3942526    5.8685534    6.0081525    5.9195694    6.7964056  
  52 CARB    6.2258456    4.3732275    4.7254431    3.6842347    5.3107402  
  53 OXYG    7.1348186    4.6020658    4.8862415    3.6908412    5.4587626  
  54 HYDR    5.5870167    3.3928463    3.8583095    2.7951737 *  4.3115506  
  55 NITR    7.7540086    4.3423943    4.8144364    3.2886062    4.9836920  
  56 OXYG    7.4663825    3.7314734    4.4385803    2.7216749 *  4.2442902  
  57 OXYG    8.7140118    5.1305150    5.5084596    4.0478223    5.6714366  
  58 CARB    7.3393626    5.3577279    6.1011746    4.7894578    6.0091771  
  59 HYDR    7.6475084    4.9466666    5.7967532    4.2891406    5.4622270  
  60 HYDR    8.1962902    6.4063318    7.1743967    5.8509366    7.0093957  
  61 HYDR    6.4624227    4.9519645    5.6722851    4.5917257    5.6210180  
  62 OXYG    8.5255198    6.2772152    6.8460063    5.4281574    7.0151364  

               31 OXYG      32 CARB      33 CARB      34 HYDR      35 HYDR  

   1 CARB    1.3674609 *  5.0654187    4.6417634    5.2764547    3.9722048  
   2 CARB    3.6066165    7.0046437    6.9128560    7.6992492    6.1772674  
   3 HYDR    4.0328126    7.4078275    7.2112239    8.0546239    6.4201565  
   4 HYDR    4.4684266    7.9309378    7.8497308    8.5767692    7.1073364  
   5 CARB    3.7961767    6.2216876    6.6989728    7.5603757    6.1682976  
   6 HYDR    4.8444915    6.9446015    7.6252278    8.5301842    7.1290012  
   7 CARB    2.9504953 *  4.8068221    5.3621551    6.2998018    4.9229206  
   8 HYDR    2.6631982 *  4.8477234    5.0065938    5.9887864    4.4448801  
   9 HYDR    3.7650302    4.5178510    5.5775282    6.5608709    5.3257552  
  10 CARB    2.3681100 *  4.5076505    4.9309677    5.6938426    4.5331920  
  11 HYDR    2.6082755 *  3.6586767    4.3837414    5.0902679    4.2082759  
  12 CARB    3.7759196    5.8116113    6.4813999    7.2177801    6.0908572  
  13 CARB    4.9020801    5.7704103    7.0325066    7.7854978    6.8566576  
  14 HYDR    4.9590852    5.2082785    6.7268485    7.5618492    6.6365065  
  15 HYDR    5.8332048    6.8173576    8.1099689    8.8731588    7.9015601  
  16 HYDR    5.1551937    5.6226694    6.9855541    7.6276239    6.9212821  
  17 CARB    4.4931823    6.9565258    7.3893621    7.9799543    6.9398051  
  18 HYDR    4.2698986    7.3748991    7.4225528    7.9667083    6.8384913  
  19 HYDR    4.7554994    6.8345868    7.3356660    7.8152638    6.9923662  
  20 HYDR    5.5004351    7.8252826    8.4142225    9.0379116    7.9726742  
  21 CARB    2.4366047 *  6.4573818    5.8906947    6.5544873    5.0624171  
  22 OXYG    2.5602103 *  6.6618397    5.7262652    6.4266258    4.7668405  
  23 HYDR    3.1044227    7.2552104    6.5198753    7.0520048    5.6628795  
  24 NITR    2.7580766 *  6.9855449    5.5295215    6.0511494    4.4716050  
  25 OXYG    2.9737711 *  7.2757600    5.7253931    6.0709278    4.7032771  
  26 OXYG    3.4291596    7.2697269    5.6100795    6.1399494    4.5271649  
  27 CARB    2.2710149 *  5.5361565    4.9310208    5.2734912    4.3543320  
  28 HYDR    2.4694107 *  6.0651519    4.9699682    5.1738821    4.2676483  
  29 HYDR    2.5688339 *  4.8500445    4.4467248    4.7037531    4.0924817  
  30 HYDR    3.2258758    6.3621870    5.9851397    6.3199015    5.4367323  
  31 OXYG    0.0000000    4.3847732    3.4596647    4.1340353    2.6716343 *
  32 CARB    4.3847732    0.0000000    2.6536080 *  3.3431672    3.3923612  
  33 CARB    3.4596647    2.6536080 *  0.0000000    1.0940181 *  1.0935263 *
  34 HYDR    4.1340353    3.3431672    1.0940181 *  0.0000000    1.7597927 *
  35 HYDR    2.6716343 *  3.3923612    1.0935263 *  1.7597927 *  0.0000000  
  36 CARB    4.5230466    2.8431708 *  1.5282096 *  2.1480689 *  2.1723551 *
  37 HYDR    5.0182135    3.9372076    2.1717211 *  2.4842314 *  2.5126492 *
  38 CARB    5.6246530    2.4928547 *  2.4977195 *  2.8295625 *  3.4557463  
  39 HYDR    5.9180454    2.6304203 *  2.6680736 *  2.6384123 *  3.7460509  
  40 HYDR    6.5796343    3.4407627    3.4563201    3.7080827    4.3359110  
  41 CARB    5.0739551    1.5415644 *  2.7994000 *  3.5471828    3.5643101  
  42 HYDR    5.9379936    2.1640365 *  3.8933768    4.6140193    4.6342650  
  43 CARB    4.4774838    2.6140890 *  2.5407695 *  3.4761579    2.9015290 *
  44 CARB    5.7919341    3.9292651    3.8981955    4.7028453    4.2018099  
  45 HYDR    6.6325621    4.2317409    4.2555399    4.8762034    4.7524612  
  46 HYDR    5.8536159    4.7635527    4.1933165    4.9582915    4.2688030  
  47 HYDR    6.1671093    4.2262391    4.7036287    5.5933399    4.9690669  
  48 CARB    3.4695779    3.1439496    2.9786448 *  4.0559382    2.8216800 *
  49 HYDR    2.4494970 *  2.9025788 *  2.6355057 *  3.7067207    2.3202726 *
  50 HYDR    4.0491754    3.4946619    3.9696217    5.0566143    3.8674587  
  51 HYDR    3.6207522    4.1496880    3.3810819    4.3741920    2.9575282 *
  52 CARB    3.3090506    1.5850985 *  1.5493181 *  2.1536832 *  2.1618057 *
  53 OXYG    4.1765015    2.4829358 *  2.3581073 *  2.2586469 *  3.0450496  
  54 HYDR    2.3920888 *  2.2094307 *  2.1688110 *  2.8513677 *  2.2577237 *
  55 NITR    4.5306275    3.1125684    3.6239693    3.5872568    4.1404785  
  56 OXYG    4.0776173    3.1458866    4.0383880    4.2812895    4.3656251  
  57 OXYG    5.5881748    4.1005311    4.4926173    4.2048627    5.0653502  
  58 CARB    4.3349105    1.5579059 *  3.8267459    4.6560466    4.2565828  
  59 HYDR    4.4044157    2.1901541 *  4.3187769    5.0215559    4.7050516  
  60 HYDR    5.3414971    2.1778695 *  4.6492447    5.4728943    5.1546760  
  61 HYDR    3.6546946    2.1721321 *  3.7730176    4.7426864    3.9370680  
  62 OXYG    5.4975098    1.3673980 *  3.5836771    3.9536761    4.4685342  

               36 CARB      37 HYDR      38 CARB      39 HYDR      40 HYDR  

   1 CARB    5.7431954    6.3283236    6.6966223    6.9242621    7.6873115  
   2 CARB    7.7095630    8.2386222    8.6982774    9.1210172    9.5803749  
   3 HYDR    7.8416425    8.2811425    8.9094092    9.4435638    9.7130921  
   4 HYDR    8.7262981    9.2554747    9.7013268   10.0708177   10.6094735  
   5 CARB    7.4074781    8.0982720    8.1701089    8.5827071    9.0467881  
   6 HYDR    8.2162988    8.9172460    8.9177818    9.3811322    9.7416883  
   7 CARB    5.9436042    6.6726043    6.6720834    7.1427195    7.5223529  
   8 HYDR    5.4518527    6.0534776    6.3595337    6.9460563    7.1447915  
   9 HYDR    5.9753917    6.7933208    6.4902955    6.9904808    7.2804591  
  10 CARB    5.8625449    6.6409501    6.5401393    6.7853931    7.5188968  
  11 HYDR    5.3600494    6.2377291    5.8436364    5.9746583    6.8569654  
  12 CARB    7.3946231    8.1903100    7.9931442    8.2152643    8.9586669  
  13 CARB    7.8224319    8.7363982    8.1479248    8.3282382    9.0750627  
  14 HYDR    7.3292867    8.2724501    7.5646505    7.8267081    8.4246950  
  15 HYDR    8.8711674    9.7747358    9.1959602    9.3963852   10.1001827  
  16 HYDR    7.8740464    8.8315730    8.0709596    8.1088272    9.0342272  
  17 CARB    8.4800200    9.2305693    9.1189158    9.2275637   10.1337175  
  18 HYDR    8.5689268    9.2173554    9.3627638    9.4891603   10.3812722  
  19 HYDR    8.5208624    9.3119812    9.0464697    9.0259009   10.0938885  
  20 HYDR    9.4471343   10.2137003   10.0504747   10.1845111   11.0449755  
  21 CARB    6.8542037    7.3026012    7.9521536    8.2940454    8.8766100  
  22 OXYG    6.4926751    6.7586622    7.7639006    8.2387200    8.5877963  
  23 HYDR    7.6053942    8.0045781    8.7239767    8.9814846    9.6767725  
  24 NITR    6.3676717    6.4540721    7.7544310    8.1689533    8.5602849  
  25 OXYG    6.7799216    6.8876347    8.1132863    8.3775273    8.9863031  
  26 OXYG    6.2146286    6.1227983    7.6912261    8.2076478    8.3818629  
  27 CARB    6.2828303    6.8515681    7.1436789    7.1420929    8.1955563  
  28 HYDR    6.3575292    6.7700209    7.3542447    7.3417719    8.3786205  
  29 HYDR    5.8571971    6.5184391    6.5342271    6.4078115    7.6133200  
  30 HYDR    7.3271986    7.9261301    8.1293894    8.1020445    9.1902181  
  31 OXYG    4.5230466    5.0182135    5.6246530    5.9180454    6.5796343  
  32 CARB    2.8431708 *  3.9372076    2.4928547 *  2.6304203 *  3.4407627  
  33 CARB    1.5282096 *  2.1717211 *  2.4977195 *  2.6680736 *  3.4563201  
  34 HYDR    2.1480689 *  2.4842314 *  2.8295625 *  2.6384123 *  3.7080827  
  35 HYDR    2.1723551 *  2.5126492 *  3.4557463    3.7460509    4.3359110  
  36 CARB    0.0000000    1.0950512 *  1.5440786 *  2.2641703 *  2.2189098 *
  37 HYDR    1.0950512 *  0.0000000    2.2834496 *  2.9379992 *  2.5728227 *
  38 CARB    1.5440786 *  2.2834496 *  0.0000000    1.0942677 *  1.0900925 *
  39 HYDR    2.2641703 *  2.9379992 *  1.0942677 *  0.0000000    1.7738923 *
  40 HYDR    2.2189098 *  2.5728227 *  1.0900925 *  1.7738923 *  0.0000000  
  41 CARB    2.1130962 *  3.1106084    1.5495687 *  2.2657142 *  2.2163801 *
  42 HYDR    3.1081309    4.0080904    2.2862426 *  2.9369029 *  2.5623655 *
  43 CARB    1.5566339 *  2.2780733 *  2.1619096 *  3.1383085    2.6489854 *
  44 CARB    2.5664891 *  2.7876427 *  2.8829884 *  3.9769689    2.7631789 *
  45 HYDR    2.7734243 *  2.8860631 *  2.6323038 *  3.6749968    2.1139616 *
  46 HYDR    2.9116274 *  2.7601335 *  3.6141836    4.6838276    3.4738814  
  47 HYDR    3.5077032    3.8546901    3.6534622    4.7198496    3.5323135  
  48 CARB    2.6436719 *  3.2223235    3.5767701    4.4221261    4.1725726  
  49 HYDR    2.8957810 *  3.5768285    3.8698819    4.5043226    4.6732504  
  50 HYDR    3.5684714    4.1885770    4.2246154    5.0987822    4.7244827  
  51 HYDR    2.9844239 *  3.2000328    4.1840577    5.0690748    4.6594633  
  52 CARB    2.5719328 *  3.5191870    2.8766585 *  2.8416238 *  3.9627081  
  53 OXYG    3.5055806    4.3229148    3.4923505    2.9734822 *  4.5413065  
  54 HYDR    3.3059595    4.1788981    3.8543676    3.9217944    4.9189994  
  55 NITR    4.7901201    5.6603001    4.6802024    4.1278708    5.7179804  
  56 OXYG    5.1847010    6.1224224    5.1950737    4.8477992    6.2527088  
  57 OXYG    5.6303638    6.4267788    5.3703534    4.6224898    6.3381110  
  58 CARB    4.0642415    5.1324857    3.8968877    4.1627234    4.7298823  
  59 HYDR    4.8479311    5.9187840    4.6779894    4.7394404    5.5808812  
  60 HYDR    4.5937515    5.6465373    4.1731262    4.5044108    4.8173608  
  61 HYDR    4.0090168    4.9898073    4.2178819    4.6700746    5.0371161  
  62 OXYG    3.7881941    4.8364704    2.9520407 *  2.6498196 *  3.7705410  

               41 CARB      42 HYDR      43 CARB      44 CARB      45 HYDR  

   1 CARB    5.9739560    6.7261069    5.5571946    6.8772441    7.7467328  
   2 CARB    7.7149415    8.2533047    7.1138062    8.1348404    9.1512907  
   3 HYDR    7.9208571    8.4278122    7.1450010    7.9976987    9.0561904  
   4 HYDR    8.7271626    9.2623397    8.1786499    9.2239522   10.2348305  
   5 CARB    7.0071670    7.3969093    6.6403598    7.6730389    8.6535870  
   6 HYDR    7.6573730    7.9228125    7.3057773    8.2108694    9.2045856  
   7 CARB    5.4872049    5.8894921    5.1107205    6.1594965    7.1225265  
   8 HYDR    5.2656251    5.7367654    4.5921061    5.5284490    6.5502671  
   9 HYDR    5.1469923    5.3594778    4.9567190    5.9086338    6.8284878  
  10 CARB    5.5334497    6.0868941    5.3852512    6.6854841    7.5439824  
  11 HYDR    4.8644859    5.4176748    4.9854556    6.3772970    7.1268847  
  12 CARB    6.8872416    7.3085425    6.8175013    8.0434350    8.9222285  
  13 CARB    6.9054368    7.1261951    7.1186598    8.2932837    9.0953530  
  14 HYDR    6.2176069    6.3191526    6.4705797    7.5438931    8.3310518  
  15 HYDR    7.9112505    8.0668604    8.1017160    9.2090073   10.0331102  
  16 HYDR    6.9148352    7.1528064    7.3221341    8.5874658    9.3020947  
  17 CARB    8.1403894    8.6366010    8.0873007    9.3833884   10.2449080  
  18 HYDR    8.4924209    9.0874863    8.2760946    9.5687961   10.4591514  
  19 HYDR    8.1478361    8.6609336    8.2636274    9.6419031   10.4265548  
  20 HYDR    8.9905138    9.4050738    8.9534192   10.1907885   11.0727909  
  21 CARB    7.1953326    7.9054333    6.5454030    7.6893987    8.6527254  
  22 OXYG    7.1098462    7.8531334    6.1750064    7.1375432    8.1338449  
  23 HYDR    8.0698738    8.8300961    7.4496398    8.6345357    9.5697728  
  24 NITR    7.3692202    8.2350286    6.3553369    7.3187900    8.2391862  
  25 OXYG    7.8325477    8.7570239    6.9718265    8.0700631    8.9247535  
  26 OXYG    7.4069387    8.2673875    6.2040028    6.9637585    7.8737979  
  27 CARB    6.6395923    7.4671197    6.4229250    7.8540403    8.6082057  
  28 HYDR    7.0443614    7.9599959    6.6836635    8.0777252    8.8110250  
  29 HYDR    6.0824290    6.9030114    6.0954836    7.5930886    8.2498032  
  30 HYDR    7.5435543    8.3071252    7.3904116    8.8140167    9.5894273  
  31 OXYG    5.0739551    5.9379936    4.4774838    5.7919341    6.6325621  
  32 CARB    1.5415644 *  2.1640365 *  2.6140890 *  3.9292651    4.2317409  
  33 CARB    2.7994000 *  3.8933768    2.5407695 *  3.8981955    4.2555399  
  34 HYDR    3.5471828    4.6140193    3.4761579    4.7028453    4.8762034  
  35 HYDR    3.5643101    4.6342650    2.9015290 *  4.2018099    4.7524612  
  36 CARB    2.1130962 *  3.1081309    1.5566339 *  2.5664891 *  2.7734243 *
  37 HYDR    3.1106084    4.0080904    2.2780733 *  2.7876427 *  2.8860631 *
  38 CARB    1.5495687 *  2.2862426 *  2.1619096 *  2.8829884 *  2.6323038 *
  39 HYDR    2.2657142 *  2.9369029 *  3.1383085    3.9769689    3.6749968  
  40 HYDR    2.2163801 *  2.5623655 *  2.6489854 *  2.7631789 *  2.1139616 *
  41 CARB    0.0000000    1.0946620 *  1.5670375 *  2.5436944 *  2.7107085 *
  42 HYDR    1.0946620 *  0.0000000    2.2906348 *  2.7444624 *  2.7651852 *
  43 CARB    1.5670375 *  2.2906348 *  0.0000000    1.5332646 *  2.2055047 *
  44 CARB    2.5436944 *  2.7444624 *  1.5332646 *  0.0000000    1.0926493 *
  45 HYDR    2.7107085 *  2.7651852 *  2.2055047 *  1.0926493 *  0.0000000  
  46 HYDR    3.4869624    3.8188845    2.1693745 *  1.0955633 *  1.7669471 *
  47 HYDR    2.9171483 *  2.7650834 *  2.1709173 *  1.0957620 *  1.7659801 *
  48 CARB    2.7088643 *  3.3253762    1.5288087 *  2.4728011 *  3.4574208  
  49 HYDR    3.0197454    3.7693869    2.2146524 *  3.4646192    4.3620798  
  50 HYDR    3.0602264    3.3419813    2.1755872 *  2.7249867 *  3.7432041  
  51 HYDR    3.6032012    4.2408986    2.1561181 *  2.6708833 *  3.6940227  
  52 CARB    2.5693062 *  3.5177946    2.9501645 *  4.4595573    4.8583891  
  53 OXYG    3.5831118    4.4435914    4.2273544    5.6681382    5.8847946  
  54 HYDR    3.2938634    4.1642228    3.4135739    4.9414967    5.5226556  
  55 NITR    4.5033060    5.1971166    5.2856582    6.7550653    7.0223505  
  56 OXYG    4.6595802    5.2646507    5.3606814    6.8503610    7.2661524  
  57 OXYG    5.4081276    6.0560066    6.2876913    7.7110130    7.8648003  
  58 CARB    2.5561646 *  2.7247239 *  3.3334933    4.5181903    5.0310803  
  59 HYDR    3.4984277    3.7008870    4.3141888    5.5770842    6.0750031  
  60 HYDR    2.7224879 *  2.4346803 *  3.6641641    4.5523426    4.9693696  
  61 HYDR    2.8462135 *  3.1311253    3.0796152    4.2482863    4.9681015  
  62 OXYG    2.3817850 *  2.6331085 *  3.7823034    4.9253059    4.9873319  

               46 HYDR      47 HYDR      48 CARB      49 HYDR      50 HYDR  

   1 CARB    7.0108487    7.1111557    4.4589223    3.4180404    4.7920076  
   2 CARB    8.1518772    8.0810815    5.6990583    4.9321619    5.6046358  
   3 HYDR    7.9038722    7.8913720    5.6525640    5.0486674    5.4876274  
   4 HYDR    9.2416081    9.1668429    6.7815784    5.9851197    6.6857400  
   5 CARB    7.8772985    7.4908676    5.3057724    4.5702240    5.0179301  
   6 HYDR    8.4249041    7.8956673    5.9560958    5.3511958    5.4940382  
   7 CARB    6.4241270    6.0042983    3.8125794    3.1044874    3.5345060  
   8 HYDR    5.6422111    5.4187505    3.1481872    2.5589904 *  2.9340240 *
   9 HYDR    6.3130921    5.6010025    3.7936368    3.2759215    3.2713127  
  10 CARB    7.0154481    6.7274168    4.3187585    3.3439576    4.3594213  
  11 HYDR    6.8411581    6.4728168    4.1897057    3.2090623    4.3088021  
  12 CARB    8.3892413    7.9544044    5.6996343    4.8054497    5.5490130  
  13 CARB    8.8037680    8.0759714    6.1699123    5.3897698    5.8492347  
  14 HYDR    8.1106875    7.2330012    5.5720744    4.9302001    5.1186203  
  15 HYDR    9.7017354    8.9164834    7.0972399    6.3622559    6.6887818  
  16 HYDR    9.1716383    8.4465258    6.5499419    5.7170927    6.3379485  
  17 CARB    9.6869960    9.3757856    6.9977420    6.0260973    6.9634906  
  18 HYDR    9.7597883    9.6379639    7.1248882    6.1308048    7.1951284  
  19 HYDR   10.0180460    9.6968335    7.3313831    6.3157124    7.3784781  
  20 HYDR   10.5036934   10.0956749    7.8206268    6.9035993    7.6723433  
  21 CARB    7.6546067    7.8442450    5.2381617    4.3467859    5.4462313  
  22 OXYG    6.9126785    7.3348986    4.8095867    4.1083714    5.0872017  
  23 HYDR    8.5704249    8.8527228    6.2064492    5.2807320    6.4899355  
  24 NITR    6.9806732    7.7014536    5.1697306    4.4929587    5.6908819  
  25 OXYG    7.7993676    8.5291374    5.9152014    5.1120955    6.5173740  
  26 OXYG    6.4622918    7.3825321    5.0676455    4.6149595    5.6271547  
  27 CARB    8.0294132    8.2155295    5.5771065    4.4934436    6.0553738  
  28 HYDR    8.1351116    8.5475503    5.8804898    4.8415624    6.4934843  
  29 HYDR    7.8895143    7.9880448    5.4706889    4.3899611    5.9857214  
  30 HYDR    9.0111679    9.1051808    6.4847447    5.4020096    6.8536604  
  31 OXYG    5.8536159    6.1671093    3.4695779    2.4494970 *  4.0491754  
  32 CARB    4.7635527    4.2262391    3.1439496    2.9025788 *  3.4946619  
  33 CARB    4.1933165    4.7036287    2.9786448 *  2.6355057 *  3.9696217  
  34 HYDR    4.9582915    5.5933399    4.0559382    3.7067207    5.0566143  
  35 HYDR    4.2688030    4.9690669    2.8216800 *  2.3202726 *  3.8674587  
  36 CARB    2.9116274 *  3.5077032    2.6436719 *  2.8957810 *  3.5684714  
  37 HYDR    2.7601335 *  3.8546901    3.2223235    3.5768285    4.1885770  
  38 CARB    3.6141836    3.6534622    3.5767701    3.8698819    4.2246154  
  39 HYDR    4.6838276    4.7198496    4.4221261    4.5043226    5.0987822  
  40 HYDR    3.4738814    3.5323135    4.1725726    4.6732504    4.7244827  
  41 CARB    3.4869624    2.9171483 *  2.7088643 *  3.0197454    3.0602264  
  42 HYDR    3.8188845    2.7650834 *  3.3253762    3.7693869    3.3419813  
  43 CARB    2.1693745 *  2.1709173 *  1.5288087 *  2.2146524 *  2.1755872 *
  44 CARB    1.0955633 *  1.0957620 *  2.4728011 *  3.4646192    2.7249867 *
  45 HYDR    1.7669471 *  1.7659801 *  3.4574208    4.3620798    3.7432041  
  46 HYDR    0.0000000    1.7709366 *  2.7007583 *  3.7093879    3.0620288  
  47 HYDR    1.7709366 *  0.0000000    2.7032304 *  3.7406255    2.4933816 *
  48 CARB    2.7007583 *  2.7032304 *  0.0000000    1.0921023 *  1.0960546 *
  49 HYDR    3.7093879    3.7406255    1.0921023 *  0.0000000    1.7712243 *
  50 HYDR    3.0620288    2.4933816 *  1.0960546 *  1.7712243 *  0.0000000  
  51 HYDR    2.4319058 *  3.0014771    1.0958367 *  1.7525171 *  1.7670653 *
  52 CARB    5.0165475    5.0007943    3.1954247    2.5892579 *  3.9015173  
  53 OXYG    6.2424134    6.2739873    4.6319465    4.0023832    5.3418909  
  54 HYDR    5.4042767    5.3671642    3.1455130    2.2445202 *  3.7609351  
  55 NITR    7.3895427    7.2249277    5.4926025    4.7302204    6.0424525  
  56 OXYG    7.4895068    7.1705895    5.2771583    4.4185991    5.6647659  
  57 OXYG    8.3574529    8.2285368    6.6229007    5.8926509    7.2008751  
  58 CARB    5.3443735    4.4671588    3.2732093    2.9345885 *  3.1823016  
  59 HYDR    6.3726443    5.5541896    4.1513262    3.5939769    4.0978082  
  60 HYDR    5.4849089    4.2948380    3.7636744    3.6916505    3.4313488  
  61 HYDR    4.9216040    4.1442610    2.5477904 *  2.1478692 *  2.3471851 *
  62 OXYG    5.8466791    5.1958544    4.4927316    4.2584139    4.7744697  

               51 HYDR      52 CARB      53 OXYG      54 HYDR      55 NITR  

   1 CARB    4.7082563    4.1424909    4.8425104    3.0782751    4.8159692  
   2 CARB    5.7602699    6.4513404    7.3434578    5.4101427    7.2521719  
   3 HYDR    5.5519108    6.9180302    7.9423341    5.9390475    7.9991041  
   4 HYDR    6.8429152    7.3372365    8.1149345    6.2685508    7.8965085  
   5 CARB    5.6281695    5.9672157    6.8899271    4.9609636    6.6870339  
   6 HYDR    6.2730839    6.8664674    7.8280254    5.9043984    7.5956523  
   7 CARB    4.2561726    4.6590344    5.7433155    3.7427116    5.7423744  
   8 HYDR    3.3746001    4.6137151    5.8370106    3.7795404    6.0810912  
   9 HYDR    4.4167105    4.7352476    5.8544431    3.9650223    5.8269735  
  10 CARB    4.8510569    4.0363422    4.8184892    2.9869943 *  4.5951190  
  11 HYDR    4.9014043    3.2477819    3.9101846    2.2641287 *  3.5921931  
  12 CARB    6.2121766    5.4950497    6.1474607    4.4679518    5.6764267  
  13 CARB    6.8675169    5.8203560    6.4066781    4.9360846    5.7744105  
  14 HYDR    6.3390514    5.5148781    6.2512715    4.7380778    5.7576096  
  15 HYDR    7.7511114    6.9132329    7.4919641    6.0246516    6.8140949  
  16 HYDR    7.3269770    5.6477140    6.0001696    4.8303755    5.1753235  
  17 CARB    7.4382020    6.4281417    6.8339515    5.3779554    6.1920484  
  18 HYDR    7.4211787    6.6497995    7.0595032    5.5726127    6.5326311  
  19 HYDR    7.8584298    6.2667664    6.4478431    5.2749512    5.6331145  
  20 HYDR    8.2600095    7.4181657    7.8448371    6.3800381    7.1514807  
  21 CARB    5.2314944    5.5985263    6.3825128    4.5656029    6.3974542  
  22 OXYG    4.5127975    5.7896828    6.7357394    4.8872573    7.0304669  
  23 HYDR    6.1630651    6.2579296    6.8620052    5.2275449    6.7883147  
  24 NITR    4.7250314    5.8821548    6.6923259    5.0962233    7.1225402  
  25 OXYG    5.5885700    6.0087230    6.5753259    5.2058890    6.8852833  
  26 OXYG    4.3942526    6.2258456    7.1348186    5.5870167    7.7540086  
  27 CARB    5.8685534    4.3732275    4.6020658    3.3928463    4.3423943  
  28 HYDR    6.0081525    4.7254431    4.8862415    3.8583095    4.8144364  
  29 HYDR    5.9195694    3.6842347    3.6908412    2.7951737 *  3.2886062  
  30 HYDR    6.7964056    5.3107402    5.4587626    4.3115506    4.9836920  
  31 OXYG    3.6207522    3.3090506    4.1765015    2.3920888 *  4.5306275  
  32 CARB    4.1496880    1.5850985 *  2.4829358 *  2.2094307 *  3.1125684  
  33 CARB    3.3810819    1.5493181 *  2.3581073 *  2.1688110 *  3.6239693  
  34 HYDR    4.3741920    2.1536832 *  2.2586469 *  2.8513677 *  3.5872568  
  35 HYDR    2.9575282 *  2.1618057 *  3.0450496    2.2577237 *  4.1404785  
  36 CARB    2.9844239 *  2.5719328 *  3.5055806    3.3059595    4.7901201  
  37 HYDR    3.2000328    3.5191870    4.3229148    4.1788981    5.6603001  
  38 CARB    4.1840577    2.8766585 *  3.4923505    3.8543676    4.6802024  
  39 HYDR    5.0690748    2.8416238 *  2.9734822 *  3.9217944    4.1278708  
  40 HYDR    4.6594633    3.9627081    4.5413065    4.9189994    5.7179804  
  41 CARB    3.6032012    2.5693062 *  3.5831118    3.2938634    4.5033060  
  42 HYDR    4.2408986    3.5177946    4.4435914    4.1642228    5.1971166  
  43 CARB    2.1561181 *  2.9501645 *  4.2273544    3.4135739    5.2856582  
  44 CARB    2.6708833 *  4.4595573    5.6681382    4.9414967    6.7550653  
  45 HYDR    3.6940227    4.8583891    5.8847946    5.5226556    7.0223505  
  46 HYDR    2.4319058 *  5.0165475    6.2424134    5.4042767    7.3895427  
  47 HYDR    3.0014771    5.0007943    6.2739873    5.3671642    7.2249277  
  48 CARB    1.0958367 *  3.1954247    4.6319465    3.1455130    5.4926025  
  49 HYDR    1.7525171 *  2.5892579 *  4.0023832    2.2445202 *  4.7302204  
  50 HYDR    1.7670653 *  3.9015173    5.3418909    3.7609351    6.0424525  
  51 HYDR    0.0000000    3.9613250    5.3456776    3.8658630    6.2851086  
  52 CARB    3.9613250    0.0000000    1.4478479 *  1.0888519 *  2.4016010 *
  53 OXYG    5.3456776    1.4478479 *  0.0000000    2.0606429 *  1.3762690 *
  54 HYDR    3.8658630    1.0888519 *  2.0606429 *  0.0000000    2.5390529 *
  55 NITR    6.2851086    2.4016010 *  1.3762690 *  2.5390529 *  0.0000000  
  56 OXYG    6.1142827    2.6196572 *  2.2292781 *  2.3098741 *  1.2152277 *
  57 OXYG    7.3933713    3.4595793    2.1550474 *  3.7053393    1.2011815 *
  58 CARB    4.3532685    2.6058894 *  3.5522391    2.5787661 *  3.7018376  
  59 HYDR    5.1877221    2.8760019 *  3.4821406    2.6464573 *  3.2187633  
  60 HYDR    4.8504238    3.5432715    4.4253247    3.6491968    4.5625849  
  61 HYDR    3.5723478    2.7966977 *  3.9992743    2.4778228 *  4.2553791  
  62 OXYG    5.4949117    2.4447589 *  2.5806320 *  3.1504689    2.8953209 *

               56 OXYG      57 OXYG      58 CARB      59 HYDR      60 HYDR  

   1 CARB    4.0812898    5.8299962    4.6650676    4.4665880    5.6453469  
   2 CARB    6.3283718    8.2903045    6.1731370    6.0308238    6.8944703  
   3 HYDR    7.1289676    9.0832288    6.5976286    6.6155499    7.2459943  
   4 HYDR    6.9327535    8.8628067    7.0642621    6.8073185    7.7834316  
   5 CARB    5.6462352    7.7561614    5.1447074    4.9383565    5.7449532  
   6 HYDR    6.5139494    8.6617852    5.7274388    5.5423443    6.1639371  
   7 CARB    4.8101766    6.8940011    3.7926199    3.8022632    4.4247225  
   8 HYDR    5.3079768    7.2612618    4.0682991    4.3268100    4.7022811  
   9 HYDR    4.8744858    6.9799491    3.2668905    3.3388272    3.6799616  
  10 CARB    3.6069130    5.6743311    3.6906829    3.3623004    4.5577545  
  11 HYDR    2.5695498 *  4.6853166    2.9080893 *  2.4278130 *  3.8497156  
  12 CARB    4.5488750    6.6425540    4.7544573    4.2408828    5.4468666  
  13 CARB    4.5710757    6.6811781    4.4782675    3.8158634    4.9397748  
  14 HYDR    4.6042437    6.7369453    3.7792132    3.2634826    4.0802841  
  15 HYDR    5.6024463    7.6712995    5.4664795    4.8194211    5.8176441  
  16 HYDR    3.9622525    5.9577144    4.4376497    3.5693109    4.9349365  
  17 CARB    5.0986389    6.9866244    6.0358269    5.3871900    6.7883571  
  18 HYDR    5.5464448    7.3181176    6.6049629    6.0484586    7.4380761  
  19 HYDR    4.5591745    6.2935861    6.0105812    5.2221205    6.7925074  
  20 HYDR    6.0180425    7.9180486    6.7756287    6.1095509    7.4222695  
  21 CARB    5.6432216    7.3909037    5.9451435    5.8212886    6.8325620  
  22 OXYG    6.4324812    8.0663023    6.3169128    6.4317893    7.1645839  
  23 HYDR    6.0753584    7.6718279    6.8195506    6.5977323    7.7506429  
  24 NITR    6.7311083    8.0658448    6.9371152    7.0846223    7.8568808  
  25 OXYG    6.5464291    7.7068000    7.3061589    7.3094321    8.3019589  
  26 OXYG    7.4663825    8.7140118    7.3393626    7.6475084    8.1962902  
  27 CARB    3.7314734    5.1305150    5.3577279    4.9466666    6.4063318  
  28 HYDR    4.4385803    5.5084596    6.1011746    5.7967532    7.1743967  
  29 HYDR    2.7216749 *  4.0478223    4.7894578    4.2891406    5.8509366  
  30 HYDR    4.2442902    5.6714366    6.0091771    5.4622270    7.0093957  
  31 OXYG    4.0776173    5.5881748    4.3349105    4.4044157    5.3414971  
  32 CARB    3.1458866    4.1005311    1.5579059 *  2.1901541 *  2.1778695 *
  33 CARB    4.0383880    4.4926173    3.8267459    4.3187769    4.6492447  
  34 HYDR    4.2812895    4.2048627    4.6560466    5.0215559    5.4728943  
  35 HYDR    4.3656251    5.0653502    4.2565828    4.7050516    5.1546760  
  36 CARB    5.1847010    5.6303638    4.0642415    4.8479311    4.5937515  
  37 HYDR    6.1224224    6.4267788    5.1324857    5.9187840    5.6465373  
  38 CARB    5.1950737    5.3703534    3.8968877    4.6779894    4.1731262  
  39 HYDR    4.8477992    4.6224898    4.1627234    4.7394404    4.5044108  
  40 HYDR    6.2527088    6.3381110    4.7298823    5.5808812    4.8173608  
  41 CARB    4.6595802    5.4081276    2.5561646 *  3.4984277    2.7224879 *
  42 HYDR    5.2646507    6.0560066    2.7247239 *  3.7008870    2.4346803 *
  43 CARB    5.3606814    6.2876913    3.3334933    4.3141888    3.6641641  
  44 CARB    6.8503610    7.7110130    4.5181903    5.5770842    4.5523426  
  45 HYDR    7.2661524    7.8648003    5.0310803    6.0750031    4.9693696  
  46 HYDR    7.4895068    8.3574529    5.3443735    6.3726443    5.4849089  
  47 HYDR    7.1705895    8.2285368    4.4671588    5.5541896    4.2948380  
  48 CARB    5.2771583    6.6229007    3.2732093    4.1513262    3.7636744  
  49 HYDR    4.4185991    5.8926509    2.9345885 *  3.5939769    3.6916505  
  50 HYDR    5.6647659    7.2008751    3.1823016    4.0978082    3.4313488  
  51 HYDR    6.1142827    7.3933713    4.3532685    5.1877221    4.8504238  
  52 CARB    2.6196572 *  3.4595793    2.6058894 *  2.8760019 *  3.5432715  
  53 OXYG    2.2292781 *  2.1550474 *  3.5522391    3.4821406    4.4253247  
  54 HYDR    2.3098741 *  3.7053393    2.5787661 *  2.6464573 *  3.6491968  
  55 NITR    1.2152277 *  1.2011815 *  3.7018376    3.2187633    4.5625849  
  56 OXYG    0.0000000    2.1729396 *  3.1940878    2.4682717 *  4.0988537  
  57 OXYG    2.1729396 *  0.0000000    4.7727056    4.2401761    5.5341373  
  58 CARB    3.1940878    4.7727056    0.0000000    1.0904573 *  1.0914617 *
  59 HYDR    2.4682717 *  4.2401761    1.0904573 *  0.0000000    1.7838150 *
  60 HYDR    4.0988537    5.5341373    1.0914617 *  1.7838150 *  0.0000000  
  61 HYDR    3.6438147    5.4139381    1.0897765 *  1.7767208 *  1.7798897 *
  62 OXYG    3.1400638    3.5851232    2.2690921 *  2.4857797 *  2.5491718 *

               61 HYDR      62 OXYG  

   1 CARB    3.9964922    6.0449365  
   2 CARB    5.2836872    8.0534143  
   3 HYDR    5.6127276    8.5524799  
   4 HYDR    6.2344541    8.9085967  
   5 CARB    4.3167740    7.1726650  
   6 HYDR    4.9067704    7.8629589  
   7 CARB    2.8643442 *  5.8587003  
   8 HYDR    3.0198321    6.0542888  
   9 HYDR    2.3891593 *  5.4860714  
  10 CARB    3.0560025    5.3907639  
  11 HYDR    2.5450941 *  4.4028784  
  12 CARB    4.1940852    6.5425121  
  13 CARB    4.1478380    6.2759049  
  14 HYDR    3.4371707    5.7442101  
  15 HYDR    5.1212774    7.2914613  
  16 HYDR    4.3532369    5.9180202  
  17 CARB    5.5758313    7.5784720  
  18 HYDR    6.0573173    8.0954012  
  19 HYDR    5.7337397    7.2869102  
  20 HYDR    6.3128969    8.4120003  
  21 CARB    5.1190380    7.5218056  
  22 OXYG    5.3873279    7.8679634  
  23 HYDR    6.0683553    8.2475928  
  24 NITR    6.0930465    8.1751082  
  25 OXYG    6.5789284    8.3487394  
  26 OXYG    6.4624227    8.5255198  
  27 CARB    4.9519645    6.2772152  
  28 HYDR    5.6722851    6.8460063  
  29 HYDR    4.5917257    5.4281574  
  30 HYDR    5.6210180    7.0151364  
  31 OXYG    3.6546946    5.4975098  
  32 CARB    2.1721321 *  1.3673980 *
  33 CARB    3.7730176    3.5836771  
  34 HYDR    4.7426864    3.9536761  
  35 HYDR    3.9370680    4.4685342  
  36 CARB    4.0090168    3.7881941  
  37 HYDR    4.9898073    4.8364704  
  38 CARB    4.2178819    2.9520407 *
  39 HYDR    4.6700746    2.6498196 *
  40 HYDR    5.0371161    3.7705410  
  41 CARB    2.8462135 *  2.3817850 *
  42 HYDR    3.1311253    2.6331085 *
  43 CARB    3.0796152    3.7823034  
  44 CARB    4.2482863    4.9253059  
  45 HYDR    4.9681015    4.9873319  
  46 HYDR    4.9216040    5.8466791  
  47 HYDR    4.1442610    5.1958544  
  48 CARB    2.5477904 *  4.4927316  
  49 HYDR    2.1478692 *  4.2584139  
  50 HYDR    2.3471851 *  4.7744697  
  51 HYDR    3.5723478    5.4949117  
  52 CARB    2.7966977 *  2.4447589 *
  53 OXYG    3.9992743    2.5806320 *
  54 HYDR    2.4778228 *  3.1504689  
  55 NITR    4.2553791    2.8953209 *
  56 OXYG    3.6438147    3.1400638  
  57 OXYG    5.4139381    3.5851232  
  58 CARB    1.0897765 *  2.2690921 *
  59 HYDR    1.7767208 *  2.4857797 *
  60 HYDR    1.7798897 *  2.5491718 *
  61 HYDR    0.0000000    3.2228113  
  62 OXYG    3.2228113    0.0000000  

  * ... LESS THAN  3.000


     ATOMIC BASIS SET
     ----------------
 THE CONTRACTED PRIMITIVE FUNCTIONS HAVE BEEN UNNORMALIZED
 THE CONTRACTED BASIS FUNCTIONS ARE NOW NORMALIZED TO UNITY

  SHELL TYPE  PRIMITIVE        EXPONENT          CONTRACTION COEFFICIENT(S)

 CARBON    

      1   S       1          4563.2400000    0.001966650249
      1   S       2           682.0240000    0.015230601932
      1   S       3           154.9730000    0.076126909656
      1   S       4            44.4553000    0.260801033080
      1   S       5            13.0290000    0.616462078191
      1   S       6             1.8277300    0.221006028032

      2   L       7            20.9642000    0.114660080729    0.040248692673
      2   L       8             4.8033100    0.919999647749    0.237593956746
      2   L       9             1.4593300   -0.003030682134    0.815853851473

      3   L      10             0.4834560    1.000000000000    1.000000000000

      4   L      11             0.1455850    1.000000000000    1.000000000000

      5   L      12             0.0438000    1.000000000000    1.000000000000

      6   D      13             0.6260000    1.000000000000

 CARBON    

      7   S      14          4563.2400000    0.001966650249
      7   S      15           682.0240000    0.015230601932
      7   S      16           154.9730000    0.076126909656
      7   S      17            44.4553000    0.260801033080
      7   S      18            13.0290000    0.616462078191
      7   S      19             1.8277300    0.221006028032

      8   L      20            20.9642000    0.114660080729    0.040248692673
      8   L      21             4.8033100    0.919999647749    0.237593956746
      8   L      22             1.4593300   -0.003030682134    0.815853851473

      9   L      23             0.4834560    1.000000000000    1.000000000000

     10   L      24             0.1455850    1.000000000000    1.000000000000

     11   L      25             0.0438000    1.000000000000    1.000000000000

     12   D      26             0.6260000    1.000000000000

 HYDROGEN  

     13   S      27            33.8650000    0.025493814541
     13   S      28             5.0947900    0.190373108582
     13   S      29             1.1587900    0.852161486043

     14   S      30             0.3258400    1.000000000000

     15   S      31             0.1027410    1.000000000000

     16   S      32             0.0360000    1.000000000000

 HYDROGEN  

     17   S      33            33.8650000    0.025493814541
     17   S      34             5.0947900    0.190373108582
     17   S      35             1.1587900    0.852161486043

     18   S      36             0.3258400    1.000000000000

     19   S      37             0.1027410    1.000000000000

     20   S      38             0.0360000    1.000000000000

 CARBON    

     21   S      39          4563.2400000    0.001966650249
     21   S      40           682.0240000    0.015230601932
     21   S      41           154.9730000    0.076126909656
     21   S      42            44.4553000    0.260801033080
     21   S      43            13.0290000    0.616462078191
     21   S      44             1.8277300    0.221006028032

     22   L      45            20.9642000    0.114660080729    0.040248692673
     22   L      46             4.8033100    0.919999647749    0.237593956746
     22   L      47             1.4593300   -0.003030682134    0.815853851473

     23   L      48             0.4834560    1.000000000000    1.000000000000

     24   L      49             0.1455850    1.000000000000    1.000000000000

     25   L      50             0.0438000    1.000000000000    1.000000000000

     26   D      51             0.6260000    1.000000000000

 HYDROGEN  

     27   S      52            33.8650000    0.025493814541
     27   S      53             5.0947900    0.190373108582
     27   S      54             1.1587900    0.852161486043

     28   S      55             0.3258400    1.000000000000

     29   S      56             0.1027410    1.000000000000

     30   S      57             0.0360000    1.000000000000

 CARBON    

     31   S      58          4563.2400000    0.001966650249
     31   S      59           682.0240000    0.015230601932
     31   S      60           154.9730000    0.076126909656
     31   S      61            44.4553000    0.260801033080
     31   S      62            13.0290000    0.616462078191
     31   S      63             1.8277300    0.221006028032

     32   L      64            20.9642000    0.114660080729    0.040248692673
     32   L      65             4.8033100    0.919999647749    0.237593956746
     32   L      66             1.4593300   -0.003030682134    0.815853851473

     33   L      67             0.4834560    1.000000000000    1.000000000000

     34   L      68             0.1455850    1.000000000000    1.000000000000

     35   L      69             0.0438000    1.000000000000    1.000000000000

     36   D      70             0.6260000    1.000000000000

 HYDROGEN  

     37   S      71            33.8650000    0.025493814541
     37   S      72             5.0947900    0.190373108582
     37   S      73             1.1587900    0.852161486043

     38   S      74             0.3258400    1.000000000000

     39   S      75             0.1027410    1.000000000000

     40   S      76             0.0360000    1.000000000000

 HYDROGEN  

     41   S      77            33.8650000    0.025493814541
     41   S      78             5.0947900    0.190373108582
     41   S      79             1.1587900    0.852161486043

     42   S      80             0.3258400    1.000000000000

     43   S      81             0.1027410    1.000000000000

     44   S      82             0.0360000    1.000000000000

 CARBON    

     45   S      83          4563.2400000    0.001966650249
     45   S      84           682.0240000    0.015230601932
     45   S      85           154.9730000    0.076126909656
     45   S      86            44.4553000    0.260801033080
     45   S      87            13.0290000    0.616462078191
     45   S      88             1.8277300    0.221006028032

     46   L      89            20.9642000    0.114660080729    0.040248692673
     46   L      90             4.8033100    0.919999647749    0.237593956746
     46   L      91             1.4593300   -0.003030682134    0.815853851473

     47   L      92             0.4834560    1.000000000000    1.000000000000

     48   L      93             0.1455850    1.000000000000    1.000000000000

     49   L      94             0.0438000    1.000000000000    1.000000000000

     50   D      95             0.6260000    1.000000000000

 HYDROGEN  

     51   S      96            33.8650000    0.025493814541
     51   S      97             5.0947900    0.190373108582
     51   S      98             1.1587900    0.852161486043

     52   S      99             0.3258400    1.000000000000

     53   S     100             0.1027410    1.000000000000

     54   S     101             0.0360000    1.000000000000

 CARBON    

     55   S     102          4563.2400000    0.001966650249
     55   S     103           682.0240000    0.015230601932
     55   S     104           154.9730000    0.076126909656
     55   S     105            44.4553000    0.260801033080
     55   S     106            13.0290000    0.616462078191
     55   S     107             1.8277300    0.221006028032

     56   L     108            20.9642000    0.114660080729    0.040248692673
     56   L     109             4.8033100    0.919999647749    0.237593956746
     56   L     110             1.4593300   -0.003030682134    0.815853851473

     57   L     111             0.4834560    1.000000000000    1.000000000000

     58   L     112             0.1455850    1.000000000000    1.000000000000

     59   L     113             0.0438000    1.000000000000    1.000000000000

     60   D     114             0.6260000    1.000000000000

 CARBON    

     61   S     115          4563.2400000    0.001966650249
     61   S     116           682.0240000    0.015230601932
     61   S     117           154.9730000    0.076126909656
     61   S     118            44.4553000    0.260801033080
     61   S     119            13.0290000    0.616462078191
     61   S     120             1.8277300    0.221006028032

     62   L     121            20.9642000    0.114660080729    0.040248692673
     62   L     122             4.8033100    0.919999647749    0.237593956746
     62   L     123             1.4593300   -0.003030682134    0.815853851473

     63   L     124             0.4834560    1.000000000000    1.000000000000

     64   L     125             0.1455850    1.000000000000    1.000000000000

     65   L     126             0.0438000    1.000000000000    1.000000000000

     66   D     127             0.6260000    1.000000000000

 HYDROGEN  

     67   S     128            33.8650000    0.025493814541
     67   S     129             5.0947900    0.190373108582
     67   S     130             1.1587900    0.852161486043

     68   S     131             0.3258400    1.000000000000

     69   S     132             0.1027410    1.000000000000

     70   S     133             0.0360000    1.000000000000

 HYDROGEN  

     71   S     134            33.8650000    0.025493814541
     71   S     135             5.0947900    0.190373108582
     71   S     136             1.1587900    0.852161486043

     72   S     137             0.3258400    1.000000000000

     73   S     138             0.1027410    1.000000000000

     74   S     139             0.0360000    1.000000000000

 HYDROGEN  

     75   S     140            33.8650000    0.025493814541
     75   S     141             5.0947900    0.190373108582
     75   S     142             1.1587900    0.852161486043

     76   S     143             0.3258400    1.000000000000

     77   S     144             0.1027410    1.000000000000

     78   S     145             0.0360000    1.000000000000

 CARBON    

     79   S     146          4563.2400000    0.001966650249
     79   S     147           682.0240000    0.015230601932
     79   S     148           154.9730000    0.076126909656
     79   S     149            44.4553000    0.260801033080
     79   S     150            13.0290000    0.616462078191
     79   S     151             1.8277300    0.221006028032

     80   L     152            20.9642000    0.114660080729    0.040248692673
     80   L     153             4.8033100    0.919999647749    0.237593956746
     80   L     154             1.4593300   -0.003030682134    0.815853851473

     81   L     155             0.4834560    1.000000000000    1.000000000000

     82   L     156             0.1455850    1.000000000000    1.000000000000

     83   L     157             0.0438000    1.000000000000    1.000000000000

     84   D     158             0.6260000    1.000000000000

 HYDROGEN  

     85   S     159            33.8650000    0.025493814541
     85   S     160             5.0947900    0.190373108582
     85   S     161             1.1587900    0.852161486043

     86   S     162             0.3258400    1.000000000000

     87   S     163             0.1027410    1.000000000000

     88   S     164             0.0360000    1.000000000000

 HYDROGEN  

     89   S     165            33.8650000    0.025493814541
     89   S     166             5.0947900    0.190373108582
     89   S     167             1.1587900    0.852161486043

     90   S     168             0.3258400    1.000000000000

     91   S     169             0.1027410    1.000000000000

     92   S     170             0.0360000    1.000000000000

 HYDROGEN  

     93   S     171            33.8650000    0.025493814541
     93   S     172             5.0947900    0.190373108582
     93   S     173             1.1587900    0.852161486043

     94   S     174             0.3258400    1.000000000000

     95   S     175             0.1027410    1.000000000000

     96   S     176             0.0360000    1.000000000000

 CARBON    

     97   S     177          4563.2400000    0.001966650249
     97   S     178           682.0240000    0.015230601932
     97   S     179           154.9730000    0.076126909656
     97   S     180            44.4553000    0.260801033080
     97   S     181            13.0290000    0.616462078191
     97   S     182             1.8277300    0.221006028032

     98   L     183            20.9642000    0.114660080729    0.040248692673
     98   L     184             4.8033100    0.919999647749    0.237593956746
     98   L     185             1.4593300   -0.003030682134    0.815853851473

     99   L     186             0.4834560    1.000000000000    1.000000000000

    100   L     187             0.1455850    1.000000000000    1.000000000000

    101   L     188             0.0438000    1.000000000000    1.000000000000

    102   D     189             0.6260000    1.000000000000

 OXYGEN    

    103   S     190          8588.5000000    0.001895150083
    103   S     191          1297.2300000    0.014385900631
    103   S     192           299.2960000    0.070732003103
    103   S     193            87.3771000    0.240001010530
    103   S     194            25.6789000    0.594797026097
    103   S     195             3.7400400    0.280802012320

    104   L     196            42.1175000    0.113889012440    0.036511397380
    104   L     197             9.6283700    0.920811100576    0.237152982984
    104   L     198             2.8533200   -0.003274470358    0.819701941186

    105   L     199             0.9056610    1.000000000000    1.000000000000

    106   L     200             0.2556110    1.000000000000    1.000000000000

    107   L     201             0.0845000    1.000000000000    1.000000000000

    108   D     202             1.2920000    1.000000000000

 HYDROGEN  

    109   S     203            33.8650000    0.025493814541
    109   S     204             5.0947900    0.190373108582
    109   S     205             1.1587900    0.852161486043

    110   S     206             0.3258400    1.000000000000

    111   S     207             0.1027410    1.000000000000

    112   S     208             0.0360000    1.000000000000

 NITROGEN  

    113   S     209          6293.4800000    0.001969788147
    113   S     210           949.0440000    0.014961285923
    113   S     211           218.7760000    0.073500530843
    113   S     212            63.6916000    0.248936765774
    113   S     213            18.8282000    0.602459433142
    113   S     214             2.7202300    0.256201758938

    114   L     215            30.6331000    0.111906079519    0.038311918640
    114   L     216             7.0261400    0.921666654920    0.237403115502
    114   L     217             2.1120500   -0.002569191826    0.817592397779

    115   L     218             0.6840090    1.000000000000    1.000000000000

    116   L     219             0.2008780    1.000000000000    1.000000000000

    117   L     220             0.0639000    1.000000000000    1.000000000000

    118   D     221             0.9130000    1.000000000000

 OXYGEN    

    119   S     222          8588.5000000    0.001895150083
    119   S     223          1297.2300000    0.014385900631
    119   S     224           299.2960000    0.070732003103
    119   S     225            87.3771000    0.240001010530
    119   S     226            25.6789000    0.594797026097
    119   S     227             3.7400400    0.280802012320

    120   L     228            42.1175000    0.113889012440    0.036511397380
    120   L     229             9.6283700    0.920811100576    0.237152982984
    120   L     230             2.8533200   -0.003274470358    0.819701941186

    121   L     231             0.9056610    1.000000000000    1.000000000000

    122   L     232             0.2556110    1.000000000000    1.000000000000

    123   L     233             0.0845000    1.000000000000    1.000000000000

    124   D     234             1.2920000    1.000000000000

 OXYGEN    

    125   S     235          8588.5000000    0.001895150083
    125   S     236          1297.2300000    0.014385900631
    125   S     237           299.2960000    0.070732003103
    125   S     238            87.3771000    0.240001010530
    125   S     239            25.6789000    0.594797026097
    125   S     240             3.7400400    0.280802012320

    126   L     241            42.1175000    0.113889012440    0.036511397380
    126   L     242             9.6283700    0.920811100576    0.237152982984
    126   L     243             2.8533200   -0.003274470358    0.819701941186

    127   L     244             0.9056610    1.000000000000    1.000000000000

    128   L     245             0.2556110    1.000000000000    1.000000000000

    129   L     246             0.0845000    1.000000000000    1.000000000000

    130   D     247             1.2920000    1.000000000000

 CARBON    

    131   S     248          4563.2400000    0.001966650249
    131   S     249           682.0240000    0.015230601932
    131   S     250           154.9730000    0.076126909656
    131   S     251            44.4553000    0.260801033080
    131   S     252            13.0290000    0.616462078191
    131   S     253             1.8277300    0.221006028032

    132   L     254            20.9642000    0.114660080729    0.040248692673
    132   L     255             4.8033100    0.919999647749    0.237593956746
    132   L     256             1.4593300   -0.003030682134    0.815853851473

    133   L     257             0.4834560    1.000000000000    1.000000000000

    134   L     258             0.1455850    1.000000000000    1.000000000000

    135   L     259             0.0438000    1.000000000000    1.000000000000

    136   D     260             0.6260000    1.000000000000

 HYDROGEN  

    137   S     261            33.8650000    0.025493814541
    137   S     262             5.0947900    0.190373108582
    137   S     263             1.1587900    0.852161486043

    138   S     264             0.3258400    1.000000000000

    139   S     265             0.1027410    1.000000000000

    140   S     266             0.0360000    1.000000000000

 HYDROGEN  

    141   S     267            33.8650000    0.025493814541
    141   S     268             5.0947900    0.190373108582
    141   S     269             1.1587900    0.852161486043

    142   S     270             0.3258400    1.000000000000

    143   S     271             0.1027410    1.000000000000

    144   S     272             0.0360000    1.000000000000

 HYDROGEN  

    145   S     273            33.8650000    0.025493814541
    145   S     274             5.0947900    0.190373108582
    145   S     275             1.1587900    0.852161486043

    146   S     276             0.3258400    1.000000000000

    147   S     277             0.1027410    1.000000000000

    148   S     278             0.0360000    1.000000000000

 OXYGEN    

    149   S     279          8588.5000000    0.001895150083
    149   S     280          1297.2300000    0.014385900631
    149   S     281           299.2960000    0.070732003103
    149   S     282            87.3771000    0.240001010530
    149   S     283            25.6789000    0.594797026097
    149   S     284             3.7400400    0.280802012320

    150   L     285            42.1175000    0.113889012440    0.036511397380
    150   L     286             9.6283700    0.920811100576    0.237152982984
    150   L     287             2.8533200   -0.003274470358    0.819701941186

    151   L     288             0.9056610    1.000000000000    1.000000000000

    152   L     289             0.2556110    1.000000000000    1.000000000000

    153   L     290             0.0845000    1.000000000000    1.000000000000

    154   D     291             1.2920000    1.000000000000

 CARBON    

    155   S     292          4563.2400000    0.001966650249
    155   S     293           682.0240000    0.015230601932
    155   S     294           154.9730000    0.076126909656
    155   S     295            44.4553000    0.260801033080
    155   S     296            13.0290000    0.616462078191
    155   S     297             1.8277300    0.221006028032

    156   L     298            20.9642000    0.114660080729    0.040248692673
    156   L     299             4.8033100    0.919999647749    0.237593956746
    156   L     300             1.4593300   -0.003030682134    0.815853851473

    157   L     301             0.4834560    1.000000000000    1.000000000000

    158   L     302             0.1455850    1.000000000000    1.000000000000

    159   L     303             0.0438000    1.000000000000    1.000000000000

    160   D     304             0.6260000    1.000000000000

 CARBON    

    161   S     305          4563.2400000    0.001966650249
    161   S     306           682.0240000    0.015230601932
    161   S     307           154.9730000    0.076126909656
    161   S     308            44.4553000    0.260801033080
    161   S     309            13.0290000    0.616462078191
    161   S     310             1.8277300    0.221006028032

    162   L     311            20.9642000    0.114660080729    0.040248692673
    162   L     312             4.8033100    0.919999647749    0.237593956746
    162   L     313             1.4593300   -0.003030682134    0.815853851473

    163   L     314             0.4834560    1.000000000000    1.000000000000

    164   L     315             0.1455850    1.000000000000    1.000000000000

    165   L     316             0.0438000    1.000000000000    1.000000000000

    166   D     317             0.6260000    1.000000000000

 HYDROGEN  

    167   S     318            33.8650000    0.025493814541
    167   S     319             5.0947900    0.190373108582
    167   S     320             1.1587900    0.852161486043

    168   S     321             0.3258400    1.000000000000

    169   S     322             0.1027410    1.000000000000

    170   S     323             0.0360000    1.000000000000

 HYDROGEN  

    171   S     324            33.8650000    0.025493814541
    171   S     325             5.0947900    0.190373108582
    171   S     326             1.1587900    0.852161486043

    172   S     327             0.3258400    1.000000000000

    173   S     328             0.1027410    1.000000000000

    174   S     329             0.0360000    1.000000000000

 CARBON    

    175   S     330          4563.2400000    0.001966650249
    175   S     331           682.0240000    0.015230601932
    175   S     332           154.9730000    0.076126909656
    175   S     333            44.4553000    0.260801033080
    175   S     334            13.0290000    0.616462078191
    175   S     335             1.8277300    0.221006028032

    176   L     336            20.9642000    0.114660080729    0.040248692673
    176   L     337             4.8033100    0.919999647749    0.237593956746
    176   L     338             1.4593300   -0.003030682134    0.815853851473

    177   L     339             0.4834560    1.000000000000    1.000000000000

    178   L     340             0.1455850    1.000000000000    1.000000000000

    179   L     341             0.0438000    1.000000000000    1.000000000000

    180   D     342             0.6260000    1.000000000000

 HYDROGEN  

    181   S     343            33.8650000    0.025493814541
    181   S     344             5.0947900    0.190373108582
    181   S     345             1.1587900    0.852161486043

    182   S     346             0.3258400    1.000000000000

    183   S     347             0.1027410    1.000000000000

    184   S     348             0.0360000    1.000000000000

 CARBON    

    185   S     349          4563.2400000    0.001966650249
    185   S     350           682.0240000    0.015230601932
    185   S     351           154.9730000    0.076126909656
    185   S     352            44.4553000    0.260801033080
    185   S     353            13.0290000    0.616462078191
    185   S     354             1.8277300    0.221006028032

    186   L     355            20.9642000    0.114660080729    0.040248692673
    186   L     356             4.8033100    0.919999647749    0.237593956746
    186   L     357             1.4593300   -0.003030682134    0.815853851473

    187   L     358             0.4834560    1.000000000000    1.000000000000

    188   L     359             0.1455850    1.000000000000    1.000000000000

    189   L     360             0.0438000    1.000000000000    1.000000000000

    190   D     361             0.6260000    1.000000000000

 HYDROGEN  

    191   S     362            33.8650000    0.025493814541
    191   S     363             5.0947900    0.190373108582
    191   S     364             1.1587900    0.852161486043

    192   S     365             0.3258400    1.000000000000

    193   S     366             0.1027410    1.000000000000

    194   S     367             0.0360000    1.000000000000

 HYDROGEN  

    195   S     368            33.8650000    0.025493814541
    195   S     369             5.0947900    0.190373108582
    195   S     370             1.1587900    0.852161486043

    196   S     371             0.3258400    1.000000000000

    197   S     372             0.1027410    1.000000000000

    198   S     373             0.0360000    1.000000000000

 CARBON    

    199   S     374          4563.2400000    0.001966650249
    199   S     375           682.0240000    0.015230601932
    199   S     376           154.9730000    0.076126909656
    199   S     377            44.4553000    0.260801033080
    199   S     378            13.0290000    0.616462078191
    199   S     379             1.8277300    0.221006028032

    200   L     380            20.9642000    0.114660080729    0.040248692673
    200   L     381             4.8033100    0.919999647749    0.237593956746
    200   L     382             1.4593300   -0.003030682134    0.815853851473

    201   L     383             0.4834560    1.000000000000    1.000000000000

    202   L     384             0.1455850    1.000000000000    1.000000000000

    203   L     385             0.0438000    1.000000000000    1.000000000000

    204   D     386             0.6260000    1.000000000000

 HYDROGEN  

    205   S     387            33.8650000    0.025493814541
    205   S     388             5.0947900    0.190373108582
    205   S     389             1.1587900    0.852161486043

    206   S     390             0.3258400    1.000000000000

    207   S     391             0.1027410    1.000000000000

    208   S     392             0.0360000    1.000000000000

 CARBON    

    209   S     393          4563.2400000    0.001966650249
    209   S     394           682.0240000    0.015230601932
    209   S     395           154.9730000    0.076126909656
    209   S     396            44.4553000    0.260801033080
    209   S     397            13.0290000    0.616462078191
    209   S     398             1.8277300    0.221006028032

    210   L     399            20.9642000    0.114660080729    0.040248692673
    210   L     400             4.8033100    0.919999647749    0.237593956746
    210   L     401             1.4593300   -0.003030682134    0.815853851473

    211   L     402             0.4834560    1.000000000000    1.000000000000

    212   L     403             0.1455850    1.000000000000    1.000000000000

    213   L     404             0.0438000    1.000000000000    1.000000000000

    214   D     405             0.6260000    1.000000000000

 CARBON    

    215   S     406          4563.2400000    0.001966650249
    215   S     407           682.0240000    0.015230601932
    215   S     408           154.9730000    0.076126909656
    215   S     409            44.4553000    0.260801033080
    215   S     410            13.0290000    0.616462078191
    215   S     411             1.8277300    0.221006028032

    216   L     412            20.9642000    0.114660080729    0.040248692673
    216   L     413             4.8033100    0.919999647749    0.237593956746
    216   L     414             1.4593300   -0.003030682134    0.815853851473

    217   L     415             0.4834560    1.000000000000    1.000000000000

    218   L     416             0.1455850    1.000000000000    1.000000000000

    219   L     417             0.0438000    1.000000000000    1.000000000000

    220   D     418             0.6260000    1.000000000000

 HYDROGEN  

    221   S     419            33.8650000    0.025493814541
    221   S     420             5.0947900    0.190373108582
    221   S     421             1.1587900    0.852161486043

    222   S     422             0.3258400    1.000000000000

    223   S     423             0.1027410    1.000000000000

    224   S     424             0.0360000    1.000000000000

 HYDROGEN  

    225   S     425            33.8650000    0.025493814541
    225   S     426             5.0947900    0.190373108582
    225   S     427             1.1587900    0.852161486043

    226   S     428             0.3258400    1.000000000000

    227   S     429             0.1027410    1.000000000000

    228   S     430             0.0360000    1.000000000000

 HYDROGEN  

    229   S     431            33.8650000    0.025493814541
    229   S     432             5.0947900    0.190373108582
    229   S     433             1.1587900    0.852161486043

    230   S     434             0.3258400    1.000000000000

    231   S     435             0.1027410    1.000000000000

    232   S     436             0.0360000    1.000000000000

 CARBON    

    233   S     437          4563.2400000    0.001966650249
    233   S     438           682.0240000    0.015230601932
    233   S     439           154.9730000    0.076126909656
    233   S     440            44.4553000    0.260801033080
    233   S     441            13.0290000    0.616462078191
    233   S     442             1.8277300    0.221006028032

    234   L     443            20.9642000    0.114660080729    0.040248692673
    234   L     444             4.8033100    0.919999647749    0.237593956746
    234   L     445             1.4593300   -0.003030682134    0.815853851473

    235   L     446             0.4834560    1.000000000000    1.000000000000

    236   L     447             0.1455850    1.000000000000    1.000000000000

    237   L     448             0.0438000    1.000000000000    1.000000000000

    238   D     449             0.6260000    1.000000000000

 HYDROGEN  

    239   S     450            33.8650000    0.025493814541
    239   S     451             5.0947900    0.190373108582
    239   S     452             1.1587900    0.852161486043

    240   S     453             0.3258400    1.000000000000

    241   S     454             0.1027410    1.000000000000

    242   S     455             0.0360000    1.000000000000

 HYDROGEN  

    243   S     456            33.8650000    0.025493814541
    243   S     457             5.0947900    0.190373108582
    243   S     458             1.1587900    0.852161486043

    244   S     459             0.3258400    1.000000000000

    245   S     460             0.1027410    1.000000000000

    246   S     461             0.0360000    1.000000000000

 HYDROGEN  

    247   S     462            33.8650000    0.025493814541
    247   S     463             5.0947900    0.190373108582
    247   S     464             1.1587900    0.852161486043

    248   S     465             0.3258400    1.000000000000

    249   S     466             0.1027410    1.000000000000

    250   S     467             0.0360000    1.000000000000

 CARBON    

    251   S     468          4563.2400000    0.001966650249
    251   S     469           682.0240000    0.015230601932
    251   S     470           154.9730000    0.076126909656
    251   S     471            44.4553000    0.260801033080
    251   S     472            13.0290000    0.616462078191
    251   S     473             1.8277300    0.221006028032

    252   L     474            20.9642000    0.114660080729    0.040248692673
    252   L     475             4.8033100    0.919999647749    0.237593956746
    252   L     476             1.4593300   -0.003030682134    0.815853851473

    253   L     477             0.4834560    1.000000000000    1.000000000000

    254   L     478             0.1455850    1.000000000000    1.000000000000

    255   L     479             0.0438000    1.000000000000    1.000000000000

    256   D     480             0.6260000    1.000000000000

 OXYGEN    

    257   S     481          8588.5000000    0.001895150083
    257   S     482          1297.2300000    0.014385900631
    257   S     483           299.2960000    0.070732003103
    257   S     484            87.3771000    0.240001010530
    257   S     485            25.6789000    0.594797026097
    257   S     486             3.7400400    0.280802012320

    258   L     487            42.1175000    0.113889012440    0.036511397380
    258   L     488             9.6283700    0.920811100576    0.237152982984
    258   L     489             2.8533200   -0.003274470358    0.819701941186

    259   L     490             0.9056610    1.000000000000    1.000000000000

    260   L     491             0.2556110    1.000000000000    1.000000000000

    261   L     492             0.0845000    1.000000000000    1.000000000000

    262   D     493             1.2920000    1.000000000000

 HYDROGEN  

    263   S     494            33.8650000    0.025493814541
    263   S     495             5.0947900    0.190373108582
    263   S     496             1.1587900    0.852161486043

    264   S     497             0.3258400    1.000000000000

    265   S     498             0.1027410    1.000000000000

    266   S     499             0.0360000    1.000000000000

 NITROGEN  

    267   S     500          6293.4800000    0.001969788147
    267   S     501           949.0440000    0.014961285923
    267   S     502           218.7760000    0.073500530843
    267   S     503            63.6916000    0.248936765774
    267   S     504            18.8282000    0.602459433142
    267   S     505             2.7202300    0.256201758938

    268   L     506            30.6331000    0.111906079519    0.038311918640
    268   L     507             7.0261400    0.921666654920    0.237403115502
    268   L     508             2.1120500   -0.002569191826    0.817592397779

    269   L     509             0.6840090    1.000000000000    1.000000000000

    270   L     510             0.2008780    1.000000000000    1.000000000000

    271   L     511             0.0639000    1.000000000000    1.000000000000

    272   D     512             0.9130000    1.000000000000

 OXYGEN    

    273   S     513          8588.5000000    0.001895150083
    273   S     514          1297.2300000    0.014385900631
    273   S     515           299.2960000    0.070732003103
    273   S     516            87.3771000    0.240001010530
    273   S     517            25.6789000    0.594797026097
    273   S     518             3.7400400    0.280802012320

    274   L     519            42.1175000    0.113889012440    0.036511397380
    274   L     520             9.6283700    0.920811100576    0.237152982984
    274   L     521             2.8533200   -0.003274470358    0.819701941186

    275   L     522             0.9056610    1.000000000000    1.000000000000

    276   L     523             0.2556110    1.000000000000    1.000000000000

    277   L     524             0.0845000    1.000000000000    1.000000000000

    278   D     525             1.2920000    1.000000000000

 OXYGEN    

    279   S     526          8588.5000000    0.001895150083
    279   S     527          1297.2300000    0.014385900631
    279   S     528           299.2960000    0.070732003103
    279   S     529            87.3771000    0.240001010530
    279   S     530            25.6789000    0.594797026097
    279   S     531             3.7400400    0.280802012320

    280   L     532            42.1175000    0.113889012440    0.036511397380
    280   L     533             9.6283700    0.920811100576    0.237152982984
    280   L     534             2.8533200   -0.003274470358    0.819701941186

    281   L     535             0.9056610    1.000000000000    1.000000000000

    282   L     536             0.2556110    1.000000000000    1.000000000000

    283   L     537             0.0845000    1.000000000000    1.000000000000

    284   D     538             1.2920000    1.000000000000

 CARBON    

    285   S     539          4563.2400000    0.001966650249
    285   S     540           682.0240000    0.015230601932
    285   S     541           154.9730000    0.076126909656
    285   S     542            44.4553000    0.260801033080
    285   S     543            13.0290000    0.616462078191
    285   S     544             1.8277300    0.221006028032

    286   L     545            20.9642000    0.114660080729    0.040248692673
    286   L     546             4.8033100    0.919999647749    0.237593956746
    286   L     547             1.4593300   -0.003030682134    0.815853851473

    287   L     548             0.4834560    1.000000000000    1.000000000000

    288   L     549             0.1455850    1.000000000000    1.000000000000

    289   L     550             0.0438000    1.000000000000    1.000000000000

    290   D     551             0.6260000    1.000000000000

 HYDROGEN  

    291   S     552            33.8650000    0.025493814541
    291   S     553             5.0947900    0.190373108582
    291   S     554             1.1587900    0.852161486043

    292   S     555             0.3258400    1.000000000000

    293   S     556             0.1027410    1.000000000000

    294   S     557             0.0360000    1.000000000000

 HYDROGEN  

    295   S     558            33.8650000    0.025493814541
    295   S     559             5.0947900    0.190373108582
    295   S     560             1.1587900    0.852161486043

    296   S     561             0.3258400    1.000000000000

    297   S     562             0.1027410    1.000000000000

    298   S     563             0.0360000    1.000000000000

 HYDROGEN  

    299   S     564            33.8650000    0.025493814541
    299   S     565             5.0947900    0.190373108582
    299   S     566             1.1587900    0.852161486043

    300   S     567             0.3258400    1.000000000000

    301   S     568             0.1027410    1.000000000000

    302   S     569             0.0360000    1.000000000000

 OXYGEN    

    303   S     570          8588.5000000    0.001895150083
    303   S     571          1297.2300000    0.014385900631
    303   S     572           299.2960000    0.070732003103
    303   S     573            87.3771000    0.240001010530
    303   S     574            25.6789000    0.594797026097
    303   S     575             3.7400400    0.280802012320

    304   L     576            42.1175000    0.113889012440    0.036511397380
    304   L     577             9.6283700    0.920811100576    0.237152982984
    304   L     578             2.8533200   -0.003274470358    0.819701941186

    305   L     579             0.9056610    1.000000000000    1.000000000000

    306   L     580             0.2556110    1.000000000000    1.000000000000

    307   L     581             0.0845000    1.000000000000    1.000000000000

    308   D     582             1.2920000    1.000000000000

 TOTAL NUMBER OF BASIS SET SHELLS             =  308
 NUMBER OF CARTESIAN GAUSSIAN BASIS FUNCTIONS =  818
 NUMBER OF ELECTRONS                          =  230
 CHARGE OF MOLECULE                           =    0
 SPIN MULTIPLICITY                            =    1
 NUMBER OF OCCUPIED ORBITALS (ALPHA)          =  115
 NUMBER OF OCCUPIED ORBITALS (BETA )          =  115
 TOTAL NUMBER OF ATOMS                        =   62
 THE NUCLEAR REPULSION ENERGY IS     3450.7049272408

     $CONTRL OPTIONS
     ---------------
 SCFTYP=NONE         RUNTYP=TRANSITN     EXETYP=RUN     
 MPLEVL=       0     CITYP =GUGA         CCTYP =NONE         VBTYP =NONE    
 DFTTYP=NONE         TDDFT =NONE    
 MULT  =       1     ICHARG=       0     NZVAR =       0     COORD =UNIQUE  
 PP    =NONE         RELWFN=NONE         LOCAL =NONE         NUMGRD=       F
 ISPHER=       0     NOSYM =       0     MAXIT =     200     UNITS =ANGS    
 PLTORB=       F     MOLPLT=       F     AIMPAC=       F     FRIEND=        
 NPRINT=       7     IREST =       0     GEOM  =INPUT   
 NORMF =       0     NORMP =       0     ITOL  =      30     ICUT  =      11
 INTTYP=BEST         GRDTYP=BEST         QMTTOL= 1.0E-06

     $SYSTEM OPTIONS
     ---------------
  REPLICATED MEMORY=   350000000 WORDS (ON EVERY NODE).
 DISTRIBUTED MEMDDI=           0 MILLION WORDS IN AGGREGATE,
 MEMDDI DISTRIBUTED OVER  20 PROCESSORS IS           0 WORDS/PROCESSOR.
 TOTAL MEMORY REQUESTED ON EACH PROCESSOR=   350000000 WORDS.
 TIMLIM=      360000.00 MINUTES, OR     250.0 DAYS.
 PARALL= T  BALTYP=  DLB     KDIAG=    0  COREFL= F
 MXSEQ2=     300 MXSEQ3=     150  mem10=         0

          ----------------
          PROPERTIES INPUT
          ----------------

     MOMENTS            FIELD           POTENTIAL          DENSITY
 IEMOM =       1   IEFLD =       0   IEPOT =       0   IEDEN =       0
 WHERE =COMASS     WHERE =NUCLEI     WHERE =NUCLEI     WHERE =NUCLEI  
 OUTPUT=BOTH       OUTPUT=BOTH       OUTPUT=BOTH       OUTPUT=BOTH    
 IEMINT=       0   IEFINT=       0                     IEDINT=       0
                                                       MORB  =       0
          EXTRAPOLATION IN EFFECT
          SOSCF IN EFFECT
 ORBITAL PRINTING OPTION: NPREO=     1   818     2     1

     -------------------------------
     INTEGRAL TRANSFORMATION OPTIONS
     -------------------------------
     NWORD  =            0
     CUTOFF = 1.0E-12     MPTRAN =       0
     DIRTRF =       T     AOINTS =DUP     

          ----------------------
          INTEGRAL INPUT OPTIONS
          ----------------------
 NOPK  =       1 NORDER=       0 SCHWRZ=       T

     ------------------------------------------
     THE POINT GROUP IS C1 , NAXIS= 0, ORDER= 1
     ------------------------------------------

     DIMENSIONS OF THE SYMMETRY SUBSPACES ARE
 A   =  818

 ..... DONE SETTING UP THE RUN .....
 CPU     0: STEP CPU TIME=     4.21 TOTAL CPU TIME=          4.2 (      0.1 MIN)
 TOTAL WALL CLOCK TIME=          7.2 SECONDS, CPU UTILIZATION IS    58.72%

     ------------------------
     TRANSITION MOMENT DRIVER
     ------------------------

     -------------------------------
     INPUT FOR TRANSITION MOMENT RUN
     -------------------------------
     OPERAT=HSO1         NFZC  =     112     NOCC  =     116
     NUMCI =       2     NUMVEC=       1     SYMTOL=   1.0E-04
     IPRHSO=       0     NOSYM =       0     ETOL  =   100.000000
     UPPER ENERGY LIMIT FOR SPIN-ORBIT CI MATRIX   =      100.000 HARTREE.
     TMOMNT=       T     SKIPDM=       T     PRTPRM=       T
     SLOWFF=       F     PHYSRC=       F     MODPAR=       3
     JZ    =       0     PARMP =       0     ZEFTYP=TRUE    
     MCP2E =       0     ONECNT=       0     NFFBUF=      -1
     EEQTOL=   0.10E-05  ISTNO =  0  0
     DEGTOL= .0200 .0020

     IROOTS=         4  4
     NSTATE=         4  4
     IVEX  =         1  1
     ZEFF  =        6.0   6.0   1.0   1.0   6.0   1.0   6.0   1.0   1.0   6.0
     ZEFF  =        1.0   6.0   6.0   1.0   1.0   1.0   6.0   1.0   1.0   1.0
     ZEFF  =        6.0   8.0   1.0   7.0   8.0   8.0   6.0   1.0   1.0   1.0
     ZEFF  =        8.0   6.0   6.0   1.0   1.0   6.0   1.0   6.0   1.0   1.0
     ZEFF  =        6.0   1.0   6.0   6.0   1.0   1.0   1.0   6.0   1.0   1.0
     ZEFF  =        1.0   6.0   8.0   1.0   7.0   8.0   8.0   6.0   1.0   1.0
     ZEFF  =        1.0   8.0

          ********************
          1 ELECTRON INTEGRALS
          ********************
 ...... END OF ONE-ELECTRON INTEGRALS ......
 CPU     0: STEP CPU TIME=     0.27 TOTAL CPU TIME=          4.5 (      0.1 MIN)
 TOTAL WALL CLOCK TIME=          8.5 SECONDS, CPU UTILIZATION IS    52.83%
 OPENING FILE SOCCDAT WITH      12 LOGICAL RECORDS OF       0 WORDS
 WITH A MAXIMUM OF          12 PHYSICAL RECORDS OF  204800 WORDS

 STATISTICS FOR GENERATION OF SYMMETRY ORBITAL -Q- MATRIX
 NUMBER OF CARTESIAN ATOMIC ORBITALS=        818
 NUMBER OF SPHERICAL CONTAMINANTS DROPPED=     0
 NUMBER OF LINEARLY DEPENDENT MOS DROPPED=     3
 TOTAL NUMBER OF MOS IN VARIATION SPACE=     815

 ...WARNING (SYMORB.SRC)...
 THE INPUT BASIS SET CONTAINS APPROXIMATE LINEAR DEPENDENCE.
 THE SMALLEST EIGENVALUE OF THE OVERLAP MATRIX IS   4.870509E-07
 THERE ARE    3 EIGENVALUES LESS THAN QMTTOL=  1.00E-06
 EIGENVECTORS BELOW -QMTTOL- ARE DROPPED FROM THE MO SPACE,
 IN ORDER TO ELIMINATE THE APPROXIMATE LINEAR DEPENDENCE.

 THIS WILL MOST LIKELY CHANGE THE ENERGY ON THE ORDER OF TENS OF MICROHARTREES,
 DEPENDING ON THE NUMBER OF ORBITALS REMOVED.  THE VALUE OF QMTTOL CAN BE 
 CHANGED IN $CONTRL: JOBS WITH EIGENVALUES BELOW 1.0E-07 PROBABLY WON'T
 CONVERGE.  EIGENVALUES BETWEEN 1.0E-07 AND 1.0E-06 MAY REQUIRE LOOSENING OF
 THE DENSITY CRITERION (CONV IN $SCF), MORE ACCURATE INTEGRAL EVALUATION
 (ICUT=11 IN $CONTRL), MORE ACCURATE DIRECT SCF FOCK MATRIX
 CONSTRUCTION (FDIFF=.FALSE. IN $SCF), OR CHANGING THE SCF CONVERGER
 (DIIS=.TRUE. IN $SCF).

                    * * * * * WARNING * * * * *
 POSSIBLE LINEAR DEPENDENCE PROBLEMS DETECTED, INPUT QMTTOL= 1.0E-06,
 WITH    14 OVERLAP EIGENVALUES LYING BETWEEN 1.0E-05 AND QMTTOL.
 IF YOU EXPERIENCE SCF CONVERGENCE DIFFICULTIES WITH THE DENSITY ALMOST BUT
 NOT QUITE CONVERGED, YOU MAY NEED TO LOOSEN -QMTTOL- BY A FACTOR 5 TO 10.


          ----------------------
          CORRESPONDING ORBITALS
          ----------------------
 THE CORRESPONDING ORBITAL OVERLAPS ARE
  1.0000000000 1.0000000000 1.0000000000 1.0000000000 1.0000000000
  1.0000000000 1.0000000000 1.0000000000 1.0000000000 1.0000000000
  1.0000000000 1.0000000000 1.0000000000 1.0000000000 1.0000000000
  1.0000000000 1.0000000000 1.0000000000 1.0000000000 1.0000000000
  1.0000000000 1.0000000000 1.0000000000 1.0000000000 1.0000000000
  1.0000000000 1.0000000000 1.0000000000 1.0000000000 1.0000000000
  1.0000000000 1.0000000000 1.0000000000 1.0000000000 1.0000000000
  1.0000000000 1.0000000000 1.0000000000 1.0000000000 1.0000000000
  1.0000000000 1.0000000000 1.0000000000 1.0000000000 1.0000000000
  1.0000000000 1.0000000000 1.0000000000 1.0000000000 1.0000000000
  1.0000000000 1.0000000000 1.0000000000 1.0000000000 1.0000000000
  1.0000000000 1.0000000000 1.0000000000 1.0000000000 1.0000000000
  1.0000000000 1.0000000000 1.0000000000 1.0000000000 1.0000000000
  1.0000000000 1.0000000000 1.0000000000 1.0000000000 1.0000000000
  1.0000000000 1.0000000000 1.0000000000 1.0000000000 1.0000000000
  1.0000000000 1.0000000000 1.0000000000 1.0000000000 1.0000000000
  1.0000000000 1.0000000000 1.0000000000 1.0000000000 1.0000000000
  1.0000000000 1.0000000000 1.0000000000 1.0000000000 1.0000000000
  1.0000000000 1.0000000000 1.0000000000 1.0000000000 1.0000000000
  1.0000000000 1.0000000000 1.0000000000 1.0000000000 1.0000000000
  1.0000000000 1.0000000000 1.0000000000 1.0000000000 1.0000000000
  1.0000000000 1.0000000000 1.0000000000 1.0000000000 1.0000000000
  1.0000000000 1.0000000000 1.0000000000 1.0000000000 1.0000000000
  1.0000000000
 CPU     0: STEP CPU TIME=     1.09 TOTAL CPU TIME=          5.6 (      0.1 MIN)
 TOTAL WALL CLOCK TIME=         11.2 SECONDS, CPU UTILIZATION IS    49.51%

                    ----------------------
                    AO INTEGRAL TECHNOLOGY
                    ----------------------
     S,P,L SHELL ROTATED AXIS INTEGRALS, REPROGRAMMED BY
        KAZUYA ISHIMURA (IMS) AND JOSE SIERRA (SYNSTAR).
     S,P,D,L SHELL ROTATED AXIS INTEGRALS PROGRAMMED BY
        KAZUYA ISHIMURA (INSTITUTE FOR MOLECULAR SCIENCE).
     S,P,D,F,G SHELL TO TOTAL QUARTET ANGULAR MOMENTUM SUM 5,
        ERIC PROGRAM BY GRAHAM FLETCHER (ELORET AND NASA ADVANCED
        SUPERCOMPUTING DIVISION, AMES RESEARCH CENTER).
     S,P,D,F,G,L SHELL GENERAL RYS QUADRATURE PROGRAMMED BY
        MICHEL DUPUIS (PACIFIC NORTHWEST NATIONAL LABORATORY).

          --------------------
          2 ELECTRON INTEGRALS
          --------------------

 DIRECT SCF METHOD SKIPS INTEGRAL STORAGE ON DISK.
 DIRECT TRANSFORMATION SKIPS AO INTEGRAL STORAGE ON DISK.
  ...... END OF TWO-ELECTRON INTEGRALS .....
 STEP CPU TIME =     0.02 TOTAL CPU TIME =          5.6 (      0.1 MIN)
 TOTAL WALL CLOCK TIME=         11.3 SECONDS, CPU UTILIZATION IS    49.56%
 ...... END OF ORBITAL SELECTION ......


     -------------------------
      1-ST     CI CALCULATION
     -------------------------

          -----------------------     ----------------------------
          GUGA DISTINCT ROW TABLE     WRITTEN BY B.R.BROOKS,P.SAXE
          -----------------------     ----------------------------

      GROUP=C1           NPRT=       0
       FORS=       T   INTACT=       F
       FOCI=       F   MXNINT=   50000
       SOCI=       F   MXNEME=   10000
     IEXCIT=       0

      -CORE-    -INTERNAL-  -EXTERNAL-
     NFZC= 112   NDOC=   3   NEXT=   0
     NMCC=   0   NAOS=   0   NFZV=   0
                 NBOS=   0
                 NALP=   0
                 NVAL=   1

 THE MAXIMUM ELECTRON EXCITATION WILL BE   2

 SYMMETRIES FOR THE 112 CORE,   4 ACTIVE,   0 EXTERNAL MO-S ARE
     CORE= A     A     A     A     A     A     A     A     A     A   
           A     A     A     A     A     A     A     A     A     A   
           A     A     A     A     A     A     A     A     A     A   
           A     A     A     A     A     A     A     A     A     A   
           A     A     A     A     A     A     A     A     A     A   
           A     A     A     A     A     A     A     A     A     A   
           A     A     A     A     A     A     A     A     A     A   
           A     A     A     A     A     A     A     A     A     A   
           A     A     A     A     A     A     A     A     A     A   
           A     A     A     A     A     A     A     A     A     A   
           A     A     A     A     A     A     A     A     A     A   
           A     A   
   ACTIVE= A     A     A     A   
           DOC   DOC   DOC   VAL 

 MOLECULAR CHARGE          =    0
 NUMBER OF ALPHA ELECTRONS =  115
 NUMBER OF  BETA ELECTRONS =  115

 THE ELECTRONIC STATE IS  1-A   

 THE DISTINCT ROW TABLE HAS        11 ROWS.
  THE WAVEFUNCTION CONTAINS        10 WALKS (CSF-S).

 TOTAL NUMBER OF INTEGRALS =         73
 NUMBER OF INTEGRALS/GROUP =         73
 NUMBER OF INTEGRAL GROUPS =          1
 MAXIMUM RECORD SIZES ARE     500 FOR UNIT 11      22 FOR UNIT 12
                            30001 FOR UNIT 15   30001 FOR UNIT 16
 ...... END OF -DRT- GENERATION ...... 
 CPU     0: STEP CPU TIME=     2.35 TOTAL CPU TIME=          7.9 (      0.1 MIN)
 TOTAL WALL CLOCK TIME=         15.3 SECONDS, CPU UTILIZATION IS    51.96%

     --------------------------------------------
     PARTIAL TWO ELECTRON INTEGRAL TRANSFORMATION
     --------------------------------------------

 NUMBER OF CORE MOLECULAR ORBITALS     =  112
 NUMBER OF OCCUPIED MOLECULAR ORBITALS =  116
 TOTAL NUMBER OF MOLECULAR ORBITALS    =  116
 TOTAL NUMBER OF ATOMIC ORBITALS       =  818
 THRESHOLD FOR KEEPING TRANSFORMED 2E- INTEGRALS = 1.000E-12
 AO INTEGRALS WILL BE CALCULATED IN DIRECT MODE...
 DIRECT TRANSFORMATION SKIPS AO INTEGRAL STORAGE ON DISK.
 SCHWARZ INEQUALITY OVERHEAD:    270891 INTEGRALS, T=        0.00
 EVALUATING THE FROZEN CORE ENERGY...
 ----- FROZEN CORE ENERGY =     -4926.0850355347

 PLAN A: REQUIREMENTS FOR FULLY IN-MEMORY TRANSFORMATION:
 # OF WORDS AVAILABLE =            348630643
 # OF WORDS NEEDED    =           1099572957

 PLAN B: REQUIREMENTS FOR THE SEGMENTED TRANSFORMATION:
       MINIMUM=      277554123 WORDS FOR 1 MOLECULAR ORBITAL PER PASS
       MAXIMUM=      277554123 WORDS FOR ALL MOLECULAR ORBITALS IN 1 PASS
              (      274006278 EXTRA WORDS INCLUDES 1 EXTRA ORBITAL/PASS)
 THIS RUN USES=      277554123 WORDS,
 DISTRIBUTING   4 PASSES EACH CONTAINING     1 ORBITALS OVER  20 PROCESSORS.

 CHOOSING SEGMENTED PARTIAL TRANSFORMATION...
 DIRECT TRANSFORMATION SKIPS AO INTEGRAL STORAGE ON DISK.
 PASS #   1 TOOK     1133.57 SECONDS.
 ASSIGNING PASS #   2 TO A DIFFERENT PROCESSOR.
 ASSIGNING PASS #   3 TO A DIFFERENT PROCESSOR.
 ASSIGNING PASS #   4 TO A DIFFERENT PROCESSOR.
 TOTAL NUMBER OF TRANSFORMED 2E- INTEGRALS KEPT =           55
 ... END OF INTEGRAL TRANSFORMATION ...
 CPU     0: STEP CPU TIME=  1218.55 TOTAL CPU TIME=       1226.5 (     20.4 MIN)
 TOTAL WALL CLOCK TIME=       1242.6 SECONDS, CPU UTILIZATION IS    98.70%

          ------------------------
          GUGA-CI INTEGRAL SORTING
          ------------------------

     80049 WORDS NEEDED TO SORT             73 GUGA INTEGRALS IN MEMORY
 348630643 WORDS ARE AVAILABLE
 CHOOSING IN-MEMORY SORTING...
 IN CORE ALGORITHM SORTED             10 NON-ZERO 1E- INTEGRALS
 IN CORE ALGORITHM SORTED             55 NON-ZERO 2E- INTEGRALS
 ...... END OF INTEGRAL SORTING ...... 
 CPU     0: STEP CPU TIME=     0.12 TOTAL CPU TIME=       1226.6 (     20.4 MIN)
 TOTAL WALL CLOCK TIME=       1243.0 SECONDS, CPU UTILIZATION IS    98.68%

 -------------------------     ---------------------------------------
 ENERGY MATRIX CALCULATION     WRITTEN BY B.R.BROOKS,W.D.LAIDIG,P.SAXE
 -------------------------     ---------------------------------------

 COMPUTING THE HAMILTONIAN FOR THE        10 CSF-S...

         145 IS THE TOTAL NUMBER OF GENERATED LOOPS
         145 WERE CREATED BY THE LOOP-DRIVEN ALGORITHM
           0 WERE CREATED IMPLICITLY

         145 IS THE TOTAL NUMBER OF PROCESSED LOOPS
          54     DIAGONAL LOOPS ARE STORED ON WORK15 IN     1 BUFFERS OF  10000 ELEMENTS.
          91 OFF DIAGONAL LOOPS ARE STORED ON WORK16 IN     1 BUFFERS OF  10000 ELEMENTS.
 ...... END OF ENERGY MATRIX CALCULATION ...... 
 CPU     0: STEP CPU TIME=     0.13 TOTAL CPU TIME=       1226.7 (     20.4 MIN)
 TOTAL WALL CLOCK TIME=       1243.1 SECONDS, CPU UTILIZATION IS    98.68%

          -----------------------------------------
          DAVIDSON METHOD CI-MATRIX DIAGONALIZATION
                   WRITTEN BY STEVE ELBERT
          -----------------------------------------
 NUMBER OF STATES REQUESTED =     4
 MAX. NUMB. OF EXPAN. VEC   =    30
 MAX. NUMB. IMPROVED STATES =     4
 MAX. NUMB. OF ITERATIONS   =   500
 CONVERGENCE CRITERION      =    1.0E-06

 CHOOSING TO SOLVE SECULAR EQUATION IN MEMORY
 NUMBER OF WORDS AVAILABLE =  348630643
 NUMBER OF WORDS USED      =      31393
 ENERGY MATRIX BUFFER SIZE =      10000
 SOLUTION FOUND WITH DIRECT METHOD

 STATE #    1  ENERGY =   -1483.613073080

      CSF      COEF    OCCUPANCY (IGNORING CORE)
      ---      ----    --------- --------- -----
        1    0.696669  2220
        3    0.088387  2121
        4    0.087053  1221
        5   -0.695760  2202
        6   -0.089210  2112
        7   -0.084972  1212

 THE PROJECTION OF THIS CI STATE ONTO SPACE SYMMETRY A    WEIGHS 1.0000E+00


 STATE #    2  ENERGY =   -1483.602252124

      CSF      COEF    OCCUPANCY (IGNORING CORE)
      ---      ----    --------- --------- -----
        1   -0.124423  2220
        3    0.489655  2121
        4    0.495182  1221
        5    0.122789  2202
        6   -0.492485  2112
        7   -0.491856  1212

 THE PROJECTION OF THIS CI STATE ONTO SPACE SYMMETRY A    WEIGHS 1.0000E+00


 STATE #    3  ENERGY =   -1483.600903290

      CSF      COEF    OCCUPANCY (IGNORING CORE)
      ---      ----    --------- --------- -----
        3    0.498766  2121
        4   -0.485641  1221
        6    0.495716  2112
        7   -0.488073  1212
        8    0.128659  2022
       10   -0.121847  0222

 THE PROJECTION OF THIS CI STATE ONTO SPACE SYMMETRY A    WEIGHS 1.0000E+00


 STATE #    4  ENERGY =   -1483.590035120

      CSF      COEF    OCCUPANCY (IGNORING CORE)
      ---      ----    --------- --------- -----
        3   -0.093795  2121
        4    0.084442  1221
        6   -0.089343  2112
        7    0.086576  1212
        8    0.701640  2022
       10   -0.690008  0222

 THE PROJECTION OF THIS CI STATE ONTO SPACE SYMMETRY A    WEIGHS 1.0000E+00

 ...... END OF CI-MATRIX DIAGONALIZATION ......
 CPU     0: STEP CPU TIME=     0.13 TOTAL CPU TIME=       1226.9 (     20.4 MIN)
 TOTAL WALL CLOCK TIME=       1243.6 SECONDS, CPU UTILIZATION IS    98.65%

          ---------------------
          STORE CSF INFORMATION
          --------------------

 READING THE DRT FILE
 TITLE=DRT1    Mon Jul 27 17:49:00 2020                                                
 NUMBER OF CONFIGURATIONS =         10

 READING THE CI VECTOR FILE
 RUN TITLE= C20N2H32O8                                                                     
 DRT TITLE=DRT1    Mon Jul 27 17:49:00 2020                                                
     4 STATES WERE COMPUTED, NWKS=        10

 STORING CSF AND CI COEF. INFORMATION FOR    4 STATES ON FILE  17.
     ENERGIES ARE ...
   -1488.3591451  -1488.3453109  -1488.3441735  -1488.3302789
 SAVING CSFS WITH COEFS LARGER THAN 2.50E-05
 SAVED CSFS:         10
 TOTAL CSFS:         10

 ...... DONE STORING CSF INFORMATION ......
 CPU     0: STEP CPU TIME=     0.00 TOTAL CPU TIME=       1226.9 (     20.4 MIN)
 TOTAL WALL CLOCK TIME=       1243.6 SECONDS, CPU UTILIZATION IS    98.65%


     -------------------------
      2-ND     CI CALCULATION
     -------------------------

          -----------------------     ----------------------------
          GUGA DISTINCT ROW TABLE     WRITTEN BY B.R.BROOKS,P.SAXE
          -----------------------     ----------------------------

      GROUP=C1           NPRT=       0
       FORS=       T   INTACT=       F
       FOCI=       F   MXNINT=   50000
       SOCI=       F   MXNEME=   10000
     IEXCIT=       0

      -CORE-    -INTERNAL-  -EXTERNAL-
     NFZC= 112   NDOC=   2   NEXT=   0
     NMCC=   0   NAOS=   0   NFZV=   0
                 NBOS=   0
                 NALP=   2
                 NVAL=   0

 THE MAXIMUM ELECTRON EXCITATION WILL BE   2

 SYMMETRIES FOR THE 112 CORE,   4 ACTIVE,   0 EXTERNAL MO-S ARE
     CORE= A     A     A     A     A     A     A     A     A     A   
           A     A     A     A     A     A     A     A     A     A   
           A     A     A     A     A     A     A     A     A     A   
           A     A     A     A     A     A     A     A     A     A   
           A     A     A     A     A     A     A     A     A     A   
           A     A     A     A     A     A     A     A     A     A   
           A     A     A     A     A     A     A     A     A     A   
           A     A     A     A     A     A     A     A     A     A   
           A     A     A     A     A     A     A     A     A     A   
           A     A     A     A     A     A     A     A     A     A   
           A     A     A     A     A     A     A     A     A     A   
           A     A   
   ACTIVE= A     A     A     A   
           DOC   DOC   ALP   ALP 

 MOLECULAR CHARGE          =    0
 NUMBER OF ALPHA ELECTRONS =  116
 NUMBER OF  BETA ELECTRONS =  114

 THE ELECTRONIC STATE IS  3-A   

 THE DISTINCT ROW TABLE HAS         9 ROWS.
  THE WAVEFUNCTION CONTAINS         6 WALKS (CSF-S).

 TOTAL NUMBER OF INTEGRALS =         73
 NUMBER OF INTEGRALS/GROUP =         73
 NUMBER OF INTEGRAL GROUPS =          1
 MAXIMUM RECORD SIZES ARE     500 FOR UNIT 11      22 FOR UNIT 12
                            30001 FOR UNIT 15   30001 FOR UNIT 16
 ...... END OF -DRT- GENERATION ...... 
 CPU     0: STEP CPU TIME=     1.79 TOTAL CPU TIME=       1228.7 (     20.5 MIN)
 TOTAL WALL CLOCK TIME=       1246.0 SECONDS, CPU UTILIZATION IS    98.61%

     --------------------------------------------
     PARTIAL TWO ELECTRON INTEGRAL TRANSFORMATION
     --------------------------------------------

 NUMBER OF CORE MOLECULAR ORBITALS     =  112
 NUMBER OF OCCUPIED MOLECULAR ORBITALS =  116
 TOTAL NUMBER OF MOLECULAR ORBITALS    =  116
 TOTAL NUMBER OF ATOMIC ORBITALS       =  818
 THRESHOLD FOR KEEPING TRANSFORMED 2E- INTEGRALS = 1.000E-12
 AO INTEGRALS WILL BE CALCULATED IN DIRECT MODE...
 DIRECT TRANSFORMATION SKIPS AO INTEGRAL STORAGE ON DISK.
 SCHWARZ INEQUALITY OVERHEAD:    270891 INTEGRALS, T=        0.00
 EVALUATING THE FROZEN CORE ENERGY...
 ----- FROZEN CORE ENERGY =     -4926.0850355346

 PLAN A: REQUIREMENTS FOR FULLY IN-MEMORY TRANSFORMATION:
 # OF WORDS AVAILABLE =            348630643
 # OF WORDS NEEDED    =           1099572957

 PLAN B: REQUIREMENTS FOR THE SEGMENTED TRANSFORMATION:
       MINIMUM=      277554123 WORDS FOR 1 MOLECULAR ORBITAL PER PASS
       MAXIMUM=      277554123 WORDS FOR ALL MOLECULAR ORBITALS IN 1 PASS
              (      274006278 EXTRA WORDS INCLUDES 1 EXTRA ORBITAL/PASS)
 THIS RUN USES=      277554123 WORDS,
 DISTRIBUTING   4 PASSES EACH CONTAINING     1 ORBITALS OVER  20 PROCESSORS.

 CHOOSING SEGMENTED PARTIAL TRANSFORMATION...
 DIRECT TRANSFORMATION SKIPS AO INTEGRAL STORAGE ON DISK.
 PASS #   1 TOOK     1130.03 SECONDS.
 ASSIGNING PASS #   2 TO A DIFFERENT PROCESSOR.
 ASSIGNING PASS #   3 TO A DIFFERENT PROCESSOR.
 ASSIGNING PASS #   4 TO A DIFFERENT PROCESSOR.
 TOTAL NUMBER OF TRANSFORMED 2E- INTEGRALS KEPT =           55
 ... END OF INTEGRAL TRANSFORMATION ...
 CPU     0: STEP CPU TIME=  1214.84 TOTAL CPU TIME=       2443.5 (     40.7 MIN)
 TOTAL WALL CLOCK TIME=       2464.9 SECONDS, CPU UTILIZATION IS    99.13%

          ------------------------
          GUGA-CI INTEGRAL SORTING
          ------------------------

     80049 WORDS NEEDED TO SORT             73 GUGA INTEGRALS IN MEMORY
 348630643 WORDS ARE AVAILABLE
 CHOOSING IN-MEMORY SORTING...
 IN CORE ALGORITHM SORTED             10 NON-ZERO 1E- INTEGRALS
 IN CORE ALGORITHM SORTED             55 NON-ZERO 2E- INTEGRALS
 ...... END OF INTEGRAL SORTING ...... 
 CPU     0: STEP CPU TIME=     0.09 TOTAL CPU TIME=       2443.6 (     40.7 MIN)
 TOTAL WALL CLOCK TIME=       2465.0 SECONDS, CPU UTILIZATION IS    99.13%

 -------------------------     ---------------------------------------
 ENERGY MATRIX CALCULATION     WRITTEN BY B.R.BROOKS,W.D.LAIDIG,P.SAXE
 -------------------------     ---------------------------------------

 COMPUTING THE HAMILTONIAN FOR THE         6 CSF-S...

          81 IS THE TOTAL NUMBER OF GENERATED LOOPS
          81 WERE CREATED BY THE LOOP-DRIVEN ALGORITHM
           0 WERE CREATED IMPLICITLY

          81 IS THE TOTAL NUMBER OF PROCESSED LOOPS
          44     DIAGONAL LOOPS ARE STORED ON WORK15 IN     1 BUFFERS OF  10000 ELEMENTS.
          37 OFF DIAGONAL LOOPS ARE STORED ON WORK16 IN     1 BUFFERS OF  10000 ELEMENTS.
 ...... END OF ENERGY MATRIX CALCULATION ...... 
 CPU     0: STEP CPU TIME=     0.11 TOTAL CPU TIME=       2443.7 (     40.7 MIN)
 TOTAL WALL CLOCK TIME=       2465.2 SECONDS, CPU UTILIZATION IS    99.13%

          -----------------------------------------
          DAVIDSON METHOD CI-MATRIX DIAGONALIZATION
                   WRITTEN BY STEVE ELBERT
          -----------------------------------------
 NUMBER OF STATES REQUESTED =     4
 MAX. NUMB. OF EXPAN. VEC   =    30
 MAX. NUMB. IMPROVED STATES =     4
 MAX. NUMB. OF ITERATIONS   =   500
 CONVERGENCE CRITERION      =    1.0E-06

 CHOOSING TO SOLVE SECULAR EQUATION IN MEMORY
 NUMBER OF WORDS AVAILABLE =  348630643
 NUMBER OF WORDS USED      =      31357
 ENERGY MATRIX BUFFER SIZE =      10000
 SOLUTION FOUND WITH DIRECT METHOD

 STATE #    1  ENERGY =   -1483.613073032

      CSF      COEF    OCCUPANCY (IGNORING CORE)
      ---      ----    --------- --------- -----
        2   -0.089364  2121
        3    0.088260  2112
        4   -0.085070  1221
        5    0.086988  1212
        6    0.984591  2211

 THE PROJECTION OF THIS CI STATE ONTO SPACE SYMMETRY A    WEIGHS 1.0000E+00


 STATE #    2  ENERGY =   -1483.602255995

      CSF      COEF    OCCUPANCY (IGNORING CORE)
      ---      ----    --------- --------- -----
        2   -0.494913  2121
        3    0.487840  2112
        4   -0.490295  1221
        5    0.496094  1212
        6   -0.174841  2211

 THE PROJECTION OF THIS CI STATE ONTO SPACE SYMMETRY A    WEIGHS 1.0000E+00


 STATE #    3  ENERGY =   -1483.600910402

      CSF      COEF    OCCUPANCY (IGNORING CORE)
      ---      ----    --------- --------- -----
        1    0.176527  1122
        2    0.495492  2121
        3    0.501203  2112
        4   -0.489084  1221
        5   -0.482616  1212

 THE PROJECTION OF THIS CI STATE ONTO SPACE SYMMETRY A    WEIGHS 1.0000E+00


 STATE #    4  ENERGY =   -1483.590002393

      CSF      COEF    OCCUPANCY (IGNORING CORE)
      ---      ----    --------- --------- -----
        1    0.984283  1122
        2   -0.086105  2121
        3   -0.088310  2112
        4    0.091710  1221
        5    0.086970  1212

 THE PROJECTION OF THIS CI STATE ONTO SPACE SYMMETRY A    WEIGHS 1.0000E+00

 ...... END OF CI-MATRIX DIAGONALIZATION ......
 CPU     0: STEP CPU TIME=     0.09 TOTAL CPU TIME=       2443.8 (     40.7 MIN)
 TOTAL WALL CLOCK TIME=       2465.6 SECONDS, CPU UTILIZATION IS    99.11%

          ---------------------
          STORE CSF INFORMATION
          --------------------

 READING THE DRT FILE
 TITLE=DRT2    Mon Jul 27 18:09:33 2020                                                
 NUMBER OF CONFIGURATIONS =          6

 READING THE CI VECTOR FILE
 RUN TITLE= C20N2H32O8                                                                     
 DRT TITLE=DRT2    Mon Jul 27 18:09:33 2020                                                
     4 STATES WERE COMPUTED, NWKS=         6

 STORING CSF AND CI COEF. INFORMATION FOR    4 STATES ON FILE  17.
     ENERGIES ARE ...
   -1488.3583976  -1488.3456349  -1488.3446406  -1488.3315058
 SAVING CSFS WITH COEFS LARGER THAN 2.50E-05
 SAVED CSFS:          6
 TOTAL CSFS:          6

 ...... DONE STORING CSF INFORMATION ......
 CPU     0: STEP CPU TIME=     0.00 TOTAL CPU TIME=       2443.8 (     40.7 MIN)
 TOTAL WALL CLOCK TIME=       2465.6 SECONDS, CPU UTILIZATION IS    99.11%
 CPU     0: STEP CPU TIME=     0.00 TOTAL CPU TIME=       2443.8 (     40.7 MIN)
 TOTAL WALL CLOCK TIME=       2465.6 SECONDS, CPU UTILIZATION IS    99.11%

 ++++++++++++++++++++++++++++++++++++++++++++++++++++++++++++++++++++++


 THE SYMMETRIES OF THE ANGULAR MOMENTUM L AND TRANSLATION R:
 LX BELONGS TO A   
 LY BELONGS TO A   
 LZ BELONGS TO A   
 RX BELONGS TO A   
 RY BELONGS TO A   
 RZ BELONGS TO A   
 SOC INTEGRALS NEED BE CALCULATED FOR LX: YEA 
 SOC INTEGRALS NEED BE CALCULATED FOR LY: YEA 
 SOC INTEGRALS NEED BE CALCULATED FOR LZ: YEA 

     -------------------------------------------
            DIRECT SPIN-ORBIT COUPLING
         (SHIRO KOSEKI AND DMITRI FEDOROV)

             ONE ELECTRON SO OPERATOR.
     -------------------------------------------


ENERGY FOR THE LOWEST STATE     =    -1488.3591451290
ENERGY TOLERANCE FOR SOC MATRIX =    -1388.3591451290 (HIGHEST STATE)
                           ETOL =      100.0000000000
                         UPPREN =    -1388.3591451290

  CI# RTS#     LOWEST ENERGY      HIGHEST ENERGY     NEXT ENERGY
    1    4    -1488.3591451290    -1488.3302788506
    2    4    -1488.3583975682    -1488.3315058221

         -------------------------------------
          ONE-ELECTRON SPIN-ORBIT AO INTEGRALS
         -------------------------------------
         USING    1011209 WORDS OF MEMORY
         2E SOC INTEGRALS WILL BE DISTRIBUTED
      ...... DONE WITH SPIN-ORBIT INTEGRALS ......
 CPU     0: STEP CPU TIME=     4.00 TOTAL CPU TIME=       2447.8 (     40.8 MIN)
 TOTAL WALL CLOCK TIME=       2470.3 SECONDS, CPU UTILIZATION IS    99.09%

   4409523 WORDS OF MEMORY ARE REQUIRED  FOR 1 PASS(ES)
   4409523 WORDS FOR INTEGRALS,   3405212 WORDS FOR CSFS.

 REFERENCE STATE IS SET TO    1 IN THE DRT NO. 1 (     0).

 THE FOLLOWING LEGEND IS USED BELOW:
 [C] - THE MATRIX ELEMENT ACTUALLY CALCULATED
 [P] - OBTAINED FROM [C] BY THE WIGNER-ECKART THEOREM (<HSO>)
 [Z] - ZERO BY POINT GROUP SYMMETRY
 [W] - ZERO BY THE WIGNER-ECKART THEOREM (<HSO>)
 [S] - ZERO BY SPIN ORTHOGONALITY (<R>)

 [Z]'S ARE NOT CALCULATED.


 CI STATE FORMAT:   N-(2S+1)G:B
 G- IRREP LABEL, B NUMBERS DEGENERATE COMPONENTS OF G
 N NUMBERS EQUIVALENT TERMS (2S+1)G:B

 STATE ID FORMAT: NCI*1000+IROOT,
 WHERE NCI IS THE NTH $DRT GROUP
 AND IROOT IS THE CI ROOT'S ORDINAL NUMBER.

 DIPOLE MOMENTS ARE IN E*BOHR UNITS. TO GET DEBYE, MULTIPLY BY 2.541766.

   < 1-1A    |R| 1-1A    > =     -1.120237      0.086041     -1.744193 [CCC]
 < 1-1A    (MS= 0.0)|HSO| 1-1A    (MS= 0.0)> =     0.0000     0.0000I    [W]
  
   < 1-1A    |R| 2-1A    > =      0.029961      0.026383     -0.024458 [CCC]
 < 1-1A    (MS= 0.0)|HSO| 2-1A    (MS= 0.0)> =     0.0000     0.0000I    [W]
  
   < 1-1A    |R| 3-1A    > =      0.024447     -0.023995     -0.034248 [CCC]
 < 1-1A    (MS= 0.0)|HSO| 3-1A    (MS= 0.0)> =     0.0000     0.0000I    [W]
  
   < 1-1A    |R| 4-1A    > =     -0.000214     -0.000099      0.000202 [CCC]
 < 1-1A    (MS= 0.0)|HSO| 4-1A    (MS= 0.0)> =     0.0000     0.0000I    [W]
  
   < 2-1A    |R| 2-1A    > =     -1.074848      0.123724     -1.660248 [CCC]
 < 2-1A    (MS= 0.0)|HSO| 2-1A    (MS= 0.0)> =     0.0000     0.0000I    [W]
  
   < 2-1A    |R| 3-1A    > =      0.000387     -0.000001      0.000207 [CCC]
 < 2-1A    (MS= 0.0)|HSO| 3-1A    (MS= 0.0)> =     0.0000     0.0000I    [W]
  
   < 2-1A    |R| 4-1A    > =      0.024200     -0.023785     -0.034514 [CCC]
 < 2-1A    (MS= 0.0)|HSO| 4-1A    (MS= 0.0)> =     0.0000     0.0000I    [W]
  
   < 3-1A    |R| 3-1A    > =     -1.141764      0.151574     -1.823003 [CCC]
 < 3-1A    (MS= 0.0)|HSO| 3-1A    (MS= 0.0)> =     0.0000     0.0000I    [W]
  
   < 3-1A    |R| 4-1A    > =      0.030235      0.026337     -0.024483 [CCC]
 < 3-1A    (MS= 0.0)|HSO| 4-1A    (MS= 0.0)> =     0.0000     0.0000I    [W]
  
   < 4-1A    |R| 4-1A    > =     -1.096988      0.189505     -1.738170 [CCC]
 < 4-1A    (MS= 0.0)|HSO| 4-1A    (MS= 0.0)> =     0.0000     0.0000I    [W]
  
 CPU     0: STEP CPU TIME=   140.76 TOTAL CPU TIME=       2588.5 (     43.1 MIN)
 TOTAL WALL CLOCK TIME=       2626.1 SECONDS, CPU UTILIZATION IS    98.57%
   < 1-1A    |R| 1-3A    > =      0.000000      0.000000      0.000000 [SSS]
 < 1-1A    (MS= 0.0)|HSO| 1-3A    (MS= 0.0)> =     0.0000     0.0015I    [C]
 < 1-1A    (MS= 0.0)|HSO| 1-3A    (MS= 1.0)> =    -0.0005     0.0043I    [C]
 < 1-1A    (MS= 0.0)|HSO| 1-3A    (MS=-1.0)> =    -0.0005    -0.0043I    [P]
  
   < 1-1A    |R| 2-3A    > =      0.000000      0.000000      0.000000 [SSS]
 < 1-1A    (MS= 0.0)|HSO| 2-3A    (MS= 0.0)> =     0.0000     9.7964I    [C]
 < 1-1A    (MS= 0.0)|HSO| 2-3A    (MS= 1.0)> =    59.6240    44.5240I    [C]
 < 1-1A    (MS= 0.0)|HSO| 2-3A    (MS=-1.0)> =    59.6240   -44.5240I    [P]
  
   < 1-1A    |R| 3-3A    > =      0.000000      0.000000      0.000000 [SSS]
 < 1-1A    (MS= 0.0)|HSO| 3-3A    (MS= 0.0)> =     0.0000   -22.2023I    [C]
 < 1-1A    (MS= 0.0)|HSO| 3-3A    (MS= 1.0)> =    46.1929   -56.3771I    [C]
 < 1-1A    (MS= 0.0)|HSO| 3-3A    (MS=-1.0)> =    46.1929    56.3771I    [P]
  
   < 1-1A    |R| 4-3A    > =      0.000000      0.000000      0.000000 [SSS]
 < 1-1A    (MS= 0.0)|HSO| 4-3A    (MS= 0.0)> =     0.0000    -0.0094I    [C]
 < 1-1A    (MS= 0.0)|HSO| 4-3A    (MS= 1.0)> =    -0.3863    -0.1251I    [C]
 < 1-1A    (MS= 0.0)|HSO| 4-3A    (MS=-1.0)> =    -0.3863     0.1251I    [P]
  
   < 2-1A    |R| 1-3A    > =      0.000000      0.000000      0.000000 [SSS]
 < 2-1A    (MS= 0.0)|HSO| 1-3A    (MS= 0.0)> =     0.0000    -9.7217I    [C]
 < 2-1A    (MS= 0.0)|HSO| 1-3A    (MS= 1.0)> =   -59.7787   -44.3353I    [C]
 < 2-1A    (MS= 0.0)|HSO| 1-3A    (MS=-1.0)> =   -59.7787    44.3353I    [P]
  
   < 2-1A    |R| 2-3A    > =      0.000000      0.000000      0.000000 [SSS]
 < 2-1A    (MS= 0.0)|HSO| 2-3A    (MS= 0.0)> =     0.0000    -0.0036I    [C]
 < 2-1A    (MS= 0.0)|HSO| 2-3A    (MS= 1.0)> =     0.0118    -0.0085I    [C]
 < 2-1A    (MS= 0.0)|HSO| 2-3A    (MS=-1.0)> =     0.0118     0.0085I    [P]
  
   < 2-1A    |R| 3-3A    > =      0.000000      0.000000      0.000000 [SSS]
 < 2-1A    (MS= 0.0)|HSO| 3-3A    (MS= 0.0)> =     0.0000    -0.0878I    [C]
 < 2-1A    (MS= 0.0)|HSO| 3-3A    (MS= 1.0)> =    -0.2151    -0.3196I    [C]
 < 2-1A    (MS= 0.0)|HSO| 3-3A    (MS=-1.0)> =    -0.2151     0.3196I    [P]
  
   < 2-1A    |R| 4-3A    > =      0.000000      0.000000      0.000000 [SSS]
 < 2-1A    (MS= 0.0)|HSO| 4-3A    (MS= 0.0)> =     0.0000   -22.2875I    [C]
 < 2-1A    (MS= 0.0)|HSO| 4-3A    (MS= 1.0)> =    45.6579   -56.7723I    [C]
 < 2-1A    (MS= 0.0)|HSO| 4-3A    (MS=-1.0)> =    45.6579    56.7723I    [P]
  
   < 3-1A    |R| 1-3A    > =      0.000000      0.000000      0.000000 [SSS]
 < 3-1A    (MS= 0.0)|HSO| 1-3A    (MS= 0.0)> =     0.0000    22.2349I    [C]
 < 3-1A    (MS= 0.0)|HSO| 1-3A    (MS= 1.0)> =   -45.9881    56.5300I    [C]
 < 3-1A    (MS= 0.0)|HSO| 1-3A    (MS=-1.0)> =   -45.9881   -56.5300I    [P]
  
   < 3-1A    |R| 2-3A    > =      0.000000      0.000000      0.000000 [SSS]
 < 3-1A    (MS= 0.0)|HSO| 2-3A    (MS= 0.0)> =     0.0000     0.1002I    [C]
 < 3-1A    (MS= 0.0)|HSO| 2-3A    (MS= 1.0)> =     0.1999     0.3557I    [C]
 < 3-1A    (MS= 0.0)|HSO| 2-3A    (MS=-1.0)> =     0.1999    -0.3557I    [P]
  
   < 3-1A    |R| 3-3A    > =      0.000000      0.000000      0.000000 [SSS]
 < 3-1A    (MS= 0.0)|HSO| 3-3A    (MS= 0.0)> =     0.0000    -0.0044I    [C]
 < 3-1A    (MS= 0.0)|HSO| 3-3A    (MS= 1.0)> =    -0.0362    -0.0206I    [C]
 < 3-1A    (MS= 0.0)|HSO| 3-3A    (MS=-1.0)> =    -0.0362     0.0206I    [P]
  
   < 3-1A    |R| 4-3A    > =      0.000000      0.000000      0.000000 [SSS]
 < 3-1A    (MS= 0.0)|HSO| 4-3A    (MS= 0.0)> =     0.0000     9.6144I    [C]
 < 3-1A    (MS= 0.0)|HSO| 4-3A    (MS= 1.0)> =    59.9871    44.0764I    [C]
 < 3-1A    (MS= 0.0)|HSO| 4-3A    (MS=-1.0)> =    59.9871   -44.0764I    [P]
  
   < 4-1A    |R| 1-3A    > =      0.000000      0.000000      0.000000 [SSS]
 < 4-1A    (MS= 0.0)|HSO| 1-3A    (MS= 0.0)> =     0.0000    -0.0030I    [C]
 < 4-1A    (MS= 0.0)|HSO| 1-3A    (MS= 1.0)> =     0.4023     0.0881I    [C]
 < 4-1A    (MS= 0.0)|HSO| 1-3A    (MS=-1.0)> =     0.4023    -0.0881I    [P]
  
   < 4-1A    |R| 2-3A    > =      0.000000      0.000000      0.000000 [SSS]
 < 4-1A    (MS= 0.0)|HSO| 2-3A    (MS= 0.0)> =     0.0000    22.3223I    [C]
 < 4-1A    (MS= 0.0)|HSO| 2-3A    (MS= 1.0)> =   -45.4556    56.9231I    [C]
 < 4-1A    (MS= 0.0)|HSO| 2-3A    (MS=-1.0)> =   -45.4556   -56.9231I    [P]
  
   < 4-1A    |R| 3-3A    > =      0.000000      0.000000      0.000000 [SSS]
 < 4-1A    (MS= 0.0)|HSO| 3-3A    (MS= 0.0)> =     0.0000    -9.5499I    [C]
 < 4-1A    (MS= 0.0)|HSO| 3-3A    (MS= 1.0)> =   -60.1429   -43.8840I    [C]
 < 4-1A    (MS= 0.0)|HSO| 3-3A    (MS=-1.0)> =   -60.1429    43.8840I    [P]
  
   < 4-1A    |R| 4-3A    > =      0.000000      0.000000      0.000000 [SSS]
 < 4-1A    (MS= 0.0)|HSO| 4-3A    (MS= 0.0)> =     0.0000    -0.0182I    [C]
 < 4-1A    (MS= 0.0)|HSO| 4-3A    (MS= 1.0)> =    -0.0218    -0.0401I    [C]
 < 4-1A    (MS= 0.0)|HSO| 4-3A    (MS=-1.0)> =    -0.0218     0.0401I    [P]
  
 CPU     0: STEP CPU TIME=     0.00 TOTAL CPU TIME=       2588.5 (     43.1 MIN)
 TOTAL WALL CLOCK TIME=       2626.1 SECONDS, CPU UTILIZATION IS    98.57%
   < 1-3A    |R| 1-3A    > =     -1.120240      0.086046     -1.744191 [CCC]
 < 1-3A    (MS= 1.0)|HSO| 1-3A    (MS= 1.0)> =     0.0000     0.0000I    [C]
 < 1-3A    (MS= 0.0)|HSO| 1-3A    (MS= 0.0)> =     0.0000    -0.0000I    [W]
 < 1-3A    (MS=-1.0)|HSO| 1-3A    (MS=-1.0)> =     0.0000    -0.0000I    [P]
 < 1-3A    (MS= 0.0)|HSO| 1-3A    (MS= 1.0)> =    -0.0000    -0.0000I    [C]
 < 1-3A    (MS= 1.0)|HSO| 1-3A    (MS= 0.0)> =     0.0000    -0.0000I    [P]
 < 1-3A    (MS=-1.0)|HSO| 1-3A    (MS= 0.0)> =    -0.0000    -0.0000I    [P]
 < 1-3A    (MS= 0.0)|HSO| 1-3A    (MS=-1.0)> =     0.0000    -0.0000I    [P]
  
   < 1-3A    |R| 2-3A    > =      0.029882      0.026463     -0.024344 [CCC]
 < 1-3A    (MS= 1.0)|HSO| 2-3A    (MS= 1.0)> =     0.0000    -9.5442I    [C]
 < 1-3A    (MS= 0.0)|HSO| 2-3A    (MS= 0.0)> =    -0.0000     0.0000I    [W]
 < 1-3A    (MS=-1.0)|HSO| 2-3A    (MS=-1.0)> =    -0.0000     9.5442I    [P]
 < 1-3A    (MS= 0.0)|HSO| 2-3A    (MS= 1.0)> =    60.1432    43.8825I    [C]
 < 1-3A    (MS= 1.0)|HSO| 2-3A    (MS= 0.0)> =   -60.1432    43.8825I    [P]
 < 1-3A    (MS=-1.0)|HSO| 2-3A    (MS= 0.0)> =    60.1432    43.8825I    [P]
 < 1-3A    (MS= 0.0)|HSO| 2-3A    (MS=-1.0)> =   -60.1432    43.8825I    [P]
  
   < 1-3A    |R| 3-3A    > =      0.024540     -0.023904     -0.034321 [CCC]
 < 1-3A    (MS= 1.0)|HSO| 3-3A    (MS= 1.0)> =     0.0000   -22.3204I    [C]
 < 1-3A    (MS= 0.0)|HSO| 3-3A    (MS= 0.0)> =    -0.0000     0.0000I    [W]
 < 1-3A    (MS=-1.0)|HSO| 3-3A    (MS=-1.0)> =    -0.0000    22.3204I    [P]
 < 1-3A    (MS= 0.0)|HSO| 3-3A    (MS= 1.0)> =   -45.4563    56.9213I    [C]
 < 1-3A    (MS= 1.0)|HSO| 3-3A    (MS= 0.0)> =    45.4563    56.9213I    [P]
 < 1-3A    (MS=-1.0)|HSO| 3-3A    (MS= 0.0)> =   -45.4563    56.9213I    [P]
 < 1-3A    (MS= 0.0)|HSO| 3-3A    (MS=-1.0)> =    45.4563    56.9213I    [P]
  
   < 1-3A    |R| 4-3A    > =     -0.000200     -0.000118      0.000181 [CCC]
 < 1-3A    (MS= 1.0)|HSO| 4-3A    (MS= 1.0)> =     0.0000     0.0881I    [C]
 < 1-3A    (MS= 0.0)|HSO| 4-3A    (MS= 0.0)> =     0.0000    -0.0000I    [W]
 < 1-3A    (MS=-1.0)|HSO| 4-3A    (MS=-1.0)> =     0.0000    -0.0881I    [P]
 < 1-3A    (MS= 0.0)|HSO| 4-3A    (MS= 1.0)> =    -0.2284    -0.3262I    [C]
 < 1-3A    (MS= 1.0)|HSO| 4-3A    (MS= 0.0)> =     0.2284    -0.3262I    [P]
 < 1-3A    (MS=-1.0)|HSO| 4-3A    (MS= 0.0)> =    -0.2284    -0.3262I    [P]
 < 1-3A    (MS= 0.0)|HSO| 4-3A    (MS=-1.0)> =     0.2284    -0.3262I    [P]
  
   < 2-3A    |R| 2-3A    > =     -1.074887      0.123744     -1.660251 [CCC]
 < 2-3A    (MS= 1.0)|HSO| 2-3A    (MS= 1.0)> =     0.0000     0.0000I    [C]
 < 2-3A    (MS= 0.0)|HSO| 2-3A    (MS= 0.0)> =     0.0000    -0.0000I    [W]
 < 2-3A    (MS=-1.0)|HSO| 2-3A    (MS=-1.0)> =     0.0000    -0.0000I    [P]
 < 2-3A    (MS= 0.0)|HSO| 2-3A    (MS= 1.0)> =     0.0000     0.0000I    [C]
 < 2-3A    (MS= 1.0)|HSO| 2-3A    (MS= 0.0)> =    -0.0000     0.0000I    [P]
 < 2-3A    (MS=-1.0)|HSO| 2-3A    (MS= 0.0)> =     0.0000     0.0000I    [P]
 < 2-3A    (MS= 0.0)|HSO| 2-3A    (MS=-1.0)> =    -0.0000     0.0000I    [P]
  
   < 2-3A    |R| 3-3A    > =      0.000575     -0.000065      0.000779 [CCC]
 < 2-3A    (MS= 1.0)|HSO| 3-3A    (MS= 1.0)> =     0.0000     0.0115I    [C]
 < 2-3A    (MS= 0.0)|HSO| 3-3A    (MS= 0.0)> =     0.0000    -0.0000I    [W]
 < 2-3A    (MS=-1.0)|HSO| 3-3A    (MS=-1.0)> =     0.0000    -0.0115I    [P]
 < 2-3A    (MS= 0.0)|HSO| 3-3A    (MS= 1.0)> =    -0.3878    -0.1291I    [C]
 < 2-3A    (MS= 1.0)|HSO| 3-3A    (MS= 0.0)> =     0.3878    -0.1291I    [P]
 < 2-3A    (MS=-1.0)|HSO| 3-3A    (MS= 0.0)> =    -0.3878    -0.1291I    [P]
 < 2-3A    (MS= 0.0)|HSO| 3-3A    (MS=-1.0)> =     0.3878    -0.1291I    [P]
  
   < 2-3A    |R| 4-3A    > =      0.024092     -0.023874     -0.034457 [CCC]
 < 2-3A    (MS= 1.0)|HSO| 4-3A    (MS= 1.0)> =     0.0000   -22.2019I    [C]
 < 2-3A    (MS= 0.0)|HSO| 4-3A    (MS= 0.0)> =    -0.0000     0.0000I    [W]
 < 2-3A    (MS=-1.0)|HSO| 4-3A    (MS=-1.0)> =    -0.0000    22.2019I    [P]
 < 2-3A    (MS= 0.0)|HSO| 4-3A    (MS= 1.0)> =   -46.1886    56.3794I    [C]
 < 2-3A    (MS= 1.0)|HSO| 4-3A    (MS= 0.0)> =    46.1886    56.3794I    [P]
 < 2-3A    (MS=-1.0)|HSO| 4-3A    (MS= 0.0)> =   -46.1886    56.3794I    [P]
 < 2-3A    (MS= 0.0)|HSO| 4-3A    (MS=-1.0)> =    46.1886    56.3794I    [P]
  
   < 3-3A    |R| 3-3A    > =     -1.141731      0.151515     -1.822982 [CCC]
 < 3-3A    (MS= 1.0)|HSO| 3-3A    (MS= 1.0)> =     0.0000    -0.0000I    [C]
 < 3-3A    (MS= 0.0)|HSO| 3-3A    (MS= 0.0)> =    -0.0000     0.0000I    [W]
 < 3-3A    (MS=-1.0)|HSO| 3-3A    (MS=-1.0)> =    -0.0000     0.0000I    [P]
 < 3-3A    (MS= 0.0)|HSO| 3-3A    (MS= 1.0)> =    -0.0000     0.0000I    [C]
 < 3-3A    (MS= 1.0)|HSO| 3-3A    (MS= 0.0)> =     0.0000     0.0000I    [P]
 < 3-3A    (MS=-1.0)|HSO| 3-3A    (MS= 0.0)> =    -0.0000     0.0000I    [P]
 < 3-3A    (MS= 0.0)|HSO| 3-3A    (MS=-1.0)> =     0.0000     0.0000I    [P]
  
   < 3-3A    |R| 4-3A    > =      0.030225      0.026236     -0.024581 [CCC]
 < 3-3A    (MS= 1.0)|HSO| 4-3A    (MS= 1.0)> =     0.0000    -9.7922I    [C]
 < 3-3A    (MS= 0.0)|HSO| 4-3A    (MS= 0.0)> =    -0.0000     0.0000I    [W]
 < 3-3A    (MS=-1.0)|HSO| 4-3A    (MS=-1.0)> =    -0.0000     9.7922I    [P]
 < 3-3A    (MS= 0.0)|HSO| 4-3A    (MS= 1.0)> =    59.6200    44.5280I    [C]
 < 3-3A    (MS= 1.0)|HSO| 4-3A    (MS= 0.0)> =   -59.6200    44.5280I    [P]
 < 3-3A    (MS=-1.0)|HSO| 4-3A    (MS= 0.0)> =    59.6200    44.5280I    [P]
 < 3-3A    (MS= 0.0)|HSO| 4-3A    (MS=-1.0)> =   -59.6200    44.5280I    [P]
  
   < 4-3A    |R| 4-3A    > =     -1.097286      0.189497     -1.738141 [CCC]
 < 4-3A    (MS= 1.0)|HSO| 4-3A    (MS= 1.0)> =     0.0000    -0.0000I    [C]
 < 4-3A    (MS= 0.0)|HSO| 4-3A    (MS= 0.0)> =    -0.0000     0.0000I    [W]
 < 4-3A    (MS=-1.0)|HSO| 4-3A    (MS=-1.0)> =    -0.0000     0.0000I    [P]
 < 4-3A    (MS= 0.0)|HSO| 4-3A    (MS= 1.0)> =     0.0000     0.0000I    [C]
 < 4-3A    (MS= 1.0)|HSO| 4-3A    (MS= 0.0)> =    -0.0000     0.0000I    [P]
 < 4-3A    (MS=-1.0)|HSO| 4-3A    (MS= 0.0)> =     0.0000     0.0000I    [P]
 < 4-3A    (MS= 0.0)|HSO| 4-3A    (MS=-1.0)> =    -0.0000     0.0000I    [P]
  
 CPU     0: STEP CPU TIME=     0.00 TOTAL CPU TIME=       2588.5 (     43.1 MIN)
 TOTAL WALL CLOCK TIME=       2626.1 SECONDS, CPU UTILIZATION IS    98.57%

 >>> DIMENSION OF HSO MATRIX =      16
     LARGEST NUMBER OF WALKS =      10

     THE MAX HSO MATRIX ELEMENT ABSOLUTE ERROR IS 7.45E-03 CM-1.
     TO DECREASE THE ERROR MAKE SYMTOL SMALLER.

     CI   ADIABATIC STATES (CM-1 UNIT) ---
             0.000       3036.311       3285.955       6335.524        164.073
           164.073        164.073       2965.195       2965.195       2965.195
          3183.429       3183.429       3183.429       6066.230       6066.230
          6066.230

 WEIGHTS OF SO   CI   STATES ---

 STATE   1: RELATIVE E=         -7.251 CM-1; WEIGHT = 0.998  1001
         1.0000
          1      2      3      4      5      6      7      8
         0.9976 0.0000 0.0000 0.0000 0.0000 0.0013 0.0011 0.0000

 STATE   2: RELATIVE E=        156.414 CM-1; WEIGHT = 0.997  2001
         1.0000
          1      2      3      4      5      6      7      8
         0.0000 0.0000 0.0000 0.0000 0.9974 0.0014 0.0012 0.0000

 STATE   3: RELATIVE E=        156.512 CM-1; WEIGHT = 0.997  2001
         1.0000
          1      2      3      4      5      6      7      8
         0.0000 0.0013 0.0000 0.0000 0.9974 0.0000 0.0012 0.0000

 STATE   4: RELATIVE E=        156.534 CM-1; WEIGHT = 0.997  2001
         1.0000
          1      2      3      4      5      6      7      8
         0.0000 0.0000 0.0011 0.0000 0.9974 0.0014 0.0000 0.0000

 STATE   5: RELATIVE E=       2965.378 CM-1; WEIGHT = 0.998  2002
         1.0000
          1      2      3      4      5      6      7      8
         0.0013 0.0000 0.0000 0.0000 0.0000 0.9976 0.0000 0.0012

 STATE   6: RELATIVE E=       2965.597 CM-1; WEIGHT = 0.997  2002
         1.0000
          1      2      3      4      5      6      7      8
         0.0000 0.0000 0.0000 0.0000 0.0014 0.9974 0.0000 0.0012

 STATE   7: RELATIVE E=       2965.881 CM-1; WEIGHT = 0.998  2002
         1.0000
          1      2      3      4      5      6      7      8
         0.0000 0.0000 0.0000 0.0010 0.0014 0.9976 0.0000 0.0000

 STATE   8: RELATIVE E=       3036.531 CM-1; WEIGHT = 0.997  1002
         1.0000
          1      2      3      4      5      6      7      8
         0.0000 0.9974 0.0000 0.0000 0.0013 0.0000 0.0000 0.0012

 STATE   9: RELATIVE E=       3183.048 CM-1; WEIGHT = 0.998  2003
         1.0000
          1      2      3      4      5      6      7      8
         0.0011 0.0000 0.0000 0.0000 0.0000 0.0000 0.9976 0.0013

 STATE  10: RELATIVE E=       3183.236 CM-1; WEIGHT = 0.997  2003
         1.0000
          1      2      3      4      5      6      7      8
         0.0000 0.0000 0.0000 0.0000 0.0012 0.0000 0.9974 0.0013

 STATE  11: RELATIVE E=       3183.567 CM-1; WEIGHT = 0.998  2003
         1.0000
          1      2      3      4      5      6      7      8
         0.0000 0.0000 0.0000 0.0011 0.0012 0.0000 0.9976 0.0000

 STATE  12: RELATIVE E=       3285.499 CM-1; WEIGHT = 0.997  1003
         1.0000
          1      2      3      4      5      6      7      8
         0.0000 0.0000 0.9974 0.0000 0.0011 0.0000 0.0000 0.0014

 STATE  13: RELATIVE E=       6073.680 CM-1; WEIGHT = 0.998  2004
         1.0000
          1      2      3      4      5      6      7      8
         0.0000 0.0000 0.0000 0.0000 0.0000 0.0012 0.0013 0.9975

 STATE  14: RELATIVE E=       6073.764 CM-1; WEIGHT = 0.997  2004
         1.0000
          1      2      3      4      5      6      7      8
         0.0000 0.0012 0.0000 0.0000 0.0000 0.0000 0.0013 0.9975

 STATE  15: RELATIVE E=       6073.823 CM-1; WEIGHT = 0.997  2004
         1.0000
          1      2      3      4      5      6      7      8
         0.0000 0.0000 0.0014 0.0000 0.0000 0.0011 0.0000 0.9974

 STATE  16: RELATIVE E=       6342.360 CM-1; WEIGHT = 0.998  1004
         1.0000
          1      2      3      4      5      6      7      8
         0.0000 0.0000 0.0000 0.9979 0.0000 0.0010 0.0011 0.0000


 -----------------------------------------------------------
 EIGENVALUES AND EIGENVECTORS OF THE SO   CI   HAMILTONIAN
 -----------------------------------------------------------

                          1          2          3          4          5
   STATE ENERGY ---       -7.25     156.41     156.51     156.53    2965.38
       STATE ID ---       1001       2001       2001       2001       2002

    1< 1>  1(  0.0) R   0.998820  -0.000002   0.000022   0.000031  -0.035571
                   I   0.000000   0.000000   0.000000   0.000000   0.000000
    2< 2>  1(  0.0) R   0.000000   0.000005   0.036573  -0.003098   0.000081
                   I   0.000000   0.000000   0.000000  -0.000000   0.000000
    3< 3>  1(  0.0) R   0.000004  -0.000024  -0.002031  -0.033629   0.001670
                   I   0.000000  -0.000000   0.000000  -0.000000   0.000000
    4< 4>  1(  0.0) R  -0.000027  -0.001237  -0.000081   0.000047  -0.000169
                   I  -0.000000  -0.000000  -0.000000  -0.000000  -0.000000
    5< 1>  3(  1.0) R   0.000003  -0.039141   0.527195  -0.468247  -0.000021
                   I   0.000026  -0.159713  -0.463404  -0.508397  -0.000130
    6< 1>  3(  0.0) R  -0.000000  -0.000000  -0.000000  -0.000000   0.000000
                   I   0.000012   0.971231  -0.109915  -0.204947   0.000645
    7< 1>  3( -1.0) R   0.000003  -0.039141   0.527195  -0.468247  -0.000021
                   I  -0.000026   0.159713   0.463404   0.508397   0.000130
    8< 2>  3(  1.0) R  -0.020059  -0.015736   0.000139   0.001481  -0.560629
                   I   0.014980  -0.020689   0.000557   0.005983   0.424483
    9< 2>  3(  0.0) R   0.000000   0.000000  -0.000000   0.000000   0.000000
                   I   0.003288  -0.008071  -0.003379  -0.036452   0.092721
   10< 2>  3( -1.0) R  -0.020059  -0.015736   0.000139   0.001481  -0.560629
                   I  -0.014980   0.020689  -0.000557  -0.005983  -0.424483
   11< 3>  3(  1.0) R  -0.014478  -0.019465  -0.001352   0.000105   0.000358
                   I  -0.017669   0.014891  -0.005549   0.000372   0.000540
   12< 3>  3(  0.0) R  -0.000000  -0.000000  -0.000000   0.000000  -0.000000
                   I  -0.006962   0.003332   0.033788  -0.002345  -0.000686
   13< 3>  3( -1.0) R  -0.014478  -0.019465  -0.001352   0.000105   0.000358
                   I   0.017669  -0.014891   0.005549  -0.000372  -0.000540
   14< 4>  3(  1.0) R   0.000110   0.000055  -0.000491   0.000750   0.001327
                   I   0.000169   0.000031  -0.000728  -0.000503   0.005431
   15< 4>  3(  0.0) R  -0.000000  -0.000000   0.000000  -0.000000  -0.000000
                   I  -0.001161   0.000047  -0.000302  -0.000008  -0.032997
   16< 4>  3( -1.0) R   0.000110   0.000055  -0.000491   0.000750   0.001327
                   I  -0.000169  -0.000031   0.000728   0.000503  -0.005431

                          6          7          8          9         10
   STATE ENERGY ---     2965.60    2965.88    3036.53    3183.05    3183.24
       STATE ID ---       2002       2002       1002       2003       2003

    1< 1>  1(  0.0) R   0.000050   0.000229  -0.000035  -0.033020   0.000008
                   I   0.000000   0.000000   0.000000   0.000000   0.000000
    2< 2>  1(  0.0) R  -0.000013  -0.000293   0.998716  -0.001251   0.001164
                   I  -0.000000   0.000000  -0.000000  -0.000000   0.000000
    3< 3>  1(  0.0) R  -0.001193   0.000736  -0.000033  -0.000077   0.000015
                   I  -0.000000  -0.000000   0.000000  -0.000000   0.000000
    4< 4>  1(  0.0) R   0.000008   0.031148   0.000128  -0.000410   0.000057
                   I  -0.000000  -0.000000  -0.000000   0.000000  -0.000000
    5< 1>  3(  1.0) R  -0.015739  -0.001404  -0.020762  -0.000042   0.019467
                   I  -0.020698  -0.006029   0.015370  -0.000119  -0.014906
    6< 1>  3(  0.0) R   0.000000   0.000000   0.000000  -0.000000   0.000000
                   I  -0.008045   0.036532   0.003518   0.000350  -0.003261
    7< 1>  3( -1.0) R  -0.015739  -0.001404  -0.020762  -0.000042   0.019467
                   I   0.020698   0.006029  -0.015370   0.000119   0.014906
    8< 2>  3(  1.0) R  -0.039382   0.427732   0.000172   0.000824  -0.000582
                   I  -0.158142   0.541831   0.000121  -0.001126  -0.001721
    9< 2>  3(  0.0) R  -0.000000   0.000000   0.000000  -0.000000   0.000000
                   I   0.971753   0.211022   0.000095   0.002276  -0.000641
   10< 2>  3( -1.0) R  -0.039382   0.427732   0.000172   0.000824  -0.000582
                   I   0.158142  -0.541831  -0.000121   0.001126   0.001721
   11< 3>  3(  1.0) R   0.000583  -0.001641   0.001508  -0.424570   0.041273
                   I   0.001724   0.001682  -0.001949  -0.544123   0.157060
   12< 3>  3(  0.0) R  -0.000000  -0.000000  -0.000000   0.000000   0.000000
                   I   0.000635  -0.002154  -0.001927  -0.211908  -0.971956
   13< 3>  3( -1.0) R   0.000583  -0.001641   0.001508  -0.424570   0.041273
                   I  -0.001724  -0.001682   0.001949   0.544123  -0.157060
   14< 4>  3(  1.0) R  -0.018783   0.000073  -0.015029   0.001389   0.015526
                   I   0.014726   0.000145  -0.018682   0.005879   0.019932
   15< 4>  3(  0.0) R  -0.000000  -0.000000  -0.000000  -0.000000  -0.000000
                   I   0.003365  -0.000565  -0.007374  -0.035540   0.007792
   16< 4>  3( -1.0) R  -0.018783   0.000073  -0.015029   0.001389   0.015526
                   I  -0.014726  -0.000145   0.018682  -0.005879  -0.019932

                         11         12         13         14         15
   STATE ENERGY ---     3183.57    3285.50    6073.68    6073.76    6073.82
       STATE ID ---       2003       1003       2004       2004       2004

    1< 1>  1(  0.0) R  -0.000772   0.000057   0.001225  -0.000028   0.000090
                   I   0.000000   0.000000   0.000000   0.000000   0.000000
    2< 2>  1(  0.0) R   0.003529  -0.000026  -0.000012   0.034677  -0.001387
                   I   0.000000   0.000000   0.000000   0.000000   0.000000
    3< 3>  1(  0.0) R  -0.000575   0.998710  -0.000001  -0.000635  -0.037912
                   I  -0.000000  -0.000000  -0.000000  -0.000000   0.000000
    4< 4>  1(  0.0) R  -0.033523  -0.000043   0.000024  -0.000115  -0.000220
                   I  -0.000000   0.000000  -0.000000  -0.000000  -0.000000
    5< 1>  3(  1.0) R   0.001397  -0.014692  -0.000054  -0.000694   0.000570
                   I   0.005578  -0.018055  -0.000032   0.000576   0.000673
    6< 1>  3(  0.0) R   0.000000  -0.000000  -0.000000  -0.000000   0.000000
                   I  -0.033930  -0.007146  -0.000045   0.000040   0.000301
    7< 1>  3( -1.0) R   0.001397  -0.014692  -0.000054  -0.000694   0.000570
                   I  -0.005578   0.018055   0.000032  -0.000576  -0.000673
    8< 2>  3(  1.0) R  -0.000275   0.000675   0.018780   0.000074   0.001325
                   I  -0.000256  -0.000891  -0.014731   0.000263   0.005412
    9< 2>  3(  0.0) R   0.000000  -0.000000   0.000000   0.000000  -0.000000
                   I  -0.000982  -0.001637  -0.003328  -0.001611  -0.032947
   10< 2>  3( -1.0) R  -0.000275   0.000675   0.018780   0.000074   0.001325
                   I   0.000256   0.000891   0.014731  -0.000263  -0.005412
   11< 3>  3(  1.0) R  -0.562882  -0.000355   0.015525  -0.001428   0.000040
                   I   0.421976   0.000202   0.019934  -0.005816   0.000140
   12< 3>  3(  0.0) R   0.000000   0.000000  -0.000000  -0.000000  -0.000000
                   I   0.088575   0.000032   0.007767   0.035561  -0.000879
   13< 3>  3( -1.0) R  -0.562882  -0.000355   0.015525  -0.001428   0.000040
                   I  -0.421976  -0.000202  -0.019934   0.005816  -0.000140
   14< 4>  3(  1.0) R   0.000034  -0.021518   0.038791   0.409996  -0.573682
                   I  -0.000014   0.015798   0.159095   0.554660   0.407140
   15< 4>  3(  0.0) R  -0.000000   0.000000  -0.000000  -0.000000  -0.000000
                   I   0.000033   0.003514  -0.971534   0.214399   0.087532
   16< 4>  3( -1.0) R   0.000034  -0.021518   0.038791   0.409996  -0.573682
                   I   0.000014  -0.015798  -0.159095  -0.554660  -0.407140

                         16
   STATE ENERGY ---     6342.36
       STATE ID ---       1004

    1< 1>  1(  0.0) R  -0.000026
                   I   0.000000
    2< 2>  1(  0.0) R   0.000006
                   I  -0.000000
    3< 3>  1(  0.0) R  -0.000006
                   I   0.000000
    4< 4>  1(  0.0) R   0.998952
                   I  -0.000000
    5< 1>  3(  1.0) R   0.000108
                   I   0.000162
    6< 1>  3(  0.0) R   0.000000
                   I  -0.001074
    7< 1>  3( -1.0) R   0.000108
                   I  -0.000162
    8< 2>  3(  1.0) R  -0.013461
                   I  -0.016854
    9< 2>  3(  0.0) R  -0.000000
                   I  -0.006620
   10< 2>  3( -1.0) R  -0.013461
                   I   0.016854
   11< 3>  3(  1.0) R  -0.019040
                   I   0.013893
   12< 3>  3(  0.0) R   0.000000
                   I   0.003019
   13< 3>  3( -1.0) R  -0.019040
                   I  -0.013893
   14< 4>  3(  1.0) R  -0.000080
                   I   0.000150
   15< 4>  3(  0.0) R   0.000000
                   I   0.000066
   16< 4>  3( -1.0) R  -0.000080
                   I  -0.000150

   SPIN-MIXED   CI   STATES (CM-1 UNIT) ---
 (RELATIVE TO THE LOWEST SPIN-MIXED STATE)
           0.000        163.665        163.763        163.785       2972.629
        2972.849       2973.132       3043.782       3190.299       3190.487
        3190.818       3292.750       6080.931       6081.015       6081.074
        6349.611

   SPIN-MIXED   CI   STATES (CM-1 UNIT) ---
      1(   1001)     2(   2001)     3(   2001)     4(   2001)     5(   2002)
          -7.251        156.414        156.512        156.534       2965.378
      6(   2002)     7(   2002)     8(   1002)     9(   2003)    10(   2003)
        2965.597       2965.881       3036.531       3183.048       3183.236
     11(   2003)    12(   1003)    13(   2004)    14(   2004)    15(   2004)
        3183.567       3285.499       6073.680       6073.764       6073.823
     16(   1004)
        6342.360

 NON-ZERO   CI   SPIN-ORBIT COUPLING CONSTANTS (CM-1)
 ---------------------------------------------------------------------
 MUL1(CI)|MUL2(CI)| CI ROOT 1 | CI ROOT 2 |    FULL     | 1E ONLY
 ---------------------------------------------------------------------
  1 ( 1) | 3 ( 2) |     1     |     2     |       105.69|
  1 ( 1) | 3 ( 2) |     1     |     3     |       105.44|
  1 ( 1) | 3 ( 2) |     1     |     4     |         0.57|
  1 ( 1) | 3 ( 2) |     2     |     1     |       105.70|
  1 ( 1) | 3 ( 2) |     2     |     2     |         0.02|
  1 ( 1) | 3 ( 2) |     2     |     3     |         0.55|
  1 ( 1) | 3 ( 2) |     2     |     4     |       105.41|
  1 ( 1) | 3 ( 2) |     3     |     1     |       105.43|
  1 ( 1) | 3 ( 2) |     3     |     2     |         0.59|
  1 ( 1) | 3 ( 2) |     3     |     3     |         0.06|
  1 ( 1) | 3 ( 2) |     3     |     4     |       105.71|
  1 ( 1) | 3 ( 2) |     4     |     1     |         0.58|
  1 ( 1) | 3 ( 2) |     4     |     2     |       105.41|
  1 ( 1) | 3 ( 2) |     4     |     3     |       105.72|
  1 ( 1) | 3 ( 2) |     4     |     4     |         0.07|
  3 ( 2) | 3 ( 2) |     1     |     2     |       149.51|
  3 ( 2) | 3 ( 2) |     1     |     3     |       149.07|
  3 ( 2) | 3 ( 2) |     1     |     4     |         0.81|
  3 ( 2) | 3 ( 2) |     2     |     3     |         0.82|
  3 ( 2) | 3 ( 2) |     2     |     4     |       149.11|
  3 ( 2) | 3 ( 2) |     3     |     4     |       149.47|
 ---------------------------------------------------------------------


 ***** START CALCULATING TRANSITION MOMENT AMONG SPIN-MIXED   CI   STATES *****

 NUMBER OF ORBITALS            =    4
 DIMENSION OF HSO MATRIX       =   16
 NUMBER OF SPIN-MULTIPLICITIES =    2

 NOTE THAT T(X),T(Y),T(Z) ARE COMPLEX NUMBERS.


        STATES         ENERGY DIFF.         T(X)                   T(Y)                   T(Z)              TM
    1( 1001)   1( 1001)        0.00   -1.12020   -0.00000I    0.08616    0.00000I   -1.74417   -0.00000I    2.07471
    1( 1001)   3( 2001)      163.76    0.00003    0.00000I    0.00003    0.00000I   -0.00003   -0.00000I    0.00005
    1( 1001)   4( 2001)      163.79   -0.00002   -0.00000I    0.00001   -0.00000I    0.00003    0.00000I    0.00003
    1( 1001)   5( 2002)     2972.63    0.00165    0.00000I    0.00131    0.00000I    0.00293   -0.00000I    0.00361
    1( 1001)   6( 2002)     2972.85    0.00000   -0.00000I   -0.00001   -0.00000I    0.00001    0.00000I    0.00001
    1( 1001)   7( 2002)     2973.13   -0.00003    0.00000I   -0.00003    0.00000I   -0.00006    0.00000I    0.00007
    1( 1001)   8( 1002)     3043.78    0.02996   -0.00000I    0.02639   -0.00000I   -0.02446    0.00000I    0.04682
    1( 1001)   9( 2003)     3190.30   -0.00075   -0.00000I    0.00213   -0.00000I   -0.00257    0.00000I    0.00342
    1( 1001)  10( 2003)     3190.49   -0.00000   -0.00000I   -0.00000   -0.00000I   -0.00000   -0.00000I    0.00001
    1( 1001)  11( 2003)     3190.82    0.00010    0.00000I    0.00016    0.00000I   -0.00010   -0.00000I    0.00021
    1( 1001)  12( 1003)     3292.75    0.02444   -0.00000I   -0.02400    0.00000I   -0.03425    0.00000I    0.04844
    1( 1001)  13( 2004)     6080.93   -0.00000   -0.00000I   -0.00000    0.00000I    0.00000    0.00000I    0.00000
    1( 1001)  14( 2004)     6081.02    0.00005    0.00000I    0.00005    0.00000I   -0.00005   -0.00000I    0.00008
    1( 1001)  15( 2004)     6081.07   -0.00007    0.00000I    0.00006    0.00000I    0.00007   -0.00000I    0.00011
    1( 1001)  16( 1004)     6349.61   -0.00021   -0.00000I   -0.00010   -0.00000I    0.00020   -0.00000I    0.00031
    2( 2001)   2( 2001)        0.00   -1.12020    0.00000I    0.08618   -0.00000I   -1.74417    0.00000I    2.07470
    2( 2001)   5( 2002)     2808.96   -0.00007    0.00000I   -0.00005    0.00000I    0.00004   -0.00000I    0.00009
    2( 2001)   6( 2002)     2809.18    0.02988   -0.00000I    0.02646   -0.00000I   -0.02435    0.00000I    0.04675
    2( 2001)   7( 2002)     2809.47   -0.00182    0.00000I   -0.00140    0.00000I   -0.00304    0.00000I    0.00381
    2( 2001)   8( 1002)     2880.12    0.00000   -0.00000I   -0.00001   -0.00000I    0.00001   -0.00000I    0.00001
    2( 2001)   9( 2003)     3026.63    0.00014   -0.00000I    0.00001    0.00000I   -0.00005    0.00000I    0.00015
    2( 2001)  10( 2003)     3026.82   -0.02453   -0.00000I    0.02390    0.00000I    0.03434    0.00000I    0.04850
    2( 2001)  11( 2003)     3027.15   -0.00089   -0.00000I    0.00237    0.00000I   -0.00255    0.00000I    0.00360
    2( 2001)  12( 1003)     3129.08    0.00000   -0.00000I    0.00000    0.00000I    0.00000   -0.00000I    0.00000
    2( 2001)  13( 2004)     5917.27    0.00020   -0.00000I    0.00012   -0.00000I   -0.00018    0.00000I    0.00029
    2( 2001)  14( 2004)     5917.35   -0.00002    0.00000I    0.00002    0.00000I    0.00005    0.00000I    0.00006
    2( 2001)  15( 2004)     5917.41    0.00003   -0.00000I    0.00002   -0.00000I   -0.00002    0.00000I    0.00004
    2( 2001)  16( 1004)     6185.95   -0.00000   -0.00000I   -0.00001    0.00000I    0.00000   -0.00000I    0.00001
    3( 2001)   3( 2001)        0.00   -1.12020    0.00000I    0.08618   -0.00000I   -1.74417   -0.00000I    2.07471
    3( 2001)   5( 2002)     2808.87   -0.02980    0.00000I   -0.02639    0.00000I    0.02428   -0.00000I    0.04662
    3( 2001)   6( 2002)     2809.09   -0.00021   -0.00000I   -0.00015   -0.00000I   -0.00019    0.00000I    0.00032
    3( 2001)   7( 2002)     2809.37   -0.00227   -0.00000I   -0.00193   -0.00000I    0.00189    0.00000I    0.00353
    3( 2001)   8( 1002)     2880.02    0.00175   -0.00000I    0.00130   -0.00000I    0.00295   -0.00000I    0.00366
    3( 2001)   9( 2003)     3026.54    0.00198    0.00000I   -0.00190   -0.00000I   -0.00277   -0.00000I    0.00390
    3( 2001)  10( 2003)     3026.72    0.00090    0.00000I   -0.00236   -0.00000I    0.00255    0.00000I    0.00359
    3( 2001)  11( 2003)     3027.06   -0.02445    0.00000I    0.02382   -0.00000I    0.03423   -0.00000I    0.04834
    3( 2001)  12( 1003)     3128.99    0.00010    0.00000I   -0.00007   -0.00000I    0.00014    0.00000I    0.00019
    3( 2001)  13( 2004)     5917.17   -0.00003    0.00000I   -0.00003    0.00000I    0.00001   -0.00000I    0.00004
    3( 2001)  14( 2004)     5917.25    0.00002    0.00000I    0.00001    0.00000I   -0.00002   -0.00000I    0.00003
    3( 2001)  15( 2004)     5917.31    0.00020   -0.00000I    0.00012   -0.00000I   -0.00018    0.00000I    0.00029
    3( 2001)  16( 1004)     6185.85    0.00007   -0.00000I   -0.00008    0.00000I   -0.00012    0.00000I    0.00016
    4( 2001)   4( 2001)        0.00   -1.12020   -0.00000I    0.08617    0.00000I   -1.74416   -0.00000I    2.07470
    4( 2001)   5( 2002)     2808.84    0.00224   -0.00000I    0.00196   -0.00000I   -0.00182    0.00000I    0.00349
    4( 2001)   6( 2002)     2809.06   -0.00180   -0.00000I   -0.00140   -0.00000I   -0.00303    0.00000I    0.00379
    4( 2001)   7( 2002)     2809.35   -0.02979    0.00000I   -0.02639    0.00000I    0.02428   -0.00000I    0.04662
    4( 2001)   8( 1002)     2880.00   -0.00014    0.00000I   -0.00015    0.00000I   -0.00029    0.00000I    0.00036
    4( 2001)   9( 2003)     3026.51    0.02446   -0.00000I   -0.02383    0.00000I   -0.03422    0.00000I    0.04834
    4( 2001)  10( 2003)     3026.70    0.00007    0.00000I    0.00020    0.00000I   -0.00025   -0.00000I    0.00033
    4( 2001)  11( 2003)     3027.03    0.00202   -0.00000I   -0.00186    0.00000I   -0.00279    0.00000I    0.00392
    4( 2001)  12( 1003)     3128.96    0.00075   -0.00000I   -0.00219    0.00000I    0.00263   -0.00000I    0.00350
    4( 2001)  13( 2004)     5917.15    0.00002   -0.00000I   -0.00002   -0.00000I   -0.00005    0.00000I    0.00006
    4( 2001)  14( 2004)     5917.23    0.00020    0.00000I    0.00012    0.00000I   -0.00018   -0.00000I    0.00029
    4( 2001)  15( 2004)     5917.29   -0.00002    0.00000I   -0.00001    0.00000I    0.00002   -0.00000I    0.00003
    4( 2001)  16( 1004)     6185.83   -0.00008    0.00000I   -0.00006   -0.00000I    0.00007   -0.00000I    0.00012
    5( 2002)   5( 2002)        0.00   -1.07497    0.00000I    0.12377   -0.00000I   -1.66045    0.00000I    1.98191
    5( 2002)   8( 1002)       71.15    0.00003   -0.00000I    0.00003   -0.00000I   -0.00003    0.00000I    0.00005
    5( 2002)   9( 2003)      217.67   -0.00003   -0.00000I    0.00002    0.00000I   -0.00008   -0.00000I    0.00009
    5( 2002)  10( 2003)      217.86   -0.00009   -0.00000I    0.00000    0.00000I   -0.00011   -0.00000I    0.00014
    5( 2002)  11( 2003)      218.19    0.00057    0.00000I   -0.00006   -0.00000I    0.00078    0.00000I    0.00097
    5( 2002)  12( 1003)      320.12   -0.00006    0.00000I    0.00000   -0.00000I   -0.00037    0.00000I    0.00037
    5( 2002)  13( 2004)     3108.30   -0.00070    0.00000I    0.00222   -0.00000I   -0.00271   -0.00000I    0.00357
    5( 2002)  14( 2004)     3108.39    0.00074    0.00000I   -0.00075   -0.00000I   -0.00106   -0.00000I    0.00150
    5( 2002)  15( 2004)     3108.44    0.02409   -0.00000I   -0.02386    0.00000I   -0.03443    0.00000I    0.04832
    5( 2002)  16( 1004)     3376.98    0.00009   -0.00000I    0.00002    0.00000I   -0.00002   -0.00000I    0.00009
    6( 2002)   6( 2002)        0.00   -1.07498    0.00000I    0.12377    0.00000I   -1.66046    0.00000I    1.98192
    6( 2002)   8( 1002)       70.93    0.00000    0.00000I   -0.00000   -0.00000I    0.00000    0.00000I    0.00000
    6( 2002)   9( 2003)      217.45    0.00020   -0.00000I   -0.00011    0.00000I    0.00039   -0.00000I    0.00045
    6( 2002)  10( 2003)      217.64   -0.00057   -0.00000I    0.00007    0.00000I   -0.00078   -0.00000I    0.00097
    6( 2002)  11( 2003)      217.97   -0.00008   -0.00000I    0.00000    0.00000I   -0.00011   -0.00000I    0.00014
    6( 2002)  12( 1003)      319.90   -0.00001   -0.00000I    0.00000   -0.00000I   -0.00001   -0.00000I    0.00002
    6( 2002)  13( 2004)     3108.08   -0.02410    0.00000I    0.02387   -0.00000I    0.03444   -0.00000I    0.04834
    6( 2002)  14( 2004)     3108.17    0.00008    0.00000I    0.00016    0.00000I   -0.00019   -0.00000I    0.00026
    6( 2002)  15( 2004)     3108.23   -0.00070   -0.00000I    0.00221   -0.00000I   -0.00271    0.00000I    0.00357
    6( 2002)  16( 1004)     3376.76   -0.00000    0.00000I    0.00000    0.00000I   -0.00001   -0.00000I    0.00001
    7( 2002)   7( 2002)        0.00   -1.07497    0.00000I    0.12376   -0.00000I   -1.66045   -0.00000I    1.98191
    7( 2002)   8( 1002)       70.65   -0.00008   -0.00000I    0.00008    0.00000I    0.00012    0.00000I    0.00017
    7( 2002)   9( 2003)      217.17   -0.00057   -0.00000I    0.00007    0.00000I   -0.00078   -0.00000I    0.00097
    7( 2002)  10( 2003)      217.36   -0.00020   -0.00000I    0.00011    0.00000I   -0.00038   -0.00000I    0.00044
    7( 2002)  11( 2003)      217.69   -0.00013   -0.00000I    0.00007    0.00000I   -0.00031   -0.00000I    0.00034
    7( 2002)  12( 1003)      319.62   -0.00012   -0.00000I   -0.00004   -0.00000I   -0.00005   -0.00000I    0.00014
    7( 2002)  13( 2004)     3107.80    0.00010   -0.00000I    0.00009    0.00000I   -0.00010    0.00000I    0.00017
    7( 2002)  14( 2004)     3107.88    0.02409    0.00000I   -0.02386   -0.00000I   -0.03443   -0.00000I    0.04832
    7( 2002)  15( 2004)     3107.94   -0.00069    0.00000I    0.00079   -0.00000I    0.00103   -0.00000I    0.00147
    7( 2002)  16( 1004)     3376.48   -0.00067   -0.00000I    0.00208    0.00000I   -0.00245   -0.00000I    0.00328
    8( 1002)   8( 1002)        0.00   -1.07494   -0.00000I    0.12375    0.00000I   -1.66046    0.00000I    1.98190
    8( 1002)   9( 2003)      146.52   -0.00003   -0.00000I    0.00008    0.00000I   -0.00024   -0.00000I    0.00025
    8( 1002)  10( 2003)      146.71   -0.00001   -0.00000I    0.00000    0.00000I   -0.00002   -0.00000I    0.00002
    8( 1002)  11( 2003)      147.04    0.00032    0.00000I   -0.00019   -0.00000I    0.00047    0.00000I    0.00060
    8( 1002)  12( 1003)      248.97    0.00039    0.00000I   -0.00000    0.00000I    0.00021    0.00000I    0.00044
    8( 1002)  13( 2004)     3037.15    0.00000   -0.00000I    0.00000    0.00000I    0.00000    0.00000I    0.00001
    8( 1002)  14( 2004)     3037.23    0.00074    0.00000I   -0.00232   -0.00000I    0.00273    0.00000I    0.00366
    8( 1002)  15( 2004)     3037.29   -0.00016    0.00000I    0.00001   -0.00000I   -0.00001    0.00000I    0.00016
    8( 1002)  16( 1004)     3305.83    0.02420    0.00000I   -0.02378   -0.00000I   -0.03450   -0.00000I    0.04839
    9( 2003)   9( 2003)        0.00   -1.14165    0.00000I    0.15149    0.00000I   -1.82278    0.00000I    2.15612
    9( 2003)  12( 1003)      102.45    0.00002   -0.00000I   -0.00001    0.00000I   -0.00002   -0.00000I    0.00003
    9( 2003)  13( 2004)     2890.63    0.00156   -0.00000I    0.00144   -0.00000I    0.00319    0.00000I    0.00383
    9( 2003)  14( 2004)     2890.72   -0.03022   -0.00000I   -0.02622   -0.00000I    0.02457    0.00000I    0.04695
    9( 2003)  15( 2004)     2890.78    0.00076   -0.00000I    0.00069   -0.00000I   -0.00062    0.00000I    0.00120
    9( 2003)  16( 1004)     3159.31   -0.00003   -0.00000I    0.00001   -0.00000I    0.00003   -0.00000I    0.00005
   10( 2003)  10( 2003)        0.00   -1.14165   -0.00000I    0.15149   -0.00000I   -1.82277    0.00000I    2.15611
   10( 2003)  13( 2004)     2890.44    0.03023   -0.00000I    0.02623   -0.00000I   -0.02458    0.00000I    0.04697
   10( 2003)  14( 2004)     2890.53    0.00156   -0.00000I    0.00144   -0.00000I    0.00319   -0.00000I    0.00383
   10( 2003)  15( 2004)     2890.59   -0.00017    0.00000I   -0.00013    0.00000I    0.00008    0.00000I    0.00023
   10( 2003)  16( 1004)     3159.12    0.00001    0.00000I    0.00000    0.00000I    0.00002   -0.00000I    0.00002
   11( 2003)  11( 2003)        0.00   -1.14165    0.00000I    0.15148   -0.00000I   -1.82279   -0.00000I    2.15613
   11( 2003)  12( 1003)      101.93    0.00013   -0.00000I    0.00012   -0.00000I   -0.00011    0.00000I    0.00021
   11( 2003)  13( 2004)     2890.11    0.00013   -0.00000I    0.00010   -0.00000I   -0.00017    0.00000I    0.00023
   11( 2003)  14( 2004)     2890.20    0.00074    0.00000I    0.00071    0.00000I   -0.00054   -0.00000I    0.00116
   11( 2003)  15( 2004)     2890.26    0.03022   -0.00000I    0.02622   -0.00000I   -0.02457    0.00000I    0.04695
   11( 2003)  16( 1004)     3158.79   -0.00142    0.00000I   -0.00137    0.00000I   -0.00294    0.00000I    0.00354
   12( 1003)  12( 1003)        0.00   -1.14168   -0.00000I    0.15155   -0.00000I   -1.82279    0.00000I    2.15614
   12( 1003)  13( 2004)     2788.18    0.00000    0.00000I   -0.00001    0.00000I    0.00000    0.00000I    0.00001
   12( 1003)  14( 2004)     2788.27    0.00002    0.00000I    0.00004    0.00000I    0.00009    0.00000I    0.00010
   12( 1003)  15( 2004)     2788.32    0.00166   -0.00000I    0.00148   -0.00000I    0.00326   -0.00000I    0.00395
   12( 1003)  16( 1004)     3056.86    0.03023    0.00000I    0.02633    0.00000I   -0.02448   -0.00000I    0.04698
   13( 2004)  13( 2004)        0.00   -1.09732    0.00000I    0.18937    0.00000I   -1.73816   -0.00000I    2.06426
   14( 2004)  14( 2004)        0.00   -1.09732    0.00000I    0.18937    0.00000I   -1.73816    0.00000I    2.06426
   14( 2004)  16( 1004)      268.60    0.00008   -0.00000I   -0.00009    0.00000I   -0.00012    0.00000I    0.00017
   15( 2004)  15( 2004)        0.00   -1.09732   -0.00000I    0.18937   -0.00000I   -1.73817   -0.00000I    2.06427
   15( 2004)  16( 1004)      268.54   -0.00014   -0.00000I   -0.00011    0.00000I    0.00011    0.00000I    0.00021
   16( 1004)  16( 1004)        0.00   -1.09702   -0.00000I    0.18940   -0.00000I   -1.73819    0.00000I    2.06413
 CPU     0: STEP CPU TIME=     0.00 TOTAL CPU TIME=       2588.5 (     43.1 MIN)
 TOTAL WALL CLOCK TIME=       2626.1 SECONDS, CPU UTILIZATION IS    98.57%

 CI ENERGY LEVELS IN CM-1 AND CI ABSOLUTE LEVELS IN A.U.

    1            0.0000  -1488.3591781669
    2          163.6652  -1488.3584324661
    3          163.7628  -1488.3584320213
    4          163.7851  -1488.3584319196
    5         2972.6293  -1488.3456341020
    6         2972.8486  -1488.3456331029
    7         2973.1323  -1488.3456318098
    8         3043.7819  -1488.3453099121
    9         3190.2988  -1488.3446423436
   10         3190.4875  -1488.3446414838
   11         3190.8179  -1488.3446399783
   12         3292.7497  -1488.3441755508
   13         6080.9315  -1488.3314718762
   14         6081.0153  -1488.3314714941
   15         6081.0740  -1488.3314712270
   16         6349.6108  -1488.3302477040

 SKIPPING THE CALCULATION OF NATURAL ORBITALS...
 USE ISTNO IN $TRANST TO ASK FOR NATURAL ORBITALS
 AND SPIN-ORBIT COUPLED STATE'S PROPERTIES

 ....... DONE WITH TRANSITION MOMENT .......

 CPU     0: STEP CPU TIME=     0.00 TOTAL CPU TIME=       2588.5 (     43.1 MIN)
 TOTAL WALL CLOCK TIME=       2626.1 SECONDS, CPU UTILIZATION IS    98.57%
            278967579  WORDS OF DYNAMIC MEMORY USED
 EXECUTION OF GAMESS TERMINATED NORMALLY Mon Jul 27 18:32:35 2020
 DDI: 263640 bytes (0.3 MB / 0 MWords) used by master data server.

 ----------------------------------------
 CPU timing information for all processes
 ========================================
 0: 2586.253 + 2.432 = 2588.686
 1: 277.161 + 2.41 = 279.203
 2: 301.247 + 2.165 = 303.412
 3: 264.226 + 2.72 = 266.298
 4: 294.224 + 2.82 = 296.307
 5: 257.690 + 2.932 = 260.622
 6: 305.320 + 2.543 = 307.863
 7: 311.320 + 2.26 = 313.347
 8: 307.710 + 1.959 = 309.670
 9: 262.861 + 1.819 = 264.680
 10: 296.168 + 2.369 = 298.538
 11: 311.966 + 1.950 = 313.917
 12: 315.232 + 2.67 = 317.299
 13: 311.255 + 1.990 = 313.246
 14: 313.73 + 1.788 = 314.862
 15: 303.667 + 2.170 = 305.837
 16: 284.05 + 2.108 = 286.114
 17: 2574.830 + 2.115 = 2576.945
 18: 2585.842 + 1.976 = 2587.818
 19: 2582.812 + 1.971 = 2584.783
 ----------------------------------------
 ddikick.x: exited gracefully.
----- accounting info -----
Files used on the master node ukko2-20.cs.helsinki.fi were:
-rw-r--r-- 1 hasanaga hyad-all 10847187 Jul 27 17:48 /proj/hasanaga/SCR/galib/soc-noupup.F05
-rw-r--r-- 1 hasanaga hyad-all   240104 Jul 27 18:29 /proj/hasanaga/SCR/galib/soc-noupup.F09
-rw-r--r-- 1 hasanaga hyad-all   240016 Jul 27 18:11 /proj/hasanaga/SCR/galib/soc-noupup.F09.001
-rw-r--r-- 1 hasanaga hyad-all   240016 Jul 27 18:11 /proj/hasanaga/SCR/galib/soc-noupup.F09.002
-rw-r--r-- 1 hasanaga hyad-all   240016 Jul 27 18:11 /proj/hasanaga/SCR/galib/soc-noupup.F09.003
-rw-r--r-- 1 hasanaga hyad-all   240016 Jul 27 18:11 /proj/hasanaga/SCR/galib/soc-noupup.F09.004
-rw-r--r-- 1 hasanaga hyad-all   240016 Jul 27 18:11 /proj/hasanaga/SCR/galib/soc-noupup.F09.005
-rw-r--r-- 1 hasanaga hyad-all   240016 Jul 27 18:11 /proj/hasanaga/SCR/galib/soc-noupup.F09.006
-rw-r--r-- 1 hasanaga hyad-all   240016 Jul 27 18:11 /proj/hasanaga/SCR/galib/soc-noupup.F09.007
-rw-r--r-- 1 hasanaga hyad-all   240016 Jul 27 18:11 /proj/hasanaga/SCR/galib/soc-noupup.F09.008
-rw-r--r-- 1 hasanaga hyad-all   240016 Jul 27 18:11 /proj/hasanaga/SCR/galib/soc-noupup.F09.009
-rw-r--r-- 1 hasanaga hyad-all   240016 Jul 27 18:11 /proj/hasanaga/SCR/galib/soc-noupup.F09.010
-rw-r--r-- 1 hasanaga hyad-all   240016 Jul 27 18:11 /proj/hasanaga/SCR/galib/soc-noupup.F09.011
-rw-r--r-- 1 hasanaga hyad-all   240016 Jul 27 18:11 /proj/hasanaga/SCR/galib/soc-noupup.F09.012
-rw-r--r-- 1 hasanaga hyad-all   240016 Jul 27 18:11 /proj/hasanaga/SCR/galib/soc-noupup.F09.013
-rw-r--r-- 1 hasanaga hyad-all   240016 Jul 27 18:11 /proj/hasanaga/SCR/galib/soc-noupup.F09.014
-rw-r--r-- 1 hasanaga hyad-all   240016 Jul 27 18:11 /proj/hasanaga/SCR/galib/soc-noupup.F09.015
-rw-r--r-- 1 hasanaga hyad-all   240016 Jul 27 18:11 /proj/hasanaga/SCR/galib/soc-noupup.F09.016
-rw-r--r-- 1 hasanaga hyad-all   240016 Jul 27 18:29 /proj/hasanaga/SCR/galib/soc-noupup.F09.017
-rw-r--r-- 1 hasanaga hyad-all   240016 Jul 27 18:29 /proj/hasanaga/SCR/galib/soc-noupup.F09.018
-rw-r--r-- 1 hasanaga hyad-all   240016 Jul 27 18:29 /proj/hasanaga/SCR/galib/soc-noupup.F09.019
-rw-r--r-- 1 hasanaga hyad-all 85196800 Jul 27 18:30 /proj/hasanaga/SCR/galib/soc-noupup.F10
-rw-r--r-- 1 hasanaga hyad-all   275816 Jul 27 18:09 /proj/hasanaga/SCR/galib/soc-noupup.F11
-rw-r--r-- 1 hasanaga hyad-all   275816 Jul 27 18:09 /proj/hasanaga/SCR/galib/soc-noupup.F11.001
-rw-r--r-- 1 hasanaga hyad-all   275816 Jul 27 18:09 /proj/hasanaga/SCR/galib/soc-noupup.F11.002
-rw-r--r-- 1 hasanaga hyad-all   275816 Jul 27 18:09 /proj/hasanaga/SCR/galib/soc-noupup.F11.003
-rw-r--r-- 1 hasanaga hyad-all   275816 Jul 27 18:09 /proj/hasanaga/SCR/galib/soc-noupup.F11.004
-rw-r--r-- 1 hasanaga hyad-all   275816 Jul 27 18:09 /proj/hasanaga/SCR/galib/soc-noupup.F11.005
-rw-r--r-- 1 hasanaga hyad-all   275816 Jul 27 18:09 /proj/hasanaga/SCR/galib/soc-noupup.F11.006
-rw-r--r-- 1 hasanaga hyad-all   275816 Jul 27 18:09 /proj/hasanaga/SCR/galib/soc-noupup.F11.007
-rw-r--r-- 1 hasanaga hyad-all   275816 Jul 27 18:09 /proj/hasanaga/SCR/galib/soc-noupup.F11.008
-rw-r--r-- 1 hasanaga hyad-all   275816 Jul 27 18:09 /proj/hasanaga/SCR/galib/soc-noupup.F11.009
-rw-r--r-- 1 hasanaga hyad-all   275816 Jul 27 18:09 /proj/hasanaga/SCR/galib/soc-noupup.F11.010
-rw-r--r-- 1 hasanaga hyad-all   275816 Jul 27 18:09 /proj/hasanaga/SCR/galib/soc-noupup.F11.011
-rw-r--r-- 1 hasanaga hyad-all   275816 Jul 27 18:09 /proj/hasanaga/SCR/galib/soc-noupup.F11.012
-rw-r--r-- 1 hasanaga hyad-all   275816 Jul 27 18:09 /proj/hasanaga/SCR/galib/soc-noupup.F11.013
-rw-r--r-- 1 hasanaga hyad-all   275816 Jul 27 18:09 /proj/hasanaga/SCR/galib/soc-noupup.F11.014
-rw-r--r-- 1 hasanaga hyad-all   275816 Jul 27 18:09 /proj/hasanaga/SCR/galib/soc-noupup.F11.015
-rw-r--r-- 1 hasanaga hyad-all   275816 Jul 27 18:09 /proj/hasanaga/SCR/galib/soc-noupup.F11.016
-rw-r--r-- 1 hasanaga hyad-all   275816 Jul 27 18:09 /proj/hasanaga/SCR/galib/soc-noupup.F11.017
-rw-r--r-- 1 hasanaga hyad-all   275816 Jul 27 18:09 /proj/hasanaga/SCR/galib/soc-noupup.F11.018
-rw-r--r-- 1 hasanaga hyad-all   275816 Jul 27 18:09 /proj/hasanaga/SCR/galib/soc-noupup.F11.019
-rw-r--r-- 1 hasanaga hyad-all      408 Jul 27 18:29 /proj/hasanaga/SCR/galib/soc-noupup.F12
-rw-r--r-- 1 hasanaga hyad-all      408 Jul 27 18:29 /proj/hasanaga/SCR/galib/soc-noupup.F12.001
-rw-r--r-- 1 hasanaga hyad-all      408 Jul 27 18:29 /proj/hasanaga/SCR/galib/soc-noupup.F12.002
-rw-r--r-- 1 hasanaga hyad-all      408 Jul 27 18:29 /proj/hasanaga/SCR/galib/soc-noupup.F12.003
-rw-r--r-- 1 hasanaga hyad-all      408 Jul 27 18:29 /proj/hasanaga/SCR/galib/soc-noupup.F12.004
-rw-r--r-- 1 hasanaga hyad-all      408 Jul 27 18:29 /proj/hasanaga/SCR/galib/soc-noupup.F12.005
-rw-r--r-- 1 hasanaga hyad-all      408 Jul 27 18:29 /proj/hasanaga/SCR/galib/soc-noupup.F12.006
-rw-r--r-- 1 hasanaga hyad-all      408 Jul 27 18:29 /proj/hasanaga/SCR/galib/soc-noupup.F12.007
-rw-r--r-- 1 hasanaga hyad-all      408 Jul 27 18:29 /proj/hasanaga/SCR/galib/soc-noupup.F12.008
-rw-r--r-- 1 hasanaga hyad-all      408 Jul 27 18:29 /proj/hasanaga/SCR/galib/soc-noupup.F12.009
-rw-r--r-- 1 hasanaga hyad-all      408 Jul 27 18:29 /proj/hasanaga/SCR/galib/soc-noupup.F12.010
-rw-r--r-- 1 hasanaga hyad-all      408 Jul 27 18:29 /proj/hasanaga/SCR/galib/soc-noupup.F12.011
-rw-r--r-- 1 hasanaga hyad-all      408 Jul 27 18:29 /proj/hasanaga/SCR/galib/soc-noupup.F12.012
-rw-r--r-- 1 hasanaga hyad-all      408 Jul 27 18:29 /proj/hasanaga/SCR/galib/soc-noupup.F12.013
-rw-r--r-- 1 hasanaga hyad-all      408 Jul 27 18:29 /proj/hasanaga/SCR/galib/soc-noupup.F12.014
-rw-r--r-- 1 hasanaga hyad-all      408 Jul 27 18:29 /proj/hasanaga/SCR/galib/soc-noupup.F12.015
-rw-r--r-- 1 hasanaga hyad-all      408 Jul 27 18:29 /proj/hasanaga/SCR/galib/soc-noupup.F12.016
-rw-r--r-- 1 hasanaga hyad-all      408 Jul 27 18:29 /proj/hasanaga/SCR/galib/soc-noupup.F12.017
-rw-r--r-- 1 hasanaga hyad-all      408 Jul 27 18:29 /proj/hasanaga/SCR/galib/soc-noupup.F12.018
-rw-r--r-- 1 hasanaga hyad-all      408 Jul 27 18:29 /proj/hasanaga/SCR/galib/soc-noupup.F12.019
-rw-r--r-- 1 hasanaga hyad-all   400008 Jul 27 18:29 /proj/hasanaga/SCR/galib/soc-noupup.F14
-rw-r--r-- 1 hasanaga hyad-all   400008 Jul 27 18:29 /proj/hasanaga/SCR/galib/soc-noupup.F14.001
-rw-r--r-- 1 hasanaga hyad-all   400008 Jul 27 18:29 /proj/hasanaga/SCR/galib/soc-noupup.F14.002
-rw-r--r-- 1 hasanaga hyad-all   400008 Jul 27 18:29 /proj/hasanaga/SCR/galib/soc-noupup.F14.003
-rw-r--r-- 1 hasanaga hyad-all   400008 Jul 27 18:29 /proj/hasanaga/SCR/galib/soc-noupup.F14.004
-rw-r--r-- 1 hasanaga hyad-all   400008 Jul 27 18:29 /proj/hasanaga/SCR/galib/soc-noupup.F14.005
-rw-r--r-- 1 hasanaga hyad-all   400008 Jul 27 18:29 /proj/hasanaga/SCR/galib/soc-noupup.F14.006
-rw-r--r-- 1 hasanaga hyad-all   400008 Jul 27 18:29 /proj/hasanaga/SCR/galib/soc-noupup.F14.007
-rw-r--r-- 1 hasanaga hyad-all   400008 Jul 27 18:29 /proj/hasanaga/SCR/galib/soc-noupup.F14.008
-rw-r--r-- 1 hasanaga hyad-all   400008 Jul 27 18:29 /proj/hasanaga/SCR/galib/soc-noupup.F14.009
-rw-r--r-- 1 hasanaga hyad-all   400008 Jul 27 18:29 /proj/hasanaga/SCR/galib/soc-noupup.F14.010
-rw-r--r-- 1 hasanaga hyad-all   400008 Jul 27 18:29 /proj/hasanaga/SCR/galib/soc-noupup.F14.011
-rw-r--r-- 1 hasanaga hyad-all   400008 Jul 27 18:29 /proj/hasanaga/SCR/galib/soc-noupup.F14.012
-rw-r--r-- 1 hasanaga hyad-all   400008 Jul 27 18:29 /proj/hasanaga/SCR/galib/soc-noupup.F14.013
-rw-r--r-- 1 hasanaga hyad-all   400008 Jul 27 18:29 /proj/hasanaga/SCR/galib/soc-noupup.F14.014
-rw-r--r-- 1 hasanaga hyad-all   400008 Jul 27 18:29 /proj/hasanaga/SCR/galib/soc-noupup.F14.015
-rw-r--r-- 1 hasanaga hyad-all   400008 Jul 27 18:29 /proj/hasanaga/SCR/galib/soc-noupup.F14.016
-rw-r--r-- 1 hasanaga hyad-all   400008 Jul 27 18:29 /proj/hasanaga/SCR/galib/soc-noupup.F14.017
-rw-r--r-- 1 hasanaga hyad-all   400008 Jul 27 18:29 /proj/hasanaga/SCR/galib/soc-noupup.F14.018
-rw-r--r-- 1 hasanaga hyad-all   400008 Jul 27 18:29 /proj/hasanaga/SCR/galib/soc-noupup.F14.019
-rw-r--r-- 1 hasanaga hyad-all   160272 Jul 27 18:29 /proj/hasanaga/SCR/galib/soc-noupup.F15
-rw-r--r-- 1 hasanaga hyad-all   160272 Jul 27 18:29 /proj/hasanaga/SCR/galib/soc-noupup.F15.001
-rw-r--r-- 1 hasanaga hyad-all   160272 Jul 27 18:29 /proj/hasanaga/SCR/galib/soc-noupup.F15.002
-rw-r--r-- 1 hasanaga hyad-all   160272 Jul 27 18:29 /proj/hasanaga/SCR/galib/soc-noupup.F15.003
-rw-r--r-- 1 hasanaga hyad-all   160272 Jul 27 18:29 /proj/hasanaga/SCR/galib/soc-noupup.F15.004
-rw-r--r-- 1 hasanaga hyad-all   160272 Jul 27 18:29 /proj/hasanaga/SCR/galib/soc-noupup.F15.005
-rw-r--r-- 1 hasanaga hyad-all   160272 Jul 27 18:29 /proj/hasanaga/SCR/galib/soc-noupup.F15.006
-rw-r--r-- 1 hasanaga hyad-all   160272 Jul 27 18:29 /proj/hasanaga/SCR/galib/soc-noupup.F15.007
-rw-r--r-- 1 hasanaga hyad-all   160272 Jul 27 18:29 /proj/hasanaga/SCR/galib/soc-noupup.F15.008
-rw-r--r-- 1 hasanaga hyad-all   160272 Jul 27 18:29 /proj/hasanaga/SCR/galib/soc-noupup.F15.009
-rw-r--r-- 1 hasanaga hyad-all   160272 Jul 27 18:29 /proj/hasanaga/SCR/galib/soc-noupup.F15.010
-rw-r--r-- 1 hasanaga hyad-all   160272 Jul 27 18:29 /proj/hasanaga/SCR/galib/soc-noupup.F15.011
-rw-r--r-- 1 hasanaga hyad-all   160272 Jul 27 18:29 /proj/hasanaga/SCR/galib/soc-noupup.F15.012
-rw-r--r-- 1 hasanaga hyad-all   160272 Jul 27 18:29 /proj/hasanaga/SCR/galib/soc-noupup.F15.013
-rw-r--r-- 1 hasanaga hyad-all   160272 Jul 27 18:29 /proj/hasanaga/SCR/galib/soc-noupup.F15.014
-rw-r--r-- 1 hasanaga hyad-all   160272 Jul 27 18:29 /proj/hasanaga/SCR/galib/soc-noupup.F15.015
-rw-r--r-- 1 hasanaga hyad-all   160272 Jul 27 18:29 /proj/hasanaga/SCR/galib/soc-noupup.F15.016
-rw-r--r-- 1 hasanaga hyad-all   160272 Jul 27 18:29 /proj/hasanaga/SCR/galib/soc-noupup.F15.017
-rw-r--r-- 1 hasanaga hyad-all   160272 Jul 27 18:29 /proj/hasanaga/SCR/galib/soc-noupup.F15.018
-rw-r--r-- 1 hasanaga hyad-all   160272 Jul 27 18:29 /proj/hasanaga/SCR/galib/soc-noupup.F15.019
-rw-r--r-- 1 hasanaga hyad-all   240216 Jul 27 18:29 /proj/hasanaga/SCR/galib/soc-noupup.F16
-rw-r--r-- 1 hasanaga hyad-all   240216 Jul 27 18:29 /proj/hasanaga/SCR/galib/soc-noupup.F16.001
-rw-r--r-- 1 hasanaga hyad-all   240216 Jul 27 18:29 /proj/hasanaga/SCR/galib/soc-noupup.F16.002
-rw-r--r-- 1 hasanaga hyad-all   240216 Jul 27 18:29 /proj/hasanaga/SCR/galib/soc-noupup.F16.003
-rw-r--r-- 1 hasanaga hyad-all   240216 Jul 27 18:29 /proj/hasanaga/SCR/galib/soc-noupup.F16.004
-rw-r--r-- 1 hasanaga hyad-all   240216 Jul 27 18:29 /proj/hasanaga/SCR/galib/soc-noupup.F16.005
-rw-r--r-- 1 hasanaga hyad-all   240216 Jul 27 18:29 /proj/hasanaga/SCR/galib/soc-noupup.F16.006
-rw-r--r-- 1 hasanaga hyad-all   240216 Jul 27 18:29 /proj/hasanaga/SCR/galib/soc-noupup.F16.007
-rw-r--r-- 1 hasanaga hyad-all   240216 Jul 27 18:29 /proj/hasanaga/SCR/galib/soc-noupup.F16.008
-rw-r--r-- 1 hasanaga hyad-all   240216 Jul 27 18:29 /proj/hasanaga/SCR/galib/soc-noupup.F16.009
-rw-r--r-- 1 hasanaga hyad-all   240216 Jul 27 18:29 /proj/hasanaga/SCR/galib/soc-noupup.F16.010
-rw-r--r-- 1 hasanaga hyad-all   240216 Jul 27 18:29 /proj/hasanaga/SCR/galib/soc-noupup.F16.011
-rw-r--r-- 1 hasanaga hyad-all   240216 Jul 27 18:29 /proj/hasanaga/SCR/galib/soc-noupup.F16.012
-rw-r--r-- 1 hasanaga hyad-all   240216 Jul 27 18:29 /proj/hasanaga/SCR/galib/soc-noupup.F16.013
-rw-r--r-- 1 hasanaga hyad-all   240216 Jul 27 18:29 /proj/hasanaga/SCR/galib/soc-noupup.F16.014
-rw-r--r-- 1 hasanaga hyad-all   240216 Jul 27 18:29 /proj/hasanaga/SCR/galib/soc-noupup.F16.015
-rw-r--r-- 1 hasanaga hyad-all   240216 Jul 27 18:29 /proj/hasanaga/SCR/galib/soc-noupup.F16.016
-rw-r--r-- 1 hasanaga hyad-all   240216 Jul 27 18:29 /proj/hasanaga/SCR/galib/soc-noupup.F16.017
-rw-r--r-- 1 hasanaga hyad-all   240216 Jul 27 18:29 /proj/hasanaga/SCR/galib/soc-noupup.F16.018
-rw-r--r-- 1 hasanaga hyad-all   240216 Jul 27 18:29 /proj/hasanaga/SCR/galib/soc-noupup.F16.019
-rw-r--r-- 1 hasanaga hyad-all     1824 Jul 27 18:32 /proj/hasanaga/SCR/galib/soc-noupup.F17
-rw-r--r-- 1 hasanaga hyad-all     1824 Jul 27 18:32 /proj/hasanaga/SCR/galib/soc-noupup.F17.001
-rw-r--r-- 1 hasanaga hyad-all     1824 Jul 27 18:32 /proj/hasanaga/SCR/galib/soc-noupup.F17.002
-rw-r--r-- 1 hasanaga hyad-all     1824 Jul 27 18:32 /proj/hasanaga/SCR/galib/soc-noupup.F17.003
-rw-r--r-- 1 hasanaga hyad-all     1824 Jul 27 18:32 /proj/hasanaga/SCR/galib/soc-noupup.F17.004
-rw-r--r-- 1 hasanaga hyad-all     1824 Jul 27 18:32 /proj/hasanaga/SCR/galib/soc-noupup.F17.005
-rw-r--r-- 1 hasanaga hyad-all     1824 Jul 27 18:32 /proj/hasanaga/SCR/galib/soc-noupup.F17.006
-rw-r--r-- 1 hasanaga hyad-all     1824 Jul 27 18:32 /proj/hasanaga/SCR/galib/soc-noupup.F17.007
-rw-r--r-- 1 hasanaga hyad-all     1824 Jul 27 18:32 /proj/hasanaga/SCR/galib/soc-noupup.F17.008
-rw-r--r-- 1 hasanaga hyad-all     1824 Jul 27 18:32 /proj/hasanaga/SCR/galib/soc-noupup.F17.009
-rw-r--r-- 1 hasanaga hyad-all     1824 Jul 27 18:32 /proj/hasanaga/SCR/galib/soc-noupup.F17.010
-rw-r--r-- 1 hasanaga hyad-all     1824 Jul 27 18:32 /proj/hasanaga/SCR/galib/soc-noupup.F17.011
-rw-r--r-- 1 hasanaga hyad-all     1824 Jul 27 18:32 /proj/hasanaga/SCR/galib/soc-noupup.F17.012
-rw-r--r-- 1 hasanaga hyad-all     1824 Jul 27 18:32 /proj/hasanaga/SCR/galib/soc-noupup.F17.013
-rw-r--r-- 1 hasanaga hyad-all     1824 Jul 27 18:32 /proj/hasanaga/SCR/galib/soc-noupup.F17.014
-rw-r--r-- 1 hasanaga hyad-all     1824 Jul 27 18:32 /proj/hasanaga/SCR/galib/soc-noupup.F17.015
-rw-r--r-- 1 hasanaga hyad-all     1824 Jul 27 18:32 /proj/hasanaga/SCR/galib/soc-noupup.F17.016
-rw-r--r-- 1 hasanaga hyad-all     1824 Jul 27 18:32 /proj/hasanaga/SCR/galib/soc-noupup.F17.017
-rw-r--r-- 1 hasanaga hyad-all     1824 Jul 27 18:32 /proj/hasanaga/SCR/galib/soc-noupup.F17.018
-rw-r--r-- 1 hasanaga hyad-all     1824 Jul 27 18:32 /proj/hasanaga/SCR/galib/soc-noupup.F17.019
-rw-r--r-- 1 hasanaga hyad-all  6553600 Jul 27 18:29 /proj/hasanaga/SCR/galib/soc-noupup.F40
-rw-r--r-- 1 hasanaga hyad-all  6553600 Jul 27 18:32 /proj/hasanaga/SCR/galib/soc-noupup.F40.001
-rw-r--r-- 1 hasanaga hyad-all  6553600 Jul 27 18:32 /proj/hasanaga/SCR/galib/soc-noupup.F40.002
-rw-r--r-- 1 hasanaga hyad-all  6553600 Jul 27 18:32 /proj/hasanaga/SCR/galib/soc-noupup.F40.003
-rw-r--r-- 1 hasanaga hyad-all  6553600 Jul 27 18:32 /proj/hasanaga/SCR/galib/soc-noupup.F40.004
-rw-r--r-- 1 hasanaga hyad-all  6553600 Jul 27 18:32 /proj/hasanaga/SCR/galib/soc-noupup.F40.005
-rw-r--r-- 1 hasanaga hyad-all  6553600 Jul 27 18:32 /proj/hasanaga/SCR/galib/soc-noupup.F40.006
-rw-r--r-- 1 hasanaga hyad-all  6553600 Jul 27 18:32 /proj/hasanaga/SCR/galib/soc-noupup.F40.007
-rw-r--r-- 1 hasanaga hyad-all  6553600 Jul 27 18:32 /proj/hasanaga/SCR/galib/soc-noupup.F40.008
-rw-r--r-- 1 hasanaga hyad-all  6553600 Jul 27 18:32 /proj/hasanaga/SCR/galib/soc-noupup.F40.009
-rw-r--r-- 1 hasanaga hyad-all  6553600 Jul 27 18:32 /proj/hasanaga/SCR/galib/soc-noupup.F40.010
-rw-r--r-- 1 hasanaga hyad-all  6553600 Jul 27 18:32 /proj/hasanaga/SCR/galib/soc-noupup.F40.011
-rw-r--r-- 1 hasanaga hyad-all  6553600 Jul 27 18:32 /proj/hasanaga/SCR/galib/soc-noupup.F40.012
-rw-r--r-- 1 hasanaga hyad-all  6553600 Jul 27 18:32 /proj/hasanaga/SCR/galib/soc-noupup.F40.013
-rw-r--r-- 1 hasanaga hyad-all  6553600 Jul 27 18:32 /proj/hasanaga/SCR/galib/soc-noupup.F40.014
-rw-r--r-- 1 hasanaga hyad-all  6553600 Jul 27 18:32 /proj/hasanaga/SCR/galib/soc-noupup.F40.015
-rw-r--r-- 1 hasanaga hyad-all  6553600 Jul 27 18:32 /proj/hasanaga/SCR/galib/soc-noupup.F40.016
-rw-r--r-- 1 hasanaga hyad-all  6553600 Jul 27 18:32 /proj/hasanaga/SCR/galib/soc-noupup.F40.017
-rw-r--r-- 1 hasanaga hyad-all  6553600 Jul 27 18:32 /proj/hasanaga/SCR/galib/soc-noupup.F40.018
-rw-r--r-- 1 hasanaga hyad-all  6553600 Jul 27 18:32 /proj/hasanaga/SCR/galib/soc-noupup.F40.019
Mon 27 Jul 18:32:39 EEST 2020
0.209u 0.179s 43:50.84 0.0%	0+0k 21664+21424io 2pf+0w
