# Supplementary material for: Computational Investigation of the Formation of Peroxide (ROOR) Accretion Products in the OH- and NO3-Initiated Oxidation of α-Pinene
Source: J Phys Chem A. 2021 Dec 9;125(50):10632–9. doi: 10.1021/acs.jpca.1c08969 (PMC8713291; doi:10.1021/acs.jpca.1c08969)
Supplement: Supplementary file 2 — jp1c08969_si_002.zip [file jp1c08969_si_002.zip › JPCA-secondnd-paper-updated-outfile/α-pinene, (R-alkoxy,S-nitroxy)2/α-pinene-(R-alkoxy,S-nitroxy)-dimer.log]

 Entering Gaussian System, Link 0=/appl/chem/G16RevB.01//g16/g16
 Initial command:
 /appl/chem/G16RevB.01/g16/l1.exe "/wrk/hasangal/alkoxy/alphapine-conformarsampling/Alpha-Pinene-RO-NO3up-Oup/SYS_2A/DFT_high/calc-LM/TMP/G1647198873/Gau-19462.inp" -scrdir="/wrk/hasangal/alkoxy/alphapine-conformarsampling/Alpha-Pinene-RO-NO3up-Oup/SYS_2A/DFT_high/calc-LM/TMP/G1647198873/"
 Entering Link 1 = /appl/chem/G16RevB.01/g16/l1.exe PID=     19463.
  
 Copyright (c) 1988-2017, Gaussian, Inc.  All Rights Reserved.
  
 This is part of the Gaussian(R) 16 program.  It is based on
 the Gaussian(R) 09 system (copyright 2009, Gaussian, Inc.),
 the Gaussian(R) 03 system (copyright 2003, Gaussian, Inc.),
 the Gaussian(R) 98 system (copyright 1998, Gaussian, Inc.),
 the Gaussian(R) 94 system (copyright 1995, Gaussian, Inc.),
 the Gaussian 92(TM) system (copyright 1992, Gaussian, Inc.),
 the Gaussian 90(TM) system (copyright 1990, Gaussian, Inc.),
 the Gaussian 88(TM) system (copyright 1988, Gaussian, Inc.),
 the Gaussian 86(TM) system (copyright 1986, Carnegie Mellon
 University), and the Gaussian 82(TM) system (copyright 1983,
 Carnegie Mellon University). Gaussian is a federally registered
 trademark of Gaussian, Inc.
  
 This software contains proprietary and confidential information,
 including trade secrets, belonging to Gaussian, Inc.
  
 This software is provided under written license and may be
 used, copied, transmitted, or stored only in accord with that
 written license.
  
 The following legend is applicable only to US Government
 contracts under FAR:
  
                    RESTRICTED RIGHTS LEGEND
  
 Use, reproduction and disclosure by the US Government is
 subject to restrictions as set forth in subparagraphs (a)
 and (c) of the Commercial Computer Software - Restricted
 Rights clause in FAR 52.227-19.
  
 Gaussian, Inc.
 340 Quinnipiac St., Bldg. 40, Wallingford CT 06492
  
  
 ---------------------------------------------------------------
 Warning -- This program may not be used in any manner that
 competes with the business of Gaussian, Inc. or will provide
 assistance to any competitor of Gaussian, Inc.  The licensee
 of this program is prohibited from giving any competitor of
 Gaussian, Inc. access to this program.  By using this program,
 the user acknowledges that Gaussian, Inc. is engaged in the
 business of creating and licensing software in the field of
 computational chemistry and represents and warrants to the
 licensee that it is not a competitor of Gaussian, Inc. and that
 it will not use this program in any manner prohibited above.
 ---------------------------------------------------------------
  

 Cite this work as:
 Gaussian 16, Revision B.01,
 M. J. Frisch, G. W. Trucks, H. B. Schlegel, G. E. Scuseria, 
 M. A. Robb, J. R. Cheeseman, G. Scalmani, V. Barone, 
 G. A. Petersson, H. Nakatsuji, X. Li, M. Caricato, A. V. Marenich, 
 J. Bloino, B. G. Janesko, R. Gomperts, B. Mennucci, H. P. Hratchian, 
 J. V. Ortiz, A. F. Izmaylov, J. L. Sonnenberg, D. Williams-Young, 
 F. Ding, F. Lipparini, F. Egidi, J. Goings, B. Peng, A. Petrone, 
 T. Henderson, D. Ranasinghe, V. G. Zakrzewski, J. Gao, N. Rega, 
 G. Zheng, W. Liang, M. Hada, M. Ehara, K. Toyota, R. Fukuda, 
 J. Hasegawa, M. Ishida, T. Nakajima, Y. Honda, O. Kitao, H. Nakai, 
 T. Vreven, K. Throssell, J. A. Montgomery, Jr., J. E. Peralta, 
 F. Ogliaro, M. J. Bearpark, J. J. Heyd, E. N. Brothers, K. N. Kudin, 
 V. N. Staroverov, T. A. Keith, R. Kobayashi, J. Normand, 
 K. Raghavachari, A. P. Rendell, J. C. Burant, S. S. Iyengar, 
 J. Tomasi, M. Cossi, J. M. Millam, M. Klene, C. Adamo, R. Cammi, 
 J. W. Ochterski, R. L. Martin, K. Morokuma, O. Farkas, 
 J. B. Foresman, and D. J. Fox, Gaussian, Inc., Wallingford CT, 2016.
 
 ******************************************
 Gaussian 16:  ES64L-G16RevB.01 20-Dec-2017
                26-May-2020 
 ******************************************
 %Nprocshared=8
 Will use up to    8 processors via shared memory.
 %Mem=4000mb
 ----------------------------------------------------------------------
 # wb97xd 6-31++g** Opt Integral(Grid=SuperFineGrid) scf=qc Freq MaxDis
 k=32GB
 ----------------------------------------------------------------------
 1/18=20,19=15,26=5,38=1/1,3;
 2/9=110,12=2,17=6,18=5,40=1/2;
 3/5=1,6=6,7=1111,11=2,25=1,30=1,71=1,74=-58,75=-7/1,2,3;
 4//1;
 5/5=2,8=3,38=5/8;
 6/7=2,8=2,9=2,10=2,28=1/1;
 7//1,2,3,16;
 1/18=20,19=15,26=5/3(2);
 2/9=110/2;
 99//99;
 2/9=110/2;
 3/5=1,6=6,7=1111,11=2,25=1,30=1,71=1,74=-58,75=-7/1,2,3;
 4/5=5,16=3,69=1/1;
 5/5=2,8=3,38=5/8;
 7//1,2,3,16;
 1/18=20,19=15,26=5/3(-5);
 2/9=110/2;
 6/7=2,8=2,9=2,10=2,19=2,28=1/1;
 99/9=1/99;
 ----------------------------------------------------------------------
 /wrk/hasangal/alkoxy/alphapine-conformarsampling/Alpha-Pinene-RO-NO3up
 -Oup/SYS_2A/DFT_opt/calc-LM/2_1_1284.xyz
 ----------------------------------------------------------------------
 Symbolic Z-matrix:
 Charge =  0 Multiplicity = 3
 C                    -2.05088   0.09515  -0.54295 
 C                    -4.06629  -0.32168   1.13023 
 H                    -4.21467  -1.26389   1.66722 
 H                    -5.06117   0.10144   0.95836 
 C                    -3.2264    0.62      1.99411 
 H                    -3.69169   0.76473   2.97562 
 C                    -1.75006   0.16985   1.93072 
 H                    -1.55734  -0.90458   1.84434 
 H                    -1.14174   0.5673    2.74475 
 C                    -1.65856   1.01444   0.63243 
 H                    -0.72258   1.52578   0.39239 
 C                    -2.82475   1.89306   1.19455 
 C                    -2.25607   2.99855   2.09309 
 H                    -1.48945   2.64051   2.78589 
 H                    -3.0568    3.45206   2.68949 
 H                    -1.8032    3.78697   1.4807 
 C                    -3.87211   2.5317    0.28381 
 H                    -4.39219   1.82302  -0.36649 
 H                    -3.41942   3.30108  -0.35201 
 H                    -4.63811   3.02047   0.89829 
 C                    -3.40915  -0.66175  -0.23434 
 O                    -3.15699  -2.08055  -0.13587 
 H                    -4.11422  -0.50442  -1.05316 
 N                    -2.90664  -2.73961  -1.32984 
 O                    -3.13838  -2.15686  -2.36445 
 O                    -2.51236  -3.86281  -1.16952 
 C                    -2.09452   0.87299  -1.8919 
 H                    -2.19049   0.17445  -2.72508 
 H                    -1.18057   1.46107  -2.0006 
 H                    -2.95232   1.54637  -1.89646 
 O                    -1.03403  -0.79106  -0.76561 
 C                     2.85643   0.68387   0.63236 
 C                     2.40071  -1.11278  -1.2682 
 H                     2.84347  -0.99868  -2.26303 
 H                     1.45105  -1.64057  -1.39904 
 C                     3.35573  -1.92259  -0.39164 
 H                     3.5516   -2.90469  -0.83656 
 C                     4.55342  -1.02799  -0.00562 
 H                     4.8806   -0.2857   -0.74124 
 H                     5.42636  -1.58661   0.33511 
 C                     3.66521  -0.51915   1.15789 
 H                     4.14542  -0.24564   2.10348 
 C                     2.90556  -1.88852   1.09802 
 C                     3.63237  -2.9357    1.9505 
 H                     4.71671  -2.93151   1.80833 
 H                     3.26897  -3.9409    1.70544 
 H                     3.43796  -2.75962   3.0155 
 C                     1.41057  -2.00408   1.3972 
 H                     0.77922  -1.3445    0.79674 
 H                     1.20583  -1.79991   2.45545 
 H                     1.07548  -3.02764   1.18939 
 C                     2.1068    0.30389  -0.71217 
 O                     2.53505   1.18492  -1.77796 
 H                     1.03192   0.42847  -0.58896 
 N                     2.00638   2.45602  -1.77408 
 O                     1.10132   2.7057   -1.00328 
 O                     2.50177   3.17857  -2.59597 
 C                     1.87523   1.2175    1.71811 
 H                     1.41832   2.15311   1.39135 
 H                     2.42063   1.38225   2.65028 
 H                     1.09163   0.47795   1.88506 
 O                     3.68651   1.75667   0.46012 
 
 Add virtual bond connecting atoms H54        and H11        Dist= 4.33D+00.
 Add virtual bond connecting atoms H54        and O31        Dist= 4.55D+00.
 Add virtual bond connecting atoms H59        and H11        Dist= 4.62D+00.
 Add virtual bond connecting atoms H61        and H9         Dist= 4.53D+00.

 GradGradGradGradGradGradGradGradGradGradGradGradGradGradGradGradGradGrad
 Berny optimization.
 Initialization pass.
                           ----------------------------
                           !    Initial Parameters    !
                           ! (Angstroms and Degrees)  !
 --------------------------                            --------------------------
 ! Name  Definition              Value          Derivative Info.                !
 --------------------------------------------------------------------------------
 ! R1    R(1,10)                 1.5429         estimate D2E/DX2                !
 ! R2    R(1,21)                 1.5853         estimate D2E/DX2                !
 ! R3    R(1,27)                 1.5577         estimate D2E/DX2                !
 ! R4    R(1,31)                 1.3671         estimate D2E/DX2                !
 ! R5    R(2,3)                  1.0946         estimate D2E/DX2                !
 ! R6    R(2,4)                  1.0947         estimate D2E/DX2                !
 ! R7    R(2,5)                  1.5292         estimate D2E/DX2                !
 ! R8    R(2,21)                 1.5523         estimate D2E/DX2                !
 ! R9    R(5,6)                  1.0958         estimate D2E/DX2                !
 ! R10   R(5,7)                  1.5448         estimate D2E/DX2                !
 ! R11   R(5,12)                 1.5561         estimate D2E/DX2                !
 ! R12   R(7,8)                  1.095          estimate D2E/DX2                !
 ! R13   R(7,9)                  1.0912         estimate D2E/DX2                !
 ! R14   R(7,10)                 1.5515         estimate D2E/DX2                !
 ! R15   R(9,61)                 2.3948         estimate D2E/DX2                !
 ! R16   R(10,11)                1.0932         estimate D2E/DX2                !
 ! R17   R(10,12)                1.5646         estimate D2E/DX2                !
 ! R18   R(11,54)                2.2903         estimate D2E/DX2                !
 ! R19   R(11,59)                2.4444         estimate D2E/DX2                !
 ! R20   R(12,13)                1.5339         estimate D2E/DX2                !
 ! R21   R(12,17)                1.5278         estimate D2E/DX2                !
 ! R22   R(13,14)                1.0936         estimate D2E/DX2                !
 ! R23   R(13,15)                1.0966         estimate D2E/DX2                !
 ! R24   R(13,16)                1.0962         estimate D2E/DX2                !
 ! R25   R(17,18)                1.0934         estimate D2E/DX2                !
 ! R26   R(17,19)                1.096          estimate D2E/DX2                !
 ! R27   R(17,20)                1.0969         estimate D2E/DX2                !
 ! R28   R(21,22)                1.4444         estimate D2E/DX2                !
 ! R29   R(21,23)                1.0919         estimate D2E/DX2                !
 ! R30   R(22,24)                1.3866         estimate D2E/DX2                !
 ! R31   R(24,25)                1.2098         estimate D2E/DX2                !
 ! R32   R(24,26)                1.2011         estimate D2E/DX2                !
 ! R33   R(27,28)                1.0915         estimate D2E/DX2                !
 ! R34   R(27,29)                1.0922         estimate D2E/DX2                !
 ! R35   R(27,30)                1.0905         estimate D2E/DX2                !
 ! R36   R(31,54)                2.4055         estimate D2E/DX2                !
 ! R37   R(32,41)                1.5419         estimate D2E/DX2                !
 ! R38   R(32,52)                1.5856         estimate D2E/DX2                !
 ! R39   R(32,58)                1.5577         estimate D2E/DX2                !
 ! R40   R(32,62)                1.3673         estimate D2E/DX2                !
 ! R41   R(33,34)                1.0949         estimate D2E/DX2                !
 ! R42   R(33,35)                1.0943         estimate D2E/DX2                !
 ! R43   R(33,36)                1.5285         estimate D2E/DX2                !
 ! R44   R(33,52)                1.55           estimate D2E/DX2                !
 ! R45   R(36,37)                1.0958         estimate D2E/DX2                !
 ! R46   R(36,38)                1.544          estimate D2E/DX2                !
 ! R47   R(36,43)                1.5566         estimate D2E/DX2                !
 ! R48   R(38,39)                1.0951         estimate D2E/DX2                !
 ! R49   R(38,40)                1.091          estimate D2E/DX2                !
 ! R50   R(38,41)                1.5497         estimate D2E/DX2                !
 ! R51   R(41,42)                1.0952         estimate D2E/DX2                !
 ! R52   R(41,43)                1.5671         estimate D2E/DX2                !
 ! R53   R(43,44)                1.5335         estimate D2E/DX2                !
 ! R54   R(43,48)                1.529          estimate D2E/DX2                !
 ! R55   R(44,45)                1.0936         estimate D2E/DX2                !
 ! R56   R(44,46)                1.0966         estimate D2E/DX2                !
 ! R57   R(44,47)                1.0968         estimate D2E/DX2                !
 ! R58   R(48,49)                1.0928         estimate D2E/DX2                !
 ! R59   R(48,50)                1.097          estimate D2E/DX2                !
 ! R60   R(48,51)                1.0969         estimate D2E/DX2                !
 ! R61   R(52,53)                1.4476         estimate D2E/DX2                !
 ! R62   R(52,54)                1.0891         estimate D2E/DX2                !
 ! R63   R(53,55)                1.3767         estimate D2E/DX2                !
 ! R64   R(55,56)                1.2147         estimate D2E/DX2                !
 ! R65   R(55,57)                1.2013         estimate D2E/DX2                !
 ! R66   R(58,59)                1.0913         estimate D2E/DX2                !
 ! R67   R(58,60)                1.0925         estimate D2E/DX2                !
 ! R68   R(58,61)                1.0903         estimate D2E/DX2                !
 ! A1    A(10,1,21)            110.7345         estimate D2E/DX2                !
 ! A2    A(10,1,27)            111.6728         estimate D2E/DX2                !
 ! A3    A(10,1,31)            108.7346         estimate D2E/DX2                !
 ! A4    A(21,1,27)            112.5187         estimate D2E/DX2                !
 ! A5    A(21,1,31)            111.0692         estimate D2E/DX2                !
 ! A6    A(27,1,31)            101.7414         estimate D2E/DX2                !
 ! A7    A(3,2,4)              106.6505         estimate D2E/DX2                !
 ! A8    A(3,2,5)              109.1095         estimate D2E/DX2                !
 ! A9    A(3,2,21)             107.4624         estimate D2E/DX2                !
 ! A10   A(4,2,5)              110.4763         estimate D2E/DX2                !
 ! A11   A(4,2,21)             109.3541         estimate D2E/DX2                !
 ! A12   A(5,2,21)             113.5165         estimate D2E/DX2                !
 ! A13   A(2,5,6)              110.74           estimate D2E/DX2                !
 ! A14   A(2,5,7)              108.8005         estimate D2E/DX2                !
 ! A15   A(2,5,12)             110.8116         estimate D2E/DX2                !
 ! A16   A(6,5,7)              118.7539         estimate D2E/DX2                !
 ! A17   A(6,5,12)             117.5023         estimate D2E/DX2                !
 ! A18   A(7,5,12)              88.3171         estimate D2E/DX2                !
 ! A19   A(5,7,8)              117.2183         estimate D2E/DX2                !
 ! A20   A(5,7,9)              113.331          estimate D2E/DX2                !
 ! A21   A(5,7,10)              86.1048         estimate D2E/DX2                !
 ! A22   A(8,7,9)              108.5502         estimate D2E/DX2                !
 ! A23   A(8,7,10)             117.2418         estimate D2E/DX2                !
 ! A24   A(9,7,10)             113.1472         estimate D2E/DX2                !
 ! A25   A(7,9,61)             103.7989         estimate D2E/DX2                !
 ! A26   A(1,10,7)             107.3452         estimate D2E/DX2                !
 ! A27   A(1,10,11)            109.2151         estimate D2E/DX2                !
 ! A28   A(1,10,12)            114.7567         estimate D2E/DX2                !
 ! A29   A(7,10,11)            119.2641         estimate D2E/DX2                !
 ! A30   A(7,10,12)             87.7707         estimate D2E/DX2                !
 ! A31   A(11,10,12)           117.0244         estimate D2E/DX2                !
 ! A32   A(10,11,54)           121.7257         estimate D2E/DX2                !
 ! A33   A(10,11,59)           141.2769         estimate D2E/DX2                !
 ! A34   A(54,11,59)            68.1065         estimate D2E/DX2                !
 ! A35   A(5,12,10)             85.2717         estimate D2E/DX2                !
 ! A36   A(5,12,13)            112.6023         estimate D2E/DX2                !
 ! A37   A(5,12,17)            118.1207         estimate D2E/DX2                !
 ! A38   A(10,12,13)           109.8067         estimate D2E/DX2                !
 ! A39   A(10,12,17)           122.1087         estimate D2E/DX2                !
 ! A40   A(13,12,17)           107.5826         estimate D2E/DX2                !
 ! A41   A(12,13,14)           113.269          estimate D2E/DX2                !
 ! A42   A(12,13,15)           110.2384         estimate D2E/DX2                !
 ! A43   A(12,13,16)           110.1366         estimate D2E/DX2                !
 ! A44   A(14,13,15)           107.6217         estimate D2E/DX2                !
 ! A45   A(14,13,16)           107.4439         estimate D2E/DX2                !
 ! A46   A(15,13,16)           107.9417         estimate D2E/DX2                !
 ! A47   A(12,17,18)           114.184          estimate D2E/DX2                !
 ! A48   A(12,17,19)           110.8619         estimate D2E/DX2                !
 ! A49   A(12,17,20)           109.3318         estimate D2E/DX2                !
 ! A50   A(18,17,19)           107.8435         estimate D2E/DX2                !
 ! A51   A(18,17,20)           106.8463         estimate D2E/DX2                !
 ! A52   A(19,17,20)           107.4948         estimate D2E/DX2                !
 ! A53   A(1,21,2)             115.4207         estimate D2E/DX2                !
 ! A54   A(1,21,22)            109.4321         estimate D2E/DX2                !
 ! A55   A(1,21,23)            109.7835         estimate D2E/DX2                !
 ! A56   A(2,21,22)            103.2483         estimate D2E/DX2                !
 ! A57   A(2,21,23)            110.7501         estimate D2E/DX2                !
 ! A58   A(22,21,23)           107.7806         estimate D2E/DX2                !
 ! A59   A(21,22,24)           116.0854         estimate D2E/DX2                !
 ! A60   A(22,24,25)           118.2189         estimate D2E/DX2                !
 ! A61   A(22,24,26)           112.8805         estimate D2E/DX2                !
 ! A62   A(25,24,26)           128.8609         estimate D2E/DX2                !
 ! A63   A(1,27,28)            110.116          estimate D2E/DX2                !
 ! A64   A(1,27,29)            109.3651         estimate D2E/DX2                !
 ! A65   A(1,27,30)            109.5109         estimate D2E/DX2                !
 ! A66   A(28,27,29)           110.01           estimate D2E/DX2                !
 ! A67   A(28,27,30)           108.8341         estimate D2E/DX2                !
 ! A68   A(29,27,30)           108.9841         estimate D2E/DX2                !
 ! A69   A(1,31,54)            107.3494         estimate D2E/DX2                !
 ! A70   A(41,32,52)           110.4885         estimate D2E/DX2                !
 ! A71   A(41,32,58)           111.1074         estimate D2E/DX2                !
 ! A72   A(41,32,62)           109.6726         estimate D2E/DX2                !
 ! A73   A(52,32,58)           112.0458         estimate D2E/DX2                !
 ! A74   A(52,32,62)           111.6059         estimate D2E/DX2                !
 ! A75   A(58,32,62)           101.6207         estimate D2E/DX2                !
 ! A76   A(34,33,35)           107.0112         estimate D2E/DX2                !
 ! A77   A(34,33,36)           108.8827         estimate D2E/DX2                !
 ! A78   A(34,33,52)           107.9012         estimate D2E/DX2                !
 ! A79   A(35,33,36)           110.8097         estimate D2E/DX2                !
 ! A80   A(35,33,52)           108.6118         estimate D2E/DX2                !
 ! A81   A(36,33,52)           113.3901         estimate D2E/DX2                !
 ! A82   A(33,36,37)           110.7118         estimate D2E/DX2                !
 ! A83   A(33,36,38)           108.7288         estimate D2E/DX2                !
 ! A84   A(33,36,43)           110.888          estimate D2E/DX2                !
 ! A85   A(37,36,38)           118.8254         estimate D2E/DX2                !
 ! A86   A(37,36,43)           117.3787         estimate D2E/DX2                !
 ! A87   A(38,36,43)            88.4182         estimate D2E/DX2                !
 ! A88   A(36,38,39)           117.1668         estimate D2E/DX2                !
 ! A89   A(36,38,40)           113.71           estimate D2E/DX2                !
 ! A90   A(36,38,41)            86.1788         estimate D2E/DX2                !
 ! A91   A(39,38,40)           108.5311         estimate D2E/DX2                !
 ! A92   A(39,38,41)           116.9384         estimate D2E/DX2                !
 ! A93   A(40,38,41)           113.0942         estimate D2E/DX2                !
 ! A94   A(32,41,38)           107.5122         estimate D2E/DX2                !
 ! A95   A(32,41,42)           109.232          estimate D2E/DX2                !
 ! A96   A(32,41,43)           114.486          estimate D2E/DX2                !
 ! A97   A(38,41,42)           118.6144         estimate D2E/DX2                !
 ! A98   A(38,41,43)            87.8357         estimate D2E/DX2                !
 ! A99   A(42,41,43)           117.6289         estimate D2E/DX2                !
 ! A100  A(36,43,41)            85.1525         estimate D2E/DX2                !
 ! A101  A(36,43,44)           112.3336         estimate D2E/DX2                !
 ! A102  A(36,43,48)           117.929          estimate D2E/DX2                !
 ! A103  A(41,43,44)           110.2254         estimate D2E/DX2                !
 ! A104  A(41,43,48)           122.1765         estimate D2E/DX2                !
 ! A105  A(44,43,48)           107.6401         estimate D2E/DX2                !
 ! A106  A(43,44,45)           113.2691         estimate D2E/DX2                !
 ! A107  A(43,44,46)           110.1606         estimate D2E/DX2                !
 ! A108  A(43,44,47)           110.2517         estimate D2E/DX2                !
 ! A109  A(45,44,46)           107.64           estimate D2E/DX2                !
 ! A110  A(45,44,47)           107.5393         estimate D2E/DX2                !
 ! A111  A(46,44,47)           107.783          estimate D2E/DX2                !
 ! A112  A(43,48,49)           114.3154         estimate D2E/DX2                !
 ! A113  A(43,48,50)           110.9261         estimate D2E/DX2                !
 ! A114  A(43,48,51)           109.3993         estimate D2E/DX2                !
 ! A115  A(49,48,50)           108.0523         estimate D2E/DX2                !
 ! A116  A(49,48,51)           106.4175         estimate D2E/DX2                !
 ! A117  A(50,48,51)           107.4221         estimate D2E/DX2                !
 ! A118  A(32,52,33)           115.6947         estimate D2E/DX2                !
 ! A119  A(32,52,53)           109.7918         estimate D2E/DX2                !
 ! A120  A(32,52,54)           110.0763         estimate D2E/DX2                !
 ! A121  A(33,52,53)           103.6538         estimate D2E/DX2                !
 ! A122  A(33,52,54)           109.4072         estimate D2E/DX2                !
 ! A123  A(53,52,54)           107.7976         estimate D2E/DX2                !
 ! A124  A(52,53,55)           116.5041         estimate D2E/DX2                !
 ! A125  A(11,54,31)            67.4461         estimate D2E/DX2                !
 ! A126  A(11,54,52)           149.2453         estimate D2E/DX2                !
 ! A127  A(31,54,52)           141.3835         estimate D2E/DX2                !
 ! A128  A(53,55,56)           118.5348         estimate D2E/DX2                !
 ! A129  A(53,55,57)           113.2704         estimate D2E/DX2                !
 ! A130  A(56,55,57)           128.1541         estimate D2E/DX2                !
 ! A131  A(32,58,59)           110.4099         estimate D2E/DX2                !
 ! A132  A(32,58,60)           109.3861         estimate D2E/DX2                !
 ! A133  A(32,58,61)           109.0912         estimate D2E/DX2                !
 ! A134  A(59,58,60)           109.5852         estimate D2E/DX2                !
 ! A135  A(59,58,61)           109.0544         estimate D2E/DX2                !
 ! A136  A(60,58,61)           109.2945         estimate D2E/DX2                !
 ! A137  A(11,59,58)           105.6073         estimate D2E/DX2                !
 ! A138  A(9,61,58)            134.4188         estimate D2E/DX2                !
 ! D1    D(21,1,10,7)           49.5738         estimate D2E/DX2                !
 ! D2    D(21,1,10,11)        -179.7943         estimate D2E/DX2                !
 ! D3    D(21,1,10,12)         -46.1167         estimate D2E/DX2                !
 ! D4    D(27,1,10,7)          175.8088         estimate D2E/DX2                !
 ! D5    D(27,1,10,11)         -53.5594         estimate D2E/DX2                !
 ! D6    D(27,1,10,12)          80.1183         estimate D2E/DX2                !
 ! D7    D(31,1,10,7)          -72.7217         estimate D2E/DX2                !
 ! D8    D(31,1,10,11)          57.9101         estimate D2E/DX2                !
 ! D9    D(31,1,10,12)        -168.4123         estimate D2E/DX2                !
 ! D10   D(10,1,21,2)            1.0092         estimate D2E/DX2                !
 ! D11   D(10,1,21,22)        -114.8866         estimate D2E/DX2                !
 ! D12   D(10,1,21,23)         127.0125         estimate D2E/DX2                !
 ! D13   D(27,1,21,2)         -124.753          estimate D2E/DX2                !
 ! D14   D(27,1,21,22)         119.3512         estimate D2E/DX2                !
 ! D15   D(27,1,21,23)           1.2503         estimate D2E/DX2                !
 ! D16   D(31,1,21,2)          121.9312         estimate D2E/DX2                !
 ! D17   D(31,1,21,22)           6.0354         estimate D2E/DX2                !
 ! D18   D(31,1,21,23)        -112.0654         estimate D2E/DX2                !
 ! D19   D(10,1,27,28)         169.5607         estimate D2E/DX2                !
 ! D20   D(10,1,27,29)          48.5634         estimate D2E/DX2                !
 ! D21   D(10,1,27,30)         -70.8008         estimate D2E/DX2                !
 ! D22   D(21,1,27,28)         -65.1872         estimate D2E/DX2                !
 ! D23   D(21,1,27,29)         173.8154         estimate D2E/DX2                !
 ! D24   D(21,1,27,30)          54.4513         estimate D2E/DX2                !
 ! D25   D(31,1,27,28)          53.7373         estimate D2E/DX2                !
 ! D26   D(31,1,27,29)         -67.2601         estimate D2E/DX2                !
 ! D27   D(31,1,27,30)         173.3758         estimate D2E/DX2                !
 ! D28   D(10,1,31,54)         -41.9614         estimate D2E/DX2                !
 ! D29   D(21,1,31,54)        -164.0539         estimate D2E/DX2                !
 ! D30   D(27,1,31,54)          75.9945         estimate D2E/DX2                !
 ! D31   D(3,2,5,6)            -55.6016         estimate D2E/DX2                !
 ! D32   D(3,2,5,7)             76.6421         estimate D2E/DX2                !
 ! D33   D(3,2,5,12)           172.1631         estimate D2E/DX2                !
 ! D34   D(4,2,5,6)             61.3393         estimate D2E/DX2                !
 ! D35   D(4,2,5,7)           -166.4171         estimate D2E/DX2                !
 ! D36   D(4,2,5,12)           -70.8961         estimate D2E/DX2                !
 ! D37   D(21,2,5,6)          -175.4108         estimate D2E/DX2                !
 ! D38   D(21,2,5,7)           -43.1671         estimate D2E/DX2                !
 ! D39   D(21,2,5,12)           52.3538         estimate D2E/DX2                !
 ! D40   D(3,2,21,1)          -124.9728         estimate D2E/DX2                !
 ! D41   D(3,2,21,22)           -5.611          estimate D2E/DX2                !
 ! D42   D(3,2,21,23)          109.5196         estimate D2E/DX2                !
 ! D43   D(4,2,21,1)           119.6317         estimate D2E/DX2                !
 ! D44   D(4,2,21,22)         -121.0066         estimate D2E/DX2                !
 ! D45   D(4,2,21,23)           -5.876          estimate D2E/DX2                !
 ! D46   D(5,2,21,1)            -4.2312         estimate D2E/DX2                !
 ! D47   D(5,2,21,22)          115.1306         estimate D2E/DX2                !
 ! D48   D(5,2,21,23)         -129.7389         estimate D2E/DX2                !
 ! D49   D(2,5,7,8)            -33.8004         estimate D2E/DX2                !
 ! D50   D(2,5,7,9)           -161.4943         estimate D2E/DX2                !
 ! D51   D(2,5,7,10)            84.9449         estimate D2E/DX2                !
 ! D52   D(6,5,7,8)             94.0428         estimate D2E/DX2                !
 ! D53   D(6,5,7,9)            -33.6511         estimate D2E/DX2                !
 ! D54   D(6,5,7,10)          -147.212          estimate D2E/DX2                !
 ! D55   D(12,5,7,8)          -145.2375         estimate D2E/DX2                !
 ! D56   D(12,5,7,9)            87.0686         estimate D2E/DX2                !
 ! D57   D(12,5,7,10)          -26.4923         estimate D2E/DX2                !
 ! D58   D(2,5,12,10)          -83.2114         estimate D2E/DX2                !
 ! D59   D(2,5,12,13)          167.2855         estimate D2E/DX2                !
 ! D60   D(2,5,12,17)           40.8806         estimate D2E/DX2                !
 ! D61   D(6,5,12,10)          148.1066         estimate D2E/DX2                !
 ! D62   D(6,5,12,13)           38.6035         estimate D2E/DX2                !
 ! D63   D(6,5,12,17)          -87.8013         estimate D2E/DX2                !
 ! D64   D(7,5,12,10)           26.2851         estimate D2E/DX2                !
 ! D65   D(7,5,12,13)          -83.2179         estimate D2E/DX2                !
 ! D66   D(7,5,12,17)          150.3772         estimate D2E/DX2                !
 ! D67   D(5,7,9,61)          -157.2645         estimate D2E/DX2                !
 ! D68   D(8,7,9,61)            70.6573         estimate D2E/DX2                !
 ! D69   D(10,7,9,61)          -61.2989         estimate D2E/DX2                !
 ! D70   D(5,7,10,1)           -88.9247         estimate D2E/DX2                !
 ! D71   D(5,7,10,11)          146.3075         estimate D2E/DX2                !
 ! D72   D(5,7,10,12)           26.3457         estimate D2E/DX2                !
 ! D73   D(8,7,10,1)            29.7985         estimate D2E/DX2                !
 ! D74   D(8,7,10,11)          -94.9693         estimate D2E/DX2                !
 ! D75   D(8,7,10,12)          145.0689         estimate D2E/DX2                !
 ! D76   D(9,7,10,1)           157.3342         estimate D2E/DX2                !
 ! D77   D(9,7,10,11)           32.5664         estimate D2E/DX2                !
 ! D78   D(9,7,10,12)          -87.3955         estimate D2E/DX2                !
 ! D79   D(7,9,61,58)          121.9004         estimate D2E/DX2                !
 ! D80   D(1,10,11,54)         -42.7117         estimate D2E/DX2                !
 ! D81   D(1,10,11,59)        -136.7399         estimate D2E/DX2                !
 ! D82   D(7,10,11,54)          81.1511         estimate D2E/DX2                !
 ! D83   D(7,10,11,59)         -12.8771         estimate D2E/DX2                !
 ! D84   D(12,10,11,54)       -175.2126         estimate D2E/DX2                !
 ! D85   D(12,10,11,59)         90.7592         estimate D2E/DX2                !
 ! D86   D(1,10,12,5)           81.9247         estimate D2E/DX2                !
 ! D87   D(1,10,12,13)        -165.7352         estimate D2E/DX2                !
 ! D88   D(1,10,12,17)         -38.5023         estimate D2E/DX2                !
 ! D89   D(7,10,12,5)          -26.1706         estimate D2E/DX2                !
 ! D90   D(7,10,12,13)          86.1695         estimate D2E/DX2                !
 ! D91   D(7,10,12,17)        -146.5976         estimate D2E/DX2                !
 ! D92   D(11,10,12,5)        -148.1296         estimate D2E/DX2                !
 ! D93   D(11,10,12,13)        -35.7895         estimate D2E/DX2                !
 ! D94   D(11,10,12,17)         91.4434         estimate D2E/DX2                !
 ! D95   D(10,11,54,31)         16.1276         estimate D2E/DX2                !
 ! D96   D(10,11,54,52)       -146.9183         estimate D2E/DX2                !
 ! D97   D(59,11,54,31)        153.8662         estimate D2E/DX2                !
 ! D98   D(59,11,54,52)         -9.1796         estimate D2E/DX2                !
 ! D99   D(10,11,59,58)         58.1205         estimate D2E/DX2                !
 ! D100  D(54,11,59,58)        -55.7556         estimate D2E/DX2                !
 ! D101  D(5,12,13,14)          48.2923         estimate D2E/DX2                !
 ! D102  D(5,12,13,15)         -72.3558         estimate D2E/DX2                !
 ! D103  D(5,12,13,16)         168.6395         estimate D2E/DX2                !
 ! D104  D(10,12,13,14)        -44.8624         estimate D2E/DX2                !
 ! D105  D(10,12,13,15)       -165.5105         estimate D2E/DX2                !
 ! D106  D(10,12,13,16)         75.4848         estimate D2E/DX2                !
 ! D107  D(17,12,13,14)       -179.8345         estimate D2E/DX2                !
 ! D108  D(17,12,13,15)         59.5173         estimate D2E/DX2                !
 ! D109  D(17,12,13,16)        -59.4874         estimate D2E/DX2                !
 ! D110  D(5,12,17,18)         -47.7921         estimate D2E/DX2                !
 ! D111  D(5,12,17,19)        -169.8387         estimate D2E/DX2                !
 ! D112  D(5,12,17,20)          71.826          estimate D2E/DX2                !
 ! D113  D(10,12,17,18)         55.2114         estimate D2E/DX2                !
 ! D114  D(10,12,17,19)        -66.8353         estimate D2E/DX2                !
 ! D115  D(10,12,17,20)        174.8294         estimate D2E/DX2                !
 ! D116  D(13,12,17,18)       -176.5826         estimate D2E/DX2                !
 ! D117  D(13,12,17,19)         61.3707         estimate D2E/DX2                !
 ! D118  D(13,12,17,20)        -56.9646         estimate D2E/DX2                !
 ! D119  D(1,21,22,24)         -73.421          estimate D2E/DX2                !
 ! D120  D(2,21,22,24)         163.1643         estimate D2E/DX2                !
 ! D121  D(23,21,22,24)         45.9229         estimate D2E/DX2                !
 ! D122  D(21,22,24,25)        -12.4476         estimate D2E/DX2                !
 ! D123  D(21,22,24,26)        169.6404         estimate D2E/DX2                !
 ! D124  D(22,24,25,26)       -177.5293         estimate D2E/DX2                !
 ! D125  D(1,31,54,11)          18.5309         estimate D2E/DX2                !
 ! D126  D(1,31,54,52)        -175.2925         estimate D2E/DX2                !
 ! D127  D(52,32,41,38)         52.0239         estimate D2E/DX2                !
 ! D128  D(52,32,41,42)       -178.0389         estimate D2E/DX2                !
 ! D129  D(52,32,41,43)        -43.7261         estimate D2E/DX2                !
 ! D130  D(58,32,41,38)        177.0359         estimate D2E/DX2                !
 ! D131  D(58,32,41,42)        -53.0269         estimate D2E/DX2                !
 ! D132  D(58,32,41,43)         81.2859         estimate D2E/DX2                !
 ! D133  D(62,32,41,38)        -71.4144         estimate D2E/DX2                !
 ! D134  D(62,32,41,42)         58.5228         estimate D2E/DX2                !
 ! D135  D(62,32,41,43)       -167.1644         estimate D2E/DX2                !
 ! D136  D(41,32,52,33)         -4.015          estimate D2E/DX2                !
 ! D137  D(41,32,52,53)       -120.8583         estimate D2E/DX2                !
 ! D138  D(41,32,52,54)        120.6272         estimate D2E/DX2                !
 ! D139  D(58,32,52,33)       -128.4919         estimate D2E/DX2                !
 ! D140  D(58,32,52,53)        114.6648         estimate D2E/DX2                !
 ! D141  D(58,32,52,54)         -3.8498         estimate D2E/DX2                !
 ! D142  D(62,32,52,33)        118.2965         estimate D2E/DX2                !
 ! D143  D(62,32,52,53)          1.4533         estimate D2E/DX2                !
 ! D144  D(62,32,52,54)       -117.0613         estimate D2E/DX2                !
 ! D145  D(41,32,58,59)        171.6092         estimate D2E/DX2                !
 ! D146  D(41,32,58,60)         50.9393         estimate D2E/DX2                !
 ! D147  D(41,32,58,61)        -68.5631         estimate D2E/DX2                !
 ! D148  D(52,32,58,59)        -64.2584         estimate D2E/DX2                !
 ! D149  D(52,32,58,60)        175.0717         estimate D2E/DX2                !
 ! D150  D(52,32,58,61)         55.5692         estimate D2E/DX2                !
 ! D151  D(62,32,58,59)         55.0072         estimate D2E/DX2                !
 ! D152  D(62,32,58,60)        -65.6627         estimate D2E/DX2                !
 ! D153  D(62,32,58,61)        174.8348         estimate D2E/DX2                !
 ! D154  D(34,33,36,37)        -58.5132         estimate D2E/DX2                !
 ! D155  D(34,33,36,38)         73.7446         estimate D2E/DX2                !
 ! D156  D(34,33,36,43)        169.3794         estimate D2E/DX2                !
 ! D157  D(35,33,36,37)         58.9238         estimate D2E/DX2                !
 ! D158  D(35,33,36,38)       -168.8184         estimate D2E/DX2                !
 ! D159  D(35,33,36,43)        -73.1836         estimate D2E/DX2                !
 ! D160  D(52,33,36,37)       -178.6382         estimate D2E/DX2                !
 ! D161  D(52,33,36,38)        -46.3804         estimate D2E/DX2                !
 ! D162  D(52,33,36,43)         49.2544         estimate D2E/DX2                !
 ! D163  D(34,33,52,32)       -119.4081         estimate D2E/DX2                !
 ! D164  D(34,33,52,53)          0.8283         estimate D2E/DX2                !
 ! D165  D(34,33,52,54)        115.6044         estimate D2E/DX2                !
 ! D166  D(35,33,52,32)        124.9217         estimate D2E/DX2                !
 ! D167  D(35,33,52,53)       -114.8419         estimate D2E/DX2                !
 ! D168  D(35,33,52,54)         -0.0658         estimate D2E/DX2                !
 ! D169  D(36,33,52,32)          1.2731         estimate D2E/DX2                !
 ! D170  D(36,33,52,53)        121.5095         estimate D2E/DX2                !
 ! D171  D(36,33,52,54)       -123.7144         estimate D2E/DX2                !
 ! D172  D(33,36,38,39)        -33.2912         estimate D2E/DX2                !
 ! D173  D(33,36,38,40)       -161.2828         estimate D2E/DX2                !
 ! D174  D(33,36,38,41)         85.1375         estimate D2E/DX2                !
 ! D175  D(37,36,38,39)         94.5042         estimate D2E/DX2                !
 ! D176  D(37,36,38,40)        -33.4874         estimate D2E/DX2                !
 ! D177  D(37,36,38,41)       -147.0672         estimate D2E/DX2                !
 ! D178  D(43,36,38,39)       -144.8378         estimate D2E/DX2                !
 ! D179  D(43,36,38,40)         87.1706         estimate D2E/DX2                !
 ! D180  D(43,36,38,41)        -26.4091         estimate D2E/DX2                !
 ! D181  D(33,36,43,41)        -83.3356         estimate D2E/DX2                !
 ! D182  D(33,36,43,44)        166.7722         estimate D2E/DX2                !
 ! D183  D(33,36,43,48)         40.7158         estimate D2E/DX2                !
 ! D184  D(37,36,43,41)        148.0606         estimate D2E/DX2                !
 ! D185  D(37,36,43,44)         38.1683         estimate D2E/DX2                !
 ! D186  D(37,36,43,48)        -87.8881         estimate D2E/DX2                !
 ! D187  D(38,36,43,41)         26.1317         estimate D2E/DX2                !
 ! D188  D(38,36,43,44)        -83.7606         estimate D2E/DX2                !
 ! D189  D(38,36,43,48)        150.183          estimate D2E/DX2                !
 ! D190  D(36,38,41,32)        -88.797          estimate D2E/DX2                !
 ! D191  D(36,38,41,42)        146.7594         estimate D2E/DX2                !
 ! D192  D(36,38,41,43)         26.2272         estimate D2E/DX2                !
 ! D193  D(39,38,41,32)         29.8462         estimate D2E/DX2                !
 ! D194  D(39,38,41,42)        -94.5975         estimate D2E/DX2                !
 ! D195  D(39,38,41,43)        144.8703         estimate D2E/DX2                !
 ! D196  D(40,38,41,32)        157.0213         estimate D2E/DX2                !
 ! D197  D(40,38,41,42)         32.5777         estimate D2E/DX2                !
 ! D198  D(40,38,41,43)        -87.9546         estimate D2E/DX2                !
 ! D199  D(32,41,43,36)         82.2439         estimate D2E/DX2                !
 ! D200  D(32,41,43,44)       -165.7208         estimate D2E/DX2                !
 ! D201  D(32,41,43,48)        -37.8883         estimate D2E/DX2                !
 ! D202  D(38,41,43,36)        -26.0366         estimate D2E/DX2                !
 ! D203  D(38,41,43,44)         85.9986         estimate D2E/DX2                !
 ! D204  D(38,41,43,48)       -146.1689         estimate D2E/DX2                !
 ! D205  D(42,41,43,36)       -147.4465         estimate D2E/DX2                !
 ! D206  D(42,41,43,44)        -35.4112         estimate D2E/DX2                !
 ! D207  D(42,41,43,48)         92.4213         estimate D2E/DX2                !
 ! D208  D(36,43,44,45)         48.6672         estimate D2E/DX2                !
 ! D209  D(36,43,44,46)        -71.9487         estimate D2E/DX2                !
 ! D210  D(36,43,44,47)        169.2191         estimate D2E/DX2                !
 ! D211  D(41,43,44,45)        -44.4281         estimate D2E/DX2                !
 ! D212  D(41,43,44,46)       -165.044          estimate D2E/DX2                !
 ! D213  D(41,43,44,47)         76.1238         estimate D2E/DX2                !
 ! D214  D(48,43,44,45)       -179.8817         estimate D2E/DX2                !
 ! D215  D(48,43,44,46)         59.5024         estimate D2E/DX2                !
 ! D216  D(48,43,44,47)        -59.3298         estimate D2E/DX2                !
 ! D217  D(36,43,48,49)        -48.0325         estimate D2E/DX2                !
 ! D218  D(36,43,48,50)       -170.5013         estimate D2E/DX2                !
 ! D219  D(36,43,48,51)         71.1719         estimate D2E/DX2                !
 ! D220  D(41,43,48,49)         54.7078         estimate D2E/DX2                !
 ! D221  D(41,43,48,50)        -67.761          estimate D2E/DX2                !
 ! D222  D(41,43,48,51)        173.9122         estimate D2E/DX2                !
 ! D223  D(44,43,48,49)       -176.3403         estimate D2E/DX2                !
 ! D224  D(44,43,48,50)         61.1909         estimate D2E/DX2                !
 ! D225  D(44,43,48,51)        -57.1359         estimate D2E/DX2                !
 ! D226  D(32,52,53,55)        -76.735          estimate D2E/DX2                !
 ! D227  D(33,52,53,55)        159.0976         estimate D2E/DX2                !
 ! D228  D(54,52,53,55)         43.1778         estimate D2E/DX2                !
 ! D229  D(32,52,54,11)         31.1648         estimate D2E/DX2                !
 ! D230  D(32,52,54,31)       -123.2721         estimate D2E/DX2                !
 ! D231  D(33,52,54,11)        159.3491         estimate D2E/DX2                !
 ! D232  D(33,52,54,31)          4.9121         estimate D2E/DX2                !
 ! D233  D(53,52,54,11)        -88.568          estimate D2E/DX2                !
 ! D234  D(53,52,54,31)        116.9951         estimate D2E/DX2                !
 ! D235  D(52,53,55,56)         -9.3847         estimate D2E/DX2                !
 ! D236  D(52,53,55,57)        172.745          estimate D2E/DX2                !
 ! D237  D(53,55,56,57)       -177.5117         estimate D2E/DX2                !
 ! D238  D(32,58,59,11)         95.41           estimate D2E/DX2                !
 ! D239  D(60,58,59,11)       -144.0391         estimate D2E/DX2                !
 ! D240  D(61,58,59,11)        -24.4398         estimate D2E/DX2                !
 ! D241  D(32,58,61,9)        -157.0521         estimate D2E/DX2                !
 ! D242  D(59,58,61,9)         -36.3906         estimate D2E/DX2                !
 ! D243  D(60,58,61,9)          83.3887         estimate D2E/DX2                !
 --------------------------------------------------------------------------------
 Trust Radius=3.00D-01 FncErr=1.00D-07 GrdErr=1.00D-07 EigMax=2.50D+02 EigMin=1.00D-04
 Number of steps in this run=    372 maximum allowed number of steps=    372.
 GradGradGradGradGradGradGradGradGradGradGradGradGradGradGradGradGradGrad

 Stoichiometry    C20H32N2O8(3)
 Framework group  C1[X(C20H32N2O8)]
 Deg. of freedom   180
 Full point group                 C1      NOp   1
 Largest Abelian subgroup         C1      NOp   1
 Largest concise Abelian subgroup C1      NOp   1
                         Standard orientation:                         
 ---------------------------------------------------------------------
 Center     Atomic      Atomic             Coordinates (Angstroms)
 Number     Number       Type             X           Y           Z
 ---------------------------------------------------------------------
      1          6           0       -2.050876   -0.095154    0.542954
      2          6           0       -4.066286    0.321682   -1.130225
      3          1           0       -4.214669    1.263886   -1.667222
      4          1           0       -5.061169   -0.101444   -0.958362
      5          6           0       -3.226403   -0.620002   -1.994112
      6          1           0       -3.691689   -0.764734   -2.975619
      7          6           0       -1.750057   -0.169847   -1.930720
      8          1           0       -1.557338    0.904583   -1.844340
      9          1           0       -1.141741   -0.567298   -2.744751
     10          6           0       -1.658560   -1.014437   -0.632429
     11          1           0       -0.722578   -1.525781   -0.392390
     12          6           0       -2.824748   -1.893062   -1.194554
     13          6           0       -2.256071   -2.998551   -2.093086
     14          1           0       -1.489448   -2.640513   -2.785892
     15          1           0       -3.056803   -3.452055   -2.689494
     16          1           0       -1.803198   -3.786966   -1.480700
     17          6           0       -3.872107   -2.531695   -0.283810
     18          1           0       -4.392186   -1.823021    0.366489
     19          1           0       -3.419423   -3.301076    0.352009
     20          1           0       -4.638114   -3.020472   -0.898294
     21          6           0       -3.409153    0.661747    0.234339
     22          8           0       -3.156990    2.080547    0.135868
     23          1           0       -4.114218    0.504423    1.053165
     24          7           0       -2.906642    2.739613    1.329840
     25          8           0       -3.138377    2.156864    2.364454
     26          8           0       -2.512356    3.862811    1.169523
     27          6           0       -2.094524   -0.872985    1.891896
     28          1           0       -2.190488   -0.174448    2.725077
     29          1           0       -1.180571   -1.461069    2.000596
     30          1           0       -2.952320   -1.546373    1.896455
     31          8           0       -1.034028    0.791063    0.765611
     32          6           0        2.856432   -0.683872   -0.632362
     33          6           0        2.400706    1.112784    1.268199
     34          1           0        2.843469    0.998678    2.263034
     35          1           0        1.451047    1.640574    1.399044
     36          6           0        3.355725    1.922590    0.391636
     37          1           0        3.551599    2.904692    0.836558
     38          6           0        4.553416    1.027988    0.005622
     39          1           0        4.880599    0.285704    0.741238
     40          1           0        5.426358    1.586606   -0.335108
     41          6           0        3.665212    0.519154   -1.157894
     42          1           0        4.145420    0.245642   -2.103483
     43          6           0        2.905555    1.888523   -1.098019
     44          6           0        3.632370    2.935701   -1.950503
     45          1           0        4.716710    2.931509   -1.808329
     46          1           0        3.268968    3.940896   -1.705435
     47          1           0        3.437959    2.759619   -3.015495
     48          6           0        1.410572    2.004077   -1.397195
     49          1           0        0.779224    1.344500   -0.796740
     50          1           0        1.205830    1.799906   -2.455445
     51          1           0        1.075483    3.027641   -1.189388
     52          6           0        2.106801   -0.303893    0.712168
     53          8           0        2.535047   -1.184919    1.777960
     54          1           0        1.031918   -0.428472    0.588957
     55          7           0        2.006377   -2.456018    1.774075
     56          8           0        1.101323   -2.705698    1.003282
     57          8           0        2.501774   -3.178568    2.595972
     58          6           0        1.875228   -1.217496   -1.718111
     59          1           0        1.418321   -2.153111   -1.391350
     60          1           0        2.420632   -1.382254   -2.650282
     61          1           0        1.091627   -0.477947   -1.885063
     62          8           0        3.686514   -1.756665   -0.460121
 ---------------------------------------------------------------------
 Rotational constants (GHZ):           0.2031961           0.1173479           0.1000693
 Standard basis: 6-31++G(d,p) (6D, 7F)
 There are   762 symmetry adapted cartesian basis functions of A   symmetry.
 There are   762 symmetry adapted basis functions of A   symmetry.
   762 basis functions,  1216 primitive gaussians,   762 cartesian basis functions
   116 alpha electrons      114 beta electrons
       nuclear repulsion energy      3445.7170641544 Hartrees.
 NAtoms=   62 NActive=   62 NUniq=   62 SFac= 1.00D+00 NAtFMM=   60 NAOKFM=T Big=T
 Integral buffers will be    131072 words long.
 Raffenetti 2 integral format.
 Two-electron integral symmetry is turned on.
 Nuclear repulsion after empirical dispersion term =     3445.6475555067 Hartrees.
 One-electron integrals computed using PRISM.
 NBasis=   762 RedAO= T EigKep=  1.15D-06  NBF=   762
 NBsUse=   761 1.00D-06 EigRej=  8.52D-07 NBFU=   761
 ExpMin= 3.60D-02 ExpMax= 5.48D+03 ExpMxC= 8.25D+02 IAcc=3 IRadAn=         7 AccDes= 0.00D+00
 Harris functional with IExCor= 4639 and IRadAn=       7 diagonalized for initial guess.
 HarFok:  IExCor= 4639 AccDes= 0.00D+00 IRadAn=         7 IDoV= 1 UseB2=F ITyADJ=14
 ICtDFT=  3500011 ScaDFX=  1.000000  1.000000  1.000000  1.000000
 FoFCou: FMM=F IPFlag=           0 FMFlag=      100000 FMFlg1=        2001
         NFxFlg=           0 DoJE=T BraDBF=F KetDBF=T FulRan=T
         wScrn=  0.000000 ICntrl=       500 IOpCl=  0 I1Cent=   200000004 NGrid=           0
         NMat0=    1 NMatS0=      1 NMatT0=    0 NMatD0=    1 NMtDS0=    0 NMtDT0=    0
 Petite list used in FoFCou.
 Initial guess <Sx>= 0.0000 <Sy>= 0.0000 <Sz>= 1.0000 <S**2>= 2.0000 S= 1.0000
 Gradient too large for Newton-Raphson -- use scaled steepest descent instead.
     Minimum is close to point  4 DX= -6.93D-03 DF= -1.51D-04 DXR=  1.17D-02 DFR=  1.32D-04 which will be used.
 Gradient too large for Newton-Raphson -- use scaled steepest descent instead.
     Minimum is close to point  4 DX=  4.26D-02 DF= -3.94D-04 DXR=  5.05D-02 DFR=  2.39D-03 which will be used.
 Gradient too large for Newton-Raphson -- use scaled steepest descent instead.
     Accept linear search using points  1 and  2.
 Gradient too large for Newton-Raphson -- use scaled steepest descent instead.
     Accept linear search using points  4 and  5.
 Gradient too large for Newton-Raphson -- use scaled steepest descent instead.
     Accept linear search using points  1 and  2.
 Gradient too large for Newton-Raphson -- use scaled steepest descent instead.
 Restarting incremental Fock formation.
 Gradient too large for Newton-Raphson -- use scaled steepest descent instead.
     Accept linear search using points  1 and  2.
 Gradient too large for Newton-Raphson -- use scaled steepest descent instead.
 Gradient too large for Newton-Raphson -- use scaled steepest descent instead.
     Accept linear search using points  1 and  2.
 LinEq1:  Iter=  0 NonCon=     1 RMS=5.40D-05 Max=1.43D-02 NDo=     1
 AX will form     1 AO Fock derivatives at one time.
 LinEq1:  Iter=  1 NonCon=     1 RMS=3.14D-05 Max=2.34D-03 NDo=     1
 LinEq1:  Iter=  2 NonCon=     1 RMS=2.17D-05 Max=3.22D-03 NDo=     1
 LinEq1:  Iter=  3 NonCon=     1 RMS=8.71D-06 Max=9.84D-04 NDo=     1
 LinEq1:  Iter=  4 NonCon=     1 RMS=6.11D-06 Max=6.62D-04 NDo=     1
 LinEq1:  Iter=  5 NonCon=     1 RMS=3.64D-06 Max=4.29D-04 NDo=     1
 LinEq1:  Iter=  6 NonCon=     1 RMS=2.10D-06 Max=2.53D-04 NDo=     1
 LinEq1:  Iter=  7 NonCon=     1 RMS=1.44D-06 Max=2.59D-04 NDo=     1
 LinEq1:  Iter=  8 NonCon=     1 RMS=8.38D-07 Max=1.09D-04 NDo=     1
 LinEq1:  Iter=  9 NonCon=     1 RMS=4.30D-07 Max=2.87D-05 NDo=     1
 LinEq1:  Iter= 10 NonCon=     1 RMS=2.65D-07 Max=2.37D-05 NDo=     1
 LinEq1:  Iter= 11 NonCon=     1 RMS=1.87D-07 Max=1.69D-05 NDo=     1
 LinEq1:  Iter= 12 NonCon=     1 RMS=1.38D-07 Max=1.52D-05 NDo=     1
 LinEq1:  Iter= 13 NonCon=     1 RMS=8.50D-08 Max=5.72D-06 NDo=     1
 LinEq1:  Iter= 14 NonCon=     1 RMS=5.13D-08 Max=3.77D-06 NDo=     1
 LinEq1:  Iter= 15 NonCon=     1 RMS=2.51D-08 Max=2.24D-06 NDo=     1
 LinEq1:  Iter= 16 NonCon=     1 RMS=1.71D-08 Max=1.52D-06 NDo=     1
 LinEq1:  Iter= 17 NonCon=     1 RMS=1.15D-08 Max=1.02D-06 NDo=     1
 LinEq1:  Iter= 18 NonCon=     1 RMS=5.86D-09 Max=4.53D-07 NDo=     1
 LinEq1:  Iter= 19 NonCon=     0 RMS=3.14D-09 Max=2.61D-07 NDo=     1
 Linear equations converged to 3.855D-08 3.855D-07 after    19 iterations.
 Incorrect curvature in search direction -- initial direction reversed.
     Minimum is close to point  4 DX=  1.23D-01 DF= -7.62D-05 DXR=  5.81D-02 DFR=  7.08D-03 which will be used.
 Gradient too large for Newton-Raphson -- use scaled steepest descent instead.
     Accept linear search using points  1 and  2.
     Minimum is close to point  2 DX= -5.39D-02 DF= -9.22D-06 DXR=  6.36D-02 DFR=  3.31D-03 which will be used.
 Gradient too large for Newton-Raphson -- use scaled steepest descent instead.
     Accept linear search using points  1 and  2.
 Gradient too large for Newton-Raphson -- use scaled steepest descent instead.
 Gradient too large for Newton-Raphson -- use scaled steepest descent instead.
 Restarting incremental Fock formation.
     Accept linear search using points  1 and  2.
 Gradient too large for Newton-Raphson -- use scaled steepest descent instead.
     Accept linear search using points  2 and  3.
 Gradient too large for Newton-Raphson -- use scaled steepest descent instead.
     Accept linear search using points  1 and  2.
 Gradient too large for Newton-Raphson -- use scaled steepest descent instead.
     Accept linear search using points  2 and  3.
     Minimum is close to point  3 DX= -1.46D-01 DF= -2.66D-06 DXR=  8.86D-02 DFR=  7.06D-03 which will be used.
 Gradient too large for Newton-Raphson -- use scaled steepest descent instead.
 LinEq1:  Iter=  0 NonCon=     1 RMS=6.58D-05 Max=1.88D-02 NDo=     1
 LinEq1:  Iter=  1 NonCon=     1 RMS=5.08D-05 Max=7.81D-03 NDo=     1
 LinEq1:  Iter=  2 NonCon=     1 RMS=7.19D-06 Max=7.50D-04 NDo=     1
 LinEq1:  Iter=  3 NonCon=     1 RMS=5.59D-06 Max=5.13D-04 NDo=     1
 LinEq1:  Iter=  4 NonCon=     1 RMS=2.43D-06 Max=4.49D-04 NDo=     1
 LinEq1:  Iter=  5 NonCon=     1 RMS=1.26D-06 Max=1.70D-04 NDo=     1
 LinEq1:  Iter=  6 NonCon=     1 RMS=8.35D-07 Max=8.77D-05 NDo=     1
 LinEq1:  Iter=  7 NonCon=     1 RMS=4.83D-07 Max=4.46D-05 NDo=     1
 LinEq1:  Iter=  8 NonCon=     1 RMS=3.90D-07 Max=3.81D-05 NDo=     1
 LinEq1:  Iter=  9 NonCon=     1 RMS=2.08D-07 Max=1.27D-05 NDo=     1
 LinEq1:  Iter= 10 NonCon=     1 RMS=1.08D-07 Max=5.42D-06 NDo=     1
 LinEq1:  Iter= 11 NonCon=     1 RMS=5.62D-08 Max=3.50D-06 NDo=     1
 LinEq1:  Iter= 12 NonCon=     1 RMS=3.08D-08 Max=2.67D-06 NDo=     1
 LinEq1:  Iter= 13 NonCon=     1 RMS=1.78D-08 Max=1.99D-06 NDo=     1
 LinEq1:  Iter= 14 NonCon=     1 RMS=1.03D-08 Max=9.95D-07 NDo=     1
 LinEq1:  Iter= 15 NonCon=     1 RMS=7.53D-09 Max=7.35D-07 NDo=     1
 LinEq1:  Iter= 16 NonCon=     0 RMS=3.97D-09 Max=3.01D-07 NDo=     1
 Linear equations converged to 3.855D-08 3.855D-07 after    16 iterations.
     Accept linear search using points  1 and  2.
 Gradient too large for Newton-Raphson -- use scaled steepest descent instead.
     Accept linear search using points  1 and  2.
     Minimum is close to point  2 DX= -6.88D-02 DF= -1.93D-06 DXR=  8.27D-02 DFR=  5.66D-03 which will be used.
 Gradient too large for Newton-Raphson -- use scaled steepest descent instead.
     Accept linear search using points  1 and  2.
 LinEq1:  Iter=  0 NonCon=     1 RMS=2.58D-05 Max=6.32D-03 NDo=     1
 LinEq1:  Iter=  1 NonCon=     1 RMS=1.59D-05 Max=2.02D-03 NDo=     1
 LinEq1:  Iter=  2 NonCon=     1 RMS=1.08D-05 Max=6.18D-04 NDo=     1
 LinEq1:  Iter=  3 NonCon=     1 RMS=5.17D-06 Max=2.63D-04 NDo=     1
 LinEq1:  Iter=  4 NonCon=     1 RMS=1.66D-06 Max=1.11D-04 NDo=     1
 LinEq1:  Iter=  5 NonCon=     1 RMS=1.35D-06 Max=1.16D-04 NDo=     1
 LinEq1:  Iter=  6 NonCon=     1 RMS=7.42D-07 Max=9.22D-05 NDo=     1
 LinEq1:  Iter=  7 NonCon=     1 RMS=4.40D-07 Max=6.64D-05 NDo=     1
 LinEq1:  Iter=  8 NonCon=     1 RMS=2.33D-07 Max=2.91D-05 NDo=     1
 LinEq1:  Iter=  9 NonCon=     1 RMS=1.73D-07 Max=1.87D-05 NDo=     1
 LinEq1:  Iter= 10 NonCon=     1 RMS=1.26D-07 Max=1.22D-05 NDo=     1
 LinEq1:  Iter= 11 NonCon=     1 RMS=7.06D-08 Max=4.99D-06 NDo=     1
 LinEq1:  Iter= 12 NonCon=     1 RMS=4.02D-08 Max=4.26D-06 NDo=     1
 LinEq1:  Iter= 13 NonCon=     1 RMS=2.27D-08 Max=2.28D-06 NDo=     1
 LinEq1:  Iter= 14 NonCon=     1 RMS=1.38D-08 Max=1.52D-06 NDo=     1
 LinEq1:  Iter= 15 NonCon=     1 RMS=7.15D-09 Max=4.91D-07 NDo=     1
 LinEq1:  Iter= 16 NonCon=     0 RMS=4.21D-09 Max=2.32D-07 NDo=     1
 Linear equations converged to 3.855D-08 3.855D-07 after    16 iterations.
     Accept linear search using points  1 and  2.
     Minimum is close to point  2 DX= -6.10D-02 DF= -3.04D-06 DXR=  6.50D-02 DFR=  4.45D-03 which will be used.
 LinEq1:  Iter=  0 NonCon=     1 RMS=9.15D-06 Max=6.40D-04 NDo=     1
 LinEq1:  Iter=  1 NonCon=     1 RMS=5.23D-06 Max=3.97D-04 NDo=     1
 LinEq1:  Iter=  2 NonCon=     1 RMS=2.09D-06 Max=3.94D-04 NDo=     1
 LinEq1:  Iter=  3 NonCon=     1 RMS=2.03D-06 Max=3.94D-04 NDo=     1
 LinEq1:  Iter=  4 NonCon=     1 RMS=1.23D-06 Max=1.56D-04 NDo=     1
 LinEq1:  Iter=  5 NonCon=     1 RMS=7.54D-07 Max=4.99D-05 NDo=     1
 LinEq1:  Iter=  6 NonCon=     1 RMS=3.53D-07 Max=2.96D-05 NDo=     1
 LinEq1:  Iter=  7 NonCon=     1 RMS=2.82D-07 Max=2.54D-05 NDo=     1
 LinEq1:  Iter=  8 NonCon=     1 RMS=1.72D-07 Max=1.17D-05 NDo=     1
 LinEq1:  Iter=  9 NonCon=     1 RMS=9.00D-08 Max=3.84D-06 NDo=     1
 LinEq1:  Iter= 10 NonCon=     1 RMS=5.11D-08 Max=3.78D-06 NDo=     1
 LinEq1:  Iter= 11 NonCon=     1 RMS=2.31D-08 Max=1.64D-06 NDo=     1
 LinEq1:  Iter= 12 NonCon=     1 RMS=1.23D-08 Max=1.28D-06 NDo=     1
 LinEq1:  Iter= 13 NonCon=     1 RMS=6.64D-09 Max=7.00D-07 NDo=     1
 LinEq1:  Iter= 14 NonCon=     1 RMS=4.75D-09 Max=6.56D-07 NDo=     1
 LinEq1:  Iter= 15 NonCon=     1 RMS=3.85D-09 Max=5.38D-07 NDo=     1
 LinEq1:  Iter= 16 NonCon=     0 RMS=2.60D-09 Max=3.22D-07 NDo=     1
 Linear equations converged to 3.855D-08 3.855D-07 after    16 iterations.
     Minimum is close to point  2 DX=  7.61D-03 DF= -8.75D-10 DXR=  7.55D-03 DFR=  5.71D-05 which will be used.
 LinEq1:  Iter=  0 NonCon=     1 RMS=5.63D-08 Max=1.82D-05 NDo=     1
 LinEq1:  Iter=  1 NonCon=     1 RMS=2.89D-08 Max=3.17D-06 NDo=     1
 LinEq1:  Iter=  2 NonCon=     1 RMS=1.85D-08 Max=1.64D-06 NDo=     1
 LinEq1:  Iter=  3 NonCon=     1 RMS=1.41D-08 Max=1.46D-06 NDo=     1
 LinEq1:  Iter=  4 NonCon=     1 RMS=6.52D-09 Max=4.92D-07 NDo=     1
 LinEq1:  Iter=  5 NonCon=     1 RMS=4.65D-09 Max=3.71D-07 NDo=     1
 LinEq1:  Iter=  6 NonCon=     1 RMS=2.63D-09 Max=1.97D-07 NDo=     1
 LinEq1:  Iter=  7 NonCon=     1 RMS=1.58D-09 Max=8.34D-08 NDo=     1
 LinEq1:  Iter=  8 NonCon=     1 RMS=8.36D-10 Max=7.78D-08 NDo=     1
 LinEq1:  Iter=  9 NonCon=     1 RMS=4.73D-10 Max=4.18D-08 NDo=     1
 LinEq1:  Iter= 10 NonCon=     1 RMS=3.56D-10 Max=4.14D-08 NDo=     1
 LinEq1:  Iter= 11 NonCon=     1 RMS=1.24D-10 Max=7.84D-09 NDo=     1
 LinEq1:  Iter= 12 NonCon=     1 RMS=8.29D-11 Max=7.85D-09 NDo=     1
 LinEq1:  Iter= 13 NonCon=     1 RMS=5.93D-11 Max=5.16D-09 NDo=     1
 LinEq1:  Iter= 14 NonCon=     1 RMS=4.53D-11 Max=4.75D-09 NDo=     1
 LinEq1:  Iter= 15 NonCon=     1 RMS=3.17D-11 Max=3.69D-09 NDo=     1
 LinEq1:  Iter= 16 NonCon=     1 RMS=2.21D-11 Max=3.14D-09 NDo=     1
 LinEq1:  Iter= 17 NonCon=     1 RMS=1.68D-11 Max=1.97D-09 NDo=     1
 LinEq1:  Iter= 18 NonCon=     0 RMS=1.59D-11 Max=1.12D-09 NDo=     1
 Linear equations converged to 1.366D-10 1.366D-09 after    18 iterations.
 Restarting incremental Fock formation.
 SCF Done:  E(UwB97XD) =  -1491.89598591     a.u. after   25 cycles
            Convg  =    0.1018D-06                   146 Fock formations.
              S**2 =  2.0083                  -V/T =  2.0089
 <Sx>= 0.0000 <Sy>= 0.0000 <Sz>= 1.0000 <S**2>= 2.0083 S= 1.0028
 <L.S>= 0.000000000000E+00
 Annihilation of the first spin contaminant:
 S**2 before annihilation     2.0083,   after     2.0000

 **********************************************************************

            Population analysis using the SCF Density.

 **********************************************************************

 Orbital symmetries:
 Alpha Orbitals:
       Occupied  (A) (A) (A) (A) (A) (A) (A) (A) (A) (A) (A) (A)
                 (A) (A) (A) (A) (A) (A) (A) (A) (A) (A) (A) (A)
                 (A) (A) (A) (A) (A) (A) (A) (A) (A) (A) (A) (A)
                 (A) (A) (A) (A) (A) (A) (A) (A) (A) (A) (A) (A)
                 (A) (A) (A) (A) (A) (A) (A) (A) (A) (A) (A) (A)
                 (A) (A) (A) (A) (A) (A) (A) (A) (A) (A) (A) (A)
                 (A) (A) (A) (A) (A) (A) (A) (A) (A) (A) (A) (A)
                 (A) (A) (A) (A) (A) (A) (A) (A) (A) (A) (A) (A)
                 (A) (A) (A) (A) (A) (A) (A) (A) (A) (A) (A) (A)
                 (A) (A) (A) (A) (A) (A) (A) (A)
       Virtual   (A) (A) (A) (A) (A) (A) (A) (A) (A) (A) (A) (A)
                 (A) (A) (A) (A) (A) (A) (A) (A) (A) (A) (A) (A)
                 (A) (A) (A) (A) (A) (A) (A) (A) (A) (A) (A) (A)
                 (A) (A) (A) (A) (A) (A) (A) (A) (A) (A) (A) (A)
                 (A) (A) (A) (A) (A) (A) (A) (A) (A) (A) (A) (A)
                 (A) (A) (A) (A) (A) (A) (A) (A) (A) (A) (A) (A)
                 (A) (A) (A) (A) (A) (A) (A) (A) (A) (A) (A) (A)
                 (A) (A) (A) (A) (A) (A) (A) (A) (A) (A) (A) (A)
                 (A) (A) (A) (A) (A) (A) (A) (A) (A) (A) (A) (A)
                 (A) (A) (A) (A) (A) (A) (A) (A) (A) (A) (A) (A)
                 (A) (A) (A) (A) (A) (A) (A) (A) (A) (A) (A) (A)
                 (A) (A) (A) (A) (A) (A) (A) (A) (A) (A) (A) (A)
                 (A) (A) (A) (A) (A) (A) (A) (A) (A) (A) (A) (A)
                 (A) (A) (A) (A) (A) (A) (A) (A) (A) (A) (A) (A)
                 (A) (A) (A) (A) (A) (A) (A) (A) (A) (A) (A) (A)
                 (A) (A) (A) (A) (A) (A) (A) (A) (A) (A) (A) (A)
                 (A) (A) (A) (A) (A) (A) (A) (A) (A) (A) (A) (A)
                 (A) (A) (A) (A) (A) (A) (A) (A) (A) (A) (A) (A)
                 (A) (A) (A) (A) (A) (A) (A) (A) (A) (A) (A) (A)
                 (A) (A) (A) (A) (A) (A) (A) (A) (A) (A) (A) (A)
                 (A) (A) (A) (A) (A) (A) (A) (A) (A) (A) (A) (A)
                 (A) (A) (A) (A) (A) (A) (A) (A) (A) (A) (A) (A)
                 (A) (A) (A) (A) (A) (A) (A) (A) (A) (A) (A) (A)
                 (A) (A) (A) (A) (A) (A) (A) (A) (A) (A) (A) (A)
                 (A) (A) (A) (A) (A) (A) (A) (A) (A) (A) (A) (A)
                 (A) (A) (A) (A) (A) (A) (A) (A) (A) (A) (A) (A)
                 (A) (A) (A) (A) (A) (A) (A) (A) (A) (A) (A) (A)
                 (A) (A) (A) (A) (A) (A) (A) (A) (A) (A) (A) (A)
                 (A) (A) (A) (A) (A) (A) (A) (A) (A) (A) (A) (A)
                 (A) (A) (A) (A) (A) (A) (A) (A) (A) (A) (A) (A)
                 (A) (A) (A) (A) (A) (A) (A) (A) (A) (A) (A) (A)
                 (A) (A) (A) (A) (A) (A) (A) (A) (A) (A) (A) (A)
                 (A) (A) (A) (A) (A) (A) (A) (A) (A) (A) (A) (A)
                 (A) (A) (A) (A) (A) (A) (A) (A) (A) (A) (A) (A)
                 (A) (A) (A) (A) (A) (A) (A) (A) (A) (A) (A) (A)
                 (A) (A) (A) (A) (A) (A) (A) (A) (A) (A) (A) (A)
                 (A) (A) (A) (A) (A) (A) (A) (A) (A) (A) (A) (A)
                 (A) (A) (A) (A) (A) (A) (A) (A) (A) (A) (A) (A)
                 (A) (A) (A) (A) (A) (A) (A) (A) (A) (A) (A) (A)
                 (A) (A) (A) (A) (A) (A) (A) (A) (A) (A) (A) (A)
                 (A) (A) (A) (A) (A) (A) (A) (A) (A) (A) (A) (A)
                 (A) (A) (A) (A) (A) (A) (A) (A) (A) (A) (A) (A)
                 (A) (A) (A) (A) (A) (A) (A) (A) (A) (A) (A) (A)
                 (A) (A) (A) (A) (A) (A) (A) (A) (A) (A) (A) (A)
                 (A) (A) (A) (A) (A) (A) (A) (A) (A) (A) (A) (A)
                 (A) (A) (A) (A) (A) (A) (A) (A) (A) (A) (A) (A)
                 (A) (A) (A) (A) (A) (A) (A) (A) (A) (A) (A) (A)
                 (A) (A) (A) (A) (A) (A) (A) (A) (A) (A) (A) (A)
                 (A) (A) (A) (A) (A) (A) (A) (A) (A) (A) (A) (A)
                 (A) (A) (A) (A) (A) (A) (A) (A) (A) (A) (A) (A)
                 (A) (A) (A) (A) (A) (A) (A) (A) (A) (A) (A) (A)
                 (A) (A) (A) (A) (A) (A) (A) (A) (A) (A) (A) (A)
                 (A) (A) (A) (A) (A) (A) (A) (A) (A) (A) (A) (A)
                 (A) (A) (A) (A) (A) (A) (A) (A) (A)
 Beta  Orbitals:
       Occupied  (A) (A) (A) (A) (A) (A) (A) (A) (A) (A) (A) (A)
                 (A) (A) (A) (A) (A) (A) (A) (A) (A) (A) (A) (A)
                 (A) (A) (A) (A) (A) (A) (A) (A) (A) (A) (A) (A)
                 (A) (A) (A) (A) (A) (A) (A) (A) (A) (A) (A) (A)
                 (A) (A) (A) (A) (A) (A) (A) (A) (A) (A) (A) (A)
                 (A) (A) (A) (A) (A) (A) (A) (A) (A) (A) (A) (A)
                 (A) (A) (A) (A) (A) (A) (A) (A) (A) (A) (A) (A)
                 (A) (A) (A) (A) (A) (A) (A) (A) (A) (A) (A) (A)
                 (A) (A) (A) (A) (A) (A) (A) (A) (A) (A) (A) (A)
                 (A) (A) (A) (A) (A) (A)
       Virtual   (A) (A) (A) (A) (A) (A) (A) (A) (A) (A) (A) (A)
                 (A) (A) (A) (A) (A) (A) (A) (A) (A) (A) (A) (A)
                 (A) (A) (A) (A) (A) (A) (A) (A) (A) (A) (A) (A)
                 (A) (A) (A) (A) (A) (A) (A) (A) (A) (A) (A) (A)
                 (A) (A) (A) (A) (A) (A) (A) (A) (A) (A) (A) (A)
                 (A) (A) (A) (A) (A) (A) (A) (A) (A) (A) (A) (A)
                 (A) (A) (A) (A) (A) (A) (A) (A) (A) (A) (A) (A)
                 (A) (A) (A) (A) (A) (A) (A) (A) (A) (A) (A) (A)
                 (A) (A) (A) (A) (A) (A) (A) (A) (A) (A) (A) (A)
                 (A) (A) (A) (A) (A) (A) (A) (A) (A) (A) (A) (A)
                 (A) (A) (A) (A) (A) (A) (A) (A) (A) (A) (A) (A)
                 (A) (A) (A) (A) (A) (A) (A) (A) (A) (A) (A) (A)
                 (A) (A) (A) (A) (A) (A) (A) (A) (A) (A) (A) (A)
                 (A) (A) (A) (A) (A) (A) (A) (A) (A) (A) (A) (A)
                 (A) (A) (A) (A) (A) (A) (A) (A) (A) (A) (A) (A)
                 (A) (A) (A) (A) (A) (A) (A) (A) (A) (A) (A) (A)
                 (A) (A) (A) (A) (A) (A) (A) (A) (A) (A) (A) (A)
                 (A) (A) (A) (A) (A) (A) (A) (A) (A) (A) (A) (A)
                 (A) (A) (A) (A) (A) (A) (A) (A) (A) (A) (A) (A)
                 (A) (A) (A) (A) (A) (A) (A) (A) (A) (A) (A) (A)
                 (A) (A) (A) (A) (A) (A) (A) (A) (A) (A) (A) (A)
                 (A) (A) (A) (A) (A) (A) (A) (A) (A) (A) (A) (A)
                 (A) (A) (A) (A) (A) (A) (A) (A) (A) (A) (A) (A)
                 (A) (A) (A) (A) (A) (A) (A) (A) (A) (A) (A) (A)
                 (A) (A) (A) (A) (A) (A) (A) (A) (A) (A) (A) (A)
                 (A) (A) (A) (A) (A) (A) (A) (A) (A) (A) (A) (A)
                 (A) (A) (A) (A) (A) (A) (A) (A) (A) (A) (A) (A)
                 (A) (A) (A) (A) (A) (A) (A) (A) (A) (A) (A) (A)
                 (A) (A) (A) (A) (A) (A) (A) (A) (A) (A) (A) (A)
                 (A) (A) (A) (A) (A) (A) (A) (A) (A) (A) (A) (A)
                 (A) (A) (A) (A) (A) (A) (A) (A) (A) (A) (A) (A)
                 (A) (A) (A) (A) (A) (A) (A) (A) (A) (A) (A) (A)
                 (A) (A) (A) (A) (A) (A) (A) (A) (A) (A) (A) (A)
                 (A) (A) (A) (A) (A) (A) (A) (A) (A) (A) (A) (A)
                 (A) (A) (A) (A) (A) (A) (A) (A) (A) (A) (A) (A)
                 (A) (A) (A) (A) (A) (A) (A) (A) (A) (A) (A) (A)
                 (A) (A) (A) (A) (A) (A) (A) (A) (A) (A) (A) (A)
                 (A) (A) (A) (A) (A) (A) (A) (A) (A) (A) (A) (A)
                 (A) (A) (A) (A) (A) (A) (A) (A) (A) (A) (A) (A)
                 (A) (A) (A) (A) (A) (A) (A) (A) (A) (A) (A) (A)
                 (A) (A) (A) (A) (A) (A) (A) (A) (A) (A) (A) (A)
                 (A) (A) (A) (A) (A) (A) (A) (A) (A) (A) (A) (A)
                 (A) (A) (A) (A) (A) (A) (A) (A) (A) (A) (A) (A)
                 (A) (A) (A) (A) (A) (A) (A) (A) (A) (A) (A) (A)
                 (A) (A) (A) (A) (A) (A) (A) (A) (A) (A) (A) (A)
                 (A) (A) (A) (A) (A) (A) (A) (A) (A) (A) (A) (A)
                 (A) (A) (A) (A) (A) (A) (A) (A) (A) (A) (A) (A)
                 (A) (A) (A) (A) (A) (A) (A) (A) (A) (A) (A) (A)
                 (A) (A) (A) (A) (A) (A) (A) (A) (A) (A) (A) (A)
                 (A) (A) (A) (A) (A) (A) (A) (A) (A) (A) (A) (A)
                 (A) (A) (A) (A) (A) (A) (A) (A) (A) (A) (A) (A)
                 (A) (A) (A) (A) (A) (A) (A) (A) (A) (A) (A) (A)
                 (A) (A) (A) (A) (A) (A) (A) (A) (A) (A) (A) (A)
                 (A) (A) (A) (A) (A) (A) (A) (A) (A) (A) (A)
 The electronic state is 3-A.
 Alpha  occ. eigenvalues --  -19.37741 -19.37108 -19.34576 -19.34279 -19.33989
 Alpha  occ. eigenvalues --  -19.33698 -19.33419 -19.32969 -14.76788 -14.76254
 Alpha  occ. eigenvalues --  -10.39272 -10.39221 -10.38018 -10.37692 -10.33346
 Alpha  occ. eigenvalues --  -10.32722 -10.32680 -10.32430 -10.32244 -10.32204
 Alpha  occ. eigenvalues --  -10.31627 -10.31579 -10.31360 -10.31109 -10.31029
 Alpha  occ. eigenvalues --  -10.30815 -10.30373 -10.30020 -10.29582 -10.29509
 Alpha  occ. eigenvalues --   -1.40519  -1.39998  -1.21241  -1.20511  -1.20219
 Alpha  occ. eigenvalues --   -1.19485  -1.16550  -1.15014  -1.00602  -0.99355
 Alpha  occ. eigenvalues --   -0.91408  -0.90335  -0.87532  -0.86712  -0.86479
 Alpha  occ. eigenvalues --   -0.85536  -0.82272  -0.81203  -0.79909  -0.78918
 Alpha  occ. eigenvalues --   -0.76771  -0.75815  -0.73178  -0.72362  -0.71848
 Alpha  occ. eigenvalues --   -0.71058  -0.69200  -0.68675  -0.68589  -0.67998
 Alpha  occ. eigenvalues --   -0.67664  -0.66592  -0.64463  -0.63924  -0.61908
 Alpha  occ. eigenvalues --   -0.61018  -0.60456  -0.59487  -0.58047  -0.57046
 Alpha  occ. eigenvalues --   -0.56753  -0.56343  -0.56162  -0.55794  -0.55167
 Alpha  occ. eigenvalues --   -0.54662  -0.53528  -0.53065  -0.52323  -0.52071
 Alpha  occ. eigenvalues --   -0.51776  -0.51561  -0.50975  -0.50579  -0.49996
 Alpha  occ. eigenvalues --   -0.48901  -0.48461  -0.48197  -0.47701  -0.47359
 Alpha  occ. eigenvalues --   -0.47258  -0.47190  -0.46547  -0.46252  -0.45900
 Alpha  occ. eigenvalues --   -0.44725  -0.44525  -0.44258  -0.43698  -0.43288
 Alpha  occ. eigenvalues --   -0.43229  -0.42726  -0.42461  -0.42188  -0.41794
 Alpha  occ. eigenvalues --   -0.41502  -0.40884  -0.40514  -0.40210  -0.39699
 Alpha  occ. eigenvalues --   -0.39372  -0.38445  -0.37906  -0.37492  -0.36747
 Alpha  occ. eigenvalues --   -0.35960
 Alpha virt. eigenvalues --    0.00041   0.00451   0.03076   0.03919   0.04449
 Alpha virt. eigenvalues --    0.04851   0.05333   0.05673   0.05967   0.06418
 Alpha virt. eigenvalues --    0.06968   0.07147   0.07273   0.07686   0.08097
 Alpha virt. eigenvalues --    0.08481   0.09013   0.09087   0.09498   0.09836
 Alpha virt. eigenvalues --    0.10062   0.10396   0.10792   0.10931   0.11324
 Alpha virt. eigenvalues --    0.11723   0.12017   0.12131   0.12484   0.12643
 Alpha virt. eigenvalues --    0.13310   0.13585   0.13783   0.13982   0.14126
 Alpha virt. eigenvalues --    0.14241   0.14539   0.14876   0.15342   0.15597
 Alpha virt. eigenvalues --    0.15828   0.16029   0.16079   0.16387   0.16644
 Alpha virt. eigenvalues --    0.16775   0.17127   0.17140   0.17436   0.17649
 Alpha virt. eigenvalues --    0.17762   0.17945   0.18134   0.18471   0.18760
 Alpha virt. eigenvalues --    0.18815   0.19043   0.19255   0.19344   0.19585
 Alpha virt. eigenvalues --    0.19609   0.19684   0.20069   0.20155   0.20373
 Alpha virt. eigenvalues --    0.20528   0.20860   0.20950   0.21176   0.21512
 Alpha virt. eigenvalues --    0.21553   0.21716   0.21986   0.22027   0.22172
 Alpha virt. eigenvalues --    0.22419   0.22509   0.22801   0.23194   0.23260
 Alpha virt. eigenvalues --    0.23378   0.23549   0.23713   0.24099   0.24541
 Alpha virt. eigenvalues --    0.24734   0.24809   0.25276   0.25331   0.25539
 Alpha virt. eigenvalues --    0.25567   0.25910   0.26010   0.26246   0.26393
 Alpha virt. eigenvalues --    0.26594   0.26691   0.27074   0.27387   0.27596
 Alpha virt. eigenvalues --    0.27987   0.28234   0.28360   0.28496   0.28679
 Alpha virt. eigenvalues --    0.28997   0.29243   0.29410   0.29538   0.29902
 Alpha virt. eigenvalues --    0.30051   0.30517   0.30594   0.30707   0.30912
 Alpha virt. eigenvalues --    0.30990   0.31656   0.31849   0.32027   0.32455
 Alpha virt. eigenvalues --    0.32539   0.32768   0.33106   0.33410   0.33643
 Alpha virt. eigenvalues --    0.34096   0.34235   0.34374   0.34636   0.35018
 Alpha virt. eigenvalues --    0.35296   0.35458   0.36044   0.36250   0.36461
 Alpha virt. eigenvalues --    0.36659   0.37113   0.37224   0.37437   0.37701
 Alpha virt. eigenvalues --    0.38078   0.38348   0.38394   0.38715   0.38783
 Alpha virt. eigenvalues --    0.39132   0.39349   0.39886   0.39906   0.40329
 Alpha virt. eigenvalues --    0.40345   0.40485   0.41041   0.41184   0.41793
 Alpha virt. eigenvalues --    0.41933   0.42130   0.42378   0.42514   0.43012
 Alpha virt. eigenvalues --    0.43271   0.43444   0.44020   0.44050   0.44484
 Alpha virt. eigenvalues --    0.44730   0.44939   0.45087   0.45197   0.45693
 Alpha virt. eigenvalues --    0.45773   0.46171   0.46447   0.46896   0.47201
 Alpha virt. eigenvalues --    0.47759   0.47952   0.48247   0.48807   0.49111
 Alpha virt. eigenvalues --    0.49180   0.49523   0.49954   0.50100   0.50416
 Alpha virt. eigenvalues --    0.50646   0.51298   0.51462   0.51680   0.51947
 Alpha virt. eigenvalues --    0.52149   0.52416   0.52713   0.53201   0.53708
 Alpha virt. eigenvalues --    0.54003   0.54475   0.54649   0.55198   0.55432
 Alpha virt. eigenvalues --    0.55856   0.56102   0.56781   0.57149   0.57731
 Alpha virt. eigenvalues --    0.58460   0.58932   0.59570   0.60346   0.60992
 Alpha virt. eigenvalues --    0.61420   0.61946   0.62518   0.63294   0.63781
 Alpha virt. eigenvalues --    0.64302   0.67345   0.77805   0.78962   0.79386
 Alpha virt. eigenvalues --    0.80064   0.80271   0.81160   0.81452   0.82061
 Alpha virt. eigenvalues --    0.82433   0.82613   0.83639   0.84501   0.84808
 Alpha virt. eigenvalues --    0.85132   0.85290   0.86034   0.86290   0.87065
 Alpha virt. eigenvalues --    0.87465   0.87698   0.88515   0.88779   0.90032
 Alpha virt. eigenvalues --    0.90102   0.90786   0.91844   0.92396   0.92850
 Alpha virt. eigenvalues --    0.93514   0.93848   0.94436   0.94837   0.95298
 Alpha virt. eigenvalues --    0.95365   0.96017   0.96125   0.97266   0.97625
 Alpha virt. eigenvalues --    0.98262   0.99177   0.99687   1.00705   1.01196
 Alpha virt. eigenvalues --    1.01878   1.02582   1.02700   1.03260   1.04227
 Alpha virt. eigenvalues --    1.04990   1.05145   1.05689   1.06585   1.08001
 Alpha virt. eigenvalues --    1.08250   1.08887   1.09914   1.10706   1.11842
 Alpha virt. eigenvalues --    1.12224   1.12674   1.13098   1.13770   1.14470
 Alpha virt. eigenvalues --    1.14777   1.15679   1.16156   1.16542   1.16980
 Alpha virt. eigenvalues --    1.17123   1.17985   1.18639   1.19141   1.19664
 Alpha virt. eigenvalues --    1.20186   1.20263   1.21039   1.21534   1.21790
 Alpha virt. eigenvalues --    1.22401   1.22493   1.23469   1.23854   1.24572
 Alpha virt. eigenvalues --    1.25392   1.25790   1.26352   1.26687   1.27185
 Alpha virt. eigenvalues --    1.28563   1.29024   1.29117   1.29799   1.30096
 Alpha virt. eigenvalues --    1.30547   1.31196   1.31295   1.32514   1.32995
 Alpha virt. eigenvalues --    1.33100   1.34262   1.35134   1.35913   1.36367
 Alpha virt. eigenvalues --    1.37344   1.37991   1.38196   1.39128   1.39603
 Alpha virt. eigenvalues --    1.40788   1.41198   1.41721   1.42787   1.43373
 Alpha virt. eigenvalues --    1.43740   1.44433   1.45473   1.45963   1.46481
 Alpha virt. eigenvalues --    1.47213   1.47750   1.48502   1.49001   1.49271
 Alpha virt. eigenvalues --    1.50052   1.51022   1.51387   1.52010   1.53660
 Alpha virt. eigenvalues --    1.54300   1.54412   1.55416   1.56139   1.57143
 Alpha virt. eigenvalues --    1.57508   1.58648   1.59438   1.60762   1.61270
 Alpha virt. eigenvalues --    1.61887   1.63065   1.63790   1.64795   1.64951
 Alpha virt. eigenvalues --    1.65687   1.66500   1.67466   1.68159   1.68425
 Alpha virt. eigenvalues --    1.69936   1.71809   1.72918   1.73990   1.74353
 Alpha virt. eigenvalues --    1.74974   1.75362   1.75805   1.77026   1.77049
 Alpha virt. eigenvalues --    1.77724   1.78024   1.79280   1.79886   1.80677
 Alpha virt. eigenvalues --    1.82123   1.83116   1.83499   1.84062   1.84590
 Alpha virt. eigenvalues --    1.85247   1.86473   1.87254   1.88582   1.89189
 Alpha virt. eigenvalues --    1.89390   1.89861   1.90994   1.91393   1.92051
 Alpha virt. eigenvalues --    1.92228   1.92774   1.93148   1.94152   1.94660
 Alpha virt. eigenvalues --    1.95198   1.95435   1.96067   1.96768   1.97020
 Alpha virt. eigenvalues --    1.97490   1.98271   1.98792   1.99121   1.99482
 Alpha virt. eigenvalues --    1.99878   2.01057   2.01473   2.02538   2.02882
 Alpha virt. eigenvalues --    2.03926   2.04169   2.04936   2.06025   2.06986
 Alpha virt. eigenvalues --    2.07966   2.08403   2.08645   2.09295   2.10016
 Alpha virt. eigenvalues --    2.10595   2.10917   2.11495   2.12135   2.12598
 Alpha virt. eigenvalues --    2.13081   2.13411   2.13649   2.13805   2.14105
 Alpha virt. eigenvalues --    2.14938   2.15015   2.16032   2.16457   2.17641
 Alpha virt. eigenvalues --    2.17770   2.18665   2.19355   2.20046   2.20448
 Alpha virt. eigenvalues --    2.20913   2.21288   2.21713   2.21993   2.22886
 Alpha virt. eigenvalues --    2.23331   2.23976   2.24393   2.25054   2.25413
 Alpha virt. eigenvalues --    2.26079   2.26647   2.26942   2.27366   2.27925
 Alpha virt. eigenvalues --    2.28083   2.28739   2.29178   2.30155   2.30407
 Alpha virt. eigenvalues --    2.30734   2.32376   2.32930   2.33549   2.33803
 Alpha virt. eigenvalues --    2.35509   2.36447   2.37119   2.38972   2.39087
 Alpha virt. eigenvalues --    2.39908   2.40601   2.41340   2.42392   2.43419
 Alpha virt. eigenvalues --    2.44533   2.45565   2.46465   2.47624   2.49104
 Alpha virt. eigenvalues --    2.49574   2.50038   2.50665   2.51829   2.52370
 Alpha virt. eigenvalues --    2.54103   2.55546   2.55576   2.56908   2.57411
 Alpha virt. eigenvalues --    2.57701   2.59401   2.59921   2.60952   2.61597
 Alpha virt. eigenvalues --    2.61947   2.62477   2.62987   2.63477   2.63958
 Alpha virt. eigenvalues --    2.64847   2.66216   2.67514   2.68541   2.68836
 Alpha virt. eigenvalues --    2.69555   2.70841   2.71129   2.72314   2.72875
 Alpha virt. eigenvalues --    2.73799   2.74257   2.75448   2.76387   2.76996
 Alpha virt. eigenvalues --    2.77373   2.77893   2.78161   2.79333   2.79698
 Alpha virt. eigenvalues --    2.79887   2.80195   2.81461   2.82127   2.82611
 Alpha virt. eigenvalues --    2.83116   2.83952   2.85095   2.85897   2.86964
 Alpha virt. eigenvalues --    2.87489   2.88173   2.88507   2.89299   2.89649
 Alpha virt. eigenvalues --    2.90661   2.91757   2.91833   2.91973   2.93235
 Alpha virt. eigenvalues --    2.93572   2.94039   2.94744   2.95687   2.96162
 Alpha virt. eigenvalues --    2.97028   2.97258   2.98012   2.98653   2.99363
 Alpha virt. eigenvalues --    2.99988   3.01385   3.02100   3.03598   3.04688
 Alpha virt. eigenvalues --    3.04723   3.05980   3.06380   3.07657   3.07959
 Alpha virt. eigenvalues --    3.08888   3.09917   3.10968   3.12103   3.12696
 Alpha virt. eigenvalues --    3.13502   3.14598   3.15238   3.16413   3.17059
 Alpha virt. eigenvalues --    3.17954   3.18568   3.22545   3.25212   3.31521
 Alpha virt. eigenvalues --    3.32629   3.34395   3.37544   3.38152   3.39421
 Alpha virt. eigenvalues --    3.40059   3.41113   3.41626   3.42261   3.44807
 Alpha virt. eigenvalues --    3.45428   3.48723   3.49294   3.53803   3.54550
 Alpha virt. eigenvalues --    3.55732   3.55900   3.57081   3.57263   3.57394
 Alpha virt. eigenvalues --    3.58899   3.59240   3.60335   3.60644   3.61064
 Alpha virt. eigenvalues --    3.62114   3.62861   3.64329   3.64548   3.65494
 Alpha virt. eigenvalues --    3.66596   3.67679   3.69683   3.71263   3.71618
 Alpha virt. eigenvalues --    4.31441   4.39665   4.50441   4.52505   4.54153
 Alpha virt. eigenvalues --    4.56986   4.58716   4.60569   4.62116   4.64469
 Alpha virt. eigenvalues --    4.66342   4.69642   4.72316   4.74001   4.76657
 Alpha virt. eigenvalues --    4.78509   4.80172   4.84302   4.84973   4.87605
 Alpha virt. eigenvalues --    4.88934   4.90698   4.93500   4.98448   4.99944
 Alpha virt. eigenvalues --    5.01821   5.15314   5.16278   5.17210   5.20380
  Beta  occ. eigenvalues --  -19.37737 -19.37107 -19.34276 -19.33990 -19.33697
  Beta  occ. eigenvalues --  -19.33419 -19.32606 -19.30977 -14.76788 -14.76254
  Beta  occ. eigenvalues --  -10.39310 -10.39214 -10.38063 -10.37680 -10.33341
  Beta  occ. eigenvalues --  -10.32676 -10.32647 -10.32429 -10.32241 -10.32009
  Beta  occ. eigenvalues --  -10.31565 -10.31379 -10.31361 -10.31108 -10.31025
  Beta  occ. eigenvalues --  -10.30814 -10.30370 -10.30020 -10.29578 -10.29500
  Beta  occ. eigenvalues --   -1.40516  -1.39997  -1.21213  -1.20494  -1.20028
  Beta  occ. eigenvalues --   -1.19370  -1.11795  -1.10148  -1.00288  -0.99029
  Beta  occ. eigenvalues --   -0.91236  -0.90146  -0.86813  -0.86102  -0.85729
  Beta  occ. eigenvalues --   -0.85082  -0.82117  -0.81065  -0.79742  -0.78752
  Beta  occ. eigenvalues --   -0.76542  -0.75606  -0.73080  -0.72308  -0.71767
  Beta  occ. eigenvalues --   -0.71005  -0.69019  -0.68520  -0.68475  -0.67858
  Beta  occ. eigenvalues --   -0.67288  -0.66068  -0.64431  -0.63895  -0.61612
  Beta  occ. eigenvalues --   -0.60563  -0.59649  -0.58507  -0.57075  -0.56822
  Beta  occ. eigenvalues --   -0.55978  -0.55819  -0.55512  -0.54858  -0.54625
  Beta  occ. eigenvalues --   -0.53359  -0.52999  -0.52127  -0.51849  -0.51781
  Beta  occ. eigenvalues --   -0.51077  -0.50806  -0.50526  -0.49842  -0.49440
  Beta  occ. eigenvalues --   -0.48702  -0.48026  -0.47855  -0.47313  -0.47091
  Beta  occ. eigenvalues --   -0.47007  -0.46755  -0.46321  -0.46081  -0.45501
  Beta  occ. eigenvalues --   -0.44319  -0.44309  -0.43575  -0.43449  -0.42709
  Beta  occ. eigenvalues --   -0.42505  -0.42264  -0.41593  -0.41243  -0.41199
  Beta  occ. eigenvalues --   -0.40526  -0.40438  -0.39605  -0.39541  -0.38377
  Beta  occ. eigenvalues --   -0.38217  -0.37189  -0.36334  -0.34716
  Beta virt. eigenvalues --   -0.09036  -0.07222   0.00047   0.00458   0.03102
  Beta virt. eigenvalues --    0.03949   0.04488   0.04877   0.05366   0.05714
  Beta virt. eigenvalues --    0.05986   0.06493   0.06988   0.07190   0.07300
  Beta virt. eigenvalues --    0.07733   0.08115   0.08522   0.09047   0.09130
  Beta virt. eigenvalues --    0.09538   0.09889   0.10108   0.10431   0.10848
  Beta virt. eigenvalues --    0.10984   0.11361   0.11768   0.12051   0.12199
  Beta virt. eigenvalues --    0.12544   0.12699   0.13368   0.13627   0.13910
  Beta virt. eigenvalues --    0.14069   0.14179   0.14276   0.14577   0.14913
  Beta virt. eigenvalues --    0.15407   0.15664   0.15895   0.16068   0.16171
  Beta virt. eigenvalues --    0.16476   0.16695   0.16864   0.17158   0.17190
  Beta virt. eigenvalues --    0.17500   0.17709   0.17826   0.18039   0.18192
  Beta virt. eigenvalues --    0.18513   0.18801   0.18844   0.19106   0.19314
  Beta virt. eigenvalues --    0.19389   0.19630   0.19686   0.19743   0.20133
  Beta virt. eigenvalues --    0.20212   0.20407   0.20590   0.20900   0.20984
  Beta virt. eigenvalues --    0.21205   0.21552   0.21607   0.21761   0.22070
  Beta virt. eigenvalues --    0.22075   0.22217   0.22465   0.22600   0.22840
  Beta virt. eigenvalues --    0.23261   0.23331   0.23441   0.23604   0.23811
  Beta virt. eigenvalues --    0.24198   0.24652   0.24784   0.24848   0.25337
  Beta virt. eigenvalues --    0.25384   0.25589   0.25632   0.25979   0.26077
  Beta virt. eigenvalues --    0.26313   0.26465   0.26703   0.26786   0.27131
  Beta virt. eigenvalues --    0.27461   0.27659   0.28105   0.28275   0.28439
  Beta virt. eigenvalues --    0.28556   0.28749   0.29058   0.29329   0.29482
  Beta virt. eigenvalues --    0.29584   0.29989   0.30128   0.30575   0.30671
  Beta virt. eigenvalues --    0.30808   0.31014   0.31061   0.31762   0.31881
  Beta virt. eigenvalues --    0.32165   0.32512   0.32679   0.32877   0.33165
  Beta virt. eigenvalues --    0.33461   0.33711   0.34197   0.34331   0.34465
  Beta virt. eigenvalues --    0.34723   0.35074   0.35398   0.35510   0.36133
  Beta virt. eigenvalues --    0.36342   0.36562   0.36754   0.37155   0.37338
  Beta virt. eigenvalues --    0.37532   0.37812   0.38294   0.38428   0.38494
  Beta virt. eigenvalues --    0.38800   0.38855   0.39168   0.39469   0.39939
  Beta virt. eigenvalues --    0.40026   0.40380   0.40522   0.40661   0.41127
  Beta virt. eigenvalues --    0.41281   0.41885   0.41985   0.42229   0.42488
  Beta virt. eigenvalues --    0.42580   0.43098   0.43326   0.43494   0.44103
  Beta virt. eigenvalues --    0.44127   0.44594   0.44832   0.45021   0.45171
  Beta virt. eigenvalues --    0.45302   0.45774   0.45906   0.46260   0.46588
  Beta virt. eigenvalues --    0.46939   0.47269   0.47880   0.48167   0.48328
  Beta virt. eigenvalues --    0.48846   0.49207   0.49288   0.49567   0.50103
  Beta virt. eigenvalues --    0.50261   0.50517   0.50781   0.51404   0.51667
  Beta virt. eigenvalues --    0.51919   0.52137   0.52245   0.52590   0.52837
  Beta virt. eigenvalues --    0.53271   0.53768   0.54180   0.54535   0.54758
  Beta virt. eigenvalues --    0.55294   0.55591   0.56035   0.56151   0.56979
  Beta virt. eigenvalues --    0.57270   0.57856   0.58530   0.59105   0.59720
  Beta virt. eigenvalues --    0.60518   0.61132   0.61644   0.62101   0.62619
  Beta virt. eigenvalues --    0.63469   0.63918   0.64381   0.67497   0.77890
  Beta virt. eigenvalues --    0.79050   0.79477   0.80204   0.80465   0.81251
  Beta virt. eigenvalues --    0.81560   0.82246   0.82511   0.82705   0.83674
  Beta virt. eigenvalues --    0.84635   0.84876   0.85211   0.85351   0.86126
  Beta virt. eigenvalues --    0.86397   0.87315   0.87501   0.87740   0.88611
  Beta virt. eigenvalues --    0.88833   0.90122   0.90256   0.90969   0.91949
  Beta virt. eigenvalues --    0.92512   0.92955   0.93640   0.93975   0.94514
  Beta virt. eigenvalues --    0.94981   0.95394   0.95460   0.96137   0.96245
  Beta virt. eigenvalues --    0.97317   0.97693   0.98408   0.99232   0.99818
  Beta virt. eigenvalues --    1.00816   1.01327   1.01955   1.02645   1.02829
  Beta virt. eigenvalues --    1.03345   1.04356   1.05065   1.05232   1.05759
  Beta virt. eigenvalues --    1.06645   1.08072   1.08352   1.08948   1.10028
  Beta virt. eigenvalues --    1.10765   1.11923   1.12413   1.12737   1.13155
  Beta virt. eigenvalues --    1.13852   1.14534   1.14852   1.15713   1.16221
  Beta virt. eigenvalues --    1.16628   1.17046   1.17160   1.18036   1.18694
  Beta virt. eigenvalues --    1.19210   1.19756   1.20261   1.20357   1.21103
  Beta virt. eigenvalues --    1.21670   1.21995   1.22449   1.22575   1.23570
  Beta virt. eigenvalues --    1.23970   1.24715   1.25481   1.25874   1.26418
  Beta virt. eigenvalues --    1.26894   1.27267   1.28654   1.29185   1.29263
  Beta virt. eigenvalues --    1.29910   1.30256   1.30635   1.31330   1.31376
  Beta virt. eigenvalues --    1.32824   1.33100   1.33244   1.34347   1.35231
  Beta virt. eigenvalues --    1.36252   1.36474   1.37566   1.38357   1.38651
  Beta virt. eigenvalues --    1.39537   1.39770   1.40965   1.41391   1.41989
  Beta virt. eigenvalues --    1.42924   1.43515   1.44108   1.44662   1.45722
  Beta virt. eigenvalues --    1.46116   1.46600   1.47683   1.48351   1.48659
  Beta virt. eigenvalues --    1.49237   1.49525   1.50266   1.51297   1.51949
  Beta virt. eigenvalues --    1.53076   1.53847   1.54524   1.55029   1.56122
  Beta virt. eigenvalues --    1.57357   1.57740   1.58377   1.59408   1.59997
  Beta virt. eigenvalues --    1.61373   1.61521   1.62194   1.63299   1.64237
  Beta virt. eigenvalues --    1.65119   1.65253   1.65929   1.66952   1.67867
  Beta virt. eigenvalues --    1.68644   1.69161   1.70141   1.72148   1.73341
  Beta virt. eigenvalues --    1.74383   1.74609   1.75396   1.75607   1.76327
  Beta virt. eigenvalues --    1.77245   1.77444   1.78061   1.78416   1.79604
  Beta virt. eigenvalues --    1.80176   1.81189   1.82450   1.83228   1.84113
  Beta virt. eigenvalues --    1.84241   1.84833   1.85347   1.86726   1.87790
  Beta virt. eigenvalues --    1.88699   1.89351   1.89657   1.90017   1.91192
  Beta virt. eigenvalues --    1.91981   1.92148   1.92643   1.93125   1.93634
  Beta virt. eigenvalues --    1.94684   1.94830   1.95514   1.95765   1.96316
  Beta virt. eigenvalues --    1.96862   1.97294   1.97883   1.98466   1.98890
  Beta virt. eigenvalues --    1.99503   1.99827   2.00109   2.01230   2.02010
  Beta virt. eigenvalues --    2.02812   2.03289   2.04231   2.04487   2.05526
  Beta virt. eigenvalues --    2.06398   2.07811   2.08375   2.08660   2.09146
  Beta virt. eigenvalues --    2.09731   2.10240   2.11117   2.11412   2.11819
  Beta virt. eigenvalues --    2.12407   2.13003   2.13276   2.13541   2.13979
  Beta virt. eigenvalues --    2.14044   2.14634   2.15264   2.15408   2.16181
  Beta virt. eigenvalues --    2.16604   2.17916   2.18063   2.18910   2.19551
  Beta virt. eigenvalues --    2.20425   2.20731   2.21046   2.21542   2.21902
  Beta virt. eigenvalues --    2.22244   2.23021   2.23568   2.24250   2.24535
  Beta virt. eigenvalues --    2.25223   2.25665   2.26509   2.26846   2.27197
  Beta virt. eigenvalues --    2.27517   2.28262   2.28328   2.28888   2.29546
  Beta virt. eigenvalues --    2.30355   2.30559   2.31063   2.32656   2.33023
  Beta virt. eigenvalues --    2.33800   2.33928   2.35696   2.36553   2.37318
  Beta virt. eigenvalues --    2.39149   2.39226   2.40214   2.40782   2.41514
  Beta virt. eigenvalues --    2.42993   2.44015   2.44769   2.45827   2.46862
  Beta virt. eigenvalues --    2.47950   2.49296   2.49724   2.50341   2.50992
  Beta virt. eigenvalues --    2.52074   2.52610   2.54255   2.55696   2.55824
  Beta virt. eigenvalues --    2.57186   2.57786   2.57961   2.59601   2.60098
  Beta virt. eigenvalues --    2.61012   2.61670   2.61999   2.62639   2.63143
  Beta virt. eigenvalues --    2.63572   2.64040   2.64972   2.66431   2.67804
  Beta virt. eigenvalues --    2.68629   2.68967   2.69645   2.70965   2.71233
  Beta virt. eigenvalues --    2.72394   2.73043   2.73933   2.74448   2.75563
  Beta virt. eigenvalues --    2.76545   2.77076   2.77487   2.78027   2.78310
  Beta virt. eigenvalues --    2.79447   2.79771   2.80024   2.80390   2.81592
  Beta virt. eigenvalues --    2.82215   2.82685   2.83183   2.84012   2.85168
  Beta virt. eigenvalues --    2.86009   2.87096   2.87604   2.88310   2.88543
  Beta virt. eigenvalues --    2.89378   2.89699   2.90782   2.91816   2.91962
  Beta virt. eigenvalues --    2.92077   2.93322   2.93741   2.94104   2.94872
  Beta virt. eigenvalues --    2.95798   2.96229   2.97125   2.97347   2.98057
  Beta virt. eigenvalues --    2.98743   2.99474   3.00050   3.01501   3.02143
  Beta virt. eigenvalues --    3.03797   3.04770   3.04821   3.06105   3.06614
  Beta virt. eigenvalues --    3.07742   3.08048   3.08969   3.09971   3.11041
  Beta virt. eigenvalues --    3.12207   3.12726   3.13632   3.14636   3.15300
  Beta virt. eigenvalues --    3.16485   3.17109   3.17989   3.18688   3.22578
  Beta virt. eigenvalues --    3.25254   3.31734   3.32955   3.35232   3.38011
  Beta virt. eigenvalues --    3.38209   3.39505   3.40120   3.41295   3.41792
  Beta virt. eigenvalues --    3.42365   3.44819   3.45444   3.48753   3.49324
  Beta virt. eigenvalues --    3.53836   3.54571   3.55745   3.55918   3.57096
  Beta virt. eigenvalues --    3.57294   3.57429   3.59087   3.59330   3.60395
  Beta virt. eigenvalues --    3.60735   3.61150   3.62284   3.62953   3.64369
  Beta virt. eigenvalues --    3.64644   3.65541   3.66637   3.67702   3.69705
  Beta virt. eigenvalues --    3.71296   3.71688   4.31489   4.39806   4.50719
  Beta virt. eigenvalues --    4.52533   4.54187   4.57508   4.58840   4.60763
  Beta virt. eigenvalues --    4.62418   4.64619   4.66501   4.69833   4.72406
  Beta virt. eigenvalues --    4.74037   4.76885   4.78777   4.80460   4.84425
  Beta virt. eigenvalues --    4.85550   4.87817   4.89046   4.90717   4.93854
  Beta virt. eigenvalues --    4.99635   5.00168   5.01844   5.15385   5.16485
  Beta virt. eigenvalues --    5.17812   5.21255
          Condensed to atoms (all electrons):
          Atomic-Atomic Spin Densities.
 Mulliken charges and spin densities:
               1          2
     1  C   -0.793470   0.075319
     2  C   -0.279672   0.001131
     3  H    0.199929   0.000604
     4  H    0.158073   0.000080
     5  C   -0.017901   0.007191
     6  H    0.195776  -0.000114
     7  C   -0.111241  -0.021489
     8  H    0.143600   0.003880
     9  H    0.155992  -0.006802
    10  C   -0.181184   0.029615
    11  H    0.221616  -0.004659
    12  C   -0.071556   0.003929
    13  C   -0.468157   0.001316
    14  H    0.122307   0.001816
    15  H    0.159499   0.001105
    16  H    0.164306   0.000006
    17  C   -0.474893   0.002788
    18  H    0.145422   0.000743
    19  H    0.179676  -0.000151
    20  H    0.159071  -0.000382
    21  C   -0.153823   0.012164
    22  O    0.110580  -0.002440
    23  H    0.199440   0.001302
    24  N   -0.137602  -0.000789
    25  O   -0.039990   0.000747
    26  O    0.000097  -0.000426
    27  C   -0.437889   0.054793
    28  H    0.189443  -0.002817
    29  H    0.135356  -0.000616
    30  H    0.131921   0.019107
    31  O    0.113701   0.832380
    32  C   -0.386309   0.089313
    33  C   -0.200315   0.035121
    34  H    0.184837   0.001053
    35  H    0.184707   0.000469
    36  C    0.099534  -0.000464
    37  H    0.188640  -0.000116
    38  C   -0.195191  -0.010654
    39  H    0.205842  -0.002153
    40  H    0.165935  -0.000929
    41  C    0.358718   0.018870
    42  H    0.187832  -0.001670
    43  C   -0.254738   0.003031
    44  C   -0.325891  -0.000290
    45  H    0.141285   0.000177
    46  H    0.145579   0.000848
    47  H    0.146583  -0.000050
    48  C   -0.483716   0.013348
    49  H    0.114726  -0.017857
    50  H    0.186749   0.001664
    51  H    0.179897  -0.001039
    52  C   -1.223113  -0.054330
    53  O    0.233691  -0.001396
    54  H    0.791758  -0.012383
    55  N   -0.394092  -0.001074
    56  O    0.166235  -0.000787
    57  O    0.020555   0.000457
    58  C   -0.400241   0.056423
    59  H    0.171251  -0.005986
    60  H    0.176953  -0.009249
    61  H    0.134816   0.037830
    62  O   -0.040942   0.852497
 Sum of Mulliken charges =  -0.00000   2.00000
 Mulliken charges and spin densities with hydrogens summed into heavy atoms:
               1          2
     1  C   -0.793470   0.075319
     2  C    0.078330   0.001814
     5  C    0.177875   0.007077
     7  C    0.188350  -0.024412
    10  C    0.040432   0.024956
    12  C   -0.071556   0.003929
    13  C   -0.022045   0.004243
    17  C    0.009276   0.002998
    21  C    0.045617   0.013466
    22  O    0.110580  -0.002440
    24  N   -0.137602  -0.000789
    25  O   -0.039990   0.000747
    26  O    0.000097  -0.000426
    27  C    0.018831   0.070466
    31  O    0.113701   0.832380
    32  C   -0.386309   0.089313
    33  C    0.169230   0.036643
    36  C    0.288173  -0.000580
    38  C    0.176587  -0.013737
    41  C    0.546550   0.017200
    43  C   -0.254738   0.003031
    44  C    0.107556   0.000685
    48  C   -0.002343  -0.003884
    52  C   -0.431355  -0.066714
    53  O    0.233691  -0.001396
    55  N   -0.394092  -0.001074
    56  O    0.166235  -0.000787
    57  O    0.020555   0.000457
    58  C    0.082780   0.079019
    62  O   -0.040942   0.852497
 Electronic spatial extent (au):  <R**2>=          11974.0950
 Charge=             -0.0000 electrons
 Dipole moment (field-independent basis, Debye):
    X=             -3.3260    Y=              0.1066    Z=             -4.1398  Tot=              5.3114
 Quadrupole moment (field-independent basis, Debye-Ang):
   XX=           -174.9561   YY=           -201.5372   ZZ=           -183.1515
   XY=             25.7951   XZ=             -0.8243   YZ=              1.8003
 Traceless Quadrupole moment (field-independent basis, Debye-Ang):
   XX=             11.5922   YY=            -14.9889   ZZ=              3.3968
   XY=             25.7951   XZ=             -0.8243   YZ=              1.8003
 Octapole moment (field-independent basis, Debye-Ang**2):
  XXX=            -82.4884  YYY=             -6.1097  ZZZ=              6.2820  XYY=             -4.7126
  XXY=             26.7395  XXZ=            -16.9655  XZZ=             -6.7491  YZZ=              0.1981
  YYZ=            -26.9562  XYZ=             27.1518
 Hexadecapole moment (field-independent basis, Debye-Ang**3):
 XXXX=          -8844.8023 YYYY=          -4466.4865 ZZZZ=          -2484.0319 XXXY=             68.7309
 XXXZ=             17.7099 YYYX=             60.9030 YYYZ=             21.5889 ZZZX=            -10.9184
 ZZZY=             14.4469 XXYY=          -2315.4713 XXZZ=          -1952.0433 YYZZ=          -1192.5923
 XXYZ=              7.7381 YYXZ=             -1.6073 ZZXY=             34.3549
 N-N= 3.445647555507D+03 E-N=-1.036811083841D+04  KE= 1.478736606428D+03
                          Isotropic Fermi Contact Couplings
        Atom                 a.u.       MegaHertz       Gauss      10(-4) cm-1
     1  C(13)             -0.02786     -15.66138      -5.58837      -5.22407
     2  C(13)              0.00139       0.78094       0.27866       0.26049
     3  H(1)               0.00026       0.59113       0.21093       0.19718
     4  H(1)               0.00006       0.13341       0.04761       0.04450
     5  C(13)             -0.00011      -0.05918      -0.02112      -0.01974
     6  H(1)              -0.00010      -0.22739      -0.08114      -0.07585
     7  C(13)             -0.00207      -1.16181      -0.41456      -0.38754
     8  H(1)              -0.00001      -0.02259      -0.00806      -0.00754
     9  H(1)               0.00016       0.36011       0.12850       0.12012
    10  C(13)              0.02106      11.83508       4.22305       3.94776
    11  H(1)              -0.00069      -1.53912      -0.54920      -0.51339
    12  C(13)             -0.00124      -0.69558      -0.24820      -0.23202
    13  C(13)              0.00099       0.55438       0.19782       0.18492
    14  H(1)               0.00000       0.00283       0.00101       0.00094
    15  H(1)               0.00047       1.05430       0.37620       0.35168
    16  H(1)               0.00001       0.01917       0.00684       0.00639
    17  C(13)              0.00091       0.51011       0.18202       0.17015
    18  H(1)              -0.00002      -0.04023      -0.01435      -0.01342
    19  H(1)              -0.00001      -0.01421      -0.00507      -0.00474
    20  H(1)              -0.00005      -0.10744      -0.03834      -0.03584
    21  C(13)              0.00111       0.62605       0.22339       0.20883
    22  O(17)              0.00056      -0.16866      -0.06018      -0.05626
    23  H(1)              -0.00005      -0.10737      -0.03831      -0.03582
    24  N(14)              0.00014       0.02231       0.00796       0.00744
    25  O(17)              0.00005      -0.01401      -0.00500      -0.00467
    26  O(17)             -0.00019       0.05868       0.02094       0.01957
    27  C(13)              0.06357      35.73147      12.74988      11.91874
    28  H(1)              -0.00157      -3.50657      -1.25123      -1.16966
    29  H(1)              -0.00166      -3.69925      -1.31998      -1.23394
    30  H(1)               0.00886      19.80500       7.06692       6.60624
    31  O(17)              0.10145     -30.74921     -10.97208     -10.25683
    32  C(13)             -0.02818     -15.84102      -5.65247      -5.28399
    33  C(13)              0.00138       0.77481       0.27647       0.25845
    34  H(1)               0.00025       0.55617       0.19846       0.18552
    35  H(1)               0.00013       0.28537       0.10183       0.09519
    36  C(13)              0.00008       0.04442       0.01585       0.01482
    37  H(1)              -0.00010      -0.23104      -0.08244      -0.07707
    38  C(13)             -0.00204      -1.14925      -0.41008      -0.38335
    39  H(1)               0.00006       0.13633       0.04864       0.04547
    40  H(1)               0.00000       0.00621       0.00222       0.00207
    41  C(13)              0.01765       9.92013       3.53975       3.30900
    42  H(1)              -0.00057      -1.28243      -0.45760      -0.42777
    43  C(13)             -0.00130      -0.73155      -0.26104      -0.24402
    44  C(13)              0.00112       0.62965       0.22468       0.21003
    45  H(1)               0.00006       0.13481       0.04810       0.04497
    46  H(1)               0.00036       0.80217       0.28623       0.26757
    47  H(1)               0.00000       0.00600       0.00214       0.00200
    48  C(13)              0.00235       1.31942       0.47080       0.44011
    49  H(1)               0.00037       0.81840       0.29203       0.27299
    50  H(1)              -0.00002      -0.03362      -0.01200      -0.01121
    51  H(1)              -0.00013      -0.27963      -0.09978      -0.09328
    52  C(13)              0.00190       1.07008       0.38183       0.35694
    53  O(17)              0.00062      -0.18802      -0.06709      -0.06272
    54  H(1)              -0.00021      -0.46986      -0.16766      -0.15673
    55  N(14)              0.00020       0.03210       0.01145       0.01071
    56  O(17)             -0.00035       0.10590       0.03779       0.03533
    57  O(17)             -0.00013       0.04081       0.01456       0.01361
    58  C(13)              0.06767      38.03808      13.57293      12.68814
    59  H(1)              -0.00151      -3.38541      -1.20800      -1.12925
    60  H(1)              -0.00163      -3.65309      -1.30351      -1.21854
    61  H(1)               0.00857      19.15577       6.83525       6.38968
    62  O(17)              0.10215     -30.96248     -11.04818     -10.32797
 --------------------------------------------------------
       Center         ----  Spin Dipole Couplings  ----
                      3XX-RR        3YY-RR        3ZZ-RR
 --------------------------------------------------------
     1   Atom       -0.008382     -0.020922      0.029305
     2   Atom        0.004615     -0.004539     -0.000077
     3   Atom        0.002107     -0.001884     -0.000223
     4   Atom        0.002973     -0.001828     -0.001145
     5   Atom        0.000442     -0.001412      0.000971
     6   Atom        0.000386     -0.001387      0.001001
     7   Atom       -0.004083     -0.000486      0.004569
     8   Atom       -0.005994     -0.007551      0.013545
     9   Atom       -0.000890     -0.002847      0.003737
    10   Atom       -0.030777      0.011413      0.019365
    11   Atom       -0.000486      0.006315     -0.005830
    12   Atom        0.000895     -0.002354      0.001459
    13   Atom       -0.001358      0.001592     -0.000234
    14   Atom        0.000035     -0.000394      0.000359
    15   Atom        0.000217      0.000027     -0.000244
    16   Atom       -0.000177      0.001430     -0.001252
    17   Atom        0.001124      0.000612     -0.001737
    18   Atom        0.002730     -0.000873     -0.001857
    19   Atom       -0.000133      0.001709     -0.001576
    20   Atom        0.000850      0.000045     -0.000894
    21   Atom        0.018388     -0.010582     -0.007806
    22   Atom        0.013273     -0.007031     -0.006242
    23   Atom        0.009536     -0.004621     -0.004916
    24   Atom        0.001569      0.003447     -0.005016
    25   Atom        0.005490     -0.001143     -0.004347
    26   Atom       -0.002871      0.004974     -0.002103
    27   Atom       -0.062587      0.022186      0.040401
    28   Atom       -0.009507     -0.008070      0.017577
    29   Atom       -0.002414      0.009274     -0.006860
    30   Atom        0.005965      0.000226     -0.006190
    31   Atom       -1.572638     -1.304532      2.877171
    32   Atom        0.015330      0.012985     -0.028315
    33   Atom        0.002078      0.000001     -0.002079
    34   Atom        0.000941     -0.001144      0.000203
    35   Atom        0.008796     -0.003403     -0.005393
    36   Atom       -0.000815      0.004077     -0.003262
    37   Atom        0.000036      0.001896     -0.001933
    38   Atom       -0.002330      0.005252     -0.002922
    39   Atom       -0.002507      0.006688     -0.004181
    40   Atom        0.000305      0.002708     -0.003013
    41   Atom       -0.015247      0.037090     -0.021843
    42   Atom       -0.004752      0.002088      0.002664
    43   Atom       -0.002225      0.007604     -0.005379
    44   Atom       -0.001373      0.003230     -0.001857
    45   Atom       -0.000143      0.001608     -0.001464
    46   Atom       -0.000457      0.001620     -0.001162
    47   Atom       -0.000904      0.000899      0.000005
    48   Atom        0.001924      0.000037     -0.001962
    49   Atom        0.008470     -0.006272     -0.002198
    50   Atom       -0.000830     -0.000204      0.001034
    51   Atom       -0.000396      0.002369     -0.001972
    52   Atom        0.002819     -0.004930      0.002111
    53   Atom        0.006225     -0.008994      0.002769
    54   Atom        0.014469     -0.005397     -0.009072
    55   Atom        0.000315     -0.003546      0.003232
    56   Atom        0.002872     -0.001684     -0.001188
    57   Atom       -0.001593     -0.000833      0.002426
    58   Atom        0.042871     -0.071807      0.028936
    59   Atom        0.012783     -0.000311     -0.012472
    60   Atom       -0.005889     -0.013553      0.019443
    61   Atom        0.005131      0.000254     -0.005386
    62   Atom        0.426709     -0.329296     -0.097412
 --------------------------------------------------------
                        XY            XZ            YZ
 --------------------------------------------------------
     1   Atom        0.035023     -0.001866     -0.011640
     2   Atom       -0.000358      0.006091     -0.000225
     3   Atom       -0.001009      0.003092     -0.000830
     4   Atom        0.000598      0.001812      0.000122
     5   Atom        0.001936      0.003929      0.001783
     6   Atom        0.000524      0.002169      0.000821
     7   Atom        0.001256      0.002169      0.001979
     8   Atom       -0.000695      0.005280     -0.000826
     9   Atom       -0.000646      0.001005      0.002233
    10   Atom       -0.003461     -0.007090      0.050812
    11   Atom       -0.005665     -0.002577      0.007839
    12   Atom        0.004996      0.007202      0.005375
    13   Atom        0.001193      0.000858      0.003806
    14   Atom        0.000783      0.000795      0.002254
    15   Atom        0.000965      0.000959      0.001289
    16   Atom        0.000976      0.000448      0.001457
    17   Atom        0.003093      0.001020      0.001198
    18   Atom        0.003029      0.000931      0.000504
    19   Atom        0.002490      0.000138      0.000724
    20   Atom        0.001583      0.000671      0.000686
    21   Atom       -0.002687      0.009418     -0.002741
    22   Atom       -0.006338     -0.002622     -0.002993
    23   Atom       -0.000690     -0.001178     -0.000321
    24   Atom       -0.008656     -0.002490      0.002505
    25   Atom       -0.009312     -0.003986      0.002941
    26   Atom       -0.002951     -0.001208      0.001197
    27   Atom        0.032332     -0.035512     -0.103587
    28   Atom        0.005036     -0.011925     -0.001265
    29   Atom       -0.006771      0.001922     -0.013429
    30   Atom        0.012743      0.000027     -0.003123
    31   Atom        0.075439     -0.307264     -1.152454
    32   Atom       -0.009617      0.030360      0.014672
    33   Atom       -0.001589     -0.000941      0.006119
    34   Atom       -0.000702      0.000951      0.003225
    35   Atom        0.003606      0.002621      0.002917
    36   Atom        0.000176      0.000088      0.001344
    37   Atom        0.001188      0.000141      0.001241
    38   Atom        0.002773      0.003489     -0.000868
    39   Atom        0.007709      0.005084      0.007765
    40   Atom        0.003778      0.000123     -0.000058
    41   Atom        0.025089     -0.010510     -0.026448
    42   Atom        0.003445     -0.005594     -0.009043
    43   Atom       -0.000724     -0.001439      0.001140
    44   Atom        0.001590     -0.001184     -0.002817
    45   Atom        0.001434     -0.000720     -0.001189
    46   Atom        0.000676     -0.000654     -0.000846
    47   Atom        0.000512     -0.000779     -0.001923
    48   Atom        0.003411     -0.007230     -0.005763
    49   Atom        0.002856     -0.013517     -0.004143
    50   Atom       -0.000491     -0.001579     -0.002733
    51   Atom        0.001791     -0.002443     -0.002818
    52   Atom       -0.014498     -0.011699      0.013275
    53   Atom       -0.004017     -0.006501      0.003642
    54   Atom       -0.014650     -0.006413      0.003006
    55   Atom        0.000427     -0.006040     -0.003850
    56   Atom       -0.000390     -0.006199     -0.001086
    57   Atom        0.000503     -0.000954     -0.003919
    58   Atom        0.009863      0.107236      0.011378
    59   Atom        0.010535      0.008045      0.001916
    60   Atom       -0.003785      0.004345      0.001615
    61   Atom       -0.013163      0.002295      0.001403
    62   Atom        1.621104      1.757065      1.400432
 --------------------------------------------------------


 ---------------------------------------------------------------------------------
              Anisotropic Spin Dipole Couplings in Principal Axis System
 ---------------------------------------------------------------------------------

       Atom             a.u.   MegaHertz   Gauss  10(-4) cm-1        Axes

              Baa    -0.0510    -6.842    -2.441    -2.282 -0.6295  0.7709  0.0971
     1 C(13)  Bbb     0.0155     2.084     0.744     0.695  0.6936  0.5011  0.5175
              Bcc     0.0355     4.758     1.698     1.587 -0.3502 -0.3931  0.8502
 
              Baa    -0.0046    -0.611    -0.218    -0.204  0.0576  0.9979 -0.0282
     2 C(13)  Bbb    -0.0043    -0.571    -0.204    -0.191 -0.5636  0.0558  0.8242
              Bcc     0.0088     1.182     0.422     0.394  0.8241 -0.0316  0.5656
 
              Baa    -0.0024    -1.284    -0.458    -0.428 -0.4654  0.3749  0.8018
     3 H(1)   Bbb    -0.0021    -1.123    -0.401    -0.375  0.3700  0.9053 -0.2086
              Bcc     0.0045     2.407     0.859     0.803  0.8041 -0.1996  0.5601
 
              Baa    -0.0020    -1.047    -0.374    -0.349 -0.2872  0.8071  0.5159
     4 H(1)   Bbb    -0.0018    -0.939    -0.335    -0.313 -0.2262 -0.5805  0.7822
              Bcc     0.0037     1.986     0.709     0.662  0.9308  0.1080  0.3493
 
              Baa    -0.0033    -0.439    -0.157    -0.146  0.7590 -0.1945 -0.6213
     5 C(13)  Bbb    -0.0024    -0.316    -0.113    -0.105 -0.0852  0.9165 -0.3910
              Bcc     0.0056     0.755     0.269     0.252  0.6455  0.3496  0.6790
 
              Baa    -0.0017    -0.904    -0.322    -0.301  0.3275  0.7975 -0.5067
     6 H(1)   Bbb    -0.0014    -0.746    -0.266    -0.249  0.6988 -0.5654 -0.4382
              Bcc     0.0031     1.649     0.588     0.550  0.6360  0.2105  0.7424
 
              Baa    -0.0048    -0.638    -0.228    -0.213  0.9630 -0.1991 -0.1818
     7 C(13)  Bbb    -0.0011    -0.149    -0.053    -0.050  0.1212  0.9221 -0.3676
              Bcc     0.0059     0.787     0.281     0.262  0.2408  0.3319  0.9120
 
              Baa    -0.0079    -4.242    -1.514    -1.415  0.5945  0.7958 -0.1155
     8 H(1)   Bbb    -0.0070    -3.720    -1.328    -1.241  0.7656 -0.6040 -0.2213
              Bcc     0.0149     7.962     2.841     2.656  0.2459 -0.0432  0.9683
 
              Baa    -0.0038    -2.040    -0.728    -0.681  0.3038  0.9020 -0.3067
     9 H(1)   Bbb    -0.0007    -0.379    -0.135    -0.127  0.9419 -0.3328 -0.0458
              Bcc     0.0045     2.420     0.863     0.807  0.1433  0.2750  0.9507
 
              Baa    -0.0366    -4.907    -1.751    -1.637 -0.3981  0.6533 -0.6440
    10 C(13)  Bbb    -0.0304    -4.076    -1.454    -1.360  0.9141  0.3415 -0.2186
              Bcc     0.0669     8.983     3.205     2.996 -0.0771  0.6757  0.7331
 
              Baa    -0.0097    -5.163    -1.842    -1.722 -0.0249 -0.4471  0.8941
    11 H(1)   Bbb    -0.0033    -1.785    -0.637    -0.596  0.9080  0.3641  0.2074
              Bcc     0.0130     6.949     2.480     2.318 -0.4183  0.8170  0.3969
 
              Baa    -0.0062    -0.828    -0.295    -0.276  0.2131  0.6924 -0.6893
    12 C(13)  Bbb    -0.0059    -0.797    -0.284    -0.266  0.7585 -0.5620 -0.3300
              Bcc     0.0121     1.625     0.580     0.542  0.6159  0.4525  0.6450
 
              Baa    -0.0032    -0.434    -0.155    -0.145  0.0406 -0.6246  0.7799
    13 C(13)  Bbb    -0.0017    -0.228    -0.081    -0.076  0.9730 -0.1527 -0.1730
              Bcc     0.0049     0.662     0.236     0.221  0.2271  0.7659  0.6015
 
              Baa    -0.0023    -1.230    -0.439    -0.410 -0.0402  0.7688 -0.6383
    14 H(1)   Bbb    -0.0004    -0.225    -0.080    -0.075  0.9232 -0.2157 -0.3179
              Bcc     0.0027     1.455     0.519     0.485  0.3821  0.6021  0.7011
 
              Baa    -0.0014    -0.752    -0.268    -0.251 -0.0726 -0.6387  0.7660
    15 H(1)   Bbb    -0.0007    -0.393    -0.140    -0.131  0.8140 -0.4817 -0.3245
              Bcc     0.0021     1.145     0.409     0.382  0.5762  0.6000  0.5549
 
              Baa    -0.0019    -1.009    -0.360    -0.337 -0.0130 -0.3985  0.9171
    16 H(1)   Bbb    -0.0006    -0.324    -0.116    -0.108  0.9280 -0.3463 -0.1373
              Bcc     0.0025     1.334     0.476     0.445  0.3723  0.8493  0.3743
 
              Baa    -0.0024    -0.319    -0.114    -0.106 -0.4306  0.6823 -0.5908
    17 C(13)  Bbb    -0.0020    -0.268    -0.096    -0.089 -0.5599  0.3115  0.7678
              Bcc     0.0044     0.587     0.209     0.196  0.7079  0.6614  0.2479
 
              Baa    -0.0026    -1.385    -0.494    -0.462 -0.4990  0.8658  0.0379
    18 H(1)   Bbb    -0.0020    -1.082    -0.386    -0.361 -0.1211 -0.1130  0.9862
              Bcc     0.0046     2.468     0.881     0.823  0.8581  0.4875  0.1612
 
              Baa    -0.0021    -1.110    -0.396    -0.370  0.6272 -0.5225  0.5776
    19 H(1)   Bbb    -0.0015    -0.774    -0.276    -0.258 -0.5408  0.2416  0.8057
              Bcc     0.0035     1.884     0.672     0.629  0.5605  0.8177  0.1311
 
              Baa    -0.0013    -0.696    -0.248    -0.232 -0.2996  0.6879 -0.6611
    20 H(1)   Bbb    -0.0011    -0.562    -0.201    -0.188 -0.5880  0.4126  0.6957
              Bcc     0.0024     1.259     0.449     0.420  0.7513  0.5972  0.2808
 
              Baa    -0.0127    -1.700    -0.606    -0.567 -0.1462  0.7131  0.6856
    21 C(13)  Bbb    -0.0091    -1.223    -0.436    -0.408  0.2932  0.6932 -0.6584
              Bcc     0.0218     2.923     1.043     0.975  0.9448 -0.1047  0.3104
 
              Baa    -0.0114     0.825     0.295     0.275  0.2599  0.7725  0.5794
    22 O(17)  Bbb    -0.0038     0.276     0.099     0.092 -0.0899 -0.5781  0.8110
              Bcc     0.0152    -1.102    -0.393    -0.368  0.9614 -0.2629 -0.0808
 
              Baa    -0.0052    -2.800    -0.999    -0.934  0.0919  0.5323  0.8415
    23 H(1)   Bbb    -0.0044    -2.356    -0.841    -0.786 -0.0033  0.8453 -0.5343
              Bcc     0.0097     5.155     1.840     1.720  0.9958 -0.0463 -0.0795
 
              Baa    -0.0063    -0.241    -0.086    -0.081  0.7467  0.5833  0.3197
    24 N(14)  Bbb    -0.0057    -0.219    -0.078    -0.073 -0.1137 -0.3616  0.9254
              Bcc     0.0119     0.461     0.164     0.154 -0.6554  0.7273  0.2036
 
              Baa    -0.0077     0.558     0.199     0.186  0.5655  0.8233 -0.0495
    25 O(17)  Bbb    -0.0057     0.414     0.148     0.138  0.2484 -0.1128  0.9621
              Bcc     0.0134    -0.972    -0.347    -0.324  0.7864 -0.5564 -0.2683
 
              Baa    -0.0042     0.302     0.108     0.101  0.8926  0.2377  0.3831
    26 O(17)  Bbb    -0.0021     0.149     0.053     0.050 -0.3129 -0.2853  0.9059
              Bcc     0.0062    -0.451    -0.161    -0.151 -0.3247  0.9285  0.1803
 
              Baa    -0.0736    -9.883    -3.526    -3.297  0.9643 -0.0428  0.2614
    27 C(13)  Bbb    -0.0727    -9.752    -3.480    -3.253 -0.1413  0.7517  0.6442
              Bcc     0.1463    19.635     7.006     6.549 -0.2240 -0.6582  0.7188
 
              Baa    -0.0163    -8.690    -3.101    -2.899  0.8376 -0.4707  0.2774
    28 H(1)   Bbb    -0.0061    -3.247    -1.159    -1.083  0.4089  0.8768  0.2530
              Bcc     0.0224    11.937     4.259     3.982 -0.3623 -0.0985  0.9269
 
              Baa    -0.0147    -7.850    -2.801    -2.619  0.1517  0.5151  0.8436
    29 H(1)   Bbb    -0.0043    -2.319    -0.827    -0.774  0.9403  0.1877 -0.2837
              Bcc     0.0191    10.169     3.629     3.392 -0.3045  0.8363 -0.4559
 
              Baa    -0.0112    -5.978    -2.133    -1.994 -0.5329  0.7169  0.4495
    30 H(1)   Bbb    -0.0051    -2.732    -0.975    -0.911  0.3444 -0.3015  0.8891
              Bcc     0.0163     8.710     3.108     2.905  0.7730  0.6286 -0.0863
 
              Baa    -1.6025   115.956    41.376    38.679  0.3674  0.8944  0.2553
    31 O(17)  Bbb    -1.5922   115.214    41.111    38.431  0.9277 -0.3719 -0.0321
              Bcc     3.1947  -231.169   -82.487   -77.110 -0.0662 -0.2486  0.9663
 
              Baa    -0.0488    -6.550    -2.337    -2.185 -0.4447 -0.2718  0.8534
    32 C(13)  Bbb     0.0177     2.371     0.846     0.791 -0.0038  0.9534  0.3017
              Bcc     0.0311     4.179     1.491     1.394  0.8957 -0.1309  0.4250
 
              Baa    -0.0073    -0.974    -0.347    -0.325 -0.0338 -0.6486  0.7604
    33 C(13)  Bbb     0.0012     0.167     0.060     0.056  0.9066  0.3003  0.2964
              Bcc     0.0060     0.807     0.288     0.269 -0.4206  0.6994  0.5779
 
              Baa    -0.0040    -2.150    -0.767    -0.717  0.2249  0.7500 -0.6220
    34 H(1)   Bbb     0.0012     0.616     0.220     0.206  0.9599 -0.2802  0.0092
              Bcc     0.0029     1.533     0.547     0.512  0.1674  0.5991  0.7830
 
              Baa    -0.0075    -3.991    -1.424    -1.331 -0.0026 -0.5804  0.8143
    35 H(1)   Bbb    -0.0030    -1.601    -0.571    -0.534 -0.3535  0.7623  0.5422
              Bcc     0.0105     5.592     1.995     1.865  0.9354  0.2865  0.2071
 
              Baa    -0.0035    -0.470    -0.168    -0.157 -0.0207 -0.1740  0.9845
    36 C(13)  Bbb    -0.0008    -0.110    -0.039    -0.037  0.9991 -0.0397  0.0140
              Bcc     0.0043     0.580     0.207     0.193  0.0367  0.9839  0.1747
 
              Baa    -0.0023    -1.238    -0.442    -0.413  0.0979 -0.3063  0.9469
    37 H(1)   Bbb    -0.0005    -0.242    -0.086    -0.081  0.9128 -0.3515 -0.2081
              Bcc     0.0028     1.480     0.528     0.494  0.3966  0.8846  0.2452
 
              Baa    -0.0067    -0.895    -0.319    -0.299 -0.6907  0.2110  0.6917
    38 C(13)  Bbb     0.0005     0.068     0.024     0.023  0.6473 -0.2461  0.7214
              Bcc     0.0062     0.828     0.295     0.276  0.3225  0.9460  0.0334
 
              Baa    -0.0087    -4.646    -1.658    -1.550 -0.4440 -0.2162  0.8695
    39 H(1)   Bbb    -0.0067    -3.593    -1.282    -1.199  0.7712 -0.5864  0.2480
              Bcc     0.0154     8.239     2.940     2.748  0.4563  0.7806  0.4271
 
              Baa    -0.0030    -1.624    -0.579    -0.542 -0.1810  0.1287  0.9750
    40 H(1)   Bbb    -0.0024    -1.295    -0.462    -0.432  0.7866 -0.5762  0.2221
              Bcc     0.0055     2.919     1.041     0.974  0.5904  0.8071  0.0030
 
              Baa    -0.0321    -4.303    -1.535    -1.435  0.1116  0.3194  0.9410
    41 C(13)  Bbb    -0.0253    -3.399    -1.213    -1.134  0.9299 -0.3676  0.0145
              Bcc     0.0574     7.702     2.748     2.569  0.3506  0.8734 -0.3380
 
              Baa    -0.0082    -4.365    -1.558    -1.456  0.7092  0.3168  0.6299
    42 H(1)   Bbb    -0.0055    -2.928    -1.045    -0.977 -0.6229  0.7001  0.3492
              Bcc     0.0137     7.293     2.602     2.433 -0.3304 -0.6400  0.6938
 
              Baa    -0.0060    -0.803    -0.287    -0.268  0.3467 -0.0601  0.9361
    43 C(13)  Bbb    -0.0018    -0.240    -0.086    -0.080  0.9341  0.1131 -0.3387
              Bcc     0.0078     1.043     0.372     0.348 -0.0855  0.9918  0.0953
 
              Baa    -0.0032    -0.436    -0.155    -0.145  0.2989  0.3180  0.8998
    44 C(13)  Bbb    -0.0018    -0.244    -0.087    -0.081  0.9096 -0.3800 -0.1678
              Bcc     0.0051     0.680     0.243     0.227  0.2886  0.8686 -0.4028
 
              Baa    -0.0019    -1.020    -0.364    -0.340  0.1892  0.2442  0.9511
    45 H(1)   Bbb    -0.0009    -0.505    -0.180    -0.168  0.8627 -0.5040 -0.0422
              Bcc     0.0029     1.525     0.544     0.509  0.4691  0.8285 -0.3060
 
              Baa    -0.0016    -0.858    -0.306    -0.286  0.4222  0.1459  0.8947
    46 H(1)   Bbb    -0.0005    -0.277    -0.099    -0.092  0.8515 -0.4023 -0.3363
              Bcc     0.0021     1.135     0.405     0.379  0.3109  0.9038 -0.2941
 
              Baa    -0.0017    -0.891    -0.318    -0.297  0.4498  0.4761  0.7557
    47 H(1)   Bbb    -0.0010    -0.522    -0.186    -0.174  0.8594 -0.4611 -0.2210
              Bcc     0.0026     1.413     0.504     0.471  0.2432  0.7488 -0.6165
 
              Baa    -0.0085    -1.143    -0.408    -0.381  0.4428  0.3727  0.8155
    48 C(13)  Bbb    -0.0026    -0.343    -0.122    -0.114 -0.6241  0.7811 -0.0181
              Bcc     0.0111     1.486     0.530     0.496  0.6438  0.5009 -0.5785
 
              Baa    -0.0121    -6.430    -2.294    -2.145  0.4841  0.3390  0.8067
    49 H(1)   Bbb    -0.0065    -3.471    -1.239    -1.158 -0.3409  0.9221 -0.1829
              Bcc     0.0186     9.902     3.533     3.303  0.8058  0.1865 -0.5620
 
              Baa    -0.0032    -1.717    -0.613    -0.573  0.5176  0.6194  0.5903
    50 H(1)   Bbb    -0.0002    -0.116    -0.041    -0.039  0.8246 -0.5453 -0.1507
              Bcc     0.0034     1.833     0.654     0.611 -0.2285 -0.5647  0.7930
 
              Baa    -0.0041    -2.173    -0.775    -0.725  0.4480  0.2509  0.8581
    51 H(1)   Bbb    -0.0010    -0.559    -0.200    -0.187  0.7715 -0.5935 -0.2293
              Bcc     0.0051     2.732     0.975     0.911  0.4518  0.7647 -0.4595
 
              Baa    -0.0173    -2.316    -0.826    -0.772  0.4215  0.8464 -0.3255
    52 C(13)  Bbb    -0.0092    -1.236    -0.441    -0.412  0.6671 -0.0463  0.7435
              Bcc     0.0265     3.552     1.267     1.185  0.6142 -0.5306 -0.5842
 
              Baa    -0.0104     0.750     0.268     0.250  0.1604  0.9688 -0.1891
    53 O(17)  Bbb    -0.0022     0.160     0.057     0.053  0.6243  0.0489  0.7797
              Bcc     0.0126    -0.910    -0.325    -0.304  0.7646 -0.2431 -0.5969
 
              Baa    -0.0132    -7.048    -2.515    -2.351  0.4868  0.8643  0.1266
    54 H(1)   Bbb    -0.0106    -5.630    -2.009    -1.878  0.1243 -0.2120  0.9693
              Bcc     0.0238    12.677     4.524     4.229  0.8646 -0.4561 -0.2106
 
              Baa    -0.0064    -0.247    -0.088    -0.083  0.4613  0.6861  0.5626
    55 N(14)  Bbb    -0.0025    -0.095    -0.034    -0.032  0.6842 -0.6788  0.2667
              Bcc     0.0089     0.343     0.122     0.114 -0.5649 -0.2619  0.7825
 
              Baa    -0.0060     0.432     0.154     0.144  0.5632  0.2509  0.7874
    56 O(17)  Bbb    -0.0014     0.102     0.036     0.034 -0.1759  0.9674 -0.1824
              Bcc     0.0074    -0.534    -0.190    -0.178  0.8074  0.0358 -0.5889
 
              Baa    -0.0035     0.250     0.089     0.083  0.0644  0.8256  0.5606
    57 O(17)  Bbb    -0.0018     0.127     0.045     0.042  0.9857 -0.1403  0.0935
              Bcc     0.0052    -0.377    -0.135    -0.126 -0.1558 -0.5465  0.8228
 
              Baa    -0.0739    -9.914    -3.538    -3.307  0.3383  0.8294 -0.4446
    58 C(13)  Bbb    -0.0705    -9.463    -3.377    -3.157  0.5968 -0.5544 -0.5801
              Bcc     0.1444    19.377     6.914     6.464  0.7276  0.0691  0.6825
 
              Baa    -0.0149    -7.966    -2.842    -2.657 -0.3128  0.1017  0.9444
    59 H(1)   Bbb    -0.0056    -3.009    -1.074    -1.004 -0.4057  0.8847 -0.2296
              Bcc     0.0206    10.975     3.916     3.661  0.8588  0.4549  0.2355
 
              Baa    -0.0154    -8.217    -2.932    -2.741  0.4044  0.9099 -0.0926
    60 H(1)   Bbb    -0.0048    -2.559    -0.913    -0.853  0.9004 -0.4139 -0.1338
              Bcc     0.0202    10.776     3.845     3.594  0.1601  0.0293  0.9867
 
              Baa    -0.0117    -6.254    -2.232    -2.086  0.6019  0.7054 -0.3742
    61 H(1)   Bbb    -0.0044    -2.344    -0.837    -0.782  0.2092  0.3129  0.9265
              Bcc     0.0161     8.598     3.068     2.868  0.7707 -0.6360  0.0408
 
              Baa    -1.6191   117.157    41.805    39.079 -0.1969  0.8241 -0.5311
    62 O(17)  Bbb    -1.6113   116.590    41.602    38.890  0.7350 -0.2344 -0.6363
              Bcc     3.2304  -233.747   -83.407   -77.970  0.6488  0.5156  0.5596
 

 ---------------------------------------------------------------------------------

 Calling FoFJK, ICntrl=      2127 FMM=T ISym2X=0 I1Cent= 0 IOpClX= 1 NMat=1 NMatS=1 NMatT=0.
 ***** Axes restored to original set *****
 -------------------------------------------------------------------
 Center     Atomic                   Forces (Hartrees/Bohr)
 Number     Number              X              Y              Z
 -------------------------------------------------------------------
      1        6          -0.000049960    0.000373085    0.000111820
      2        6          -0.000510635   -0.000037402    0.000103971
      3        1           0.000137684    0.000415324   -0.000359543
      4        1           0.000543105   -0.000164968    0.000023292
      5        6          -0.000244631   -0.000085832    0.000351608
      6        1           0.000177577   -0.000081999   -0.000474680
      7        6           0.000436232   -0.000380075    0.000425849
      8        1          -0.000062078    0.000414121   -0.000066161
      9        1          -0.000295638   -0.000016344   -0.000461031
     10        6           0.000154445    0.000203297    0.000070284
     11        1          -0.000168116   -0.000192831   -0.000149956
     12        6           0.000011753    0.000379476    0.000087144
     13        6           0.000288154    0.000596171    0.000539686
     14        1          -0.000430547    0.000052751   -0.000419942
     15        1           0.000441438   -0.000334167   -0.000421092
     16        1          -0.000300647   -0.000528837    0.000278622
     17        6          -0.000561992    0.000257080   -0.000473243
     18        1           0.000335816    0.000281163    0.000296071
     19        1          -0.000198209   -0.000464218    0.000431564
     20        1           0.000557421   -0.000343215   -0.000313752
     21        6          -0.000312945   -0.000095250    0.000110056
     22        8           0.000210934   -0.000170737    0.000219854
     23        1           0.000155746    0.000132013    0.000000211
     24        7           0.000030215    0.000005963    0.000128949
     25        8          -0.000029386    0.000164494   -0.000190298
     26        8          -0.000000178    0.000005573   -0.000015286
     27        6           0.000020763    0.000414791   -0.000856314
     28        1           0.000004066    0.000115385    0.000605449
     29        1          -0.000349577   -0.000314226    0.000269877
     30        1           0.000387089   -0.000391859    0.000255513
     31        8           0.000222740   -0.000188648   -0.000099332
     32        6          -0.000105792   -0.000190033    0.000199977
     33        6          -0.000299585   -0.000250613   -0.000437335
     34        1          -0.000169432    0.000066913    0.000556423
     35        1           0.000343226    0.000299491    0.000183964
     36        6           0.000056512   -0.000271693   -0.000221532
     37        1          -0.000148105    0.000458369    0.000186943
     38        6           0.000708137    0.000062140   -0.000265386
     39        1          -0.000184271   -0.000304570    0.000383127
     40        1          -0.000526208    0.000228268   -0.000086272
     41        6           0.000154248    0.000007548    0.000260780
     42        1          -0.000278472    0.000016383   -0.000345746
     43        6          -0.000045569   -0.000368975    0.000177230
     44        6           0.000433932   -0.000572830    0.000455326
     45        1          -0.000613365    0.000103440   -0.000018007
     46        1           0.000140917    0.000653800    0.000087127
     47        1           0.000064598   -0.000033900   -0.000681427
     48        6          -0.000674517   -0.000011581    0.000162276
     49        1           0.000210204   -0.000180508    0.000178414
     50        1           0.000206050   -0.000125287   -0.000617098
     51        1           0.000303612    0.000631876    0.000111047
     52        6          -0.000067136   -0.000074761   -0.000051389
     53        8           0.000239911    0.000093755   -0.000166961
     54        1          -0.000103773   -0.000047055    0.000163607
     55        7           0.000164265   -0.000161197   -0.000096563
     56        8          -0.000363187   -0.000009911    0.000204900
     57        8          -0.000019205    0.000005341    0.000010063
     58        6          -0.000379351    0.000358825    0.000644292
     59        1           0.000254411   -0.000452188   -0.000072121
     60        1          -0.000187662   -0.000119887   -0.000650962
     61        1           0.000314802    0.000153371   -0.000217370
     62        8          -0.000029835    0.000015388   -0.000046516
 -------------------------------------------------------------------
 Cartesian Forces:  Max     0.000856314 RMS     0.000308755

 GradGradGradGradGradGradGradGradGradGradGradGradGradGradGradGradGradGrad
 Berny optimization.
 FormGI is forming the generalized inverse of G from B-inverse, IUseBI=4.
 Internal  Forces:  Max     0.000816642 RMS     0.000175350
 Search for a local minimum.
 Step number   1 out of a maximum of  372
 All quantities printed in internal units (Hartrees-Bohrs-Radians)
 Mixed Optimization -- En-DIIS/RFO-DIIS
 Second derivative matrix not updated -- first step.
 ITU=  0
     Eigenvalues ---    0.00230   0.00258   0.00305   0.00317   0.00323
     Eigenvalues ---    0.00382   0.00398   0.00424   0.00647   0.00759
     Eigenvalues ---    0.00930   0.01003   0.01062   0.01105   0.01388
     Eigenvalues ---    0.01438   0.01472   0.01520   0.01604   0.01756
     Eigenvalues ---    0.01811   0.02260   0.02376   0.02606   0.02662
     Eigenvalues ---    0.02781   0.02805   0.02920   0.02974   0.03095
     Eigenvalues ---    0.03130   0.03138   0.03177   0.03201   0.03211
     Eigenvalues ---    0.03311   0.03472   0.03563   0.03757   0.03926
     Eigenvalues ---    0.04254   0.04400   0.04427   0.04662   0.04752
     Eigenvalues ---    0.04874   0.04895   0.05036   0.05139   0.05164
     Eigenvalues ---    0.05201   0.05278   0.05281   0.05344   0.05473
     Eigenvalues ---    0.05544   0.05613   0.05618   0.05619   0.05627
     Eigenvalues ---    0.05685   0.05702   0.05730   0.05833   0.05909
     Eigenvalues ---    0.05962   0.06511   0.06698   0.06825   0.07012
     Eigenvalues ---    0.07221   0.07336   0.07532   0.07695   0.08086
     Eigenvalues ---    0.08290   0.08406   0.08439   0.08530   0.08759
     Eigenvalues ---    0.08827   0.09245   0.09357   0.09490   0.10039
     Eigenvalues ---    0.10115   0.10351   0.11241   0.11687   0.11978
     Eigenvalues ---    0.12132   0.13274   0.15282   0.15819   0.16000
     Eigenvalues ---    0.16000   0.16000   0.16000   0.16000   0.16000
     Eigenvalues ---    0.16000   0.16000   0.16000   0.16000   0.16000
     Eigenvalues ---    0.16000   0.16000   0.16000   0.16000   0.16878
     Eigenvalues ---    0.18780   0.20287   0.20394   0.20995   0.21184
     Eigenvalues ---    0.22421   0.23572   0.23747   0.24341   0.24991
     Eigenvalues ---    0.24991   0.24994   0.25000   0.25000   0.25000
     Eigenvalues ---    0.25000   0.25703   0.26305   0.26962   0.27003
     Eigenvalues ---    0.27133   0.27695   0.28732   0.29040   0.29066
     Eigenvalues ---    0.29104   0.29410   0.29516   0.29625   0.31419
     Eigenvalues ---    0.32724   0.33425   0.33981   0.34012   0.34024
     Eigenvalues ---    0.34029   0.34037   0.34060   0.34061   0.34103
     Eigenvalues ---    0.34132   0.34147   0.34150   0.34214   0.34234
     Eigenvalues ---    0.34242   0.34255   0.34275   0.34287   0.34318
     Eigenvalues ---    0.34397   0.34404   0.34419   0.34492   0.34525
     Eigenvalues ---    0.34556   0.34589   0.34641   0.34703   0.34750
     Eigenvalues ---    0.38563   0.38989   0.47748   0.47918   0.49717
     Eigenvalues ---    0.51493   0.97754   1.00028   1.04195   1.04252
 RFO step:  Lambda=-8.14690095D-05 EMin= 2.30000000D-03
 Linear search not attempted -- first point.
 Iteration  1 RMS(Cart)=  0.01210830 RMS(Int)=  0.00003944
 Iteration  2 RMS(Cart)=  0.00006556 RMS(Int)=  0.00000246
 Iteration  3 RMS(Cart)=  0.00000000 RMS(Int)=  0.00000246
 Variable       Old X    -DE/DX   Delta X   Delta X   Delta X     New X
                                 (Linear)    (Quad)   (Total)
    R1        2.91564  -0.00022   0.00000  -0.00105  -0.00105   2.91460
    R2        2.99571  -0.00022   0.00000  -0.00121  -0.00121   2.99450
    R3        2.94371  -0.00033   0.00000  -0.00121  -0.00121   2.94250
    R4        2.58343   0.00013   0.00000   0.00012   0.00012   2.58355
    R5        2.06848  -0.00055   0.00000  -0.00161  -0.00161   2.06687
    R6        2.06868  -0.00056   0.00000  -0.00164  -0.00164   2.06704
    R7        2.88978  -0.00014   0.00000  -0.00042  -0.00042   2.88936
    R8        2.93334  -0.00029   0.00000  -0.00136  -0.00136   2.93198
    R9        2.07078  -0.00051   0.00000  -0.00150  -0.00150   2.06928
   R10        2.91916  -0.00000   0.00000   0.00031   0.00031   2.91946
   R11        2.94051  -0.00005   0.00000   0.00009   0.00009   2.94061
   R12        2.06923  -0.00041   0.00000  -0.00120  -0.00120   2.06803
   R13        2.06202  -0.00053   0.00000  -0.00165  -0.00164   2.06038
   R14        2.93198  -0.00009   0.00000  -0.00049  -0.00049   2.93149
   R15        4.52548  -0.00003   0.00000  -0.00448  -0.00448   4.52100
   R16        2.06591  -0.00039   0.00000  -0.00119  -0.00119   2.06472
   R17        2.95666  -0.00016   0.00000  -0.00055  -0.00055   2.95611
   R18        4.32800  -0.00023   0.00000  -0.00715  -0.00715   4.32086
   R19        4.61918  -0.00012   0.00000  -0.00606  -0.00606   4.61312
   R20        2.89866  -0.00017   0.00000  -0.00057  -0.00057   2.89808
   R21        2.88718  -0.00017   0.00000  -0.00057  -0.00057   2.88662
   R22        2.06654  -0.00059   0.00000  -0.00170  -0.00170   2.06484
   R23        2.07228  -0.00069   0.00000  -0.00202  -0.00202   2.07026
   R24        2.07156  -0.00066   0.00000  -0.00193  -0.00193   2.06963
   R25        2.06628  -0.00052   0.00000  -0.00151  -0.00151   2.06478
   R26        2.07107  -0.00066   0.00000  -0.00193  -0.00193   2.06914
   R27        2.07290  -0.00072   0.00000  -0.00211  -0.00211   2.07079
   R28        2.72951   0.00004   0.00000   0.00010   0.00010   2.72962
   R29        2.06348  -0.00008   0.00000  -0.00024  -0.00024   2.06324
   R30        2.62026  -0.00002   0.00000  -0.00004  -0.00004   2.62022
   R31        2.28627   0.00025   0.00000   0.00025   0.00025   2.28652
   R32        2.26983  -0.00001   0.00000  -0.00001  -0.00001   2.26982
   R33        2.06262  -0.00054   0.00000  -0.00155  -0.00155   2.06107
   R34        2.06402  -0.00049   0.00000  -0.00141  -0.00141   2.06260
   R35        2.06083  -0.00055   0.00000  -0.00158  -0.00158   2.05925
   R36        4.54580  -0.00032   0.00000  -0.01073  -0.01073   4.53507
   R37        2.91385  -0.00017   0.00000  -0.00056  -0.00056   2.91329
   R38        2.99633  -0.00018   0.00000  -0.00091  -0.00092   2.99541
   R39        2.94359  -0.00022   0.00000  -0.00094  -0.00095   2.94264
   R40        2.58388  -0.00000   0.00000  -0.00000  -0.00000   2.58388
   R41        2.06902  -0.00057   0.00000  -0.00166  -0.00166   2.06736
   R42        2.06796  -0.00046   0.00000  -0.00135  -0.00135   2.06661
   R43        2.88838  -0.00024   0.00000  -0.00078  -0.00078   2.88760
   R44        2.92909  -0.00035   0.00000  -0.00146  -0.00146   2.92763
   R45        2.07082  -0.00051   0.00000  -0.00150  -0.00150   2.06932
   R46        2.91764   0.00001   0.00000   0.00007   0.00007   2.91771
   R47        2.94148  -0.00014   0.00000  -0.00021  -0.00021   2.94127
   R48        2.06937  -0.00052   0.00000  -0.00152  -0.00152   2.06785
   R49        2.06160  -0.00056   0.00000  -0.00163  -0.00163   2.05998
   R50        2.92852  -0.00001   0.00000  -0.00023  -0.00023   2.92829
   R51        2.06970  -0.00042   0.00000  -0.00122  -0.00122   2.06848
   R52        2.96141  -0.00012   0.00000  -0.00024  -0.00024   2.96117
   R53        2.89786  -0.00018   0.00000  -0.00061  -0.00061   2.89725
   R54        2.88939  -0.00010   0.00000  -0.00034  -0.00034   2.88905
   R55        2.06666  -0.00061   0.00000  -0.00176  -0.00176   2.06490
   R56        2.07228  -0.00067   0.00000  -0.00195  -0.00195   2.07033
   R57        2.07268  -0.00068   0.00000  -0.00199  -0.00199   2.07069
   R58        2.06507  -0.00033   0.00000  -0.00095  -0.00095   2.06412
   R59        2.07311  -0.00066   0.00000  -0.00193  -0.00193   2.07118
   R60        2.07281  -0.00070   0.00000  -0.00207  -0.00207   2.07074
   R61        2.73555  -0.00000   0.00000  -0.00000  -0.00000   2.73554
   R62        2.05804  -0.00038   0.00000  -0.00098  -0.00098   2.05707
   R63        2.60152  -0.00007   0.00000  -0.00014  -0.00014   2.60137
   R64        2.29552   0.00040   0.00000   0.00041   0.00041   2.29593
   R65        2.27004  -0.00001   0.00000  -0.00001  -0.00001   2.27003
   R66        2.06224  -0.00046   0.00000  -0.00142  -0.00142   2.06082
   R67        2.06452  -0.00067   0.00000  -0.00193  -0.00193   2.06259
   R68        2.06044  -0.00038   0.00000  -0.00120  -0.00120   2.05924
    A1        1.93268   0.00003   0.00000   0.00069   0.00069   1.93338
    A2        1.94906  -0.00005   0.00000   0.00003   0.00003   1.94909
    A3        1.89778   0.00011   0.00000   0.00066   0.00066   1.89844
    A4        1.96382   0.00000   0.00000  -0.00025  -0.00024   1.96358
    A5        1.93852  -0.00010   0.00000  -0.00070  -0.00070   1.93782
    A6        1.77572  -0.00001   0.00000  -0.00053  -0.00053   1.77520
    A7        1.86140   0.00004   0.00000   0.00080   0.00080   1.86220
    A8        1.90432   0.00004   0.00000   0.00055   0.00055   1.90487
    A9        1.87557  -0.00006   0.00000  -0.00093  -0.00093   1.87464
   A10        1.92817   0.00002   0.00000   0.00004   0.00004   1.92821
   A11        1.90859  -0.00003   0.00000  -0.00034  -0.00034   1.90825
   A12        1.98124  -0.00001   0.00000  -0.00007  -0.00007   1.98116
   A13        1.93278  -0.00001   0.00000  -0.00045  -0.00045   1.93233
   A14        1.89893   0.00002   0.00000   0.00115   0.00115   1.90008
   A15        1.93403  -0.00003   0.00000  -0.00031  -0.00031   1.93372
   A16        2.07265   0.00004   0.00000   0.00021   0.00021   2.07286
   A17        2.05080   0.00004   0.00000  -0.00012  -0.00012   2.05069
   A18        1.54142  -0.00005   0.00000  -0.00037  -0.00037   1.54106
   A19        2.04585  -0.00001   0.00000   0.00068   0.00068   2.04652
   A20        1.97800   0.00000   0.00000   0.00030   0.00030   1.97830
   A21        1.50281  -0.00001   0.00000  -0.00029  -0.00029   1.50253
   A22        1.89456   0.00007   0.00000   0.00111   0.00111   1.89567
   A23        2.04626  -0.00004   0.00000  -0.00044  -0.00044   2.04582
   A24        1.97479  -0.00004   0.00000  -0.00178  -0.00178   1.97301
   A25        1.81163   0.00001   0.00000  -0.00137  -0.00137   1.81026
   A26        1.87353  -0.00002   0.00000  -0.00014  -0.00014   1.87339
   A27        1.90616  -0.00003   0.00000  -0.00204  -0.00204   1.90413
   A28        2.00288  -0.00003   0.00000   0.00013   0.00013   2.00301
   A29        2.08155   0.00003   0.00000   0.00157   0.00157   2.08312
   A30        1.53189   0.00002   0.00000   0.00011   0.00011   1.53200
   A31        2.04246   0.00004   0.00000   0.00091   0.00091   2.04337
   A32        2.12452   0.00003   0.00000  -0.00039  -0.00039   2.12412
   A33        2.46575  -0.00000   0.00000   0.00027   0.00028   2.46602
   A34        1.18868  -0.00004   0.00000  -0.00071  -0.00071   1.18797
   A35        1.48827   0.00003   0.00000  -0.00020  -0.00020   1.48808
   A36        1.96528  -0.00004   0.00000  -0.00040  -0.00040   1.96488
   A37        2.06159  -0.00005   0.00000  -0.00007  -0.00007   2.06152
   A38        1.91649  -0.00002   0.00000   0.00005   0.00006   1.91654
   A39        2.13120  -0.00010   0.00000  -0.00144  -0.00144   2.12976
   A40        1.87767   0.00015   0.00000   0.00159   0.00159   1.87926
   A41        1.97692  -0.00017   0.00000  -0.00108  -0.00108   1.97584
   A42        1.92402  -0.00007   0.00000  -0.00040  -0.00040   1.92362
   A43        1.92225  -0.00010   0.00000  -0.00063  -0.00063   1.92162
   A44        1.87835   0.00013   0.00000   0.00078   0.00078   1.87913
   A45        1.87525   0.00014   0.00000   0.00080   0.00080   1.87605
   A46        1.88394   0.00009   0.00000   0.00066   0.00066   1.88460
   A47        1.99289  -0.00007   0.00000  -0.00037  -0.00037   1.99251
   A48        1.93490  -0.00009   0.00000  -0.00067  -0.00067   1.93423
   A49        1.90820  -0.00011   0.00000  -0.00063  -0.00063   1.90757
   A50        1.88222   0.00008   0.00000   0.00040   0.00040   1.88262
   A51        1.86482   0.00012   0.00000   0.00095   0.00095   1.86577
   A52        1.87614   0.00009   0.00000   0.00044   0.00044   1.87658
   A53        2.01447   0.00005   0.00000  -0.00019  -0.00019   2.01428
   A54        1.90995  -0.00019   0.00000  -0.00134  -0.00134   1.90861
   A55        1.91608  -0.00010   0.00000  -0.00144  -0.00144   1.91464
   A56        1.80202   0.00016   0.00000   0.00141   0.00141   1.80344
   A57        1.93295   0.00001   0.00000   0.00058   0.00058   1.93353
   A58        1.88113   0.00008   0.00000   0.00123   0.00122   1.88235
   A59        2.02607  -0.00063   0.00000  -0.00251  -0.00251   2.02356
   A60        2.06331  -0.00007   0.00000  -0.00029  -0.00029   2.06302
   A61        1.97014   0.00005   0.00000   0.00022   0.00022   1.97035
   A62        2.24905   0.00002   0.00000   0.00010   0.00010   2.24914
   A63        1.92189  -0.00032   0.00000  -0.00197  -0.00197   1.91991
   A64        1.90878  -0.00021   0.00000  -0.00125  -0.00126   1.90753
   A65        1.91133  -0.00028   0.00000  -0.00184  -0.00184   1.90949
   A66        1.92004   0.00030   0.00000   0.00209   0.00209   1.92213
   A67        1.89951   0.00029   0.00000   0.00168   0.00168   1.90119
   A68        1.90213   0.00023   0.00000   0.00133   0.00133   1.90346
   A69        1.87360  -0.00020   0.00000  -0.00155  -0.00156   1.87204
   A70        1.92839  -0.00004   0.00000  -0.00023  -0.00024   1.92815
   A71        1.93919  -0.00001   0.00000  -0.00015  -0.00013   1.93905
   A72        1.91415   0.00008   0.00000   0.00095   0.00095   1.91509
   A73        1.95557   0.00001   0.00000  -0.00063  -0.00064   1.95492
   A74        1.94789  -0.00002   0.00000  -0.00004  -0.00003   1.94786
   A75        1.77362  -0.00002   0.00000   0.00017   0.00017   1.77379
   A76        1.86770   0.00007   0.00000   0.00140   0.00140   1.86910
   A77        1.90036   0.00004   0.00000   0.00100   0.00100   1.90137
   A78        1.88323  -0.00006   0.00000  -0.00017  -0.00017   1.88306
   A79        1.93399  -0.00000   0.00000  -0.00040  -0.00040   1.93360
   A80        1.89563  -0.00009   0.00000  -0.00144  -0.00144   1.89420
   A81        1.97903   0.00003   0.00000  -0.00027  -0.00028   1.97875
   A82        1.93229  -0.00001   0.00000  -0.00046  -0.00046   1.93183
   A83        1.89767   0.00004   0.00000   0.00128   0.00128   1.89895
   A84        1.93536  -0.00009   0.00000  -0.00113  -0.00113   1.93423
   A85        2.07389   0.00002   0.00000   0.00025   0.00025   2.07415
   A86        2.04865   0.00004   0.00000   0.00006   0.00006   2.04870
   A87        1.54319  -0.00000   0.00000   0.00013   0.00013   1.54332
   A88        2.04495   0.00000   0.00000   0.00059   0.00059   2.04554
   A89        1.98461   0.00001   0.00000  -0.00048  -0.00048   1.98413
   A90        1.50410  -0.00003   0.00000  -0.00022  -0.00022   1.50388
   A91        1.89423   0.00004   0.00000   0.00078   0.00078   1.89501
   A92        2.04096  -0.00003   0.00000  -0.00024  -0.00024   2.04072
   A93        1.97387  -0.00001   0.00000  -0.00073  -0.00073   1.97313
   A94        1.87644   0.00005   0.00000   0.00061   0.00061   1.87705
   A95        1.90646  -0.00002   0.00000  -0.00089  -0.00089   1.90557
   A96        1.99816  -0.00010   0.00000  -0.00119  -0.00119   1.99696
   A97        2.07021   0.00002   0.00000   0.00094   0.00094   2.07115
   A98        1.53302  -0.00000   0.00000   0.00024   0.00024   1.53326
   A99        2.05301   0.00006   0.00000   0.00058   0.00058   2.05359
   A100       1.48619   0.00005   0.00000  -0.00013  -0.00013   1.48606
   A101       1.96059  -0.00007   0.00000  -0.00019  -0.00019   1.96040
   A102       2.05825  -0.00004   0.00000  -0.00038  -0.00038   2.05787
   A103       1.92380  -0.00004   0.00000   0.00022   0.00022   1.92401
   A104       2.13238  -0.00012   0.00000  -0.00174  -0.00174   2.13064
   A105       1.87867   0.00018   0.00000   0.00176   0.00176   1.88044
   A106       1.97692  -0.00016   0.00000  -0.00100  -0.00100   1.97592
   A107       1.92267  -0.00010   0.00000  -0.00062  -0.00062   1.92205
   A108       1.92426  -0.00008   0.00000  -0.00049  -0.00049   1.92376
   A109       1.87867   0.00014   0.00000   0.00083   0.00083   1.87951
   A110       1.87691   0.00013   0.00000   0.00078   0.00078   1.87769
   A111       1.88117   0.00010   0.00000   0.00063   0.00063   1.88180
   A112       1.99518   0.00002   0.00000   0.00021   0.00021   1.99539
   A113       1.93603  -0.00010   0.00000  -0.00065  -0.00065   1.93537
   A114       1.90938  -0.00012   0.00000  -0.00077  -0.00077   1.90861
   A115       1.88587   0.00006   0.00000   0.00045   0.00045   1.88632
   A116       1.85734   0.00007   0.00000   0.00051   0.00051   1.85784
   A117       1.87487   0.00008   0.00000   0.00033   0.00032   1.87519
   A118       2.01925   0.00007   0.00000   0.00036   0.00035   2.01961
   A119       1.91623  -0.00002   0.00000   0.00090   0.00091   1.91714
   A120       1.92119  -0.00001   0.00000  -0.00080  -0.00082   1.92038
   A121       1.80910   0.00010   0.00000   0.00190   0.00189   1.81099
   A122       1.90952  -0.00012   0.00000  -0.00166  -0.00165   1.90787
   A123       1.88142  -0.00002   0.00000  -0.00061  -0.00061   1.88082
   A124       2.03338  -0.00082   0.00000  -0.00327  -0.00327   2.03012
   A125       1.17716   0.00007   0.00000   0.00204   0.00204   1.17920
   A126       2.60482   0.00003   0.00000  -0.00048  -0.00049   2.60433
   A127       2.46761  -0.00010   0.00000  -0.00093  -0.00093   2.46668
   A128       2.06882  -0.00012   0.00000  -0.00049  -0.00049   2.06833
   A129       1.97694   0.00008   0.00000   0.00030   0.00030   1.97724
   A130       2.23671   0.00004   0.00000   0.00012   0.00012   2.23683
   A131       1.92702  -0.00001   0.00000  -0.00085  -0.00085   1.92617
   A132       1.90915  -0.00010   0.00000  -0.00097  -0.00096   1.90819
   A133       1.90400  -0.00014   0.00000  -0.00197  -0.00197   1.90203
   A134       1.91262   0.00004   0.00000   0.00112   0.00112   1.91374
   A135       1.90336   0.00011   0.00000   0.00148   0.00148   1.90484
   A136       1.90755   0.00010   0.00000   0.00119   0.00119   1.90874
   A137       1.84320  -0.00006   0.00000  -0.00036  -0.00037   1.84283
   A138       2.34605   0.00001   0.00000   0.00069   0.00069   2.34674
    D1        0.86523   0.00003   0.00000   0.00071   0.00071   0.86593
    D2       -3.13800   0.00003   0.00000   0.00116   0.00116  -3.13685
    D3       -0.80489   0.00003   0.00000   0.00061   0.00061  -0.80428
    D4        3.06844   0.00002   0.00000   0.00094   0.00094   3.06938
    D5       -0.93479   0.00003   0.00000   0.00139   0.00139  -0.93340
    D6        1.39833   0.00003   0.00000   0.00084   0.00084   1.39917
    D7       -1.26923   0.00005   0.00000   0.00070   0.00070  -1.26853
    D8        1.01072   0.00006   0.00000   0.00115   0.00115   1.01187
    D9       -2.93935   0.00006   0.00000   0.00060   0.00060  -2.93875
   D10        0.01761  -0.00001   0.00000   0.00025   0.00025   0.01786
   D11       -2.00515  -0.00011   0.00000  -0.00050  -0.00050  -2.00565
   D12        2.21679  -0.00003   0.00000  -0.00034  -0.00034   2.21645
   D13       -2.17735   0.00002   0.00000  -0.00015  -0.00015  -2.17750
   D14        2.08307  -0.00008   0.00000  -0.00090  -0.00089   2.08218
   D15        0.02182   0.00000   0.00000  -0.00074  -0.00074   0.02108
   D16        2.12810   0.00009   0.00000   0.00108   0.00108   2.12918
   D17        0.10534  -0.00001   0.00000   0.00034   0.00034   0.10567
   D18       -1.95591   0.00007   0.00000   0.00049   0.00049  -1.95542
   D19        2.95939   0.00006   0.00000   0.00419   0.00419   2.96359
   D20        0.84759   0.00003   0.00000   0.00365   0.00365   0.85124
   D21       -1.23571   0.00004   0.00000   0.00390   0.00390  -1.23181
   D22       -1.13773   0.00007   0.00000   0.00495   0.00495  -1.13278
   D23        3.03365   0.00004   0.00000   0.00441   0.00441   3.03806
   D24        0.95035   0.00005   0.00000   0.00466   0.00466   0.95501
   D25        0.93789  -0.00005   0.00000   0.00370   0.00370   0.94159
   D26       -1.17391  -0.00008   0.00000   0.00316   0.00316  -1.17075
   D27        3.02598  -0.00007   0.00000   0.00341   0.00341   3.02938
   D28       -0.73236  -0.00000   0.00000  -0.00146  -0.00146  -0.73382
   D29       -2.86328  -0.00006   0.00000  -0.00232  -0.00231  -2.86559
   D30        1.32635  -0.00001   0.00000  -0.00141  -0.00141   1.32495
   D31       -0.97043  -0.00007   0.00000  -0.00024  -0.00024  -0.97067
   D32        1.33766  -0.00002   0.00000   0.00062   0.00063   1.33828
   D33        3.00481  -0.00008   0.00000   0.00057   0.00057   3.00538
   D34        1.07057   0.00002   0.00000   0.00108   0.00108   1.07165
   D35       -2.90453   0.00007   0.00000   0.00195   0.00195  -2.90258
   D36       -1.23737   0.00000   0.00000   0.00189   0.00189  -1.23548
   D37       -3.06150  -0.00001   0.00000   0.00061   0.00061  -3.06089
   D38       -0.75341   0.00004   0.00000   0.00147   0.00147  -0.75194
   D39        0.91375  -0.00002   0.00000   0.00142   0.00142   0.91516
   D40       -2.18119  -0.00001   0.00000  -0.00126  -0.00126  -2.18245
   D41       -0.09793  -0.00011   0.00000  -0.00205  -0.00205  -0.09998
   D42        1.91148   0.00006   0.00000   0.00037   0.00037   1.91185
   D43        2.08797  -0.00001   0.00000  -0.00153  -0.00153   2.08644
   D44       -2.11196  -0.00011   0.00000  -0.00231  -0.00231  -2.11428
   D45       -0.10256   0.00007   0.00000   0.00010   0.00011  -0.10245
   D46       -0.07385  -0.00001   0.00000  -0.00126  -0.00126  -0.07511
   D47        2.00941  -0.00011   0.00000  -0.00205  -0.00205   2.00736
   D48       -2.26437   0.00007   0.00000   0.00037   0.00037  -2.26400
   D49       -0.58993   0.00001   0.00000  -0.00051  -0.00051  -0.59044
   D50       -2.81861  -0.00009   0.00000  -0.00307  -0.00308  -2.82168
   D51        1.48257  -0.00005   0.00000  -0.00103  -0.00103   1.48153
   D52        1.64136   0.00004   0.00000   0.00013   0.00013   1.64148
   D53       -0.58732  -0.00006   0.00000  -0.00243  -0.00244  -0.58976
   D54       -2.56933  -0.00002   0.00000  -0.00039  -0.00039  -2.56973
   D55       -2.53487   0.00006   0.00000  -0.00018  -0.00018  -2.53505
   D56        1.51963  -0.00004   0.00000  -0.00274  -0.00274   1.51690
   D57       -0.46238   0.00000   0.00000  -0.00069  -0.00069  -0.46307
   D58       -1.45231   0.00001   0.00000  -0.00037  -0.00037  -1.45268
   D59        2.91968   0.00003   0.00000  -0.00032  -0.00032   2.91936
   D60        0.71350  -0.00010   0.00000  -0.00218  -0.00218   0.71132
   D61        2.58495   0.00003   0.00000   0.00069   0.00069   2.58564
   D62        0.67376   0.00005   0.00000   0.00074   0.00073   0.67449
   D63       -1.53242  -0.00009   0.00000  -0.00112  -0.00112  -1.53355
   D64        0.45876   0.00001   0.00000   0.00070   0.00070   0.45946
   D65       -1.45243   0.00002   0.00000   0.00074   0.00074  -1.45169
   D66        2.62458  -0.00011   0.00000  -0.00112  -0.00112   2.62346
   D67       -2.74478   0.00005   0.00000  -0.00023  -0.00023  -2.74501
   D68        1.23320  -0.00000   0.00000  -0.00240  -0.00239   1.23081
   D69       -1.06987   0.00003   0.00000  -0.00128  -0.00128  -1.07115
   D70       -1.55203   0.00005   0.00000   0.00064   0.00064  -1.55139
   D71        2.55355   0.00008   0.00000   0.00237   0.00237   2.55592
   D72        0.45982   0.00001   0.00000   0.00079   0.00079   0.46061
   D73        0.52008   0.00002   0.00000   0.00116   0.00116   0.52125
   D74       -1.65753   0.00005   0.00000   0.00290   0.00290  -1.65463
   D75        2.53193  -0.00001   0.00000   0.00132   0.00132   2.53325
   D76        2.74600   0.00005   0.00000   0.00064   0.00064   2.74664
   D77        0.56839   0.00008   0.00000   0.00237   0.00237   0.57076
   D78       -1.52534   0.00002   0.00000   0.00079   0.00079  -1.52455
   D79        2.12756   0.00007   0.00000   0.00167   0.00167   2.12923
   D80       -0.74546   0.00001   0.00000   0.00001   0.00001  -0.74545
   D81       -2.38656   0.00003   0.00000   0.00156   0.00157  -2.38500
   D82        1.41635  -0.00002   0.00000  -0.00079  -0.00079   1.41556
   D83       -0.22475   0.00000   0.00000   0.00076   0.00076  -0.22398
   D84       -3.05804   0.00005   0.00000   0.00103   0.00103  -3.05701
   D85        1.58405   0.00007   0.00000   0.00258   0.00258   1.58663
   D86        1.42986  -0.00004   0.00000  -0.00091  -0.00091   1.42895
   D87       -2.89262  -0.00008   0.00000  -0.00140  -0.00140  -2.89403
   D88       -0.67199   0.00002   0.00000  -0.00030  -0.00030  -0.67229
   D89       -0.45676  -0.00002   0.00000  -0.00082  -0.00082  -0.45758
   D90        1.50394  -0.00006   0.00000  -0.00131  -0.00131   1.50263
   D91       -2.55861   0.00004   0.00000  -0.00021  -0.00021  -2.55882
   D92       -2.58535  -0.00008   0.00000  -0.00294  -0.00294  -2.58829
   D93       -0.62464  -0.00012   0.00000  -0.00343  -0.00343  -0.62808
   D94        1.59599  -0.00002   0.00000  -0.00233  -0.00233   1.59366
   D95        0.28148  -0.00000   0.00000   0.00018   0.00018   0.28166
   D96       -2.56421   0.00002   0.00000  -0.00260  -0.00261  -2.56681
   D97        2.68547  -0.00002   0.00000   0.00013   0.00013   2.68560
   D98       -0.16022   0.00000   0.00000  -0.00265  -0.00265  -0.16287
   D99        1.01439  -0.00007   0.00000  -0.00575  -0.00575   1.00865
   D100      -0.97312  -0.00007   0.00000  -0.00431  -0.00431  -0.97743
   D101       0.84286  -0.00001   0.00000  -0.00146  -0.00146   0.84140
   D102      -1.26285  -0.00001   0.00000  -0.00144  -0.00144  -1.26428
   D103       2.94331  -0.00002   0.00000  -0.00161  -0.00161   2.94171
   D104      -0.78300  -0.00002   0.00000  -0.00110  -0.00110  -0.78410
   D105      -2.88870  -0.00001   0.00000  -0.00108  -0.00108  -2.88978
   D106       1.31746  -0.00002   0.00000  -0.00125  -0.00125   1.31620
   D107      -3.13870   0.00002   0.00000  -0.00053  -0.00053  -3.13924
   D108       1.03877   0.00002   0.00000  -0.00051  -0.00051   1.03826
   D109      -1.03825   0.00001   0.00000  -0.00068  -0.00068  -1.03893
   D110      -0.83413   0.00001   0.00000  -0.00333  -0.00333  -0.83746
   D111      -2.96425   0.00002   0.00000  -0.00307  -0.00307  -2.96731
   D112       1.25360   0.00003   0.00000  -0.00281  -0.00281   1.25079
   D113       0.96362  -0.00006   0.00000  -0.00465  -0.00465   0.95897
   D114      -1.16650  -0.00005   0.00000  -0.00439  -0.00439  -1.17089
   D115       3.05135  -0.00003   0.00000  -0.00414  -0.00414   3.04721
   D116      -3.08195  -0.00003   0.00000  -0.00420  -0.00420  -3.08615
   D117       1.07112  -0.00002   0.00000  -0.00394  -0.00394   1.06718
   D118      -0.99422  -0.00001   0.00000  -0.00368  -0.00369  -0.99790
   D119      -1.28144   0.00011   0.00000   0.00330   0.00330  -1.27814
   D120       2.84776   0.00005   0.00000   0.00339   0.00340   2.85115
   D121       0.80151  -0.00007   0.00000   0.00153   0.00153   0.80303
   D122      -0.21725   0.00004   0.00000   0.00243   0.00243  -0.21482
   D123       2.96078   0.00002   0.00000   0.00188   0.00188   2.96267
   D124      -3.09847  -0.00002   0.00000  -0.00065  -0.00065  -3.09912
   D125       0.32342  -0.00003   0.00000   0.00046   0.00046   0.32388
   D126      -3.05943  -0.00001   0.00000   0.00279   0.00279  -3.05664
   D127       0.90799  -0.00001   0.00000   0.00439   0.00439   0.91238
   D128      -3.10736   0.00004   0.00000   0.00539   0.00539  -3.10197
   D129      -0.76316   0.00001   0.00000   0.00424   0.00425  -0.75892
   D130       3.08986  -0.00003   0.00000   0.00329   0.00328   3.09314
   D131      -0.92549   0.00002   0.00000   0.00430   0.00429  -0.92121
   D132       1.41871  -0.00001   0.00000   0.00315   0.00314   1.42184
   D133      -1.24642  -0.00001   0.00000   0.00394   0.00394  -1.24247
   D134       1.02142   0.00004   0.00000   0.00495   0.00495   1.02636
   D135      -2.91757   0.00000   0.00000   0.00380   0.00380  -2.91377
   D136      -0.07008   0.00002   0.00000  -0.00768  -0.00768  -0.07776
   D137      -2.10937  -0.00014   0.00000  -0.01101  -0.01100  -2.12038
   D138       2.10534  -0.00010   0.00000  -0.01032  -0.01032   2.09502
   D139      -2.24261   0.00005   0.00000  -0.00686  -0.00686  -2.24947
   D140       2.00128  -0.00011   0.00000  -0.01018  -0.01018   1.99110
   D141      -0.06719  -0.00007   0.00000  -0.00950  -0.00950  -0.07669
   D142       2.06466   0.00008   0.00000  -0.00666  -0.00667   2.05800
   D143       0.02536  -0.00008   0.00000  -0.00998  -0.00998   0.01538
   D144      -2.04311  -0.00004   0.00000  -0.00930  -0.00930  -2.05241
   D145       2.99515   0.00003   0.00000   0.00842   0.00843   3.00357
   D146       0.88906   0.00005   0.00000   0.00818   0.00819   0.89725
   D147      -1.19665   0.00007   0.00000   0.00849   0.00849  -1.18816
   D148      -1.12152  -0.00002   0.00000   0.00754   0.00754  -1.11398
   D149       3.05558   0.00000   0.00000   0.00730   0.00730   3.06287
   D150       0.96987   0.00002   0.00000   0.00761   0.00760   0.97747
   D151       0.96006  -0.00005   0.00000   0.00730   0.00730   0.96736
   D152      -1.14603  -0.00003   0.00000   0.00706   0.00706  -1.13897
   D153       3.05144  -0.00000   0.00000   0.00737   0.00737   3.05881
   D154      -1.02125  -0.00008   0.00000  -0.00457  -0.00457  -1.02582
   D155       1.28709  -0.00003   0.00000  -0.00356  -0.00356   1.28353
   D156       2.95623  -0.00005   0.00000  -0.00330  -0.00330   2.95293
   D157       1.02841   0.00003   0.00000  -0.00249  -0.00249   1.02592
   D158      -2.94644   0.00009   0.00000  -0.00147  -0.00147  -2.94791
   D159      -1.27729   0.00006   0.00000  -0.00122  -0.00122  -1.27851
   D160      -3.11783  -0.00006   0.00000  -0.00488  -0.00488  -3.12270
   D161      -0.80949  -0.00000   0.00000  -0.00386  -0.00386  -0.81335
   D162       0.85965  -0.00003   0.00000  -0.00361  -0.00360   0.85605
   D163      -2.08407  -0.00004   0.00000   0.00657   0.00657  -2.07750
   D164       0.01446   0.00005   0.00000   0.00922   0.00922   0.02368
   D165       2.01768   0.00002   0.00000   0.00876   0.00877   2.02645
   D166       2.18030  -0.00005   0.00000   0.00576   0.00576   2.18605
   D167      -2.00437   0.00004   0.00000   0.00841   0.00841  -1.99595
   D168      -0.00115   0.00001   0.00000   0.00795   0.00796   0.00681
   D169       0.02222  -0.00001   0.00000   0.00754   0.00754   0.02976
   D170       2.12074   0.00008   0.00000   0.01019   0.01019   2.13093
   D171      -2.15922   0.00005   0.00000   0.00973   0.00974  -2.14949
   D172      -0.58104  -0.00002   0.00000  -0.00070  -0.00070  -0.58174
   D173      -2.81492  -0.00010   0.00000  -0.00194  -0.00194  -2.81686
   D174       1.48593  -0.00008   0.00000  -0.00098  -0.00098   1.48495
   D175       1.64941   0.00002   0.00000   0.00009   0.00009   1.64950
   D176      -0.58447  -0.00005   0.00000  -0.00115  -0.00115  -0.58562
   D177      -2.56681  -0.00003   0.00000  -0.00019  -0.00019  -2.56700
   D178      -2.52790   0.00007   0.00000   0.00031   0.00031  -2.52758
   D179       1.52141  -0.00000   0.00000  -0.00092  -0.00092   1.52049
   D180      -0.46093   0.00002   0.00000   0.00004   0.00004  -0.46089
   D181      -1.45448  -0.00003   0.00000  -0.00135  -0.00135  -1.45582
   D182       2.91072  -0.00001   0.00000  -0.00152  -0.00152   2.90921
   D183       0.71062  -0.00015   0.00000  -0.00353  -0.00353   0.70709
   D184       2.58414   0.00003   0.00000   0.00035   0.00035   2.58450
   D185       0.66616   0.00006   0.00000   0.00018   0.00018   0.66634
   D186      -1.53394  -0.00009   0.00000  -0.00184  -0.00184  -1.53577
   D187       0.45608  -0.00000   0.00000  -0.00004  -0.00004   0.45605
   D188      -1.46190   0.00002   0.00000  -0.00021  -0.00021  -1.46211
   D189       2.62119  -0.00012   0.00000  -0.00222  -0.00223   2.61896
   D190      -1.54980   0.00008   0.00000   0.00108   0.00108  -1.54872
   D191       2.56143   0.00005   0.00000   0.00105   0.00105   2.56248
   D192       0.45775  -0.00002   0.00000  -0.00003  -0.00003   0.45772
   D193       0.52091   0.00006   0.00000   0.00159   0.00159   0.52250
   D194      -1.65104   0.00003   0.00000   0.00156   0.00156  -1.64948
   D195       2.52846  -0.00004   0.00000   0.00047   0.00047   2.52894
   D196       2.74054   0.00009   0.00000   0.00179   0.00179   2.74233
   D197       0.56859   0.00006   0.00000   0.00176   0.00176   0.57035
   D198      -1.53510  -0.00001   0.00000   0.00068   0.00068  -1.53442
   D199       1.43543   0.00004   0.00000   0.00065   0.00064   1.43607
   D200      -2.89237  -0.00002   0.00000   0.00041   0.00041  -2.89197
   D201      -0.66128   0.00009   0.00000   0.00166   0.00165  -0.65962
   D202      -0.45443  -0.00000   0.00000  -0.00001  -0.00001  -0.45444
   D203       1.50096  -0.00006   0.00000  -0.00025  -0.00025   1.50071
   D204      -2.55113   0.00005   0.00000   0.00100   0.00100  -2.55013
   D205      -2.57343  -0.00004   0.00000  -0.00140  -0.00140  -2.57483
   D206      -0.61804  -0.00010   0.00000  -0.00164  -0.00164  -0.61968
   D207       1.61306   0.00001   0.00000  -0.00039  -0.00039   1.61266
   D208       0.84940  -0.00001   0.00000  -0.00149  -0.00149   0.84792
   D209      -1.25574  -0.00001   0.00000  -0.00144  -0.00143  -1.25718
   D210       2.95343  -0.00001   0.00000  -0.00153  -0.00152   2.95191
   D211      -0.77542  -0.00002   0.00000  -0.00136  -0.00136  -0.77678
   D212      -2.88056  -0.00002   0.00000  -0.00131  -0.00131  -2.88187
   D213       1.32861  -0.00003   0.00000  -0.00140  -0.00140   1.32721
   D214      -3.13953   0.00002   0.00000  -0.00069  -0.00069  -3.14021
   D215       1.03851   0.00002   0.00000  -0.00063  -0.00063   1.03788
   D216      -1.03550   0.00002   0.00000  -0.00072  -0.00072  -1.03622
   D217      -0.83832   0.00002   0.00000  -0.00044  -0.00044  -0.83877
   D218      -2.97581   0.00001   0.00000  -0.00069  -0.00069  -2.97650
   D219       1.24218   0.00003   0.00000  -0.00021  -0.00021   1.24197
   D220       0.95483  -0.00003   0.00000  -0.00210  -0.00210   0.95273
   D221      -1.18265  -0.00004   0.00000  -0.00234  -0.00234  -1.18500
   D222       3.03534  -0.00001   0.00000  -0.00187  -0.00186   3.03348
   D223      -3.07772  -0.00001   0.00000  -0.00149  -0.00150  -3.07921
   D224       1.06798  -0.00002   0.00000  -0.00174  -0.00174   1.06624
   D225      -0.99721   0.00001   0.00000  -0.00126  -0.00126  -0.99847
   D226      -1.33928  -0.00013   0.00000  -0.01687  -0.01686  -1.35614
   D227       2.77678  -0.00027   0.00000  -0.01892  -0.01891   2.75786
   D228       0.75360  -0.00017   0.00000  -0.01768  -0.01769   0.73591
   D229       0.54393  -0.00001   0.00000   0.00908   0.00908   0.55301
   D230      -2.15150  -0.00001   0.00000   0.00456   0.00456  -2.14694
   D231       2.78117  -0.00001   0.00000   0.00772   0.00772   2.78888
   D232       0.08573  -0.00002   0.00000   0.00320   0.00320   0.08894
   D233      -1.54580   0.00004   0.00000   0.00881   0.00881  -1.53699
   D234       2.04195   0.00003   0.00000   0.00430   0.00430   2.04625
   D235      -0.16379  -0.00013   0.00000  -0.00702  -0.00702  -0.17081
   D236       3.01497  -0.00007   0.00000  -0.00515  -0.00515   3.00982
   D237      -3.09816   0.00007   0.00000   0.00218   0.00218  -3.09599
   D238       1.66522   0.00001   0.00000   0.00111   0.00110   1.66632
   D239      -2.51396  -0.00009   0.00000   0.00009   0.00009  -2.51387
   D240      -0.42655   0.00012   0.00000   0.00312   0.00312  -0.42344
   D241      -2.74108  -0.00004   0.00000  -0.00225  -0.00224  -2.74332
   D242      -0.63514  -0.00006   0.00000  -0.00357  -0.00358  -0.63871
   D243       1.45541   0.00011   0.00000  -0.00060  -0.00060   1.45481
         Item               Value     Threshold  Converged?
 Maximum Force            0.000817     0.000450     NO 
 RMS     Force            0.000175     0.000300     YES
 Maximum Displacement     0.074586     0.001800     NO 
 RMS     Displacement     0.012104     0.001200     NO 
 Predicted change in Energy=-4.092185D-05
 GradGradGradGradGradGradGradGradGradGradGradGradGradGradGradGradGradGrad

 Stoichiometry    C20H32N2O8(3)
 Framework group  C1[X(C20H32N2O8)]
 Deg. of freedom   180
 Full point group                 C1      NOp   1
 Largest Abelian subgroup         C1      NOp   1
 Largest concise Abelian subgroup C1      NOp   1
                         Standard orientation:                         
 ---------------------------------------------------------------------
 Center     Atomic      Atomic             Coordinates (Angstroms)
 Number     Number       Type             X           Y           Z
 ---------------------------------------------------------------------
      1          6           0       -2.041343   -0.090793    0.540975
      2          6           0       -4.058106    0.330367   -1.127406
      3          1           0       -4.205318    1.272285   -1.663489
      4          1           0       -5.052495   -0.090480   -0.952625
      5          6           0       -3.222277   -0.613493   -1.992454
      6          1           0       -3.689867   -0.757093   -2.972147
      7          6           0       -1.743960   -0.168846   -1.932222
      8          1           0       -1.546392    0.904137   -1.846888
      9          1           0       -1.138420   -0.570642   -2.745024
     10          6           0       -1.653754   -1.012368   -0.633455
     11          1           0       -0.719957   -1.525677   -0.391967
     12          6           0       -2.823265   -1.887603   -1.193152
     13          6           0       -2.259618   -2.994511   -2.092588
     14          1           0       -1.494899   -2.637659   -2.786689
     15          1           0       -3.062499   -3.445807   -2.685804
     16          1           0       -1.807208   -3.782479   -1.481115
     17          6           0       -3.870219   -2.521114   -0.278876
     18          1           0       -4.382480   -1.810491    0.374157
     19          1           0       -3.419110   -3.293163    0.353060
     20          1           0       -4.640519   -3.004061   -0.890606
     21          6           0       -3.397308    0.669855    0.234710
     22          8           0       -3.139060    2.087558    0.135409
     23          1           0       -4.100086    0.514378    1.055685
     24          7           0       -2.880050    2.742051    1.330024
     25          8           0       -3.107657    2.156271    2.363996
     26          8           0       -2.482935    3.864476    1.171313
     27          6           0       -2.084715   -0.866354    1.890492
     28          1           0       -2.181518   -0.165556    2.720600
     29          1           0       -1.170697   -1.453015    1.998817
     30          1           0       -2.941919   -1.539153    1.894039
     31          8           0       -1.021982    0.793155    0.761544
     32          6           0        2.856373   -0.687876   -0.635099
     33          6           0        2.403843    1.101674    1.271843
     34          1           0        2.853050    0.983162    2.262300
     35          1           0        1.454196    1.626055    1.410276
     36          6           0        3.350481    1.917256    0.392268
     37          1           0        3.543754    2.898540    0.838174
     38          6           0        4.550272    1.029839   -0.003826
     39          1           0        4.886200    0.287655    0.726738
     40          1           0        5.416754    1.593795   -0.349462
     41          6           0        3.656900    0.519452   -1.162533
     42          1           0        4.131017    0.249725   -2.111531
     43          6           0        2.890532    1.884537   -1.094311
     44          6           0        3.605948    2.937654   -1.948540
     45          1           0        4.690055    2.939075   -1.811806
     46          1           0        3.237679    3.938885   -1.699173
     47          1           0        3.406611    2.762194   -3.011637
     48          6           0        1.392820    1.990077   -1.382421
     49          1           0        0.770747    1.324083   -0.780287
     50          1           0        1.182985    1.788517   -2.439114
     51          1           0        1.052850    3.009642   -1.168736
     52          6           0        2.108473   -0.311934    0.710957
     53          8           0        2.532526   -1.199379    1.773091
     54          1           0        1.033801   -0.432592    0.586589
     55          7           0        1.980643   -2.460496    1.771498
     56          8           0        1.059475   -2.689363    1.013094
     57          8           0        2.473449   -3.195572    2.583781
     58          6           0        1.874609   -1.225605   -1.717593
     59          1           0        1.417998   -2.158707   -1.385780
     60          1           0        2.419791   -1.394291   -2.647992
     61          1           0        1.092840   -0.485392   -1.886048
     62          8           0        3.691784   -1.756900   -0.465202
 ---------------------------------------------------------------------
 Rotational constants (GHZ):           0.2034060           0.1180807           0.1005720
 Standard basis: 6-31++G(d,p) (6D, 7F)
 There are   762 symmetry adapted cartesian basis functions of A   symmetry.
 There are   762 symmetry adapted basis functions of A   symmetry.
   762 basis functions,  1216 primitive gaussians,   762 cartesian basis functions
   116 alpha electrons      114 beta electrons
       nuclear repulsion energy      3450.2157537059 Hartrees.
 NAtoms=   62 NActive=   62 NUniq=   62 SFac= 1.00D+00 NAtFMM=   60 NAOKFM=T Big=T
 Integral buffers will be    131072 words long.
 Raffenetti 2 integral format.
 Two-electron integral symmetry is turned on.
 Nuclear repulsion after empirical dispersion term =     3450.1460347860 Hartrees.
 One-electron integrals computed using PRISM.
 NBasis=   762 RedAO= T EigKep=  1.15D-06  NBF=   762
 NBsUse=   761 1.00D-06 EigRej=  8.44D-07 NBFU=   761
 Initial guess from the checkpoint file:  "/wrk/hasangal/alkoxy/alphapine-conformarsampling/Alpha-Pinene-RO-NO3up-Oup/SYS_2A/DFT_high/calc-LM/TMP/G1647198873/Gau-19463.chk"
 B after Tr=     0.000000   -0.000000    0.000000
         Rot=    0.999999   -0.000361   -0.000399    0.001087 Ang=  -0.14 deg.
 Initial guess <Sx>= 0.0000 <Sy>= 0.0000 <Sz>= 1.0000 <S**2>= 2.0082 S= 1.0027
 ExpMin= 3.60D-02 ExpMax= 5.48D+03 ExpMxC= 8.25D+02 IAcc=3 IRadAn=         7 AccDes= 0.00D+00
 Harris functional with IExCor= 4639 and IRadAn=       7 diagonalized for initial guess.
 HarFok:  IExCor= 4639 AccDes= 0.00D+00 IRadAn=         7 IDoV= 1 UseB2=F ITyADJ=14
 ICtDFT=  3500011 ScaDFX=  1.000000  1.000000  1.000000  1.000000
 FoFCou: FMM=F IPFlag=           0 FMFlag=      100000 FMFlg1=        2001
         NFxFlg=           0 DoJE=T BraDBF=F KetDBF=T FulRan=T
         wScrn=  0.000000 ICntrl=       500 IOpCl=  0 I1Cent=   200000004 NGrid=           0
         NMat0=    1 NMatS0=      1 NMatT0=    0 NMatD0=    1 NMtDS0=    0 NMtDT0=    0
 Petite list used in FoFCou.
 Gradient too large for Newton-Raphson -- use scaled steepest descent instead.
     Minimum is close to point  4 DX=  8.95D-02 DF= -5.03D-06 DXR=  6.94D-02 DFR=  4.84D-03 which will be used.
 Gradient too large for Newton-Raphson -- use scaled steepest descent instead.
     Accept linear search using points  2 and  3.
 Gradient too large for Newton-Raphson -- use scaled steepest descent instead.
     Accept linear search using points  1 and  2.
 Gradient too large for Newton-Raphson -- use scaled steepest descent instead.
     Accept linear search using points  1 and  2.
 LinEq1:  Iter=  0 NonCon=     1 RMS=2.43D-05 Max=2.23D-03 NDo=     1
 AX will form     1 AO Fock derivatives at one time.
 LinEq1:  Iter=  1 NonCon=     1 RMS=4.72D-06 Max=4.51D-04 NDo=     1
 LinEq1:  Iter=  2 NonCon=     1 RMS=5.05D-06 Max=5.14D-04 NDo=     1
 LinEq1:  Iter=  3 NonCon=     1 RMS=1.66D-06 Max=2.55D-04 NDo=     1
 LinEq1:  Iter=  4 NonCon=     1 RMS=1.13D-06 Max=2.09D-04 NDo=     1
 LinEq1:  Iter=  5 NonCon=     1 RMS=8.83D-07 Max=1.43D-04 NDo=     1
 LinEq1:  Iter=  6 NonCon=     1 RMS=5.13D-07 Max=5.28D-05 NDo=     1
 LinEq1:  Iter=  7 NonCon=     1 RMS=3.44D-07 Max=2.34D-05 NDo=     1
 LinEq1:  Iter=  8 NonCon=     1 RMS=2.00D-07 Max=2.11D-05 NDo=     1
 LinEq1:  Iter=  9 NonCon=     1 RMS=1.26D-07 Max=8.91D-06 NDo=     1
 LinEq1:  Iter= 10 NonCon=     1 RMS=6.20D-08 Max=6.35D-06 NDo=     1
 LinEq1:  Iter= 11 NonCon=     1 RMS=4.86D-08 Max=5.30D-06 NDo=     1
 LinEq1:  Iter= 12 NonCon=     1 RMS=2.97D-08 Max=1.93D-06 NDo=     1
 LinEq1:  Iter= 13 NonCon=     1 RMS=1.42D-08 Max=1.20D-06 NDo=     1
 LinEq1:  Iter= 14 NonCon=     1 RMS=8.36D-09 Max=5.89D-07 NDo=     1
 LinEq1:  Iter= 15 NonCon=     0 RMS=4.46D-09 Max=2.38D-07 NDo=     1
 Linear equations converged to 3.855D-08 3.855D-07 after    15 iterations.
     Accept linear search using points  1 and  2.
     Minimum is close to point  2 DX= -6.04D-05 DF= -2.27D-13 DXR=  6.04D-05 DFR=  2.57D-09 which will be used.
 LinEq1:  Iter=  0 NonCon=     1 RMS=8.47D-08 Max=1.15D-05 NDo=     1
 LinEq1:  Iter=  1 NonCon=     1 RMS=3.36D-08 Max=1.51D-06 NDo=     1
 LinEq1:  Iter=  2 NonCon=     1 RMS=1.88D-08 Max=2.40D-06 NDo=     1
 LinEq1:  Iter=  3 NonCon=     1 RMS=1.32D-08 Max=1.38D-06 NDo=     1
 LinEq1:  Iter=  4 NonCon=     1 RMS=9.19D-09 Max=1.09D-06 NDo=     1
 LinEq1:  Iter=  5 NonCon=     1 RMS=6.10D-09 Max=9.06D-07 NDo=     1
 LinEq1:  Iter=  6 NonCon=     1 RMS=4.42D-09 Max=5.33D-07 NDo=     1
 LinEq1:  Iter=  7 NonCon=     1 RMS=3.15D-09 Max=3.36D-07 NDo=     1
 LinEq1:  Iter=  8 NonCon=     1 RMS=1.68D-09 Max=1.40D-07 NDo=     1
 LinEq1:  Iter=  9 NonCon=     1 RMS=9.72D-10 Max=9.41D-08 NDo=     1
 LinEq1:  Iter= 10 NonCon=     1 RMS=5.05D-10 Max=3.81D-08 NDo=     1
 LinEq1:  Iter= 11 NonCon=     1 RMS=3.30D-10 Max=4.29D-08 NDo=     1
 LinEq1:  Iter= 12 NonCon=     1 RMS=2.16D-10 Max=2.01D-08 NDo=     1
 LinEq1:  Iter= 13 NonCon=     1 RMS=1.50D-10 Max=1.33D-08 NDo=     1
 LinEq1:  Iter= 14 NonCon=     1 RMS=8.32D-11 Max=7.44D-09 NDo=     1
 LinEq1:  Iter= 15 NonCon=     1 RMS=4.62D-11 Max=5.70D-09 NDo=     1
 LinEq1:  Iter= 16 NonCon=     1 RMS=2.92D-11 Max=4.65D-09 NDo=     1
 LinEq1:  Iter= 17 NonCon=     0 RMS=1.84D-11 Max=2.28D-09 NDo=     1
 Linear equations converged to 3.616D-10 3.616D-09 after    17 iterations.
 SCF Done:  E(UwB97XD) =  -1491.89600588     a.u. after    7 cycles
            Convg  =    0.3503D-07                    46 Fock formations.
              S**2 =  2.0083                  -V/T =  2.0089
 <Sx>= 0.0000 <Sy>= 0.0000 <Sz>= 1.0000 <S**2>= 2.0083 S= 1.0028
 <L.S>= 0.000000000000E+00
 Annihilation of the first spin contaminant:
 S**2 before annihilation     2.0083,   after     2.0000
 Calling FoFJK, ICntrl=      2127 FMM=T ISym2X=0 I1Cent= 0 IOpClX= 1 NMat=1 NMatS=1 NMatT=0.
 ***** Axes restored to original set *****
 -------------------------------------------------------------------
 Center     Atomic                   Forces (Hartrees/Bohr)
 Number     Number              X              Y              Z
 -------------------------------------------------------------------
      1        6          -0.000033352    0.000139331    0.000166551
      2        6           0.000037680   -0.000071984   -0.000033893
      3        1          -0.000019054   -0.000019446    0.000012550
      4        1           0.000030169    0.000028254    0.000016199
      5        6          -0.000019427   -0.000010010    0.000075280
      6        1           0.000000504   -0.000005114    0.000010876
      7        6           0.000065201   -0.000205814   -0.000042719
      8        1          -0.000034210    0.000027996   -0.000010968
      9        1          -0.000064926    0.000032518    0.000082544
     10        6           0.000083458    0.000078516    0.000020183
     11        1           0.000085545    0.000000039    0.000040985
     12        6           0.000071895    0.000009928   -0.000069340
     13        6           0.000041297    0.000109157    0.000066747
     14        1          -0.000039313   -0.000015439   -0.000025378
     15        1          -0.000020333   -0.000011396   -0.000018572
     16        1          -0.000007013   -0.000014447   -0.000019701
     17        6          -0.000136129    0.000012095   -0.000032366
     18        1           0.000015424    0.000028407    0.000064744
     19        1           0.000028482   -0.000004993    0.000006363
     20        1          -0.000006018    0.000003442    0.000023411
     21        6          -0.000021194    0.000042022    0.000065559
     22        8          -0.000120700   -0.000042429   -0.000040690
     23        1          -0.000007871   -0.000052483    0.000015404
     24        7          -0.000001177   -0.000054154    0.000102513
     25        8          -0.000091054   -0.000184048   -0.000109998
     26        8           0.000012582    0.000003687   -0.000041289
     27        6           0.000097996    0.000168433   -0.000431625
     28        1          -0.000006035    0.000011189    0.000074122
     29        1          -0.000046220    0.000004593    0.000070217
     30        1           0.000056495   -0.000008217    0.000037178
     31        8           0.000271314   -0.000010324   -0.000099828
     32        6           0.000360136   -0.000309699   -0.000218550
     33        6           0.000020671   -0.000019644   -0.000089789
     34        1           0.000079069   -0.000001397    0.000018455
     35        1           0.000014525   -0.000013422   -0.000002458
     36        6          -0.000034520   -0.000031119   -0.000033768
     37        1           0.000006864   -0.000008692    0.000009908
     38        6          -0.000015995    0.000054231   -0.000043772
     39        1          -0.000018748    0.000030932    0.000000052
     40        1          -0.000029512   -0.000034494    0.000010772
     41        6          -0.000168274   -0.000018662   -0.000000038
     42        1           0.000014249    0.000024022    0.000022488
     43        6           0.000094808   -0.000084595    0.000113258
     44        6           0.000012079   -0.000100055    0.000067199
     45        1          -0.000023631    0.000030062   -0.000031150
     46        1          -0.000020840    0.000010349   -0.000008849
     47        1          -0.000010802    0.000013188   -0.000004716
     48        6          -0.000051918   -0.000006773    0.000015415
     49        1           0.000099115   -0.000175534    0.000141918
     50        1           0.000035932   -0.000035764    0.000036656
     51        1          -0.000025673   -0.000006130   -0.000011752
     52        6          -0.000083680   -0.000332345   -0.000256419
     53        8          -0.000029764    0.000186340    0.000375281
     54        1          -0.000236797   -0.000009696    0.000156312
     55        7           0.000318109   -0.000193264   -0.000631588
     56        8          -0.000040841    0.000533305    0.000273067
     57        8          -0.000135813    0.000017580    0.000151076
     58        6          -0.000101792    0.000219598    0.000111132
     59        1          -0.000068801   -0.000003305   -0.000069597
     60        1           0.000014783    0.000013968   -0.000015873
     61        1          -0.000020840    0.000044356   -0.000048454
     62        8          -0.000176113    0.000217352   -0.000011272
 -------------------------------------------------------------------
 Cartesian Forces:  Max     0.000631588 RMS     0.000118740

 GradGradGradGradGradGradGradGradGradGradGradGradGradGradGradGradGradGrad
 Berny optimization.
 Using GEDIIS/GDIIS optimizer.
 FormGI is forming the generalized inverse of G from B-inverse, IUseBI=4.
 Internal  Forces:  Max     0.001405875 RMS     0.000115672
 Search for a local minimum.
 Step number   2 out of a maximum of  372
 All quantities printed in internal units (Hartrees-Bohrs-Radians)
 Mixed Optimization -- En-DIIS/RFO-DIIS
 Swapping is turned off.
 Update second derivatives using D2CorX and points    1    2
 DE= -2.00D-05 DEPred=-4.09D-05 R= 4.88D-01
 Trust test= 4.88D-01 RLast= 6.80D-02 DXMaxT set to 3.00D-01
 ITU=  0  0
     Eigenvalues ---    0.00229   0.00267   0.00308   0.00317   0.00323
     Eigenvalues ---    0.00381   0.00398   0.00423   0.00647   0.00757
     Eigenvalues ---    0.00924   0.00976   0.01085   0.01270   0.01389
     Eigenvalues ---    0.01433   0.01488   0.01523   0.01745   0.01769
     Eigenvalues ---    0.01867   0.02264   0.02347   0.02599   0.02661
     Eigenvalues ---    0.02759   0.02787   0.02917   0.02965   0.03092
     Eigenvalues ---    0.03104   0.03127   0.03193   0.03202   0.03230
     Eigenvalues ---    0.03320   0.03537   0.03575   0.03869   0.03977
     Eigenvalues ---    0.04271   0.04405   0.04429   0.04656   0.04746
     Eigenvalues ---    0.04888   0.04899   0.05040   0.05131   0.05165
     Eigenvalues ---    0.05207   0.05287   0.05290   0.05354   0.05480
     Eigenvalues ---    0.05551   0.05602   0.05619   0.05625   0.05644
     Eigenvalues ---    0.05689   0.05708   0.05748   0.05834   0.05907
     Eigenvalues ---    0.05966   0.06510   0.06705   0.06817   0.07011
     Eigenvalues ---    0.07244   0.07343   0.07543   0.07691   0.08086
     Eigenvalues ---    0.08257   0.08397   0.08437   0.08561   0.08735
     Eigenvalues ---    0.08807   0.09238   0.09414   0.09517   0.10045
     Eigenvalues ---    0.10116   0.10355   0.11298   0.11708   0.11983
     Eigenvalues ---    0.12225   0.13275   0.15261   0.15442   0.15884
     Eigenvalues ---    0.16000   0.16000   0.16000   0.16000   0.16000
     Eigenvalues ---    0.16000   0.16000   0.16000   0.16000   0.16000
     Eigenvalues ---    0.16000   0.16000   0.16000   0.16027   0.16879
     Eigenvalues ---    0.18780   0.20288   0.20401   0.20986   0.21233
     Eigenvalues ---    0.22419   0.23587   0.23780   0.24331   0.24793
     Eigenvalues ---    0.24991   0.24994   0.24997   0.25000   0.25000
     Eigenvalues ---    0.25656   0.26291   0.26369   0.26963   0.27025
     Eigenvalues ---    0.27523   0.28067   0.28762   0.29051   0.29087
     Eigenvalues ---    0.29260   0.29430   0.29530   0.29683   0.31431
     Eigenvalues ---    0.32645   0.33433   0.33597   0.33981   0.34015
     Eigenvalues ---    0.34026   0.34035   0.34049   0.34061   0.34089
     Eigenvalues ---    0.34118   0.34141   0.34149   0.34196   0.34223
     Eigenvalues ---    0.34243   0.34250   0.34269   0.34285   0.34314
     Eigenvalues ---    0.34378   0.34402   0.34419   0.34503   0.34549
     Eigenvalues ---    0.34588   0.34625   0.34685   0.34738   0.35338
     Eigenvalues ---    0.38711   0.39280   0.47741   0.47960   0.49886
     Eigenvalues ---    0.51501   0.97594   1.00001   1.04215   1.04252
 En-DIIS/RFO-DIIS/Sim-DIIS IScMMF=       -3 using points:     2    1
 RFO step:  Lambda=-4.69113416D-05.
 DidBck=T Rises=F RFO-DIIS coefs:    0.77660    0.22340
 Iteration  1 RMS(Cart)=  0.00633433 RMS(Int)=  0.00003088
 Iteration  2 RMS(Cart)=  0.00004078 RMS(Int)=  0.00000062
 Iteration  3 RMS(Cart)=  0.00000000 RMS(Int)=  0.00000062
 Variable       Old X    -DE/DX   Delta X   Delta X   Delta X     New X
                                 (Linear)    (Quad)   (Total)
    R1        2.91460   0.00014   0.00023  -0.00041  -0.00018   2.91442
    R2        2.99450   0.00037   0.00027   0.00027   0.00054   2.99504
    R3        2.94250   0.00030   0.00027  -0.00002   0.00025   2.94275
    R4        2.58355   0.00014  -0.00003   0.00027   0.00025   2.58379
    R5        2.06687   0.00003   0.00036  -0.00096  -0.00060   2.06626
    R6        2.06704  -0.00002   0.00037  -0.00106  -0.00070   2.06635
    R7        2.88936  -0.00002   0.00009  -0.00029  -0.00019   2.88917
    R8        2.93198   0.00001   0.00030  -0.00078  -0.00048   2.93150
    R9        2.06928   0.00001   0.00033  -0.00092  -0.00059   2.06869
   R10        2.91946  -0.00003  -0.00007   0.00014   0.00007   2.91954
   R11        2.94061   0.00008  -0.00002   0.00014   0.00012   2.94072
   R12        2.06803  -0.00003   0.00027  -0.00082  -0.00055   2.06748
   R13        2.06038   0.00003   0.00037  -0.00093  -0.00057   2.05981
   R14        2.93149   0.00007   0.00011  -0.00008   0.00003   2.93152
   R15        4.52100   0.00001   0.00100  -0.00298  -0.00198   4.51902
   R16        2.06472   0.00000   0.00027  -0.00082  -0.00055   2.06416
   R17        2.95611   0.00007   0.00012  -0.00016  -0.00003   2.95608
   R18        4.32086  -0.00005   0.00160  -0.00575  -0.00416   4.31670
   R19        4.61312  -0.00005   0.00135  -0.00752  -0.00617   4.60694
   R20        2.89808   0.00004   0.00013  -0.00026  -0.00014   2.89795
   R21        2.88662   0.00005   0.00013  -0.00025  -0.00012   2.88649
   R22        2.06484  -0.00004   0.00038  -0.00114  -0.00076   2.06407
   R23        2.07026  -0.00000   0.00045  -0.00127  -0.00082   2.06944
   R24        2.06963  -0.00000   0.00043  -0.00122  -0.00078   2.06885
   R25        2.06478  -0.00006   0.00034  -0.00107  -0.00073   2.06405
   R26        2.06914   0.00001   0.00043  -0.00120  -0.00077   2.06838
   R27        2.07079   0.00002   0.00047  -0.00129  -0.00082   2.06998
   R28        2.72962   0.00023  -0.00002   0.00045   0.00043   2.73005
   R29        2.06324  -0.00001   0.00005  -0.00017  -0.00012   2.06312
   R30        2.62022   0.00014   0.00001   0.00016   0.00017   2.62039
   R31        2.28652   0.00002  -0.00006   0.00017   0.00011   2.28664
   R32        2.26982  -0.00000   0.00000  -0.00001  -0.00001   2.26981
   R33        2.06107  -0.00006   0.00035  -0.00109  -0.00075   2.06033
   R34        2.06260  -0.00004   0.00032  -0.00097  -0.00065   2.06195
   R35        2.05925  -0.00005   0.00035  -0.00108  -0.00073   2.05852
   R36        4.53507  -0.00014   0.00240  -0.00923  -0.00683   4.52824
   R37        2.91329   0.00014   0.00012  -0.00001   0.00012   2.91340
   R38        2.99541  -0.00006   0.00020  -0.00108  -0.00088   2.99454
   R39        2.94264   0.00019   0.00021  -0.00021  -0.00000   2.94264
   R40        2.58388   0.00006   0.00000   0.00008   0.00008   2.58396
   R41        2.06736   0.00002   0.00037  -0.00101  -0.00064   2.06672
   R42        2.06661  -0.00001   0.00030  -0.00086  -0.00056   2.06606
   R43        2.88760   0.00015   0.00017  -0.00008   0.00009   2.88769
   R44        2.92763   0.00017   0.00033  -0.00074  -0.00041   2.92721
   R45        2.06932   0.00001   0.00034  -0.00093  -0.00060   2.06872
   R46        2.91771  -0.00005  -0.00002   0.00015   0.00013   2.91784
   R47        2.94127   0.00019   0.00005   0.00033   0.00038   2.94164
   R48        2.06785   0.00001   0.00034  -0.00092  -0.00058   2.06727
   R49        2.05998  -0.00000   0.00036  -0.00102  -0.00066   2.05931
   R50        2.92829  -0.00005   0.00005  -0.00001   0.00004   2.92833
   R51        2.06848   0.00003   0.00027  -0.00070  -0.00043   2.06805
   R52        2.96117   0.00018   0.00005   0.00023   0.00028   2.96145
   R53        2.89725   0.00002   0.00014  -0.00032  -0.00019   2.89707
   R54        2.88905  -0.00001   0.00008  -0.00022  -0.00015   2.88890
   R55        2.06490  -0.00002   0.00039  -0.00114  -0.00075   2.06415
   R56        2.07033  -0.00000   0.00044  -0.00123  -0.00079   2.06954
   R57        2.07069  -0.00000   0.00045  -0.00125  -0.00081   2.06989
   R58        2.06412  -0.00024   0.00021  -0.00106  -0.00085   2.06327
   R59        2.07118   0.00002   0.00043  -0.00117  -0.00074   2.07044
   R60        2.07074   0.00002   0.00046  -0.00127  -0.00080   2.06994
   R61        2.73554   0.00024   0.00000   0.00041   0.00041   2.73596
   R62        2.05707   0.00007   0.00022  -0.00042  -0.00020   2.05686
   R63        2.60137   0.00027   0.00003   0.00027   0.00030   2.60167
   R64        2.29593   0.00030  -0.00009   0.00046   0.00037   2.29630
   R65        2.27003  -0.00015   0.00000  -0.00010  -0.00010   2.26993
   R66        2.06082   0.00001   0.00032  -0.00088  -0.00056   2.06026
   R67        2.06259  -0.00000   0.00043  -0.00122  -0.00079   2.06180
   R68        2.05924   0.00000   0.00027  -0.00076  -0.00049   2.05875
    A1        1.93338  -0.00004  -0.00015   0.00029   0.00014   1.93351
    A2        1.94909  -0.00003  -0.00001  -0.00022  -0.00023   1.94886
    A3        1.89844  -0.00000  -0.00015   0.00018   0.00003   1.89846
    A4        1.96358   0.00010   0.00005   0.00063   0.00068   1.96426
    A5        1.93782   0.00002   0.00016  -0.00040  -0.00025   1.93757
    A6        1.77520  -0.00004   0.00012  -0.00056  -0.00044   1.77476
    A7        1.86220   0.00002  -0.00018   0.00048   0.00030   1.86250
    A8        1.90487  -0.00000  -0.00012   0.00034   0.00022   1.90509
    A9        1.87464  -0.00005   0.00021  -0.00060  -0.00039   1.87425
   A10        1.92821  -0.00008  -0.00001  -0.00029  -0.00030   1.92791
   A11        1.90825   0.00000   0.00008  -0.00023  -0.00015   1.90810
   A12        1.98116   0.00011   0.00002   0.00031   0.00033   1.98149
   A13        1.93233   0.00001   0.00010  -0.00026  -0.00016   1.93217
   A14        1.90008  -0.00001  -0.00026   0.00074   0.00048   1.90056
   A15        1.93372  -0.00000   0.00007  -0.00043  -0.00036   1.93336
   A16        2.07286  -0.00001  -0.00005   0.00014   0.00009   2.07295
   A17        2.05069  -0.00001   0.00003  -0.00006  -0.00003   2.05065
   A18        1.54106   0.00002   0.00008  -0.00005   0.00003   1.54109
   A19        2.04652   0.00000  -0.00015   0.00042   0.00027   2.04679
   A20        1.97830  -0.00006  -0.00007  -0.00059  -0.00065   1.97765
   A21        1.50253   0.00002   0.00006  -0.00025  -0.00018   1.50234
   A22        1.89567   0.00004  -0.00025   0.00100   0.00075   1.89642
   A23        2.04582  -0.00000   0.00010  -0.00018  -0.00008   2.04574
   A24        1.97301  -0.00001   0.00040  -0.00079  -0.00039   1.97262
   A25        1.81026  -0.00002   0.00031  -0.00080  -0.00049   1.80977
   A26        1.87339  -0.00001   0.00003  -0.00019  -0.00016   1.87323
   A27        1.90413  -0.00001   0.00046  -0.00167  -0.00121   1.90291
   A28        2.00301   0.00003  -0.00003   0.00033   0.00030   2.00331
   A29        2.08312   0.00000  -0.00035   0.00126   0.00091   2.08403
   A30        1.53200  -0.00001  -0.00002   0.00012   0.00010   1.53209
   A31        2.04337  -0.00000  -0.00020   0.00060   0.00040   2.04377
   A32        2.12412  -0.00003   0.00009  -0.00072  -0.00064   2.12348
   A33        2.46602   0.00004  -0.00006   0.00068   0.00062   2.46664
   A34        1.18797   0.00000   0.00016   0.00002   0.00018   1.18815
   A35        1.48808  -0.00002   0.00004  -0.00022  -0.00017   1.48790
   A36        1.96488   0.00002   0.00009  -0.00011  -0.00002   1.96486
   A37        2.06152  -0.00000   0.00002  -0.00041  -0.00040   2.06113
   A38        1.91654   0.00001  -0.00001   0.00017   0.00015   1.91670
   A39        2.12976   0.00006   0.00032  -0.00035  -0.00003   2.12973
   A40        1.87926  -0.00005  -0.00035   0.00071   0.00036   1.87962
   A41        1.97584  -0.00002   0.00024  -0.00077  -0.00053   1.97531
   A42        1.92362  -0.00003   0.00009  -0.00039  -0.00030   1.92332
   A43        1.92162  -0.00002   0.00014  -0.00048  -0.00034   1.92127
   A44        1.87913   0.00003  -0.00017   0.00059   0.00042   1.87955
   A45        1.87605   0.00003  -0.00018   0.00066   0.00048   1.87653
   A46        1.88460   0.00002  -0.00015   0.00049   0.00035   1.88494
   A47        1.99251  -0.00001   0.00008  -0.00026  -0.00017   1.99234
   A48        1.93423  -0.00003   0.00015  -0.00053  -0.00038   1.93385
   A49        1.90757  -0.00002   0.00014  -0.00049  -0.00035   1.90722
   A50        1.88262   0.00003  -0.00009   0.00042   0.00033   1.88295
   A51        1.86577   0.00001  -0.00021   0.00058   0.00036   1.86613
   A52        1.87658   0.00002  -0.00010   0.00037   0.00027   1.87685
   A53        2.01428  -0.00010   0.00004  -0.00050  -0.00046   2.01382
   A54        1.90861   0.00028   0.00030   0.00044   0.00074   1.90935
   A55        1.91464   0.00005   0.00032  -0.00025   0.00007   1.91471
   A56        1.80344  -0.00021  -0.00032  -0.00028  -0.00059   1.80284
   A57        1.93353   0.00001  -0.00013   0.00006  -0.00007   1.93346
   A58        1.88235  -0.00004  -0.00027   0.00064   0.00036   1.88271
   A59        2.02356   0.00078   0.00056   0.00048   0.00104   2.02460
   A60        2.06302   0.00024   0.00007   0.00042   0.00049   2.06351
   A61        1.97035  -0.00007  -0.00005  -0.00007  -0.00011   1.97024
   A62        2.24914  -0.00017  -0.00002  -0.00040  -0.00042   2.24872
   A63        1.91991  -0.00003   0.00044  -0.00127  -0.00083   1.91909
   A64        1.90753  -0.00006   0.00028  -0.00107  -0.00079   1.90674
   A65        1.90949  -0.00002   0.00041  -0.00130  -0.00089   1.90859
   A66        1.92213   0.00006  -0.00047   0.00168   0.00121   1.92334
   A67        1.90119   0.00004  -0.00037   0.00129   0.00092   1.90211
   A68        1.90346   0.00001  -0.00030   0.00067   0.00037   1.90383
   A69        1.87204  -0.00003   0.00035  -0.00047  -0.00012   1.87192
   A70        1.92815   0.00002   0.00005   0.00068   0.00074   1.92888
   A71        1.93905   0.00008   0.00003   0.00088   0.00090   1.93996
   A72        1.91509   0.00008  -0.00021   0.00110   0.00089   1.91598
   A73        1.95492  -0.00003   0.00014  -0.00086  -0.00072   1.95420
   A74        1.94786  -0.00007   0.00001  -0.00079  -0.00078   1.94708
   A75        1.77379  -0.00009  -0.00004  -0.00110  -0.00114   1.77265
   A76        1.86910   0.00001  -0.00031   0.00101   0.00070   1.86980
   A77        1.90137  -0.00007  -0.00022  -0.00042  -0.00065   1.90072
   A78        1.88306   0.00000   0.00004  -0.00071  -0.00068   1.88238
   A79        1.93360   0.00004   0.00009   0.00025   0.00034   1.93394
   A80        1.89420   0.00004   0.00032  -0.00028   0.00004   1.89424
   A81        1.97875  -0.00003   0.00006   0.00018   0.00025   1.97900
   A82        1.93183   0.00002   0.00010  -0.00051  -0.00040   1.93142
   A83        1.89895  -0.00013  -0.00029   0.00013  -0.00016   1.89880
   A84        1.93423   0.00018   0.00025   0.00167   0.00192   1.93615
   A85        2.07415   0.00002  -0.00006  -0.00002  -0.00007   2.07407
   A86        2.04870  -0.00009  -0.00001  -0.00046  -0.00047   2.04823
   A87        1.54332  -0.00000  -0.00003  -0.00063  -0.00066   1.54266
   A88        2.04554   0.00000  -0.00013   0.00041   0.00027   2.04581
   A89        1.98413  -0.00005   0.00011  -0.00048  -0.00037   1.98376
   A90        1.50388   0.00005   0.00005  -0.00016  -0.00011   1.50377
   A91        1.89501   0.00003  -0.00017   0.00070   0.00053   1.89553
   A92        2.04072  -0.00001   0.00005  -0.00030  -0.00024   2.04048
   A93        1.97313  -0.00003   0.00016  -0.00043  -0.00027   1.97287
   A94        1.87705  -0.00012  -0.00014  -0.00038  -0.00051   1.87654
   A95        1.90557   0.00000   0.00020  -0.00084  -0.00065   1.90492
   A96        1.99696   0.00020   0.00027   0.00140   0.00166   1.99863
   A97        2.07115   0.00002  -0.00021   0.00044   0.00023   2.07138
   A98        1.53326   0.00000  -0.00005  -0.00054  -0.00059   1.53267
   A99        2.05359  -0.00009  -0.00013   0.00009  -0.00004   2.05355
   A100       1.48606  -0.00010   0.00003  -0.00029  -0.00026   1.48580
   A101       1.96040   0.00006   0.00004  -0.00069  -0.00064   1.95976
   A102       2.05787   0.00010   0.00009   0.00097   0.00106   2.05892
   A103       1.92401   0.00010  -0.00005  -0.00013  -0.00018   1.92383
   A104       2.13064   0.00007   0.00039  -0.00008   0.00031   2.13095
   A105       1.88044  -0.00018  -0.00039   0.00007  -0.00032   1.88011
   A106       1.97592  -0.00005   0.00022  -0.00086  -0.00063   1.97529
   A107       1.92205  -0.00002   0.00014  -0.00047  -0.00033   1.92172
   A108       1.92376  -0.00001   0.00011  -0.00034  -0.00023   1.92353
   A109       1.87951   0.00004  -0.00019   0.00066   0.00048   1.87998
   A110       1.87769   0.00003  -0.00017   0.00063   0.00046   1.87815
   A111       1.88180   0.00002  -0.00014   0.00048   0.00033   1.88214
   A112       1.99539   0.00008  -0.00005   0.00053   0.00048   1.99587
   A113       1.93537  -0.00007   0.00015  -0.00069  -0.00055   1.93482
   A114       1.90861   0.00002   0.00017  -0.00048  -0.00031   1.90830
   A115       1.88632   0.00001  -0.00010   0.00044   0.00034   1.88667
   A116       1.85784  -0.00004  -0.00011   0.00016   0.00005   1.85789
   A117       1.87519   0.00000  -0.00007   0.00006  -0.00001   1.87518
   A118       2.01961   0.00000  -0.00008  -0.00024  -0.00032   2.01929
   A119       1.91714  -0.00015  -0.00020  -0.00070  -0.00090   1.91624
   A120       1.92038  -0.00001   0.00018  -0.00045  -0.00027   1.92011
   A121       1.81099   0.00002  -0.00042   0.00109   0.00066   1.81166
   A122       1.90787   0.00003   0.00037  -0.00080  -0.00044   1.90743
   A123       1.88082   0.00012   0.00014   0.00131   0.00145   1.88227
   A124       2.03012   0.00141   0.00073   0.00167   0.00240   2.03252
   A125       1.17920   0.00008  -0.00046   0.00166   0.00120   1.18040
   A126       2.60433   0.00005   0.00011   0.00023   0.00035   2.60467
   A127       2.46668  -0.00012   0.00021  -0.00127  -0.00107   2.46562
   A128       2.06833   0.00052   0.00011   0.00112   0.00123   2.06956
   A129       1.97724  -0.00011  -0.00007  -0.00005  -0.00012   1.97712
   A130       2.23683  -0.00041  -0.00003  -0.00096  -0.00099   2.23584
   A131       1.92617   0.00005   0.00019  -0.00076  -0.00057   1.92560
   A132       1.90819  -0.00002   0.00021  -0.00060  -0.00038   1.90780
   A133       1.90203  -0.00004   0.00044  -0.00153  -0.00108   1.90094
   A134       1.91374  -0.00000  -0.00025   0.00067   0.00042   1.91416
   A135       1.90484  -0.00001  -0.00033   0.00113   0.00080   1.90564
   A136       1.90874   0.00002  -0.00027   0.00110   0.00083   1.90957
   A137       1.84283  -0.00001   0.00008   0.00019   0.00027   1.84310
   A138       2.34674   0.00008  -0.00015   0.00088   0.00072   2.34746
    D1        0.86593  -0.00001  -0.00016   0.00031   0.00015   0.86609
    D2       -3.13685  -0.00002  -0.00026   0.00060   0.00034  -3.13651
    D3       -0.80428  -0.00001  -0.00014   0.00015   0.00001  -0.80427
    D4        3.06938   0.00007  -0.00021   0.00119   0.00098   3.07037
    D5       -0.93340   0.00006  -0.00031   0.00148   0.00117  -0.93223
    D6        1.39917   0.00007  -0.00019   0.00103   0.00084   1.40001
    D7       -1.26853  -0.00000  -0.00016   0.00051   0.00036  -1.26818
    D8        1.01187  -0.00001  -0.00026   0.00080   0.00054   1.01241
    D9       -2.93875   0.00000  -0.00013   0.00035   0.00021  -2.93854
   D10        0.01786  -0.00001  -0.00005   0.00089   0.00084   0.01870
   D11       -2.00565   0.00012   0.00011   0.00125   0.00136  -2.00429
   D12        2.21645  -0.00002   0.00008   0.00036   0.00044   2.21689
   D13       -2.17750  -0.00001   0.00003   0.00048   0.00051  -2.17699
   D14        2.08218   0.00012   0.00020   0.00083   0.00103   2.08321
   D15        0.02108  -0.00002   0.00016  -0.00005   0.00011   0.02120
   D16        2.12918  -0.00003  -0.00024   0.00104   0.00080   2.12998
   D17        0.10567   0.00010  -0.00007   0.00139   0.00132   0.10699
   D18       -1.95542  -0.00004  -0.00011   0.00051   0.00040  -1.95502
   D19        2.96359  -0.00001  -0.00094   0.00221   0.00127   2.96485
   D20        0.85124  -0.00003  -0.00082   0.00160   0.00079   0.85203
   D21       -1.23181   0.00001  -0.00087   0.00221   0.00134  -1.23047
   D22       -1.13278  -0.00001  -0.00111   0.00291   0.00180  -1.13098
   D23        3.03806  -0.00004  -0.00099   0.00231   0.00132   3.03938
   D24        0.95501   0.00000  -0.00104   0.00291   0.00187   0.95688
   D25        0.94159   0.00003  -0.00083   0.00240   0.00157   0.94316
   D26       -1.17075   0.00001  -0.00071   0.00180   0.00109  -1.16966
   D27        3.02938   0.00005  -0.00076   0.00240   0.00164   3.03103
   D28       -0.73382   0.00003   0.00033   0.00020   0.00052  -0.73330
   D29       -2.86559   0.00007   0.00052  -0.00002   0.00049  -2.86510
   D30        1.32495  -0.00003   0.00031  -0.00026   0.00006   1.32500
   D31       -0.97067   0.00003   0.00005   0.00083   0.00088  -0.96978
   D32        1.33828   0.00002  -0.00014   0.00141   0.00127   1.33956
   D33        3.00538   0.00004  -0.00013   0.00150   0.00138   3.00676
   D34        1.07165   0.00000  -0.00024   0.00144   0.00120   1.07286
   D35       -2.90258  -0.00001  -0.00043   0.00203   0.00159  -2.90099
   D36       -1.23548   0.00002  -0.00042   0.00212   0.00169  -1.23379
   D37       -3.06089   0.00002  -0.00014   0.00115   0.00102  -3.05987
   D38       -0.75194   0.00002  -0.00033   0.00174   0.00141  -0.75053
   D39        0.91516   0.00004  -0.00032   0.00182   0.00151   0.91667
   D40       -2.18245  -0.00005   0.00028  -0.00212  -0.00184  -2.18429
   D41       -0.09998   0.00010   0.00046  -0.00203  -0.00158  -0.10156
   D42        1.91185  -0.00005  -0.00008  -0.00142  -0.00150   1.91034
   D43        2.08644  -0.00004   0.00034  -0.00224  -0.00190   2.08454
   D44       -2.11428   0.00011   0.00052  -0.00216  -0.00164  -2.11592
   D45       -0.10245  -0.00005  -0.00002  -0.00154  -0.00156  -0.10402
   D46       -0.07511  -0.00002   0.00028  -0.00191  -0.00163  -0.07674
   D47        2.00736   0.00013   0.00046  -0.00183  -0.00137   2.00599
   D48       -2.26400  -0.00002  -0.00008  -0.00121  -0.00130  -2.26530
   D49       -0.59044   0.00001   0.00012  -0.00052  -0.00040  -0.59084
   D50       -2.82168   0.00000   0.00069  -0.00181  -0.00112  -2.82280
   D51        1.48153   0.00001   0.00023  -0.00077  -0.00054   1.48100
   D52        1.64148   0.00000  -0.00003  -0.00006  -0.00009   1.64140
   D53       -0.58976  -0.00000   0.00054  -0.00135  -0.00080  -0.59056
   D54       -2.56973   0.00001   0.00009  -0.00031  -0.00022  -2.56995
   D55       -2.53505   0.00000   0.00004  -0.00012  -0.00008  -2.53513
   D56        1.51690  -0.00000   0.00061  -0.00141  -0.00080   1.51610
   D57       -0.46307   0.00001   0.00016  -0.00037  -0.00022  -0.46329
   D58       -1.45268  -0.00001   0.00008  -0.00035  -0.00027  -1.45295
   D59        2.91936  -0.00001   0.00007  -0.00044  -0.00036   2.91900
   D60        0.71132   0.00004   0.00049  -0.00099  -0.00050   0.71082
   D61        2.58564  -0.00001  -0.00015   0.00049   0.00034   2.58598
   D62        0.67449  -0.00001  -0.00016   0.00041   0.00024   0.67474
   D63       -1.53355   0.00005   0.00025  -0.00015   0.00010  -1.53344
   D64        0.45946  -0.00001  -0.00016   0.00038   0.00023   0.45968
   D65       -1.45169  -0.00001  -0.00017   0.00030   0.00013  -1.45156
   D66        2.62346   0.00004   0.00025  -0.00026  -0.00001   2.62345
   D67       -2.74501   0.00002   0.00005   0.00118   0.00123  -2.74378
   D68        1.23081   0.00003   0.00053   0.00020   0.00074   1.23154
   D69       -1.07115   0.00001   0.00029   0.00023   0.00052  -1.07063
   D70       -1.55139  -0.00003  -0.00014   0.00005  -0.00010  -1.55149
   D71        2.55592  -0.00001  -0.00053   0.00155   0.00102   2.55694
   D72        0.46061  -0.00001  -0.00018   0.00042   0.00024   0.46085
   D73        0.52125  -0.00002  -0.00026   0.00036   0.00010   0.52134
   D74       -1.65463   0.00000  -0.00065   0.00186   0.00121  -1.65341
   D75        2.53325   0.00001  -0.00029   0.00073   0.00043   2.53368
   D76        2.74664   0.00002  -0.00014   0.00088   0.00074   2.74737
   D77        0.57076   0.00004  -0.00053   0.00239   0.00186   0.57262
   D78       -1.52455   0.00005  -0.00018   0.00125   0.00107  -1.52347
   D79        2.12923  -0.00002  -0.00037  -0.00087  -0.00124   2.12799
   D80       -0.74545   0.00000  -0.00000  -0.00169  -0.00170  -0.74715
   D81       -2.38500   0.00000  -0.00035  -0.00128  -0.00163  -2.38662
   D82        1.41556  -0.00002   0.00018  -0.00247  -0.00230   1.41327
   D83       -0.22398  -0.00001  -0.00017  -0.00205  -0.00223  -0.22621
   D84       -3.05701  -0.00003  -0.00023  -0.00106  -0.00129  -3.05829
   D85        1.58663  -0.00002  -0.00058  -0.00064  -0.00122   1.58542
   D86        1.42895   0.00002   0.00020  -0.00053  -0.00033   1.42862
   D87       -2.89403   0.00003   0.00031  -0.00071  -0.00040  -2.89442
   D88       -0.67229   0.00002   0.00007   0.00021   0.00028  -0.67201
   D89       -0.45758   0.00002   0.00018  -0.00041  -0.00023  -0.45781
   D90        1.50263   0.00004   0.00029  -0.00060  -0.00030   1.50233
   D91       -2.55882   0.00003   0.00005   0.00033   0.00037  -2.55845
   D92       -2.58829   0.00002   0.00066  -0.00210  -0.00145  -2.58974
   D93       -0.62808   0.00004   0.00077  -0.00229  -0.00152  -0.62960
   D94        1.59366   0.00003   0.00052  -0.00136  -0.00084   1.59281
   D95        0.28166   0.00001  -0.00004   0.00193   0.00189   0.28355
   D96       -2.56681   0.00002   0.00058  -0.00060  -0.00002  -2.56683
   D97        2.68560   0.00006  -0.00003   0.00269   0.00266   2.68826
   D98       -0.16287   0.00007   0.00059   0.00015   0.00074  -0.16212
   D99        1.00865  -0.00005   0.00128  -0.00303  -0.00175   1.00690
   D100      -0.97743  -0.00002   0.00096  -0.00197  -0.00101  -0.97843
   D101       0.84140  -0.00000   0.00033  -0.00174  -0.00141   0.83999
   D102      -1.26428   0.00000   0.00032  -0.00170  -0.00138  -1.26566
   D103       2.94171   0.00000   0.00036  -0.00176  -0.00140   2.94030
   D104      -0.78410   0.00001   0.00025  -0.00152  -0.00128  -0.78537
   D105      -2.88978   0.00001   0.00024  -0.00148  -0.00124  -2.89102
   D106       1.31620   0.00002   0.00028  -0.00154  -0.00126   1.31494
   D107      -3.13924  -0.00003   0.00012  -0.00178  -0.00166  -3.14090
   D108       1.03826  -0.00003   0.00011  -0.00174  -0.00162   1.03664
   D109      -1.03893  -0.00003   0.00015  -0.00180  -0.00165  -1.04059
   D110      -0.83746   0.00000   0.00074  -0.00091  -0.00017  -0.83763
   D111      -2.96731  -0.00001   0.00069  -0.00087  -0.00018  -2.96750
   D112       1.25079  -0.00000   0.00063  -0.00070  -0.00007   1.25072
   D113       0.95897   0.00001   0.00104  -0.00177  -0.00073   0.95824
   D114      -1.17089   0.00000   0.00098  -0.00172  -0.00074  -1.17163
   D115       3.04721   0.00000   0.00092  -0.00155  -0.00062   3.04659
   D116      -3.08615   0.00002   0.00094  -0.00109  -0.00015  -3.08630
   D117       1.06718   0.00001   0.00088  -0.00104  -0.00016   1.06702
   D118      -0.99790   0.00002   0.00082  -0.00087  -0.00004  -0.99795
   D119      -1.27814  -0.00027  -0.00074  -0.00886  -0.00960  -1.28774
   D120       2.85115  -0.00018  -0.00076  -0.00834  -0.00910   2.84205
   D121       0.80303  -0.00007  -0.00034  -0.00855  -0.00889   0.79415
   D122      -0.21482  -0.00020  -0.00054  -0.00663  -0.00718  -0.22200
   D123       2.96267  -0.00013  -0.00042  -0.00550  -0.00593   2.95674
   D124      -3.09912   0.00008   0.00014   0.00132   0.00147  -3.09765
   D125       0.32388  -0.00001  -0.00010  -0.00093  -0.00104   0.32285
   D126      -3.05664   0.00004  -0.00062   0.00159   0.00097  -3.05568
   D127       0.91238  -0.00002  -0.00098  -0.00039  -0.00137   0.91101
   D128      -3.10197  -0.00009  -0.00121  -0.00069  -0.00190  -3.10387
   D129      -0.75892  -0.00003  -0.00095  -0.00009  -0.00104  -0.75995
   D130       3.09314   0.00002  -0.00073  -0.00037  -0.00110   3.09204
   D131      -0.92121  -0.00005  -0.00096  -0.00068  -0.00163  -0.92284
   D132       1.42184   0.00001  -0.00070  -0.00007  -0.00077   1.42107
   D133      -1.24247  -0.00000  -0.00088  -0.00061  -0.00149  -1.24396
   D134       1.02636  -0.00007  -0.00111  -0.00091  -0.00202   1.02435
   D135      -2.91377  -0.00001  -0.00085  -0.00031  -0.00115  -2.91492
   D136      -0.07776   0.00001   0.00172   0.00090   0.00261  -0.07515
   D137      -2.12038   0.00010   0.00246   0.00016   0.00262  -2.11776
   D138       2.09502   0.00005   0.00231  -0.00075   0.00155   2.09657
   D139      -2.24947  -0.00009   0.00153  -0.00012   0.00141  -2.24806
   D140       1.99110  -0.00001   0.00227  -0.00086   0.00142   1.99252
   D141      -0.07669  -0.00006   0.00212  -0.00177   0.00035  -0.07634
   D142       2.05800   0.00008   0.00149   0.00224   0.00373   2.06173
   D143       0.01538   0.00016   0.00223   0.00150   0.00373   0.01911
   D144      -2.05241   0.00011   0.00208   0.00059   0.00267  -2.04974
   D145       3.00357   0.00002  -0.00188   0.00124  -0.00064   3.00293
   D146       0.89725   0.00000  -0.00183   0.00127  -0.00056   0.89669
   D147      -1.18816   0.00001  -0.00190   0.00121  -0.00069  -1.18885
   D148      -1.11398   0.00009  -0.00168   0.00215   0.00046  -1.11352
   D149       3.06287   0.00007  -0.00163   0.00218   0.00055   3.06343
   D150       0.97747   0.00008  -0.00170   0.00212   0.00042   0.97789
   D151       0.96736  -0.00006  -0.00163   0.00019  -0.00145   0.96591
   D152      -1.13897  -0.00008  -0.00158   0.00022  -0.00136  -1.14032
   D153       3.05881  -0.00007  -0.00165   0.00016  -0.00149   3.05732
   D154      -1.02582   0.00003   0.00102  -0.00009   0.00094  -1.02489
   D155       1.28353  -0.00003   0.00079  -0.00041   0.00038   1.28391
   D156       2.95293  -0.00002   0.00074  -0.00044   0.00029   2.95322
   D157       1.02592   0.00003   0.00056   0.00104   0.00159   1.02752
   D158      -2.94791  -0.00004   0.00033   0.00071   0.00104  -2.94687
   D159      -1.27851  -0.00002   0.00027   0.00068   0.00095  -1.27756
   D160      -3.12270   0.00010   0.00109   0.00100   0.00209  -3.12062
   D161      -0.81335   0.00003   0.00086   0.00067   0.00153  -0.81182
   D162       0.85605   0.00004   0.00080   0.00064   0.00144   0.85749
   D163      -2.07750   0.00009  -0.00147  -0.00019  -0.00166  -2.07916
   D164       0.02368  -0.00008  -0.00206  -0.00043  -0.00250   0.02118
   D165       2.02645   0.00007  -0.00196   0.00126  -0.00069   2.02575
   D166       2.18605   0.00005  -0.00129  -0.00086  -0.00215   2.18391
   D167      -1.99595  -0.00012  -0.00188  -0.00110  -0.00298  -1.99894
   D168       0.00681   0.00003  -0.00178   0.00060  -0.00118   0.00563
   D169       0.02976  -0.00002  -0.00168  -0.00111  -0.00279   0.02697
   D170       2.13093  -0.00019  -0.00228  -0.00135  -0.00362   2.12731
   D171      -2.14949  -0.00004  -0.00218   0.00035  -0.00182  -2.15131
   D172      -0.58174   0.00010   0.00016   0.00023   0.00039  -0.58135
   D173      -2.81686   0.00009   0.00043  -0.00071  -0.00028  -2.81714
   D174       1.48495   0.00011   0.00022  -0.00011   0.00011   1.48506
   D175       1.64950   0.00001  -0.00002  -0.00038  -0.00040   1.64910
   D176      -0.58562   0.00001   0.00026  -0.00133  -0.00107  -0.58668
   D177      -2.56700   0.00003   0.00004  -0.00073  -0.00068  -2.56768
   D178      -2.52758  -0.00008  -0.00007  -0.00132  -0.00139  -2.52898
   D179       1.52049  -0.00009   0.00021  -0.00227  -0.00206   1.51843
   D180      -0.46089  -0.00007  -0.00001  -0.00167  -0.00168  -0.46257
   D181      -1.45582   0.00016   0.00030   0.00155   0.00185  -1.45397
   D182       2.90921   0.00009   0.00034   0.00185   0.00219   2.91140
   D183       0.70709   0.00021   0.00079   0.00153   0.00232   0.70941
   D184       2.58450   0.00003  -0.00008   0.00109   0.00101   2.58551
   D185       0.66634  -0.00003  -0.00004   0.00139   0.00134   0.66769
   D186      -1.53577   0.00008   0.00041   0.00107   0.00148  -1.53429
   D187       0.45605   0.00004   0.00001   0.00162   0.00163   0.45767
   D188      -1.46211  -0.00003   0.00005   0.00192   0.00196  -1.46014
   D189       2.61896   0.00009   0.00050   0.00160   0.00210   2.62106
   D190      -1.54872  -0.00012  -0.00024   0.00042   0.00018  -1.54854
   D191       2.56248  -0.00003  -0.00023   0.00158   0.00134   2.56383
   D192       0.45772   0.00007   0.00001   0.00168   0.00168   0.45940
   D193       0.52250  -0.00009  -0.00035   0.00074   0.00038   0.52289
   D194      -1.64948  -0.00000  -0.00035   0.00189   0.00154  -1.64794
   D195       2.52894   0.00010  -0.00011   0.00199   0.00189   2.53082
   D196       2.74233  -0.00009  -0.00040   0.00107   0.00067   2.74300
   D197       0.57035   0.00000  -0.00039   0.00222   0.00183   0.57218
   D198      -1.53442   0.00011  -0.00015   0.00232   0.00217  -1.53225
   D199       1.43607  -0.00015  -0.00014  -0.00215  -0.00230   1.43377
   D200      -2.89197  -0.00012  -0.00009  -0.00300  -0.00309  -2.89506
   D201      -0.65962  -0.00022  -0.00037  -0.00311  -0.00348  -0.66310
   D202      -0.45444  -0.00004   0.00000  -0.00164  -0.00164  -0.45607
   D203       1.50071  -0.00000   0.00006  -0.00248  -0.00243   1.49828
   D204      -2.55013  -0.00011  -0.00022  -0.00259  -0.00282  -2.55295
   D205      -2.57483  -0.00003   0.00031  -0.00186  -0.00155  -2.57638
   D206      -0.61968   0.00000   0.00037  -0.00271  -0.00234  -0.62202
   D207       1.61266  -0.00010   0.00009  -0.00281  -0.00273   1.60994
   D208       0.84792  -0.00003   0.00033  -0.00185  -0.00152   0.84640
   D209      -1.25718  -0.00003   0.00032  -0.00178  -0.00146  -1.25864
   D210       2.95191  -0.00003   0.00034  -0.00186  -0.00152   2.95038
   D211      -0.77678   0.00002   0.00030  -0.00119  -0.00089  -0.77766
   D212      -2.88187   0.00002   0.00029  -0.00112  -0.00083  -2.88270
   D213       1.32721   0.00002   0.00031  -0.00121  -0.00089   1.32632
   D214      -3.14021  -0.00000   0.00015  -0.00103  -0.00088  -3.14109
   D215       1.03788   0.00000   0.00014  -0.00097  -0.00082   1.03705
   D216      -1.03622  -0.00000   0.00016  -0.00105  -0.00089  -1.03711
   D217      -0.83877   0.00000   0.00010  -0.00251  -0.00241  -0.84118
   D218      -2.97650  -0.00002   0.00015  -0.00295  -0.00280  -2.97929
   D219       1.24197   0.00001   0.00005  -0.00231  -0.00226   1.23971
   D220       0.95273  -0.00001   0.00047  -0.00223  -0.00176   0.95098
   D221      -1.18500  -0.00004   0.00052  -0.00266  -0.00214  -1.18713
   D222       3.03348  -0.00001   0.00042  -0.00202  -0.00160   3.03187
   D223      -3.07921   0.00000   0.00033  -0.00242  -0.00208  -3.08130
   D224       1.06624  -0.00002   0.00039  -0.00286  -0.00247   1.06378
   D225      -0.99847   0.00001   0.00028  -0.00221  -0.00193  -1.00040
   D226      -1.35614   0.00030   0.00377   0.00824   0.01201  -1.34414
   D227       2.75786   0.00036   0.00423   0.00825   0.01247   2.77034
   D228       0.73591   0.00028   0.00395   0.00808   0.01203   0.74794
   D229       0.55301  -0.00003  -0.00203   0.00143  -0.00060   0.55241
   D230      -2.14694  -0.00007  -0.00102  -0.00296  -0.00398  -2.15092
   D231       2.78888  -0.00001  -0.00172   0.00020  -0.00153   2.78736
   D232       0.08894  -0.00005  -0.00072  -0.00420  -0.00491   0.08403
   D233      -1.53699   0.00009  -0.00197   0.00174  -0.00023  -1.53722
   D234       2.04625   0.00005  -0.00096  -0.00265  -0.00361   2.04264
   D235      -0.17081   0.00039   0.00157   0.01004   0.01161  -0.15921
   D236       3.00982   0.00021   0.00115   0.00731   0.00846   3.01828
   D237      -3.09599  -0.00022  -0.00049  -0.00322  -0.00371  -3.09969
   D238       1.66632  -0.00003  -0.00025   0.00102   0.00078   1.66710
   D239      -2.51387  -0.00002  -0.00002   0.00023   0.00021  -2.51366
   D240      -0.42344   0.00000  -0.00070   0.00266   0.00196  -0.42148
   D241      -2.74332  -0.00005   0.00050  -0.00205  -0.00155  -2.74487
   D242      -0.63871  -0.00002   0.00080  -0.00322  -0.00242  -0.64113
   D243       1.45481  -0.00001   0.00013  -0.00106  -0.00093   1.45388
         Item               Value     Threshold  Converged?
 Maximum Force            0.001406     0.000450     NO 
 RMS     Force            0.000116     0.000300     YES
 Maximum Displacement     0.054232     0.001800     NO 
 RMS     Displacement     0.006335     0.001200     NO 
 Predicted change in Energy=-2.349491D-05
 GradGradGradGradGradGradGradGradGradGradGradGradGradGradGradGradGradGrad

 Stoichiometry    C20H32N2O8(3)
 Framework group  C1[X(C20H32N2O8)]
 Deg. of freedom   180
 Full point group                 C1      NOp   1
 Largest Abelian subgroup         C1      NOp   1
 Largest concise Abelian subgroup C1      NOp   1
                         Standard orientation:                         
 ---------------------------------------------------------------------
 Center     Atomic      Atomic             Coordinates (Angstroms)
 Number     Number       Type             X           Y           Z
 ---------------------------------------------------------------------
      1          6           0       -2.041476   -0.096221    0.541608
      2          6           0       -4.058536    0.321204   -1.126789
      3          1           0       -4.208939    1.262859   -1.661796
      4          1           0       -5.051016   -0.103232   -0.952140
      5          6           0       -3.219876   -0.619249   -1.992626
      6          1           0       -3.686694   -0.762749   -2.972355
      7          6           0       -1.742483   -0.171561   -1.931273
      8          1           0       -1.546959    0.901408   -1.844795
      9          1           0       -1.136313   -0.572075   -2.743835
     10          6           0       -1.651429   -1.016107   -0.633209
     11          1           0       -0.717129   -1.527219   -0.390339
     12          6           0       -2.818573   -1.893450   -1.194496
     13          6           0       -2.252097   -2.998076   -2.094837
     14          1           0       -1.489108   -2.638129   -2.788610
     15          1           0       -3.053812   -3.450978   -2.687607
     16          1           0       -1.797338   -3.784592   -1.483982
     17          6           0       -3.864975   -2.529652   -0.281567
     18          1           0       -4.378520   -1.820694    0.371619
     19          1           0       -3.412762   -3.301279    0.349390
     20          1           0       -4.633563   -3.013008   -0.894351
     21          6           0       -3.399033    0.662162    0.235300
     22          8           0       -3.144196    2.080660    0.135215
     23          1           0       -4.101715    0.505080    1.055967
     24          7           0       -2.897948    2.739838    1.330059
     25          8           0       -3.139893    2.159878    2.364126
     26          8           0       -2.496822    3.860796    1.171087
     27          6           0       -2.082767   -0.872959    1.890666
     28          1           0       -2.182701   -0.172682    2.720324
     29          1           0       -1.166841   -1.456148    1.998134
     30          1           0       -2.937324   -1.548500    1.892279
     31          8           0       -1.024043    0.789878    0.763249
     32          6           0        2.855417   -0.682458   -0.631190
     33          6           0        2.395653    1.110293    1.269831
     34          1           0        2.842808    0.995443    2.261274
     35          1           0        1.444610    1.632630    1.404017
     36          6           0        3.343275    1.925365    0.390761
     37          1           0        3.534059    2.907346    0.835427
     38          6           0        4.545365    1.038672   -0.000222
     39          1           0        4.880347    0.298527    0.732378
     40          1           0        5.411361    1.603188   -0.345057
     41          6           0        3.655582    0.524555   -1.160069
     42          1           0        4.132272    0.252143   -2.106745
     43          6           0        2.889429    1.890218   -1.097847
     44          6           0        3.609701    2.941387   -1.950214
     45          1           0        4.692569    2.942484   -1.806979
     46          1           0        3.240094    3.942659   -1.704857
     47          1           0        3.416271    2.763554   -3.013568
     48          6           0        1.393411    1.996496   -1.393960
     49          1           0        0.767653    1.331008   -0.795912
     50          1           0        1.189883    1.795773   -2.451641
     51          1           0        1.053206    3.015860   -1.181878
     52          6           0        2.105358   -0.305683    0.712886
     53          8           0        2.532485   -1.189610    1.777018
     54          1           0        1.031278   -0.429427    0.587387
     55          7           0        1.998093   -2.458402    1.772045
     56          8           0        1.093377   -2.705036    0.999230
     57          8           0        2.489160   -3.183603    2.594122
     58          6           0        1.875245   -1.224393   -1.713028
     59          1           0        1.420451   -2.157198   -1.378865
     60          1           0        2.421459   -1.394230   -2.642122
     61          1           0        1.092987   -0.485390   -1.882835
     62          8           0        3.690591   -1.751181   -0.457924
 ---------------------------------------------------------------------
 Rotational constants (GHZ):           0.2032017           0.1178855           0.1004185
 Standard basis: 6-31++G(d,p) (6D, 7F)
 There are   762 symmetry adapted cartesian basis functions of A   symmetry.
 There are   762 symmetry adapted basis functions of A   symmetry.
   762 basis functions,  1216 primitive gaussians,   762 cartesian basis functions
   116 alpha electrons      114 beta electrons
       nuclear repulsion energy      3448.9118388515 Hartrees.
 NAtoms=   62 NActive=   62 NUniq=   62 SFac= 1.00D+00 NAtFMM=   60 NAOKFM=T Big=T
 Integral buffers will be    131072 words long.
 Raffenetti 2 integral format.
 Two-electron integral symmetry is turned on.
 Nuclear repulsion after empirical dispersion term =     3448.8421553196 Hartrees.
 One-electron integrals computed using PRISM.
 NBasis=   762 RedAO= T EigKep=  1.14D-06  NBF=   762
 NBsUse=   761 1.00D-06 EigRej=  8.45D-07 NBFU=   761
 Initial guess from the checkpoint file:  "/wrk/hasangal/alkoxy/alphapine-conformarsampling/Alpha-Pinene-RO-NO3up-Oup/SYS_2A/DFT_high/calc-LM/TMP/G1647198873/Gau-19463.chk"
 B after Tr=    -0.000000   -0.000000   -0.000000
         Rot=    0.999999    0.000256    0.000244   -0.001256 Ang=   0.15 deg.
 Initial guess <Sx>= 0.0000 <Sy>= 0.0000 <Sz>= 1.0000 <S**2>= 2.0083 S= 1.0028
 ExpMin= 3.60D-02 ExpMax= 5.48D+03 ExpMxC= 8.25D+02 IAcc=3 IRadAn=         7 AccDes= 0.00D+00
 Harris functional with IExCor= 4639 and IRadAn=       7 diagonalized for initial guess.
 HarFok:  IExCor= 4639 AccDes= 0.00D+00 IRadAn=         7 IDoV= 1 UseB2=F ITyADJ=14
 ICtDFT=  3500011 ScaDFX=  1.000000  1.000000  1.000000  1.000000
 FoFCou: FMM=F IPFlag=           0 FMFlag=      100000 FMFlg1=        2001
         NFxFlg=           0 DoJE=T BraDBF=F KetDBF=T FulRan=T
         wScrn=  0.000000 ICntrl=       500 IOpCl=  0 I1Cent=   200000004 NGrid=           0
         NMat0=    1 NMatS0=      1 NMatT0=    0 NMatD0=    1 NMtDS0=    0 NMtDT0=    0
 Petite list used in FoFCou.
 Gradient too large for Newton-Raphson -- use scaled steepest descent instead.
 Gradient too large for Newton-Raphson -- use scaled steepest descent instead.
 Gradient too large for Newton-Raphson -- use scaled steepest descent instead.
     Accept linear search using points  1 and  2.
 LinEq1:  Iter=  0 NonCon=     1 RMS=2.63D-05 Max=2.03D-03 NDo=     1
 AX will form     1 AO Fock derivatives at one time.
 LinEq1:  Iter=  1 NonCon=     1 RMS=7.00D-06 Max=6.95D-04 NDo=     1
 LinEq1:  Iter=  2 NonCon=     1 RMS=6.45D-06 Max=4.89D-04 NDo=     1
 LinEq1:  Iter=  3 NonCon=     1 RMS=2.14D-06 Max=2.32D-04 NDo=     1
 LinEq1:  Iter=  4 NonCon=     1 RMS=1.64D-06 Max=2.57D-04 NDo=     1
 LinEq1:  Iter=  5 NonCon=     1 RMS=1.28D-06 Max=2.56D-04 NDo=     1
 LinEq1:  Iter=  6 NonCon=     1 RMS=7.26D-07 Max=8.40D-05 NDo=     1
 LinEq1:  Iter=  7 NonCon=     1 RMS=4.90D-07 Max=3.30D-05 NDo=     1
 LinEq1:  Iter=  8 NonCon=     1 RMS=2.23D-07 Max=1.09D-05 NDo=     1
 LinEq1:  Iter=  9 NonCon=     1 RMS=1.32D-07 Max=8.35D-06 NDo=     1
 LinEq1:  Iter= 10 NonCon=     1 RMS=8.50D-08 Max=8.94D-06 NDo=     1
 LinEq1:  Iter= 11 NonCon=     1 RMS=6.48D-08 Max=5.04D-06 NDo=     1
 LinEq1:  Iter= 12 NonCon=     1 RMS=4.02D-08 Max=2.07D-06 NDo=     1
 LinEq1:  Iter= 13 NonCon=     1 RMS=1.80D-08 Max=1.12D-06 NDo=     1
 LinEq1:  Iter= 14 NonCon=     1 RMS=1.14D-08 Max=1.34D-06 NDo=     1
 LinEq1:  Iter= 15 NonCon=     1 RMS=6.52D-09 Max=1.04D-06 NDo=     1
 LinEq1:  Iter= 16 NonCon=     1 RMS=4.16D-09 Max=8.53D-07 NDo=     1
 LinEq1:  Iter= 17 NonCon=     0 RMS=2.23D-09 Max=2.71D-07 NDo=     1
 Linear equations converged to 3.855D-08 3.855D-07 after    17 iterations.
     Accept linear search using points  1 and  2.
     Minimum is close to point  2 DX= -6.75D-05 DF= -4.55D-13 DXR=  6.75D-05 DFR=  4.23D-09 which will be used.
 LinEq1:  Iter=  0 NonCon=     1 RMS=8.13D-08 Max=1.09D-05 NDo=     1
 LinEq1:  Iter=  1 NonCon=     1 RMS=3.34D-08 Max=3.19D-06 NDo=     1
 LinEq1:  Iter=  2 NonCon=     1 RMS=1.89D-08 Max=2.44D-06 NDo=     1
 LinEq1:  Iter=  3 NonCon=     1 RMS=1.71D-08 Max=3.48D-06 NDo=     1
 LinEq1:  Iter=  4 NonCon=     1 RMS=1.10D-08 Max=1.76D-06 NDo=     1
 LinEq1:  Iter=  5 NonCon=     1 RMS=8.11D-09 Max=7.83D-07 NDo=     1
 LinEq1:  Iter=  6 NonCon=     1 RMS=5.64D-09 Max=4.50D-07 NDo=     1
 LinEq1:  Iter=  7 NonCon=     1 RMS=3.18D-09 Max=2.11D-07 NDo=     1
 LinEq1:  Iter=  8 NonCon=     1 RMS=1.34D-09 Max=7.39D-08 NDo=     1
 LinEq1:  Iter=  9 NonCon=     1 RMS=6.17D-10 Max=3.93D-08 NDo=     1
 LinEq1:  Iter= 10 NonCon=     1 RMS=3.40D-10 Max=3.91D-08 NDo=     1
 LinEq1:  Iter= 11 NonCon=     1 RMS=2.41D-10 Max=2.76D-08 NDo=     1
 LinEq1:  Iter= 12 NonCon=     1 RMS=1.84D-10 Max=2.51D-08 NDo=     1
 LinEq1:  Iter= 13 NonCon=     1 RMS=9.94D-11 Max=7.12D-09 NDo=     1
 LinEq1:  Iter= 14 NonCon=     1 RMS=6.66D-11 Max=4.30D-09 NDo=     1
 LinEq1:  Iter= 15 NonCon=     1 RMS=4.07D-11 Max=3.68D-09 NDo=     1
 LinEq1:  Iter= 16 NonCon=     0 RMS=2.50D-11 Max=2.22D-09 NDo=     1
 Linear equations converged to 3.501D-10 3.501D-09 after    16 iterations.
 SCF Done:  E(UwB97XD) =  -1491.89601337     a.u. after    6 cycles
            Convg  =    0.3108D-07                    46 Fock formations.
              S**2 =  2.0083                  -V/T =  2.0089
 <Sx>= 0.0000 <Sy>= 0.0000 <Sz>= 1.0000 <S**2>= 2.0083 S= 1.0028
 <L.S>= 0.000000000000E+00
 Annihilation of the first spin contaminant:
 S**2 before annihilation     2.0083,   after     2.0000
 Calling FoFJK, ICntrl=      2127 FMM=T ISym2X=0 I1Cent= 0 IOpClX= 1 NMat=1 NMatS=1 NMatT=0.
 ***** Axes restored to original set *****
 -------------------------------------------------------------------
 Center     Atomic                   Forces (Hartrees/Bohr)
 Number     Number              X              Y              Z
 -------------------------------------------------------------------
      1        6          -0.000018172   -0.000127536    0.000387637
      2        6           0.000201673    0.000031332   -0.000015737
      3        1          -0.000063861   -0.000168389    0.000132044
      4        1          -0.000206438    0.000087855    0.000015519
      5        6           0.000061603    0.000020103   -0.000105533
      6        1          -0.000060241    0.000022169    0.000200485
      7        6          -0.000085476    0.000016356   -0.000200013
      8        1           0.000005507   -0.000146392    0.000009393
      9        1           0.000073771    0.000024911    0.000231249
     10        6          -0.000184702   -0.000035273   -0.000054030
     11        1           0.000348622    0.000173141    0.000104368
     12        6           0.000075455   -0.000136724   -0.000035675
     13        6          -0.000071992   -0.000141670   -0.000151237
     14        1           0.000148491   -0.000037856    0.000147164
     15        1          -0.000191285    0.000121106    0.000150654
     16        1           0.000117238    0.000204857   -0.000125596
     17        6           0.000140177   -0.000093205    0.000118000
     18        1          -0.000108045   -0.000106787   -0.000109657
     19        1           0.000097948    0.000201913   -0.000165395
     20        1          -0.000220401    0.000131403    0.000136337
     21        6          -0.000052012    0.000051646    0.000032066
     22        8           0.000032957    0.000159949   -0.000139505
     23        1          -0.000008347   -0.000099073   -0.000004452
     24        7           0.000015771   -0.000130239   -0.000005124
     25        8           0.000162411    0.000132587    0.000013744
     26        8          -0.000018211    0.000022729    0.000004013
     27        6           0.000010094   -0.000196683    0.000066999
     28        1          -0.000017647   -0.000096482   -0.000262593
     29        1           0.000122676    0.000108015   -0.000098106
     30        1          -0.000140538    0.000153082   -0.000044164
     31        8           0.000069889   -0.000122948   -0.000261238
     32        6           0.000167220   -0.000132386   -0.000148378
     33        6           0.000070241    0.000137510    0.000122527
     34        1           0.000108085   -0.000045403   -0.000228292
     35        1          -0.000131175   -0.000105554   -0.000030261
     36        6           0.000045799    0.000087431    0.000125419
     37        1           0.000056062   -0.000196185   -0.000082563
     38        6          -0.000212788    0.000117404   -0.000020800
     39        1           0.000056063    0.000132060   -0.000150258
     40        1           0.000175694   -0.000086003    0.000016138
     41        6          -0.000060704   -0.000022475   -0.000045913
     42        1           0.000114959    0.000028189    0.000158524
     43        6          -0.000069834    0.000246116   -0.000128642
     44        6          -0.000080379    0.000122199   -0.000091535
     45        1           0.000196595   -0.000051083    0.000014293
     46        1          -0.000080878   -0.000245155   -0.000048760
     47        1          -0.000037375    0.000027486    0.000262682
     48        6           0.000224086    0.000022080   -0.000089699
     49        1          -0.000028412    0.000110603   -0.000163659
     50        1          -0.000057596    0.000087165    0.000256429
     51        1          -0.000125910   -0.000268279   -0.000060062
     52        6           0.000001970    0.000045580    0.000093069
     53        8          -0.000203307    0.000023685   -0.000101937
     54        1          -0.000402395    0.000189781    0.000066898
     55        7           0.000103520    0.000038810    0.000117798
     56        8          -0.000034532   -0.000218858   -0.000168311
     57        8           0.000027427   -0.000060479   -0.000070699
     58        6           0.000035871    0.000003201    0.000024995
     59        1          -0.000120914    0.000056674   -0.000048730
     60        1           0.000092058    0.000019294    0.000265753
     61        1          -0.000186405   -0.000066779    0.000094089
     62        8           0.000120037   -0.000020528    0.000088269
 -------------------------------------------------------------------
 Cartesian Forces:  Max     0.000402395 RMS     0.000130983

 GradGradGradGradGradGradGradGradGradGradGradGradGradGradGradGradGradGrad
 Berny optimization.
 Using GEDIIS/GDIIS optimizer.
 FormGI is forming the generalized inverse of G from B-inverse, IUseBI=4.
 Internal  Forces:  Max     0.000323599 RMS     0.000089817
 Search for a local minimum.
 Step number   3 out of a maximum of  372
 All quantities printed in internal units (Hartrees-Bohrs-Radians)
 Mixed Optimization -- En-DIIS/RFO-DIIS
 Swapping is turned off.
 Update second derivatives using D2CorX and points    1    2    3
 DE= -7.49D-06 DEPred=-2.35D-05 R= 3.19D-01
 Trust test= 3.19D-01 RLast= 4.14D-02 DXMaxT set to 3.00D-01
 ITU=  0  0  0
     Eigenvalues ---    0.00227   0.00275   0.00307   0.00316   0.00322
     Eigenvalues ---    0.00384   0.00398   0.00419   0.00648   0.00743
     Eigenvalues ---    0.00914   0.00972   0.01126   0.01277   0.01382
     Eigenvalues ---    0.01429   0.01483   0.01569   0.01738   0.01806
     Eigenvalues ---    0.02198   0.02226   0.02324   0.02560   0.02696
     Eigenvalues ---    0.02716   0.02786   0.02907   0.02976   0.03095
     Eigenvalues ---    0.03104   0.03125   0.03187   0.03196   0.03276
     Eigenvalues ---    0.03393   0.03573   0.03698   0.03862   0.04046
     Eigenvalues ---    0.04296   0.04422   0.04459   0.04645   0.04739
     Eigenvalues ---    0.04893   0.04899   0.05027   0.05139   0.05164
     Eigenvalues ---    0.05209   0.05292   0.05295   0.05352   0.05481
     Eigenvalues ---    0.05560   0.05623   0.05627   0.05649   0.05664
     Eigenvalues ---    0.05711   0.05735   0.05751   0.05824   0.05908
     Eigenvalues ---    0.05974   0.06490   0.06705   0.06822   0.07025
     Eigenvalues ---    0.07291   0.07339   0.07561   0.07671   0.08064
     Eigenvalues ---    0.08214   0.08404   0.08436   0.08569   0.08790
     Eigenvalues ---    0.08939   0.09255   0.09395   0.09693   0.10112
     Eigenvalues ---    0.10119   0.10343   0.11292   0.11760   0.12129
     Eigenvalues ---    0.12504   0.13287   0.15198   0.15570   0.15923
     Eigenvalues ---    0.16000   0.16000   0.16000   0.16000   0.16000
     Eigenvalues ---    0.16000   0.16000   0.16000   0.16000   0.16000
     Eigenvalues ---    0.16000   0.16000   0.16016   0.16286   0.16886
     Eigenvalues ---    0.18779   0.20313   0.20474   0.21095   0.21255
     Eigenvalues ---    0.22433   0.23588   0.23793   0.24261   0.24730
     Eigenvalues ---    0.24991   0.24994   0.24995   0.25000   0.25115
     Eigenvalues ---    0.25723   0.26291   0.26945   0.26978   0.27304
     Eigenvalues ---    0.27528   0.28690   0.28794   0.29073   0.29144
     Eigenvalues ---    0.29375   0.29497   0.29643   0.30581   0.31438
     Eigenvalues ---    0.32631   0.33458   0.33958   0.34013   0.34026
     Eigenvalues ---    0.34028   0.34046   0.34061   0.34089   0.34117
     Eigenvalues ---    0.34141   0.34148   0.34174   0.34195   0.34232
     Eigenvalues ---    0.34246   0.34261   0.34283   0.34299   0.34334
     Eigenvalues ---    0.34402   0.34415   0.34490   0.34512   0.34554
     Eigenvalues ---    0.34594   0.34653   0.34719   0.34740   0.37472
     Eigenvalues ---    0.39025   0.39309   0.47806   0.47964   0.50132
     Eigenvalues ---    0.51509   0.97536   0.99976   1.04210   1.04254
 En-DIIS/RFO-DIIS/Sim-DIIS IScMMF=       -3 using points:     3    2    1
 RFO step:  Lambda=-2.14859536D-05.
 DidBck=F Rises=F RFO-DIIS coefs:    0.75287    0.18018    0.06695
 Iteration  1 RMS(Cart)=  0.00424064 RMS(Int)=  0.00001047
 Iteration  2 RMS(Cart)=  0.00001512 RMS(Int)=  0.00000019
 Iteration  3 RMS(Cart)=  0.00000000 RMS(Int)=  0.00000019
 Variable       Old X    -DE/DX   Delta X   Delta X   Delta X     New X
                                 (Linear)    (Quad)   (Total)
    R1        2.91442   0.00010   0.00011   0.00008   0.00019   2.91462
    R2        2.99504  -0.00017  -0.00005  -0.00007  -0.00012   2.99492
    R3        2.94275   0.00028   0.00002   0.00062   0.00064   2.94339
    R4        2.58379   0.00011  -0.00007   0.00019   0.00012   2.58391
    R5        2.06626   0.00022   0.00026   0.00006   0.00031   2.06658
    R6        2.06635   0.00022   0.00028   0.00002   0.00030   2.06665
    R7        2.88917   0.00010   0.00008   0.00010   0.00017   2.88934
    R8        2.93150   0.00015   0.00021   0.00011   0.00032   2.93182
    R9        2.06869   0.00021   0.00025   0.00005   0.00030   2.06899
   R10        2.91954   0.00002  -0.00004   0.00003  -0.00001   2.91953
   R11        2.94072   0.00010  -0.00004   0.00027   0.00023   2.94096
   R12        2.06748   0.00014   0.00022  -0.00003   0.00019   2.06766
   R13        2.05981   0.00021   0.00025   0.00010   0.00035   2.06016
   R14        2.93152   0.00008   0.00002   0.00019   0.00021   2.93174
   R15        4.51902  -0.00002   0.00079  -0.00018   0.00061   4.51963
   R16        2.06416   0.00023   0.00022   0.00003   0.00025   2.06441
   R17        2.95608   0.00010   0.00005   0.00008   0.00013   2.95620
   R18        4.31670  -0.00004   0.00151  -0.00253  -0.00102   4.31568
   R19        4.60694  -0.00004   0.00193  -0.00364  -0.00170   4.60524
   R20        2.89795   0.00012   0.00007   0.00015   0.00022   2.89817
   R21        2.88649   0.00013   0.00007   0.00016   0.00023   2.88672
   R22        2.06407   0.00021   0.00030  -0.00002   0.00028   2.06435
   R23        2.06944   0.00027   0.00034   0.00004   0.00038   2.06982
   R24        2.06885   0.00027   0.00032   0.00005   0.00037   2.06922
   R25        2.06405   0.00019   0.00028  -0.00005   0.00023   2.06428
   R26        2.06838   0.00028   0.00032   0.00008   0.00039   2.06877
   R27        2.06998   0.00029   0.00034   0.00007   0.00041   2.07039
   R28        2.73005  -0.00016  -0.00011  -0.00000  -0.00011   2.72993
   R29        2.06312  -0.00001   0.00005  -0.00006  -0.00001   2.06311
   R30        2.62039   0.00000  -0.00004   0.00008   0.00004   2.62044
   R31        2.28664   0.00002  -0.00004   0.00006   0.00001   2.28665
   R32        2.26981  -0.00003   0.00000  -0.00001  -0.00001   2.26980
   R33        2.06033   0.00026   0.00029   0.00005   0.00034   2.06067
   R34        2.06195   0.00017   0.00026  -0.00004   0.00022   2.06217
   R35        2.05852   0.00021   0.00029  -0.00002   0.00026   2.05879
   R36        4.52824  -0.00005   0.00241  -0.00420  -0.00180   4.52644
   R37        2.91340  -0.00007   0.00001  -0.00011  -0.00010   2.91330
   R38        2.99454   0.00026   0.00028   0.00037   0.00065   2.99519
   R39        2.94264   0.00029   0.00006   0.00056   0.00062   2.94326
   R40        2.58396   0.00005  -0.00002   0.00008   0.00006   2.58402
   R41        2.06672   0.00025   0.00027   0.00008   0.00035   2.06707
   R42        2.06606   0.00017   0.00023   0.00001   0.00023   2.06629
   R43        2.88769   0.00004   0.00003   0.00007   0.00010   2.88779
   R44        2.92721   0.00007   0.00020   0.00022   0.00042   2.92764
   R45        2.06872   0.00022   0.00025   0.00006   0.00031   2.06903
   R46        2.91784   0.00003  -0.00004   0.00003  -0.00001   2.91783
   R47        2.94164   0.00002  -0.00008   0.00005  -0.00003   2.94161
   R48        2.06727   0.00021   0.00025   0.00005   0.00030   2.06757
   R49        2.05931   0.00019   0.00027  -0.00001   0.00026   2.05958
   R50        2.92833   0.00009   0.00001   0.00005   0.00005   2.92838
   R51        2.06805   0.00019   0.00019   0.00010   0.00028   2.06834
   R52        2.96145  -0.00001  -0.00005   0.00005  -0.00000   2.96145
   R53        2.89707   0.00018   0.00009   0.00021   0.00030   2.89737
   R54        2.88890  -0.00002   0.00006  -0.00009  -0.00003   2.88887
   R55        2.06415   0.00019   0.00030  -0.00004   0.00026   2.06441
   R56        2.06954   0.00026   0.00033   0.00004   0.00037   2.06991
   R57        2.06989   0.00027   0.00033   0.00004   0.00038   2.07026
   R58        2.06327   0.00017   0.00027  -0.00013   0.00015   2.06342
   R59        2.07044   0.00027   0.00031   0.00008   0.00040   2.07083
   R60        2.06994   0.00030   0.00034   0.00009   0.00043   2.07037
   R61        2.73596   0.00000  -0.00010   0.00019   0.00008   2.73604
   R62        2.05686   0.00026   0.00012   0.00023   0.00035   2.05721
   R63        2.60167  -0.00026  -0.00006  -0.00011  -0.00018   2.60149
   R64        2.29630  -0.00013  -0.00012   0.00010  -0.00002   2.29627
   R65        2.26993   0.00002   0.00002  -0.00003  -0.00001   2.26992
   R66        2.06026   0.00014   0.00023  -0.00012   0.00011   2.06037
   R67        2.06180   0.00028   0.00032   0.00006   0.00038   2.06218
   R68        2.05875   0.00018   0.00020   0.00010   0.00030   2.05905
    A1        1.93351  -0.00001  -0.00008   0.00004  -0.00004   1.93347
    A2        1.94886   0.00008   0.00005   0.00042   0.00048   1.94934
    A3        1.89846   0.00007  -0.00005   0.00050   0.00045   1.89891
    A4        1.96426  -0.00005  -0.00015   0.00002  -0.00014   1.96413
    A5        1.93757  -0.00002   0.00011  -0.00036  -0.00025   1.93732
    A6        1.77476  -0.00007   0.00014  -0.00065  -0.00051   1.77425
    A7        1.86250  -0.00003  -0.00013   0.00002  -0.00011   1.86239
    A8        1.90509  -0.00002  -0.00009   0.00008  -0.00001   1.90508
    A9        1.87425   0.00006   0.00016   0.00005   0.00021   1.87446
   A10        1.92791   0.00003   0.00007  -0.00021  -0.00014   1.92777
   A11        1.90810   0.00004   0.00006   0.00016   0.00022   1.90832
   A12        1.98149  -0.00008  -0.00008  -0.00009  -0.00016   1.98133
   A13        1.93217   0.00001   0.00007   0.00003   0.00010   1.93227
   A14        1.90056  -0.00004  -0.00020  -0.00011  -0.00031   1.90025
   A15        1.93336   0.00003   0.00011   0.00003   0.00014   1.93350
   A16        2.07295  -0.00001  -0.00004  -0.00007  -0.00010   2.07284
   A17        2.05065  -0.00000   0.00002   0.00004   0.00006   2.05071
   A18        1.54109   0.00002   0.00002   0.00008   0.00010   1.54119
   A19        2.04679  -0.00000  -0.00011  -0.00005  -0.00016   2.04663
   A20        1.97765  -0.00003   0.00014  -0.00049  -0.00035   1.97730
   A21        1.50234   0.00001   0.00006  -0.00002   0.00005   1.50239
   A22        1.89642  -0.00001  -0.00026   0.00023  -0.00003   1.89638
   A23        2.04574   0.00001   0.00005   0.00003   0.00008   2.04582
   A24        1.97262   0.00002   0.00022   0.00023   0.00044   1.97306
   A25        1.80977  -0.00005   0.00021  -0.00018   0.00003   1.80981
   A26        1.87323  -0.00003   0.00005  -0.00024  -0.00019   1.87304
   A27        1.90291  -0.00000   0.00044  -0.00032   0.00012   1.90303
   A28        2.00331   0.00003  -0.00008   0.00007  -0.00001   2.00330
   A29        2.08403   0.00002  -0.00033   0.00019  -0.00014   2.08389
   A30        1.53209   0.00000  -0.00003   0.00009   0.00006   1.53215
   A31        2.04377  -0.00002  -0.00016   0.00026   0.00010   2.04387
   A32        2.12348  -0.00008   0.00018  -0.00068  -0.00050   2.12299
   A33        2.46664  -0.00004  -0.00017   0.00047   0.00030   2.46694
   A34        1.18815   0.00010   0.00000   0.00091   0.00092   1.18907
   A35        1.48790  -0.00002   0.00006  -0.00006  -0.00000   1.48790
   A36        1.96486   0.00004   0.00003   0.00015   0.00018   1.96504
   A37        2.06113   0.00002   0.00010  -0.00012  -0.00002   2.06111
   A38        1.91670   0.00003  -0.00004   0.00016   0.00012   1.91681
   A39        2.12973   0.00003   0.00010   0.00018   0.00029   2.13002
   A40        1.87962  -0.00008  -0.00019  -0.00023  -0.00043   1.87919
   A41        1.97531   0.00004   0.00020  -0.00009   0.00011   1.97543
   A42        1.92332   0.00000   0.00010  -0.00013  -0.00003   1.92329
   A43        1.92127   0.00003   0.00013  -0.00006   0.00007   1.92134
   A44        1.87955  -0.00002  -0.00016   0.00010  -0.00005   1.87950
   A45        1.87653  -0.00003  -0.00017   0.00013  -0.00005   1.87648
   A46        1.88494  -0.00002  -0.00013   0.00007  -0.00006   1.88488
   A47        1.99234   0.00002   0.00007  -0.00002   0.00005   1.99239
   A48        1.93385   0.00002   0.00014  -0.00010   0.00004   1.93389
   A49        1.90722   0.00003   0.00013  -0.00005   0.00007   1.90730
   A50        1.88295  -0.00002  -0.00011   0.00011  -0.00000   1.88295
   A51        1.86613  -0.00003  -0.00015   0.00003  -0.00012   1.86601
   A52        1.87685  -0.00002  -0.00010   0.00005  -0.00005   1.87680
   A53        2.01382   0.00009   0.00013   0.00003   0.00016   2.01398
   A54        1.90935  -0.00023  -0.00009  -0.00057  -0.00066   1.90870
   A55        1.91471  -0.00003   0.00008  -0.00008   0.00000   1.91471
   A56        1.80284   0.00016   0.00005   0.00031   0.00036   1.80321
   A57        1.93346   0.00002  -0.00002   0.00051   0.00049   1.93395
   A58        1.88271  -0.00001  -0.00017  -0.00024  -0.00041   1.88230
   A59        2.02460  -0.00016  -0.00009   0.00020   0.00011   2.02471
   A60        2.06351  -0.00009  -0.00010   0.00007  -0.00003   2.06348
   A61        1.97024   0.00003   0.00001   0.00003   0.00004   1.97028
   A62        2.24872   0.00006   0.00010  -0.00006   0.00004   2.24876
   A63        1.91909   0.00011   0.00034   0.00000   0.00034   1.91942
   A64        1.90674   0.00009   0.00028  -0.00008   0.00020   1.90694
   A65        1.90859   0.00004   0.00034  -0.00025   0.00009   1.90868
   A66        1.92334  -0.00010  -0.00044   0.00022  -0.00022   1.92312
   A67        1.90211  -0.00007  -0.00034   0.00019  -0.00015   1.90196
   A68        1.90383  -0.00007  -0.00018  -0.00008  -0.00026   1.90357
   A69        1.87192  -0.00006   0.00013  -0.00016  -0.00003   1.87190
   A70        1.92888   0.00002  -0.00017   0.00024   0.00007   1.92895
   A71        1.93996  -0.00001  -0.00021   0.00006  -0.00016   1.93980
   A72        1.91598  -0.00010  -0.00028  -0.00000  -0.00029   1.91570
   A73        1.95420  -0.00000   0.00022  -0.00009   0.00013   1.95433
   A74        1.94708   0.00008   0.00020   0.00011   0.00030   1.94738
   A75        1.77265   0.00000   0.00027  -0.00035  -0.00008   1.77257
   A76        1.86980  -0.00001  -0.00027   0.00019  -0.00007   1.86972
   A77        1.90072  -0.00003   0.00009  -0.00053  -0.00043   1.90028
   A78        1.88238   0.00003   0.00018  -0.00007   0.00011   1.88249
   A79        1.93394  -0.00004  -0.00006   0.00013   0.00007   1.93401
   A80        1.89424   0.00001   0.00009   0.00020   0.00029   1.89453
   A81        1.97900   0.00003  -0.00004   0.00008   0.00004   1.97903
   A82        1.93142  -0.00001   0.00013   0.00004   0.00017   1.93160
   A83        1.89880   0.00001  -0.00005  -0.00041  -0.00046   1.89834
   A84        1.93615  -0.00005  -0.00040   0.00008  -0.00032   1.93583
   A85        2.07407   0.00001   0.00000   0.00009   0.00010   2.07417
   A86        2.04823   0.00002   0.00011  -0.00006   0.00006   2.04828
   A87        1.54266   0.00003   0.00015   0.00026   0.00041   1.54307
   A88        2.04581   0.00002  -0.00011   0.00001  -0.00009   2.04572
   A89        1.98376  -0.00002   0.00012  -0.00014  -0.00001   1.98375
   A90        1.50377  -0.00002   0.00004  -0.00006  -0.00002   1.50375
   A91        1.89553  -0.00002  -0.00018   0.00014  -0.00004   1.89549
   A92        2.04048   0.00003   0.00008  -0.00009  -0.00001   2.04046
   A93        1.97287   0.00000   0.00011   0.00008   0.00020   1.97307
   A94        1.87654  -0.00002   0.00009  -0.00063  -0.00054   1.87600
   A95        1.90492  -0.00002   0.00022  -0.00005   0.00017   1.90509
   A96        1.99863  -0.00002  -0.00033   0.00018  -0.00015   1.99847
   A97        2.07138   0.00001  -0.00012   0.00011  -0.00001   2.07137
   A98        1.53267   0.00002   0.00013   0.00024   0.00038   1.53304
   A99        2.05355   0.00002  -0.00003   0.00013   0.00010   2.05365
   A100       1.48580   0.00002   0.00007  -0.00007   0.00000   1.48581
   A101       1.95976   0.00003   0.00017   0.00020   0.00037   1.96013
   A102       2.05892  -0.00004  -0.00024  -0.00014  -0.00037   2.05855
   A103       1.92383   0.00001   0.00003   0.00032   0.00035   1.92419
   A104       2.13095   0.00001   0.00004   0.00002   0.00006   2.13101
   A105       1.88011  -0.00002  -0.00004  -0.00024  -0.00028   1.87984
   A106       1.97529   0.00009   0.00022   0.00003   0.00025   1.97554
   A107       1.92172  -0.00000   0.00012  -0.00017  -0.00004   1.92167
   A108       1.92353   0.00001   0.00009  -0.00008   0.00001   1.92354
   A109       1.87998  -0.00004  -0.00017   0.00009  -0.00008   1.87990
   A110       1.87815  -0.00004  -0.00017   0.00010  -0.00006   1.87809
   A111       1.88214  -0.00002  -0.00012   0.00004  -0.00009   1.88205
   A112       1.99587  -0.00015  -0.00013  -0.00034  -0.00047   1.99540
   A113       1.93482   0.00003   0.00018  -0.00010   0.00008   1.93490
   A114       1.90830   0.00007   0.00013   0.00014   0.00026   1.90856
   A115       1.88667   0.00005  -0.00012   0.00021   0.00010   1.88676
   A116       1.85789   0.00001  -0.00005  -0.00004  -0.00008   1.85781
   A117       1.87518  -0.00001  -0.00002   0.00016   0.00014   1.87532
   A118       2.01929  -0.00009   0.00006  -0.00027  -0.00021   2.01907
   A119       1.91624   0.00020   0.00016   0.00040   0.00056   1.91680
   A120       1.92011  -0.00001   0.00012  -0.00006   0.00006   1.92018
   A121       1.81166  -0.00017  -0.00029  -0.00089  -0.00118   1.81048
   A122       1.90743   0.00013   0.00022   0.00049   0.00071   1.90814
   A123       1.88227  -0.00005  -0.00032   0.00033   0.00001   1.88228
   A124       2.03252   0.00015  -0.00037   0.00141   0.00103   2.03355
   A125       1.18040   0.00011  -0.00043   0.00111   0.00068   1.18108
   A126       2.60467  -0.00007  -0.00005  -0.00012  -0.00018   2.60450
   A127       2.46562  -0.00005   0.00033  -0.00065  -0.00032   2.46529
   A128       2.06956  -0.00016  -0.00027   0.00023  -0.00005   2.06952
   A129       1.97712  -0.00001   0.00001  -0.00010  -0.00009   1.97703
   A130       2.23584   0.00017   0.00024  -0.00015   0.00009   2.23593
   A131       1.92560  -0.00006   0.00020  -0.00051  -0.00032   1.92528
   A132       1.90780   0.00005   0.00016   0.00009   0.00025   1.90805
   A133       1.90094   0.00007   0.00040  -0.00013   0.00027   1.90121
   A134       1.91416   0.00002  -0.00018   0.00023   0.00005   1.91421
   A135       1.90564  -0.00002  -0.00030   0.00013  -0.00016   1.90548
   A136       1.90957  -0.00005  -0.00028   0.00020  -0.00009   1.90948
   A137       1.84310   0.00003  -0.00004   0.00036   0.00032   1.84342
   A138       2.34746   0.00001  -0.00022   0.00044   0.00022   2.34768
    D1        0.86609  -0.00001  -0.00009  -0.00038  -0.00047   0.86562
    D2       -3.13651  -0.00000  -0.00016  -0.00053  -0.00069  -3.13720
    D3       -0.80427  -0.00001  -0.00004  -0.00039  -0.00043  -0.80471
    D4        3.07037  -0.00002  -0.00031  -0.00001  -0.00031   3.07006
    D5       -0.93223  -0.00002  -0.00038  -0.00016  -0.00054  -0.93276
    D6        1.40001  -0.00002  -0.00026  -0.00002  -0.00028   1.39973
    D7       -1.26818  -0.00002  -0.00013  -0.00028  -0.00042  -1.26860
    D8        1.01241  -0.00001  -0.00021  -0.00043  -0.00064   1.01177
    D9       -2.93854  -0.00002  -0.00009  -0.00029  -0.00039  -2.93892
   D10        0.01870  -0.00001  -0.00022   0.00077   0.00055   0.01925
   D11       -2.00429  -0.00011  -0.00030   0.00075   0.00045  -2.00384
   D12        2.21689   0.00006  -0.00009   0.00142   0.00134   2.21822
   D13       -2.17699  -0.00008  -0.00012   0.00017   0.00005  -2.17694
   D14        2.08321  -0.00017  -0.00020   0.00015  -0.00005   2.08316
   D15        0.02120  -0.00000   0.00002   0.00082   0.00084   0.02204
   D16        2.12998   0.00005  -0.00027   0.00118   0.00091   2.13089
   D17        0.10699  -0.00005  -0.00035   0.00116   0.00082   0.10781
   D18       -1.95502   0.00012  -0.00013   0.00183   0.00170  -1.95332
   D19        2.96485   0.00002  -0.00059   0.00165   0.00106   2.96591
   D20        0.85203   0.00002  -0.00044   0.00143   0.00099   0.85302
   D21       -1.23047   0.00003  -0.00059   0.00173   0.00114  -1.22933
   D22       -1.13098   0.00004  -0.00078   0.00205   0.00127  -1.12970
   D23        3.03938   0.00004  -0.00062   0.00183   0.00121   3.04059
   D24        0.95688   0.00004  -0.00077   0.00213   0.00135   0.95824
   D25        0.94316  -0.00005  -0.00064   0.00125   0.00061   0.94378
   D26       -1.16966  -0.00005  -0.00048   0.00103   0.00055  -1.16911
   D27        3.03103  -0.00005  -0.00063   0.00133   0.00069   3.03172
   D28       -0.73330   0.00000  -0.00003   0.00107   0.00103  -0.73226
   D29       -2.86510  -0.00001   0.00003   0.00092   0.00095  -2.86415
   D30        1.32500   0.00010   0.00008   0.00143   0.00151   1.32652
   D31       -0.96978   0.00002  -0.00020   0.00071   0.00051  -0.96928
   D32        1.33956  -0.00002  -0.00036   0.00055   0.00019   1.33975
   D33        3.00676   0.00000  -0.00038   0.00060   0.00023   3.00698
   D34        1.07286  -0.00001  -0.00037   0.00066   0.00029   1.07315
   D35       -2.90099  -0.00005  -0.00052   0.00050  -0.00003  -2.90101
   D36       -1.23379  -0.00003  -0.00055   0.00055   0.00001  -1.23378
   D37       -3.05987   0.00001  -0.00029   0.00064   0.00035  -3.05952
   D38       -0.75053  -0.00003  -0.00045   0.00048   0.00004  -0.75049
   D39        0.91667  -0.00001  -0.00047   0.00054   0.00007   0.91674
   D40       -2.18429   0.00005   0.00054  -0.00096  -0.00043  -2.18471
   D41       -0.10156  -0.00008   0.00053  -0.00143  -0.00091  -0.10246
   D42        1.91034   0.00001   0.00035  -0.00132  -0.00097   1.90937
   D43        2.08454   0.00003   0.00057  -0.00109  -0.00052   2.08402
   D44       -2.11592  -0.00010   0.00056  -0.00156  -0.00100  -2.11692
   D45       -0.10402  -0.00002   0.00038  -0.00145  -0.00107  -0.10508
   D46       -0.07674   0.00002   0.00049  -0.00088  -0.00039  -0.07713
   D47        2.00599  -0.00011   0.00048  -0.00135  -0.00087   2.00511
   D48       -2.26530  -0.00003   0.00030  -0.00123  -0.00094  -2.26624
   D49       -0.59084   0.00002   0.00013   0.00014   0.00027  -0.59057
   D50       -2.82280   0.00006   0.00048   0.00034   0.00082  -2.82198
   D51        1.48100   0.00003   0.00020   0.00015   0.00035   1.48135
   D52        1.64140  -0.00002   0.00001   0.00001   0.00002   1.64142
   D53       -0.59056   0.00003   0.00036   0.00021   0.00057  -0.58999
   D54       -2.56995   0.00000   0.00008   0.00003   0.00011  -2.56984
   D55       -2.53513  -0.00001   0.00003   0.00009   0.00012  -2.53501
   D56        1.51610   0.00003   0.00038   0.00029   0.00067   1.51677
   D57       -0.46329   0.00000   0.00010   0.00010   0.00020  -0.46308
   D58       -1.45295   0.00002   0.00009   0.00000   0.00009  -1.45285
   D59        2.91900  -0.00001   0.00011  -0.00015  -0.00004   2.91896
   D60        0.71082   0.00005   0.00027   0.00015   0.00042   0.71124
   D61        2.58598  -0.00001  -0.00013  -0.00010  -0.00023   2.58574
   D62        0.67474  -0.00004  -0.00011  -0.00026  -0.00037   0.67437
   D63       -1.53344   0.00002   0.00005   0.00004   0.00009  -1.53335
   D64        0.45968  -0.00001  -0.00010  -0.00008  -0.00019   0.45950
   D65       -1.45156  -0.00004  -0.00008  -0.00024  -0.00032  -1.45188
   D66        2.62345   0.00003   0.00008   0.00006   0.00014   2.62359
   D67       -2.74378  -0.00002  -0.00029   0.00079   0.00050  -2.74329
   D68        1.23154   0.00002  -0.00002   0.00107   0.00105   1.23259
   D69       -1.07063  -0.00001  -0.00004   0.00064   0.00060  -1.07003
   D70       -1.55149  -0.00003  -0.00002  -0.00015  -0.00017  -1.55166
   D71        2.55694  -0.00001  -0.00041   0.00035  -0.00006   2.55688
   D72        0.46085  -0.00000  -0.00011  -0.00007  -0.00019   0.46066
   D73        0.52134  -0.00002  -0.00010  -0.00021  -0.00031   0.52103
   D74       -1.65341  -0.00001  -0.00049   0.00029  -0.00021  -1.65362
   D75        2.53368   0.00000  -0.00020  -0.00013  -0.00033   2.53335
   D76        2.74737  -0.00000  -0.00023   0.00037   0.00014   2.74751
   D77        0.57262   0.00001  -0.00062   0.00087   0.00025   0.57287
   D78       -1.52347   0.00003  -0.00032   0.00045   0.00013  -1.52335
   D79        2.12799  -0.00003   0.00019  -0.00174  -0.00154   2.12645
   D80       -0.74715   0.00007   0.00042  -0.00031   0.00010  -0.74704
   D81       -2.38662   0.00003   0.00030  -0.00136  -0.00107  -2.38769
   D82        1.41327   0.00005   0.00062  -0.00078  -0.00016   1.41311
   D83       -0.22621  -0.00000   0.00050  -0.00183  -0.00133  -0.22754
   D84       -3.05829   0.00005   0.00025  -0.00035  -0.00010  -3.05839
   D85        1.58542   0.00001   0.00013  -0.00140  -0.00127   1.58415
   D86        1.42862  -0.00001   0.00014  -0.00010   0.00004   1.42866
   D87       -2.89442   0.00002   0.00019   0.00005   0.00024  -2.89419
   D88       -0.67201  -0.00003  -0.00005   0.00004  -0.00001  -0.67202
   D89       -0.45781   0.00002   0.00011   0.00011   0.00022  -0.45759
   D90        1.50233   0.00005   0.00016   0.00026   0.00042   1.50275
   D91       -2.55845  -0.00000  -0.00008   0.00025   0.00017  -2.55827
   D92       -2.58974  -0.00001   0.00055  -0.00024   0.00032  -2.58942
   D93       -0.62960   0.00003   0.00061  -0.00009   0.00052  -0.62908
   D94        1.59281  -0.00003   0.00036  -0.00010   0.00027   1.59308
   D95        0.28355  -0.00004  -0.00048   0.00087   0.00039   0.28394
   D96       -2.56683  -0.00005   0.00018  -0.00061  -0.00043  -2.56726
   D97        2.68826  -0.00005  -0.00067   0.00181   0.00114   2.68940
   D98       -0.16212  -0.00006  -0.00001   0.00033   0.00032  -0.16180
   D99        1.00690  -0.00002   0.00082   0.00044   0.00126   1.00816
   D100      -0.97843  -0.00001   0.00054   0.00040   0.00093  -0.97750
   D101       0.83999   0.00000   0.00045  -0.00073  -0.00029   0.83970
   D102      -1.26566   0.00000   0.00044  -0.00071  -0.00027  -1.26593
   D103       2.94030   0.00001   0.00045  -0.00067  -0.00022   2.94008
   D104      -0.78537  -0.00000   0.00039  -0.00079  -0.00041  -0.78578
   D105      -2.89102  -0.00000   0.00038  -0.00077  -0.00039  -2.89141
   D106       1.31494   0.00000   0.00040  -0.00073  -0.00034   1.31460
   D107      -3.14090  -0.00001   0.00045  -0.00097  -0.00053  -3.14143
   D108       1.03664  -0.00001   0.00044  -0.00095  -0.00052   1.03612
   D109      -1.04059  -0.00000   0.00045  -0.00091  -0.00046  -1.04105
   D110      -0.83763   0.00000   0.00027   0.00002   0.00028  -0.83735
   D111      -2.96750  -0.00000   0.00025  -0.00003   0.00022  -2.96728
   D112       1.25072  -0.00000   0.00020   0.00001   0.00022   1.25094
   D113       0.95824   0.00001   0.00049  -0.00003   0.00046   0.95870
   D114      -1.17163   0.00000   0.00048  -0.00007   0.00040  -1.17123
   D115       3.04659   0.00000   0.00043  -0.00004   0.00040   3.04698
   D116      -3.08630   0.00000   0.00032   0.00013   0.00044  -3.08586
   D117       1.06702  -0.00000   0.00030   0.00008   0.00038   1.06740
   D118      -0.99795  -0.00000   0.00026   0.00012   0.00038  -0.99757
   D119      -1.28774   0.00032   0.00215   0.00639   0.00854  -1.27920
   D120       2.84205   0.00025   0.00202   0.00646   0.00848   2.85054
   D121       0.79415   0.00015   0.00209   0.00584   0.00793   0.80208
   D122      -0.22200   0.00026   0.00161   0.00434   0.00595  -0.21605
   D123       2.95674   0.00016   0.00134   0.00343   0.00476   2.96151
   D124      -3.09765  -0.00012  -0.00032  -0.00109  -0.00141  -3.09905
   D125       0.32285  -0.00002   0.00023  -0.00106  -0.00083   0.32202
   D126      -3.05568  -0.00003  -0.00043   0.00028  -0.00015  -3.05582
   D127       0.91101   0.00005   0.00004  -0.00099  -0.00094   0.91007
   D128      -3.10387   0.00004   0.00011  -0.00133  -0.00122  -3.10509
   D129      -0.75995   0.00004  -0.00003  -0.00103  -0.00105  -0.76101
   D130       3.09204   0.00006   0.00005  -0.00089  -0.00083   3.09120
   D131      -0.92284   0.00004   0.00012  -0.00123  -0.00111  -0.92395
   D132       1.42107   0.00005  -0.00002  -0.00093  -0.00095   1.42013
   D133      -1.24396   0.00000   0.00010  -0.00128  -0.00118  -1.24514
   D134       1.02435  -0.00001   0.00017  -0.00162  -0.00146   1.02289
   D135      -2.91492  -0.00001   0.00003  -0.00132  -0.00129  -2.91621
   D136      -0.07515  -0.00004  -0.00013   0.00216   0.00203  -0.07312
   D137      -2.11776   0.00010   0.00009   0.00318   0.00327  -2.11449
   D138       2.09657   0.00005   0.00031   0.00256   0.00287   2.09944
   D139      -2.24806  -0.00004   0.00011   0.00197   0.00208  -2.24598
   D140       1.99252   0.00010   0.00033   0.00299   0.00332   1.99584
   D141      -0.07634   0.00005   0.00055   0.00237   0.00292  -0.07341
   D142       2.06173  -0.00009  -0.00048   0.00240   0.00192   2.06365
   D143       0.01911   0.00005  -0.00025   0.00342   0.00316   0.02228
   D144      -2.04974   0.00000  -0.00004   0.00280   0.00276  -2.04697
   D145       3.00293  -0.00004  -0.00040  -0.00171  -0.00211   3.00082
   D146       0.89669  -0.00006  -0.00041  -0.00173  -0.00214   0.89455
   D147      -1.18885  -0.00007  -0.00040  -0.00194  -0.00234  -1.19118
   D148      -1.11352  -0.00002  -0.00062  -0.00142  -0.00204  -1.11556
   D149       3.06343  -0.00003  -0.00063  -0.00144  -0.00207   3.06136
   D150       0.97789  -0.00004  -0.00061  -0.00165  -0.00227   0.97562
   D151       0.96591   0.00007  -0.00013  -0.00154  -0.00167   0.96424
   D152      -1.14032   0.00006  -0.00014  -0.00156  -0.00170  -1.14202
   D153       3.05732   0.00005  -0.00013  -0.00177  -0.00190   3.05543
   D154      -1.02489   0.00003   0.00007   0.00110   0.00118  -1.02371
   D155       1.28391   0.00003   0.00014   0.00093   0.00107   1.28498
   D156       2.95322   0.00005   0.00015   0.00108   0.00123   2.95445
   D157       1.02752  -0.00002  -0.00023   0.00109   0.00087   1.02838
   D158      -2.94687  -0.00001  -0.00016   0.00092   0.00076  -2.94611
   D159      -1.27756   0.00001  -0.00015   0.00107   0.00091  -1.27665
   D160      -3.12062  -0.00001  -0.00019   0.00151   0.00132  -3.11930
   D161      -0.81182  -0.00001  -0.00012   0.00133   0.00121  -0.81061
   D162       0.85749   0.00001  -0.00012   0.00148   0.00137   0.85886
   D163      -2.07916   0.00000  -0.00003  -0.00174  -0.00177  -2.08092
   D164       0.02118   0.00007  -0.00000  -0.00201  -0.00201   0.01917
   D165       2.02575  -0.00002  -0.00042  -0.00186  -0.00228   2.02347
   D166       2.18391  -0.00002   0.00014  -0.00203  -0.00189   2.18202
   D167      -1.99894   0.00006   0.00017  -0.00231  -0.00213  -2.00107
   D168       0.00563  -0.00004  -0.00024  -0.00216  -0.00240   0.00323
   D169       0.02697   0.00001   0.00018  -0.00240  -0.00222   0.02475
   D170       2.12731   0.00008   0.00021  -0.00267  -0.00246   2.12485
   D171      -2.15131  -0.00002  -0.00020  -0.00253  -0.00273  -2.15404
   D172      -0.58135  -0.00001  -0.00005   0.00064   0.00059  -0.58076
   D173      -2.81714   0.00001   0.00020   0.00056   0.00076  -2.81638
   D174       1.48506   0.00002   0.00004   0.00051   0.00055   1.48561
   D175       1.64910  -0.00001   0.00009   0.00039   0.00048   1.64958
   D176      -0.58668   0.00001   0.00034   0.00031   0.00065  -0.58604
   D177      -2.56768   0.00002   0.00018   0.00026   0.00044  -2.56724
   D178      -2.52898   0.00003   0.00032   0.00051   0.00083  -2.52814
   D179       1.51843   0.00005   0.00057   0.00042   0.00100   1.51942
   D180      -0.46257   0.00006   0.00041   0.00038   0.00079  -0.46178
   D181      -1.45397  -0.00006  -0.00037  -0.00004  -0.00041  -1.45438
   D182       2.91140  -0.00008  -0.00044  -0.00037  -0.00081   2.91058
   D183       0.70941  -0.00005  -0.00034  -0.00010  -0.00044   0.70898
   D184       2.58551  -0.00001  -0.00027  -0.00013  -0.00040   2.58510
   D185       0.66769  -0.00003  -0.00034  -0.00046  -0.00080   0.66688
   D186      -1.53429   0.00000  -0.00024  -0.00019  -0.00043  -1.53472
   D187       0.45767  -0.00005  -0.00040  -0.00037  -0.00077   0.45690
   D188      -1.46014  -0.00006  -0.00047  -0.00070  -0.00117  -1.46132
   D189       2.62106  -0.00003  -0.00037  -0.00043  -0.00080   2.62026
   D190      -1.54854  -0.00004  -0.00012  -0.00058  -0.00070  -1.54923
   D191       2.56383  -0.00001  -0.00040  -0.00005  -0.00045   2.56338
   D192       0.45940  -0.00006  -0.00041  -0.00038  -0.00079   0.45861
   D193       0.52289  -0.00002  -0.00020  -0.00061  -0.00081   0.52207
   D194      -1.64794   0.00001  -0.00049  -0.00008  -0.00057  -1.64850
   D195       2.53082  -0.00004  -0.00050  -0.00041  -0.00091   2.52991
   D196       2.74300  -0.00002  -0.00029  -0.00041  -0.00070   2.74230
   D197       0.57218   0.00001  -0.00057   0.00012  -0.00045   0.57173
   D198      -1.53225  -0.00003  -0.00058  -0.00021  -0.00079  -1.53304
   D199       1.43377   0.00004   0.00052  -0.00018   0.00034   1.43411
   D200      -2.89506   0.00008   0.00074   0.00002   0.00076  -2.89430
   D201      -0.66310   0.00007   0.00075   0.00002   0.00077  -0.66233
   D202      -0.45607   0.00005   0.00041   0.00037   0.00078  -0.45529
   D203       1.49828   0.00010   0.00062   0.00058   0.00120   1.49948
   D204      -2.55295   0.00009   0.00063   0.00058   0.00121  -2.55173
   D205      -2.57638   0.00002   0.00048   0.00007   0.00054  -2.57583
   D206      -0.62202   0.00006   0.00069   0.00028   0.00096  -0.62106
   D207       1.60994   0.00005   0.00070   0.00028   0.00098   1.61091
   D208       0.84640   0.00002   0.00047  -0.00052  -0.00004   0.84636
   D209      -1.25864   0.00002   0.00046  -0.00054  -0.00008  -1.25872
   D210       2.95038   0.00003   0.00048  -0.00043   0.00005   2.95043
   D211      -0.77766  -0.00001   0.00031  -0.00066  -0.00035  -0.77801
   D212      -2.88270  -0.00002   0.00029  -0.00067  -0.00038  -2.88308
   D213       1.32632  -0.00000   0.00031  -0.00056  -0.00025   1.32607
   D214      -3.14109  -0.00002   0.00026  -0.00074  -0.00048  -3.14157
   D215       1.03705  -0.00002   0.00025  -0.00076  -0.00051   1.03654
   D216      -1.03711  -0.00001   0.00027  -0.00065  -0.00038  -1.03749
   D217      -0.84118   0.00001   0.00063   0.00084   0.00147  -0.83971
   D218      -2.97929   0.00004   0.00074   0.00089   0.00162  -2.97767
   D219       1.23971  -0.00002   0.00057   0.00067   0.00124   1.24096
   D220       0.95098   0.00002   0.00057   0.00066   0.00123   0.95221
   D221      -1.18713   0.00004   0.00069   0.00070   0.00139  -1.18575
   D222       3.03187  -0.00001   0.00052   0.00048   0.00101   3.03288
   D223      -3.08130   0.00002   0.00062   0.00090   0.00151  -3.07979
   D224       1.06378   0.00004   0.00073   0.00094   0.00167   1.06544
   D225      -1.00040  -0.00001   0.00056   0.00072   0.00129  -0.99912
   D226      -1.34414  -0.00025  -0.00184  -0.00309  -0.00493  -1.34906
   D227       2.77034  -0.00014  -0.00182  -0.00246  -0.00427   2.76607
   D228       0.74794  -0.00018  -0.00179  -0.00273  -0.00452   0.74342
   D229       0.55241   0.00002  -0.00046  -0.00188  -0.00234   0.55007
   D230      -2.15092   0.00000   0.00068  -0.00435  -0.00368  -2.15460
   D231       2.78736  -0.00001  -0.00014  -0.00191  -0.00205   2.78531
   D232       0.08403  -0.00003   0.00100  -0.00438  -0.00338   0.08064
   D233      -1.53722  -0.00018  -0.00053  -0.00253  -0.00307  -1.54028
   D234       2.04264  -0.00020   0.00060  -0.00501  -0.00440   2.03823
   D235      -0.15921  -0.00022  -0.00240  -0.00032  -0.00272  -0.16193
   D236       3.01828  -0.00009  -0.00175   0.00030  -0.00144   3.01683
   D237      -3.09969   0.00016   0.00077   0.00073   0.00150  -3.09819
   D238       1.66710  -0.00002  -0.00027  -0.00021  -0.00047   1.66662
   D239      -2.51366   0.00001  -0.00006  -0.00028  -0.00034  -2.51400
   D240      -0.42148  -0.00005  -0.00069   0.00018  -0.00051  -0.42199
   D241      -2.74487   0.00004   0.00053   0.00034   0.00087  -2.74399
   D242      -0.64113  -0.00001   0.00084  -0.00028   0.00055  -0.64058
   D243       1.45388  -0.00003   0.00027   0.00020   0.00047   1.45435
         Item               Value     Threshold  Converged?
 Maximum Force            0.000324     0.000450     YES
 RMS     Force            0.000090     0.000300     YES
 Maximum Displacement     0.043902     0.001800     NO 
 RMS     Displacement     0.004240     0.001200     NO 
 Predicted change in Energy=-1.074007D-05
 GradGradGradGradGradGradGradGradGradGradGradGradGradGradGradGradGradGrad

 Stoichiometry    C20H32N2O8(3)
 Framework group  C1[X(C20H32N2O8)]
 Deg. of freedom   180
 Full point group                 C1      NOp   1
 Largest Abelian subgroup         C1      NOp   1
 Largest concise Abelian subgroup C1      NOp   1
                         Standard orientation:                         
 ---------------------------------------------------------------------
 Center     Atomic      Atomic             Coordinates (Angstroms)
 Number     Number       Type             X           Y           Z
 ---------------------------------------------------------------------
      1          6           0       -2.043433   -0.093689    0.541702
      2          6           0       -4.060290    0.331644   -1.125287
      3          1           0       -4.209319    1.274844   -1.658293
      4          1           0       -5.053610   -0.091509   -0.951309
      5          6           0       -3.223640   -0.608473   -1.993590
      6          1           0       -3.690898   -0.748739   -2.973752
      7          6           0       -1.745519   -0.163313   -1.931476
      8          1           0       -1.548407    0.909246   -1.842306
      9          1           0       -1.140521   -0.562533   -2.745794
     10          6           0       -1.655382   -1.011459   -0.635562
     11          1           0       -0.721656   -1.524732   -0.394455
     12          6           0       -2.824322   -1.885404   -1.198593
     13          6           0       -2.260211   -2.989190   -2.101643
     14          1           0       -1.496893   -2.629160   -2.795242
     15          1           0       -3.063209   -3.439532   -2.695000
     16          1           0       -1.806406   -3.777975   -1.492651
     17          6           0       -3.871804   -2.522210   -0.287120
     18          1           0       -4.384443   -1.813957    0.367746
     19          1           0       -3.420727   -3.296137    0.342193
     20          1           0       -4.641285   -3.003098   -0.901116
     21          6           0       -3.399372    0.668250    0.237390
     22          8           0       -3.140582    2.086188    0.140442
     23          1           0       -4.101851    0.511679    1.058319
     24          7           0       -2.881831    2.740153    1.335534
     25          8           0       -3.110960    2.154845    2.369515
     26          8           0       -2.483241    3.862118    1.177343
     27          6           0       -2.086233   -0.873264    1.889468
     28          1           0       -2.185768   -0.174713    2.720863
     29          1           0       -1.171020   -1.457896    1.996351
     30          1           0       -2.941594   -1.548015    1.889387
     31          8           0       -1.024426    0.790043    0.765941
     32          6           0        2.852050   -0.688082   -0.633985
     33          6           0        2.396358    1.105908    1.267273
     34          1           0        2.841514    0.990119    2.259711
     35          1           0        1.446803    1.631670    1.399620
     36          6           0        3.348605    1.917468    0.389861
     37          1           0        3.542889    2.898685    0.835104
     38          6           0        4.547430    1.025545    0.000779
     39          1           0        4.877563    0.283410    0.733801
     40          1           0        5.416824    1.586403   -0.341905
     41          6           0        3.657575    0.516067   -1.161095
     42          1           0        4.134901    0.242355   -2.107249
     43          6           0        2.896366    1.884509   -1.099268
     44          6           0        3.620848    2.933644   -1.950860
     45          1           0        4.703742    2.931476   -1.806778
     46          1           0        3.254077    3.936200   -1.705614
     47          1           0        3.427735    2.756652   -3.014617
     48          6           0        1.400998    1.996375   -1.396515
     49          1           0        0.772585    1.333758   -0.797921
     50          1           0        1.197257    1.795169   -2.454280
     51          1           0        1.064285    3.017373   -1.185547
     52          6           0        2.102488   -0.309558    0.710282
     53          8           0        2.528028   -1.193207    1.775340
     54          1           0        1.028005   -0.431497    0.584871
     55          7           0        1.987911   -2.459479    1.775984
     56          8           0        1.077785   -2.703529    1.008738
     57          8           0        2.479381   -3.184720    2.597778
     58          6           0        1.870311   -1.224853   -1.717449
     59          1           0        1.413090   -2.157245   -1.385261
     60          1           0        2.416028   -1.394039   -2.647190
     61          1           0        1.089725   -0.483478   -1.885617
     62          8           0        3.682900   -1.760362   -0.461668
 ---------------------------------------------------------------------
 Rotational constants (GHZ):           0.2032117           0.1179101           0.1005443
 Standard basis: 6-31++G(d,p) (6D, 7F)
 There are   762 symmetry adapted cartesian basis functions of A   symmetry.
 There are   762 symmetry adapted basis functions of A   symmetry.
   762 basis functions,  1216 primitive gaussians,   762 cartesian basis functions
   116 alpha electrons      114 beta electrons
       nuclear repulsion energy      3449.2077607563 Hartrees.
 NAtoms=   62 NActive=   62 NUniq=   62 SFac= 1.00D+00 NAtFMM=   60 NAOKFM=T Big=T
 Integral buffers will be    131072 words long.
 Raffenetti 2 integral format.
 Two-electron integral symmetry is turned on.
 Nuclear repulsion after empirical dispersion term =     3449.1380856188 Hartrees.
 One-electron integrals computed using PRISM.
 NBasis=   762 RedAO= T EigKep=  1.14D-06  NBF=   762
 NBsUse=   761 1.00D-06 EigRej=  8.45D-07 NBFU=   761
 Initial guess from the checkpoint file:  "/wrk/hasangal/alkoxy/alphapine-conformarsampling/Alpha-Pinene-RO-NO3up-Oup/SYS_2A/DFT_high/calc-LM/TMP/G1647198873/Gau-19463.chk"
 B after Tr=     0.000000    0.000000   -0.000000
         Rot=    0.999999   -0.000437   -0.000150    0.001273 Ang=  -0.16 deg.
 Initial guess <Sx>= 0.0000 <Sy>= 0.0000 <Sz>= 1.0000 <S**2>= 2.0083 S= 1.0028
 ExpMin= 3.60D-02 ExpMax= 5.48D+03 ExpMxC= 8.25D+02 IAcc=3 IRadAn=         7 AccDes= 0.00D+00
 Harris functional with IExCor= 4639 and IRadAn=       7 diagonalized for initial guess.
 HarFok:  IExCor= 4639 AccDes= 0.00D+00 IRadAn=         7 IDoV= 1 UseB2=F ITyADJ=14
 ICtDFT=  3500011 ScaDFX=  1.000000  1.000000  1.000000  1.000000
 FoFCou: FMM=F IPFlag=           0 FMFlag=      100000 FMFlg1=        2001
         NFxFlg=           0 DoJE=T BraDBF=F KetDBF=T FulRan=T
         wScrn=  0.000000 ICntrl=       500 IOpCl=  0 I1Cent=   200000004 NGrid=           0
         NMat0=    1 NMatS0=      1 NMatT0=    0 NMatD0=    1 NMtDS0=    0 NMtDT0=    0
 Petite list used in FoFCou.
 Gradient too large for Newton-Raphson -- use scaled steepest descent instead.
 Gradient too large for Newton-Raphson -- use scaled steepest descent instead.
 LinEq1:  Iter=  0 NonCon=     1 RMS=1.84D-05 Max=1.79D-03 NDo=     1
 AX will form     1 AO Fock derivatives at one time.
 LinEq1:  Iter=  1 NonCon=     1 RMS=3.93D-06 Max=3.21D-04 NDo=     1
 LinEq1:  Iter=  2 NonCon=     1 RMS=3.80D-06 Max=3.52D-04 NDo=     1
 LinEq1:  Iter=  3 NonCon=     1 RMS=1.31D-06 Max=9.32D-05 NDo=     1
 LinEq1:  Iter=  4 NonCon=     1 RMS=1.05D-06 Max=9.37D-05 NDo=     1
 LinEq1:  Iter=  5 NonCon=     1 RMS=5.91D-07 Max=9.42D-05 NDo=     1
 LinEq1:  Iter=  6 NonCon=     1 RMS=4.33D-07 Max=7.59D-05 NDo=     1
 LinEq1:  Iter=  7 NonCon=     1 RMS=2.96D-07 Max=4.17D-05 NDo=     1
 LinEq1:  Iter=  8 NonCon=     1 RMS=1.82D-07 Max=1.67D-05 NDo=     1
 LinEq1:  Iter=  9 NonCon=     1 RMS=1.02D-07 Max=6.44D-06 NDo=     1
 LinEq1:  Iter= 10 NonCon=     1 RMS=4.99D-08 Max=2.66D-06 NDo=     1
 LinEq1:  Iter= 11 NonCon=     1 RMS=3.74D-08 Max=2.98D-06 NDo=     1
 LinEq1:  Iter= 12 NonCon=     1 RMS=2.52D-08 Max=1.86D-06 NDo=     1
 LinEq1:  Iter= 13 NonCon=     1 RMS=1.41D-08 Max=1.05D-06 NDo=     1
 LinEq1:  Iter= 14 NonCon=     1 RMS=8.54D-09 Max=7.41D-07 NDo=     1
 LinEq1:  Iter= 15 NonCon=     0 RMS=3.60D-09 Max=2.04D-07 NDo=     1
 Linear equations converged to 3.855D-08 3.855D-07 after    15 iterations.
     Accept linear search using points  1 and  2.
     Minimum is close to point  2 DX= -5.47D-05 DF= -2.27D-13 DXR=  5.47D-05 DFR=  4.22D-09 which will be used.
 LinEq1:  Iter=  0 NonCon=     1 RMS=4.20D-08 Max=5.34D-06 NDo=     1
 LinEq1:  Iter=  1 NonCon=     1 RMS=1.32D-08 Max=1.23D-06 NDo=     1
 LinEq1:  Iter=  2 NonCon=     1 RMS=5.84D-09 Max=5.43D-07 NDo=     1
 LinEq1:  Iter=  3 NonCon=     1 RMS=4.41D-09 Max=6.35D-07 NDo=     1
 LinEq1:  Iter=  4 NonCon=     1 RMS=3.14D-09 Max=5.55D-07 NDo=     1
 LinEq1:  Iter=  5 NonCon=     1 RMS=2.19D-09 Max=3.69D-07 NDo=     1
 LinEq1:  Iter=  6 NonCon=     1 RMS=1.41D-09 Max=2.10D-07 NDo=     1
 LinEq1:  Iter=  7 NonCon=     1 RMS=1.14D-09 Max=1.33D-07 NDo=     1
 LinEq1:  Iter=  8 NonCon=     1 RMS=6.32D-10 Max=8.78D-08 NDo=     1
 LinEq1:  Iter=  9 NonCon=     1 RMS=3.63D-10 Max=3.47D-08 NDo=     1
 LinEq1:  Iter= 10 NonCon=     1 RMS=1.75D-10 Max=1.71D-08 NDo=     1
 LinEq1:  Iter= 11 NonCon=     1 RMS=8.49D-11 Max=4.15D-09 NDo=     1
 LinEq1:  Iter= 12 NonCon=     1 RMS=4.26D-11 Max=2.16D-09 NDo=     1
 LinEq1:  Iter= 13 NonCon=     0 RMS=2.82D-11 Max=1.65D-09 NDo=     1
 Linear equations converged to 1.803D-10 1.803D-09 after    13 iterations.
 SCF Done:  E(UwB97XD) =  -1491.89602238     a.u. after    5 cycles
            Convg  =    0.4934D-07                    39 Fock formations.
              S**2 =  2.0083                  -V/T =  2.0089
 <Sx>= 0.0000 <Sy>= 0.0000 <Sz>= 1.0000 <S**2>= 2.0083 S= 1.0028
 <L.S>= 0.000000000000E+00
 Annihilation of the first spin contaminant:
 S**2 before annihilation     2.0083,   after     2.0000
 Calling FoFJK, ICntrl=      2127 FMM=T ISym2X=0 I1Cent= 0 IOpClX= 1 NMat=1 NMatS=1 NMatT=0.
 ***** Axes restored to original set *****
 -------------------------------------------------------------------
 Center     Atomic                   Forces (Hartrees/Bohr)
 Number     Number              X              Y              Z
 -------------------------------------------------------------------
      1        6          -0.000008519   -0.000044703    0.000069405
      2        6           0.000108141   -0.000023780   -0.000054066
      3        1          -0.000038325   -0.000092627    0.000065091
      4        1          -0.000109694    0.000035323   -0.000009705
      5        6           0.000045534   -0.000002642   -0.000082135
      6        1          -0.000030422    0.000008937    0.000099420
      7        6          -0.000031592    0.000050919   -0.000093048
      8        1           0.000008506   -0.000075212    0.000008991
      9        1           0.000047245    0.000006410    0.000110289
     10        6          -0.000060948   -0.000054576   -0.000083930
     11        1           0.000248135    0.000142017    0.000102799
     12        6           0.000022548   -0.000101848   -0.000019339
     13        6          -0.000040340   -0.000102644   -0.000090685
     14        1           0.000088902   -0.000022039    0.000088327
     15        1          -0.000092890    0.000061617    0.000079500
     16        1           0.000058268    0.000104370   -0.000064114
     17        6           0.000094846   -0.000051859    0.000060674
     18        1          -0.000055219   -0.000064224   -0.000076078
     19        1           0.000044928    0.000099232   -0.000085734
     20        1          -0.000110747    0.000063655    0.000070136
     21        6           0.000109097    0.000038235   -0.000068624
     22        8          -0.000072784   -0.000044497   -0.000011385
     23        1          -0.000058684   -0.000038860   -0.000026879
     24        7           0.000017649    0.000024706   -0.000076142
     25        8          -0.000103035   -0.000054923    0.000086330
     26        8          -0.000002490    0.000007482    0.000030466
     27        6          -0.000007828   -0.000061534    0.000038838
     28        1           0.000008882   -0.000025154   -0.000080451
     29        1           0.000071634    0.000072326   -0.000032523
     30        1          -0.000090548    0.000108278   -0.000015588
     31        8           0.000196841    0.000041472    0.000058584
     32        6           0.000081876   -0.000024771   -0.000094445
     33        6           0.000017365    0.000021773    0.000084972
     34        1           0.000021555   -0.000016078   -0.000108210
     35        1          -0.000067256   -0.000047067   -0.000029159
     36        6           0.000000734    0.000067112    0.000055171
     37        1           0.000033582   -0.000094012   -0.000045589
     38        6          -0.000089146   -0.000015396    0.000041840
     39        1           0.000028740    0.000056330   -0.000071887
     40        1           0.000110036   -0.000057107    0.000025419
     41        6          -0.000045197   -0.000001553   -0.000046304
     42        1           0.000053981    0.000012773    0.000072083
     43        6           0.000022059    0.000109580   -0.000094726
     44        6          -0.000053756    0.000099362   -0.000069782
     45        1           0.000128011   -0.000015336   -0.000005473
     46        1          -0.000034766   -0.000125347   -0.000026996
     47        1          -0.000016093    0.000013549    0.000138549
     48        6           0.000103927    0.000005635   -0.000031804
     49        1          -0.000055274    0.000096423   -0.000108451
     50        1          -0.000042365    0.000042755    0.000119215
     51        1          -0.000055674   -0.000132466   -0.000024952
     52        6          -0.000020345   -0.000031449    0.000029958
     53        8          -0.000022181    0.000081933    0.000006354
     54        1          -0.000270348    0.000121589    0.000032807
     55        7          -0.000027143   -0.000043296    0.000063648
     56        8           0.000031187   -0.000172638    0.000062890
     57        8           0.000042197   -0.000021698   -0.000028213
     58        6           0.000052866   -0.000053238   -0.000072891
     59        1          -0.000145553    0.000092119   -0.000064188
     60        1           0.000042001    0.000021702    0.000119870
     61        1          -0.000102229    0.000021815    0.000053623
     62        8           0.000020117   -0.000016855    0.000018243
 -------------------------------------------------------------------
 Cartesian Forces:  Max     0.000270348 RMS     0.000073629

 GradGradGradGradGradGradGradGradGradGradGradGradGradGradGradGradGradGrad
 Berny optimization.
 Using GEDIIS/GDIIS optimizer.
 FormGI is forming the generalized inverse of G from B-inverse, IUseBI=4.
 Internal  Forces:  Max     0.000589475 RMS     0.000056617
 Search for a local minimum.
 Step number   4 out of a maximum of  372
 All quantities printed in internal units (Hartrees-Bohrs-Radians)
 Mixed Optimization -- En-DIIS/RFO-DIIS
 Swapping is turned off.
 Update second derivatives using D2CorX and points    1    2    3    4
 DE= -9.01D-06 DEPred=-1.07D-05 R= 8.39D-01
 TightC=F SS=  1.41D+00  RLast= 2.63D-02 DXNew= 5.0454D-01 7.8978D-02
 Trust test= 8.39D-01 RLast= 2.63D-02 DXMaxT set to 3.00D-01
 ITU=  1  0  0  0
     Eigenvalues ---    0.00226   0.00283   0.00313   0.00317   0.00322
     Eigenvalues ---    0.00383   0.00397   0.00412   0.00643   0.00731
     Eigenvalues ---    0.00899   0.00978   0.01167   0.01312   0.01358
     Eigenvalues ---    0.01436   0.01527   0.01704   0.01728   0.01808
     Eigenvalues ---    0.02028   0.02273   0.02445   0.02612   0.02668
     Eigenvalues ---    0.02705   0.02790   0.02901   0.02981   0.03091
     Eigenvalues ---    0.03113   0.03126   0.03182   0.03230   0.03274
     Eigenvalues ---    0.03529   0.03613   0.03678   0.03846   0.04080
     Eigenvalues ---    0.04293   0.04421   0.04430   0.04661   0.04760
     Eigenvalues ---    0.04896   0.04903   0.05055   0.05162   0.05170
     Eigenvalues ---    0.05209   0.05290   0.05294   0.05360   0.05481
     Eigenvalues ---    0.05563   0.05623   0.05628   0.05649   0.05672
     Eigenvalues ---    0.05702   0.05712   0.05749   0.05869   0.05907
     Eigenvalues ---    0.05964   0.06475   0.06704   0.06845   0.06999
     Eigenvalues ---    0.07310   0.07388   0.07631   0.07699   0.08150
     Eigenvalues ---    0.08336   0.08412   0.08447   0.08567   0.08796
     Eigenvalues ---    0.08912   0.09259   0.09486   0.09914   0.10103
     Eigenvalues ---    0.10246   0.10346   0.11321   0.11790   0.12183
     Eigenvalues ---    0.12709   0.13253   0.15589   0.15762   0.15994
     Eigenvalues ---    0.16000   0.16000   0.16000   0.16000   0.16000
     Eigenvalues ---    0.16000   0.16000   0.16000   0.16000   0.16000
     Eigenvalues ---    0.16000   0.16013   0.16059   0.16604   0.16894
     Eigenvalues ---    0.18773   0.20324   0.20496   0.21092   0.21257
     Eigenvalues ---    0.22464   0.23612   0.24043   0.24222   0.24863
     Eigenvalues ---    0.24992   0.24995   0.25000   0.25028   0.25674
     Eigenvalues ---    0.26212   0.26794   0.26847   0.27011   0.27342
     Eigenvalues ---    0.27969   0.28742   0.29064   0.29068   0.29148
     Eigenvalues ---    0.29359   0.29561   0.29621   0.31431   0.32651
     Eigenvalues ---    0.33447   0.33682   0.33982   0.34016   0.34026
     Eigenvalues ---    0.34035   0.34047   0.34061   0.34089   0.34117
     Eigenvalues ---    0.34141   0.34149   0.34193   0.34213   0.34239
     Eigenvalues ---    0.34247   0.34272   0.34283   0.34310   0.34379
     Eigenvalues ---    0.34402   0.34416   0.34501   0.34548   0.34593
     Eigenvalues ---    0.34647   0.34711   0.34731   0.35853   0.36589
     Eigenvalues ---    0.39197   0.40250   0.47487   0.47983   0.50731
     Eigenvalues ---    0.51524   0.97555   1.00086   1.04222   1.04253
 En-DIIS/RFO-DIIS/Sim-DIIS IScMMF=       -3 using points:     4    3    2    1
 RFO step:  Lambda=-7.06393598D-06.
 DidBck=F Rises=F RFO-DIIS coefs:    0.99668    0.07259    0.04977   -0.11905
 Iteration  1 RMS(Cart)=  0.00178382 RMS(Int)=  0.00000197
 Iteration  2 RMS(Cart)=  0.00000279 RMS(Int)=  0.00000032
 Iteration  3 RMS(Cart)=  0.00000000 RMS(Int)=  0.00000032
 Variable       Old X    -DE/DX   Delta X   Delta X   Delta X     New X
                                 (Linear)    (Quad)   (Total)
    R1        2.91462   0.00007  -0.00014   0.00029   0.00015   2.91476
    R2        2.99492   0.00017  -0.00011   0.00052   0.00042   2.99534
    R3        2.94339   0.00013  -0.00013   0.00077   0.00064   2.94403
    R4        2.58391   0.00006   0.00003   0.00011   0.00014   2.58405
    R5        2.06658   0.00012  -0.00023   0.00046   0.00022   2.06680
    R6        2.06665   0.00012  -0.00024   0.00044   0.00020   2.06684
    R7        2.88934   0.00002  -0.00006   0.00013   0.00007   2.88940
    R8        2.93182   0.00000  -0.00020   0.00029   0.00010   2.93192
    R9        2.06899   0.00010  -0.00022   0.00042   0.00020   2.06919
   R10        2.91953  -0.00000   0.00004  -0.00008  -0.00004   2.91950
   R11        2.94096   0.00003   0.00002   0.00017   0.00019   2.94115
   R12        2.06766   0.00007  -0.00018   0.00028   0.00010   2.06776
   R13        2.06016   0.00010  -0.00024   0.00046   0.00022   2.06038
   R14        2.93174   0.00002  -0.00006   0.00022   0.00016   2.93190
   R15        4.51963  -0.00002  -0.00067  -0.00031  -0.00099   4.51864
   R16        2.06441   0.00013  -0.00018   0.00041   0.00023   2.06465
   R17        2.95620  -0.00003  -0.00007   0.00003  -0.00003   2.95617
   R18        4.31568  -0.00009  -0.00114  -0.00262  -0.00375   4.31193
   R19        4.60524  -0.00006  -0.00114  -0.00260  -0.00374   4.60150
   R20        2.89817   0.00004  -0.00008   0.00025   0.00017   2.89834
   R21        2.88672   0.00006  -0.00008   0.00028   0.00021   2.88693
   R22        2.06435   0.00013  -0.00026   0.00044   0.00019   2.06454
   R23        2.06982   0.00014  -0.00030   0.00055   0.00025   2.07007
   R24        2.06922   0.00014  -0.00029   0.00054   0.00025   2.06947
   R25        2.06428   0.00011  -0.00023   0.00038   0.00015   2.06443
   R26        2.06877   0.00014  -0.00028   0.00055   0.00027   2.06904
   R27        2.07039   0.00014  -0.00031   0.00059   0.00028   2.07067
   R28        2.72993   0.00004   0.00004   0.00002   0.00006   2.72999
   R29        2.06311   0.00005  -0.00004   0.00009   0.00005   2.06316
   R30        2.62044  -0.00004   0.00001  -0.00001  -0.00000   2.62043
   R31        2.28665  -0.00008   0.00004  -0.00005  -0.00001   2.28664
   R32        2.26980  -0.00000  -0.00000  -0.00001  -0.00001   2.26979
   R33        2.06067   0.00008  -0.00024   0.00039   0.00015   2.06082
   R34        2.06217   0.00010  -0.00021   0.00036   0.00014   2.06231
   R35        2.05879   0.00014  -0.00024   0.00045   0.00021   2.05900
   R36        4.52644  -0.00009  -0.00175  -0.00309  -0.00484   4.52161
   R37        2.91330  -0.00003  -0.00006  -0.00012  -0.00018   2.91312
   R38        2.99519  -0.00002  -0.00017   0.00034   0.00017   2.99535
   R39        2.94326   0.00013  -0.00011   0.00072   0.00061   2.94387
   R40        2.58402  -0.00000   0.00001   0.00004   0.00004   2.58406
   R41        2.06707   0.00011  -0.00024   0.00046   0.00022   2.06729
   R42        2.06629   0.00008  -0.00020   0.00034   0.00014   2.06643
   R43        2.88779   0.00002  -0.00009   0.00018   0.00009   2.88788
   R44        2.92764   0.00005  -0.00020   0.00049   0.00029   2.92792
   R45        2.06903   0.00011  -0.00022   0.00044   0.00022   2.06925
   R46        2.91783   0.00003   0.00002   0.00001   0.00003   2.91786
   R47        2.94161  -0.00005   0.00000  -0.00008  -0.00008   2.94153
   R48        2.06757   0.00009  -0.00022   0.00040   0.00018   2.06775
   R49        2.05958   0.00013  -0.00024   0.00043   0.00019   2.05977
   R50        2.92838   0.00004  -0.00002   0.00009   0.00007   2.92845
   R51        2.06834   0.00009  -0.00018   0.00038   0.00020   2.06854
   R52        2.96145  -0.00003  -0.00001  -0.00000  -0.00001   2.96144
   R53        2.89737   0.00005  -0.00009   0.00031   0.00023   2.89760
   R54        2.88887   0.00004  -0.00005   0.00007   0.00002   2.88889
   R55        2.06441   0.00013  -0.00026   0.00044   0.00018   2.06459
   R56        2.06991   0.00013  -0.00029   0.00053   0.00024   2.07015
   R57        2.07026   0.00014  -0.00029   0.00055   0.00025   2.07052
   R58        2.06342   0.00015  -0.00017   0.00034   0.00017   2.06359
   R59        2.07083   0.00013  -0.00028   0.00055   0.00026   2.07110
   R60        2.07037   0.00015  -0.00030   0.00060   0.00029   2.07066
   R61        2.73604  -0.00016   0.00003  -0.00017  -0.00014   2.73590
   R62        2.05721   0.00010  -0.00013   0.00040   0.00027   2.05748
   R63        2.60149  -0.00024   0.00000  -0.00036  -0.00035   2.60114
   R64        2.29627  -0.00002   0.00007  -0.00002   0.00005   2.29633
   R65        2.26992   0.00002  -0.00001   0.00000  -0.00001   2.26992
   R66        2.06037   0.00014  -0.00021   0.00037   0.00016   2.06053
   R67        2.06218   0.00013  -0.00029   0.00052   0.00024   2.06242
   R68        2.05905   0.00006  -0.00018   0.00032   0.00015   2.05919
    A1        1.93347   0.00001   0.00009  -0.00008   0.00002   1.93349
    A2        1.94934  -0.00001  -0.00001   0.00010   0.00008   1.94942
    A3        1.89891  -0.00005   0.00008  -0.00015  -0.00007   1.89884
    A4        1.96413  -0.00001   0.00002  -0.00002  -0.00000   1.96412
    A5        1.93732   0.00004  -0.00010   0.00029   0.00020   1.93751
    A6        1.77425   0.00002  -0.00009  -0.00014  -0.00023   1.77402
    A7        1.86239  -0.00000   0.00012  -0.00022  -0.00010   1.86229
    A8        1.90508   0.00000   0.00008   0.00001   0.00009   1.90517
    A9        1.87446  -0.00001  -0.00014   0.00028   0.00014   1.87460
   A10        1.92777  -0.00003  -0.00002  -0.00017  -0.00019   1.92759
   A11        1.90832  -0.00000  -0.00005   0.00011   0.00006   1.90838
   A12        1.98133   0.00004   0.00001  -0.00001   0.00000   1.98133
   A13        1.93227  -0.00001  -0.00007   0.00011   0.00005   1.93232
   A14        1.90025   0.00002   0.00017  -0.00029  -0.00012   1.90013
   A15        1.93350   0.00000  -0.00006   0.00011   0.00005   1.93354
   A16        2.07284  -0.00001   0.00003  -0.00016  -0.00012   2.07272
   A17        2.05071   0.00000  -0.00002   0.00008   0.00006   2.05077
   A18        1.54119  -0.00000  -0.00004   0.00013   0.00008   1.54127
   A19        2.04663   0.00000   0.00010  -0.00019  -0.00009   2.04654
   A20        1.97730  -0.00001  -0.00001  -0.00034  -0.00035   1.97694
   A21        1.50239  -0.00001  -0.00005   0.00005   0.00001   1.50240
   A22        1.89638  -0.00001   0.00018  -0.00011   0.00007   1.89645
   A23        2.04582   0.00001  -0.00006   0.00014   0.00008   2.04590
   A24        1.97306   0.00001  -0.00024   0.00051   0.00027   1.97333
   A25        1.80981  -0.00003  -0.00020  -0.00016  -0.00035   1.80945
   A26        1.87304  -0.00001  -0.00003  -0.00012  -0.00015   1.87289
   A27        1.90303   0.00003  -0.00033   0.00047   0.00014   1.90318
   A28        2.00330  -0.00000   0.00004  -0.00013  -0.00010   2.00320
   A29        2.08389  -0.00002   0.00025  -0.00036  -0.00011   2.08378
   A30        1.53215   0.00001   0.00002   0.00008   0.00010   1.53224
   A31        2.04387  -0.00002   0.00014  -0.00007   0.00006   2.04394
   A32        2.12299  -0.00005  -0.00009  -0.00055  -0.00064   2.12235
   A33        2.46694   0.00003   0.00007   0.00049   0.00057   2.46751
   A34        1.18907   0.00003  -0.00008   0.00081   0.00074   1.18981
   A35        1.48790   0.00000  -0.00004   0.00003  -0.00000   1.48790
   A36        1.96504   0.00000  -0.00005   0.00018   0.00014   1.96518
   A37        2.06111   0.00001  -0.00004   0.00006   0.00003   2.06113
   A38        1.91681  -0.00000   0.00002   0.00007   0.00009   1.91690
   A39        2.13002   0.00000  -0.00017   0.00025   0.00007   2.13009
   A40        1.87919  -0.00001   0.00022  -0.00045  -0.00024   1.87895
   A41        1.97543   0.00003  -0.00017   0.00020   0.00004   1.97547
   A42        1.92329   0.00001  -0.00007   0.00000  -0.00006   1.92322
   A43        1.92134   0.00001  -0.00010   0.00010   0.00000   1.92135
   A44        1.87950  -0.00002   0.00012  -0.00012   0.00000   1.87950
   A45        1.87648  -0.00002   0.00013  -0.00010   0.00003   1.87651
   A46        1.88488  -0.00001   0.00010  -0.00011  -0.00001   1.88487
   A47        1.99239   0.00001  -0.00006   0.00007   0.00001   1.99240
   A48        1.93389   0.00001  -0.00011   0.00008  -0.00002   1.93386
   A49        1.90730   0.00002  -0.00010   0.00013   0.00003   1.90732
   A50        1.88295  -0.00002   0.00007  -0.00007  -0.00000   1.88295
   A51        1.86601  -0.00001   0.00014  -0.00015  -0.00001   1.86600
   A52        1.87680  -0.00001   0.00007  -0.00007  -0.00000   1.87680
   A53        2.01398  -0.00006  -0.00006  -0.00003  -0.00009   2.01389
   A54        1.90870   0.00016  -0.00011   0.00049   0.00038   1.90908
   A55        1.91471   0.00006  -0.00017   0.00056   0.00039   1.91510
   A56        1.80321  -0.00011   0.00013  -0.00039  -0.00027   1.80294
   A57        1.93395  -0.00001   0.00006  -0.00013  -0.00007   1.93388
   A58        1.88230  -0.00004   0.00017  -0.00058  -0.00041   1.88190
   A59        2.02471   0.00010  -0.00023   0.00058   0.00035   2.02506
   A60        2.06348  -0.00003  -0.00000  -0.00004  -0.00004   2.06344
   A61        1.97028  -0.00002   0.00002  -0.00006  -0.00005   1.97023
   A62        2.24876   0.00005  -0.00002   0.00008   0.00006   2.24882
   A63        1.91942   0.00004  -0.00029   0.00045   0.00016   1.91959
   A64        1.90694   0.00003  -0.00020   0.00021   0.00001   1.90695
   A65        1.90868   0.00002  -0.00028   0.00021  -0.00007   1.90861
   A66        1.92312  -0.00003   0.00033  -0.00032   0.00002   1.92313
   A67        1.90196  -0.00002   0.00026  -0.00014   0.00012   1.90208
   A68        1.90357  -0.00004   0.00018  -0.00042  -0.00024   1.90333
   A69        1.87190   0.00002  -0.00019   0.00005  -0.00014   1.87176
   A70        1.92895   0.00000   0.00002  -0.00008  -0.00006   1.92890
   A71        1.93980   0.00002   0.00005   0.00021   0.00026   1.94007
   A72        1.91570  -0.00001   0.00018  -0.00017   0.00000   1.91570
   A73        1.95433  -0.00003  -0.00013  -0.00007  -0.00019   1.95414
   A74        1.94738   0.00003  -0.00006   0.00026   0.00020   1.94758
   A75        1.77257  -0.00001  -0.00006  -0.00016  -0.00022   1.77235
   A76        1.86972  -0.00002   0.00022  -0.00021   0.00001   1.86973
   A77        1.90028   0.00000   0.00008  -0.00015  -0.00008   1.90021
   A78        1.88249   0.00003  -0.00007   0.00035   0.00028   1.88278
   A79        1.93401   0.00001  -0.00002  -0.00004  -0.00006   1.93395
   A80        1.89453   0.00001  -0.00017   0.00022   0.00005   1.89457
   A81        1.97903  -0.00003  -0.00002  -0.00017  -0.00019   1.97885
   A82        1.93160  -0.00000  -0.00008   0.00022   0.00014   1.93174
   A83        1.89834   0.00004   0.00014  -0.00011   0.00004   1.89838
   A84        1.93583  -0.00005  -0.00000  -0.00069  -0.00069   1.93515
   A85        2.07417  -0.00001   0.00002  -0.00000   0.00002   2.07419
   A86        2.04828   0.00003  -0.00003   0.00017   0.00014   2.04843
   A87        1.54307  -0.00000  -0.00003   0.00033   0.00030   1.54337
   A88        2.04572  -0.00000   0.00009  -0.00016  -0.00007   2.04565
   A89        1.98375   0.00001  -0.00008   0.00001  -0.00007   1.98368
   A90        1.50375  -0.00001  -0.00003   0.00006   0.00002   1.50377
   A91        1.89549  -0.00001   0.00013  -0.00010   0.00003   1.89552
   A92        2.04046   0.00000  -0.00005   0.00002  -0.00003   2.04044
   A93        1.97307   0.00001  -0.00011   0.00022   0.00011   1.97318
   A94        1.87600   0.00004   0.00004  -0.00045  -0.00041   1.87558
   A95        1.90509  -0.00001  -0.00015   0.00027   0.00012   1.90521
   A96        1.99847  -0.00004  -0.00003  -0.00027  -0.00029   1.99818
   A97        2.07137  -0.00000   0.00013  -0.00010   0.00003   2.07140
   A98        1.53304  -0.00001  -0.00001   0.00028   0.00026   1.53331
   A99        2.05365   0.00003   0.00007   0.00017   0.00023   2.05388
   A100       1.48581   0.00004  -0.00003   0.00012   0.00008   1.48589
   A101       1.96013  -0.00001  -0.00007   0.00041   0.00034   1.96047
   A102       2.05855  -0.00004   0.00003  -0.00058  -0.00055   2.05800
   A103       1.92419  -0.00003   0.00001   0.00027   0.00028   1.92447
   A104       2.13101  -0.00001  -0.00019   0.00004  -0.00015   2.13086
   A105       1.87984   0.00004   0.00019  -0.00014   0.00005   1.87989
   A106       1.97554   0.00002  -0.00016   0.00026   0.00009   1.97563
   A107       1.92167   0.00001  -0.00010   0.00000  -0.00009   1.92158
   A108       1.92354   0.00001  -0.00007   0.00007  -0.00000   1.92354
   A109       1.87990  -0.00002   0.00013  -0.00014  -0.00001   1.87989
   A110       1.87809  -0.00002   0.00012  -0.00011   0.00002   1.87810
   A111       1.88205  -0.00001   0.00010  -0.00010  -0.00001   1.88204
   A112       1.99540  -0.00007   0.00006  -0.00057  -0.00051   1.99488
   A113       1.93490   0.00003  -0.00012   0.00020   0.00009   1.93499
   A114       1.90856   0.00003  -0.00011   0.00031   0.00020   1.90876
   A115       1.88676   0.00001   0.00008   0.00005   0.00012   1.88689
   A116       1.85781   0.00001   0.00006  -0.00010  -0.00003   1.85777
   A117       1.87532  -0.00001   0.00004   0.00013   0.00017   1.87549
   A118       2.01907   0.00001   0.00002   0.00002   0.00004   2.01911
   A119       1.91680  -0.00004   0.00004  -0.00013  -0.00009   1.91671
   A120       1.92018   0.00001  -0.00012   0.00000  -0.00012   1.92006
   A121       1.81048   0.00004   0.00028  -0.00050  -0.00023   1.81025
   A122       1.90814   0.00002  -0.00023   0.00102   0.00079   1.90893
   A123       1.88228  -0.00005   0.00003  -0.00047  -0.00045   1.88184
   A124       2.03355  -0.00059  -0.00023  -0.00033  -0.00056   2.03299
   A125       1.18108   0.00006   0.00032   0.00095   0.00128   1.18236
   A126       2.60450   0.00002  -0.00003  -0.00021  -0.00025   2.60425
   A127       2.46529  -0.00008  -0.00018  -0.00052  -0.00071   2.46458
   A128       2.06952  -0.00024   0.00003  -0.00047  -0.00044   2.06908
   A129       1.97703   0.00006   0.00003   0.00007   0.00009   1.97712
   A130       2.23593   0.00018  -0.00005   0.00039   0.00034   2.23627
   A131       1.92528   0.00002  -0.00014  -0.00009  -0.00023   1.92505
   A132       1.90805   0.00001  -0.00014   0.00031   0.00017   1.90822
   A133       1.90121   0.00003  -0.00031   0.00033   0.00002   1.90123
   A134       1.91421  -0.00000   0.00016  -0.00000   0.00016   1.91437
   A135       1.90548  -0.00003   0.00023  -0.00035  -0.00012   1.90536
   A136       1.90948  -0.00002   0.00020  -0.00020  -0.00000   1.90948
   A137       1.84342  -0.00002  -0.00003   0.00037   0.00035   1.84377
   A138       2.34768   0.00006   0.00013   0.00044   0.00057   2.34824
    D1        0.86562   0.00001   0.00010  -0.00040  -0.00031   0.86532
    D2       -3.13720   0.00000   0.00016  -0.00061  -0.00045  -3.13765
    D3       -0.80471   0.00000   0.00007  -0.00038  -0.00031  -0.80501
    D4        3.07006  -0.00000   0.00018  -0.00042  -0.00023   3.06982
    D5       -0.93276  -0.00001   0.00025  -0.00062  -0.00038  -0.93314
    D6        1.39973  -0.00001   0.00016  -0.00040  -0.00024   1.39949
    D7       -1.26860  -0.00001   0.00011  -0.00062  -0.00051  -1.26911
    D8        1.01177  -0.00001   0.00018  -0.00083  -0.00065   1.01112
    D9       -2.93892  -0.00001   0.00009  -0.00060  -0.00051  -2.93943
   D10        0.01925  -0.00001   0.00009   0.00029   0.00038   0.01962
   D11       -2.00384   0.00005   0.00003   0.00047   0.00051  -2.00333
   D12        2.21822  -0.00002  -0.00001   0.00056   0.00054   2.21877
   D13       -2.17694   0.00000   0.00002   0.00024   0.00026  -2.17668
   D14        2.08316   0.00007  -0.00003   0.00042   0.00039   2.08355
   D15        0.02204  -0.00001  -0.00008   0.00051   0.00043   0.02246
   D16        2.13089  -0.00004   0.00018   0.00024   0.00043   2.13132
   D17        0.10781   0.00002   0.00013   0.00043   0.00055   0.10836
   D18       -1.95332  -0.00005   0.00008   0.00051   0.00059  -1.95272
   D19        2.96591  -0.00002   0.00058   0.00004   0.00063   2.96654
   D20        0.85302  -0.00002   0.00049   0.00001   0.00050   0.85352
   D21       -1.22933  -0.00001   0.00055   0.00027   0.00083  -1.22850
   D22       -1.12970  -0.00002   0.00071   0.00000   0.00071  -1.12899
   D23        3.04059  -0.00002   0.00061  -0.00003   0.00058   3.04118
   D24        0.95824  -0.00001   0.00068   0.00023   0.00091   0.95915
   D25        0.94378   0.00003   0.00055   0.00026   0.00080   0.94458
   D26       -1.16911   0.00003   0.00045   0.00023   0.00068  -1.16844
   D27        3.03172   0.00004   0.00052   0.00049   0.00100   3.03272
   D28       -0.73226   0.00001  -0.00014   0.00063   0.00049  -0.73177
   D29       -2.86415   0.00001  -0.00024   0.00064   0.00039  -2.86376
   D30        1.32652  -0.00001  -0.00017   0.00060   0.00044   1.32695
   D31       -0.96928   0.00002   0.00003   0.00048   0.00051  -0.96877
   D32        1.33975   0.00001   0.00016   0.00012   0.00028   1.34003
   D33        3.00698   0.00002   0.00016   0.00018   0.00034   3.00733
   D34        1.07315  -0.00000   0.00021   0.00012   0.00033   1.07347
   D35       -2.90101  -0.00000   0.00034  -0.00024   0.00010  -2.90091
   D36       -1.23378   0.00000   0.00034  -0.00018   0.00016  -1.23362
   D37       -3.05952   0.00000   0.00014   0.00013   0.00027  -3.05925
   D38       -0.75049  -0.00000   0.00027  -0.00023   0.00004  -0.75045
   D39        0.91674   0.00001   0.00027  -0.00017   0.00010   0.91685
   D40       -2.18471  -0.00002  -0.00028  -0.00023  -0.00051  -2.18522
   D41       -0.10246   0.00007  -0.00035   0.00008  -0.00027  -0.10273
   D42        1.90937  -0.00004  -0.00006  -0.00086  -0.00091   1.90846
   D43        2.08402  -0.00001  -0.00031  -0.00019  -0.00050   2.08352
   D44       -2.11692   0.00008  -0.00039   0.00013  -0.00026  -2.11718
   D45       -0.10508  -0.00003  -0.00009  -0.00081  -0.00090  -0.10598
   D46       -0.07713  -0.00000  -0.00026  -0.00004  -0.00030  -0.07744
   D47        2.00511   0.00009  -0.00034   0.00027  -0.00006   2.00505
   D48       -2.26624  -0.00002  -0.00004  -0.00067  -0.00071  -2.26694
   D49       -0.59057   0.00000  -0.00009   0.00028   0.00019  -0.59038
   D50       -2.82198   0.00002  -0.00045   0.00097   0.00052  -2.82146
   D51        1.48135   0.00001  -0.00016   0.00043   0.00027   1.48162
   D52        1.64142  -0.00000   0.00001   0.00003   0.00004   1.64146
   D53       -0.58999   0.00001  -0.00035   0.00072   0.00037  -0.58962
   D54       -2.56984   0.00001  -0.00006   0.00018   0.00011  -2.56973
   D55       -2.53501  -0.00000  -0.00003   0.00015   0.00013  -2.53488
   D56        1.51677   0.00001  -0.00038   0.00084   0.00046   1.51722
   D57       -0.46308   0.00001  -0.00010   0.00030   0.00020  -0.46288
   D58       -1.45285  -0.00002  -0.00006  -0.00001  -0.00007  -1.45293
   D59        2.91896  -0.00002  -0.00006  -0.00011  -0.00017   2.91879
   D60        0.71124  -0.00001  -0.00030   0.00031   0.00002   0.71126
   D61        2.58574  -0.00001   0.00011  -0.00035  -0.00024   2.58550
   D62        0.67437  -0.00001   0.00011  -0.00045  -0.00034   0.67403
   D63       -1.53335   0.00000  -0.00013  -0.00003  -0.00015  -1.53350
   D64        0.45950   0.00000   0.00010  -0.00027  -0.00017   0.45933
   D65       -1.45188   0.00000   0.00010  -0.00036  -0.00027  -1.45214
   D66        2.62359   0.00001  -0.00013   0.00006  -0.00008   2.62351
   D67       -2.74329   0.00001   0.00006   0.00027   0.00033  -2.74296
   D68        1.23259   0.00001  -0.00024   0.00092   0.00069   1.23328
   D69       -1.07003  -0.00000  -0.00012   0.00041   0.00029  -1.06974
   D70       -1.55166   0.00000   0.00007  -0.00015  -0.00008  -1.55174
   D71        2.55688  -0.00002   0.00035  -0.00041  -0.00006   2.55682
   D72        0.46066   0.00000   0.00011  -0.00027  -0.00016   0.46050
   D73        0.52103   0.00001   0.00015  -0.00031  -0.00016   0.52087
   D74       -1.65362  -0.00002   0.00043  -0.00057  -0.00014  -1.65376
   D75        2.53335   0.00000   0.00019  -0.00044  -0.00025   2.53310
   D76        2.74751   0.00002   0.00013   0.00015   0.00028   2.74779
   D77        0.57287  -0.00000   0.00041  -0.00011   0.00030   0.57316
   D78       -1.52335   0.00002   0.00017   0.00002   0.00019  -1.52316
   D79        2.12645  -0.00001   0.00012  -0.00152  -0.00140   2.12505
   D80       -0.74704   0.00002  -0.00012   0.00078   0.00066  -0.74638
   D81       -2.38769   0.00002   0.00008  -0.00028  -0.00020  -2.38789
   D82        1.41311   0.00002  -0.00025   0.00076   0.00050   1.41361
   D83       -0.22754   0.00002  -0.00006  -0.00031  -0.00037  -0.22790
   D84       -3.05839   0.00001   0.00003   0.00057   0.00060  -3.05779
   D85        1.58415   0.00001   0.00023  -0.00049  -0.00027   1.58388
   D86        1.42866  -0.00000  -0.00013   0.00020   0.00007   1.42873
   D87       -2.89419   0.00000  -0.00020   0.00041   0.00022  -2.89397
   D88       -0.67202  -0.00002  -0.00002   0.00004   0.00002  -0.67200
   D89       -0.45759   0.00000  -0.00011   0.00031   0.00020  -0.45739
   D90        1.50275   0.00001  -0.00018   0.00053   0.00035   1.50310
   D91       -2.55827  -0.00001   0.00000   0.00015   0.00015  -2.55812
   D92       -2.58942   0.00002  -0.00045   0.00070   0.00025  -2.58917
   D93       -0.62908   0.00002  -0.00052   0.00091   0.00040  -0.62868
   D94        1.59308   0.00001  -0.00034   0.00054   0.00020   1.59328
   D95        0.28394  -0.00003   0.00015  -0.00050  -0.00035   0.28360
   D96       -2.56726  -0.00001  -0.00031  -0.00145  -0.00176  -2.56902
   D97        2.68940   0.00002   0.00020   0.00042   0.00062   2.69002
   D98       -0.16180   0.00003  -0.00027  -0.00053  -0.00080  -0.16260
   D99        1.00816  -0.00003  -0.00081   0.00055  -0.00026   1.00790
   D100      -0.97750   0.00002  -0.00059   0.00041  -0.00018  -0.97768
   D101       0.83970  -0.00000  -0.00027  -0.00017  -0.00044   0.83927
   D102      -1.26593  -0.00000  -0.00027  -0.00016  -0.00042  -1.26635
   D103       2.94008   0.00000  -0.00029  -0.00008  -0.00037   2.93971
   D104      -0.78578  -0.00000  -0.00022  -0.00030  -0.00052  -0.78630
   D105      -2.89141  -0.00000  -0.00021  -0.00029  -0.00051  -2.89192
   D106       1.31460  -0.00000  -0.00024  -0.00022  -0.00046   1.31415
   D107      -3.14143   0.00000  -0.00018  -0.00032  -0.00049   3.14127
   D108       1.03612   0.00000  -0.00017  -0.00031  -0.00048   1.03564
   D109      -1.04105   0.00001  -0.00019  -0.00023  -0.00043  -1.04147
   D110      -0.83735  -0.00001  -0.00041   0.00007  -0.00034  -0.83769
   D111      -2.96728  -0.00001  -0.00038   0.00005  -0.00033  -2.96761
   D112       1.25094  -0.00001  -0.00034   0.00000  -0.00034   1.25060
   D113       0.95870   0.00001  -0.00061   0.00033  -0.00028   0.95842
   D114      -1.17123   0.00001  -0.00058   0.00031  -0.00027  -1.17149
   D115       3.04698   0.00001  -0.00054   0.00027  -0.00027   3.04672
   D116      -3.08586  -0.00001  -0.00051   0.00018  -0.00033  -3.08619
   D117       1.06740  -0.00000  -0.00048   0.00016  -0.00032   1.06708
   D118      -0.99757  -0.00001  -0.00044   0.00012  -0.00033  -0.99790
   D119      -1.27920  -0.00020  -0.00030  -0.00361  -0.00391  -1.28311
   D120       2.85054  -0.00015  -0.00025  -0.00360  -0.00385   2.84669
   D121       0.80208  -0.00007  -0.00046  -0.00301  -0.00347   0.79861
   D122      -0.21605  -0.00015  -0.00023  -0.00244  -0.00267  -0.21872
   D123       2.96151  -0.00009  -0.00020  -0.00187  -0.00207   2.95943
   D124      -3.09905   0.00007   0.00003   0.00068   0.00071  -3.09834
   D125       0.32202   0.00001  -0.00001  -0.00011  -0.00012   0.32189
   D126      -3.05582   0.00003   0.00040   0.00073   0.00113  -3.05469
   D127       0.91007   0.00002   0.00043   0.00068   0.00111   0.91117
   D128      -3.10509   0.00004   0.00051   0.00042   0.00093  -3.10416
   D129      -0.76101   0.00003   0.00044   0.00067   0.00111  -0.75990
   D130       3.09120  -0.00000   0.00032   0.00069   0.00100   3.09221
   D131      -0.92395   0.00001   0.00040   0.00043   0.00083  -0.92312
   D132       1.42013   0.00001   0.00032   0.00068   0.00101   1.42113
   D133      -1.24514  -0.00001   0.00037   0.00052   0.00089  -1.24425
   D134       1.02289   0.00001   0.00045   0.00026   0.00071   1.02361
   D135      -2.91621   0.00000   0.00038   0.00052   0.00089  -2.91532
   D136      -0.07312  -0.00002  -0.00074  -0.00071  -0.00145  -0.07457
   D137      -2.11449  -0.00006  -0.00114   0.00002  -0.00112  -2.11561
   D138       2.09944   0.00002  -0.00113   0.00068  -0.00045   2.09899
   D139      -2.24598  -0.00003  -0.00073  -0.00088  -0.00161  -2.24758
   D140       1.99584  -0.00006  -0.00112  -0.00015  -0.00128   1.99456
   D141      -0.07341   0.00002  -0.00112   0.00051  -0.00061  -0.07402
   D142       2.06365  -0.00001  -0.00054  -0.00081  -0.00135   2.06230
   D143       0.02228  -0.00005  -0.00094  -0.00008  -0.00102   0.02126
   D144      -2.04697   0.00003  -0.00093   0.00058  -0.00035  -2.04732
   D145       3.00082   0.00002   0.00097   0.00005   0.00101   3.00183
   D146       0.89455  -0.00000   0.00094  -0.00009   0.00085   0.89541
   D147      -1.19118   0.00000   0.00097  -0.00023   0.00074  -1.19044
   D148      -1.11556   0.00001   0.00094   0.00005   0.00099  -1.11458
   D149       3.06136  -0.00001   0.00091  -0.00009   0.00083   3.06219
   D150       0.97562  -0.00000   0.00094  -0.00023   0.00072   0.97634
   D151       0.96424   0.00002   0.00077   0.00024   0.00101   0.96525
   D152      -1.14202   0.00000   0.00075   0.00010   0.00085  -1.14117
   D153       3.05543   0.00001   0.00078  -0.00004   0.00074   3.05617
   D154      -1.02371   0.00000  -0.00048   0.00027  -0.00021  -1.02392
   D155       1.28498   0.00001  -0.00040   0.00036  -0.00004   1.28494
   D156       2.95445   0.00001  -0.00038   0.00043   0.00006   2.95450
   D157       1.02838  -0.00002  -0.00019  -0.00010  -0.00029   1.02810
   D158      -2.94611  -0.00000  -0.00011  -0.00001  -0.00011  -2.94622
   D159      -1.27665  -0.00001  -0.00008   0.00007  -0.00001  -1.27666
   D160      -3.11930  -0.00002  -0.00044   0.00004  -0.00040  -3.11970
   D161      -0.81061  -0.00001  -0.00036   0.00013  -0.00023  -0.81084
   D162       0.85886  -0.00001  -0.00033   0.00020  -0.00013   0.85873
   D163      -2.08092   0.00001   0.00067   0.00034   0.00101  -2.07991
   D164       0.01917  -0.00000   0.00093  -0.00017   0.00077   0.01994
   D165       2.02347  -0.00003   0.00100  -0.00052   0.00048   2.02396
   D166       2.18202   0.00001   0.00054   0.00028   0.00083   2.18285
   D167      -2.00107   0.00000   0.00080  -0.00022   0.00058  -2.00049
   D168       0.00323  -0.00003   0.00087  -0.00058   0.00030   0.00353
   D169       0.02475   0.00002   0.00071   0.00029   0.00100   0.02575
   D170       2.12485   0.00000   0.00097  -0.00022   0.00075   2.12560
   D171      -2.15404  -0.00002   0.00104  -0.00057   0.00047  -2.15357
   D172      -0.58076  -0.00003  -0.00006   0.00016   0.00010  -0.58066
   D173      -2.81638  -0.00002  -0.00025   0.00044   0.00019  -2.81619
   D174       1.48561  -0.00003  -0.00011   0.00018   0.00007   1.48567
   D175       1.64958  -0.00000  -0.00002   0.00037   0.00035   1.64993
   D176      -0.58604   0.00000  -0.00021   0.00066   0.00044  -0.58559
   D177      -2.56724  -0.00001  -0.00007   0.00039   0.00032  -2.56692
   D178      -2.52814   0.00002  -0.00006   0.00078   0.00072  -2.52743
   D179       1.51942   0.00003  -0.00026   0.00107   0.00081   1.52023
   D180      -0.46178   0.00002  -0.00011   0.00080   0.00069  -0.46109
   D181      -1.45438  -0.00005  -0.00003  -0.00072  -0.00075  -1.45514
   D182       2.91058  -0.00003  -0.00003  -0.00108  -0.00111   2.90947
   D183       0.70898  -0.00005  -0.00026  -0.00076  -0.00102   0.70796
   D184       2.58510  -0.00002   0.00011  -0.00053  -0.00042   2.58469
   D185       0.66688  -0.00000   0.00012  -0.00089  -0.00078   0.66611
   D186      -1.53472  -0.00002  -0.00011  -0.00057  -0.00069  -1.53541
   D187       0.45690  -0.00001   0.00011  -0.00078  -0.00067   0.45623
   D188      -1.46132   0.00001   0.00012  -0.00114  -0.00103  -1.46234
   D189       2.62026  -0.00001  -0.00012  -0.00082  -0.00093   2.61933
   D190      -1.54923   0.00002   0.00014  -0.00057  -0.00043  -1.54966
   D191       2.56338   0.00001   0.00022  -0.00047  -0.00025   2.56313
   D192       0.45861  -0.00002   0.00012  -0.00081  -0.00069   0.45792
   D193       0.52207   0.00002   0.00022  -0.00072  -0.00050   0.52157
   D194      -1.64850  -0.00000   0.00029  -0.00062  -0.00032  -1.64882
   D195       2.52991  -0.00003   0.00019  -0.00095  -0.00076   2.52915
   D196       2.74230   0.00002   0.00026  -0.00064  -0.00037   2.74193
   D197       0.57173   0.00000   0.00034  -0.00054  -0.00020   0.57153
   D198      -1.53304  -0.00003   0.00023  -0.00087  -0.00064  -1.53368
   D199       1.43411   0.00004  -0.00008   0.00039   0.00031   1.43442
   D200      -2.89430   0.00004  -0.00017   0.00089   0.00072  -2.89358
   D201      -0.66233   0.00007  -0.00005   0.00101   0.00096  -0.66137
   D202      -0.45529   0.00001  -0.00012   0.00079   0.00067  -0.45462
   D203       1.49948   0.00001  -0.00020   0.00129   0.00109   1.50057
   D204      -2.55173   0.00004  -0.00008   0.00141   0.00133  -2.55041
   D205      -2.57583   0.00001  -0.00028   0.00069   0.00042  -2.57541
   D206      -0.62106   0.00002  -0.00036   0.00119   0.00083  -0.62023
   D207       1.61091   0.00004  -0.00024   0.00131   0.00107   1.61198
   D208       0.84636   0.00002  -0.00028   0.00020  -0.00008   0.84628
   D209      -1.25872   0.00002  -0.00027   0.00021  -0.00006  -1.25878
   D210       2.95043   0.00002  -0.00029   0.00029   0.00000   2.95044
   D211      -0.77801  -0.00001  -0.00022  -0.00021  -0.00043  -0.77844
   D212      -2.88308  -0.00001  -0.00021  -0.00020  -0.00041  -2.88349
   D213       1.32607  -0.00001  -0.00023  -0.00012  -0.00035   1.32572
   D214      -3.14157  -0.00001  -0.00014  -0.00036  -0.00050   3.14111
   D215       1.03654  -0.00001  -0.00013  -0.00036  -0.00049   1.03606
   D216      -1.03749  -0.00001  -0.00015  -0.00028  -0.00042  -1.03791
   D217      -0.83971   0.00000  -0.00022   0.00195   0.00173  -0.83799
   D218      -2.97767   0.00001  -0.00028   0.00215   0.00187  -2.97580
   D219       1.24096  -0.00001  -0.00019   0.00167   0.00149   1.24245
   D220       0.95221   0.00001  -0.00038   0.00169   0.00131   0.95352
   D221      -1.18575   0.00002  -0.00043   0.00189   0.00146  -1.18429
   D222       3.03288   0.00000  -0.00034   0.00141   0.00108   3.03395
   D223      -3.07979   0.00001  -0.00033   0.00198   0.00165  -3.07813
   D224       1.06544   0.00002  -0.00038   0.00218   0.00180   1.06724
   D225      -0.99912  -0.00001  -0.00029   0.00170   0.00142  -0.99770
   D226      -1.34906   0.00002  -0.00116  -0.00028  -0.00143  -1.35050
   D227       2.76607   0.00000  -0.00137   0.00008  -0.00130   2.76477
   D228       0.74342  -0.00002  -0.00126  -0.00063  -0.00189   0.74153
   D229       0.55007  -0.00002   0.00105   0.00010   0.00115   0.55122
   D230      -2.15460  -0.00003   0.00028  -0.00151  -0.00123  -2.15583
   D231       2.78531   0.00002   0.00082   0.00088   0.00170   2.78701
   D232       0.08064   0.00001   0.00005  -0.00074  -0.00068   0.07996
   D233      -1.54028   0.00005   0.00104   0.00055   0.00159  -1.53870
   D234       2.03823   0.00004   0.00028  -0.00107  -0.00079   2.03744
   D235      -0.16193   0.00002  -0.00002   0.00032   0.00029  -0.16164
   D236       3.01683   0.00001  -0.00002   0.00057   0.00054   3.01738
   D237      -3.09819  -0.00001  -0.00000   0.00031   0.00030  -3.09789
   D238       1.66662  -0.00002   0.00019  -0.00069  -0.00051   1.66611
   D239      -2.51400   0.00001   0.00003  -0.00037  -0.00034  -2.51434
   D240      -0.42199  -0.00004   0.00051  -0.00083  -0.00032  -0.42230
   D241      -2.74399  -0.00001  -0.00038   0.00098   0.00060  -2.74339
   D242      -0.64058   0.00001  -0.00060   0.00086   0.00026  -0.64032
   D243       1.45435  -0.00002  -0.00014   0.00052   0.00038   1.45473
         Item               Value     Threshold  Converged?
 Maximum Force            0.000589     0.000450     NO 
 RMS     Force            0.000057     0.000300     YES
 Maximum Displacement     0.015928     0.001800     NO 
 RMS     Displacement     0.001784     0.001200     NO 
 Predicted change in Energy=-3.530712D-06
 GradGradGradGradGradGradGradGradGradGradGradGradGradGradGradGradGradGrad

 Stoichiometry    C20H32N2O8(3)
 Framework group  C1[X(C20H32N2O8)]
 Deg. of freedom   180
 Full point group                 C1      NOp   1
 Largest Abelian subgroup         C1      NOp   1
 Largest concise Abelian subgroup C1      NOp   1
                         Standard orientation:                         
 ---------------------------------------------------------------------
 Center     Atomic      Atomic             Coordinates (Angstroms)
 Number     Number       Type             X           Y           Z
 ---------------------------------------------------------------------
      1          6           0       -2.041295   -0.094106    0.541216
      2          6           0       -4.058304    0.329809   -1.126198
      3          1           0       -4.207859    1.272568   -1.660077
      4          1           0       -5.051537   -0.093671   -0.951865
      5          6           0       -3.221445   -0.610857   -1.993767
      6          1           0       -3.688576   -0.751893   -2.973995
      7          6           0       -1.743486   -0.165184   -1.931931
      8          1           0       -1.546812    0.907565   -1.843417
      9          1           0       -1.138676   -0.564667   -2.746417
     10          6           0       -1.653027   -1.012638   -0.635486
     11          1           0       -0.718988   -1.525530   -0.394223
     12          6           0       -2.821844   -1.887198   -1.197766
     13          6           0       -2.257680   -2.991823   -2.099911
     14          1           0       -1.494697   -2.632279   -2.794286
     15          1           0       -3.060902   -3.443085   -2.692508
     16          1           0       -1.803353   -3.779922   -1.490183
     17          6           0       -3.869254   -2.523620   -0.285757
     18          1           0       -4.381859   -1.815011    0.368884
     19          1           0       -3.417985   -3.297313    0.343955
     20          1           0       -4.638927   -3.004912   -0.899460
     21          6           0       -3.397390    0.667737    0.236212
     22          8           0       -3.139016    2.085674    0.137664
     23          1           0       -4.100088    0.512347    1.057213
     24          7           0       -2.884996    2.742351    1.332283
     25          8           0       -3.120200    2.160136    2.366638
     26          8           0       -2.484338    3.863425    1.173046
     27          6           0       -2.084228   -0.872897    1.889824
     28          1           0       -2.184556   -0.173884    2.720840
     29          1           0       -1.168707   -1.457043    1.997490
     30          1           0       -2.939172   -1.548353    1.889703
     31          8           0       -1.022119    0.789618    0.765172
     32          6           0        2.852888   -0.688039   -0.633090
     33          6           0        2.396600    1.106529    1.267808
     34          1           0        2.841781    0.990753    2.260364
     35          1           0        1.447168    1.632687    1.400076
     36          6           0        3.349152    1.917757    0.390336
     37          1           0        3.543624    2.899188    0.835306
     38          6           0        4.547815    1.025509    0.001433
     39          1           0        4.877649    0.283278    0.734635
     40          1           0        5.417466    1.586259   -0.341102
     41          6           0        3.657964    0.516141   -1.160540
     42          1           0        4.135334    0.242446   -2.106802
     43          6           0        2.896120    1.884214   -1.098493
     44          6           0        3.619016    2.933778   -1.951120
     45          1           0        4.702120    2.932795   -1.807886
     46          1           0        3.251359    3.936159   -1.705914
     47          1           0        3.425201    2.756181   -3.014787
     48          6           0        1.400329    1.994935   -1.394094
     49          1           0        0.773332    1.332888   -0.793225
     50          1           0        1.195228    1.791584   -2.451331
     51          1           0        1.063161    3.016201   -1.184348
     52          6           0        2.102301   -0.308902    0.710536
     53          8           0        2.526653   -1.192499    1.776012
     54          1           0        1.027801   -0.431151    0.584323
     55          7           0        1.984401   -2.457654    1.776803
     56          8           0        1.074129   -2.699824    1.009092
     57          8           0        2.474048   -3.183529    2.599120
     58          6           0        1.871667   -1.226457   -1.716668
     59          1           0        1.414251   -2.158392   -1.383185
     60          1           0        2.417894   -1.396970   -2.646014
     61          1           0        1.091025   -0.485361   -1.886299
     62          8           0        3.684228   -1.759810   -0.459785
 ---------------------------------------------------------------------
 Rotational constants (GHZ):           0.2032183           0.1179616           0.1005602
 Standard basis: 6-31++G(d,p) (6D, 7F)
 There are   762 symmetry adapted cartesian basis functions of A   symmetry.
 There are   762 symmetry adapted basis functions of A   symmetry.
   762 basis functions,  1216 primitive gaussians,   762 cartesian basis functions
   116 alpha electrons      114 beta electrons
       nuclear repulsion energy      3449.4013325455 Hartrees.
 NAtoms=   62 NActive=   62 NUniq=   62 SFac= 1.00D+00 NAtFMM=   60 NAOKFM=T Big=T
 Integral buffers will be    131072 words long.
 Raffenetti 2 integral format.
 Two-electron integral symmetry is turned on.
 Nuclear repulsion after empirical dispersion term =     3449.3316342363 Hartrees.
 One-electron integrals computed using PRISM.
 NBasis=   762 RedAO= T EigKep=  1.14D-06  NBF=   762
 NBsUse=   761 1.00D-06 EigRej=  8.45D-07 NBFU=   761
 Initial guess from the checkpoint file:  "/wrk/hasangal/alkoxy/alphapine-conformarsampling/Alpha-Pinene-RO-NO3up-Oup/SYS_2A/DFT_high/calc-LM/TMP/G1647198873/Gau-19463.chk"
 B after Tr=    -0.000000   -0.000000    0.000000
         Rot=    1.000000    0.000326    0.000213   -0.000077 Ang=   0.05 deg.
 Initial guess <Sx>= 0.0000 <Sy>= 0.0000 <Sz>= 1.0000 <S**2>= 2.0083 S= 1.0028
 LinEq1:  Iter=  0 NonCon=     1 RMS=1.76D-05 Max=1.03D-03 NDo=     1
 AX will form     1 AO Fock derivatives at one time.
 LinEq1:  Iter=  1 NonCon=     1 RMS=3.63D-06 Max=3.07D-04 NDo=     1
 LinEq1:  Iter=  2 NonCon=     1 RMS=3.40D-06 Max=3.62D-04 NDo=     1
 LinEq1:  Iter=  3 NonCon=     1 RMS=1.38D-06 Max=7.46D-05 NDo=     1
 LinEq1:  Iter=  4 NonCon=     1 RMS=9.40D-07 Max=1.28D-04 NDo=     1
 LinEq1:  Iter=  5 NonCon=     1 RMS=5.34D-07 Max=9.19D-05 NDo=     1
 LinEq1:  Iter=  6 NonCon=     1 RMS=4.32D-07 Max=6.98D-05 NDo=     1
 LinEq1:  Iter=  7 NonCon=     1 RMS=2.53D-07 Max=1.95D-05 NDo=     1
 LinEq1:  Iter=  8 NonCon=     1 RMS=1.56D-07 Max=1.07D-05 NDo=     1
 LinEq1:  Iter=  9 NonCon=     1 RMS=7.54D-08 Max=6.20D-06 NDo=     1
 LinEq1:  Iter= 10 NonCon=     1 RMS=4.06D-08 Max=2.91D-06 NDo=     1
 LinEq1:  Iter= 11 NonCon=     1 RMS=2.70D-08 Max=2.23D-06 NDo=     1
 LinEq1:  Iter= 12 NonCon=     1 RMS=1.94D-08 Max=1.10D-06 NDo=     1
 LinEq1:  Iter= 13 NonCon=     1 RMS=1.21D-08 Max=1.32D-06 NDo=     1
 LinEq1:  Iter= 14 NonCon=     1 RMS=8.16D-09 Max=1.14D-06 NDo=     1
 LinEq1:  Iter= 15 NonCon=     1 RMS=4.85D-09 Max=8.53D-07 NDo=     1
 LinEq1:  Iter= 16 NonCon=     0 RMS=2.50D-09 Max=2.99D-07 NDo=     1
 Linear equations converged to 3.855D-08 3.855D-07 after    16 iterations.
     Accept linear search using points  1 and  2.
     Minimum is close to point  2 DX= -6.19D-05 DF= -2.27D-13 DXR=  6.19D-05 DFR=  3.89D-09 which will be used.
 LinEq1:  Iter=  0 NonCon=     1 RMS=2.34D-08 Max=2.78D-06 NDo=     1
 LinEq1:  Iter=  1 NonCon=     1 RMS=1.18D-08 Max=1.68D-06 NDo=     1
 LinEq1:  Iter=  2 NonCon=     1 RMS=6.96D-09 Max=1.16D-06 NDo=     1
 LinEq1:  Iter=  3 NonCon=     1 RMS=6.20D-09 Max=8.20D-07 NDo=     1
 LinEq1:  Iter=  4 NonCon=     1 RMS=4.17D-09 Max=4.19D-07 NDo=     1
 LinEq1:  Iter=  5 NonCon=     1 RMS=2.78D-09 Max=2.19D-07 NDo=     1
 LinEq1:  Iter=  6 NonCon=     1 RMS=1.89D-09 Max=1.92D-07 NDo=     1
 LinEq1:  Iter=  7 NonCon=     1 RMS=1.34D-09 Max=8.48D-08 NDo=     1
 LinEq1:  Iter=  8 NonCon=     1 RMS=5.67D-10 Max=3.47D-08 NDo=     1
 LinEq1:  Iter=  9 NonCon=     1 RMS=2.69D-10 Max=1.72D-08 NDo=     1
 LinEq1:  Iter= 10 NonCon=     1 RMS=1.43D-10 Max=1.16D-08 NDo=     1
 LinEq1:  Iter= 11 NonCon=     1 RMS=8.14D-11 Max=7.57D-09 NDo=     1
 LinEq1:  Iter= 12 NonCon=     1 RMS=5.16D-11 Max=7.11D-09 NDo=     1
 LinEq1:  Iter= 13 NonCon=     1 RMS=3.95D-11 Max=5.19D-09 NDo=     1
 LinEq1:  Iter= 14 NonCon=     1 RMS=3.13D-11 Max=2.87D-09 NDo=     1
 LinEq1:  Iter= 15 NonCon=     1 RMS=2.91D-11 Max=2.35D-09 NDo=     1
 LinEq1:  Iter= 16 NonCon=     1 RMS=1.90D-11 Max=1.30D-09 NDo=     1
 LinEq1:  Iter= 17 NonCon=     0 RMS=1.42D-11 Max=6.62D-10 NDo=     1
 Linear equations converged to 1.061D-10 1.061D-09 after    17 iterations.
 SCF Done:  E(UwB97XD) =  -1491.89602551     a.u. after    3 cycles
            Convg  =    0.1555D-06                    36 Fock formations.
              S**2 =  2.0083                  -V/T =  2.0089
 <Sx>= 0.0000 <Sy>= 0.0000 <Sz>= 1.0000 <S**2>= 2.0083 S= 1.0028
 <L.S>= 0.000000000000E+00
 Annihilation of the first spin contaminant:
 S**2 before annihilation     2.0083,   after     2.0000
 Calling FoFJK, ICntrl=      2127 FMM=T ISym2X=0 I1Cent= 0 IOpClX= 1 NMat=1 NMatS=1 NMatT=0.
 ***** Axes restored to original set *****
 -------------------------------------------------------------------
 Center     Atomic                   Forces (Hartrees/Bohr)
 Number     Number              X              Y              Z
 -------------------------------------------------------------------
      1        6           0.000026230   -0.000072300    0.000039351
      2        6           0.000027354    0.000038260   -0.000020358
      3        1          -0.000007316   -0.000024523    0.000018541
      4        1          -0.000056708    0.000004966   -0.000015088
      5        6           0.000013183   -0.000000775   -0.000060309
      6        1          -0.000010625    0.000006572    0.000033087
      7        6          -0.000019272    0.000101169   -0.000036812
      8        1           0.000015861   -0.000035456    0.000007795
      9        1           0.000040667   -0.000013839    0.000028891
     10        6          -0.000042627   -0.000061924   -0.000105099
     11        1           0.000134858    0.000094528    0.000109964
     12        6           0.000001669   -0.000061048    0.000019180
     13        6          -0.000041986   -0.000083919   -0.000061390
     14        1           0.000048828   -0.000007374    0.000047399
     15        1          -0.000025286    0.000027782    0.000038317
     16        1           0.000023104    0.000038043   -0.000017278
     17        6           0.000074408   -0.000026503    0.000048954
     18        1          -0.000036110   -0.000032094   -0.000041079
     19        1           0.000006443    0.000034050   -0.000031980
     20        1          -0.000038867    0.000020356    0.000018955
     21        6           0.000035057    0.000014745   -0.000045353
     22        8           0.000043814   -0.000006233    0.000018764
     23        1          -0.000012266    0.000018430   -0.000005692
     24        7          -0.000009895    0.000036278   -0.000055181
     25        8           0.000021809    0.000026563    0.000053533
     26        8          -0.000000845    0.000005144    0.000013394
     27        6          -0.000032647   -0.000090698    0.000113781
     28        1           0.000000776   -0.000024625   -0.000045327
     29        1           0.000038013    0.000028164   -0.000015295
     30        1          -0.000042063    0.000035253   -0.000018110
     31        8          -0.000000608    0.000001257   -0.000038811
     32        6           0.000012526    0.000049636   -0.000000514
     33        6           0.000025832    0.000019952    0.000034486
     34        1          -0.000018536    0.000011870   -0.000036053
     35        1          -0.000021865   -0.000014358   -0.000035917
     36        6          -0.000045488    0.000052678    0.000011228
     37        1           0.000016101   -0.000022897   -0.000017210
     38        6          -0.000047376   -0.000103838    0.000081362
     39        1           0.000019002    0.000013061   -0.000022901
     40        1           0.000061941   -0.000035904    0.000024761
     41        6          -0.000056117    0.000038044   -0.000044432
     42        1           0.000016352   -0.000017470    0.000014223
     43        6           0.000089077   -0.000013450   -0.000017631
     44        6          -0.000057080    0.000100173   -0.000070952
     45        1           0.000084275    0.000005021   -0.000012395
     46        1          -0.000000529   -0.000048827   -0.000007439
     47        1          -0.000001063    0.000000979    0.000053776
     48        6           0.000049761    0.000018739    0.000024348
     49        1          -0.000058470    0.000042555    0.000013467
     50        1          -0.000028922   -0.000002472    0.000033950
     51        1          -0.000017384   -0.000034507    0.000000610
     52        6          -0.000001740   -0.000070081   -0.000025445
     53        8           0.000016931    0.000085887    0.000004360
     54        1          -0.000132126   -0.000005051    0.000017993
     55        7          -0.000027193   -0.000108527    0.000016525
     56        8           0.000038133    0.000031330    0.000007497
     57        8           0.000004222    0.000032777    0.000008710
     58        6           0.000094648   -0.000069364   -0.000104520
     59        1          -0.000108003    0.000046013   -0.000016985
     60        1           0.000012982    0.000005883    0.000036707
     61        1          -0.000059694    0.000029526    0.000034649
     62        8          -0.000035150   -0.000027623   -0.000002998
 -------------------------------------------------------------------
 Cartesian Forces:  Max     0.000134858 RMS     0.000045099

 GradGradGradGradGradGradGradGradGradGradGradGradGradGradGradGradGradGrad
 Berny optimization.
 Using GEDIIS/GDIIS optimizer.
 FormGI is forming the generalized inverse of G from B-inverse, IUseBI=4.
 Internal  Forces:  Max     0.000202776 RMS     0.000026357
 Search for a local minimum.
 Step number   5 out of a maximum of  372
 All quantities printed in internal units (Hartrees-Bohrs-Radians)
 Mixed Optimization -- En-DIIS/RFO-DIIS
 Swapping is turned off.
 Update second derivatives using D2CorX and points    1    2    3    4    5
 DE= -3.13D-06 DEPred=-3.53D-06 R= 8.87D-01
 TightC=F SS=  1.41D+00  RLast= 1.54D-02 DXNew= 5.0454D-01 4.6074D-02
 Trust test= 8.87D-01 RLast= 1.54D-02 DXMaxT set to 3.00D-01
 ITU=  1  1  0  0  0
     Eigenvalues ---    0.00225   0.00280   0.00314   0.00320   0.00323
     Eigenvalues ---    0.00381   0.00393   0.00403   0.00608   0.00679
     Eigenvalues ---    0.00894   0.00972   0.01150   0.01239   0.01339
     Eigenvalues ---    0.01434   0.01503   0.01641   0.01804   0.01855
     Eigenvalues ---    0.02013   0.02273   0.02515   0.02622   0.02664
     Eigenvalues ---    0.02704   0.02805   0.02900   0.02978   0.03101
     Eigenvalues ---    0.03127   0.03140   0.03182   0.03262   0.03439
     Eigenvalues ---    0.03525   0.03623   0.03661   0.03830   0.04081
     Eigenvalues ---    0.04303   0.04397   0.04425   0.04662   0.04788
     Eigenvalues ---    0.04896   0.04915   0.05055   0.05170   0.05175
     Eigenvalues ---    0.05210   0.05290   0.05294   0.05363   0.05474
     Eigenvalues ---    0.05576   0.05623   0.05628   0.05647   0.05677
     Eigenvalues ---    0.05711   0.05749   0.05780   0.05875   0.05955
     Eigenvalues ---    0.06003   0.06465   0.06711   0.06844   0.07045
     Eigenvalues ---    0.07363   0.07462   0.07649   0.07724   0.08111
     Eigenvalues ---    0.08342   0.08420   0.08456   0.08595   0.08788
     Eigenvalues ---    0.08905   0.09472   0.09601   0.09915   0.10088
     Eigenvalues ---    0.10285   0.10371   0.11402   0.11917   0.12238
     Eigenvalues ---    0.12887   0.13245   0.15597   0.15759   0.15989
     Eigenvalues ---    0.15999   0.16000   0.16000   0.16000   0.16000
     Eigenvalues ---    0.16000   0.16000   0.16000   0.16000   0.16000
     Eigenvalues ---    0.16000   0.16015   0.16393   0.16707   0.16907
     Eigenvalues ---    0.18755   0.20325   0.20695   0.21074   0.21295
     Eigenvalues ---    0.22504   0.23599   0.24077   0.24249   0.24891
     Eigenvalues ---    0.24983   0.24995   0.24999   0.25365   0.25580
     Eigenvalues ---    0.26212   0.26706   0.26966   0.27186   0.27646
     Eigenvalues ---    0.28672   0.28886   0.29068   0.29131   0.29272
     Eigenvalues ---    0.29516   0.29573   0.30591   0.31396   0.32449
     Eigenvalues ---    0.33166   0.33503   0.33767   0.33983   0.34017
     Eigenvalues ---    0.34027   0.34042   0.34054   0.34061   0.34090
     Eigenvalues ---    0.34119   0.34141   0.34150   0.34197   0.34225
     Eigenvalues ---    0.34242   0.34249   0.34279   0.34293   0.34313
     Eigenvalues ---    0.34401   0.34416   0.34493   0.34534   0.34585
     Eigenvalues ---    0.34594   0.34708   0.34729   0.34932   0.36483
     Eigenvalues ---    0.39439   0.40196   0.47567   0.48054   0.50252
     Eigenvalues ---    0.51600   0.97569   1.00078   1.04229   1.04251
 En-DIIS/RFO-DIIS/Sim-DIIS IScMMF=       -3 using points:     5    4    3    2    1
 RFO step:  Lambda=-3.26896933D-06.
 DidBck=F Rises=F RFO-DIIS coefs:    1.34510   -0.02794   -0.13049   -0.09969   -0.08697
 Iteration  1 RMS(Cart)=  0.00197711 RMS(Int)=  0.00000133
 Iteration  2 RMS(Cart)=  0.00000158 RMS(Int)=  0.00000077
 Iteration  3 RMS(Cart)=  0.00000000 RMS(Int)=  0.00000077
 Variable       Old X    -DE/DX   Delta X   Delta X   Delta X     New X
                                 (Linear)    (Quad)   (Total)
    R1        2.91476  -0.00000  -0.00001   0.00004   0.00002   2.91479
    R2        2.99534  -0.00011   0.00010  -0.00031  -0.00021   2.99513
    R3        2.94403  -0.00006   0.00037   0.00007   0.00044   2.94447
    R4        2.58405  -0.00003   0.00014  -0.00010   0.00004   2.58410
    R5        2.06680   0.00003  -0.00008   0.00027   0.00020   2.06700
    R6        2.06684   0.00006  -0.00011   0.00034   0.00023   2.06708
    R7        2.88940   0.00001   0.00000   0.00010   0.00010   2.88951
    R8        2.93192  -0.00000  -0.00007   0.00005  -0.00002   2.93189
    R9        2.06919   0.00004  -0.00008   0.00027   0.00019   2.06938
   R10        2.91950   0.00001   0.00003   0.00002   0.00004   2.91954
   R11        2.94115  -0.00004   0.00017  -0.00009   0.00008   2.94123
   R12        2.06776   0.00004  -0.00011   0.00023   0.00011   2.06788
   R13        2.06038   0.00004  -0.00006   0.00030   0.00024   2.06062
   R14        2.93190  -0.00003   0.00009  -0.00000   0.00008   2.93198
   R15        4.51864  -0.00002  -0.00091  -0.00091  -0.00181   4.51683
   R16        2.06465   0.00005  -0.00005   0.00030   0.00025   2.06490
   R17        2.95617  -0.00003  -0.00003  -0.00008  -0.00011   2.95606
   R18        4.31193  -0.00006  -0.00302  -0.00242  -0.00544   4.30649
   R19        4.60150  -0.00004  -0.00351  -0.00317  -0.00668   4.59482
   R20        2.89834  -0.00001   0.00005   0.00006   0.00011   2.89845
   R21        2.88693  -0.00000   0.00007   0.00010   0.00017   2.88710
   R22        2.06454   0.00007  -0.00014   0.00038   0.00024   2.06478
   R23        2.07007   0.00005  -0.00012   0.00037   0.00025   2.07032
   R24        2.06947   0.00005  -0.00011   0.00036   0.00025   2.06972
   R25        2.06443   0.00006  -0.00014   0.00034   0.00020   2.06463
   R26        2.06904   0.00005  -0.00009   0.00036   0.00027   2.06931
   R27        2.07067   0.00005  -0.00011   0.00037   0.00027   2.07094
   R28        2.72999  -0.00005   0.00007  -0.00013  -0.00006   2.72994
   R29        2.06316   0.00001  -0.00003   0.00008   0.00005   2.06321
   R30        2.62043  -0.00004   0.00004  -0.00010  -0.00006   2.62037
   R31        2.28664  -0.00004   0.00004  -0.00006  -0.00002   2.28662
   R32        2.26979  -0.00000  -0.00001  -0.00001  -0.00002   2.26977
   R33        2.06082   0.00005  -0.00011   0.00030   0.00019   2.06101
   R34        2.06231   0.00005  -0.00013   0.00029   0.00016   2.06248
   R35        2.05900   0.00005  -0.00012   0.00035   0.00023   2.05923
   R36        4.52161  -0.00006  -0.00445  -0.00306  -0.00751   4.51410
   R37        2.91312   0.00001  -0.00012   0.00003  -0.00009   2.91303
   R38        2.99535  -0.00001   0.00002  -0.00012  -0.00010   2.99526
   R39        2.94387  -0.00001   0.00032   0.00022   0.00054   2.94441
   R40        2.58406  -0.00004   0.00005  -0.00007  -0.00002   2.58404
   R41        2.06729   0.00003  -0.00008   0.00026   0.00019   2.06748
   R42        2.06643   0.00003  -0.00010   0.00023   0.00013   2.06656
   R43        2.88788   0.00004   0.00001   0.00019   0.00020   2.88809
   R44        2.92792  -0.00000   0.00003  -0.00002   0.00001   2.92793
   R45        2.06925   0.00003  -0.00007   0.00027   0.00020   2.06945
   R46        2.91786  -0.00001   0.00004  -0.00000   0.00003   2.91790
   R47        2.94153   0.00001   0.00001   0.00013   0.00014   2.94167
   R48        2.06775   0.00003  -0.00008   0.00025   0.00016   2.06791
   R49        2.05977   0.00008  -0.00011   0.00039   0.00028   2.06005
   R50        2.92845  -0.00001   0.00003   0.00013   0.00016   2.92861
   R51        2.06854   0.00001  -0.00003   0.00019   0.00017   2.06871
   R52        2.96144  -0.00005   0.00003  -0.00026  -0.00023   2.96120
   R53        2.89760  -0.00005   0.00009  -0.00003   0.00005   2.89765
   R54        2.88889   0.00007  -0.00006   0.00025   0.00019   2.88908
   R55        2.06459   0.00008  -0.00015   0.00043   0.00028   2.06487
   R56        2.07015   0.00005  -0.00012   0.00035   0.00024   2.07038
   R57        2.07052   0.00005  -0.00012   0.00038   0.00026   2.07078
   R58        2.06359   0.00005  -0.00013   0.00032   0.00018   2.06378
   R59        2.07110   0.00004  -0.00009   0.00033   0.00024   2.07134
   R60        2.07066   0.00004  -0.00009   0.00035   0.00026   2.07092
   R61        2.73590   0.00001   0.00006  -0.00009  -0.00003   2.73587
   R62        2.05748   0.00000   0.00008   0.00015   0.00023   2.05771
   R63        2.60114  -0.00005  -0.00014  -0.00026  -0.00040   2.60074
   R64        2.29633  -0.00002   0.00012  -0.00004   0.00008   2.29640
   R65        2.26992   0.00002  -0.00002   0.00002  -0.00000   2.26991
   R66        2.06053   0.00007  -0.00014   0.00036   0.00022   2.06075
   R67        2.06242   0.00004  -0.00011   0.00032   0.00021   2.06263
   R68        2.05919   0.00003  -0.00005   0.00021   0.00016   2.05936
    A1        1.93349   0.00001   0.00008   0.00012   0.00020   1.93369
    A2        1.94942   0.00001   0.00014   0.00018   0.00032   1.94973
    A3        1.89884   0.00002   0.00018   0.00009   0.00027   1.89911
    A4        1.96412  -0.00003   0.00006  -0.00044  -0.00037   1.96375
    A5        1.93751  -0.00001  -0.00012   0.00013   0.00001   1.93753
    A6        1.77402   0.00001  -0.00037  -0.00009  -0.00046   1.77357
    A7        1.86229  -0.00001   0.00006  -0.00015  -0.00009   1.86219
    A8        1.90517  -0.00000   0.00012  -0.00002   0.00010   1.90527
    A9        1.87460   0.00002  -0.00004   0.00016   0.00012   1.87472
   A10        1.92759   0.00003  -0.00016   0.00011  -0.00005   1.92754
   A11        1.90838   0.00000   0.00003   0.00001   0.00005   1.90843
   A12        1.98133  -0.00003   0.00000  -0.00012  -0.00012   1.98121
   A13        1.93232  -0.00000  -0.00002   0.00005   0.00003   1.93235
   A14        1.90013   0.00001   0.00005   0.00014   0.00019   1.90031
   A15        1.93354  -0.00000  -0.00003   0.00010   0.00006   1.93361
   A16        2.07272  -0.00000  -0.00004  -0.00013  -0.00017   2.07254
   A17        2.05077   0.00000   0.00002  -0.00001   0.00002   2.05079
   A18        1.54127  -0.00001   0.00003  -0.00017  -0.00013   1.54114
   A19        2.04654   0.00000   0.00003  -0.00007  -0.00004   2.04650
   A20        1.97694   0.00001  -0.00033   0.00002  -0.00031   1.97663
   A21        1.50240  -0.00000  -0.00004   0.00007   0.00003   1.50243
   A22        1.89645  -0.00001   0.00025  -0.00021   0.00004   1.89649
   A23        2.04590   0.00000  -0.00000   0.00007   0.00007   2.04596
   A24        1.97333   0.00001   0.00000   0.00020   0.00021   1.97353
   A25        1.80945  -0.00001  -0.00032  -0.00014  -0.00047   1.80899
   A26        1.87289  -0.00000  -0.00015   0.00005  -0.00010   1.87279
   A27        1.90318   0.00002  -0.00032   0.00046   0.00014   1.90332
   A28        2.00320  -0.00001   0.00003  -0.00009  -0.00006   2.00315
   A29        2.08378  -0.00001   0.00023  -0.00041  -0.00018   2.08360
   A30        1.53224  -0.00000   0.00008  -0.00016  -0.00008   1.53216
   A31        2.04394   0.00000   0.00021  -0.00000   0.00020   2.04414
   A32        2.12235  -0.00005  -0.00053  -0.00082  -0.00135   2.12100
   A33        2.46751   0.00003   0.00043   0.00070   0.00113   2.46864
   A34        1.18981   0.00002   0.00052   0.00064   0.00116   1.19097
   A35        1.48790   0.00001  -0.00005   0.00013   0.00008   1.48798
   A36        1.96518  -0.00001   0.00007  -0.00004   0.00002   1.96520
   A37        2.06113  -0.00001  -0.00008   0.00010   0.00002   2.06115
   A38        1.91690  -0.00001   0.00010  -0.00011  -0.00001   1.91689
   A39        2.13009  -0.00001  -0.00001   0.00005   0.00003   2.13012
   A40        1.87895   0.00002  -0.00001  -0.00009  -0.00011   1.87885
   A41        1.97547   0.00002  -0.00014   0.00018   0.00004   1.97550
   A42        1.92322   0.00002  -0.00012   0.00014   0.00002   1.92324
   A43        1.92135   0.00001  -0.00010   0.00009  -0.00001   1.92134
   A44        1.87950  -0.00002   0.00013  -0.00016  -0.00003   1.87947
   A45        1.87651  -0.00001   0.00015  -0.00016  -0.00001   1.87650
   A46        1.88487  -0.00001   0.00010  -0.00011  -0.00001   1.88486
   A47        1.99240   0.00001  -0.00004   0.00009   0.00005   1.99245
   A48        1.93386   0.00002  -0.00013   0.00014   0.00002   1.93388
   A49        1.90732   0.00001  -0.00009   0.00010   0.00001   1.90733
   A50        1.88295  -0.00001   0.00009  -0.00012  -0.00002   1.88293
   A51        1.86600  -0.00001   0.00011  -0.00015  -0.00004   1.86596
   A52        1.87680  -0.00001   0.00007  -0.00009  -0.00002   1.87678
   A53        2.01389   0.00003  -0.00008   0.00011   0.00002   2.01391
   A54        1.90908  -0.00008  -0.00006  -0.00031  -0.00036   1.90871
   A55        1.91510  -0.00001   0.00002   0.00009   0.00012   1.91522
   A56        1.80294   0.00005   0.00004   0.00024   0.00028   1.80322
   A57        1.93388  -0.00001   0.00017  -0.00005   0.00012   1.93400
   A58        1.88190   0.00002  -0.00010  -0.00010  -0.00020   1.88170
   A59        2.02506  -0.00020   0.00013  -0.00063  -0.00050   2.02456
   A60        2.06344  -0.00005   0.00004  -0.00025  -0.00020   2.06324
   A61        1.97023   0.00001  -0.00001   0.00002   0.00002   1.97025
   A62        2.24882   0.00004  -0.00004   0.00023   0.00020   2.24901
   A63        1.91959   0.00001  -0.00016   0.00022   0.00006   1.91964
   A64        1.90695   0.00001  -0.00019   0.00016  -0.00003   1.90692
   A65        1.90861   0.00002  -0.00032   0.00026  -0.00007   1.90854
   A66        1.92313  -0.00001   0.00034  -0.00027   0.00007   1.92321
   A67        1.90208  -0.00001   0.00031  -0.00016   0.00015   1.90224
   A68        1.90333  -0.00001   0.00002  -0.00021  -0.00019   1.90314
   A69        1.87176  -0.00002  -0.00021  -0.00025  -0.00047   1.87129
   A70        1.92890   0.00000   0.00012   0.00009   0.00021   1.92911
   A71        1.94007   0.00000   0.00020   0.00002   0.00022   1.94029
   A72        1.91570   0.00001   0.00016   0.00001   0.00017   1.91587
   A73        1.95414  -0.00001  -0.00022  -0.00024  -0.00046   1.95368
   A74        1.94758  -0.00002   0.00002   0.00008   0.00009   1.94768
   A75        1.77235   0.00001  -0.00030   0.00003  -0.00026   1.77209
   A76        1.86973  -0.00002   0.00023  -0.00038  -0.00015   1.86959
   A77        1.90021   0.00002  -0.00020   0.00024   0.00004   1.90025
   A78        1.88278   0.00001  -0.00001   0.00012   0.00011   1.88289
   A79        1.93395   0.00002   0.00003   0.00001   0.00004   1.93399
   A80        1.89457   0.00000  -0.00001   0.00006   0.00006   1.89463
   A81        1.97885  -0.00003  -0.00003  -0.00008  -0.00011   1.97874
   A82        1.93174  -0.00001  -0.00001  -0.00004  -0.00006   1.93168
   A83        1.89838   0.00003  -0.00005   0.00021   0.00016   1.89854
   A84        1.93515   0.00002  -0.00008   0.00051   0.00043   1.93557
   A85        2.07419  -0.00002   0.00005  -0.00029  -0.00024   2.07395
   A86        2.04843   0.00001  -0.00002   0.00004   0.00003   2.04846
   A87        1.54337  -0.00003   0.00012  -0.00043  -0.00031   1.54306
   A88        2.04565  -0.00002   0.00005  -0.00010  -0.00005   2.04561
   A89        1.98368   0.00002  -0.00014   0.00005  -0.00009   1.98359
   A90        1.50377   0.00001  -0.00004   0.00005   0.00001   1.50378
   A91        1.89552  -0.00000   0.00016  -0.00012   0.00005   1.89556
   A92        2.04044  -0.00000  -0.00008   0.00010   0.00002   2.04045
   A93        1.97318   0.00001  -0.00001   0.00006   0.00005   1.97323
   A94        1.87558   0.00003  -0.00036   0.00070   0.00034   1.87593
   A95        1.90521   0.00002  -0.00010   0.00018   0.00007   1.90529
   A96        1.99818  -0.00000   0.00006  -0.00013  -0.00007   1.99811
   A97        2.07140  -0.00002   0.00013  -0.00026  -0.00013   2.07128
   A98        1.53331  -0.00001   0.00012  -0.00034  -0.00022   1.53308
   A99        2.05388  -0.00002   0.00015  -0.00017  -0.00002   2.05386
   A100       1.48589   0.00001  -0.00003   0.00013   0.00010   1.48599
   A101       1.96047  -0.00003   0.00010  -0.00019  -0.00009   1.96038
   A102       2.05800   0.00002  -0.00015   0.00048   0.00034   2.05834
   A103       1.92447  -0.00002   0.00019  -0.00038  -0.00019   1.92428
   A104       2.13086  -0.00002  -0.00013  -0.00016  -0.00028   2.13057
   A105       1.87989   0.00002   0.00002   0.00007   0.00010   1.87999
   A106       1.97563  -0.00001  -0.00009  -0.00000  -0.00010   1.97553
   A107       1.92158   0.00002  -0.00016   0.00015  -0.00001   1.92157
   A108       1.92354   0.00002  -0.00008   0.00014   0.00006   1.92360
   A109       1.87989  -0.00001   0.00013  -0.00014  -0.00001   1.87988
   A110       1.87810  -0.00000   0.00014  -0.00012   0.00002   1.87812
   A111       1.88204  -0.00001   0.00009  -0.00004   0.00004   1.88209
   A112       1.99488   0.00005  -0.00022   0.00009  -0.00012   1.99476
   A113       1.93499   0.00002  -0.00010   0.00013   0.00003   1.93502
   A114       1.90876   0.00000   0.00003   0.00015   0.00018   1.90894
   A115       1.88689  -0.00004   0.00018  -0.00028  -0.00010   1.88678
   A116       1.85777  -0.00001   0.00002   0.00001   0.00003   1.85780
   A117       1.87549  -0.00002   0.00013  -0.00013  -0.00001   1.87548
   A118       2.01911   0.00002  -0.00008   0.00006  -0.00002   2.01909
   A119       1.91671  -0.00006   0.00006  -0.00044  -0.00038   1.91633
   A120       1.92006   0.00001  -0.00014   0.00009  -0.00005   1.92001
   A121       1.81025   0.00005  -0.00016   0.00037   0.00021   1.81046
   A122       1.90893  -0.00004   0.00027   0.00008   0.00035   1.90928
   A123       1.88184   0.00001   0.00007  -0.00017  -0.00010   1.88173
   A124       2.03299  -0.00008   0.00030  -0.00071  -0.00041   2.03258
   A125       1.18236   0.00004   0.00106   0.00104   0.00210   1.18446
   A126       2.60425   0.00000  -0.00012  -0.00020  -0.00032   2.60393
   A127       2.46458  -0.00004  -0.00063  -0.00068  -0.00131   2.46327
   A128       2.06908   0.00002   0.00002  -0.00020  -0.00018   2.06890
   A129       1.97712   0.00002   0.00001   0.00012   0.00013   1.97725
   A130       2.23627  -0.00004  -0.00003   0.00011   0.00008   2.23635
   A131       1.92505   0.00004  -0.00036   0.00037   0.00001   1.92506
   A132       1.90822   0.00000  -0.00002   0.00011   0.00009   1.90831
   A133       1.90123  -0.00001  -0.00028   0.00022  -0.00006   1.90117
   A134       1.91437  -0.00001   0.00025  -0.00010   0.00015   1.91452
   A135       1.90536  -0.00003   0.00019  -0.00037  -0.00019   1.90517
   A136       1.90948  -0.00000   0.00023  -0.00024  -0.00001   1.90948
   A137       1.84377  -0.00002   0.00024   0.00038   0.00062   1.84439
   A138       2.34824   0.00005   0.00046   0.00054   0.00100   2.34924
    D1        0.86532   0.00001  -0.00016   0.00009  -0.00007   0.86524
    D2       -3.13765   0.00001  -0.00021  -0.00007  -0.00028  -3.13793
    D3       -0.80501   0.00002  -0.00019   0.00029   0.00010  -0.80492
    D4        3.06982  -0.00001   0.00009  -0.00025  -0.00017   3.06965
    D5       -0.93314  -0.00002   0.00004  -0.00041  -0.00037  -0.93351
    D6        1.39949  -0.00001   0.00006  -0.00006   0.00000   1.39949
    D7       -1.26911   0.00001  -0.00018  -0.00022  -0.00040  -1.26950
    D8        1.01112   0.00001  -0.00023  -0.00038  -0.00060   1.01051
    D9       -2.93943   0.00002  -0.00021  -0.00002  -0.00023  -2.93966
   D10        0.01962  -0.00001   0.00048  -0.00037   0.00011   0.01973
   D11       -2.00333  -0.00003   0.00053  -0.00053   0.00000  -2.00333
   D12        2.21877  -0.00000   0.00066  -0.00027   0.00039   2.21916
   D13       -2.17668  -0.00001   0.00019  -0.00037  -0.00018  -2.17686
   D14        2.08355  -0.00003   0.00023  -0.00052  -0.00029   2.08326
   D15        0.02246  -0.00000   0.00037  -0.00027   0.00010   0.02256
   D16        2.13132   0.00001   0.00068  -0.00008   0.00060   2.13192
   D17        0.10836  -0.00001   0.00073  -0.00024   0.00049   0.10885
   D18       -1.95272   0.00002   0.00086   0.00002   0.00088  -1.95185
   D19        2.96654   0.00001   0.00115  -0.00080   0.00035   2.96689
   D20        0.85352   0.00001   0.00095  -0.00070   0.00025   0.85377
   D21       -1.22850   0.00001   0.00124  -0.00070   0.00054  -1.22797
   D22       -1.12899   0.00001   0.00142  -0.00083   0.00058  -1.12841
   D23        3.04118   0.00001   0.00121  -0.00074   0.00047   3.04165
   D24        0.95915   0.00001   0.00150  -0.00073   0.00076   0.95991
   D25        0.94458  -0.00002   0.00109  -0.00093   0.00016   0.94474
   D26       -1.16844  -0.00002   0.00089  -0.00084   0.00005  -1.16839
   D27        3.03272  -0.00002   0.00117  -0.00083   0.00034   3.03306
   D28       -0.73177   0.00001   0.00047   0.00040   0.00087  -0.73090
   D29       -2.86376  -0.00001   0.00033   0.00010   0.00043  -2.86332
   D30        1.32695   0.00003   0.00052   0.00060   0.00112   1.32807
   D31       -0.96877  -0.00000   0.00048  -0.00011   0.00037  -0.96840
   D32        1.34003   0.00000   0.00045  -0.00013   0.00032   1.34035
   D33        3.00733  -0.00001   0.00050  -0.00023   0.00027   3.00759
   D34        1.07347  -0.00000   0.00052  -0.00023   0.00029   1.07376
   D35       -2.90091   0.00001   0.00049  -0.00026   0.00024  -2.90068
   D36       -1.23362  -0.00000   0.00054  -0.00035   0.00018  -1.23343
   D37       -3.05925  -0.00000   0.00045  -0.00022   0.00023  -3.05902
   D38       -0.75045   0.00000   0.00042  -0.00024   0.00017  -0.75028
   D39        0.91685  -0.00000   0.00046  -0.00034   0.00012   0.91697
   D40       -2.18522   0.00002  -0.00076   0.00042  -0.00034  -2.18556
   D41       -0.10273  -0.00003  -0.00085   0.00026  -0.00059  -0.10332
   D42        1.90846   0.00001  -0.00087   0.00025  -0.00062   1.90784
   D43        2.08352   0.00002  -0.00082   0.00051  -0.00032   2.08320
   D44       -2.11718  -0.00003  -0.00091   0.00035  -0.00057  -2.11775
   D45       -0.10598   0.00001  -0.00093   0.00033  -0.00060  -0.10658
   D46       -0.07744   0.00000  -0.00064   0.00044  -0.00021  -0.07764
   D47        2.00505  -0.00004  -0.00073   0.00028  -0.00045   2.00459
   D48       -2.26694  -0.00000  -0.00075   0.00027  -0.00048  -2.26743
   D49       -0.59038  -0.00001   0.00003  -0.00017  -0.00013  -0.59051
   D50       -2.82146  -0.00000  -0.00004   0.00020   0.00016  -2.82130
   D51        1.48162  -0.00001   0.00001  -0.00006  -0.00005   1.48157
   D52        1.64146   0.00000   0.00002  -0.00007  -0.00006   1.64140
   D53       -0.58962   0.00000  -0.00005   0.00029   0.00024  -0.58938
   D54       -2.56973  -0.00000  -0.00000   0.00003   0.00003  -2.56970
   D55       -2.53488  -0.00000   0.00005  -0.00022  -0.00017  -2.53505
   D56        1.51722  -0.00000  -0.00002   0.00014   0.00012   1.51734
   D57       -0.46288  -0.00001   0.00003  -0.00012  -0.00009  -0.46297
   D58       -1.45293  -0.00000  -0.00008   0.00004  -0.00004  -1.45296
   D59        2.91879   0.00000  -0.00017   0.00011  -0.00006   2.91872
   D60        0.71126  -0.00001  -0.00014   0.00020   0.00005   0.71131
   D61        2.58550  -0.00001  -0.00003  -0.00013  -0.00016   2.58534
   D62        0.67403   0.00000  -0.00013  -0.00006  -0.00019   0.67384
   D63       -1.53350  -0.00001  -0.00010   0.00003  -0.00007  -1.53357
   D64        0.45933   0.00001  -0.00001   0.00013   0.00012   0.45945
   D65       -1.45214   0.00001  -0.00010   0.00020   0.00009  -1.45205
   D66        2.62351   0.00000  -0.00008   0.00029   0.00021   2.62372
   D67       -2.74296   0.00000   0.00048  -0.00011   0.00037  -2.74259
   D68        1.23328   0.00000   0.00050   0.00016   0.00066   1.23394
   D69       -1.06974   0.00000   0.00028   0.00009   0.00036  -1.06937
   D70       -1.55174   0.00002  -0.00004   0.00026   0.00022  -1.55152
   D71        2.55682  -0.00000   0.00036  -0.00010   0.00025   2.55707
   D72        0.46050   0.00000  -0.00000   0.00012   0.00012   0.46062
   D73        0.52087   0.00001  -0.00004   0.00024   0.00020   0.52107
   D74       -1.65376  -0.00000   0.00036  -0.00013   0.00024  -1.65352
   D75        2.53310   0.00000   0.00001   0.00010   0.00010   2.53321
   D76        2.74779   0.00001   0.00033   0.00018   0.00052   2.74831
   D77        0.57316  -0.00001   0.00073  -0.00018   0.00055   0.57372
   D78       -1.52316  -0.00001   0.00038   0.00004   0.00042  -1.52274
   D79        2.12505  -0.00001  -0.00106  -0.00139  -0.00245   2.12260
   D80       -0.74638   0.00002  -0.00005   0.00069   0.00064  -0.74574
   D81       -2.38789   0.00002  -0.00058   0.00014  -0.00043  -2.38833
   D82        1.41361   0.00003  -0.00037   0.00086   0.00048   1.41409
   D83       -0.22790   0.00003  -0.00090   0.00030  -0.00059  -0.22850
   D84       -3.05779   0.00001   0.00003   0.00036   0.00039  -3.05740
   D85        1.58388   0.00001  -0.00050  -0.00019  -0.00068   1.58320
   D86        1.42873  -0.00002  -0.00010  -0.00016  -0.00027   1.42846
   D87       -2.89397  -0.00002  -0.00005  -0.00017  -0.00021  -2.89418
   D88       -0.67200  -0.00001   0.00003  -0.00038  -0.00035  -0.67235
   D89       -0.45739  -0.00001   0.00003  -0.00013  -0.00011  -0.45750
   D90        1.50310  -0.00001   0.00008  -0.00014  -0.00006   1.50304
   D91       -2.55812  -0.00001   0.00016  -0.00035  -0.00019  -2.55832
   D92       -2.58917   0.00000  -0.00034   0.00044   0.00010  -2.58907
   D93       -0.62868   0.00000  -0.00028   0.00043   0.00015  -0.62853
   D94        1.59328   0.00001  -0.00021   0.00022   0.00001   1.59330
   D95        0.28360  -0.00001   0.00037  -0.00048  -0.00011   0.28349
   D96       -2.56902  -0.00001  -0.00097  -0.00119  -0.00216  -2.57118
   D97        2.69002   0.00003   0.00108   0.00058   0.00166   2.69168
   D98       -0.16260   0.00004  -0.00026  -0.00013  -0.00039  -0.16299
   D99        1.00790  -0.00002  -0.00051  -0.00011  -0.00062   1.00728
   D100      -0.97768   0.00003  -0.00033   0.00037   0.00004  -0.97764
   D101       0.83927   0.00001  -0.00063   0.00030  -0.00033   0.83894
   D102      -1.26635   0.00001  -0.00061   0.00029  -0.00033  -1.26668
   D103       2.93971   0.00000  -0.00060   0.00028  -0.00032   2.93940
   D104      -0.78630  -0.00000  -0.00064   0.00021  -0.00043  -0.78673
   D105      -2.89192  -0.00000  -0.00062   0.00020  -0.00042  -2.89234
   D106       1.31415  -0.00000  -0.00061   0.00020  -0.00041   1.31373
   D107       3.14127   0.00000  -0.00069   0.00032  -0.00038   3.14089
   D108       1.03564   0.00000  -0.00068   0.00030  -0.00037   1.03527
   D109      -1.04147  -0.00000  -0.00066   0.00030  -0.00036  -1.04184
   D110      -0.83769  -0.00000  -0.00035  -0.00017  -0.00052  -0.83822
   D111      -2.96761  -0.00000  -0.00035  -0.00020  -0.00054  -2.96815
   D112       1.25060  -0.00000  -0.00030  -0.00023  -0.00054   1.25006
   D113       0.95842   0.00001  -0.00049   0.00011  -0.00038   0.95805
   D114      -1.17149   0.00000  -0.00048   0.00009  -0.00040  -1.17189
   D115       3.04672   0.00000  -0.00044   0.00005  -0.00039   3.04632
   D116      -3.08619  -0.00000  -0.00037  -0.00010  -0.00047  -3.08666
   D117       1.06708  -0.00000  -0.00036  -0.00013  -0.00049   1.06659
   D118      -0.99790  -0.00000  -0.00032  -0.00016  -0.00048  -0.99838
   D119      -1.28311   0.00005  -0.00015   0.00137   0.00123  -1.28189
   D120       2.84669   0.00003  -0.00004   0.00127   0.00123   2.84792
   D121       0.79861   0.00001  -0.00021   0.00125   0.00104   0.79965
   D122      -0.21872   0.00004  -0.00016   0.00110   0.00094  -0.21777
   D123       2.95943   0.00002  -0.00015   0.00090   0.00075   2.96019
   D124      -3.09834  -0.00002   0.00002  -0.00024  -0.00022  -3.09856
   D125       0.32189  -0.00001  -0.00046  -0.00008  -0.00055   0.32135
   D126      -3.05469   0.00000   0.00077   0.00061   0.00137  -3.05332
   D127       0.91117  -0.00002   0.00021  -0.00032  -0.00011   0.91107
   D128      -3.10416  -0.00001   0.00005  -0.00002   0.00003  -3.10412
   D129      -0.75990  -0.00002   0.00023  -0.00022   0.00001  -0.75989
   D130       3.09221  -0.00003   0.00016  -0.00054  -0.00038   3.09182
   D131      -0.92312  -0.00002   0.00000  -0.00024  -0.00024  -0.92337
   D132       1.42113  -0.00003   0.00018  -0.00044  -0.00027   1.42087
   D133      -1.24425  -0.00001  -0.00000  -0.00048  -0.00048  -1.24473
   D134       1.02361  -0.00000  -0.00016  -0.00019  -0.00035   1.02326
   D135      -2.91532  -0.00001   0.00001  -0.00038  -0.00037  -2.91569
   D136      -0.07457   0.00001  -0.00004  -0.00042  -0.00046  -0.07504
   D137      -2.11561  -0.00002   0.00018  -0.00063  -0.00044  -2.11606
   D138       2.09899  -0.00001   0.00015  -0.00020  -0.00005   2.09894
   D139      -2.24758   0.00001  -0.00023  -0.00035  -0.00058  -2.24816
   D140       1.99456  -0.00002  -0.00001  -0.00055  -0.00056   1.99400
   D141      -0.07402  -0.00001  -0.00004  -0.00012  -0.00017  -0.07419
   D142       2.06230   0.00001   0.00026  -0.00029  -0.00003   2.06227
   D143       0.02126  -0.00002   0.00048  -0.00049  -0.00001   0.02125
   D144      -2.04732  -0.00001   0.00045  -0.00007   0.00038  -2.04695
   D145       3.00183   0.00002   0.00029   0.00068   0.00097   3.00280
   D146       0.89541   0.00000   0.00022   0.00050   0.00072   0.89613
   D147      -1.19044   0.00000   0.00012   0.00059   0.00071  -1.18973
   D148      -1.11458   0.00002   0.00044   0.00064   0.00108  -1.11350
   D149       3.06219  -0.00000   0.00037   0.00046   0.00083   3.06302
   D150       0.97634   0.00000   0.00027   0.00055   0.00082   0.97716
   D151       0.96525   0.00000   0.00018   0.00064   0.00083   0.96608
   D152      -1.14117  -0.00002   0.00012   0.00046   0.00058  -1.14060
   D153       3.05617  -0.00002   0.00002   0.00055   0.00056   3.05673
   D154      -1.02392  -0.00000   0.00008  -0.00052  -0.00045  -1.02437
   D155       1.28494  -0.00001   0.00009  -0.00077  -0.00068   1.28426
   D156       2.95450  -0.00002   0.00018  -0.00098  -0.00080   2.95370
   D157       1.02810  -0.00000   0.00026  -0.00083  -0.00057   1.02752
   D158      -2.94622  -0.00001   0.00027  -0.00108  -0.00081  -2.94703
   D159      -1.27666  -0.00002   0.00036  -0.00129  -0.00093  -1.27759
   D160      -3.11970  -0.00001   0.00024  -0.00079  -0.00055  -3.12025
   D161      -0.81084  -0.00002   0.00026  -0.00104  -0.00078  -0.81162
   D162       0.85873  -0.00003   0.00034  -0.00125  -0.00090   0.85782
   D163      -2.07991  -0.00000   0.00005   0.00076   0.00081  -2.07910
   D164       0.01994  -0.00003  -0.00004   0.00051   0.00047   0.02041
   D165       2.02396  -0.00001   0.00008   0.00053   0.00061   2.02457
   D166       2.18285   0.00001  -0.00021   0.00111   0.00089   2.18374
   D167      -2.00049  -0.00001  -0.00030   0.00086   0.00056  -1.99993
   D168       0.00353   0.00001  -0.00019   0.00088   0.00069   0.00422
   D169       0.02575   0.00001  -0.00022   0.00110   0.00088   0.02662
   D170       2.12560  -0.00002  -0.00031   0.00085   0.00054   2.12614
   D171      -2.15357   0.00000  -0.00020   0.00087   0.00067  -2.15290
   D172      -0.58066  -0.00000   0.00023  -0.00028  -0.00004  -0.58070
   D173      -2.81619   0.00000   0.00008  -0.00006   0.00002  -2.81617
   D174       1.48567  -0.00001   0.00013  -0.00016  -0.00003   1.48564
   D175       1.64993  -0.00000   0.00021  -0.00038  -0.00018   1.64976
   D176      -0.58559   0.00000   0.00006  -0.00017  -0.00011  -0.58571
   D177      -2.56692  -0.00001   0.00011  -0.00027  -0.00016  -2.56708
   D178      -2.52743  -0.00002   0.00028  -0.00068  -0.00040  -2.52783
   D179       1.52023  -0.00001   0.00013  -0.00047  -0.00034   1.51989
   D180      -0.46109  -0.00002   0.00018  -0.00057  -0.00039  -0.46148
   D181      -1.45514   0.00001  -0.00016   0.00051   0.00035  -1.45478
   D182       2.90947   0.00002  -0.00036   0.00089   0.00052   2.90999
   D183       0.70796  -0.00000  -0.00036   0.00053   0.00017   0.70812
   D184       2.58469  -0.00001  -0.00005   0.00005  -0.00001   2.58468
   D185       0.66611   0.00001  -0.00026   0.00042   0.00016   0.66627
   D186      -1.53541  -0.00002  -0.00026   0.00006  -0.00019  -1.53560
   D187       0.45623   0.00003  -0.00017   0.00062   0.00045   0.45668
   D188      -1.46234   0.00004  -0.00038   0.00099   0.00062  -1.46173
   D189       2.61933   0.00002  -0.00038   0.00064   0.00026   2.61959
   D190      -1.54966   0.00004  -0.00024   0.00080   0.00056  -1.54910
   D191       2.56313   0.00000   0.00011   0.00014   0.00026   2.56338
   D192       0.45792   0.00003  -0.00018   0.00063   0.00045   0.45837
   D193       0.52157   0.00002  -0.00022   0.00074   0.00052   0.52209
   D194      -1.64882  -0.00002   0.00013   0.00008   0.00021  -1.64861
   D195       2.52915   0.00002  -0.00016   0.00056   0.00040   2.52956
   D196       2.74193   0.00002  -0.00007   0.00072   0.00065   2.74258
   D197       0.57153  -0.00002   0.00028   0.00006   0.00034   0.57188
   D198      -1.53368   0.00001  -0.00001   0.00055   0.00054  -1.53314
   D199       1.43442  -0.00000  -0.00016   0.00000  -0.00016   1.43426
   D200      -2.89358  -0.00003  -0.00005  -0.00018  -0.00023  -2.89381
   D201      -0.66137  -0.00003   0.00007  -0.00063  -0.00056  -0.66192
   D202      -0.45462  -0.00003   0.00017  -0.00060  -0.00042  -0.45504
   D203       1.50057  -0.00005   0.00028  -0.00078  -0.00050   1.50007
   D204      -2.55041  -0.00006   0.00040  -0.00123  -0.00082  -2.55123
   D205      -2.57541   0.00001  -0.00009  -0.00005  -0.00014  -2.57555
   D206      -0.62023  -0.00002   0.00001  -0.00023  -0.00021  -0.62044
   D207       1.61198  -0.00002   0.00014  -0.00068  -0.00054   1.61144
   D208       0.84628  -0.00001  -0.00045   0.00036  -0.00010   0.84618
   D209      -1.25878  -0.00000  -0.00044   0.00043  -0.00001  -1.25879
   D210       2.95044  -0.00001  -0.00040   0.00030  -0.00009   2.95035
   D211      -0.77844  -0.00000  -0.00054   0.00045  -0.00009  -0.77853
   D212      -2.88349   0.00000  -0.00053   0.00053  -0.00001  -2.88350
   D213       1.32572  -0.00001  -0.00049   0.00040  -0.00009   1.32563
   D214       3.14111   0.00002  -0.00055   0.00091   0.00036   3.14147
   D215       1.03606   0.00002  -0.00054   0.00099   0.00045   1.03650
   D216      -1.03791   0.00001  -0.00049   0.00086   0.00037  -1.03755
   D217      -0.83799  -0.00002   0.00057  -0.00117  -0.00060  -0.83858
   D218      -2.97580  -0.00001   0.00058  -0.00097  -0.00039  -2.97619
   D219       1.24245  -0.00000   0.00047  -0.00098  -0.00051   1.24194
   D220       0.95352  -0.00000   0.00033  -0.00073  -0.00040   0.95312
   D221      -1.18429   0.00000   0.00034  -0.00053  -0.00019  -1.18448
   D222       3.03395   0.00002   0.00023  -0.00054  -0.00031   3.03364
   D223      -3.07813  -0.00002   0.00053  -0.00137  -0.00084  -3.07897
   D224       1.06724  -0.00002   0.00054  -0.00117  -0.00063   1.06661
   D225      -0.99770  -0.00000   0.00043  -0.00118  -0.00075  -0.99845
   D226      -1.35050   0.00005  -0.00128   0.00245   0.00116  -1.34933
   D227       2.76477   0.00002  -0.00112   0.00239   0.00127   2.76604
   D228       0.74153   0.00004  -0.00138   0.00220   0.00082   0.74235
   D229       0.55122  -0.00002   0.00033   0.00016   0.00049   0.55171
   D230      -2.15583  -0.00003  -0.00194  -0.00114  -0.00307  -2.15890
   D231       2.78701  -0.00001   0.00032   0.00036   0.00068   2.78769
   D232       0.07996  -0.00002  -0.00195  -0.00094  -0.00288   0.07708
   D233      -1.53870   0.00003   0.00030   0.00075   0.00105  -1.53765
   D234       2.03744   0.00002  -0.00197  -0.00055  -0.00252   2.03493
   D235      -0.16164   0.00004   0.00079   0.00122   0.00201  -0.15963
   D236       3.01738   0.00001   0.00086   0.00051   0.00137   3.01875
   D237      -3.09789  -0.00004   0.00008  -0.00082  -0.00074  -3.09864
   D238       1.66611  -0.00003  -0.00008  -0.00058  -0.00066   1.66545
   D239      -2.51434  -0.00000  -0.00018  -0.00027  -0.00045  -2.51479
   D240      -0.42230  -0.00003   0.00037  -0.00085  -0.00048  -0.42278
   D241      -2.74339  -0.00001  -0.00000   0.00076   0.00076  -2.74263
   D242      -0.64032   0.00002  -0.00050   0.00112   0.00063  -0.63969
   D243       1.45473  -0.00001   0.00005   0.00064   0.00069   1.45542
         Item               Value     Threshold  Converged?
 Maximum Force            0.000203     0.000450     YES
 RMS     Force            0.000026     0.000300     YES
 Maximum Displacement     0.011806     0.001800     NO 
 RMS     Displacement     0.001977     0.001200     NO 
 Predicted change in Energy=-1.632025D-06
 GradGradGradGradGradGradGradGradGradGradGradGradGradGradGradGradGradGrad

 Stoichiometry    C20H32N2O8(3)
 Framework group  C1[X(C20H32N2O8)]
 Deg. of freedom   180
 Full point group                 C1      NOp   1
 Largest Abelian subgroup         C1      NOp   1
 Largest concise Abelian subgroup C1      NOp   1
                         Standard orientation:                         
 ---------------------------------------------------------------------
 Center     Atomic      Atomic             Coordinates (Angstroms)
 Number     Number       Type             X           Y           Z
 ---------------------------------------------------------------------
      1          6           0       -2.040085   -0.093004    0.541002
      2          6           0       -4.056904    0.332624   -1.126071
      3          1           0       -4.206131    1.275588   -1.659896
      4          1           0       -5.050457   -0.090372   -0.951616
      5          6           0       -3.220694   -0.608534   -1.993831
      6          1           0       -3.687918   -0.749063   -2.974202
      7          6           0       -1.742321   -0.164141   -1.932100
      8          1           0       -1.544739    0.908501   -1.843584
      9          1           0       -1.138184   -0.564112   -2.747017
     10          6           0       -1.652417   -1.011806   -0.635701
     11          1           0       -0.718510   -1.525307   -0.394615
     12          6           0       -2.821887   -1.885329   -1.198076
     13          6           0       -2.258576   -2.990254   -2.100488
     14          1           0       -1.495556   -2.631073   -2.795210
     15          1           0       -3.062316   -3.441148   -2.692904
     16          1           0       -1.804400   -3.778704   -1.490863
     17          6           0       -3.869733   -2.521321   -0.286115
     18          1           0       -4.381585   -1.812569    0.369140
     19          1           0       -3.419001   -3.295913    0.343121
     20          1           0       -4.640123   -3.001590   -0.899971
     21          6           0       -3.395489    0.669936    0.236234
     22          8           0       -3.135456    2.087557    0.137933
     23          1           0       -4.098203    0.515415    1.057425
     24          7           0       -2.879187    2.742819    1.332811
     25          8           0       -3.113093    2.159429    2.366788
     26          8           0       -2.478025    3.863783    1.174139
     27          6           0       -2.083941   -0.871518    1.890008
     28          1           0       -2.184195   -0.172207    2.720914
     29          1           0       -1.168746   -1.456259    1.998093
     30          1           0       -2.939264   -1.546692    1.889619
     31          8           0       -1.020273    0.789862    0.765587
     32          6           0        2.851281   -0.689829   -0.631474
     33          6           0        2.393967    1.106752    1.267193
     34          1           0        2.838676    0.991652    2.260146
     35          1           0        1.444657    1.633458    1.398721
     36          6           0        3.347282    1.916878    0.389347
     37          1           0        3.541573    2.898883    0.833386
     38          6           0        4.546362    1.024293    0.002438
     39          1           0        4.875761    0.282998    0.736912
     40          1           0        5.416272    1.584891   -0.340158
     41          6           0        3.657389    0.513301   -1.159605
     42          1           0        4.135682    0.238256   -2.105112
     43          6           0        2.896025    1.881611   -1.100058
     44          6           0        3.620564    2.929766   -1.953074
     45          1           0        4.703610    2.928390   -1.808290
     46          1           0        3.253052    3.932747   -1.709551
     47          1           0        3.428109    2.750922   -3.016921
     48          6           0        1.400608    1.992183   -1.398128
     49          1           0        0.772694    1.330432   -0.797712
     50          1           0        1.197104    1.787926   -2.455632
     51          1           0        1.062924    3.013693   -1.189691
     52          6           0        2.099338   -0.308983    0.710848
     53          8           0        2.522118   -1.192158    1.777277
     54          1           0        1.024829   -0.431025    0.583489
     55          7           0        1.979988   -2.457136    1.777044
     56          8           0        1.072526   -2.699729    1.006084
     57          8           0        2.467028   -3.182684    2.601192
     58          6           0        1.870397   -1.229323   -1.715237
     59          1           0        1.411545   -2.160212   -1.380423
     60          1           0        2.417312   -1.402023   -2.643905
     61          1           0        1.090574   -0.487699   -1.886861
     62          8           0        3.681719   -1.761983   -0.456311
 ---------------------------------------------------------------------
 Rotational constants (GHZ):           0.2032563           0.1180810           0.1006738
 Standard basis: 6-31++G(d,p) (6D, 7F)
 There are   762 symmetry adapted cartesian basis functions of A   symmetry.
 There are   762 symmetry adapted basis functions of A   symmetry.
   762 basis functions,  1216 primitive gaussians,   762 cartesian basis functions
   116 alpha electrons      114 beta electrons
       nuclear repulsion energy      3450.1985654471 Hartrees.
 NAtoms=   62 NActive=   62 NUniq=   62 SFac= 1.00D+00 NAtFMM=   60 NAOKFM=T Big=T
 Integral buffers will be    131072 words long.
 Raffenetti 2 integral format.
 Two-electron integral symmetry is turned on.
 Nuclear repulsion after empirical dispersion term =     3450.1288380270 Hartrees.
 One-electron integrals computed using PRISM.
 NBasis=   762 RedAO= T EigKep=  1.14D-06  NBF=   762
 NBsUse=   761 1.00D-06 EigRej=  8.43D-07 NBFU=   761
 Initial guess from the checkpoint file:  "/wrk/hasangal/alkoxy/alphapine-conformarsampling/Alpha-Pinene-RO-NO3up-Oup/SYS_2A/DFT_high/calc-LM/TMP/G1647198873/Gau-19463.chk"
 B after Tr=     0.000000    0.000000    0.000000
         Rot=    1.000000    0.000115    0.000034    0.000340 Ang=   0.04 deg.
 Initial guess <Sx>= 0.0000 <Sy>= 0.0000 <Sz>= 1.0000 <S**2>= 2.0083 S= 1.0028
 LinEq1:  Iter=  0 NonCon=     1 RMS=1.52D-05 Max=8.96D-04 NDo=     1
 AX will form     1 AO Fock derivatives at one time.
 LinEq1:  Iter=  1 NonCon=     1 RMS=2.72D-06 Max=2.46D-04 NDo=     1
 LinEq1:  Iter=  2 NonCon=     1 RMS=2.39D-06 Max=2.29D-04 NDo=     1
 LinEq1:  Iter=  3 NonCon=     1 RMS=1.32D-06 Max=1.23D-04 NDo=     1
 LinEq1:  Iter=  4 NonCon=     1 RMS=8.10D-07 Max=6.02D-05 NDo=     1
 LinEq1:  Iter=  5 NonCon=     1 RMS=4.27D-07 Max=2.98D-05 NDo=     1
 LinEq1:  Iter=  6 NonCon=     1 RMS=2.46D-07 Max=3.67D-05 NDo=     1
 LinEq1:  Iter=  7 NonCon=     1 RMS=1.84D-07 Max=2.41D-05 NDo=     1
 LinEq1:  Iter=  8 NonCon=     1 RMS=1.28D-07 Max=1.27D-05 NDo=     1
 LinEq1:  Iter=  9 NonCon=     1 RMS=8.06D-08 Max=5.25D-06 NDo=     1
 LinEq1:  Iter= 10 NonCon=     1 RMS=4.22D-08 Max=2.66D-06 NDo=     1
 LinEq1:  Iter= 11 NonCon=     1 RMS=2.11D-08 Max=1.05D-06 NDo=     1
 LinEq1:  Iter= 12 NonCon=     1 RMS=1.19D-08 Max=7.11D-07 NDo=     1
 LinEq1:  Iter= 13 NonCon=     1 RMS=6.56D-09 Max=3.89D-07 NDo=     1
 LinEq1:  Iter= 14 NonCon=     1 RMS=4.23D-09 Max=3.97D-07 NDo=     1
 LinEq1:  Iter= 15 NonCon=     0 RMS=3.10D-09 Max=2.97D-07 NDo=     1
 Linear equations converged to 3.855D-08 3.855D-07 after    15 iterations.
     Minimum is close to point  2 DX=  2.34D-05 DF=  0.00D+00 DXR=  2.34D-05 DFR=  0.00D+00 which will be used.
 LinEq1:  Iter=  0 NonCon=     1 RMS=1.19D-08 Max=1.22D-06 NDo=     1
 LinEq1:  Iter=  1 NonCon=     1 RMS=6.92D-09 Max=7.57D-07 NDo=     1
 LinEq1:  Iter=  2 NonCon=     1 RMS=4.50D-09 Max=6.83D-07 NDo=     1
 LinEq1:  Iter=  3 NonCon=     1 RMS=3.60D-09 Max=4.40D-07 NDo=     1
 LinEq1:  Iter=  4 NonCon=     1 RMS=2.77D-09 Max=2.61D-07 NDo=     1
 LinEq1:  Iter=  5 NonCon=     1 RMS=1.56D-09 Max=1.13D-07 NDo=     1
 LinEq1:  Iter=  6 NonCon=     1 RMS=1.02D-09 Max=7.94D-08 NDo=     1
 LinEq1:  Iter=  7 NonCon=     1 RMS=6.67D-10 Max=3.84D-08 NDo=     1
 LinEq1:  Iter=  8 NonCon=     1 RMS=3.76D-10 Max=3.51D-08 NDo=     1
 LinEq1:  Iter=  9 NonCon=     1 RMS=2.13D-10 Max=2.52D-08 NDo=     1
 LinEq1:  Iter= 10 NonCon=     1 RMS=1.08D-10 Max=7.79D-09 NDo=     1
 LinEq1:  Iter= 11 NonCon=     1 RMS=6.55D-11 Max=3.67D-09 NDo=     1
 LinEq1:  Iter= 12 NonCon=     1 RMS=3.71D-11 Max=3.67D-09 NDo=     1
 LinEq1:  Iter= 13 NonCon=     1 RMS=2.54D-11 Max=3.17D-09 NDo=     1
 LinEq1:  Iter= 14 NonCon=     1 RMS=2.28D-11 Max=2.82D-09 NDo=     1
 LinEq1:  Iter= 15 NonCon=     1 RMS=2.25D-11 Max=1.89D-09 NDo=     1
 LinEq1:  Iter= 16 NonCon=     1 RMS=1.94D-11 Max=1.63D-09 NDo=     1
 LinEq1:  Iter= 17 NonCon=     1 RMS=1.51D-11 Max=5.37D-10 NDo=     1
 LinEq1:  Iter= 18 NonCon=     0 RMS=1.49D-11 Max=2.87D-10 NDo=     1
 Linear equations converged to 5.269D-11 5.269D-10 after    18 iterations.
 SCF Done:  E(UwB97XD) =  -1491.89602676     a.u. after    3 cycles
            Convg  =    0.1890D-06                    37 Fock formations.
              S**2 =  2.0083                  -V/T =  2.0089
 <Sx>= 0.0000 <Sy>= 0.0000 <Sz>= 1.0000 <S**2>= 2.0083 S= 1.0028
 <L.S>= 0.000000000000E+00
 Annihilation of the first spin contaminant:
 S**2 before annihilation     2.0083,   after     2.0000
 Calling FoFJK, ICntrl=      2127 FMM=T ISym2X=0 I1Cent= 0 IOpClX= 1 NMat=1 NMatS=1 NMatT=0.
 ***** Axes restored to original set *****
 -------------------------------------------------------------------
 Center     Atomic                   Forces (Hartrees/Bohr)
 Number     Number              X              Y              Z
 -------------------------------------------------------------------
      1        6           0.000048504   -0.000019279   -0.000110034
      2        6          -0.000022955    0.000026951    0.000002462
      3        1           0.000013516    0.000029347   -0.000015945
      4        1           0.000018852   -0.000023067   -0.000010369
      5        6          -0.000003715    0.000009297   -0.000015262
      6        1           0.000008900    0.000003561   -0.000033127
      7        6          -0.000019424    0.000063387    0.000016167
      8        1           0.000013696    0.000005271    0.000011065
      9        1           0.000016327   -0.000048386   -0.000056712
     10        6           0.000036628   -0.000067891   -0.000110261
     11        1           0.000015659    0.000064648    0.000116335
     12        6          -0.000045139    0.000003668    0.000014317
     13        6          -0.000024953   -0.000035593   -0.000020041
     14        1          -0.000009155    0.000022050   -0.000009129
     15        1           0.000036943   -0.000008848   -0.000008920
     16        1          -0.000013412   -0.000025136    0.000030280
     17        6           0.000041571    0.000004762    0.000026926
     18        1          -0.000004542    0.000008873    0.000006345
     19        1          -0.000027855   -0.000035129    0.000018445
     20        1           0.000029137   -0.000018970   -0.000028617
     21        6           0.000034427   -0.000005066   -0.000021165
     22        8          -0.000001493   -0.000017928    0.000042083
     23        1          -0.000002990    0.000045739    0.000022216
     24        7          -0.000021807    0.000045703   -0.000019420
     25        8          -0.000007905   -0.000076687    0.000004685
     26        8           0.000005147   -0.000003546   -0.000017344
     27        6          -0.000019098   -0.000009001    0.000134543
     28        1           0.000011415    0.000030800    0.000028992
     29        1          -0.000007552   -0.000005008   -0.000008629
     30        1           0.000013939   -0.000020638   -0.000020094
     31        8          -0.000038110    0.000032922    0.000039497
     32        6          -0.000062503    0.000130903    0.000085213
     33        6           0.000007147    0.000011196    0.000049304
     34        1          -0.000029556    0.000008308    0.000027036
     35        1           0.000014295    0.000013488   -0.000005378
     36        6          -0.000015576   -0.000008138   -0.000006754
     37        1          -0.000010444    0.000032527    0.000016464
     38        6          -0.000002922   -0.000018111    0.000025146
     39        1           0.000006875   -0.000020243    0.000015436
     40        1          -0.000018794    0.000038582   -0.000008778
     41        6           0.000021611    0.000025146    0.000006212
     42        1          -0.000017416   -0.000024880   -0.000030684
     43        6          -0.000004462   -0.000024163    0.000018720
     44        6          -0.000035513    0.000022950   -0.000040541
     45        1          -0.000023032   -0.000007322    0.000014614
     46        1           0.000025802    0.000021704    0.000018644
     47        1           0.000012066   -0.000011978   -0.000037451
     48        6           0.000014172   -0.000032996    0.000003277
     49        1          -0.000015591   -0.000014237    0.000017877
     50        1          -0.000004005   -0.000015232   -0.000046147
     51        1           0.000021434    0.000043743    0.000015151
     52        6           0.000014507   -0.000057453    0.000002825
     53        8          -0.000003823    0.000000448   -0.000067280
     54        1          -0.000013772   -0.000066487   -0.000011419
     55        7          -0.000013947   -0.000055614    0.000102598
     56        8           0.000010919    0.000094062   -0.000122926
     57        8          -0.000013348    0.000053546   -0.000017779
     58        6           0.000115083   -0.000078663   -0.000055899
     59        1          -0.000022240   -0.000034149    0.000025833
     60        1          -0.000017556   -0.000010266   -0.000028490
     61        1           0.000003589    0.000069703    0.000034252
     62        8          -0.000017557   -0.000063179   -0.000008365
 -------------------------------------------------------------------
 Cartesian Forces:  Max     0.000134543 RMS     0.000038166

 GradGradGradGradGradGradGradGradGradGradGradGradGradGradGradGradGradGrad
 Berny optimization.
 Using GEDIIS/GDIIS optimizer.
 FormGI is forming the generalized inverse of G from B-inverse, IUseBI=4.
 Internal  Forces:  Max     0.000326046 RMS     0.000029412
 Search for a local minimum.
 Step number   6 out of a maximum of  372
 All quantities printed in internal units (Hartrees-Bohrs-Radians)
 Mixed Optimization -- En-DIIS/RFO-DIIS
 Swapping is turned off.
 Update second derivatives using D2CorX and points    1    2    3    4    5
                                                      6
 DE= -1.25D-06 DEPred=-1.63D-06 R= 7.66D-01
 TightC=F SS=  1.41D+00  RLast= 1.60D-02 DXNew= 5.0454D-01 4.7891D-02
 Trust test= 7.66D-01 RLast= 1.60D-02 DXMaxT set to 3.00D-01
 ITU=  1  1  1  0  0  0
     Eigenvalues ---    0.00230   0.00274   0.00293   0.00318   0.00323
     Eigenvalues ---    0.00352   0.00392   0.00400   0.00489   0.00676
     Eigenvalues ---    0.00881   0.00959   0.01049   0.01283   0.01335
     Eigenvalues ---    0.01433   0.01507   0.01650   0.01800   0.01905
     Eigenvalues ---    0.02097   0.02294   0.02526   0.02652   0.02655
     Eigenvalues ---    0.02730   0.02808   0.02896   0.02977   0.03101
     Eigenvalues ---    0.03129   0.03140   0.03186   0.03278   0.03491
     Eigenvalues ---    0.03525   0.03620   0.03745   0.03850   0.04079
     Eigenvalues ---    0.04339   0.04420   0.04487   0.04719   0.04791
     Eigenvalues ---    0.04896   0.04914   0.05061   0.05172   0.05175
     Eigenvalues ---    0.05209   0.05292   0.05295   0.05363   0.05543
     Eigenvalues ---    0.05569   0.05623   0.05629   0.05649   0.05701
     Eigenvalues ---    0.05712   0.05771   0.05774   0.05926   0.05950
     Eigenvalues ---    0.06002   0.06528   0.06717   0.06851   0.07106
     Eigenvalues ---    0.07369   0.07455   0.07632   0.07738   0.08140
     Eigenvalues ---    0.08334   0.08424   0.08477   0.08587   0.08775
     Eigenvalues ---    0.08910   0.09475   0.09771   0.09983   0.10096
     Eigenvalues ---    0.10275   0.10410   0.11628   0.11945   0.12241
     Eigenvalues ---    0.12767   0.13284   0.15604   0.15743   0.15991
     Eigenvalues ---    0.15999   0.16000   0.16000   0.16000   0.16000
     Eigenvalues ---    0.16000   0.16000   0.16000   0.16000   0.16000
     Eigenvalues ---    0.16006   0.16042   0.16343   0.16784   0.16964
     Eigenvalues ---    0.18800   0.20345   0.20650   0.21080   0.21313
     Eigenvalues ---    0.22516   0.23631   0.24079   0.24397   0.24941
     Eigenvalues ---    0.24992   0.24996   0.25015   0.25386   0.25849
     Eigenvalues ---    0.26260   0.26958   0.26982   0.27596   0.28002
     Eigenvalues ---    0.28746   0.29059   0.29122   0.29154   0.29291
     Eigenvalues ---    0.29525   0.29780   0.31038   0.31378   0.32452
     Eigenvalues ---    0.33248   0.33502   0.33978   0.34016   0.34026
     Eigenvalues ---    0.34041   0.34051   0.34061   0.34088   0.34117
     Eigenvalues ---    0.34141   0.34149   0.34197   0.34216   0.34241
     Eigenvalues ---    0.34247   0.34278   0.34287   0.34312   0.34401
     Eigenvalues ---    0.34415   0.34471   0.34502   0.34545   0.34593
     Eigenvalues ---    0.34709   0.34719   0.34806   0.35643   0.37138
     Eigenvalues ---    0.39582   0.44216   0.47943   0.48247   0.51498
     Eigenvalues ---    0.54002   0.97853   1.00105   1.04250   1.04291
 En-DIIS/RFO-DIIS/Sim-DIIS IScMMF=       -3 using points:     6    5    4    3    2    1
 RFO step:  Lambda=-2.06953671D-06.
 DidBck=F Rises=F RFO-DIIS coefs:    1.13170    0.26758   -0.27895   -0.09838   -0.04225
                  RFO-DIIS coefs:    0.02031
 Iteration  1 RMS(Cart)=  0.00123862 RMS(Int)=  0.00000062
 Iteration  2 RMS(Cart)=  0.00000074 RMS(Int)=  0.00000042
 Variable       Old X    -DE/DX   Delta X   Delta X   Delta X     New X
                                 (Linear)    (Quad)   (Total)
    R1        2.91479  -0.00002   0.00010  -0.00016  -0.00005   2.91473
    R2        2.99513   0.00000   0.00016  -0.00020  -0.00004   2.99509
    R3        2.94447  -0.00012   0.00042  -0.00043  -0.00001   2.94446
    R4        2.58410  -0.00006   0.00008  -0.00012  -0.00005   2.58405
    R5        2.06700  -0.00004   0.00017  -0.00018  -0.00001   2.06699
    R6        2.06708  -0.00002   0.00016  -0.00015   0.00001   2.06709
    R7        2.88951  -0.00004   0.00007  -0.00011  -0.00004   2.88947
    R8        2.93189  -0.00004   0.00009  -0.00017  -0.00008   2.93181
    R9        2.06938  -0.00003   0.00016  -0.00017  -0.00001   2.06937
   R10        2.91954  -0.00000  -0.00001   0.00004   0.00002   2.91956
   R11        2.94123  -0.00006   0.00012  -0.00021  -0.00009   2.94114
   R12        2.06788  -0.00000   0.00009  -0.00009   0.00000   2.06788
   R13        2.06062  -0.00004   0.00018  -0.00017   0.00001   2.06064
   R14        2.93198  -0.00003   0.00011  -0.00014  -0.00002   2.93196
   R15        4.51683  -0.00002  -0.00051  -0.00040  -0.00091   4.51592
   R16        2.06490  -0.00001   0.00017  -0.00014   0.00003   2.06493
   R17        2.95606  -0.00003  -0.00000  -0.00006  -0.00006   2.95600
   R18        4.30649  -0.00002  -0.00228  -0.00024  -0.00252   4.30397
   R19        4.59482  -0.00001  -0.00259  -0.00073  -0.00332   4.59150
   R20        2.89845  -0.00004   0.00012  -0.00015  -0.00003   2.89843
   R21        2.88710  -0.00006   0.00014  -0.00017  -0.00003   2.88708
   R22        2.06478  -0.00002   0.00016  -0.00015   0.00001   2.06479
   R23        2.07032  -0.00004   0.00020  -0.00021  -0.00001   2.07031
   R24        2.06972  -0.00004   0.00020  -0.00021  -0.00001   2.06971
   R25        2.06463  -0.00001   0.00013  -0.00011   0.00002   2.06465
   R26        2.06931  -0.00005   0.00021  -0.00022  -0.00001   2.06930
   R27        2.07094  -0.00004   0.00022  -0.00023  -0.00001   2.07092
   R28        2.72994   0.00005   0.00001   0.00005   0.00006   2.73000
   R29        2.06321  -0.00001   0.00003  -0.00003  -0.00000   2.06321
   R30        2.62037   0.00004   0.00000   0.00003   0.00003   2.62041
   R31        2.28662  -0.00004  -0.00001  -0.00001  -0.00002   2.28660
   R32        2.26977   0.00000  -0.00001   0.00000  -0.00001   2.26976
   R33        2.06101  -0.00004   0.00014  -0.00017  -0.00003   2.06098
   R34        2.06248  -0.00001   0.00012  -0.00011   0.00001   2.06248
   R35        2.05923  -0.00002   0.00016  -0.00015   0.00001   2.05923
   R36        4.51410  -0.00002  -0.00307  -0.00077  -0.00384   4.51026
   R37        2.91303  -0.00001  -0.00008   0.00002  -0.00006   2.91298
   R38        2.99526   0.00003   0.00013  -0.00006   0.00007   2.99533
   R39        2.94441  -0.00012   0.00041  -0.00037   0.00004   2.94445
   R40        2.58404  -0.00006   0.00002  -0.00008  -0.00006   2.58398
   R41        2.06748  -0.00004   0.00017  -0.00019  -0.00002   2.06746
   R42        2.06656  -0.00002   0.00012  -0.00013  -0.00001   2.06655
   R43        2.88809  -0.00003   0.00009  -0.00011  -0.00001   2.88807
   R44        2.92793  -0.00006   0.00019  -0.00029  -0.00010   2.92784
   R45        2.06945  -0.00004   0.00017  -0.00018  -0.00001   2.06944
   R46        2.91790  -0.00001   0.00002  -0.00000   0.00001   2.91791
   R47        2.94167  -0.00003  -0.00001  -0.00006  -0.00007   2.94160
   R48        2.06791  -0.00002   0.00015  -0.00015  -0.00000   2.06791
   R49        2.06005  -0.00004   0.00016  -0.00016   0.00000   2.06005
   R50        2.92861  -0.00003   0.00006  -0.00007  -0.00001   2.92860
   R51        2.06871  -0.00004   0.00015  -0.00017  -0.00002   2.06869
   R52        2.96120   0.00002  -0.00002   0.00001  -0.00002   2.96119
   R53        2.89765  -0.00005   0.00014  -0.00020  -0.00005   2.89759
   R54        2.88908  -0.00002   0.00003  -0.00002   0.00002   2.88910
   R55        2.06487  -0.00003   0.00016  -0.00015   0.00001   2.06488
   R56        2.07038  -0.00003   0.00019  -0.00020  -0.00000   2.07038
   R57        2.07078  -0.00004   0.00020  -0.00021  -0.00001   2.07077
   R58        2.06378  -0.00001   0.00011  -0.00010   0.00001   2.06379
   R59        2.07134  -0.00005   0.00021  -0.00022  -0.00002   2.07132
   R60        2.07092  -0.00005   0.00023  -0.00025  -0.00002   2.07090
   R61        2.73587   0.00013  -0.00004   0.00022   0.00018   2.73605
   R62        2.05771  -0.00005   0.00020  -0.00019   0.00001   2.05771
   R63        2.60074   0.00009  -0.00021   0.00014  -0.00006   2.60068
   R64        2.29640  -0.00007   0.00003  -0.00001   0.00001   2.29641
   R65        2.26991   0.00004  -0.00001   0.00002   0.00001   2.26993
   R66        2.06075  -0.00002   0.00012  -0.00015  -0.00003   2.06072
   R67        2.06263  -0.00003   0.00019  -0.00020  -0.00001   2.06262
   R68        2.05936  -0.00005   0.00013  -0.00014  -0.00001   2.05934
    A1        1.93369   0.00000   0.00002   0.00007   0.00009   1.93377
    A2        1.94973  -0.00003   0.00013  -0.00019  -0.00006   1.94967
    A3        1.89911   0.00000   0.00005   0.00007   0.00012   1.89923
    A4        1.96375   0.00001  -0.00005  -0.00003  -0.00008   1.96367
[truncated: 1,980,124 more chars]
