# Supplementary material for: Computational Investigation of the Formation of Peroxide (ROOR) Accretion Products in the OH- and NO3-Initiated Oxidation of α-Pinene
Source: J Phys Chem A. 2021 Dec 9;125(50):10632–9. doi: 10.1021/acs.jpca.1c08969 (PMC8713291; doi:10.1021/acs.jpca.1c08969)
Supplement: Supplementary file 2 — jp1c08969_si_002.zip [file jp1c08969_si_002.zip › JPCA-secondnd-paper-updated-outfile/α-pinene, (R-alkoxy,S-nitroxy)2/α-pinene-(R-alkoxy,S-nitroxy)-mpnomer-alkoxy.log]

 Entering Gaussian System, Link 0=/appl/chem/G16RevB.01/g16/g16
 Initial command:
 /appl/chem/G16RevB.01/g16/l1.exe "/wrk/hasangal/47183261.GAUSS_SCRDIR/Gau-17905.inp" -scrdir="/wrk/hasangal/47183261.GAUSS_SCRDIR/"
 Entering Link 1 = /appl/chem/G16RevB.01/g16/l1.exe PID=     17907.
  
 Copyright (c) 1988-2017, Gaussian, Inc.  All Rights Reserved.
  
 This is part of the Gaussian(R) 16 program.  It is based on
 the Gaussian(R) 09 system (copyright 2009, Gaussian, Inc.),
 the Gaussian(R) 03 system (copyright 2003, Gaussian, Inc.),
 the Gaussian(R) 98 system (copyright 1998, Gaussian, Inc.),
 the Gaussian(R) 94 system (copyright 1995, Gaussian, Inc.),
 the Gaussian 92(TM) system (copyright 1992, Gaussian, Inc.),
 the Gaussian 90(TM) system (copyright 1990, Gaussian, Inc.),
 the Gaussian 88(TM) system (copyright 1988, Gaussian, Inc.),
 the Gaussian 86(TM) system (copyright 1986, Carnegie Mellon
 University), and the Gaussian 82(TM) system (copyright 1983,
 Carnegie Mellon University). Gaussian is a federally registered
 trademark of Gaussian, Inc.
  
 This software contains proprietary and confidential information,
 including trade secrets, belonging to Gaussian, Inc.
  
 This software is provided under written license and may be
 used, copied, transmitted, or stored only in accord with that
 written license.
  
 The following legend is applicable only to US Government
 contracts under FAR:
  
                    RESTRICTED RIGHTS LEGEND
  
 Use, reproduction and disclosure by the US Government is
 subject to restrictions as set forth in subparagraphs (a)
 and (c) of the Commercial Computer Software - Restricted
 Rights clause in FAR 52.227-19.
  
 Gaussian, Inc.
 340 Quinnipiac St., Bldg. 40, Wallingford CT 06492
  
  
 ---------------------------------------------------------------
 Warning -- This program may not be used in any manner that
 competes with the business of Gaussian, Inc. or will provide
 assistance to any competitor of Gaussian, Inc.  The licensee
 of this program is prohibited from giving any competitor of
 Gaussian, Inc. access to this program.  By using this program,
 the user acknowledges that Gaussian, Inc. is engaged in the
 business of creating and licensing software in the field of
 computational chemistry and represents and warrants to the
 licensee that it is not a competitor of Gaussian, Inc. and that
 it will not use this program in any manner prohibited above.
 ---------------------------------------------------------------
  

 Cite this work as:
 Gaussian 16, Revision B.01,
 M. J. Frisch, G. W. Trucks, H. B. Schlegel, G. E. Scuseria, 
 M. A. Robb, J. R. Cheeseman, G. Scalmani, V. Barone, 
 G. A. Petersson, H. Nakatsuji, X. Li, M. Caricato, A. V. Marenich, 
 J. Bloino, B. G. Janesko, R. Gomperts, B. Mennucci, H. P. Hratchian, 
 J. V. Ortiz, A. F. Izmaylov, J. L. Sonnenberg, D. Williams-Young, 
 F. Ding, F. Lipparini, F. Egidi, J. Goings, B. Peng, A. Petrone, 
 T. Henderson, D. Ranasinghe, V. G. Zakrzewski, J. Gao, N. Rega, 
 G. Zheng, W. Liang, M. Hada, M. Ehara, K. Toyota, R. Fukuda, 
 J. Hasegawa, M. Ishida, T. Nakajima, Y. Honda, O. Kitao, H. Nakai, 
 T. Vreven, K. Throssell, J. A. Montgomery, Jr., J. E. Peralta, 
 F. Ogliaro, M. J. Bearpark, J. J. Heyd, E. N. Brothers, K. N. Kudin, 
 V. N. Staroverov, T. A. Keith, R. Kobayashi, J. Normand, 
 K. Raghavachari, A. P. Rendell, J. C. Burant, S. S. Iyengar, 
 J. Tomasi, M. Cossi, J. M. Millam, M. Klene, C. Adamo, R. Cammi, 
 J. W. Ochterski, R. L. Martin, K. Morokuma, O. Farkas, 
 J. B. Foresman, and D. J. Fox, Gaussian, Inc., Wallingford CT, 2016.
 
 ******************************************
 Gaussian 16:  ES64L-G16RevB.01 20-Dec-2017
                23-May-2020 
 ******************************************
 %mem=12GB
 %NProcShared=16
 Will use up to   16 processors via shared memory.
 %chk=Alpha-Pinene-RO-NO3up-Oup-Conf01-wb97-opt
 ---------------------------------------------------------------------
 # wb97xd 6-31++g** Opt Integral(Grid=SuperFineGrid) Freq MaxDisk=32GB
 ---------------------------------------------------------------------
 1/18=20,19=15,26=5,38=1/1,3;
 2/9=110,12=2,17=6,18=5,40=1/2;
 3/5=1,6=6,7=1111,11=2,25=1,30=1,71=1,74=-58,75=-7/1,2,3;
 4//1;
 5/5=2,38=5/2;
 6/7=2,8=2,9=2,10=2,28=1/1;
 7//1,2,3,16;
 1/18=20,19=15,26=5/3(2);
 2/9=110/2;
 99//99;
 2/9=110/2;
 3/5=1,6=6,7=1111,11=2,25=1,30=1,71=1,74=-58,75=-7/1,2,3;
 4/5=5,16=3,69=1/1;
 5/5=2,38=5/2;
 7//1,2,3,16;
 1/18=20,19=15,26=5/3(-5);
 2/9=110/2;
 6/7=2,8=2,9=2,10=2,19=2,28=1/1;
 99/9=1/99;
 -----
 Title
 -----
 Symbolic Z-matrix:
 Charge =  0 Multiplicity = 2
 C                     0.10241   0.73951   0.49192 
 C                    -0.36444  -1.38671  -1.01421 
 H                     0.15785  -2.33019  -0.86049 
 H                    -0.59561  -1.32604  -2.07736 
 C                    -1.64469  -1.38979  -0.18948 
 H                    -2.27093  -2.24303  -0.45093 
 C                    -1.28371  -1.16129   1.29091 
 H                    -0.33821  -1.57216   1.64239 
 H                    -2.06955  -1.45789   1.97797 
 C                    -1.31086   0.34841   0.9555 
 H                    -1.64127   1.0489    1.72179 
 C                    -2.31101   0.01283  -0.19703 
 C                    -3.7419   -0.02303   0.33864 
 H                    -3.83287  -0.56054   1.28035 
 H                    -4.40194  -0.50524  -0.38471 
 H                    -4.1091    0.992     0.50034 
 C                    -2.32812   0.79034  -1.50623 
 H                    -1.36609   0.83138  -2.01272 
 H                    -2.66488   1.8156   -1.34536 
 H                    -3.03193   0.32006  -2.19586 
 C                     0.61285  -0.24664  -0.63886 
 O                     1.78988  -0.94161  -0.19282 
 H                     0.87968   0.32891  -1.52154 
 N                     2.97103  -0.21199  -0.18895 
 O                     2.97477   0.86281  -0.72453 
 O                     3.86907  -0.79211   0.33515 
 C                     0.16448   2.22327   0.03619 
 H                     1.19517   2.51603  -0.14116 
 H                    -0.2684    2.85456   0.80837 
 H                    -0.40029   2.34347  -0.8833 
 O                     0.94016   0.74425   1.56479 
 

 GradGradGradGradGradGradGradGradGradGradGradGradGradGradGradGradGradGrad
 Berny optimization.
 Initialization pass.
                           ----------------------------
                           !    Initial Parameters    !
                           ! (Angstroms and Degrees)  !
 --------------------------                            --------------------------
 ! Name  Definition              Value          Derivative Info.                !
 --------------------------------------------------------------------------------
 ! R1    R(1,10)                 1.5379         estimate D2E/DX2                !
 ! R2    R(1,21)                 1.5848         estimate D2E/DX2                !
 ! R3    R(1,27)                 1.5534         estimate D2E/DX2                !
 ! R4    R(1,31)                 1.3612         estimate D2E/DX2                !
 ! R5    R(2,3)                  1.0893         estimate D2E/DX2                !
 ! R6    R(2,4)                  1.0897         estimate D2E/DX2                !
 ! R7    R(2,5)                  1.5229         estimate D2E/DX2                !
 ! R8    R(2,21)                 1.5478         estimate D2E/DX2                !
 ! R9    R(5,6)                  1.0902         estimate D2E/DX2                !
 ! R10   R(5,7)                  1.5408         estimate D2E/DX2                !
 ! R11   R(5,12)                 1.5529         estimate D2E/DX2                !
 ! R12   R(7,8)                  1.0892         estimate D2E/DX2                !
 ! R13   R(7,9)                  1.0852         estimate D2E/DX2                !
 ! R14   R(7,10)                 1.5467         estimate D2E/DX2                !
 ! R15   R(10,11)                1.0895         estimate D2E/DX2                !
 ! R16   R(10,12)                1.5624         estimate D2E/DX2                !
 ! R17   R(12,13)                1.5283         estimate D2E/DX2                !
 ! R18   R(12,17)                1.5228         estimate D2E/DX2                !
 ! R19   R(13,14)                1.0881         estimate D2E/DX2                !
 ! R20   R(13,15)                1.0915         estimate D2E/DX2                !
 ! R21   R(13,16)                1.0915         estimate D2E/DX2                !
 ! R22   R(17,18)                1.088          estimate D2E/DX2                !
 ! R23   R(17,19)                1.0911         estimate D2E/DX2                !
 ! R24   R(17,20)                1.0918         estimate D2E/DX2                !
 ! R25   R(21,22)                1.4378         estimate D2E/DX2                !
 ! R26   R(21,23)                1.087          estimate D2E/DX2                !
 ! R27   R(22,24)                1.3883         estimate D2E/DX2                !
 ! R28   R(24,25)                1.2009         estimate D2E/DX2                !
 ! R29   R(24,26)                1.1907         estimate D2E/DX2                !
 ! R30   R(27,28)                1.086          estimate D2E/DX2                !
 ! R31   R(27,29)                1.0873         estimate D2E/DX2                !
 ! R32   R(27,30)                1.0858         estimate D2E/DX2                !
 ! A1    A(10,1,21)            110.6591         estimate D2E/DX2                !
 ! A2    A(10,1,27)            111.5956         estimate D2E/DX2                !
 ! A3    A(10,1,31)            109.2            estimate D2E/DX2                !
 ! A4    A(21,1,27)            111.8483         estimate D2E/DX2                !
 ! A5    A(21,1,31)            111.488          estimate D2E/DX2                !
 ! A6    A(27,1,31)            101.7307         estimate D2E/DX2                !
 ! A7    A(3,2,4)              106.7157         estimate D2E/DX2                !
 ! A8    A(3,2,5)              108.9596         estimate D2E/DX2                !
 ! A9    A(3,2,21)             107.518          estimate D2E/DX2                !
 ! A10   A(4,2,5)              110.4956         estimate D2E/DX2                !
 ! A11   A(4,2,21)             109.2406         estimate D2E/DX2                !
 ! A12   A(5,2,21)             113.638          estimate D2E/DX2                !
 ! A13   A(2,5,6)              110.7694         estimate D2E/DX2                !
 ! A14   A(2,5,7)              108.8485         estimate D2E/DX2                !
 ! A15   A(2,5,12)             110.8708         estimate D2E/DX2                !
 ! A16   A(6,5,7)              118.7543         estimate D2E/DX2                !
 ! A17   A(6,5,12)             117.3402         estimate D2E/DX2                !
 ! A18   A(7,5,12)              88.3524         estimate D2E/DX2                !
 ! A19   A(5,7,8)              117.2246         estimate D2E/DX2                !
 ! A20   A(5,7,9)              113.461          estimate D2E/DX2                !
 ! A21   A(5,7,10)              86.1175         estimate D2E/DX2                !
 ! A22   A(8,7,9)              108.7366         estimate D2E/DX2                !
 ! A23   A(8,7,10)             116.9624         estimate D2E/DX2                !
 ! A24   A(9,7,10)             113.0393         estimate D2E/DX2                !
 ! A25   A(1,10,7)             107.3044         estimate D2E/DX2                !
 ! A26   A(1,10,11)            109.0981         estimate D2E/DX2                !
 ! A27   A(1,10,12)            114.8664         estimate D2E/DX2                !
 ! A28   A(7,10,11)            118.7077         estimate D2E/DX2                !
 ! A29   A(7,10,12)             87.7969         estimate D2E/DX2                !
 ! A30   A(11,10,12)           117.566          estimate D2E/DX2                !
 ! A31   A(5,12,10)             85.1667         estimate D2E/DX2                !
 ! A32   A(5,12,13)            112.2622         estimate D2E/DX2                !
 ! A33   A(5,12,17)            118.0467         estimate D2E/DX2                !
 ! A34   A(10,12,13)           110.2316         estimate D2E/DX2                !
 ! A35   A(10,12,17)           122.1217         estimate D2E/DX2                !
 ! A36   A(13,12,17)           107.6262         estimate D2E/DX2                !
 ! A37   A(12,13,14)           113.1541         estimate D2E/DX2                !
 ! A38   A(12,13,15)           110.1359         estimate D2E/DX2                !
 ! A39   A(12,13,16)           110.1877         estimate D2E/DX2                !
 ! A40   A(14,13,15)           107.7429         estimate D2E/DX2                !
 ! A41   A(14,13,16)           107.6408         estimate D2E/DX2                !
 ! A42   A(15,13,16)           107.7934         estimate D2E/DX2                !
 ! A43   A(12,17,18)           114.1774         estimate D2E/DX2                !
 ! A44   A(12,17,19)           110.8851         estimate D2E/DX2                !
 ! A45   A(12,17,20)           109.2906         estimate D2E/DX2                !
 ! A46   A(18,17,19)           107.8249         estimate D2E/DX2                !
 ! A47   A(18,17,20)           106.9893         estimate D2E/DX2                !
 ! A48   A(19,17,20)           107.3922         estimate D2E/DX2                !
 ! A49   A(1,21,2)             115.3399         estimate D2E/DX2                !
 ! A50   A(1,21,22)            110.0645         estimate D2E/DX2                !
 ! A51   A(1,21,23)            109.2068         estimate D2E/DX2                !
 ! A52   A(2,21,22)            103.6556         estimate D2E/DX2                !
 ! A53   A(2,21,23)            110.3693         estimate D2E/DX2                !
 ! A54   A(22,21,23)           107.8715         estimate D2E/DX2                !
 ! A55   A(21,22,24)           116.3148         estimate D2E/DX2                !
 ! A56   A(22,24,25)           118.1496         estimate D2E/DX2                !
 ! A57   A(22,24,26)           112.7586         estimate D2E/DX2                !
 ! A58   A(25,24,26)           129.0534         estimate D2E/DX2                !
 ! A59   A(1,27,28)            110.0786         estimate D2E/DX2                !
 ! A60   A(1,27,29)            109.2882         estimate D2E/DX2                !
 ! A61   A(1,27,30)            109.4756         estimate D2E/DX2                !
 ! A62   A(28,27,29)           109.7125         estimate D2E/DX2                !
 ! A63   A(28,27,30)           108.9968         estimate D2E/DX2                !
 ! A64   A(29,27,30)           109.2729         estimate D2E/DX2                !
 ! D1    D(21,1,10,7)           50.9165         estimate D2E/DX2                !
 ! D2    D(21,1,10,11)        -179.27           estimate D2E/DX2                !
 ! D3    D(21,1,10,12)         -44.8236         estimate D2E/DX2                !
 ! D4    D(27,1,10,7)          176.1566         estimate D2E/DX2                !
 ! D5    D(27,1,10,11)         -54.0299         estimate D2E/DX2                !
 ! D6    D(27,1,10,12)          80.4164         estimate D2E/DX2                !
 ! D7    D(31,1,10,7)          -72.1657         estimate D2E/DX2                !
 ! D8    D(31,1,10,11)          57.6478         estimate D2E/DX2                !
 ! D9    D(31,1,10,12)        -167.9058         estimate D2E/DX2                !
 ! D10   D(10,1,21,2)           -1.3494         estimate D2E/DX2                !
 ! D11   D(10,1,21,22)        -118.1611         estimate D2E/DX2                !
 ! D12   D(10,1,21,23)         123.5961         estimate D2E/DX2                !
 ! D13   D(27,1,21,2)         -126.4466         estimate D2E/DX2                !
 ! D14   D(27,1,21,22)         116.7417         estimate D2E/DX2                !
 ! D15   D(27,1,21,23)          -1.5011         estimate D2E/DX2                !
 ! D16   D(31,1,21,2)          120.3966         estimate D2E/DX2                !
 ! D17   D(31,1,21,22)           3.5849         estimate D2E/DX2                !
 ! D18   D(31,1,21,23)        -114.6579         estimate D2E/DX2                !
 ! D19   D(10,1,27,28)         171.4264         estimate D2E/DX2                !
 ! D20   D(10,1,27,29)          50.8687         estimate D2E/DX2                !
 ! D21   D(10,1,27,30)         -68.78           estimate D2E/DX2                !
 ! D22   D(21,1,27,28)         -63.9964         estimate D2E/DX2                !
 ! D23   D(21,1,27,29)         175.4459         estimate D2E/DX2                !
 ! D24   D(21,1,27,30)          55.7972         estimate D2E/DX2                !
 ! D25   D(31,1,27,28)          55.1032         estimate D2E/DX2                !
 ! D26   D(31,1,27,29)         -65.4545         estimate D2E/DX2                !
 ! D27   D(31,1,27,30)         174.8968         estimate D2E/DX2                !
 ! D28   D(3,2,5,6)            -56.8296         estimate D2E/DX2                !
 ! D29   D(3,2,5,7)             75.4778         estimate D2E/DX2                !
 ! D30   D(3,2,5,12)           171.0813         estimate D2E/DX2                !
 ! D31   D(4,2,5,6)             60.1125         estimate D2E/DX2                !
 ! D32   D(4,2,5,7)           -167.5801         estimate D2E/DX2                !
 ! D33   D(4,2,5,12)           -71.9766         estimate D2E/DX2                !
 ! D34   D(21,2,5,6)          -176.6829         estimate D2E/DX2                !
 ! D35   D(21,2,5,7)           -44.3756         estimate D2E/DX2                !
 ! D36   D(21,2,5,12)           51.2279         estimate D2E/DX2                !
 ! D37   D(3,2,21,1)          -122.5612         estimate D2E/DX2                !
 ! D38   D(3,2,21,22)           -2.1838         estimate D2E/DX2                !
 ! D39   D(3,2,21,23)          113.0987         estimate D2E/DX2                !
 ! D40   D(4,2,21,1)           121.995          estimate D2E/DX2                !
 ! D41   D(4,2,21,22)         -117.6275         estimate D2E/DX2                !
 ! D42   D(4,2,21,23)           -2.3451         estimate D2E/DX2                !
 ! D43   D(5,2,21,1)            -1.8935         estimate D2E/DX2                !
 ! D44   D(5,2,21,22)          118.4839         estimate D2E/DX2                !
 ! D45   D(5,2,21,23)         -126.2336         estimate D2E/DX2                !
 ! D46   D(2,5,7,8)            -33.4637         estimate D2E/DX2                !
 ! D47   D(2,5,7,9)           -161.5664         estimate D2E/DX2                !
 ! D48   D(2,5,7,10)            84.9705         estimate D2E/DX2                !
 ! D49   D(6,5,7,8)             94.4679         estimate D2E/DX2                !
 ! D50   D(6,5,7,9)            -33.6349         estimate D2E/DX2                !
 ! D51   D(6,5,7,10)          -147.098          estimate D2E/DX2                !
 ! D52   D(12,5,7,8)          -144.9812         estimate D2E/DX2                !
 ! D53   D(12,5,7,9)            86.9161         estimate D2E/DX2                !
 ! D54   D(12,5,7,10)          -26.547          estimate D2E/DX2                !
 ! D55   D(2,5,12,10)          -83.2727         estimate D2E/DX2                !
 ! D56   D(2,5,12,13)          166.8268         estimate D2E/DX2                !
 ! D57   D(2,5,12,17)           40.7535         estimate D2E/DX2                !
 ! D58   D(6,5,12,10)          148.0918         estimate D2E/DX2                !
 ! D59   D(6,5,12,13)           38.1914         estimate D2E/DX2                !
 ! D60   D(6,5,12,17)          -87.882          estimate D2E/DX2                !
 ! D61   D(7,5,12,10)           26.2955         estimate D2E/DX2                !
 ! D62   D(7,5,12,13)          -83.6049         estimate D2E/DX2                !
 ! D63   D(7,5,12,17)          150.3217         estimate D2E/DX2                !
 ! D64   D(5,7,10,1)           -89.0094         estimate D2E/DX2                !
 ! D65   D(5,7,10,11)          146.8415         estimate D2E/DX2                !
 ! D66   D(5,7,10,12)           26.3808         estimate D2E/DX2                !
 ! D67   D(8,7,10,1)            29.6712         estimate D2E/DX2                !
 ! D68   D(8,7,10,11)          -94.4779         estimate D2E/DX2                !
 ! D69   D(8,7,10,12)          145.0614         estimate D2E/DX2                !
 ! D70   D(9,7,10,1)           157.1142         estimate D2E/DX2                !
 ! D71   D(9,7,10,11)           32.9651         estimate D2E/DX2                !
 ! D72   D(9,7,10,12)          -87.4956         estimate D2E/DX2                !
 ! D73   D(1,10,12,5)           81.8787         estimate D2E/DX2                !
 ! D74   D(1,10,12,13)        -166.1567         estimate D2E/DX2                !
 ! D75   D(1,10,12,17)         -38.391          estimate D2E/DX2                !
 ! D76   D(7,10,12,5)          -26.196          estimate D2E/DX2                !
 ! D77   D(7,10,12,13)          85.7687         estimate D2E/DX2                !
 ! D78   D(7,10,12,17)        -146.4656         estimate D2E/DX2                !
 ! D79   D(11,10,12,5)        -147.674          estimate D2E/DX2                !
 ! D80   D(11,10,12,13)        -35.7094         estimate D2E/DX2                !
 ! D81   D(11,10,12,17)         92.0563         estimate D2E/DX2                !
 ! D82   D(5,12,13,14)          48.5312         estimate D2E/DX2                !
 ! D83   D(5,12,13,15)         -72.1208         estimate D2E/DX2                !
 ! D84   D(5,12,13,16)         169.0894         estimate D2E/DX2                !
 ! D85   D(10,12,13,14)        -44.5551         estimate D2E/DX2                !
 ! D86   D(10,12,13,15)       -165.2072         estimate D2E/DX2                !
 ! D87   D(10,12,13,16)         76.003          estimate D2E/DX2                !
 ! D88   D(17,12,13,14)       -179.928          estimate D2E/DX2                !
 ! D89   D(17,12,13,15)         59.4199         estimate D2E/DX2                !
 ! D90   D(17,12,13,16)        -59.3699         estimate D2E/DX2                !
 ! D91   D(5,12,17,18)         -48.2958         estimate D2E/DX2                !
 ! D92   D(5,12,17,19)        -170.331          estimate D2E/DX2                !
 ! D93   D(5,12,17,20)          71.4713         estimate D2E/DX2                !
 ! D94   D(10,12,17,18)         54.5163         estimate D2E/DX2                !
 ! D95   D(10,12,17,19)        -67.519          estimate D2E/DX2                !
 ! D96   D(10,12,17,20)        174.2833         estimate D2E/DX2                !
 ! D97   D(13,12,17,18)       -176.5877         estimate D2E/DX2                !
 ! D98   D(13,12,17,19)         61.377          estimate D2E/DX2                !
 ! D99   D(13,12,17,20)        -56.8207         estimate D2E/DX2                !
 ! D100  D(1,21,22,24)         -75.7627         estimate D2E/DX2                !
 ! D101  D(2,21,22,24)         160.345          estimate D2E/DX2                !
 ! D102  D(23,21,22,24)         43.2997         estimate D2E/DX2                !
 ! D103  D(21,22,24,25)        -10.3218         estimate D2E/DX2                !
 ! D104  D(21,22,24,26)        171.7284         estimate D2E/DX2                !
 ! D105  D(22,24,25,26)       -177.5653         estimate D2E/DX2                !
 --------------------------------------------------------------------------------
 Trust Radius=3.00D-01 FncErr=1.00D-07 GrdErr=1.00D-07 EigMax=2.50D+02 EigMin=1.00D-04
 Number of steps in this run=    186 maximum allowed number of steps=    186.
 GradGradGradGradGradGradGradGradGradGradGradGradGradGradGradGradGradGrad

                          Input orientation:                          
 ---------------------------------------------------------------------
 Center     Atomic      Atomic             Coordinates (Angstroms)
 Number     Number       Type             X           Y           Z
 ---------------------------------------------------------------------
      1          6           0        0.102410    0.739510    0.491920
      2          6           0       -0.364440   -1.386710   -1.014210
      3          1           0        0.157850   -2.330190   -0.860490
      4          1           0       -0.595610   -1.326040   -2.077360
      5          6           0       -1.644690   -1.389790   -0.189480
      6          1           0       -2.270930   -2.243030   -0.450930
      7          6           0       -1.283710   -1.161290    1.290910
      8          1           0       -0.338210   -1.572160    1.642390
      9          1           0       -2.069550   -1.457890    1.977970
     10          6           0       -1.310860    0.348410    0.955500
     11          1           0       -1.641270    1.048900    1.721790
     12          6           0       -2.311010    0.012830   -0.197030
     13          6           0       -3.741900   -0.023030    0.338640
     14          1           0       -3.832870   -0.560540    1.280350
     15          1           0       -4.401940   -0.505240   -0.384710
     16          1           0       -4.109100    0.992000    0.500340
     17          6           0       -2.328120    0.790340   -1.506230
     18          1           0       -1.366090    0.831380   -2.012720
     19          1           0       -2.664880    1.815600   -1.345360
     20          1           0       -3.031930    0.320060   -2.195860
     21          6           0        0.612850   -0.246640   -0.638860
     22          8           0        1.789880   -0.941610   -0.192820
     23          1           0        0.879680    0.328910   -1.521540
     24          7           0        2.971030   -0.211990   -0.188950
     25          8           0        2.974770    0.862810   -0.724530
     26          8           0        3.869070   -0.792110    0.335150
     27          6           0        0.164480    2.223270    0.036190
     28          1           0        1.195170    2.516030   -0.141160
     29          1           0       -0.268400    2.854560    0.808370
     30          1           0       -0.400290    2.343470   -0.883300
     31          8           0        0.940160    0.744250    1.564790
 ---------------------------------------------------------------------
                    Distance matrix (angstroms):
                    1          2          3          4          5
     1  C    0.000000
     2  C    2.647109   0.000000
     3  H    3.354869   1.089298   0.000000
     4  H    3.369707   1.089683   1.748368   0.000000
     5  C    2.837355   1.522902   2.140971   2.160723   0.000000
     6  H    3.926481   2.164549   2.464611   2.508554   1.090207
     7  C    2.484503   2.491877   2.841293   3.441783   1.540803
     8  H    2.619455   2.663194   2.661784   3.736759   2.257409
     9  H    3.428458   3.444649   3.712017   4.316895   2.209747
    10  C    1.537920   2.790360   3.553847   3.537457   2.108023
    11  H    2.156090   3.879199   4.617711   4.600792   3.098415
    12  C    2.612913   2.532909   3.467736   2.875902   1.552863
    13  C    3.922204   3.885494   4.687105   4.175408   2.558365
    14  H    4.218789   4.239996   4.862171   4.726527   2.763365
    15  H    4.754687   4.180271   4.934419   4.245813   2.902236
    16  H    4.219080   4.687707   5.576349   4.935834   3.496011
    17  C    3.146850   2.972822   4.041625   2.794073   2.637020
    18  H    2.904850   2.630636   3.693989   2.291785   2.887112
    19  H    3.491627   3.956826   5.038897   3.832441   3.556877
    20  H    4.150203   3.380069   4.356803   2.942676   2.978856
    21  C    1.584836   1.547819   2.144137   2.166740   2.570062
    22  O    2.478425   2.348167   2.244429   3.064285   3.463690
    23  H    2.196989   2.179121   2.833521   2.285668   3.331780
    24  N    3.098051   3.631306   3.584929   4.186660   4.763621
    25  O    3.121763   4.036654   4.260138   4.401003   5.167194
    26  O    4.069172   4.482960   4.191467   5.102808   5.570817
    27  C    1.553411   3.796716   4.640913   4.200290   4.047002
    28  H    2.179665   4.292549   5.007925   4.660179   4.829345
    29  H    2.170502   4.617293   5.463370   5.090375   4.572131
    30  H    2.171779   3.732649   4.706925   3.863837   3.995891
    31  O    1.361212   3.590851   3.993266   4.462056   3.783258
                    6          7          8          9         10
     6  H    0.000000
     7  C    2.275691   0.000000
     8  H    2.927023   1.089184   0.000000
     9  H    2.560577   1.085158   1.767261   0.000000
    10  C    3.100861   1.546749   2.259747   2.209926   0.000000
    11  H    3.994244   2.280010   2.928178   2.555983   1.089522
    12  C    2.270457   2.155892   3.128514   2.636654   1.562447
    13  C    2.777692   2.871437   3.960388   2.746449   2.535437
    14  H    2.875371   2.619013   3.656104   2.097906   2.700417
    15  H    2.750546   3.600203   4.664907   3.453960   3.475580
    16  H    3.840469   3.639298   4.700937   3.513562   2.907151
    17  C    3.212205   3.567022   4.410777   4.154642   2.700043
    18  H    3.565098   3.858950   4.493703   4.654162   3.007763
    19  H    4.174647   4.209445   5.081039   4.702624   3.046305
    20  H    3.192700   4.172318   5.056559   4.637687   3.590815
    21  C    3.512418   2.856140   2.804571   3.938299   2.568410
    22  O    4.272060   3.420039   2.879992   4.458035   3.549279
    23  H    4.205642   3.848484   3.886872   4.912961   3.306747
    24  N    5.627779   4.603691   4.019321   5.626300   4.467482
    25  O    6.102333   5.127732   4.744178   6.175299   4.631817
    26  O    6.357884   5.253657   4.474210   6.197526   5.340159
    27  C    5.110415   3.889322   4.151851   4.723594   2.556728
    28  H    5.895630   4.660295   4.716524   5.562477   3.490190
    29  H    5.619732   4.170222   4.505143   4.817606   2.718301
    30  H    4.972144   4.217933   4.659949   5.042185   2.861920
    31  O    4.826807   2.941376   2.646886   3.752132   2.365378
                   11         12         13         14         15
    11  H    0.000000
    12  C    2.281198   0.000000
    13  C    2.734005   1.528291   0.000000
    14  H    2.754683   2.197149   1.088122   0.000000
    15  H    3.804470   2.162316   1.091519   1.760490   0.000000
    16  H    2.754154   2.162921   1.091453   1.759289   1.763745
    17  C    3.310397   1.522767   2.462497   3.442990   2.690179
    18  H    3.750947   2.204456   3.450128   4.343588   3.695045
    19  H    3.323103   2.166533   2.715951   3.728887   3.053936
    20  H    4.220560   2.146960   2.654328   3.674370   2.416260
    21  C    3.511716   2.968416   4.468708   4.852456   5.027881
    22  O    4.404617   4.210495   5.632657   5.825012   6.210143
    23  H    4.170463   3.469112   4.994310   5.554263   5.466598
    24  N    5.149183   5.286829   6.736281   6.969461   7.381396
    25  O    5.227517   5.379609   6.857747   7.238054   7.510186
    26  O    5.972934   6.254961   7.649729   7.763176   8.307232
    27  C    2.735165   3.326934   4.516320   5.027558   5.336114
    28  H    3.697086   4.308414   5.572405   6.063593   6.365142
    29  H    2.445305   3.641224   4.535016   4.958943   5.458741
    30  H    3.162663   3.090906   4.273151   4.989716   4.937301
    31  O    2.604082   3.769495   4.900393   4.956329   5.822354
                   16         17         18         19         20
    16  H    0.000000
    17  C    2.690517   0.000000
    18  H    3.723624   1.087988   0.000000
    19  H    2.484089   1.091075   1.760941   0.000000
    20  H    2.980150   1.091834   1.752145   1.759180   0.000000
    21  C    5.012865   3.236814   2.639284   3.936431   4.003726
    22  O    6.246382   4.656460   4.051626   5.364275   5.371576
    23  H    5.423616   3.240854   2.353129   3.847752   3.969317
    24  N    7.214773   5.551656   4.819270   6.100155   6.351873
    25  O    7.190147   5.360686   4.528078   5.753164   6.208046
    26  O    8.176890   6.655824   5.962811   7.233033   7.434160
    27  C    4.471571   3.262729   2.911706   3.174926   4.338351
    28  H    5.556030   4.153913   3.591773   4.103740   5.187721
    29  H    4.279601   3.723013   3.640979   3.385426   4.804809
    30  H    4.182846   2.552799   2.120089   2.370762   3.569668
    31  O    5.166184   4.484968   4.257342   4.755321   5.486340
                   21         22         23         24         25
    21  C    0.000000
    22  O    1.437823   0.000000
    23  H    1.087005   2.051385   0.000000
    24  N    2.400965   1.388336   2.538132   0.000000
    25  O    2.610916   2.223198   2.304273   1.200856   0.000000
    26  O    3.442267   2.150380   3.693296   1.190670   2.159040
    27  C    2.599458   3.565226   2.554728   3.722620   3.213608
    28  H    2.866906   3.508792   2.605471   3.255466   2.498086
    29  H    3.533910   4.432810   3.622910   4.570808   4.103048
    30  H    2.791930   4.008161   2.470653   4.286992   3.688983
    31  O    2.438251   2.579407   3.114739   2.848584   3.065074
                   26         27         28         29         30
    26  O    0.000000
    27  C    4.786009   0.000000
    28  H    4.280234   1.086040   0.000000
    29  H    5.535413   1.087278   1.777146   0.000000
    30  H    5.435432   1.085760   1.768061   1.772105   0.000000
    31  O    3.528588   2.264022   2.472751   2.546801   3.216746
                   31
    31  O    0.000000
 Stoichiometry    C10H16NO4(2)
 Framework group  C1[X(C10H16NO4)]
 Deg. of freedom    87
 Full point group                 C1      NOp   1
 Largest Abelian subgroup         C1      NOp   1
 Largest concise Abelian subgroup C1      NOp   1
                         Standard orientation:                         
 ---------------------------------------------------------------------
 Center     Atomic      Atomic             Coordinates (Angstroms)
 Number     Number       Type             X           Y           Z
 ---------------------------------------------------------------------
      1          6           0        0.102411    0.739510    0.491920
      2          6           0       -0.364441   -1.386710   -1.014210
      3          1           0        0.157849   -2.330190   -0.860490
      4          1           0       -0.595611   -1.326040   -2.077360
      5          6           0       -1.644691   -1.389789   -0.189480
      6          1           0       -2.270931   -2.243028   -0.450930
      7          6           0       -1.283710   -1.161289    1.290910
      8          1           0       -0.338211   -1.572160    1.642390
      9          1           0       -2.069551   -1.457888    1.977970
     10          6           0       -1.310859    0.348411    0.955500
     11          1           0       -1.641269    1.048901    1.721790
     12          6           0       -2.311009    0.012832   -0.197030
     13          6           0       -3.741899   -0.023027    0.338640
     14          1           0       -3.832870   -0.560537    1.280350
     15          1           0       -4.401940   -0.505237   -0.384710
     16          1           0       -4.109099    0.992003    0.500340
     17          6           0       -2.328119    0.790342   -1.506230
     18          1           0       -1.366089    0.831381   -2.012720
     19          1           0       -2.664878    1.815602   -1.345360
     20          1           0       -3.031929    0.320062   -2.195860
     21          6           0        0.612850   -0.246641   -0.638860
     22          8           0        1.789880   -0.941612   -0.192820
     23          1           0        0.879681    0.328909   -1.521540
     24          7           0        2.971030   -0.211992   -0.188950
     25          8           0        2.974771    0.862807   -0.724530
     26          8           0        3.869070   -0.792113    0.335150
     27          6           0        0.164482    2.223270    0.036190
     28          1           0        1.195173    2.516029   -0.141160
     29          1           0       -0.268397    2.854560    0.808370
     30          1           0       -0.400288    2.343470   -0.883300
     31          8           0        0.940161    0.744249    1.564790
 ---------------------------------------------------------------------
 Rotational constants (GHZ):           1.2954785           0.4243522           0.4022802
 Standard basis: 6-31++G(d,p) (6D, 7F)
 There are   381 symmetry adapted cartesian basis functions of A   symmetry.
 There are   381 symmetry adapted basis functions of A   symmetry.
   381 basis functions,   608 primitive gaussians,   381 cartesian basis functions
    58 alpha electrons       57 beta electrons
       nuclear repulsion energy      1145.4764790273 Hartrees.
 NAtoms=   31 NActive=   31 NUniq=   31 SFac= 1.00D+00 NAtFMM=   60 NAOKFM=F Big=F
 Integral buffers will be    131072 words long.
 Raffenetti 2 integral format.
 Two-electron integral symmetry is turned on.
 Nuclear repulsion after empirical dispersion term =     1145.4477264111 Hartrees.
 One-electron integrals computed using PRISM.
 NBasis=   381 RedAO= T EigKep=  1.90D-06  NBF=   381
 NBsUse=   381 1.00D-06 EigRej= -1.00D+00 NBFU=   381
 ExpMin= 3.60D-02 ExpMax= 5.48D+03 ExpMxC= 8.25D+02 IAcc=3 IRadAn=         7 AccDes= 0.00D+00
 Harris functional with IExCor= 4639 and IRadAn=       7 diagonalized for initial guess.
 HarFok:  IExCor= 4639 AccDes= 0.00D+00 IRadAn=         7 IDoV= 1 UseB2=F ITyADJ=14
 ICtDFT=  3500011 ScaDFX=  1.000000  1.000000  1.000000  1.000000
 FoFCou: FMM=F IPFlag=           0 FMFlag=      100000 FMFlg1=           0
         NFxFlg=           0 DoJE=T BraDBF=F KetDBF=T FulRan=T
         wScrn=  0.000000 ICntrl=       500 IOpCl=  0 I1Cent=   200000004 NGrid=           0
         NMat0=    1 NMatS0=      1 NMatT0=    0 NMatD0=    1 NMtDS0=    0 NMtDT0=    0
 Petite list used in FoFCou.
 Initial guess <Sx>= 0.0000 <Sy>= 0.0000 <Sz>= 0.5000 <S**2>= 0.7500 S= 0.5000
 Requested convergence on RMS density matrix=1.00D-08 within 128 cycles.
 Requested convergence on MAX density matrix=1.00D-06.
 Requested convergence on             energy=1.00D-06.
 No special actions if energy rises.
 Rare condition: small coef for last iteration:  0.000D+00
 Rare condition: small coef for last iteration:  0.000D+00
 Rare condition: small coef for last iteration:  0.000D+00
 Restarting incremental Fock formation.
 SCF Done:  E(UwB97XD) =  -745.926960071     A.U. after   35 cycles
            NFock= 35  Conv=0.60D-08     -V/T= 2.0085
 <Sx>= 0.0000 <Sy>= 0.0000 <Sz>= 0.5000 <S**2>= 0.7543 S= 0.5021
 <L.S>= 0.000000000000E+00
 Annihilation of the first spin contaminant:
 S**2 before annihilation     0.7543,   after     0.7500

 **********************************************************************

            Population analysis using the SCF Density.

 **********************************************************************

 Orbital symmetries:
 Alpha Orbitals:
       Occupied  (A) (A) (A) (A) (A) (A) (A) (A) (A) (A) (A) (A)
                 (A) (A) (A) (A) (A) (A) (A) (A) (A) (A) (A) (A)
                 (A) (A) (A) (A) (A) (A) (A) (A) (A) (A) (A) (A)
                 (A) (A) (A) (A) (A) (A) (A) (A) (A) (A) (A) (A)
                 (A) (A) (A) (A) (A) (A) (A) (A) (A) (A)
       Virtual   (A) (A) (A) (A) (A) (A) (A) (A) (A) (A) (A) (A)
                 (A) (A) (A) (A) (A) (A) (A) (A) (A) (A) (A) (A)
                 (A) (A) (A) (A) (A) (A) (A) (A) (A) (A) (A) (A)
                 (A) (A) (A) (A) (A) (A) (A) (A) (A) (A) (A) (A)
                 (A) (A) (A) (A) (A) (A) (A) (A) (A) (A) (A) (A)
                 (A) (A) (A) (A) (A) (A) (A) (A) (A) (A) (A) (A)
                 (A) (A) (A) (A) (A) (A) (A) (A) (A) (A) (A) (A)
                 (A) (A) (A) (A) (A) (A) (A) (A) (A) (A) (A) (A)
                 (A) (A) (A) (A) (A) (A) (A) (A) (A) (A) (A) (A)
                 (A) (A) (A) (A) (A) (A) (A) (A) (A) (A) (A) (A)
                 (A) (A) (A) (A) (A) (A) (A) (A) (A) (A) (A) (A)
                 (A) (A) (A) (A) (A) (A) (A) (A) (A) (A) (A) (A)
                 (A) (A) (A) (A) (A) (A) (A) (A) (A) (A) (A) (A)
                 (A) (A) (A) (A) (A) (A) (A) (A) (A) (A) (A) (A)
                 (A) (A) (A) (A) (A) (A) (A) (A) (A) (A) (A) (A)
                 (A) (A) (A) (A) (A) (A) (A) (A) (A) (A) (A) (A)
                 (A) (A) (A) (A) (A) (A) (A) (A) (A) (A) (A) (A)
                 (A) (A) (A) (A) (A) (A) (A) (A) (A) (A) (A) (A)
                 (A) (A) (A) (A) (A) (A) (A) (A) (A) (A) (A) (A)
                 (A) (A) (A) (A) (A) (A) (A) (A) (A) (A) (A) (A)
                 (A) (A) (A) (A) (A) (A) (A) (A) (A) (A) (A) (A)
                 (A) (A) (A) (A) (A) (A) (A) (A) (A) (A) (A) (A)
                 (A) (A) (A) (A) (A) (A) (A) (A) (A) (A) (A) (A)
                 (A) (A) (A) (A) (A) (A) (A) (A) (A) (A) (A) (A)
                 (A) (A) (A) (A) (A) (A) (A) (A) (A) (A) (A) (A)
                 (A) (A) (A) (A) (A) (A) (A) (A) (A) (A) (A) (A)
                 (A) (A) (A) (A) (A) (A) (A) (A) (A) (A) (A)
 Beta  Orbitals:
       Occupied  (A) (A) (A) (A) (A) (A) (A) (A) (A) (A) (A) (A)
                 (A) (A) (A) (A) (A) (A) (A) (A) (A) (A) (A) (A)
                 (A) (A) (A) (A) (A) (A) (A) (A) (A) (A) (A) (A)
                 (A) (A) (A) (A) (A) (A) (A) (A) (A) (A) (A) (A)
                 (A) (A) (A) (A) (A) (A) (A) (A) (A)
       Virtual   (A) (A) (A) (A) (A) (A) (A) (A) (A) (A) (A) (A)
                 (A) (A) (A) (A) (A) (A) (A) (A) (A) (A) (A) (A)
                 (A) (A) (A) (A) (A) (A) (A) (A) (A) (A) (A) (A)
                 (A) (A) (A) (A) (A) (A) (A) (A) (A) (A) (A) (A)
                 (A) (A) (A) (A) (A) (A) (A) (A) (A) (A) (A) (A)
                 (A) (A) (A) (A) (A) (A) (A) (A) (A) (A) (A) (A)
                 (A) (A) (A) (A) (A) (A) (A) (A) (A) (A) (A) (A)
                 (A) (A) (A) (A) (A) (A) (A) (A) (A) (A) (A) (A)
                 (A) (A) (A) (A) (A) (A) (A) (A) (A) (A) (A) (A)
                 (A) (A) (A) (A) (A) (A) (A) (A) (A) (A) (A) (A)
                 (A) (A) (A) (A) (A) (A) (A) (A) (A) (A) (A) (A)
                 (A) (A) (A) (A) (A) (A) (A) (A) (A) (A) (A) (A)
                 (A) (A) (A) (A) (A) (A) (A) (A) (A) (A) (A) (A)
                 (A) (A) (A) (A) (A) (A) (A) (A) (A) (A) (A) (A)
                 (A) (A) (A) (A) (A) (A) (A) (A) (A) (A) (A) (A)
                 (A) (A) (A) (A) (A) (A) (A) (A) (A) (A) (A) (A)
                 (A) (A) (A) (A) (A) (A) (A) (A) (A) (A) (A) (A)
                 (A) (A) (A) (A) (A) (A) (A) (A) (A) (A) (A) (A)
                 (A) (A) (A) (A) (A) (A) (A) (A) (A) (A) (A) (A)
                 (A) (A) (A) (A) (A) (A) (A) (A) (A) (A) (A) (A)
                 (A) (A) (A) (A) (A) (A) (A) (A) (A) (A) (A) (A)
                 (A) (A) (A) (A) (A) (A) (A) (A) (A) (A) (A) (A)
                 (A) (A) (A) (A) (A) (A) (A) (A) (A) (A) (A) (A)
                 (A) (A) (A) (A) (A) (A) (A) (A) (A) (A) (A) (A)
                 (A) (A) (A) (A) (A) (A) (A) (A) (A) (A) (A) (A)
                 (A) (A) (A) (A) (A) (A) (A) (A) (A) (A) (A) (A)
                 (A) (A) (A) (A) (A) (A) (A) (A) (A) (A) (A) (A)
 The electronic state is 2-A.
 Alpha  occ. eigenvalues --  -19.37532 -19.34215 -19.33886 -19.32870 -14.76747
 Alpha  occ. eigenvalues --  -10.40109 -10.37803 -10.33096 -10.32478 -10.32374
 Alpha  occ. eigenvalues --  -10.31898 -10.30331 -10.30330 -10.30166 -10.28770
 Alpha  occ. eigenvalues --   -1.41261  -1.21905  -1.20406  -1.15388  -1.00479
 Alpha  occ. eigenvalues --   -0.91559  -0.86622  -0.86096  -0.81913  -0.79483
 Alpha  occ. eigenvalues --   -0.76181  -0.73136  -0.71982  -0.69023  -0.68995
 Alpha  occ. eigenvalues --   -0.67517  -0.64459  -0.61728  -0.59692  -0.57552
 Alpha  occ. eigenvalues --   -0.57092  -0.55556  -0.54932  -0.53143  -0.51936
 Alpha  occ. eigenvalues --   -0.51410  -0.51030  -0.49525  -0.48165  -0.47503
 Alpha  occ. eigenvalues --   -0.47169  -0.46733  -0.45947  -0.45149  -0.44164
 Alpha  occ. eigenvalues --   -0.42740  -0.42408  -0.41312  -0.40580  -0.39432
 Alpha  occ. eigenvalues --   -0.39041  -0.38282  -0.35721
 Alpha virt. eigenvalues --    0.00497   0.03293   0.04674   0.04743   0.05566
 Alpha virt. eigenvalues --    0.06559   0.07087   0.07250   0.07438   0.08194
 Alpha virt. eigenvalues --    0.09582   0.09962   0.10193   0.10460   0.10876
 Alpha virt. eigenvalues --    0.11247   0.12086   0.12830   0.13204   0.14030
 Alpha virt. eigenvalues --    0.14828   0.15209   0.15801   0.16077   0.16358
 Alpha virt. eigenvalues --    0.16742   0.16881   0.17137   0.17646   0.18021
 Alpha virt. eigenvalues --    0.18480   0.18697   0.18914   0.19331   0.19460
 Alpha virt. eigenvalues --    0.20192   0.20637   0.21050   0.21155   0.21536
 Alpha virt. eigenvalues --    0.21689   0.21982   0.22472   0.22736   0.23079
 Alpha virt. eigenvalues --    0.23380   0.23772   0.23877   0.24524   0.24815
 Alpha virt. eigenvalues --    0.25524   0.25618   0.26049   0.26200   0.26854
 Alpha virt. eigenvalues --    0.27527   0.27568   0.28043   0.28330   0.29205
 Alpha virt. eigenvalues --    0.29797   0.29979   0.30676   0.31009   0.32210
 Alpha virt. eigenvalues --    0.32371   0.32474   0.34088   0.34508   0.35046
 Alpha virt. eigenvalues --    0.35471   0.36002   0.36667   0.36992   0.37186
 Alpha virt. eigenvalues --    0.38037   0.38244   0.39097   0.39691   0.40057
 Alpha virt. eigenvalues --    0.40389   0.40703   0.40955   0.42104   0.42722
 Alpha virt. eigenvalues --    0.43058   0.43500   0.44226   0.44688   0.45613
 Alpha virt. eigenvalues --    0.45679   0.46080   0.47200   0.47686   0.48034
 Alpha virt. eigenvalues --    0.48730   0.49287   0.49903   0.49976   0.50732
 Alpha virt. eigenvalues --    0.51513   0.52409   0.53388   0.54301   0.54469
 Alpha virt. eigenvalues --    0.55873   0.56391   0.59088   0.61323   0.74798
 Alpha virt. eigenvalues --    0.75743   0.76921   0.77607   0.78862   0.80450
 Alpha virt. eigenvalues --    0.81387   0.82090   0.83332   0.83551   0.85386
 Alpha virt. eigenvalues --    0.86225   0.87397   0.88980   0.89923   0.90403
 Alpha virt. eigenvalues --    0.92324   0.93002   0.94344   0.96145   0.96376
 Alpha virt. eigenvalues --    0.98235   0.98562   0.99784   1.00723   1.02446
 Alpha virt. eigenvalues --    1.04252   1.05383   1.08064   1.09809   1.10678
 Alpha virt. eigenvalues --    1.11279   1.12835   1.13305   1.13724   1.14316
 Alpha virt. eigenvalues --    1.15003   1.16282   1.16735   1.18748   1.19838
 Alpha virt. eigenvalues --    1.20486   1.22195   1.24087   1.24729   1.25802
 Alpha virt. eigenvalues --    1.26798   1.28040   1.28601   1.29147   1.29803
 Alpha virt. eigenvalues --    1.31324   1.32747   1.34841   1.36181   1.36902
 Alpha virt. eigenvalues --    1.37814   1.38879   1.40700   1.41849   1.42702
 Alpha virt. eigenvalues --    1.44837   1.47170   1.47816   1.49234   1.50652
 Alpha virt. eigenvalues --    1.53679   1.54035   1.55360   1.57368   1.59578
 Alpha virt. eigenvalues --    1.62651   1.62995   1.64508   1.66407   1.69222
 Alpha virt. eigenvalues --    1.70898   1.73270   1.74178   1.75194   1.76138
 Alpha virt. eigenvalues --    1.76535   1.80565   1.81469   1.83318   1.84523
 Alpha virt. eigenvalues --    1.86846   1.87922   1.88145   1.90197   1.91444
 Alpha virt. eigenvalues --    1.93380   1.94601   1.95480   1.96236   1.96572
 Alpha virt. eigenvalues --    1.97262   1.99229   2.01117   2.02418   2.02968
 Alpha virt. eigenvalues --    2.04081   2.06292   2.08006   2.09005   2.10095
 Alpha virt. eigenvalues --    2.12180   2.12306   2.12757   2.13243   2.14314
 Alpha virt. eigenvalues --    2.15813   2.17824   2.18152   2.19860   2.20888
 Alpha virt. eigenvalues --    2.21596   2.22173   2.23383   2.25303   2.26881
 Alpha virt. eigenvalues --    2.27396   2.28142   2.28787   2.30161   2.31265
 Alpha virt. eigenvalues --    2.33719   2.36316   2.36690   2.38440   2.40529
 Alpha virt. eigenvalues --    2.41835   2.44903   2.47480   2.48792   2.49706
 Alpha virt. eigenvalues --    2.51813   2.54307   2.55205   2.56865   2.59195
 Alpha virt. eigenvalues --    2.60466   2.61612   2.62228   2.62629   2.66495
 Alpha virt. eigenvalues --    2.68497   2.68918   2.71418   2.72569   2.75093
 Alpha virt. eigenvalues --    2.76937   2.77298   2.78211   2.79043   2.80396
 Alpha virt. eigenvalues --    2.82372   2.83241   2.86146   2.87376   2.87921
 Alpha virt. eigenvalues --    2.88852   2.90385   2.92201   2.93180   2.95110
 Alpha virt. eigenvalues --    2.95827   2.97006   2.98269   2.99073   3.02316
 Alpha virt. eigenvalues --    3.05149   3.05467   3.07151   3.08275   3.10235
 Alpha virt. eigenvalues --    3.12364   3.13918   3.14553   3.17533   3.23698
 Alpha virt. eigenvalues --    3.31546   3.34421   3.38665   3.40864   3.42375
 Alpha virt. eigenvalues --    3.44832   3.47307   3.53654   3.55712   3.56224
 Alpha virt. eigenvalues --    3.56816   3.57987   3.59816   3.60078   3.62705
 Alpha virt. eigenvalues --    3.65765   3.66159   3.69734   4.23939   4.45229
 Alpha virt. eigenvalues --    4.48694   4.52047   4.56988   4.62897   4.70175
 Alpha virt. eigenvalues --    4.75147   4.78386   4.81672   4.83053   4.87589
 Alpha virt. eigenvalues --    4.95401   5.10297   5.14615
  Beta  occ. eigenvalues --  -19.37543 -19.34203 -19.33885 -19.30904 -14.76747
  Beta  occ. eigenvalues --  -10.39946 -10.37875 -10.33078 -10.32375 -10.32367
  Beta  occ. eigenvalues --  -10.31893 -10.30337 -10.30331 -10.30158 -10.28767
  Beta  occ. eigenvalues --   -1.41255  -1.21881  -1.20260  -1.10514  -1.00094
  Beta  occ. eigenvalues --   -0.91260  -0.86568  -0.85119  -0.81868  -0.79438
  Beta  occ. eigenvalues --   -0.76022  -0.72642  -0.71874  -0.68991  -0.68743
  Beta  occ. eigenvalues --   -0.66915  -0.64380  -0.61476  -0.59188  -0.56768
  Beta  occ. eigenvalues --   -0.56256  -0.55054  -0.54199  -0.52971  -0.51589
  Beta  occ. eigenvalues --   -0.51230  -0.50390  -0.49251  -0.47852  -0.47158
  Beta  occ. eigenvalues --   -0.46704  -0.46440  -0.45180  -0.44141  -0.42835
  Beta  occ. eigenvalues --   -0.42288  -0.41135  -0.40875  -0.40132  -0.39137
  Beta  occ. eigenvalues --   -0.38410  -0.34180
  Beta virt. eigenvalues --   -0.08638   0.00555   0.03315   0.04706   0.04749
  Beta virt. eigenvalues --    0.05595   0.06580   0.07102   0.07294   0.07463
  Beta virt. eigenvalues --    0.08214   0.09606   0.10014   0.10208   0.10497
  Beta virt. eigenvalues --    0.10884   0.11320   0.12156   0.12850   0.13265
  Beta virt. eigenvalues --    0.14082   0.14859   0.15254   0.15861   0.16131
  Beta virt. eigenvalues --    0.16411   0.16773   0.16935   0.17161   0.17709
  Beta virt. eigenvalues --    0.18040   0.18526   0.18731   0.18931   0.19352
  Beta virt. eigenvalues --    0.19487   0.20256   0.20684   0.21135   0.21177
  Beta virt. eigenvalues --    0.21569   0.21747   0.22039   0.22524   0.22794
  Beta virt. eigenvalues --    0.23154   0.23445   0.23846   0.23932   0.24537
  Beta virt. eigenvalues --    0.24846   0.25630   0.25672   0.26078   0.26277
  Beta virt. eigenvalues --    0.26927   0.27578   0.27724   0.28074   0.28423
  Beta virt. eigenvalues --    0.29361   0.29840   0.30121   0.30716   0.31068
  Beta virt. eigenvalues --    0.32268   0.32419   0.32573   0.34125   0.34780
  Beta virt. eigenvalues --    0.35104   0.35576   0.36061   0.36794   0.37051
  Beta virt. eigenvalues --    0.37291   0.38159   0.38347   0.39273   0.39735
  Beta virt. eigenvalues --    0.40113   0.40450   0.40737   0.41079   0.42147
  Beta virt. eigenvalues --    0.42798   0.43111   0.43562   0.44656   0.44856
  Beta virt. eigenvalues --    0.45643   0.45850   0.46206   0.47245   0.47752
  Beta virt. eigenvalues --    0.48305   0.48905   0.49358   0.49995   0.50090
  Beta virt. eigenvalues --    0.50938   0.51710   0.52625   0.53430   0.54356
  Beta virt. eigenvalues --    0.54507   0.55947   0.56567   0.59158   0.61510
  Beta virt. eigenvalues --    0.74942   0.75854   0.76967   0.77738   0.78907
  Beta virt. eigenvalues --    0.80586   0.81421   0.82144   0.83390   0.83678
  Beta virt. eigenvalues --    0.85439   0.86309   0.87511   0.89103   0.90046
  Beta virt. eigenvalues --    0.90453   0.92477   0.93176   0.94474   0.96207
  Beta virt. eigenvalues --    0.96428   0.98321   0.98608   0.99880   1.00774
  Beta virt. eigenvalues --    1.02564   1.04354   1.05440   1.08124   1.09853
  Beta virt. eigenvalues --    1.10716   1.11421   1.13136   1.13351   1.13787
  Beta virt. eigenvalues --    1.14346   1.15033   1.16315   1.16804   1.18814
  Beta virt. eigenvalues --    1.19877   1.20751   1.22247   1.24281   1.24762
  Beta virt. eigenvalues --    1.25881   1.26980   1.28073   1.28667   1.29252
  Beta virt. eigenvalues --    1.29928   1.31378   1.32901   1.34944   1.36333
  Beta virt. eigenvalues --    1.37167   1.38561   1.39138   1.40756   1.42077
  Beta virt. eigenvalues --    1.42835   1.45340   1.47576   1.48387   1.49342
  Beta virt. eigenvalues --    1.51574   1.54167   1.55184   1.55943   1.58088
  Beta virt. eigenvalues --    1.60046   1.62742   1.63119   1.65372   1.66969
  Beta virt. eigenvalues --    1.69430   1.71558   1.73768   1.74471   1.75341
  Beta virt. eigenvalues --    1.76367   1.77142   1.81167   1.81624   1.83512
  Beta virt. eigenvalues --    1.85018   1.86958   1.88042   1.88282   1.90292
  Beta virt. eigenvalues --    1.91637   1.93886   1.94892   1.95696   1.96308
  Beta virt. eigenvalues --    1.97136   1.97568   1.99646   2.02236   2.02702
  Beta virt. eigenvalues --    2.03207   2.04977   2.06575   2.08151   2.09422
  Beta virt. eigenvalues --    2.10716   2.12363   2.12874   2.13051   2.13551
  Beta virt. eigenvalues --    2.14424   2.16049   2.17957   2.18444   2.20071
  Beta virt. eigenvalues --    2.21050   2.21908   2.22290   2.23909   2.25369
  Beta virt. eigenvalues --    2.26954   2.27739   2.28304   2.28832   2.30268
  Beta virt. eigenvalues --    2.31569   2.33835   2.36660   2.36809   2.38592
  Beta virt. eigenvalues --    2.40845   2.42291   2.45071   2.47802   2.49058
  Beta virt. eigenvalues --    2.49812   2.51895   2.54427   2.55303   2.57002
  Beta virt. eigenvalues --    2.59238   2.60585   2.61841   2.62311   2.62707
  Beta virt. eigenvalues --    2.66666   2.68608   2.69245   2.71647   2.72844
  Beta virt. eigenvalues --    2.75335   2.77120   2.77377   2.78346   2.79114
  Beta virt. eigenvalues --    2.80520   2.82490   2.83349   2.86217   2.87429
  Beta virt. eigenvalues --    2.87990   2.88980   2.90475   2.92261   2.93291
  Beta virt. eigenvalues --    2.95199   2.95884   2.97076   2.98345   2.99164
  Beta virt. eigenvalues --    3.02361   3.05226   3.05530   3.07232   3.08418
  Beta virt. eigenvalues --    3.10295   3.12401   3.14001   3.14673   3.17587
  Beta virt. eigenvalues --    3.23755   3.31842   3.35332   3.38676   3.40894
  Beta virt. eigenvalues --    3.42376   3.44867   3.47353   3.53690   3.55748
  Beta virt. eigenvalues --    3.56327   3.56853   3.58037   3.59829   3.60103
  Beta virt. eigenvalues --    3.62727   3.65797   3.66198   3.69767   4.24093
  Beta virt. eigenvalues --    4.45767   4.48769   4.52580   4.57084   4.63059
  Beta virt. eigenvalues --    4.70324   4.75284   4.78510   4.82582   4.83254
  Beta virt. eigenvalues --    4.87689   4.95632   5.10645   5.14719
          Condensed to atoms (all electrons):
               1          2          3          4          5          6
     1  C   17.057699   1.149756   0.075479  -0.069280  -0.038292  -0.014242
     2  C    1.149756  10.782019   0.478773   0.256743  -2.373520   0.026105
     3  H    0.075479   0.478773   0.533948  -0.059470  -0.073013  -0.007770
     4  H   -0.069280   0.256743  -0.059470   0.607580  -0.033203  -0.008318
     5  C   -0.038292  -2.373520  -0.073013  -0.033203  11.168345   0.217333
     6  H   -0.014242   0.026105  -0.007770  -0.008318   0.217333   0.530024
     7  C    1.010736   0.565038   0.044365   0.033199  -1.735454  -0.004827
     8  H   -0.029604  -0.013974  -0.009254   0.008945  -0.048389   0.000025
     9  H    0.050437   0.070448   0.005088  -0.003406  -0.175195  -0.008598
    10  C   -6.174180  -0.422227  -0.087440  -0.002929  -0.000422   0.082960
    11  H   -0.145330   0.022628  -0.001701   0.000953   0.062437   0.005653
    12  C    0.925912   0.939998   0.091386  -0.009459  -3.331377   0.014977
    13  C   -0.543505   0.057789  -0.012041   0.017999  -0.463176  -0.002466
    14  H   -0.034292   0.010490  -0.000398   0.000525   0.054016  -0.001194
    15  H    0.008276   0.008443  -0.000099   0.002270  -0.071493  -0.008040
    16  H    0.019589  -0.005053   0.000550  -0.002080   0.006602   0.004899
    17  C    0.242240   0.092837   0.015580  -0.032965   0.343282  -0.013423
    18  H    0.134471   0.056144   0.007522  -0.023635  -0.023130   0.001584
    19  H   -0.000691  -0.036680  -0.000895   0.002680   0.069873   0.001663
    20  H   -0.014757   0.047827   0.001836  -0.003473  -0.081378  -0.003957
    21  C   -6.123168  -5.085101  -0.184639   0.136505   2.160822   0.010719
    22  O    0.015876  -0.126413  -0.008759   0.003513  -0.002815  -0.001563
    23  H   -0.387189  -0.453440   0.005244  -0.000537   0.118075  -0.003039
    24  N    0.084204  -0.030584  -0.000061  -0.003372   0.064080   0.001687
    25  O   -0.224199   0.151734  -0.001329   0.003866  -0.028515  -0.000249
    26  O   -0.034218   0.004827   0.000196  -0.000409   0.004532  -0.000048
    27  C   -0.740926   0.138117  -0.012309   0.021535   0.044588  -0.008756
    28  H   -0.133174   0.010612   0.000498  -0.000568   0.018725   0.000539
    29  H   -0.117871  -0.018530   0.000639  -0.001118   0.002365  -0.000459
    30  H   -0.052030   0.038165  -0.002376   0.006173  -0.048981  -0.000352
    31  O    0.530693   0.047835   0.002089   0.000653  -0.048638  -0.002026
               7          8          9         10         11         12
     1  C    1.010736  -0.029604   0.050437  -6.174180  -0.145330   0.925912
     2  C    0.565038  -0.013974   0.070448  -0.422227   0.022628   0.939998
     3  H    0.044365  -0.009254   0.005088  -0.087440  -0.001701   0.091386
     4  H    0.033199   0.008945  -0.003406  -0.002929   0.000953  -0.009459
     5  C   -1.735454  -0.048389  -0.175195  -0.000422   0.062437  -3.331377
     6  H   -0.004827   0.000025  -0.008598   0.082960   0.005653   0.014977
     7  C    7.837204   0.394775   0.467003  -2.043616  -0.024131   1.763384
     8  H    0.394775   0.508993  -0.046752  -0.051798  -0.003997   0.054063
     9  H    0.467003  -0.046752   0.574100  -0.159554  -0.007425   0.160122
    10  C   -2.043616  -0.051798  -0.159554  13.865851   0.360357  -3.654041
    11  H   -0.024131  -0.003997  -0.007425   0.360357   0.564658  -0.050498
    12  C    1.763384   0.054063   0.160122  -3.654041  -0.050498  12.783553
    13  C   -0.194159   0.029544  -0.022164   0.587175  -0.000231  -0.497650
    14  H   -0.089821   0.003740   0.005049   0.110160   0.000732  -0.156299
    15  H    0.029694  -0.000219  -0.000605  -0.022138   0.003341  -0.031980
    16  H    0.014022  -0.000039  -0.001389  -0.045979  -0.011105  -0.039979
    17  C   -0.177039  -0.029656   0.024365   0.043388   0.007244  -0.716415
    18  H   -0.011005  -0.005381   0.003566  -0.058524   0.001714  -0.152185
    19  H   -0.011461   0.000048  -0.000873  -0.024986  -0.001805  -0.058932
    20  H    0.015134   0.000069   0.000851   0.019903   0.000340  -0.015989
    21  C   -1.158297   0.024740  -0.085777   3.286561   0.041397  -1.535696
    22  O   -0.009883  -0.000901   0.000923  -0.126974  -0.005925  -0.016715
    23  H   -0.077928   0.001311  -0.004184   0.245306  -0.003653  -0.082109
    24  N    0.005856   0.001099  -0.000487  -0.017408   0.003847  -0.035552
    25  O   -0.002164  -0.001110   0.000361   0.069126   0.001638   0.009595
    26  O   -0.002117   0.001858  -0.000196   0.010500   0.000007  -0.000476
    27  C   -0.285052   0.003712  -0.009297  -0.024596  -0.018218  -0.053909
    28  H   -0.016285  -0.000528  -0.000262   0.002472   0.004955  -0.010172
    29  H    0.008310  -0.000890   0.001249   0.069574  -0.002692  -0.025446
    30  H    0.030630   0.001889  -0.000091  -0.067975   0.003754   0.139511
    31  O   -0.013968  -0.007634   0.000384  -0.160886  -0.003387   0.047613
              13         14         15         16         17         18
     1  C   -0.543505  -0.034292   0.008276   0.019589   0.242240   0.134471
     2  C    0.057789   0.010490   0.008443  -0.005053   0.092837   0.056144
     3  H   -0.012041  -0.000398  -0.000099   0.000550   0.015580   0.007522
     4  H    0.017999   0.000525   0.002270  -0.002080  -0.032965  -0.023635
     5  C   -0.463176   0.054016  -0.071493   0.006602   0.343282  -0.023130
     6  H   -0.002466  -0.001194  -0.008040   0.004899  -0.013423   0.001584
     7  C   -0.194159  -0.089821   0.029694   0.014022  -0.177039  -0.011005
     8  H    0.029544   0.003740  -0.000219  -0.000039  -0.029656  -0.005381
     9  H   -0.022164   0.005049  -0.000605  -0.001389   0.024365   0.003566
    10  C    0.587175   0.110160  -0.022138  -0.045979   0.043388  -0.058524
    11  H   -0.000231   0.000732   0.003341  -0.011105   0.007244   0.001714
    12  C   -0.497650  -0.156299  -0.031980  -0.039979  -0.716415  -0.152185
    13  C    6.496356   0.437048   0.454679   0.460187  -0.469352   0.068602
    14  H    0.437048   0.557723  -0.032725  -0.031650   0.017757  -0.004098
    15  H    0.454679  -0.032725   0.554166  -0.037344  -0.016526   0.004033
    16  H    0.460187  -0.031650  -0.037344   0.552306  -0.035583   0.006126
    17  C   -0.469352   0.017757  -0.016526  -0.035583   6.037595   0.495806
    18  H    0.068602  -0.004098   0.004033   0.006126   0.495806   0.641589
    19  H   -0.056444   0.002336  -0.004916   0.002038   0.435001  -0.035224
    20  H   -0.025216   0.003095   0.005226  -0.006884   0.436557  -0.031255
    21  C    0.051625  -0.001113   0.000384  -0.000780  -0.236097  -0.149105
    22  O   -0.001660   0.000093  -0.000011  -0.000086   0.005288   0.003154
    23  H   -0.008252   0.000843  -0.000653  -0.000573  -0.018344  -0.051456
    24  N   -0.001338  -0.000174   0.000029  -0.000068   0.001395   0.013300
    25  O    0.000561   0.000027  -0.000005  -0.000018  -0.002393  -0.004722
    26  O    0.000487   0.000006   0.000001   0.000019   0.000085   0.000683
    27  C    0.024474   0.004588   0.001753  -0.007905  -0.025906  -0.035886
    28  H   -0.006604   0.000339  -0.000097   0.000034   0.014262  -0.007990
    29  H    0.003005  -0.000479   0.000236  -0.000341   0.003857   0.002264
    30  H    0.026312  -0.000023   0.000400   0.000226  -0.054244   0.004636
    31  O   -0.004141   0.000499   0.000191  -0.000068  -0.005950  -0.006558
              19         20         21         22         23         24
     1  C   -0.000691  -0.014757  -6.123168   0.015876  -0.387189   0.084204
     2  C   -0.036680   0.047827  -5.085101  -0.126413  -0.453440  -0.030584
     3  H   -0.000895   0.001836  -0.184639  -0.008759   0.005244  -0.000061
     4  H    0.002680  -0.003473   0.136505   0.003513  -0.000537  -0.003372
     5  C    0.069873  -0.081378   2.160822  -0.002815   0.118075   0.064080
     6  H    0.001663  -0.003957   0.010719  -0.001563  -0.003039   0.001687
     7  C   -0.011461   0.015134  -1.158297  -0.009883  -0.077928   0.005856
     8  H    0.000048   0.000069   0.024740  -0.000901   0.001311   0.001099
     9  H   -0.000873   0.000851  -0.085777   0.000923  -0.004184  -0.000487
    10  C   -0.024986   0.019903   3.286561  -0.126974   0.245306  -0.017408
    11  H   -0.001805   0.000340   0.041397  -0.005925  -0.003653   0.003847
    12  C   -0.058932  -0.015989  -1.535696  -0.016715  -0.082109  -0.035552
    13  C   -0.056444  -0.025216   0.051625  -0.001660  -0.008252  -0.001338
    14  H    0.002336   0.003095  -0.001113   0.000093   0.000843  -0.000174
    15  H   -0.004916   0.005226   0.000384  -0.000011  -0.000653   0.000029
    16  H    0.002038  -0.006884  -0.000780  -0.000086  -0.000573  -0.000068
    17  C    0.435001   0.436557  -0.236097   0.005288  -0.018344   0.001395
    18  H   -0.035224  -0.031255  -0.149105   0.003154  -0.051456   0.013300
    19  H    0.528109  -0.028978   0.037283   0.000175   0.004320  -0.000200
    20  H   -0.028978   0.539958  -0.021192  -0.000613   0.001472  -0.000273
    21  C    0.037283  -0.021192  14.795921   0.206043   0.891656  -0.050095
    22  O    0.000175  -0.000613   0.206043   8.288038  -0.021445  -0.120637
    23  H    0.004320   0.001472   0.891656  -0.021445   0.712631  -0.069286
    24  N   -0.000200  -0.000273  -0.050095  -0.120637  -0.069286   6.451803
    25  O   -0.000122   0.000031   0.082448  -0.132085   0.015686   0.257667
    26  O   -0.000083   0.000032   0.012590  -0.100870  -0.004161   0.573789
    27  C    0.009509  -0.001820  -0.674955   0.099291  -0.013583   0.001549
    28  H    0.002030   0.000204   0.005504  -0.000307  -0.000587  -0.013514
    29  H   -0.000775   0.000498  -0.001583   0.002717   0.006034  -0.001794
    30  H   -0.006376  -0.002352  -0.062634   0.001377  -0.011279   0.003913
    31  O   -0.000162   0.000401  -0.149292   0.009926   0.012990   0.020728
              25         26         27         28         29         30
     1  C   -0.224199  -0.034218  -0.740926  -0.133174  -0.117871  -0.052030
     2  C    0.151734   0.004827   0.138117   0.010612  -0.018530   0.038165
     3  H   -0.001329   0.000196  -0.012309   0.000498   0.000639  -0.002376
     4  H    0.003866  -0.000409   0.021535  -0.000568  -0.001118   0.006173
     5  C   -0.028515   0.004532   0.044588   0.018725   0.002365  -0.048981
     6  H   -0.000249  -0.000048  -0.008756   0.000539  -0.000459  -0.000352
     7  C   -0.002164  -0.002117  -0.285052  -0.016285   0.008310   0.030630
     8  H   -0.001110   0.001858   0.003712  -0.000528  -0.000890   0.001889
     9  H    0.000361  -0.000196  -0.009297  -0.000262   0.001249  -0.000091
    10  C    0.069126   0.010500  -0.024596   0.002472   0.069574  -0.067975
    11  H    0.001638   0.000007  -0.018218   0.004955  -0.002692   0.003754
    12  C    0.009595  -0.000476  -0.053909  -0.010172  -0.025446   0.139511
    13  C    0.000561   0.000487   0.024474  -0.006604   0.003005   0.026312
    14  H    0.000027   0.000006   0.004588   0.000339  -0.000479  -0.000023
    15  H   -0.000005   0.000001   0.001753  -0.000097   0.000236   0.000400
    16  H   -0.000018   0.000019  -0.007905   0.000034  -0.000341   0.000226
    17  C   -0.002393   0.000085  -0.025906   0.014262   0.003857  -0.054244
    18  H   -0.004722   0.000683  -0.035886  -0.007990   0.002264   0.004636
    19  H   -0.000122  -0.000083   0.009509   0.002030  -0.000775  -0.006376
    20  H    0.000031   0.000032  -0.001820   0.000204   0.000498  -0.002352
    21  C    0.082448   0.012590  -0.674955   0.005504  -0.001583  -0.062634
    22  O   -0.132085  -0.100870   0.099291  -0.000307   0.002717   0.001377
    23  H    0.015686  -0.004161  -0.013583  -0.000587   0.006034  -0.011279
    24  N    0.257667   0.573789   0.001549  -0.013514  -0.001794   0.003913
    25  O    7.900102  -0.065709  -0.006611   0.012908  -0.001555  -0.003628
    26  O   -0.065709   7.668557  -0.006471  -0.000522  -0.000041  -0.000442
    27  C   -0.006611  -0.006471   6.843342   0.472771   0.449555   0.382263
    28  H    0.012908  -0.000522   0.472771   0.505768  -0.025051  -0.023436
    29  H   -0.001555  -0.000041   0.449555  -0.025051   0.543205  -0.045703
    30  H   -0.003628  -0.000442   0.382263  -0.023436  -0.045703   0.626626
    31  O    0.005905  -0.008236  -0.190942  -0.002336  -0.008830   0.013650
              31
     1  C    0.530693
     2  C    0.047835
     3  H    0.002089
     4  H    0.000653
     5  C   -0.048638
     6  H   -0.002026
     7  C   -0.013968
     8  H   -0.007634
     9  H    0.000384
    10  C   -0.160886
    11  H   -0.003387
    12  C    0.047613
    13  C   -0.004141
    14  H    0.000499
    15  H    0.000191
    16  H   -0.000068
    17  C   -0.005950
    18  H   -0.006558
    19  H   -0.000162
    20  H    0.000401
    21  C   -0.149292
    22  O    0.009926
    23  H    0.012990
    24  N    0.020728
    25  O    0.005905
    26  O   -0.008236
    27  C   -0.190942
    28  H   -0.002336
    29  H   -0.008830
    30  H    0.013650
    31  O    8.044333
          Atomic-Atomic Spin Densities.
               1          2          3          4          5          6
     1  C    0.009629   0.095437   0.003254   0.002613  -0.039274   0.001414
     2  C    0.095437   0.059960   0.002056   0.003104  -0.031347  -0.000635
     3  H    0.003254   0.002056   0.000550  -0.000174   0.001334   0.000014
     4  H    0.002613   0.003104  -0.000174   0.004987  -0.003213  -0.000175
     5  C   -0.039274  -0.031347   0.001334  -0.003213   0.076491   0.003688
     6  H    0.001414  -0.000635   0.000014  -0.000175   0.003688   0.000166
     7  C   -0.022498  -0.003880  -0.000400  -0.000100  -0.011071  -0.001603
     8  H   -0.007898  -0.002387  -0.000230  -0.000099   0.001194  -0.000069
     9  H   -0.002990  -0.002241   0.000029   0.000112   0.000411   0.000077
    10  C   -0.040450  -0.045587  -0.001749  -0.005225   0.060290   0.000987
    11  H    0.008553  -0.000840  -0.000049  -0.000005   0.000991  -0.000108
    12  C    0.057922   0.026299  -0.000867   0.003245  -0.081758  -0.003157
    13  C   -0.006867  -0.006024  -0.000628   0.000304  -0.000772  -0.001159
    14  H   -0.000920   0.000560   0.000032  -0.000146  -0.000712  -0.000013
    15  H    0.002847   0.000835  -0.000031   0.000373  -0.001499  -0.000067
    16  H    0.001774  -0.000342   0.000003   0.000003   0.001373  -0.000006
    17  C   -0.007262   0.016110   0.000674  -0.001277  -0.019119   0.000087
    18  H   -0.000863   0.000606  -0.000041   0.000913  -0.004667  -0.000162
    19  H    0.000358  -0.000230   0.000013   0.000072   0.001054   0.000024
    20  H    0.000322   0.000491   0.000027  -0.000185   0.000540   0.000095
    21  C   -0.025094  -0.149764  -0.003630   0.000896   0.077767   0.000648
    22  O   -0.004955   0.001411   0.000031   0.000343  -0.001554  -0.000055
    23  H   -0.001569  -0.001908  -0.000081  -0.002864   0.006737   0.000331
    24  N    0.030816   0.011573   0.000795  -0.000802   0.000524   0.000158
    25  O   -0.006256  -0.002318  -0.000118   0.000035   0.000033  -0.000007
    26  O   -0.005447  -0.001871  -0.000142   0.000069   0.000146  -0.000008
    27  C   -0.098177   0.029171   0.000079  -0.000224  -0.028207  -0.000411
    28  H   -0.003653   0.000225   0.000011  -0.000098   0.000412  -0.000009
    29  H   -0.002813   0.000409  -0.000000   0.000059  -0.001122  -0.000019
    30  H    0.013308  -0.000802  -0.000019  -0.000130  -0.000035  -0.000022
    31  O    0.036940   0.001841  -0.000398  -0.000055  -0.003451   0.000081
               7          8          9         10         11         12
     1  C   -0.022498  -0.007898  -0.002990  -0.040450   0.008553   0.057922
     2  C   -0.003880  -0.002387  -0.002241  -0.045587  -0.000840   0.026299
     3  H   -0.000400  -0.000230   0.000029  -0.001749  -0.000049  -0.000867
     4  H   -0.000100  -0.000099   0.000112  -0.005225  -0.000005   0.003245
     5  C   -0.011071   0.001194   0.000411   0.060290   0.000991  -0.081758
     6  H   -0.001603  -0.000069   0.000077   0.000987  -0.000108  -0.003157
     7  C   -0.000009  -0.002610   0.004828   0.008014   0.000798   0.004444
     8  H   -0.002610   0.001155   0.000163   0.007047  -0.000050  -0.001830
     9  H    0.004828   0.000163   0.002059  -0.003470   0.000273  -0.000189
    10  C    0.008014   0.007047  -0.003470   0.216720  -0.007666  -0.094911
    11  H    0.000798  -0.000050   0.000273  -0.007666  -0.002782   0.000300
    12  C    0.004444  -0.001830  -0.000189  -0.094911   0.000300   0.125899
    13  C    0.004289   0.000891   0.001131  -0.005118  -0.000960  -0.011646
    14  H    0.000415   0.000020  -0.000208   0.002543  -0.000303  -0.000072
    15  H   -0.000942  -0.000056   0.000148  -0.005386   0.000094   0.003288
    16  H   -0.000254   0.000009   0.000060  -0.000911  -0.000099  -0.000288
    17  C    0.002304  -0.000326  -0.001012   0.021407   0.000091  -0.002699
    18  H    0.002515   0.000043   0.000060  -0.006934   0.000158   0.007927
    19  H    0.000095  -0.000001   0.000023  -0.001858   0.000024   0.001165
    20  H   -0.000792  -0.000016  -0.000047   0.001859  -0.000023  -0.002137
    21  C    0.009249   0.005547   0.004530  -0.107660  -0.000614  -0.030879
    22  O   -0.000160   0.000013  -0.000072   0.001930  -0.000088   0.002043
    23  H   -0.002165   0.000320  -0.000235   0.021528  -0.000132  -0.012523
    24  N   -0.002648  -0.000570  -0.000236   0.004268   0.000303  -0.004235
    25  O    0.000411   0.000086   0.000021  -0.000022  -0.000040   0.000719
    26  O    0.000346   0.000086   0.000028  -0.000430  -0.000021   0.000243
    27  C    0.006307   0.000003  -0.000759   0.059292  -0.001719   0.016290
    28  H   -0.000174   0.000037  -0.000007   0.002969  -0.000296  -0.001070
    29  H    0.000231  -0.000036   0.000014  -0.000883   0.000237   0.001829
    30  H    0.000414   0.000029  -0.000000  -0.005250  -0.000007  -0.000344
    31  O   -0.001433   0.000146  -0.000151  -0.026850   0.001308   0.005110
              13         14         15         16         17         18
     1  C   -0.006867  -0.000920   0.002847   0.001774  -0.007262  -0.000863
     2  C   -0.006024   0.000560   0.000835  -0.000342   0.016110   0.000606
     3  H   -0.000628   0.000032  -0.000031   0.000003   0.000674  -0.000041
     4  H    0.000304  -0.000146   0.000373   0.000003  -0.001277   0.000913
     5  C   -0.000772  -0.000712  -0.001499   0.001373  -0.019119  -0.004667
     6  H   -0.001159  -0.000013  -0.000067  -0.000006   0.000087  -0.000162
     7  C    0.004289   0.000415  -0.000942  -0.000254   0.002304   0.002515
     8  H    0.000891   0.000020  -0.000056   0.000009  -0.000326   0.000043
     9  H    0.001131  -0.000208   0.000148   0.000060  -0.001012   0.000060
    10  C   -0.005118   0.002543  -0.005386  -0.000911   0.021407  -0.006934
    11  H   -0.000960  -0.000303   0.000094  -0.000099   0.000091   0.000158
    12  C   -0.011646  -0.000072   0.003288  -0.000288  -0.002699   0.007927
    13  C    0.022785  -0.001545   0.000265  -0.000345  -0.007208   0.001511
    14  H   -0.001545   0.000583  -0.000988  -0.000091   0.001417  -0.000206
    15  H    0.000265  -0.000988   0.004836  -0.000087  -0.001184   0.000558
    16  H   -0.000345  -0.000091  -0.000087  -0.000015  -0.000956  -0.000049
    17  C   -0.007208   0.001417  -0.001184  -0.000956   0.021095  -0.002603
    18  H    0.001511  -0.000206   0.000558  -0.000049  -0.002603   0.000518
    19  H   -0.000096  -0.000073   0.000106   0.000087  -0.001527  -0.000210
    20  H   -0.001203   0.000102  -0.000170   0.000006   0.001994  -0.000010
    21  C    0.010379  -0.002286   0.000618   0.000786  -0.041545   0.001627
    22  O    0.000174   0.000024   0.000003  -0.000006   0.000127   0.000031
    23  H   -0.000977   0.000213  -0.000448  -0.000020   0.003530  -0.002040
    24  N   -0.000996   0.000050  -0.000057  -0.000011   0.001906  -0.000493
    25  O    0.000124  -0.000004   0.000004   0.000001  -0.000380   0.000096
    26  O    0.000052  -0.000004   0.000003   0.000001  -0.000120   0.000035
    27  C    0.003417   0.001189  -0.000762  -0.000669   0.017090   0.001987
    28  H   -0.000120   0.000022  -0.000025  -0.000006   0.000469  -0.000231
    29  H    0.000507  -0.000026   0.000050   0.000000  -0.000751   0.000156
    30  H   -0.000501   0.000011  -0.000035  -0.000077   0.000859   0.000177
    31  O    0.002034  -0.000165   0.000103   0.000060  -0.000913  -0.000064
              19         20         21         22         23         24
     1  C    0.000358   0.000322  -0.025094  -0.004955  -0.001569   0.030816
     2  C   -0.000230   0.000491  -0.149764   0.001411  -0.001908   0.011573
     3  H    0.000013   0.000027  -0.003630   0.000031  -0.000081   0.000795
     4  H    0.000072  -0.000185   0.000896   0.000343  -0.002864  -0.000802
     5  C    0.001054   0.000540   0.077767  -0.001554   0.006737   0.000524
     6  H    0.000024   0.000095   0.000648  -0.000055   0.000331   0.000158
     7  C    0.000095  -0.000792   0.009249  -0.000160  -0.002165  -0.002648
     8  H   -0.000001  -0.000016   0.005547   0.000013   0.000320  -0.000570
     9  H    0.000023  -0.000047   0.004530  -0.000072  -0.000235  -0.000236
    10  C   -0.001858   0.001859  -0.107660   0.001930   0.021528   0.004268
    11  H    0.000024  -0.000023  -0.000614  -0.000088  -0.000132   0.000303
    12  C    0.001165  -0.002137  -0.030879   0.002043  -0.012523  -0.004235
    13  C   -0.000096  -0.001203   0.010379   0.000174  -0.000977  -0.000996
    14  H   -0.000073   0.000102  -0.002286   0.000024   0.000213   0.000050
    15  H    0.000106  -0.000170   0.000618   0.000003  -0.000448  -0.000057
    16  H    0.000087   0.000006   0.000786  -0.000006  -0.000020  -0.000011
    17  C   -0.001527   0.001994  -0.041545   0.000127   0.003530   0.001906
    18  H   -0.000210  -0.000010   0.001627   0.000031  -0.002040  -0.000493
    19  H    0.000059   0.000039   0.001935  -0.000023  -0.000139  -0.000036
    20  H    0.000039   0.000237  -0.000974  -0.000007   0.000300   0.000064
    21  C    0.001935  -0.000974   0.563490  -0.008744  -0.027359  -0.047657
    22  O   -0.000023  -0.000007  -0.008744  -0.001671   0.000040  -0.004267
    23  H   -0.000139   0.000300  -0.027359   0.000040   0.014969   0.004620
    24  N   -0.000036   0.000064  -0.047657  -0.004267   0.004620   0.013264
    25  O    0.000005  -0.000010   0.008328   0.000714  -0.000618  -0.002827
    26  O    0.000003  -0.000003   0.009626   0.000485  -0.000542  -0.003398
    27  C   -0.000795  -0.000260  -0.121115   0.005691  -0.000074  -0.000959
    28  H   -0.000015   0.000012  -0.006446   0.000408   0.001359   0.000164
    29  H    0.000002  -0.000022   0.001804   0.000022  -0.000456  -0.000175
    30  H    0.000070  -0.000041  -0.004786   0.000033  -0.000407  -0.000013
    31  O    0.000061  -0.000018  -0.047334   0.005063   0.003958   0.014429
              25         26         27         28         29         30
     1  C   -0.006256  -0.005447  -0.098177  -0.003653  -0.002813   0.013308
     2  C   -0.002318  -0.001871   0.029171   0.000225   0.000409  -0.000802
     3  H   -0.000118  -0.000142   0.000079   0.000011  -0.000000  -0.000019
     4  H    0.000035   0.000069  -0.000224  -0.000098   0.000059  -0.000130
     5  C    0.000033   0.000146  -0.028207   0.000412  -0.001122  -0.000035
     6  H   -0.000007  -0.000008  -0.000411  -0.000009  -0.000019  -0.000022
     7  C    0.000411   0.000346   0.006307  -0.000174   0.000231   0.000414
     8  H    0.000086   0.000086   0.000003   0.000037  -0.000036   0.000029
     9  H    0.000021   0.000028  -0.000759  -0.000007   0.000014  -0.000000
    10  C   -0.000022  -0.000430   0.059292   0.002969  -0.000883  -0.005250
    11  H   -0.000040  -0.000021  -0.001719  -0.000296   0.000237  -0.000007
    12  C    0.000719   0.000243   0.016290  -0.001070   0.001829  -0.000344
    13  C    0.000124   0.000052   0.003417  -0.000120   0.000507  -0.000501
    14  H   -0.000004  -0.000004   0.001189   0.000022  -0.000026   0.000011
    15  H    0.000004   0.000003  -0.000762  -0.000025   0.000050  -0.000035
    16  H    0.000001   0.000001  -0.000669  -0.000006   0.000000  -0.000077
    17  C   -0.000380  -0.000120   0.017090   0.000469  -0.000751   0.000859
    18  H    0.000096   0.000035   0.001987  -0.000231   0.000156   0.000177
    19  H    0.000005   0.000003  -0.000795  -0.000015   0.000002   0.000070
    20  H   -0.000010  -0.000003  -0.000260   0.000012  -0.000022  -0.000041
    21  C    0.008328   0.009626  -0.121115  -0.006446   0.001804  -0.004786
    22  O    0.000714   0.000485   0.005691   0.000408   0.000022   0.000033
    23  H   -0.000618  -0.000542  -0.000074   0.001359  -0.000456  -0.000407
    24  N   -0.002827  -0.003398  -0.000959   0.000164  -0.000175  -0.000013
    25  O    0.006126   0.000377   0.000635  -0.000282   0.000044   0.000128
    26  O    0.000377   0.002113  -0.000917  -0.000076   0.000008  -0.000016
    27  C    0.000635  -0.000917   0.119921   0.005034  -0.000628  -0.001004
    28  H   -0.000282  -0.000076   0.005034   0.001290  -0.000516  -0.000274
    29  H    0.000044   0.000008  -0.000628  -0.000516  -0.000751   0.000836
    30  H    0.000128  -0.000016  -0.001004  -0.000274   0.000836  -0.002930
    31  O   -0.002054  -0.002308  -0.010463   0.000321   0.001663  -0.000489
              31
     1  C    0.036940
     2  C    0.001841
     3  H   -0.000398
     4  H   -0.000055
     5  C   -0.003451
     6  H    0.000081
     7  C   -0.001433
     8  H    0.000146
     9  H   -0.000151
    10  C   -0.026850
    11  H    0.001308
    12  C    0.005110
    13  C    0.002034
    14  H   -0.000165
    15  H    0.000103
    16  H    0.000060
    17  C   -0.000913
    18  H   -0.000064
    19  H    0.000061
    20  H   -0.000018
    21  C   -0.047334
    22  O    0.005063
    23  H    0.003958
    24  N    0.014429
    25  O   -0.002054
    26  O   -0.002308
    27  C   -0.010463
    28  H    0.000321
    29  H    0.001663
    30  H   -0.000489
    31  O    0.888457
 Mulliken charges and spin densities:
               1          2
     1  C   -0.428421  -0.011798
     2  C   -0.390808  -0.000088
     3  H    0.198359   0.000343
     4  H    0.151084   0.002355
     5  C    0.241916   0.005185
     6  H    0.191157   0.000084
     7  C   -0.362141  -0.006079
     8  H    0.215315   0.000608
     9  H    0.162310   0.002348
    10  C    0.392338   0.048494
    11  H    0.194441  -0.002673
    12  C   -0.455234   0.008120
    13  C   -0.407445   0.001699
    14  H    0.143202  -0.000582
    15  H    0.153729   0.002396
    16  H    0.160326  -0.000070
    17  C   -0.382643   0.000279
    18  H    0.154960   0.000345
    19  H    0.174538   0.000190
    20  H    0.164700   0.000168
    21  C   -0.224675   0.071344
    22  O    0.041249  -0.003017
    23  H    0.196129   0.003346
    24  N   -0.140105   0.013557
    25  O   -0.037242   0.002951
    26  O   -0.054168  -0.001684
    27  C   -0.379903  -0.001037
    28  H    0.189816  -0.000566
    29  H    0.159653  -0.000327
    30  H    0.102397  -0.001318
    31  O   -0.124834   0.865429
 Sum of Mulliken charges =  -0.00000   1.00000
 Mulliken charges and spin densities with hydrogens summed into heavy atoms:
               1          2
     1  C   -0.428421  -0.011798
     2  C   -0.041364   0.002610
     5  C    0.433073   0.005269
     7  C    0.015483  -0.003123
    10  C    0.586778   0.045821
    12  C   -0.455234   0.008120
    13  C    0.049812   0.003443
    17  C    0.111554   0.000982
    21  C   -0.028545   0.074690
    22  O    0.041249  -0.003017
    24  N   -0.140105   0.013557
    25  O   -0.037242   0.002951
    26  O   -0.054168  -0.001684
    27  C    0.071962  -0.003249
    31  O   -0.124834   0.865429
 Electronic spatial extent (au):  <R**2>=           3029.4032
 Charge=             -0.0000 electrons
 Dipole moment (field-independent basis, Debye):
    X=             -5.1761    Y=             -0.4447    Z=             -2.0734  Tot=              5.5936
 Quadrupole moment (field-independent basis, Debye-Ang):
   XX=           -100.3736   YY=            -90.2658   ZZ=            -90.3697
   XY=              0.2585   XZ=             -3.4310   YZ=              1.3696
 Traceless Quadrupole moment (field-independent basis, Debye-Ang):
   XX=             -6.7039   YY=              3.4039   ZZ=              3.3000
   XY=              0.2585   XZ=             -3.4310   YZ=              1.3696
 Octapole moment (field-independent basis, Debye-Ang**2):
  XXX=            -21.9975  YYY=             -2.7082  ZZZ=             -4.3803  XYY=              3.0505
  XXY=              0.4612  XXZ=             -3.6169  XZZ=              6.3055  YZZ=             -4.3669
  YYZ=              1.6596  XYZ=              2.1428
 Hexadecapole moment (field-independent basis, Debye-Ang**3):
 XXXX=          -2826.1688 YYYY=           -730.1228 ZZZZ=           -545.8762 XXXY=             10.0190
 XXXZ=            -11.5644 YYYX=             -4.9956 YYYZ=             10.6591 ZZZX=            -14.2247
 ZZZY=              1.9785 XXYY=           -574.1410 XXZZ=           -522.1582 YYZZ=           -212.0380
 XXYZ=             15.7955 YYXZ=             -3.9608 ZZXY=             -4.3214
 N-N= 1.145447726411D+03 E-N=-4.029405817593D+03  KE= 7.396470854215D+02
                          Isotropic Fermi Contact Couplings
        Atom                 a.u.       MegaHertz       Gauss      10(-4) cm-1
     1  C(13)             -0.02995     -33.66851     -12.01376     -11.23061
     2  C(13)             -0.00071      -0.80215      -0.28623      -0.26757
     3  H(1)               0.00015       0.67779       0.24185       0.22609
     4  H(1)               0.00119       5.30997       1.89473       1.77122
     5  C(13)              0.00165       1.85610       0.66230       0.61913
     6  H(1)               0.00004       0.16243       0.05796       0.05418
     7  C(13)             -0.00231      -2.60249      -0.92863      -0.86810
     8  H(1)               0.00074       3.30499       1.17930       1.10243
     9  H(1)               0.00090       4.03355       1.43927       1.34545
    10  C(13)              0.02879      32.36540      11.54878      10.79593
    11  H(1)              -0.00118      -5.29508      -1.88942      -1.76625
    12  C(13)              0.00341       3.83393       1.36804       1.27886
    13  C(13)              0.00255       2.86953       1.02392       0.95717
    14  H(1)              -0.00004      -0.18392      -0.06563      -0.06135
    15  H(1)               0.00066       2.93070       1.04575       0.97758
    16  H(1)              -0.00003      -0.14380      -0.05131      -0.04797
    17  C(13)             -0.00042      -0.47723      -0.17029      -0.15919
    18  H(1)               0.00015       0.67679       0.24149       0.22575
    19  H(1)               0.00001       0.05814       0.02074       0.01939
    20  H(1)               0.00014       0.63150       0.22533       0.21064
    21  C(13)              0.04881      54.86741      19.57806      18.30180
    22  O(17)             -0.00117       0.71220       0.25413       0.23756
    23  H(1)               0.00105       4.69834       1.67648       1.56720
    24  N(14)              0.00006       0.01810       0.00646       0.00604
    25  O(17)              0.00197      -1.19205      -0.42535      -0.39763
    26  O(17)              0.00009      -0.05752      -0.02053      -0.01919
    27  C(13)             -0.00173      -1.94071      -0.69250      -0.64735
    28  H(1)              -0.00031      -1.37137      -0.48934      -0.45744
    29  H(1)              -0.00048      -2.12621      -0.75869      -0.70923
    30  H(1)              -0.00012      -0.52707      -0.18807      -0.17581
    31  O(17)              0.10106     -61.26124     -21.85953     -20.43455
 --------------------------------------------------------
       Center         ----  Spin Dipole Couplings  ----
                      3XX-RR        3YY-RR        3ZZ-RR
 --------------------------------------------------------
     1   Atom        0.023858     -0.036857      0.012999
     2   Atom       -0.003697      0.001159      0.002538
     3   Atom       -0.002509      0.003101     -0.000593
     4   Atom       -0.001379     -0.000625      0.002004
     5   Atom        0.001703     -0.000379     -0.001324
     6   Atom        0.000382      0.000635     -0.001017
     7   Atom        0.002964      0.000908     -0.003872
     8   Atom       -0.002691      0.008651     -0.005959
     9   Atom        0.001755      0.000511     -0.002266
    10   Atom        0.083837     -0.037538     -0.046299
    11   Atom        0.014538     -0.008735     -0.005803
    12   Atom        0.009150     -0.007120     -0.002030
    13   Atom        0.007821     -0.004039     -0.003782
    14   Atom        0.002470     -0.001396     -0.001074
    15   Atom        0.001479     -0.001012     -0.000467
    16   Atom        0.002495     -0.001042     -0.001453
    17   Atom        0.001002     -0.002008      0.001006
    18   Atom       -0.000110     -0.002290      0.002400
    19   Atom        0.000869     -0.001059      0.000190
    20   Atom        0.000560     -0.001216      0.000655
    21   Atom       -0.051051     -0.014706      0.065757
    22   Atom       -0.003983     -0.001623      0.005606
    23   Atom       -0.009092     -0.002682      0.011774
    24   Atom        0.005448     -0.004778     -0.000670
    25   Atom        0.003323     -0.011245      0.007922
    26   Atom        0.001723      0.001385     -0.003109
    27   Atom       -0.009100      0.003582      0.005517
    28   Atom       -0.007643      0.005300      0.002343
    29   Atom       -0.003758      0.009229     -0.005471
    30   Atom       -0.002250      0.000004      0.002246
    31   Atom        1.077168     -0.875151     -0.202018
 --------------------------------------------------------
                        XY            XZ            YZ
 --------------------------------------------------------
     1   Atom       -0.007508      0.021752      0.005799
     2   Atom        0.002968      0.003113      0.008077
     3   Atom        0.001116      0.000923      0.003048
     4   Atom        0.001253      0.001908      0.002185
     5   Atom        0.004642      0.000069      0.001632
     6   Atom        0.001967      0.000940      0.001163
     7   Atom        0.006437     -0.000055     -0.000232
     8   Atom        0.007567     -0.000628     -0.001340
     9   Atom        0.003898     -0.000938     -0.001232
    10   Atom        0.039357     -0.008805     -0.002629
    11   Atom       -0.003918     -0.004519      0.004381
    12   Atom        0.009616      0.014063      0.006491
    13   Atom        0.001530     -0.000581     -0.000077
    14   Atom        0.001286     -0.000325     -0.000312
    15   Atom        0.000687      0.000892      0.000497
    16   Atom       -0.000752      0.000445      0.000197
    17   Atom       -0.000059      0.002501     -0.000577
    18   Atom       -0.000598      0.002811     -0.000610
    19   Atom       -0.001061      0.001999     -0.000970
    20   Atom        0.000033      0.001582      0.000063
    21   Atom       -0.022373     -0.034632      0.081304
    22   Atom        0.001178     -0.005215      0.010475
    23   Atom        0.001351     -0.002848     -0.003263
    24   Atom       -0.004413     -0.008274      0.002814
    25   Atom       -0.003939     -0.020214      0.005886
    26   Atom       -0.005009     -0.002410      0.004243
    27   Atom       -0.004455      0.005199     -0.015832
    28   Atom        0.001563     -0.001628     -0.011401
    29   Atom       -0.008034      0.003177     -0.005914
    30   Atom       -0.002410      0.003392     -0.004930
    31   Atom       -1.397183     -1.935210      1.010703
 --------------------------------------------------------


 ---------------------------------------------------------------------------------
              Anisotropic Spin Dipole Couplings in Principal Axis System
 ---------------------------------------------------------------------------------

       Atom             a.u.   MegaHertz   Gauss  10(-4) cm-1        Axes

              Baa    -0.0393    -5.276    -1.883    -1.760  0.1773  0.9674 -0.1809
     1 C(13)  Bbb    -0.0016    -0.215    -0.077    -0.072 -0.5848  0.2514  0.7713
              Bcc     0.0409     5.491     1.959     1.832  0.7916 -0.0309  0.6103
 
              Baa    -0.0063    -0.840    -0.300    -0.280 -0.0563  0.7454 -0.6642
     2 C(13)  Bbb    -0.0049    -0.662    -0.236    -0.221  0.9591 -0.1445 -0.2434
              Bcc     0.0112     1.502     0.536     0.501  0.2774  0.6508  0.7068
 
              Baa    -0.0029    -1.540    -0.550    -0.514  0.9008  0.0516 -0.4312
     3 H(1)   Bbb    -0.0022    -1.174    -0.419    -0.391  0.3931 -0.5191  0.7589
              Bcc     0.0051     2.714     0.968     0.905  0.1847  0.8531  0.4879
 
              Baa    -0.0024    -1.256    -0.448    -0.419  0.8907 -0.4172 -0.1808
     4 H(1)   Bbb    -0.0018    -0.972    -0.347    -0.324  0.2501  0.7817 -0.5713
              Bcc     0.0042     2.227     0.795     0.743  0.3797  0.4637  0.8005
 
              Baa    -0.0046    -0.614    -0.219    -0.205 -0.5508  0.7507 -0.3648
     5 C(13)  Bbb    -0.0010    -0.136    -0.048    -0.045 -0.3486  0.1902  0.9178
              Bcc     0.0056     0.750     0.268     0.250  0.7584  0.6327  0.1569
 
              Baa    -0.0016    -0.870    -0.310    -0.290  0.1851 -0.5714  0.7995
     6 H(1)   Bbb    -0.0014    -0.746    -0.266    -0.249  0.7495 -0.4441 -0.4909
              Bcc     0.0030     1.617     0.577     0.539  0.6356  0.6901  0.3460
 
              Baa    -0.0046    -0.619    -0.221    -0.206 -0.6351  0.7489  0.1891
     7 C(13)  Bbb    -0.0038    -0.516    -0.184    -0.172  0.1344 -0.1339  0.9818
              Bcc     0.0085     1.135     0.405     0.379  0.7606  0.6490 -0.0156
 
              Baa    -0.0065    -3.457    -1.234    -1.153  0.8871 -0.4519 -0.0937
     8 H(1)   Bbb    -0.0061    -3.241    -1.156    -1.081  0.1195  0.0289  0.9924
              Bcc     0.0126     6.698     2.390     2.234  0.4458  0.8916 -0.0796
 
              Baa    -0.0030    -1.620    -0.578    -0.540 -0.4562  0.6946  0.5563
     9 H(1)   Bbb    -0.0023    -1.251    -0.446    -0.417  0.4925 -0.3236  0.8079
              Bcc     0.0054     2.871     1.024     0.958  0.7412  0.6425 -0.1945
 
              Baa    -0.0492    -6.600    -2.355    -2.201 -0.2831  0.9590  0.0101
    10 C(13)  Bbb    -0.0469    -6.292    -2.245    -2.099  0.0646  0.0086  0.9979
              Bcc     0.0961    12.892     4.600     4.300  0.9569  0.2831 -0.0644
 
              Baa    -0.0119    -6.350    -2.266    -2.118  0.0239  0.8202 -0.5716
    11 H(1)   Bbb    -0.0045    -2.405    -0.858    -0.802  0.2979  0.5399  0.7873
              Bcc     0.0164     8.755     3.124     2.920  0.9543 -0.1890 -0.2314
 
              Baa    -0.0116    -1.556    -0.555    -0.519 -0.6161  0.6212  0.4842
    12 C(13)  Bbb    -0.0115    -1.549    -0.553    -0.517 -0.1522 -0.6971  0.7006
              Bcc     0.0231     3.105     1.108     1.036  0.7728  0.3580  0.5241
 
              Baa    -0.0042    -0.568    -0.203    -0.189 -0.1255  0.9921  0.0086
    13 C(13)  Bbb    -0.0038    -0.511    -0.182    -0.171  0.0502 -0.0023  0.9987
              Bcc     0.0080     1.079     0.385     0.360  0.9908  0.1258 -0.0495
 
              Baa    -0.0018    -0.982    -0.351    -0.328 -0.2567  0.9285  0.2684
    14 H(1)   Bbb    -0.0011    -0.564    -0.201    -0.188  0.1718 -0.2295  0.9580
              Bcc     0.0029     1.547     0.552     0.516  0.9511  0.2921 -0.1006
 
              Baa    -0.0013    -0.703    -0.251    -0.234 -0.0798  0.8949 -0.4390
    15 H(1)   Bbb    -0.0007    -0.390    -0.139    -0.130 -0.4438  0.3625  0.8196
              Bcc     0.0020     1.092     0.390     0.364  0.8926  0.2602  0.3682
 
              Baa    -0.0017    -0.886    -0.316    -0.295 -0.1802 -0.4908  0.8524
    16 H(1)   Bbb    -0.0010    -0.548    -0.195    -0.183  0.1165  0.8499  0.5139
              Bcc     0.0027     1.434     0.512     0.478  0.9767 -0.1920  0.0960
 
              Baa    -0.0022    -0.299    -0.107    -0.100 -0.2668  0.8917  0.3656
    17 C(13)  Bbb    -0.0013    -0.176    -0.063    -0.059  0.6621  0.4452 -0.6028
              Bcc     0.0035     0.475     0.170     0.159  0.7003 -0.0812  0.7092
 
              Baa    -0.0025    -1.308    -0.467    -0.436  0.3240  0.9435 -0.0692
    18 H(1)   Bbb    -0.0019    -1.002    -0.358    -0.334  0.7749 -0.3067 -0.5528
              Bcc     0.0043     2.310     0.824     0.771  0.5428 -0.1255  0.8305
 
              Baa    -0.0016    -0.849    -0.303    -0.283 -0.1046  0.8194  0.5636
    19 H(1)   Bbb    -0.0015    -0.783    -0.279    -0.261  0.6875  0.4691 -0.5544
              Bcc     0.0031     1.632     0.582     0.544  0.7186 -0.3295  0.6124
 
              Baa    -0.0012    -0.650    -0.232    -0.217  0.0461  0.9963 -0.0726
    20 H(1)   Bbb    -0.0010    -0.519    -0.185    -0.173  0.7164 -0.0836 -0.6927
              Bcc     0.0022     1.170     0.417     0.390  0.6962  0.0201  0.7176
 
              Baa    -0.0653    -8.763    -3.127    -2.923  0.1495  0.8574 -0.4924
    21 C(13)  Bbb    -0.0605    -8.125    -2.899    -2.710  0.9624 -0.0118  0.2715
              Bcc     0.1258    16.887     6.026     5.633 -0.2270  0.5145  0.8269
 
              Baa    -0.0114     0.824     0.294     0.275 -0.4993  0.6608 -0.5603
    22 O(17)  Bbb    -0.0024     0.175     0.062     0.058  0.8421  0.5223 -0.1345
              Bcc     0.0138    -1.000    -0.357    -0.333 -0.2038  0.5390  0.8173
 
              Baa    -0.0096    -5.123    -1.828    -1.709  0.9840 -0.1404  0.1097
    23 H(1)   Bbb    -0.0033    -1.762    -0.629    -0.588  0.1122  0.9666  0.2304
              Bcc     0.0129     6.885     2.457     2.297 -0.1383 -0.2144  0.9669
 
              Baa    -0.0066    -0.254    -0.091    -0.085  0.5917  0.5953  0.5437
    24 N(14)  Bbb    -0.0062    -0.238    -0.085    -0.079 -0.1692  0.7510 -0.6382
              Bcc     0.0128     0.492     0.176     0.164  0.7882 -0.2856 -0.5451
 
              Baa    -0.0151     1.092     0.390     0.364  0.6586 -0.3475  0.6675
    25 O(17)  Bbb    -0.0122     0.880     0.314     0.293  0.3757  0.9204  0.1084
              Bcc     0.0272    -1.972    -0.703    -0.658 -0.6520  0.1794  0.7367
 
              Baa    -0.0057     0.414     0.148     0.138 -0.1200 -0.5696  0.8131
    26 O(17)  Bbb    -0.0028     0.200     0.071     0.067  0.7637  0.4704  0.4422
              Bcc     0.0085    -0.614    -0.219    -0.205 -0.6344  0.6740  0.3786
 
              Baa    -0.0114    -1.534    -0.547    -0.512 -0.3457  0.6304  0.6950
    27 C(13)  Bbb    -0.0105    -1.408    -0.502    -0.470  0.9133  0.3960  0.0951
              Bcc     0.0219     2.941     1.050     0.981  0.2153 -0.6676  0.7127
 
              Baa    -0.0080    -4.258    -1.519    -1.420  0.8437  0.2891  0.4523
    28 H(1)   Bbb    -0.0076    -4.032    -1.439    -1.345 -0.5281  0.5985  0.6025
              Bcc     0.0155     8.289     2.958     2.765  0.0966  0.7472 -0.6576
 
              Baa    -0.0079    -4.227    -1.508    -1.410  0.7091  0.0911 -0.6991
    29 H(1)   Bbb    -0.0073    -3.903    -1.393    -1.302  0.5708  0.5079  0.6452
              Bcc     0.0152     8.130     2.901     2.712 -0.4139  0.8566 -0.3081
 
              Baa    -0.0042    -2.218    -0.792    -0.740  0.6731 -0.3693 -0.6408
    30 H(1)   Bbb    -0.0037    -1.988    -0.710    -0.663  0.6348  0.7330  0.2444
              Bcc     0.0079     4.207     1.501     1.403  0.3795 -0.5713  0.7278
 
              Baa    -1.6042   116.077    41.419    38.719  0.1941  0.9031 -0.3830
    31 O(17)  Bbb    -1.6004   115.807    41.323    38.629  0.6364  0.1812  0.7498
              Bcc     3.2046  -231.884   -82.742   -77.348  0.7465 -0.3893 -0.5396
 

 ---------------------------------------------------------------------------------

 Calling FoFJK, ICntrl=      2127 FMM=F ISym2X=0 I1Cent= 0 IOpClX= 1 NMat=1 NMatS=1 NMatT=0.
 ***** Axes restored to original set *****
 -------------------------------------------------------------------
 Center     Atomic                   Forces (Hartrees/Bohr)
 Number     Number              X              Y              Z
 -------------------------------------------------------------------
      1        6           0.002294312    0.046898134   -0.011378292
      2        6           0.000557869   -0.000308788    0.001258526
      3        1           0.001658819   -0.002483473    0.000551334
      4        1          -0.000195932    0.000800481   -0.002968633
      5        6          -0.001170461    0.001162815    0.001027310
      6        1          -0.001667914   -0.002481757   -0.001128308
      7        6          -0.000693333    0.000397032   -0.000698086
      8        1           0.002678328    0.000134686    0.001209058
      9        1          -0.002147425   -0.001319138    0.002105956
     10        6           0.001371488   -0.010442177    0.006759261
     11        1          -0.001177761    0.002250977    0.001555962
     12        6           0.001684070    0.000110409   -0.002519806
     13        6           0.000250162    0.000464624    0.000716514
     14        1          -0.000497026   -0.001348059    0.002395736
     15        1          -0.001443007   -0.001239914   -0.001765081
     16        1          -0.000979644    0.002464795    0.000500196
     17        6          -0.000461413   -0.000056822    0.000085104
     18        1           0.002284940    0.000486165   -0.001210443
     19        1          -0.000354586    0.002560982    0.000328395
     20        1          -0.001721295   -0.001425157   -0.001763457
     21        6           0.000228543   -0.007782365    0.005578258
     22        8          -0.000063410   -0.005121006    0.000299663
     23        1           0.000100157    0.004766787   -0.000035459
     24        7          -0.006233037   -0.003591585   -0.002638734
     25        8          -0.000895785    0.013371879   -0.006131795
     26        8           0.012041373   -0.008465782    0.007733801
     27        6          -0.011779283   -0.012477590   -0.016745112
     28        1           0.002756264   -0.000425933    0.000361856
     29        1          -0.001219592    0.001605041    0.002416706
     30        1          -0.002223996    0.008330130   -0.004333418
     31        8           0.007018576   -0.026835390    0.018432988
 -------------------------------------------------------------------
 Cartesian Forces:  Max     0.046898134 RMS     0.007403060

 GradGradGradGradGradGradGradGradGradGradGradGradGradGradGradGradGradGrad
 Berny optimization.
 FormGI is forming the generalized inverse of G from B-inverse, IUseBI=4.
 Internal  Forces:  Max     0.018754610 RMS     0.003500840
 Search for a local minimum.
 Step number   1 out of a maximum of  186
 All quantities printed in internal units (Hartrees-Bohrs-Radians)
 Mixed Optimization -- RFO/linear search
 Second derivative matrix not updated -- first step.
 ITU=  0
     Eigenvalues ---    0.00230   0.00259   0.00392   0.00465   0.00912
     Eigenvalues ---    0.01191   0.01449   0.01525   0.02207   0.02770
     Eigenvalues ---    0.02807   0.02902   0.03164   0.03285   0.03437
     Eigenvalues ---    0.03612   0.04080   0.04414   0.04733   0.04916
     Eigenvalues ---    0.05245   0.05246   0.05340   0.05621   0.05647
     Eigenvalues ---    0.05675   0.05730   0.05751   0.05868   0.06398
     Eigenvalues ---    0.06725   0.07115   0.07483   0.07697   0.08474
     Eigenvalues ---    0.08793   0.09226   0.09647   0.10341   0.12011
     Eigenvalues ---    0.12988   0.16000   0.16000   0.16000   0.16000
     Eigenvalues ---    0.16000   0.16000   0.16000   0.16000   0.16000
     Eigenvalues ---    0.16535   0.18996   0.21056   0.21923   0.23651
     Eigenvalues ---    0.24921   0.24992   0.25000   0.25000   0.26013
     Eigenvalues ---    0.27363   0.27371   0.28015   0.29542   0.29582
     Eigenvalues ---    0.30102   0.34602   0.34638   0.34645   0.34689
     Eigenvalues ---    0.34789   0.34849   0.34868   0.34894   0.34907
     Eigenvalues ---    0.35031   0.35046   0.35129   0.35161   0.35274
     Eigenvalues ---    0.35307   0.35378   0.39886   0.47610   0.52703
     Eigenvalues ---    1.04394   1.09654
 RFO step:  Lambda=-1.53405639D-02 EMin= 2.30000000D-03
 Linear search not attempted -- first point.
 Iteration  1 RMS(Cart)=  0.03220845 RMS(Int)=  0.00165477
 Iteration  2 RMS(Cart)=  0.00159426 RMS(Int)=  0.00063392
 Iteration  3 RMS(Cart)=  0.00000600 RMS(Int)=  0.00063390
 Iteration  4 RMS(Cart)=  0.00000002 RMS(Int)=  0.00063390
 Variable       Old X    -DE/DX   Delta X   Delta X   Delta X     New X
                                 (Linear)    (Quad)   (Total)
    R1        2.90625   0.00455   0.00000   0.02177   0.02206   2.92831
    R2        2.99491   0.00251   0.00000   0.01636   0.01663   3.01154
    R3        2.93552   0.00203   0.00000   0.00704   0.00704   2.94256
    R4        2.57232   0.01875   0.00000   0.03458   0.03458   2.60690
    R5        2.05848   0.00302   0.00000   0.00830   0.00830   2.06678
    R6        2.05920   0.00298   0.00000   0.00820   0.00820   2.06740
    R7        2.87787   0.00384   0.00000   0.00488   0.00455   2.88241
    R8        2.92495   0.00183   0.00000   0.00431   0.00424   2.92919
    R9        2.06019   0.00317   0.00000   0.00873   0.00873   2.06892
   R10        2.91170   0.00245   0.00000   0.00638   0.00636   2.91805
   R11        2.93448   0.00184   0.00000   0.00513   0.00501   2.93949
   R12        2.05826   0.00266   0.00000   0.00731   0.00731   2.06557
   R13        2.05065   0.00325   0.00000   0.00880   0.00880   2.05945
   R14        2.92293   0.00105   0.00000   0.00311   0.00307   2.92600
   R15        2.05890   0.00290   0.00000   0.00796   0.00796   2.06686
   R16        2.95260   0.00208   0.00000   0.00728   0.00729   2.95989
   R17        2.88805   0.00314   0.00000   0.01009   0.01009   2.89814
   R18        2.87761   0.00301   0.00000   0.00950   0.00950   2.88711
   R19        2.05625   0.00278   0.00000   0.00760   0.00760   2.06386
   R20        2.06267   0.00259   0.00000   0.00716   0.00716   2.06983
   R21        2.06255   0.00270   0.00000   0.00746   0.00746   2.07000
   R22        2.05600   0.00260   0.00000   0.00712   0.00712   2.06312
   R23        2.06183   0.00256   0.00000   0.00708   0.00708   2.06891
   R24        2.06327   0.00284   0.00000   0.00785   0.00785   2.07112
   R25        2.71709   0.00558   0.00000   0.01348   0.01348   2.73057
   R26        2.05414   0.00258   0.00000   0.00702   0.00702   2.06116
   R27        2.62357   0.00486   0.00000   0.00990   0.00990   2.63347
   R28        2.26929   0.01470   0.00000   0.01388   0.01388   2.28316
   R29        2.25004   0.01661   0.00000   0.01494   0.01494   2.26498
   R30        2.05232   0.00244   0.00000   0.00664   0.00664   2.05895
   R31        2.05466   0.00313   0.00000   0.00855   0.00855   2.06320
   R32        2.05179   0.00575   0.00000   0.01560   0.01560   2.06739
    A1        1.93137   0.00102   0.00000  -0.01952  -0.02047   1.91089
    A2        1.94771   0.00076   0.00000   0.01274   0.01245   1.96016
    A3        1.90590  -0.00674   0.00000  -0.06585  -0.07162   1.83428
    A4        1.95212  -0.00346   0.00000  -0.00865  -0.00809   1.94403
    A5        1.94583  -0.00629   0.00000  -0.07001  -0.07437   1.87146
    A6        1.77554   0.01532   0.00000   0.16031   0.16237   1.93790
    A7        1.86254   0.00025   0.00000   0.00210   0.00206   1.86460
    A8        1.90170   0.00003   0.00000   0.00019   0.00024   1.90194
    A9        1.87654  -0.00054   0.00000  -0.00220  -0.00210   1.87444
   A10        1.92851   0.00001   0.00000   0.00446   0.00455   1.93306
   A11        1.90661  -0.00053   0.00000  -0.00394  -0.00389   1.90272
   A12        1.98336   0.00074   0.00000  -0.00059  -0.00083   1.98252
   A13        1.93329  -0.00026   0.00000  -0.00065  -0.00055   1.93274
   A14        1.89976  -0.00032   0.00000  -0.00789  -0.00791   1.89185
   A15        1.93506   0.00031   0.00000   0.00007  -0.00008   1.93498
   A16        2.07265   0.00029   0.00000   0.00380   0.00375   2.07641
   A17        2.04797   0.00001   0.00000   0.00139   0.00141   2.04938
   A18        1.54204   0.00003   0.00000   0.00333   0.00338   1.54542
   A19        2.04595   0.00000   0.00000   0.00618   0.00627   2.05222
   A20        1.98027   0.00040   0.00000  -0.00046  -0.00053   1.97974
   A21        1.50303  -0.00009   0.00000  -0.00085  -0.00090   1.50213
   A22        1.89781  -0.00003   0.00000   0.00007   0.00005   1.89786
   A23        2.04138  -0.00035   0.00000  -0.00852  -0.00855   2.03283
   A24        1.97291   0.00010   0.00000   0.00350   0.00357   1.97648
   A25        1.87282   0.00057   0.00000   0.01743   0.01750   1.89032
   A26        1.90412   0.00057   0.00000  -0.00561  -0.00581   1.89831
   A27        2.00480  -0.00162   0.00000  -0.00639  -0.00633   1.99847
   A28        2.07184  -0.00025   0.00000  -0.00103  -0.00102   2.07082
   A29        1.53235   0.00041   0.00000   0.00368   0.00368   1.53603
   A30        2.05191   0.00021   0.00000  -0.00432  -0.00441   2.04750
   A31        1.48644  -0.00022   0.00000  -0.00173  -0.00176   1.48468
   A32        1.95935   0.00002   0.00000   0.00008   0.00007   1.95942
   A33        2.06030   0.00022   0.00000   0.00318   0.00320   2.06350
   A34        1.92390  -0.00025   0.00000  -0.00473  -0.00471   1.91920
   A35        2.13143   0.00024   0.00000   0.00249   0.00249   2.13391
   A36        1.87843  -0.00005   0.00000   0.00014   0.00012   1.87855
   A37        1.97491   0.00038   0.00000   0.00224   0.00223   1.97715
   A38        1.92223  -0.00030   0.00000  -0.00195  -0.00195   1.92029
   A39        1.92314   0.00014   0.00000   0.00099   0.00099   1.92413
   A40        1.88047  -0.00009   0.00000  -0.00084  -0.00084   1.87963
   A41        1.87869  -0.00022   0.00000  -0.00082  -0.00082   1.87787
   A42        1.88135   0.00007   0.00000   0.00030   0.00030   1.88165
   A43        1.99277   0.00023   0.00000   0.00078   0.00078   1.99355
   A44        1.93531   0.00013   0.00000   0.00057   0.00057   1.93588
   A45        1.90748  -0.00018   0.00000  -0.00033  -0.00033   1.90715
   A46        1.88190  -0.00039   0.00000  -0.00341  -0.00341   1.87849
   A47        1.86731   0.00001   0.00000   0.00026   0.00026   1.86757
   A48        1.87435   0.00020   0.00000   0.00224   0.00223   1.87658
   A49        2.01306  -0.00109   0.00000   0.01165   0.01187   2.02493
   A50        1.92099   0.00478   0.00000   0.02926   0.02921   1.95019
   A51        1.90602  -0.00305   0.00000  -0.03521  -0.03519   1.87082
   A52        1.80913  -0.00276   0.00000  -0.01105  -0.01152   1.79762
   A53        1.92631   0.00263   0.00000   0.00821   0.00813   1.93444
   A54        1.88271  -0.00030   0.00000  -0.00109  -0.00078   1.88193
   A55        2.03008   0.00223   0.00000   0.00839   0.00839   2.03846
   A56        2.06210  -0.00068   0.00000  -0.00244  -0.00247   2.05963
   A57        1.96801  -0.00041   0.00000  -0.00145  -0.00147   1.96654
   A58        2.25241   0.00111   0.00000   0.00431   0.00429   2.25670
   A59        1.92123  -0.00376   0.00000  -0.02405  -0.02436   1.89688
   A60        1.90744  -0.00220   0.00000  -0.01719  -0.01754   1.88990
   A61        1.91071   0.01220   0.00000   0.07683   0.07680   1.98751
   A62        1.91485   0.00082   0.00000  -0.00958  -0.01025   1.90459
   A63        1.90235  -0.00291   0.00000  -0.00744  -0.00744   1.89491
   A64        1.90717  -0.00413   0.00000  -0.01826  -0.01833   1.88884
    D1        0.88866  -0.00278   0.00000  -0.03362  -0.03277   0.85589
    D2       -3.12885  -0.00229   0.00000  -0.02644  -0.02562   3.12872
    D3       -0.78232  -0.00295   0.00000  -0.04425  -0.04339  -0.82571
    D4        3.07451  -0.00596   0.00000  -0.05013  -0.04950   3.02501
    D5       -0.94300  -0.00548   0.00000  -0.04295  -0.04234  -0.98534
    D6        1.40353  -0.00614   0.00000  -0.06076  -0.06011   1.34342
    D7       -1.25953   0.00902   0.00000   0.11184   0.11026  -1.14927
    D8        1.00614   0.00950   0.00000   0.11902   0.11741   1.12356
    D9       -2.93051   0.00884   0.00000   0.10121   0.09964  -2.83087
   D10       -0.02355   0.00345   0.00000   0.04553   0.04483   0.02127
   D11       -2.06230   0.00428   0.00000   0.03122   0.03022  -2.03208
   D12        2.15716   0.00365   0.00000   0.03642   0.03574   2.19290
   D13       -2.20691   0.00426   0.00000   0.05002   0.04967  -2.15724
   D14        2.03753   0.00508   0.00000   0.03571   0.03506   2.07259
   D15       -0.02620   0.00445   0.00000   0.04091   0.04058   0.01438
   D16        2.10132  -0.00875   0.00000  -0.10014  -0.09886   2.00246
   D17        0.06257  -0.00793   0.00000  -0.11445  -0.11346  -0.05089
   D18       -2.00116  -0.00856   0.00000  -0.10925  -0.10794  -2.10910
   D19        2.99195  -0.00078   0.00000   0.00245   0.00345   2.99540
   D20        0.88783   0.00193   0.00000   0.04007   0.04072   0.92855
   D21       -1.20044   0.00094   0.00000   0.02638   0.02718  -1.17326
   D22       -1.11695  -0.00147   0.00000  -0.02012  -0.02018  -1.13713
   D23        3.06211   0.00123   0.00000   0.01750   0.01708   3.07919
   D24        0.97384   0.00024   0.00000   0.00381   0.00354   0.97739
   D25        0.96173  -0.00164   0.00000  -0.01406  -0.01444   0.94729
   D26       -1.14240   0.00106   0.00000   0.02357   0.02283  -1.11957
   D27        3.05252   0.00007   0.00000   0.00987   0.00929   3.06181
   D28       -0.99186   0.00008   0.00000   0.00128   0.00122  -0.99064
   D29        1.31734   0.00001   0.00000  -0.00065  -0.00068   1.31666
   D30        2.98593   0.00003   0.00000  -0.00013  -0.00017   2.98577
   D31        1.04916   0.00041   0.00000   0.00650   0.00650   1.05566
   D32       -2.92483   0.00033   0.00000   0.00457   0.00459  -2.92023
   D33       -1.25623   0.00035   0.00000   0.00510   0.00511  -1.25112
   D34       -3.08370   0.00026   0.00000   0.00432   0.00426  -3.07944
   D35       -0.77450   0.00018   0.00000   0.00239   0.00236  -0.77214
   D36        0.89410   0.00020   0.00000   0.00291   0.00287   0.89697
   D37       -2.13910  -0.00208   0.00000  -0.02591  -0.02585  -2.16495
   D38       -0.03811   0.00134   0.00000   0.00925   0.00922  -0.02889
   D39        1.97394   0.00071   0.00000   0.00583   0.00582   1.97976
   D40        2.12921  -0.00180   0.00000  -0.02517  -0.02516   2.10406
   D41       -2.05299   0.00161   0.00000   0.00998   0.00992  -2.04307
   D42       -0.04093   0.00098   0.00000   0.00656   0.00652  -0.03441
   D43       -0.03305  -0.00194   0.00000  -0.02757  -0.02753  -0.06058
   D44        2.06793   0.00147   0.00000   0.00758   0.00754   2.07548
   D45       -2.20319   0.00084   0.00000   0.00416   0.00414  -2.19905
   D46       -0.58405   0.00086   0.00000   0.01361   0.01352  -0.57053
   D47       -2.81987   0.00051   0.00000   0.00806   0.00795  -2.81192
   D48        1.48301   0.00040   0.00000   0.00466   0.00449   1.48751
   D49        1.64878   0.00044   0.00000   0.00836   0.00835   1.65713
   D50       -0.58704   0.00010   0.00000   0.00281   0.00278  -0.58425
   D51       -2.56734  -0.00002   0.00000  -0.00059  -0.00067  -2.56802
   D52       -2.53040   0.00055   0.00000   0.01317   0.01323  -2.51717
   D53        1.51697   0.00021   0.00000   0.00762   0.00766   1.52464
   D54       -0.46333   0.00009   0.00000   0.00422   0.00421  -0.45913
   D55       -1.45338   0.00004   0.00000   0.00234   0.00237  -1.45101
   D56        2.91168   0.00039   0.00000   0.00815   0.00817   2.91985
   D57        0.71128   0.00025   0.00000   0.00504   0.00506   0.71634
   D58        2.58469   0.00010   0.00000   0.00196   0.00197   2.58666
   D59        0.66657   0.00045   0.00000   0.00777   0.00777   0.67434
   D60       -1.53383   0.00031   0.00000   0.00466   0.00466  -1.52917
   D61        0.45894  -0.00026   0.00000  -0.00482  -0.00481   0.45413
   D62       -1.45918   0.00010   0.00000   0.00099   0.00099  -1.45819
   D63        2.62361  -0.00005   0.00000  -0.00212  -0.00213   2.62148
   D64       -1.55351   0.00138   0.00000  -0.00087  -0.00108  -1.55459
   D65        2.56287   0.00029   0.00000  -0.00767  -0.00777   2.55509
   D66        0.46043  -0.00014   0.00000  -0.00456  -0.00457   0.45586
   D67        0.51786   0.00125   0.00000   0.00400   0.00386   0.52172
   D68       -1.64895   0.00017   0.00000  -0.00280  -0.00283  -1.65178
   D69        2.53180  -0.00026   0.00000   0.00031   0.00037   2.53217
   D70        2.74216   0.00097   0.00000  -0.00040  -0.00052   2.74164
   D71        0.57535  -0.00011   0.00000  -0.00719  -0.00721   0.56814
   D72       -1.52709  -0.00054   0.00000  -0.00409  -0.00401  -1.53109
   D73        1.42905   0.00067   0.00000   0.02461   0.02463   1.45369
   D74       -2.89998   0.00060   0.00000   0.02379   0.02382  -2.87617
   D75       -0.67005   0.00049   0.00000   0.02126   0.02128  -0.64877
   D76       -0.45721   0.00003   0.00000   0.00427   0.00426  -0.45295
   D77        1.49695  -0.00005   0.00000   0.00345   0.00344   1.50039
   D78       -2.55631  -0.00016   0.00000   0.00092   0.00091  -2.55540
   D79       -2.57740   0.00001   0.00000   0.00449   0.00449  -2.57291
   D80       -0.62325  -0.00006   0.00000   0.00367   0.00367  -0.61958
   D81        1.60669  -0.00017   0.00000   0.00114   0.00114   1.60782
   D82        0.84703  -0.00026   0.00000  -0.00362  -0.00364   0.84339
   D83       -1.25875  -0.00019   0.00000  -0.00268  -0.00269  -1.26144
   D84        2.95117  -0.00018   0.00000  -0.00245  -0.00246   2.94870
   D85       -0.77763   0.00009   0.00000   0.00036   0.00037  -0.77726
   D86       -2.88341   0.00016   0.00000   0.00131   0.00132  -2.88209
   D87        1.32650   0.00017   0.00000   0.00154   0.00155   1.32805
   D88       -3.14034   0.00001   0.00000   0.00080   0.00080  -3.13954
   D89        1.03707   0.00008   0.00000   0.00174   0.00175   1.03882
   D90       -1.03620   0.00009   0.00000   0.00197   0.00198  -1.03423
   D91       -0.84292  -0.00006   0.00000  -0.00158  -0.00157  -0.84449
   D92       -2.97284   0.00018   0.00000   0.00191   0.00192  -2.97092
   D93        1.24741  -0.00003   0.00000  -0.00097  -0.00096   1.24645
   D94        0.95149  -0.00002   0.00000   0.00021   0.00020   0.95169
   D95       -1.17843   0.00022   0.00000   0.00370   0.00368  -1.17474
   D96        3.04182   0.00001   0.00000   0.00081   0.00080   3.04262
   D97       -3.08204  -0.00022   0.00000  -0.00443  -0.00443  -3.08647
   D98        1.07123   0.00002   0.00000  -0.00095  -0.00094   1.07029
   D99       -0.99171  -0.00019   0.00000  -0.00383  -0.00383  -0.99553
   D100      -1.32231  -0.00053   0.00000  -0.01220  -0.01213  -1.33444
   D101       2.79855  -0.00015   0.00000  -0.03517  -0.03529   2.76326
   D102       0.75572  -0.00167   0.00000  -0.03866  -0.03862   0.71710
   D103      -0.18015   0.00064   0.00000   0.01751   0.01750  -0.16265
   D104       2.99723   0.00007   0.00000   0.00624   0.00626   3.00348
   D105      -3.09910  -0.00063   0.00000  -0.01322  -0.01323  -3.11233
         Item               Value     Threshold  Converged?
 Maximum Force            0.018755     0.000450     NO 
 RMS     Force            0.003501     0.000300     NO 
 Maximum Displacement     0.228818     0.001800     NO 
 RMS     Displacement     0.032177     0.001200     NO 
 Predicted change in Energy=-8.591071D-03
 GradGradGradGradGradGradGradGradGradGradGradGradGradGradGradGradGradGrad

                          Input orientation:                          
 ---------------------------------------------------------------------
 Center     Atomic      Atomic             Coordinates (Angstroms)
 Number     Number       Type             X           Y           Z
 ---------------------------------------------------------------------
      1          6           0        0.097817    0.777439    0.498646
      2          6           0       -0.352281   -1.377476   -1.005832
      3          1           0        0.174165   -2.323843   -0.852842
      4          1           0       -0.572113   -1.306496   -2.075184
      5          6           0       -1.640251   -1.388740   -0.188780
      6          1           0       -2.263655   -2.247032   -0.459607
      7          6           0       -1.277599   -1.166532    1.295658
      8          1           0       -0.323062   -1.565303    1.648652
      9          1           0       -2.062907   -1.476658    1.984725
     10          6           0       -1.314719    0.346267    0.967763
     11          1           0       -1.656758    1.041848    1.739407
     12          6           0       -2.311795    0.014336   -0.193691
     13          6           0       -3.747367   -0.026635    0.344336
     14          1           0       -3.839773   -0.570620    1.286845
     15          1           0       -4.407454   -0.509010   -0.384566
     16          1           0       -4.118781    0.990277    0.511182
     17          6           0       -2.330439    0.802009   -1.502653
     18          1           0       -1.364701    0.851484   -2.009436
     19          1           0       -2.670399    1.829262   -1.335883
     20          1           0       -3.033786    0.330572   -2.198526
     21          6           0        0.621260   -0.236867   -0.613499
     22          8           0        1.798489   -0.950880   -0.175071
     23          1           0        0.896220    0.356025   -1.486739
     24          7           0        3.002330   -0.249133   -0.194173
     25          8           0        3.019196    0.834093   -0.729038
     26          8           0        3.898461   -0.854834    0.322218
     27          6           0        0.127169    2.247299   -0.014504
     28          1           0        1.163511    2.536262   -0.186606
     29          1           0       -0.299281    2.888785    0.759230
     30          1           0       -0.436590    2.405005   -0.938722
     31          8           0        0.906645    0.623165    1.605463
 ---------------------------------------------------------------------
                    Distance matrix (angstroms):
                    1          2          3          4          5
     1  C    0.000000
     2  C    2.666402   0.000000
     3  H    3.383829   1.093692   0.000000
     4  H    3.378786   1.094020   1.756715   0.000000
     5  C    2.861078   1.525308   2.146508   2.169378   0.000000
     6  H    3.955025   2.169756   2.470526   2.521113   1.094827
     7  C    2.511179   2.489490   2.839548   3.446720   1.544166
     8  H    2.643500   2.661281   2.660843   3.741118   2.267668
     9  H    3.458050   3.446666   3.711333   4.328312   2.215963
    10  C    1.549593   2.791532   3.558211   3.541556   2.110406
    11  H    2.165164   3.884730   4.626004   4.608936   3.102570
    12  C    2.620665   2.537007   3.475853   2.882899   1.555512
    13  C    3.931384   3.895424   4.699873   4.192178   2.565050
    14  H    4.235933   4.250880   4.874807   4.745772   2.772127
    15  H    4.767859   4.193403   4.950164   4.266616   2.910270
    16  H    4.221985   4.700437   5.592257   4.954121   3.506107
    17  C    3.146780   2.984978   4.057862   2.804513   2.646130
    18  H    2.904293   2.645842   3.713289   2.299869   2.899882
    19  H    3.483511   3.970614   5.056991   3.844782   3.568276
    20  H    4.157086   3.395646   4.375812   2.958891   2.989490
    21  C    1.593636   1.550063   2.147707   2.169048   2.573252
    22  O    2.516599   2.344773   2.232225   3.058864   3.466532
    23  H    2.181007   2.189761   2.846907   2.294831   3.341046
    24  N    3.157538   3.631165   3.568863   4.175268   4.780407
    25  O    3.169365   4.041597   4.252304   4.392236   5.190694
    26  O    4.140090   4.483936   4.172426   5.092895   5.587800
    27  C    1.557136   3.788350   4.647618   4.167117   4.046594
    28  H    2.167656   4.276225   5.004327   4.620163   4.823559
    29  H    2.164110   4.617275   5.476715   5.070377   4.581936
    30  H    2.236199   3.784015   4.768899   3.883961   4.050150
    31  O    1.379510   3.522260   3.906999   4.411064   3.708605
                    6          7          8          9         10
     6  H    0.000000
     7  C    2.284894   0.000000
     8  H    2.945405   1.093052   0.000000
     9  H    2.570707   1.089816   1.774222   0.000000
    10  C    3.108548   1.548372   2.258560   2.217442   0.000000
    11  H    4.002590   2.284211   2.929884   2.562813   1.093736
    12  C    2.277458   2.163833   3.137602   2.651509   1.566306
    13  C    2.788887   2.881689   3.974242   2.762398   2.538797
    14  H    2.888702   2.630574   3.672540   2.113100   2.705252
    15  H    2.760838   3.612683   4.683159   3.470847   3.482140
    16  H    3.855399   3.652334   4.715115   3.533230   2.913070
    17  C    3.223206   3.579688   4.423171   4.174409   2.709676
    18  H    3.579230   3.873451   4.506382   4.675580   3.020175
    19  H    4.189210   4.223705   5.093183   4.724890   3.056785
    20  H    3.203277   4.187461   5.073770   4.659213   3.602891
    21  C    3.519543   2.848653   2.788156   3.936064   2.566798
    22  O    4.273405   3.416412   2.864343   4.455507   3.561001
    23  H    4.220867   3.845179   3.874123   4.915915   3.303473
    24  N    5.638498   4.623744   4.023250   5.648986   4.510157
    25  O    6.121637   5.154061   4.751968   6.207403   4.679736
    26  O    6.365622   5.276016   4.481680   6.220009   5.388564
    27  C    5.110105   3.917160   4.183866   4.760379   2.580274
    28  H    5.890662   4.676196   4.732960   5.588200   3.502895
    29  H    5.632135   4.206002   4.542084   4.865110   2.745723
    30  H    5.020873   4.296001   4.740331   5.124330   2.940102
    31  O    4.749037   2.840760   2.510665   3.656684   2.327615
                   11         12         13         14         15
    11  H    0.000000
    12  C    2.285110   0.000000
    13  C    2.731030   1.533629   0.000000
    14  H    2.751439   2.206553   1.092145   0.000000
    15  H    3.805621   2.168435   1.095308   1.766259   0.000000
    16  H    2.751864   2.171292   1.095398   1.765191   1.770186
    17  C    3.319988   1.527795   2.470972   3.455936   2.698681
    18  H    3.765018   2.212404   3.462431   4.360484   3.708031
    19  H    3.332402   2.174203   2.725316   3.742402   3.064291
    20  H    4.231955   2.154214   2.665134   3.689115   2.425348
    21  C    3.515771   2.973576   4.477336   4.860402   5.041273
    22  O    4.424356   4.222135   5.646285   5.837105   6.225180
    23  H    4.170860   3.475642   5.006212   5.566064   5.485620
    24  N    5.206964   5.320652   6.774799   7.007934   7.416784
    25  O    5.291591   5.420153   6.905024   7.285770   7.554979
    26  O    6.038733   6.291971   7.690584   7.803304   8.343103
    27  C    2.776997   3.311613   4.506835   5.036944   5.319491
    28  H    3.727830   4.293939   5.564805   6.070965   6.352048
    29  H    2.492923   3.636032   4.534435   4.978045   5.452555
    30  H    3.243360   3.128380   4.303528   5.038764   4.956444
    31  O    2.600822   3.737109   4.865440   4.904602   5.786336
                   16         17         18         19         20
    16  H    0.000000
    17  C    2.699841   0.000000
    18  H    3.736005   1.091754   0.000000
    19  H    2.492660   1.094821   1.764815   0.000000
    20  H    2.992481   1.095988   1.758678   1.766996   0.000000
    21  C    5.023821   3.253057   2.660298   3.952942   4.024134
    22  O    6.265231   4.677942   4.076663   5.389586   5.393271
    23  H    5.435458   3.257374   2.372858   3.861860   3.994025
    24  N    7.262499   5.590656   4.855667   6.148422   6.386563
    25  O    7.246603   5.405377   4.567086   5.807764   6.249121
    26  O    8.228993   6.698842   6.004083   7.287222   7.470970
    27  C    4.459209   3.216097   2.855473   3.122048   4.293650
    28  H    5.547935   4.116709   3.543027   4.064425   5.150747
    29  H    4.272521   3.687322   3.598781   3.336808   4.771823
    30  H    4.202643   2.544460   2.102676   2.340753   3.554688
    31  O    5.156271   4.491222   4.275352   4.785545   5.484792
                   21         22         23         24         25
    21  C    0.000000
    22  O    1.444958   0.000000
    23  H    1.090721   2.059748   0.000000
    24  N    2.417743   1.393573   2.544138   0.000000
    25  O    2.628764   2.232293   2.304275   1.208199   0.000000
    26  O    3.463741   2.160186   3.708363   1.198576   2.175023
    27  C    2.602692   3.612125   2.517108   3.811956   3.297201
    28  H    2.857712   3.544502   2.552493   3.337625   2.575884
    29  H    3.535743   4.473990   3.590052   4.653616   4.177199
    30  H    2.864315   4.103743   2.505000   4.407377   3.801866
    31  O    2.396850   2.538367   3.103737   2.896807   3.155512
                   26         27         28         29         30
    26  O    0.000000
    27  C    4.894820   0.000000
    28  H    4.386159   1.089552   0.000000
    29  H    5.641516   1.091800   1.777256   0.000000
    30  H    5.568590   1.094017   1.772915   1.770858   0.000000
    31  O    3.575215   2.422744   2.633901   2.702481   3.384097
                   31
    31  O    0.000000
 Stoichiometry    C10H16NO4(2)
 Framework group  C1[X(C10H16NO4)]
 Deg. of freedom    87
 Full point group                 C1      NOp   1
 Largest Abelian subgroup         C1      NOp   1
 Largest concise Abelian subgroup C1      NOp   1
                         Standard orientation:                         
 ---------------------------------------------------------------------
 Center     Atomic      Atomic             Coordinates (Angstroms)
 Number     Number       Type             X           Y           Z
 ---------------------------------------------------------------------
      1          6           0        0.082264    0.752207    0.552021
      2          6           0       -0.334764   -1.293170   -1.106960
      3          1           0        0.203901   -2.241149   -1.021294
      4          1           0       -0.552588   -1.147409   -2.169121
      5          6           0       -1.624708   -1.380867   -0.297689
      6          1           0       -2.235802   -2.225295   -0.632579
      7          6           0       -1.269150   -1.262590    1.200322
      8          1           0       -0.310327   -1.673399    1.526904
      9          1           0       -2.052121   -1.632387    1.862067
     10          6           0       -1.325648    0.269450    0.983260
     11          1           0       -1.679103    0.902427    1.802204
     12          6           0       -2.314988    0.009874   -0.202971
     13          6           0       -3.751354   -0.089073    0.325308
     14          1           0       -3.839049   -0.701419    1.225376
     15          1           0       -4.402909   -0.525741   -0.439217
     16          1           0       -4.136827    0.908008    0.564338
     17          6           0       -2.340592    0.890462   -1.451196
     18          1           0       -1.374215    0.989426   -1.949441
     19          1           0       -2.694753    1.898276   -1.211373
     20          1           0       -3.035640    0.461726   -2.182144
     21          6           0        0.622314   -0.171435   -0.629040
     22          8           0        1.807801   -0.899911   -0.239366
     23          1           0        0.891700    0.487043   -1.455787
     24          7           0        3.002173   -0.182841   -0.202870
     25          8           0        3.005984    0.936587   -0.657415
     26          8           0        3.904922   -0.812681    0.271399
     27          6           0        0.093316    2.255792    0.147318
     28          1           0        1.126160    2.570145    0.000556
     29          1           0       -0.343821    2.833557    0.964096
     30          1           0       -0.469963    2.472942   -0.765061
     31          8           0        0.890043    0.528410    1.647674
 ---------------------------------------------------------------------
 Rotational constants (GHZ):           1.2862817           0.4199796           0.3986545
 Standard basis: 6-31++G(d,p) (6D, 7F)
 There are   381 symmetry adapted cartesian basis functions of A   symmetry.
 There are   381 symmetry adapted basis functions of A   symmetry.
   381 basis functions,   608 primitive gaussians,   381 cartesian basis functions
    58 alpha electrons       57 beta electrons
       nuclear repulsion energy      1140.5770596134 Hartrees.
 NAtoms=   31 NActive=   31 NUniq=   31 SFac= 1.00D+00 NAtFMM=   60 NAOKFM=F Big=F
 Integral buffers will be    131072 words long.
 Raffenetti 2 integral format.
 Two-electron integral symmetry is turned on.
 Nuclear repulsion after empirical dispersion term =     1140.5483676530 Hartrees.
 One-electron integrals computed using PRISM.
 NBasis=   381 RedAO= T EigKep=  2.00D-06  NBF=   381
 NBsUse=   381 1.00D-06 EigRej= -1.00D+00 NBFU=   381
 Initial guess from the checkpoint file:  "Alpha-Pinene-RO-NO3up-Oup-Conf01-wb97-opt.chk"
 B after Tr=    -0.000000    0.000000   -0.000000
         Rot=    0.999251   -0.038397    0.001774   -0.004423 Ang=  -4.43 deg.
 Initial guess <Sx>= 0.0000 <Sy>= 0.0000 <Sz>= 0.5000 <S**2>= 0.7543 S= 0.5022
 ExpMin= 3.60D-02 ExpMax= 5.48D+03 ExpMxC= 8.25D+02 IAcc=3 IRadAn=         7 AccDes= 0.00D+00
 Harris functional with IExCor= 4639 and IRadAn=       7 diagonalized for initial guess.
 HarFok:  IExCor= 4639 AccDes= 0.00D+00 IRadAn=         7 IDoV= 1 UseB2=F ITyADJ=14
 ICtDFT=  3500011 ScaDFX=  1.000000  1.000000  1.000000  1.000000
 FoFCou: FMM=F IPFlag=           0 FMFlag=      100000 FMFlg1=           0
         NFxFlg=           0 DoJE=T BraDBF=F KetDBF=T FulRan=T
         wScrn=  0.000000 ICntrl=       500 IOpCl=  0 I1Cent=   200000004 NGrid=           0
         NMat0=    1 NMatS0=      1 NMatT0=    0 NMatD0=    1 NMtDS0=    0 NMtDT0=    0
 Petite list used in FoFCou.
 Requested convergence on RMS density matrix=1.00D-08 within 128 cycles.
 Requested convergence on MAX density matrix=1.00D-06.
 Requested convergence on             energy=1.00D-06.
 No special actions if energy rises.
 Restarting incremental Fock formation.
 Restarting incremental Fock formation.
 Restarting incremental Fock formation.
 Restarting incremental Fock formation.
 SCF Done:  E(UwB97XD) =  -745.932247693     A.U. after   84 cycles
            NFock= 84  Conv=0.47D-08     -V/T= 2.0089
 <Sx>= 0.0000 <Sy>= 0.0000 <Sz>= 0.5000 <S**2>= 0.7542 S= 0.5021
 <L.S>= 0.000000000000E+00
 Annihilation of the first spin contaminant:
 S**2 before annihilation     0.7542,   after     0.7500
 Calling FoFJK, ICntrl=      2127 FMM=F ISym2X=0 I1Cent= 0 IOpClX= 1 NMat=1 NMatS=1 NMatT=0.
 ***** Axes restored to original set *****
 -------------------------------------------------------------------
 Center     Atomic                   Forces (Hartrees/Bohr)
 Number     Number              X              Y              Z
 -------------------------------------------------------------------
      1        6          -0.019711150   -0.003153744    0.006620447
      2        6          -0.000133077    0.000064220    0.000411577
      3        1           0.000181907    0.000299893    0.000062532
      4        1           0.000170479    0.000520315   -0.000128895
      5        6          -0.001282463    0.000465870    0.000689484
      6        1           0.000083640   -0.000278982   -0.000213594
      7        6          -0.001022084    0.002836625   -0.001549757
      8        1           0.000401127   -0.000056041    0.000145905
      9        1           0.000239978    0.000012309    0.000336370
     10        6          -0.001243885   -0.000491395   -0.009425290
     11        1          -0.000387937    0.000699252    0.000324024
     12        6          -0.002336663    0.000061224    0.003542168
     13        6          -0.000583562   -0.000790429   -0.001850215
     14        1           0.000248667   -0.000079712    0.000108502
     15        1          -0.000865583   -0.000117938    0.000044584
     16        1           0.000096057    0.000183057    0.000039210
     17        6          -0.000556429   -0.000880722   -0.000001636
     18        1           0.000186966   -0.000369195   -0.000374835
     19        1          -0.000257393    0.000182537    0.000066399
     20        1          -0.000040151    0.000035107   -0.000123362
     21        6           0.004644882   -0.001439420   -0.003279841
     22        8           0.001080262    0.000225154    0.001666579
     23        1           0.000594622    0.000060916   -0.000288900
     24        7          -0.003094365    0.001414439    0.000015002
     25        8           0.000297874    0.001154547   -0.000750617
     26        8           0.001429800   -0.000942408    0.000163101
     27        6           0.008095912   -0.006580624    0.007293614
     28        1           0.001654277    0.001648069    0.000045895
     29        1           0.000111170    0.001340105    0.000247179
     30        1           0.000695115   -0.004603069    0.003279866
     31        8           0.011302004    0.008580041   -0.007115496
 -------------------------------------------------------------------
 Cartesian Forces:  Max     0.019711150 RMS     0.003411832

 GradGradGradGradGradGradGradGradGradGradGradGradGradGradGradGradGradGrad
 Berny optimization.
 Using GEDIIS/GDIIS optimizer.
 FormGI is forming the generalized inverse of G from B-inverse, IUseBI=4.
 Internal  Forces:  Max     0.011120026 RMS     0.001903270
 Search for a local minimum.
 Step number   2 out of a maximum of  186
 All quantities printed in internal units (Hartrees-Bohrs-Radians)
 Mixed Optimization -- RFO/linear search
 Update second derivatives using D2CorX and points    1    2
 DE= -5.29D-03 DEPred=-8.59D-03 R= 6.15D-01
 TightC=F SS=  1.41D+00  RLast= 3.95D-01 DXNew= 5.0454D-01 1.1859D+00
 Trust test= 6.15D-01 RLast= 3.95D-01 DXMaxT set to 5.05D-01
 ITU=  1  0
 Use linear search instead of GDIIS.
     Eigenvalues ---    0.00230   0.00258   0.00392   0.00465   0.00931
     Eigenvalues ---    0.01195   0.01448   0.01526   0.02207   0.02761
     Eigenvalues ---    0.02804   0.02912   0.03157   0.03288   0.03481
     Eigenvalues ---    0.03621   0.04307   0.04404   0.04708   0.04906
     Eigenvalues ---    0.05191   0.05246   0.05261   0.05327   0.05478
     Eigenvalues ---    0.05636   0.05678   0.05744   0.05852   0.06028
     Eigenvalues ---    0.06709   0.07046   0.07322   0.08434   0.08703
     Eigenvalues ---    0.08823   0.09418   0.10089   0.11399   0.12483
     Eigenvalues ---    0.12951   0.15985   0.16000   0.16000   0.16000
     Eigenvalues ---    0.16000   0.16000   0.16000   0.16000   0.16346
     Eigenvalues ---    0.18239   0.19098   0.21166   0.22243   0.23721
     Eigenvalues ---    0.24987   0.24995   0.25000   0.25291   0.25996
     Eigenvalues ---    0.27330   0.27938   0.28992   0.29437   0.29598
     Eigenvalues ---    0.30136   0.34470   0.34613   0.34643   0.34676
     Eigenvalues ---    0.34748   0.34817   0.34858   0.34890   0.34903
     Eigenvalues ---    0.35007   0.35040   0.35103   0.35154   0.35248
     Eigenvalues ---    0.35367   0.35743   0.39899   0.47579   0.51997
     Eigenvalues ---    1.03579   1.08874
 RFO step:  Lambda=-2.87157185D-03 EMin= 2.30294477D-03
 Quartic linear search produced a step of -0.24909.
 Iteration  1 RMS(Cart)=  0.05509779 RMS(Int)=  0.00084493
 Iteration  2 RMS(Cart)=  0.00146188 RMS(Int)=  0.00030690
 Iteration  3 RMS(Cart)=  0.00000074 RMS(Int)=  0.00030690
 Variable       Old X    -DE/DX   Delta X   Delta X   Delta X     New X
                                 (Linear)    (Quad)   (Total)
    R1        2.92831   0.00222  -0.00549   0.01279   0.00694   2.93525
    R2        3.01154   0.00201  -0.00414   0.00939   0.00507   3.01661
    R3        2.94256  -0.01112  -0.00175  -0.02692  -0.02867   2.91389
    R4        2.60690  -0.00004  -0.00861   0.01493   0.00631   2.61321
    R5        2.06678  -0.00016  -0.00207   0.00331   0.00124   2.06802
    R6        2.06740   0.00013  -0.00204   0.00388   0.00184   2.06924
    R7        2.88241   0.00133  -0.00113   0.00880   0.00800   2.89042
    R8        2.92919   0.00040  -0.00106   0.00286   0.00200   2.93119
    R9        2.06892   0.00022  -0.00217   0.00433   0.00215   2.07107
   R10        2.91805  -0.00149  -0.00158   0.00189   0.00031   2.91836
   R11        2.93949  -0.00015  -0.00125   0.00075  -0.00030   2.93919
   R12        2.06557   0.00042  -0.00182   0.00411   0.00229   2.06786
   R13        2.05945   0.00004  -0.00219   0.00395   0.00176   2.06121
   R14        2.92600  -0.00190  -0.00076  -0.00521  -0.00603   2.91997
   R15        2.06686   0.00079  -0.00198   0.00520   0.00322   2.07008
   R16        2.95989   0.00148  -0.00182   0.01004   0.00808   2.96797
   R17        2.89814   0.00047  -0.00251   0.00567   0.00316   2.90130
   R18        2.88711  -0.00015  -0.00237   0.00384   0.00148   2.88859
   R19        2.06386   0.00011  -0.00189   0.00359   0.00169   2.06555
   R20        2.06983   0.00054  -0.00178   0.00432   0.00254   2.07237
   R21        2.07000   0.00014  -0.00186   0.00359   0.00174   2.07174
   R22        2.06312   0.00032  -0.00177   0.00382   0.00205   2.06516
   R23        2.06891   0.00026  -0.00176   0.00368   0.00192   2.07083
   R24        2.07112   0.00009  -0.00196   0.00365   0.00170   2.07281
   R25        2.73057  -0.00082  -0.00336   0.00439   0.00103   2.73160
   R26        2.06116   0.00041  -0.00175   0.00397   0.00222   2.06338
   R27        2.63347  -0.00035  -0.00247   0.00375   0.00129   2.63476
   R28        2.28316   0.00137  -0.00346   0.00689   0.00344   2.28660
   R29        2.26498   0.00162  -0.00372   0.00746   0.00374   2.26872
   R30        2.05895   0.00200  -0.00165   0.00713   0.00548   2.06444
   R31        2.06320   0.00092  -0.00213   0.00571   0.00358   2.06678
   R32        2.06739  -0.00379  -0.00389  -0.00109  -0.00498   2.06241
    A1        1.91089  -0.00098   0.00510  -0.00621  -0.00130   1.90960
    A2        1.96016   0.00147  -0.00310   0.02884   0.02616   1.98632
    A3        1.83428   0.00801   0.01784   0.03569   0.05524   1.88952
    A4        1.94403   0.00072   0.00202  -0.01432  -0.01267   1.93136
    A5        1.87146  -0.00127   0.01852  -0.06121  -0.04206   1.82941
    A6        1.93790  -0.00771  -0.04044   0.01564  -0.02731   1.91060
    A7        1.86460   0.00024  -0.00051   0.00221   0.00168   1.86627
    A8        1.90194   0.00030  -0.00006   0.00534   0.00535   1.90730
    A9        1.87444  -0.00078   0.00052  -0.00120  -0.00063   1.87381
   A10        1.93306  -0.00039  -0.00113  -0.00265  -0.00374   1.92932
   A11        1.90272  -0.00018   0.00097  -0.00881  -0.00781   1.89491
   A12        1.98252   0.00077   0.00021   0.00510   0.00511   1.98763
   A13        1.93274   0.00011   0.00014  -0.00204  -0.00184   1.93089
   A14        1.89185  -0.00062   0.00197   0.00292   0.00477   1.89662
   A15        1.93498   0.00075   0.00002  -0.00148  -0.00149   1.93349
   A16        2.07641   0.00036  -0.00093   0.00192   0.00101   2.07742
   A17        2.04938  -0.00047  -0.00035   0.00072   0.00038   2.04976
   A18        1.54542  -0.00016  -0.00084  -0.00172  -0.00253   1.54289
   A19        2.05222   0.00002  -0.00156   0.00218   0.00054   2.05276
   A20        1.97974  -0.00031   0.00013   0.00300   0.00327   1.98301
   A21        1.50213   0.00083   0.00022   0.00105   0.00117   1.50330
   A22        1.89786   0.00009  -0.00001  -0.00099  -0.00103   1.89683
   A23        2.03283  -0.00068   0.00213  -0.00812  -0.00596   2.02687
   A24        1.97648   0.00014  -0.00089   0.00347   0.00261   1.97909
   A25        1.89032  -0.00030  -0.00436  -0.00750  -0.01203   1.87829
   A26        1.89831  -0.00080   0.00145  -0.00423  -0.00262   1.89569
   A27        1.99847   0.00219   0.00158   0.02247   0.02375   2.02222
   A28        2.07082   0.00003   0.00025  -0.00187  -0.00169   2.06913
   A29        1.53603  -0.00057  -0.00092  -0.00245  -0.00321   1.53282
   A30        2.04750  -0.00034   0.00110  -0.00520  -0.00407   2.04344
   A31        1.48468  -0.00067   0.00044  -0.00338  -0.00308   1.48160
   A32        1.95942   0.00046  -0.00002  -0.00122  -0.00114   1.95828
   A33        2.06350  -0.00007  -0.00080  -0.00476  -0.00553   2.05797
   A34        1.91920   0.00111   0.00117   0.00558   0.00680   1.92600
   A35        2.13391   0.00031  -0.00062   0.00743   0.00686   2.14077
   A36        1.87855  -0.00089  -0.00003  -0.00315  -0.00332   1.87523
   A37        1.97715  -0.00054  -0.00056  -0.00188  -0.00244   1.97471
   A38        1.92029   0.00114   0.00048   0.00516   0.00565   1.92594
   A39        1.92413  -0.00031  -0.00025  -0.00137  -0.00162   1.92250
   A40        1.87963  -0.00024   0.00021  -0.00076  -0.00055   1.87908
   A41        1.87787   0.00022   0.00020  -0.00091  -0.00071   1.87716
   A42        1.88165  -0.00028  -0.00007  -0.00030  -0.00038   1.88127
   A43        1.99355   0.00001  -0.00019   0.00055   0.00035   1.99390
   A44        1.93588  -0.00004  -0.00014   0.00054   0.00039   1.93627
   A45        1.90715   0.00007   0.00008  -0.00040  -0.00032   1.90683
   A46        1.87849   0.00020   0.00085   0.00032   0.00117   1.87966
   A47        1.86757  -0.00017  -0.00006  -0.00150  -0.00156   1.86601
   A48        1.87658  -0.00008  -0.00056   0.00044  -0.00012   1.87647
   A49        2.02493  -0.00027  -0.00296  -0.00014  -0.00369   2.02125
   A50        1.95019  -0.00283  -0.00728   0.00324  -0.00391   1.94628
   A51        1.87082   0.00097   0.00877  -0.01400  -0.00507   1.86575
   A52        1.79762   0.00322   0.00287   0.01243   0.01571   1.81333
   A53        1.93444  -0.00050  -0.00202   0.00723   0.00528   1.93972
   A54        1.88193  -0.00068   0.00019  -0.00835  -0.00842   1.87352
   A55        2.03846  -0.00540  -0.00209  -0.01219  -0.01428   2.02419
   A56        2.05963   0.00024   0.00061  -0.00045   0.00016   2.05980
   A57        1.96654   0.00005   0.00037  -0.00057  -0.00020   1.96634
   A58        2.25670  -0.00030  -0.00107   0.00097  -0.00009   2.25661
   A59        1.89688   0.00247   0.00607   0.00152   0.00767   1.90454
   A60        1.88990   0.00225   0.00437   0.00227   0.00671   1.89661
   A61        1.98751  -0.00691  -0.01913   0.00232  -0.01677   1.97074
   A62        1.90459  -0.00136   0.00255  -0.00774  -0.00506   1.89954
   A63        1.89491   0.00193   0.00185   0.00483   0.00672   1.90163
   A64        1.88884   0.00170   0.00457  -0.00377   0.00082   1.88966
    D1        0.85589   0.00133   0.00816   0.04195   0.04974   0.90562
    D2        3.12872   0.00058   0.00638   0.03108   0.03718  -3.11729
    D3       -0.82571   0.00130   0.01081   0.03989   0.05062  -0.77509
    D4        3.02501   0.00257   0.01233   0.03928   0.05104   3.07605
    D5       -0.98534   0.00182   0.01055   0.02841   0.03848  -0.94686
    D6        1.34342   0.00254   0.01497   0.03722   0.05192   1.39534
    D7       -1.14927  -0.00088  -0.02746   0.09723   0.07061  -1.07867
    D8        1.12356  -0.00163  -0.02925   0.08636   0.05805   1.18161
    D9       -2.83087  -0.00091  -0.02482   0.09518   0.07149  -2.75938
   D10        0.02127  -0.00177  -0.01117  -0.04787  -0.05861  -0.03734
   D11       -2.03208  -0.00367  -0.00753  -0.06662  -0.07373  -2.10581
   D12        2.19290  -0.00185  -0.00890  -0.04969  -0.05832   2.13458
   D13       -2.15724  -0.00345  -0.01237  -0.07034  -0.08230  -2.23954
   D14        2.07259  -0.00534  -0.00873  -0.08909  -0.09741   1.97518
   D15        0.01438  -0.00353  -0.01011  -0.07215  -0.08200  -0.06762
   D16        2.00246   0.00646   0.02462  -0.04107  -0.01686   1.98560
   D17       -0.05089   0.00456   0.02826  -0.05982  -0.03197  -0.08287
   D18       -2.10910   0.00638   0.02689  -0.04289  -0.01656  -2.12566
   D19        2.99540   0.00230  -0.00086   0.03479   0.03375   3.02916
   D20        0.92855   0.00128  -0.01014   0.04191   0.03165   0.96019
   D21       -1.17326   0.00197  -0.00677   0.04360   0.03667  -1.13659
   D22       -1.13713   0.00263   0.00503   0.03722   0.04177  -1.09536
   D23        3.07919   0.00161  -0.00426   0.04434   0.03967   3.11886
   D24        0.97739   0.00230  -0.00088   0.04603   0.04469   1.02208
   D25        0.94729  -0.00364   0.00360  -0.03908  -0.03491   0.91239
   D26       -1.11957  -0.00466  -0.00569  -0.03196  -0.03701  -1.15658
   D27        3.06181  -0.00397  -0.00231  -0.03027  -0.03199   3.02983
   D28       -0.99064   0.00016  -0.00031   0.00373   0.00344  -0.98720
   D29        1.31666   0.00023   0.00017   0.00705   0.00721   1.32387
   D30        2.98577   0.00007   0.00004   0.00576   0.00577   2.99153
   D31        1.05566   0.00041  -0.00162   0.00811   0.00652   1.06218
   D32       -2.92023   0.00048  -0.00114   0.01142   0.01029  -2.90994
   D33       -1.25112   0.00032  -0.00127   0.01014   0.00885  -1.24227
   D34       -3.07944   0.00044  -0.00106  -0.00177  -0.00288  -3.08232
   D35       -0.77214   0.00051  -0.00059   0.00155   0.00090  -0.77125
   D36        0.89697   0.00035  -0.00071   0.00026  -0.00055   0.89642
   D37       -2.16495   0.00077   0.00644   0.02007   0.02646  -2.13849
   D38       -0.02889  -0.00061  -0.00230   0.03307   0.03078   0.00189
   D39        1.97976   0.00009  -0.00145   0.03312   0.03179   2.01155
   D40        2.10406   0.00099   0.00627   0.02261   0.02878   2.13284
   D41       -2.04307  -0.00039  -0.00247   0.03561   0.03311  -2.00996
   D42       -0.03441   0.00031  -0.00162   0.03566   0.03411  -0.00030
   D43       -0.06058   0.00110   0.00686   0.02913   0.03596  -0.02462
   D44        2.07548  -0.00029  -0.00188   0.04212   0.04029   2.11577
   D45       -2.19905   0.00041  -0.00103   0.04218   0.04129  -2.15776
   D46       -0.57053   0.00010  -0.00337  -0.00153  -0.00490  -0.57543
   D47       -2.81192   0.00027  -0.00198  -0.00520  -0.00721  -2.81913
   D48        1.48751  -0.00022  -0.00112  -0.00982  -0.01097   1.47653
   D49        1.65713  -0.00002  -0.00208  -0.00002  -0.00209   1.65504
   D50       -0.58425   0.00014  -0.00069  -0.00369  -0.00440  -0.58865
   D51       -2.56802  -0.00034   0.00017  -0.00831  -0.00816  -2.57618
   D52       -2.51717  -0.00057  -0.00330   0.00033  -0.00293  -2.52009
   D53        1.52464  -0.00040  -0.00191  -0.00335  -0.00524   1.51940
   D54       -0.45913  -0.00089  -0.00105  -0.00796  -0.00900  -0.46812
   D55       -1.45101   0.00102  -0.00059   0.00321   0.00270  -1.44831
   D56        2.91985   0.00006  -0.00204  -0.00140  -0.00336   2.91649
   D57        0.71634   0.00096  -0.00126   0.00863   0.00745   0.72379
   D58        2.58666   0.00056  -0.00049   0.00694   0.00646   2.59312
   D59        0.67434  -0.00040  -0.00194   0.00234   0.00040   0.67474
   D60       -1.52917   0.00050  -0.00116   0.01236   0.01121  -1.51796
   D61        0.45413   0.00037   0.00120   0.00552   0.00667   0.46081
   D62       -1.45819  -0.00058  -0.00025   0.00091   0.00061  -1.45758
   D63        2.62148   0.00032   0.00053   0.01094   0.01142   2.63291
   D64       -1.55459  -0.00147   0.00027  -0.01570  -0.01509  -1.56967
   D65        2.55509  -0.00012   0.00194  -0.00173   0.00035   2.55545
   D66        0.45586   0.00062   0.00114   0.00638   0.00753   0.46339
   D67        0.52172  -0.00115  -0.00096  -0.01427  -0.01503   0.50669
   D68       -1.65178   0.00020   0.00071  -0.00030   0.00041  -1.65137
   D69        2.53217   0.00094  -0.00009   0.00782   0.00759   2.53976
   D70        2.74164  -0.00152   0.00013  -0.01985  -0.01949   2.72215
   D71        0.56814  -0.00017   0.00180  -0.00588  -0.00406   0.56408
   D72       -1.53109   0.00057   0.00100   0.00224   0.00313  -1.52797
   D73        1.45369  -0.00077  -0.00614  -0.01340  -0.01977   1.43392
   D74       -2.87617  -0.00046  -0.00593  -0.01560  -0.02174  -2.89790
   D75       -0.64877  -0.00031  -0.00530  -0.00733  -0.01279  -0.66155
   D76       -0.45295  -0.00044  -0.00106  -0.00670  -0.00775  -0.46070
   D77        1.50039  -0.00013  -0.00086  -0.00891  -0.00972   1.49067
   D78       -2.55540   0.00002  -0.00023  -0.00064  -0.00077  -2.55617
   D79       -2.57291  -0.00005  -0.00112  -0.00168  -0.00284  -2.57575
   D80       -0.61958   0.00026  -0.00091  -0.00388  -0.00480  -0.62438
   D81        1.60782   0.00040  -0.00028   0.00439   0.00414   1.61197
   D82        0.84339   0.00025   0.00091   0.00234   0.00319   0.84658
   D83       -1.26144   0.00011   0.00067   0.00089   0.00151  -1.25993
   D84        2.94870  -0.00006   0.00061  -0.00110  -0.00054   2.94817
   D85       -0.77726   0.00037  -0.00009   0.00429   0.00425  -0.77300
   D86       -2.88209   0.00022  -0.00033   0.00285   0.00257  -2.87952
   D87        1.32805   0.00006  -0.00039   0.00086   0.00053   1.32858
   D88       -3.13954  -0.00021  -0.00020  -0.00763  -0.00782   3.13582
   D89        1.03882  -0.00036  -0.00043  -0.00907  -0.00951   1.02931
   D90       -1.03423  -0.00053  -0.00049  -0.01106  -0.01155  -1.04578
   D91       -0.84449   0.00036   0.00039   0.00413   0.00462  -0.83987
   D92       -2.97092   0.00013  -0.00048   0.00289   0.00251  -2.96840
   D93        1.24645   0.00020   0.00024   0.00228   0.00262   1.24907
   D94        0.95169  -0.00039  -0.00005   0.00099   0.00086   0.95255
   D95       -1.17474  -0.00063  -0.00092  -0.00024  -0.00124  -1.17599
   D96        3.04262  -0.00056  -0.00020  -0.00086  -0.00114   3.04148
   D97       -3.08647   0.00060   0.00110   0.01275   0.01384  -3.07263
   D98        1.07029   0.00037   0.00024   0.01152   0.01173   1.08202
   D99       -0.99553   0.00044   0.00095   0.01091   0.01184  -0.98370
   D100      -1.33444   0.00039   0.00302  -0.01433  -0.01155  -1.34599
   D101       2.76326   0.00022   0.00879  -0.02408  -0.01510   2.74816
   D102       0.71710  -0.00046   0.00962  -0.03469  -0.02502   0.69209
   D103      -0.16265   0.00016  -0.00436   0.02542   0.02107  -0.14159
   D104       3.00348   0.00059  -0.00156   0.02723   0.02567   3.02915
   D105      -3.11233   0.00050   0.00330   0.00219   0.00549  -3.10684
         Item               Value     Threshold  Converged?
 Maximum Force            0.011120     0.000450     NO 
 RMS     Force            0.001903     0.000300     NO 
 Maximum Displacement     0.248136     0.001800     NO 
 RMS     Displacement     0.055074     0.001200     NO 
 Predicted change in Energy=-2.265035D-03
 GradGradGradGradGradGradGradGradGradGradGradGradGradGradGradGradGradGrad

                          Input orientation:                          
 ---------------------------------------------------------------------
 Center     Atomic      Atomic             Coordinates (Angstroms)
 Number     Number       Type             X           Y           Z
 ---------------------------------------------------------------------
      1          6           0        0.096832    0.763600    0.530192
      2          6           0       -0.356557   -1.386531   -0.980306
      3          1           0        0.174344   -2.329492   -0.817306
      4          1           0       -0.570687   -1.322334   -2.052239
      5          6           0       -1.655621   -1.392243   -0.172900
      6          1           0       -2.272982   -2.257268   -0.440736
      7          6           0       -1.315110   -1.145976    1.313156
      8          1           0       -0.364534   -1.538072    1.687425
      9          1           0       -2.109776   -1.443215    1.998639
     10          6           0       -1.339389    0.358373    0.961116
     11          1           0       -1.690471    1.067722    1.718446
     12          6           0       -2.331479    0.008224   -0.205023
     13          6           0       -3.775064   -0.032206    0.316105
     14          1           0       -3.873922   -0.562571    1.266726
     15          1           0       -4.429266   -0.527978   -0.411132
     16          1           0       -4.151448    0.986623    0.465209
     17          6           0       -2.344571    0.766175   -1.532383
     18          1           0       -1.376440    0.802259   -2.038062
     19          1           0       -2.685095    1.798092   -1.390793
     20          1           0       -3.046011    0.278575   -2.220414
     21          6           0        0.613746   -0.237451   -0.600708
     22          8           0        1.819455   -0.922009   -0.191906
     23          1           0        0.864230    0.370516   -1.472413
     24          7           0        2.997023   -0.178688   -0.260851
     25          8           0        2.952405    0.909182   -0.788762
     26          8           0        3.938518   -0.759241    0.205924
     27          6           0        0.215387    2.226481    0.057356
     28          1           0        1.267876    2.462327   -0.116129
     29          1           0       -0.167973    2.881165    0.845131
     30          1           0       -0.347616    2.424695   -0.856346
     31          8           0        0.945748    0.555338    1.601755
 ---------------------------------------------------------------------
                    Distance matrix (angstroms):
                    1          2          3          4          5
     1  C    0.000000
     2  C    2.666502   0.000000
     3  H    3.374756   1.094350   0.000000
     4  H    3.386097   1.094994   1.759118   0.000000
     5  C    2.865849   1.529544   2.154639   2.171147   0.000000
     6  H    3.960350   2.173017   2.477181   2.523658   1.095965
     7  C    2.500619   2.497331   2.856231   3.451254   1.544332
     8  H    2.617201   2.672044   2.681495   3.751550   2.269137
     9  H    3.448984   3.457037   3.732591   4.335091   2.219107
    10  C    1.553266   2.789224   3.560729   3.534966   2.109657
    11  H    2.167692   3.884063   4.631268   4.602645   3.103197
    12  C    2.647231   2.539039   3.481229   2.878016   1.555353
    13  C    3.958626   3.898854   4.707438   4.188259   2.565320
    14  H    4.250658   4.254399   4.884020   4.743851   2.771594
    15  H    4.799983   4.200956   4.960207   4.267653   2.914929
    16  H    4.254627   4.703464   5.599459   4.948805   3.506471
    17  C    3.196041   2.981800   4.054556   2.789047   2.642275
    18  H    2.961074   2.636249   3.701762   2.272297   2.893546
    19  H    3.535461   3.966411   5.053933   3.826917   3.566696
    20  H    4.204587   3.397589   4.375090   2.952698   2.986156
    21  C    1.596321   1.551118   2.148633   2.164900   2.581974
    22  O    2.515976   2.360591   2.253558   3.055140   3.506799
    23  H    2.180331   2.195383   2.862717   2.293671   3.338518
    24  N    3.150360   3.636345   3.592091   4.152776   4.809111
    25  O    3.148829   4.031900   4.267019   4.357547   5.187460
    26  O    4.145208   4.499812   4.204961   5.074377   5.642570
    27  C    1.541963   3.802331   4.639355   4.202665   4.080301
    28  H    2.162116   4.266063   4.964775   4.631684   4.838158
    29  H    2.157172   4.645538   5.480131   5.121166   4.638050
    30  H    2.208904   3.813252   4.782914   3.939562   4.092309
    31  O    1.382851   3.483374   3.843067   4.379143   3.702647
                    6          7          8          9         10
     6  H    0.000000
     7  C    2.286620   0.000000
     8  H    2.947624   1.094263   0.000000
     9  H    2.576794   1.090748   1.775308   0.000000
    10  C    3.111007   1.545181   2.252636   2.217131   0.000000
    11  H    4.007112   2.281581   2.923907   2.561080   1.095437
    12  C    2.278473   2.161030   3.137079   2.648009   1.570582
    13  C    2.789258   2.878535   3.972388   2.755912   2.549726
    14  H    2.889712   2.624887   3.666659   2.103198   2.713925
    15  H    2.764214   3.612901   4.684685   3.467663   3.495143
    16  H    3.856449   3.648535   4.712602   3.524762   2.923747
    17  C    3.215281   3.579554   4.426880   4.171888   2.719234
    18  H    3.565942   3.876860   4.514461   4.677060   3.032075
    19  H    4.185498   4.225605   5.098081   4.724967   3.068419
    20  H    3.193012   4.184672   5.075602   4.652043   3.611241
    21  C    3.526819   2.865097   2.807882   3.953232   2.570805
    22  O    4.311946   3.484376   2.946393   4.528687   3.598213
    23  H    4.220392   3.848203   3.890648   4.917574   3.283009
    24  N    5.667964   4.691230   4.116282   5.725707   4.537192
    25  O    6.119820   5.182028   4.808600   6.239315   4.667436
    26  O    6.422227   5.382949   4.617108   6.345354   5.447539
    27  C    5.152096   3.910617   4.143102   4.758323   2.593056
    28  H    5.909114   4.662030   4.681961   5.579788   3.519220
    29  H    5.699826   4.213411   4.503083   4.878673   2.783909
    30  H    5.079424   4.288645   4.708989   5.120241   2.925144
    31  O    4.737378   2.844158   2.471142   3.672595   2.381400
                   11         12         13         14         15
    11  H    0.000000
    12  C    2.287610   0.000000
    13  C    2.742613   1.535300   0.000000
    14  H    2.762130   2.207030   1.093042   0.000000
    15  H    3.818685   2.175018   1.096651   1.767713   0.000000
    16  H    2.762895   2.172271   1.096316   1.766197   1.771771
    17  C    3.329665   1.528577   2.469945   3.455357   2.697775
    18  H    3.778946   2.214187   3.462922   4.361398   3.706235
    19  H    3.345158   2.175942   2.729748   3.748126   3.067975
    20  H    4.239676   2.155330   2.657448   3.681454   2.416076
    21  C    3.520138   2.981824   4.488243   4.871568   5.054930
    22  O    4.464086   4.253912   5.687572   5.888238   6.264969
    23  H    4.146586   3.456890   4.988389   5.551902   5.473089
    24  N    5.238679   5.332072   6.798199   7.049166   7.436018
    25  O    5.278970   5.391837   6.882280   7.279410   7.529747
    26  O    6.108276   6.330146   7.748553   7.886583   8.393691
    27  C    2.781050   3.387630   4.592638   5.095472   5.420271
    28  H    3.749987   4.357279   5.642762   6.123755   6.440992
    29  H    2.523738   3.746649   4.666766   5.076526   5.599917
    30  H    3.205337   3.193629   4.377031   5.085864   5.057307
    31  O    2.688086   3.782063   4.927897   4.958949   5.840896
                   16         17         18         19         20
    16  H    0.000000
    17  C    2.702550   0.000000
    18  H    3.741794   1.092836   0.000000
    19  H    2.500683   1.095836   1.767263   0.000000
    20  H    2.989296   1.096886   1.759251   1.768464   0.000000
    21  C    5.034045   3.259896   2.666050   3.956011   4.035288
    22  O    6.302886   4.688919   4.073714   5.396968   5.406386
    23  H    5.412115   3.233659   2.350950   3.826532   3.982204
    24  N    7.279132   5.571552   4.821610   6.121348   6.369242
    25  O    7.214095   5.350830   4.506782   5.738816   6.199055
    26  O    8.280268   6.695209   5.976834   7.277480   7.466447
    27  C    4.557724   3.348605   2.992174   3.270085   4.429368
    28  H    5.646657   4.234676   3.666342   4.206181   5.273179
    29  H    4.427381   3.855300   3.754337   3.536709   4.945113
    30  H    4.275943   2.682451   2.255489   2.478321   3.707809
    31  O    5.240148   4.549008   4.324558   4.866499   5.533508
                   21         22         23         24         25
    21  C    0.000000
    22  O    1.445501   0.000000
    23  H    1.091895   2.054939   0.000000
    24  N    2.408105   1.394255   2.513626   0.000000
    25  O    2.611409   2.234518   2.262303   1.210018   0.000000
    26  O    3.460785   2.162219   3.680274   1.200555   2.178407
    27  C    2.581221   3.542338   2.491144   3.691015   3.153166
    28  H    2.819841   3.429827   2.525492   3.160041   2.387955
    29  H    3.525238   4.414686   3.569288   4.539064   4.036717
    30  H    2.841934   4.042043   2.463283   4.280051   3.632009
    31  O    2.364231   2.482567   3.080798   2.866327   3.141090
                   26         27         28         29         30
    26  O    0.000000
    27  C    4.774758   0.000000
    28  H    4.196969   1.092453   0.000000
    29  H    5.524891   1.093694   1.777951   0.000000
    30  H    5.443971   1.091381   1.777401   1.770779   0.000000
    31  O    3.554313   2.389836   2.586793   2.687439   3.348066
                   31
    31  O    0.000000
 Stoichiometry    C10H16NO4(2)
 Framework group  C1[X(C10H16NO4)]
 Deg. of freedom    87
 Full point group                 C1      NOp   1
 Largest Abelian subgroup         C1      NOp   1
 Largest concise Abelian subgroup C1      NOp   1
                         Standard orientation:                         
 ---------------------------------------------------------------------
 Center     Atomic      Atomic             Coordinates (Angstroms)
 Number     Number       Type             X           Y           Z
 ---------------------------------------------------------------------
      1          6           0        0.092653    0.736581    0.578636
      2          6           0       -0.356242   -1.328468   -1.047495
      3          1           0        0.166327   -2.282486   -0.927614
      4          1           0       -0.556638   -1.206882   -2.117107
      5          6           0       -1.665223   -1.366840   -0.257178
      6          1           0       -2.284945   -2.212201   -0.577256
      7          6           0       -1.341531   -1.200916    1.243705
      8          1           0       -0.398290   -1.618910    1.608384
      9          1           0       -2.146587   -1.527722    1.903109
     10          6           0       -1.351458    0.319885    0.970486
     11          1           0       -1.707184    0.991297    1.759567
     12          6           0       -2.331320    0.038276   -0.224208
     13          6           0       -3.781490   -0.018780    0.276689
     14          1           0       -3.895641   -0.597282    1.197041
     15          1           0       -4.429904   -0.471166   -0.483277
     16          1           0       -4.152922    0.993595    0.474287
     17          6           0       -2.322927    0.864515   -1.510211
     18          1           0       -1.348385    0.919885   -2.001629
     19          1           0       -2.658323    1.890091   -1.319002
     20          1           0       -3.019007    0.418589   -2.231170
     21          6           0        0.616888   -0.207846   -0.596727
     22          8           0        1.812867   -0.921553   -0.209776
     23          1           0        0.882187    0.442929   -1.432396
     24          7           0        2.996107   -0.184235   -0.225614
     25          8           0        2.965257    0.929990   -0.696458
     26          8           0        3.927870   -0.795182    0.221481
     27          6           0        0.226767    2.221235    0.184346
     28          1           0        1.282868    2.458146    0.036096
     29          1           0       -0.161974    2.836703    1.000584
     30          1           0       -0.323540    2.470936   -0.724458
     31          8           0        0.926820    0.466530    1.647988
 ---------------------------------------------------------------------
 Rotational constants (GHZ):           1.2980554           0.4161756           0.3974354
 Standard basis: 6-31++G(d,p) (6D, 7F)
 There are   381 symmetry adapted cartesian basis functions of A   symmetry.
 There are   381 symmetry adapted basis functions of A   symmetry.
   381 basis functions,   608 primitive gaussians,   381 cartesian basis functions
    58 alpha electrons       57 beta electrons
       nuclear repulsion energy      1139.9866911066 Hartrees.
 NAtoms=   31 NActive=   31 NUniq=   31 SFac= 1.00D+00 NAtFMM=   60 NAOKFM=F Big=F
 Integral buffers will be    131072 words long.
 Raffenetti 2 integral format.
 Two-electron integral symmetry is turned on.
 Nuclear repulsion after empirical dispersion term =     1139.9581220858 Hartrees.
 One-electron integrals computed using PRISM.
 NBasis=   381 RedAO= T EigKep=  2.03D-06  NBF=   381
 NBsUse=   381 1.00D-06 EigRej= -1.00D+00 NBFU=   381
 Initial guess from the checkpoint file:  "Alpha-Pinene-RO-NO3up-Oup-Conf01-wb97-opt.chk"
 B after Tr=    -0.000000    0.000000   -0.000000
         Rot=    0.999954    0.007172    0.000197    0.006385 Ang=   1.10 deg.
 Initial guess <Sx>= 0.0000 <Sy>= 0.0000 <Sz>= 0.5000 <S**2>= 0.7541 S= 0.5021
 ExpMin= 3.60D-02 ExpMax= 5.48D+03 ExpMxC= 8.25D+02 IAcc=3 IRadAn=         7 AccDes= 0.00D+00
 Harris functional with IExCor= 4639 and IRadAn=       7 diagonalized for initial guess.
 HarFok:  IExCor= 4639 AccDes= 0.00D+00 IRadAn=         7 IDoV= 1 UseB2=F ITyADJ=14
 ICtDFT=  3500011 ScaDFX=  1.000000  1.000000  1.000000  1.000000
 FoFCou: FMM=F IPFlag=           0 FMFlag=      100000 FMFlg1=           0
         NFxFlg=           0 DoJE=T BraDBF=F KetDBF=T FulRan=T
         wScrn=  0.000000 ICntrl=       500 IOpCl=  0 I1Cent=   200000004 NGrid=           0
         NMat0=    1 NMatS0=      1 NMatT0=    0 NMatD0=    1 NMtDS0=    0 NMtDT0=    0
 Petite list used in FoFCou.
 Requested convergence on RMS density matrix=1.00D-08 within 128 cycles.
 Requested convergence on MAX density matrix=1.00D-06.
 Requested convergence on             energy=1.00D-06.
 No special actions if energy rises.
 Restarting incremental Fock formation.
 Restarting incremental Fock formation.
 SCF Done:  E(UwB97XD) =  -745.934627501     A.U. after   49 cycles
            NFock= 49  Conv=0.38D-09     -V/T= 2.0090
 <Sx>= 0.0000 <Sy>= 0.0000 <Sz>= 0.5000 <S**2>= 0.7540 S= 0.5020
 <L.S>= 0.000000000000E+00
 Annihilation of the first spin contaminant:
 S**2 before annihilation     0.7540,   after     0.7500
 Calling FoFJK, ICntrl=      2127 FMM=F ISym2X=0 I1Cent= 0 IOpClX= 1 NMat=1 NMatS=1 NMatT=0.
 ***** Axes restored to original set *****
 -------------------------------------------------------------------
 Center     Atomic                   Forces (Hartrees/Bohr)
 Number     Number              X              Y              Z
 -------------------------------------------------------------------
      1        6          -0.008928373   -0.020148003    0.000955399
      2        6           0.001321177    0.000215355    0.000130934
      3        1          -0.000566917    0.000224964    0.000216507
      4        1           0.000063036   -0.000703242    0.000532696
      5        6           0.000186976   -0.000365431    0.000225097
      6        1           0.000478332    0.000215045    0.000077183
      7        6           0.000080510    0.000211448   -0.000534003
      8        1          -0.000315299   -0.000765431   -0.000020466
      9        1           0.000727685    0.000048743   -0.000269984
     10        6           0.001842173    0.005931067   -0.003719037
     11        1          -0.000323965   -0.000023460    0.000162541
     12        6          -0.000092239   -0.000215304    0.001216436
     13        6           0.000141689    0.000102731   -0.000127748
     14        1           0.000016259    0.000264375   -0.000383242
     15        1           0.000446490    0.000221624    0.000326538
     16        1           0.000132164   -0.000377307   -0.000054340
     17        6           0.000789604    0.000923864    0.000582758
     18        1           0.000407861    0.000467824    0.000461348
     19        1           0.000053450   -0.000225331    0.000036207
     20        1           0.000456813    0.000418286    0.000239194
     21        6           0.000327144    0.001622742   -0.006969111
     22        8           0.000403184    0.001942930   -0.001157524
     23        1          -0.000293984   -0.002173715   -0.001180147
     24        7          -0.002932119   -0.001928269    0.000869472
     25        8           0.002285195   -0.001198139    0.000434285
     26        8          -0.000813389    0.001464686   -0.000892512
     27        6           0.007011638    0.002429058    0.010486947
     28        1          -0.001496096    0.000882553   -0.000398174
     29        1          -0.000083313    0.000615090   -0.000632758
     30        1          -0.001296343   -0.004897491    0.000691257
     31        8          -0.000029346    0.014818740   -0.001305752
 -------------------------------------------------------------------
 Cartesian Forces:  Max     0.020148003 RMS     0.003363668

 GradGradGradGradGradGradGradGradGradGradGradGradGradGradGradGradGradGrad
 Berny optimization.
 Using GEDIIS/GDIIS optimizer.
 FormGI is forming the generalized inverse of G from B-inverse, IUseBI=4.
 Internal  Forces:  Max     0.008375603 RMS     0.001692372
 Search for a local minimum.
 Step number   3 out of a maximum of  186
 All quantities printed in internal units (Hartrees-Bohrs-Radians)
 Mixed Optimization -- RFO/linear search
 Update second derivatives using D2CorX and points    1    2    3
 DE= -2.38D-03 DEPred=-2.27D-03 R= 1.05D+00
 TightC=F SS=  1.41D+00  RLast= 3.20D-01 DXNew= 8.4853D-01 9.6048D-01
 Trust test= 1.05D+00 RLast= 3.20D-01 DXMaxT set to 8.49D-01
 ITU=  1  1  0
 Use linear search instead of GDIIS.
     Eigenvalues ---    0.00229   0.00286   0.00392   0.00466   0.01076
     Eigenvalues ---    0.01173   0.01463   0.01541   0.02196   0.02757
     Eigenvalues ---    0.02806   0.02905   0.03206   0.03288   0.03489
     Eigenvalues ---    0.03608   0.04176   0.04410   0.04716   0.04911
     Eigenvalues ---    0.05224   0.05245   0.05326   0.05337   0.05607
     Eigenvalues ---    0.05658   0.05743   0.05770   0.05949   0.06584
     Eigenvalues ---    0.06710   0.07174   0.07717   0.08513   0.08781
     Eigenvalues ---    0.09169   0.09699   0.10007   0.11245   0.12103
     Eigenvalues ---    0.13161   0.15935   0.16000   0.16000   0.16000
     Eigenvalues ---    0.16000   0.16000   0.16000   0.16014   0.16687
     Eigenvalues ---    0.17299   0.19351   0.21221   0.22198   0.22979
     Eigenvalues ---    0.24950   0.24964   0.24997   0.25773   0.26063
     Eigenvalues ---    0.26850   0.27586   0.29067   0.29573   0.30089
     Eigenvalues ---    0.32950   0.34610   0.34623   0.34663   0.34686
     Eigenvalues ---    0.34745   0.34810   0.34870   0.34892   0.34902
     Eigenvalues ---    0.35009   0.35043   0.35109   0.35160   0.35308
     Eigenvalues ---    0.35371   0.36469   0.39901   0.47798   0.52102
     Eigenvalues ---    1.03180   1.08661
 RFO step:  Lambda=-3.08427703D-03 EMin= 2.28551403D-03
 Quartic linear search produced a step of -0.05634.
 Iteration  1 RMS(Cart)=  0.02814951 RMS(Int)=  0.00036671
 Iteration  2 RMS(Cart)=  0.00044120 RMS(Int)=  0.00009927
 Iteration  3 RMS(Cart)=  0.00000006 RMS(Int)=  0.00009927
 Variable       Old X    -DE/DX   Delta X   Delta X   Delta X     New X
                                 (Linear)    (Quad)   (Total)
    R1        2.93525  -0.00539  -0.00039  -0.00877  -0.00908   2.92616
    R2        3.01661   0.00557  -0.00029   0.01763   0.01739   3.03400
    R3        2.91389  -0.00371   0.00162  -0.02286  -0.02125   2.89264
    R4        2.61321  -0.00326  -0.00036   0.00072   0.00036   2.61357
    R5        2.06802  -0.00044  -0.00007   0.00020   0.00013   2.06816
    R6        2.06924  -0.00058  -0.00010   0.00027   0.00017   2.06941
    R7        2.89042  -0.00110  -0.00045   0.00337   0.00284   2.89326
    R8        2.93119  -0.00227  -0.00011  -0.00118  -0.00133   2.92986
    R9        2.07107  -0.00046  -0.00012   0.00066   0.00053   2.07161
   R10        2.91836  -0.00032  -0.00002  -0.00092  -0.00091   2.91745
   R11        2.93919   0.00068   0.00002   0.00268   0.00263   2.94182
   R12        2.06786  -0.00001  -0.00013   0.00146   0.00133   2.06918
   R13        2.06121  -0.00071  -0.00010   0.00003  -0.00007   2.06115
   R14        2.91997   0.00067   0.00034  -0.00283  -0.00253   2.91744
   R15        2.07008   0.00020  -0.00018   0.00232   0.00214   2.07222
   R16        2.96797  -0.00280  -0.00046  -0.00360  -0.00399   2.96398
   R17        2.90130  -0.00078  -0.00018   0.00046   0.00028   2.90158
   R18        2.88859  -0.00038  -0.00008   0.00039   0.00031   2.88890
   R19        2.06555  -0.00046  -0.00010   0.00037   0.00028   2.06583
   R20        2.07237  -0.00058  -0.00014   0.00058   0.00044   2.07281
   R21        2.07174  -0.00040  -0.00010   0.00048   0.00038   2.07212
   R22        2.06516   0.00016  -0.00012   0.00161   0.00150   2.06666
   R23        2.07083  -0.00023  -0.00011   0.00087   0.00077   2.07160
   R24        2.07281  -0.00063  -0.00010   0.00009  -0.00001   2.07280
   R25        2.73160  -0.00123  -0.00006  -0.00084  -0.00089   2.73071
   R26        2.06338  -0.00034  -0.00013   0.00084   0.00072   2.06410
   R27        2.63476  -0.00214  -0.00007  -0.00170  -0.00177   2.63299
   R28        2.28660  -0.00135  -0.00019   0.00143   0.00123   2.28783
   R29        2.26872  -0.00169  -0.00021   0.00146   0.00125   2.26997
   R30        2.06444  -0.00119  -0.00031   0.00108   0.00077   2.06521
   R31        2.06678  -0.00006  -0.00020   0.00209   0.00188   2.06867
   R32        2.06241  -0.00080   0.00028  -0.00339  -0.00311   2.05930
    A1        1.90960   0.00025   0.00007   0.00604   0.00592   1.91552
    A2        1.98632  -0.00205  -0.00147  -0.00511  -0.00651   1.97982
    A3        1.88952   0.00349  -0.00311   0.04937   0.04588   1.93541
    A4        1.93136   0.00182   0.00071  -0.00662  -0.00587   1.92549
    A5        1.82941   0.00403   0.00237   0.01274   0.01417   1.84358
    A6        1.91060  -0.00703   0.00154  -0.05394  -0.05203   1.85857
    A7        1.86627  -0.00012  -0.00009   0.00034   0.00023   1.86650
    A8        1.90730   0.00009  -0.00030   0.00151   0.00119   1.90848
    A9        1.87381   0.00077   0.00004   0.00273   0.00285   1.87666
   A10        1.92932  -0.00036   0.00021  -0.00245  -0.00215   1.92717
   A11        1.89491  -0.00011   0.00044  -0.00325  -0.00282   1.89209
   A12        1.98763  -0.00022  -0.00029   0.00121   0.00079   1.98843
   A13        1.93089  -0.00083   0.00010  -0.00316  -0.00303   1.92786
   A14        1.89662   0.00106  -0.00027   0.00006  -0.00020   1.89642
   A15        1.93349  -0.00041   0.00008   0.00123   0.00126   1.93475
   A16        2.07742   0.00010  -0.00006  -0.00012  -0.00020   2.07722
   A17        2.04976   0.00081  -0.00002   0.00286   0.00287   2.05263
   A18        1.54289  -0.00059   0.00014  -0.00010   0.00005   1.54294
   A19        2.05276  -0.00006  -0.00003  -0.00163  -0.00163   2.05113
   A20        1.98301  -0.00001  -0.00018   0.00221   0.00200   1.98502
   A21        1.50330  -0.00007  -0.00007   0.00087   0.00080   1.50410
   A22        1.89683  -0.00023   0.00006  -0.00251  -0.00246   1.89438
   A23        2.02687   0.00055   0.00034   0.00065   0.00096   2.02783
   A24        1.97909  -0.00012  -0.00015   0.00139   0.00127   1.98036
   A25        1.87829   0.00004   0.00068  -0.00236  -0.00170   1.87659
   A26        1.89569   0.00009   0.00015   0.00316   0.00328   1.89898
   A27        2.02222  -0.00010  -0.00134  -0.00464  -0.00594   2.01628
   A28        2.06913   0.00008   0.00010   0.00339   0.00350   2.07263
   A29        1.53282   0.00024   0.00018   0.00259   0.00276   1.53558
   A30        2.04344  -0.00032   0.00023  -0.00251  -0.00231   2.04112
   A31        1.48160   0.00070   0.00017  -0.00003   0.00014   1.48174
   A32        1.95828  -0.00061   0.00006   0.00125   0.00131   1.95959
   A33        2.05797   0.00036   0.00031   0.00272   0.00300   2.06097
   A34        1.92600  -0.00003  -0.00038   0.00640   0.00600   1.93200
   A35        2.14077  -0.00144  -0.00039  -0.01181  -0.01218   2.12860
   A36        1.87523   0.00085   0.00019   0.00173   0.00191   1.87714
   A37        1.97471   0.00008   0.00014  -0.00085  -0.00072   1.97399
   A38        1.92594  -0.00018  -0.00032   0.00210   0.00178   1.92772
   A39        1.92250   0.00003   0.00009  -0.00065  -0.00056   1.92194
   A40        1.87908   0.00005   0.00003  -0.00021  -0.00018   1.87891
   A41        1.87716  -0.00004   0.00004  -0.00041  -0.00037   1.87679
   A42        1.88127   0.00007   0.00002   0.00001   0.00003   1.88130
   A43        1.99390  -0.00043  -0.00002  -0.00168  -0.00170   1.99220
   A44        1.93627  -0.00017  -0.00002  -0.00118  -0.00121   1.93506
   A45        1.90683   0.00051   0.00002   0.00275   0.00277   1.90959
   A46        1.87966   0.00002  -0.00007  -0.00128  -0.00135   1.87831
   A47        1.86601   0.00019   0.00009   0.00128   0.00137   1.86738
   A48        1.87647  -0.00009   0.00001   0.00027   0.00028   1.87674
   A49        2.02125  -0.00096   0.00021  -0.00834  -0.00813   2.01311
   A50        1.94628   0.00009   0.00022  -0.00010   0.00016   1.94644
   A51        1.86575   0.00225   0.00029   0.01093   0.01116   1.87691
   A52        1.81333  -0.00025  -0.00089   0.00096   0.00001   1.81333
   A53        1.93972  -0.00134  -0.00030  -0.00377  -0.00399   1.93572
   A54        1.87352   0.00015   0.00047   0.00030   0.00076   1.87428
   A55        2.02419   0.00487   0.00080   0.00455   0.00535   2.02954
   A56        2.05980   0.00264  -0.00001   0.00628   0.00626   2.06606
   A57        1.96634  -0.00034   0.00001  -0.00102  -0.00102   1.96532
   A58        2.25661  -0.00231   0.00001  -0.00545  -0.00545   2.25116
   A59        1.90454   0.00328  -0.00043   0.01740   0.01691   1.92145
   A60        1.89661   0.00233  -0.00038   0.01260   0.01209   1.90869
   A61        1.97074  -0.00838   0.00095  -0.03977  -0.03877   1.93196
   A62        1.89954  -0.00104   0.00028   0.00042   0.00046   1.90000
   A63        1.90163   0.00193  -0.00038   0.00779   0.00753   1.90917
   A64        1.88966   0.00202  -0.00005   0.00245   0.00239   1.89205
    D1        0.90562   0.00131  -0.00280   0.01376   0.01112   0.91674
    D2       -3.11729   0.00150  -0.00209   0.01856   0.01662  -3.10067
    D3       -0.77509   0.00105  -0.00285   0.01370   0.01098  -0.76411
    D4        3.07605   0.00240  -0.00288   0.00603   0.00325   3.07930
    D5       -0.94686   0.00259  -0.00217   0.01083   0.00875  -0.93811
    D6        1.39534   0.00214  -0.00293   0.00597   0.00311   1.39845
    D7       -1.07867  -0.00542  -0.00398  -0.03051  -0.03482  -1.11348
    D8        1.18161  -0.00523  -0.00327  -0.02572  -0.02931   1.15229
    D9       -2.75938  -0.00568  -0.00403  -0.03058  -0.03496  -2.79433
   D10       -0.03734  -0.00196   0.00330  -0.02978  -0.02658  -0.06392
   D11       -2.10581  -0.00101   0.00415  -0.02503  -0.02096  -2.12677
   D12        2.13458  -0.00259   0.00329  -0.03188  -0.02870   2.10588
   D13       -2.23954  -0.00080   0.00464  -0.02288  -0.01832  -2.25786
   D14        1.97518   0.00014   0.00549  -0.01814  -0.01270   1.96247
   D15       -0.06762  -0.00144   0.00462  -0.02498  -0.02044  -0.08806
   D16        1.98560   0.00429   0.00095   0.03683   0.03781   2.02341
   D17       -0.08287   0.00524   0.00180   0.04157   0.04343  -0.03944
   D18       -2.12566   0.00366   0.00093   0.03473   0.03569  -2.08997
   D19        3.02916   0.00020  -0.00190   0.03410   0.03235   3.06151
   D20        0.96019  -0.00177  -0.00178   0.01633   0.01454   0.97473
   D21       -1.13659  -0.00058  -0.00207   0.02992   0.02788  -1.10871
   D22       -1.09536   0.00042  -0.00235   0.03311   0.03080  -1.06456
   D23        3.11886  -0.00155  -0.00223   0.01534   0.01299   3.13185
   D24        1.02208  -0.00036  -0.00252   0.02893   0.02632   1.04841
   D25        0.91239   0.00224   0.00197   0.01341   0.01547   0.92785
   D26       -1.15658   0.00027   0.00209  -0.00436  -0.00234  -1.15892
   D27        3.02983   0.00146   0.00180   0.00923   0.01099   3.04082
   D28       -0.98720  -0.00017  -0.00019  -0.01184  -0.01207  -0.99927
   D29        1.32387   0.00016  -0.00041  -0.01448  -0.01492   1.30895
   D30        2.99153  -0.00022  -0.00032  -0.01411  -0.01448   2.97706
   D31        1.06218  -0.00048  -0.00037  -0.01196  -0.01234   1.04984
   D32       -2.90994  -0.00015  -0.00058  -0.01460  -0.01519  -2.92513
   D33       -1.24227  -0.00053  -0.00050  -0.01422  -0.01474  -1.25702
   D34       -3.08232  -0.00106   0.00016  -0.01721  -0.01710  -3.09941
   D35       -0.77125  -0.00073  -0.00005  -0.01985  -0.01995  -0.79119
   D36        0.89642  -0.00111   0.00003  -0.01947  -0.01950   0.87692
   D37       -2.13849   0.00089  -0.00149   0.02856   0.02703  -2.11146
   D38        0.00189   0.00024  -0.00173   0.02411   0.02237   0.02425
   D39        2.01155  -0.00032  -0.00179   0.02326   0.02145   2.03299
   D40        2.13284   0.00069  -0.00162   0.02838   0.02671   2.15955
   D41       -2.00996   0.00004  -0.00187   0.02393   0.02204  -1.98792
   D42       -0.00030  -0.00052  -0.00192   0.02309   0.02112   0.02082
   D43       -0.02462   0.00140  -0.00203   0.03316   0.03106   0.00644
   D44        2.11577   0.00075  -0.00227   0.02871   0.02639   2.14216
   D45       -2.15776   0.00018  -0.00233   0.02787   0.02547  -2.13228
   D46       -0.57543  -0.00045   0.00028   0.00415   0.00439  -0.57104
   D47       -2.81913  -0.00003   0.00041   0.00724   0.00761  -2.81152
   D48        1.47653   0.00013   0.00062   0.00506   0.00561   1.48214
   D49        1.65504  -0.00053   0.00012  -0.00041  -0.00030   1.65474
   D50       -0.58865  -0.00011   0.00025   0.00268   0.00291  -0.58574
   D51       -2.57618   0.00005   0.00046   0.00050   0.00092  -2.57526
   D52       -2.52009   0.00008   0.00016   0.00287   0.00306  -2.51703
   D53        1.51940   0.00050   0.00029   0.00596   0.00627   1.52567
   D54       -0.46812   0.00066   0.00051   0.00378   0.00428  -0.46385
   D55       -1.44831  -0.00096  -0.00015  -0.00372  -0.00388  -1.45219
   D56        2.91649  -0.00118   0.00019  -0.01069  -0.01050   2.90599
   D57        0.72379  -0.00214  -0.00042  -0.01674  -0.01716   0.70662
   D58        2.59312  -0.00010  -0.00036  -0.00292  -0.00330   2.58983
   D59        0.67474  -0.00032  -0.00002  -0.00989  -0.00992   0.66482
   D60       -1.51796  -0.00127  -0.00063  -0.01594  -0.01659  -1.53455
   D61        0.46081  -0.00010  -0.00038  -0.00356  -0.00394   0.45686
   D62       -1.45758  -0.00032  -0.00003  -0.01053  -0.01056  -1.46814
   D63        2.63291  -0.00128  -0.00064  -0.01659  -0.01723   2.61567
   D64       -1.56967  -0.00007   0.00085   0.00158   0.00237  -1.56730
   D65        2.55545  -0.00029  -0.00002  -0.00319  -0.00324   2.55220
   D66        0.46339  -0.00008  -0.00042  -0.00273  -0.00317   0.46023
   D67        0.50669  -0.00007   0.00085   0.00032   0.00114   0.50783
   D68       -1.65137  -0.00029  -0.00002  -0.00445  -0.00448  -1.65585
   D69        2.53976  -0.00008  -0.00043  -0.00398  -0.00440   2.53536
   D70        2.72215  -0.00001   0.00110  -0.00140  -0.00033   2.72182
   D71        0.56408  -0.00023   0.00023  -0.00617  -0.00595   0.55814
   D72       -1.52797  -0.00002  -0.00018  -0.00570  -0.00587  -1.53384
   D73        1.43392   0.00044   0.00111   0.00137   0.00246   1.43638
   D74       -2.89790   0.00004   0.00122   0.00302   0.00424  -2.89366
   D75       -0.66155  -0.00009   0.00072   0.00123   0.00193  -0.65963
   D76       -0.46070   0.00029   0.00044   0.00329   0.00372  -0.45698
   D77        1.49067  -0.00012   0.00055   0.00494   0.00550   1.49616
   D78       -2.55617  -0.00025   0.00004   0.00316   0.00319  -2.55298
   D79       -2.57575   0.00014   0.00016  -0.00144  -0.00129  -2.57704
   D80       -0.62438  -0.00026   0.00027   0.00022   0.00049  -0.62389
   D81        1.61197  -0.00039  -0.00023  -0.00157  -0.00182   1.61015
   D82        0.84658  -0.00004  -0.00018  -0.00002  -0.00020   0.84638
   D83       -1.25993  -0.00003  -0.00008  -0.00068  -0.00076  -1.26069
   D84        2.94817  -0.00002   0.00003  -0.00159  -0.00155   2.94661
   D85       -0.77300  -0.00060  -0.00024  -0.00321  -0.00345  -0.77645
   D86       -2.87952  -0.00059  -0.00014  -0.00386  -0.00401  -2.88352
   D87        1.32858  -0.00057  -0.00003  -0.00478  -0.00480   1.32378
   D88        3.13582   0.00065   0.00044   0.00597   0.00640  -3.14096
   D89        1.02931   0.00066   0.00054   0.00531   0.00584   1.03515
   D90       -1.04578   0.00067   0.00065   0.00440   0.00505  -1.04073
   D91       -0.83987  -0.00041  -0.00026  -0.00773  -0.00798  -0.84785
   D92       -2.96840   0.00001  -0.00014  -0.00390  -0.00403  -2.97244
   D93        1.24907  -0.00009  -0.00015  -0.00523  -0.00537   1.24370
   D94        0.95255  -0.00016  -0.00005  -0.01378  -0.01384   0.93871
   D95       -1.17599   0.00026   0.00007  -0.00995  -0.00989  -1.18587
   D96        3.04148   0.00016   0.00006  -0.01128  -0.01122   3.03026
   D97       -3.07263  -0.00062  -0.00078  -0.01326  -0.01404  -3.08667
   D98        1.08202  -0.00020  -0.00066  -0.00943  -0.01009   1.07193
   D99       -0.98370  -0.00031  -0.00067  -0.01076  -0.01142  -0.99512
   D100      -1.34599  -0.00155   0.00065  -0.03165  -0.03099  -1.37698
   D101       2.74816  -0.00026   0.00085  -0.02202  -0.02115   2.72701
   D102       0.69209   0.00131   0.00141  -0.01833  -0.01695   0.67514
   D103      -0.14159  -0.00073  -0.00119  -0.00691  -0.00810  -0.14969
   D104       3.02915  -0.00038  -0.00145  -0.00057  -0.00201   3.02714
   D105      -3.10684   0.00036  -0.00031   0.00742   0.00710  -3.09974
         Item               Value     Threshold  Converged?
 Maximum Force            0.008376     0.000450     NO 
 RMS     Force            0.001692     0.000300     NO 
 Maximum Displacement     0.145571     0.001800     NO 
 RMS     Displacement     0.028186     0.001200     NO 
 Predicted change in Energy=-1.584898D-03
 GradGradGradGradGradGradGradGradGradGradGradGradGradGradGradGradGradGrad

                          Input orientation:                          
 ---------------------------------------------------------------------
 Center     Atomic      Atomic             Coordinates (Angstroms)
 Number     Number       Type             X           Y           Z
 ---------------------------------------------------------------------
      1          6           0        0.085439    0.754208    0.548943
      2          6           0       -0.352801   -1.399765   -0.961285
      3          1           0        0.179757   -2.338722   -0.781013
      4          1           0       -0.561331   -1.352274   -2.035280
      5          6           0       -1.659164   -1.396186   -0.162843
      6          1           0       -2.276026   -2.261048   -0.433500
      7          6           0       -1.328167   -1.148572    1.324636
      8          1           0       -0.379704   -1.542556    1.704299
      9          1           0       -2.125283   -1.445974    2.007139
     10          6           0       -1.349340    0.354394    0.972362
     11          1           0       -1.707537    1.067471    1.724482
     12          6           0       -2.329083    0.008476   -0.202602
     13          6           0       -3.781587   -0.025135    0.294094
     14          1           0       -3.898614   -0.557312    1.241803
     15          1           0       -4.427939   -0.514940   -0.444465
     16          1           0       -4.153892    0.995815    0.440409
     17          6           0       -2.311341    0.777165   -1.523907
     18          1           0       -1.329417    0.819733   -2.003528
     19          1           0       -2.655635    1.808034   -1.380673
     20          1           0       -2.994659    0.296363   -2.234580
     21          6           0        0.609637   -0.239910   -0.597638
     22          8           0        1.827133   -0.910271   -0.202129
     23          1           0        0.840994    0.364963   -1.477222
     24          7           0        3.002369   -0.169714   -0.310435
     25          8           0        2.956089    0.905067   -0.865795
     26          8           0        3.952665   -0.741666    0.150794
     27          6           0        0.200328    2.208410    0.085046
     28          1           0        1.244652    2.454955   -0.122198
     29          1           0       -0.170004    2.871223    0.873640
     30          1           0       -0.395499    2.374623   -0.812110
     31          8           0        0.969512    0.607216    1.602326
 ---------------------------------------------------------------------
                    Distance matrix (angstroms):
                    1          2          3          4          5
     1  C    0.000000
     2  C    2.666917   0.000000
     3  H    3.368070   1.094421   0.000000
     4  H    3.396143   1.095082   1.759397   0.000000
     5  C    2.859104   1.531048   2.156882   2.170987   0.000000
     6  H    3.953920   2.172363   2.481466   2.516297   1.096248
     7  C    2.494104   2.497974   2.850272   3.452328   1.543848
     8  H    2.612725   2.669541   2.669017   3.748819   2.268184
     9  H    3.443026   3.457654   3.726124   4.335422   2.220038
    10  C    1.548459   2.794487   3.558840   3.546772   2.109316
    11  H    2.166746   3.890490   4.630501   4.615709   3.103860
    12  C    2.636447   2.542525   3.483989   2.887092   1.556743
    13  C    3.953000   3.901558   4.711772   4.190147   2.567733
    14  H    4.251214   4.258651   4.888591   4.744333   2.773423
    15  H    4.792513   4.201996   4.966922   4.264092   2.919250
    16  H    4.247596   4.706574   5.602814   4.954700   3.508454
    17  C    3.168879   2.981853   4.057858   2.803310   2.645994
    18  H    2.919113   2.639359   3.707828   2.304035   2.899509
    19  H    3.513894   3.971008   5.059114   3.847359   3.569747
    20  H    4.176676   3.387852   4.374180   2.945982   2.990044
    21  C    1.605523   1.550416   2.150217   2.162252   2.583308
    22  O    2.523510   2.359669   2.255975   3.043118   3.520217
    23  H    2.197208   2.192168   2.869120   2.286230   3.328668
    24  N    3.178151   3.632327   3.590706   4.132009   4.822438
    25  O    3.203884   4.033624   4.270524   4.339992   5.204850
    26  O    4.165525   4.495203   4.201628   5.052516   5.658568
    27  C    1.530720   3.797327   4.628919   4.213595   4.063530
    28  H    2.164890   4.256148   4.954531   4.627792   4.823391
    29  H    2.156949   4.652064   5.477567   5.143237   4.637098
    30  H    2.170141   3.777576   4.748421   3.925991   4.029566
    31  O    1.383043   3.514056   3.870732   4.406275   3.746916
                    6          7          8          9         10
     6  H    0.000000
     7  C    2.286281   0.000000
     8  H    2.946600   1.094965   0.000000
     9  H    2.577555   1.090712   1.774285   0.000000
    10  C    3.110584   1.543844   2.252631   2.216794   0.000000
    11  H    4.007381   2.283560   2.928445   2.563555   1.096571
    12  C    2.281856   2.161724   3.137204   2.653284   1.568469
    13  C    2.792027   2.888494   3.982970   2.774284   2.553412
    14  H    2.888277   2.638873   3.683387   2.126068   2.720773
    15  H    2.771235   3.624886   4.696955   3.489902   3.498702
    16  H    3.859695   3.655813   4.720724   3.540089   2.925731
    17  C    3.228153   3.576212   4.419688   4.176752   2.708421
    18  H    3.585006   3.866639   4.497815   4.674642   3.012118
    19  H    4.195077   4.221657   5.091499   4.727273   3.058799
    20  H    3.209466   4.187248   5.072906   4.667305   3.604846
    21  C    3.526895   2.876784   2.823932   3.964750   2.579863
    22  O    4.325973   3.513363   2.984021   4.559544   3.615079
    23  H    4.207268   3.853110   3.905228   4.921287   3.286052
    24  N    5.678933   4.731295   4.169204   5.769991   4.567015
    25  O    6.130758   5.231660   4.870703   6.292971   4.713680
    26  O    6.437896   5.425003   4.671640   6.394022   5.476092
    27  C    5.135881   3.891299   4.126520   4.738927   2.574136
    28  H    5.893452   4.658126   4.685586   5.577436   3.512722
    29  H    5.699486   4.207551   4.496155   4.872999   2.781188
    30  H    5.016889   4.224743   4.655841   5.053442   2.859279
    31  O    4.785921   2.905036   2.540138   3.735936   2.416164
                   11         12         13         14         15
    11  H    0.000000
    12  C    2.285047   0.000000
    13  C    2.746175   1.535450   0.000000
    14  H    2.770148   2.206774   1.093188   0.000000
    15  H    3.822165   2.176617   1.096882   1.767903   0.000000
    16  H    2.763807   2.172148   1.096520   1.766239   1.772141
    17  C    3.316759   1.528740   2.471930   3.456793   2.704573
    18  H    3.755317   2.213775   3.464968   4.362247   3.716566
    19  H    3.330061   2.175522   2.726375   3.743960   3.068184
    20  H    4.233847   2.157499   2.667735   3.692036   2.432491
    21  C    3.531400   2.975537   4.485996   4.879407   5.047403
    22  O    4.485219   4.256551   5.699776   5.915548   6.272236
    23  H    4.152040   3.435277   4.965681   5.541441   5.440815
    24  N    5.277758   5.335518   6.812372   7.084013   7.439531
    25  O    5.337163   5.401549   6.899775   7.318980   7.531122
    26  O    6.147142   6.336241   7.768694   7.928863   8.404776
    27  C    2.762144   3.364576   4.570347   5.078251   5.396098
    28  H    3.748434   4.331664   5.620252   6.114527   6.411118
    29  H    2.518225   3.743693   4.665650   5.078674   5.597634
    30  H    3.140763   3.115910   4.295127   5.008654   4.974466
    31  O    2.719072   3.807490   4.968328   5.018442   5.880567
                   16         17         18         19         20
    16  H    0.000000
    17  C    2.702099   0.000000
    18  H    3.739183   1.093628   0.000000
    19  H    2.494155   1.096242   1.767355   0.000000
    20  H    2.998102   1.096881   1.760776   1.768966   0.000000
    21  C    5.029489   3.228704   2.619026   3.933093   3.994761
    22  O    6.310204   4.660634   4.025141   5.373394   5.369963
    23  H    5.387408   3.179514   2.279144   3.783939   3.910310
    24  N    7.289327   5.532143   4.754991   6.088506   6.315370
    25  O    7.229538   5.309924   4.434780   5.707179   6.136407
    26  O    8.295720   6.659523   5.914343   7.246791   7.418411
    27  C    4.533861   3.308425   2.937802   3.234989   4.386858
    28  H    5.620489   4.174310   3.583182   4.149037   5.205136
    29  H    4.424500   3.836488   3.718998   3.520037   4.926419
    30  H    4.194691   2.594028   2.170106   2.398437   3.619145
    31  O    5.267858   4.534999   4.281637   4.845817   5.525679
                   21         22         23         24         25
    21  C    0.000000
    22  O    1.445029   0.000000
    23  H    1.092276   2.055372   0.000000
    24  N    2.410929   1.393317   2.513725   0.000000
    25  O    2.624637   2.238403   2.266977   1.210670   0.000000
    26  O    3.462332   2.161219   3.682059   1.201217   2.176774
    27  C    2.574464   3.529184   2.499887   3.696392   3.193277
    28  H    2.809197   3.416200   2.523312   3.164473   2.425717
    29  H    3.528690   4.409709   3.581901   4.551185   4.082139
    30  H    2.809285   4.012817   2.451535   4.274440   3.660002
    31  O    2.384738   2.508852   3.091734   2.897374   3.182266
                   26         27         28         29         30
    26  O    0.000000
    27  C    4.773605   0.000000
    28  H    4.198362   1.092862   0.000000
    29  H    5.529184   1.094691   1.779389   0.000000
    30  H    5.435528   1.089736   1.781160   1.771783   0.000000
    31  O    3.581288   2.336152   2.542405   2.637273   3.288842
                   31
    31  O    0.000000
 Stoichiometry    C10H16NO4(2)
 Framework group  C1[X(C10H16NO4)]
 Deg. of freedom    87
 Full point group                 C1      NOp   1
 Largest Abelian subgroup         C1      NOp   1
 Largest concise Abelian subgroup C1      NOp   1
                         Standard orientation:                         
 ---------------------------------------------------------------------
 Center     Atomic      Atomic             Coordinates (Angstroms)
 Number     Number       Type             X           Y           Z
 ---------------------------------------------------------------------
      1          6           0        0.073823    0.736020    0.587654
      2          6           0       -0.347267   -1.369414   -0.994205
      3          1           0        0.173266   -2.317886   -0.829268
      4          1           0       -0.530643   -1.289043   -2.070829
      5          6           0       -1.671573   -1.377310   -0.225924
      6          1           0       -2.289138   -2.228469   -0.535601
      7          6           0       -1.372848   -1.175752    1.275277
      8          1           0       -0.436639   -1.588960    1.664792
      9          1           0       -2.187868   -1.485664    1.930524
     10          6           0       -1.373554    0.336899    0.966506
     11          1           0       -1.743078    1.031090    1.730717
     12          6           0       -2.328827    0.033813   -0.240013
     13          6           0       -3.792597   -0.001233    0.222321
     14          1           0       -3.935761   -0.559524    1.151231
     15          1           0       -4.425799   -0.463718   -0.544695
     16          1           0       -4.159760    1.018328    0.389781
     17          6           0       -2.274382    0.840190   -1.537641
     18          1           0       -1.281370    0.887878   -1.993356
     19          1           0       -2.613390    1.869507   -1.372333
     20          1           0       -2.945105    0.386227   -2.277367
     21          6           0        0.616059   -0.229156   -0.575153
     22          8           0        1.818583   -0.921464   -0.171727
     23          1           0        0.872550    0.398813   -1.431269
     24          7           0        3.002049   -0.188558   -0.231667
     25          8           0        2.977393    0.902198   -0.756420
     26          8           0        3.936751   -0.782027    0.234219
     27          6           0        0.211304    2.201947    0.169011
     28          1           0        1.262111    2.445089   -0.007156
     29          1           0       -0.171603    2.844950    0.967934
     30          1           0       -0.362345    2.399314   -0.736250
     31          8           0        0.932197    0.550786    1.656152
 ---------------------------------------------------------------------
 Rotational constants (GHZ):           1.2941265           0.4146291           0.3966041
 Standard basis: 6-31++G(d,p) (6D, 7F)
 There are   381 symmetry adapted cartesian basis functions of A   symmetry.
 There are   381 symmetry adapted basis functions of A   symmetry.
   381 basis functions,   608 primitive gaussians,   381 cartesian basis functions
    58 alpha electrons       57 beta electrons
       nuclear repulsion energy      1139.0043477888 Hartrees.
 NAtoms=   31 NActive=   31 NUniq=   31 SFac= 1.00D+00 NAtFMM=   60 NAOKFM=F Big=F
 Integral buffers will be    131072 words long.
 Raffenetti 2 integral format.
 Two-electron integral symmetry is turned on.
 Nuclear repulsion after empirical dispersion term =     1138.9757035056 Hartrees.
 One-electron integrals computed using PRISM.
 NBasis=   381 RedAO= T EigKep=  2.08D-06  NBF=   381
 NBsUse=   381 1.00D-06 EigRej= -1.00D+00 NBFU=   381
 Initial guess from the checkpoint file:  "Alpha-Pinene-RO-NO3up-Oup-Conf01-wb97-opt.chk"
 B after Tr=     0.000000   -0.000000    0.000000
         Rot=    0.999918    0.012569    0.002395    0.000267 Ang=   1.47 deg.
 Initial guess <Sx>= 0.0000 <Sy>= 0.0000 <Sz>= 0.5000 <S**2>= 0.7539 S= 0.5020
 ExpMin= 3.60D-02 ExpMax= 5.48D+03 ExpMxC= 8.25D+02 IAcc=3 IRadAn=         7 AccDes= 0.00D+00
 Harris functional with IExCor= 4639 and IRadAn=       7 diagonalized for initial guess.
 HarFok:  IExCor= 4639 AccDes= 0.00D+00 IRadAn=         7 IDoV= 1 UseB2=F ITyADJ=14
 ICtDFT=  3500011 ScaDFX=  1.000000  1.000000  1.000000  1.000000
 FoFCou: FMM=F IPFlag=           0 FMFlag=      100000 FMFlg1=           0
         NFxFlg=           0 DoJE=T BraDBF=F KetDBF=T FulRan=T
         wScrn=  0.000000 ICntrl=       500 IOpCl=  0 I1Cent=   200000004 NGrid=           0
         NMat0=    1 NMatS0=      1 NMatT0=    0 NMatD0=    1 NMtDS0=    0 NMtDT0=    0
 Petite list used in FoFCou.
 Requested convergence on RMS density matrix=1.00D-08 within 128 cycles.
 Requested convergence on MAX density matrix=1.00D-06.
 Requested convergence on             energy=1.00D-06.
 No special actions if energy rises.
 Restarting incremental Fock formation.
 SCF Done:  E(UwB97XD) =  -745.936691137     A.U. after   25 cycles
            NFock= 25  Conv=0.39D-08     -V/T= 2.0090
 <Sx>= 0.0000 <Sy>= 0.0000 <Sz>= 0.5000 <S**2>= 0.7539 S= 0.5020
 <L.S>= 0.000000000000E+00
 Annihilation of the first spin contaminant:
 S**2 before annihilation     0.7539,   after     0.7500
 Calling FoFJK, ICntrl=      2127 FMM=F ISym2X=0 I1Cent= 0 IOpClX= 1 NMat=1 NMatS=1 NMatT=0.
 ***** Axes restored to original set *****
 -------------------------------------------------------------------
 Center     Atomic                   Forces (Hartrees/Bohr)
 Number     Number              X              Y              Z
 -------------------------------------------------------------------
      1        6           0.004131436   -0.024082536   -0.003063109
      2        6           0.000590921    0.000320582   -0.000918642
      3        1          -0.000785038    0.000171337    0.000290182
      4        1          -0.000172188   -0.001099926    0.000445786
      5        6           0.001434515   -0.000590209   -0.000763959
      6        1           0.000286536    0.000603353    0.000291965
      7        6           0.000066316   -0.001074495    0.000855249
      8        1          -0.000546861   -0.000694924   -0.000269268
      9        1           0.000315683    0.000132297   -0.000356939
     10        6           0.002970224    0.006330966    0.001686769
     11        1           0.000170809   -0.000717841    0.000048200
     12        6           0.000761220   -0.000378405   -0.000224034
     13        6           0.000604959    0.000488304    0.000508041
     14        1           0.000128500    0.000147224   -0.000356427
     15        1           0.000899144    0.000288131    0.000322830
     16        1           0.000116902   -0.000526534   -0.000051640
     17        6           0.000515549    0.000319362   -0.000294899
     18        1          -0.000841028   -0.000007820    0.000209270
     19        1          -0.000072601   -0.000547176   -0.000018128
     20        1           0.000426991    0.000402888    0.000348882
     21        6          -0.002876214    0.003073170   -0.004174578
     22        8          -0.000449589    0.003069866   -0.000723189
     23        1          -0.000032006   -0.001914605   -0.000477698
     24        7          -0.001554588   -0.002117820    0.000770234
     25        8           0.000412910   -0.001299872    0.001080402
     26        8          -0.001351895    0.001404462   -0.000722046
     27        6           0.004450477    0.008988490    0.006748711
     28        1          -0.001835477    0.000037501   -0.000623743
     29        1           0.000058424   -0.000312987   -0.000891368
     30        1          -0.000217962   -0.001551931   -0.000058964
     31        8          -0.007606068    0.011139146    0.000382109
 -------------------------------------------------------------------
 Cartesian Forces:  Max     0.024082536 RMS     0.003396912

 GradGradGradGradGradGradGradGradGradGradGradGradGradGradGradGradGradGrad
 Berny optimization.
 Using GEDIIS/GDIIS optimizer.
 FormGI is forming the generalized inverse of G from B-inverse, IUseBI=4.
 Internal  Forces:  Max     0.005755247 RMS     0.001356675
 Search for a local minimum.
 Step number   4 out of a maximum of  186
 All quantities printed in internal units (Hartrees-Bohrs-Radians)
 Mixed Optimization -- RFO/linear search
 Update second derivatives using D2CorX and points    1    2    3    4
 DE= -2.06D-03 DEPred=-1.58D-03 R= 1.30D+00
 TightC=F SS=  1.41D+00  RLast= 1.92D-01 DXNew= 1.4270D+00 5.7502D-01
 Trust test= 1.30D+00 RLast= 1.92D-01 DXMaxT set to 8.49D-01
 ITU=  1  1  1  0
 Use linear search instead of GDIIS.
     Eigenvalues ---    0.00227   0.00274   0.00392   0.00468   0.01076
     Eigenvalues ---    0.01253   0.01451   0.01578   0.02213   0.02770
     Eigenvalues ---    0.02818   0.02936   0.03217   0.03293   0.03567
     Eigenvalues ---    0.03606   0.04340   0.04419   0.04732   0.04958
     Eigenvalues ---    0.05087   0.05299   0.05340   0.05400   0.05529
     Eigenvalues ---    0.05650   0.05664   0.05739   0.05778   0.05935
     Eigenvalues ---    0.06712   0.07327   0.07515   0.08477   0.08742
     Eigenvalues ---    0.09213   0.09463   0.10170   0.11653   0.11976
     Eigenvalues ---    0.13214   0.15754   0.15976   0.16000   0.16000
     Eigenvalues ---    0.16000   0.16000   0.16000   0.16031   0.16221
     Eigenvalues ---    0.16654   0.19389   0.21205   0.22226   0.23643
     Eigenvalues ---    0.24966   0.24972   0.25022   0.25980   0.26639
     Eigenvalues ---    0.27416   0.29068   0.29489   0.29880   0.30051
     Eigenvalues ---    0.33709   0.34347   0.34613   0.34656   0.34672
     Eigenvalues ---    0.34729   0.34808   0.34865   0.34886   0.34900
     Eigenvalues ---    0.35007   0.35094   0.35154   0.35173   0.35249
     Eigenvalues ---    0.35387   0.36669   0.40687   0.48144   0.52811
     Eigenvalues ---    1.02355   1.08281
 RFO step:  Lambda=-2.56696858D-03 EMin= 2.26545882D-03
 Quartic linear search produced a step of  0.41268.
 Iteration  1 RMS(Cart)=  0.02074067 RMS(Int)=  0.00042473
 Iteration  2 RMS(Cart)=  0.00046872 RMS(Int)=  0.00021039
 Iteration  3 RMS(Cart)=  0.00000025 RMS(Int)=  0.00021039
 Variable       Old X    -DE/DX   Delta X   Delta X   Delta X     New X
                                 (Linear)    (Quad)   (Total)
    R1        2.92616  -0.00510  -0.00375  -0.01440  -0.01807   2.90809
    R2        3.03400   0.00071   0.00718  -0.00120   0.00607   3.04006
    R3        2.89264   0.00542  -0.00877   0.00738  -0.00139   2.89125
    R4        2.61357  -0.00576   0.00015  -0.00963  -0.00948   2.60410
    R5        2.06816  -0.00048   0.00006  -0.00136  -0.00130   2.06685
    R6        2.06941  -0.00045   0.00007  -0.00103  -0.00096   2.06844
    R7        2.89326  -0.00189   0.00117  -0.00081   0.00027   2.89353
    R8        2.92986  -0.00082  -0.00055  -0.00068  -0.00122   2.92864
    R9        2.07161  -0.00071   0.00022  -0.00163  -0.00141   2.07020
   R10        2.91745   0.00034  -0.00038   0.00026  -0.00010   2.91734
   R11        2.94182  -0.00023   0.00108  -0.00118  -0.00017   2.94164
   R12        2.06918  -0.00032   0.00055  -0.00062  -0.00008   2.06911
   R13        2.06115  -0.00049  -0.00003  -0.00115  -0.00118   2.05997
   R14        2.91744   0.00113  -0.00104   0.00269   0.00157   2.91901
   R15        2.07222  -0.00049   0.00088  -0.00083   0.00005   2.07227
   R16        2.96398  -0.00091  -0.00165  -0.00076  -0.00236   2.96162
   R17        2.90158  -0.00153   0.00012  -0.00390  -0.00379   2.89779
   R18        2.88890  -0.00013   0.00013  -0.00056  -0.00044   2.88846
   R19        2.06583  -0.00040   0.00011  -0.00092  -0.00080   2.06502
   R20        2.07281  -0.00088   0.00018  -0.00173  -0.00155   2.07126
   R21        2.07212  -0.00054   0.00016  -0.00126  -0.00110   2.07102
   R22        2.06666  -0.00085   0.00062  -0.00202  -0.00140   2.06526
   R23        2.07160  -0.00050   0.00032  -0.00111  -0.00079   2.07080
   R24        2.07280  -0.00067  -0.00000  -0.00157  -0.00157   2.07123
   R25        2.73071  -0.00286  -0.00037  -0.00665  -0.00702   2.72369
   R26        2.06410  -0.00068   0.00030  -0.00141  -0.00111   2.06299
   R27        2.63299  -0.00326  -0.00073  -0.00584  -0.00657   2.62642
   R28        2.28783  -0.00167   0.00051  -0.00131  -0.00080   2.28704
   R29        2.26997  -0.00201   0.00052  -0.00148  -0.00096   2.26901
   R30        2.06521  -0.00163   0.00032  -0.00224  -0.00192   2.06329
   R31        2.06867  -0.00085   0.00078  -0.00155  -0.00077   2.06789
   R32        2.05930  -0.00007  -0.00128  -0.00313  -0.00441   2.05489
    A1        1.91552  -0.00031   0.00244   0.00711   0.00914   1.92465
    A2        1.97982  -0.00057  -0.00269  -0.00423  -0.00716   1.97265
    A3        1.93541  -0.00103   0.01893   0.00166   0.01848   1.95388
    A4        1.92549   0.00157  -0.00242   0.01442   0.01232   1.93781
    A5        1.84358   0.00536   0.00585   0.04438   0.04950   1.89308
    A6        1.85857  -0.00467  -0.02147  -0.06132  -0.08250   1.77607
    A7        1.86650  -0.00035   0.00010  -0.00104  -0.00098   1.86553
    A8        1.90848  -0.00041   0.00049  -0.00401  -0.00356   1.90493
    A9        1.87666   0.00108   0.00118   0.00224   0.00351   1.88017
   A10        1.92717   0.00050  -0.00089  -0.00039  -0.00116   1.92601
   A11        1.89209   0.00074  -0.00116   0.00570   0.00452   1.89661
   A12        1.98843  -0.00148   0.00033  -0.00234  -0.00215   1.98628
   A13        1.92786  -0.00018  -0.00125  -0.00096  -0.00215   1.92571
   A14        1.89642   0.00082  -0.00008   0.00685   0.00673   1.90315
   A15        1.93475  -0.00028   0.00052   0.00042   0.00087   1.93562
   A16        2.07722  -0.00044  -0.00008  -0.00211  -0.00222   2.07500
   A17        2.05263   0.00029   0.00118  -0.00049   0.00072   2.05334
   A18        1.54294  -0.00016   0.00002  -0.00340  -0.00335   1.53959
   A19        2.05113  -0.00003  -0.00067  -0.00342  -0.00407   2.04706
   A20        1.98502  -0.00014   0.00083  -0.00011   0.00070   1.98572
   A21        1.50410  -0.00016   0.00033   0.00087   0.00117   1.50527
   A22        1.89438  -0.00011  -0.00101  -0.00101  -0.00204   1.89234
   A23        2.02783   0.00053   0.00040   0.00494   0.00532   2.03314
   A24        1.98036  -0.00009   0.00052  -0.00082  -0.00025   1.98011
   A25        1.87659   0.00012  -0.00070  -0.00694  -0.00765   1.86895
   A26        1.89898  -0.00005   0.00136   0.00298   0.00432   1.90329
   A27        2.01628   0.00002  -0.00245   0.00583   0.00336   2.01964
   A28        2.07263   0.00007   0.00145  -0.00129   0.00017   2.07280
   A29        1.53558  -0.00019   0.00114  -0.00430  -0.00315   1.53244
   A30        2.04112   0.00003  -0.00095   0.00174   0.00075   2.04188
   A31        1.48174   0.00066   0.00006   0.00237   0.00239   1.48413
   A32        1.95959  -0.00036   0.00054  -0.00215  -0.00159   1.95800
   A33        2.06097  -0.00014   0.00124  -0.00035   0.00089   2.06186
   A34        1.93200  -0.00079   0.00248  -0.00436  -0.00187   1.93013
   A35        2.12860  -0.00002  -0.00502   0.00588   0.00086   2.12946
   A36        1.87714   0.00053   0.00079  -0.00129  -0.00052   1.87663
   A37        1.97399  -0.00003  -0.00030  -0.00122  -0.00152   1.97247
   A38        1.92772  -0.00071   0.00074  -0.00199  -0.00126   1.92647
   A39        1.92194   0.00026  -0.00023   0.00118   0.00095   1.92289
   A40        1.87891   0.00030  -0.00007   0.00056   0.00048   1.87939
   A41        1.87679  -0.00000  -0.00015   0.00079   0.00064   1.87742
   A42        1.88130   0.00022   0.00001   0.00084   0.00085   1.88215
   A43        1.99220   0.00027  -0.00070   0.00230   0.00159   1.99380
   A44        1.93506  -0.00020  -0.00050  -0.00077  -0.00127   1.93379
   A45        1.90959   0.00013   0.00114  -0.00030   0.00084   1.91044
   A46        1.87831   0.00004  -0.00056   0.00195   0.00139   1.87970
   A47        1.86738  -0.00018   0.00057  -0.00175  -0.00119   1.86619
   A48        1.87674  -0.00009   0.00011  -0.00167  -0.00155   1.87519
   A49        2.01311   0.00099  -0.00336  -0.00331  -0.00674   2.00638
   A50        1.94644  -0.00143   0.00006  -0.01747  -0.01740   1.92904
   A51        1.87691   0.00097   0.00461   0.01607   0.02065   1.89756
   A52        1.81333  -0.00058   0.00000  -0.00064  -0.00089   1.81244
   A53        1.93572  -0.00072  -0.00165   0.00224   0.00063   1.93635
   A54        1.87428   0.00069   0.00031   0.00244   0.00286   1.87714
   A55        2.02954   0.00153   0.00221  -0.00264  -0.00043   2.02911
   A56        2.06606   0.00028   0.00258   0.00021   0.00279   2.06884
   A57        1.96532   0.00040  -0.00042   0.00162   0.00120   1.96651
   A58        2.25116  -0.00066  -0.00225  -0.00162  -0.00387   2.24729
   A59        1.92145   0.00140   0.00698   0.01041   0.01726   1.93871
   A60        1.90869   0.00079   0.00499   0.00792   0.01270   1.92140
   A61        1.93196  -0.00277  -0.01600  -0.02338  -0.03930   1.89267
   A62        1.90000  -0.00023   0.00019   0.00251   0.00230   1.90230
   A63        1.90917   0.00018   0.00311  -0.00017   0.00308   1.91225
   A64        1.89205   0.00065   0.00099   0.00299   0.00399   1.89604
    D1        0.91674   0.00085   0.00459   0.01804   0.02285   0.93959
    D2       -3.10067   0.00099   0.00686   0.01358   0.02065  -3.08002
    D3       -0.76411   0.00100   0.00453   0.02448   0.02924  -0.73487
    D4        3.07930   0.00226   0.00134   0.03928   0.04080   3.12010
    D5       -0.93811   0.00239   0.00361   0.03482   0.03860  -0.89951
    D6        1.39845   0.00241   0.00128   0.04572   0.04719   1.44564
    D7       -1.11348  -0.00489  -0.01437  -0.04146  -0.05629  -1.16978
    D8        1.15229  -0.00476  -0.01210  -0.04592  -0.05849   1.09380
    D9       -2.79433  -0.00474  -0.01443  -0.03502  -0.04991  -2.84424
   D10       -0.06392  -0.00108  -0.01097  -0.02312  -0.03428  -0.09820
   D11       -2.12677   0.00006  -0.00865  -0.00689  -0.01581  -2.14258
   D12        2.10588  -0.00056  -0.01184  -0.00983  -0.02185   2.08403
   D13       -2.25786  -0.00124  -0.00756  -0.03300  -0.04061  -2.29847
   D14        1.96247  -0.00011  -0.00524  -0.01676  -0.02214   1.94033
   D15       -0.08806  -0.00072  -0.00844  -0.01971  -0.02818  -0.11624
   D16        2.02341   0.00060   0.01561   0.00796   0.02374   2.04715
   D17       -0.03944   0.00173   0.01792   0.02419   0.04220   0.00277
   D18       -2.08997   0.00111   0.01473   0.02125   0.03616  -2.05381
   D19        3.06151  -0.00114   0.01335  -0.01235   0.00163   3.06314
   D20        0.97473  -0.00220   0.00600  -0.02670  -0.02033   0.95441
   D21       -1.10871  -0.00179   0.01150  -0.02098  -0.00903  -1.11774
   D22       -1.06456  -0.00076   0.01271   0.00494   0.01788  -1.04668
   D23        3.13185  -0.00183   0.00536  -0.00941  -0.00408   3.12777
   D24        1.04841  -0.00142   0.01086  -0.00370   0.00722   1.05562
   D25        0.92785   0.00378   0.00638   0.03108   0.03704   0.96490
   D26       -1.15892   0.00271  -0.00097   0.01673   0.01509  -1.14384
   D27        3.04082   0.00312   0.00454   0.02245   0.02638   3.06720
   D28       -0.99927  -0.00017  -0.00498  -0.00271  -0.00773  -1.00701
   D29        1.30895  -0.00023  -0.00616  -0.00073  -0.00694   1.30200
   D30        2.97706  -0.00018  -0.00597  -0.00158  -0.00761   2.96944
   D31        1.04984  -0.00055  -0.00509  -0.00662  -0.01173   1.03811
   D32       -2.92513  -0.00062  -0.00627  -0.00464  -0.01094  -2.93607
   D33       -1.25702  -0.00056  -0.00608  -0.00549  -0.01161  -1.26863
   D34       -3.09941  -0.00027  -0.00706  -0.00113  -0.00825  -3.10766
   D35       -0.79119  -0.00033  -0.00823   0.00085  -0.00746  -0.79865
   D36        0.87692  -0.00028  -0.00805  -0.00000  -0.00813   0.86879
   D37       -2.11146   0.00127   0.01115   0.01733   0.02843  -2.08304
   D38        0.02425  -0.00036   0.00923  -0.00702   0.00220   0.02645
   D39        2.03299  -0.00020   0.00885  -0.00351   0.00533   2.03832
   D40        2.15955   0.00075   0.01102   0.01450   0.02543   2.18498
   D41       -1.98792  -0.00087   0.00910  -0.00985  -0.00080  -1.98871
   D42        0.02082  -0.00071   0.00872  -0.00634   0.00234   0.02316
   D43        0.00644   0.00057   0.01282   0.01234   0.02504   0.03148
   D44        2.14216  -0.00105   0.01089  -0.01201  -0.00119   2.14097
   D45       -2.13228  -0.00089   0.01051  -0.00850   0.00194  -2.13035
   D46       -0.57104  -0.00048   0.00181  -0.00991  -0.00814  -0.57919
   D47       -2.81152  -0.00015   0.00314  -0.00497  -0.00188  -2.81341
   D48        1.48214   0.00004   0.00231  -0.00445  -0.00223   1.47992
   D49        1.65474  -0.00032  -0.00013  -0.00652  -0.00666   1.64808
   D50       -0.58574   0.00001   0.00120  -0.00157  -0.00040  -0.58614
   D51       -2.57526   0.00020   0.00038  -0.00105  -0.00074  -2.57600
   D52       -2.51703  -0.00021   0.00126  -0.00987  -0.00857  -2.52560
   D53        1.52567   0.00012   0.00259  -0.00493  -0.00231   1.52336
   D54       -0.46385   0.00031   0.00176  -0.00441  -0.00265  -0.46650
   D55       -1.45219  -0.00079  -0.00160  -0.00124  -0.00281  -1.45500
   D56        2.90599  -0.00017  -0.00433   0.00265  -0.00166   2.90433
   D57        0.70662  -0.00046  -0.00708   0.00687  -0.00019   0.70644
   D58        2.58983  -0.00052  -0.00136   0.00018  -0.00119   2.58864
   D59        0.66482   0.00009  -0.00409   0.00406  -0.00004   0.66478
   D60       -1.53455  -0.00020  -0.00684   0.00829   0.00143  -1.53312
   D61        0.45686  -0.00000  -0.00163   0.00483   0.00320   0.46007
   D62       -1.46814   0.00061  -0.00436   0.00872   0.00435  -1.46379
   D63        2.61567   0.00032  -0.00711   0.01294   0.00582   2.62150
   D64       -1.56730  -0.00017   0.00098   0.00041   0.00135  -1.56595
   D65        2.55220  -0.00026  -0.00134   0.00337   0.00201   2.55421
   D66        0.46023  -0.00020  -0.00131   0.00432   0.00300   0.46323
   D67        0.50783  -0.00019   0.00047  -0.00204  -0.00159   0.50624
   D68       -1.65585  -0.00027  -0.00185   0.00092  -0.00094  -1.65679
   D69        2.53536  -0.00021  -0.00182   0.00187   0.00006   2.53541
   D70        2.72182   0.00006  -0.00014   0.00025   0.00010   2.72192
   D71        0.55814  -0.00003  -0.00245   0.00321   0.00075   0.55889
   D72       -1.53384   0.00004  -0.00242   0.00416   0.00175  -1.53210
   D73        1.43638   0.00017   0.00102  -0.01359  -0.01260   1.42377
   D74       -2.89366  -0.00002   0.00175  -0.01525  -0.01352  -2.90718
   D75       -0.65963  -0.00010   0.00080  -0.01628  -0.01550  -0.67513
   D76       -0.45698   0.00013   0.00153  -0.00445  -0.00293  -0.45991
   D77        1.49616  -0.00006   0.00227  -0.00612  -0.00384   1.49232
   D78       -2.55298  -0.00014   0.00132  -0.00714  -0.00583  -2.55881
   D79       -2.57704   0.00015  -0.00053  -0.00096  -0.00151  -2.57855
   D80       -0.62389  -0.00004   0.00020  -0.00262  -0.00243  -0.62632
   D81        1.61015  -0.00012  -0.00075  -0.00365  -0.00441   1.60573
   D82        0.84638   0.00000  -0.00008  -0.00101  -0.00110   0.84528
   D83       -1.26069   0.00015  -0.00031   0.00054   0.00022  -1.26047
   D84        2.94661   0.00016  -0.00064   0.00001  -0.00064   2.94597
   D85       -0.77645  -0.00027  -0.00142  -0.00101  -0.00242  -0.77887
   D86       -2.88352  -0.00013  -0.00165   0.00054  -0.00110  -2.88462
   D87        1.32378  -0.00011  -0.00198   0.00001  -0.00196   1.32182
   D88       -3.14096  -0.00003   0.00264  -0.00423  -0.00159   3.14064
   D89        1.03515   0.00012   0.00241  -0.00268  -0.00027   1.03488
   D90       -1.04073   0.00013   0.00208  -0.00321  -0.00113  -1.04186
   D91       -0.84785  -0.00031  -0.00329   0.00591   0.00264  -0.84521
   D92       -2.97244  -0.00042  -0.00166   0.00227   0.00063  -2.97181
   D93        1.24370  -0.00027  -0.00222   0.00498   0.00278   1.24648
   D94        0.93871   0.00047  -0.00571   0.01290   0.00717   0.94588
   D95       -1.18587   0.00036  -0.00408   0.00925   0.00515  -1.18072
   D96        3.03026   0.00052  -0.00463   0.01196   0.00731   3.03757
   D97       -3.08667  -0.00018  -0.00579   0.01041   0.00462  -3.08205
   D98        1.07193  -0.00028  -0.00416   0.00677   0.00260   1.07453
   D99       -0.99512  -0.00013  -0.00471   0.00947   0.00476  -0.99036
   D100      -1.37698   0.00046  -0.01279   0.03535   0.02262  -1.35436
   D101       2.72701   0.00046  -0.00873   0.04987   0.04110   2.76811
   D102       0.67514   0.00125  -0.00699   0.04655   0.03955   0.71469
   D103      -0.14969   0.00021  -0.00334   0.02191   0.01856  -0.13112
   D104       3.02714  -0.00004  -0.00083   0.01629   0.01546   3.04261
   D105      -3.09974  -0.00033   0.00293  -0.00675  -0.00382  -3.10356
         Item               Value     Threshold  Converged?
 Maximum Force            0.005755     0.000450     NO 
 RMS     Force            0.001357     0.000300     NO 
 Maximum Displacement     0.108428     0.001800     NO 
 RMS     Displacement     0.020878     0.001200     NO 
 Predicted change in Energy=-1.580483D-03
 GradGradGradGradGradGradGradGradGradGradGradGradGradGradGradGradGradGrad

                          Input orientation:                          
 ---------------------------------------------------------------------
 Center     Atomic      Atomic             Coordinates (Angstroms)
 Number     Number       Type             X           Y           Z
 ---------------------------------------------------------------------
      1          6           0        0.088305    0.736720    0.538128
      2          6           0       -0.357729   -1.413033   -0.969631
      3          1           0        0.173201   -2.349719   -0.777319
      4          1           0       -0.573891   -1.384520   -2.042268
      5          6           0       -1.659458   -1.399030   -0.163502
      6          1           0       -2.278907   -2.263717   -0.425654
      7          6           0       -1.329031   -1.141301    1.322327
      8          1           0       -0.384449   -1.542961    1.703502
      9          1           0       -2.127148   -1.429883    2.006449
     10          6           0       -1.342968    0.360185    0.959890
     11          1           0       -1.696952    1.080187    1.707433
     12          6           0       -2.325668    0.007126   -0.208798
     13          6           0       -3.773866   -0.021780    0.294534
     14          1           0       -3.885406   -0.549511    1.244898
     15          1           0       -4.422844   -0.514936   -0.438255
     16          1           0       -4.144661    0.999528    0.437774
     17          6           0       -2.314334    0.767721   -1.534582
     18          1           0       -1.337267    0.803544   -2.022905
     19          1           0       -2.654525    1.799864   -1.393956
     20          1           0       -3.004761    0.287115   -2.237185
     21          6           0        0.603343   -0.246789   -0.626118
     22          8           0        1.819996   -0.908581   -0.227144
     23          1           0        0.827912    0.348107   -1.513503
     24          7           0        2.984060   -0.152933   -0.302070
     25          8           0        2.931156    0.940843   -0.817391
     26          8           0        3.938539   -0.727624    0.145588
     27          6           0        0.222600    2.201876    0.118439
     28          1           0        1.262513    2.454657   -0.097930
     29          1           0       -0.144652    2.856177    0.914974
     30          1           0       -0.383523    2.362144   -0.770028
     31          8           0        0.971964    0.664594    1.593071
 ---------------------------------------------------------------------
                    Distance matrix (angstroms):
                    1          2          3          4          5
     1  C    0.000000
     2  C    2.663403   0.000000
     3  H    3.356145   1.093732   0.000000
     4  H    3.405379   1.094573   1.757797   0.000000
     5  C    2.847523   1.531189   2.153885   2.169891   0.000000
     6  H    3.941470   2.170369   2.478689   2.508686   1.095502
     7  C    2.480075   2.504064   2.850524   3.456861   1.543792
     8  H    2.603563   2.676422   2.667640   3.753903   2.265408
     9  H    3.429047   3.462395   3.726536   4.336677   2.219994
    10  C    1.538897   2.799652   3.558123   3.556463   2.111163
    11  H    2.161570   3.895682   4.629872   4.625614   3.106174
    12  C    2.630108   2.543325   3.481706   2.892579   1.556650
    13  C    3.943478   3.899191   4.706114   4.190172   2.564631
    14  H    4.236070   4.253741   4.878770   4.740129   2.767691
    15  H    4.782304   4.196916   4.960345   4.259516   2.914346
    16  H    4.242304   4.705540   5.598022   4.958296   3.505830
    17  C    3.173289   2.983817   4.059521   2.814077   2.646419
    18  H    2.931827   2.642365   3.711612   2.317486   2.900434
    19  H    3.519423   3.972157   5.059181   3.858711   3.568907
    20  H    4.179900   3.391752   4.379903   2.956601   2.992171
    21  C    1.608733   1.549769   2.151789   2.164670   2.581074
    22  O    2.508268   2.355471   2.256436   3.041691   3.514426
    23  H    2.215226   2.191610   2.872086   2.290555   3.325958
    24  N    3.143694   3.633324   3.598980   4.147784   4.809805
    25  O    3.156090   4.047304   4.293684   4.380981   5.193873
    26  O    4.137958   4.491260   4.202466   5.057692   5.646583
    27  C    1.529986   3.819456   4.639163   4.262076   4.072856
    28  H    2.175924   4.282998   4.972946   4.678900   4.836643
    29  H    2.165267   4.671540   5.483269   5.187778   4.643762
    30  H    2.139135   3.780538   4.744644   3.961354   4.017749
    31  O    1.378028   3.556973   3.916995   4.450194   3.777364
                    6          7          8          9         10
     6  H    0.000000
     7  C    2.284189   0.000000
     8  H    2.939688   1.094925   0.000000
     9  H    2.575545   1.090089   1.772446   0.000000
    10  C    3.111362   1.544673   2.256919   2.216882   0.000000
    11  H    4.008793   2.284443   2.933187   2.564163   1.096598
    12  C    2.281653   2.157896   3.134963   2.647966   1.567220
    13  C    2.789238   2.878698   3.973328   2.761356   2.549089
    14  H    2.882721   2.625122   3.667964   2.108669   2.715283
    15  H    2.766741   3.614369   4.685360   3.476194   3.493749
    16  H    3.856853   3.646006   4.712273   3.526066   2.920762
    17  C    3.228094   3.574510   4.421414   4.171739   2.707772
    18  H    3.584130   3.869505   4.505559   4.674163   3.015570
    19  H    4.194209   4.217295   5.091363   4.719337   3.055069
    20  H    3.211737   4.185520   5.073878   4.661193   3.603912
    21  C    3.523571   2.886288   2.843048   3.973122   2.583015
    22  O    4.321667   3.517299   2.998235   4.565155   3.608761
    23  H    4.202067   3.861693   3.923657   4.927848   3.290978
    24  N    5.671817   4.713628   4.159489   5.751896   4.536409
    25  O    6.129227   5.202203   4.849477   6.259462   4.665194
    26  O    6.429816   5.413237   4.666915   6.383458   5.453507
    27  C    5.147338   3.877337   4.111537   4.719701   2.559467
    28  H    5.908647   4.654476   4.683865   5.568471   3.506327
    29  H    5.706631   4.189095   4.475678   4.846846   2.769107
    30  H    5.010954   4.188802   4.622575   5.012836   2.814426
    31  O    4.818550   2.937540   2.593328   3.763272   2.419194
                   11         12         13         14         15
    11  H    0.000000
    12  C    2.284444   0.000000
    13  C    2.743025   1.533446   0.000000
    14  H    2.767523   2.203601   1.092763   0.000000
    15  H    3.818230   2.173327   1.096064   1.767212   0.000000
    16  H    2.758590   2.170635   1.095937   1.765838   1.771557
    17  C    3.315035   1.528508   2.469658   3.453820   2.700548
    18  H    3.757835   2.214091   3.462470   4.359163   3.710835
    19  H    3.324679   2.174087   2.724391   3.741414   3.065716
    20  H    4.230761   2.157294   2.663934   3.687869   2.427014
    21  C    3.535206   2.969467   4.478637   4.872495   5.036840
    22  O    4.479588   4.245631   5.687693   5.903173   6.258800
    23  H    4.157560   3.429808   4.958041   5.534424   5.428761
    24  N    5.241236   5.312958   6.785477   7.052655   7.416996
    25  O    5.273854   5.373677   6.864426   7.275968   7.506288
    26  O    6.120972   6.317099   7.746069   7.902805   8.384441
    27  C    2.732722   3.379006   4.576833   5.070972   5.410280
    28  H    3.729201   4.344852   5.626000   6.109769   6.423207
    29  H    2.488326   3.759891   4.673197   5.069595   5.612358
    30  H    3.083232   3.103709   4.279113   4.980044   4.970290
    31  O    2.703500   3.814888   4.967918   5.018896   5.884007
                   16         17         18         19         20
    16  H    0.000000
    17  C    2.700745   0.000000
    18  H    3.738291   1.092887   0.000000
    19  H    2.493247   1.095821   1.767315   0.000000
    20  H    2.993713   1.096049   1.758736   1.766949   0.000000
    21  C    5.022820   3.219842   2.611548   3.923273   3.987356
    22  O    6.297629   4.648878   4.015524   5.358961   5.361738
    23  H    5.381293   3.170209   2.270443   3.774819   3.900874
    24  N    7.259078   5.517216   4.748683   6.066241   6.309064
    25  O    7.186521   5.297122   4.437516   5.680685   6.138264
    26  O    8.270826   6.645107   5.906011   7.226817   7.410582
    27  C    4.540990   3.350420   2.995642   3.275180   4.430704
    28  H    5.625115   4.207559   3.631881   4.177514   5.242545
    29  H    4.435644   3.881944   3.777137   3.570212   4.971560
    30  H    4.178716   2.618159   2.215527   2.421341   3.650915
    31  O    5.256116   4.537908   4.292684   4.833487   5.534230
                   21         22         23         24         25
    21  C    0.000000
    22  O    1.441316   0.000000
    23  H    1.091689   2.053829   0.000000
    24  N    2.404502   1.389843   2.523408   0.000000
    25  O    2.620261   2.236837   2.293370   1.210249   0.000000
    26  O    3.456915   2.158680   3.685890   1.200707   2.173921
    27  C    2.587526   3.513693   2.542851   3.653438   3.130855
    28  H    2.830424   3.411576   2.574932   3.131281   2.365084
    29  H    3.544412   4.397462   3.624058   4.508301   4.016241
    30  H    2.793054   3.980937   2.465091   4.229092   3.606860
    31  O    2.427200   2.550925   3.125975   2.882436   3.118505
                   26         27         28         29         30
    26  O    0.000000
    27  C    4.731903   0.000000
    28  H    4.165012   1.091848   0.000000
    29  H    5.487079   1.094282   1.779693   0.000000
    30  H    5.391219   1.087403   1.780368   1.772106   0.000000
    31  O    3.582464   2.258168   2.479562   2.551408   3.209869
                   31
    31  O    0.000000
 Stoichiometry    C10H16NO4(2)
 Framework group  C1[X(C10H16NO4)]
 Deg. of freedom    87
 Full point group                 C1      NOp   1
 Largest Abelian subgroup         C1      NOp   1
 Largest concise Abelian subgroup C1      NOp   1
                         Standard orientation:                         
 ---------------------------------------------------------------------
 Center     Atomic      Atomic             Coordinates (Angstroms)
 Number     Number       Type             X           Y           Z
 ---------------------------------------------------------------------
      1          6           0        0.085330    0.746958    0.531795
      2          6           0       -0.361358   -1.445368   -0.913159
      3          1           0        0.152260   -2.382286   -0.679426
      4          1           0       -0.555817   -1.449519   -1.990311
      5          6           0       -1.678458   -1.386944   -0.134459
      6          1           0       -2.304855   -2.251355   -0.380518
      7          6           0       -1.373868   -1.084582    1.348477
      8          1           0       -0.442835   -1.486175    1.761712
      9          1           0       -2.189402   -1.339440    2.025415
     10          6           0       -1.359231    0.404105    0.936638
     11          1           0       -1.717647    1.153252    1.652769
     12          6           0       -2.323535    0.025857   -0.239469
     13          6           0       -3.781678    0.033345    0.235106
     14          1           0       -3.919517   -0.461005    1.199860
     15          1           0       -4.422985   -0.474985   -0.494059
     16          1           0       -4.140645    1.063786    0.337134
     17          6           0       -2.275123    0.741830   -1.589052
     18          1           0       -1.288170    0.748154   -2.058399
     19          1           0       -2.603289    1.782597   -1.489373
     20          1           0       -2.958286    0.247607   -2.289307
     21          6           0        0.609247   -0.281538   -0.588798
     22          8           0        1.808210   -0.946200   -0.143711
     23          1           0        0.859791    0.280488   -1.490541
     24          7           0        2.984178   -0.209341   -0.219859
     25          8           0        2.957077    0.867356   -0.771846
     26          8           0        3.921323   -0.781782    0.265701
     27          6           0        0.248772    2.195426    0.066944
     28          1           0        1.296260    2.426737   -0.136515
     29          1           0       -0.124815    2.880720    0.833924
     30          1           0       -0.337301    2.334354   -0.838408
     31          8           0        0.946817    0.697867    1.606221
 ---------------------------------------------------------------------
 Rotational constants (GHZ):           1.2925680           0.4173855           0.3982468
 Standard basis: 6-31++G(d,p) (6D, 7F)
 There are   381 symmetry adapted cartesian basis functions of A   symmetry.
 There are   381 symmetry adapted basis functions of A   symmetry.
   381 basis functions,   608 primitive gaussians,   381 cartesian basis functions
    58 alpha electrons       57 beta electrons
       nuclear repulsion energy      1140.5574596887 Hartrees.
 NAtoms=   31 NActive=   31 NUniq=   31 SFac= 1.00D+00 NAtFMM=   60 NAOKFM=F Big=F
 Integral buffers will be    131072 words long.
 Raffenetti 2 integral format.
 Two-electron integral symmetry is turned on.
 Nuclear repulsion after empirical dispersion term =     1140.5288274994 Hartrees.
 One-electron integrals computed using PRISM.
 NBasis=   381 RedAO= T EigKep=  2.04D-06  NBF=   381
 NBsUse=   381 1.00D-06 EigRej= -1.00D+00 NBFU=   381
 Initial guess from the checkpoint file:  "Alpha-Pinene-RO-NO3up-Oup-Conf01-wb97-opt.chk"
 B after Tr=     0.000000    0.000000   -0.000000
         Rot=    0.999529    0.030613   -0.001180    0.001922 Ang=   3.52 deg.
 Initial guess <Sx>= 0.0000 <Sy>= 0.0000 <Sz>= 0.5000 <S**2>= 0.7539 S= 0.5019
 ExpMin= 3.60D-02 ExpMax= 5.48D+03 ExpMxC= 8.25D+02 IAcc=3 IRadAn=         7 AccDes= 0.00D+00
 Harris functional with IExCor= 4639 and IRadAn=       7 diagonalized for initial guess.
 HarFok:  IExCor= 4639 AccDes= 0.00D+00 IRadAn=         7 IDoV= 1 UseB2=F ITyADJ=14
 ICtDFT=  3500011 ScaDFX=  1.000000  1.000000  1.000000  1.000000
 FoFCou: FMM=F IPFlag=           0 FMFlag=      100000 FMFlg1=           0
         NFxFlg=           0 DoJE=T BraDBF=F KetDBF=T FulRan=T
         wScrn=  0.000000 ICntrl=       500 IOpCl=  0 I1Cent=   200000004 NGrid=           0
         NMat0=    1 NMatS0=      1 NMatT0=    0 NMatD0=    1 NMtDS0=    0 NMtDT0=    0
 Petite list used in FoFCou.
 Requested convergence on RMS density matrix=1.00D-08 within 128 cycles.
 Requested convergence on MAX density matrix=1.00D-06.
 Requested convergence on             energy=1.00D-06.
 No special actions if energy rises.
 Restarting incremental Fock formation.
 SCF Done:  E(UwB97XD) =  -745.938385898     A.U. after   22 cycles
            NFock= 22  Conv=0.98D-08     -V/T= 2.0089
 <Sx>= 0.0000 <Sy>= 0.0000 <Sz>= 0.5000 <S**2>= 0.7539 S= 0.5020
 <L.S>= 0.000000000000E+00
 Annihilation of the first spin contaminant:
 S**2 before annihilation     0.7539,   after     0.7500
 Calling FoFJK, ICntrl=      2127 FMM=F ISym2X=0 I1Cent= 0 IOpClX= 1 NMat=1 NMatS=1 NMatT=0.
 ***** Axes restored to original set *****
 -------------------------------------------------------------------
 Center     Atomic                   Forces (Hartrees/Bohr)
 Number     Number              X              Y              Z
 -------------------------------------------------------------------
      1        6           0.011711731   -0.016260176   -0.004015789
      2        6          -0.000020034    0.000275248   -0.000525253
      3        1          -0.000208748   -0.000113094    0.000262437
      4        1          -0.000223498   -0.000875558    0.000164441
      5        6           0.001114419   -0.000188470   -0.000856953
      6        1          -0.000196783    0.000358939    0.000198823
      7        6           0.001015727   -0.002421695    0.001160069
      8        1          -0.000371739   -0.000244441   -0.000181891
      9        1          -0.000063809   -0.000029791   -0.000322153
     10        6           0.000673224    0.003585619    0.004678078
     11        1           0.000364887   -0.000901758   -0.000084589
     12        6           0.001421880   -0.000309147   -0.001771109
     13        6           0.000241377    0.000575910    0.001099809
     14        1          -0.000215689    0.000133998   -0.000198821
     15        1           0.000579397    0.000102547    0.000047399
     16        1          -0.000058069   -0.000207099   -0.000019286
     17        6           0.000623054    0.000787629    0.000077745
     18        1          -0.000108192    0.000216319    0.000280755
     19        1           0.000010137   -0.000206239   -0.000029729
     20        1           0.000125933    0.000043339    0.000090219
     21        6          -0.004573401    0.004162123    0.002660802
     22        8           0.000714215    0.001573880   -0.000899873
     23        1          -0.000240031   -0.000434309   -0.000182694
     24        7          -0.000568190   -0.001916487    0.001150395
     25        8          -0.000179685   -0.000802080   -0.000351363
     26        8          -0.000153442    0.000278171    0.000085157
     27        6          -0.000065197    0.011491866    0.000460319
     28        1          -0.001830948   -0.000829311   -0.000715188
     29        1          -0.000270318   -0.001355153   -0.000630398
     30        1          -0.000856295    0.001722567   -0.002629023
     31        8          -0.008391912    0.001786653    0.000997665
 -------------------------------------------------------------------
 Cartesian Forces:  Max     0.016260176 RMS     0.002848338

 GradGradGradGradGradGradGradGradGradGradGradGradGradGradGradGradGradGrad
 Berny optimization.
 Using GEDIIS/GDIIS optimizer.
 FormGI is forming the generalized inverse of G from B-inverse, IUseBI=4.
 Internal  Forces:  Max     0.011260696 RMS     0.001279720
 Search for a local minimum.
 Step number   5 out of a maximum of  186
 All quantities printed in internal units (Hartrees-Bohrs-Radians)
 Mixed Optimization -- RFO/linear search
 Update second derivatives using D2CorX and points    1    2    3    4    5
 DE= -1.69D-03 DEPred=-1.58D-03 R= 1.07D+00
 TightC=F SS=  1.41D+00  RLast= 2.24D-01 DXNew= 1.4270D+00 6.7081D-01
 Trust test= 1.07D+00 RLast= 2.24D-01 DXMaxT set to 8.49D-01
 ITU=  1  1  1  1  0
 Use linear search instead of GDIIS.
     Eigenvalues ---    0.00223   0.00272   0.00392   0.00469   0.01072
     Eigenvalues ---    0.01256   0.01458   0.01620   0.02207   0.02770
     Eigenvalues ---    0.02805   0.02935   0.03218   0.03271   0.03572
     Eigenvalues ---    0.03764   0.04241   0.04432   0.04661   0.04759
     Eigenvalues ---    0.05046   0.05270   0.05352   0.05385   0.05545
     Eigenvalues ---    0.05648   0.05690   0.05733   0.05742   0.06037
     Eigenvalues ---    0.06687   0.07221   0.07595   0.08418   0.08768
     Eigenvalues ---    0.08957   0.09439   0.10137   0.10905   0.11888
     Eigenvalues ---    0.13813   0.15376   0.15836   0.16000   0.16000
     Eigenvalues ---    0.16000   0.16000   0.16014   0.16032   0.16288
     Eigenvalues ---    0.16601   0.19280   0.20685   0.21245   0.22246
     Eigenvalues ---    0.24922   0.24968   0.25031   0.25669   0.26176
     Eigenvalues ---    0.27216   0.28459   0.29434   0.29780   0.30186
     Eigenvalues ---    0.31351   0.34449   0.34611   0.34648   0.34668
     Eigenvalues ---    0.34719   0.34807   0.34870   0.34899   0.34908
     Eigenvalues ---    0.34994   0.35084   0.35096   0.35171   0.35282
     Eigenvalues ---    0.35390   0.39543   0.40787   0.47860   0.48935
     Eigenvalues ---    0.97147   1.07448
 RFO step:  Lambda=-1.88333959D-03 EMin= 2.23383454D-03
 Quartic linear search produced a step of  0.03466.
 Iteration  1 RMS(Cart)=  0.03108733 RMS(Int)=  0.00052603
 Iteration  2 RMS(Cart)=  0.00061675 RMS(Int)=  0.00008280
 Iteration  3 RMS(Cart)=  0.00000035 RMS(Int)=  0.00008280
 Variable       Old X    -DE/DX   Delta X   Delta X   Delta X     New X
                                 (Linear)    (Quad)   (Total)
    R1        2.90809  -0.00223  -0.00063  -0.00142  -0.00210   2.90600
    R2        3.04006  -0.00389   0.00021  -0.03355  -0.03336   3.00671
    R3        2.89125   0.01126  -0.00005   0.03094   0.03089   2.92215
    R4        2.60410  -0.00471  -0.00033  -0.02338  -0.02371   2.58039
    R5        2.06685   0.00004  -0.00005  -0.00530  -0.00535   2.06150
    R6        2.06844  -0.00014  -0.00003  -0.00586  -0.00589   2.06255
    R7        2.89353  -0.00169   0.00001  -0.00959  -0.00953   2.88400
    R8        2.92864  -0.00011  -0.00004  -0.00150  -0.00150   2.92714
    R9        2.07020  -0.00022  -0.00005  -0.00624  -0.00629   2.06391
   R10        2.91734   0.00063  -0.00000  -0.00437  -0.00439   2.91296
   R11        2.94164   0.00005  -0.00001  -0.00410  -0.00407   2.93757
   R12        2.06911  -0.00029  -0.00000  -0.00681  -0.00681   2.06230
   R13        2.05997  -0.00015  -0.00004  -0.00601  -0.00605   2.05392
   R14        2.91901   0.00172   0.00005   0.00248   0.00250   2.92151
   R15        2.07227  -0.00077   0.00000  -0.00861  -0.00861   2.06366
   R16        2.96162  -0.00112  -0.00008  -0.00614  -0.00623   2.95539
   R17        2.89779  -0.00022  -0.00013  -0.00538  -0.00551   2.89228
   R18        2.88846   0.00006  -0.00002  -0.00699  -0.00701   2.88145
   R19        2.06502  -0.00021  -0.00003  -0.00569  -0.00571   2.05931
   R20        2.07126  -0.00042  -0.00005  -0.00525  -0.00530   2.06596
   R21        2.07102  -0.00018  -0.00004  -0.00534  -0.00538   2.06564
   R22        2.06526  -0.00022  -0.00005  -0.00552  -0.00557   2.05969
   R23        2.07080  -0.00020  -0.00003  -0.00557  -0.00560   2.06520
   R24        2.07123  -0.00016  -0.00005  -0.00502  -0.00507   2.06616
   R25        2.72369   0.00023  -0.00024  -0.00368  -0.00392   2.71977
   R26        2.06299  -0.00014  -0.00004  -0.00520  -0.00524   2.05775
   R27        2.62642  -0.00213  -0.00023  -0.00341  -0.00364   2.62279
   R28        2.28704  -0.00057  -0.00003  -0.01107  -0.01110   2.27594
   R29        2.26901  -0.00022  -0.00003  -0.01162  -0.01165   2.25736
   R30        2.06329  -0.00179  -0.00007  -0.00704  -0.00711   2.05618
   R31        2.06789  -0.00118  -0.00003  -0.00885  -0.00887   2.05902
   R32        2.05489   0.00288  -0.00015  -0.00169  -0.00185   2.05305
    A1        1.92465   0.00059   0.00032   0.00680   0.00697   1.93163
    A2        1.97265  -0.00184  -0.00025  -0.01826  -0.01857   1.95408
    A3        1.95388  -0.00339   0.00064  -0.01382  -0.01392   1.93997
    A4        1.93781   0.00109   0.00043   0.00889   0.00947   1.94729
    A5        1.89308   0.00264   0.00172   0.03527   0.03718   1.93025
    A6        1.77607   0.00107  -0.00286  -0.01834  -0.02173   1.75433
    A7        1.86553  -0.00024  -0.00003  -0.00181  -0.00185   1.86367
    A8        1.90493  -0.00025  -0.00012  -0.00231  -0.00240   1.90253
    A9        1.88017   0.00082   0.00012  -0.00284  -0.00266   1.87751
   A10        1.92601   0.00025  -0.00004   0.00132   0.00129   1.92730
   A11        1.89661   0.00030   0.00016   0.00652   0.00667   1.90328
   A12        1.98628  -0.00084  -0.00007  -0.00105  -0.00123   1.98504
   A13        1.92571   0.00016  -0.00007   0.00535   0.00531   1.93102
   A14        1.90315   0.00020   0.00023  -0.00500  -0.00476   1.89840
   A15        1.93562  -0.00067   0.00003   0.00092   0.00087   1.93649
   A16        2.07500  -0.00035  -0.00008  -0.00165  -0.00174   2.07326
   A17        2.05334   0.00030   0.00002  -0.00336  -0.00331   2.05003
   A18        1.53959   0.00033  -0.00012   0.00261   0.00251   1.54210
   A19        2.04706   0.00001  -0.00014  -0.00121  -0.00135   2.04572
   A20        1.98572   0.00016   0.00002  -0.00294  -0.00292   1.98280
   A21        1.50527  -0.00069   0.00004  -0.00182  -0.00179   1.50347
   A22        1.89234  -0.00012  -0.00007   0.00329   0.00322   1.89556
   A23        2.03314   0.00059   0.00018   0.00510   0.00526   2.03841
   A24        1.98011   0.00000  -0.00001  -0.00380  -0.00379   1.97632
   A25        1.86895   0.00008  -0.00026   0.00226   0.00189   1.87083
   A26        1.90329   0.00050   0.00015   0.00153   0.00175   1.90505
   A27        2.01964  -0.00123   0.00012  -0.01165  -0.01156   2.00809
   A28        2.07280  -0.00004   0.00001  -0.00043  -0.00043   2.07237
   A29        1.53244   0.00036  -0.00011   0.00103   0.00095   1.53339
   A30        2.04188   0.00021   0.00003   0.00635   0.00637   2.04825
   A31        1.48413   0.00039   0.00008   0.00081   0.00086   1.48499
   A32        1.95800  -0.00032  -0.00006   0.00200   0.00199   1.95999
   A33        2.06186   0.00018   0.00003  -0.00108  -0.00106   2.06080
   A34        1.93013  -0.00048  -0.00006  -0.00114  -0.00120   1.92893
   A35        2.12946  -0.00044   0.00003  -0.00201  -0.00195   2.12752
   A36        1.87663   0.00053  -0.00002   0.00136   0.00132   1.87795
   A37        1.97247   0.00044  -0.00005   0.00181   0.00176   1.97423
   A38        1.92647  -0.00072  -0.00004  -0.00177  -0.00181   1.92465
   A39        1.92289   0.00022   0.00003  -0.00014  -0.00011   1.92277
   A40        1.87939   0.00010   0.00002   0.00039   0.00041   1.87980
   A41        1.87742  -0.00020   0.00002   0.00044   0.00046   1.87788
   A42        1.88215   0.00016   0.00003  -0.00077  -0.00074   1.88141
   A43        1.99380  -0.00007   0.00006  -0.00131  -0.00126   1.99254
   A44        1.93379  -0.00003  -0.00004   0.00088   0.00083   1.93463
   A45        1.91044   0.00004   0.00003  -0.00145  -0.00142   1.90902
   A46        1.87970  -0.00003   0.00005   0.00145   0.00150   1.88120
   A47        1.86619   0.00010  -0.00004   0.00098   0.00094   1.86713
   A48        1.87519  -0.00000  -0.00005  -0.00049  -0.00054   1.87465
   A49        2.00638   0.00081  -0.00023   0.00308   0.00269   2.00907
   A50        1.92904   0.00031  -0.00060  -0.00740  -0.00797   1.92106
   A51        1.89756   0.00000   0.00072   0.00718   0.00797   1.90552
   A52        1.81244  -0.00144  -0.00003  -0.00011  -0.00006   1.81239
   A53        1.93635  -0.00047   0.00002  -0.00740  -0.00739   1.92896
   A54        1.87714   0.00077   0.00010   0.00423   0.00432   1.88146
   A55        2.02911   0.00357  -0.00001   0.00038   0.00037   2.02948
   A56        2.06884  -0.00060   0.00010  -0.00488  -0.00480   2.06404
   A57        1.96651   0.00043   0.00004   0.00146   0.00149   1.96800
   A58        2.24729   0.00016  -0.00013   0.00306   0.00291   2.25020
   A59        1.93871  -0.00032   0.00060  -0.00688  -0.00630   1.93240
   A60        1.92140  -0.00131   0.00044  -0.00779  -0.00736   1.91404
   A61        1.89267   0.00220  -0.00136   0.00335   0.00198   1.89465
   A62        1.90230   0.00098   0.00008   0.00991   0.00997   1.91227
   A63        1.91225  -0.00117   0.00011  -0.00635  -0.00626   1.90599
   A64        1.89604  -0.00039   0.00014   0.00798   0.00813   1.90417
    D1        0.93959  -0.00038   0.00079  -0.02762  -0.02687   0.91272
    D2       -3.08002  -0.00004   0.00072  -0.02553  -0.02487  -3.10489
    D3       -0.73487  -0.00040   0.00101  -0.02580  -0.02479  -0.75967
    D4        3.12010   0.00014   0.00141  -0.02427  -0.02293   3.09718
    D5       -0.89951   0.00049   0.00134  -0.02217  -0.02093  -0.92043
    D6        1.44564   0.00013   0.00164  -0.02245  -0.02085   1.42479
    D7       -1.16978  -0.00187  -0.00195  -0.06783  -0.06964  -1.23942
    D8        1.09380  -0.00153  -0.00203  -0.06574  -0.06764   1.02616
    D9       -2.84424  -0.00189  -0.00173  -0.06602  -0.06756  -2.91180
   D10       -0.09820   0.00033  -0.00119   0.03422   0.03306  -0.06514
   D11       -2.14258   0.00143  -0.00055   0.03763   0.03706  -2.10552
   D12        2.08403   0.00031  -0.00076   0.03245   0.03168   2.11571
   D13       -2.29847   0.00147  -0.00141   0.04635   0.04503  -2.25344
   D14        1.94033   0.00257  -0.00077   0.04976   0.04903   1.98936
   D15       -0.11624   0.00146  -0.00098   0.04459   0.04365  -0.07259
   D16        2.04715  -0.00177   0.00082   0.04453   0.04544   2.09259
   D17        0.00277  -0.00067   0.00146   0.04794   0.04944   0.05221
   D18       -2.05381  -0.00179   0.00125   0.04277   0.04406  -2.00974
   D19        3.06314  -0.00135   0.00006  -0.02187  -0.02163   3.04152
   D20        0.95441  -0.00149  -0.00070  -0.02462  -0.02515   0.92926
   D21       -1.11774  -0.00158  -0.00031  -0.03178  -0.03191  -1.14964
   D22       -1.04668  -0.00111   0.00062  -0.01979  -0.01919  -1.06587
   D23        3.12777  -0.00125  -0.00014  -0.02253  -0.02271   3.10506
   D24        1.05562  -0.00134   0.00025  -0.02970  -0.02947   1.02615
   D25        0.96490   0.00294   0.00128   0.01476   0.01589   0.98079
   D26       -1.14384   0.00279   0.00052   0.01201   0.01237  -1.13147
   D27        3.06720   0.00270   0.00091   0.00485   0.00561   3.07281
   D28       -1.00701  -0.00023  -0.00027  -0.00067  -0.00095  -1.00796
   D29        1.30200  -0.00041  -0.00024  -0.00265  -0.00290   1.29910
   D30        2.96944  -0.00021  -0.00026  -0.00141  -0.00170   2.96774
   D31        1.03811  -0.00052  -0.00041  -0.00347  -0.00388   1.03423
   D32       -2.93607  -0.00070  -0.00038  -0.00545  -0.00583  -2.94190
   D33       -1.26863  -0.00050  -0.00040  -0.00422  -0.00463  -1.27325
   D34       -3.10766  -0.00054  -0.00029   0.00530   0.00496  -3.10270
   D35       -0.79865  -0.00072  -0.00026   0.00333   0.00301  -0.79564
   D36        0.86879  -0.00052  -0.00028   0.00456   0.00421   0.87300
   D37       -2.08304   0.00018   0.00099  -0.01847  -0.01751  -2.10055
   D38        0.02645   0.00003   0.00008  -0.02599  -0.02591   0.00054
   D39        2.03832  -0.00007   0.00018  -0.02448  -0.02427   2.01406
   D40        2.18498  -0.00012   0.00088  -0.01821  -0.01736   2.16763
   D41       -1.98871  -0.00028  -0.00003  -0.02572  -0.02576  -2.01447
   D42        0.02316  -0.00037   0.00008  -0.02421  -0.02411  -0.00095
   D43        0.03148  -0.00009   0.00087  -0.02408  -0.02320   0.00827
   D44        2.14097  -0.00024  -0.00004  -0.03160  -0.03161   2.10936
   D45       -2.13035  -0.00034   0.00007  -0.03009  -0.02996  -2.16031
   D46       -0.57919  -0.00025  -0.00028  -0.00004  -0.00037  -0.57956
   D47       -2.81341  -0.00024  -0.00007  -0.00082  -0.00093  -2.81434
   D48        1.47992   0.00005  -0.00008   0.00455   0.00439   1.48431
   D49        1.64808  -0.00013  -0.00023   0.00138   0.00115   1.64923
   D50       -0.58614  -0.00012  -0.00001   0.00061   0.00059  -0.58555
   D51       -2.57600   0.00017  -0.00003   0.00598   0.00591  -2.57009
   D52       -2.52560   0.00032  -0.00030  -0.00144  -0.00170  -2.52730
   D53        1.52336   0.00033  -0.00008  -0.00221  -0.00226   1.52110
   D54       -0.46650   0.00062  -0.00009   0.00316   0.00306  -0.46344
   D55       -1.45500  -0.00044  -0.00010   0.00250   0.00238  -1.45261
   D56        2.90433  -0.00007  -0.00006   0.00329   0.00322   2.90755
   D57        0.70644  -0.00068  -0.00001   0.00037   0.00035   0.70679
   D58        2.58864  -0.00030  -0.00004  -0.00309  -0.00314   2.58550
   D59        0.66478   0.00008  -0.00000  -0.00230  -0.00230   0.66248
   D60       -1.53312  -0.00054   0.00005  -0.00522  -0.00517  -1.53829
   D61        0.46007  -0.00017   0.00011  -0.00175  -0.00165   0.45842
   D62       -1.46379   0.00021   0.00015  -0.00096  -0.00081  -1.46460
   D63        2.62150  -0.00041   0.00020  -0.00388  -0.00368   2.61782
   D64       -1.56595   0.00076   0.00005   0.00891   0.00899  -1.55696
   D65        2.55421   0.00004   0.00007   0.00519   0.00528   2.55949
   D66        0.46323  -0.00042   0.00010  -0.00277  -0.00266   0.46057
   D67        0.50624   0.00052  -0.00006   0.00759   0.00754   0.51378
   D68       -1.65679  -0.00020  -0.00003   0.00386   0.00383  -1.65296
   D69        2.53541  -0.00065   0.00000  -0.00409  -0.00410   2.53131
   D70        2.72192   0.00089   0.00000   0.01342   0.01343   2.73535
   D71        0.55889   0.00017   0.00003   0.00970   0.00973   0.56861
   D72       -1.53210  -0.00028   0.00006   0.00174   0.00179  -1.53031
   D73        1.42377   0.00048  -0.00044   0.00457   0.00403   1.42781
   D74       -2.90718   0.00026  -0.00047   0.00695   0.00641  -2.90078
   D75       -0.67513   0.00011  -0.00054   0.00586   0.00525  -0.66988
   D76       -0.45991   0.00036  -0.00010   0.00289   0.00279  -0.45711
   D77        1.49232   0.00013  -0.00013   0.00527   0.00516   1.49749
   D78       -2.55881  -0.00001  -0.00020   0.00418   0.00401  -2.55480
   D79       -2.57855   0.00014  -0.00005   0.00111   0.00102  -2.57753
   D80       -0.62632  -0.00008  -0.00008   0.00348   0.00339  -0.62293
   D81        1.60573  -0.00022  -0.00015   0.00239   0.00223   1.60797
   D82        0.84528  -0.00019  -0.00004   0.00127   0.00122   0.84651
   D83       -1.26047  -0.00010   0.00001   0.00080   0.00080  -1.25967
   D84        2.94597   0.00002  -0.00002   0.00295   0.00292   2.94889
   D85       -0.77887  -0.00031  -0.00008   0.00003  -0.00004  -0.77891
   D86       -2.88462  -0.00022  -0.00004  -0.00044  -0.00046  -2.88509
   D87        1.32182  -0.00011  -0.00007   0.00171   0.00166   1.32347
   D88        3.14064   0.00024  -0.00006   0.00253   0.00247  -3.14008
   D89        1.03488   0.00032  -0.00001   0.00205   0.00204   1.03692
   D90       -1.04186   0.00044  -0.00004   0.00420   0.00416  -1.03770
   D91       -0.84521  -0.00022   0.00009  -0.00370  -0.00359  -0.84880
   D92       -2.97181  -0.00010   0.00002  -0.00533  -0.00528  -2.97709
   D93        1.24648  -0.00011   0.00010  -0.00436  -0.00424   1.24224
   D94        0.94588   0.00015   0.00025  -0.00479  -0.00456   0.94132
   D95       -1.18072   0.00027   0.00018  -0.00642  -0.00626  -1.18697
   D96        3.03757   0.00026   0.00025  -0.00545  -0.00521   3.03236
   D97       -3.08205  -0.00040   0.00016  -0.00688  -0.00673  -3.08878
   D98        1.07453  -0.00029   0.00009  -0.00851  -0.00843   1.06611
   D99       -0.99036  -0.00030   0.00016  -0.00754  -0.00738  -0.99775
   D100      -1.35436  -0.00039   0.00078  -0.00642  -0.00568  -1.36004
   D101       2.76811  -0.00065   0.00142  -0.00599  -0.00453   2.76358
   D102       0.71469   0.00025   0.00137   0.00062   0.00200   0.71669
   D103      -0.13112  -0.00093   0.00064  -0.05268  -0.05203  -0.18315
   D104       3.04261  -0.00072   0.00054  -0.04218  -0.04165   3.00095
   D105      -3.10356   0.00024  -0.00013   0.01249   0.01237  -3.09119
         Item               Value     Threshold  Converged?
 Maximum Force            0.011261     0.000450     NO 
 RMS     Force            0.001280     0.000300     NO 
 Maximum Displacement     0.190253     0.001800     NO 
 RMS     Displacement     0.031089     0.001200     NO 
 Predicted change in Energy=-1.002244D-03
 GradGradGradGradGradGradGradGradGradGradGradGradGradGradGradGradGradGrad

                          Input orientation:                          
 ---------------------------------------------------------------------
 Center     Atomic      Atomic             Coordinates (Angstroms)
 Number     Number       Type             X           Y           Z
 ---------------------------------------------------------------------
      1          6           0        0.093801    0.731134    0.518106
      2          6           0       -0.359938   -1.403667   -0.985017
      3          1           0        0.166892   -2.341466   -0.803226
      4          1           0       -0.578699   -1.367167   -2.053699
      5          6           0       -1.653909   -1.395555   -0.175880
      6          1           0       -2.278536   -2.251640   -0.440090
      7          6           0       -1.309720   -1.157484    1.307693
      8          1           0       -0.366383   -1.566902    1.673039
      9          1           0       -2.102664   -1.450411    1.990888
     10          6           0       -1.328113    0.349280    0.962107
     11          1           0       -1.669143    1.057682    1.720012
     12          6           0       -2.316674    0.010344   -0.201390
     13          6           0       -3.758645   -0.017998    0.310899
     14          1           0       -3.866913   -0.551799    1.254756
     15          1           0       -4.411298   -0.501176   -0.421082
     16          1           0       -4.124416    1.000698    0.463583
     17          6           0       -2.309468    0.783358   -1.515699
     18          1           0       -1.335783    0.824520   -2.003775
     19          1           0       -2.650829    1.810486   -1.364645
     20          1           0       -2.999429    0.309432   -2.219115
     21          6           0        0.606504   -0.247316   -0.627017
     22          8           0        1.805643   -0.919984   -0.201577
     23          1           0        0.848897    0.336035   -1.513969
     24          7           0        2.978901   -0.180896   -0.261023
     25          8           0        2.956733    0.879232   -0.832121
     26          8           0        3.904059   -0.740960    0.246265
     27          6           0        0.185762    2.212317    0.083609
     28          1           0        1.216621    2.487648   -0.129587
     29          1           0       -0.206573    2.851383    0.874094
     30          1           0       -0.412951    2.347455   -0.812829
     31          8           0        0.957820    0.727486    1.575462
 ---------------------------------------------------------------------
                    Distance matrix (angstroms):
                    1          2          3          4          5
     1  C    0.000000
     2  C    2.650025   0.000000
     3  H    3.345465   1.090901   0.000000
     4  H    3.386637   1.091454   1.751813   0.000000
     5  C    2.838823   1.526148   2.145606   2.164044   0.000000
     6  H    3.929766   2.167262   2.473874   2.505089   1.092175
     7  C    2.481974   2.493834   2.835167   3.446349   1.541472
     8  H    2.612779   2.663071   2.648814   3.738121   2.259554
     9  H    3.428219   3.448954   3.708360   4.322971   2.213430
    10  C    1.537786   2.793112   3.548458   3.550056   2.108461
    11  H    2.158514   3.884512   4.614321   4.616260   3.100486
    12  C    2.616792   2.538171   3.472940   2.889488   1.554497
    13  C    3.930073   3.892388   4.695702   4.186125   2.562134
    14  H    4.227981   4.247486   4.869269   4.735299   2.766954
    15  H    4.764092   4.188798   4.948992   4.254902   2.909163
    16  H    4.227173   4.695818   5.584818   4.951324   3.500622
    17  C    3.148775   2.977477   4.050247   2.812430   2.640556
    18  H    2.900399   2.637226   3.704433   2.319302   2.893292
    19  H    3.498963   3.965233   5.049104   3.855645   3.561701
    20  H    4.151901   3.380033   4.365500   2.949285   2.981982
    21  C    1.591080   1.548974   2.147039   2.166610   2.575159
    22  O    2.484862   2.353183   2.251244   3.052118   3.492182
    23  H    2.203543   2.183491   2.852946   2.286972   3.324594
    24  N    3.124523   3.628661   3.587401   4.156615   4.790154
    25  O    3.168822   4.029307   4.261097   4.363238   5.182985
    26  O    4.093779   4.487416   4.198746   5.077115   5.612282
    27  C    1.546334   3.809867   4.639373   4.238537   4.058136
    28  H    2.183019   4.284814   4.987591   4.667439   4.829219
    29  H    2.170808   4.645994   5.469786   5.148458   4.608006
    30  H    2.154223   3.755445   4.724647   3.919904   3.994472
    31  O    1.365483   3.582506   3.962599   4.463102   3.794158
                    6          7          8          9         10
     6  H    0.000000
     7  C    2.278273   0.000000
     8  H    2.930956   1.091322   0.000000
     9  H    2.565648   1.086886   1.768974   0.000000
    10  C    3.103908   1.545997   2.258783   2.212963   0.000000
    11  H    3.998626   2.281699   2.930500   2.559657   1.092041
    12  C    2.274863   2.157571   3.131265   2.643045   1.563924
    13  C    2.782780   2.879108   3.970135   2.759791   2.542922
    14  H    2.878351   2.628478   3.668665   2.112338   2.709814
    15  H    2.759195   3.610982   4.677868   3.471086   3.484612
    16  H    3.847285   3.645928   4.709370   3.525349   2.914136
    17  C    3.220110   3.569021   4.412182   4.162769   2.700186
    18  H    3.577241   3.859384   4.491948   4.660552   3.003726
    19  H    4.182616   4.212934   5.084581   4.711002   3.049340
    20  H    3.200579   4.176762   5.059884   4.650308   3.593753
    21  C    3.517913   2.871136   2.824549   3.954801   2.573710
    22  O    4.302408   3.469840   2.941154   4.512551   3.575698
    23  H    4.198823   3.853830   3.905777   4.918040   3.297044
    24  N    5.653379   4.669782   4.105184   5.701322   4.508603
    25  O    6.112618   5.189378   4.827267   6.244527   4.675469
    26  O    6.401384   5.337004   4.577613   6.295057   5.392279
    27  C    5.125811   3.884638   4.136865   4.721248   2.556264
    28  H    5.896896   4.662099   4.711130   5.569773   3.498583
    29  H    5.662239   4.180426   4.492783   4.831958   2.743377
    30  H    4.977049   4.193496   4.637230   5.013955   2.825000
    31  O    4.838558   2.960836   2.650897   3.779203   2.396817
                   11         12         13         14         15
    11  H    0.000000
    12  C    2.282103   0.000000
    13  C    2.740201   1.530531   0.000000
    14  H    2.763527   2.199910   1.089739   0.000000
    15  H    3.812313   2.167341   1.093258   1.762768   0.000000
    16  H    2.758664   2.165854   1.093089   1.761394   1.766511
    17  C    3.309847   1.524799   2.465511   3.447274   2.695534
    18  H    3.745942   2.207628   3.455114   4.349586   3.704211
    19  H    3.323481   2.169178   2.716258   3.731020   3.055053
    20  H    4.224483   2.151005   2.661690   3.682666   2.425569
    21  C    3.519962   2.965218   4.470660   4.862637   5.028438
    22  O    4.435967   4.225992   5.660169   5.868080   6.234897
    23  H    4.161722   3.442350   4.968393   5.540122   5.437368
    24  N    5.202201   5.299363   6.763739   7.021419   7.398867
    25  O    5.286205   5.381600   6.870795   7.277710   7.507487
    26  O    6.038843   6.281908   7.697005   7.838421   8.345538
    27  C    2.729775   3.345459   4.536994   5.043421   5.361970
    28  H    3.713955   4.315828   5.587984   6.082513   6.378990
    29  H    2.464154   3.698743   4.600843   5.012449   5.531442
    30  H    3.107542   3.075728   4.248741   4.960890   4.924930
    31  O    2.651577   3.793917   4.939627   5.001747   5.858603
                   16         17         18         19         20
    16  H    0.000000
    17  C    2.694222   0.000000
    18  H    3.727649   1.089942   0.000000
    19  H    2.483875   1.092857   1.763508   0.000000
    20  H    2.990036   1.093365   1.754823   1.762046   0.000000
    21  C    5.012839   3.217909   2.610896   3.922864   3.980892
    22  O    6.268737   4.643537   4.019923   5.354282   5.354498
    23  H    5.393174   3.189885   2.291584   3.800576   3.912487
    24  N    7.237288   5.520040   4.760730   6.072680   6.309912
    25  O    7.199742   5.311247   4.449884   5.709253   6.142011
    26  O    8.218091   6.635961   5.913489   7.216056   7.405375
    27  C    4.493332   3.290270   2.932278   3.210164   4.366801
    28  H    5.575801   4.154421   3.576778   4.115955   5.185155
    29  H    4.352362   3.796051   3.696677   3.474163   4.881548
    30  H    4.149452   2.556794   2.142265   2.366629   3.580649
    31  O    5.209611   4.498174   4.252172   4.779065   5.498491
                   21         22         23         24         25
    21  C    0.000000
    22  O    1.439242   0.000000
    23  H    1.088915   2.053125   0.000000
    24  N    2.401381   1.387919   2.524680   0.000000
    25  O    2.614337   2.227055   2.280998   1.204374   0.000000
    26  O    3.446763   2.153128   3.686782   1.194541   2.164571
    27  C    2.594573   3.537889   2.551947   3.694302   3.208420
    28  H    2.845998   3.458914   2.584796   3.200630   2.471547
    29  H    3.537847   4.407867   3.625442   4.542076   4.099641
    30  H    2.794038   3.996492   2.475816   4.266346   3.675707
    31  O    2.434045   2.567261   3.116036   2.877951   3.132912
                   26         27         28         29         30
    26  O    0.000000
    27  C    4.751214   0.000000
    28  H    4.217522   1.088086   0.000000
    29  H    5.495124   1.089586   1.779090   0.000000
    30  H    5.412630   1.086426   1.772563   1.772638   0.000000
    31  O    3.550130   2.241969   2.464212   2.521640   3.194878
                   31
    31  O    0.000000
 Stoichiometry    C10H16NO4(2)
 Framework group  C1[X(C10H16NO4)]
 Deg. of freedom    87
 Full point group                 C1      NOp   1
 Largest Abelian subgroup         C1      NOp   1
 Largest concise Abelian subgroup C1      NOp   1
                         Standard orientation:                         
 ---------------------------------------------------------------------
 Center     Atomic      Atomic             Coordinates (Angstroms)
 Number     Number       Type             X           Y           Z
 ---------------------------------------------------------------------
      1          6           0        0.090655    0.733299    0.520375
      2          6           0       -0.358916   -1.418107   -0.960155
      3          1           0        0.158198   -2.357282   -0.758640
      4          1           0       -0.562832   -1.394373   -2.032128
      5          6           0       -1.663677   -1.389431   -0.169012
      6          1           0       -2.291185   -2.244307   -0.430291
      7          6           0       -1.337892   -1.133974    1.315825
      8          1           0       -0.402775   -1.545470    1.699507
      9          1           0       -2.142276   -1.411740    1.991941
     10          6           0       -1.340049    0.368093    0.949909
     11          1           0       -1.685928    1.089168    1.693530
     12          6           0       -2.315254    0.020909   -0.222395
     13          6           0       -3.764236    0.010243    0.270414
     14          1           0       -3.889418   -0.509971    1.219750
     15          1           0       -4.410548   -0.477863   -0.463920
     16          1           0       -4.124244    1.033608    0.404439
     17          6           0       -2.284250    0.776073   -1.546697
     18          1           0       -1.303729    0.803382   -2.021887
     19          1           0       -2.619764    1.807664   -1.414080
     20          1           0       -2.968184    0.297882   -2.253107
     21          6           0        0.611387   -0.264290   -0.604431
     22          8           0        1.799444   -0.940105   -0.153640
     23          1           0        0.870282    0.305233   -1.495695
     24          7           0        2.979024   -0.210670   -0.206873
     25          8           0        2.972743    0.841805   -0.792342
     26          8           0        3.892881   -0.770746    0.320490
     27          6           0        0.199852    2.207767    0.067419
     28          1           0        1.235594    2.472492   -0.135289
     29          1           0       -0.198298    2.860336    0.843839
     30          1           0       -0.385557    2.335285   -0.838868
     31          8           0        0.940155    0.737440    1.589429
 ---------------------------------------------------------------------
 Rotational constants (GHZ):           1.2928903           0.4206164           0.4004929
 Standard basis: 6-31++G(d,p) (6D, 7F)
 There are   381 symmetry adapted cartesian basis functions of A   symmetry.
 There are   381 symmetry adapted basis functions of A   symmetry.
   381 basis functions,   608 primitive gaussians,   381 cartesian basis functions
    58 alpha electrons       57 beta electrons
       nuclear repulsion energy      1143.1972628283 Hartrees.
 NAtoms=   31 NActive=   31 NUniq=   31 SFac= 1.00D+00 NAtFMM=   60 NAOKFM=F Big=F
 Integral buffers will be    131072 words long.
 Raffenetti 2 integral format.
 Two-electron integral symmetry is turned on.
 Nuclear repulsion after empirical dispersion term =     1143.1685410819 Hartrees.
 One-electron integrals computed using PRISM.
 NBasis=   381 RedAO= T EigKep=  1.97D-06  NBF=   381
 NBsUse=   381 1.00D-06 EigRej= -1.00D+00 NBFU=   381
 Initial guess from the checkpoint file:  "Alpha-Pinene-RO-NO3up-Oup-Conf01-wb97-opt.chk"
 B after Tr=    -0.000000    0.000000    0.000000
         Rot=    0.999980   -0.005991   -0.000808   -0.001900 Ang=  -0.73 deg.
 Initial guess <Sx>= 0.0000 <Sy>= 0.0000 <Sz>= 0.5000 <S**2>= 0.7539 S= 0.5020
 ExpMin= 3.60D-02 ExpMax= 5.48D+03 ExpMxC= 8.25D+02 IAcc=3 IRadAn=         7 AccDes= 0.00D+00
 Harris functional with IExCor= 4639 and IRadAn=       7 diagonalized for initial guess.
 HarFok:  IExCor= 4639 AccDes= 0.00D+00 IRadAn=         7 IDoV= 1 UseB2=F ITyADJ=14
 ICtDFT=  3500011 ScaDFX=  1.000000  1.000000  1.000000  1.000000
 FoFCou: FMM=F IPFlag=           0 FMFlag=      100000 FMFlg1=           0
         NFxFlg=           0 DoJE=T BraDBF=F KetDBF=T FulRan=T
         wScrn=  0.000000 ICntrl=       500 IOpCl=  0 I1Cent=   200000004 NGrid=           0
         NMat0=    1 NMatS0=      1 NMatT0=    0 NMatD0=    1 NMtDS0=    0 NMtDT0=    0
 Petite list used in FoFCou.
 Requested convergence on RMS density matrix=1.00D-08 within 128 cycles.
 Requested convergence on MAX density matrix=1.00D-06.
 Requested convergence on             energy=1.00D-06.
 No special actions if energy rises.
 Restarting incremental Fock formation.
 SCF Done:  E(UwB97XD) =  -745.939266934     A.U. after   21 cycles
            NFock= 21  Conv=0.52D-08     -V/T= 2.0087
 <Sx>= 0.0000 <Sy>= 0.0000 <Sz>= 0.5000 <S**2>= 0.7540 S= 0.5020
 <L.S>= 0.000000000000E+00
 Annihilation of the first spin contaminant:
 S**2 before annihilation     0.7540,   after     0.7500
 Calling FoFJK, ICntrl=      2127 FMM=F ISym2X=0 I1Cent= 0 IOpClX= 1 NMat=1 NMatS=1 NMatT=0.
 ***** Axes restored to original set *****
 -------------------------------------------------------------------
 Center     Atomic                   Forces (Hartrees/Bohr)
 Number     Number              X              Y              Z
 -------------------------------------------------------------------
      1        6           0.004140396   -0.003717385   -0.002523882
      2        6           0.000324551    0.000250809   -0.000294928
      3        1           0.000812360   -0.001757717    0.000399674
      4        1          -0.000362610   -0.000217868   -0.001884208
      5        6           0.000478399    0.000333756   -0.000021033
      6        1          -0.001159693   -0.001554901   -0.000555403
      7        6           0.000022066   -0.000414189    0.000066932
      8        1           0.001589591   -0.000822412    0.000735232
      9        1          -0.001493201   -0.000596543    0.001344111
     10        6           0.000867205    0.000855194    0.001967290
     11        1          -0.000420363    0.001062149    0.001494664
     12        6           0.001029753   -0.000397887   -0.000365004
     13        6           0.000462726    0.000316076    0.000259171
     14        1          -0.000312427   -0.000895364    0.001568746
     15        1          -0.000778802   -0.000775177   -0.001087284
     16        1          -0.000667933    0.001535747    0.000333095
     17        6           0.000079626    0.000085338   -0.000111683
     18        1           0.001235832    0.000139058   -0.000959974
     19        1          -0.000539600    0.001601305    0.000150966
     20        1          -0.000974541   -0.000730341   -0.001180591
     21        6          -0.002956865    0.001018954    0.001145427
     22        8          -0.000386041   -0.000992726    0.000342638
     23        1           0.000607091    0.000716276   -0.001398042
     24        7          -0.006089060   -0.004040303   -0.000242138
     25        8          -0.000422971    0.008968529   -0.003904273
     26        8           0.007730690   -0.004517966    0.004615943
     27        6          -0.000969760    0.004013715   -0.001416313
     28        1           0.001276196   -0.000058512   -0.000541770
     29        1          -0.000702179    0.000572881    0.000969009
     30        1          -0.001184881    0.001607770   -0.002391065
     31        8          -0.001235556   -0.001588268    0.003484694
 -------------------------------------------------------------------
 Cartesian Forces:  Max     0.008968529 RMS     0.002074190

 GradGradGradGradGradGradGradGradGradGradGradGradGradGradGradGradGradGrad
 Berny optimization.
 Using GEDIIS/GDIIS optimizer.
 FormGI is forming the generalized inverse of G from B-inverse, IUseBI=4.
 Internal  Forces:  Max     0.010066863 RMS     0.001337325
 Search for a local minimum.
 Step number   6 out of a maximum of  186
 All quantities printed in internal units (Hartrees-Bohrs-Radians)
 Mixed Optimization -- RFO/linear search
 Update second derivatives using D2CorX and points    1    2    3    4    5
                                                      6
 DE= -8.81D-04 DEPred=-1.00D-03 R= 8.79D-01
 TightC=F SS=  1.41D+00  RLast= 2.38D-01 DXNew= 1.4270D+00 7.1400D-01
 Trust test= 8.79D-01 RLast= 2.38D-01 DXMaxT set to 8.49D-01
 ITU=  1  1  1  1  1  0
 Use linear search instead of GDIIS.
     Eigenvalues ---    0.00034   0.00253   0.00392   0.00462   0.00787
     Eigenvalues ---    0.01032   0.01469   0.01533   0.02224   0.02635
     Eigenvalues ---    0.02773   0.02852   0.03001   0.03273   0.03406
     Eigenvalues ---    0.03673   0.03733   0.04315   0.04422   0.04745
     Eigenvalues ---    0.05007   0.05250   0.05342   0.05379   0.05579
     Eigenvalues ---    0.05637   0.05668   0.05739   0.05755   0.06000
     Eigenvalues ---    0.06714   0.07106   0.07526   0.07923   0.08555
     Eigenvalues ---    0.08785   0.09429   0.09771   0.10091   0.11807
     Eigenvalues ---    0.13638   0.14940   0.15791   0.16000   0.16000
     Eigenvalues ---    0.16000   0.16009   0.16010   0.16017   0.16090
     Eigenvalues ---    0.16647   0.19082   0.21218   0.21691   0.22469
     Eigenvalues ---    0.24909   0.24973   0.25070   0.25959   0.26506
     Eigenvalues ---    0.26961   0.28181   0.29203   0.29763   0.30168
     Eigenvalues ---    0.30690   0.34609   0.34643   0.34666   0.34717
     Eigenvalues ---    0.34805   0.34846   0.34877   0.34899   0.34989
     Eigenvalues ---    0.35044   0.35088   0.35131   0.35206   0.35355
     Eigenvalues ---    0.35879   0.39197   0.41600   0.47962   0.49782
     Eigenvalues ---    1.06316   1.13723
 RFO step:  Lambda=-1.09254206D-03 EMin= 3.39818712D-04
 Quartic linear search produced a step of -0.07062.
 Iteration  1 RMS(Cart)=  0.08690734 RMS(Int)=  0.00346335
 Iteration  2 RMS(Cart)=  0.00541937 RMS(Int)=  0.00019331
 Iteration  3 RMS(Cart)=  0.00002590 RMS(Int)=  0.00019238
 Iteration  4 RMS(Cart)=  0.00000000 RMS(Int)=  0.00019238
 Variable       Old X    -DE/DX   Delta X   Delta X   Delta X     New X
                                 (Linear)    (Quad)   (Total)
    R1        2.90600   0.00038   0.00015   0.00704   0.00730   2.91330
    R2        3.00671  -0.00039   0.00236  -0.01608  -0.01371   2.99299
    R3        2.92215   0.00673  -0.00218   0.01662   0.01444   2.93658
    R4        2.58039   0.00192   0.00167  -0.00818  -0.00651   2.57388
    R5        2.06150   0.00197   0.00038  -0.00263  -0.00226   2.05925
    R6        2.06255   0.00191   0.00042  -0.00311  -0.00269   2.05986
    R7        2.88400   0.00157   0.00067  -0.00524  -0.00464   2.87936
    R8        2.92714   0.00142   0.00011  -0.00221  -0.00219   2.92494
    R9        2.06391   0.00202   0.00044  -0.00350  -0.00306   2.06085
   R10        2.91296   0.00185   0.00031   0.00190   0.00224   2.91520
   R11        2.93757   0.00127   0.00029  -0.00444  -0.00419   2.93339
   R12        2.06230   0.00193   0.00048  -0.00425  -0.00377   2.05853
   R13        2.05392   0.00210   0.00043  -0.00259  -0.00216   2.05175
   R14        2.92151   0.00178  -0.00018   0.00318   0.00291   2.92442
   R15        2.06366   0.00186   0.00061  -0.00494  -0.00434   2.05932
   R16        2.95539   0.00138   0.00044   0.00187   0.00245   2.95784
   R17        2.89228   0.00158   0.00039  -0.00491  -0.00452   2.88777
   R18        2.88145   0.00237   0.00050  -0.00288  -0.00238   2.87907
   R19        2.05931   0.00183   0.00040  -0.00248  -0.00208   2.05723
   R20        2.06596   0.00154   0.00037  -0.00313  -0.00276   2.06320
   R21        2.06564   0.00170   0.00038  -0.00285  -0.00247   2.06316
   R22        2.05969   0.00154   0.00039  -0.00442  -0.00402   2.05567
   R23        2.06520   0.00170   0.00040  -0.00343  -0.00303   2.06217
   R24        2.06616   0.00169   0.00036  -0.00249  -0.00214   2.06403
   R25        2.71977   0.00121   0.00028  -0.00401  -0.00374   2.71604
   R26        2.05775   0.00166   0.00037  -0.00425  -0.00388   2.05387
   R27        2.62279   0.00122   0.00026   0.00714   0.00739   2.63018
   R28        2.27594   0.00975   0.00078  -0.00743  -0.00664   2.26929
   R29        2.25736   0.01007   0.00082  -0.00929  -0.00847   2.24888
   R30        2.05618   0.00130   0.00050  -0.00216  -0.00165   2.05453
   R31        2.05902   0.00129   0.00063  -0.00440  -0.00378   2.05524
   R32        2.05305   0.00282   0.00013  -0.00285  -0.00272   2.05033
    A1        1.93163   0.00024  -0.00049  -0.00264  -0.00379   1.92784
    A2        1.95408  -0.00006   0.00131   0.00371   0.00538   1.95946
    A3        1.93997  -0.00194   0.00098  -0.06019  -0.05911   1.88085
    A4        1.94729  -0.00025  -0.00067   0.00097   0.00042   1.94770
    A5        1.93025   0.00070  -0.00263   0.00901   0.00535   1.93561
    A6        1.75433   0.00135   0.00153   0.05229   0.05383   1.80816
    A7        1.86367  -0.00020   0.00013  -0.00184  -0.00187   1.86180
    A8        1.90253  -0.00011   0.00017   0.00048   0.00083   1.90335
    A9        1.87751   0.00047   0.00019  -0.00252  -0.00187   1.87564
   A10        1.92730   0.00052  -0.00009   0.00290   0.00326   1.93057
   A11        1.90328   0.00030  -0.00047   0.00392   0.00366   1.90694
   A12        1.98504  -0.00095   0.00009  -0.00307  -0.00407   1.98098
   A13        1.93102  -0.00003  -0.00037   0.00220   0.00200   1.93302
   A14        1.89840   0.00016   0.00034   0.00991   0.01005   1.90845
   A15        1.93649  -0.00002  -0.00006  -0.00338  -0.00369   1.93280
   A16        2.07326  -0.00015   0.00012  -0.00045  -0.00040   2.07286
   A17        2.05003   0.00005   0.00023  -0.00481  -0.00449   2.04554
   A18        1.54210   0.00001  -0.00018  -0.00397  -0.00406   1.53805
   A19        2.04572  -0.00003   0.00010   0.00160   0.00170   2.04741
   A20        1.98280   0.00013   0.00021  -0.00390  -0.00366   1.97914
   A21        1.50347  -0.00014   0.00013   0.00059   0.00062   1.50410
   A22        1.89556  -0.00009  -0.00023   0.00389   0.00365   1.89921
   A23        2.03841   0.00015  -0.00037   0.00378   0.00333   2.04174
   A24        1.97632  -0.00000   0.00027  -0.00744  -0.00704   1.96928
   A25        1.87083   0.00001  -0.00013  -0.00239  -0.00268   1.86815
   A26        1.90505   0.00017  -0.00012  -0.00471  -0.00474   1.90030
   A27        2.00809  -0.00040   0.00082   0.00818   0.00882   2.01691
   A28        2.07237  -0.00004   0.00003  -0.00267  -0.00262   2.06976
   A29        1.53339   0.00000  -0.00007  -0.00644  -0.00641   1.52697
   A30        2.04825   0.00018  -0.00045   0.00760   0.00715   2.05539
   A31        1.48499   0.00018  -0.00006   0.00297   0.00277   1.48776
   A32        1.95999  -0.00003  -0.00014  -0.00394  -0.00399   1.95601
   A33        2.06080  -0.00011   0.00007  -0.00421  -0.00422   2.05658
   A34        1.92893  -0.00037   0.00008  -0.01126  -0.01112   1.91782
   A35        2.12752   0.00020   0.00014   0.01719   0.01738   2.14489
   A36        1.87795   0.00011  -0.00009  -0.00128  -0.00143   1.87652
   A37        1.97423   0.00018  -0.00012   0.00008  -0.00004   1.97419
   A38        1.92465  -0.00030   0.00013  -0.00320  -0.00307   1.92158
   A39        1.92277   0.00022   0.00001   0.00078   0.00079   1.92356
   A40        1.87980  -0.00000  -0.00003   0.00101   0.00098   1.88078
   A41        1.87788  -0.00016  -0.00003   0.00137   0.00134   1.87922
   A42        1.88141   0.00006   0.00005   0.00006   0.00011   1.88152
   A43        1.99254   0.00039   0.00009   0.00261   0.00269   1.99523
   A44        1.93463   0.00004  -0.00006   0.00229   0.00222   1.93685
   A45        1.90902   0.00001   0.00010  -0.00401  -0.00390   1.90511
   A46        1.88120  -0.00018  -0.00011   0.00176   0.00164   1.88284
   A47        1.86713  -0.00025  -0.00007  -0.00185  -0.00191   1.86521
   A48        1.87465  -0.00005   0.00004  -0.00109  -0.00105   1.87360
   A49        2.00907   0.00083  -0.00019   0.00971   0.00870   2.01777
   A50        1.92106  -0.00038   0.00056  -0.00353  -0.00263   1.91843
   A51        1.90552  -0.00037  -0.00056  -0.00226  -0.00271   1.90281
   A52        1.81239  -0.00057   0.00000  -0.00179  -0.00157   1.81082
   A53        1.92896   0.00012   0.00052   0.00057   0.00138   1.93035
   A54        1.88146   0.00035  -0.00031  -0.00350  -0.00396   1.87750
   A55        2.02948   0.00086  -0.00003  -0.00565  -0.00568   2.02380
   A56        2.06404  -0.00008   0.00034  -0.00207  -0.00193   2.06211
   A57        1.96800   0.00007  -0.00011  -0.00096  -0.00126   1.96674
   A58        2.25020   0.00004  -0.00021   0.00450   0.00410   2.25430
   A59        1.93240  -0.00073   0.00045  -0.02666  -0.02629   1.90612
   A60        1.91404  -0.00049   0.00052  -0.01180  -0.01152   1.90252
   A61        1.89465   0.00205  -0.00014   0.03541   0.03536   1.93001
   A62        1.91227   0.00046  -0.00070   0.00165   0.00053   1.91280
   A63        1.90599  -0.00066   0.00044  -0.00408  -0.00338   1.90261
   A64        1.90417  -0.00062  -0.00057   0.00619   0.00555   1.90972
    D1        0.91272  -0.00021   0.00190  -0.02914  -0.02707   0.88565
    D2       -3.10489  -0.00014   0.00176  -0.03747  -0.03549  -3.14038
    D3       -0.75967  -0.00008   0.00175  -0.02340  -0.02140  -0.78107
    D4        3.09718  -0.00040   0.00162  -0.02710  -0.02540   3.07178
    D5       -0.92043  -0.00033   0.00148  -0.03543  -0.03382  -0.95425
    D6        1.42479  -0.00027   0.00147  -0.02136  -0.01973   1.40506
    D7       -1.23942   0.00008   0.00492   0.00366   0.00815  -1.23126
    D8        1.02616   0.00015   0.00478  -0.00467  -0.00027   1.02589
    D9       -2.91180   0.00021   0.00477   0.00939   0.01382  -2.89797
   D10       -0.06514   0.00027  -0.00233   0.06992   0.06767   0.00253
   D11       -2.10552   0.00073  -0.00262   0.06843   0.06592  -2.03960
   D12        2.11571   0.00075  -0.00224   0.07614   0.07388   2.18959
   D13       -2.25344   0.00035  -0.00318   0.06633   0.06319  -2.19025
   D14        1.98936   0.00081  -0.00346   0.06484   0.06144   2.05080
   D15       -0.07259   0.00083  -0.00308   0.07255   0.06940  -0.00319
   D16        2.09259  -0.00155  -0.00321  -0.00258  -0.00597   2.08662
   D17        0.05221  -0.00108  -0.00349  -0.00407  -0.00772   0.04449
   D18       -2.00974  -0.00106  -0.00311   0.00364   0.00024  -2.00950
   D19        3.04152  -0.00060   0.00153  -0.09833  -0.09639   2.94513
   D20        0.92926  -0.00038   0.00178  -0.07546  -0.07354   0.85572
   D21       -1.14964  -0.00056   0.00225  -0.09718  -0.09477  -1.24441
   D22       -1.06587  -0.00052   0.00136  -0.09825  -0.09698  -1.16285
   D23        3.10506  -0.00030   0.00160  -0.07538  -0.07413   3.03092
   D24        1.02615  -0.00048   0.00208  -0.09710  -0.09536   0.93079
   D25        0.98079   0.00092  -0.00112  -0.05922  -0.06014   0.92065
   D26       -1.13147   0.00114  -0.00087  -0.03635  -0.03729  -1.16876
   D27        3.07281   0.00096  -0.00040  -0.05806  -0.05852   3.01429
   D28       -1.00796  -0.00010   0.00007   0.04436   0.04428  -0.96368
   D29        1.29910  -0.00019   0.00020   0.05361   0.05369   1.35279
   D30        2.96774  -0.00012   0.00012   0.05196   0.05185   3.01959
   D31        1.03423  -0.00010   0.00027   0.04408   0.04438   1.07861
   D32       -2.94190  -0.00019   0.00041   0.05333   0.05379  -2.88810
   D33       -1.27325  -0.00012   0.00033   0.05168   0.05195  -1.22131
   D34       -3.10270   0.00001  -0.00035   0.04922   0.04871  -3.05399
   D35       -0.79564  -0.00009  -0.00021   0.05847   0.05812  -0.73752
   D36        0.87300  -0.00002  -0.00030   0.05682   0.05628   0.92928
   D37       -2.10055   0.00024   0.00124  -0.08306  -0.08192  -2.18246
   D38        0.00054  -0.00016   0.00183  -0.08322  -0.08138  -0.08084
   D39        2.01406  -0.00000   0.00171  -0.08797  -0.08618   1.92788
   D40        2.16763   0.00007   0.00123  -0.08157  -0.08059   2.08703
   D41       -2.01447  -0.00033   0.00182  -0.08173  -0.08006  -2.09453
   D42       -0.00095  -0.00018   0.00170  -0.08648  -0.08485  -0.08581
   D43        0.00827  -0.00017   0.00164  -0.08615  -0.08473  -0.07646
   D44        2.10936  -0.00056   0.00223  -0.08632  -0.08419   2.02517
   D45       -2.16031  -0.00041   0.00212  -0.09107  -0.08899  -2.24930
   D46       -0.57956  -0.00001   0.00003  -0.01614  -0.01627  -0.59583
   D47       -2.81434   0.00002   0.00007  -0.01953  -0.01964  -2.83398
   D48        1.48431   0.00007  -0.00031  -0.01117  -0.01177   1.47254
   D49        1.64923  -0.00003  -0.00008  -0.00390  -0.00401   1.64522
   D50       -0.58555  -0.00000  -0.00004  -0.00730  -0.00739  -0.59293
   D51       -2.57009   0.00005  -0.00042   0.00106   0.00048  -2.56961
   D52       -2.52730  -0.00001   0.00012  -0.01217  -0.01193  -2.53923
   D53        1.52110   0.00002   0.00016  -0.01556  -0.01530   1.50580
   D54       -0.46344   0.00007  -0.00022  -0.00720  -0.00743  -0.47087
   D55       -1.45261  -0.00019  -0.00017  -0.00151  -0.00150  -1.45412
   D56        2.90755   0.00014  -0.00023   0.00971   0.00963   2.91718
   D57        0.70679   0.00011  -0.00002   0.01912   0.01920   0.72599
   D58        2.58550  -0.00017   0.00022   0.00296   0.00320   2.58869
   D59        0.66248   0.00016   0.00016   0.01418   0.01433   0.67681
   D60       -1.53829   0.00013   0.00037   0.02358   0.02390  -1.51438
   D61        0.45842  -0.00001   0.00012   0.00723   0.00732   0.46574
   D62       -1.46460   0.00032   0.00006   0.01845   0.01846  -1.44614
   D63        2.61782   0.00029   0.00026   0.02786   0.02803   2.64585
   D64       -1.55696   0.00033  -0.00063  -0.00010  -0.00063  -1.55758
   D65        2.55949   0.00011  -0.00037   0.01039   0.01006   2.56955
   D66        0.46057  -0.00009   0.00019   0.00615   0.00631   0.46688
   D67        0.51378   0.00025  -0.00053   0.00279   0.00232   0.51610
   D68       -1.65296   0.00003  -0.00027   0.01328   0.01300  -1.63995
   D69        2.53131  -0.00017   0.00029   0.00904   0.00925   2.54056
   D70        2.73535   0.00025  -0.00095   0.00479   0.00392   2.73927
   D71        0.56861   0.00004  -0.00069   0.01528   0.01460   0.58321
   D72       -1.53031  -0.00017  -0.00013   0.01104   0.01085  -1.51945
   D73        1.42781  -0.00003  -0.00028  -0.01187  -0.01237   1.41543
   D74       -2.90078  -0.00002  -0.00045  -0.01564  -0.01625  -2.91703
   D75       -0.66988  -0.00006  -0.00037  -0.01329  -0.01387  -0.68375
   D76       -0.45711   0.00000  -0.00020  -0.00706  -0.00725  -0.46437
   D77        1.49749   0.00001  -0.00036  -0.01083  -0.01113   1.48635
   D78       -2.55480  -0.00003  -0.00028  -0.00847  -0.00875  -2.56355
   D79       -2.57753  -0.00000  -0.00007  -0.00228  -0.00239  -2.57992
   D80       -0.62293   0.00001  -0.00024  -0.00605  -0.00627  -0.62920
   D81        1.60797  -0.00003  -0.00016  -0.00370  -0.00389   1.60408
   D82        0.84651  -0.00002  -0.00009   0.00267   0.00257   0.84908
   D83       -1.25967   0.00007  -0.00006   0.00360   0.00354  -1.25614
   D84        2.94889   0.00006  -0.00021   0.00504   0.00482   2.95371
   D85       -0.77891  -0.00005   0.00000   0.00567   0.00570  -0.77320
   D86       -2.88509   0.00005   0.00003   0.00660   0.00667  -2.87842
   D87        1.32347   0.00003  -0.00012   0.00804   0.00795   1.33143
   D88       -3.14008  -0.00010  -0.00017  -0.00713  -0.00733   3.13577
   D89        1.03692  -0.00001  -0.00014  -0.00620  -0.00636   1.03056
   D90       -1.03770  -0.00003  -0.00029  -0.00476  -0.00508  -1.04278
   D91       -0.84880  -0.00007   0.00025   0.01701   0.01736  -0.83144
   D92       -2.97709  -0.00015   0.00037   0.01105   0.01151  -2.96559
   D93        1.24224  -0.00012   0.00030   0.01350   0.01388   1.25613
   D94        0.94132   0.00022   0.00032   0.02965   0.02989   0.97121
   D95       -1.18697   0.00014   0.00044   0.02368   0.02404  -1.16294
   D96        3.03236   0.00017   0.00037   0.02613   0.02641   3.05877
   D97       -3.08878  -0.00004   0.00048   0.02721   0.02769  -3.06110
   D98        1.06611  -0.00012   0.00060   0.02125   0.02184   1.08794
   D99       -0.99775  -0.00009   0.00052   0.02369   0.02421  -0.97353
   D100      -1.36004   0.00109   0.00040   0.14611   0.14619  -1.21385
   D101       2.76358   0.00065   0.00032   0.13750   0.13817   2.90175
   D102       0.71669   0.00064  -0.00014   0.13928   0.13910   0.85579
   D103      -0.18315   0.00077   0.00367   0.06685   0.07047  -0.11268
   D104       3.00095   0.00011   0.00294   0.03355   0.03654   3.03749
   D105      -3.09119  -0.00079  -0.00087  -0.03928  -0.04019  -3.13139
         Item               Value     Threshold  Converged?
 Maximum Force            0.010067     0.000450     NO 
 RMS     Force            0.001337     0.000300     NO 
 Maximum Displacement     0.708912     0.001800     NO 
 RMS     Displacement     0.087630     0.001200     NO 
 Predicted change in Energy=-6.970159D-04
 GradGradGradGradGradGradGradGradGradGradGradGradGradGradGradGradGradGrad

                          Input orientation:                          
 ---------------------------------------------------------------------
 Center     Atomic      Atomic             Coordinates (Angstroms)
 Number     Number       Type             X           Y           Z
 ---------------------------------------------------------------------
      1          6           0        0.121741    0.748162    0.456966
      2          6           0       -0.376824   -1.369278   -1.056750
      3          1           0        0.141447   -2.320930   -0.941793
      4          1           0       -0.629480   -1.276357   -2.113014
      5          6           0       -1.638540   -1.383652   -0.202639
      6          1           0       -2.265089   -2.240370   -0.453212
      7          6           0       -1.258840   -1.148193    1.273905
      8          1           0       -0.309053   -1.556688    1.616941
      9          1           0       -2.038020   -1.440341    1.971301
     10          6           0       -1.292240    0.361194    0.934038
     11          1           0       -1.608257    1.062625    1.705839
     12          6           0       -2.315374    0.013293   -0.198251
     13          6           0       -3.730266   -0.035990    0.376956
     14          1           0       -3.788220   -0.569816    1.323954
     15          1           0       -4.403941   -0.530308   -0.325778
     16          1           0       -4.105254    0.975779    0.543358
     17          6           0       -2.382266    0.775465   -1.515743
     18          1           0       -1.442305    0.808664   -2.062287
     19          1           0       -2.713512    1.802919   -1.356219
     20          1           0       -3.112922    0.295661   -2.170653
     21          6           0        0.618087   -0.248675   -0.669290
     22          8           0        1.778082   -0.964322   -0.213228
     23          1           0        0.909439    0.323960   -1.545914
     24          7           0        2.942516   -0.214018   -0.077845
     25          8           0        2.929630    0.925347   -0.456981
     26          8           0        3.834176   -0.834176    0.408556
     27          6           0        0.200393    2.227220   -0.013179
     28          1           0        1.242926    2.505109   -0.147083
     29          1           0       -0.252538    2.863921    0.743335
     30          1           0       -0.323585    2.356636   -0.954399
     31          8           0        0.949639    0.711229    1.537878
 ---------------------------------------------------------------------
                    Distance matrix (angstroms):
                    1          2          3          4          5
     1  C    0.000000
     2  C    2.650181   0.000000
     3  H    3.372869   1.089707   0.000000
     4  H    3.356756   1.090029   1.748491   0.000000
     5  C    2.842236   1.523693   2.143174   2.163157   0.000000
     6  H    3.931502   2.165318   2.456953   2.521801   1.090557
     7  C    2.483860   2.501757   2.871486   3.447280   1.542659
     8  H    2.616001   2.681107   2.708160   3.754174   2.260166
     9  H    3.427437   3.454521   3.743211   4.323482   2.211066
    10  C    1.541650   2.792089   3.573233   3.522123   2.111030
    11  H    2.156725   3.881041   4.638951   4.583936   3.102818
    12  C    2.628473   2.531106   3.469499   2.858627   1.552282
    13  C    3.931826   3.883136   4.685105   4.165733   2.554886
    14  H    4.216222   4.236096   4.862334   4.721184   2.759336
    15  H    4.767491   4.178021   4.924058   4.242328   2.896687
    16  H    4.234001   4.686238   5.577493   4.920308   3.494009
    17  C    3.187849   2.971935   4.035618   2.763867   2.634228
    18  H    2.965896   2.624840   3.682137   2.238429   2.881501
    19  H    3.526871   3.951282   5.032760   3.794452   3.555355
    20  H    4.191920   3.391023   4.352881   2.939736   2.977747
    21  C    1.583823   1.547814   2.143756   2.167232   2.568716
    22  O    2.474920   2.349285   2.247169   3.082679   3.442275
    23  H    2.193615   2.181928   2.819613   2.291481   3.348511
    24  N    3.027967   3.648411   3.609914   4.246132   4.729662
    25  O    2.958198   4.069111   4.306660   4.500801   5.124875
    26  O    4.035878   4.490654   4.203585   5.145684   5.534086
    27  C    1.553974   3.789066   4.642356   4.168099   4.056596
    28  H    2.169976   4.296739   5.013529   4.655134   4.840289
    29  H    2.167608   4.601709   5.466037   5.044077   4.567028
    30  H    2.185739   3.727700   4.700643   3.825519   4.035345
    31  O    1.362039   3.580518   3.999492   4.446698   3.757206
                    6          7          8          9         10
     6  H    0.000000
     7  C    2.277788   0.000000
     8  H    2.928998   1.089329   0.000000
     9  H    2.563175   1.085740   1.768739   0.000000
    10  C    3.104679   1.547538   2.260815   2.208535   0.000000
    11  H    4.000338   2.279556   2.925173   2.553430   1.089747
    12  C    2.268596   2.152338   3.128112   2.626201   1.565221
    13  C    2.774025   2.854726   3.943956   2.716217   2.532206
    14  H    2.875586   2.595147   3.628273   2.059143   2.692346
    15  H    2.741393   3.582238   4.647119   3.420864   3.473412
    16  H    3.837052   3.625883   4.687975   3.485700   2.905752
    17  C    3.199682   3.569970   4.421635   4.145814   2.713154
    18  H    3.544390   3.872096   4.518392   4.656472   3.033268
    19  H    4.167096   4.212208   5.089997   4.695467   3.056774
    20  H    3.178031   4.169811   5.063472   4.617889   3.599762
    21  C    3.510875   2.847455   2.792371   3.930355   2.567480
    22  O    4.246542   3.386484   2.838406   4.422827   3.535547
    23  H    4.224619   3.849682   3.876237   4.916408   3.316465
    24  N    5.600550   4.511243   3.904838   5.523460   4.391804
    25  O    6.083328   4.983856   4.577195   6.014198   4.480780
    26  O    6.318311   5.175543   4.375907   6.106742   5.290103
    27  C    5.121679   3.896070   4.151480   4.732828   2.570453
    28  H    5.909269   4.650233   4.692400   5.551463   3.491743
    29  H    5.615680   4.170277   4.506458   4.818974   2.716798
    30  H    5.015286   4.257214   4.682532   5.090780   2.913122
    31  O    4.796963   2.899054   2.594996   3.707185   2.348014
                   11         12         13         14         15
    11  H    0.000000
    12  C    2.286191   0.000000
    13  C    2.734193   1.528140   0.000000
    14  H    2.750080   2.196906   1.088638   0.000000
    15  H    3.805358   2.161915   1.091797   1.761331   0.000000
    16  H    2.755703   2.163338   1.091779   1.760313   1.764343
    17  C    3.325679   1.523538   2.461275   3.442436   2.684815
    18  H    3.780319   2.206693   3.449364   4.343978   3.685050
    19  H    3.338537   2.168448   2.723834   3.737405   3.059952
    20  H    4.228409   2.146203   2.642237   3.662971   2.398441
    21  C    3.509608   2.982566   4.477504   4.846823   5.041635
    22  O    4.388465   4.208603   5.617118   5.788115   6.198261
    23  H    4.178315   3.508864   5.035261   5.577004   5.518198
    24  N    5.051819   5.264179   6.690633   6.884362   7.357441
    25  O    5.028822   5.329995   6.780401   7.108920   7.477794
    26  O    5.907696   6.237258   7.606503   7.681716   8.276361
    27  C    2.753637   3.356309   4.552407   5.051769   5.376018
    28  H    3.693687   4.344337   5.609318   6.077133   6.413485
    29  H    2.451337   3.642520   4.542941   4.962732   5.467900
    30  H    3.225168   3.167056   4.370657   5.075304   5.037749
    31  O    2.587377   3.763186   4.879302   4.912651   5.803055
                   16         17         18         19         20
    16  H    0.000000
    17  C    2.692343   0.000000
    18  H    3.729425   1.087814   0.000000
    19  H    2.495897   1.091253   1.761546   0.000000
    20  H    2.968693   1.092235   1.750964   1.759164   0.000000
    21  C    5.027897   3.281381   2.702521   3.972463   4.058426
    22  O    6.240998   4.693815   4.115020   5.398006   5.416733
    23  H    5.471478   3.322662   2.456069   3.917790   4.070686
    24  N    7.174439   5.603564   4.920422   6.139457   6.427127
    25  O    7.105830   5.418457   4.658802   5.781333   6.312338
    26  O    8.144241   6.703583   6.053531   7.276051   7.496067
    27  C    4.518234   3.321961   2.984897   3.236454   4.400418
    28  H    5.605229   4.243455   3.708962   4.196247   5.286767
    29  H    4.295171   3.741767   3.675751   3.404445   4.823804
    30  H    4.295471   2.655820   2.207979   2.485924   3.675228
    31  O    5.158585   4.519991   4.323434   4.794399   5.516367
                   21         22         23         24         25
    21  C    0.000000
    22  O    1.437265   0.000000
    23  H    1.086861   2.047013   0.000000
    24  N    2.398746   1.391831   2.564772   0.000000
    25  O    2.601275   2.226280   2.372470   1.200859   0.000000
    26  O    3.442062   2.151993   3.703420   1.190058   2.159463
    27  C    2.595189   3.565819   2.544489   3.671929   3.056234
    28  H    2.871663   3.511085   2.612538   3.207344   2.331664
    29  H    3.527286   4.437778   3.611406   4.511808   3.914718
    30  H    2.784902   3.999387   2.449900   4.247826   3.588791
    31  O    2.429595   2.561282   3.108275   2.727307   2.818807
                   26         27         28         29         30
    26  O    0.000000
    27  C    4.770156   0.000000
    28  H    4.263114   1.087211   0.000000
    29  H    5.521705   1.087588   1.777077   0.000000
    30  H    5.415340   1.084987   1.768547   1.773326   0.000000
    31  O    3.461821   2.294641   2.478532   2.590484   3.246522
                   31
    31  O    0.000000
 Stoichiometry    C10H16NO4(2)
 Framework group  C1[X(C10H16NO4)]
 Deg. of freedom    87
 Full point group                 C1      NOp   1
 Largest Abelian subgroup         C1      NOp   1
 Largest concise Abelian subgroup C1      NOp   1
                         Standard orientation:                         
 ---------------------------------------------------------------------
 Center     Atomic      Atomic             Coordinates (Angstroms)
 Number     Number       Type             X           Y           Z
 ---------------------------------------------------------------------
      1          6           0        0.137744    0.751846    0.432750
      2          6           0       -0.400464   -1.375299   -1.053536
      3          1           0        0.119380   -2.326826   -0.944816
      4          1           0       -0.678990   -1.289314   -2.103866
      5          6           0       -1.640744   -1.382115   -0.168494
      6          1           0       -2.274276   -2.239703   -0.397612
      7          6           0       -1.224465   -1.137004    1.296575
      8          1           0       -0.266980   -1.544391    1.618902
      9          1           0       -1.986544   -1.423307    2.014975
     10          6           0       -1.264488    0.370052    0.947207
     11          1           0       -1.560556    1.077199    1.721697
     12          6           0       -2.315643    0.015726   -0.157077
     13          6           0       -3.715972   -0.027714    0.453171
     14          1           0       -3.751168   -0.554931    1.404978
     15          1           0       -4.407349   -0.525961   -0.229303
     16          1           0       -4.085567    0.985674    0.621770
     17          6           0       -2.414128    0.768900   -1.477757
     18          1           0       -1.487897    0.797085   -2.047529
     19          1           0       -2.740147    1.797867   -1.317222
     20          1           0       -3.161273    0.285571   -2.111119
     21          6           0        0.605001   -0.253379   -0.698484
     22          8           0        1.775062   -0.967413   -0.266227
     23          1           0        0.875304    0.312819   -1.585964
     24          7           0        2.943351   -0.217744   -0.164788
     25          8           0        2.922438    0.919000   -0.551361
     26          8           0        3.846017   -0.835725    0.303754
     27          6           0        0.206491    2.227527   -0.049407
     28          1           0        1.245725    2.503100   -0.210896
     29          1           0       -0.226903    2.870021    0.713625
     30          1           0       -0.340394    2.351158   -0.978293
     31          8           0        0.992009    0.721253    1.493148
 ---------------------------------------------------------------------
 Rotational constants (GHZ):           1.3074500           0.4294951           0.4046538
 Standard basis: 6-31++G(d,p) (6D, 7F)
 There are   381 symmetry adapted cartesian basis functions of A   symmetry.
 There are   381 symmetry adapted basis functions of A   symmetry.
   381 basis functions,   608 primitive gaussians,   381 cartesian basis functions
    58 alpha electrons       57 beta electrons
       nuclear repulsion energy      1148.6302091138 Hartrees.
 NAtoms=   31 NActive=   31 NUniq=   31 SFac= 1.00D+00 NAtFMM=   60 NAOKFM=F Big=F
 Integral buffers will be    131072 words long.
 Raffenetti 2 integral format.
 Two-electron integral symmetry is turned on.
 Nuclear repulsion after empirical dispersion term =     1148.6015827879 Hartrees.
 One-electron integrals computed using PRISM.
 NBasis=   381 RedAO= T EigKep=  1.84D-06  NBF=   381
 NBsUse=   381 1.00D-06 EigRej= -1.00D+00 NBFU=   381
 Initial guess from the checkpoint file:  "Alpha-Pinene-RO-NO3up-Oup-Conf01-wb97-opt.chk"
 B after Tr=     0.000000   -0.000000   -0.000000
         Rot=    0.999941   -0.005738   -0.009153   -0.001080 Ang=  -1.24 deg.
 Initial guess <Sx>= 0.0000 <Sy>= 0.0000 <Sz>= 0.5000 <S**2>= 0.7541 S= 0.5021
 ExpMin= 3.60D-02 ExpMax= 5.48D+03 ExpMxC= 8.25D+02 IAcc=3 IRadAn=         7 AccDes= 0.00D+00
 Harris functional with IExCor= 4639 and IRadAn=       7 diagonalized for initial guess.
 HarFok:  IExCor= 4639 AccDes= 0.00D+00 IRadAn=         7 IDoV= 1 UseB2=F ITyADJ=14
 ICtDFT=  3500011 ScaDFX=  1.000000  1.000000  1.000000  1.000000
 FoFCou: FMM=F IPFlag=           0 FMFlag=      100000 FMFlg1=           0
         NFxFlg=           0 DoJE=T BraDBF=F KetDBF=T FulRan=T
         wScrn=  0.000000 ICntrl=       500 IOpCl=  0 I1Cent=   200000004 NGrid=           0
         NMat0=    1 NMatS0=      1 NMatT0=    0 NMatD0=    1 NMtDS0=    0 NMtDT0=    0
 Petite list used in FoFCou.
 Requested convergence on RMS density matrix=1.00D-08 within 128 cycles.
 Requested convergence on MAX density matrix=1.00D-06.
 Requested convergence on             energy=1.00D-06.
 No special actions if energy rises.
 Restarting incremental Fock formation.
 SCF Done:  E(UwB97XD) =  -745.938114627     A.U. after   24 cycles
            NFock= 24  Conv=0.67D-08     -V/T= 2.0086
 <Sx>= 0.0000 <Sy>= 0.0000 <Sz>= 0.5000 <S**2>= 0.7540 S= 0.5020
 <L.S>= 0.000000000000E+00
 Annihilation of the first spin contaminant:
 S**2 before annihilation     0.7540,   after     0.7500
 Calling FoFJK, ICntrl=      2127 FMM=F ISym2X=0 I1Cent= 0 IOpClX= 1 NMat=1 NMatS=1 NMatT=0.
 ***** Axes restored to original set *****
 -------------------------------------------------------------------
 Center     Atomic                   Forces (Hartrees/Bohr)
 Number     Number              X              Y              Z
 -------------------------------------------------------------------
      1        6          -0.001534329   -0.000074419   -0.005841503
      2        6           0.001876907   -0.000165077    0.001280347
      3        1           0.001482732   -0.002452144    0.000208873
      4        1          -0.000778697   -0.000187917   -0.002421805
      5        6          -0.000731271    0.000983238    0.001073461
      6        1          -0.001713303   -0.002577893   -0.000725724
      7        6           0.000782561   -0.000488675   -0.001121751
      8        1           0.002324699   -0.001319424    0.001046201
      9        1          -0.001403988   -0.001274676    0.001769450
     10        6          -0.000606666   -0.000749159    0.000164396
     11        1          -0.001225986    0.002075561    0.001864598
     12        6           0.001340845   -0.000094009   -0.000762365
     13        6          -0.000419562    0.000581081    0.000341018
     14        1          -0.000727204   -0.000917476    0.001946259
     15        1          -0.001630289   -0.001256310   -0.001497036
     16        1          -0.001029076    0.002311514    0.000506980
     17        6           0.000415548    0.001143973    0.001073562
     18        1           0.003258603    0.000678187   -0.001013801
     19        1          -0.000534955    0.002670793    0.000440377
     20        1          -0.001476400   -0.001161081   -0.001625699
     21        6          -0.001354508    0.001881853    0.000947658
     22        8           0.002410071   -0.002498152   -0.000634302
     23        1           0.000834785    0.001846077   -0.003699168
     24        7          -0.013599765   -0.004706142    0.001270417
     25        8           0.001963308    0.011806749   -0.008136498
     26        8           0.013683480   -0.009245717    0.006208715
     27        6           0.000645790   -0.001859842    0.004232608
     28        1           0.000843670    0.001387387   -0.000631344
     29        1          -0.001287750    0.002085180    0.001539619
     30        1          -0.002610096   -0.000711818   -0.003151074
     31        8           0.000800846    0.002288341    0.005347528
 -------------------------------------------------------------------
 Cartesian Forces:  Max     0.013683480 RMS     0.003274590

 GradGradGradGradGradGradGradGradGradGradGradGradGradGradGradGradGradGrad
 Berny optimization.
 Using GEDIIS/GDIIS optimizer.
 FormGI is forming the generalized inverse of G from B-inverse, IUseBI=4.
 Internal  Forces:  Max     0.017608494 RMS     0.002339015
 Search for a local minimum.
 Step number   7 out of a maximum of  186
 All quantities printed in internal units (Hartrees-Bohrs-Radians)
 Mixed Optimization -- RFO/linear search
 Update second derivatives using D2CorX and points    1    2    3    4    5
                                                      7    6
 DE=  1.15D-03 DEPred=-6.97D-04 R=-1.65D+00
 Trust test=-1.65D+00 RLast= 5.14D-01 DXMaxT set to 4.24D-01
 ITU= -1  1  1  1  1  1  0
 Use linear search instead of GDIIS.
     Eigenvalues ---    0.00155   0.00264   0.00392   0.00463   0.00849
     Eigenvalues ---    0.01175   0.01381   0.01544   0.02133   0.02185
     Eigenvalues ---    0.02763   0.02769   0.02930   0.03185   0.03469
     Eigenvalues ---    0.03569   0.03709   0.04302   0.04423   0.04733
     Eigenvalues ---    0.04988   0.05207   0.05333   0.05345   0.05495
     Eigenvalues ---    0.05671   0.05681   0.05760   0.05767   0.05962
     Eigenvalues ---    0.06483   0.06717   0.07207   0.07722   0.08452
     Eigenvalues ---    0.08818   0.09256   0.09399   0.10353   0.11935
     Eigenvalues ---    0.13705   0.15196   0.15404   0.15965   0.16000
     Eigenvalues ---    0.16000   0.16001   0.16009   0.16017   0.16040
     Eigenvalues ---    0.17108   0.18221   0.21137   0.21744   0.22171
     Eigenvalues ---    0.24458   0.24924   0.25023   0.25133   0.25904
     Eigenvalues ---    0.26657   0.28158   0.29546   0.29718   0.30197
     Eigenvalues ---    0.31820   0.32795   0.34610   0.34646   0.34668
     Eigenvalues ---    0.34717   0.34810   0.34870   0.34884   0.34900
     Eigenvalues ---    0.34996   0.35085   0.35094   0.35230   0.35275
     Eigenvalues ---    0.35353   0.35509   0.40505   0.47751   0.48640
     Eigenvalues ---    0.91060   1.07367
 RFO step:  Lambda=-2.55975187D-03 EMin= 1.54798987D-03
 Quartic linear search produced a step of -0.75816.
 Iteration  1 RMS(Cart)=  0.06548243 RMS(Int)=  0.00192452
 Iteration  2 RMS(Cart)=  0.00266643 RMS(Int)=  0.00010776
 Iteration  3 RMS(Cart)=  0.00000572 RMS(Int)=  0.00010766
 Iteration  4 RMS(Cart)=  0.00000000 RMS(Int)=  0.00010766
 Variable       Old X    -DE/DX   Delta X   Delta X   Delta X     New X
                                 (Linear)    (Quad)   (Total)
    R1        2.91330   0.00222  -0.00554   0.00368  -0.00185   2.91145
    R2        2.99299   0.00615   0.01040   0.02462   0.03517   3.02817
    R3        2.93658   0.00013  -0.01095   0.03859   0.02764   2.96423
    R4        2.57388   0.00467   0.00494   0.02559   0.03053   2.60441
    R5        2.05925   0.00287   0.00171   0.01431   0.01602   2.07527
    R6        2.05986   0.00251   0.00204   0.01414   0.01618   2.07604
    R7        2.87936   0.00203   0.00352   0.01032   0.01376   2.89313
    R8        2.92494   0.00098   0.00166   0.00992   0.01169   2.93663
    R9        2.06085   0.00318   0.00232   0.01479   0.01711   2.07797
   R10        2.91520   0.00135  -0.00170   0.01356   0.01186   2.92707
   R11        2.93339   0.00295   0.00317   0.01186   0.01501   2.94840
   R12        2.05853   0.00285   0.00286   0.01440   0.01726   2.07579
   R13        2.05175   0.00249   0.00164   0.01503   0.01667   2.06842
   R14        2.92442   0.00300  -0.00221   0.01646   0.01430   2.93872
   R15        2.05932   0.00301   0.00329   0.01487   0.01815   2.07748
   R16        2.95784  -0.00048  -0.00186   0.00867   0.00658   2.96442
   R17        2.88777   0.00399   0.00343   0.01329   0.01671   2.90448
   R18        2.87907   0.00257   0.00181   0.01914   0.02094   2.90001
   R19        2.05723   0.00218   0.00158   0.01333   0.01490   2.07213
   R20        2.06320   0.00254   0.00209   0.01118   0.01327   2.07647
   R21        2.06316   0.00257   0.00188   0.01266   0.01454   2.07770
   R22        2.05567   0.00335   0.00305   0.01145   0.01450   2.07017
   R23        2.06217   0.00274   0.00230   0.01265   0.01495   2.07712
   R24        2.06403   0.00247   0.00162   0.01243   0.01405   2.07808
   R25        2.71604   0.00550   0.00283   0.00999   0.01282   2.72886
   R26        2.05387   0.00418   0.00294   0.01285   0.01580   2.06967
   R27        2.63018   0.00049  -0.00560   0.00560  -0.00000   2.63018
   R28        2.26929   0.01375   0.00504   0.02506   0.03010   2.29939
   R29        2.24888   0.01761   0.00642   0.02607   0.03249   2.28138
   R30        2.05453   0.00124   0.00125   0.00860   0.00985   2.06438
   R31        2.05524   0.00283   0.00286   0.01241   0.01527   2.07052
   R32        2.05033   0.00391   0.00206   0.02083   0.02289   2.07322
    A1        1.92784   0.00038   0.00287  -0.00574  -0.00267   1.92517
    A2        1.95946  -0.00284  -0.00408  -0.00894  -0.01306   1.94640
    A3        1.88085  -0.00074   0.04482  -0.07947  -0.03442   1.84643
    A4        1.94770   0.00214  -0.00032   0.01444   0.01402   1.96172
    A5        1.93561   0.00096  -0.00406   0.01112   0.00735   1.94296
    A6        1.80816   0.00001  -0.04081   0.06930   0.02803   1.83619
    A7        1.86180   0.00011   0.00142  -0.00179  -0.00039   1.86141
    A8        1.90335   0.00026  -0.00063  -0.01021  -0.01074   1.89261
    A9        1.87564  -0.00006   0.00142   0.00133   0.00263   1.87828
   A10        1.93057  -0.00114  -0.00247   0.00936   0.00690   1.93746
   A11        1.90694  -0.00061  -0.00278   0.00946   0.00682   1.91376
   A12        1.98098   0.00140   0.00308  -0.00819  -0.00528   1.97569
   A13        1.93302  -0.00049  -0.00152  -0.00335  -0.00482   1.92821
   A14        1.90845   0.00023  -0.00762  -0.00269  -0.01054   1.89791
   A15        1.93280  -0.00054   0.00280   0.00637   0.00917   1.94198
   A16        2.07286   0.00015   0.00030  -0.00066  -0.00032   2.07254
   A17        2.04554   0.00061   0.00341   0.00112   0.00447   2.05001
   A18        1.53805   0.00014   0.00308   0.00043   0.00359   1.54163
   A19        2.04741   0.00012  -0.00129   0.00067  -0.00060   2.04681
   A20        1.97914   0.00019   0.00278  -0.00049   0.00238   1.98152
   A21        1.50410  -0.00053  -0.00047  -0.00002  -0.00067   1.50343
   A22        1.89921  -0.00039  -0.00277  -0.00361  -0.00642   1.89279
   A23        2.04174   0.00051  -0.00253   0.00203  -0.00043   2.04131
   A24        1.96928   0.00015   0.00534   0.00255   0.00793   1.97721
   A25        1.86815   0.00036   0.00204   0.01404   0.01620   1.88434
   A26        1.90030   0.00015   0.00359   0.00097   0.00445   1.90475
   A27        2.01691  -0.00082  -0.00669  -0.01507  -0.02200   1.99492
   A28        2.06976  -0.00003   0.00198  -0.00179   0.00009   2.06985
   A29        1.52697   0.00074   0.00486   0.00058   0.00557   1.53254
   A30        2.05539  -0.00029  -0.00542   0.00199  -0.00343   2.05197
   A31        1.48776   0.00009  -0.00210   0.00304   0.00085   1.48861
   A32        1.95601  -0.00027   0.00302  -0.00101   0.00202   1.95803
   A33        2.05658   0.00085   0.00320   0.00610   0.00946   2.06604
   A34        1.91782   0.00051   0.00843  -0.01186  -0.00335   1.91447
   A35        2.14489  -0.00148  -0.01318   0.00402  -0.00919   2.13570
   A36        1.87652   0.00026   0.00108  -0.00058   0.00035   1.87687
   A37        1.97419   0.00083   0.00003   0.00270   0.00273   1.97692
   A38        1.92158  -0.00002   0.00233  -0.00657  -0.00424   1.91734
   A39        1.92356   0.00010  -0.00060   0.00437   0.00377   1.92733
   A40        1.88078  -0.00042  -0.00075  -0.00128  -0.00203   1.87875
   A41        1.87922  -0.00046  -0.00102  -0.00092  -0.00195   1.87727
   A42        1.88152  -0.00008  -0.00008   0.00171   0.00163   1.88315
   A43        1.99523  -0.00060  -0.00204   0.00521   0.00317   1.99841
   A44        1.93685  -0.00002  -0.00168  -0.00037  -0.00204   1.93480
   A45        1.90511   0.00038   0.00296   0.00061   0.00356   1.90868
   A46        1.88284  -0.00011  -0.00124  -0.00258  -0.00381   1.87903
   A47        1.86521   0.00029   0.00145  -0.00314  -0.00170   1.86352
   A48        1.87360   0.00010   0.00080  -0.00013   0.00066   1.87426
   A49        2.01777  -0.00191  -0.00660   0.00836   0.00180   2.01957
   A50        1.91843   0.00431   0.00200   0.00399   0.00584   1.92427
   A51        1.90281   0.00143   0.00205  -0.00271  -0.00068   1.90213
   A52        1.81082  -0.00312   0.00119  -0.02665  -0.02546   1.78536
   A53        1.93035  -0.00062  -0.00105   0.01058   0.00953   1.93988
   A54        1.87750  -0.00009   0.00300   0.00569   0.00875   1.88625
   A55        2.02380   0.00855   0.00430   0.01765   0.02195   2.04575
   A56        2.06211   0.00102   0.00147   0.00049   0.00209   2.06420
   A57        1.96674  -0.00017   0.00096   0.00009   0.00118   1.96792
   A58        2.25430  -0.00088  -0.00311  -0.00042  -0.00339   2.25091
   A59        1.90612   0.00216   0.01993  -0.00789   0.01200   1.91812
   A60        1.90252   0.00086   0.00873  -0.00538   0.00352   1.90604
   A61        1.93001  -0.00253  -0.02681   0.04089   0.01394   1.94396
   A62        1.91280  -0.00082  -0.00041  -0.00319  -0.00333   1.90947
   A63        1.90261   0.00013   0.00256  -0.00889  -0.00666   1.89595
   A64        1.90972   0.00020  -0.00421  -0.01573  -0.01987   1.88985
    D1        0.88565  -0.00028   0.02052  -0.02362  -0.00337   0.88228
    D2       -3.14038   0.00003   0.02691  -0.01548   0.01134  -3.12904
    D3       -0.78107  -0.00103   0.01623  -0.02612  -0.00992  -0.79099
    D4        3.07178   0.00070   0.01926  -0.01572   0.00325   3.07503
    D5       -0.95425   0.00101   0.02564  -0.00757   0.01797  -0.93629
    D6        1.40506  -0.00005   0.01496  -0.01822  -0.00330   1.40177
    D7       -1.23126  -0.00121  -0.00618   0.01636   0.01037  -1.22089
    D8        1.02589  -0.00090   0.00020   0.02451   0.02508   1.05098
    D9       -2.89797  -0.00196  -0.01048   0.01386   0.00382  -2.89416
   D10        0.00253  -0.00005  -0.05131   0.01473  -0.03665  -0.03412
   D11       -2.03960   0.00209  -0.04998   0.04068  -0.00934  -2.04894
   D12        2.18959  -0.00115  -0.05601   0.03307  -0.02298   2.16661
   D13       -2.19025   0.00179  -0.04791   0.02001  -0.02793  -2.21818
   D14        2.05080   0.00393  -0.04658   0.04596  -0.00061   2.05019
   D15       -0.00319   0.00069  -0.05261   0.03836  -0.01425  -0.01744
   D16        2.08662  -0.00011   0.00453  -0.08109  -0.07652   2.01011
   D17        0.04449   0.00203   0.00585  -0.05514  -0.04920  -0.00471
   D18       -2.00950  -0.00121  -0.00018  -0.06274  -0.06284  -2.07234
   D19        2.94513  -0.00037   0.07308   0.02577   0.09859   3.04372
   D20        0.85572  -0.00117   0.05576   0.03756   0.09327   0.94899
   D21       -1.24441  -0.00040   0.07185   0.03510   0.10695  -1.13746
   D22       -1.16285  -0.00038   0.07353   0.02249   0.09577  -1.06708
   D23        3.03092  -0.00118   0.05620   0.03428   0.09045   3.12138
   D24        0.93079  -0.00041   0.07230   0.03181   0.10413   1.03492
   D25        0.92065   0.00183   0.04559   0.08382   0.12944   1.05009
   D26       -1.16876   0.00103   0.02827   0.09561   0.12412  -1.04464
   D27        3.01429   0.00180   0.04437   0.09315   0.13780  -3.13109
   D28       -0.96368   0.00001  -0.03357  -0.02771  -0.06124  -1.02492
   D29        1.35279   0.00001  -0.04071  -0.03364  -0.07424   1.27855
   D30        3.01959   0.00005  -0.03931  -0.03178  -0.07106   2.94853
   D31        1.07861  -0.00036  -0.03364  -0.03057  -0.06418   1.01442
   D32       -2.88810  -0.00036  -0.04078  -0.03650  -0.07719  -2.96529
   D33       -1.22131  -0.00032  -0.03939  -0.03465  -0.07400  -1.29531
   D34       -3.05399  -0.00100  -0.03693  -0.01698  -0.05380  -3.10780
   D35       -0.73752  -0.00101  -0.04407  -0.02290  -0.06681  -0.80433
   D36        0.92928  -0.00096  -0.04267  -0.02105  -0.06362   0.86566
   D37       -2.18246  -0.00076   0.06211   0.02511   0.08729  -2.09517
   D38       -0.08084   0.00134   0.06170   0.01616   0.07794  -0.00290
   D39        1.92788  -0.00068   0.06534   0.01334   0.07870   2.00658
   D40        2.08703  -0.00055   0.06110   0.02164   0.08279   2.16982
   D41       -2.09453   0.00156   0.06070   0.01269   0.07343  -2.02109
   D42       -0.08581  -0.00047   0.06433   0.00988   0.07419  -0.01161
   D43       -0.07646   0.00040   0.06424   0.00810   0.07238  -0.00407
   D44        2.02517   0.00251   0.06383  -0.00085   0.06303   2.08820
   D45       -2.24930   0.00048   0.06747  -0.00366   0.06379  -2.18551
   D46       -0.59583  -0.00002   0.01233   0.00890   0.02126  -0.57457
   D47       -2.83398   0.00026   0.01489   0.01408   0.02894  -2.80504
   D48        1.47254   0.00031   0.00893   0.01135   0.02027   1.49281
   D49        1.64522  -0.00036   0.00304   0.00085   0.00393   1.64914
   D50       -0.59293  -0.00008   0.00560   0.00602   0.01161  -0.58132
   D51       -2.56961  -0.00004  -0.00037   0.00329   0.00294  -2.56666
   D52       -2.53923   0.00048   0.00904   0.00224   0.01131  -2.52792
   D53        1.50580   0.00076   0.01160   0.00741   0.01900   1.52480
   D54       -0.47087   0.00080   0.00563   0.00468   0.01033  -0.46054
   D55       -1.45412  -0.00046   0.00114  -0.00133   0.00000  -1.45411
   D56        2.91718  -0.00103  -0.00730   0.01033   0.00317   2.92035
   D57        0.72599  -0.00189  -0.01456   0.00675  -0.00766   0.71834
   D58        2.58869   0.00021  -0.00242  -0.00360  -0.00595   2.58275
   D59        0.67681  -0.00036  -0.01086   0.00806  -0.00278   0.67402
   D60       -1.51438  -0.00122  -0.01812   0.00448  -0.01361  -1.52799
   D61        0.46574  -0.00022  -0.00555  -0.00339  -0.00895   0.45679
   D62       -1.44614  -0.00079  -0.01399   0.00826  -0.00579  -1.45193
   D63        2.64585  -0.00165  -0.02125   0.00468  -0.01661   2.62924
   D64       -1.55758   0.00037   0.00047   0.01015   0.01079  -1.54680
   D65        2.56955  -0.00012  -0.00763  -0.00189  -0.00947   2.56008
   D66        0.46688  -0.00022  -0.00478  -0.00408  -0.00887   0.45801
   D67        0.51610   0.00032  -0.00176   0.01133   0.00965   0.52575
   D68       -1.63995  -0.00016  -0.00986  -0.00071  -0.01060  -1.65056
   D69        2.54056  -0.00027  -0.00701  -0.00291  -0.01000   2.53056
   D70        2.73927   0.00038  -0.00297   0.01041   0.00756   2.74683
   D71        0.58321  -0.00011  -0.01107  -0.00163  -0.01269   0.57052
   D72       -1.51945  -0.00021  -0.00823  -0.00383  -0.01209  -1.53154
   D73        1.41543   0.00118   0.00938   0.01819   0.02756   1.44299
   D74       -2.91703   0.00095   0.01232   0.01755   0.02983  -2.88720
   D75       -0.68375   0.00049   0.01051   0.00746   0.01802  -0.66573
   D76       -0.46437   0.00051   0.00550   0.00388   0.00938  -0.45499
   D77        1.48635   0.00028   0.00844   0.00324   0.01165   1.49800
   D78       -2.56355  -0.00018   0.00663  -0.00684  -0.00016  -2.56371
   D79       -2.57992   0.00019   0.00181   0.00508   0.00692  -2.57300
   D80       -0.62920  -0.00004   0.00475   0.00444   0.00920  -0.62001
   D81        1.60408  -0.00050   0.00295  -0.00564  -0.00262   1.60146
   D82        0.84908  -0.00029  -0.00195  -0.00638  -0.00840   0.84068
   D83       -1.25614  -0.00030  -0.00268  -0.00188  -0.00463  -1.26077
   D84        2.95371  -0.00024  -0.00366  -0.00261  -0.00634   2.94737
   D85       -0.77320  -0.00050  -0.00432  -0.00443  -0.00872  -0.78192
   D86       -2.87842  -0.00051  -0.00505   0.00007  -0.00495  -2.88337
   D87        1.33143  -0.00046  -0.00603  -0.00067  -0.00666   1.32477
   D88        3.13577   0.00085   0.00556   0.00047   0.00606  -3.14135
   D89        1.03056   0.00083   0.00483   0.00497   0.00983   1.04038
   D90       -1.04278   0.00089   0.00385   0.00424   0.00812  -1.03466
   D91       -0.83144  -0.00019  -0.01316  -0.01038  -0.02347  -0.85491
   D92       -2.96559   0.00041  -0.00872  -0.01053  -0.01919  -2.98477
   D93        1.25613   0.00006  -0.01053  -0.01053  -0.02098   1.23514
   D94        0.97121  -0.00043  -0.02266   0.00142  -0.02132   0.94989
   D95       -1.16294   0.00018  -0.01822   0.00126  -0.01703  -1.17997
   D96        3.05877  -0.00017  -0.02002   0.00127  -0.01883   3.03994
   D97       -3.06110  -0.00074  -0.02099  -0.01338  -0.03437  -3.09547
   D98        1.08794  -0.00014  -0.01656  -0.01354  -0.03009   1.05786
   D99       -0.97353  -0.00049  -0.01836  -0.01354  -0.03188  -1.00541
   D100      -1.21385  -0.00583  -0.11083   0.01634  -0.09448  -1.30834
   D101       2.90175  -0.00400  -0.10476   0.02030  -0.08451   2.81724
   D102       0.85579  -0.00176  -0.10546   0.01863  -0.08679   0.76900
   D103      -0.11268  -0.00479  -0.05343   0.01312  -0.04029  -0.15297
   D104       3.03749  -0.00189  -0.02770  -0.00397  -0.03169   3.00580
   D105      -3.13139   0.00344   0.03047  -0.02033   0.01017  -3.12122
         Item               Value     Threshold  Converged?
 Maximum Force            0.017608     0.000450     NO 
 RMS     Force            0.002339     0.000300     NO 
 Maximum Displacement     0.442115     0.001800     NO 
 RMS     Displacement     0.065672     0.001200     NO 
 Predicted change in Energy=-1.513582D-03
 GradGradGradGradGradGradGradGradGradGradGradGradGradGradGradGradGradGrad

                          Input orientation:                          
 ---------------------------------------------------------------------
 Center     Atomic      Atomic             Coordinates (Angstroms)
 Number     Number       Type             X           Y           Z
 ---------------------------------------------------------------------
      1          6           0        0.101559    0.756355    0.484789
      2          6           0       -0.350933   -1.409765   -1.014103
      3          1           0        0.178258   -2.351514   -0.816422
      4          1           0       -0.569801   -1.391620   -2.090519
      5          6           0       -1.641915   -1.397807   -0.191234
      6          1           0       -2.274067   -2.258088   -0.454761
      7          6           0       -1.281222   -1.166604    1.297272
      8          1           0       -0.328712   -1.580911    1.654610
      9          1           0       -2.072317   -1.468922    1.990694
     10          6           0       -1.307195    0.351021    0.958912
     11          1           0       -1.644270    1.056659    1.731591
     12          6           0       -2.306826    0.013602   -0.202002
     13          6           0       -3.743219   -0.017309    0.344020
     14          1           0       -3.834515   -0.559951    1.292478
     15          1           0       -4.408512   -0.503220   -0.383088
     16          1           0       -4.112842    1.004825    0.509742
     17          6           0       -2.330071    0.798807   -1.520323
     18          1           0       -1.364137    0.852291   -2.034331
     19          1           0       -2.678054    1.828472   -1.356440
     20          1           0       -3.034148    0.320930   -2.216875
     21          6           0        0.613321   -0.244547   -0.657181
     22          8           0        1.794047   -0.947528   -0.213345
     23          1           0        0.878020    0.336014   -1.547344
     24          7           0        2.988677   -0.233732   -0.189986
     25          8           0        3.007443    0.874988   -0.690938
     26          8           0        3.888671   -0.846588    0.331435
     27          6           0        0.145657    2.256464    0.028459
     28          1           0        1.173065    2.543433   -0.207063
     29          1           0       -0.233051    2.890695    0.837670
     30          1           0       -0.477010    2.422918   -0.859349
     31          8           0        0.905648    0.694704    1.602403
 ---------------------------------------------------------------------
                    Distance matrix (angstroms):
                    1          2          3          4          5
     1  C    0.000000
     2  C    2.672733   0.000000
     3  H    3.370146   1.098185   0.000000
     4  H    3.420049   1.098592   1.761906   0.000000
     5  C    2.852564   1.530977   2.147893   2.180997   0.000000
     6  H    3.951357   2.175077   2.480610   2.516147   1.099612
     7  C    2.503993   2.503402   2.828745   3.468989   1.548937
     8  H    2.648854   2.674287   2.637583   3.757651   2.272701
     9  H    3.456204   3.463447   3.704586   4.349693   2.225110
    10  C    1.540674   2.812044   3.558381   3.588813   2.119734
    11  H    2.166245   3.910857   4.629214   4.664448   3.117958
    12  C    2.612218   2.551666   3.485244   2.925474   1.560224
    13  C    3.924372   3.910376   4.708835   4.229219   2.570555
    14  H    4.228203   4.263548   4.874372   4.774379   2.776851
    15  H    4.762403   4.205229   4.964114   4.294214   2.913958
    16  H    4.221793   4.722744   5.606894   5.005741   3.517029
    17  C    3.152000   3.008495   4.087997   2.867342   2.658035
    18  H    2.916065   2.680363   3.758543   2.381022   2.921833
    19  H    3.502258   4.002358   5.091407   3.918239   3.583318
    20  H    4.161881   3.411981   4.407128   3.003631   2.999265
    21  C    1.602436   1.553999   2.157300   2.184036   2.575500
    22  O    2.501024   2.335768   2.223882   3.051029   3.465410
    23  H    2.215659   2.200549   2.871710   2.318608   3.345929
    24  N    3.125867   3.635274   3.574335   4.197082   4.774668
    25  O    3.136968   4.074705   4.293058   4.460159   5.199214
    26  O    4.115235   4.483512   4.165278   5.103028   5.582508
    27  C    1.568601   3.843797   4.684906   4.279073   4.073988
    28  H    2.195549   4.312964   5.032043   4.697832   4.843318
    29  H    2.189040   4.683686   5.512345   5.198645   4.629772
    30  H    2.217856   3.837878   4.819380   4.009376   4.049854
    31  O    1.378194   3.585232   3.957177   4.490809   3.753107
                    6          7          8          9         10
     6  H    0.000000
     7  C    2.290568   0.000000
     8  H    2.948291   1.098461   0.000000
     9  H    2.577544   1.094560   1.779229   0.000000
    10  C    3.121020   1.555103   2.274596   2.227595   0.000000
    11  H    4.020488   2.294195   2.948456   2.574668   1.099353
    12  C    2.285943   2.166235   3.146811   2.657215   1.568705
    13  C    2.795988   2.879410   3.977607   2.758737   2.539286
    14  H    2.893356   2.624377   3.669354   2.102160   2.707117
    15  H    2.764155   3.611597   4.685979   3.467741   3.485521
    16  H    3.867552   3.654228   4.724024   3.532193   2.915625
    17  C    3.237773   3.591903   4.443951   4.187634   2.719080
    18  H    3.605201   3.896459   4.538817   4.700040   3.035460
    19  H    4.204309   4.238373   5.119544   4.737408   3.069686
    20  H    3.214671   4.199374   5.091639   4.672508   3.615093
    21  C    3.525951   2.873912   2.831549   3.965222   2.579698
    22  O    4.280818   3.433254   2.897677   4.480894   3.560634
    23  H    4.225963   3.874536   3.922157   4.947727   3.325164
    24  N    5.644874   4.616733   4.027715   5.647541   4.485133
    25  O    6.145429   5.149148   4.760564   6.203953   4.648941
    26  O    6.371011   5.269065   4.480663   6.218828   5.368893
    27  C    5.144876   3.919600   4.194621   4.759021   2.570455
    28  H    5.915968   4.695841   4.767743   5.609068   3.509681
    29  H    5.687362   4.215633   4.546625   4.870177   2.760150
    30  H    5.030401   4.264087   4.729972   5.080765   2.878896
    31  O    4.802238   2.887901   2.589362   3.701395   2.329994
                   11         12         13         14         15
    11  H    0.000000
    12  C    2.294718   0.000000
    13  C    2.735754   1.536985   0.000000
    14  H    2.757430   2.212751   1.096525   0.000000
    15  H    3.813938   2.171861   1.098822   1.772064   0.000000
    16  H    2.754896   2.179632   1.099474   1.771628   1.777291
    17  C    3.333430   1.534619   2.477662   3.467192   2.703423
    18  H    3.781853   2.224745   3.474592   4.377768   3.719171
    19  H    3.346691   2.182726   2.726362   3.749498   3.062464
    20  H    4.250112   2.164061   2.678689   3.705684   2.435339
    21  C    3.534980   2.966663   4.475878   4.866610   5.035955
    22  O    4.429623   4.212013   5.642453   5.839386   6.220768
    23  H    4.199131   3.472339   5.005792   5.574525   5.477886
    24  N    5.178974   5.301290   6.756510   6.989998   7.404615
    25  O    5.247865   5.405784   6.887582   7.266731   7.549213
    26  O    6.016330   6.277632   7.676823   7.788027   8.334968
    27  C    2.746641   3.331399   4.515859   5.037034   5.340944
    28  H    3.729110   4.302292   5.570543   6.079102   6.361375
    29  H    2.480791   3.695825   4.584917   5.008428   5.517552
    30  H    3.153115   3.095987   4.250992   4.980031   4.924004
    31  O    2.578718   3.746968   4.868517   4.913183   5.798059
                   16         17         18         19         20
    16  H    0.000000
    17  C    2.709590   0.000000
    18  H    3.748460   1.095488   0.000000
    19  H    2.493922   1.099163   1.771679   0.000000
    20  H    3.010936   1.099671   1.761989   1.771959   0.000000
    21  C    5.025859   3.239932   2.647629   3.952155   4.007050
    22  O    6.263056   4.665429   4.065644   5.386328   5.379088
    23  H    5.439451   3.241413   2.351801   3.861288   3.969076
    24  N    7.242598   5.578980   4.850572   6.142080   6.378900
    25  O    7.221977   5.402106   4.573394   5.803181   6.255901
    26  O    8.214849   6.693959   6.006249   7.288810   7.468762
    27  C    4.464645   3.263850   2.916553   3.174030   4.347296
    28  H    5.551751   4.127994   3.554752   4.082078   5.165221
    29  H    4.326295   3.785977   3.699032   3.452605   4.876483
    30  H    4.135780   2.551168   2.152776   2.333465   3.577735
    31  O    5.145418   4.498014   4.289824   4.783629   5.499872
                   21         22         23         24         25
    21  C    0.000000
    22  O    1.444052   0.000000
    23  H    1.095220   2.065463   0.000000
    24  N    2.420889   1.391830   2.573306   0.000000
    25  O    2.643165   2.240980   2.357619   1.216785   0.000000
    26  O    3.473864   2.166662   3.740638   1.207253   2.187609
    27  C    2.635122   3.611263   2.589911   3.785705   3.258194
    28  H    2.879019   3.545767   2.599251   3.318039   2.526417
    29  H    3.575006   4.466062   3.667311   4.604091   4.111024
    30  H    2.888783   4.115207   2.581592   4.417786   3.816526
    31  O    2.464420   2.604442   3.170225   2.900631   3.116000
                   26         27         28         29         30
    26  O    0.000000
    27  C    4.871435   0.000000
    28  H    4.376841   1.092424   0.000000
    29  H    5.586783   1.095670   1.785839   0.000000
    30  H    5.582724   1.097098   1.778412   1.777134   0.000000
    31  O    3.590176   2.343924   2.600669   2.589175   3.310391
                   31
    31  O    0.000000
 Stoichiometry    C10H16NO4(2)
 Framework group  C1[X(C10H16NO4)]
 Deg. of freedom    87
 Full point group                 C1      NOp   1
 Largest Abelian subgroup         C1      NOp   1
 Largest concise Abelian subgroup C1      NOp   1
                         Standard orientation:                         
 ---------------------------------------------------------------------
 Center     Atomic      Atomic             Coordinates (Angstroms)
 Number     Number       Type             X           Y           Z
 ---------------------------------------------------------------------
      1          6           0        0.093234    0.757643    0.491606
      2          6           0       -0.342500   -1.396132   -1.029869
      3          1           0        0.193885   -2.335804   -0.841935
      4          1           0       -0.561413   -1.368441   -2.106073
      5          6           0       -1.633604   -1.402662   -0.207131
      6          1           0       -2.259115   -2.264972   -0.479717
      7          6           0       -1.274819   -1.184237    1.283765
      8          1           0       -0.319187   -1.594930    1.636917
      9          1           0       -2.063628   -1.499831    1.973868
     10          6           0       -1.312407    0.336591    0.961247
     11          1           0       -1.654950    1.031524    1.741189
     12          6           0       -2.309324    0.003640   -0.203286
     13          6           0       -3.745483   -0.043983    0.342151
     14          1           0       -3.832691   -0.597173    1.284883
     15          1           0       -4.406968   -0.527373   -0.390093
     16          1           0       -4.122951    0.973501    0.518464
     17          6           0       -2.338485    0.802352   -1.513349
     18          1           0       -1.372947    0.868603   -2.026614
     19          1           0       -2.694371    1.827552   -1.338793
     20          1           0       -3.038817    0.326379   -2.214962
     21          6           0        0.612755   -0.227338   -0.660657
     22          8           0        1.798803   -0.925831   -0.223985
     23          1           0        0.873066    0.364490   -1.544674
     24          7           0        2.987920   -0.203175   -0.192989
     25          8           0        2.998220    0.910822   -0.682347
     26          8           0        3.892546   -0.814513    0.322158
     27          6           0        0.125859    2.262725    0.050953
     28          1           0        1.151055    2.560008   -0.181396
     29          1           0       -0.257771    2.885556    0.866674
     30          1           0       -0.497994    2.433648   -0.835172
     31          8           0        0.897681    0.690509    1.608647
 ---------------------------------------------------------------------
 Rotational constants (GHZ):           1.2685128           0.4212718           0.3986800
 Standard basis: 6-31++G(d,p) (6D, 7F)
 There are   381 symmetry adapted cartesian basis functions of A   symmetry.
 There are   381 symmetry adapted basis functions of A   symmetry.
   381 basis functions,   608 primitive gaussians,   381 cartesian basis functions
    58 alpha electrons       57 beta electrons
       nuclear repulsion energy      1137.9975272839 Hartrees.
 NAtoms=   31 NActive=   31 NUniq=   31 SFac= 1.00D+00 NAtFMM=   60 NAOKFM=F Big=F
 Integral buffers will be    131072 words long.
 Raffenetti 2 integral format.
 Two-electron integral symmetry is turned on.
 Nuclear repulsion after empirical dispersion term =     1137.9689011738 Hartrees.
 One-electron integrals computed using PRISM.
 NBasis=   381 RedAO= T EigKep=  2.06D-06  NBF=   381
 NBsUse=   381 1.00D-06 EigRej= -1.00D+00 NBFU=   381
 Lowest energy guess from the checkpoint file:  "Alpha-Pinene-RO-NO3up-Oup-Conf01-wb97-opt.chk"
 B after Tr=     0.000000    0.000000   -0.000000
         Rot=    0.999898   -0.013320   -0.001729   -0.004803 Ang=  -1.63 deg.
 B after Tr=     0.000000    0.000000   -0.000000
         Rot=    0.999936   -0.007820    0.007274   -0.003614 Ang=  -1.29 deg.
 Initial guess <Sx>= 0.0000 <Sy>= 0.0000 <Sz>= 0.5000 <S**2>= 0.7541 S= 0.5020
 Requested convergence on RMS density matrix=1.00D-08 within 128 cycles.
 Requested convergence on MAX density matrix=1.00D-06.
 Requested convergence on             energy=1.00D-06.
 No special actions if energy rises.
 Restarting incremental Fock formation.
 SCF Done:  E(UwB97XD) =  -745.938226561     A.U. after   24 cycles
            NFock= 24  Conv=0.56D-08     -V/T= 2.0093
 <Sx>= 0.0000 <Sy>= 0.0000 <Sz>= 0.5000 <S**2>= 0.7541 S= 0.5020
 <L.S>= 0.000000000000E+00
 Annihilation of the first spin contaminant:
 S**2 before annihilation     0.7541,   after     0.7500
 Calling FoFJK, ICntrl=      2127 FMM=F ISym2X=0 I1Cent= 0 IOpClX= 1 NMat=1 NMatS=1 NMatT=0.
 ***** Axes restored to original set *****
 -------------------------------------------------------------------
 Center     Atomic                   Forces (Hartrees/Bohr)
 Number     Number              X              Y              Z
 -------------------------------------------------------------------
      1        6           0.005904564    0.001547798   -0.000501367
      2        6          -0.001177728   -0.000447010   -0.000697718
      3        1          -0.001041203    0.002714435   -0.000850525
      4        1           0.000097515    0.000800079    0.002868444
      5        6          -0.000985611   -0.000277080   -0.000151792
      6        1           0.001301563    0.002401834    0.000879703
      7        6           0.000567548   -0.000665105    0.000020765
      8        1          -0.002703168    0.001131471   -0.001442846
      9        1           0.002096074    0.001445068   -0.002039788
     10        6          -0.005262723   -0.000511904    0.001418921
     11        1           0.001077889   -0.001996557   -0.002648376
     12        6          -0.000750673    0.000066070   -0.000218878
     13        6          -0.001203089   -0.000366050   -0.000221640
     14        1           0.000388673    0.001379751   -0.002472411
     15        1           0.000886141    0.001018427    0.001527521
     16        1           0.001121201   -0.002302997   -0.000577838
     17        6          -0.000374118   -0.000540460    0.000101674
     18        1          -0.001374572   -0.000728442    0.001479056
     19        1           0.000627352   -0.002505284   -0.000225820
     20        1           0.001365850    0.000777186    0.001916992
     21        6          -0.000041096    0.003756196    0.002101216
     22        8           0.005219892    0.001896594    0.000058978
     23        1          -0.000248403   -0.001464110    0.001389473
     24        7           0.001071403    0.002145545    0.003641704
     25        8          -0.000492310   -0.009213695    0.003633319
     26        8          -0.007763488    0.005953606   -0.006275273
     27        6          -0.000520956   -0.004012357    0.001940981
     28        1          -0.000637853   -0.000741057    0.000720030
     29        1           0.001322497   -0.002164814   -0.001028710
     30        1           0.002803085   -0.003379646    0.003744009
     31        8          -0.001274254    0.004282507   -0.008089803
 -------------------------------------------------------------------
 Cartesian Forces:  Max     0.009213695 RMS     0.002590931

 GradGradGradGradGradGradGradGradGradGradGradGradGradGradGradGradGradGrad
 Berny optimization.
 Using GEDIIS/GDIIS optimizer.
 FormGI is forming the generalized inverse of G from B-inverse, IUseBI=4.
 Internal  Forces:  Max     0.011519677 RMS     0.002102173
 Search for a local minimum.
 Step number   8 out of a maximum of  186
 All quantities printed in internal units (Hartrees-Bohrs-Radians)
 Mixed Optimization -- RFO/linear search
 Update second derivatives using D2CorX and points    1    2    3    4    5
                                                      7    8    6
 DE=  1.04D-03 DEPred=-1.51D-03 R=-6.87D-01
 Trust test=-6.87D-01 RLast= 3.16D-01 DXMaxT set to 2.12D-01
 ITU= -1 -1  1  1  1  1  1  0
 Use linear search instead of GDIIS.
 Energy rises -- skip Quadratic/GDIIS search.
 Quartic linear search produced a step of -0.66648.
 Iteration  1 RMS(Cart)=  0.03031591 RMS(Int)=  0.00041320
 Iteration  2 RMS(Cart)=  0.00058011 RMS(Int)=  0.00006550
 Iteration  3 RMS(Cart)=  0.00000022 RMS(Int)=  0.00006550
 Variable       Old X    -DE/DX   Delta X   Delta X   Delta X     New X
                                 (Linear)    (Quad)   (Total)
    R1        2.91145   0.00375  -0.00364   0.00000  -0.00363   2.90782
    R2        3.02817  -0.00708  -0.01430   0.00000  -0.01431   3.01385
    R3        2.96423  -0.01133  -0.02805   0.00000  -0.02805   2.93618
    R4        2.60441  -0.00750  -0.01601   0.00000  -0.01601   2.58840
    R5        2.07527  -0.00298  -0.00917   0.00000  -0.00917   2.06610
    R6        2.07604  -0.00282  -0.00899   0.00000  -0.00899   2.06705
    R7        2.89313  -0.00183  -0.00608   0.00000  -0.00608   2.88705
    R8        2.93663  -0.00063  -0.00633   0.00000  -0.00634   2.93029
    R9        2.07797  -0.00284  -0.00937   0.00000  -0.00937   2.06860
   R10        2.92707  -0.00232  -0.00940   0.00000  -0.00943   2.91764
   R11        2.94840  -0.00340  -0.00721   0.00000  -0.00719   2.94121
   R12        2.07579  -0.00324  -0.00899   0.00000  -0.00899   2.06680
   R13        2.06842  -0.00321  -0.00967   0.00000  -0.00967   2.05875
   R14        2.93872  -0.00225  -0.01147   0.00000  -0.01146   2.92726
   R15        2.07748  -0.00347  -0.00921   0.00000  -0.00921   2.06827
   R16        2.96442  -0.00080  -0.00602   0.00000  -0.00601   2.95841
   R17        2.90448  -0.00173  -0.00813   0.00000  -0.00813   2.89635
   R18        2.90001  -0.00435  -0.01237   0.00000  -0.01237   2.88764
   R19        2.07213  -0.00285  -0.00855   0.00000  -0.00855   2.06359
   R20        2.07647  -0.00200  -0.00701   0.00000  -0.00701   2.06946
   R21        2.07770  -0.00260  -0.00804   0.00000  -0.00804   2.06966
   R22        2.07017  -0.00194  -0.00698   0.00000  -0.00698   2.06319
   R23        2.07712  -0.00258  -0.00794   0.00000  -0.00794   2.06917
   R24        2.07808  -0.00243  -0.00794   0.00000  -0.00794   2.07014
   R25        2.72886  -0.00166  -0.00606   0.00000  -0.00606   2.72280
   R26        2.06967  -0.00197  -0.00794   0.00000  -0.00794   2.06173
   R27        2.63018  -0.00672  -0.00493   0.00000  -0.00493   2.62525
   R28        2.29939  -0.00990  -0.01563   0.00000  -0.01563   2.28376
   R29        2.28138  -0.01152  -0.01601   0.00000  -0.01601   2.26537
   R30        2.06438  -0.00095  -0.00546   0.00000  -0.00546   2.05892
   R31        2.07052  -0.00247  -0.00766   0.00000  -0.00766   2.06285
   R32        2.07322  -0.00513  -0.01344   0.00000  -0.01344   2.05977
    A1        1.92517  -0.00061   0.00431   0.00000   0.00438   1.92954
    A2        1.94640   0.00068   0.00512   0.00000   0.00503   1.95142
    A3        1.84643   0.00253   0.06234   0.00000   0.06224   1.90868
    A4        1.96172  -0.00007  -0.00962   0.00000  -0.00953   1.95219
    A5        1.94296   0.00031  -0.00847   0.00000  -0.00770   1.93526
    A6        1.83619  -0.00274  -0.05456   0.00000  -0.05438   1.78181
    A7        1.86141   0.00032   0.00151   0.00000   0.00151   1.86291
    A8        1.89261   0.00006   0.00661   0.00000   0.00662   1.89923
    A9        1.87828  -0.00060  -0.00051   0.00000  -0.00048   1.87780
   A10        1.93746  -0.00042  -0.00677   0.00000  -0.00679   1.93068
   A11        1.91376  -0.00028  -0.00699   0.00000  -0.00700   1.90676
   A12        1.97569   0.00089   0.00623   0.00000   0.00625   1.98195
   A13        1.92821   0.00079   0.00187   0.00000   0.00186   1.93007
   A14        1.89791  -0.00065   0.00032   0.00000   0.00033   1.89825
   A15        1.94198  -0.00049  -0.00366   0.00000  -0.00364   1.93833
   A16        2.07254   0.00003   0.00048   0.00000   0.00048   2.07302
   A17        2.05001  -0.00040   0.00002   0.00000   0.00002   2.05003
   A18        1.54163   0.00055   0.00031   0.00000   0.00030   1.54193
   A19        2.04681  -0.00004  -0.00073   0.00000  -0.00074   2.04607
   A20        1.98152  -0.00002   0.00086   0.00000   0.00085   1.98237
   A21        1.50343  -0.00005   0.00003   0.00000   0.00005   1.50348
   A22        1.89279   0.00021   0.00185   0.00000   0.00185   1.89464
   A23        2.04131  -0.00018  -0.00193   0.00000  -0.00194   2.03937
   A24        1.97721   0.00001  -0.00059   0.00000  -0.00060   1.97661
   A25        1.88434  -0.00021  -0.00901   0.00000  -0.00900   1.87534
   A26        1.90475  -0.00017   0.00020   0.00000   0.00020   1.90495
   A27        1.99492   0.00007   0.00878   0.00000   0.00879   2.00370
   A28        2.06985   0.00046   0.00168   0.00000   0.00168   2.07153
   A29        1.53254  -0.00034   0.00057   0.00000   0.00055   1.53308
   A30        2.05197   0.00019  -0.00248   0.00000  -0.00247   2.04950
   A31        1.48861  -0.00017  -0.00241   0.00000  -0.00240   1.48621
   A32        1.95803   0.00047   0.00131   0.00000   0.00130   1.95933
   A33        2.06604  -0.00054  -0.00349   0.00000  -0.00347   2.06256
   A34        1.91447   0.00052   0.00964   0.00000   0.00963   1.92410
   A35        2.13570   0.00010  -0.00546   0.00000  -0.00544   2.13026
   A36        1.87687  -0.00025   0.00072   0.00000   0.00072   1.87759
   A37        1.97692  -0.00023  -0.00179   0.00000  -0.00179   1.97513
   A38        1.91734   0.00070   0.00487   0.00000   0.00487   1.92221
   A39        1.92733  -0.00054  -0.00304   0.00000  -0.00304   1.92430
   A40        1.87875  -0.00013   0.00070   0.00000   0.00070   1.87945
   A41        1.87727   0.00030   0.00041   0.00000   0.00041   1.87768
   A42        1.88315  -0.00010  -0.00116   0.00000  -0.00116   1.88199
   A43        1.99841  -0.00112  -0.00391   0.00000  -0.00391   1.99450
   A44        1.93480   0.00011  -0.00012   0.00000  -0.00012   1.93469
   A45        1.90868  -0.00050   0.00023   0.00000   0.00023   1.90891
   A46        1.87903   0.00066   0.00145   0.00000   0.00145   1.88047
   A47        1.86352   0.00072   0.00241   0.00000   0.00241   1.86592
   A48        1.87426   0.00023   0.00026   0.00000   0.00026   1.87452
   A49        2.01957   0.00067  -0.00700   0.00000  -0.00699   2.01258
   A50        1.92427  -0.00235  -0.00214   0.00000  -0.00216   1.92212
   A51        1.90213   0.00004   0.00226   0.00000   0.00229   1.90443
   A52        1.78536   0.00240   0.01801   0.00000   0.01803   1.80339
   A53        1.93988  -0.00058  -0.00727   0.00000  -0.00729   1.93259
   A54        1.88625  -0.00018  -0.00319   0.00000  -0.00320   1.88304
   A55        2.04575  -0.00839  -0.01085   0.00000  -0.01085   2.03491
   A56        2.06420  -0.00131  -0.00011   0.00000  -0.00008   2.06412
   A57        1.96792   0.00157   0.00005   0.00000   0.00008   1.96800
   A58        2.25091  -0.00028  -0.00047   0.00000  -0.00045   2.25046
   A59        1.91812  -0.00025   0.00952   0.00000   0.00954   1.92765
   A60        1.90604  -0.00062   0.00533   0.00000   0.00536   1.91140
   A61        1.94396  -0.00334  -0.03286   0.00000  -0.03286   1.91110
   A62        1.90947   0.00049   0.00186   0.00000   0.00190   1.91137
   A63        1.89595   0.00161   0.00669   0.00000   0.00668   1.90264
   A64        1.88985   0.00220   0.00955   0.00000   0.00956   1.89941
    D1        0.88228   0.00031   0.02029   0.00000   0.02022   0.90250
    D2       -3.12904   0.00062   0.01609   0.00000   0.01601  -3.11303
    D3       -0.79099   0.00078   0.02087   0.00000   0.02079  -0.77020
    D4        3.07503   0.00026   0.01476   0.00000   0.01479   3.08982
    D5       -0.93629   0.00057   0.01057   0.00000   0.01058  -0.92571
    D6        1.40177   0.00073   0.01535   0.00000   0.01536   1.41712
    D7       -1.22089  -0.00124  -0.01235   0.00000  -0.01220  -1.23309
    D8        1.05098  -0.00093  -0.01654   0.00000  -0.01642   1.03456
    D9       -2.89416  -0.00077  -0.01176   0.00000  -0.01163  -2.90579
   D10       -0.03412  -0.00034  -0.02067   0.00000  -0.02066  -0.05478
   D11       -2.04894  -0.00218  -0.03771   0.00000  -0.03773  -2.08666
   D12        2.16661  -0.00058  -0.03393   0.00000  -0.03393   2.13268
   D13       -2.21818  -0.00071  -0.02350   0.00000  -0.02349  -2.24167
   D14        2.05019  -0.00254  -0.04054   0.00000  -0.04056   2.00963
   D15       -0.01744  -0.00095  -0.03675   0.00000  -0.03677  -0.05421
   D16        2.01011   0.00260   0.05498   0.00000   0.05507   2.06517
   D17       -0.00471   0.00076   0.03794   0.00000   0.03800   0.03329
   D18       -2.07234   0.00236   0.04172   0.00000   0.04179  -2.03055
   D19        3.04372   0.00075  -0.00147   0.00000  -0.00146   3.04226
   D20        0.94899   0.00068  -0.01315   0.00000  -0.01312   0.93587
   D21       -1.13746   0.00043  -0.00812   0.00000  -0.00809  -1.14555
   D22       -1.06708   0.00041   0.00080   0.00000   0.00091  -1.06617
   D23        3.12138   0.00034  -0.01088   0.00000  -0.01075   3.11063
   D24        1.03492   0.00009  -0.00585   0.00000  -0.00572   1.02921
   D25        1.05009  -0.00102  -0.04619   0.00000  -0.04634   1.00375
   D26       -1.04464  -0.00109  -0.05787   0.00000  -0.05801  -1.10264
   D27       -3.13109  -0.00134  -0.05284   0.00000  -0.05297   3.09912
   D28       -1.02492  -0.00009   0.01130   0.00000   0.01130  -1.01362
   D29        1.27855   0.00005   0.01370   0.00000   0.01369   1.29224
   D30        2.94853   0.00021   0.01280   0.00000   0.01279   2.96132
   D31        1.01442   0.00010   0.01320   0.00000   0.01320   1.02763
   D32       -2.96529   0.00024   0.01559   0.00000   0.01559  -2.94970
   D33       -1.29531   0.00040   0.01470   0.00000   0.01469  -1.28061
   D34       -3.10780   0.00008   0.00340   0.00000   0.00339  -3.10441
   D35       -0.80433   0.00021   0.00579   0.00000   0.00578  -0.79855
   D36        0.86566   0.00037   0.00489   0.00000   0.00488   0.87054
   D37       -2.09517   0.00000  -0.00358   0.00000  -0.00360  -2.09877
   D38       -0.00290  -0.00090   0.00229   0.00000   0.00229  -0.00061
   D39        2.00658  -0.00009   0.00498   0.00000   0.00500   2.01158
   D40        2.16982   0.00010  -0.00146   0.00000  -0.00147   2.16835
   D41       -2.02109  -0.00081   0.00441   0.00000   0.00442  -2.01668
   D42       -0.01161   0.00000   0.00711   0.00000   0.00713  -0.00449
   D43       -0.00407   0.00021   0.00823   0.00000   0.00823   0.00415
   D44        2.08820  -0.00070   0.01410   0.00000   0.01412   2.10232
   D45       -2.18551   0.00012   0.01680   0.00000   0.01683  -2.16868
   D46       -0.57457  -0.00040  -0.00332   0.00000  -0.00332  -0.57789
   D47       -2.80504  -0.00065  -0.00620   0.00000  -0.00619  -2.81123
   D48        1.49281  -0.00064  -0.00567   0.00000  -0.00565   1.48715
   D49        1.64914   0.00012   0.00006   0.00000   0.00006   1.64920
   D50       -0.58132  -0.00012  -0.00282   0.00000  -0.00281  -0.58414
   D51       -2.56666  -0.00011  -0.00228   0.00000  -0.00228  -2.56894
   D52       -2.52792  -0.00001   0.00041   0.00000   0.00041  -2.52752
   D53        1.52480  -0.00025  -0.00246   0.00000  -0.00246   1.52233
   D54       -0.46054  -0.00024  -0.00193   0.00000  -0.00193  -0.46247
   D55       -1.45411   0.00053   0.00100   0.00000   0.00099  -1.45312
   D56        2.92035   0.00001  -0.00853   0.00000  -0.00853   2.91182
   D57        0.71834   0.00040  -0.00770   0.00000  -0.00770   0.71064
   D58        2.58275   0.00024   0.00183   0.00000   0.00183   2.58457
   D59        0.67402  -0.00028  -0.00769   0.00000  -0.00770   0.66633
   D60       -1.52799   0.00011  -0.00686   0.00000  -0.00686  -1.53486
   D61        0.45679   0.00000   0.00108   0.00000   0.00109   0.45788
   D62       -1.45193  -0.00051  -0.00844   0.00000  -0.00844  -1.46037
   D63        2.62924  -0.00013  -0.00761   0.00000  -0.00761   2.62163
   D64       -1.54680  -0.00011  -0.00677   0.00000  -0.00678  -1.55358
   D65        2.56008  -0.00005  -0.00039   0.00000  -0.00039   2.55969
   D66        0.45801  -0.00018   0.00170   0.00000   0.00171   0.45972
   D67        0.52575  -0.00021  -0.00798   0.00000  -0.00798   0.51777
   D68       -1.65056  -0.00015  -0.00160   0.00000  -0.00159  -1.65215
   D69        2.53056  -0.00028   0.00050   0.00000   0.00050   2.53106
   D70        2.74683  -0.00007  -0.00765   0.00000  -0.00766   2.73917
   D71        0.57052  -0.00000  -0.00127   0.00000  -0.00127   0.56925
   D72       -1.53154  -0.00013   0.00083   0.00000   0.00082  -1.53072
   D73        1.44299  -0.00039  -0.01012   0.00000  -0.01011   1.43288
   D74       -2.88720   0.00008  -0.00905   0.00000  -0.00905  -2.89625
   D75       -0.66573   0.00036  -0.00277   0.00000  -0.00276  -0.66849
   D76       -0.45499  -0.00000  -0.00141   0.00000  -0.00141  -0.45640
   D77        1.49800   0.00047  -0.00034   0.00000  -0.00035   1.49766
   D78       -2.56371   0.00075   0.00594   0.00000   0.00594  -2.55777
   D79       -2.57300  -0.00038  -0.00302   0.00000  -0.00301  -2.57601
   D80       -0.62001   0.00009  -0.00195   0.00000  -0.00194  -0.62195
   D81        1.60146   0.00037   0.00433   0.00000   0.00435   1.60581
   D82        0.84068   0.00036   0.00388   0.00000   0.00388   0.84456
   D83       -1.26077   0.00019   0.00073   0.00000   0.00073  -1.26004
   D84        2.94737   0.00021   0.00101   0.00000   0.00100   2.94838
   D85       -0.78192   0.00016   0.00201   0.00000   0.00201  -0.77992
   D86       -2.88337  -0.00002  -0.00114   0.00000  -0.00114  -2.88452
   D87        1.32477   0.00000  -0.00086   0.00000  -0.00087   1.32390
   D88       -3.14135  -0.00019   0.00085   0.00000   0.00085  -3.14050
   D89        1.04038  -0.00037  -0.00231   0.00000  -0.00230   1.03808
   D90       -1.03466  -0.00035  -0.00203   0.00000  -0.00202  -1.03668
   D91       -0.85491   0.00032   0.00408   0.00000   0.00407  -0.85084
   D92       -2.98477   0.00018   0.00512   0.00000   0.00512  -2.97965
   D93        1.23514   0.00014   0.00473   0.00000   0.00473   1.23987
   D94        0.94989  -0.00027  -0.00571   0.00000  -0.00571   0.94418
   D95       -1.17997  -0.00041  -0.00467   0.00000  -0.00467  -1.18464
   D96        3.03994  -0.00045  -0.00505   0.00000  -0.00506   3.03489
   D97       -3.09547   0.00034   0.00446   0.00000   0.00446  -3.09101
   D98        1.05786   0.00020   0.00550   0.00000   0.00550   1.06336
   D99       -1.00541   0.00016   0.00511   0.00000   0.00511  -1.00030
   D100      -1.30834   0.00207  -0.03446   0.00000  -0.03447  -1.34280
   D101       2.81724   0.00106  -0.03576   0.00000  -0.03577   2.78147
   D102       0.76900   0.00065  -0.03486   0.00000  -0.03485   0.73415
   D103      -0.15297   0.00053  -0.02012   0.00000  -0.02012  -0.17308
   D104       3.00580   0.00147  -0.00323   0.00000  -0.00323   3.00257
   D105      -3.12122   0.00109   0.02001   0.00000   0.02001  -3.10121
         Item               Value     Threshold  Converged?
 Maximum Force            0.011520     0.000450     NO 
 RMS     Force            0.002102     0.000300     NO 
 Maximum Displacement     0.178614     0.001800     NO 
 RMS     Displacement     0.030226     0.001200     NO 
 Predicted change in Energy=-1.919696D-04
 GradGradGradGradGradGradGradGradGradGradGradGradGradGradGradGradGradGrad

                          Input orientation:                          
 ---------------------------------------------------------------------
 Center     Atomic      Atomic             Coordinates (Angstroms)
 Number     Number       Type             X           Y           Z
 ---------------------------------------------------------------------
      1          6           0        0.096294    0.739594    0.506986
      2          6           0       -0.356938   -1.406047   -0.994226
      3          1           0        0.170589   -2.345179   -0.806830
      4          1           0       -0.575583   -1.375915   -2.065562
      5          6           0       -1.650064   -1.396379   -0.180729
      6          1           0       -2.277187   -2.253908   -0.444607
      7          6           0       -1.300634   -1.160224    1.304501
      8          1           0       -0.354311   -1.571223    1.667457
      9          1           0       -2.093112   -1.456067    1.991048
     10          6           0       -1.321439    0.350093    0.960942
     11          1           0       -1.661274    1.057782    1.723552
     12          6           0       -2.313510    0.011398   -0.201790
     13          6           0       -3.753795   -0.017608    0.321524
     14          1           0       -3.856594   -0.554121    1.267069
     15          1           0       -4.410566   -0.501852   -0.408842
     16          1           0       -4.120869    1.002296    0.478222
     17          6           0       -2.316196    0.788165   -1.517706
     18          1           0       -1.344930    0.833261   -2.014313
     19          1           0       -2.659776    1.816205   -1.362708
     20          1           0       -3.010786    0.312784   -2.218854
     21          6           0        0.608793   -0.246703   -0.636758
     22          8           0        1.801822   -0.929461   -0.204831
     23          1           0        0.858751    0.335457   -1.524976
     24          7           0        2.982753   -0.198488   -0.236812
     25          8           0        2.974638    0.878279   -0.785456
     26          8           0        3.899670   -0.776058    0.275781
     27          6           0        0.172521    2.227151    0.064794
     28          1           0        1.202309    2.506354   -0.155805
     29          1           0       -0.215485    2.864723    0.861398
     30          1           0       -0.434075    2.372525   -0.829061
     31          8           0        0.940535    0.717236    1.585363
 ---------------------------------------------------------------------
                    Distance matrix (angstroms):
                    1          2          3          4          5
     1  C    0.000000
     2  C    2.657598   0.000000
     3  H    3.353723   1.093331   0.000000
     4  H    3.397763   1.093835   1.755179   0.000000
     5  C    2.843431   1.527759   2.146393   2.169683   0.000000
     6  H    3.937003   2.169863   2.476114   2.508749   1.094655
     7  C    2.489327   2.497026   2.833078   3.453917   1.543949
     8  H    2.624807   2.666805   2.645113   3.744668   2.263921
     9  H    3.437567   3.453790   3.707153   4.331905   2.217311
    10  C    1.538751   2.799459   3.551852   3.563023   2.112243
    11  H    2.161093   3.893336   4.619383   4.632385   3.106336
    12  C    2.615299   2.542692   3.477108   2.901495   1.556419
    13  C    3.928223   3.898409   4.700165   4.200501   2.564946
    14  H    4.228091   4.252861   4.871052   4.748348   2.770251
    15  H    4.763582   4.194299   4.954112   4.267997   2.910770
    16  H    4.225436   4.704827   5.592277   4.969485   3.506100
    17  C    3.149896   2.987857   4.062916   2.830745   2.646407
    18  H    2.905658   2.651642   3.722539   2.339867   2.902832
    19  H    3.500110   3.977656   5.063308   3.876531   3.568933
    20  H    4.155276   3.390723   4.379466   2.967392   2.987768
    21  C    1.594863   1.550644   2.150477   2.172405   2.575296
    22  O    2.490231   2.347450   2.242227   3.051834   3.483405
    23  H    2.207609   2.189162   2.859215   2.297463   3.331727
    24  N    3.124880   3.631171   3.583499   4.170421   4.785507
    25  O    3.158244   4.044889   4.272451   4.395922   5.189185
    26  O    4.100771   4.486481   4.188106   5.086217   5.602923
    27  C    1.553760   3.821253   4.654669   4.252077   4.063505
    28  H    2.187236   4.294308   5.002565   4.677615   4.834044
    29  H    2.176922   4.658629   5.484079   5.165246   4.615305
    30  H    2.175494   3.782966   4.756348   3.949653   4.012929
    31  O    1.369723   3.584138   3.961539   4.473159   3.781224
                    6          7          8          9         10
     6  H    0.000000
     7  C    2.282362   0.000000
     8  H    2.936720   1.093703   0.000000
     9  H    2.569601   1.089445   1.772400   0.000000
    10  C    3.109637   1.549039   2.264057   2.217839   0.000000
    11  H    4.005940   2.285873   2.936489   2.564660   1.094480
    12  C    2.278572   2.160446   3.136437   2.647747   1.565524
    13  C    2.787179   2.879203   3.972625   2.759410   2.541735
    14  H    2.883338   2.627107   3.668896   2.108915   2.708935
    15  H    2.760849   3.611187   4.680575   3.469955   3.484943
    16  H    3.854043   3.648692   4.714260   3.527604   2.914653
    17  C    3.226030   3.576651   4.422778   4.171055   2.706501
    18  H    3.586599   3.871753   4.507583   4.673726   3.014324
    19  H    4.189881   4.221421   5.096247   4.719804   3.056139
    20  H    3.205312   4.184304   5.070479   4.657707   3.600888
    21  C    3.520607   2.872093   2.826894   3.958310   2.575773
    22  O    4.295342   3.457827   2.926812   4.502189   3.570860
    23  H    4.207863   3.860822   3.911340   4.928030   3.306544
    24  N    5.651097   4.652740   4.080029   5.684124   4.501291
    25  O    6.124414   5.177004   4.806116   6.232194   4.667458
    26  O    6.391913   5.314980   4.545921   6.270406   5.384945
    27  C    5.132295   3.896328   4.156168   4.733883   2.560927
    28  H    5.903422   4.673437   4.730115   5.582971   3.502269
    29  H    5.670683   4.192146   4.510723   4.844669   2.748892
    30  H    4.994872   4.217028   4.668202   5.036223   2.842844
    31  O    4.827237   2.937104   2.630667   3.753777   2.375125
                   11         12         13         14         15
    11  H    0.000000
    12  C    2.286323   0.000000
    13  C    2.738758   1.532683   0.000000
    14  H    2.761529   2.204193   1.092002   0.000000
    15  H    3.812895   2.168856   1.095113   1.765869   0.000000
    16  H    2.757451   2.170447   1.095218   1.764810   1.770104
    17  C    3.317736   1.528074   2.469560   3.453915   2.698168
    18  H    3.757941   2.213334   3.461610   4.358985   3.709203
    19  H    3.331248   2.173697   2.719629   3.737184   3.057533
    20  H    4.233058   2.155360   2.667347   3.690336   2.428819
    21  C    3.525046   2.965749   4.472467   4.864025   5.031004
    22  O    4.434053   4.221514   5.654502   5.858757   6.230427
    23  H    4.174352   3.452402   4.980943   5.551697   5.450921
    24  N    5.195019   5.300536   6.762066   7.011761   7.401539
    25  O    5.274374   5.390423   6.877487   7.275326   7.522489
    26  O    6.031841   6.281064   7.691090   7.822502   8.342896
    27  C    2.735271   3.340805   4.529990   5.041300   5.355042
    28  H    3.718931   4.311369   5.582221   6.081412   6.373201
    29  H    2.469545   3.697775   4.595534   5.011062   5.526847
    30  H    3.122563   3.082315   4.249368   4.967158   4.924541
    31  O    2.627637   3.779012   4.916708   4.972938   5.839290
                   16         17         18         19         20
    16  H    0.000000
    17  C    2.699338   0.000000
    18  H    3.734587   1.091792   0.000000
    19  H    2.487219   1.094960   1.766236   0.000000
    20  H    2.996987   1.095469   1.757217   1.765352   0.000000
    21  C    5.017258   3.225303   2.623168   3.932701   3.989662
    22  O    6.267098   4.651016   4.035277   5.365185   5.362896
    23  H    5.408705   3.207067   2.311594   3.820861   3.931322
    24  N    7.239793   5.540129   4.790914   6.096291   6.333435
    25  O    7.208224   5.342025   4.491190   5.741041   6.180592
    26  O    8.217821   6.655853   5.944768   7.240912   7.427192
    27  C    4.483792   3.281569   2.927161   3.198210   4.360424
    28  H    5.567801   4.145699   3.569554   4.104707   5.178618
    29  H    4.343672   3.792785   3.697593   3.467073   4.879965
    30  H    4.144752   2.554762   2.145650   2.355424   3.579595
    31  O    5.188915   4.498929   4.265499   4.781328   5.499872
                   21         22         23         24         25
    21  C    0.000000
    22  O    1.440846   0.000000
    23  H    1.091018   2.057227   0.000000
    24  N    2.407897   1.389223   2.540836   0.000000
    25  O    2.623914   2.231714   2.306193   1.208514   0.000000
    26  O    3.455838   2.157658   3.704779   1.198781   2.172267
    27  C    2.608154   3.562516   2.564525   3.724527   3.224011
    28  H    2.857079   3.488072   2.589490   3.239246   2.487618
    29  H    3.550335   4.427437   3.639499   4.562680   4.103044
    30  H    2.825758   4.036335   2.511044   4.316894   3.722095
    31  O    2.444802   2.580353   3.134750   2.886092   3.127986
                   26         27         28         29         30
    26  O    0.000000
    27  C    4.791182   0.000000
    28  H    4.270393   1.089533   0.000000
    29  H    5.525643   1.091615   1.781367   0.000000
    30  H    5.469515   1.089985   1.774523   1.774173   0.000000
    31  O    3.563904   2.276361   2.510207   2.544053   3.234034
                   31
    31  O    0.000000
 Stoichiometry    C10H16NO4(2)
 Framework group  C1[X(C10H16NO4)]
 Deg. of freedom    87
 Full point group                 C1      NOp   1
 Largest Abelian subgroup         C1      NOp   1
 Largest concise Abelian subgroup C1      NOp   1
                         Standard orientation:                         
 ---------------------------------------------------------------------
 Center     Atomic      Atomic             Coordinates (Angstroms)
 Number     Number       Type             X           Y           Z
 ---------------------------------------------------------------------
      1          6           0        0.091707    0.740786    0.511047
      2          6           0       -0.353664   -1.410681   -0.984167
      3          1           0        0.169665   -2.350296   -0.787641
      4          1           0       -0.562570   -1.385002   -2.057560
      5          6           0       -1.654035   -1.393830   -0.182420
      6          1           0       -2.281023   -2.250951   -0.447940
      7          6           0       -1.317373   -1.151626    1.304784
      8          1           0       -0.375448   -1.563383    1.678174
      9          1           0       -2.116783   -1.442182    1.985528
     10          6           0       -1.331083    0.357112    0.954010
     11          1           0       -1.675899    1.069253    1.710215
     12          6           0       -2.313535    0.015556   -0.216029
     13          6           0       -3.758547   -0.007244    0.294402
     14          1           0       -3.871278   -0.539048    1.241474
     15          1           0       -4.409992   -0.493194   -0.439591
     16          1           0       -4.124316    1.014336    0.443024
     17          6           0       -2.302312    0.786149   -1.535526
     18          1           0       -1.326497    0.826387   -2.023557
     19          1           0       -2.644552    1.815796   -1.388430
     20          1           0       -2.991815    0.309297   -2.240685
     21          6           0        0.611873   -0.252194   -0.623415
     22          8           0        1.799152   -0.936025   -0.177565
     23          1           0        0.871361    0.325142   -1.512048
     24          7           0        2.982254   -0.208289   -0.202303
     25          8           0        2.981932    0.865912   -0.756015
     26          8           0        3.892985   -0.785837    0.321227
     27          6           0        0.175851    2.226051    0.062626
     28          1           0        1.208319    2.501533   -0.149976
     29          1           0       -0.217625    2.868359    0.852716
     30          1           0       -0.422282    2.368812   -0.837331
     31          8           0        0.926138    0.721285    1.597088
 ---------------------------------------------------------------------
 Rotational constants (GHZ):           1.2846563           0.4207744           0.3998231
 Standard basis: 6-31++G(d,p) (6D, 7F)
 There are   381 symmetry adapted cartesian basis functions of A   symmetry.
 There are   381 symmetry adapted basis functions of A   symmetry.
   381 basis functions,   608 primitive gaussians,   381 cartesian basis functions
    58 alpha electrons       57 beta electrons
       nuclear repulsion energy      1141.3923276779 Hartrees.
 NAtoms=   31 NActive=   31 NUniq=   31 SFac= 1.00D+00 NAtFMM=   60 NAOKFM=F Big=F
 Integral buffers will be    131072 words long.
 Raffenetti 2 integral format.
 Two-electron integral symmetry is turned on.
 Nuclear repulsion after empirical dispersion term =     1141.3636354417 Hartrees.
 One-electron integrals computed using PRISM.
 NBasis=   381 RedAO= T EigKep=  2.00D-06  NBF=   381
 NBsUse=   381 1.00D-06 EigRej= -1.00D+00 NBFU=   381
 Lowest energy guess from the checkpoint file:  "Alpha-Pinene-RO-NO3up-Oup-Conf01-wb97-opt.chk"
 B after Tr=     0.000000   -0.000000   -0.000000
         Rot=    0.999988   -0.004692   -0.000563   -0.001545 Ang=  -0.57 deg.
 B after Tr=     0.000000   -0.000000    0.000000
         Rot=    0.999957    0.008629    0.001163    0.003259 Ang=   1.07 deg.
 Initial guess <Sx>= 0.0000 <Sy>= 0.0000 <Sz>= 0.5000 <S**2>= 0.7540 S= 0.5020
 Requested convergence on RMS density matrix=1.00D-08 within 128 cycles.
 Requested convergence on MAX density matrix=1.00D-06.
 Requested convergence on             energy=1.00D-06.
 No special actions if energy rises.
 SCF Done:  E(UwB97XD) =  -745.939735778     A.U. after   18 cycles
            NFock= 18  Conv=0.82D-08     -V/T= 2.0089
 <Sx>= 0.0000 <Sy>= 0.0000 <Sz>= 0.5000 <S**2>= 0.7540 S= 0.5020
 <L.S>= 0.000000000000E+00
 Annihilation of the first spin contaminant:
 S**2 before annihilation     0.7540,   after     0.7500
 Calling FoFJK, ICntrl=      2127 FMM=F ISym2X=0 I1Cent= 0 IOpClX= 1 NMat=1 NMatS=1 NMatT=0.
 ***** Axes restored to original set *****
 -------------------------------------------------------------------
 Center     Atomic                   Forces (Hartrees/Bohr)
 Number     Number              X              Y              Z
 -------------------------------------------------------------------
      1        6           0.003206301   -0.003007058   -0.001129664
      2        6          -0.000211817    0.000066573   -0.000377538
      3        1           0.000204947   -0.000228083    0.000004302
      4        1          -0.000193432    0.000129675   -0.000272108
      5        6          -0.000056212    0.000179707   -0.000044132
      6        1          -0.000320691   -0.000229041   -0.000069570
      7        6           0.000216466   -0.000298311   -0.000018725
      8        1           0.000206211   -0.000192995    0.000036411
      9        1          -0.000248530    0.000064853    0.000213051
     10        6          -0.001158986    0.000593320    0.000773701
     11        1           0.000121125    0.000032176    0.000140306
     12        6           0.000284532   -0.000233554   -0.000003506
     13        6          -0.000123978    0.000015750   -0.000042562
     14        1          -0.000053389   -0.000131207    0.000209559
     15        1          -0.000278324   -0.000171478   -0.000190705
     16        1          -0.000060787    0.000243978    0.000042012
     17        6          -0.000056520   -0.000153648   -0.000005964
     18        1           0.000359809   -0.000137349   -0.000180901
     19        1          -0.000160692    0.000225714    0.000032063
     20        1          -0.000194132   -0.000207277   -0.000144075
     21        6          -0.001702042    0.002187862    0.001336388
     22        8           0.001483371    0.000009677    0.000272115
     23        1           0.000380078   -0.000034986   -0.000487590
     24        7          -0.003521763   -0.001667502    0.000873397
     25        8          -0.000292916    0.002702759   -0.001063154
     26        8           0.002211304   -0.001124151    0.000891074
     27        6          -0.000251729    0.001279053    0.000096168
     28        1           0.000641447   -0.000265035   -0.000100999
     29        1          -0.000031425   -0.000331116    0.000284193
     30        1           0.000103541   -0.000301659   -0.000163012
     31        8          -0.000501766    0.000983352   -0.000910536
 -------------------------------------------------------------------
 Cartesian Forces:  Max     0.003521763 RMS     0.000884704

 GradGradGradGradGradGradGradGradGradGradGradGradGradGradGradGradGradGrad
 Berny optimization.
 Using GEDIIS/GDIIS optimizer.
 FormGI is forming the generalized inverse of G from B-inverse, IUseBI=4.
 Internal  Forces:  Max     0.002890930 RMS     0.000486139
 Search for a local minimum.
 Step number   9 out of a maximum of  186
 All quantities printed in internal units (Hartrees-Bohrs-Radians)
 Mixed Optimization -- En-DIIS/RFO-DIIS
 Update second derivatives using D2CorX and points    1    2    3    4    5
                                                      7    8    6    9
 ITU=  0 -1 -1  1  1  1  1  1  0
 Use linear search instead of GDIIS.
     Eigenvalues ---    0.00105   0.00257   0.00392   0.00465   0.01001
     Eigenvalues ---    0.01262   0.01522   0.01555   0.02212   0.02761
     Eigenvalues ---    0.02770   0.02894   0.02963   0.03224   0.03475
     Eigenvalues ---    0.03580   0.04279   0.04421   0.04468   0.04751
     Eigenvalues ---    0.04896   0.05080   0.05262   0.05341   0.05361
     Eigenvalues ---    0.05605   0.05668   0.05696   0.05743   0.05764
     Eigenvalues ---    0.06143   0.06721   0.07257   0.07639   0.08460
     Eigenvalues ---    0.08823   0.09283   0.09483   0.10185   0.11978
     Eigenvalues ---    0.12925   0.15376   0.15913   0.15975   0.15999
     Eigenvalues ---    0.16000   0.16001   0.16013   0.16025   0.16170
     Eigenvalues ---    0.16784   0.18866   0.21232   0.21790   0.23410
     Eigenvalues ---    0.24690   0.24914   0.24971   0.25561   0.26130
     Eigenvalues ---    0.28018   0.29121   0.29538   0.29705   0.30560
     Eigenvalues ---    0.32275   0.34395   0.34609   0.34653   0.34675
     Eigenvalues ---    0.34722   0.34812   0.34868   0.34885   0.34905
     Eigenvalues ---    0.34999   0.35085   0.35097   0.35249   0.35284
     Eigenvalues ---    0.35388   0.36900   0.40697   0.48434   0.49798
     Eigenvalues ---    0.92459   1.07493
 RFO step:  Lambda=-5.48597261D-04 EMin= 1.05083495D-03
 Quartic linear search produced a step of  0.00969.
 Iteration  1 RMS(Cart)=  0.03610166 RMS(Int)=  0.00107187
 Iteration  2 RMS(Cart)=  0.00147648 RMS(Int)=  0.00002752
 Iteration  3 RMS(Cart)=  0.00000255 RMS(Int)=  0.00002746
 Iteration  4 RMS(Cart)=  0.00000000 RMS(Int)=  0.00002746
 Variable       Old X    -DE/DX   Delta X   Delta X   Delta X     New X
                                 (Linear)    (Quad)   (Total)
    R1        2.90782   0.00129   0.00002   0.00637   0.00640   2.91421
    R2        3.01385  -0.00271   0.00007  -0.00687  -0.00679   3.00706
    R3        2.93618   0.00035   0.00014   0.00599   0.00613   2.94231
    R4        2.58840  -0.00104   0.00008   0.00091   0.00099   2.58939
    R5        2.06610   0.00030   0.00004   0.00636   0.00640   2.07250
    R6        2.06705   0.00031   0.00004   0.00636   0.00641   2.07346
    R7        2.88705   0.00040   0.00003   0.00971   0.00973   2.89677
    R8        2.93029   0.00068   0.00003   0.00696   0.00699   2.93729
    R9        2.06860   0.00038   0.00005   0.00725   0.00730   2.07590
   R10        2.91764   0.00034   0.00005   0.00589   0.00594   2.92358
   R11        2.94121  -0.00030   0.00004   0.00412   0.00414   2.94534
   R12        2.06680   0.00026   0.00004   0.00687   0.00691   2.07371
   R13        2.05875   0.00030   0.00005   0.00656   0.00660   2.06536
   R14        2.92726   0.00032   0.00006   0.00654   0.00661   2.93386
   R15        2.06827   0.00008   0.00004   0.00666   0.00671   2.07498
   R16        2.95841   0.00059   0.00003   0.00766   0.00768   2.96610
   R17        2.89635   0.00049   0.00004   0.00821   0.00825   2.90461
   R18        2.88764   0.00012   0.00006   0.00783   0.00789   2.89553
   R19        2.06359   0.00025   0.00004   0.00589   0.00593   2.06952
   R20        2.06946   0.00037   0.00003   0.00616   0.00619   2.07566
   R21        2.06966   0.00025   0.00004   0.00585   0.00589   2.07555
   R22        2.06319   0.00040   0.00003   0.00647   0.00650   2.06969
   R23        2.06917   0.00027   0.00004   0.00610   0.00613   2.07531
   R24        2.07014   0.00030   0.00004   0.00582   0.00586   2.07600
   R25        2.72280   0.00023   0.00003   0.00371   0.00374   2.72655
   R26        2.06173   0.00046   0.00004   0.00708   0.00712   2.06884
   R27        2.62525  -0.00143   0.00002  -0.00118  -0.00116   2.62409
   R28        2.28376   0.00289   0.00008   0.01254   0.01261   2.29637
   R29        2.26537   0.00261   0.00008   0.01224   0.01231   2.27768
   R30        2.05892   0.00056   0.00003   0.00703   0.00706   2.06598
   R31        2.06285   0.00002   0.00004   0.00503   0.00507   2.06792
   R32        2.05977   0.00003   0.00007   0.00389   0.00396   2.06373
    A1        1.92954  -0.00002  -0.00002   0.00387   0.00380   1.93334
    A2        1.95142   0.00027  -0.00003   0.00246   0.00246   1.95389
    A3        1.90868   0.00016  -0.00030   0.01981   0.01942   1.92809
    A4        1.95219  -0.00022   0.00005  -0.00250  -0.00246   1.94972
    A5        1.93526   0.00034   0.00005   0.00684   0.00659   1.94184
    A6        1.78181  -0.00054   0.00027  -0.03194  -0.03163   1.75018
    A7        1.86291  -0.00001  -0.00001   0.00020   0.00019   1.86311
    A8        1.89923  -0.00002  -0.00003  -0.00145  -0.00149   1.89774
    A9        1.87780   0.00006   0.00000  -0.00115  -0.00116   1.87664
   A10        1.93068   0.00018   0.00003   0.00248   0.00252   1.93320
   A11        1.90676   0.00010   0.00003   0.00282   0.00286   1.90962
   A12        1.98195  -0.00031  -0.00003  -0.00286  -0.00290   1.97904
   A13        1.93007   0.00026  -0.00001  -0.00047  -0.00048   1.92959
   A14        1.89825  -0.00017  -0.00000   0.00061   0.00060   1.89885
   A15        1.93833  -0.00016   0.00002   0.00115   0.00117   1.93951
   A16        2.07302  -0.00006  -0.00000   0.00082   0.00082   2.07383
   A17        2.05003  -0.00012  -0.00000  -0.00123  -0.00123   2.04880
   A18        1.54193   0.00020  -0.00000  -0.00071  -0.00071   1.54122
   A19        2.04607  -0.00000   0.00000  -0.00133  -0.00132   2.04475
   A20        1.98237   0.00006  -0.00000   0.00219   0.00219   1.98455
   A21        1.50348  -0.00011   0.00000   0.00059   0.00059   1.50407
   A22        1.89464  -0.00000  -0.00001  -0.00172  -0.00173   1.89292
   A23        2.03937   0.00002   0.00001   0.00117   0.00118   2.04056
   A24        1.97661   0.00002   0.00000  -0.00027  -0.00027   1.97634
   A25        1.87534  -0.00013   0.00004  -0.00425  -0.00419   1.87115
   A26        1.90495   0.00002  -0.00000   0.00116   0.00115   1.90610
   A27        2.00370  -0.00010  -0.00004   0.00104   0.00099   2.00469
   A28        2.07153   0.00011  -0.00001   0.00011   0.00010   2.07163
   A29        1.53308  -0.00009  -0.00000  -0.00207  -0.00207   1.53102
   A30        2.04950   0.00015   0.00001   0.00284   0.00284   2.05235
   A31        1.48621   0.00001   0.00001   0.00082   0.00084   1.48704
   A32        1.95933   0.00015  -0.00001   0.00110   0.00109   1.96041
   A33        2.06256  -0.00024   0.00002  -0.00457  -0.00455   2.05802
   A34        1.92410   0.00003  -0.00005   0.00222   0.00217   1.92627
   A35        2.13026   0.00013   0.00003   0.00248   0.00250   2.13276
   A36        1.87759  -0.00005  -0.00000  -0.00134  -0.00135   1.87623
   A37        1.97513   0.00002   0.00001   0.00030   0.00031   1.97544
   A38        1.92221   0.00011  -0.00002   0.00186   0.00184   1.92405
   A39        1.92430  -0.00006   0.00001   0.00022   0.00023   1.92453
   A40        1.87945  -0.00007  -0.00000  -0.00145  -0.00145   1.87800
   A41        1.87768   0.00000  -0.00000  -0.00111  -0.00111   1.87656
   A42        1.88199  -0.00002   0.00001   0.00007   0.00008   1.88206
   A43        1.99450  -0.00009   0.00002   0.00077   0.00079   1.99528
   A44        1.93469   0.00006   0.00000   0.00099   0.00099   1.93567
   A45        1.90891  -0.00013  -0.00000  -0.00061  -0.00061   1.90830
   A46        1.88047   0.00010  -0.00001   0.00099   0.00098   1.88146
   A47        1.86592   0.00005  -0.00001  -0.00200  -0.00201   1.86391
   A48        1.87452   0.00003  -0.00000  -0.00030  -0.00030   1.87422
   A49        2.01258   0.00072   0.00003   0.00186   0.00187   2.01446
   A50        1.92212  -0.00116   0.00001  -0.01599  -0.01597   1.90615
   A51        1.90443  -0.00012  -0.00001   0.00678   0.00671   1.91114
   A52        1.80339   0.00057  -0.00009   0.00330   0.00318   1.80657
   A53        1.93259  -0.00017   0.00004   0.00570   0.00570   1.93829
   A54        1.88304   0.00014   0.00002  -0.00277  -0.00274   1.88030
   A55        2.03491  -0.00237   0.00005  -0.00880  -0.00875   2.02616
   A56        2.06412  -0.00051   0.00000  -0.00016  -0.00016   2.06396
   A57        1.96800   0.00056  -0.00000   0.00235   0.00235   1.97035
   A58        2.25046  -0.00006   0.00000  -0.00202  -0.00202   2.24844
   A59        1.92765  -0.00049  -0.00005   0.00190   0.00185   1.92950
   A60        1.91140  -0.00044  -0.00003   0.00173   0.00170   1.91310
   A61        1.91110  -0.00019   0.00016  -0.01404  -0.01389   1.89721
   A62        1.91137   0.00045  -0.00001   0.00295   0.00293   1.91431
   A63        1.90264   0.00026  -0.00003   0.00316   0.00312   1.90575
   A64        1.89941   0.00044  -0.00005   0.00433   0.00428   1.90369
    D1        0.90250   0.00011  -0.00010   0.00815   0.00808   0.91058
    D2       -3.11303   0.00017  -0.00008   0.00606   0.00602  -3.10701
    D3       -0.77020   0.00031  -0.00010   0.01228   0.01220  -0.75800
    D4        3.08982  -0.00000  -0.00007   0.00964   0.00958   3.09939
    D5       -0.92571   0.00006  -0.00005   0.00755   0.00751  -0.91820
    D6        1.41712   0.00020  -0.00007   0.01376   0.01370   1.43082
    D7       -1.23309  -0.00042   0.00006  -0.01615  -0.01615  -1.24924
    D8        1.03456  -0.00036   0.00008  -0.01823  -0.01821   1.01635
    D9       -2.90579  -0.00021   0.00006  -0.01202  -0.01203  -2.91782
   D10       -0.05478  -0.00008   0.00010  -0.01365  -0.01359  -0.06837
   D11       -2.08666  -0.00045   0.00018  -0.00772  -0.00758  -2.09424
   D12        2.13268   0.00014   0.00016   0.00100   0.00116   2.13384
   D13       -2.24167  -0.00025   0.00011  -0.01794  -0.01786  -2.25953
   D14        2.00963  -0.00061   0.00020  -0.01201  -0.01184   1.99779
   D15       -0.05421  -0.00003   0.00018  -0.00328  -0.00311  -0.05731
   D16        2.06517   0.00034  -0.00027   0.01862   0.01836   2.08353
   D17        0.03329  -0.00002  -0.00018   0.02455   0.02438   0.05767
   D18       -2.03055   0.00056  -0.00020   0.03327   0.03311  -1.99744
   D19        3.04226   0.00000   0.00001   0.05488   0.05488   3.09715
   D20        0.93587   0.00004   0.00006   0.04890   0.04897   0.98484
   D21       -1.14555  -0.00011   0.00004   0.05105   0.05110  -1.09446
   D22       -1.06617   0.00001  -0.00000   0.05995   0.05990  -1.00627
   D23        3.11063   0.00005   0.00005   0.05398   0.05398  -3.11858
   D24        1.02921  -0.00010   0.00003   0.05613   0.05611   1.08532
   D25        1.00375  -0.00000   0.00022   0.04850   0.04877   1.05251
   D26       -1.10264   0.00004   0.00028   0.04252   0.04285  -1.05980
   D27        3.09912  -0.00011   0.00026   0.04468   0.04498  -3.13909
   D28       -1.01362  -0.00009  -0.00005  -0.00923  -0.00928  -1.02290
   D29        1.29224  -0.00010  -0.00007  -0.00802  -0.00808   1.28415
   D30        2.96132  -0.00001  -0.00006  -0.00813  -0.00819   2.95313
   D31        1.02763  -0.00001  -0.00006  -0.00843  -0.00849   1.01914
   D32       -2.94970  -0.00002  -0.00008  -0.00722  -0.00729  -2.95699
   D33       -1.28061   0.00007  -0.00007  -0.00733  -0.00740  -1.28802
   D34       -3.10441   0.00004  -0.00002  -0.00492  -0.00493  -3.10934
   D35       -0.79855   0.00003  -0.00003  -0.00371  -0.00373  -0.80228
   D36        0.87054   0.00012  -0.00002  -0.00382  -0.00384   0.86670
   D37       -2.09877   0.00022   0.00002   0.01531   0.01534  -2.08343
   D38       -0.00061  -0.00043  -0.00001  -0.00115  -0.00118  -0.00178
   D39        2.01158  -0.00004  -0.00002  -0.00009  -0.00012   2.01146
   D40        2.16835   0.00014   0.00001   0.01423   0.01425   2.18260
   D41       -2.01668  -0.00051  -0.00002  -0.00223  -0.00226  -2.01894
   D42       -0.00449  -0.00011  -0.00003  -0.00117  -0.00121  -0.00569
   D43        0.00415   0.00004  -0.00004   0.01090   0.01086   0.01502
   D44        2.10232  -0.00061  -0.00007  -0.00557  -0.00565   2.09667
   D45       -2.16868  -0.00021  -0.00008  -0.00450  -0.00459  -2.17327
   D46       -0.57789  -0.00014   0.00002  -0.00200  -0.00198  -0.57987
   D47       -2.81123  -0.00019   0.00003  -0.00038  -0.00035  -2.81157
   D48        1.48715  -0.00018   0.00003  -0.00060  -0.00057   1.48658
   D49        1.64920   0.00001  -0.00000  -0.00139  -0.00139   1.64781
   D50       -0.58414  -0.00004   0.00001   0.00023   0.00025  -0.58389
   D51       -2.56894  -0.00002   0.00001   0.00001   0.00002  -2.56892
   D52       -2.52752  -0.00002  -0.00000  -0.00304  -0.00304  -2.53055
   D53        1.52233  -0.00007   0.00001  -0.00141  -0.00140   1.52093
   D54       -0.46247  -0.00006   0.00001  -0.00164  -0.00163  -0.46410
   D55       -1.45312   0.00013  -0.00000   0.00093   0.00094  -1.45218
   D56        2.91182   0.00009   0.00004  -0.00186  -0.00181   2.91000
   D57        0.71064   0.00023   0.00004   0.00312   0.00316   0.71380
   D58        2.58457   0.00002  -0.00001   0.00161   0.00160   2.58617
   D59        0.66633  -0.00002   0.00004  -0.00119  -0.00115   0.66518
   D60       -1.53486   0.00012   0.00003   0.00379   0.00383  -1.53103
   D61        0.45788   0.00001  -0.00001   0.00143   0.00143   0.45930
   D62       -1.46037  -0.00003   0.00004  -0.00136  -0.00132  -1.46169
   D63        2.62163   0.00011   0.00004   0.00362   0.00365   2.62529
   D64       -1.55358   0.00006   0.00003   0.00110   0.00114  -1.55244
   D65        2.55969   0.00007   0.00000   0.00316   0.00316   2.56285
   D66        0.45972  -0.00009  -0.00001   0.00107   0.00106   0.46078
   D67        0.51777   0.00000   0.00004   0.00015   0.00019   0.51795
   D68       -1.65215   0.00001   0.00001   0.00221   0.00221  -1.64994
   D69        2.53106  -0.00015  -0.00000   0.00011   0.00011   2.53117
   D70        2.73917   0.00004   0.00004  -0.00152  -0.00149   2.73768
   D71        0.56925   0.00004   0.00001   0.00053   0.00054   0.56979
   D72       -1.53072  -0.00011  -0.00000  -0.00156  -0.00156  -1.53228
   D73        1.43288  -0.00021   0.00005  -0.00691  -0.00686   1.42602
   D74       -2.89625  -0.00004   0.00004  -0.00531  -0.00526  -2.90151
   D75       -0.66849   0.00003   0.00001  -0.00261  -0.00259  -0.67107
   D76       -0.45640  -0.00002   0.00001  -0.00135  -0.00134  -0.45775
   D77        1.49766   0.00015   0.00000   0.00025   0.00025   1.49791
   D78       -2.55777   0.00023  -0.00003   0.00296   0.00293  -2.55484
   D79       -2.57601  -0.00013   0.00001  -0.00104  -0.00102  -2.57703
   D80       -0.62195   0.00004   0.00001   0.00056   0.00057  -0.62138
   D81        1.60581   0.00012  -0.00002   0.00326   0.00324   1.60906
   D82        0.84456   0.00011  -0.00002   0.00206   0.00204   0.84660
   D83       -1.26004   0.00011  -0.00000   0.00238   0.00238  -1.25766
   D84        2.94838   0.00009  -0.00000   0.00100   0.00099   2.94937
   D85       -0.77992   0.00003  -0.00001  -0.00027  -0.00028  -0.78019
   D86       -2.88452   0.00003   0.00001   0.00006   0.00006  -2.88446
   D87        1.32390   0.00001   0.00000  -0.00133  -0.00133   1.32257
   D88       -3.14050  -0.00012  -0.00000  -0.00429  -0.00430   3.13839
   D89        1.03808  -0.00013   0.00001  -0.00397  -0.00396   1.03412
   D90       -1.03668  -0.00015   0.00001  -0.00536  -0.00535  -1.04203
   D91       -0.85084   0.00009  -0.00002  -0.00839  -0.00841  -0.85924
   D92       -2.97965  -0.00002  -0.00002  -0.01102  -0.01104  -2.99070
   D93        1.23987  -0.00000  -0.00002  -0.01088  -0.01089   1.22898
   D94        0.94418   0.00001   0.00003  -0.00904  -0.00902   0.93516
   D95       -1.18464  -0.00010   0.00002  -0.01168  -0.01166  -1.19630
   D96        3.03489  -0.00008   0.00002  -0.01153  -0.01151   3.02338
   D97       -3.09101   0.00011  -0.00002  -0.00491  -0.00493  -3.09594
   D98        1.06336   0.00001  -0.00003  -0.00754  -0.00757   1.05579
   D99       -1.00030   0.00002  -0.00002  -0.00739  -0.00742  -1.00772
   D100      -1.34280   0.00131   0.00017   0.07757   0.07772  -1.26508
   D101       2.78147   0.00073   0.00017   0.08184   0.08200   2.86347
   D102       0.73415   0.00058   0.00017   0.07496   0.07517   0.80931
   D103      -0.17308   0.00058   0.00010   0.04026   0.04036  -0.13273
   D104       3.00257   0.00051   0.00002   0.03561   0.03562   3.03819
   D105      -3.10121  -0.00009  -0.00010  -0.00561  -0.00571  -3.10692
         Item               Value     Threshold  Converged?
 Maximum Force            0.002891     0.000450     NO 
 RMS     Force            0.000486     0.000300     NO 
 Maximum Displacement     0.302770     0.001800     NO 
 RMS     Displacement     0.036311     0.001200     NO 
 Predicted change in Energy=-2.894173D-04
 GradGradGradGradGradGradGradGradGradGradGradGradGradGradGradGradGradGrad

                          Input orientation:                          
 ---------------------------------------------------------------------
 Center     Atomic      Atomic             Coordinates (Angstroms)
 Number     Number       Type             X           Y           Z
 ---------------------------------------------------------------------
      1          6           0        0.109885    0.725409    0.488447
      2          6           0       -0.366237   -1.417408   -1.012607
      3          1           0        0.163201   -2.358460   -0.820493
      4          1           0       -0.591311   -1.394733   -2.086261
      5          6           0       -1.657237   -1.401302   -0.186253
      6          1           0       -2.292568   -2.258825   -0.446546
      7          6           0       -1.295334   -1.164892    1.299220
      8          1           0       -0.345649   -1.583192    1.656044
      9          1           0       -2.085381   -1.456687    1.995782
     10          6           0       -1.311119    0.348774    0.954361
     11          1           0       -1.640191    1.061103    1.722455
     12          6           0       -2.316875    0.010746   -0.202274
     13          6           0       -3.758048   -0.012018    0.331609
     14          1           0       -3.857549   -0.547983    1.281438
     15          1           0       -4.424679   -0.496507   -0.394568
     16          1           0       -4.121192    1.012317    0.490364
     17          6           0       -2.328034    0.782324   -1.526031
     18          1           0       -1.356605    0.827847   -2.029806
     19          1           0       -2.677058    1.812740   -1.376090
     20          1           0       -3.024937    0.297932   -2.223559
     21          6           0        0.604394   -0.254643   -0.663550
     22          8           0        1.800839   -0.933500   -0.228321
     23          1           0        0.857189    0.327844   -1.555376
     24          7           0        2.955176   -0.163434   -0.175952
     25          8           0        2.914859    0.964926   -0.625237
     26          8           0        3.891490   -0.753932    0.300884
     27          6           0        0.203693    2.217818    0.054657
     28          1           0        1.228840    2.471644   -0.227977
     29          1           0       -0.121506    2.860843    0.878219
     30          1           0       -0.454479    2.375388   -0.802442
     31          8           0        0.977972    0.723932    1.548635
[truncated: 663,716 more chars]
