# Supplementary material for: Computational Investigation of the Formation of Peroxide (ROOR) Accretion Products in the OH- and NO3-Initiated Oxidation of α-Pinene
Source: J Phys Chem A. 2021 Dec 9;125(50):10632–9. doi: 10.1021/acs.jpca.1c08969 (PMC8713291; doi:10.1021/acs.jpca.1c08969)
Supplement: Supplementary file 2 — jp1c08969_si_002.zip [file jp1c08969_si_002.zip › JPCA-secondnd-paper-updated-outfile/α-pinene, (S-alkoxy,R-hydroxy)2/2_1_1000-local-minima-dimer.log]

 Entering Gaussian System, Link 0=/appl/soft/chem/gaussian/G16RevB.01/g16/g16
 Initial command:
 /appl/soft/chem/gaussian/G16RevB.01/g16/l1.exe "/scratch/kurten/scratch_galib/2nd-paper-alphapinen/alphapinine-config-sampling/tertiary-alphapinene/Alpha-Pinene-RO-OHdown-Odown/new-conf-sampling/SYS_2A/DFT_opt_new/calc-LM/dft-high/3760646.GAUSS_SCRDIR/Gau-119268.inp" -scrdir="/scratch/kurten/scratch_galib/2nd-paper-alphapinen/alphapinine-config-sampling/tertiary-alphapinene/Alpha-Pinene-RO-OHdown-Odown/new-conf-sampling/SYS_2A/DFT_opt_new/calc-LM/dft-high/3760646.GAUSS_SCRDIR/"
 Entering Link 1 = /appl/soft/chem/gaussian/G16RevB.01/g16/l1.exe PID=    119271.
  
 Copyright (c) 1988-2017, Gaussian, Inc.  All Rights Reserved.
  
 This is part of the Gaussian(R) 16 program.  It is based on
 the Gaussian(R) 09 system (copyright 2009, Gaussian, Inc.),
 the Gaussian(R) 03 system (copyright 2003, Gaussian, Inc.),
 the Gaussian(R) 98 system (copyright 1998, Gaussian, Inc.),
 the Gaussian(R) 94 system (copyright 1995, Gaussian, Inc.),
 the Gaussian 92(TM) system (copyright 1992, Gaussian, Inc.),
 the Gaussian 90(TM) system (copyright 1990, Gaussian, Inc.),
 the Gaussian 88(TM) system (copyright 1988, Gaussian, Inc.),
 the Gaussian 86(TM) system (copyright 1986, Carnegie Mellon
 University), and the Gaussian 82(TM) system (copyright 1983,
 Carnegie Mellon University). Gaussian is a federally registered
 trademark of Gaussian, Inc.
  
 This software contains proprietary and confidential information,
 including trade secrets, belonging to Gaussian, Inc.
  
 This software is provided under written license and may be
 used, copied, transmitted, or stored only in accord with that
 written license.
  
 The following legend is applicable only to US Government
 contracts under FAR:
  
                    RESTRICTED RIGHTS LEGEND
  
 Use, reproduction and disclosure by the US Government is
 subject to restrictions as set forth in subparagraphs (a)
 and (c) of the Commercial Computer Software - Restricted
 Rights clause in FAR 52.227-19.
  
 Gaussian, Inc.
 340 Quinnipiac St., Bldg. 40, Wallingford CT 06492
  
  
 ---------------------------------------------------------------
 Warning -- This program may not be used in any manner that
 competes with the business of Gaussian, Inc. or will provide
 assistance to any competitor of Gaussian, Inc.  The licensee
 of this program is prohibited from giving any competitor of
 Gaussian, Inc. access to this program.  By using this program,
 the user acknowledges that Gaussian, Inc. is engaged in the
 business of creating and licensing software in the field of
 computational chemistry and represents and warrants to the
 licensee that it is not a competitor of Gaussian, Inc. and that
 it will not use this program in any manner prohibited above.
 ---------------------------------------------------------------
  

 Cite this work as:
 Gaussian 16, Revision B.01,
 M. J. Frisch, G. W. Trucks, H. B. Schlegel, G. E. Scuseria, 
 M. A. Robb, J. R. Cheeseman, G. Scalmani, V. Barone, 
 G. A. Petersson, H. Nakatsuji, X. Li, M. Caricato, A. V. Marenich, 
 J. Bloino, B. G. Janesko, R. Gomperts, B. Mennucci, H. P. Hratchian, 
 J. V. Ortiz, A. F. Izmaylov, J. L. Sonnenberg, D. Williams-Young, 
 F. Ding, F. Lipparini, F. Egidi, J. Goings, B. Peng, A. Petrone, 
 T. Henderson, D. Ranasinghe, V. G. Zakrzewski, J. Gao, N. Rega, 
 G. Zheng, W. Liang, M. Hada, M. Ehara, K. Toyota, R. Fukuda, 
 J. Hasegawa, M. Ishida, T. Nakajima, Y. Honda, O. Kitao, H. Nakai, 
 T. Vreven, K. Throssell, J. A. Montgomery, Jr., J. E. Peralta, 
 F. Ogliaro, M. J. Bearpark, J. J. Heyd, E. N. Brothers, K. N. Kudin, 
 V. N. Staroverov, T. A. Keith, R. Kobayashi, J. Normand, 
 K. Raghavachari, A. P. Rendell, J. C. Burant, S. S. Iyengar, 
 J. Tomasi, M. Cossi, J. M. Millam, M. Klene, C. Adamo, R. Cammi, 
 J. W. Ochterski, R. L. Martin, K. Morokuma, O. Farkas, 
 J. B. Foresman, and D. J. Fox, Gaussian, Inc., Wallingford CT, 2016.
 
 ******************************************
 Gaussian 16:  ES64L-G16RevB.01 20-Dec-2017
                22-Oct-2020 
 ******************************************
 %mem=8GB
 %NProcShared=8
 Will use up to    8 processors via shared memory.
 %chk=2_1_1000-wb97-opt
 ---------------------------------------------------------------------
 # wb97xd 6-31++g** Opt Integral(Grid=SuperFineGrid) Freq MaxDisk=32GB
 ---------------------------------------------------------------------
 1/18=20,19=15,26=5,38=1/1,3;
 2/9=110,12=2,17=6,18=5,40=1/2;
 3/5=1,6=6,7=1111,11=2,25=1,30=1,71=1,74=-58,75=-7/1,2,3;
 4//1;
 5/5=2,38=5/2;
 6/7=2,8=2,9=2,10=2,28=1/1;
 7//1,2,3,16;
 1/18=20,19=15,26=5/3(2);
 2/9=110/2;
 99//99;
 2/9=110/2;
 3/5=1,6=6,7=1111,11=2,25=1,30=1,71=1,74=-58,75=-7/1,2,3;
 4/5=5,16=3,69=1/1;
 5/5=2,38=5/2;
 7//1,2,3,16;
 1/18=20,19=15,26=5/3(-5);
 2/9=110/2;
 6/7=2,8=2,9=2,10=2,19=2,28=1/1;
 99/9=1/99;
 -----
 Title
 -----
 Symbolic Z-matrix:
 Charge =  0 Multiplicity = 3
 C                     4.42643   0.89094  -0.43303 
 H                     4.44794   0.84457  -1.52672 
 H                     5.35925   1.37695  -0.12416 
 C                     3.24268   1.78764   0.01687 
 C                     1.96122   0.95537   0.39282 
 C                     2.3244   -0.47879   0.82628 
 H                     1.46527  -0.96671   1.29865 
 C                     3.05342  -1.24762  -0.32482 
 C                     4.33936  -0.51591   0.16861 
 H                     5.28695  -1.05834   0.07091 
 C                     3.68357  -0.43503   1.57174 
 H                     3.90815   0.441     2.18979 
 H                     3.84902  -1.32592   2.17937 
 C                     3.08501  -2.75331  -0.03808 
 H                     2.08163  -3.17617  -0.16374 
 H                     3.42799  -2.99493   0.97259 
 H                     3.7568   -3.25707  -0.74386 
 C                     2.6224   -1.06042  -1.77685 
 H                     2.45612  -0.01553  -2.05805 
 H                     1.69417  -1.60461  -1.97731 
 H                     3.40046  -1.45348  -2.44467 
 C                     1.20961   1.68413   1.55764 
 H                     1.02487   2.72585   1.2839 
 H                     1.86162   1.64641   2.43572 
 H                     0.27085   1.175     1.77786 
 O                     1.0428    0.96411  -0.61641 
 O                     2.92216   2.78285  -0.92497 
 H                     2.15864   2.45917  -1.42903 
 H                     3.55532   2.32528   0.91754 
 C                    -2.476    -0.27746  -1.79143 
 H                    -1.74283   0.52091  -1.95318 
 H                    -2.61596  -0.76928  -2.76093 
 C                    -1.90389  -1.32123  -0.80011 
 C                    -2.34199  -1.04454   0.68907 
 C                    -3.69768  -0.30816   0.73274 
 H                    -4.12513  -0.34325   1.74173 
 C                    -3.60208   1.09022   0.04103 
 C                    -3.80368   0.30534  -1.29328 
 H                    -4.34698   0.82132  -2.09335 
 C                    -4.5608   -0.77101  -0.47071 
 H                    -4.48175  -1.81364  -0.79578 
 H                    -5.61888  -0.54236  -0.33447 
 C                    -4.81328   1.96583   0.38468 
 H                    -4.74702   2.31533   1.42212 
 H                    -5.77034   1.44845   0.27024 
 H                    -4.83658   2.84922  -0.26495 
 C                    -2.34762   1.9422    0.21218 
 H                    -1.41566   1.40486   0.01795 
 H                    -2.28908   2.33668   1.23303 
 H                    -2.3783    2.79512  -0.4784 
 C                    -2.44556  -2.40959   1.43379 
 H                    -1.52332  -2.97792   1.291 
 H                    -3.28757  -2.96499   1.00785 
 H                    -2.6235   -2.25177   2.50045 
 O                    -1.39015  -0.38506   1.40963 
 O                    -0.51721  -1.48824  -0.90873 
 H                    -0.07928  -0.65384  -0.66118 
 H                    -2.31676  -2.29729  -1.07192 
 
 Add virtual bond connecting atoms H57        and O26        Dist= 3.72D+00.

 GradGradGradGradGradGradGradGradGradGradGradGradGradGradGradGradGradGrad
 Berny optimization.
 Initialization pass.
                           ----------------------------
                           !    Initial Parameters    !
                           ! (Angstroms and Degrees)  !
 --------------------------                            --------------------------
 ! Name  Definition              Value          Derivative Info.                !
 --------------------------------------------------------------------------------
 ! R1    R(1,2)                  1.0949         estimate D2E/DX2                !
 ! R2    R(1,3)                  1.0962         estimate D2E/DX2                !
 ! R3    R(1,4)                  1.5517         estimate D2E/DX2                !
 ! R4    R(1,9)                  1.5326         estimate D2E/DX2                !
 ! R5    R(4,5)                  1.5736         estimate D2E/DX2                !
 ! R6    R(4,27)                 1.4072         estimate D2E/DX2                !
 ! R7    R(4,29)                 1.0945         estimate D2E/DX2                !
 ! R8    R(5,6)                  1.5416         estimate D2E/DX2                !
 ! R9    R(5,22)                 1.5661         estimate D2E/DX2                !
 ! R10   R(5,26)                 1.3646         estimate D2E/DX2                !
 ! R11   R(6,7)                  1.0951         estimate D2E/DX2                !
 ! R12   R(6,8)                  1.5645         estimate D2E/DX2                !
 ! R13   R(6,11)                 1.5508         estimate D2E/DX2                !
 ! R14   R(8,9)                  1.5597         estimate D2E/DX2                !
 ! R15   R(8,14)                 1.5331         estimate D2E/DX2                !
 ! R16   R(8,18)                 1.5262         estimate D2E/DX2                !
 ! R17   R(9,10)                 1.0962         estimate D2E/DX2                !
 ! R18   R(9,11)                 1.5509         estimate D2E/DX2                !
 ! R19   R(11,12)                1.0954         estimate D2E/DX2                !
 ! R20   R(11,13)                1.091          estimate D2E/DX2                !
 ! R21   R(14,15)                1.0961         estimate D2E/DX2                !
 ! R22   R(14,16)                1.0943         estimate D2E/DX2                !
 ! R23   R(14,17)                1.0969         estimate D2E/DX2                !
 ! R24   R(18,19)                1.0948         estimate D2E/DX2                !
 ! R25   R(18,20)                1.0945         estimate D2E/DX2                !
 ! R26   R(18,21)                1.0981         estimate D2E/DX2                !
 ! R27   R(22,23)                1.0928         estimate D2E/DX2                !
 ! R28   R(22,24)                1.0943         estimate D2E/DX2                !
 ! R29   R(22,25)                1.0904         estimate D2E/DX2                !
 ! R30   R(26,57)                1.9695         estimate D2E/DX2                !
 ! R31   R(27,28)                0.9705         estimate D2E/DX2                !
 ! R32   R(30,31)                1.0959         estimate D2E/DX2                !
 ! R33   R(30,32)                1.0961         estimate D2E/DX2                !
 ! R34   R(30,33)                1.549          estimate D2E/DX2                !
 ! R35   R(30,38)                1.5331         estimate D2E/DX2                !
 ! R36   R(33,34)                1.5768         estimate D2E/DX2                !
 ! R37   R(33,56)                1.4009         estimate D2E/DX2                !
 ! R38   R(33,58)                1.0941         estimate D2E/DX2                !
 ! R39   R(34,35)                1.5434         estimate D2E/DX2                !
 ! R40   R(34,51)                1.5584         estimate D2E/DX2                !
 ! R41   R(34,55)                1.3639         estimate D2E/DX2                !
 ! R42   R(35,36)                1.0964         estimate D2E/DX2                !
 ! R43   R(35,37)                1.563          estimate D2E/DX2                !
 ! R44   R(35,40)                1.5516         estimate D2E/DX2                !
 ! R45   R(37,38)                1.5611         estimate D2E/DX2                !
 ! R46   R(37,43)                1.5336         estimate D2E/DX2                !
 ! R47   R(37,47)                1.5261         estimate D2E/DX2                !
 ! R48   R(38,39)                1.0961         estimate D2E/DX2                !
 ! R49   R(38,40)                1.5519         estimate D2E/DX2                !
 ! R50   R(40,41)                1.095          estimate D2E/DX2                !
 ! R51   R(40,42)                1.091          estimate D2E/DX2                !
 ! R52   R(43,44)                1.0967         estimate D2E/DX2                !
 ! R53   R(43,45)                1.094          estimate D2E/DX2                !
 ! R54   R(43,46)                1.0968         estimate D2E/DX2                !
 ! R55   R(47,48)                1.0932         estimate D2E/DX2                !
 ! R56   R(47,49)                1.096          estimate D2E/DX2                !
 ! R57   R(47,50)                1.0979         estimate D2E/DX2                !
 ! R58   R(51,52)                1.0927         estimate D2E/DX2                !
 ! R59   R(51,53)                1.0949         estimate D2E/DX2                !
 ! R60   R(51,54)                1.0929         estimate D2E/DX2                !
 ! R61   R(56,57)                0.9743         estimate D2E/DX2                !
 ! A1    A(2,1,3)              106.4694         estimate D2E/DX2                !
 ! A2    A(2,1,4)              109.2134         estimate D2E/DX2                !
 ! A3    A(2,1,9)              110.7554         estimate D2E/DX2                !
 ! A4    A(3,1,4)              108.135          estimate D2E/DX2                !
 ! A5    A(3,1,9)              110.1639         estimate D2E/DX2                !
 ! A6    A(4,1,9)              111.9203         estimate D2E/DX2                !
 ! A7    A(1,4,5)              112.6365         estimate D2E/DX2                !
 ! A8    A(1,4,27)             112.8548         estimate D2E/DX2                !
 ! A9    A(1,4,29)             107.7305         estimate D2E/DX2                !
 ! A10   A(5,4,27)             110.3937         estimate D2E/DX2                !
 ! A11   A(5,4,29)             107.2063         estimate D2E/DX2                !
 ! A12   A(27,4,29)            105.5702         estimate D2E/DX2                !
 ! A13   A(4,5,6)              111.5529         estimate D2E/DX2                !
 ! A14   A(4,5,22)             108.8083         estimate D2E/DX2                !
 ! A15   A(4,5,26)             111.5929         estimate D2E/DX2                !
 ! A16   A(6,5,22)             109.6834         estimate D2E/DX2                !
 ! A17   A(6,5,26)             111.8676         estimate D2E/DX2                !
 ! A18   A(22,5,26)            102.9492         estimate D2E/DX2                !
 ! A19   A(5,6,7)              110.5451         estimate D2E/DX2                !
 ! A20   A(5,6,8)              111.1046         estimate D2E/DX2                !
 ! A21   A(5,6,11)             108.3837         estimate D2E/DX2                !
 ! A22   A(7,6,8)              117.6443         estimate D2E/DX2                !
 ! A23   A(7,6,11)             119.5244         estimate D2E/DX2                !
 ! A24   A(8,6,11)              87.6586         estimate D2E/DX2                !
 ! A25   A(6,8,9)               85.4617         estimate D2E/DX2                !
 ! A26   A(6,8,14)             110.7711         estimate D2E/DX2                !
 ! A27   A(6,8,18)             120.5404         estimate D2E/DX2                !
 ! A28   A(9,8,14)             112.6193         estimate D2E/DX2                !
 ! A29   A(9,8,18)             118.4447         estimate D2E/DX2                !
 ! A30   A(14,8,18)            107.7123         estimate D2E/DX2                !
 ! A31   A(1,9,8)              110.6898         estimate D2E/DX2                !
 ! A32   A(1,9,10)             111.7236         estimate D2E/DX2                !
 ! A33   A(1,9,11)             109.3483         estimate D2E/DX2                !
 ! A34   A(8,9,10)             116.8961         estimate D2E/DX2                !
 ! A35   A(8,9,11)              87.8255         estimate D2E/DX2                !
 ! A36   A(10,9,11)            118.1604         estimate D2E/DX2                !
 ! A37   A(6,11,9)              86.229          estimate D2E/DX2                !
 ! A38   A(6,11,12)            118.2606         estimate D2E/DX2                !
 ! A39   A(6,11,13)            112.1846         estimate D2E/DX2                !
 ! A40   A(9,11,12)            117.7413         estimate D2E/DX2                !
 ! A41   A(9,11,13)            113.4012         estimate D2E/DX2                !
 ! A42   A(12,11,13)           107.922          estimate D2E/DX2                !
 ! A43   A(8,14,15)            109.7915         estimate D2E/DX2                !
 ! A44   A(8,14,16)            113.332          estimate D2E/DX2                !
 ! A45   A(8,14,17)            110.0797         estimate D2E/DX2                !
 ! A46   A(15,14,16)           107.916          estimate D2E/DX2                !
 ! A47   A(15,14,17)           108.0414         estimate D2E/DX2                !
 ! A48   A(16,14,17)           107.5118         estimate D2E/DX2                !
 ! A49   A(8,18,19)            113.8501         estimate D2E/DX2                !
 ! A50   A(8,18,20)            110.6575         estimate D2E/DX2                !
 ! A51   A(8,18,21)            109.5479         estimate D2E/DX2                !
 ! A52   A(19,18,20)           107.3792         estimate D2E/DX2                !
 ! A53   A(19,18,21)           107.0401         estimate D2E/DX2                !
 ! A54   A(20,18,21)           108.1526         estimate D2E/DX2                !
 ! A55   A(5,22,23)            109.7789         estimate D2E/DX2                !
 ! A56   A(5,22,24)            107.1457         estimate D2E/DX2                !
 ! A57   A(5,22,25)            110.2496         estimate D2E/DX2                !
 ! A58   A(23,22,24)           109.5463         estimate D2E/DX2                !
 ! A59   A(23,22,25)           110.4957         estimate D2E/DX2                !
 ! A60   A(24,22,25)           109.5604         estimate D2E/DX2                !
 ! A61   A(5,26,57)            113.2661         estimate D2E/DX2                !
 ! A62   A(4,27,28)            106.9149         estimate D2E/DX2                !
 ! A63   A(31,30,32)           106.3647         estimate D2E/DX2                !
 ! A64   A(31,30,33)           109.7695         estimate D2E/DX2                !
 ! A65   A(31,30,38)           110.5097         estimate D2E/DX2                !
 ! A66   A(32,30,33)           108.1115         estimate D2E/DX2                !
 ! A67   A(32,30,38)           110.3274         estimate D2E/DX2                !
 ! A68   A(33,30,38)           111.595          estimate D2E/DX2                !
 ! A69   A(30,33,34)           112.5542         estimate D2E/DX2                !
 ! A70   A(30,33,56)           113.3466         estimate D2E/DX2                !
 ! A71   A(30,33,58)           107.624          estimate D2E/DX2                !
 ! A72   A(34,33,56)           111.6647         estimate D2E/DX2                !
 ! A73   A(34,33,58)           106.6387         estimate D2E/DX2                !
 ! A74   A(56,33,58)           104.354          estimate D2E/DX2                !
 ! A75   A(33,34,35)           110.7632         estimate D2E/DX2                !
 ! A76   A(33,34,51)           108.4263         estimate D2E/DX2                !
 ! A77   A(33,34,55)           112.9496         estimate D2E/DX2                !
 ! A78   A(35,34,51)           110.244          estimate D2E/DX2                !
 ! A79   A(35,34,55)           111.5535         estimate D2E/DX2                !
 ! A80   A(51,34,55)           102.5594         estimate D2E/DX2                !
 ! A81   A(34,35,36)           110.6853         estimate D2E/DX2                !
 ! A82   A(34,35,37)           111.1377         estimate D2E/DX2                !
 ! A83   A(34,35,40)           108.9262         estimate D2E/DX2                !
 ! A84   A(36,35,37)           117.3715         estimate D2E/DX2                !
 ! A85   A(36,35,40)           119.1682         estimate D2E/DX2                !
 ! A86   A(37,35,40)            87.5734         estimate D2E/DX2                !
 ! A87   A(35,37,38)            85.4427         estimate D2E/DX2                !
 ! A88   A(35,37,43)           111.3058         estimate D2E/DX2                !
 ! A89   A(35,37,47)           120.0083         estimate D2E/DX2                !
 ! A90   A(38,37,43)           112.1234         estimate D2E/DX2                !
 ! A91   A(38,37,47)           118.8623         estimate D2E/DX2                !
 ! A92   A(43,37,47)           107.7787         estimate D2E/DX2                !
 ! A93   A(30,38,37)           110.9162         estimate D2E/DX2                !
 ! A94   A(30,38,39)           111.7775         estimate D2E/DX2                !
 ! A95   A(30,38,40)           109.3329         estimate D2E/DX2                !
 ! A96   A(37,38,39)           116.8206         estimate D2E/DX2                !
 ! A97   A(37,38,40)            87.6315         estimate D2E/DX2                !
 ! A98   A(39,38,40)           118.1347         estimate D2E/DX2                !
 ! A99   A(35,40,38)            86.1483         estimate D2E/DX2                !
 ! A100  A(35,40,41)           118.3032         estimate D2E/DX2                !
 ! A101  A(35,40,42)           112.3399         estimate D2E/DX2                !
 ! A102  A(38,40,41)           117.8937         estimate D2E/DX2                !
 ! A103  A(38,40,42)           113.2013         estimate D2E/DX2                !
 ! A104  A(41,40,42)           107.8564         estimate D2E/DX2                !
 ! A105  A(37,43,44)           110.2556         estimate D2E/DX2                !
 ! A106  A(37,43,45)           113.4211         estimate D2E/DX2                !
 ! A107  A(37,43,46)           110.1164         estimate D2E/DX2                !
 ! A108  A(44,43,45)           107.6094         estimate D2E/DX2                !
 ! A109  A(44,43,46)           107.7518         estimate D2E/DX2                !
 ! A110  A(45,43,46)           107.4803         estimate D2E/DX2                !
 ! A111  A(37,47,48)           113.9824         estimate D2E/DX2                !
 ! A112  A(37,47,49)           110.4456         estimate D2E/DX2                !
 ! A113  A(37,47,50)           109.8898         estimate D2E/DX2                !
 ! A114  A(48,47,49)           107.2705         estimate D2E/DX2                !
 ! A115  A(48,47,50)           107.0938         estimate D2E/DX2                !
 ! A116  A(49,47,50)           107.9245         estimate D2E/DX2                !
 ! A117  A(34,51,52)           109.6973         estimate D2E/DX2                !
 ! A118  A(34,51,53)           108.0301         estimate D2E/DX2                !
 ! A119  A(34,51,54)           110.5327         estimate D2E/DX2                !
 ! A120  A(52,51,53)           109.5356         estimate D2E/DX2                !
 ! A121  A(52,51,54)           109.8822         estimate D2E/DX2                !
 ! A122  A(53,51,54)           109.1309         estimate D2E/DX2                !
 ! A123  A(33,56,57)           108.8512         estimate D2E/DX2                !
 ! A124  A(26,57,56)           164.8841         estimate D2E/DX2                !
 ! D1    D(2,1,4,5)             96.9587         estimate D2E/DX2                !
 ! D2    D(2,1,4,27)           -28.8784         estimate D2E/DX2                !
 ! D3    D(2,1,4,29)          -145.019          estimate D2E/DX2                !
 ! D4    D(3,1,4,5)           -147.5698         estimate D2E/DX2                !
 ! D5    D(3,1,4,27)            86.5931         estimate D2E/DX2                !
 ! D6    D(3,1,4,29)           -29.5475         estimate D2E/DX2                !
 ! D7    D(9,1,4,5)            -26.0501         estimate D2E/DX2                !
 ! D8    D(9,1,4,27)          -151.8872         estimate D2E/DX2                !
 ! D9    D(9,1,4,29)            91.9722         estimate D2E/DX2                !
 ! D10   D(2,1,9,8)            -59.4307         estimate D2E/DX2                !
 ! D11   D(2,1,9,10)            72.7135         estimate D2E/DX2                !
 ! D12   D(2,1,9,11)          -154.5729         estimate D2E/DX2                !
 ! D13   D(3,1,9,8)           -176.9559         estimate D2E/DX2                !
 ! D14   D(3,1,9,10)           -44.8117         estimate D2E/DX2                !
 ! D15   D(3,1,9,11)            87.9019         estimate D2E/DX2                !
 ! D16   D(4,1,9,8)             62.7002         estimate D2E/DX2                !
 ! D17   D(4,1,9,10)          -165.1556         estimate D2E/DX2                !
 ! D18   D(4,1,9,11)           -32.442          estimate D2E/DX2                !
 ! D19   D(1,4,5,6)             25.1279         estimate D2E/DX2                !
 ! D20   D(1,4,5,22)           146.2656         estimate D2E/DX2                !
 ! D21   D(1,4,5,26)          -100.8176         estimate D2E/DX2                !
 ! D22   D(27,4,5,6)           152.2838         estimate D2E/DX2                !
 ! D23   D(27,4,5,22)          -86.5785         estimate D2E/DX2                !
 ! D24   D(27,4,5,26)           26.3383         estimate D2E/DX2                !
 ! D25   D(29,4,5,6)           -93.2024         estimate D2E/DX2                !
 ! D26   D(29,4,5,22)           27.9353         estimate D2E/DX2                !
 ! D27   D(29,4,5,26)          140.8521         estimate D2E/DX2                !
 ! D28   D(1,4,27,28)           99.391          estimate D2E/DX2                !
 ! D29   D(5,4,27,28)          -27.6439         estimate D2E/DX2                !
 ! D30   D(29,4,27,28)        -143.1883         estimate D2E/DX2                !
 ! D31   D(4,5,6,7)            167.0124         estimate D2E/DX2                !
 ! D32   D(4,5,6,8)            -60.4735         estimate D2E/DX2                !
 ! D33   D(4,5,6,11)            34.2371         estimate D2E/DX2                !
 ! D34   D(22,5,6,7)            46.3855         estimate D2E/DX2                !
 ! D35   D(22,5,6,8)           178.8996         estimate D2E/DX2                !
 ! D36   D(22,5,6,11)          -86.3897         estimate D2E/DX2                !
 ! D37   D(26,5,6,7)           -67.1936         estimate D2E/DX2                !
 ! D38   D(26,5,6,8)            65.3205         estimate D2E/DX2                !
 ! D39   D(26,5,6,11)          160.0312         estimate D2E/DX2                !
 ! D40   D(4,5,22,23)           53.05           estimate D2E/DX2                !
 ! D41   D(4,5,22,24)          -65.833          estimate D2E/DX2                !
 ! D42   D(4,5,22,25)          175.0058         estimate D2E/DX2                !
 ! D43   D(6,5,22,23)          175.3264         estimate D2E/DX2                !
 ! D44   D(6,5,22,24)           56.4433         estimate D2E/DX2                !
 ! D45   D(6,5,22,25)          -62.7178         estimate D2E/DX2                !
 ! D46   D(26,5,22,23)         -65.4544         estimate D2E/DX2                !
 ! D47   D(26,5,22,24)         175.6626         estimate D2E/DX2                !
 ! D48   D(26,5,22,25)          56.5014         estimate D2E/DX2                !
 ! D49   D(4,5,26,57)          151.0785         estimate D2E/DX2                !
 ! D50   D(6,5,26,57)           25.3064         estimate D2E/DX2                !
 ! D51   D(22,5,26,57)         -92.3837         estimate D2E/DX2                !
 ! D52   D(5,6,8,9)             82.2904         estimate D2E/DX2                !
 ! D53   D(5,6,8,14)          -165.2191         estimate D2E/DX2                !
 ! D54   D(5,6,8,18)           -38.2364         estimate D2E/DX2                !
 ! D55   D(7,6,8,9)           -148.8946         estimate D2E/DX2                !
 ! D56   D(7,6,8,14)           -36.4041         estimate D2E/DX2                !
 ! D57   D(7,6,8,18)            90.5786         estimate D2E/DX2                !
 ! D58   D(11,6,8,9)           -26.5272         estimate D2E/DX2                !
 ! D59   D(11,6,8,14)           85.9633         estimate D2E/DX2                !
 ! D60   D(11,6,8,18)         -147.0539         estimate D2E/DX2                !
 ! D61   D(5,6,11,9)           -84.8191         estimate D2E/DX2                !
 ! D62   D(5,6,11,12)           34.7971         estimate D2E/DX2                !
 ! D63   D(5,6,11,13)          161.4168         estimate D2E/DX2                !
 ! D64   D(7,6,11,9)           147.358          estimate D2E/DX2                !
 ! D65   D(7,6,11,12)          -93.0258         estimate D2E/DX2                !
 ! D66   D(7,6,11,13)           33.5939         estimate D2E/DX2                !
 ! D67   D(8,6,11,9)            26.6602         estimate D2E/DX2                !
 ! D68   D(8,6,11,12)          146.2763         estimate D2E/DX2                !
 ! D69   D(8,6,11,13)          -87.1039         estimate D2E/DX2                !
 ! D70   D(6,8,9,1)            -83.3594         estimate D2E/DX2                !
 ! D71   D(6,8,9,10)           147.2057         estimate D2E/DX2                !
 ! D72   D(6,8,9,11)            26.5215         estimate D2E/DX2                !
 ! D73   D(14,8,9,1)           166.0111         estimate D2E/DX2                !
 ! D74   D(14,8,9,10)           36.5762         estimate D2E/DX2                !
 ! D75   D(14,8,9,11)          -84.1081         estimate D2E/DX2                !
 ! D76   D(18,8,9,1)            39.1021         estimate D2E/DX2                !
 ! D77   D(18,8,9,10)          -90.3329         estimate D2E/DX2                !
 ! D78   D(18,8,9,11)          148.9829         estimate D2E/DX2                !
 ! D79   D(6,8,14,15)           71.9421         estimate D2E/DX2                !
 ! D80   D(6,8,14,16)          -48.8061         estimate D2E/DX2                !
 ! D81   D(6,8,14,17)         -169.2423         estimate D2E/DX2                !
 ! D82   D(9,8,14,15)          165.7467         estimate D2E/DX2                !
 ! D83   D(9,8,14,16)           44.9985         estimate D2E/DX2                !
 ! D84   D(9,8,14,17)          -75.4377         estimate D2E/DX2                !
 ! D85   D(18,8,14,15)         -61.8186         estimate D2E/DX2                !
 ! D86   D(18,8,14,16)         177.4331         estimate D2E/DX2                !
 ! D87   D(18,8,14,17)          56.9969         estimate D2E/DX2                !
 ! D88   D(6,8,18,19)           45.0733         estimate D2E/DX2                !
 ! D89   D(6,8,18,20)          -75.9711         estimate D2E/DX2                !
 ! D90   D(6,8,18,21)          164.8731         estimate D2E/DX2                !
 ! D91   D(9,8,18,19)          -57.3492         estimate D2E/DX2                !
 ! D92   D(9,8,18,20)         -178.3936         estimate D2E/DX2                !
 ! D93   D(9,8,18,21)           62.4506         estimate D2E/DX2                !
 ! D94   D(14,8,18,19)         173.4391         estimate D2E/DX2                !
 ! D95   D(14,8,18,20)          52.3946         estimate D2E/DX2                !
 ! D96   D(14,8,18,21)         -66.7612         estimate D2E/DX2                !
 ! D97   D(1,9,11,6)            84.4399         estimate D2E/DX2                !
 ! D98   D(1,9,11,12)          -35.6574         estimate D2E/DX2                !
 ! D99   D(1,9,11,13)         -162.9907         estimate D2E/DX2                !
 ! D100  D(8,9,11,6)           -26.7459         estimate D2E/DX2                !
 ! D101  D(8,9,11,12)         -146.8432         estimate D2E/DX2                !
 ! D102  D(8,9,11,13)           85.8235         estimate D2E/DX2                !
 ! D103  D(10,9,11,6)         -146.2941         estimate D2E/DX2                !
 ! D104  D(10,9,11,12)          93.6086         estimate D2E/DX2                !
 ! D105  D(10,9,11,13)         -33.7247         estimate D2E/DX2                !
 ! D106  D(5,26,57,56)        -115.6236         estimate D2E/DX2                !
 ! D107  D(31,30,33,34)         94.4679         estimate D2E/DX2                !
 ! D108  D(31,30,33,56)        -33.4595         estimate D2E/DX2                !
 ! D109  D(31,30,33,58)       -148.3218         estimate D2E/DX2                !
 ! D110  D(32,30,33,34)       -149.902          estimate D2E/DX2                !
 ! D111  D(32,30,33,56)         82.1706         estimate D2E/DX2                !
 ! D112  D(32,30,33,58)        -32.6916         estimate D2E/DX2                !
 ! D113  D(38,30,33,34)        -28.3986         estimate D2E/DX2                !
 ! D114  D(38,30,33,56)       -156.326          estimate D2E/DX2                !
 ! D115  D(38,30,33,58)         88.8117         estimate D2E/DX2                !
 ! D116  D(31,30,38,37)        -58.9252         estimate D2E/DX2                !
 ! D117  D(31,30,38,39)         73.3615         estimate D2E/DX2                !
 ! D118  D(31,30,38,40)       -153.9278         estimate D2E/DX2                !
 ! D119  D(32,30,38,37)       -176.272          estimate D2E/DX2                !
 ! D120  D(32,30,38,39)        -43.9853         estimate D2E/DX2                !
 ! D121  D(32,30,38,40)         88.7255         estimate D2E/DX2                !
 ! D122  D(33,30,38,37)         63.5178         estimate D2E/DX2                !
 ! D123  D(33,30,38,39)       -164.1956         estimate D2E/DX2                !
 ! D124  D(33,30,38,40)        -31.4848         estimate D2E/DX2                !
 ! D125  D(30,33,34,35)         27.813          estimate D2E/DX2                !
 ! D126  D(30,33,34,51)        148.9016         estimate D2E/DX2                !
 ! D127  D(30,33,34,55)        -98.1453         estimate D2E/DX2                !
 ! D128  D(56,33,34,35)        156.6207         estimate D2E/DX2                !
 ! D129  D(56,33,34,51)        -82.2907         estimate D2E/DX2                !
 ! D130  D(56,33,34,55)         30.6624         estimate D2E/DX2                !
 ! D131  D(58,33,34,35)        -89.9807         estimate D2E/DX2                !
 ! D132  D(58,33,34,51)         31.1079         estimate D2E/DX2                !
 ! D133  D(58,33,34,55)        144.0611         estimate D2E/DX2                !
 ! D134  D(30,33,56,57)         64.3216         estimate D2E/DX2                !
 ! D135  D(34,33,56,57)        -64.0657         estimate D2E/DX2                !
 ! D136  D(58,33,56,57)       -178.8802         estimate D2E/DX2                !
 ! D137  D(33,34,35,36)        165.4405         estimate D2E/DX2                !
 ! D138  D(33,34,35,37)        -62.2706         estimate D2E/DX2                !
 ! D139  D(33,34,35,40)         32.5813         estimate D2E/DX2                !
 ! D140  D(51,34,35,36)         45.4326         estimate D2E/DX2                !
 ! D141  D(51,34,35,37)        177.7215         estimate D2E/DX2                !
 ! D142  D(51,34,35,40)        -87.4266         estimate D2E/DX2                !
 ! D143  D(55,34,35,36)        -67.825          estimate D2E/DX2                !
 ! D144  D(55,34,35,37)         64.4639         estimate D2E/DX2                !
 ! D145  D(55,34,35,40)        159.3158         estimate D2E/DX2                !
 ! D146  D(33,34,51,52)         51.5241         estimate D2E/DX2                !
 ! D147  D(33,34,51,53)        -67.8195         estimate D2E/DX2                !
 ! D148  D(33,34,51,54)        172.8437         estimate D2E/DX2                !
 ! D149  D(35,34,51,52)        172.9327         estimate D2E/DX2                !
 ! D150  D(35,34,51,53)         53.5891         estimate D2E/DX2                !
 ! D151  D(35,34,51,54)        -65.7477         estimate D2E/DX2                !
 ! D152  D(55,34,51,52)        -68.1648         estimate D2E/DX2                !
 ! D153  D(55,34,51,53)        172.4916         estimate D2E/DX2                !
 ! D154  D(55,34,51,54)         53.1547         estimate D2E/DX2                !
 ! D155  D(34,35,37,38)         82.4615         estimate D2E/DX2                !
 ! D156  D(34,35,37,43)       -165.5497         estimate D2E/DX2                !
 ! D157  D(34,35,37,47)        -38.4132         estimate D2E/DX2                !
 ! D158  D(36,35,37,38)       -148.7371         estimate D2E/DX2                !
 ! D159  D(36,35,37,43)        -36.7482         estimate D2E/DX2                !
 ! D160  D(36,35,37,47)         90.3883         estimate D2E/DX2                !
 ! D161  D(40,35,37,38)        -26.909          estimate D2E/DX2                !
 ! D162  D(40,35,37,43)         85.0799         estimate D2E/DX2                !
 ! D163  D(40,35,37,47)       -147.7837         estimate D2E/DX2                !
 ! D164  D(34,35,40,38)        -84.4774         estimate D2E/DX2                !
 ! D165  D(34,35,40,41)         35.2783         estimate D2E/DX2                !
 ! D166  D(34,35,40,42)        161.9926         estimate D2E/DX2                !
 ! D167  D(36,35,40,38)        147.2768         estimate D2E/DX2                !
 ! D168  D(36,35,40,41)        -92.9675         estimate D2E/DX2                !
 ! D169  D(36,35,40,42)         33.7468         estimate D2E/DX2                !
 ! D170  D(37,35,40,38)         27.0553         estimate D2E/DX2                !
 ! D171  D(37,35,40,41)        146.811          estimate D2E/DX2                !
 ! D172  D(37,35,40,42)        -86.4747         estimate D2E/DX2                !
 ! D173  D(35,37,38,30)        -82.9078         estimate D2E/DX2                !
 ! D174  D(35,37,38,39)        147.4284         estimate D2E/DX2                !
 ! D175  D(35,37,38,40)         26.9025         estimate D2E/DX2                !
 ! D176  D(43,37,38,30)        165.9267         estimate D2E/DX2                !
 ! D177  D(43,37,38,39)         36.2629         estimate D2E/DX2                !
 ! D178  D(43,37,38,40)        -84.2631         estimate D2E/DX2                !
 ! D179  D(47,37,38,30)         39.026          estimate D2E/DX2                !
 ! D180  D(47,37,38,39)        -90.6378         estimate D2E/DX2                !
 ! D181  D(47,37,38,40)        148.8363         estimate D2E/DX2                !
 ! D182  D(35,37,43,44)         72.9953         estimate D2E/DX2                !
 ! D183  D(35,37,43,45)        -47.7536         estimate D2E/DX2                !
 ! D184  D(35,37,43,46)       -168.2362         estimate D2E/DX2                !
 ! D185  D(38,37,43,44)        166.8075         estimate D2E/DX2                !
 ! D186  D(38,37,43,45)         46.0586         estimate D2E/DX2                !
 ! D187  D(38,37,43,46)        -74.424          estimate D2E/DX2                !
 ! D188  D(47,37,43,44)        -60.5392         estimate D2E/DX2                !
 ! D189  D(47,37,43,45)        178.7119         estimate D2E/DX2                !
 ! D190  D(47,37,43,46)         58.2293         estimate D2E/DX2                !
 ! D191  D(35,37,47,48)         49.6493         estimate D2E/DX2                !
 ! D192  D(35,37,47,49)        -71.1897         estimate D2E/DX2                !
 ! D193  D(35,37,47,50)        169.8523         estimate D2E/DX2                !
 ! D194  D(38,37,47,48)        -52.6815         estimate D2E/DX2                !
 ! D195  D(38,37,47,49)       -173.5205         estimate D2E/DX2                !
 ! D196  D(38,37,47,50)         67.5215         estimate D2E/DX2                !
 ! D197  D(43,37,47,48)        178.3921         estimate D2E/DX2                !
 ! D198  D(43,37,47,49)         57.5531         estimate D2E/DX2                !
 ! D199  D(43,37,47,50)        -61.4049         estimate D2E/DX2                !
 ! D200  D(30,38,40,35)         84.2651         estimate D2E/DX2                !
 ! D201  D(30,38,40,41)        -35.8701         estimate D2E/DX2                !
 ! D202  D(30,38,40,42)       -163.0525         estimate D2E/DX2                !
 ! D203  D(37,38,40,35)        -27.0901         estimate D2E/DX2                !
 ! D204  D(37,38,40,41)       -147.2253         estimate D2E/DX2                !
 ! D205  D(37,38,40,42)         85.5923         estimate D2E/DX2                !
 ! D206  D(39,38,40,35)       -146.429          estimate D2E/DX2                !
 ! D207  D(39,38,40,41)         93.4358         estimate D2E/DX2                !
 ! D208  D(39,38,40,42)        -33.7466         estimate D2E/DX2                !
 ! D209  D(33,56,57,26)       -128.1113         estimate D2E/DX2                !
 --------------------------------------------------------------------------------
 Trust Radius=3.00D-01 FncErr=1.00D-07 GrdErr=1.00D-07 EigMax=2.50D+02 EigMin=1.00D-04
 Number of steps in this run=    348 maximum allowed number of steps=    348.
 GradGradGradGradGradGradGradGradGradGradGradGradGradGradGradGradGradGrad

 Stoichiometry    C20H34O4(3)
 Framework group  C1[X(C20H34O4)]
 Deg. of freedom   168
 Full point group                 C1      NOp   1
 Largest Abelian subgroup         C1      NOp   1
 Largest concise Abelian subgroup C1      NOp   1
                         Standard orientation:                         
 ---------------------------------------------------------------------
 Center     Atomic      Atomic             Coordinates (Angstroms)
 Number     Number       Type             X           Y           Z
 ---------------------------------------------------------------------
      1          6           0       -4.426430    0.890942    0.433030
      2          1           0       -4.447940    0.844572    1.526720
      3          1           0       -5.359250    1.376952    0.124160
      4          6           0       -3.242679    1.787641   -0.016870
      5          6           0       -1.961220    0.955371   -0.392820
      6          6           0       -2.324400   -0.478789   -0.826280
      7          1           0       -1.465270   -0.966709   -1.298650
      8          6           0       -3.053420   -1.247619    0.324820
      9          6           0       -4.339360   -0.515908   -0.168610
     10          1           0       -5.286950   -1.058338   -0.070910
     11          6           0       -3.683570   -0.435029   -1.571740
     12          1           0       -3.908150    0.441001   -2.189790
     13          1           0       -3.849020   -1.325919   -2.179370
     14          6           0       -3.085011   -2.753309    0.038080
     15          1           0       -2.081631   -3.176169    0.163740
     16          1           0       -3.427991   -2.994929   -0.972590
     17          1           0       -3.756801   -3.257069    0.743860
     18          6           0       -2.622400   -1.060419    1.776850
     19          1           0       -2.456120   -0.015529    2.058050
     20          1           0       -1.694170   -1.604609    1.977310
     21          1           0       -3.400460   -1.453479    2.444670
     22          6           0       -1.209609    1.684131   -1.557640
     23          1           0       -1.024869    2.725851   -1.283900
     24          1           0       -1.861619    1.646411   -2.435720
     25          1           0       -0.270850    1.175001   -1.777860
     26          8           0       -1.042800    0.964111    0.616410
     27          8           0       -2.922159    2.782851    0.924970
     28          1           0       -2.158639    2.459171    1.429030
     29          1           0       -3.555319    2.325281   -0.917540
     30          6           0        2.476000   -0.277460    1.791430
     31          1           0        1.742830    0.520910    1.953180
     32          1           0        2.615960   -0.769280    2.760930
     33          6           0        1.903890   -1.321230    0.800110
     34          6           0        2.341990   -1.044540   -0.689070
     35          6           0        3.697680   -0.308160   -0.732740
     36          1           0        4.125130   -0.343250   -1.741730
     37          6           0        3.602080    1.090220   -0.041030
     38          6           0        3.803680    0.305340    1.293280
     39          1           0        4.346980    0.821319    2.093350
     40          6           0        4.560800   -0.771011    0.470710
     41          1           0        4.481750   -1.813641    0.795780
     42          1           0        5.618880   -0.542361    0.334470
     43          6           0        4.813281    1.965829   -0.384680
     44          1           0        4.747021    2.315329   -1.422120
     45          1           0        5.770341    1.448449   -0.270240
     46          1           0        4.836581    2.849219    0.264950
     47          6           0        2.347621    1.942200   -0.212180
     48          1           0        1.415661    1.404860   -0.017950
     49          1           0        2.289081    2.336680   -1.233030
     50          1           0        2.378301    2.795120    0.478400
     51          6           0        2.445560   -2.409590   -1.433790
     52          1           0        1.523319   -2.977920   -1.291000
     53          1           0        3.287569   -2.964990   -1.007850
     54          1           0        2.623500   -2.251770   -2.500450
     55          8           0        1.390150   -0.385060   -1.409630
     56          8           0        0.517210   -1.488240    0.908730
     57          1           0        0.079280   -0.653839    0.661180
     58          1           0        2.316760   -2.297290    1.071920
 ---------------------------------------------------------------------
 Rotational constants (GHZ):           0.4550248           0.1452832           0.1306682
 Standard basis: 6-31++G(d,p) (6D, 7F)
 There are   660 symmetry adapted cartesian basis functions of A   symmetry.
 There are   660 symmetry adapted basis functions of A   symmetry.
   660 basis functions,  1040 primitive gaussians,   660 cartesian basis functions
    94 alpha electrons       92 beta electrons
       nuclear repulsion energy      2407.8230697699 Hartrees.
 NAtoms=   58 NActive=   58 NUniq=   58 SFac= 1.00D+00 NAtFMM=   60 NAOKFM=F Big=F
 Integral buffers will be    131072 words long.
 Raffenetti 2 integral format.
 Two-electron integral symmetry is turned on.
 Nuclear repulsion after empirical dispersion term =     2407.7610052925 Hartrees.
 One-electron integrals computed using PRISM.
 NBasis=   660 RedAO= T EigKep=  1.13D-06  NBF=   660
 NBsUse=   660 1.00D-06 EigRej= -1.00D+00 NBFU=   660
 ExpMin= 3.60D-02 ExpMax= 5.48D+03 ExpMxC= 8.25D+02 IAcc=3 IRadAn=         7 AccDes= 0.00D+00
 Harris functional with IExCor= 4639 and IRadAn=       7 diagonalized for initial guess.
 HarFok:  IExCor= 4639 AccDes= 0.00D+00 IRadAn=         7 IDoV= 1 UseB2=F ITyADJ=14
 ICtDFT=  3500011 ScaDFX=  1.000000  1.000000  1.000000  1.000000
 FoFCou: FMM=F IPFlag=           0 FMFlag=      100000 FMFlg1=           0
         NFxFlg=           0 DoJE=T BraDBF=F KetDBF=T FulRan=T
         wScrn=  0.000000 ICntrl=       500 IOpCl=  0 I1Cent=   200000004 NGrid=           0
         NMat0=    1 NMatS0=      1 NMatT0=    0 NMatD0=    1 NMtDS0=    0 NMtDT0=    0
 Petite list used in FoFCou.
 Initial guess <Sx>= 0.0000 <Sy>= 0.0000 <Sz>= 1.0000 <S**2>= 2.0000 S= 1.0000
 Requested convergence on RMS density matrix=1.00D-08 within 128 cycles.
 Requested convergence on MAX density matrix=1.00D-06.
 Requested convergence on             energy=1.00D-06.
 No special actions if energy rises.
 Restarting incremental Fock formation.
 SCF Done:  E(UwB97XD) =  -1083.10011816     A.U. after   27 cycles
            NFock= 27  Conv=0.72D-08     -V/T= 2.0092
 <Sx>= 0.0000 <Sy>= 0.0000 <Sz>= 1.0000 <S**2>= 2.0092 S= 1.0031
 <L.S>=  0.00000000000    
 Annihilation of the first spin contaminant:
 S**2 before annihilation     2.0092,   after     2.0001

 **********************************************************************

            Population analysis using the SCF Density.

 **********************************************************************

 Orbital symmetries:
 Alpha Orbitals:
       Occupied  (A) (A) (A) (A) (A) (A) (A) (A) (A) (A) (A) (A)
                 (A) (A) (A) (A) (A) (A) (A) (A) (A) (A) (A) (A)
                 (A) (A) (A) (A) (A) (A) (A) (A) (A) (A) (A) (A)
                 (A) (A) (A) (A) (A) (A) (A) (A) (A) (A) (A) (A)
                 (A) (A) (A) (A) (A) (A) (A) (A) (A) (A) (A) (A)
                 (A) (A) (A) (A) (A) (A) (A) (A) (A) (A) (A) (A)
                 (A) (A) (A) (A) (A) (A) (A) (A) (A) (A) (A) (A)
                 (A) (A) (A) (A) (A) (A) (A) (A) (A) (A)
       Virtual   (A) (A) (A) (A) (A) (A) (A) (A) (A) (A) (A) (A)
                 (A) (A) (A) (A) (A) (A) (A) (A) (A) (A) (A) (A)
                 (A) (A) (A) (A) (A) (A) (A) (A) (A) (A) (A) (A)
                 (A) (A) (A) (A) (A) (A) (A) (A) (A) (A) (A) (A)
                 (A) (A) (A) (A) (A) (A) (A) (A) (A) (A) (A) (A)
                 (A) (A) (A) (A) (A) (A) (A) (A) (A) (A) (A) (A)
                 (A) (A) (A) (A) (A) (A) (A) (A) (A) (A) (A) (A)
                 (A) (A) (A) (A) (A) (A) (A) (A) (A) (A) (A) (A)
                 (A) (A) (A) (A) (A) (A) (A) (A) (A) (A) (A) (A)
                 (A) (A) (A) (A) (A) (A) (A) (A) (A) (A) (A) (A)
                 (A) (A) (A) (A) (A) (A) (A) (A) (A) (A) (A) (A)
                 (A) (A) (A) (A) (A) (A) (A) (A) (A) (A) (A) (A)
                 (A) (A) (A) (A) (A) (A) (A) (A) (A) (A) (A) (A)
                 (A) (A) (A) (A) (A) (A) (A) (A) (A) (A) (A) (A)
                 (A) (A) (A) (A) (A) (A) (A) (A) (A) (A) (A) (A)
                 (A) (A) (A) (A) (A) (A) (A) (A) (A) (A) (A) (A)
                 (A) (A) (A) (A) (A) (A) (A) (A) (A) (A) (A) (A)
                 (A) (A) (A) (A) (A) (A) (A) (A) (A) (A) (A) (A)
                 (A) (A) (A) (A) (A) (A) (A) (A) (A) (A) (A) (A)
                 (A) (A) (A) (A) (A) (A) (A) (A) (A) (A) (A) (A)
                 (A) (A) (A) (A) (A) (A) (A) (A) (A) (A) (A) (A)
                 (A) (A) (A) (A) (A) (A) (A) (A) (A) (A) (A) (A)
                 (A) (A) (A) (A) (A) (A) (A) (A) (A) (A) (A) (A)
                 (A) (A) (A) (A) (A) (A) (A) (A) (A) (A) (A) (A)
                 (A) (A) (A) (A) (A) (A) (A) (A) (A) (A) (A) (A)
                 (A) (A) (A) (A) (A) (A) (A) (A) (A) (A) (A) (A)
                 (A) (A) (A) (A) (A) (A) (A) (A) (A) (A) (A) (A)
                 (A) (A) (A) (A) (A) (A) (A) (A) (A) (A) (A) (A)
                 (A) (A) (A) (A) (A) (A) (A) (A) (A) (A) (A) (A)
                 (A) (A) (A) (A) (A) (A) (A) (A) (A) (A) (A) (A)
                 (A) (A) (A) (A) (A) (A) (A) (A) (A) (A) (A) (A)
                 (A) (A) (A) (A) (A) (A) (A) (A) (A) (A) (A) (A)
                 (A) (A) (A) (A) (A) (A) (A) (A) (A) (A) (A) (A)
                 (A) (A) (A) (A) (A) (A) (A) (A) (A) (A) (A) (A)
                 (A) (A) (A) (A) (A) (A) (A) (A) (A) (A) (A) (A)
                 (A) (A) (A) (A) (A) (A) (A) (A) (A) (A) (A) (A)
                 (A) (A) (A) (A) (A) (A) (A) (A) (A) (A) (A) (A)
                 (A) (A) (A) (A) (A) (A) (A) (A) (A) (A) (A) (A)
                 (A) (A) (A) (A) (A) (A) (A) (A) (A) (A) (A) (A)
                 (A) (A) (A) (A) (A) (A) (A) (A) (A) (A) (A) (A)
                 (A) (A) (A) (A) (A) (A) (A) (A) (A) (A) (A) (A)
                 (A) (A) (A) (A) (A) (A) (A) (A) (A) (A) (A) (A)
                 (A) (A) (A) (A) (A) (A) (A) (A) (A) (A) (A) (A)
                 (A) (A) (A) (A) (A) (A) (A) (A) (A) (A) (A) (A)
                 (A) (A) (A) (A) (A) (A) (A) (A) (A) (A) (A) (A)
                 (A) (A) (A) (A) (A) (A) (A) (A) (A) (A) (A) (A)
                 (A) (A) (A) (A) (A) (A) (A) (A) (A) (A) (A) (A)
                 (A) (A)
 Beta  Orbitals:
       Occupied  (A) (A) (A) (A) (A) (A) (A) (A) (A) (A) (A) (A)
                 (A) (A) (A) (A) (A) (A) (A) (A) (A) (A) (A) (A)
                 (A) (A) (A) (A) (A) (A) (A) (A) (A) (A) (A) (A)
                 (A) (A) (A) (A) (A) (A) (A) (A) (A) (A) (A) (A)
                 (A) (A) (A) (A) (A) (A) (A) (A) (A) (A) (A) (A)
                 (A) (A) (A) (A) (A) (A) (A) (A) (A) (A) (A) (A)
                 (A) (A) (A) (A) (A) (A) (A) (A) (A) (A) (A) (A)
                 (A) (A) (A) (A) (A) (A) (A) (A)
       Virtual   (A) (A) (A) (A) (A) (A) (A) (A) (A) (A) (A) (A)
                 (A) (A) (A) (A) (A) (A) (A) (A) (A) (A) (A) (A)
                 (A) (A) (A) (A) (A) (A) (A) (A) (A) (A) (A) (A)
                 (A) (A) (A) (A) (A) (A) (A) (A) (A) (A) (A) (A)
                 (A) (A) (A) (A) (A) (A) (A) (A) (A) (A) (A) (A)
                 (A) (A) (A) (A) (A) (A) (A) (A) (A) (A) (A) (A)
                 (A) (A) (A) (A) (A) (A) (A) (A) (A) (A) (A) (A)
                 (A) (A) (A) (A) (A) (A) (A) (A) (A) (A) (A) (A)
                 (A) (A) (A) (A) (A) (A) (A) (A) (A) (A) (A) (A)
                 (A) (A) (A) (A) (A) (A) (A) (A) (A) (A) (A) (A)
                 (A) (A) (A) (A) (A) (A) (A) (A) (A) (A) (A) (A)
                 (A) (A) (A) (A) (A) (A) (A) (A) (A) (A) (A) (A)
                 (A) (A) (A) (A) (A) (A) (A) (A) (A) (A) (A) (A)
                 (A) (A) (A) (A) (A) (A) (A) (A) (A) (A) (A) (A)
                 (A) (A) (A) (A) (A) (A) (A) (A) (A) (A) (A) (A)
                 (A) (A) (A) (A) (A) (A) (A) (A) (A) (A) (A) (A)
                 (A) (A) (A) (A) (A) (A) (A) (A) (A) (A) (A) (A)
                 (A) (A) (A) (A) (A) (A) (A) (A) (A) (A) (A) (A)
                 (A) (A) (A) (A) (A) (A) (A) (A) (A) (A) (A) (A)
                 (A) (A) (A) (A) (A) (A) (A) (A) (A) (A) (A) (A)
                 (A) (A) (A) (A) (A) (A) (A) (A) (A) (A) (A) (A)
                 (A) (A) (A) (A) (A) (A) (A) (A) (A) (A) (A) (A)
                 (A) (A) (A) (A) (A) (A) (A) (A) (A) (A) (A) (A)
                 (A) (A) (A) (A) (A) (A) (A) (A) (A) (A) (A) (A)
                 (A) (A) (A) (A) (A) (A) (A) (A) (A) (A) (A) (A)
                 (A) (A) (A) (A) (A) (A) (A) (A) (A) (A) (A) (A)
                 (A) (A) (A) (A) (A) (A) (A) (A) (A) (A) (A) (A)
                 (A) (A) (A) (A) (A) (A) (A) (A) (A) (A) (A) (A)
                 (A) (A) (A) (A) (A) (A) (A) (A) (A) (A) (A) (A)
                 (A) (A) (A) (A) (A) (A) (A) (A) (A) (A) (A) (A)
                 (A) (A) (A) (A) (A) (A) (A) (A) (A) (A) (A) (A)
                 (A) (A) (A) (A) (A) (A) (A) (A) (A) (A) (A) (A)
                 (A) (A) (A) (A) (A) (A) (A) (A) (A) (A) (A) (A)
                 (A) (A) (A) (A) (A) (A) (A) (A) (A) (A) (A) (A)
                 (A) (A) (A) (A) (A) (A) (A) (A) (A) (A) (A) (A)
                 (A) (A) (A) (A) (A) (A) (A) (A) (A) (A) (A) (A)
                 (A) (A) (A) (A) (A) (A) (A) (A) (A) (A) (A) (A)
                 (A) (A) (A) (A) (A) (A) (A) (A) (A) (A) (A) (A)
                 (A) (A) (A) (A) (A) (A) (A) (A) (A) (A) (A) (A)
                 (A) (A) (A) (A) (A) (A) (A) (A) (A) (A) (A) (A)
                 (A) (A) (A) (A) (A) (A) (A) (A) (A) (A) (A) (A)
                 (A) (A) (A) (A) (A) (A) (A) (A) (A) (A) (A) (A)
                 (A) (A) (A) (A) (A) (A) (A) (A) (A) (A) (A) (A)
                 (A) (A) (A) (A) (A) (A) (A) (A) (A) (A) (A) (A)
                 (A) (A) (A) (A) (A) (A) (A) (A) (A) (A) (A) (A)
                 (A) (A) (A) (A) (A) (A) (A) (A) (A) (A) (A) (A)
                 (A) (A) (A) (A) (A) (A) (A) (A) (A) (A) (A) (A)
                 (A) (A) (A) (A)
 The electronic state is 3-A.
 Alpha  occ. eigenvalues --  -19.33470 -19.31800 -19.27275 -19.26655 -10.37106
 Alpha  occ. eigenvalues --  -10.36268 -10.35052 -10.34728 -10.31279 -10.31069
 Alpha  occ. eigenvalues --  -10.30989 -10.30971 -10.30909 -10.30820 -10.30530
 Alpha  occ. eigenvalues --  -10.30299 -10.30113 -10.30009 -10.29360 -10.29246
 Alpha  occ. eigenvalues --  -10.28983 -10.28371 -10.28360 -10.27857  -1.16457
 Alpha  occ. eigenvalues --   -1.14825  -1.11867  -1.11318  -0.98378  -0.98324
 Alpha  occ. eigenvalues --   -0.87725  -0.87637  -0.85025  -0.84967  -0.83200
 Alpha  occ. eigenvalues --   -0.83098  -0.78457  -0.78082  -0.77278  -0.77090
 Alpha  occ. eigenvalues --   -0.72461  -0.72218  -0.69795  -0.69298  -0.66966
 Alpha  occ. eigenvalues --   -0.66402  -0.61936  -0.61534  -0.59471  -0.59299
 Alpha  occ. eigenvalues --   -0.57494  -0.57273  -0.56512  -0.55492  -0.55263
 Alpha  occ. eigenvalues --   -0.55216  -0.54301  -0.54053  -0.53003  -0.52120
 Alpha  occ. eigenvalues --   -0.51784  -0.51613  -0.50233  -0.50073  -0.49722
 Alpha  occ. eigenvalues --   -0.49553  -0.47979  -0.47844  -0.47111  -0.46790
 Alpha  occ. eigenvalues --   -0.46270  -0.45963  -0.45732  -0.45529  -0.45328
 Alpha  occ. eigenvalues --   -0.44876  -0.44442  -0.44394  -0.43302  -0.43020
 Alpha  occ. eigenvalues --   -0.42323  -0.41521  -0.40606  -0.40291  -0.39596
 Alpha  occ. eigenvalues --   -0.39345  -0.37681  -0.37532  -0.36914  -0.36624
 Alpha  occ. eigenvalues --   -0.35901  -0.35013  -0.33903  -0.33379
 Alpha virt. eigenvalues --    0.03853   0.04374   0.04788   0.05005   0.05628
 Alpha virt. eigenvalues --    0.05697   0.06056   0.06770   0.06906   0.07339
 Alpha virt. eigenvalues --    0.07539   0.07710   0.07964   0.08342   0.09333
 Alpha virt. eigenvalues --    0.09417   0.09451   0.09804   0.10147   0.10393
 Alpha virt. eigenvalues --    0.10606   0.10919   0.11006   0.11873   0.12302
 Alpha virt. eigenvalues --    0.12502   0.13045   0.13242   0.13650   0.13769
 Alpha virt. eigenvalues --    0.14165   0.14360   0.14771   0.14953   0.15101
 Alpha virt. eigenvalues --    0.15448   0.15828   0.16085   0.16308   0.16489
 Alpha virt. eigenvalues --    0.16647   0.16984   0.17195   0.17613   0.17917
 Alpha virt. eigenvalues --    0.18036   0.18287   0.18671   0.18863   0.18953
 Alpha virt. eigenvalues --    0.19329   0.19451   0.19743   0.19976   0.20106
 Alpha virt. eigenvalues --    0.20148   0.20338   0.20529   0.20676   0.20991
 Alpha virt. eigenvalues --    0.21153   0.21288   0.21373   0.21669   0.21732
 Alpha virt. eigenvalues --    0.22034   0.22141   0.22311   0.22539   0.22758
 Alpha virt. eigenvalues --    0.22954   0.23438   0.23489   0.23705   0.23794
 Alpha virt. eigenvalues --    0.24030   0.24177   0.24428   0.24824   0.24950
 Alpha virt. eigenvalues --    0.25080   0.25236   0.25497   0.25727   0.25796
 Alpha virt. eigenvalues --    0.26072   0.26349   0.26680   0.26825   0.27328
 Alpha virt. eigenvalues --    0.27391   0.27532   0.28010   0.28277   0.28521
 Alpha virt. eigenvalues --    0.28625   0.28819   0.28942   0.29139   0.29373
 Alpha virt. eigenvalues --    0.29406   0.29736   0.29906   0.30221   0.30535
 Alpha virt. eigenvalues --    0.30757   0.30895   0.31417   0.31579   0.32028
 Alpha virt. eigenvalues --    0.32358   0.32650   0.32939   0.33263   0.33528
 Alpha virt. eigenvalues --    0.33897   0.33954   0.34113   0.34292   0.34445
 Alpha virt. eigenvalues --    0.34762   0.35124   0.35824   0.36419   0.36677
 Alpha virt. eigenvalues --    0.36955   0.37080   0.37395   0.37880   0.38009
 Alpha virt. eigenvalues --    0.38391   0.38849   0.38980   0.39262   0.39518
 Alpha virt. eigenvalues --    0.39827   0.39981   0.40369   0.40825   0.41229
 Alpha virt. eigenvalues --    0.41538   0.41954   0.42508   0.42730   0.42942
 Alpha virt. eigenvalues --    0.43116   0.43671   0.43926   0.44149   0.44604
 Alpha virt. eigenvalues --    0.44881   0.45122   0.45714   0.46318   0.46786
 Alpha virt. eigenvalues --    0.46839   0.47232   0.47432   0.47794   0.48195
 Alpha virt. eigenvalues --    0.48635   0.48765   0.48991   0.49263   0.50208
 Alpha virt. eigenvalues --    0.50790   0.50950   0.50997   0.51297   0.51887
 Alpha virt. eigenvalues --    0.52139   0.53033   0.53172   0.53854   0.54245
 Alpha virt. eigenvalues --    0.55181   0.55418   0.56206   0.56858   0.57475
 Alpha virt. eigenvalues --    0.57988   0.58586   0.59500   0.60335   0.60989
 Alpha virt. eigenvalues --    0.62444   0.62946   0.63478   0.65380   0.68235
 Alpha virt. eigenvalues --    0.76215   0.77219   0.77898   0.78914   0.80169
 Alpha virt. eigenvalues --    0.81504   0.81566   0.82133   0.82425   0.83022
 Alpha virt. eigenvalues --    0.83493   0.84026   0.84245   0.84691   0.85421
 Alpha virt. eigenvalues --    0.85920   0.86731   0.86992   0.87589   0.87947
 Alpha virt. eigenvalues --    0.88344   0.88827   0.89511   0.90185   0.90450
 Alpha virt. eigenvalues --    0.90763   0.91820   0.92092   0.92152   0.93368
 Alpha virt. eigenvalues --    0.94050   0.94714   0.96000   0.96564   0.97541
 Alpha virt. eigenvalues --    0.97909   0.98173   0.98609   0.99144   1.00629
 Alpha virt. eigenvalues --    1.01043   1.01518   1.01934   1.02875   1.03265
 Alpha virt. eigenvalues --    1.04678   1.05203   1.05721   1.06937   1.07556
 Alpha virt. eigenvalues --    1.08243   1.09762   1.10691   1.12230   1.12489
 Alpha virt. eigenvalues --    1.14310   1.14450   1.15193   1.15793   1.16423
 Alpha virt. eigenvalues --    1.16740   1.16882   1.16989   1.17867   1.18196
 Alpha virt. eigenvalues --    1.18904   1.19291   1.20015   1.20555   1.20903
 Alpha virt. eigenvalues --    1.21356   1.21795   1.22331   1.23039   1.23289
 Alpha virt. eigenvalues --    1.23433   1.24468   1.24678   1.25918   1.26347
 Alpha virt. eigenvalues --    1.26979   1.27724   1.28078   1.28762   1.29586
 Alpha virt. eigenvalues --    1.30328   1.30675   1.31467   1.32571   1.32689
 Alpha virt. eigenvalues --    1.33558   1.34424   1.34896   1.35768   1.36311
 Alpha virt. eigenvalues --    1.36967   1.40439   1.41453   1.42042   1.42450
 Alpha virt. eigenvalues --    1.42543   1.43721   1.44086   1.45849   1.46899
 Alpha virt. eigenvalues --    1.48627   1.50362   1.51587   1.52410   1.53457
 Alpha virt. eigenvalues --    1.54010   1.54769   1.55856   1.56001   1.57683
 Alpha virt. eigenvalues --    1.59518   1.60580   1.61688   1.62042   1.63336
 Alpha virt. eigenvalues --    1.64063   1.65442   1.65952   1.66492   1.67357
 Alpha virt. eigenvalues --    1.68711   1.69423   1.70713   1.71700   1.72803
 Alpha virt. eigenvalues --    1.73233   1.74005   1.75449   1.76549   1.76826
 Alpha virt. eigenvalues --    1.77919   1.78157   1.79290   1.79534   1.80656
 Alpha virt. eigenvalues --    1.81587   1.82220   1.84405   1.84658   1.85709
 Alpha virt. eigenvalues --    1.86484   1.87191   1.88480   1.89207   1.90653
 Alpha virt. eigenvalues --    1.91170   1.92573   1.92842   1.94115   1.94527
 Alpha virt. eigenvalues --    1.95977   1.96371   1.97078   1.97277   1.98435
 Alpha virt. eigenvalues --    1.99633   2.00100   2.00766   2.00938   2.01636
 Alpha virt. eigenvalues --    2.02547   2.03342   2.03662   2.05174   2.06074
 Alpha virt. eigenvalues --    2.06307   2.07069   2.07580   2.07971   2.09214
 Alpha virt. eigenvalues --    2.10131   2.11878   2.12495   2.13274   2.13767
 Alpha virt. eigenvalues --    2.14374   2.14733   2.15249   2.15785   2.15987
 Alpha virt. eigenvalues --    2.16920   2.17306   2.17626   2.18217   2.18799
 Alpha virt. eigenvalues --    2.19283   2.19969   2.21050   2.21303   2.22151
 Alpha virt. eigenvalues --    2.22825   2.23558   2.23928   2.24321   2.25167
 Alpha virt. eigenvalues --    2.26056   2.26555   2.26710   2.27317   2.27402
 Alpha virt. eigenvalues --    2.28614   2.30506   2.31619   2.32064   2.32939
 Alpha virt. eigenvalues --    2.33336   2.33632   2.34600   2.35992   2.36702
 Alpha virt. eigenvalues --    2.36850   2.37465   2.38123   2.39438   2.40203
 Alpha virt. eigenvalues --    2.40883   2.42025   2.42966   2.44804   2.45334
 Alpha virt. eigenvalues --    2.45638   2.46714   2.47408   2.48647   2.49450
 Alpha virt. eigenvalues --    2.50444   2.50755   2.52848   2.53634   2.54537
 Alpha virt. eigenvalues --    2.55028   2.55906   2.56402   2.57336   2.58169
 Alpha virt. eigenvalues --    2.58537   2.59892   2.60085   2.60812   2.61186
 Alpha virt. eigenvalues --    2.63344   2.64831   2.65081   2.66282   2.67607
 Alpha virt. eigenvalues --    2.68280   2.68517   2.69516   2.69905   2.70473
 Alpha virt. eigenvalues --    2.71333   2.72026   2.72867   2.73166   2.73797
 Alpha virt. eigenvalues --    2.74979   2.75165   2.77080   2.78266   2.78537
 Alpha virt. eigenvalues --    2.79553   2.80359   2.80771   2.81216   2.81645
 Alpha virt. eigenvalues --    2.82403   2.82912   2.83251   2.83785   2.84209
 Alpha virt. eigenvalues --    2.85463   2.85840   2.86984   2.87564   2.88453
 Alpha virt. eigenvalues --    2.89510   2.89960   2.90068   2.90584   2.90666
 Alpha virt. eigenvalues --    2.91501   2.93614   2.94294   2.94731   2.94930
 Alpha virt. eigenvalues --    2.95928   2.96189   2.97092   2.97751   2.98197
 Alpha virt. eigenvalues --    2.99255   3.00322   3.01337   3.03270   3.03951
 Alpha virt. eigenvalues --    3.04595   3.05136   3.05365   3.06818   3.08100
 Alpha virt. eigenvalues --    3.09319   3.12133   3.12388   3.12944   3.13315
 Alpha virt. eigenvalues --    3.14766   3.15925   3.16772   3.18199   3.21688
 Alpha virt. eigenvalues --    3.27858   3.31872   3.32331   3.39608   3.39927
 Alpha virt. eigenvalues --    3.40867   3.41716   3.42667   3.43470   3.44401
 Alpha virt. eigenvalues --    3.44620   3.46544   3.47857   3.53186   3.54958
 Alpha virt. eigenvalues --    3.56093   3.57088   3.57393   3.57658   3.58165
 Alpha virt. eigenvalues --    3.58280   3.58592   3.59771   3.60323   3.61749
 Alpha virt. eigenvalues --    3.62322   3.62987   3.63522   3.63815   3.66095
 Alpha virt. eigenvalues --    3.66395   3.68452   3.69627   3.71037   3.71239
 Alpha virt. eigenvalues --    3.73465   3.92347   4.50853   4.55361   4.58199
 Alpha virt. eigenvalues --    4.60659   4.62488   4.63591   4.66178   4.69610
 Alpha virt. eigenvalues --    4.72523   4.74152   4.80650   4.82359   4.82635
 Alpha virt. eigenvalues --    4.84130   4.87507   4.89904   4.90808   4.93567
 Alpha virt. eigenvalues --    4.98026   5.02334   5.07817   5.09683   5.15496
 Alpha virt. eigenvalues --    5.16709
  Beta  occ. eigenvalues --  -19.31603 -19.29869 -19.27262 -19.26648 -10.37129
  Beta  occ. eigenvalues --  -10.36307 -10.35030 -10.34707 -10.31282 -10.30972
  Beta  occ. eigenvalues --  -10.30857 -10.30845 -10.30760 -10.30744 -10.30530
  Beta  occ. eigenvalues --  -10.30300 -10.30110 -10.30005 -10.29350 -10.29232
  Beta  occ. eigenvalues --  -10.28978 -10.28354 -10.28342 -10.27830  -1.13844
  Beta  occ. eigenvalues --   -1.12746  -1.09654  -1.08574  -0.98079  -0.98044
  Beta  occ. eigenvalues --   -0.87161  -0.87037  -0.84413  -0.84280  -0.82972
  Beta  occ. eigenvalues --   -0.82883  -0.78250  -0.77801  -0.76925  -0.76796
  Beta  occ. eigenvalues --   -0.72334  -0.72080  -0.69681  -0.69178  -0.66361
  Beta  occ. eigenvalues --   -0.65774  -0.61642  -0.61185  -0.58410  -0.58143
  Beta  occ. eigenvalues --   -0.57138  -0.56931  -0.56170  -0.55015  -0.54245
  Beta  occ. eigenvalues --   -0.53918  -0.53156  -0.52830  -0.52641  -0.51527
  Beta  occ. eigenvalues --   -0.51160  -0.50872  -0.49933  -0.49640  -0.48609
  Beta  occ. eigenvalues --   -0.48361  -0.47412  -0.47290  -0.46686  -0.46446
  Beta  occ. eigenvalues --   -0.45923  -0.45787  -0.45419  -0.45092  -0.44766
  Beta  occ. eigenvalues --   -0.44669  -0.44184  -0.44066  -0.42640  -0.41875
  Beta  occ. eigenvalues --   -0.41192  -0.40750  -0.39480  -0.39190  -0.37580
  Beta  occ. eigenvalues --   -0.37523  -0.36874  -0.36438  -0.35550  -0.34912
  Beta  occ. eigenvalues --   -0.34410  -0.32994
  Beta virt. eigenvalues --   -0.08250  -0.06508   0.03911   0.04396   0.04892
  Beta virt. eigenvalues --    0.05076   0.05683   0.05726   0.06085   0.06861
  Beta virt. eigenvalues --    0.06963   0.07365   0.07578   0.07760   0.08002
  Beta virt. eigenvalues --    0.08381   0.09368   0.09493   0.09527   0.09843
  Beta virt. eigenvalues --    0.10193   0.10449   0.10640   0.10972   0.11071
  Beta virt. eigenvalues --    0.11913   0.12349   0.12564   0.13091   0.13309
  Beta virt. eigenvalues --    0.13740   0.13817   0.14250   0.14407   0.14836
  Beta virt. eigenvalues --    0.14994   0.15131   0.15501   0.15879   0.16144
  Beta virt. eigenvalues --    0.16386   0.16590   0.16725   0.17038   0.17248
  Beta virt. eigenvalues --    0.17692   0.17991   0.18120   0.18388   0.18743
  Beta virt. eigenvalues --    0.18893   0.19012   0.19365   0.19507   0.19801
  Beta virt. eigenvalues --    0.20053   0.20141   0.20246   0.20421   0.20563
  Beta virt. eigenvalues --    0.20724   0.21098   0.21211   0.21367   0.21443
  Beta virt. eigenvalues --    0.21765   0.21769   0.22088   0.22214   0.22341
  Beta virt. eigenvalues --    0.22635   0.22880   0.23041   0.23531   0.23571
  Beta virt. eigenvalues --    0.23767   0.23859   0.24118   0.24272   0.24495
  Beta virt. eigenvalues --    0.24916   0.25055   0.25238   0.25344   0.25586
  Beta virt. eigenvalues --    0.25823   0.25868   0.26165   0.26487   0.26799
  Beta virt. eigenvalues --    0.26890   0.27406   0.27484   0.27587   0.28100
  Beta virt. eigenvalues --    0.28406   0.28625   0.28746   0.28905   0.28986
  Beta virt. eigenvalues --    0.29262   0.29450   0.29482   0.29811   0.29969
  Beta virt. eigenvalues --    0.30277   0.30676   0.30865   0.31000   0.31512
  Beta virt. eigenvalues --    0.31654   0.32097   0.32457   0.32768   0.33014
  Beta virt. eigenvalues --    0.33388   0.33687   0.33993   0.34108   0.34365
  Beta virt. eigenvalues --    0.34478   0.34640   0.34891   0.35235   0.35922
  Beta virt. eigenvalues --    0.36495   0.36918   0.37083   0.37203   0.37548
  Beta virt. eigenvalues --    0.38054   0.38246   0.38568   0.38939   0.39198
  Beta virt. eigenvalues --    0.39525   0.39728   0.40044   0.40110   0.40496
  Beta virt. eigenvalues --    0.40949   0.41330   0.41597   0.42095   0.42590
  Beta virt. eigenvalues --    0.42797   0.43037   0.43224   0.43810   0.44144
  Beta virt. eigenvalues --    0.44310   0.44727   0.45041   0.45197   0.45756
  Beta virt. eigenvalues --    0.46381   0.46877   0.47076   0.47361   0.47514
  Beta virt. eigenvalues --    0.47973   0.48362   0.48719   0.48915   0.49061
  Beta virt. eigenvalues --    0.49449   0.50276   0.50889   0.51043   0.51122
  Beta virt. eigenvalues --    0.51373   0.52006   0.52244   0.53153   0.53292
  Beta virt. eigenvalues --    0.54004   0.54539   0.55398   0.55698   0.56528
  Beta virt. eigenvalues --    0.57031   0.57676   0.58035   0.58824   0.59687
  Beta virt. eigenvalues --    0.60508   0.61149   0.62812   0.63176   0.63616
  Beta virt. eigenvalues --    0.65712   0.68411   0.76330   0.77334   0.78007
  Beta virt. eigenvalues --    0.79015   0.80365   0.81606   0.81790   0.82277
  Beta virt. eigenvalues --    0.82596   0.83127   0.83833   0.84284   0.84392
  Beta virt. eigenvalues --    0.84914   0.85508   0.86044   0.86915   0.87196
  Beta virt. eigenvalues --    0.87665   0.87990   0.88457   0.88953   0.89648
  Beta virt. eigenvalues --    0.90262   0.90650   0.90886   0.91923   0.92253
  Beta virt. eigenvalues --    0.92258   0.93488   0.94195   0.94814   0.96082
  Beta virt. eigenvalues --    0.96651   0.97679   0.97958   0.98279   0.98710
  Beta virt. eigenvalues --    0.99251   1.00737   1.01108   1.01657   1.02071
  Beta virt. eigenvalues --    1.03041   1.03436   1.04781   1.05439   1.05893
  Beta virt. eigenvalues --    1.07022   1.07675   1.08391   1.09862   1.10785
  Beta virt. eigenvalues --    1.12314   1.12668   1.14452   1.14600   1.15428
  Beta virt. eigenvalues --    1.15916   1.16469   1.16836   1.16958   1.17176
  Beta virt. eigenvalues --    1.17916   1.18301   1.19057   1.19407   1.20102
  Beta virt. eigenvalues --    1.20677   1.20989   1.21482   1.21917   1.22455
  Beta virt. eigenvalues --    1.23210   1.23419   1.23590   1.24670   1.24748
  Beta virt. eigenvalues --    1.26041   1.26440   1.27153   1.27930   1.28160
  Beta virt. eigenvalues --    1.28937   1.29744   1.30420   1.31085   1.31687
  Beta virt. eigenvalues --    1.32789   1.33070   1.33751   1.34770   1.35291
  Beta virt. eigenvalues --    1.36124   1.36835   1.37332   1.41287   1.42129
  Beta virt. eigenvalues --    1.42328   1.42720   1.42831   1.43900   1.44348
  Beta virt. eigenvalues --    1.46217   1.47255   1.49072   1.50600   1.52202
  Beta virt. eigenvalues --    1.52874   1.53784   1.54653   1.55241   1.56617
  Beta virt. eigenvalues --    1.57248   1.58308   1.60187   1.61385   1.62140
  Beta virt. eigenvalues --    1.62536   1.63867   1.64455   1.65690   1.66233
  Beta virt. eigenvalues --    1.66879   1.67585   1.68976   1.69844   1.71018
  Beta virt. eigenvalues --    1.72188   1.73422   1.73990   1.74660   1.76013
  Beta virt. eigenvalues --    1.76869   1.77118   1.78070   1.78439   1.79588
  Beta virt. eigenvalues --    1.79914   1.80926   1.81962   1.82564   1.84719
  Beta virt. eigenvalues --    1.85160   1.86201   1.87101   1.87712   1.88970
  Beta virt. eigenvalues --    1.90442   1.90966   1.91849   1.92904   1.93262
  Beta virt. eigenvalues --    1.94760   1.94936   1.96288   1.96584   1.97449
  Beta virt. eigenvalues --    1.97829   1.98665   1.99947   2.00468   2.00941
  Beta virt. eigenvalues --    2.01200   2.02295   2.03189   2.04047   2.04224
  Beta virt. eigenvalues --    2.05550   2.06301   2.06893   2.07369   2.07887
  Beta virt. eigenvalues --    2.08422   2.09697   2.10908   2.12384   2.12949
  Beta virt. eigenvalues --    2.13640   2.14164   2.14609   2.14906   2.15584
  Beta virt. eigenvalues --    2.15997   2.16499   2.17455   2.17615   2.17868
  Beta virt. eigenvalues --    2.18493   2.19165   2.19681   2.20192   2.21340
  Beta virt. eigenvalues --    2.21500   2.22509   2.23086   2.23743   2.24279
  Beta virt. eigenvalues --    2.24510   2.25514   2.26295   2.26690   2.26803
  Beta virt. eigenvalues --    2.27408   2.27520   2.28776   2.30767   2.31816
  Beta virt. eigenvalues --    2.32152   2.33116   2.33522   2.33722   2.34916
  Beta virt. eigenvalues --    2.36238   2.36948   2.37194   2.37698   2.38404
  Beta virt. eigenvalues --    2.39916   2.40708   2.41287   2.42554   2.43245
  Beta virt. eigenvalues --    2.45116   2.45777   2.45864   2.47319   2.47704
  Beta virt. eigenvalues --    2.48944   2.49766   2.50765   2.51061   2.53146
  Beta virt. eigenvalues --    2.53808   2.54905   2.55119   2.56077   2.56603
  Beta virt. eigenvalues --    2.57597   2.58387   2.58892   2.60014   2.60382
  Beta virt. eigenvalues --    2.61100   2.61309   2.63531   2.64994   2.65152
  Beta virt. eigenvalues --    2.66379   2.67715   2.68381   2.68593   2.69759
  Beta virt. eigenvalues --    2.70109   2.70600   2.71593   2.72180   2.72996
  Beta virt. eigenvalues --    2.73258   2.73969   2.75052   2.75312   2.77253
  Beta virt. eigenvalues --    2.78369   2.78647   2.79670   2.80497   2.80874
  Beta virt. eigenvalues --    2.81312   2.81726   2.82515   2.83002   2.83453
  Beta virt. eigenvalues --    2.83887   2.84285   2.85692   2.86023   2.87043
  Beta virt. eigenvalues --    2.87672   2.88525   2.89565   2.90007   2.90162
  Beta virt. eigenvalues --    2.90700   2.90830   2.91664   2.93709   2.94412
  Beta virt. eigenvalues --    2.94836   2.95070   2.95999   2.96310   2.97156
  Beta virt. eigenvalues --    2.97867   2.98546   2.99498   3.00484   3.01468
  Beta virt. eigenvalues --    3.03381   3.04006   3.04715   3.05226   3.05522
  Beta virt. eigenvalues --    3.07045   3.08205   3.09414   3.12205   3.12428
  Beta virt. eigenvalues --    3.13004   3.13379   3.14809   3.16015   3.16830
  Beta virt. eigenvalues --    3.18332   3.21831   3.28069   3.32656   3.33148
  Beta virt. eigenvalues --    3.39670   3.40105   3.40943   3.41869   3.42746
  Beta virt. eigenvalues --    3.43646   3.44428   3.44697   3.46590   3.47882
  Beta virt. eigenvalues --    3.53263   3.54995   3.56180   3.57226   3.57517
  Beta virt. eigenvalues --    3.57710   3.58265   3.58433   3.58617   3.59889
  Beta virt. eigenvalues --    3.60412   3.61825   3.62406   3.63135   3.63615
  Beta virt. eigenvalues --    3.63876   3.66121   3.66420   3.68517   3.69684
  Beta virt. eigenvalues --    3.71090   3.71327   3.73506   3.92428   4.51121
  Beta virt. eigenvalues --    4.55457   4.58426   4.60878   4.62695   4.63736
  Beta virt. eigenvalues --    4.66408   4.70102   4.72619   4.74301   4.80920
  Beta virt. eigenvalues --    4.82978   4.83065   4.84347   4.87567   4.90006
  Beta virt. eigenvalues --    4.91096   4.94012   4.99426   5.03222   5.08304
  Beta virt. eigenvalues --    5.09916   5.15758   5.16814
          Condensed to atoms (all electrons):
          Atomic-Atomic Spin Densities.
 Mulliken charges and spin densities:
               1          2
     1  C   -0.354967   0.002950
     2  H    0.121252  -0.000577
     3  H    0.158256   0.002069
     4  C   -0.242313   0.020249
     5  C   -1.515451   0.023180
     6  C    0.996378   0.012505
     7  H    0.236084  -0.001917
     8  C   -0.914756   0.001934
     9  C    0.602180   0.008705
    10  H    0.183631   0.000172
    11  C   -0.539032  -0.002988
    12  H    0.156188   0.000766
    13  H    0.169460   0.002075
    14  C   -0.463546   0.000322
    15  H    0.172959   0.000052
    16  H    0.122592  -0.000302
    17  H    0.153249   0.000361
    18  C   -0.128817   0.012052
    19  H    0.150875  -0.001163
    20  H    0.199631  -0.001365
    21  H    0.174326   0.008142
    22  C   -0.046504   0.117530
    23  H    0.175894  -0.005014
    24  H    0.144497   0.013902
    25  H    0.182450  -0.001167
    26  O   -0.118160   0.780020
    27  O   -0.358481   0.006970
    28  H    0.419447  -0.001526
    29  H    0.148321  -0.000600
    30  C   -0.256498   0.002345
    31  H    0.134060  -0.001716
    32  H    0.160605   0.001485
    33  C   -0.435190  -0.008093
    34  C   -1.144092  -0.008680
    35  C    0.779454   0.043127
    36  H    0.189769  -0.001059
    37  C   -0.477369  -0.006997
    38  C    0.480337   0.004176
    39  H    0.192701  -0.000002
    40  C   -0.513454  -0.002118
    41  H    0.154264   0.001556
    42  H    0.162631   0.001524
    43  C   -0.311087  -0.000544
    44  H    0.149985  -0.000086
    45  H    0.134367  -0.000048
    46  H    0.149351   0.000075
    47  C   -0.343919   0.014433
    48  H    0.101693   0.004868
    49  H    0.161922  -0.001619
    50  H    0.168832   0.007796
    51  C   -0.466778   0.112481
    52  H    0.165538  -0.003101
    53  H    0.167257   0.015327
    54  H    0.161989  -0.004429
    55  O   -0.005659   0.821638
    56  O   -0.283037   0.007544
    57  H    0.534253   0.005579
    58  H    0.102431  -0.002800
 Sum of Mulliken charges =   0.00000   2.00000
 Mulliken charges and spin densities with hydrogens summed into heavy atoms:
               1          2
     1  C   -0.075459   0.004441
     4  C   -0.093991   0.019649
     5  C   -1.515451   0.023180
     6  C    1.232462   0.010588
     8  C   -0.914756   0.001934
     9  C    0.785811   0.008878
    11  C   -0.213383  -0.000147
    14  C   -0.014747   0.000434
    18  C    0.396015   0.017666
    22  C    0.456337   0.125250
    26  O   -0.118160   0.780020
    27  O    0.060966   0.005445
    30  C    0.038167   0.002114
    33  C   -0.332760  -0.010892
    34  C   -1.144092  -0.008680
    35  C    0.969223   0.042067
    37  C   -0.477369  -0.006997
    38  C    0.673037   0.004174
    40  C   -0.196559   0.000963
    43  C    0.122616  -0.000604
    47  C    0.088528   0.025478
    51  C    0.028006   0.120278
    55  O   -0.005659   0.821638
    56  O    0.251216   0.013123
 Electronic spatial extent (au):  <R**2>=           8945.8762
 Charge=              0.0000 electrons
 Dipole moment (field-independent basis, Debye):
    X=              1.7664    Y=             -1.4210    Z=             -1.4462  Tot=              2.6890
 Quadrupole moment (field-independent basis, Debye-Ang):
   XX=           -139.2836   YY=           -155.2113   ZZ=           -149.0792
   XY=              3.9780   XZ=              5.3970   YZ=             -1.3545
 Traceless Quadrupole moment (field-independent basis, Debye-Ang):
   XX=              8.5744   YY=             -7.3532   ZZ=             -1.2212
   XY=              3.9780   XZ=              5.3970   YZ=             -1.3545
 Octapole moment (field-independent basis, Debye-Ang**2):
  XXX=             14.9538  YYY=            -24.7680  ZZZ=              3.4631  XYY=             33.6183
  XXY=            -31.5013  XXZ=            -11.7666  XZZ=             -4.1497  YZZ=              4.1570
  YYZ=            -15.2097  XYZ=             16.2437
 Hexadecapole moment (field-independent basis, Debye-Ang**3):
 XXXX=          -8666.5676 YYYY=          -2366.1612 ZZZZ=          -1195.5175 XXXY=              1.5575
 XXXZ=             26.0026 YYYX=             38.8276 YYYZ=            -13.0569 ZZZX=            -11.2974
 ZZZY=             16.4584 XXYY=          -1907.3080 XXZZ=          -1653.9017 YYZZ=           -564.1797
 XXYZ=            -43.0464 YYXZ=             39.1273 ZZXY=            -12.8276
 N-N= 2.407761005293D+03 E-N=-7.334039693258D+03  KE= 1.073183612294D+03
                          Isotropic Fermi Contact Couplings
        Atom                 a.u.       MegaHertz       Gauss      10(-4) cm-1
     1  C(13)              0.00392       2.20261       0.78595       0.73471
     2  H(1)              -0.00003      -0.07768      -0.02772      -0.02591
     3  H(1)               0.00065       1.45693       0.51987       0.48598
     4  C(13)              0.00179       1.00556       0.35881       0.33542
     5  C(13)             -0.02998     -16.85023      -6.01258      -5.62063
     6  C(13)              0.00884       4.96640       1.77213       1.65661
     7  H(1)              -0.00039      -0.87778      -0.31321      -0.29279
     8  C(13)             -0.00226      -1.27248      -0.45405      -0.42445
     9  C(13)             -0.00067      -0.37891      -0.13520      -0.12639
    10  H(1)               0.00020       0.44573       0.15905       0.14868
    11  C(13)             -0.00043      -0.24100      -0.08600      -0.08039
    12  H(1)               0.00046       1.03512       0.36936       0.34528
    13  H(1)               0.00094       2.09432       0.74730       0.69859
    14  C(13)              0.00260       1.46343       0.52219       0.48815
    15  H(1)              -0.00003      -0.05629      -0.02009      -0.01878
    16  H(1)              -0.00002      -0.03733      -0.01332      -0.01245
    17  H(1)               0.00006       0.12397       0.04423       0.04135
    18  C(13)              0.00440       2.47330       0.88253       0.82500
    19  H(1)               0.00366       8.18234       2.91966       2.72934
    20  H(1)              -0.00006      -0.13951      -0.04978      -0.04654
    21  H(1)               0.00287       6.42517       2.29266       2.14321
    22  C(13)              0.07005      39.37199      14.04891      13.13308
    23  H(1)              -0.00228      -5.08898      -1.81588      -1.69750
    24  H(1)               0.00699      15.63036       5.57730       5.21373
    25  H(1)              -0.00214      -4.77882      -1.70520      -1.59404
    26  O(17)              0.09892     -29.98321     -10.69876     -10.00132
    27  O(17)              0.00063      -0.19135      -0.06828      -0.06383
    28  H(1)               0.00017       0.38000       0.13559       0.12675
    29  H(1)              -0.00044      -0.98571      -0.35173      -0.32880
    30  C(13)              0.00307       1.72403       0.61518       0.57507
    31  H(1)              -0.00005      -0.11927      -0.04256      -0.03978
    32  H(1)               0.00051       1.13399       0.40464       0.37826
    33  C(13)              0.00246       1.38254       0.49332       0.46116
    34  C(13)             -0.02906     -16.33341      -5.82817      -5.44824
    35  C(13)              0.00982       5.51758       1.96881       1.84047
    36  H(1)              -0.00039      -0.86283      -0.30788      -0.28781
    37  C(13)             -0.00221      -1.24281      -0.44346      -0.41456
    38  C(13)             -0.00039      -0.22101      -0.07886      -0.07372
    39  H(1)               0.00003       0.07549       0.02694       0.02518
    40  C(13)             -0.00026      -0.14782      -0.05275      -0.04931
    41  H(1)               0.00032       0.72259       0.25784       0.24103
    42  H(1)               0.00079       1.77130       0.63205       0.59084
    43  C(13)              0.00218       1.22286       0.43635       0.40790
    44  H(1)              -0.00003      -0.06062      -0.02163      -0.02022
    45  H(1)               0.00002       0.04767       0.01701       0.01590
    46  H(1)               0.00000      -0.00404      -0.00144      -0.00135
    47  C(13)              0.00601       3.37963       1.20594       1.12732
    48  H(1)               0.00340       7.60312       2.71298       2.53613
    49  H(1)               0.00011       0.25306       0.09030       0.08441
    50  H(1)               0.00270       6.04222       2.15602       2.01547
    51  C(13)              0.07238      40.68218      14.51642      13.57012
    52  H(1)              -0.00202      -4.52049      -1.61302      -1.50787
    53  H(1)               0.00719      16.07220       5.73496       5.36111
    54  H(1)              -0.00170      -3.80191      -1.35662      -1.26818
    55  O(17)              0.10265     -31.11176     -11.10145     -10.37777
    56  O(17)             -0.00117       0.35436       0.12644       0.11820
    57  H(1)               0.00011       0.23561       0.08407       0.07859
    58  H(1)              -0.00063      -1.39983      -0.49950      -0.46693
 --------------------------------------------------------
       Center         ----  Spin Dipole Couplings  ----
                      3XX-RR        3YY-RR        3ZZ-RR
 --------------------------------------------------------
     1   Atom        0.014209     -0.006186     -0.008023
     2   Atom        0.005482     -0.003834     -0.001648
     3   Atom        0.004374     -0.002101     -0.002273
     4   Atom        0.027096     -0.015036     -0.012060
     5   Atom        0.016890     -0.025382      0.008491
     6   Atom       -0.010295      0.035541     -0.025246
     7   Atom        0.003774      0.000990     -0.004764
     8   Atom        0.002800      0.002023     -0.004823
     9   Atom        0.005479     -0.002446     -0.003033
    10   Atom        0.002767     -0.001017     -0.001750
    11   Atom        0.007828     -0.003500     -0.004328
    12   Atom        0.003380     -0.003050     -0.000330
    13   Atom        0.001555     -0.000863     -0.000692
    14   Atom       -0.001679      0.005430     -0.003751
    15   Atom       -0.000507      0.003228     -0.002720
    16   Atom        0.000317      0.001236     -0.001553
    17   Atom        0.000150      0.001284     -0.001435
    18   Atom       -0.005398      0.019691     -0.014293
    19   Atom       -0.000234     -0.000260      0.000494
    20   Atom       -0.003438      0.006060     -0.002622
    21   Atom        0.000890     -0.001010      0.000120
    22   Atom       -0.067658     -0.040772      0.108430
    23   Atom       -0.013861      0.016910     -0.003049
    24   Atom        0.002151     -0.011284      0.009133
    25   Atom        0.011452     -0.011679      0.000226
    26   Atom       -0.119066      0.081966      0.037100
    27   Atom        0.005567     -0.005097     -0.000470
    28   Atom       -0.001951      0.007908     -0.005957
    29   Atom        0.005207     -0.002135     -0.003072
    30   Atom       -0.002323     -0.005426      0.007749
    31   Atom        0.001706     -0.005638      0.003932
    32   Atom       -0.000686     -0.002313      0.002999
    33   Atom       -0.013925     -0.014414      0.028339
    34   Atom       -0.015178      0.018585     -0.003407
    35   Atom        0.043143     -0.015083     -0.028060
    36   Atom        0.011618     -0.007075     -0.004543
    37   Atom        0.005116     -0.000541     -0.004575
    38   Atom        0.002418     -0.003442      0.001024
    39   Atom        0.001410     -0.001770      0.000360
    40   Atom        0.004322     -0.004785      0.000462
    41   Atom        0.002111     -0.001672     -0.000439
    42   Atom        0.003686     -0.002246     -0.001440
    43   Atom        0.004684     -0.001172     -0.003512
    44   Atom        0.002137     -0.000124     -0.002013
    45   Atom        0.002722     -0.000917     -0.001805
    46   Atom        0.001564      0.000056     -0.001620
    47   Atom        0.014541      0.002443     -0.016984
    48   Atom        0.005591      0.002520     -0.008110
    49   Atom       -0.002275      0.007491     -0.005216
    50   Atom        0.000347      0.002417     -0.002764
    51   Atom       -0.069033      0.130850     -0.061817
    52   Atom       -0.002782      0.018404     -0.015622
    53   Atom        0.004691      0.002100     -0.006791
    54   Atom       -0.009161     -0.000730      0.009891
    55   Atom       -1.474069      1.878637     -0.404568
    56   Atom       -0.013356     -0.006305      0.019662
    57   Atom        0.000698      0.004773     -0.005471
    58   Atom       -0.004066      0.000644      0.003422
 --------------------------------------------------------
                        XY            XZ            YZ
 --------------------------------------------------------
     1   Atom        0.005328     -0.003849     -0.001417
     2   Atom       -0.000171     -0.003103     -0.000375
     3   Atom       -0.001171      0.000290     -0.000408
     4   Atom       -0.017510     -0.008429      0.002582
     5   Atom        0.037265     -0.007737     -0.034503
     6   Atom        0.036991      0.012208      0.022121
     7   Atom        0.001616     -0.001334      0.009431
     8   Atom        0.009816     -0.002438     -0.001918
     9   Atom        0.003076      0.000138      0.000596
    10   Atom        0.001834      0.000161      0.000140
    11   Atom        0.006614      0.003836      0.001694
    12   Atom        0.000287      0.004307      0.000182
    13   Atom        0.001983      0.002030      0.002080
    14   Atom        0.003386     -0.000193      0.001833
    15   Atom        0.002186     -0.000908     -0.000296
    16   Atom        0.002508      0.000461      0.000880
    17   Atom        0.002321     -0.000685     -0.000404
    18   Atom        0.021028     -0.002500     -0.000624
    19   Atom        0.010781     -0.015701     -0.008042
    20   Atom        0.001223     -0.002822     -0.006504
    21   Atom        0.003207     -0.004740     -0.002494
    22   Atom        0.027161     -0.064249     -0.103238
    23   Atom        0.003426     -0.000305     -0.009463
    24   Atom        0.000852      0.012758     -0.003257
    25   Atom       -0.019244     -0.009815     -0.003757
    26   Atom        1.474863     -1.473347     -1.559814
    27   Atom        0.006972     -0.024507     -0.010030
    28   Atom       -0.015100     -0.008824      0.011139
    29   Atom       -0.006477      0.003228     -0.002964
    30   Atom        0.000279      0.006942      0.004110
    31   Atom       -0.001705      0.005042      0.001457
    32   Atom       -0.001258      0.002792     -0.001251
    33   Atom       -0.005842     -0.002872     -0.007738
    34   Atom       -0.016428      0.031505      0.023757
    35   Atom        0.026928      0.012379      0.004541
    36   Atom        0.001615     -0.005437     -0.000282
    37   Atom        0.004833      0.004277      0.004180
    38   Atom        0.000605      0.004411      0.001661
    39   Atom        0.000637      0.002557      0.000894
    40   Atom        0.000322      0.007293      0.001527
    41   Atom       -0.002337      0.003524     -0.001579
    42   Atom       -0.000170      0.001483      0.000038
    43   Atom        0.004257     -0.000224      0.000118
    44   Atom        0.002876     -0.000788     -0.000441
    45   Atom        0.001418      0.000587      0.000275
    46   Atom        0.002135      0.000722      0.000864
    47   Atom        0.023868      0.005008      0.008251
    48   Atom        0.007510     -0.005633      0.015851
    49   Atom        0.007350     -0.002747     -0.002006
    50   Atom        0.003963      0.000459      0.004767
    51   Atom       -0.053196     -0.015933      0.064366
    52   Atom        0.006468     -0.000848      0.000429
    53   Atom       -0.011649      0.008273     -0.001869
    54   Atom       -0.011090     -0.009205      0.011551
    55   Atom        0.553474      0.312724      1.998282
    56   Atom       -0.000706     -0.002641      0.013471
    57   Atom       -0.017517     -0.010927     -0.003309
    58   Atom       -0.003686      0.002094     -0.005819
 --------------------------------------------------------


 ---------------------------------------------------------------------------------
              Anisotropic Spin Dipole Couplings in Principal Axis System
 ---------------------------------------------------------------------------------

       Atom             a.u.   MegaHertz   Gauss  10(-4) cm-1        Axes

              Baa    -0.0089    -1.189    -0.424    -0.397  0.0770  0.3429  0.9362
     1 C(13)  Bbb    -0.0073    -0.986    -0.352    -0.329 -0.2799  0.9087 -0.3098
              Bcc     0.0162     2.174     0.776     0.725  0.9569  0.2382 -0.1660
 
              Baa    -0.0040    -2.123    -0.758    -0.708  0.1187  0.9434  0.3097
     2 H(1)   Bbb    -0.0027    -1.422    -0.507    -0.474  0.3297 -0.3316  0.8839
              Bcc     0.0066     3.545     1.265     1.182  0.9366 -0.0028 -0.3504
 
              Baa    -0.0027    -1.414    -0.505    -0.472  0.0894  0.7094  0.6991
     3 H(1)   Bbb    -0.0019    -1.039    -0.371    -0.347 -0.1591 -0.6828  0.7131
              Bcc     0.0046     2.453     0.875     0.818  0.9832 -0.1750  0.0518
 
              Baa    -0.0214    -2.870    -1.024    -0.957  0.3476  0.9360  0.0550
     4 C(13)  Bbb    -0.0137    -1.836    -0.655    -0.612  0.1536 -0.1148  0.9814
              Bcc     0.0351     4.706     1.679     1.570  0.9250 -0.3327 -0.1837
 
              Baa    -0.0582    -7.805    -2.785    -2.603 -0.3767  0.8398  0.3910
     5 C(13)  Bbb     0.0045     0.608     0.217     0.203  0.6521 -0.0594  0.7558
              Bcc     0.0536     7.197     2.568     2.401  0.6579  0.5397 -0.5252
 
              Baa    -0.0325    -4.355    -1.554    -1.453 -0.0822 -0.2676  0.9600
     6 C(13)  Bbb    -0.0309    -4.145    -1.479    -1.383  0.8801 -0.4714 -0.0560
              Bcc     0.0633     8.500     3.033     2.835  0.4676  0.8403  0.2743
 
              Baa    -0.0120    -6.408    -2.286    -2.137  0.1279 -0.5928  0.7951
     7 H(1)   Bbb     0.0040     2.120     0.756     0.707  0.9841 -0.0240 -0.1762
              Bcc     0.0080     4.288     1.530     1.430  0.1235  0.8050  0.5803
 
              Baa    -0.0075    -1.000    -0.357    -0.334  0.7018 -0.6982  0.1415
     8 C(13)  Bbb    -0.0053    -0.714    -0.255    -0.238  0.0244  0.2220  0.9747
              Bcc     0.0128     1.714     0.612     0.572  0.7119  0.6807 -0.1728
 
              Baa    -0.0038    -0.515    -0.184    -0.172 -0.2553  0.7976 -0.5465
     9 C(13)  Bbb    -0.0027    -0.363    -0.130    -0.121 -0.2049  0.5078  0.8367
              Bcc     0.0065     0.878     0.313     0.293  0.9449  0.3256  0.0338
 
              Baa    -0.0018    -0.975    -0.348    -0.325  0.2430 -0.6703  0.7011
    10 H(1)   Bbb    -0.0017    -0.901    -0.322    -0.301 -0.2890  0.6399  0.7120
              Bcc     0.0035     1.877     0.670     0.626  0.9260  0.3757  0.0382
 
              Baa    -0.0065    -0.879    -0.313    -0.293 -0.4291  0.9017  0.0534
    11 C(13)  Bbb    -0.0054    -0.725    -0.259    -0.242 -0.2033 -0.1540  0.9669
              Bcc     0.0120     1.604     0.572     0.535  0.8801  0.4040  0.2494
 
              Baa    -0.0032    -1.689    -0.603    -0.563 -0.5506  0.0569  0.8328
    12 H(1)   Bbb    -0.0031    -1.634    -0.583    -0.545  0.0008  0.9977 -0.0677
              Bcc     0.0062     3.322     1.186     1.108  0.8348  0.0366  0.5494
 
              Baa    -0.0029    -1.526    -0.545    -0.509 -0.0099  0.7260 -0.6876
    13 H(1)   Bbb    -0.0014    -0.753    -0.269    -0.251  0.6913 -0.4919 -0.5294
              Bcc     0.0043     2.279     0.813     0.760  0.7225  0.4805  0.4970
 
              Baa    -0.0045    -0.603    -0.215    -0.201  0.4220 -0.3019  0.8548
    14 C(13)  Bbb    -0.0025    -0.341    -0.122    -0.114  0.8341 -0.2402 -0.4966
              Bcc     0.0070     0.944     0.337     0.315  0.3553  0.9226  0.1504
 
              Baa    -0.0031    -1.648    -0.588    -0.550  0.4017 -0.0964  0.9107
    15 H(1)   Bbb    -0.0012    -0.644    -0.230    -0.215  0.8101 -0.4263 -0.4025
              Bcc     0.0043     2.292     0.818     0.765  0.4270  0.8994 -0.0932
 
              Baa    -0.0020    -1.047    -0.374    -0.349  0.4874 -0.5653  0.6656
    16 H(1)   Bbb    -0.0016    -0.827    -0.295    -0.276 -0.6119  0.3227  0.7221
              Bcc     0.0035     1.874     0.669     0.625  0.6230  0.7592  0.1886
 
              Baa    -0.0019    -1.016    -0.362    -0.339  0.6675 -0.4068  0.6237
    17 H(1)   Bbb    -0.0013    -0.705    -0.251    -0.235 -0.4167  0.4900  0.7656
              Bcc     0.0032     1.720     0.614     0.574  0.6171  0.7710 -0.1575
 
              Baa    -0.0182    -2.447    -0.873    -0.816  0.7912 -0.4315  0.4334
    18 C(13)  Bbb    -0.0135    -1.807    -0.645    -0.603 -0.3596  0.2450  0.9004
              Bcc     0.0317     4.254     1.518     1.419  0.4947  0.8682 -0.0387
 
              Baa    -0.0160    -8.539    -3.047    -2.848  0.7566 -0.2002  0.6225
    19 H(1)   Bbb    -0.0073    -3.919    -1.398    -1.307 -0.1854  0.8472  0.4978
              Bcc     0.0233    12.458     4.445     4.155  0.6270  0.4921 -0.6039
 
              Baa    -0.0072    -3.830    -1.367    -1.278  0.4896  0.3476  0.7996
    20 H(1)   Bbb    -0.0028    -1.494    -0.533    -0.498  0.8532 -0.3800 -0.3573
              Bcc     0.0100     5.324     1.900     1.776  0.1796  0.8572 -0.4827
 
              Baa    -0.0043    -2.307    -0.823    -0.769  0.7248 -0.2071  0.6571
    21 H(1)   Bbb    -0.0029    -1.560    -0.557    -0.520 -0.1655  0.8735  0.4578
              Bcc     0.0072     3.867     1.380     1.290  0.6688  0.4405 -0.5989
 
              Baa    -0.0962   -12.906    -4.605    -4.305  0.4583  0.7273  0.5109
    22 C(13)  Bbb    -0.0845   -11.342    -4.047    -3.783  0.8468 -0.5318 -0.0026
              Bcc     0.1807    24.248     8.652     8.088 -0.2698 -0.4338  0.8596
 
              Baa    -0.0143    -7.631    -2.723    -2.545  0.9871 -0.1346 -0.0864
    23 H(1)   Bbb    -0.0067    -3.571    -1.274    -1.191  0.1292  0.3528  0.9267
              Bcc     0.0210    11.202     3.997     3.737  0.0942  0.9260 -0.3656
 
              Baa    -0.0128    -6.817    -2.432    -2.274 -0.3259  0.8889  0.3219
    24 H(1)   Bbb    -0.0062    -3.327    -1.187    -1.110  0.7308  0.4528 -0.5107
              Bcc     0.0190    10.144     3.620     3.384  0.5997 -0.0688  0.7972
 
              Baa    -0.0252   -13.468    -4.806    -4.492  0.5054  0.8039  0.3134
    25 H(1)   Bbb     0.0009     0.495     0.177     0.165  0.0927 -0.4117  0.9066
              Bcc     0.0243    12.972     4.629     4.327  0.8579 -0.4292 -0.2826
 
              Baa    -1.5167   109.746    39.160    36.607  0.6779  0.0869  0.7300
    26 O(17)  Bbb    -1.4922   107.974    38.528    36.016 -0.4826  0.8017  0.3527
              Bcc     3.0089  -217.720   -77.688   -72.624  0.5546  0.5914 -0.5854
 
              Baa    -0.0227     1.643     0.586     0.548  0.6153  0.1918  0.7646
    27 O(17)  Bbb    -0.0084     0.610     0.218     0.204 -0.3620  0.9304  0.0579
              Bcc     0.0311    -2.253    -0.804    -0.752  0.7002  0.3124 -0.6419
 
              Baa    -0.0133    -7.074    -2.524    -2.360  0.8096  0.3179  0.4934
    28 H(1)   Bbb    -0.0121    -6.431    -2.295    -2.145 -0.2303 -0.6012  0.7652
              Bcc     0.0253    13.505     4.819     4.505 -0.5399  0.7331  0.4135
 
              Baa    -0.0063    -3.379    -1.206    -1.127  0.3566  0.8395  0.4099
    29 H(1)   Bbb    -0.0040    -2.144    -0.765    -0.715 -0.4587 -0.2249  0.8597
              Bcc     0.0104     5.523     1.971     1.842  0.8139 -0.4946  0.3049
 
              Baa    -0.0077    -1.027    -0.366    -0.342  0.5249  0.7332 -0.4323
    30 C(13)  Bbb    -0.0045    -0.599    -0.214    -0.200  0.7364 -0.6459 -0.2012
              Bcc     0.0121     1.626     0.580     0.542  0.4268  0.2127  0.8790
 
              Baa    -0.0068    -3.614    -1.289    -1.205  0.3496  0.8922 -0.2861
    31 H(1)   Bbb    -0.0012    -0.646    -0.230    -0.215  0.6976 -0.4517 -0.5561
              Bcc     0.0080     4.259     1.520     1.421  0.6254  0.0052  0.7803
 
              Baa    -0.0030    -1.610    -0.574    -0.537  0.5457  0.8342 -0.0798
    32 H(1)   Bbb    -0.0019    -1.007    -0.359    -0.336  0.6897 -0.5012 -0.5225
              Bcc     0.0049     2.616     0.934     0.873  0.4759 -0.2301  0.8489
 
              Baa    -0.0212    -2.844    -1.015    -0.949  0.6551  0.7397  0.1535
    33 C(13)  Bbb    -0.0086    -1.151    -0.411    -0.384  0.7543 -0.6519 -0.0779
              Bcc     0.0298     3.995     1.426     1.333 -0.0424 -0.1669  0.9851
 
              Baa    -0.0524    -7.028    -2.508    -2.344  0.6902  0.3683 -0.6228
    34 C(13)  Bbb     0.0182     2.445     0.873     0.816  0.7134 -0.4901  0.5008
              Bcc     0.0341     4.582     1.635     1.529  0.1208  0.7900  0.6011
 
              Baa    -0.0302    -4.046    -1.444    -1.350 -0.1671  0.0014  0.9859
    35 C(13)  Bbb    -0.0256    -3.437    -1.226    -1.146 -0.3544  0.9331 -0.0614
              Bcc     0.0558     7.483     2.670     2.496  0.9201  0.3597  0.1554
 
              Baa    -0.0072    -3.865    -1.379    -1.289 -0.1297  0.9787 -0.1590
    36 H(1)   Bbb    -0.0062    -3.288    -1.173    -1.097  0.2714  0.1893  0.9437
              Bcc     0.0134     7.153     2.552     2.386  0.9537  0.0792 -0.2902
 
              Baa    -0.0073    -0.984    -0.351    -0.328 -0.1276 -0.4523  0.8827
    37 C(13)  Bbb    -0.0028    -0.382    -0.136    -0.128 -0.6058  0.7402  0.2917
              Bcc     0.0102     1.367     0.488     0.456  0.7853  0.4975  0.3685
 
              Baa    -0.0042    -0.563    -0.201    -0.188  0.2359  0.8504 -0.4702
    38 C(13)  Bbb    -0.0022    -0.300    -0.107    -0.100  0.6282 -0.5026 -0.5939
              Bcc     0.0064     0.863     0.308     0.288  0.7414  0.1553  0.6529
 
              Baa    -0.0022    -1.153    -0.411    -0.385  0.2268  0.8225 -0.5216
    39 H(1)   Bbb    -0.0015    -0.821    -0.293    -0.274  0.6161 -0.5359 -0.5772
              Bcc     0.0037     1.975     0.705     0.659  0.7543  0.1904  0.6284
 
              Baa    -0.0060    -0.810    -0.289    -0.270  0.4206  0.6564 -0.6263
    40 C(13)  Bbb    -0.0040    -0.536    -0.191    -0.179 -0.4521  0.7502  0.4825
              Bcc     0.0100     1.346     0.480     0.449  0.7866  0.0802  0.6122
 
              Baa    -0.0029    -1.560    -0.557    -0.520 -0.6301 -0.2480  0.7359
    41 H(1)   Bbb    -0.0027    -1.463    -0.522    -0.488  0.1314  0.8999  0.4158
              Bcc     0.0057     3.023     1.079     1.009  0.7654 -0.3587  0.5344
 
              Baa    -0.0023    -1.208    -0.431    -0.403  0.0713  0.9823 -0.1734
    42 H(1)   Bbb    -0.0018    -0.973    -0.347    -0.324 -0.2500  0.1859  0.9502
              Bcc     0.0041     2.181     0.778     0.728  0.9656 -0.0244  0.2589
 
              Baa    -0.0037    -0.493    -0.176    -0.165  0.2963 -0.5406  0.7873
    43 C(13)  Bbb    -0.0032    -0.436    -0.155    -0.145 -0.3588  0.7010  0.6164
              Bcc     0.0069     0.929     0.332     0.310  0.8851  0.4652 -0.0137
 
              Baa    -0.0022    -1.172    -0.418    -0.391  0.4166 -0.4047  0.8141
    44 H(1)   Bbb    -0.0020    -1.083    -0.386    -0.361 -0.3948  0.7261  0.5630
              Bcc     0.0042     2.255     0.805     0.752  0.8189  0.5559 -0.1427
 
              Baa    -0.0019    -1.012    -0.361    -0.337 -0.0722 -0.1718  0.9825
    45 H(1)   Bbb    -0.0014    -0.744    -0.266    -0.248 -0.3401  0.9303  0.1377
              Bcc     0.0033     1.756     0.626     0.586  0.9376  0.3242  0.1256
 
              Baa    -0.0020    -1.070    -0.382    -0.357  0.1109 -0.4798  0.8703
    46 H(1)   Bbb    -0.0013    -0.699    -0.250    -0.233 -0.6037  0.6631  0.4425
              Bcc     0.0033     1.769     0.631     0.590  0.7895  0.5745  0.2161
 
              Baa    -0.0209    -2.810    -1.003    -0.937  0.2475 -0.5371  0.8064
    47 C(13)  Bbb    -0.0138    -1.846    -0.659    -0.616  0.5879 -0.5783 -0.5656
              Bcc     0.0347     4.656     1.661     1.553  0.7701  0.6141  0.1727
 
              Baa    -0.0224   -11.953    -4.265    -3.987  0.3069 -0.5749  0.7585
    48 H(1)   Bbb     0.0074     3.934     1.404     1.312  0.8789 -0.1347 -0.4576
              Bcc     0.0150     8.019     2.861     2.675  0.3652  0.8071  0.4639
 
              Baa    -0.0075    -3.980    -1.420    -1.328  0.7190 -0.2674  0.6415
    49 H(1)   Bbb    -0.0045    -2.413    -0.861    -0.805 -0.5048  0.4335  0.7465
              Bcc     0.0120     6.393     2.281     2.133  0.4777  0.8606 -0.1767
 
              Baa    -0.0061    -3.256    -1.162    -1.086  0.2938 -0.5672  0.7694
    50 H(1)   Bbb    -0.0011    -0.605    -0.216    -0.202  0.8280 -0.2512 -0.5013
              Bcc     0.0072     3.861     1.378     1.288  0.4776  0.7844  0.3958
 
              Baa    -0.0823   -11.047    -3.942    -3.685  0.9551  0.2731 -0.1152
    51 C(13)  Bbb    -0.0813   -10.910    -3.893    -3.639  0.1843 -0.2427  0.9524
              Bcc     0.1636    21.957     7.835     7.324 -0.2322  0.9309  0.2822
 
              Baa    -0.0157    -8.378    -2.989    -2.794  0.0792 -0.0276  0.9965
    52 H(1)   Bbb    -0.0045    -2.413    -0.861    -0.805  0.9595 -0.2691 -0.0837
              Bcc     0.0202    10.790     3.850     3.599  0.2705  0.9627  0.0051
 
              Baa    -0.0127    -6.764    -2.413    -2.256 -0.5920 -0.3766  0.7125
    53 H(1)   Bbb    -0.0048    -2.545    -0.908    -0.849  0.3145  0.7060  0.6345
              Bcc     0.0174     9.309     3.322     3.105  0.7420 -0.5997  0.2995
 
              Baa    -0.0169    -9.001    -3.212    -3.002  0.8416  0.5370  0.0577
    54 H(1)   Bbb    -0.0064    -3.393    -1.211    -1.132  0.3672 -0.6472  0.6680
              Bcc     0.0232    12.394     4.423     4.134 -0.3961  0.5410  0.7419
 
              Baa    -1.5705   113.642    40.550    37.907  0.6398 -0.4595  0.6160
    55 O(17)  Bbb    -1.5557   112.572    40.169    37.550  0.7562  0.2337 -0.6111
              Bcc     3.1263  -226.214   -80.719   -75.457  0.1369  0.8569  0.4971
 
              Baa    -0.0136     0.987     0.352     0.329  0.9705 -0.1869  0.1526
    56 O(17)  Bbb    -0.0119     0.864     0.308     0.288  0.2311  0.9018 -0.3651
              Bcc     0.0256    -1.851    -0.660    -0.617 -0.0694  0.3896  0.9184
 
              Baa    -0.0217   -11.595    -4.137    -3.868  0.6639  0.5074  0.5494
    57 H(1)   Bbb     0.0004     0.212     0.075     0.071 -0.2812 -0.5114  0.8120
              Bcc     0.0213    11.383     4.062     3.797 -0.6930  0.6936  0.1968
 
              Baa    -0.0063    -3.336    -1.191    -1.113  0.8017  0.5727  0.1710
    58 H(1)   Bbb    -0.0029    -1.570    -0.560    -0.524 -0.5239  0.5358  0.6621
              Bcc     0.0092     4.906     1.751     1.637  0.2876 -0.6204  0.7296
 

 ---------------------------------------------------------------------------------

 Calling FoFJK, ICntrl=      2127 FMM=F ISym2X=0 I1Cent= 0 IOpClX= 1 NMat=1 NMatS=1 NMatT=0.
 ***** Axes restored to original set *****
 -------------------------------------------------------------------
 Center     Atomic                   Forces (Hartrees/Bohr)
 Number     Number              X              Y              Z
 -------------------------------------------------------------------
      1        6           0.000431035    0.000292087   -0.000236030
      2        1          -0.000165188    0.000014247    0.000452906
      3        1          -0.000529658   -0.000298241   -0.000159931
      4        6          -0.000053370    0.000390392   -0.000464229
      5        6           0.000315277    0.000057112    0.000400104
      6        6          -0.000140661   -0.000256692    0.000159550
      7        1           0.000158159    0.000269789   -0.000245913
      8        6          -0.000059317   -0.000327504   -0.000181588
      9        6           0.000373255   -0.000128527   -0.000073306
     10        1          -0.000444711    0.000303352    0.000026993
     11        6           0.000192759    0.000149479    0.000728936
     12        1          -0.000158805   -0.000420410   -0.000293385
     13        1          -0.000130006    0.000362341   -0.000422594
     14        6           0.000108222   -0.000877046    0.000180590
     15        1           0.000547895    0.000365173    0.000032829
     16        1          -0.000164805    0.000281457   -0.000552811
     17        1          -0.000432318    0.000404945    0.000409729
     18        6          -0.000043032    0.000041922   -0.000763506
     19        1           0.000136412   -0.000424565    0.000206690
     20        1           0.000447857    0.000338431    0.000252939
     21        1          -0.000435980    0.000228738    0.000536943
     22        6          -0.000447049    0.000534650    0.000655789
     23        1           0.000213546   -0.000596979    0.000007384
     24        1          -0.000169240   -0.000095227   -0.000586476
     25        1           0.000364857    0.000085220   -0.000254513
     26        8          -0.000096246    0.000214263   -0.000044425
     27        8          -0.002419383   -0.001372075   -0.001705909
     28        1           0.002540657    0.001002314    0.001760274
     29        1           0.000000235   -0.000372905    0.000202093
     30        6           0.000153177    0.000030169   -0.000432961
     31        1          -0.000212197   -0.000352395    0.000251811
     32        1           0.000036454    0.000280093    0.000521548
     33        6           0.000372435   -0.000156163   -0.000195721
     34        6           0.000185283   -0.000625652   -0.000131529
     35        6          -0.000497966    0.000387571    0.000324868
     36        1           0.000275650   -0.000065483   -0.000379181
     37        6           0.000015640    0.000296588    0.000115531
     38        6          -0.000086545    0.000129338   -0.000357872
     39        1           0.000304422   -0.000243555    0.000362809
     40        6          -0.000598541   -0.000554145   -0.000096355
     41        1          -0.000005612    0.000521724    0.000194461
     42        1           0.000549076   -0.000013755   -0.000016868
     43        6          -0.000744709    0.000449592    0.000124253
     44        1           0.000036886   -0.000255124   -0.000627208
     45        1           0.000598307    0.000156769    0.000035509
     46        1           0.000116643   -0.000592149    0.000362776
     47        6           0.000522663    0.000359452    0.000017234
     48        1          -0.000311575    0.000017288   -0.000005572
     49        1          -0.000137051   -0.000290360   -0.000614725
     50        1          -0.000061107   -0.000552918    0.000456307
     51        6          -0.000220223   -0.000565441    0.000335044
     52        1          -0.000410070    0.000401140    0.000022305
     53        1           0.000474112    0.000467176    0.000085503
     54        1           0.000144271    0.000032193   -0.000629742
     55        8           0.000161217    0.000148763    0.000056538
     56        8           0.001113111    0.002576977    0.000940575
     57        1          -0.001272546   -0.002310023   -0.000863092
     58        1          -0.000441606    0.000156591    0.000114622
 -------------------------------------------------------------------
 Cartesian Forces:  Max     0.002576977 RMS     0.000572111

 GradGradGradGradGradGradGradGradGradGradGradGradGradGradGradGradGradGrad
 Berny optimization.
 FormGI is forming the generalized inverse of G from B-inverse, IUseBI=4.
 Internal  Forces:  Max     0.003247994 RMS     0.000283415
 Search for a local minimum.
 Step number   1 out of a maximum of  348
 All quantities printed in internal units (Hartrees-Bohrs-Radians)
 Mixed Optimization -- En-DIIS/RFO-DIIS
 Second derivative matrix not updated -- first step.
 ITU=  0
     Eigenvalues ---    0.00230   0.00230   0.00230   0.00302   0.00313
     Eigenvalues ---    0.00322   0.00328   0.00420   0.00421   0.00856
     Eigenvalues ---    0.00858   0.01368   0.01514   0.01520   0.01596
     Eigenvalues ---    0.01680   0.02141   0.02160   0.02166   0.02725
     Eigenvalues ---    0.02744   0.02754   0.02776   0.02897   0.02908
     Eigenvalues ---    0.03140   0.03145   0.03463   0.03479   0.03612
     Eigenvalues ---    0.03632   0.04161   0.04212   0.04446   0.04450
     Eigenvalues ---    0.04532   0.04692   0.04708   0.04819   0.04835
     Eigenvalues ---    0.05207   0.05229   0.05260   0.05273   0.05289
     Eigenvalues ---    0.05295   0.05587   0.05601   0.05620   0.05639
     Eigenvalues ---    0.05666   0.05668   0.05676   0.05689   0.05813
     Eigenvalues ---    0.05818   0.05855   0.05969   0.06386   0.06584
     Eigenvalues ---    0.06747   0.06757   0.06882   0.06908   0.07037
     Eigenvalues ---    0.07414   0.07488   0.07532   0.08133   0.08184
     Eigenvalues ---    0.08646   0.08666   0.09065   0.09070   0.09448
     Eigenvalues ---    0.09465   0.10428   0.10440   0.11965   0.12023
     Eigenvalues ---    0.12340   0.12842   0.16000   0.16000   0.16000
     Eigenvalues ---    0.16000   0.16000   0.16000   0.16000   0.16000
     Eigenvalues ---    0.16000   0.16000   0.16000   0.16000   0.16000
     Eigenvalues ---    0.16000   0.16000   0.16000   0.16000   0.16000
     Eigenvalues ---    0.16000   0.16000   0.16000   0.16269   0.16796
     Eigenvalues ---    0.18249   0.18889   0.20709   0.20748   0.21935
     Eigenvalues ---    0.22060   0.23842   0.23996   0.24377   0.24381
     Eigenvalues ---    0.25000   0.25513   0.25681   0.26323   0.26840
     Eigenvalues ---    0.26909   0.26947   0.27468   0.27512   0.28722
     Eigenvalues ---    0.28803   0.29097   0.29141   0.29779   0.29791
     Eigenvalues ---    0.33891   0.33919   0.34027   0.34040   0.34046
     Eigenvalues ---    0.34088   0.34100   0.34103   0.34113   0.34119
     Eigenvalues ---    0.34120   0.34130   0.34135   0.34199   0.34227
     Eigenvalues ---    0.34243   0.34249   0.34254   0.34267   0.34294
     Eigenvalues ---    0.34297   0.34317   0.34322   0.34344   0.34359
     Eigenvalues ---    0.34449   0.34485   0.34489   0.34507   0.34692
     Eigenvalues ---    0.34698   0.34766   0.44446   0.45469   0.52030
     Eigenvalues ---    0.52174   0.52505   0.53281
 RFO step:  Lambda=-1.35303427D-04 EMin= 2.30000000D-03
 Linear search not attempted -- first point.
 Iteration  1 RMS(Cart)=  0.09618717 RMS(Int)=  0.00149170
 Iteration  2 RMS(Cart)=  0.00840257 RMS(Int)=  0.00000667
 Iteration  3 RMS(Cart)=  0.00001805 RMS(Int)=  0.00000068
 Iteration  4 RMS(Cart)=  0.00000000 RMS(Int)=  0.00000068
 Variable       Old X    -DE/DX   Delta X   Delta X   Delta X     New X
                                 (Linear)    (Quad)   (Total)
    R1        2.06903  -0.00046   0.00000  -0.00133  -0.00133   2.06770
    R2        2.07161  -0.00063   0.00000  -0.00184  -0.00184   2.06977
    R3        2.93227  -0.00027   0.00000  -0.00125  -0.00125   2.93102
    R4        2.89614  -0.00015   0.00000  -0.00048  -0.00048   2.89566
    R5        2.97363  -0.00017   0.00000  -0.00082  -0.00082   2.97281
    R6        2.65924  -0.00033   0.00000  -0.00073  -0.00073   2.65851
    R7        2.06837  -0.00002   0.00000  -0.00005  -0.00005   2.06832
    R8        2.91325  -0.00017   0.00000  -0.00054  -0.00054   2.91270
    R9        2.95959  -0.00015   0.00000  -0.00056  -0.00056   2.95903
   R10        2.57871   0.00008   0.00000   0.00015   0.00015   2.57886
   R11        2.06949  -0.00035   0.00000  -0.00102  -0.00102   2.06847
   R12        2.95644  -0.00011   0.00000  -0.00023  -0.00023   2.95621
   R13        2.93058  -0.00006   0.00000  -0.00039  -0.00039   2.93019
   R14        2.94732  -0.00014   0.00000  -0.00042  -0.00042   2.94690
   R15        2.89709  -0.00016   0.00000  -0.00054  -0.00054   2.89655
   R16        2.88405  -0.00023   0.00000  -0.00076  -0.00076   2.88329
   R17        2.07156  -0.00054   0.00000  -0.00157  -0.00157   2.06999
   R18        2.93083   0.00003   0.00000   0.00033   0.00033   2.93116
   R19        2.06996  -0.00053   0.00000  -0.00156  -0.00156   2.06840
   R20        2.06168  -0.00055   0.00000  -0.00159  -0.00159   2.06010
   R21        2.07127  -0.00065   0.00000  -0.00189  -0.00189   2.06938
   R22        2.06791  -0.00063   0.00000  -0.00182  -0.00182   2.06609
   R23        2.07285  -0.00071   0.00000  -0.00210  -0.00210   2.07075
   R24        2.06881  -0.00048   0.00000  -0.00140  -0.00140   2.06742
   R25        2.06831  -0.00059   0.00000  -0.00173  -0.00173   2.06658
   R26        2.07514  -0.00072   0.00000  -0.00212  -0.00212   2.07302
   R27        2.06512  -0.00061   0.00000  -0.00176  -0.00176   2.06336
   R28        2.06799  -0.00057   0.00000  -0.00165  -0.00165   2.06634
   R29        2.06056  -0.00040   0.00000  -0.00116  -0.00116   2.05940
   R30        3.72177   0.00010   0.00000   0.00225   0.00225   3.72402
   R31        1.83392  -0.00325   0.00000  -0.00609  -0.00609   1.82782
   R32        2.07104  -0.00044   0.00000  -0.00128  -0.00128   2.06976
   R33        2.07130  -0.00059   0.00000  -0.00173  -0.00173   2.06957
   R34        2.92723  -0.00037   0.00000  -0.00129  -0.00129   2.92595
   R35        2.89723  -0.00023   0.00000  -0.00099  -0.00099   2.89624
   R36        2.97963  -0.00033   0.00000  -0.00097  -0.00097   2.97866
   R37        2.64735  -0.00028   0.00000  -0.00061  -0.00061   2.64674
   R38        2.06753   0.00000   0.00000   0.00000   0.00000   2.06753
   R39        2.91659   0.00012   0.00000   0.00058   0.00058   2.91717
   R40        2.94500  -0.00038   0.00000  -0.00142  -0.00142   2.94358
   R41        2.57733   0.00021   0.00000   0.00041   0.00041   2.57774
   R42        2.07182  -0.00045   0.00000  -0.00133  -0.00133   2.07049
   R43        2.95370  -0.00029   0.00000  -0.00093  -0.00093   2.95277
   R44        2.93212   0.00001   0.00000  -0.00034  -0.00034   2.93178
   R45        2.95007  -0.00022   0.00000  -0.00078  -0.00079   2.94928
   R46        2.89800  -0.00017   0.00000  -0.00057  -0.00057   2.89743
   R47        2.88382  -0.00027   0.00000  -0.00089  -0.00089   2.88293
   R48        2.07140  -0.00053   0.00000  -0.00155  -0.00155   2.06985
   R49        2.93266   0.00007   0.00000   0.00017   0.00016   2.93282
   R50        2.06923  -0.00056   0.00000  -0.00162  -0.00162   2.06761
   R51        2.06177  -0.00054   0.00000  -0.00155  -0.00155   2.06022
   R52        2.07252  -0.00067   0.00000  -0.00197  -0.00197   2.07055
   R53        2.06728  -0.00060   0.00000  -0.00175  -0.00175   2.06553
   R54        2.07263  -0.00069   0.00000  -0.00204  -0.00204   2.07059
   R55        2.06578  -0.00027   0.00000  -0.00079  -0.00079   2.06499
   R56        2.07111  -0.00068   0.00000  -0.00200  -0.00200   2.06910
   R57        2.07467  -0.00072   0.00000  -0.00211  -0.00211   2.07256
   R58        2.06484  -0.00056   0.00000  -0.00161  -0.00161   2.06322
   R59        2.06912  -0.00063   0.00000  -0.00185  -0.00185   2.06727
   R60        2.06520  -0.00063   0.00000  -0.00184  -0.00184   2.06336
   R61        1.84119  -0.00265   0.00000  -0.00504  -0.00504   1.83614
    A1        1.85824   0.00004   0.00000   0.00083   0.00083   1.85907
    A2        1.90613  -0.00007   0.00000  -0.00104  -0.00104   1.90509
    A3        1.93305   0.00004   0.00000  -0.00014  -0.00014   1.93290
    A4        1.88731   0.00003   0.00000   0.00038   0.00038   1.88770
    A5        1.92272  -0.00003   0.00000   0.00012   0.00012   1.92284
    A6        1.95338  -0.00001   0.00000  -0.00009  -0.00009   1.95328
    A7        1.96588   0.00007   0.00000  -0.00069  -0.00069   1.96519
    A8        1.96969  -0.00011   0.00000  -0.00058  -0.00058   1.96911
    A9        1.88025  -0.00004   0.00000  -0.00082  -0.00082   1.87943
   A10        1.92673  -0.00001   0.00000  -0.00001  -0.00001   1.92672
   A11        1.87110  -0.00011   0.00000  -0.00153  -0.00153   1.86957
   A12        1.84255   0.00021   0.00000   0.00385   0.00385   1.84640
   A13        1.94697  -0.00001   0.00000   0.00025   0.00025   1.94722
   A14        1.89906   0.00010   0.00000   0.00083   0.00083   1.89989
   A15        1.94766   0.00001   0.00000   0.00034   0.00034   1.94800
   A16        1.91434  -0.00002   0.00000  -0.00011  -0.00011   1.91422
   A17        1.95246  -0.00003   0.00000  -0.00074  -0.00074   1.95172
   A18        1.79680  -0.00004   0.00000  -0.00059  -0.00059   1.79621
   A19        1.92938  -0.00004   0.00000  -0.00128  -0.00128   1.92810
   A20        1.93914  -0.00003   0.00000   0.00040   0.00040   1.93954
   A21        1.89165  -0.00001   0.00000  -0.00022  -0.00022   1.89143
   A22        2.05328   0.00002   0.00000   0.00004   0.00004   2.05332
   A23        2.08609   0.00005   0.00000   0.00128   0.00128   2.08737
   A24        1.52993   0.00001   0.00000   0.00014   0.00014   1.53007
   A25        1.49159   0.00004   0.00000  -0.00024  -0.00024   1.49134
   A26        1.93332  -0.00006   0.00000  -0.00016  -0.00016   1.93316
   A27        2.10383  -0.00005   0.00000  -0.00056  -0.00056   2.10326
   A28        1.96558  -0.00001   0.00000   0.00017   0.00017   1.96575
   A29        2.06725  -0.00010   0.00000  -0.00110  -0.00110   2.06615
   A30        1.87993   0.00014   0.00000   0.00149   0.00149   1.88142
   A31        1.93190  -0.00004   0.00000  -0.00106  -0.00106   1.93084
   A32        1.94994   0.00000   0.00000  -0.00035  -0.00035   1.94959
   A33        1.90849   0.00000   0.00000   0.00121   0.00121   1.90970
   A34        2.04022   0.00002   0.00000   0.00003   0.00003   2.04026
   A35        1.53284  -0.00001   0.00000  -0.00003  -0.00003   1.53281
   A36        2.06229   0.00002   0.00000   0.00028   0.00028   2.06257
   A37        1.50498  -0.00003   0.00000  -0.00043  -0.00044   1.50454
   A38        2.06404  -0.00001   0.00000   0.00003   0.00003   2.06407
   A39        1.95799  -0.00002   0.00000  -0.00083  -0.00083   1.95716
   A40        2.05497   0.00003   0.00000   0.00086   0.00086   2.05583
   A41        1.97922  -0.00002   0.00000  -0.00075  -0.00075   1.97847
   A42        1.88359   0.00004   0.00000   0.00077   0.00077   1.88436
   A43        1.91622  -0.00013   0.00000  -0.00085  -0.00085   1.91537
   A44        1.97802  -0.00016   0.00000  -0.00098  -0.00098   1.97703
   A45        1.92125  -0.00007   0.00000  -0.00041  -0.00041   1.92084
   A46        1.88349   0.00015   0.00000   0.00094   0.00094   1.88443
   A47        1.88568   0.00010   0.00000   0.00062   0.00062   1.88630
   A48        1.87643   0.00012   0.00000   0.00081   0.00081   1.87725
   A49        1.98706  -0.00010   0.00000  -0.00077  -0.00077   1.98628
   A50        1.93134  -0.00012   0.00000  -0.00068  -0.00068   1.93065
   A51        1.91197  -0.00012   0.00000  -0.00068  -0.00068   1.91129
   A52        1.87412   0.00010   0.00000   0.00048   0.00048   1.87460
   A53        1.86820   0.00011   0.00000   0.00056   0.00056   1.86876
   A54        1.88762   0.00016   0.00000   0.00127   0.00127   1.88889
   A55        1.91600  -0.00017   0.00000  -0.00111  -0.00111   1.91489
   A56        1.87005  -0.00029   0.00000  -0.00182  -0.00182   1.86823
   A57        1.92422  -0.00019   0.00000  -0.00112  -0.00112   1.92310
   A58        1.91194   0.00020   0.00000   0.00112   0.00111   1.91306
   A59        1.92851   0.00020   0.00000   0.00130   0.00130   1.92982
   A60        1.91219   0.00024   0.00000   0.00157   0.00157   1.91376
   A61        1.97687  -0.00046   0.00000  -0.00289  -0.00289   1.97398
   A62        1.86602  -0.00020   0.00000  -0.00123  -0.00123   1.86478
   A63        1.85641   0.00005   0.00000   0.00083   0.00084   1.85725
   A64        1.91584  -0.00015   0.00000  -0.00218  -0.00218   1.91366
   A65        1.92876   0.00004   0.00000  -0.00055  -0.00055   1.92820
   A66        1.88690   0.00006   0.00000   0.00090   0.00090   1.88780
   A67        1.92558  -0.00003   0.00000   0.00042   0.00042   1.92600
   A68        1.94770   0.00003   0.00000   0.00060   0.00060   1.94830
   A69        1.96444   0.00013   0.00000   0.00028   0.00027   1.96472
   A70        1.97827  -0.00010   0.00000  -0.00176  -0.00177   1.97650
   A71        1.87839  -0.00006   0.00000  -0.00013  -0.00013   1.87826
   A72        1.94892  -0.00018   0.00000  -0.00232  -0.00232   1.94660
   A73        1.86120  -0.00010   0.00000  -0.00118  -0.00118   1.86002
   A74        1.82132   0.00033   0.00000   0.00567   0.00567   1.82699
   A75        1.93318  -0.00006   0.00000   0.00060   0.00060   1.93378
   A76        1.89240   0.00006   0.00000  -0.00014  -0.00014   1.89225
   A77        1.97134  -0.00004   0.00000  -0.00047  -0.00047   1.97087
   A78        1.92412   0.00001   0.00000  -0.00026  -0.00026   1.92386
   A79        1.94698   0.00000   0.00000  -0.00030  -0.00030   1.94668
   A80        1.79000   0.00004   0.00000   0.00055   0.00055   1.79055
   A81        1.93182   0.00000   0.00000  -0.00082  -0.00082   1.93100
   A82        1.93972  -0.00015   0.00000  -0.00120  -0.00121   1.93851
   A83        1.90112   0.00003   0.00000   0.00025   0.00025   1.90137
   A84        2.04852   0.00009   0.00000   0.00087   0.00087   2.04938
   A85        2.07988   0.00000   0.00000   0.00049   0.00048   2.08036
   A86        1.52844   0.00001   0.00000   0.00063   0.00063   1.52908
   A87        1.49126   0.00011   0.00000  -0.00001  -0.00001   1.49124
   A88        1.94265  -0.00009   0.00000   0.00020   0.00020   1.94286
   A89        2.09454  -0.00014   0.00000  -0.00180  -0.00180   2.09274
   A90        1.95692  -0.00010   0.00000  -0.00017  -0.00017   1.95675
   A91        2.07454  -0.00014   0.00000  -0.00162  -0.00162   2.07292
   A92        1.88109   0.00029   0.00000   0.00271   0.00271   1.88380
   A93        1.93585  -0.00012   0.00000  -0.00216  -0.00216   1.93369
   A94        1.95089  -0.00002   0.00000  -0.00033  -0.00034   1.95055
   A95        1.90822   0.00007   0.00000   0.00176   0.00176   1.90998
   A96        2.03890   0.00006   0.00000   0.00006   0.00005   2.03896
   A97        1.52946  -0.00003   0.00000   0.00042   0.00042   1.52988
   A98        2.06184   0.00002   0.00000   0.00038   0.00037   2.06221
   A99        1.50357  -0.00007   0.00000  -0.00050  -0.00050   1.50307
   A100       2.06478   0.00000   0.00000  -0.00004  -0.00004   2.06474
   A101       1.96070  -0.00001   0.00000  -0.00066  -0.00066   1.96004
   A102       2.05763   0.00000   0.00000   0.00047   0.00047   2.05811
   A103       1.97574   0.00004   0.00000  -0.00031  -0.00031   1.97542
   A104       1.88245   0.00003   0.00000   0.00072   0.00072   1.88317
   A105       1.92432  -0.00007   0.00000  -0.00041  -0.00041   1.92392
   A106       1.97957  -0.00016   0.00000  -0.00106  -0.00106   1.97851
   A107       1.92189  -0.00011   0.00000  -0.00067  -0.00067   1.92123
   A108       1.87814   0.00012   0.00000   0.00070   0.00070   1.87884
   A109       1.88062   0.00010   0.00000   0.00068   0.00068   1.88130
   A110       1.87589   0.00015   0.00000   0.00090   0.00090   1.87678
   A111       1.98937  -0.00017   0.00000  -0.00102  -0.00102   1.98835
   A112       1.92764  -0.00011   0.00000  -0.00074  -0.00074   1.92690
   A113       1.91794  -0.00004   0.00000  -0.00022  -0.00022   1.91772
   A114       1.87222   0.00015   0.00000   0.00089   0.00089   1.87311
   A115       1.86914   0.00012   0.00000   0.00081   0.00081   1.86995
   A116       1.88364   0.00007   0.00000   0.00041   0.00041   1.88405
   A117       1.91458  -0.00013   0.00000  -0.00090  -0.00090   1.91368
   A118       1.88548  -0.00026   0.00000  -0.00160  -0.00160   1.88388
   A119       1.92916  -0.00010   0.00000  -0.00056  -0.00056   1.92860
   A120       1.91176   0.00017   0.00000   0.00094   0.00094   1.91270
   A121       1.91781   0.00012   0.00000   0.00070   0.00070   1.91850
   A122       1.90469   0.00020   0.00000   0.00141   0.00141   1.90610
   A123       1.89981  -0.00038   0.00000  -0.00238  -0.00238   1.89743
   A124       2.87777   0.00024   0.00000   0.00097   0.00097   2.87874
    D1        1.69225  -0.00001   0.00000  -0.00416  -0.00416   1.68809
    D2       -0.50402   0.00004   0.00000  -0.00310  -0.00310  -0.50713
    D3       -2.53106  -0.00013   0.00000  -0.00697  -0.00697  -2.53803
    D4       -2.57558   0.00002   0.00000  -0.00352  -0.00352  -2.57910
    D5        1.51133   0.00007   0.00000  -0.00247  -0.00247   1.50887
    D6       -0.51570  -0.00010   0.00000  -0.00633  -0.00633  -0.52203
    D7       -0.45466   0.00000   0.00000  -0.00318  -0.00318  -0.45784
    D8       -2.65093   0.00004   0.00000  -0.00212  -0.00212  -2.65305
    D9        1.60522  -0.00012   0.00000  -0.00599  -0.00599   1.59923
   D10       -1.03726   0.00005   0.00000   0.00469   0.00469  -1.03257
   D11        1.26909   0.00004   0.00000   0.00351   0.00351   1.27260
   D12       -2.69781   0.00007   0.00000   0.00464   0.00464  -2.69316
   D13       -3.08846  -0.00001   0.00000   0.00369   0.00369  -3.08477
   D14       -0.78211  -0.00001   0.00000   0.00250   0.00250  -0.77961
   D15        1.53418   0.00002   0.00000   0.00364   0.00364   1.53782
   D16        1.09432  -0.00001   0.00000   0.00319   0.00319   1.09751
   D17       -2.88251  -0.00002   0.00000   0.00200   0.00200  -2.88051
   D18       -0.56622   0.00001   0.00000   0.00314   0.00314  -0.56308
   D19        0.43856  -0.00001   0.00000   0.00147   0.00147   0.44003
   D20        2.55282   0.00002   0.00000   0.00204   0.00204   2.55486
   D21       -1.75960   0.00003   0.00000   0.00199   0.00199  -1.75761
   D22        2.65785  -0.00012   0.00000   0.00015   0.00015   2.65800
   D23       -1.51108  -0.00008   0.00000   0.00072   0.00072  -1.51036
   D24        0.45969  -0.00007   0.00000   0.00067   0.00067   0.46036
   D25       -1.62669   0.00007   0.00000   0.00385   0.00385  -1.62284
   D26        0.48756   0.00011   0.00000   0.00442   0.00442   0.49198
   D27        2.45833   0.00011   0.00000   0.00437   0.00437   2.46270
   D28        1.73470   0.00001   0.00000   0.00003   0.00003   1.73473
   D29       -0.48248   0.00001   0.00000   0.00142   0.00142  -0.48106
   D30       -2.49911   0.00003   0.00000   0.00112   0.00112  -2.49799
   D31        2.91492   0.00009   0.00000   0.00112   0.00112   2.91604
   D32       -1.05546   0.00007   0.00000   0.00041   0.00041  -1.05505
   D33        0.59755   0.00007   0.00000   0.00062   0.00062   0.59817
   D34        0.80958  -0.00001   0.00000  -0.00001  -0.00001   0.80957
   D35        3.12239  -0.00004   0.00000  -0.00072  -0.00072   3.12166
   D36       -1.50779  -0.00004   0.00000  -0.00051  -0.00051  -1.50830
   D37       -1.17275   0.00007   0.00000   0.00120   0.00120  -1.17155
   D38        1.14006   0.00004   0.00000   0.00048   0.00048   1.14054
   D39        2.79307   0.00004   0.00000   0.00069   0.00069   2.79376
   D40        0.92590  -0.00003   0.00000  -0.00690  -0.00690   0.91900
   D41       -1.14900  -0.00001   0.00000  -0.00657  -0.00657  -1.15557
   D42        3.05443  -0.00002   0.00000  -0.00674  -0.00674   3.04768
   D43        3.06002   0.00001   0.00000  -0.00613  -0.00613   3.05389
   D44        0.98512   0.00003   0.00000  -0.00580  -0.00580   0.97932
   D45       -1.09463   0.00002   0.00000  -0.00597  -0.00597  -1.10061
   D46       -1.14239  -0.00006   0.00000  -0.00736  -0.00736  -1.14975
   D47        3.06589  -0.00004   0.00000  -0.00703  -0.00703   3.05886
   D48        0.98614  -0.00005   0.00000  -0.00720  -0.00720   0.97893
   D49        2.63682  -0.00017   0.00000  -0.00625  -0.00625   2.63056
   D50        0.44168  -0.00014   0.00000  -0.00628  -0.00628   0.43540
   D51       -1.61240  -0.00008   0.00000  -0.00546  -0.00546  -1.61786
   D52        1.43624  -0.00002   0.00000  -0.00080  -0.00080   1.43544
   D53       -2.88362  -0.00002   0.00000  -0.00071  -0.00071  -2.88433
   D54       -0.66735   0.00009   0.00000   0.00081   0.00081  -0.66654
   D55       -2.59870  -0.00008   0.00000  -0.00223  -0.00223  -2.60093
   D56       -0.63537  -0.00008   0.00000  -0.00215  -0.00215  -0.63752
   D57        1.58089   0.00003   0.00000  -0.00062  -0.00062   1.58027
   D58       -0.46299  -0.00001   0.00000  -0.00065  -0.00065  -0.46363
   D59        1.50034  -0.00001   0.00000  -0.00057  -0.00057   1.49978
   D60       -2.56658   0.00010   0.00000   0.00096   0.00096  -2.56562
   D61       -1.48037   0.00001   0.00000   0.00008   0.00008  -1.48029
   D62        0.60732   0.00002   0.00000   0.00083   0.00083   0.60815
   D63        2.81726   0.00005   0.00000   0.00116   0.00116   2.81842
   D64        2.57188   0.00004   0.00000   0.00103   0.00103   2.57291
   D65       -1.62361   0.00005   0.00000   0.00178   0.00178  -1.62183
   D66        0.58632   0.00007   0.00000   0.00211   0.00211   0.58844
   D67        0.46531  -0.00002   0.00000   0.00053   0.00053   0.46584
   D68        2.55300  -0.00001   0.00000   0.00127   0.00127   2.55428
   D69       -1.52025   0.00002   0.00000   0.00161   0.00161  -1.51864
   D70       -1.45490   0.00000   0.00000  -0.00065  -0.00065  -1.45555
   D71        2.56922   0.00002   0.00000   0.00084   0.00084   2.57007
   D72        0.46289   0.00000   0.00000   0.00053   0.00053   0.46341
   D73        2.89744   0.00004   0.00000  -0.00039  -0.00039   2.89705
   D74        0.63837   0.00006   0.00000   0.00111   0.00111   0.63948
   D75       -1.46796   0.00004   0.00000   0.00079   0.00079  -1.46717
   D76        0.68246  -0.00006   0.00000  -0.00173  -0.00173   0.68073
   D77       -1.57661  -0.00004   0.00000  -0.00023  -0.00023  -1.57683
   D78        2.60024  -0.00006   0.00000  -0.00054  -0.00054   2.59970
   D79        1.25563  -0.00001   0.00000  -0.00115  -0.00115   1.25447
   D80       -0.85183   0.00000   0.00000  -0.00108  -0.00108  -0.85291
   D81       -2.95384  -0.00001   0.00000  -0.00116  -0.00116  -2.95500
   D82        2.89283   0.00001   0.00000  -0.00143  -0.00144   2.89139
   D83        0.78537   0.00001   0.00000  -0.00136  -0.00137   0.78401
   D84       -1.31664   0.00001   0.00000  -0.00145  -0.00145  -1.31808
   D85       -1.07894  -0.00002   0.00000  -0.00151  -0.00151  -1.08045
   D86        3.09679  -0.00001   0.00000  -0.00144  -0.00144   3.09535
   D87        0.99478  -0.00002   0.00000  -0.00152  -0.00152   0.99326
   D88        0.78668   0.00000   0.00000   0.00596   0.00596   0.79264
   D89       -1.32595   0.00003   0.00000   0.00638   0.00638  -1.31956
   D90        2.87758  -0.00002   0.00000   0.00567   0.00567   2.88325
   D91       -1.00093   0.00006   0.00000   0.00746   0.00746  -0.99347
   D92       -3.11356   0.00008   0.00000   0.00789   0.00789  -3.10566
   D93        1.08997   0.00004   0.00000   0.00718   0.00718   1.09714
   D94        3.02708   0.00002   0.00000   0.00673   0.00673   3.03381
   D95        0.91446   0.00005   0.00000   0.00716   0.00716   0.92162
   D96       -1.16520   0.00000   0.00000   0.00644   0.00644  -1.15876
   D97        1.47375  -0.00003   0.00000  -0.00159  -0.00159   1.47216
   D98       -0.62234  -0.00001   0.00000  -0.00158  -0.00158  -0.62391
   D99       -2.84472  -0.00008   0.00000  -0.00277  -0.00277  -2.84750
   D100      -0.46680   0.00001   0.00000  -0.00057  -0.00057  -0.46737
   D101      -2.56290   0.00004   0.00000  -0.00055  -0.00055  -2.56345
   D102       1.49790  -0.00003   0.00000  -0.00175  -0.00175   1.49615
   D103      -2.55331  -0.00001   0.00000  -0.00066  -0.00066  -2.55397
   D104       1.63378   0.00002   0.00000  -0.00065  -0.00065   1.63313
   D105      -0.58861  -0.00005   0.00000  -0.00185  -0.00185  -0.59045
   D106      -2.01801  -0.00024   0.00000  -0.10037  -0.10037  -2.11838
   D107       1.64878  -0.00006   0.00000   0.00019   0.00019   1.64896
   D108      -0.58398   0.00016   0.00000   0.00469   0.00469  -0.57929
   D109      -2.58870  -0.00015   0.00000  -0.00118  -0.00118  -2.58988
   D110      -2.61628  -0.00005   0.00000   0.00051   0.00051  -2.61577
   D111       1.43415   0.00018   0.00000   0.00502   0.00501   1.43916
   D112      -0.57058  -0.00013   0.00000  -0.00085  -0.00085  -0.57143
   D113      -0.49565  -0.00003   0.00000   0.00201   0.00201  -0.49364
   D114      -2.72840   0.00020   0.00000   0.00651   0.00651  -2.72189
   D115       1.55006  -0.00011   0.00000   0.00065   0.00065   1.55071
   D116      -1.02844   0.00007   0.00000   0.00302   0.00301  -1.02542
   D117       1.28040   0.00004   0.00000   0.00088   0.00088   1.28128
   D118      -2.68655   0.00011   0.00000   0.00264   0.00264  -2.68391
   D119      -3.07653   0.00000   0.00000   0.00207   0.00207  -3.07446
   D120      -0.76769  -0.00003   0.00000  -0.00006  -0.00006  -0.76775
   D121       1.54855   0.00004   0.00000   0.00169   0.00169   1.55025
   D122       1.10859  -0.00008   0.00000   0.00025   0.00025   1.10884
   D123      -2.86575  -0.00010   0.00000  -0.00188  -0.00188  -2.86763
   D124      -0.54951  -0.00003   0.00000  -0.00012  -0.00012  -0.54964
   D125       0.48543  -0.00001   0.00000  -0.00351  -0.00351   0.48192
   D126       2.59882   0.00000   0.00000  -0.00355  -0.00355   2.59527
   D127      -1.71296   0.00007   0.00000  -0.00322  -0.00322  -1.71618
   D128       2.73355  -0.00019   0.00000  -0.00767  -0.00767   2.72587
   D129      -1.43624  -0.00018   0.00000  -0.00771  -0.00771  -1.44396
   D130       0.53516  -0.00012   0.00000  -0.00739  -0.00738   0.52778
   D131      -1.57046   0.00005   0.00000  -0.00277  -0.00277  -1.57323
   D132       0.54294   0.00007   0.00000  -0.00281  -0.00281   0.54013
   D133       2.51434   0.00013   0.00000  -0.00248  -0.00248   2.51186
   D134       1.12262  -0.00012   0.00000  -0.00606  -0.00605   1.11657
   D135      -1.11816  -0.00006   0.00000  -0.00294  -0.00294  -1.12110
   D136      -3.12205  -0.00004   0.00000  -0.00363  -0.00363  -3.12568
   D137       2.88748   0.00009   0.00000   0.00331   0.00331   2.89079
   D138      -1.08683   0.00009   0.00000   0.00275   0.00275  -1.08408
   D139       0.56865   0.00006   0.00000   0.00312   0.00312   0.57177
   D140       0.79295   0.00005   0.00000   0.00327   0.00327   0.79622
   D141       3.10183   0.00005   0.00000   0.00271   0.00271   3.10454
   D142      -1.52588   0.00002   0.00000   0.00308   0.00308  -1.52280
   D143      -1.18377  -0.00001   0.00000   0.00292   0.00292  -1.18085
   D144       1.12511  -0.00001   0.00000   0.00236   0.00236   1.12747
   D145       2.78058  -0.00004   0.00000   0.00273   0.00273   2.78331
   D146       0.89927   0.00001   0.00000   0.00218   0.00218   0.90145
   D147      -1.18367   0.00003   0.00000   0.00250   0.00250  -1.18117
   D148       3.01669   0.00001   0.00000   0.00210   0.00210   3.01879
   D149       3.01825  -0.00002   0.00000   0.00267   0.00267   3.02091
   D150       0.93531   0.00000   0.00000   0.00299   0.00299   0.93830
   D151      -1.14751  -0.00002   0.00000   0.00259   0.00259  -1.14493
   D152      -1.18970   0.00001   0.00000   0.00250   0.00250  -1.18720
   D153       3.01055   0.00003   0.00000   0.00283   0.00283   3.01337
   D154       0.92772   0.00000   0.00000   0.00242   0.00242   0.93015
   D155       1.43922   0.00002   0.00000   0.00084   0.00084   1.44006
   D156      -2.88939  -0.00005   0.00000   0.00066   0.00066  -2.88872
   D157      -0.67044   0.00015   0.00000   0.00321   0.00321  -0.66723
   D158      -2.59595  -0.00004   0.00000  -0.00073  -0.00074  -2.59669
   D159      -0.64138  -0.00011   0.00000  -0.00091  -0.00091  -0.64229
   D160       1.57757   0.00009   0.00000   0.00164   0.00164   1.57921
   D161      -0.46965   0.00000   0.00000   0.00043   0.00043  -0.46922
   D162       1.48492  -0.00007   0.00000   0.00026   0.00026   1.48518
   D163      -2.57931   0.00013   0.00000   0.00280   0.00280  -2.57651
   D164      -1.47441   0.00012   0.00000   0.00045   0.00045  -1.47396
   D165       0.61572   0.00007   0.00000   0.00070   0.00070   0.61642
   D166       2.82730   0.00011   0.00000   0.00107   0.00107   2.82838
   D167       2.57046   0.00008   0.00000   0.00097   0.00097   2.57143
   D168      -1.62259   0.00004   0.00000   0.00121   0.00121  -1.62138
   D169       0.58899   0.00007   0.00000   0.00159   0.00159   0.59058
   D170       0.47220  -0.00004   0.00000  -0.00058  -0.00058   0.47162
   D171       2.56233  -0.00008   0.00000  -0.00033  -0.00033   2.56200
   D172      -1.50927  -0.00005   0.00000   0.00004   0.00004  -1.50923
   D173      -1.44701  -0.00006   0.00000  -0.00237  -0.00237  -1.44938
   D174       2.57311   0.00002   0.00000   0.00017   0.00017   2.57328
   D175       0.46954  -0.00001   0.00000  -0.00051  -0.00051   0.46902
   D176       2.89597   0.00000   0.00000  -0.00257  -0.00257   2.89340
   D177       0.63291   0.00008   0.00000  -0.00003  -0.00004   0.63287
   D178      -1.47067   0.00006   0.00000  -0.00072  -0.00072  -1.47138
   D179       0.68113  -0.00019   0.00000  -0.00488  -0.00488   0.67625
   D180      -1.58193  -0.00011   0.00000  -0.00235  -0.00235  -1.58427
   D181       2.59768  -0.00014   0.00000  -0.00303  -0.00303   2.59466
   D182       1.27401  -0.00003   0.00000   0.00059   0.00059   1.27460
   D183      -0.83346  -0.00002   0.00000   0.00071   0.00071  -0.83275
   D184      -2.93628  -0.00002   0.00000   0.00076   0.00076  -2.93551
   D185       2.91134   0.00002   0.00000   0.00059   0.00059   2.91193
   D186       0.80387   0.00003   0.00000   0.00072   0.00072   0.80459
   D187      -1.29894   0.00003   0.00000   0.00077   0.00077  -1.29818
   D188      -1.05661   0.00000   0.00000   0.00057   0.00057  -1.05604
   D189       3.11911   0.00000   0.00000   0.00069   0.00069   3.11980
   D190       1.01629   0.00001   0.00000   0.00074   0.00074   1.01703
   D191       0.86654  -0.00002   0.00000   0.00159   0.00159   0.86813
   D192      -1.24249  -0.00001   0.00000   0.00169   0.00169  -1.24080
   D193       2.96448  -0.00001   0.00000   0.00178   0.00178   2.96626
   D194      -0.91947   0.00003   0.00000   0.00400   0.00400  -0.91547
   D195      -3.02850   0.00004   0.00000   0.00410   0.00410  -3.02440
   D196       1.17847   0.00004   0.00000   0.00419   0.00419   1.18266
   D197       3.11353   0.00001   0.00000   0.00301   0.00301   3.11654
   D198       1.00449   0.00002   0.00000   0.00311   0.00311   1.00760
   D199      -1.07172   0.00002   0.00000   0.00320   0.00320  -1.06852
   D200       1.47070  -0.00008   0.00000  -0.00138  -0.00138   1.46933
   D201      -0.62605  -0.00004   0.00000  -0.00116  -0.00116  -0.62721
   D202      -2.84580  -0.00011   0.00000  -0.00235  -0.00235  -2.84815
   D203      -0.47281   0.00005   0.00000   0.00060   0.00060  -0.47221
   D204      -2.56957   0.00009   0.00000   0.00083   0.00083  -2.56874
   D205       1.49387   0.00002   0.00000  -0.00037  -0.00037   1.49350
   D206      -2.55567  -0.00001   0.00000   0.00020   0.00020  -2.55547
   D207       1.63076   0.00002   0.00000   0.00042   0.00042   1.63118
   D208      -0.58899  -0.00005   0.00000  -0.00078  -0.00077  -0.58976
   D209      -2.23596  -0.00027   0.00000  -0.01948  -0.01948  -2.25545
         Item               Value     Threshold  Converged?
 Maximum Force            0.003248     0.000450     NO 
 RMS     Force            0.000283     0.000300     YES
 Maximum Displacement     0.386205     0.001800     NO 
 RMS     Displacement     0.103464     0.001200     NO 
 Predicted change in Energy=-6.851519D-05
 GradGradGradGradGradGradGradGradGradGradGradGradGradGradGradGradGradGrad

 Stoichiometry    C20H34O4(3)
 Framework group  C1[X(C20H34O4)]
 Deg. of freedom   168
 Full point group                 C1      NOp   1
 Largest Abelian subgroup         C1      NOp   1
 Largest concise Abelian subgroup C1      NOp   1
                         Standard orientation:                         
 ---------------------------------------------------------------------
 Center     Atomic      Atomic             Coordinates (Angstroms)
 Number     Number       Type             X           Y           Z
 ---------------------------------------------------------------------
      1          6           0       -4.417240    0.851211    0.349841
      2          1           0       -4.499004    0.767968    1.437781
      3          1           0       -5.338297    1.332748    0.004295
      4          6           0       -3.225377    1.779547   -0.001370
      5          6           0       -1.910404    0.978884   -0.324747
      6          6           0       -2.222643   -0.445663   -0.823631
      7          1           0       -1.328040   -0.904356   -1.256534
      8          6           0       -3.006861   -1.261990    0.256106
      9          6           0       -4.272174   -0.533040   -0.291101
     10          1           0       -5.214499   -1.091031   -0.267710
     11          6           0       -3.534525   -0.397878   -1.648867
     12          1           0       -3.735161    0.493088   -2.252161
     13          1           0       -3.647851   -1.271409   -2.291162
     14          6           0       -2.996350   -2.757505   -0.079702
     15          1           0       -1.995847   -3.168182    0.092098
     16          1           0       -3.274780   -2.969689   -1.115470
     17          1           0       -3.699545   -3.293037    0.567979
     18          6           0       -2.667932   -1.114012    1.736380
     19          1           0       -2.543327   -0.076167    2.059264
     20          1           0       -1.741429   -1.644088    1.974168
     21          1           0       -3.474846   -1.544974    2.341822
     22          6           0       -1.101341    1.754873   -1.417975
     23          1           0       -0.956957    2.790501   -1.103595
     24          1           0       -1.696029    1.729307   -2.335222
     25          1           0       -0.140906    1.269572   -1.590267
     26          8           0       -1.054343    0.968025    0.737975
     27          8           0       -2.978470    2.748575    0.988159
     28          1           0       -2.242763    2.420984    1.523862
     29          1           0       -3.493207    2.337320   -0.904203
     30          6           0        2.511349   -0.211273    1.811758
     31          1           0        1.777060    0.585516    1.971650
     32          1           0        2.697263   -0.662082    2.792371
     33          6           0        1.908018   -1.297392    0.887794
     34          6           0        2.280089   -1.077051   -0.627971
     35          6           0        3.623566   -0.328170   -0.759319
     36          1           0        4.005885   -0.397664   -1.783752
     37          6           0        3.538927    1.094072   -0.117768
     38          6           0        3.809522    0.363821    1.234740
     39          1           0        4.379512    0.916394    1.989388
     40          6           0        4.544292   -0.734840    0.421286
     41          1           0        4.493208   -1.764360    0.788163
     42          1           0        5.591311   -0.499009    0.229658
     43          6           0        4.721435    1.970516   -0.547170
     44          1           0        4.604634    2.279085   -1.592004
     45          1           0        5.688291    1.468950   -0.455850
     46          1           0        4.760471    2.876916    0.067231
     47          6           0        2.264585    1.919908   -0.264187
     48          1           0        1.352382    1.376806   -0.005306
     49          1           0        2.153510    2.270840   -1.295381
     50          1           0        2.313293    2.799712    0.388836
     51          6           0        2.369772   -2.469597   -1.320166
     52          1           0        1.460943   -3.039593   -1.117234
     53          1           0        3.233795   -2.997009   -0.905401
     54          1           0        2.503142   -2.353186   -2.397602
     55          8           0        1.290440   -0.457553   -1.333328
     56          8           0        0.528071   -1.464746    1.059286
     57          1           0        0.079785   -0.642355    0.800816
     58          1           0        2.342173   -2.258459    1.179153
 ---------------------------------------------------------------------
 Rotational constants (GHZ):           0.4539800           0.1489243           0.1333763
 Standard basis: 6-31++G(d,p) (6D, 7F)
 There are   660 symmetry adapted cartesian basis functions of A   symmetry.
 There are   660 symmetry adapted basis functions of A   symmetry.
   660 basis functions,  1040 primitive gaussians,   660 cartesian basis functions
    94 alpha electrons       92 beta electrons
       nuclear repulsion energy      2418.8246832719 Hartrees.
 NAtoms=   58 NActive=   58 NUniq=   58 SFac= 1.00D+00 NAtFMM=   60 NAOKFM=F Big=F
 Integral buffers will be    131072 words long.
 Raffenetti 2 integral format.
 Two-electron integral symmetry is turned on.
 Nuclear repulsion after empirical dispersion term =     2418.7618127731 Hartrees.
 One-electron integrals computed using PRISM.
 NBasis=   660 RedAO= T EigKep=  1.14D-06  NBF=   660
 NBsUse=   660 1.00D-06 EigRej= -1.00D+00 NBFU=   660
 Initial guess from the checkpoint file:  "2_1_1000-wb97-opt.chk"
 B after Tr=     0.000000    0.000000    0.000000
         Rot=    0.999997    0.001356    0.000996   -0.001793 Ang=   0.28 deg.
 Initial guess <Sx>= 0.0000 <Sy>= 0.0000 <Sz>= 1.0000 <S**2>= 2.0093 S= 1.0031
 ExpMin= 3.60D-02 ExpMax= 5.48D+03 ExpMxC= 8.25D+02 IAcc=3 IRadAn=         7 AccDes= 0.00D+00
 Harris functional with IExCor= 4639 and IRadAn=       7 diagonalized for initial guess.
 HarFok:  IExCor= 4639 AccDes= 0.00D+00 IRadAn=         7 IDoV= 1 UseB2=F ITyADJ=14
 ICtDFT=  3500011 ScaDFX=  1.000000  1.000000  1.000000  1.000000
 FoFCou: FMM=F IPFlag=           0 FMFlag=      100000 FMFlg1=           0
         NFxFlg=           0 DoJE=T BraDBF=F KetDBF=T FulRan=T
         wScrn=  0.000000 ICntrl=       500 IOpCl=  0 I1Cent=   200000004 NGrid=           0
         NMat0=    1 NMatS0=      1 NMatT0=    0 NMatD0=    1 NMtDS0=    0 NMtDT0=    0
 Petite list used in FoFCou.
 Requested convergence on RMS density matrix=1.00D-08 within 128 cycles.
 Requested convergence on MAX density matrix=1.00D-06.
 Requested convergence on             energy=1.00D-06.
 No special actions if energy rises.
 Restarting incremental Fock formation.
 SCF Done:  E(UwB97XD) =  -1083.09963008     A.U. after   25 cycles
            NFock= 25  Conv=0.39D-08     -V/T= 2.0092
 <Sx>= 0.0000 <Sy>= 0.0000 <Sz>= 1.0000 <S**2>= 2.0092 S= 1.0031
 <L.S>=  0.00000000000    
 Annihilation of the first spin contaminant:
 S**2 before annihilation     2.0092,   after     2.0001
 Calling FoFJK, ICntrl=      2127 FMM=F ISym2X=0 I1Cent= 0 IOpClX= 1 NMat=1 NMatS=1 NMatT=0.
 ***** Axes restored to original set *****
 -------------------------------------------------------------------
 Center     Atomic                   Forces (Hartrees/Bohr)
 Number     Number              X              Y              Z
 -------------------------------------------------------------------
      1        6           0.000125855    0.000073863    0.000063921
      2        1           0.000034767    0.000003113    0.000052342
      3        1          -0.000012682    0.000026319   -0.000017706
      4        6          -0.000088984    0.000013985   -0.000135907
      5        6           0.000309481   -0.000301330   -0.000078629
      6        6          -0.000287914   -0.000529166    0.000408307
      7        1           0.000239127    0.000286301   -0.000134895
      8        6           0.000120507    0.000157000    0.000019613
      9        6           0.000148357   -0.000084563   -0.000044486
     10        1           0.000069788    0.000027028    0.000012927
     11        6           0.000079406    0.000209845   -0.000038062
     12        1           0.000027403   -0.000013790    0.000008830
     13        1          -0.000003467   -0.000017131   -0.000032474
     14        6           0.000017228   -0.000098233    0.000050196
     15        1          -0.000047342    0.000018067   -0.000030153
     16        1          -0.000022008    0.000040280   -0.000026354
     17        1          -0.000010967    0.000004012   -0.000012905
     18        6          -0.000107594    0.000088715   -0.000060502
     19        1          -0.000009288   -0.000091881    0.000021070
     20        1           0.000047610   -0.000094211   -0.000054147
     21        1          -0.000062205   -0.000035088   -0.000015736
     22        6           0.000262696    0.000251810    0.000692462
     23        1          -0.000016934    0.000057686   -0.000084438
     24        1           0.000041674   -0.000063672   -0.000044429
     25        1           0.001962686    0.000199132    0.000860993
     26        8          -0.000045747    0.000352791   -0.000027577
     27        8          -0.000014363   -0.000126864    0.000076415
     28        1          -0.000031966    0.000040776   -0.000026048
     29        1          -0.000024821    0.000013691    0.000040283
     30        6          -0.000150418   -0.000018858   -0.000163866
     31        1          -0.000064260   -0.000076102   -0.000079555
     32        1           0.000029321   -0.000003140    0.000044182
     33        6           0.000353621    0.000056122   -0.000073148
     34        6          -0.000122420   -0.000015236    0.000068973
     35        6          -0.000047989    0.000104661    0.000140649
     36        1           0.000028799   -0.000035143    0.000021004
     37        6          -0.000180683    0.000127694    0.000068870
     38        6           0.000104279    0.000064962   -0.000141582
     39        1          -0.000008884   -0.000019428    0.000001631
     40        6           0.000031841   -0.000073567   -0.000020160
     41        1           0.000048805   -0.000001243   -0.000013684
     42        1           0.000009814    0.000049310   -0.000004883
     43        6          -0.000038169    0.000090350    0.000039626
     44        1           0.000002462    0.000004717    0.000015454
     45        1           0.000068771   -0.000035492   -0.000001030
     46        1           0.000016814   -0.000014656   -0.000014412
     47        6          -0.000642715   -0.000158634   -0.000465042
     48        1          -0.001199088    0.000306728   -0.000598240
     49        1          -0.000183599    0.000101011    0.000006471
     50        1           0.000060526    0.000023916    0.000033145
     51        6          -0.000013955   -0.000175291    0.000191926
     52        1           0.000030604    0.000002817   -0.000008915
     53        1           0.000028001    0.000048337   -0.000015250
     54        1           0.000025626    0.000002319   -0.000005820
     55        8          -0.000841103   -0.000422615   -0.000032698
     56        8          -0.000294625   -0.000021183    0.000130672
     57        1           0.000167116   -0.000333753   -0.000540590
     58        1           0.000081204    0.000012911   -0.000026643
 -------------------------------------------------------------------
 Cartesian Forces:  Max     0.001962686 RMS     0.000251787

 GradGradGradGradGradGradGradGradGradGradGradGradGradGradGradGradGradGrad
 Berny optimization.
 Using GEDIIS/GDIIS optimizer.
 FormGI is forming the generalized inverse of G from B-inverse, IUseBI=4.
 Internal  Forces:  Max     0.015505960 RMS     0.001220036
 Search for a local minimum.
 Step number   2 out of a maximum of  348
 All quantities printed in internal units (Hartrees-Bohrs-Radians)
 Mixed Optimization -- RFO/linear search
 Update second derivatives using D2CorX and points    2    1
 DE=  4.88D-04 DEPred=-6.85D-05 R=-7.12D+00
 Trust test=-7.12D+00 RLast= 1.13D-01 DXMaxT set to 1.50D-01
 ITU= -1  0
 Use linear search instead of GDIIS.
     Eigenvalues ---    0.00227   0.00230   0.00295   0.00310   0.00322
     Eigenvalues ---    0.00328   0.00398   0.00421   0.00766   0.00827
     Eigenvalues ---    0.00860   0.01505   0.01520   0.01595   0.01632
     Eigenvalues ---    0.01986   0.02090   0.02169   0.02683   0.02710
     Eigenvalues ---    0.02746   0.02765   0.02845   0.02902   0.02994
     Eigenvalues ---    0.03130   0.03140   0.03468   0.03586   0.03630
     Eigenvalues ---    0.04070   0.04193   0.04217   0.04298   0.04445
     Eigenvalues ---    0.04451   0.04691   0.04752   0.04825   0.05004
     Eigenvalues ---    0.05203   0.05263   0.05270   0.05298   0.05303
     Eigenvalues ---    0.05385   0.05596   0.05626   0.05628   0.05636
     Eigenvalues ---    0.05673   0.05681   0.05692   0.05736   0.05811
     Eigenvalues ---    0.05866   0.05918   0.05992   0.06510   0.06688
     Eigenvalues ---    0.06754   0.06798   0.06878   0.06943   0.07197
     Eigenvalues ---    0.07419   0.07507   0.07918   0.08131   0.08181
     Eigenvalues ---    0.08652   0.08667   0.09057   0.09086   0.09453
     Eigenvalues ---    0.09513   0.10432   0.10480   0.11344   0.11996
     Eigenvalues ---    0.12335   0.12882   0.14192   0.16000   0.16000
     Eigenvalues ---    0.16000   0.16000   0.16000   0.16000   0.16000
     Eigenvalues ---    0.16000   0.16000   0.16000   0.16000   0.16000
     Eigenvalues ---    0.16000   0.16000   0.16000   0.16000   0.16000
     Eigenvalues ---    0.16000   0.16000   0.16253   0.16764   0.18168
     Eigenvalues ---    0.18683   0.20586   0.20701   0.21391   0.21952
     Eigenvalues ---    0.22834   0.23788   0.24106   0.24237   0.24384
     Eigenvalues ---    0.24581   0.25512   0.25771   0.26345   0.26877
     Eigenvalues ---    0.26917   0.27259   0.27477   0.27715   0.28691
     Eigenvalues ---    0.28847   0.29113   0.29177   0.29720   0.29858
     Eigenvalues ---    0.33900   0.33937   0.34031   0.34043   0.34062
     Eigenvalues ---    0.34090   0.34102   0.34107   0.34115   0.34119
     Eigenvalues ---    0.34127   0.34132   0.34177   0.34197   0.34222
     Eigenvalues ---    0.34245   0.34253   0.34263   0.34286   0.34293
     Eigenvalues ---    0.34307   0.34319   0.34328   0.34345   0.34353
     Eigenvalues ---    0.34453   0.34487   0.34502   0.34618   0.34670
     Eigenvalues ---    0.34695   0.42709   0.44374   0.45993   0.49671
     Eigenvalues ---    0.52168   0.52748   0.60206
 RFO step:  Lambda=-3.57707655D-04 EMin= 2.27026071D-03
 Quartic linear search produced a step of -0.84762.
 Iteration  1 RMS(Cart)=  0.10442909 RMS(Int)=  0.00189299
 Iteration  2 RMS(Cart)=  0.00532330 RMS(Int)=  0.00000503
 Iteration  3 RMS(Cart)=  0.00001099 RMS(Int)=  0.00000424
 Iteration  4 RMS(Cart)=  0.00000000 RMS(Int)=  0.00000424
 Variable       Old X    -DE/DX   Delta X   Delta X   Delta X     New X
                                 (Linear)    (Quad)   (Total)
    R1        2.06770  -0.00005   0.00113  -0.00428  -0.00315   2.06454
    R2        2.06977   0.00000   0.00156  -0.00589  -0.00433   2.06544
    R3        2.93102   0.00013   0.00106  -0.00423  -0.00318   2.92785
    R4        2.89566   0.00027   0.00041  -0.00162  -0.00122   2.89444
    R5        2.97281  -0.00022   0.00070  -0.00276  -0.00207   2.97075
    R6        2.65851  -0.00009   0.00062  -0.00237  -0.00175   2.65676
    R7        2.06832   0.00003   0.00004  -0.00014  -0.00010   2.06823
    R8        2.91270  -0.00007   0.00046  -0.00148  -0.00102   2.91168
    R9        2.95903   0.00005   0.00047  -0.00176  -0.00129   2.95774
   R10        2.57886   0.00287  -0.00013   0.00132   0.00119   2.58005
   R11        2.06847  -0.00037   0.00087  -0.00343  -0.00257   2.06590
   R12        2.95621   0.00007   0.00020  -0.00054  -0.00034   2.95587
   R13        2.93019   0.00010   0.00033  -0.00116  -0.00083   2.92937
   R14        2.94690   0.00026   0.00036  -0.00120  -0.00085   2.94605
   R15        2.89655   0.00003   0.00046  -0.00172  -0.00126   2.89529
   R16        2.88329   0.00012   0.00065  -0.00238  -0.00173   2.88156
   R17        2.06999   0.00005   0.00133  -0.00501  -0.00368   2.06631
   R18        2.93116   0.00007  -0.00028   0.00118   0.00090   2.93206
   R19        2.06840   0.00000   0.00132  -0.00500  -0.00368   2.06472
   R20        2.06010  -0.00001   0.00134  -0.00508  -0.00373   2.05637
   R21        2.06938   0.00004   0.00160  -0.00604  -0.00443   2.06495
   R22        2.06609  -0.00004   0.00154  -0.00584  -0.00430   2.06179
   R23        2.07075   0.00000   0.00178  -0.00671  -0.00493   2.06582
   R24        2.06742  -0.00009   0.00118  -0.00450  -0.00332   2.06410
   R25        2.06658   0.00002   0.00147  -0.00554  -0.00407   2.06251
   R26        2.07302  -0.00002   0.00179  -0.00678  -0.00498   2.06804
   R27        2.06336   0.00008   0.00149  -0.00560  -0.00410   2.05925
   R28        2.06634  -0.00001   0.00140  -0.00529  -0.00389   2.06244
   R29        2.05940  -0.00167   0.00099  -0.00445  -0.00346   2.05594
   R30        3.72402   0.00192  -0.00191   0.01380   0.01189   3.73591
   R31        1.82782   0.00002   0.00517  -0.01945  -0.01428   1.81354
   R32        2.06976  -0.00009   0.00108  -0.00412  -0.00304   2.06673
   R33        2.06957  -0.00004   0.00147  -0.00557  -0.00410   2.06547
   R34        2.92595   0.00116   0.00109  -0.00424  -0.00315   2.92280
   R35        2.89624   0.00052   0.00084  -0.00283  -0.00199   2.89425
   R36        2.97866   0.00075   0.00082  -0.00326  -0.00244   2.97622
   R37        2.64674   0.00240   0.00052  -0.00115  -0.00063   2.64611
   R38        2.06753  -0.00004   0.00000  -0.00003  -0.00003   2.06750
   R39        2.91717   0.00100  -0.00049   0.00256   0.00207   2.91924
   R40        2.94358   0.00018   0.00120  -0.00444  -0.00324   2.94035
   R41        2.57774  -0.00082  -0.00035   0.00107   0.00072   2.57846
   R42        2.07049   0.00001   0.00113  -0.00426  -0.00313   2.06736
   R43        2.95277   0.00074   0.00079  -0.00218  -0.00139   2.95138
   R44        2.93178  -0.00033   0.00029  -0.00088  -0.00059   2.93119
   R45        2.94928  -0.00077   0.00067  -0.00315  -0.00249   2.94679
   R46        2.89743   0.00000   0.00048  -0.00183  -0.00135   2.89608
   R47        2.88293  -0.00158   0.00076  -0.00366  -0.00290   2.88002
   R48        2.06985  -0.00001   0.00132  -0.00497  -0.00366   2.06619
   R49        2.93282  -0.00029  -0.00014   0.00088   0.00074   2.93356
   R50        2.06761   0.00001   0.00137  -0.00518  -0.00381   2.06380
   R51        2.06022   0.00000   0.00131  -0.00495  -0.00364   2.05658
   R52        2.07055   0.00002   0.00167  -0.00630  -0.00463   2.06592
   R53        2.06553  -0.00004   0.00148  -0.00561  -0.00413   2.06140
   R54        2.07059   0.00000   0.00173  -0.00653  -0.00480   2.06579
   R55        2.06499  -0.00101   0.00067  -0.00298  -0.00231   2.06268
   R56        2.06910   0.00002   0.00170  -0.00640  -0.00470   2.06440
   R57        2.07256   0.00000   0.00179  -0.00674  -0.00496   2.06760
   R58        2.06322   0.00003   0.00137  -0.00515  -0.00378   2.05944
   R59        2.06727  -0.00004   0.00157  -0.00594  -0.00437   2.06290
   R60        2.06336  -0.00001   0.00156  -0.00588  -0.00433   2.05903
   R61        1.83614   0.00161   0.00427  -0.01563  -0.01136   1.82479
    A1        1.85907  -0.00001  -0.00070   0.00283   0.00212   1.86119
    A2        1.90509   0.00003   0.00088  -0.00347  -0.00257   1.90252
    A3        1.93290  -0.00003   0.00012  -0.00061  -0.00049   1.93241
    A4        1.88770  -0.00003  -0.00033   0.00161   0.00129   1.88899
    A5        1.92284   0.00005  -0.00010   0.00085   0.00076   1.92360
    A6        1.95328  -0.00001   0.00008  -0.00099  -0.00094   1.95234
    A7        1.96519  -0.00018   0.00058  -0.00283  -0.00227   1.96292
    A8        1.96911   0.00013   0.00049  -0.00167  -0.00118   1.96793
    A9        1.87943   0.00001   0.00069  -0.00263  -0.00195   1.87749
   A10        1.92672   0.00005   0.00001   0.00012   0.00014   1.92685
   A11        1.86957   0.00001   0.00130  -0.00510  -0.00382   1.86576
   A12        1.84640  -0.00002  -0.00326   0.01285   0.00959   1.85599
   A13        1.94722   0.00041  -0.00021  -0.00008  -0.00030   1.94692
   A14        1.89989  -0.00095  -0.00070   0.00110   0.00040   1.90029
   A15        1.94800  -0.00112  -0.00029  -0.00059  -0.00087   1.94713
   A16        1.91422  -0.00040   0.00010  -0.00067  -0.00057   1.91365
   A17        1.95172  -0.00009   0.00063  -0.00193  -0.00130   1.95042
   A18        1.79621   0.00224   0.00050   0.00242   0.00292   1.79913
   A19        1.92810   0.00013   0.00108  -0.00446  -0.00337   1.92473
   A20        1.93954  -0.00011  -0.00034   0.00174   0.00140   1.94093
   A21        1.89143  -0.00024   0.00019  -0.00088  -0.00069   1.89074
   A22        2.05332   0.00004  -0.00003   0.00020   0.00017   2.05349
   A23        2.08737   0.00009  -0.00108   0.00438   0.00330   2.09067
   A24        1.53007   0.00003  -0.00012   0.00022   0.00010   1.53017
   A25        1.49134  -0.00001   0.00021  -0.00078  -0.00058   1.49077
   A26        1.93316  -0.00001   0.00013  -0.00059  -0.00045   1.93271
   A27        2.10326   0.00004   0.00048  -0.00184  -0.00137   2.10190
   A28        1.96575   0.00008  -0.00015   0.00056   0.00041   1.96617
   A29        2.06615   0.00002   0.00093  -0.00336  -0.00243   2.06372
   A30        1.88142  -0.00008  -0.00126   0.00472   0.00346   1.88488
   A31        1.93084   0.00002   0.00090  -0.00371  -0.00282   1.92802
   A32        1.94959  -0.00002   0.00030  -0.00113  -0.00083   1.94876
   A33        1.90970  -0.00002  -0.00102   0.00404   0.00301   1.91271
   A34        2.04026   0.00003  -0.00003   0.00035   0.00032   2.04058
   A35        1.53281  -0.00002   0.00003  -0.00033  -0.00030   1.53252
   A36        2.06257   0.00002  -0.00024   0.00099   0.00075   2.06332
   A37        1.50454   0.00004   0.00037  -0.00135  -0.00098   1.50356
   A38        2.06407   0.00003  -0.00003   0.00030   0.00027   2.06434
   A39        1.95716  -0.00005   0.00071  -0.00294  -0.00223   1.95492
   A40        2.05583  -0.00006  -0.00073   0.00293   0.00221   2.05804
   A41        1.97847   0.00002   0.00064  -0.00264  -0.00201   1.97647
   A42        1.88436   0.00001  -0.00065   0.00251   0.00186   1.88622
   A43        1.91537  -0.00005   0.00072  -0.00280  -0.00209   1.91329
   A44        1.97703  -0.00003   0.00083  -0.00319  -0.00236   1.97468
   A45        1.92084   0.00001   0.00035  -0.00131  -0.00096   1.91988
   A46        1.88443   0.00004  -0.00079   0.00304   0.00224   1.88667
   A47        1.88630   0.00001  -0.00053   0.00201   0.00148   1.88778
   A48        1.87725   0.00003  -0.00069   0.00267   0.00198   1.87922
   A49        1.98628   0.00002   0.00066  -0.00245  -0.00180   1.98449
   A50        1.93065   0.00002   0.00058  -0.00219  -0.00161   1.92904
   A51        1.91129   0.00003   0.00058  -0.00218  -0.00160   1.90969
   A52        1.87460   0.00000  -0.00041   0.00157   0.00116   1.87576
   A53        1.86876   0.00000  -0.00047   0.00180   0.00133   1.87009
   A54        1.88889  -0.00008  -0.00108   0.00396   0.00289   1.89178
   A55        1.91489   0.00005   0.00094  -0.00326  -0.00232   1.91257
   A56        1.86823  -0.00037   0.00154  -0.00655  -0.00502   1.86321
   A57        1.92310   0.00047   0.00095  -0.00310  -0.00215   1.92094
   A58        1.91306   0.00009  -0.00094   0.00354   0.00258   1.91564
   A59        1.92982   0.00021  -0.00110   0.00505   0.00394   1.93376
   A60        1.91376  -0.00047  -0.00133   0.00401   0.00267   1.91643
   A61        1.97398   0.00537   0.00245  -0.00423  -0.00179   1.97219
   A62        1.86478   0.00009   0.00105  -0.00389  -0.00285   1.86193
   A63        1.85725   0.00005  -0.00071   0.00285   0.00214   1.85939
   A64        1.91366   0.00002   0.00185  -0.00595  -0.00409   1.90957
   A65        1.92820   0.00057   0.00047  -0.00038   0.00009   1.92829
   A66        1.88780  -0.00032  -0.00076   0.00224   0.00148   1.88928
   A67        1.92600  -0.00083  -0.00036   0.00045   0.00010   1.92610
   A68        1.94830   0.00047  -0.00051   0.00088   0.00036   1.94866
   A69        1.96472  -0.00076  -0.00023   0.00001  -0.00023   1.96449
   A70        1.97650   0.00042   0.00150  -0.00254  -0.00104   1.97547
   A71        1.87826  -0.00056   0.00011  -0.00374  -0.00364   1.87462
   A72        1.94660   0.00216   0.00197  -0.00222  -0.00025   1.94635
   A73        1.86002   0.00021   0.00100  -0.00518  -0.00420   1.85583
   A74        1.82699  -0.00169  -0.00481   0.01448   0.00968   1.83667
   A75        1.93378   0.00010  -0.00051   0.00065   0.00013   1.93392
   A76        1.89225   0.00021   0.00012  -0.00090  -0.00078   1.89147
   A77        1.97087   0.00003   0.00040  -0.00008   0.00032   1.97119
   A78        1.92386  -0.00051   0.00022  -0.00151  -0.00129   1.92257
   A79        1.94668   0.00023   0.00025   0.00004   0.00029   1.94697
   A80        1.79055  -0.00011  -0.00047   0.00176   0.00129   1.79184
   A81        1.93100  -0.00030   0.00069  -0.00304  -0.00235   1.92866
   A82        1.93851   0.00097   0.00102  -0.00048   0.00054   1.93905
   A83        1.90137  -0.00032  -0.00021  -0.00073  -0.00094   1.90043
   A84        2.04938  -0.00009  -0.00073   0.00241   0.00168   2.05106
   A85        2.08036   0.00018  -0.00041   0.00160   0.00118   2.08154
   A86        1.52908  -0.00036  -0.00054   0.00102   0.00049   1.52956
   A87        1.49124  -0.00012   0.00001   0.00010   0.00010   1.49135
   A88        1.94286  -0.00001  -0.00017   0.00041   0.00024   1.94310
   A89        2.09274   0.00057   0.00153  -0.00411  -0.00260   2.09014
   A90        1.95675   0.00050   0.00014  -0.00041  -0.00026   1.95649
   A91        2.07292  -0.00053   0.00137  -0.00652  -0.00515   2.06777
   A92        1.88380  -0.00031  -0.00229   0.00839   0.00610   1.88990
   A93        1.93369   0.00057   0.00183  -0.00717  -0.00534   1.92835
   A94        1.95055   0.00022   0.00029  -0.00087  -0.00060   1.94995
   A95        1.90998  -0.00039  -0.00149   0.00611   0.00461   1.91459
   A96        2.03896  -0.00041  -0.00005  -0.00003  -0.00008   2.03888
   A97        1.52988   0.00012  -0.00036   0.00076   0.00041   1.53029
   A98        2.06221  -0.00012  -0.00032   0.00142   0.00110   2.06331
   A99        1.50307   0.00007   0.00043  -0.00159  -0.00117   1.50190
   A100       2.06474  -0.00011   0.00003  -0.00018  -0.00014   2.06460
   A101       1.96004   0.00005   0.00056  -0.00215  -0.00159   1.95845
   A102       2.05811   0.00011  -0.00040   0.00157   0.00117   2.05928
   A103       1.97542  -0.00018   0.00027  -0.00114  -0.00087   1.97455
   A104       1.88317   0.00004  -0.00061   0.00242   0.00181   1.88498
   A105       1.92392   0.00002   0.00034  -0.00129  -0.00094   1.92297
   A106       1.97851  -0.00009   0.00090  -0.00352  -0.00262   1.97589
   A107       1.92123  -0.00002   0.00057  -0.00216  -0.00159   1.91963
   A108       1.87884   0.00003  -0.00059   0.00227   0.00167   1.88051
   A109       1.88130   0.00001  -0.00058   0.00223   0.00165   1.88296
   A110       1.87678   0.00005  -0.00076   0.00292   0.00216   1.87894
   A111       1.98835  -0.00075   0.00086  -0.00401  -0.00315   1.98520
   A112       1.92690   0.00007   0.00062  -0.00208  -0.00146   1.92545
   A113       1.91772   0.00014   0.00019  -0.00076  -0.00058   1.91714
   A114       1.87311   0.00058  -0.00075   0.00372   0.00297   1.87608
   A115       1.86995   0.00003  -0.00068   0.00224   0.00155   1.87150
   A116       1.88405  -0.00005  -0.00035   0.00134   0.00099   1.88504
   A117       1.91368  -0.00002   0.00077  -0.00295  -0.00219   1.91149
   A118       1.88388  -0.00005   0.00135  -0.00519  -0.00384   1.88005
   A119       1.92860   0.00001   0.00047  -0.00178  -0.00131   1.92729
   A120       1.91270   0.00003  -0.00080   0.00304   0.00224   1.91494
   A121       1.91850   0.00000  -0.00059   0.00224   0.00165   1.92015
   A122       1.90610   0.00003  -0.00119   0.00459   0.00339   1.90949
   A123       1.89743   0.01551   0.00202   0.00694   0.00895   1.90639
   A124       2.87874  -0.00605  -0.00082  -0.00054  -0.00137   2.87737
    D1        1.68809   0.00005   0.00353  -0.02025  -0.01672   1.67136
    D2       -0.50713   0.00002   0.00263  -0.01673  -0.01410  -0.52123
    D3       -2.53803  -0.00003   0.00591  -0.02985  -0.02395  -2.56197
    D4       -2.57910   0.00004   0.00299  -0.01787  -0.01488  -2.59398
    D5        1.50887   0.00001   0.00209  -0.01435  -0.01226   1.49661
    D6       -0.52203  -0.00004   0.00537  -0.02747  -0.02210  -0.54414
    D7       -0.45784   0.00008   0.00269  -0.01636  -0.01366  -0.47150
    D8       -2.65305   0.00005   0.00180  -0.01284  -0.01104  -2.66409
    D9        1.59923   0.00000   0.00507  -0.02596  -0.02088   1.57835
   D10       -1.03257  -0.00002  -0.00398   0.01949   0.01551  -1.01706
   D11        1.27260   0.00001  -0.00297   0.01574   0.01278   1.28537
   D12       -2.69316   0.00000  -0.00394   0.01965   0.01572  -2.67745
   D13       -3.08477  -0.00002  -0.00313   0.01586   0.01272  -3.07205
   D14       -0.77961   0.00002  -0.00212   0.01211   0.00999  -0.76962
   D15        1.53782   0.00001  -0.00309   0.01602   0.01293   1.55075
   D16        1.09751  -0.00001  -0.00270   0.01390   0.01120   1.10871
   D17       -2.88051   0.00003  -0.00169   0.01016   0.00847  -2.87204
   D18       -0.56308   0.00002  -0.00266   0.01406   0.01141  -0.55167
   D19        0.44003  -0.00002  -0.00125   0.01011   0.00886   0.44889
   D20        2.55486  -0.00090  -0.00173   0.00995   0.00822   2.56308
   D21       -1.75761   0.00065  -0.00169   0.01318   0.01149  -1.74612
   D22        2.65800   0.00006  -0.00012   0.00576   0.00563   2.66363
   D23       -1.51036  -0.00082  -0.00061   0.00560   0.00500  -1.50537
   D24        0.46036   0.00073  -0.00057   0.00883   0.00826   0.46862
   D25       -1.62284   0.00006  -0.00326   0.01820   0.01494  -1.60790
   D26        0.49198  -0.00082  -0.00375   0.01805   0.01430   0.50629
   D27        2.46270   0.00073  -0.00370   0.02127   0.01757   2.48027
   D28        1.73473  -0.00004  -0.00003   0.00022   0.00018   1.73492
   D29       -0.48106   0.00005  -0.00120   0.00522   0.00402  -0.47703
   D30       -2.49799   0.00003  -0.00095   0.00412   0.00317  -2.49482
   D31        2.91604  -0.00004  -0.00095   0.00107   0.00012   2.91616
   D32       -1.05505   0.00003  -0.00035  -0.00101  -0.00136  -1.05641
   D33        0.59817  -0.00007  -0.00053  -0.00050  -0.00102   0.59715
   D34        0.80957   0.00116   0.00001   0.00019   0.00019   0.80977
   D35        3.12166   0.00124   0.00061  -0.00190  -0.00128   3.12038
   D36       -1.50830   0.00113   0.00043  -0.00138  -0.00095  -1.50924
   D37       -1.17155  -0.00128  -0.00101  -0.00127  -0.00228  -1.17383
   D38        1.14054  -0.00120  -0.00041  -0.00335  -0.00376   1.13678
   D39        2.79376  -0.00131  -0.00059  -0.00283  -0.00342   2.79034
   D40        0.91900  -0.00001   0.00585  -0.02136  -0.01550   0.90349
   D41       -1.15557   0.00007   0.00557  -0.02001  -0.01444  -1.17001
   D42        3.04768   0.00060   0.00572  -0.01922  -0.01350   3.03418
   D43        3.05389  -0.00037   0.00520  -0.02117  -0.01598   3.03791
   D44        0.97932  -0.00029   0.00491  -0.01983  -0.01492   0.96441
   D45       -1.10061   0.00024   0.00506  -0.01903  -0.01398  -1.11458
   D46       -1.14975   0.00055   0.00624  -0.02242  -0.01618  -1.16593
   D47        3.05886   0.00063   0.00596  -0.02107  -0.01512   3.04375
   D48        0.97893   0.00115   0.00610  -0.02028  -0.01418   0.96475
   D49        2.63056  -0.00042   0.00530  -0.02507  -0.01977   2.61079
   D50        0.43540  -0.00002   0.00532  -0.02301  -0.01769   0.41772
   D51       -1.61786  -0.00079   0.00463  -0.02270  -0.01808  -1.63593
   D52        1.43544  -0.00021   0.00068  -0.00319  -0.00252   1.43292
   D53       -2.88433  -0.00013   0.00061  -0.00293  -0.00233  -2.88666
   D54       -0.66654  -0.00023  -0.00069   0.00176   0.00107  -0.66547
   D55       -2.60093  -0.00009   0.00189  -0.00778  -0.00589  -2.60682
   D56       -0.63752  -0.00001   0.00182  -0.00751  -0.00569  -0.64321
   D57        1.58027  -0.00011   0.00053  -0.00282  -0.00229   1.57798
   D58       -0.46363   0.00004   0.00055  -0.00249  -0.00194  -0.46557
   D59        1.49978   0.00012   0.00048  -0.00222  -0.00174   1.49803
   D60       -2.56562   0.00002  -0.00081   0.00246   0.00165  -2.56396
   D61       -1.48029   0.00011  -0.00007   0.00027   0.00021  -1.48008
   D62        0.60815   0.00007  -0.00070   0.00295   0.00226   0.61041
   D63        2.81842   0.00008  -0.00099   0.00401   0.00303   2.82145
   D64        2.57291   0.00008  -0.00087   0.00376   0.00289   2.57580
   D65       -1.62183   0.00004  -0.00151   0.00644   0.00494  -1.61689
   D66        0.58844   0.00004  -0.00179   0.00750   0.00571   0.59415
   D67        0.46584  -0.00001  -0.00045   0.00211   0.00166   0.46749
   D68        2.55428  -0.00005  -0.00108   0.00479   0.00371   2.55798
   D69       -1.51864  -0.00005  -0.00137   0.00585   0.00448  -1.51416
   D70       -1.45555   0.00000   0.00055  -0.00176  -0.00119  -1.45674
   D71        2.57007  -0.00001  -0.00072   0.00314   0.00242   2.57249
   D72        0.46341  -0.00003  -0.00045   0.00210   0.00165   0.46506
   D73        2.89705   0.00001   0.00033  -0.00083  -0.00049   2.89656
   D74        0.63948   0.00000  -0.00094   0.00406   0.00312   0.64260
   D75       -1.46717  -0.00002  -0.00067   0.00302   0.00235  -1.46482
   D76        0.68073   0.00004   0.00146  -0.00519  -0.00372   0.67702
   D77       -1.57683   0.00003   0.00019  -0.00030  -0.00010  -1.57693
   D78        2.59970   0.00001   0.00046  -0.00133  -0.00088   2.59882
   D79        1.25447  -0.00001   0.00098  -0.00592  -0.00494   1.24953
   D80       -0.85291   0.00000   0.00092  -0.00566  -0.00474  -0.85765
   D81       -2.95500  -0.00002   0.00099  -0.00598  -0.00499  -2.95999
   D82        2.89139   0.00000   0.00122  -0.00685  -0.00564   2.88575
   D83        0.78401   0.00001   0.00116  -0.00659  -0.00544   0.77857
   D84       -1.31808  -0.00001   0.00123  -0.00692  -0.00569  -1.32377
   D85       -1.08045   0.00002   0.00128  -0.00690  -0.00562  -1.08607
   D86        3.09535   0.00003   0.00122  -0.00664  -0.00542   3.08993
   D87        0.99326   0.00001   0.00129  -0.00697  -0.00568   0.98759
   D88        0.79264   0.00001  -0.00505   0.02785   0.02279   0.81543
   D89       -1.31956  -0.00002  -0.00541   0.02915   0.02374  -1.29582
   D90        2.88325   0.00005  -0.00481   0.02698   0.02218   2.90542
   D91       -0.99347   0.00000  -0.00633   0.03257   0.02624  -0.96723
   D92       -3.10566  -0.00004  -0.00669   0.03387   0.02719  -3.07848
   D93        1.09714   0.00003  -0.00608   0.03170   0.02562   1.12277
   D94        3.03381  -0.00005  -0.00571   0.03012   0.02442   3.05823
   D95        0.92162  -0.00009  -0.00607   0.03143   0.02536   0.94698
   D96       -1.15876  -0.00002  -0.00546   0.02926   0.02380  -1.13496
   D97        1.47216   0.00005   0.00135  -0.00593  -0.00459   1.46758
   D98       -0.62391   0.00001   0.00134  -0.00617  -0.00484  -0.62875
   D99       -2.84750   0.00002   0.00235  -0.01002  -0.00767  -2.85517
   D100      -0.46737   0.00004   0.00048  -0.00224  -0.00176  -0.46913
   D101      -2.56345   0.00000   0.00047  -0.00248  -0.00201  -2.56546
   D102       1.49615   0.00001   0.00148  -0.00633  -0.00485   1.49131
   D103      -2.55397   0.00002   0.00056  -0.00271  -0.00215  -2.55613
   D104       1.63313  -0.00003   0.00055  -0.00296  -0.00241   1.63073
   D105      -0.59045  -0.00002   0.00156  -0.00680  -0.00524  -0.59569
   D106      -2.11838   0.01011   0.08508   0.01745   0.10252  -2.01586
   D107       1.64896   0.00090  -0.00016  -0.00709  -0.00725   1.64172
   D108      -0.57929  -0.00180  -0.00397  -0.00184  -0.00582  -0.58511
   D109      -2.58988   0.00038   0.00100  -0.01578  -0.01478  -2.60466
   D110      -2.61577   0.00080  -0.00044  -0.00565  -0.00608  -2.62185
   D111       1.43916  -0.00191  -0.00425  -0.00040  -0.00465   1.43451
   D112      -0.57143   0.00028   0.00072  -0.01434  -0.01361  -0.58504
   D113      -0.49364  -0.00016  -0.00171  -0.00303  -0.00474  -0.49837
   D114      -2.72189  -0.00286  -0.00552   0.00221  -0.00331  -2.72520
   D115       1.55071  -0.00068  -0.00055  -0.01172  -0.01227   1.53843
   D116      -1.02542  -0.00013  -0.00255   0.01530   0.01274  -1.01268
   D117       1.28128  -0.00001  -0.00075   0.00817   0.00743   1.28871
   D118      -2.68391  -0.00033  -0.00224   0.01470   0.01247  -2.67144
   D119      -3.07446  -0.00004  -0.00175   0.01175   0.00999  -3.06447
   D120      -0.76775   0.00009   0.00005   0.00462   0.00468  -0.76307
   D121       1.55025  -0.00023  -0.00144   0.01115   0.00972   1.55996
   D122       1.10884   0.00062  -0.00021   0.00803   0.00782   1.11666
   D123      -2.86763   0.00074   0.00159   0.00091   0.00251  -2.86513
   D124      -0.54964   0.00042   0.00010   0.00743   0.00755  -0.54209
   D125       0.48192  -0.00020   0.00298  -0.00540  -0.00243   0.47949
   D126       2.59527  -0.00063   0.00301  -0.00745  -0.00444   2.59083
   D127      -1.71618  -0.00061   0.00273  -0.00590  -0.00317  -1.71935
   D128       2.72587   0.00157   0.00650  -0.01075  -0.00424   2.72163
   D129      -1.44396   0.00114   0.00654  -0.01280  -0.00626  -1.45022
   D130       0.52778   0.00116   0.00626  -0.01125  -0.00499   0.52279
   D131      -1.57323   0.00076   0.00235   0.00239   0.00474  -1.56849
   D132       0.54013   0.00034   0.00238   0.00034   0.00272   0.54285
   D133       2.51186   0.00035   0.00210   0.00189   0.00399   2.51585
   D134       1.11657   0.00278   0.00513  -0.00068   0.00445   1.12102
   D135      -1.12110   0.00161   0.00249   0.00335   0.00584  -1.11525
   D136      -3.12568   0.00128   0.00307   0.00242   0.00549  -3.12018
   D137       2.89079  -0.00010  -0.00280   0.00843   0.00563   2.89642
   D138      -1.08408   0.00035  -0.00233   0.00871   0.00638  -1.07770
   D139       0.57177   0.00017  -0.00264   0.00938   0.00674   0.57851
   D140       0.79622  -0.00010  -0.00277   0.01013   0.00736   0.80358
   D141       3.10454   0.00035  -0.00230   0.01040   0.00810   3.11264
   D142      -1.52280   0.00017  -0.00261   0.01108   0.00847  -1.51434
   D143      -1.18085   0.00020  -0.00247   0.00885   0.00638  -1.17447
   D144       1.12747   0.00065  -0.00200   0.00913   0.00712   1.13459
   D145       2.78331   0.00047  -0.00231   0.00980   0.00749   2.79080
   D146       0.90145   0.00004  -0.00185   0.01402   0.01217   0.91362
   D147      -1.18117   0.00005  -0.00212   0.01510   0.01298  -1.16819
   D148       3.01879   0.00003  -0.00178   0.01373   0.01196   3.03075
   D149       3.02091  -0.00001  -0.00226   0.01331   0.01105   3.03196
   D150       0.93830   0.00000  -0.00254   0.01440   0.01186   0.95016
   D151      -1.14493  -0.00002  -0.00219   0.01303   0.01083  -1.13409
   D152      -1.18720  -0.00004  -0.00212   0.01362   0.01150  -1.17570
   D153       3.01337  -0.00003  -0.00240   0.01470   0.01230   3.02568
   D154       0.93015  -0.00004  -0.00205   0.01333   0.01128   0.94143
   D155       1.44006  -0.00068  -0.00071  -0.00049  -0.00120   1.43886
   D156      -2.88872  -0.00018  -0.00056  -0.00086  -0.00143  -2.89015
   D157      -0.66723  -0.00012  -0.00272   0.00816   0.00544  -0.66179
   D158      -2.59669  -0.00025   0.00062  -0.00317  -0.00255  -2.59924
   D159      -0.64229   0.00024   0.00077  -0.00354  -0.00277  -0.64506
   D160       1.57921   0.00031  -0.00139   0.00548   0.00409   1.58330
   D161      -0.46922  -0.00028  -0.00037  -0.00007  -0.00043  -0.46965
   D162       1.48518   0.00021  -0.00022  -0.00044  -0.00065   1.48453
   D163      -2.57651   0.00028  -0.00238   0.00859   0.00621  -2.57030
   D164      -1.47396  -0.00068  -0.00038  -0.00036  -0.00074  -1.47469
   D165       0.61642  -0.00054  -0.00059   0.00050  -0.00009   0.61633
   D166       2.82838  -0.00052  -0.00091   0.00177   0.00086   2.82924
   D167       2.57143  -0.00009  -0.00082   0.00335   0.00253   2.57396
   D168      -1.62138   0.00005  -0.00103   0.00421   0.00318  -1.61820
   D169       0.59058   0.00007  -0.00135   0.00548   0.00413   0.59471
   D170       0.47162   0.00019   0.00049  -0.00057  -0.00008   0.47154
   D171       2.56200   0.00033   0.00028   0.00029   0.00057   2.56257
   D172      -1.50923   0.00035  -0.00003   0.00155   0.00152  -1.50771
   D173      -1.44938   0.00058   0.00201  -0.00641  -0.00440  -1.45378
   D174       2.57328   0.00008  -0.00014   0.00182   0.00168   2.57496
   D175       0.46902   0.00026   0.00044  -0.00023   0.00020   0.46923
   D176       2.89340   0.00061   0.00218  -0.00687  -0.00468   2.88872
   D177       0.63287   0.00011   0.00003   0.00136   0.00140   0.63427
   D178      -1.47138   0.00029   0.00061  -0.00069  -0.00008  -1.47146
   D179       0.67625   0.00105   0.00414  -0.01276  -0.00862   0.66764
   D180      -1.58427   0.00055   0.00199  -0.00453  -0.00254  -1.58681
   D181       2.59466   0.00073   0.00257  -0.00658  -0.00401   2.59064
   D182       1.27460   0.00014  -0.00050   0.00382   0.00333   1.27792
   D183      -0.83275   0.00015  -0.00060   0.00425   0.00365  -0.82910
   D184      -2.93551   0.00016  -0.00065   0.00443   0.00379  -2.93172
   D185       2.91193   0.00021  -0.00050   0.00395   0.00344   2.91537
   D186       0.80459   0.00022  -0.00061   0.00437   0.00376   0.80835
   D187      -1.29818   0.00022  -0.00065   0.00456   0.00390  -1.29427
   D188      -1.05604  -0.00036  -0.00048   0.00194   0.00146  -1.05458
   D189       3.11980  -0.00035  -0.00059   0.00237   0.00178   3.12158
   D190       1.01703  -0.00034  -0.00063   0.00255   0.00192   1.01895
   D191       0.86813   0.00024  -0.00135   0.01374   0.01239   0.88052
   D192      -1.24080  -0.00006  -0.00144   0.01324   0.01180  -1.22900
   D193       2.96626  -0.00012  -0.00151   0.01335   0.01184   2.97810
   D194      -0.91547   0.00038  -0.00339   0.02103   0.01763  -0.89784
   D195      -3.02440   0.00009  -0.00348   0.02053   0.01705  -3.00735
   D196       1.18266   0.00002  -0.00355   0.02064   0.01709   1.19975
   D197       3.11654   0.00042  -0.00255   0.01910   0.01655   3.13309
   D198       1.00760   0.00012  -0.00264   0.01860   0.01596   1.02357
   D199      -1.06852   0.00006  -0.00271   0.01871   0.01600  -1.05252
   D200       1.46933   0.00017   0.00117  -0.00639  -0.00522   1.46410
   D201      -0.62721   0.00023   0.00098  -0.00564  -0.00466  -0.63186
   D202      -2.84815   0.00024   0.00199  -0.00955  -0.00756  -2.85572
   D203      -0.47221  -0.00044  -0.00051   0.00040  -0.00011  -0.47232
   D204      -2.56874  -0.00038  -0.00070   0.00115   0.00045  -2.56829
   D205       1.49350  -0.00037   0.00031  -0.00276  -0.00245   1.49105
   D206      -2.55547   0.00000  -0.00017  -0.00038  -0.00054  -2.55602
   D207       1.63118   0.00006  -0.00035   0.00037   0.00002   1.63120
   D208      -0.58976   0.00007   0.00066  -0.00354  -0.00288  -0.59265
   D209      -2.25545   0.00788   0.01651   0.01406   0.03057  -2.22487
         Item               Value     Threshold  Converged?
 Maximum Force            0.015506     0.000450     NO 
 RMS     Force            0.001220     0.000300     NO 
 Maximum Displacement     0.430612     0.001800     NO 
 RMS     Displacement     0.106335     0.001200     NO 
 Predicted change in Energy=-2.722925D-04
 GradGradGradGradGradGradGradGradGradGradGradGradGradGradGradGradGradGrad

 Stoichiometry    C20H34O4(3)
 Framework group  C1[X(C20H34O4)]
 Deg. of freedom   168
 Full point group                 C1      NOp   1
 Largest Abelian subgroup         C1      NOp   1
 Largest concise Abelian subgroup C1      NOp   1
                         Standard orientation:                         
 ---------------------------------------------------------------------
 Center     Atomic      Atomic             Coordinates (Angstroms)
 Number     Number       Type             X           Y           Z
 ---------------------------------------------------------------------
      1          6           0       -4.416118    0.854045    0.461062
      2          1           0       -4.403017    0.801340    1.552221
      3          1           0       -5.363562    1.321930    0.181695
      4          6           0       -3.262939    1.773493   -0.013574
      5          6           0       -1.971538    0.965593   -0.402066
      6          6           0       -2.312566   -0.474356   -0.831366
      7          1           0       -1.447904   -0.941951   -1.309761
      8          6           0       -3.014388   -1.258596    0.325813
      9          6           0       -4.317099   -0.546810   -0.150348
     10          1           0       -5.252777   -1.101916   -0.040893
     11          6           0       -3.679637   -0.454471   -1.561914
     12          1           0       -3.924687    0.413918   -2.178059
     13          1           0       -3.834236   -1.348798   -2.162263
     14          6           0       -3.023451   -2.762691    0.034233
     15          1           0       -2.012384   -3.163246    0.140753
     16          1           0       -3.379226   -3.002858   -0.968832
     17          1           0       -3.671136   -3.278095    0.748319
     18          6           0       -2.571759   -1.061682    1.771665
     19          1           0       -2.452728   -0.013690    2.055573
     20          1           0       -1.617552   -1.560220    1.951047
     21          1           0       -3.319322   -1.495005    2.443231
     22          6           0       -1.244492    1.705806   -1.573922
     23          1           0       -1.097984    2.752752   -1.309520
     24          1           0       -1.897718    1.633244   -2.445232
     25          1           0       -0.292332    1.224058   -1.785949
     26          8           0       -1.044774    0.988650    0.600248
     27          8           0       -2.950315    2.778728    0.918258
     28          1           0       -2.179574    2.475132    1.402805
     29          1           0       -3.601195    2.287211   -0.918845
     30          6           0        2.466718   -0.263305    1.785937
     31          1           0        1.734861    0.536246    1.931557
     32          1           0        2.599109   -0.744703    2.758244
     33          6           0        1.895291   -1.310063    0.801060
     34          6           0        2.336102   -1.043123   -0.687190
     35          6           0        3.690384   -0.301405   -0.733682
     36          1           0        4.112189   -0.336704   -1.742479
     37          6           0        3.590558    1.095206   -0.041771
     38          6           0        3.797048    0.311541    1.290478
     39          1           0        4.336683    0.828732    2.088472
     40          6           0        4.557053   -0.762857    0.467117
     41          1           0        4.482313   -1.803534    0.789798
     42          1           0        5.610722   -0.528702    0.328036
     43          6           0        4.797050    1.975343   -0.385892
     44          1           0        4.725209    2.326664   -1.418647
     45          1           0        5.751428    1.458567   -0.276132
     46          1           0        4.817949    2.852338    0.266380
     47          6           0        2.326822    1.931380   -0.204536
     48          1           0        1.407196    1.384699    0.011919
     49          1           0        2.251175    2.309531   -1.226639
     50          1           0        2.360121    2.790405    0.472285
     51          6           0        2.449163   -2.411986   -1.418256
     52          1           0        1.525094   -2.973914   -1.284036
     53          1           0        3.281312   -2.959443   -0.971606
     54          1           0        2.643176   -2.261262   -2.479790
     55          8           0        1.383128   -0.392749   -1.415621
     56          8           0        0.507625   -1.465557    0.905665
     57          1           0        0.075220   -0.639555    0.654267
     58          1           0        2.315061   -2.282106    1.076601
 ---------------------------------------------------------------------
 Rotational constants (GHZ):           0.4554906           0.1461617           0.1313340
 Standard basis: 6-31++G(d,p) (6D, 7F)
 There are   660 symmetry adapted cartesian basis functions of A   symmetry.
 There are   660 symmetry adapted basis functions of A   symmetry.
   660 basis functions,  1040 primitive gaussians,   660 cartesian basis functions
    94 alpha electrons       92 beta electrons
       nuclear repulsion energy      2412.1977926798 Hartrees.
 NAtoms=   58 NActive=   58 NUniq=   58 SFac= 1.00D+00 NAtFMM=   60 NAOKFM=F Big=F
 Integral buffers will be    131072 words long.
 Raffenetti 2 integral format.
 Two-electron integral symmetry is turned on.
 Nuclear repulsion after empirical dispersion term =     2412.1355624305 Hartrees.
 One-electron integrals computed using PRISM.
 NBasis=   660 RedAO= T EigKep=  1.11D-06  NBF=   660
 NBsUse=   660 1.00D-06 EigRej= -1.00D+00 NBFU=   660
 Lowest energy guess from the checkpoint file:  "2_1_1000-wb97-opt.chk"
 B after Tr=     0.000000    0.000000    0.000000
         Rot=    0.999997    0.000824   -0.000608   -0.002254 Ang=   0.28 deg.
 B after Tr=     0.000000    0.000000    0.000000
         Rot=    0.999999   -0.000380   -0.001568   -0.000491 Ang=  -0.19 deg.
 Initial guess <Sx>= 0.0000 <Sy>= 0.0000 <Sz>= 1.0000 <S**2>= 2.0093 S= 1.0031
 Requested convergence on RMS density matrix=1.00D-08 within 128 cycles.
 Requested convergence on MAX density matrix=1.00D-06.
 Requested convergence on             energy=1.00D-06.
 No special actions if energy rises.
 Restarting incremental Fock formation.
 SCF Done:  E(UwB97XD) =  -1083.09975350     A.U. after   24 cycles
            NFock= 24  Conv=0.21D-08     -V/T= 2.0091
 <Sx>= 0.0000 <Sy>= 0.0000 <Sz>= 1.0000 <S**2>= 2.0092 S= 1.0031
 <L.S>=  0.00000000000    
 Annihilation of the first spin contaminant:
 S**2 before annihilation     2.0092,   after     2.0001
 Calling FoFJK, ICntrl=      2127 FMM=F ISym2X=0 I1Cent= 0 IOpClX= 1 NMat=1 NMatS=1 NMatT=0.
 ***** Axes restored to original set *****
 -------------------------------------------------------------------
 Center     Atomic                   Forces (Hartrees/Bohr)
 Number     Number              X              Y              Z
 -------------------------------------------------------------------
      1        6          -0.000540991   -0.000170260    0.000737290
      2        1           0.000604493   -0.000047943   -0.000850358
      3        1           0.001189415    0.000807747    0.000301316
      4        6           0.000129232   -0.000926567    0.000501002
      5        6          -0.000076942   -0.000649868   -0.000841468
      6        6           0.000247760    0.000251536   -0.000352422
      7        1          -0.000529516   -0.000595248    0.000640559
      8        6           0.000193118    0.000689722    0.000351408
      9        6          -0.000680450    0.000152139    0.000052322
     10        1           0.001089802   -0.000694696    0.000048943
     11        6          -0.000332784    0.000030311   -0.001353583
     12        1           0.000357915    0.000876336    0.000712231
     13        1           0.000385802   -0.000941545    0.000795057
     14        6          -0.000320405    0.001584301   -0.000333464
     15        1          -0.001357220   -0.000754004   -0.000173462
     16        1           0.000388059   -0.000535252    0.001243631
     17        1           0.000990130   -0.000882614   -0.000974045
     18        6          -0.000212093   -0.000138205    0.001191737
     19        1          -0.000341162    0.000828770   -0.000379014
     20        1          -0.000656878   -0.000944751   -0.000610891
     21        1           0.001053030   -0.000560961   -0.001188668
     22        6           0.000655940   -0.000782212   -0.001480831
     23        1          -0.000519224    0.001335356   -0.000126548
     24        1           0.000413111    0.000123974    0.001315739
     25        1          -0.001306699   -0.000481531    0.000546345
     26        8          -0.000026466    0.000592211    0.000055768
     27        8           0.005911266    0.002631407    0.004413495
     28        1          -0.006169139   -0.002042272   -0.004265634
     29        1          -0.000073464    0.000999814   -0.000431253
     30        6          -0.000443071   -0.000492588    0.000167675
     31        1           0.000229110    0.000662378   -0.000800996
     32        1           0.000046434   -0.000713995   -0.001224887
     33        6          -0.000499004    0.000929266    0.000460337
     34        6          -0.000048267    0.000797205    0.000310707
     35        6           0.000918779   -0.000398546   -0.000470856
     36        1          -0.000512579    0.000010970    0.000956516
     37        6          -0.000306857   -0.000528330   -0.000050162
     38        6           0.000450085   -0.000092804    0.000505678
     39        1          -0.000768036    0.000471379   -0.000918138
     40        6           0.001515464    0.000926437    0.000025539
     41        1           0.000042332   -0.001242937   -0.000454589
     42        1          -0.001251071    0.000216000   -0.000032733
     43        6           0.001523185   -0.000833521   -0.000122015
     44        1          -0.000036375    0.000620773    0.001494250
     45        1          -0.001257669   -0.000511403   -0.000093800
     46        1          -0.000189611    0.001357429   -0.000907538
     47        6          -0.000743380   -0.000687495    0.000431585
     48        1           0.000640487    0.000268168    0.000503113
     49        1           0.000260653    0.000704468    0.001515839
     50        1           0.000152214    0.001353296   -0.001037318
     51        6           0.000247112    0.001142000   -0.000436856
     52        1           0.000993877   -0.000984597   -0.000070261
     53        1          -0.001033857   -0.001085870   -0.000195646
     54        1          -0.000265495   -0.000055549    0.001480627
     55        8          -0.000096980    0.000476834    0.000039138
     56        8          -0.002960204   -0.006675542   -0.001857890
     57        1           0.001527800    0.005008198    0.001559615
     58        1           0.001399285   -0.000397319   -0.000322134
 -------------------------------------------------------------------
 Cartesian Forces:  Max     0.006675542 RMS     0.001307076

 GradGradGradGradGradGradGradGradGradGradGradGradGradGradGradGradGradGrad
 Berny optimization.
 Using GEDIIS/GDIIS optimizer.
 FormGI is forming the generalized inverse of G from B-inverse, IUseBI=4.
 Internal  Forces:  Max     0.007752283 RMS     0.000741853
 Search for a local minimum.
 Step number   3 out of a maximum of  348
 All quantities printed in internal units (Hartrees-Bohrs-Radians)
 Mixed Optimization -- En-DIIS/RFO-DIIS
 Update second derivatives using D2CorX and points    2    3    1
 DE=  3.65D-04 DEPred=-2.72D-04 R=-1.34D+00
 Trust test=-1.34D+00 RLast= 1.93D-01 DXMaxT set to 7.50D-02
 ITU= -1 -1  0
 Use linear search instead of GDIIS.
 Energy rises -- skip Quadratic/GDIIS search.
 Quartic linear search produced a step of -0.75748.
 Iteration  1 RMS(Cart)=  0.01947061 RMS(Int)=  0.00013304
 Iteration  2 RMS(Cart)=  0.00018799 RMS(Int)=  0.00000145
 Iteration  3 RMS(Cart)=  0.00000003 RMS(Int)=  0.00000145
 Variable       Old X    -DE/DX   Delta X   Delta X   Delta X     New X
                                 (Linear)    (Quad)   (Total)
    R1        2.06454   0.00085   0.00340   0.00000   0.00340   2.06794
    R2        2.06544   0.00145   0.00467   0.00000   0.00467   2.07011
    R3        2.92785   0.00065   0.00335   0.00000   0.00335   2.93120
    R4        2.89444   0.00057   0.00129   0.00000   0.00129   2.89573
    R5        2.97075   0.00077   0.00219   0.00000   0.00219   2.97293
    R6        2.65676   0.00038   0.00188   0.00000   0.00188   2.65864
    R7        2.06823   0.00009   0.00011   0.00000   0.00011   2.06834
    R8        2.91168   0.00101   0.00118   0.00000   0.00118   2.91287
    R9        2.95774   0.00064   0.00140   0.00000   0.00140   2.95914
   R10        2.58005  -0.00003  -0.00102   0.00000  -0.00102   2.57903
   R11        2.06590   0.00095   0.00272   0.00000   0.00272   2.06862
   R12        2.95587   0.00117   0.00043   0.00000   0.00044   2.95630
   R13        2.92937   0.00030   0.00092   0.00000   0.00092   2.93028
   R14        2.94605   0.00092   0.00096   0.00000   0.00096   2.94701
   R15        2.89529   0.00053   0.00136   0.00000   0.00136   2.89666
   R16        2.88156   0.00088   0.00189   0.00000   0.00189   2.88345
   R17        2.06631   0.00128   0.00398   0.00000   0.00398   2.07029
   R18        2.93206  -0.00013  -0.00093   0.00000  -0.00093   2.93113
   R19        2.06472   0.00118   0.00397   0.00000   0.00397   2.06869
   R20        2.05637   0.00127   0.00403   0.00000   0.00403   2.06039
   R21        2.06495   0.00155   0.00479   0.00000   0.00479   2.06974
   R22        2.06179   0.00139   0.00463   0.00000   0.00463   2.06642
   R23        2.06582   0.00164   0.00532   0.00000   0.00532   2.07115
   R24        2.06410   0.00093   0.00357   0.00000   0.00357   2.06767
   R25        2.06251   0.00111   0.00439   0.00000   0.00439   2.06691
   R26        2.06804   0.00167   0.00538   0.00000   0.00538   2.07342
   R27        2.05925   0.00138   0.00444   0.00000   0.00444   2.06370
   R28        2.06244   0.00129   0.00420   0.00000   0.00420   2.06664
   R29        2.05594   0.00146   0.00351   0.00000   0.00351   2.05944
   R30        3.73591   0.00004  -0.01071   0.00000  -0.01071   3.72520
   R31        1.81354   0.00775   0.01543   0.00000   0.01543   1.82898
   R32        2.06673   0.00075   0.00327   0.00000   0.00327   2.06999
   R33        2.06547   0.00140   0.00442   0.00000   0.00442   2.06989
   R34        2.92280   0.00100   0.00336   0.00000   0.00336   2.92616
   R35        2.89425   0.00071   0.00226   0.00000   0.00226   2.89651
   R36        2.97622   0.00143   0.00258   0.00000   0.00258   2.97880
   R37        2.64611  -0.00070   0.00094   0.00000   0.00094   2.64705
   R38        2.06750  -0.00009   0.00002   0.00000   0.00002   2.06752
   R39        2.91924  -0.00010  -0.00201   0.00000  -0.00201   2.91723
   R40        2.94035   0.00124   0.00353   0.00000   0.00353   2.94387
   R41        2.57846   0.00018  -0.00086   0.00000  -0.00086   2.57760
   R42        2.06736   0.00108   0.00338   0.00000   0.00338   2.07074
   R43        2.95138   0.00069   0.00176   0.00000   0.00176   2.95314
   R44        2.93119   0.00017   0.00070   0.00000   0.00070   2.93189
   R45        2.94679   0.00188   0.00248   0.00000   0.00248   2.94928
   R46        2.89608   0.00041   0.00145   0.00000   0.00145   2.89754
   R47        2.88002   0.00132   0.00287   0.00000   0.00287   2.88290
   R48        2.06619   0.00127   0.00395   0.00000   0.00395   2.07014
   R49        2.93356  -0.00013  -0.00068   0.00000  -0.00068   2.93288
   R50        2.06380   0.00132   0.00411   0.00000   0.00411   2.06791
   R51        2.05658   0.00125   0.00393   0.00000   0.00393   2.06051
   R52        2.06592   0.00161   0.00500   0.00000   0.00500   2.07092
   R53        2.06140   0.00135   0.00445   0.00000   0.00445   2.06585
   R54        2.06579   0.00163   0.00518   0.00000   0.00518   2.07097
   R55        2.06268   0.00031   0.00235   0.00000   0.00235   2.06503
   R56        2.06440   0.00168   0.00508   0.00000   0.00508   2.06948
   R57        2.06760   0.00170   0.00535   0.00000   0.00535   2.07296
   R58        2.05944   0.00136   0.00409   0.00000   0.00409   2.06353
   R59        2.06290   0.00141   0.00471   0.00000   0.00471   2.06761
   R60        2.05903   0.00148   0.00467   0.00000   0.00467   2.06370
   R61        1.82479   0.00525   0.01242   0.00000   0.01242   1.83721
    A1        1.86119  -0.00020  -0.00223   0.00000  -0.00223   1.85896
    A2        1.90252   0.00034   0.00274   0.00000   0.00274   1.90525
    A3        1.93241  -0.00005   0.00048   0.00000   0.00048   1.93289
    A4        1.88899  -0.00008  -0.00127   0.00000  -0.00127   1.88772
    A5        1.92360   0.00022  -0.00066   0.00000  -0.00067   1.92293
    A6        1.95234  -0.00023   0.00079   0.00000   0.00080   1.95314
    A7        1.96292   0.00046   0.00224   0.00000   0.00225   1.96517
    A8        1.96793   0.00017   0.00133   0.00000   0.00133   1.96926
    A9        1.87749  -0.00014   0.00209   0.00000   0.00210   1.87959
   A10        1.92685  -0.00014  -0.00009   0.00000  -0.00009   1.92676
   A11        1.86576   0.00003   0.00405   0.00000   0.00405   1.86981
   A12        1.85599  -0.00045  -0.01018   0.00000  -0.01018   1.84581
   A13        1.94692  -0.00044   0.00004   0.00000   0.00004   1.94696
   A14        1.90029  -0.00005  -0.00093   0.00000  -0.00093   1.89936
   A15        1.94713   0.00066   0.00040   0.00000   0.00040   1.94753
   A16        1.91365   0.00046   0.00052   0.00000   0.00051   1.91417
   A17        1.95042   0.00041   0.00155   0.00000   0.00155   1.95196
   A18        1.79913  -0.00108  -0.00176   0.00000  -0.00176   1.79737
   A19        1.92473   0.00001   0.00352   0.00000   0.00352   1.92825
   A20        1.94093   0.00027  -0.00136   0.00000  -0.00136   1.93958
   A21        1.89074  -0.00004   0.00069   0.00000   0.00069   1.89143
   A22        2.05349   0.00004  -0.00016   0.00000  -0.00016   2.05333
   A23        2.09067  -0.00011  -0.00347   0.00000  -0.00346   2.08720
   A24        1.53017  -0.00018  -0.00018   0.00000  -0.00018   1.52999
   A25        1.49077  -0.00025   0.00062   0.00000   0.00062   1.49139
   A26        1.93271   0.00015   0.00046   0.00000   0.00046   1.93317
   A27        2.10190   0.00043   0.00146   0.00000   0.00146   2.10336
   A28        1.96617   0.00013  -0.00044   0.00000  -0.00045   1.96572
   A29        2.06372   0.00033   0.00267   0.00000   0.00267   2.06640
   A30        1.88488  -0.00064  -0.00374   0.00000  -0.00374   1.88113
   A31        1.92802   0.00028   0.00294   0.00000   0.00294   1.93096
   A32        1.94876  -0.00001   0.00089   0.00000   0.00089   1.94966
   A33        1.91271  -0.00005  -0.00320   0.00000  -0.00319   1.90951
   A34        2.04058  -0.00009  -0.00027   0.00000  -0.00027   2.04031
   A35        1.53252   0.00005   0.00025   0.00000   0.00025   1.53276
   A36        2.06332  -0.00014  -0.00078   0.00000  -0.00078   2.06254
   A37        1.50356   0.00036   0.00108   0.00000   0.00108   1.50464
   A38        2.06434  -0.00006  -0.00023   0.00000  -0.00023   2.06411
   A39        1.95492  -0.00002   0.00232   0.00000   0.00232   1.95725
   A40        2.05804  -0.00011  -0.00232   0.00000  -0.00232   2.05572
   A41        1.97647  -0.00013   0.00209   0.00000   0.00209   1.97855
   A42        1.88622   0.00000  -0.00199   0.00000  -0.00199   1.88423
   A43        1.91329   0.00018   0.00222   0.00000   0.00222   1.91551
   A44        1.97468   0.00028   0.00253   0.00000   0.00253   1.97721
   A45        1.91988   0.00009   0.00104   0.00000   0.00104   1.92092
   A46        1.88667  -0.00022  -0.00241   0.00000  -0.00241   1.88426
   A47        1.88778  -0.00016  -0.00159   0.00000  -0.00159   1.88619
   A48        1.87922  -0.00020  -0.00211   0.00000  -0.00211   1.87711
   A49        1.98449   0.00025   0.00195   0.00000   0.00195   1.98644
   A50        1.92904   0.00029   0.00174   0.00000   0.00174   1.93078
   A51        1.90969   0.00013   0.00173   0.00000   0.00173   1.91142
   A52        1.87576  -0.00015  -0.00124   0.00000  -0.00124   1.87452
   A53        1.87009  -0.00018  -0.00143   0.00000  -0.00143   1.86866
   A54        1.89178  -0.00040  -0.00315   0.00000  -0.00315   1.88863
   A55        1.91257   0.00033   0.00260   0.00000   0.00260   1.91517
   A56        1.86321   0.00064   0.00518   0.00000   0.00518   1.86839
   A57        1.92094   0.00024   0.00248   0.00000   0.00248   1.92343
   A58        1.91564  -0.00034  -0.00280   0.00000  -0.00280   1.91284
   A59        1.93376  -0.00038  -0.00397   0.00000  -0.00397   1.92979
   A60        1.91643  -0.00044  -0.00321   0.00000  -0.00321   1.91322
   A61        1.97219  -0.00078   0.00354   0.00000   0.00354   1.97573
   A62        1.86193   0.00102   0.00309   0.00000   0.00309   1.86503
   A63        1.85939  -0.00024  -0.00225   0.00000  -0.00225   1.85713
   A64        1.90957   0.00050   0.00475   0.00000   0.00475   1.91432
   A65        1.92829  -0.00020   0.00035   0.00000   0.00035   1.92865
   A66        1.88928  -0.00008  -0.00180   0.00000  -0.00180   1.88748
   A67        1.92610   0.00038  -0.00040   0.00000  -0.00040   1.92570
   A68        1.94866  -0.00035  -0.00072   0.00000  -0.00072   1.94794
   A69        1.96449  -0.00004  -0.00004   0.00000  -0.00003   1.96446
   A70        1.97547   0.00035   0.00212   0.00000   0.00213   1.97759
   A71        1.87462   0.00017   0.00286   0.00000   0.00286   1.87748
   A72        1.94635  -0.00009   0.00195   0.00000   0.00195   1.94829
   A73        1.85583   0.00032   0.00407   0.00000   0.00407   1.85990
   A74        1.83667  -0.00075  -0.01162   0.00000  -0.01163   1.82504
   A75        1.93392   0.00000  -0.00055   0.00000  -0.00055   1.93336
   A76        1.89147  -0.00011   0.00070   0.00000   0.00070   1.89217
   A77        1.97119   0.00025   0.00012   0.00000   0.00012   1.97130
   A78        1.92257   0.00000   0.00117   0.00000   0.00117   1.92374
   A79        1.94697  -0.00014   0.00001   0.00000   0.00000   1.94697
   A80        1.79184  -0.00001  -0.00140   0.00000  -0.00140   1.79045
   A81        1.92866   0.00012   0.00240   0.00000   0.00239   1.93105
   A82        1.93905   0.00054   0.00051   0.00000   0.00051   1.93956
   A83        1.90043  -0.00032   0.00053   0.00000   0.00053   1.90095
   A84        2.05106  -0.00048  -0.00193   0.00000  -0.00193   2.04914
   A85        2.08154   0.00002  -0.00126   0.00000  -0.00126   2.08028
   A86        1.52956   0.00014  -0.00085   0.00000  -0.00085   1.52871
   A87        1.49135  -0.00043  -0.00007   0.00000  -0.00007   1.49128
   A88        1.94310   0.00042  -0.00034   0.00000  -0.00034   1.94276
   A89        2.09014   0.00019   0.00333   0.00000   0.00334   2.09348
   A90        1.95649   0.00014   0.00033   0.00000   0.00032   1.95682
   A91        2.06777   0.00096   0.00512   0.00000   0.00513   2.07290
   A92        1.88990  -0.00103  -0.00667   0.00000  -0.00667   1.88323
   A93        1.92835   0.00072   0.00568   0.00000   0.00569   1.93403
   A94        1.94995  -0.00017   0.00071   0.00000   0.00071   1.95066
   A95        1.91459  -0.00029  -0.00483   0.00000  -0.00482   1.90977
   A96        2.03888  -0.00011   0.00002   0.00000   0.00002   2.03890
   A97        1.53029  -0.00015  -0.00063   0.00000  -0.00064   1.52966
   A98        2.06331   0.00005  -0.00112   0.00000  -0.00112   2.06220
   A99        1.50190   0.00037   0.00127   0.00000   0.00127   1.50317
   A100       2.06460   0.00007   0.00014   0.00000   0.00013   2.06474
   A101       1.95845  -0.00018   0.00171   0.00000   0.00171   1.96015
   A102       2.05928  -0.00010  -0.00125   0.00000  -0.00125   2.05803
   A103       1.97455  -0.00019   0.00090   0.00000   0.00090   1.97545
   A104       1.88498   0.00004  -0.00192   0.00000  -0.00192   1.88306
   A105       1.92297   0.00017   0.00102   0.00000   0.00102   1.92400
   A106       1.97589   0.00015   0.00279   0.00000   0.00279   1.97868
   A107       1.91963   0.00017   0.00171   0.00000   0.00171   1.92134
   A108       1.88051  -0.00017  -0.00180   0.00000  -0.00180   1.87871
   A109       1.88296  -0.00017  -0.00177   0.00000  -0.00177   1.88119
   A110       1.87894  -0.00018  -0.00232   0.00000  -0.00232   1.87663
   A111       1.98520   0.00088   0.00316   0.00000   0.00316   1.98836
   A112       1.92545   0.00001   0.00166   0.00000   0.00166   1.92711
   A113       1.91714   0.00013   0.00060   0.00000   0.00060   1.91774
   A114       1.87608  -0.00056  -0.00292   0.00000  -0.00292   1.87316
   A115       1.87150  -0.00035  -0.00179   0.00000  -0.00179   1.86971
   A116       1.88504  -0.00017  -0.00106   0.00000  -0.00106   1.88398
   A117       1.91149   0.00032   0.00234   0.00000   0.00234   1.91383
   A118       1.88005   0.00066   0.00412   0.00000   0.00412   1.88416
   A119       1.92729   0.00019   0.00142   0.00000   0.00142   1.92871
   A120       1.91494  -0.00044  -0.00241   0.00000  -0.00241   1.91253
   A121       1.92015  -0.00029  -0.00178   0.00000  -0.00178   1.91838
   A122       1.90949  -0.00043  -0.00363   0.00000  -0.00363   1.90586
   A123       1.90639  -0.00304  -0.00498   0.00000  -0.00498   1.90141
   A124       2.87737   0.00275   0.00030   0.00000   0.00030   2.87767
    D1        1.67136   0.00012   0.01582   0.00000   0.01582   1.68718
    D2       -0.52123  -0.00021   0.01303   0.00000   0.01303  -0.50820
    D3       -2.56197   0.00033   0.02342   0.00000   0.02342  -2.53856
    D4       -2.59398   0.00002   0.01394   0.00000   0.01394  -2.58004
    D5        1.49661  -0.00031   0.01115   0.00000   0.01115   1.50776
    D6       -0.54414   0.00023   0.02154   0.00000   0.02154  -0.52260
    D7       -0.47150   0.00010   0.01276   0.00000   0.01275  -0.45875
    D8       -2.66409  -0.00023   0.00997   0.00000   0.00997  -2.65412
    D9        1.57835   0.00031   0.02035   0.00000   0.02035   1.59870
   D10       -1.01706  -0.00020  -0.01530   0.00000  -0.01530  -1.03236
   D11        1.28537  -0.00009  -0.01233   0.00000  -0.01234   1.27304
   D12       -2.67745  -0.00034  -0.01542   0.00000  -0.01543  -2.69287
   D13       -3.07205  -0.00006  -0.01243   0.00000  -0.01243  -3.08448
   D14       -0.76962   0.00005  -0.00946   0.00000  -0.00946  -0.77908
   D15        1.55075  -0.00020  -0.01255   0.00000  -0.01255   1.53820
   D16        1.10871   0.00004  -0.01090   0.00000  -0.01090   1.09781
   D17       -2.87204   0.00016  -0.00793   0.00000  -0.00793  -2.87997
   D18       -0.55167  -0.00010  -0.01102   0.00000  -0.01102  -0.56269
   D19        0.44889  -0.00013  -0.00782   0.00000  -0.00782   0.44107
   D20        2.56308   0.00013  -0.00777   0.00000  -0.00777   2.55531
   D21       -1.74612  -0.00084  -0.01021   0.00000  -0.01021  -1.75633
   D22        2.66363   0.00035  -0.00438   0.00000  -0.00438   2.65925
   D23       -1.50537   0.00061  -0.00433   0.00000  -0.00433  -1.50969
   D24        0.46862  -0.00036  -0.00677   0.00000  -0.00677   0.46186
   D25       -1.60790  -0.00023  -0.01423   0.00000  -0.01423  -1.62213
   D26        0.50629   0.00002  -0.01418   0.00000  -0.01418   0.49210
   D27        2.48027  -0.00094  -0.01662   0.00000  -0.01662   2.46366
   D28        1.73492   0.00030  -0.00017   0.00000  -0.00016   1.73475
   D29       -0.47703  -0.00034  -0.00412   0.00000  -0.00413  -0.48116
   D30       -2.49482  -0.00006  -0.00325   0.00000  -0.00325  -2.49807
   D31        2.91616  -0.00026  -0.00094   0.00000  -0.00094   2.91522
   D32       -1.05641   0.00002   0.00072   0.00000   0.00072  -1.05569
   D33        0.59715  -0.00009   0.00031   0.00000   0.00031   0.59745
   D34        0.80977  -0.00022  -0.00014   0.00000  -0.00014   0.80962
   D35        3.12038   0.00007   0.00152   0.00000   0.00152   3.12190
   D36       -1.50924  -0.00005   0.00111   0.00000   0.00111  -1.50814
   D37       -1.17383   0.00059   0.00082   0.00000   0.00082  -1.17301
   D38        1.13678   0.00087   0.00248   0.00000   0.00248   1.13926
   D39        2.79034   0.00076   0.00207   0.00000   0.00207   2.79241
   D40        0.90349   0.00028   0.01697   0.00000   0.01697   0.92046
   D41       -1.17001   0.00014   0.01591   0.00000   0.01591  -1.15410
   D42        3.03418   0.00017   0.01533   0.00000   0.01533   3.04952
   D43        3.03791  -0.00001   0.01675   0.00000   0.01675   3.05466
   D44        0.96441  -0.00014   0.01569   0.00000   0.01569   0.98010
   D45       -1.11458  -0.00012   0.01511   0.00000   0.01511  -1.09947
   D46       -1.16593   0.00010   0.01783   0.00000   0.01783  -1.14810
   D47        3.04375  -0.00003   0.01677   0.00000   0.01677   3.06052
   D48        0.96475  -0.00001   0.01620   0.00000   0.01620   0.98095
   D49        2.61079   0.00168   0.01971   0.00000   0.01971   2.63051
   D50        0.41772   0.00144   0.01815   0.00000   0.01815   0.43587
   D51       -1.63593   0.00133   0.01783   0.00000   0.01783  -1.61811
   D52        1.43292   0.00000   0.00251   0.00000   0.00251   1.43544
   D53       -2.88666   0.00005   0.00230   0.00000   0.00230  -2.88435
   D54       -0.66547  -0.00035  -0.00142   0.00000  -0.00142  -0.66689
   D55       -2.60682   0.00031   0.00615   0.00000   0.00615  -2.60067
   D56       -0.64321   0.00036   0.00594   0.00000   0.00594  -0.63727
   D57        1.57798  -0.00004   0.00221   0.00000   0.00221   1.58019
   D58       -0.46557   0.00008   0.00196   0.00000   0.00196  -0.46361
   D59        1.49803   0.00013   0.00175   0.00000   0.00175   1.49978
   D60       -2.56396  -0.00026  -0.00198   0.00000  -0.00198  -2.56594
   D61       -1.48008  -0.00015  -0.00022   0.00000  -0.00022  -1.48030
   D62        0.61041  -0.00008  -0.00234   0.00000  -0.00234   0.60807
   D63        2.82145  -0.00016  -0.00317   0.00000  -0.00318   2.81827
   D64        2.57580  -0.00003  -0.00297   0.00000  -0.00297   2.57283
   D65       -1.61689   0.00003  -0.00509   0.00000  -0.00509  -1.62198
   D66        0.59415  -0.00004  -0.00592   0.00000  -0.00592   0.58822
   D67        0.46749   0.00007  -0.00166   0.00000  -0.00166   0.46584
   D68        2.55798   0.00014  -0.00377   0.00000  -0.00377   2.55421
   D69       -1.51416   0.00007  -0.00461   0.00000  -0.00461  -1.51877
   D70       -1.45674   0.00000   0.00140   0.00000   0.00140  -1.45535
   D71        2.57249  -0.00017  -0.00248   0.00000  -0.00248   2.57002
   D72        0.46506  -0.00001  -0.00165   0.00000  -0.00165   0.46341
   D73        2.89656  -0.00007   0.00067   0.00000   0.00067   2.89722
   D74        0.64260  -0.00024  -0.00320   0.00000  -0.00320   0.63940
   D75       -1.46482  -0.00008  -0.00238   0.00000  -0.00238  -1.46720
   D76        0.67702   0.00044   0.00412   0.00000   0.00412   0.68114
   D77       -1.57693   0.00026   0.00025   0.00000   0.00025  -1.57669
   D78        2.59882   0.00042   0.00107   0.00000   0.00108   2.59990
   D79        1.24953   0.00017   0.00462   0.00000   0.00462   1.25415
   D80       -0.85765   0.00013   0.00441   0.00000   0.00441  -0.85324
   D81       -2.95999   0.00014   0.00466   0.00000   0.00466  -2.95533
   D82        2.88575   0.00000   0.00536   0.00000   0.00536   2.89111
   D83        0.77857  -0.00004   0.00515   0.00000   0.00515   0.78372
   D84       -1.32377  -0.00004   0.00541   0.00000   0.00541  -1.31837
   D85       -1.08607   0.00000   0.00540   0.00000   0.00540  -1.08067
   D86        3.08993  -0.00003   0.00520   0.00000   0.00520   3.09513
   D87        0.98759  -0.00003   0.00545   0.00000   0.00545   0.99304
   D88        0.81543  -0.00005  -0.02178   0.00000  -0.02178   0.79365
   D89       -1.29582  -0.00025  -0.02282   0.00000  -0.02282  -1.31864
   D90        2.90542  -0.00001  -0.02109   0.00000  -0.02109   2.88433
   D91       -0.96723  -0.00024  -0.02553   0.00000  -0.02553  -0.99276
   D92       -3.07848  -0.00044  -0.02657   0.00000  -0.02657  -3.10505
   D93        1.12277  -0.00021  -0.02484   0.00000  -0.02484   1.09792
   D94        3.05823  -0.00009  -0.02359   0.00000  -0.02359   3.03464
   D95        0.94698  -0.00030  -0.02463   0.00000  -0.02463   0.92235
   D96       -1.13496  -0.00006  -0.02291   0.00000  -0.02291  -1.15787
   D97        1.46758   0.00020   0.00468   0.00000   0.00468   1.47226
   D98       -0.62875   0.00008   0.00486   0.00000   0.00486  -0.62389
   D99       -2.85517   0.00032   0.00791   0.00000   0.00791  -2.84726
   D100      -0.46913  -0.00011   0.00176   0.00000   0.00176  -0.46737
   D101      -2.56546  -0.00023   0.00194   0.00000   0.00194  -2.56352
   D102       1.49131   0.00001   0.00500   0.00000   0.00500   1.49630
   D103      -2.55613   0.00000   0.00213   0.00000   0.00213  -2.55400
   D104       1.63073  -0.00012   0.00231   0.00000   0.00231   1.63304
   D105      -0.59569   0.00012   0.00537   0.00000   0.00537  -0.59033
   D106      -2.01586  -0.00122  -0.00163   0.00000  -0.00163  -2.01749
   D107       1.64172  -0.00002   0.00535   0.00000   0.00534   1.64706
   D108      -0.58511  -0.00016   0.00086   0.00000   0.00086  -0.58425
   D109      -2.60466   0.00046   0.01209   0.00000   0.01209  -2.59257
   D110      -2.62185  -0.00008   0.00422   0.00000   0.00421  -2.61763
   D111       1.43451  -0.00022  -0.00028   0.00000  -0.00028   1.43424
   D112      -0.58504   0.00039   0.01096   0.00000   0.01095  -0.57408
   D113      -0.49837   0.00012   0.00206   0.00000   0.00206  -0.49631
   D114      -2.72520  -0.00002  -0.00243   0.00000  -0.00243  -2.72763
   D115       1.53843   0.00060   0.00880   0.00000   0.00880   1.54724
   D116      -1.01268  -0.00036  -0.01193   0.00000  -0.01193  -1.02462
   D117       1.28871  -0.00003  -0.00630   0.00000  -0.00630   1.28241
   D118      -2.67144  -0.00035  -0.01144   0.00000  -0.01145  -2.68289
   D119      -3.06447  -0.00017  -0.00913   0.00000  -0.00913  -3.07360
   D120      -0.76307   0.00016  -0.00350   0.00000  -0.00350  -0.76657
   D121       1.55996  -0.00017  -0.00864   0.00000  -0.00865   1.55132
   D122       1.11666  -0.00010  -0.00611   0.00000  -0.00611   1.11055
   D123      -2.86513   0.00022  -0.00048   0.00000  -0.00048  -2.86560
   D124      -0.54209  -0.00010  -0.00562   0.00000  -0.00563  -0.54772
   D125       0.47949   0.00013   0.00450   0.00000   0.00450   0.48399
   D126       2.59083   0.00006   0.00605   0.00000   0.00605   2.59688
   D127      -1.71935   0.00012   0.00484   0.00000   0.00484  -1.71451
   D128       2.72163   0.00049   0.00903   0.00000   0.00903   2.73066
   D129      -1.45022   0.00042   0.01058   0.00000   0.01058  -1.43963
   D130       0.52279   0.00048   0.00937   0.00000   0.00937   0.53216
   D131      -1.56849  -0.00025  -0.00149   0.00000  -0.00149  -1.56998
   D132       0.54285  -0.00032   0.00007   0.00000   0.00007   0.54291
   D133       2.51585  -0.00026  -0.00115   0.00000  -0.00115   2.51471
   D134       1.12102   0.00029   0.00122   0.00000   0.00121   1.12223
   D135      -1.11525   0.00013  -0.00220   0.00000  -0.00220  -1.11745
   D136      -3.12018   0.00021  -0.00141   0.00000  -0.00141  -3.12160
   D137       2.89642  -0.00048  -0.00677   0.00000  -0.00677   2.88965
   D138      -1.07770  -0.00057  -0.00691   0.00000  -0.00691  -1.08461
   D139       0.57851  -0.00034  -0.00747   0.00000  -0.00747   0.57104
   D140       0.80358  -0.00035  -0.00805   0.00000  -0.00805   0.79553
   D141       3.11264  -0.00044  -0.00819   0.00000  -0.00819   3.10445
   D142      -1.51434  -0.00020  -0.00875   0.00000  -0.00875  -1.52308
   D143      -1.17447  -0.00025  -0.00704   0.00000  -0.00704  -1.18151
   D144       1.13459  -0.00034  -0.00719   0.00000  -0.00718   1.12741
   D145       2.79080  -0.00011  -0.00774   0.00000  -0.00774   2.78306
   D146       0.91362   0.00008  -0.01087   0.00000  -0.01087   0.90275
   D147      -1.16819   0.00004  -0.01173   0.00000  -0.01173  -1.17992
   D148       3.03075   0.00006  -0.01065   0.00000  -0.01065   3.02010
   D149       3.03196   0.00001  -0.01039   0.00000  -0.01039   3.02157
   D150       0.95016  -0.00002  -0.01125   0.00000  -0.01125   0.93891
   D151      -1.13409  -0.00001  -0.01016   0.00000  -0.01016  -1.14426
   D152      -1.17570  -0.00016  -0.01060   0.00000  -0.01061  -1.18631
   D153       3.02568  -0.00019  -0.01146   0.00000  -0.01146   3.01422
   D154       0.94143  -0.00018  -0.01038   0.00000  -0.01038   0.93105
   D155       1.43886  -0.00018   0.00028   0.00000   0.00028   1.43914
   D156      -2.89015  -0.00017   0.00058   0.00000   0.00058  -2.88957
   D157      -0.66179  -0.00109  -0.00655   0.00000  -0.00655  -0.66834
   D158      -2.59924   0.00008   0.00249   0.00000   0.00249  -2.59675
   D159      -0.64506   0.00010   0.00279   0.00000   0.00279  -0.64227
   D160       1.58330  -0.00082  -0.00434   0.00000  -0.00434   1.57896
   D161      -0.46965   0.00006   0.00000   0.00000   0.00000  -0.46965
   D162       1.48453   0.00007   0.00030   0.00000   0.00030   1.48483
   D163      -2.57030  -0.00085  -0.00683   0.00000  -0.00683  -2.57713
   D164      -1.47469  -0.00033   0.00022   0.00000   0.00021  -1.47448
   D165       0.61633  -0.00022  -0.00046   0.00000  -0.00046   0.61587
   D166       2.82924  -0.00027  -0.00147   0.00000  -0.00147   2.82777
   D167       2.57396  -0.00020  -0.00265   0.00000  -0.00265   2.57131
   D168      -1.61820  -0.00009  -0.00333   0.00000  -0.00333  -1.62152
   D169       0.59471  -0.00014  -0.00433   0.00000  -0.00433   0.59038
   D170       0.47154   0.00026   0.00050   0.00000   0.00050   0.47204
   D171       2.56257   0.00038  -0.00018   0.00000  -0.00017   2.56239
   D172      -1.50771   0.00033  -0.00118   0.00000  -0.00118  -1.50889
   D173      -1.45378   0.00030   0.00512   0.00000   0.00512  -1.44866
   D174       2.57496  -0.00005  -0.00140   0.00000  -0.00140   2.57356
   D175       0.46923   0.00000   0.00024   0.00000   0.00024   0.46946
   D176       2.88872   0.00001   0.00549   0.00000   0.00549   2.89421
   D177       0.63427  -0.00034  -0.00103   0.00000  -0.00103   0.63324
   D178      -1.47146  -0.00029   0.00060   0.00000   0.00060  -1.47086
   D179       0.66764   0.00049   0.01022   0.00000   0.01022   0.67786
   D180      -1.58681   0.00014   0.00370   0.00000   0.00370  -1.58311
   D181       2.59064   0.00020   0.00533   0.00000   0.00533   2.59598
   D182       1.27792   0.00000  -0.00297   0.00000  -0.00297   1.27496
   D183      -0.82910  -0.00001  -0.00330   0.00000  -0.00330  -0.83240
   D184      -2.93172   0.00000  -0.00345   0.00000  -0.00345  -2.93517
   D185       2.91537  -0.00025  -0.00306   0.00000  -0.00305   2.91232
   D186       0.80835  -0.00026  -0.00339   0.00000  -0.00339   0.80496
   D187      -1.29427  -0.00026  -0.00354   0.00000  -0.00354  -1.29781
   D188      -1.05458   0.00028  -0.00153   0.00000  -0.00153  -1.05612
   D189       3.12158   0.00027  -0.00187   0.00000  -0.00187   3.11971
   D190       1.01895   0.00028  -0.00202   0.00000  -0.00202   1.01694
   D191       0.88052  -0.00007  -0.01059   0.00000  -0.01059   0.86993
   D192      -1.22900   0.00004  -0.01022   0.00000  -0.01023  -1.23922
   D193       2.97810   0.00016  -0.01032   0.00000  -0.01032   2.96778
   D194      -0.89784  -0.00029  -0.01638   0.00000  -0.01638  -0.91422
   D195      -3.00735  -0.00018  -0.01602   0.00000  -0.01602  -3.02337
   D196       1.19975  -0.00006  -0.01611   0.00000  -0.01611   1.18363
   D197       3.13309  -0.00033  -0.01481   0.00000  -0.01482   3.11827
   D198       1.02357  -0.00022  -0.01445   0.00000  -0.01445   1.00912
   D199      -1.05252  -0.00010  -0.01454   0.00000  -0.01454  -1.06706
   D200       1.46410   0.00063   0.00500   0.00000   0.00500   1.46910
   D201      -0.63186   0.00036   0.00440   0.00000   0.00440  -0.62746
   D202      -2.85572   0.00057   0.00751   0.00000   0.00751  -2.84821
   D203      -0.47232  -0.00006  -0.00037   0.00000  -0.00037  -0.47269
   D204      -2.56829  -0.00033  -0.00097   0.00000  -0.00097  -2.56926
   D205       1.49105  -0.00012   0.00214   0.00000   0.00214   1.49318
   D206      -2.55602   0.00014   0.00026   0.00000   0.00026  -2.55575
   D207       1.63120  -0.00013  -0.00033   0.00000  -0.00034   1.63087
   D208      -0.59265   0.00009   0.00277   0.00000   0.00277  -0.58988
   D209      -2.22487  -0.00102  -0.00840   0.00000  -0.00840  -2.23327
         Item               Value     Threshold  Converged?
 Maximum Force            0.007752     0.000450     NO 
 RMS     Force            0.000742     0.000300     NO 
 Maximum Displacement     0.097457     0.001800     NO 
 RMS     Displacement     0.019470     0.001200     NO 
 Predicted change in Energy=-4.813877D-05
 GradGradGradGradGradGradGradGradGradGradGradGradGradGradGradGradGradGrad

 Stoichiometry    C20H34O4(3)
 Framework group  C1[X(C20H34O4)]
 Deg. of freedom   168
 Full point group                 C1      NOp   1
 Largest Abelian subgroup         C1      NOp   1
 Largest concise Abelian subgroup C1      NOp   1
                         Standard orientation:                         
 ---------------------------------------------------------------------
 Center     Atomic      Atomic             Coordinates (Angstroms)
 Number     Number       Type             X           Y           Z
 ---------------------------------------------------------------------
      1          6           0       -4.424071    0.881992    0.439794
      2          1           0       -4.437226    0.833990    1.532969
      3          1           0       -5.360541    1.363643    0.138033
      4          6           0       -3.247632    1.784276   -0.016122
      5          6           0       -1.963699    0.957898   -0.395066
      6          6           0       -2.321506   -0.477706   -0.827499
      7          1           0       -1.460972   -0.960708   -1.301297
      8          6           0       -3.043996   -1.250320    0.325084
      9          6           0       -4.334041   -0.523420   -0.164212
     10          1           0       -5.278773   -1.068947   -0.063677
     11          6           0       -3.682624   -0.439730   -1.569388
     12          1           0       -3.912171    0.434476   -2.187005
     13          1           0       -3.845441   -1.331479   -2.175242
     14          6           0       -3.070094   -2.755659    0.037189
     15          1           0       -2.064775   -3.173122    0.158239
     16          1           0       -3.416147   -2.996893   -0.971674
     17          1           0       -3.736086   -3.262296    0.745001
     18          6           0       -2.610178   -1.060780    1.775640
     19          1           0       -2.455373   -0.014916    2.057413
     20          1           0       -1.675408   -1.594009    1.971042
     21          1           0       -3.381041   -1.463736    2.444411
     22          6           0       -1.217993    1.689468   -1.561600
     23          1           0       -1.042511    2.732600   -1.290157
     24          1           0       -1.870410    1.643274   -2.438084
     25          1           0       -0.275907    1.186918   -1.779780
     26          8           0       -1.043258    0.970104    0.612518
     27          8           0       -2.929006    2.781937    0.923289
     28          1           0       -2.163661    2.463127    1.422636
     29          1           0       -3.566522    2.316183   -0.917982
     30          6           0        2.473767   -0.274051    1.790106
     31          1           0        1.740913    0.524633    1.947948
     32          1           0        2.611878   -0.763359    2.760296
     33          6           0        1.901810   -1.318530    0.800336
     34          6           0        2.340573   -1.044198   -0.688622
     35          6           0        3.695935   -0.306541   -0.732965
     36          1           0        4.122015   -0.341676   -1.741911
     37          6           0        3.599330    1.091405   -0.041192
     38          6           0        3.802103    0.306805    1.292614
     39          1           0        4.344522    0.823064    2.092186
     40          6           0        4.559907   -0.769076    0.469840
     41          1           0        4.481889   -1.811237    0.794319
     42          1           0        5.616924   -0.539101    0.332912
     43          6           0        4.809405    1.968097   -0.384947
     44          1           0        4.741799    2.318054   -1.421250
     45          1           0        5.765807    1.450845   -0.271645
     46          1           0        4.832132    2.849931    0.265336
     47          6           0        2.342615    1.939588   -0.210304
     48          1           0        1.413588    1.399961   -0.010673
     49          1           0        2.279904    2.330143   -1.231492
     50          1           0        2.373989    2.793989    0.476965
     51          6           0        2.446430   -2.410184   -1.430048
     52          1           0        1.523720   -2.976933   -1.289326
     53          1           0        3.286071   -2.963699   -0.999059
     54          1           0        2.628282   -2.254091   -2.495491
     55          8           0        1.388464   -0.386899   -1.411091
     56          8           0        0.514880   -1.482724    0.907991
     57          1           0        0.078303   -0.650350    0.659504
     58          1           0        2.316340   -2.293630    1.073045
 ---------------------------------------------------------------------
 Rotational constants (GHZ):           0.4551337           0.1454942           0.1308277
 Standard basis: 6-31++G(d,p) (6D, 7F)
 There are   660 symmetry adapted cartesian basis functions of A   symmetry.
 There are   660 symmetry adapted basis functions of A   symmetry.
   660 basis functions,  1040 primitive gaussians,   660 cartesian basis functions
    94 alpha electrons       92 beta electrons
       nuclear repulsion energy      2408.8712983345 Hartrees.
 NAtoms=   58 NActive=   58 NUniq=   58 SFac= 1.00D+00 NAtFMM=   60 NAOKFM=F Big=F
 Integral buffers will be    131072 words long.
 Raffenetti 2 integral format.
 Two-electron integral symmetry is turned on.
 Nuclear repulsion after empirical dispersion term =     2408.8091920038 Hartrees.
 One-electron integrals computed using PRISM.
 NBasis=   660 RedAO= T EigKep=  1.13D-06  NBF=   660
 NBsUse=   660 1.00D-06 EigRej= -1.00D+00 NBFU=   660
 Lowest energy guess from the checkpoint file:  "2_1_1000-wb97-opt.chk"
 B after Tr=     0.000000    0.000000    0.000000
         Rot=    1.000000    0.000199   -0.000145   -0.000543 Ang=   0.07 deg.
 B after Tr=     0.000000    0.000000    0.000000
         Rot=    0.999998   -0.000624    0.000463    0.001711 Ang=  -0.22 deg.
 Initial guess <Sx>= 0.0000 <Sy>= 0.0000 <Sz>= 1.0000 <S**2>= 2.0092 S= 1.0031
 Requested convergence on RMS density matrix=1.00D-08 within 128 cycles.
 Requested convergence on MAX density matrix=1.00D-06.
 Requested convergence on             energy=1.00D-06.
 No special actions if energy rises.
 SCF Done:  E(UwB97XD) =  -1083.10015830     A.U. after    9 cycles
            NFock=  9  Conv=0.59D-08     -V/T= 2.0092
 <Sx>= 0.0000 <Sy>= 0.0000 <Sz>= 1.0000 <S**2>= 2.0092 S= 1.0031
 <L.S>=  0.00000000000    
 Annihilation of the first spin contaminant:
 S**2 before annihilation     2.0092,   after     2.0001
 Calling FoFJK, ICntrl=      2127 FMM=F ISym2X=0 I1Cent= 0 IOpClX= 1 NMat=1 NMatS=1 NMatT=0.
 ***** Axes restored to original set *****
 -------------------------------------------------------------------
 Center     Atomic                   Forces (Hartrees/Bohr)
 Number     Number              X              Y              Z
 -------------------------------------------------------------------
      1        6           0.000196779    0.000177688   -0.000007632
      2        1           0.000040312    0.000010735    0.000142777
      3        1          -0.000120681   -0.000027511   -0.000039913
      4        6          -0.000009713    0.000074307   -0.000227016
      5        6           0.000222426   -0.000114972    0.000098820
      6        6          -0.000046750   -0.000133240    0.000037139
      7        1          -0.000005392    0.000058001   -0.000032904
      8        6          -0.000002018   -0.000080177   -0.000050778
      9        6           0.000115861   -0.000063357   -0.000045505
     10        1          -0.000073161    0.000065336    0.000034922
     11        6           0.000070584    0.000119483    0.000224636
     12        1          -0.000038335   -0.000106081   -0.000050810
     13        1          -0.000004516    0.000048270   -0.000128638
     14        6          -0.000001074   -0.000281720    0.000055379
     15        1           0.000092983    0.000089642   -0.000023350
     16        1          -0.000035603    0.000084105   -0.000119321
     17        1          -0.000082793    0.000099163    0.000080419
     18        6          -0.000087309   -0.000004690   -0.000284694
     19        1          -0.000009359   -0.000135928    0.000060951
     20        1           0.000162456    0.000023705    0.000052747
     21        1          -0.000068170    0.000052903    0.000123973
     22        6          -0.000174495    0.000218998    0.000137647
     23        1           0.000026493   -0.000135873   -0.000027350
     24        1          -0.000031850   -0.000035506   -0.000128015
     25        1          -0.000042962   -0.000062778   -0.000058352
     26        8          -0.000078652    0.000303873   -0.000020317
     27        8          -0.000487256   -0.000403111   -0.000233714
     28        1           0.000516840    0.000264044    0.000312097
     29        1          -0.000020977   -0.000042428    0.000044433
     30        6           0.000011389   -0.000089481   -0.000278153
     31        1          -0.000104334   -0.000099673    0.000006145
     32        1           0.000036294    0.000038765    0.000102056
     33        6           0.000164779    0.000107281   -0.000039390
     34        6           0.000130777   -0.000282858   -0.000025649
     35        6          -0.000153098    0.000196670    0.000132783
     36        1           0.000084408   -0.000046488   -0.000057497
     37        6          -0.000060491    0.000096725    0.000071576
     38        6           0.000044684    0.000076790   -0.000146350
     39        1           0.000045620   -0.000070524    0.000054649
     40        6          -0.000087268   -0.000198182   -0.000067266
     41        1           0.000005620    0.000096257    0.000036848
     42        1           0.000115109    0.000040916   -0.000021437
     43        6          -0.000194979    0.000140000    0.000064031
     44        1           0.000018632   -0.000045650   -0.000115687
     45        1           0.000150686   -0.000001624    0.000003683
     46        1           0.000043119   -0.000121237    0.000059598
     47        6           0.000213531    0.000105965    0.000119840
     48        1          -0.000081028    0.000064676    0.000099817
     49        1          -0.000046530   -0.000046042   -0.000103324
     50        1          -0.000007179   -0.000097780    0.000093491
     51        6          -0.000108980   -0.000151881    0.000142926
     52        1          -0.000074443    0.000064430   -0.000002214
     53        1           0.000108574    0.000093428    0.000025799
     54        1           0.000051816    0.000013225   -0.000120253
     55        8           0.000106797    0.000236327    0.000052865
     56        8           0.000158280    0.000374060    0.000274565
     57        1          -0.000601491   -0.000579194   -0.000300481
     58        1           0.000006037    0.000022214    0.000009398
 -------------------------------------------------------------------
 Cartesian Forces:  Max     0.000601491 RMS     0.000147521

 GradGradGradGradGradGradGradGradGradGradGradGradGradGradGradGradGradGrad
 Berny optimization.
 Using GEDIIS/GDIIS optimizer.
 FormGI is forming the generalized inverse of G from B-inverse, IUseBI=4.
 Internal  Forces:  Max     0.001084470 RMS     0.000119146
 Search for a local minimum.
 Step number   4 out of a maximum of  348
 All quantities printed in internal units (Hartrees-Bohrs-Radians)
 Mixed Optimization -- En-DIIS/RFO-DIIS
 Swapping is turned off.
 Update second derivatives using D2CorX and points    2    1    3    4
 ITU=  0 -1 -1  0
     Eigenvalues ---    0.00230   0.00230   0.00306   0.00319   0.00322
     Eigenvalues ---    0.00329   0.00421   0.00429   0.00772   0.00822
     Eigenvalues ---    0.00901   0.01504   0.01522   0.01596   0.01640
     Eigenvalues ---    0.02081   0.02165   0.02375   0.02680   0.02740
     Eigenvalues ---    0.02753   0.02759   0.02886   0.02902   0.03086
     Eigenvalues ---    0.03141   0.03338   0.03524   0.03617   0.03696
     Eigenvalues ---    0.04134   0.04195   0.04279   0.04440   0.04448
     Eigenvalues ---    0.04539   0.04696   0.04773   0.04826   0.05009
     Eigenvalues ---    0.05206   0.05268   0.05288   0.05299   0.05302
     Eigenvalues ---    0.05527   0.05594   0.05625   0.05626   0.05636
     Eigenvalues ---    0.05672   0.05681   0.05698   0.05787   0.05812
     Eigenvalues ---    0.05865   0.05951   0.06041   0.06599   0.06714
     Eigenvalues ---    0.06753   0.06807   0.06878   0.06946   0.07201
     Eigenvalues ---    0.07419   0.07510   0.07927   0.08133   0.08180
     Eigenvalues ---    0.08664   0.08680   0.09074   0.09120   0.09462
     Eigenvalues ---    0.09498   0.10430   0.10482   0.11995   0.12190
     Eigenvalues ---    0.12341   0.12970   0.15468   0.16000   0.16000
     Eigenvalues ---    0.16000   0.16000   0.16000   0.16000   0.16000
     Eigenvalues ---    0.16000   0.16000   0.16000   0.16000   0.16000
     Eigenvalues ---    0.16000   0.16000   0.16000   0.16000   0.16000
     Eigenvalues ---    0.16000   0.16128   0.16255   0.16816   0.18154
     Eigenvalues ---    0.18893   0.20674   0.20735   0.21932   0.22289
     Eigenvalues ---    0.23289   0.23937   0.24106   0.24372   0.24412
     Eigenvalues ---    0.25493   0.25647   0.26335   0.26863   0.26903
     Eigenvalues ---    0.27103   0.27468   0.27588   0.28672   0.28833
     Eigenvalues ---    0.29102   0.29159   0.29701   0.29831   0.32639
     Eigenvalues ---    0.33900   0.33936   0.34031   0.34043   0.34062
     Eigenvalues ---    0.34090   0.34102   0.34107   0.34115   0.34119
     Eigenvalues ---    0.34127   0.34155   0.34186   0.34201   0.34222
     Eigenvalues ---    0.34247   0.34258   0.34268   0.34286   0.34295
     Eigenvalues ---    0.34309   0.34319   0.34345   0.34351   0.34430
     Eigenvalues ---    0.34487   0.34495   0.34545   0.34661   0.34695
     Eigenvalues ---    0.34764   0.43654   0.44382   0.49645   0.50195
     Eigenvalues ---    0.52291   0.53339   0.60718
 En-DIIS/RFO-DIIS/Sim-DIIS IScMMF=       -3 using points:     4    3
 RFO step:  Lambda=-3.51706010D-05.
 DidBck=F Rises=F RFO-DIIS coefs:    1.13184   -0.13184
 Iteration  1 RMS(Cart)=  0.01359515 RMS(Int)=  0.00003964
 Iteration  2 RMS(Cart)=  0.00008362 RMS(Int)=  0.00000163
 Iteration  3 RMS(Cart)=  0.00000000 RMS(Int)=  0.00000163
 Variable       Old X    -DE/DX   Delta X   Delta X   Delta X     New X
                                 (Linear)    (Quad)   (Total)
    R1        2.06794  -0.00014   0.00045  -0.00128  -0.00084   2.06711
    R2        2.07011  -0.00013   0.00062  -0.00156  -0.00094   2.06917
    R3        2.93120  -0.00005   0.00044  -0.00106  -0.00061   2.93059
    R4        2.89573   0.00004   0.00017  -0.00022  -0.00005   2.89568
    R5        2.97293   0.00006   0.00029  -0.00033  -0.00004   2.97289
    R6        2.65864  -0.00016   0.00025  -0.00084  -0.00059   2.65805
    R7        2.06834   0.00001   0.00001   0.00000   0.00002   2.06836
    R8        2.91287   0.00011   0.00016   0.00011   0.00026   2.91313
    R9        2.95914   0.00004   0.00018  -0.00019  -0.00001   2.95913
   R10        2.57903   0.00003  -0.00013   0.00056   0.00043   2.57946
   R11        2.06862  -0.00004   0.00036  -0.00085  -0.00049   2.06813
   R12        2.95630   0.00016   0.00006   0.00048   0.00053   2.95684
   R13        2.93028   0.00002   0.00012  -0.00012   0.00000   2.93028
   R14        2.94701   0.00014   0.00013   0.00011   0.00024   2.94725
   R15        2.89666   0.00001   0.00018  -0.00032  -0.00014   2.89651
   R16        2.88345   0.00004   0.00025  -0.00034  -0.00009   2.88336
   R17        2.07029  -0.00010   0.00052  -0.00130  -0.00077   2.06951
   R18        2.93113   0.00000  -0.00012   0.00039   0.00026   2.93139
   R19        2.06869  -0.00012   0.00052  -0.00136  -0.00084   2.06785
   R20        2.06039  -0.00011   0.00053  -0.00135  -0.00082   2.05958
   R21        2.06974  -0.00012   0.00063  -0.00156  -0.00093   2.06881
   R22        2.06642  -0.00014   0.00061  -0.00159  -0.00098   2.06544
   R23        2.07115  -0.00015   0.00070  -0.00179  -0.00109   2.07006
   R24        2.06767  -0.00014   0.00047  -0.00134  -0.00086   2.06680
   R25        2.06691  -0.00016   0.00058  -0.00158  -0.00100   2.06591
   R26        2.07342  -0.00014   0.00071  -0.00179  -0.00108   2.07233
   R27        2.06370  -0.00013   0.00059  -0.00149  -0.00090   2.06279
   R28        2.06664  -0.00012   0.00055  -0.00142  -0.00087   2.06578
   R29        2.05944   0.00005   0.00046  -0.00096  -0.00050   2.05894
   R30        3.72520   0.00006  -0.00141   0.00589   0.00448   3.72967
   R31        1.82898  -0.00066   0.00203  -0.00516  -0.00312   1.82585
   R32        2.06999  -0.00014   0.00043  -0.00126  -0.00082   2.06917
   R33        2.06989  -0.00011   0.00058  -0.00146  -0.00088   2.06901
   R34        2.92616  -0.00004   0.00044  -0.00110  -0.00066   2.92550
   R35        2.89651  -0.00001   0.00030  -0.00051  -0.00021   2.89630
   R36        2.97880   0.00008   0.00034  -0.00061  -0.00027   2.97853
   R37        2.64705  -0.00039   0.00012  -0.00084  -0.00072   2.64633
   R38        2.06752  -0.00002   0.00000  -0.00008  -0.00008   2.06745
   R39        2.91723   0.00006  -0.00026   0.00098   0.00071   2.91795
   R40        2.94387   0.00001   0.00046  -0.00085  -0.00039   2.94348
   R41        2.57760   0.00022  -0.00011   0.00055   0.00044   2.57804
   R42        2.07074  -0.00008   0.00045  -0.00111  -0.00066   2.07008
   R43        2.95314  -0.00005   0.00023  -0.00072  -0.00049   2.95265
   R44        2.93189   0.00006   0.00009   0.00018   0.00027   2.93217
   R45        2.94928   0.00027   0.00033   0.00054   0.00087   2.95014
   R46        2.89754  -0.00003   0.00019  -0.00046  -0.00027   2.89726
   R47        2.88290   0.00010   0.00038  -0.00064  -0.00026   2.88264
   R48        2.07014  -0.00010   0.00052  -0.00129  -0.00077   2.06937
   R49        2.93288   0.00002  -0.00009   0.00036   0.00027   2.93315
   R50        2.06791  -0.00010   0.00054  -0.00134  -0.00080   2.06711
   R51        2.06051  -0.00011   0.00052  -0.00131  -0.00079   2.05973
   R52        2.07092  -0.00012   0.00066  -0.00163  -0.00097   2.06995
   R53        2.06585  -0.00013   0.00059  -0.00152  -0.00093   2.06492
   R54        2.07097  -0.00013   0.00068  -0.00171  -0.00103   2.06994
   R55        2.06503  -0.00012   0.00031  -0.00107  -0.00076   2.06427
   R56        2.06948  -0.00011   0.00067  -0.00163  -0.00096   2.06852
   R57        2.07296  -0.00013   0.00071  -0.00176  -0.00106   2.07190
   R58        2.06353  -0.00010   0.00054  -0.00132  -0.00078   2.06275
   R59        2.06761  -0.00014   0.00062  -0.00161  -0.00099   2.06662
   R60        2.06370  -0.00012   0.00062  -0.00155  -0.00094   2.06277
   R61        1.83721  -0.00080   0.00164  -0.00453  -0.00289   1.83432
    A1        1.85896  -0.00002  -0.00029   0.00027  -0.00002   1.85893
    A2        1.90525   0.00003   0.00036  -0.00072  -0.00036   1.90489
    A3        1.93289   0.00002   0.00006  -0.00040  -0.00033   1.93256
    A4        1.88772   0.00001  -0.00017   0.00014  -0.00003   1.88769
    A5        1.92293   0.00003  -0.00009   0.00047   0.00039   1.92332
    A6        1.95314  -0.00006   0.00010   0.00025   0.00034   1.95348
    A7        1.96517   0.00015   0.00030   0.00110   0.00138   1.96655
    A8        1.96926  -0.00004   0.00018  -0.00022  -0.00004   1.96922
    A9        1.87959  -0.00006   0.00028  -0.00155  -0.00127   1.87831
   A10        1.92676  -0.00003  -0.00001   0.00036   0.00035   1.92711
   A11        1.86981  -0.00007   0.00053  -0.00242  -0.00189   1.86792
   A12        1.84581   0.00005  -0.00134   0.00264   0.00129   1.84710
   A13        1.94696  -0.00010   0.00001   0.00070   0.00069   1.94765
   A14        1.89936   0.00007  -0.00012  -0.00051  -0.00063   1.89873
   A15        1.94753   0.00015   0.00005   0.00120   0.00125   1.94878
   A16        1.91417   0.00008   0.00007  -0.00060  -0.00053   1.91364
   A17        1.95196   0.00007   0.00020   0.00055   0.00076   1.95272
   A18        1.79737  -0.00027  -0.00023  -0.00157  -0.00181   1.79556
   A19        1.92825  -0.00002   0.00046  -0.00143  -0.00096   1.92728
   A20        1.93958   0.00004  -0.00018   0.00168   0.00150   1.94108
   A21        1.89143  -0.00002   0.00009  -0.00094  -0.00085   1.89058
   A22        2.05333   0.00001  -0.00002   0.00028   0.00026   2.05359
   A23        2.08720   0.00001  -0.00046   0.00093   0.00047   2.08768
   A24        1.52999  -0.00002  -0.00002  -0.00013  -0.00015   1.52984
   A25        1.49139  -0.00004   0.00008  -0.00023  -0.00015   1.49124
   A26        1.93317   0.00001   0.00006  -0.00039  -0.00032   1.93285
   A27        2.10336   0.00005   0.00019   0.00022   0.00041   2.10377
   A28        1.96572   0.00002  -0.00006   0.00003  -0.00003   1.96569
   A29        2.06640   0.00003   0.00035  -0.00029   0.00006   2.06646
   A30        1.88113  -0.00005  -0.00049   0.00048  -0.00001   1.88112
   A31        1.93096   0.00005   0.00039  -0.00051  -0.00013   1.93084
   A32        1.94966  -0.00001   0.00012  -0.00054  -0.00042   1.94924
   A33        1.90951  -0.00001  -0.00042   0.00150   0.00108   1.91059
   A34        2.04031  -0.00001  -0.00004   0.00023   0.00020   2.04050
   A35        1.53276   0.00000   0.00003  -0.00017  -0.00014   1.53263
   A36        2.06254  -0.00001  -0.00010  -0.00034  -0.00044   2.06209
   A37        1.50464   0.00005   0.00014  -0.00013   0.00001   1.50465
   A38        2.06411  -0.00001  -0.00003   0.00021   0.00018   2.06429
   A39        1.95725  -0.00002   0.00031  -0.00082  -0.00052   1.95673
   A40        2.05572  -0.00001  -0.00031   0.00102   0.00071   2.05643
   A41        1.97855  -0.00004   0.00028  -0.00132  -0.00105   1.97751
   A42        1.88423   0.00003  -0.00026   0.00071   0.00045   1.88468
   A43        1.91551  -0.00006   0.00029  -0.00094  -0.00065   1.91486
   A44        1.97721  -0.00005   0.00033  -0.00095  -0.00062   1.97659
   A45        1.92092  -0.00003   0.00014  -0.00046  -0.00032   1.92060
   A46        1.88426   0.00007  -0.00032   0.00106   0.00074   1.88500
   A47        1.88619   0.00004  -0.00021   0.00058   0.00037   1.88656
   A48        1.87711   0.00005  -0.00028   0.00085   0.00057   1.87768
   A49        1.98644   0.00001   0.00026  -0.00037  -0.00011   1.98633
   A50        1.93078  -0.00005   0.00023  -0.00075  -0.00052   1.93026
   A51        1.91142  -0.00006   0.00023  -0.00084  -0.00061   1.91081
   A52        1.87452   0.00003  -0.00016   0.00062   0.00046   1.87498
   A53        1.86866   0.00004  -0.00019   0.00067   0.00048   1.86914
   A54        1.88863   0.00003  -0.00042   0.00080   0.00038   1.88901
   A55        1.91517  -0.00005   0.00034  -0.00090  -0.00056   1.91461
   A56        1.86839  -0.00006   0.00068  -0.00184  -0.00115   1.86724
   A57        1.92343  -0.00009   0.00033  -0.00110  -0.00077   1.92265
   A58        1.91284   0.00007  -0.00037   0.00127   0.00090   1.91374
   A59        1.92979   0.00006  -0.00052   0.00149   0.00097   1.93075
   A60        1.91322   0.00007  -0.00042   0.00099   0.00056   1.91378
   A61        1.97573  -0.00059   0.00047  -0.00302  -0.00255   1.97318
   A62        1.86503   0.00010   0.00041  -0.00018   0.00023   1.86526
   A63        1.85713  -0.00001  -0.00030   0.00061   0.00031   1.85745
   A64        1.91432   0.00001   0.00063  -0.00072  -0.00009   1.91422
   A65        1.92865  -0.00003   0.00005   0.00029   0.00034   1.92898
   A66        1.88748   0.00002  -0.00024   0.00029   0.00006   1.88753
   A67        1.92570   0.00007  -0.00005   0.00022   0.00017   1.92587
   A68        1.94794  -0.00006  -0.00010  -0.00064  -0.00074   1.94720
   A69        1.96446   0.00008   0.00000  -0.00067  -0.00068   1.96377
   A70        1.97759   0.00002   0.00028  -0.00005   0.00023   1.97782
   A71        1.87748   0.00000   0.00038  -0.00069  -0.00032   1.87716
   A72        1.94829  -0.00017   0.00026  -0.00074  -0.00048   1.94781
   A73        1.85990   0.00001   0.00054  -0.00046   0.00008   1.85998
   A74        1.82504   0.00007  -0.00153   0.00286   0.00133   1.82637
   A75        1.93336  -0.00004  -0.00007  -0.00054  -0.00062   1.93274
   A76        1.89217   0.00002   0.00009   0.00065   0.00075   1.89292
   A77        1.97130   0.00003   0.00002  -0.00011  -0.00010   1.97121
   A78        1.92374   0.00000   0.00015  -0.00011   0.00004   1.92379
   A79        1.94697  -0.00003   0.00000  -0.00069  -0.00069   1.94629
   A80        1.79045   0.00003  -0.00018   0.00096   0.00077   1.79122
   A81        1.93105   0.00003   0.00032  -0.00095  -0.00063   1.93043
   A82        1.93956   0.00001   0.00007  -0.00037  -0.00030   1.93926
   A83        1.90095  -0.00005   0.00007   0.00004   0.00011   1.90106
   A84        2.04914  -0.00004  -0.00025   0.00082   0.00056   2.04970
   A85        2.08028   0.00001  -0.00017   0.00074   0.00057   2.08085
   A86        1.52871   0.00004  -0.00011  -0.00011  -0.00022   1.52850
   A87        1.49128  -0.00001  -0.00001  -0.00003  -0.00004   1.49124
   A88        1.94276   0.00003  -0.00004  -0.00033  -0.00037   1.94239
   A89        2.09348  -0.00006   0.00044  -0.00145  -0.00101   2.09247
   A90        1.95682  -0.00003   0.00004  -0.00053  -0.00048   1.95633
   A91        2.07290   0.00011   0.00068   0.00051   0.00118   2.07408
   A92        1.88323  -0.00002  -0.00088   0.00139   0.00051   1.88374
   A93        1.93403   0.00007   0.00075   0.00127   0.00201   1.93605
   A94        1.95066  -0.00005   0.00009  -0.00053  -0.00044   1.95023
   A95        1.90977  -0.00001  -0.00064   0.00003  -0.00061   1.90915
   A96        2.03890   0.00002   0.00000  -0.00004  -0.00003   2.03887
   A97        1.52966  -0.00005  -0.00008  -0.00058  -0.00066   1.52899
   A98        2.06220   0.00003  -0.00015  -0.00001  -0.00016   2.06204
   A99        1.50317   0.00003   0.00017  -0.00026  -0.00009   1.50308
   A100       2.06474   0.00002   0.00002  -0.00001   0.00001   2.06475
   A101       1.96015  -0.00004   0.00022  -0.00054  -0.00032   1.95984
   A102       2.05803  -0.00002  -0.00016   0.00039   0.00022   2.05826
   A103       1.97545  -0.00002   0.00012  -0.00070  -0.00058   1.97486
   A104       1.88306   0.00003  -0.00025   0.00080   0.00055   1.88361
   A105       1.92400  -0.00001   0.00013  -0.00030  -0.00016   1.92383
   A106       1.97868  -0.00009   0.00037  -0.00130  -0.00093   1.97775
   A107       1.92134  -0.00004   0.00023  -0.00069  -0.00047   1.92088
   A108       1.87871   0.00005  -0.00024   0.00075   0.00051   1.87923
   A109       1.88119   0.00003  -0.00023   0.00070   0.00047   1.88166
   A110       1.87663   0.00007  -0.00031   0.00099   0.00068   1.87731
   A111       1.98836   0.00006   0.00042  -0.00054  -0.00013   1.98823
   A112       1.92711  -0.00008   0.00022  -0.00102  -0.00080   1.92631
   A113       1.91774   0.00000   0.00008  -0.00004   0.00004   1.91778
   A114       1.87316  -0.00001  -0.00039   0.00075   0.00036   1.87352
   A115       1.86971   0.00001  -0.00024   0.00078   0.00055   1.87026
   A116       1.88398   0.00001  -0.00014   0.00016   0.00002   1.88400
   A117       1.91383  -0.00002   0.00031  -0.00080  -0.00049   1.91334
   A118       1.88416  -0.00004   0.00054  -0.00127  -0.00073   1.88344
   A119       1.92871  -0.00003   0.00019  -0.00052  -0.00034   1.92837
   A120       1.91253   0.00002  -0.00032   0.00073   0.00042   1.91295
   A121       1.91838   0.00002  -0.00023   0.00052   0.00028   1.91866
   A122       1.90586   0.00005  -0.00048   0.00133   0.00085   1.90671
   A123       1.90141  -0.00108  -0.00066  -0.00104  -0.00169   1.89972
   A124       2.87767   0.00086   0.00004   0.00218   0.00222   2.87989
    D1        1.68718   0.00003   0.00209   0.00270   0.00478   1.69196
    D2       -0.50820  -0.00002   0.00172   0.00149   0.00321  -0.50498
    D3       -2.53856  -0.00001   0.00309  -0.00064   0.00245  -2.53611
    D4       -2.58004   0.00002   0.00184   0.00271   0.00455  -2.57550
    D5        1.50776  -0.00002   0.00147   0.00150   0.00297   1.51074
    D6       -0.52260  -0.00002   0.00284  -0.00063   0.00221  -0.52038
    D7       -0.45875   0.00002   0.00168   0.00354   0.00523  -0.45352
    D8       -2.65412  -0.00002   0.00131   0.00234   0.00366  -2.65047
    D9        1.59870  -0.00002   0.00268   0.00021   0.00290   1.60160
   D10       -1.03236  -0.00002  -0.00202   0.00125  -0.00077  -1.03313
   D11        1.27304   0.00001  -0.00163   0.00065  -0.00097   1.27206
   D12       -2.69287  -0.00003  -0.00203   0.00103  -0.00100  -2.69387
   D13       -3.08448  -0.00003  -0.00164   0.00086  -0.00078  -3.08526
   D14       -0.77908   0.00000  -0.00125   0.00027  -0.00098  -0.78006
   D15        1.53820  -0.00004  -0.00166   0.00064  -0.00101   1.53718
   D16        1.09781  -0.00001  -0.00144   0.00021  -0.00123   1.09659
   D17       -2.87997   0.00002  -0.00105  -0.00039  -0.00143  -2.88141
   D18       -0.56269  -0.00002  -0.00145  -0.00001  -0.00146  -0.56416
   D19        0.44107  -0.00003  -0.00103  -0.00625  -0.00729   0.43378
   D20        2.55531   0.00005  -0.00102  -0.00690  -0.00793   2.54737
   D21       -1.75633  -0.00016  -0.00135  -0.00845  -0.00980  -1.76613
   D22        2.65925   0.00000  -0.00058  -0.00541  -0.00598   2.65327
   D23       -1.50969   0.00008  -0.00057  -0.00606  -0.00663  -1.51632
   D24        0.46186  -0.00013  -0.00089  -0.00760  -0.00849   0.45336
   D25       -1.62213   0.00000  -0.00188  -0.00344  -0.00532  -1.62745
   D26        0.49210   0.00008  -0.00187  -0.00409  -0.00596   0.48614
   D27        2.46366  -0.00013  -0.00219  -0.00563  -0.00783   2.45583
   D28        1.73475   0.00007  -0.00002   0.00146   0.00144   1.73619
   D29       -0.48116  -0.00007  -0.00054  -0.00012  -0.00066  -0.48182
   D30       -2.49807   0.00001  -0.00043   0.00111   0.00068  -2.49739
   D31        2.91522   0.00000  -0.00012   0.00495   0.00483   2.92005
   D32       -1.05569   0.00003   0.00010   0.00555   0.00564  -1.05005
   D33        0.59745   0.00002   0.00004   0.00563   0.00567   0.60312
   D34        0.80962  -0.00008  -0.00002   0.00555   0.00553   0.81516
   D35        3.12190  -0.00005   0.00020   0.00614   0.00635   3.12825
   D36       -1.50814  -0.00006   0.00015   0.00622   0.00637  -1.50177
   D37       -1.17301   0.00017   0.00011   0.00751   0.00762  -1.16539
   D38        1.13926   0.00020   0.00033   0.00810   0.00843   1.14769
   D39        2.79241   0.00019   0.00027   0.00818   0.00845   2.80086
   D40        0.92046   0.00004   0.00224   0.00090   0.00314   0.92360
   D41       -1.15410   0.00002   0.00210   0.00094   0.00304  -1.15106
   D42        3.04952   0.00002   0.00202   0.00145   0.00347   3.05299
   D43        3.05466   0.00001   0.00221   0.00105   0.00325   3.05792
   D44        0.98010  -0.00001   0.00207   0.00109   0.00316   0.98326
   D45       -1.09947  -0.00001   0.00199   0.00160   0.00359  -1.09588
   D46       -1.14810  -0.00002   0.00235   0.00056   0.00291  -1.14519
   D47        3.06052  -0.00004   0.00221   0.00060   0.00281   3.06334
   D48        0.98095  -0.00004   0.00214   0.00112   0.00325   0.98420
   D49        2.63051   0.00023   0.00260   0.00514   0.00773   2.63824
   D50        0.43587   0.00019   0.00239   0.00286   0.00525   0.44112
   D51       -1.61811   0.00023   0.00235   0.00421   0.00655  -1.61155
   D52        1.43544  -0.00001   0.00033  -0.00160  -0.00128   1.43416
   D53       -2.88435  -0.00001   0.00030  -0.00169  -0.00138  -2.88574
   D54       -0.66689  -0.00004  -0.00019  -0.00117  -0.00136  -0.66825
   D55       -2.60067   0.00001   0.00081  -0.00178  -0.00097  -2.60164
   D56       -0.63727   0.00001   0.00078  -0.00186  -0.00107  -0.63835
   D57        1.58019  -0.00002   0.00029  -0.00134  -0.00105   1.57914
   D58       -0.46361   0.00001   0.00026  -0.00069  -0.00043  -0.46404
   D59        1.49978   0.00001   0.00023  -0.00077  -0.00054   1.49924
   D60       -2.56594  -0.00002  -0.00026  -0.00025  -0.00051  -2.56645
   D61       -1.48030  -0.00003  -0.00003  -0.00101  -0.00104  -1.48134
   D62        0.60807  -0.00001  -0.00031   0.00014  -0.00016   0.60791
   D63        2.81827   0.00000  -0.00042   0.00057   0.00015   2.81842
   D64        2.57283   0.00002  -0.00039   0.00116   0.00077   2.57360
   D65       -1.62198   0.00004  -0.00067   0.00232   0.00165  -1.62033
   D66        0.58822   0.00004  -0.00078   0.00274   0.00196   0.59018
   D67        0.46584   0.00001  -0.00022   0.00064   0.00042   0.46626
   D68        2.55421   0.00003  -0.00050   0.00180   0.00130   2.55551
   D69       -1.51877   0.00004  -0.00061   0.00222   0.00161  -1.51716
   D70       -1.45535   0.00001   0.00018  -0.00089  -0.00070  -1.45605
   D71        2.57002  -0.00002  -0.00033   0.00017  -0.00015   2.56986
   D72        0.46341   0.00000  -0.00022   0.00060   0.00039   0.46380
   D73        2.89722   0.00001   0.00009  -0.00038  -0.00029   2.89694
   D74        0.63940  -0.00001  -0.00042   0.00069   0.00026   0.63966
   D75       -1.46720   0.00000  -0.00031   0.00112   0.00080  -1.46640
   D76        0.68114   0.00005   0.00054  -0.00085  -0.00030   0.68084
   D77       -1.57669   0.00002   0.00003   0.00022   0.00025  -1.57644
   D78        2.59990   0.00004   0.00014   0.00065   0.00079   2.60069
   D79        1.25415   0.00003   0.00061   0.00055   0.00116   1.25531
   D80       -0.85324   0.00002   0.00058   0.00051   0.00109  -0.85215
   D81       -2.95533   0.00002   0.00061   0.00040   0.00102  -2.95431
   D82        2.89111   0.00000   0.00071   0.00013   0.00083   2.89194
   D83        0.78372  -0.00001   0.00068   0.00009   0.00076   0.78449
   D84       -1.31837  -0.00001   0.00071  -0.00002   0.00069  -1.31768
   D85       -1.08067   0.00000   0.00071   0.00017   0.00089  -1.07978
   D86        3.09513   0.00000   0.00069   0.00013   0.00082   3.09594
   D87        0.99304   0.00000   0.00072   0.00002   0.00074   0.99378
   D88        0.79365  -0.00002  -0.00287   0.00045  -0.00242   0.79123
   D89       -1.31864  -0.00003  -0.00301   0.00046  -0.00255  -1.32119
   D90        2.88433  -0.00001  -0.00278   0.00046  -0.00232   2.88201
   D91       -0.99276  -0.00002  -0.00337   0.00082  -0.00254  -0.99530
   D92       -3.10505  -0.00004  -0.00350   0.00083  -0.00267  -3.10772
   D93        1.09792  -0.00001  -0.00328   0.00084  -0.00244   1.09548
   D94        3.03464  -0.00002  -0.00311   0.00056  -0.00255   3.03209
   D95        0.92235  -0.00003  -0.00325   0.00057  -0.00268   0.91967
   D96       -1.15787  -0.00001  -0.00302   0.00058  -0.00244  -1.16031
   D97        1.47226   0.00003   0.00062  -0.00117  -0.00056   1.47170
   D98       -0.62389   0.00002   0.00064  -0.00158  -0.00094  -0.62483
   D99       -2.84726   0.00003   0.00104  -0.00227  -0.00123  -2.84849
   D100      -0.46737  -0.00002   0.00023  -0.00071  -0.00047  -0.46784
   D101      -2.56352  -0.00003   0.00026  -0.00111  -0.00085  -2.56437
   D102       1.49630  -0.00002   0.00066  -0.00181  -0.00115   1.49515
   D103      -2.55400   0.00000   0.00028  -0.00079  -0.00051  -2.55450
   D104       1.63304  -0.00002   0.00030  -0.00119  -0.00089   1.63215
   D105      -0.59033  -0.00001   0.00071  -0.00189  -0.00118  -0.59151
   D106      -2.01749  -0.00048  -0.00021   0.00168   0.00146  -2.01603
   D107       1.64706  -0.00006   0.00070  -0.00529  -0.00458   1.64248
   D108      -0.58425   0.00009   0.00011  -0.00363  -0.00352  -0.58777
   D109      -2.59257  -0.00001   0.00159  -0.00666  -0.00507  -2.59764
   D110      -2.61763  -0.00006   0.00056  -0.00478  -0.00423  -2.62186
   D111       1.43424   0.00009  -0.00004  -0.00313  -0.00317   1.43107
   D112      -0.57408  -0.00001   0.00144  -0.00616  -0.00471  -0.57880
   D113      -0.49631   0.00000   0.00027  -0.00472  -0.00444  -0.50076
   D114      -2.72763   0.00016  -0.00032  -0.00307  -0.00338  -2.73101
   D115       1.54724   0.00006   0.00116  -0.00609  -0.00493   1.54230
   D116      -1.02462  -0.00003  -0.00157   0.00274   0.00117  -1.02345
   D117       1.28241   0.00002  -0.00083   0.00334   0.00252   1.28493
   D118      -2.68289   0.00001  -0.00151   0.00290   0.00139  -2.68149
   D119      -3.07360  -0.00004  -0.00120   0.00168   0.00047  -3.07313
   D120      -0.76657   0.00001  -0.00046   0.00228   0.00182  -0.76475
   D121       1.55132   0.00000  -0.00114   0.00184   0.00070   1.55201
   D122       1.11055  -0.00008  -0.00081   0.00158   0.00077   1.11133
   D123      -2.86560  -0.00002  -0.00006   0.00219   0.00212  -2.86348
   D124      -0.54772  -0.00004  -0.00074   0.00174   0.00100  -0.54672
   D125       0.48399   0.00003   0.00059   0.00575   0.00634   0.49033
   D126       2.59688   0.00002   0.00080   0.00570   0.00650   2.60338
   D127      -1.71451   0.00008   0.00064   0.00719   0.00783  -1.70668
   D128       2.73066  -0.00003   0.00119   0.00449   0.00568   2.73633
   D129      -1.43963  -0.00003   0.00140   0.00443   0.00583  -1.43380
   D130       0.53216   0.00003   0.00124   0.00592   0.00716   0.53932
   D131      -1.56998  -0.00002  -0.00020   0.00725   0.00706  -1.56292
   D132       0.54291  -0.00003   0.00001   0.00720   0.00721   0.55012
   D133       2.51471   0.00004  -0.00015   0.00869   0.00854   2.52325
   D134       1.12223  -0.00001   0.00016   0.00475   0.00491   1.12715
   D135      -1.11745   0.00000  -0.00029   0.00636   0.00607  -1.11138
   D136      -3.12160   0.00003  -0.00019   0.00565   0.00546  -3.11613
   D137       2.88965  -0.00004  -0.00089  -0.00362  -0.00451   2.88513
   D138      -1.08461  -0.00006  -0.00091  -0.00363  -0.00454  -1.08916
   D139       0.57104  -0.00003  -0.00098  -0.00387  -0.00486   0.56618
   D140       0.79553  -0.00004  -0.00106  -0.00402  -0.00508   0.79045
   D141       3.10445  -0.00007  -0.00108  -0.00403  -0.00511   3.09934
   D142      -1.52308  -0.00004  -0.00115  -0.00427  -0.00542  -1.52850
   D143      -1.18151  -0.00006  -0.00093  -0.00472  -0.00565  -1.18716
   D144       1.12741  -0.00009  -0.00095  -0.00473  -0.00568   1.12173
   D145       2.78306  -0.00006  -0.00102  -0.00497  -0.00599   2.77707
   D146       0.90275   0.00003  -0.00143   0.00071  -0.00072   0.90202
   D147      -1.17992   0.00003  -0.00155   0.00103  -0.00052  -1.18043
   D148       3.02010   0.00002  -0.00140   0.00049  -0.00091   3.01919
   D149       3.02157  -0.00001  -0.00137   0.00039  -0.00099   3.02059
   D150       0.93891   0.00000  -0.00148   0.00071  -0.00078   0.93813
   D151      -1.14426  -0.00002  -0.00134   0.00017  -0.00117  -1.14543
   D152      -1.18631  -0.00003  -0.00140   0.00006  -0.00134  -1.18765
   D153       3.01422  -0.00002  -0.00151   0.00038  -0.00113   3.01308
   D154       0.93105  -0.00004  -0.00137  -0.00016  -0.00153   0.92952
   D155       1.43914  -0.00003   0.00004  -0.00102  -0.00099   1.43815
   D156      -2.88957  -0.00007   0.00008  -0.00162  -0.00155  -2.89112
   D157      -0.66834  -0.00013  -0.00086  -0.00124  -0.00210  -0.67044
   D158      -2.59675  -0.00001   0.00033  -0.00200  -0.00168  -2.59842
   D159      -0.64227  -0.00005   0.00037  -0.00260  -0.00224  -0.64451
   D160       1.57896  -0.00011  -0.00057  -0.00222  -0.00279   1.57617
   D161      -0.46965   0.00001   0.00000  -0.00099  -0.00099  -0.47064
   D162       1.48483  -0.00003   0.00004  -0.00159  -0.00155   1.48328
   D163      -2.57713  -0.00009  -0.00090  -0.00121  -0.00211  -2.57923
   D164      -1.47448   0.00001   0.00003   0.00146   0.00149  -1.47299
   D165       0.61587   0.00000  -0.00006   0.00175   0.00170   0.61756
   D166       2.82777   0.00002  -0.00019   0.00238   0.00219   2.82997
   D167       2.57131   0.00001  -0.00035   0.00213   0.00179   2.57310
   D168      -1.62152   0.00001  -0.00044   0.00243   0.00199  -1.61953
   D169       0.59038   0.00002  -0.00057   0.00306   0.00249   0.59287
   D170       0.47204   0.00003   0.00007   0.00103   0.00110   0.47314
   D171       2.56239   0.00002  -0.00002   0.00133   0.00131   2.56370
   D172      -1.50889   0.00004  -0.00016   0.00196   0.00181  -1.50708
   D173      -1.44866   0.00002   0.00068   0.00105   0.00173  -1.44693
   D174       2.57356   0.00000  -0.00018   0.00062   0.00043   2.57399
   D175       0.46946   0.00000   0.00003   0.00097   0.00100   0.47046
   D176       2.89421   0.00000   0.00072   0.00145   0.00217   2.89638
   D177       0.63324  -0.00002  -0.00014   0.00102   0.00088   0.63412
   D178      -1.47086  -0.00002   0.00008   0.00137   0.00145  -1.46941
   D179       0.67786  -0.00003   0.00135  -0.00054   0.00081   0.67867
   D180      -1.58311  -0.00005   0.00049  -0.00097  -0.00048  -1.58359
   D181       2.59598  -0.00006   0.00070  -0.00062   0.00009   2.59606
   D182       1.27496  -0.00002  -0.00039   0.00143   0.00103   1.27599
   D183      -0.83240  -0.00002  -0.00044   0.00156   0.00113  -0.83127
   D184      -2.93517  -0.00001  -0.00045   0.00168   0.00122  -2.93395
   D185       2.91232  -0.00004  -0.00040   0.00103   0.00063   2.91295
   D186       0.80496  -0.00004  -0.00045   0.00117   0.00072   0.80569
   D187      -1.29781  -0.00003  -0.00047   0.00128   0.00082  -1.29699
   D188      -1.05612   0.00006  -0.00020   0.00247   0.00227  -1.05385
   D189       3.11971   0.00006  -0.00025   0.00261   0.00236   3.12207
   D190       1.01694   0.00007  -0.00027   0.00272   0.00246   1.01940
   D191       0.86993  -0.00003  -0.00140   0.00076  -0.00064   0.86929
   D192      -1.23922   0.00000  -0.00135   0.00092  -0.00043  -1.23965
   D193       2.96778   0.00003  -0.00136   0.00137   0.00001   2.96779
   D194      -0.91422  -0.00004  -0.00216   0.00143  -0.00073  -0.91495
   D195      -3.02337  -0.00001  -0.00211   0.00159  -0.00052  -3.02389
   D196       1.18363   0.00002  -0.00212   0.00204  -0.00008   1.18355
   D197       3.11827  -0.00006  -0.00195   0.00040  -0.00155   3.11672
   D198       1.00912  -0.00004  -0.00191   0.00056  -0.00135   1.00777
   D199      -1.06706  -0.00001  -0.00192   0.00101  -0.00090  -1.06797
   D200       1.46910   0.00008   0.00066   0.00031   0.00097   1.47007
   D201      -0.62746   0.00005   0.00058   0.00038   0.00096  -0.62650
   D202      -2.84821   0.00004   0.00099  -0.00047   0.00052  -2.84768
   D203      -0.47269   0.00002  -0.00005  -0.00083  -0.00088  -0.47357
   D204      -2.56926  -0.00001  -0.00013  -0.00076  -0.00089  -2.57014
   D205       1.49318  -0.00001   0.00028  -0.00160  -0.00132   1.49186
   D206      -2.55575   0.00002   0.00003  -0.00044  -0.00041  -2.55616
   D207       1.63087  -0.00001  -0.00004  -0.00037  -0.00042   1.63045
   D208      -0.58988  -0.00001   0.00037  -0.00122  -0.00085  -0.59073
   D209      -2.23327  -0.00046  -0.00111  -0.00474  -0.00585  -2.23912
         Item               Value     Threshold  Converged?
 Maximum Force            0.001084     0.000450     NO 
 RMS     Force            0.000119     0.000300     YES
 Maximum Displacement     0.063584     0.001800     NO 
 RMS     Displacement     0.013591     0.001200     NO 
 Predicted change in Energy=-1.763606D-05
 GradGradGradGradGradGradGradGradGradGradGradGradGradGradGradGradGradGrad

 Stoichiometry    C20H34O4(3)
 Framework group  C1[X(C20H34O4)]
 Deg. of freedom   168
 Full point group                 C1      NOp   1
 Largest Abelian subgroup         C1      NOp   1
 Largest concise Abelian subgroup C1      NOp   1
                         Standard orientation:                         
 ---------------------------------------------------------------------
 Center     Atomic      Atomic             Coordinates (Angstroms)
 Number     Number       Type             X           Y           Z
 ---------------------------------------------------------------------
      1          6           0       -4.426071    0.896072    0.423277
      2          1           0       -4.451846    0.850362    1.515884
      3          1           0       -5.355174    1.383629    0.110248
      4          6           0       -3.238416    1.789128   -0.020462
      5          6           0       -1.957113    0.954575   -0.390197
      6          6           0       -2.319485   -0.481002   -0.819398
      7          1           0       -1.457035   -0.970396   -1.282436
      8          6           0       -3.058934   -1.245487    0.328222
      9          6           0       -4.339026   -0.511308   -0.176504
     10          1           0       -5.288149   -1.049827   -0.084354
     11          6           0       -3.672665   -0.436868   -1.575333
     12          1           0       -3.889913    0.435769   -2.198799
     13          1           0       -3.835057   -1.330092   -2.178346
     14          6           0       -3.092061   -2.751304    0.043975
     15          1           0       -2.091245   -3.174434    0.177576
     16          1           0       -3.428325   -2.992104   -0.967735
     17          1           0       -3.769047   -3.250951    0.745407
     18          6           0       -2.639008   -1.055005    1.782685
     19          1           0       -2.477823   -0.010045    2.062453
     20          1           0       -1.711781   -1.596047    1.989270
     21          1           0       -3.420543   -1.448769    2.443556
     22          6           0       -1.203080    1.678160   -1.556352
     23          1           0       -1.021292    2.720094   -1.286390
     24          1           0       -1.853980    1.633885   -2.433491
     25          1           0       -0.264549    1.167807   -1.770390
     26          8           0       -1.038971    0.967153    0.619786
     27          8           0       -2.921134    2.783364    0.922561
     28          1           0       -2.163686    2.459475    1.427448
     29          1           0       -3.545299    2.322934   -0.925372
     30          6           0        2.480915   -0.286580    1.790964
     31          1           0        1.750841    0.512868    1.954676
     32          1           0        2.620463   -0.781121    2.757765
     33          6           0        1.903781   -1.324140    0.797471
     34          6           0        2.334631   -1.038610   -0.691540
     35          6           0        3.694230   -0.308049   -0.736809
     36          1           0        4.115750   -0.340309   -1.747385
     37          6           0        3.607456    1.086275   -0.037057
     38          6           0        3.809292    0.292746    1.292138
     39          1           0        4.356192    0.801355    2.093005
     40          6           0        4.560012   -0.781566    0.460595
     41          1           0        4.478680   -1.824954    0.778824
     42          1           0        5.617015   -0.554645    0.321796
     43          6           0        4.822110    1.957173   -0.378745
     44          1           0        4.753712    2.313834   -1.412162
     45          1           0        5.774516    1.432397   -0.271302
     46          1           0        4.852080    2.834029    0.277035
     47          6           0        2.355249    1.942028   -0.200142
     48          1           0        1.423939    1.406284   -0.002898
     49          1           0        2.294440    2.338080   -1.218781
     50          1           0        2.391998    2.792186    0.491220
     51          6           0        2.428114   -2.397526   -1.447054
     52          1           0        1.503572   -2.960214   -1.305260
     53          1           0        3.267394   -2.958887   -1.026979
     54          1           0        2.603138   -2.231529   -2.511636
     55          8           0        1.382233   -0.367601   -1.401353
     56          8           0        0.517703   -1.488628    0.910590
     57          1           0        0.082162   -0.656517    0.665411
     58          1           0        2.320613   -2.300719    1.061062
 ---------------------------------------------------------------------
 Rotational constants (GHZ):           0.4558496           0.1452600           0.1307238
 Standard basis: 6-31++G(d,p) (6D, 7F)
 There are   660 symmetry adapted cartesian basis functions of A   symmetry.
 There are   660 symmetry adapted basis functions of A   symmetry.
   660 basis functions,  1040 primitive gaussians,   660 cartesian basis functions
    94 alpha electrons       92 beta electrons
       nuclear repulsion energy      2408.6698518336 Hartrees.
 NAtoms=   58 NActive=   58 NUniq=   58 SFac= 1.00D+00 NAtFMM=   60 NAOKFM=F Big=F
 Integral buffers will be    131072 words long.
 Raffenetti 2 integral format.
 Two-electron integral symmetry is turned on.
 Nuclear repulsion after empirical dispersion term =     2408.6077653089 Hartrees.
 One-electron integrals computed using PRISM.
 NBasis=   660 RedAO= T EigKep=  1.13D-06  NBF=   660
 NBsUse=   660 1.00D-06 EigRej= -1.00D+00 NBFU=   660
 Initial guess from the checkpoint file:  "2_1_1000-wb97-opt.chk"
 B after Tr=     0.000000    0.000000    0.000000
         Rot=    0.999999   -0.000864    0.000210    0.001190 Ang=  -0.17 deg.
 Initial guess <Sx>= 0.0000 <Sy>= 0.0000 <Sz>= 1.0000 <S**2>= 2.0092 S= 1.0031
 ExpMin= 3.60D-02 ExpMax= 5.48D+03 ExpMxC= 8.25D+02 IAcc=3 IRadAn=         7 AccDes= 0.00D+00
 Harris functional with IExCor= 4639 and IRadAn=       7 diagonalized for initial guess.
 HarFok:  IExCor= 4639 AccDes= 0.00D+00 IRadAn=         7 IDoV= 1 UseB2=F ITyADJ=14
 ICtDFT=  3500011 ScaDFX=  1.000000  1.000000  1.000000  1.000000
 FoFCou: FMM=F IPFlag=           0 FMFlag=      100000 FMFlg1=           0
         NFxFlg=           0 DoJE=T BraDBF=F KetDBF=T FulRan=T
         wScrn=  0.000000 ICntrl=       500 IOpCl=  0 I1Cent=   200000004 NGrid=           0
         NMat0=    1 NMatS0=      1 NMatT0=    0 NMatD0=    1 NMtDS0=    0 NMtDT0=    0
 Petite list used in FoFCou.
 Requested convergence on RMS density matrix=1.00D-08 within 128 cycles.
 Requested convergence on MAX density matrix=1.00D-06.
 Requested convergence on             energy=1.00D-06.
 No special actions if energy rises.
 Restarting incremental Fock formation.
 SCF Done:  E(UwB97XD) =  -1083.10014254     A.U. after   23 cycles
            NFock= 23  Conv=0.29D-08     -V/T= 2.0092
 <Sx>= 0.0000 <Sy>= 0.0000 <Sz>= 1.0000 <S**2>= 2.0092 S= 1.0031
 <L.S>=  0.00000000000    
 Annihilation of the first spin contaminant:
 S**2 before annihilation     2.0092,   after     2.0001
 Calling FoFJK, ICntrl=      2127 FMM=F ISym2X=0 I1Cent= 0 IOpClX= 1 NMat=1 NMatS=1 NMatT=0.
 ***** Axes restored to original set *****
 -------------------------------------------------------------------
 Center     Atomic                   Forces (Hartrees/Bohr)
 Number     Number              X              Y              Z
 -------------------------------------------------------------------
      1        6          -0.000066269   -0.000087743    0.000082257
      2        1           0.000054883   -0.000032742   -0.000162462
      3        1           0.000166465    0.000065673    0.000061302
      4        6           0.000020125   -0.000063344    0.000125813
      5        6          -0.000108112   -0.000130198   -0.000277810
      6        6           0.000094696    0.000060273   -0.000073162
      7        1          -0.000067420   -0.000063916    0.000091624
      8        6          -0.000048360    0.000148741    0.000113405
      9        6          -0.000103656    0.000038693   -0.000018881
     10        1           0.000141510   -0.000103018   -0.000000243
     11        6          -0.000037981    0.000063411   -0.000225120
     12        1           0.000052610    0.000143511    0.000059701
     13        1           0.000062955   -0.000124702    0.000101025
     14        6          -0.000034948    0.000158905   -0.000001658
     15        1          -0.000172058   -0.000111688    0.000003726
     16        1           0.000034607   -0.000083591    0.000144132
     17        1           0.000136950   -0.000110708   -0.000136116
     18        6          -0.000089730    0.000217038    0.000215577
     19        1          -0.000091775    0.000121346    0.000007508
     20        1          -0.000308440   -0.000109872   -0.000012982
     21        1           0.000098362   -0.000098703   -0.000151888
     22        6          -0.000144711   -0.000067486    0.000091064
     23        1          -0.000012634    0.000180616   -0.000027251
     24        1           0.000073045    0.000069740    0.000168343
     25        1          -0.000010552    0.000113054   -0.000008432
     26        8           0.000412756   -0.000026016   -0.000072202
     27        8           0.000789605    0.000224966    0.000534898
     28        1          -0.000825361   -0.000178858   -0.000479714
     29        1           0.000004747    0.000138970   -0.000048222
     30        6          -0.000017089    0.000027379    0.000177405
     31        1           0.000106552    0.000149932   -0.000028017
     32        1          -0.000009157   -0.000076055   -0.000155112
     33        6           0.000044495    0.000094553    0.000162542
     34        6          -0.000170061   -0.000016915   -0.000167539
     35        6          -0.000035329    0.000037521   -0.000088018
     36        1          -0.000081005   -0.000003061    0.000134166
     37        6           0.000140660   -0.000154707   -0.000028297
     38        6          -0.000035360   -0.000031103    0.000100583
     39        1          -0.000118017    0.000079351   -0.000097530
     40        6           0.000122219   -0.000030781    0.000056251
     41        1          -0.000036336   -0.000135576   -0.000035875
     42        1          -0.000142187    0.000008118    0.000016322
     43        6           0.000100540   -0.000063562   -0.000074093
     44        1           0.000011367    0.000068823    0.000183061
     45        1          -0.000154190   -0.000024554   -0.000004251
     46        1          -0.000018596    0.000181710   -0.000114790
     47        6          -0.000124893   -0.000006897   -0.000043757
     48        1           0.000186639   -0.000050683   -0.000037801
     49        1           0.000046400    0.000066841    0.000188682
     50        1           0.000007277    0.000180291   -0.000146024
     51        6           0.000071610    0.000172627   -0.000113526
     52        1           0.000134780   -0.000123673   -0.000021620
     53        1          -0.000154243   -0.000115525   -0.000048922
     54        1          -0.000039192    0.000012557    0.000191038
     55        8          -0.000140553   -0.000378156    0.000023101
     56        8          -0.000123305   -0.000818885   -0.000113944
     57        1           0.000284740    0.000650171   -0.000058515
     58        1           0.000120921   -0.000052090    0.000040251
 -------------------------------------------------------------------
 Cartesian Forces:  Max     0.000825361 RMS     0.000174272

 GradGradGradGradGradGradGradGradGradGradGradGradGradGradGradGradGradGrad
 Berny optimization.
 Using GEDIIS/GDIIS optimizer.
 FormGI is forming the generalized inverse of G from B-inverse, IUseBI=4.
 Internal  Forces:  Max     0.001292037 RMS     0.000156639
 Search for a local minimum.
 Step number   5 out of a maximum of  348
 All quantities printed in internal units (Hartrees-Bohrs-Radians)
 Mixed Optimization -- En-DIIS/RFO-DIIS
 Swapping is turned off.
 Update second derivatives using D2CorX and points    2    1    3    4    5
 DE=  1.58D-05 DEPred=-1.76D-05 R=-8.94D-01
 Trust test=-8.94D-01 RLast= 5.09D-02 DXMaxT set to 5.00D-02
 ITU= -1  0 -1 -1  0
     Eigenvalues ---    0.00227   0.00230   0.00306   0.00322   0.00328
     Eigenvalues ---    0.00360   0.00413   0.00421   0.00737   0.00878
     Eigenvalues ---    0.00965   0.01496   0.01521   0.01593   0.01748
     Eigenvalues ---    0.02105   0.02167   0.02638   0.02730   0.02735
     Eigenvalues ---    0.02754   0.02839   0.02899   0.03032   0.03072
     Eigenvalues ---    0.03265   0.03341   0.03594   0.03614   0.03968
     Eigenvalues ---    0.04135   0.04231   0.04427   0.04447   0.04461
     Eigenvalues ---    0.04668   0.04698   0.04772   0.04867   0.05077
     Eigenvalues ---    0.05249   0.05275   0.05283   0.05308   0.05322
     Eigenvalues ---    0.05528   0.05599   0.05627   0.05629   0.05637
     Eigenvalues ---    0.05677   0.05684   0.05701   0.05765   0.05864
     Eigenvalues ---    0.05872   0.05972   0.06433   0.06619   0.06712
     Eigenvalues ---    0.06754   0.06809   0.06890   0.07008   0.07382
     Eigenvalues ---    0.07413   0.07857   0.08046   0.08126   0.08207
     Eigenvalues ---    0.08674   0.08714   0.09070   0.09123   0.09467
     Eigenvalues ---    0.09729   0.10420   0.10606   0.12004   0.12144
     Eigenvalues ---    0.12364   0.12890   0.15488   0.15993   0.16000
     Eigenvalues ---    0.16000   0.16000   0.16000   0.16000   0.16000
     Eigenvalues ---    0.16000   0.16000   0.16000   0.16000   0.16000
     Eigenvalues ---    0.16000   0.16000   0.16000   0.16000   0.16000
     Eigenvalues ---    0.16043   0.16127   0.16282   0.16998   0.18475
     Eigenvalues ---    0.18901   0.20670   0.20864   0.22060   0.22151
     Eigenvalues ---    0.23546   0.23983   0.24334   0.24381   0.25474
     Eigenvalues ---    0.25495   0.25788   0.26556   0.26859   0.26912
     Eigenvalues ---    0.27079   0.27451   0.27686   0.28678   0.28934
     Eigenvalues ---    0.29111   0.29172   0.29786   0.29908   0.33745
     Eigenvalues ---    0.33919   0.33941   0.34032   0.34043   0.34064
     Eigenvalues ---    0.34091   0.34103   0.34107   0.34115   0.34120
     Eigenvalues ---    0.34127   0.34162   0.34184   0.34208   0.34228
     Eigenvalues ---    0.34247   0.34258   0.34272   0.34293   0.34306
     Eigenvalues ---    0.34315   0.34332   0.34350   0.34372   0.34460
     Eigenvalues ---    0.34487   0.34494   0.34549   0.34656   0.34697
     Eigenvalues ---    0.34734   0.43578   0.44382   0.49666   0.51844
     Eigenvalues ---    0.52289   0.53457   0.63269
 En-DIIS/RFO-DIIS/Sim-DIIS IScMMF=       -3 using points:     5    4    3
 RFO step:  Lambda=-5.36960508D-05.
 EnCoef did     3 forward-backward iterations
 DidBck=T Rises=T En-DIIS coefs:    0.41224    0.33752    0.25024
 Iteration  1 RMS(Cart)=  0.01159953 RMS(Int)=  0.00002290
 Iteration  2 RMS(Cart)=  0.00005643 RMS(Int)=  0.00000168
 Iteration  3 RMS(Cart)=  0.00000000 RMS(Int)=  0.00000168
 Variable       Old X    -DE/DX   Delta X   Delta X   Delta X     New X
                                 (Linear)    (Quad)   (Total)
    R1        2.06711   0.00016  -0.00036   0.00059   0.00023   2.06734
    R2        2.06917   0.00019  -0.00061   0.00098   0.00037   2.06954
    R3        2.93059   0.00011  -0.00048   0.00086   0.00038   2.93097
    R4        2.89568   0.00000  -0.00029   0.00049   0.00020   2.89588
    R5        2.97289   0.00005  -0.00052   0.00068   0.00016   2.97305
    R6        2.65805   0.00000  -0.00013   0.00010  -0.00002   2.65803
    R7        2.06836   0.00003  -0.00004   0.00009   0.00005   2.06841
    R8        2.91313  -0.00016  -0.00045   0.00043  -0.00002   2.91311
    R9        2.95913   0.00035  -0.00034   0.00101   0.00066   2.95979
   R10        2.57946  -0.00014   0.00000  -0.00003  -0.00002   2.57944
   R11        2.06813   0.00012  -0.00039   0.00064   0.00025   2.06838
   R12        2.95684  -0.00041  -0.00042  -0.00012  -0.00055   2.95629
   R13        2.93028   0.00005  -0.00023   0.00047   0.00024   2.93052
   R14        2.94725   0.00013  -0.00038   0.00120   0.00082   2.94807
   R15        2.89651   0.00015  -0.00026   0.00055   0.00029   2.89680
   R16        2.88336   0.00007  -0.00042   0.00070   0.00028   2.88363
   R17        2.06951   0.00017  -0.00054   0.00088   0.00034   2.06985
   R18        2.93139   0.00002   0.00008  -0.00023  -0.00015   2.93124
   R19        2.06785   0.00016  -0.00050   0.00079   0.00029   2.06814
   R20        2.05958   0.00017  -0.00053   0.00085   0.00032   2.05990
   R21        2.06881   0.00020  -0.00065   0.00106   0.00040   2.06922
   R22        2.06544   0.00016  -0.00058   0.00090   0.00032   2.06576
   R23        2.07006   0.00022  -0.00069   0.00112   0.00042   2.07048
   R24        2.06680   0.00013  -0.00039   0.00059   0.00020   2.06701
   R25        2.06591   0.00032  -0.00051   0.00095   0.00044   2.06634
   R26        2.07233   0.00020  -0.00071   0.00111   0.00040   2.07273
   R27        2.06279   0.00018  -0.00058   0.00093   0.00035   2.06314
   R28        2.06578   0.00018  -0.00054   0.00087   0.00033   2.06611
   R29        2.05894  -0.00005  -0.00058   0.00073   0.00015   2.05909
   R30        3.72967   0.00030   0.00005   0.00328   0.00333   3.73300
   R31        1.82585   0.00096  -0.00203   0.00325   0.00122   1.82707
   R32        2.06917   0.00018  -0.00033   0.00057   0.00024   2.06941
   R33        2.06901   0.00017  -0.00059   0.00094   0.00035   2.06936
   R34        2.92550   0.00007  -0.00046   0.00087   0.00041   2.92591
   R35        2.89630   0.00010  -0.00044   0.00068   0.00024   2.89653
   R36        2.97853  -0.00009  -0.00049   0.00080   0.00031   2.97884
   R37        2.64633   0.00017   0.00019  -0.00023  -0.00004   2.64629
   R38        2.06745  -0.00001   0.00004  -0.00008  -0.00004   2.06741
   R39        2.91795   0.00008   0.00008   0.00010   0.00019   2.91813
   R40        2.94348   0.00005  -0.00065   0.00098   0.00033   2.94381
   R41        2.57804  -0.00027  -0.00004  -0.00007  -0.00012   2.57792
   R42        2.07008   0.00016  -0.00046   0.00075   0.00029   2.07037
   R43        2.95265   0.00019  -0.00015   0.00040   0.00025   2.95290
   R44        2.93217  -0.00001  -0.00034   0.00041   0.00007   2.93224
   R45        2.95014   0.00003  -0.00113   0.00172   0.00059   2.95074
   R46        2.89726   0.00014  -0.00020   0.00044   0.00024   2.89750
   R47        2.88264   0.00020  -0.00057   0.00105   0.00048   2.88313
   R48        2.06937   0.00017  -0.00054   0.00087   0.00033   2.06971
   R49        2.93315   0.00008   0.00001   0.00007   0.00008   2.93323
   R50        2.06711   0.00014  -0.00056   0.00086   0.00030   2.06741
   R51        2.05973   0.00014  -0.00052   0.00081   0.00029   2.06002
   R52        2.06995   0.00020  -0.00068   0.00108   0.00040   2.07035
   R53        2.06492   0.00015  -0.00057   0.00086   0.00030   2.06522
   R54        2.06994   0.00021  -0.00069   0.00111   0.00042   2.07036
   R55        2.06427   0.00019  -0.00014   0.00030   0.00015   2.06443
   R56        2.06852   0.00020  -0.00071   0.00113   0.00043   2.06895
   R57        2.07190   0.00023  -0.00072   0.00117   0.00045   2.07235
   R58        2.06275   0.00018  -0.00057   0.00092   0.00036   2.06311
   R59        2.06662   0.00020  -0.00060   0.00096   0.00036   2.06698
   R60        2.06277   0.00019  -0.00062   0.00099   0.00037   2.06314
   R61        1.83432   0.00101  -0.00141   0.00241   0.00100   1.83532
    A1        1.85893   0.00000   0.00057  -0.00076  -0.00019   1.85875
    A2        1.90489  -0.00005  -0.00047   0.00109   0.00061   1.90550
    A3        1.93256  -0.00006   0.00007   0.00013   0.00021   1.93277
    A4        1.88769   0.00006   0.00034  -0.00044  -0.00011   1.88757
    A5        1.92332  -0.00001  -0.00006   0.00000  -0.00007   1.92325
    A6        1.95348   0.00005  -0.00040  -0.00005  -0.00043   1.95304
    A7        1.96655  -0.00021  -0.00137   0.00102  -0.00035   1.96620
    A8        1.96922   0.00002  -0.00031   0.00047   0.00017   1.96938
    A9        1.87831   0.00014   0.00022   0.00027   0.00049   1.87881
   A10        1.92711   0.00010  -0.00018   0.00029   0.00011   1.92722
   A11        1.86792   0.00009   0.00010   0.00050   0.00060   1.86852
   A12        1.84710  -0.00013   0.00179  -0.00281  -0.00102   1.84608
   A13        1.94765   0.00016  -0.00042   0.00005  -0.00036   1.94729
   A14        1.89873  -0.00011   0.00061  -0.00011   0.00050   1.89923
   A15        1.94878  -0.00015  -0.00084   0.00010  -0.00074   1.94805
   A16        1.91364  -0.00002   0.00018   0.00065   0.00083   1.91447
   A17        1.95272  -0.00017  -0.00083   0.00030  -0.00053   1.95219
   A18        1.79556   0.00030   0.00150  -0.00107   0.00043   1.79599
   A19        1.92728   0.00007  -0.00031   0.00069   0.00038   1.92766
   A20        1.94108  -0.00010  -0.00054  -0.00143  -0.00198   1.93910
   A21        1.89058   0.00001   0.00033   0.00061   0.00094   1.89152
   A22        2.05359  -0.00009  -0.00011   0.00030   0.00019   2.05378
   A23        2.08768  -0.00001   0.00059  -0.00053   0.00006   2.08774
   A24        1.52984   0.00012   0.00013   0.00013   0.00026   1.53010
   A25        1.49124   0.00004  -0.00007   0.00011   0.00005   1.49129
   A26        1.93285   0.00006   0.00008   0.00005   0.00013   1.93297
   A27        2.10377  -0.00022  -0.00061  -0.00055  -0.00116   2.10261
   A28        1.96569  -0.00006   0.00013   0.00006   0.00018   1.96587
   A29        2.06646   0.00013  -0.00070   0.00190   0.00120   2.06765
   A30        1.88112   0.00004   0.00094  -0.00125  -0.00030   1.88082
   A31        1.93084  -0.00001  -0.00066   0.00225   0.00159   1.93242
   A32        1.94924  -0.00005   0.00002   0.00003   0.00005   1.94928
   A33        1.91059   0.00000   0.00017  -0.00161  -0.00144   1.90915
   A34        2.04050   0.00007  -0.00005   0.00013   0.00009   2.04059
   A35        1.53263  -0.00005   0.00002  -0.00008  -0.00006   1.53257
   A36        2.06209   0.00005   0.00046  -0.00067  -0.00022   2.06188
   A37        1.50465  -0.00007  -0.00027   0.00038   0.00011   1.50475
   A38        2.06429   0.00007  -0.00005   0.00014   0.00009   2.06438
   A39        1.95673   0.00000  -0.00028   0.00049   0.00022   1.95695
   A40        2.05643  -0.00001   0.00016  -0.00033  -0.00017   2.05626
   A41        1.97751   0.00002   0.00009  -0.00028  -0.00018   1.97732
   A42        1.88468  -0.00001   0.00024  -0.00027  -0.00003   1.88465
   A43        1.91486   0.00005  -0.00017   0.00027   0.00009   1.91495
   A44        1.97659   0.00006  -0.00027   0.00044   0.00017   1.97676
   A45        1.92060   0.00000  -0.00007   0.00005  -0.00002   1.92058
   A46        1.88500  -0.00006   0.00017  -0.00027  -0.00011   1.88490
   A47        1.88656  -0.00002   0.00018  -0.00026  -0.00007   1.88648
   A48        1.87768  -0.00003   0.00020  -0.00027  -0.00008   1.87760
   A49        1.98633  -0.00004  -0.00042   0.00047   0.00005   1.98637
   A50        1.93026  -0.00007  -0.00013  -0.00011  -0.00024   1.93003
   A51        1.91081   0.00010  -0.00007   0.00036   0.00029   1.91110
   A52        1.87498  -0.00001   0.00004  -0.00022  -0.00018   1.87480
   A53        1.86914   0.00002   0.00007   0.00017   0.00025   1.86939
   A54        1.88901   0.00000   0.00056  -0.00074  -0.00018   1.88883
   A55        1.91461  -0.00004  -0.00032   0.00022  -0.00011   1.91451
   A56        1.86724   0.00010  -0.00062   0.00103   0.00041   1.86765
   A57        1.92265   0.00010  -0.00017   0.00042   0.00025   1.92290
   A58        1.91374  -0.00006   0.00017  -0.00038  -0.00020   1.91354
   A59        1.93075  -0.00006   0.00043  -0.00070  -0.00028   1.93048
   A60        1.91378  -0.00004   0.00047  -0.00053  -0.00006   1.91372
   A61        1.97318   0.00039   0.00061  -0.00025   0.00036   1.97354
   A62        1.86526   0.00019  -0.00091   0.00183   0.00093   1.86618
   A63        1.85745   0.00000   0.00038  -0.00066  -0.00028   1.85717
   A64        1.91422  -0.00001  -0.00113   0.00130   0.00016   1.91438
   A65        1.92898   0.00000  -0.00029  -0.00005  -0.00034   1.92864
   A66        1.88753   0.00002   0.00042  -0.00048  -0.00007   1.88747
   A67        1.92587  -0.00002   0.00000   0.00023   0.00023   1.92610
   A68        1.94720   0.00001   0.00061  -0.00035   0.00027   1.94747
   A69        1.96377   0.00001   0.00041   0.00037   0.00078   1.96456
   A70        1.97782  -0.00024  -0.00067   0.00043  -0.00024   1.97758
   A71        1.87716   0.00014  -0.00053   0.00100   0.00048   1.87764
   A72        1.94781   0.00030  -0.00021   0.00105   0.00085   1.94866
   A73        1.85998  -0.00020  -0.00107   0.00037  -0.00070   1.85928
   A74        1.82637  -0.00003   0.00213  -0.00352  -0.00139   1.82498
   A75        1.93274   0.00004   0.00050  -0.00007   0.00044   1.93319
   A76        1.89292  -0.00004  -0.00061   0.00059  -0.00003   1.89289
   A77        1.97121   0.00001   0.00003   0.00011   0.00013   1.97134
   A78        1.92379   0.00006  -0.00032   0.00017  -0.00015   1.92364
   A79        1.94629  -0.00001   0.00040  -0.00042  -0.00002   1.94627
   A80        1.79122  -0.00008  -0.00010  -0.00036  -0.00046   1.79076
   A81        1.93043   0.00001  -0.00023   0.00019  -0.00005   1.93038
   A82        1.93926  -0.00006   0.00005   0.00027   0.00032   1.93958
   A83        1.90106   0.00001  -0.00020  -0.00009  -0.00028   1.90078
   A84        2.04970   0.00003   0.00015  -0.00008   0.00007   2.04977
   A85        2.08085  -0.00003  -0.00002  -0.00014  -0.00016   2.08069
   A86        1.52850   0.00004   0.00034  -0.00021   0.00013   1.52863
   A87        1.49124  -0.00006   0.00004  -0.00017  -0.00012   1.49112
   A88        1.94239   0.00003   0.00030  -0.00027   0.00003   1.94242
   A89        2.09247   0.00009  -0.00024   0.00056   0.00032   2.09279
   A90        1.95633   0.00003   0.00020  -0.00035  -0.00015   1.95618
   A91        2.07408   0.00003  -0.00198   0.00299   0.00102   2.07510
   A92        1.88374  -0.00010   0.00137  -0.00226  -0.00089   1.88285
   A93        1.93605  -0.00005  -0.00261   0.00334   0.00073   1.93678
   A94        1.95023   0.00003   0.00008  -0.00011  -0.00002   1.95020
   A95        1.90915   0.00000   0.00157  -0.00188  -0.00031   1.90884
   A96        2.03887  -0.00001   0.00001   0.00001   0.00002   2.03889
   A97        1.52899   0.00006   0.00055  -0.00053   0.00001   1.52901
   A98        2.06204  -0.00003   0.00037  -0.00077  -0.00040   2.06164
   A99        1.50308  -0.00001  -0.00026   0.00035   0.00009   1.50317
   A100       2.06475   0.00000  -0.00004   0.00016   0.00011   2.06486
   A101       1.95984   0.00001  -0.00024   0.00027   0.00003   1.95987
   A102       2.05826   0.00002   0.00018  -0.00011   0.00007   2.05833
   A103       1.97486   0.00000   0.00012  -0.00029  -0.00017   1.97469
   A104       1.88361  -0.00002   0.00016  -0.00027  -0.00011   1.88350
   A105       1.92383  -0.00001  -0.00016   0.00016   0.00000   1.92383
   A106       1.97775   0.00008  -0.00015   0.00029   0.00014   1.97789
   A107       1.92088   0.00001  -0.00016   0.00019   0.00003   1.92091
   A108       1.87923  -0.00003   0.00015  -0.00019  -0.00004   1.87918
   A109       1.88166  -0.00001   0.00017  -0.00026  -0.00009   1.88157
   A110       1.87731  -0.00004   0.00018  -0.00023  -0.00005   1.87726
   A111       1.98823   0.00006  -0.00072   0.00119   0.00048   1.98871
   A112       1.92631   0.00003   0.00005  -0.00014  -0.00008   1.92623
   A113       1.91778   0.00000  -0.00017   0.00027   0.00009   1.91788
   A114       1.87352  -0.00004   0.00052  -0.00082  -0.00030   1.87322
   A115       1.87026  -0.00004   0.00012  -0.00021  -0.00008   1.87018
   A116       1.88400  -0.00001   0.00025  -0.00039  -0.00014   1.88386
   A117       1.91334   0.00004  -0.00030   0.00048   0.00018   1.91352
   A118       1.88344   0.00003  -0.00060   0.00083   0.00023   1.88367
   A119       1.92837   0.00001  -0.00016   0.00021   0.00005   1.92842
   A120       1.91295  -0.00003   0.00036  -0.00054  -0.00018   1.91276
   A121       1.91866  -0.00002   0.00028  -0.00039  -0.00011   1.91855
   A122       1.90671  -0.00003   0.00041  -0.00058  -0.00017   1.90653
   A123       1.89972   0.00055   0.00224  -0.00204   0.00020   1.89991
   A124       2.87989  -0.00129  -0.00138   0.00038  -0.00100   2.87889
    D1        1.69196  -0.00004  -0.00677   0.00614  -0.00063   1.69133
    D2       -0.50498  -0.00002  -0.00515   0.00452  -0.00063  -0.50561
    D3       -2.53611   0.00004  -0.00730   0.00752   0.00022  -2.53589
    D4       -2.57550  -0.00003  -0.00616   0.00557  -0.00059  -2.57609
    D5        1.51074  -0.00001  -0.00454   0.00395  -0.00059   1.51015
    D6       -0.52038   0.00005  -0.00669   0.00695   0.00026  -0.52013
    D7       -0.45352   0.00003  -0.00626   0.00524  -0.00103  -0.45455
    D8       -2.65047   0.00005  -0.00464   0.00362  -0.00103  -2.65149
    D9        1.60160   0.00011  -0.00679   0.00661  -0.00018   1.60142
   D10       -1.03313  -0.00009   0.00428  -0.00709  -0.00281  -1.03594
   D11        1.27206  -0.00004   0.00366  -0.00492  -0.00126   1.27080
   D12       -2.69387  -0.00002   0.00445  -0.00722  -0.00277  -2.69664
   D13       -3.08526  -0.00005   0.00357  -0.00623  -0.00266  -3.08792
   D14       -0.78006   0.00000   0.00294  -0.00406  -0.00111  -0.78118
   D15        1.53718   0.00002   0.00374  -0.00636  -0.00262   1.53456
   D16        1.09659  -0.00015   0.00345  -0.00564  -0.00219   1.09440
   D17       -2.88141  -0.00010   0.00283  -0.00346  -0.00064  -2.88204
   D18       -0.56416  -0.00008   0.00362  -0.00576  -0.00214  -0.56630
   D19        0.43378   0.00008   0.00624  -0.00152   0.00473   0.43851
   D20        2.54737   0.00008   0.00661  -0.00074   0.00587   2.55325
   D21       -1.76613   0.00030   0.00831  -0.00203   0.00628  -1.75984
   D22        2.65327   0.00002   0.00461   0.00015   0.00476   2.65804
   D23       -1.51632   0.00002   0.00498   0.00093   0.00591  -1.51041
   D24        0.45336   0.00024   0.00668  -0.00036   0.00632   0.45968
   D25       -1.62745  -0.00003   0.00669  -0.00274   0.00394  -1.62351
   D26        0.48614  -0.00003   0.00705  -0.00197   0.00509   0.49123
   D27        2.45583   0.00019   0.00876  -0.00326   0.00550   2.46133
   D28        1.73619  -0.00003  -0.00080   0.00226   0.00146   1.73765
   D29       -0.48182   0.00016   0.00142   0.00028   0.00170  -0.48012
   D30       -2.49739   0.00008   0.00041   0.00109   0.00151  -2.49588
   D31        2.92005  -0.00007  -0.00260  -0.00157  -0.00417   2.91588
   D32       -1.05005  -0.00022  -0.00350  -0.00179  -0.00529  -1.05534
   D33        0.60312  -0.00012  -0.00341  -0.00191  -0.00532   0.59780
   D34        0.81516  -0.00001  -0.00322  -0.00191  -0.00512   0.81003
   D35        3.12825  -0.00017  -0.00411  -0.00213  -0.00624   3.12201
   D36       -1.50177  -0.00007  -0.00402  -0.00225  -0.00627  -1.50804
   D37       -1.16539  -0.00027  -0.00468  -0.00116  -0.00585  -1.17124
   D38        1.14769  -0.00042  -0.00558  -0.00139  -0.00696   1.14073
   D39        2.80086  -0.00032  -0.00549  -0.00151  -0.00699   2.79387
   D40        0.92360  -0.00007  -0.00609   0.00711   0.00102   0.92462
   D41       -1.15106  -0.00004  -0.00577   0.00685   0.00108  -1.14998
   D42        3.05299  -0.00010  -0.00588   0.00665   0.00077   3.05376
   D43        3.05792   0.00004  -0.00610   0.00752   0.00142   3.05933
   D44        0.98326   0.00008  -0.00578   0.00726   0.00148   0.98473
   D45       -1.09588   0.00001  -0.00589   0.00706   0.00117  -1.09471
   D46       -1.14519  -0.00001  -0.00617   0.00759   0.00142  -1.14377
   D47        3.06334   0.00003  -0.00585   0.00733   0.00148   3.06481
   D48        0.98420  -0.00004  -0.00596   0.00713   0.00117   0.98537
   D49        2.63824  -0.00059  -0.00948   0.00390  -0.00558   2.63266
   D50        0.44112  -0.00056  -0.00763   0.00352  -0.00411   0.43701
   D51       -1.61155  -0.00062  -0.00831   0.00322  -0.00509  -1.61664
   D52        1.43416   0.00008   0.00012   0.00121   0.00134   1.43550
   D53       -2.88574   0.00003   0.00024   0.00132   0.00156  -2.88418
   D54       -0.66825  -0.00005   0.00115  -0.00098   0.00018  -0.66807
   D55       -2.60164  -0.00001  -0.00097   0.00108   0.00011  -2.60152
   D56       -0.63835  -0.00006  -0.00085   0.00119   0.00034  -0.63801
   D57        1.57914  -0.00014   0.00006  -0.00111  -0.00105   1.57810
   D58       -0.46404   0.00002  -0.00024   0.00063   0.00040  -0.46365
   D59        1.49924  -0.00002  -0.00012   0.00074   0.00062   1.49986
   D60       -2.56645  -0.00010   0.00080  -0.00156  -0.00076  -2.56722
   D61       -1.48134   0.00007   0.00067   0.00102   0.00168  -1.47966
   D62        0.60791   0.00004   0.00068   0.00089   0.00157   0.60947
   D63        2.81842   0.00007   0.00071   0.00111   0.00181   2.82023
   D64        2.57360  -0.00003   0.00029  -0.00012   0.00017   2.57377
   D65       -1.62033  -0.00007   0.00030  -0.00025   0.00005  -1.62028
   D66        0.59018  -0.00003   0.00033  -0.00003   0.00030   0.59048
   D67        0.46626   0.00000   0.00017  -0.00040  -0.00024   0.46602
   D68        2.55551  -0.00003   0.00018  -0.00053  -0.00035   2.55516
   D69       -1.51716   0.00000   0.00021  -0.00031  -0.00010  -1.51727
   D70       -1.45605   0.00001   0.00006   0.00103   0.00109  -1.45496
   D71        2.56986   0.00003   0.00071  -0.00130  -0.00059   2.56928
   D72        0.46380  -0.00001   0.00019  -0.00051  -0.00033   0.46347
   D73        2.89694  -0.00007   0.00000   0.00092   0.00092   2.89786
   D74        0.63966  -0.00005   0.00065  -0.00141  -0.00076   0.63891
   D75       -1.46640  -0.00009   0.00012  -0.00062  -0.00050  -1.46690
   D76        0.68084  -0.00019  -0.00085   0.00093   0.00007   0.68091
   D77       -1.57644  -0.00018  -0.00021  -0.00140  -0.00161  -1.57804
   D78        2.60069  -0.00022  -0.00073  -0.00061  -0.00134   2.59934
   D79        1.25531  -0.00009  -0.00184   0.00199   0.00016   1.25547
   D80       -0.85215  -0.00009  -0.00175   0.00186   0.00011  -0.85203
   D81       -2.95431  -0.00009  -0.00177   0.00187   0.00011  -2.95420
   D82        2.89194  -0.00004  -0.00183   0.00217   0.00034   2.89229
   D83        0.78449  -0.00004  -0.00174   0.00204   0.00030   0.78478
   D84       -1.31768  -0.00004  -0.00176   0.00205   0.00030  -1.31738
   D85       -1.07978   0.00012  -0.00187   0.00373   0.00185  -1.07793
   D86        3.09594   0.00012  -0.00178   0.00359   0.00181   3.09775
   D87        0.99378   0.00012  -0.00180   0.00361   0.00181   0.99559
   D88        0.79123  -0.00003   0.00687  -0.00977  -0.00289   0.78833
   D89       -1.32119   0.00006   0.00721  -0.00973  -0.00252  -1.32371
   D90        2.88201   0.00004   0.00664  -0.00898  -0.00234   2.87967
   D91       -0.99530  -0.00002   0.00788  -0.01092  -0.00303  -0.99833
   D92       -3.10772   0.00007   0.00822  -0.01088  -0.00266  -3.11038
   D93        1.09548   0.00005   0.00765  -0.01013  -0.00248   1.09301
   D94        3.03209  -0.00009   0.00740  -0.01143  -0.00402   3.02806
   D95        0.91967   0.00000   0.00774  -0.01139  -0.00365   0.91602
   D96       -1.16031  -0.00002   0.00717  -0.01064  -0.00347  -1.16378
   D97        1.47170   0.00006  -0.00084   0.00284   0.00199   1.47370
   D98       -0.62483   0.00002  -0.00067   0.00253   0.00187  -0.62296
   D99       -2.84849   0.00002  -0.00126   0.00351   0.00226  -2.84623
   D100      -0.46784   0.00009  -0.00016   0.00063   0.00046  -0.46738
   D101      -2.56437   0.00005   0.00002   0.00033   0.00034  -2.56403
   D102       1.49515   0.00006  -0.00057   0.00130   0.00073   1.49588
   D103      -2.55450   0.00002  -0.00024   0.00069   0.00046  -2.55404
   D104       1.63215  -0.00001  -0.00006   0.00039   0.00033   1.63249
   D105      -0.59151  -0.00001  -0.00065   0.00137   0.00072  -0.59078
   D106      -2.01603   0.00001  -0.00045   0.00492   0.00447  -2.01156
   D107       1.64248   0.00010   0.00135   0.00253   0.00389   1.64637
   D108      -0.58777  -0.00013   0.00186   0.00039   0.00224  -0.58553
   D109      -2.59764  -0.00004  -0.00004   0.00382   0.00378  -2.59387
   D110      -2.62186   0.00010   0.00143   0.00218   0.00361  -2.61825
   D111       1.43107  -0.00012   0.00193   0.00003   0.00196   1.43303
   D112      -0.57880  -0.00004   0.00003   0.00347   0.00350  -0.57530
   D113      -0.50076   0.00010   0.00210   0.00193   0.00402  -0.49673
   D114      -2.73101  -0.00013   0.00260  -0.00022   0.00238  -2.72863
   D115       1.54230  -0.00004   0.00070   0.00322   0.00391   1.54622
   D116      -1.02345   0.00000   0.00230  -0.00483  -0.00252  -1.02597
   D117       1.28493  -0.00002   0.00010  -0.00195  -0.00185   1.28307
   D118      -2.68149  -0.00004   0.00205  -0.00473  -0.00269  -2.68418
   D119      -3.07313   0.00001   0.00201  -0.00413  -0.00212  -3.07524
   D120      -0.76475  -0.00001  -0.00019  -0.00125  -0.00145  -0.76620
   D121       1.55201  -0.00003   0.00175  -0.00404  -0.00229   1.54973
   D122       1.11133   0.00000   0.00107  -0.00345  -0.00237   1.10896
   D123      -2.86348  -0.00003  -0.00113  -0.00057  -0.00170  -2.86518
   D124      -0.54672  -0.00005   0.00082  -0.00335  -0.00254  -0.54925
   D125       0.49033  -0.00009  -0.00485   0.00120  -0.00366   0.48668
   D126       2.60338  -0.00001  -0.00533   0.00175  -0.00359   2.59980
   D127      -1.70668  -0.00012  -0.00581   0.00172  -0.00409  -1.71077
   D128       2.73633  -0.00015  -0.00560   0.00298  -0.00261   2.73372
   D129      -1.43380  -0.00006  -0.00607   0.00353  -0.00254  -1.43635
   D130       0.53932  -0.00017  -0.00655   0.00351  -0.00304   0.53628
   D131      -1.56292  -0.00014  -0.00378  -0.00046  -0.00423  -1.56716
   D132       0.55012  -0.00006  -0.00425   0.00009  -0.00416   0.54596
   D133       2.52325  -0.00017  -0.00473   0.00007  -0.00466   2.51859
   D134       1.12715  -0.00044  -0.00319  -0.00412  -0.00731   1.11983
   D135      -1.11138  -0.00052  -0.00302  -0.00590  -0.00891  -1.12030
   D136      -3.11613  -0.00041  -0.00286  -0.00486  -0.00772  -3.12385
   D137       2.88513   0.00003   0.00435  -0.00299   0.00136   2.88649
   D138      -1.08916   0.00003   0.00440  -0.00271   0.00169  -1.08746
   D139       0.56618   0.00006   0.00472  -0.00288   0.00184   0.56803
   D140       0.79045   0.00001   0.00500  -0.00379   0.00121   0.79166
   D141       3.09934   0.00001   0.00505  -0.00351   0.00154   3.10088
   D142      -1.52850   0.00003   0.00537  -0.00368   0.00169  -1.52681
   D143      -1.18716   0.00007   0.00508  -0.00322   0.00186  -1.18530
   D144       1.12173   0.00007   0.00513  -0.00294   0.00220   1.12393
   D145       2.77707   0.00010   0.00546  -0.00311   0.00235   2.77942
   D146       0.90202  -0.00004   0.00315  -0.00570  -0.00255   0.89947
   D147      -1.18043  -0.00005   0.00324  -0.00581  -0.00258  -1.18301
   D148       3.01919  -0.00003   0.00320  -0.00573  -0.00254   3.01665
   D149       3.02059   0.00002   0.00318  -0.00530  -0.00212   3.01847
   D150       0.93813   0.00002   0.00327  -0.00541  -0.00214   0.93599
   D151      -1.14543   0.00003   0.00323  -0.00533  -0.00210  -1.14753
   D152      -1.18765   0.00000   0.00344  -0.00590  -0.00246  -1.19011
   D153       3.01308   0.00000   0.00353  -0.00601  -0.00248   3.01060
   D154       0.92952   0.00001   0.00349  -0.00594  -0.00244   0.92708
   D155       1.43815   0.00005   0.00051  -0.00060  -0.00008   1.43807
   D156      -2.89112   0.00006   0.00076  -0.00106  -0.00030  -2.89141
   D157      -0.67044   0.00003   0.00288  -0.00416  -0.00129  -0.67173
   D158      -2.59842   0.00003   0.00036  -0.00013   0.00023  -2.59819
   D159      -0.64451   0.00004   0.00062  -0.00060   0.00002  -0.64449
   D160       1.57617   0.00001   0.00273  -0.00370  -0.00097   1.57519
   D161      -0.47064   0.00003   0.00058  -0.00044   0.00014  -0.47050
   D162       1.48328   0.00004   0.00084  -0.00091  -0.00007   1.48320
   D163      -2.57923   0.00000   0.00295  -0.00401  -0.00106  -2.58030
   D164      -1.47299   0.00001  -0.00093   0.00051  -0.00042  -1.47342
   D165       0.61756   0.00002  -0.00088   0.00063  -0.00026   0.61731
   D166       2.82997   0.00001  -0.00092   0.00064  -0.00028   2.82969
   D167       2.57310   0.00001  -0.00039   0.00045   0.00006   2.57316
   D168      -1.61953   0.00003  -0.00034   0.00056   0.00022  -1.61931
   D169       0.59287   0.00001  -0.00038   0.00058   0.00020   0.59307
   D170       0.47314  -0.00004  -0.00077   0.00071  -0.00006   0.47308
   D171       2.56370  -0.00002  -0.00073   0.00083   0.00011   2.56381
   D172      -1.50708  -0.00004  -0.00077   0.00085   0.00008  -1.50700
   D173      -1.44693  -0.00006  -0.00230   0.00242   0.00012  -1.44681
   D174       2.57399  -0.00005   0.00010  -0.00068  -0.00058   2.57341
   D175       0.47046  -0.00004  -0.00065   0.00051  -0.00014   0.47032
   D176       2.89638  -0.00007  -0.00265   0.00281   0.00015   2.89653
   D177       0.63412  -0.00005  -0.00026  -0.00029  -0.00055   0.63357
   D178      -1.46941  -0.00005  -0.00100   0.00089  -0.00011  -1.46952
   D179       0.67867   0.00002  -0.00304   0.00371   0.00068   0.67935
   D180      -1.58359   0.00004  -0.00064   0.00061  -0.00003  -1.58362
   D181       2.59606   0.00004  -0.00139   0.00180   0.00041   2.59648
   D182       1.27599   0.00004   0.00013  -0.00004   0.00009   1.27609
   D183      -0.83127   0.00004   0.00016  -0.00010   0.00006  -0.83122
   D184      -2.93395   0.00002   0.00014  -0.00014   0.00000  -2.93395
   D185       2.91295   0.00000   0.00039  -0.00049  -0.00010   2.91285
   D186       0.80569  -0.00001   0.00042  -0.00056  -0.00014   0.80555
   D187      -1.29699  -0.00002   0.00040  -0.00060  -0.00019  -1.29718
   D188      -1.05385  -0.00002  -0.00095   0.00134   0.00039  -1.05346
   D189       3.12207  -0.00003  -0.00092   0.00127   0.00035   3.12243
   D190       1.01940  -0.00004  -0.00094   0.00124   0.00030   1.01969
   D191       0.86929   0.00001   0.00303  -0.00405  -0.00103   0.86826
   D192      -1.23965   0.00000   0.00281  -0.00372  -0.00091  -1.24056
   D193       2.96779   0.00000   0.00258  -0.00332  -0.00075   2.96705
   D194      -0.91495   0.00000   0.00453  -0.00633  -0.00180  -0.91675
   D195      -3.02389  -0.00001   0.00432  -0.00600  -0.00168  -3.02558
   D196       1.18355  -0.00001   0.00408  -0.00560  -0.00152   1.18203
   D197       3.11672   0.00003   0.00462  -0.00621  -0.00159   3.11513
   D198       1.00777   0.00002   0.00441  -0.00588  -0.00147   1.00630
   D199      -1.06797   0.00002   0.00417  -0.00548  -0.00131  -1.06928
   D200       1.47007  -0.00002  -0.00182   0.00270   0.00087   1.47095
   D201      -0.62650  -0.00003  -0.00167   0.00234   0.00067  -0.62583
   D202      -2.84768  -0.00002  -0.00219   0.00312   0.00093  -2.84675
   D203      -0.47357   0.00001   0.00061  -0.00049   0.00012  -0.47345
   D204      -2.57014   0.00000   0.00076  -0.00085  -0.00009  -2.57023
   D205       1.49186   0.00002   0.00024  -0.00007   0.00017   1.49204
   D206      -2.55616  -0.00001   0.00017   0.00001   0.00018  -2.55598
   D207       1.63045  -0.00001   0.00033  -0.00035  -0.00002   1.63043
   D208      -0.59073   0.00000  -0.00019   0.00043   0.00024  -0.59049
   D209      -2.23912   0.00000   0.00554  -0.00811  -0.00257  -2.24169
         Item               Value     Threshold  Converged?
 Maximum Force            0.001292     0.000450     NO 
 RMS     Force            0.000157     0.000300     YES
 Maximum Displacement     0.047756     0.001800     NO 
 RMS     Displacement     0.011608     0.001200     NO 
 Predicted change in Energy=-2.670252D-05
 GradGradGradGradGradGradGradGradGradGradGradGradGradGradGradGradGradGrad

 Stoichiometry    C20H34O4(3)
 Framework group  C1[X(C20H34O4)]
 Deg. of freedom   168
 Full point group                 C1      NOp   1
 Largest Abelian subgroup         C1      NOp   1
 Largest concise Abelian subgroup C1      NOp   1
                         Standard orientation:                         
 ---------------------------------------------------------------------
 Center     Atomic      Atomic             Coordinates (Angstroms)
 Number     Number       Type             X           Y           Z
 ---------------------------------------------------------------------
      1          6           0       -4.428904    0.882114    0.431054
      2          1           0       -4.450819    0.834880    1.523803
      3          1           0       -5.362700    1.363493    0.121773
      4          6           0       -3.249118    1.784073   -0.016366
      5          6           0       -1.963220    0.958497   -0.390635
      6          6           0       -2.318122   -0.477263   -0.825393
      7          1           0       -1.454815   -0.958944   -1.295183
      8          6           0       -3.045118   -1.250350    0.324024
      9          6           0       -4.333844   -0.523851   -0.171091
     10          1           0       -5.278581   -1.069802   -0.075520
     11          6           0       -3.676070   -0.440005   -1.573360
     12          1           0       -3.903188    0.433345   -2.192568
     13          1           0       -3.836043   -1.332395   -2.178552
     14          6           0       -3.068801   -2.755738    0.035760
     15          1           0       -2.064015   -3.172039    0.162579
     16          1           0       -3.409044   -2.996458   -0.974819
     17          1           0       -3.738257   -3.262351    0.739766
     18          6           0       -2.615778   -1.061101    1.776052
     19          1           0       -2.456556   -0.015999    2.056834
     20          1           0       -1.684709   -1.598927    1.974828
     21          1           0       -3.390937   -1.459605    2.441925
     22          6           0       -1.212799    1.691773   -1.553533
     23          1           0       -1.035562    2.733221   -1.277987
     24          1           0       -1.863723    1.649507   -2.430970
     25          1           0       -0.271858    1.187055   -1.770722
     26          8           0       -1.045752    0.971198    0.619940
     27          8           0       -2.935744    2.780304    0.925841
     28          1           0       -2.172910    2.462862    1.427941
     29          1           0       -3.562756    2.316892   -0.919575
     30          6           0        2.473308   -0.275064    1.791073
     31          1           0        1.740623    0.523234    1.949494
     32          1           0        2.611675   -0.764815    2.760686
     33          6           0        1.901388   -1.318965    0.800877
     34          6           0        2.338982   -1.043261   -0.688195
     35          6           0        3.696170   -0.307981   -0.732737
     36          1           0        4.122036   -0.345495   -1.741478
     37          6           0        3.601998    1.090674   -0.042349
     38          6           0        3.801265    0.306140    1.292928
     39          1           0        4.343897    0.821506    2.092617
     40          6           0        4.558641   -0.771081    0.471161
     41          1           0        4.479507   -1.812833    0.795788
     42          1           0        5.615611   -0.541553    0.335210
     43          6           0        4.815322    1.963393   -0.384678
     44          1           0        4.749995    2.313293   -1.420828
     45          1           0        5.769183    1.442477   -0.269990
     46          1           0        4.839757    2.844748    0.265649
     47          6           0        2.348237    1.942327   -0.216947
     48          1           0        1.416939    1.405574   -0.021946
     49          1           0        2.291947    2.332605   -1.238312
     50          1           0        2.379024    2.796706    0.469866
     51          6           0        2.441279   -2.407752   -1.432798
     52          1           0        1.518963   -2.974034   -1.289369
     53          1           0        3.282126   -2.961994   -1.005965
     54          1           0        2.618703   -2.249305   -2.498336
     55          8           0        1.387773   -0.381770   -1.408342
     56          8           0        0.515124   -1.484540    0.909759
     57          1           0        0.079334   -0.651902    0.664704
     58          1           0        2.317029   -2.293969    1.071986
 ---------------------------------------------------------------------
 Rotational constants (GHZ):           0.4552222           0.1454322           0.1307860
 Standard basis: 6-31++G(d,p) (6D, 7F)
 There are   660 symmetry adapted cartesian basis functions of A   symmetry.
 There are   660 symmetry adapted basis functions of A   symmetry.
   660 basis functions,  1040 primitive gaussians,   660 cartesian basis functions
    94 alpha electrons       92 beta electrons
       nuclear repulsion energy      2408.6952415465 Hartrees.
 NAtoms=   58 NActive=   58 NUniq=   58 SFac= 1.00D+00 NAtFMM=   60 NAOKFM=F Big=F
 Integral buffers will be    131072 words long.
 Raffenetti 2 integral format.
 Two-electron integral symmetry is turned on.
 Nuclear repulsion after empirical dispersion term =     2408.6331340535 Hartrees.
 One-electron integrals computed using PRISM.
 NBasis=   660 RedAO= T EigKep=  1.13D-06  NBF=   660
 NBsUse=   660 1.00D-06 EigRej= -1.00D+00 NBFU=   660
 Initial guess from the checkpoint file:  "2_1_1000-wb97-opt.chk"
 B after Tr=     0.000000    0.000000    0.000000
         Rot=    0.999999    0.000606   -0.000004   -0.001085 Ang=   0.14 deg.
 Initial guess <Sx>= 0.0000 <Sy>= 0.0000 <Sz>= 1.0000 <S**2>= 2.0092 S= 1.0031
 ExpMin= 3.60D-02 ExpMax= 5.48D+03 ExpMxC= 8.25D+02 IAcc=3 IRadAn=         7 AccDes= 0.00D+00
 Harris functional with IExCor= 4639 and IRadAn=       7 diagonalized for initial guess.
 HarFok:  IExCor= 4639 AccDes= 0.00D+00 IRadAn=         7 IDoV= 1 UseB2=F ITyADJ=14
 ICtDFT=  3500011 ScaDFX=  1.000000  1.000000  1.000000  1.000000
 FoFCou: FMM=F IPFlag=           0 FMFlag=      100000 FMFlg1=           0
         NFxFlg=           0 DoJE=T BraDBF=F KetDBF=T FulRan=T
         wScrn=  0.000000 ICntrl=       500 IOpCl=  0 I1Cent=   200000004 NGrid=           0
         NMat0=    1 NMatS0=      1 NMatT0=    0 NMatD0=    1 NMtDS0=    0 NMtDT0=    0
 Petite list used in FoFCou.
 Requested convergence on RMS density matrix=1.00D-08 within 128 cycles.
 Requested convergence on MAX density matrix=1.00D-06.
 Requested convergence on             energy=1.00D-06.
 No special actions if energy rises.
 Restarting incremental Fock formation.
 SCF Done:  E(UwB97XD) =  -1083.10016450     A.U. after   22 cycles
            NFock= 22  Conv=0.37D-08     -V/T= 2.0092
 <Sx>= 0.0000 <Sy>= 0.0000 <Sz>= 1.0000 <S**2>= 2.0092 S= 1.0031
 <L.S>=  0.00000000000    
 Annihilation of the first spin contaminant:
 S**2 before annihilation     2.0092,   after     2.0001
 Calling FoFJK, ICntrl=      2127 FMM=F ISym2X=0 I1Cent= 0 IOpClX= 1 NMat=1 NMatS=1 NMatT=0.
 ***** Axes restored to original set *****
 -------------------------------------------------------------------
 Center     Atomic                   Forces (Hartrees/Bohr)
 Number     Number              X              Y              Z
 -------------------------------------------------------------------
      1        6          -0.000172805   -0.000150119   -0.000074168
      2        1          -0.000076847   -0.000032067   -0.000143090
      3        1           0.000068436   -0.000013889    0.000036897
      4        6          -0.000036364    0.000009760    0.000091384
      5        6           0.000043449   -0.000079364    0.000007577
      6        6           0.000069675    0.000074582   -0.000004739
      7        1          -0.000016837   -0.000028571    0.000029558
      8        6          -0.000026472    0.000091469    0.000072727
      9        6          -0.000059946    0.000054411    0.000034103
     10        1           0.000028948   -0.000049131   -0.000017860
     11        6          -0.000086979   -0.000033572   -0.000054898
     12        1           0.000010044    0.000060771    0.000022268
     13        1          -0.000016177   -0.000052414    0.000054137
     14        6           0.000049330    0.000063583   -0.000015741
     15        1          -0.000046792   -0.000012212    0.000010855
     16        1           0.000024707   -0.000031353    0.000063175
     17        1           0.000049370   -0.000047307   -0.000050169
     18        6           0.000180537   -0.000033945    0.000047904
     19        1           0.000057460    0.000115953   -0.000036211
     20        1          -0.000046485   -0.000004060   -0.000018136
     21        1           0.000054173   -0.000020963   -0.000062214
     22        6           0.000035071   -0.000055246   -0.000092029
     23        1          -0.000006348    0.000062417    0.000019911
     24        1           0.000017357    0.000004033    0.000065440
     25        1          -0.000092401   -0.000031865    0.000005362
     26        8           0.000021669    0.000216874    0.000036004
     27        8           0.000235218    0.000097497    0.000114037
     28        1          -0.000247411   -0.000110882   -0.000140270
     29        1           0.000001778    0.000017594    0.000007845
     30        6           0.000013131    0.000121745    0.000241852
     31        1           0.000101622    0.000119071    0.000041531
     32        1          -0.000041278   -0.000003261   -0.000047636
     33        6          -0.000153993   -0.000055982    0.000059030
     34        6           0.000033313   -0.000022669   -0.000079525
     35        6          -0.000055250    0.000033161   -0.000069882
     36        1          -0.000021689    0.000001664    0.000045174
     37        6           0.000140784   -0.000163322   -0.000033126
     38        6          -0.000051083   -0.000063427    0.000067483
     39        1          -0.000035034    0.000050317   -0.000016479
     40        6           0.000036944    0.000000902    0.000053881
     41        1           0.000002930   -0.000041275   -0.000017655
     42        1          -0.000051834   -0.000020320    0.000017342
     43        6           0.000003130   -0.000019650   -0.000065384
     44        1           0.000003517    0.000013504    0.000051461
     45        1          -0.000065044    0.000017667    0.000001728
     46        1          -0.000010899    0.000062181   -0.000033899
     47        6          -0.000070531   -0.000018592   -0.000125117
     48        1           0.000090829   -0.000106795   -0.000103364
     49        1           0.000019804   -0.000000505    0.000063580
     50        1          -0.000003564    0.000055092   -0.000048508
     51        6           0.000013353    0.000086209   -0.000091389
     52        1           0.000050213   -0.000029989    0.000007150
     53        1          -0.000060238   -0.000053275   -0.000022582
     54        1          -0.000022531    0.000002606    0.000056695
     55        8           0.000103152    0.000011529    0.000030103
     56        8           0.000039026   -0.000209454    0.000122413
     57        1           0.000009298    0.000173083   -0.000090631
     58        1          -0.000033440   -0.000022200   -0.000023904
 -------------------------------------------------------------------
 Cartesian Forces:  Max     0.000247411 RMS     0.000074039

 GradGradGradGradGradGradGradGradGradGradGradGradGradGradGradGradGradGrad
 Berny optimization.
 Using GEDIIS/GDIIS optimizer.
 FormGI is forming the generalized inverse of G from B-inverse, IUseBI=4.
 Internal  Forces:  Max     0.000438112 RMS     0.000065838
 Search for a local minimum.
 Step number   6 out of a maximum of  348
 All quantities printed in internal units (Hartrees-Bohrs-Radians)
 Mixed Optimization -- En-DIIS/RFO-DIIS
 Swapping is turned off.
 Update second derivatives using D2CorX and points    2    1    3    4    5
                                                      6
 DE= -2.20D-05 DEPred=-2.67D-05 R= 8.22D-01
 TightC=F SS=  1.41D+00  RLast= 3.86D-02 DXNew= 8.4090D-02 1.1573D-01
 Trust test= 8.22D-01 RLast= 3.86D-02 DXMaxT set to 8.41D-02
 ITU=  1 -1  0 -1 -1  0
     Eigenvalues ---    0.00227   0.00230   0.00300   0.00322   0.00329
     Eigenvalues ---    0.00360   0.00413   0.00442   0.00721   0.00948
     Eigenvalues ---    0.01036   0.01518   0.01568   0.01589   0.01734
     Eigenvalues ---    0.02106   0.02168   0.02655   0.02675   0.02731
     Eigenvalues ---    0.02748   0.02878   0.02898   0.03035   0.03118
     Eigenvalues ---    0.03336   0.03419   0.03613   0.03708   0.04091
     Eigenvalues ---    0.04197   0.04256   0.04313   0.04439   0.04450
     Eigenvalues ---    0.04690   0.04696   0.04774   0.04846   0.05074
     Eigenvalues ---    0.05239   0.05274   0.05302   0.05307   0.05335
     Eigenvalues ---    0.05529   0.05598   0.05625   0.05631   0.05639
     Eigenvalues ---    0.05676   0.05690   0.05705   0.05857   0.05870
     Eigenvalues ---    0.05957   0.05980   0.06437   0.06643   0.06729
     Eigenvalues ---    0.06744   0.06805   0.06890   0.06985   0.07387
     Eigenvalues ---    0.07557   0.07972   0.08127   0.08187   0.08449
     Eigenvalues ---    0.08695   0.08761   0.09099   0.09137   0.09472
     Eigenvalues ---    0.09736   0.10497   0.10650   0.12008   0.12241
     Eigenvalues ---    0.12364   0.12974   0.15368   0.15980   0.16000
     Eigenvalues ---    0.16000   0.16000   0.16000   0.16000   0.16000
     Eigenvalues ---    0.16000   0.16000   0.16000   0.16000   0.16000
     Eigenvalues ---    0.16000   0.16000   0.16000   0.16000   0.16029
     Eigenvalues ---    0.16042   0.16198   0.16397   0.17170   0.18553
     Eigenvalues ---    0.18928   0.20751   0.21022   0.22065   0.22762
     Eigenvalues ---    0.23638   0.23982   0.24357   0.24813   0.25482
     Eigenvalues ---    0.25567   0.25964   0.26415   0.26900   0.26989
     Eigenvalues ---    0.27414   0.27615   0.27920   0.28653   0.28973
     Eigenvalues ---    0.29133   0.29236   0.29787   0.30253   0.33877
     Eigenvalues ---    0.33917   0.33986   0.34032   0.34043   0.34075
     Eigenvalues ---    0.34089   0.34103   0.34108   0.34114   0.34119
     Eigenvalues ---    0.34131   0.34166   0.34186   0.34213   0.34226
     Eigenvalues ---    0.34247   0.34259   0.34281   0.34286   0.34306
     Eigenvalues ---    0.34318   0.34340   0.34345   0.34446   0.34482
     Eigenvalues ---    0.34487   0.34492   0.34537   0.34686   0.34704
     Eigenvalues ---    0.34775   0.44255   0.44464   0.49484   0.51862
     Eigenvalues ---    0.52392   0.53460   0.63343
 En-DIIS/RFO-DIIS/Sim-DIIS IScMMF=       -3 using points:     6    5    4    3
 RFO step:  Lambda=-9.46584261D-06.
 DidBck=T Rises=F RFO-DIIS coefs:    0.61764    0.05089    0.35650   -0.02503
 Iteration  1 RMS(Cart)=  0.00344107 RMS(Int)=  0.00000310
 Iteration  2 RMS(Cart)=  0.00000568 RMS(Int)=  0.00000017
 Iteration  3 RMS(Cart)=  0.00000000 RMS(Int)=  0.00000017
 Variable       Old X    -DE/DX   Delta X   Delta X   Delta X     New X
                                 (Linear)    (Quad)   (Total)
    R1        2.06734   0.00014   0.00027  -0.00004   0.00023   2.06757
    R2        2.06954   0.00006   0.00029  -0.00014   0.00015   2.06969
    R3        2.93097   0.00004   0.00014   0.00000   0.00014   2.93111
    R4        2.89588  -0.00009  -0.00003  -0.00008  -0.00011   2.89577
    R5        2.97305  -0.00009   0.00001  -0.00004  -0.00004   2.97302
    R6        2.65803   0.00001   0.00025  -0.00024   0.00001   2.65804
    R7        2.06841   0.00002  -0.00002   0.00005   0.00003   2.06844
    R8        2.91311  -0.00001  -0.00005   0.00004  -0.00001   2.91310
    R9        2.95979   0.00001  -0.00022   0.00034   0.00012   2.95992
   R10        2.57944  -0.00002  -0.00016   0.00018   0.00002   2.57946
   R11        2.06838   0.00004   0.00013  -0.00005   0.00009   2.06847
   R12        2.95629   0.00007   0.00004   0.00016   0.00020   2.95649
   R13        2.93052  -0.00004  -0.00007  -0.00005  -0.00011   2.93041
   R14        2.94807  -0.00026  -0.00037  -0.00011  -0.00047   2.94759
   R15        2.89680   0.00003  -0.00003   0.00012   0.00009   2.89689
   R16        2.88363   0.00000  -0.00003   0.00008   0.00006   2.88369
   R17        2.06985   0.00005   0.00023  -0.00009   0.00013   2.06998
   R18        2.93124   0.00003  -0.00005   0.00010   0.00005   2.93129
   R19        2.06814   0.00006   0.00027  -0.00013   0.00014   2.06828
   R20        2.05990   0.00007   0.00025  -0.00010   0.00015   2.06005
   R21        2.06922   0.00005   0.00027  -0.00014   0.00014   2.06935
   R22        2.06576   0.00007   0.00032  -0.00017   0.00016   2.06591
   R23        2.07048   0.00008   0.00033  -0.00014   0.00019   2.07067
   R24        2.06701   0.00011   0.00030  -0.00011   0.00019   2.06719
   R25        2.06634   0.00004   0.00027  -0.00013   0.00014   2.06649
   R26        2.07273   0.00008   0.00034  -0.00015   0.00019   2.07292
   R27        2.06314   0.00005   0.00028  -0.00014   0.00014   2.06328
   R28        2.06611   0.00006   0.00027  -0.00012   0.00014   2.06625
   R29        2.05909   0.00010   0.00020  -0.00008   0.00012   2.05921
   R30        3.73300   0.00007  -0.00302   0.00449   0.00147   3.73447
   R31        1.82707   0.00030   0.00096  -0.00048   0.00048   1.82755
   R32        2.06941   0.00015   0.00026  -0.00002   0.00024   2.06965
   R33        2.06936   0.00005   0.00027  -0.00014   0.00013   2.06949
   R34        2.92591  -0.00003   0.00015   0.00001   0.00015   2.92606
   R35        2.89653  -0.00007   0.00004  -0.00012  -0.00008   2.89645
   R36        2.97884  -0.00020   0.00004  -0.00010  -0.00006   2.97878
   R37        2.64629   0.00005   0.00028  -0.00019   0.00009   2.64638
   R38        2.06741   0.00004   0.00004   0.00000   0.00004   2.06745
   R39        2.91813   0.00000  -0.00036   0.00039   0.00004   2.91817
   R40        2.94381  -0.00003   0.00009  -0.00007   0.00002   2.94383
   R41        2.57792   0.00009  -0.00012   0.00017   0.00005   2.57797
   R42        2.07037   0.00005   0.00019  -0.00007   0.00012   2.07049
   R43        2.95290  -0.00001   0.00011   0.00007   0.00018   2.95308
   R44        2.93224   0.00002  -0.00010  -0.00002  -0.00012   2.93212
   R45        2.95074  -0.00025  -0.00045  -0.00010  -0.00055   2.95018
   R46        2.89750   0.00009   0.00004   0.00014   0.00017   2.89767
   R47        2.88313  -0.00003  -0.00003   0.00001  -0.00002   2.88311
   R48        2.06971   0.00005   0.00023  -0.00009   0.00013   2.06984
   R49        2.93323   0.00005  -0.00014   0.00018   0.00004   2.93328
   R50        2.06741   0.00004   0.00025  -0.00014   0.00012   2.06753
   R51        2.06002   0.00005   0.00025  -0.00013   0.00012   2.06014
   R52        2.07035   0.00005   0.00029  -0.00015   0.00015   2.07050
   R53        2.06522   0.00005   0.00031  -0.00019   0.00012   2.06534
   R54        2.07036   0.00007   0.00031  -0.00014   0.00017   2.07053
   R55        2.06443   0.00015   0.00025  -0.00005   0.00020   2.06463
   R56        2.06895   0.00006   0.00028  -0.00012   0.00016   2.06910
   R57        2.07235   0.00007   0.00031  -0.00013   0.00018   2.07253
   R58        2.06311   0.00006   0.00022  -0.00008   0.00014   2.06325
   R59        2.06698   0.00008   0.00031  -0.00013   0.00018   2.06715
   R60        2.06314   0.00006   0.00028  -0.00014   0.00015   2.06329
   R61        1.83532   0.00021   0.00089  -0.00050   0.00038   1.83570
    A1        1.85875   0.00003   0.00002   0.00015   0.00017   1.85892
    A2        1.90550   0.00001  -0.00004   0.00000  -0.00004   1.90546
    A3        1.93277   0.00000   0.00004  -0.00012  -0.00008   1.93269
    A4        1.88757  -0.00002   0.00002   0.00007   0.00010   1.88767
    A5        1.92325  -0.00005  -0.00012  -0.00002  -0.00014   1.92311
    A6        1.95304   0.00003   0.00007  -0.00007   0.00001   1.95305
    A7        1.96620  -0.00001  -0.00027   0.00022  -0.00005   1.96615
    A8        1.96938   0.00002  -0.00002  -0.00001  -0.00003   1.96935
    A9        1.87881  -0.00001   0.00029  -0.00015   0.00014   1.87894
   A10        1.92722  -0.00004  -0.00016   0.00001  -0.00015   1.92707
   A11        1.86852   0.00003   0.00050  -0.00027   0.00022   1.86874
   A12        1.84608   0.00001  -0.00029   0.00018  -0.00011   1.84596
   A13        1.94729  -0.00003  -0.00009   0.00002  -0.00007   1.94722
   A14        1.89923   0.00008   0.00000   0.00002   0.00001   1.89924
   A15        1.94805  -0.00001  -0.00012   0.00015   0.00003   1.94808
   A16        1.91447  -0.00002  -0.00013   0.00003  -0.00010   1.91437
   A17        1.95219   0.00005  -0.00001   0.00023   0.00022   1.95241
   A18        1.79599  -0.00008   0.00039  -0.00050  -0.00011   1.79588
   A19        1.92766  -0.00004   0.00026  -0.00022   0.00005   1.92771
   A20        1.93910   0.00000   0.00022   0.00018   0.00040   1.93950
   A21        1.89152   0.00003  -0.00006  -0.00030  -0.00036   1.89115
   A22        2.05378   0.00005  -0.00016   0.00021   0.00005   2.05382
   A23        2.08774   0.00000  -0.00027   0.00011  -0.00015   2.08759
   A24        1.53010  -0.00004  -0.00006   0.00007   0.00002   1.53012
   A25        1.49129   0.00003   0.00005   0.00001   0.00005   1.49134
   A26        1.93297  -0.00004   0.00007   0.00014   0.00021   1.93318
   A27        2.10261   0.00006   0.00034   0.00011   0.00046   2.10307
   A28        1.96587   0.00000  -0.00007   0.00004  -0.00003   1.96585
   A29        2.06765  -0.00012  -0.00041  -0.00041  -0.00082   2.06683
   A30        1.88082   0.00005   0.00003   0.00010   0.00013   1.88095
   A31        1.93242  -0.00007  -0.00049  -0.00051  -0.00100   1.93142
   A32        1.94928   0.00004   0.00014   0.00006   0.00020   1.94949
   A33        1.90915   0.00002   0.00011   0.00031   0.00043   1.90958
   A34        2.04059  -0.00003  -0.00010   0.00006  -0.00005   2.04054
   A35        1.53257   0.00004   0.00007   0.00011   0.00019   1.53275
   A36        2.06188  -0.00001   0.00021  -0.00005   0.00016   2.06204
   A37        1.50475  -0.00002  -0.00002   0.00000  -0.00001   1.50474
   A38        2.06438  -0.00002  -0.00010   0.00006  -0.00004   2.06434
   A39        1.95695   0.00002   0.00015  -0.00016  -0.00002   1.95693
   A40        2.05626   0.00002  -0.00023   0.00017  -0.00006   2.05620
   A41        1.97732   0.00000   0.00047  -0.00036   0.00011   1.97744
   A42        1.88465   0.00000  -0.00019   0.00020   0.00002   1.88466
   A43        1.91495  -0.00001   0.00024  -0.00025  -0.00002   1.91494
   A44        1.97676   0.00002   0.00020  -0.00012   0.00008   1.97684
   A45        1.92058   0.00001   0.00014  -0.00010   0.00005   1.92062
   A46        1.88490  -0.00001  -0.00027   0.00019  -0.00007   1.88482
   A47        1.88648   0.00000  -0.00013   0.00013   0.00000   1.88648
   A48        1.87760  -0.00001  -0.00021   0.00017  -0.00004   1.87755
   A49        1.98637  -0.00003   0.00007  -0.00016  -0.00009   1.98628
   A50        1.93003   0.00003   0.00031  -0.00018   0.00012   1.93015
   A51        1.91110   0.00001   0.00014  -0.00008   0.00005   1.91115
   A52        1.87480   0.00001  -0.00011   0.00018   0.00006   1.87486
   A53        1.86939  -0.00002  -0.00029   0.00014  -0.00015   1.86924
   A54        1.88883  -0.00001  -0.00014   0.00013   0.00000   1.88883
   A55        1.91451   0.00004   0.00029  -0.00017   0.00012   1.91463
   A56        1.86765   0.00003   0.00035  -0.00022   0.00013   1.86778
   A57        1.92290  -0.00001   0.00022  -0.00019   0.00003   1.92293
   A58        1.91354  -0.00003  -0.00029   0.00017  -0.00012   1.91342
   A59        1.93048  -0.00002  -0.00031   0.00025  -0.00006   1.93041
   A60        1.91372  -0.00001  -0.00024   0.00014  -0.00010   1.91362
   A61        1.97354  -0.00031   0.00080  -0.00134  -0.00055   1.97300
   A62        1.86618  -0.00003  -0.00035   0.00041   0.00005   1.86624
   A63        1.85717   0.00003  -0.00005   0.00015   0.00010   1.85727
   A64        1.91438   0.00001   0.00009  -0.00020  -0.00012   1.91427
   A65        1.92864  -0.00003   0.00003  -0.00023  -0.00021   1.92844
   A66        1.88747  -0.00002  -0.00004   0.00016   0.00012   1.88759
   A67        1.92610  -0.00002  -0.00015   0.00011  -0.00004   1.92606
   A68        1.94747   0.00004   0.00012   0.00002   0.00015   1.94761
   A69        1.96456  -0.00002  -0.00007   0.00025   0.00018   1.96473
   A70        1.97758   0.00007   0.00007  -0.00013  -0.00006   1.97752
   A71        1.87764  -0.00002   0.00000   0.00006   0.00005   1.87769
   A72        1.94866  -0.00015  -0.00012  -0.00029  -0.00041   1.94826
   A73        1.85928   0.00006   0.00034  -0.00014   0.00020   1.85948
   A74        1.82498   0.00006  -0.00020   0.00026   0.00006   1.82504
   A75        1.93319   0.00001   0.00002   0.00010   0.00012   1.93331
   A76        1.89289   0.00003  -0.00022   0.00011  -0.00011   1.89278
   A77        1.97134  -0.00006  -0.00002  -0.00004  -0.00006   1.97128
   A78        1.92364  -0.00001   0.00007  -0.00013  -0.00005   1.92358
   A79        1.94627   0.00002   0.00023  -0.00012   0.00012   1.94639
   A80        1.79076   0.00001  -0.00011   0.00007  -0.00004   1.79072
   A81        1.93038  -0.00003   0.00029  -0.00028   0.00001   1.93039
   A82        1.93958  -0.00007  -0.00001   0.00015   0.00014   1.93972
   A83        1.90078   0.00004   0.00009  -0.00053  -0.00044   1.90034
   A84        2.04977   0.00007  -0.00026   0.00035   0.00008   2.04985
   A85        2.08069   0.00001  -0.00016   0.00013  -0.00003   2.08066
   A86        1.52863  -0.00001   0.00000   0.00025   0.00026   1.52888
   A87        1.49112   0.00005   0.00006  -0.00001   0.00004   1.49117
   A88        1.94242  -0.00003   0.00010   0.00029   0.00039   1.94281
   A89        2.09279   0.00002   0.00030   0.00002   0.00032   2.09310
   A90        1.95618   0.00000   0.00023  -0.00003   0.00019   1.95637
   A91        2.07510  -0.00012  -0.00065  -0.00037  -0.00103   2.07407
   A92        1.88285   0.00007   0.00000   0.00011   0.00011   1.88296
   A93        1.93678  -0.00015  -0.00081  -0.00076  -0.00157   1.93521
   A94        1.95020   0.00005   0.00017   0.00011   0.00028   1.95049
   A95        1.90884   0.00004   0.00020   0.00038   0.00058   1.90942
   A96        2.03889   0.00000   0.00000   0.00002   0.00002   2.03892
   A97        1.52901   0.00006   0.00020   0.00024   0.00044   1.52945
   A98        2.06164  -0.00001   0.00018  -0.00001   0.00017   2.06181
   A99        1.50317  -0.00006   0.00003  -0.00007  -0.00005   1.50312
   A100       2.06486   0.00000  -0.00004   0.00006   0.00001   2.06487
   A101       1.95987   0.00004   0.00014  -0.00012   0.00002   1.95989
   A102       2.05833   0.00003  -0.00013   0.00013  -0.00001   2.05832
   A103       1.97469   0.00001   0.00028  -0.00019   0.00010   1.97479
   A104       1.88350  -0.00002  -0.00019   0.00013  -0.00006   1.88344
   A105       1.92383  -0.00002   0.00008  -0.00014  -0.00006   1.92377
   A106       1.97789   0.00007   0.00033  -0.00009   0.00023   1.97812
   A107       1.92091   0.00001   0.00019  -0.00016   0.00002   1.92093
   A108       1.87918  -0.00002  -0.00020   0.00014  -0.00006   1.87912
   A109       1.88157   0.00000  -0.00017   0.00009  -0.00007   1.88150
   A110       1.87726  -0.00003  -0.00026   0.00019  -0.00008   1.87718
   A111       1.98871  -0.00010  -0.00006  -0.00024  -0.00030   1.98841
   A112       1.92623   0.00003   0.00034  -0.00017   0.00017   1.92640
   A113       1.91788   0.00001  -0.00003   0.00005   0.00001   1.91789
   A114       1.87322   0.00004  -0.00008   0.00023   0.00015   1.87337
   A115       1.87018   0.00002  -0.00020   0.00007  -0.00012   1.87006
   A116       1.88386   0.00001   0.00002   0.00008   0.00010   1.88397
   A117       1.91352   0.00001   0.00015  -0.00009   0.00006   1.91358
   A118       1.88367   0.00002   0.00026  -0.00015   0.00010   1.88377
   A119       1.92842   0.00000   0.00013  -0.00011   0.00001   1.92844
   A120       1.91276  -0.00001  -0.00013   0.00009  -0.00004   1.91273
   A121       1.91855  -0.00001  -0.00010   0.00005  -0.00005   1.91850
   A122       1.90653  -0.00001  -0.00031   0.00022  -0.00009   1.90644
   A123       1.89991  -0.00037   0.00036  -0.00062  -0.00025   1.89966
   A124       2.87889   0.00044  -0.00034   0.00079   0.00045   2.87934
    D1        1.69133  -0.00004  -0.00095   0.00000  -0.00094   1.69039
    D2       -0.50561   0.00000  -0.00050  -0.00018  -0.00068  -0.50629
    D3       -2.53589  -0.00001  -0.00031  -0.00030  -0.00061  -2.53650
    D4       -2.57609   0.00000  -0.00093   0.00022  -0.00071  -2.57680
    D5        1.51015   0.00004  -0.00048   0.00003  -0.00045   1.50970
    D6       -0.52013   0.00002  -0.00029  -0.00008  -0.00038  -0.52051
    D7       -0.45455  -0.00006  -0.00102   0.00021  -0.00081  -0.45536
    D8       -2.65149  -0.00002  -0.00057   0.00002  -0.00055  -2.65205
    D9        1.60142  -0.00004  -0.00038  -0.00010  -0.00048   1.60094
   D10       -1.03594   0.00007   0.00095   0.00064   0.00158  -1.03436
   D11        1.27080   0.00000   0.00050   0.00032   0.00082   1.27162
   D12       -2.69664   0.00004   0.00101   0.00058   0.00158  -2.69506
   D13       -3.08792   0.00006   0.00097   0.00054   0.00151  -3.08641
   D14       -0.78118  -0.00001   0.00051   0.00023   0.00074  -0.78044
   D15        1.53456   0.00003   0.00102   0.00048   0.00150   1.53607
   D16        1.09440   0.00010   0.00097   0.00050   0.00148   1.09587
   D17       -2.88204   0.00004   0.00052   0.00019   0.00071  -2.88133
   D18       -0.56630   0.00008   0.00103   0.00044   0.00147  -0.56483
   D19        0.43851  -0.00001   0.00041  -0.00099  -0.00058   0.43793
   D20        2.55325   0.00001   0.00019  -0.00092  -0.00073   2.55251
   D21       -1.75984  -0.00004   0.00059  -0.00143  -0.00084  -1.76068
   D22        2.65804  -0.00001   0.00005  -0.00082  -0.00077   2.65726
   D23       -1.51041   0.00000  -0.00017  -0.00076  -0.00093  -1.51134
   D24        0.45968  -0.00005   0.00023  -0.00127  -0.00104   0.45865
   D25       -1.62351  -0.00001  -0.00010  -0.00076  -0.00086  -1.62437
   D26        0.49123   0.00001  -0.00032  -0.00069  -0.00101   0.49022
   D27        2.46133  -0.00004   0.00008  -0.00120  -0.00112   2.46020
   D28        1.73765   0.00000  -0.00104   0.00136   0.00032   1.73797
   D29       -0.48012   0.00002  -0.00054   0.00106   0.00053  -0.47959
   D30       -2.49588   0.00000  -0.00088   0.00128   0.00040  -2.49548
   D31        2.91588   0.00006  -0.00003   0.00089   0.00086   2.91673
   D32       -1.05534   0.00010   0.00017   0.00114   0.00130  -1.05403
   D33        0.59780   0.00006   0.00016   0.00116   0.00132   0.59912
   D34        0.81003  -0.00001   0.00012   0.00083   0.00095   0.81099
   D35        3.12201   0.00003   0.00032   0.00108   0.00140   3.12340
   D36       -1.50804  -0.00001   0.00031   0.00110   0.00141  -1.50663
   D37       -1.17124   0.00006  -0.00027   0.00129   0.00102  -1.17022
   D38        1.14073   0.00010  -0.00007   0.00154   0.00147   1.14220
   D39        2.79387   0.00007  -0.00008   0.00156   0.00148   2.79535
   D40        0.92462  -0.00001  -0.00101   0.00035  -0.00066   0.92396
   D41       -1.14998  -0.00002  -0.00102   0.00036  -0.00066  -1.15064
   D42        3.05376  -0.00002  -0.00106   0.00043  -0.00063   3.05313
   D43        3.05933  -0.00001  -0.00120   0.00041  -0.00079   3.05854
   D44        0.98473  -0.00001  -0.00122   0.00042  -0.00080   0.98393
   D45       -1.09471  -0.00001  -0.00126   0.00049  -0.00077  -1.09548
   D46       -1.14377   0.00000  -0.00106   0.00042  -0.00064  -1.14441
   D47        3.06481  -0.00001  -0.00108   0.00043  -0.00065   3.06417
   D48        0.98537  -0.00001  -0.00112   0.00050  -0.00062   0.98475
   D49        2.63266   0.00004   0.00006   0.00014   0.00020   2.63286
   D50        0.43701   0.00004   0.00029  -0.00020   0.00009   0.43710
   D51       -1.61664   0.00008   0.00022  -0.00005   0.00016  -1.61648
   D52        1.43550   0.00001  -0.00003  -0.00010  -0.00012   1.43537
   D53       -2.88418   0.00002  -0.00008  -0.00004  -0.00012  -2.88430
   D54       -0.66807   0.00012   0.00035   0.00036   0.00070  -0.66737
   D55       -2.60152   0.00000   0.00043  -0.00005   0.00038  -2.60114
   D56       -0.63801   0.00002   0.00038   0.00001   0.00038  -0.63763
   D57        1.57810   0.00011   0.00080   0.00040   0.00121   1.57930
   D58       -0.46365  -0.00001   0.00004   0.00018   0.00022  -0.46342
   D59        1.49986   0.00001  -0.00001   0.00024   0.00023   1.50009
   D60       -2.56722   0.00010   0.00041   0.00064   0.00105  -2.56616
   D61       -1.47966  -0.00003  -0.00030  -0.00041  -0.00071  -1.48037
   D62        0.60947  -0.00002  -0.00060  -0.00020  -0.00080   0.60867
   D63        2.82023  -0.00002  -0.00082   0.00000  -0.00083   2.81941
   D64        2.57377  -0.00001  -0.00040   0.00011  -0.00029   2.57348
   D65       -1.62028   0.00000  -0.00069   0.00032  -0.00038  -1.62066
   D66        0.59048   0.00000  -0.00091   0.00051  -0.00041   0.59008
   D67        0.46602  -0.00004  -0.00009  -0.00022  -0.00031   0.46571
   D68        2.55516  -0.00003  -0.00039  -0.00001  -0.00040   2.55476
   D69       -1.51727  -0.00003  -0.00061   0.00018  -0.00043  -1.51770
   D70       -1.45496  -0.00004  -0.00015  -0.00054  -0.00069  -1.45565
   D71        2.56928  -0.00001   0.00021  -0.00019   0.00002   2.56930
   D72        0.46347  -0.00001  -0.00004  -0.00021  -0.00025   0.46322
   D73        2.89786  -0.00001  -0.00024  -0.00070  -0.00094   2.89692
   D74        0.63891   0.00002   0.00012  -0.00034  -0.00022   0.63869
   D75       -1.46690   0.00002  -0.00014  -0.00036  -0.00050  -1.46739
   D76        0.68091   0.00003   0.00017  -0.00051  -0.00033   0.68058
   D77       -1.57804   0.00006   0.00054  -0.00015   0.00038  -1.57766
   D78        2.59934   0.00006   0.00028  -0.00018   0.00010   2.59945
   D79        1.25547   0.00002  -0.00033   0.00007  -0.00026   1.25521
   D80       -0.85203   0.00002  -0.00029   0.00008  -0.00021  -0.85225
   D81       -2.95420   0.00002  -0.00026   0.00002  -0.00024  -2.95445
   D82        2.89229   0.00004  -0.00027   0.00015  -0.00012   2.89217
   D83        0.78478   0.00005  -0.00024   0.00017  -0.00007   0.78471
   D84       -1.31738   0.00004  -0.00021   0.00010  -0.00010  -1.31749
   D85       -1.07793  -0.00008  -0.00087  -0.00028  -0.00115  -1.07908
   D86        3.09775  -0.00007  -0.00083  -0.00027  -0.00110   3.09666
   D87        0.99559  -0.00008  -0.00080  -0.00033  -0.00113   0.99446
   D88        0.78833   0.00002   0.00136  -0.00030   0.00107   0.78940
   D89       -1.32371   0.00000   0.00124  -0.00028   0.00096  -1.32275
   D90        2.87967  -0.00002   0.00114  -0.00028   0.00086   2.88053
   D91       -0.99833   0.00002   0.00136  -0.00009   0.00128  -0.99706
   D92       -3.11038   0.00000   0.00124  -0.00007   0.00117  -3.10921
   D93        1.09301  -0.00002   0.00113  -0.00007   0.00107   1.09407
   D94        3.02806   0.00007   0.00179   0.00010   0.00190   3.02996
   D95        0.91602   0.00005   0.00167   0.00012   0.00179   0.91780
   D96       -1.16378   0.00003   0.00156   0.00012   0.00168  -1.16210
   D97        1.47370  -0.00007  -0.00046  -0.00029  -0.00075   1.47294
   D98       -0.62296  -0.00004  -0.00028  -0.00040  -0.00069  -0.62365
   D99       -2.84623  -0.00006  -0.00026  -0.00051  -0.00077  -2.84700
   D100      -0.46738  -0.00001   0.00002   0.00018   0.00020  -0.46718
   D101      -2.56403   0.00002   0.00020   0.00007   0.00027  -2.56377
   D102       1.49588   0.00000   0.00023  -0.00004   0.00019   1.49607
   D103      -2.55404   0.00000   0.00005   0.00006   0.00010  -2.55394
   D104       1.63249   0.00003   0.00022  -0.00005   0.00017   1.63265
   D105      -0.59078   0.00001   0.00025  -0.00016   0.00009  -0.59069
   D106      -2.01156  -0.00018  -0.00224   0.00343   0.00120  -2.01036
   D107       1.64637  -0.00007   0.00017  -0.00001   0.00016   1.64653
   D108      -0.58553   0.00009   0.00033   0.00028   0.00062  -0.58492
   D109      -2.59387  -0.00002   0.00054   0.00000   0.00054  -2.59333
   D110      -2.61825  -0.00005   0.00013   0.00015   0.00028  -2.61797
   D111       1.43303   0.00011   0.00029   0.00044   0.00074   1.43377
   D112      -0.57530   0.00001   0.00050   0.00016   0.00066  -0.57464
   D113      -0.49673  -0.00006  -0.00001   0.00042   0.00040  -0.49633
   D114      -2.72863   0.00010   0.00015   0.00071   0.00086  -2.72778
   D115       1.54622  -0.00001   0.00036   0.00042   0.00078   1.54700
   D116      -1.02597   0.00007   0.00028   0.00104   0.00132  -1.02465
   D117       1.28307  -0.00001  -0.00028   0.00050   0.00021   1.28329
   D118      -2.68418   0.00004   0.00028   0.00090   0.00119  -2.68300
   D119      -3.07524   0.00007   0.00042   0.00093   0.00135  -3.07389
   D120      -0.76620  -0.00002  -0.00014   0.00038   0.00024  -0.76596
   D121       1.54973   0.00004   0.00043   0.00079   0.00121   1.55094
   D122       1.10896   0.00008   0.00050   0.00064   0.00113   1.11009
   D123      -2.86518   0.00000  -0.00007   0.00009   0.00002  -2.86516
   D124      -0.54925   0.00006   0.00050   0.00050   0.00100  -0.54826
   D125       0.48668  -0.00001  -0.00059  -0.00152  -0.00211   0.48457
   D126       2.59980   0.00001  -0.00063  -0.00154  -0.00217   2.59763
   D127      -1.71077   0.00001  -0.00091  -0.00141  -0.00232  -1.71309
   D128       2.73372  -0.00005  -0.00066  -0.00172  -0.00238   2.73134
   D129      -1.43635  -0.00003  -0.00070  -0.00174  -0.00244  -1.43879
   D130       0.53628  -0.00003  -0.00098  -0.00161  -0.00259   0.53369
   D131      -1.56716  -0.00002  -0.00076  -0.00164  -0.00240  -1.56955
   D132       0.54596   0.00000  -0.00080  -0.00166  -0.00246   0.54351
   D133       2.51859   0.00000  -0.00108  -0.00153  -0.00261   2.51598
   D134       1.11983  -0.00004   0.00120  -0.00124  -0.00005   1.11979
   D135      -1.12030   0.00005   0.00134  -0.00124   0.00010  -1.12019
   D136      -3.12385   0.00001   0.00111  -0.00108   0.00003  -3.12383
   D137       2.88649   0.00008   0.00081   0.00122   0.00202   2.88852
   D138      -1.08746   0.00009   0.00069   0.00158   0.00227  -1.08520
   D139       0.56803   0.00006   0.00072   0.00171   0.00243   0.57045
   D140       0.79166   0.00004   0.00102   0.00110   0.00212   0.79377
   D141       3.10088   0.00005   0.00090   0.00146   0.00236   3.10325
   D142      -1.52681   0.00003   0.00093   0.00159   0.00252  -1.52429
   D143      -1.18530   0.00002   0.00098   0.00115   0.00213  -1.18316
   D144       1.12393   0.00003   0.00086   0.00152   0.00238   1.12631
   D145       2.77942   0.00001   0.00089   0.00164   0.00254   2.78196
   D146       0.89947  -0.00002   0.00094  -0.00032   0.00062   0.90009
   D147      -1.18301  -0.00002   0.00086  -0.00029   0.00057  -1.18244
   D148       3.01665  -0.00002   0.00100  -0.00039   0.00061   3.01727
   D149       3.01847   0.00001   0.00088  -0.00021   0.00067   3.01914
   D150       0.93599   0.00000   0.00079  -0.00017   0.00062   0.93661
   D151      -1.14753   0.00001   0.00094  -0.00028   0.00066  -1.14687
   D152      -1.19011   0.00003   0.00112  -0.00036   0.00076  -1.18935
   D153       3.01060   0.00002   0.00104  -0.00033   0.00071   3.01131
   D154       0.92708   0.00003   0.00118  -0.00043   0.00075   0.92783
   D155       1.43807   0.00005   0.00037  -0.00007   0.00029   1.43836
   D156      -2.89141   0.00007   0.00064  -0.00010   0.00054  -2.89087
   D157      -0.67173   0.00016   0.00103   0.00037   0.00140  -0.67033
   D158      -2.59819   0.00000   0.00053  -0.00001   0.00052  -2.59768
   D159      -0.64449   0.00002   0.00080  -0.00003   0.00077  -0.64372
   D160       1.57519   0.00011   0.00119   0.00043   0.00162   1.57682
   D161      -0.47050   0.00002   0.00027   0.00038   0.00065  -0.46985
   D162       1.48320   0.00004   0.00055   0.00036   0.00091   1.48411
   D163      -2.58030   0.00013   0.00093   0.00082   0.00176  -2.57854
   D164      -1.47342   0.00001  -0.00033  -0.00063  -0.00096  -1.47437
   D165       0.61731   0.00001  -0.00048  -0.00052  -0.00099   0.61632
   D166       2.82969   0.00002  -0.00066  -0.00039  -0.00104   2.82864
   D167       2.57316   0.00001  -0.00068   0.00017  -0.00051   2.57265
   D168      -1.61931   0.00001  -0.00083   0.00029  -0.00054  -1.61985
   D169       0.59307   0.00001  -0.00101   0.00042  -0.00059   0.59248
   D170       0.47308  -0.00007  -0.00033  -0.00043  -0.00076   0.47233
   D171       2.56381  -0.00007  -0.00048  -0.00031  -0.00079   2.56302
   D172      -1.50700  -0.00006  -0.00066  -0.00018  -0.00084  -1.50784
   D173      -1.44681  -0.00008  -0.00049  -0.00084  -0.00133  -1.44814
   D174       2.57341  -0.00001   0.00004  -0.00028  -0.00024   2.57317
   D175       0.47032  -0.00003  -0.00027  -0.00041  -0.00068   0.46964
   D176       2.89653  -0.00007  -0.00064  -0.00114  -0.00179   2.89475
   D177       0.63357   0.00001  -0.00011  -0.00058  -0.00069   0.63287
   D178      -1.46952  -0.00001  -0.00042  -0.00071  -0.00114  -1.47066
   D179       0.67935  -0.00006  -0.00027  -0.00092  -0.00119   0.67816
   D180      -1.58362   0.00002   0.00026  -0.00036  -0.00010  -1.58372
   D181       2.59648   0.00000  -0.00005  -0.00049  -0.00054   2.59593
   D182       1.27609   0.00001  -0.00045   0.00030  -0.00015   1.27594
   D183      -0.83122   0.00000  -0.00048   0.00029  -0.00019  -0.83140
   D184      -2.93395   0.00000  -0.00049   0.00023  -0.00026  -2.93421
   D185       2.91285   0.00005  -0.00025   0.00040   0.00015   2.91300
   D186       0.80555   0.00005  -0.00027   0.00039   0.00011   0.80566
   D187      -1.29718   0.00004  -0.00029   0.00033   0.00004  -1.29715
   D188      -1.05346  -0.00005  -0.00094  -0.00005  -0.00099  -1.05445
   D189       3.12243  -0.00006  -0.00097  -0.00006  -0.00102   3.12140
   D190       1.01969  -0.00006  -0.00098  -0.00012  -0.00110   1.01860
   D191       0.86826   0.00002   0.00034   0.00150   0.00184   0.87010
   D192      -1.24056   0.00001   0.00023   0.00149   0.00173  -1.23884
   D193       2.96705  -0.00002   0.00002   0.00146   0.00149   2.96854
   D194      -0.91675   0.00003   0.00052   0.00177   0.00229  -0.91446
   D195      -3.02558   0.00002   0.00042   0.00176   0.00218  -3.02340
   D196       1.18203  -0.00001   0.00020   0.00173   0.00194   1.18397
   D197       3.11513   0.00006   0.00075   0.00204   0.00279   3.11791
   D198       1.00630   0.00005   0.00065   0.00203   0.00268   1.00898
   D199      -1.06928   0.00002   0.00044   0.00200   0.00244  -1.06684
   D200       1.47095  -0.00011  -0.00053  -0.00029  -0.00082   1.47013
   D201      -0.62583  -0.00008  -0.00046  -0.00034  -0.00081  -0.62664
   D202      -2.84675  -0.00009  -0.00034  -0.00047  -0.00081  -2.84756
   D203      -0.47345   0.00003   0.00024   0.00040   0.00063  -0.47282
   D204      -2.57023   0.00006   0.00030   0.00034   0.00065  -2.56958
   D205       1.49204   0.00004   0.00043   0.00022   0.00064   1.49268
   D206      -2.55598  -0.00001   0.00007   0.00023   0.00030  -2.55568
   D207       1.63043   0.00002   0.00014   0.00018   0.00032   1.63075
   D208      -0.59049   0.00001   0.00026   0.00005   0.00031  -0.59018
   D209      -2.24169  -0.00020   0.00271  -0.00476  -0.00205  -2.24374
         Item               Value     Threshold  Converged?
 Maximum Force            0.000438     0.000450     YES
 RMS     Force            0.000066     0.000300     YES
 Maximum Displacement     0.019607     0.001800     NO 
 RMS     Displacement     0.003441     0.001200     NO 
 Predicted change in Energy=-4.723021D-06
 GradGradGradGradGradGradGradGradGradGradGradGradGradGradGradGradGradGrad

 Stoichiometry    C20H34O4(3)
 Framework group  C1[X(C20H34O4)]
 Deg. of freedom   168
 Full point group                 C1      NOp   1
 Largest Abelian subgroup         C1      NOp   1
 Largest concise Abelian subgroup C1      NOp   1
                         Standard orientation:                         
 ---------------------------------------------------------------------
 Center     Atomic      Atomic             Coordinates (Angstroms)
 Number     Number       Type             X           Y           Z
 ---------------------------------------------------------------------
      1          6           0       -4.427823    0.882336    0.428627
      2          1           0       -4.450270    0.834757    1.521473
      3          1           0       -5.361397    1.364008    0.118849
      4          6           0       -3.247418    1.784049   -0.017909
      5          6           0       -1.961266    0.958146   -0.390493
      6          6           0       -2.315957   -0.477958   -0.824268
      7          1           0       -1.452075   -0.960473   -1.292250
      8          6           0       -3.045626   -1.249942    0.324342
      9          6           0       -4.332900   -0.523463   -0.173781
     10          1           0       -5.278060   -1.069066   -0.079623
     11          6           0       -3.672392   -0.440414   -1.574841
     12          1           0       -3.897962    0.432914   -2.194774
     13          1           0       -3.831513   -1.332983   -2.180138
     14          6           0       -3.069475   -2.755635    0.037431
     15          1           0       -2.065023   -3.172272    0.166401
     16          1           0       -3.408034   -2.997253   -0.973589
     17          1           0       -3.740444   -3.261385    0.740775
     18          6           0       -2.620333   -1.059393    1.777421
     19          1           0       -2.463100   -0.013829    2.057984
     20          1           0       -1.689152   -1.596092    1.979114
     21          1           0       -3.396909   -1.458280    2.441575
     22          6           0       -1.210036    1.690308   -1.553658
     23          1           0       -1.033522    2.732297   -1.279403
     24          1           0       -1.860017    1.646630   -2.431820
     25          1           0       -0.268578    1.185760   -1.769312
     26          8           0       -1.044387    0.971959    0.620614
     27          8           0       -2.934745    2.780379    0.924437
     28          1           0       -2.172043    2.462977    1.427250
     29          1           0       -3.560047    2.316899   -0.921468
     30          6           0        2.475618   -0.275149    1.791276
     31          1           0        1.742743    0.523047    1.950218
     32          1           0        2.615346   -0.764543    2.760950
     33          6           0        1.902837   -1.319527    0.801953
     34          6           0        2.338755   -1.044502   -0.687700
     35          6           0        3.694363   -0.306393   -0.734211
     36          1           0        4.118517   -0.342378   -1.743798
     37          6           0        3.598858    1.091595   -0.042441
     38          6           0        3.802683    0.306606    1.291538
     39          1           0        4.346270    0.822407    2.090392
     40          6           0        4.559639   -0.769326    0.467654
     41          1           0        4.482222   -1.811416    0.791820
     42          1           0        5.616174   -0.538667    0.329755
     43          6           0        4.809291    1.967704   -0.386749
     44          1           0        4.740702    2.318319   -1.422529
     45          1           0        5.764891    1.449279   -0.274679
     46          1           0        4.832932    2.848698    0.264248
     47          6           0        2.342582    1.940523   -0.212080
     48          1           0        1.413347    1.401640   -0.012567
     49          1           0        2.280893    2.330229   -1.233442
     50          1           0        2.374426    2.795292    0.474350
     51          6           0        2.443437   -2.409671   -1.430749
     52          1           0        1.522155   -2.977576   -1.286525
     53          1           0        3.285466   -2.961977   -1.003496
     54          1           0        2.620380   -2.252132   -2.496580
     55          8           0        1.385457   -0.386014   -1.407887
     56          8           0        0.516574   -1.484799    0.911933
     57          1           0        0.080889   -0.651920    0.666710
     58          1           0        2.318563   -2.294486    1.073188
 ---------------------------------------------------------------------
 Rotational constants (GHZ):           0.4551131           0.1455138           0.1308424
 Standard basis: 6-31++G(d,p) (6D, 7F)
 There are   660 symmetry adapted cartesian basis functions of A   symmetry.
 There are   660 symmetry adapted basis functions of A   symmetry.
   660 basis functions,  1040 primitive gaussians,   660 cartesian basis functions
    94 alpha electrons       92 beta electrons
       nuclear repulsion energy      2408.8736988762 Hartrees.
 NAtoms=   58 NActive=   58 NUniq=   58 SFac= 1.00D+00 NAtFMM=   60 NAOKFM=F Big=F
 Integral buffers will be    131072 words long.
 Raffenetti 2 integral format.
 Two-electron integral symmetry is turned on.
 Nuclear repulsion after empirical dispersion term =     2408.8115701586 Hartrees.
 One-electron integrals computed using PRISM.
 NBasis=   660 RedAO= T EigKep=  1.13D-06  NBF=   660
 NBsUse=   660 1.00D-06 EigRej= -1.00D+00 NBFU=   660
 Initial guess from the checkpoint file:  "2_1_1000-wb97-opt.chk"
 B after Tr=     0.000000    0.000000    0.000000
         Rot=    1.000000    0.000208    0.000028   -0.000078 Ang=   0.03 deg.
 Initial guess <Sx>= 0.0000 <Sy>= 0.0000 <Sz>= 1.0000 <S**2>= 2.0092 S= 1.0031
 Requested convergence on RMS density matrix=1.00D-08 within 128 cycles.
 Requested convergence on MAX density matrix=1.00D-06.
 Requested convergence on             energy=1.00D-06.
 No special actions if energy rises.
 Restarting incremental Fock formation.
 SCF Done:  E(UwB97XD) =  -1083.10016928     A.U. after   22 cycles
            NFock= 22  Conv=0.32D-08     -V/T= 2.0092
 <Sx>= 0.0000 <Sy>= 0.0000 <Sz>= 1.0000 <S**2>= 2.0092 S= 1.0031
 <L.S>=  0.00000000000    
 Annihilation of the first spin contaminant:
 S**2 before annihilation     2.0092,   after     2.0001
 Calling FoFJK, ICntrl=      2127 FMM=F ISym2X=0 I1Cent= 0 IOpClX= 1 NMat=1 NMatS=1 NMatT=0.
 ***** Axes restored to original set *****
 -------------------------------------------------------------------
 Center     Atomic                   Forces (Hartrees/Bohr)
 Number     Number              X              Y              Z
 -------------------------------------------------------------------
      1        6          -0.000033827   -0.000032336   -0.000017354
      2        1          -0.000019327    0.000001993   -0.000022073
      3        1           0.000011882    0.000001506    0.000008998
      4        6          -0.000026677    0.000026088    0.000036733
      5        6          -0.000006904   -0.000077581   -0.000015936
      6        6           0.000008994    0.000051817    0.000001106
      7        1           0.000008479   -0.000007904    0.000002996
      8        6          -0.000002184   -0.000002283    0.000044601
      9        6          -0.000025502    0.000038569   -0.000004690
     10        1          -0.000000168   -0.000010709   -0.000005512
     11        6          -0.000021629   -0.000042191   -0.000034368
     12        1           0.000002301    0.000012494    0.000001332
     13        1          -0.000007695   -0.000015830    0.000014918
     14        6          -0.000005733    0.000033020   -0.000011514
     15        1          -0.000005470   -0.000004104    0.000011950
     16        1           0.000008236   -0.000002465    0.000023376
     17        1           0.000011394   -0.000006150   -0.000008187
     18        6           0.000028045    0.000009413    0.000029028
     19        1           0.000003842    0.000018375   -0.000009927
     20        1          -0.000027801   -0.000000458   -0.000002607
     21        1           0.000004570   -0.000006875   -0.000011113
     22        6           0.000004813   -0.000023189   -0.000029884
     23        1           0.000003355    0.000011923    0.000008438
     24        1          -0.000002538    0.000001283    0.000014842
     25        1          -0.000032672   -0.000012490   -0.000002959
     26        8           0.000097366    0.000129470    0.000023052
     27        8           0.000070705    0.000033592   -0.000025821
     28        1          -0.000055366   -0.000034792    0.000001667
     29        1           0.000006391   -0.000011688    0.000010270
     30        6          -0.000008714    0.000009026    0.000051350
     31        1           0.000014154    0.000009231   -0.000005156
     32        1          -0.000004612   -0.000005845   -0.000005951
     33        6          -0.000102441   -0.000045186    0.000006805
     34        6           0.000042934    0.000023259    0.000004495
     35        6           0.000002984    0.000002106   -0.000013414
     36        1           0.000003219    0.000003697    0.000004692
     37        6          -0.000007830   -0.000048698   -0.000016520
     38        6           0.000020912   -0.000026063    0.000015093
     39        1          -0.000004926    0.000007292    0.000001935
     40        6           0.000011855    0.000068216    0.000012128
     41        1           0.000010463   -0.000005267   -0.000005250
     42        1          -0.000024654    0.000005201    0.000001657
     43        6           0.000017635   -0.000024161   -0.000000026
     44        1          -0.000005647    0.000005059    0.000009781
     45        1          -0.000025775   -0.000010395   -0.000001550
     46        1          -0.000002107    0.000003723   -0.000006990
     47        6          -0.000000023   -0.000037317    0.000002003
     48        1           0.000016255   -0.000015215   -0.000002207
     49        1           0.000005214   -0.000001122    0.000013351
     50        1          -0.000000367    0.000001212   -0.000002731
     51        6          -0.000010514    0.000036295   -0.000027542
     52        1           0.000009543   -0.000000281    0.000008637
     53        1          -0.000007335   -0.000017742   -0.000000416
     54        1          -0.000007339   -0.000003404    0.000009742
     55        8           0.000006044    0.000055884   -0.000017904
     56        8           0.000127736   -0.000035054    0.000103955
     57        1          -0.000038120   -0.000031487   -0.000144728
     58        1          -0.000035422   -0.000001461   -0.000026599
 -------------------------------------------------------------------
 Cartesian Forces:  Max     0.000144728 RMS     0.000030613

 GradGradGradGradGradGradGradGradGradGradGradGradGradGradGradGradGradGrad
 Berny optimization.
 Using GEDIIS/GDIIS optimizer.
 FormGI is forming the generalized inverse of G from B-inverse, IUseBI=4.
 Internal  Forces:  Max     0.000249140 RMS     0.000025970
 Search for a local minimum.
 Step number   7 out of a maximum of  348
 All quantities printed in internal units (Hartrees-Bohrs-Radians)
 Mixed Optimization -- En-DIIS/RFO-DIIS
 Swapping is turned off.
 Update second derivatives using D2CorX and points    2    1    3    4    5
                                                      6    7
 DE= -4.78D-06 DEPred=-4.72D-06 R= 1.01D+00
 TightC=F SS=  1.41D+00  RLast= 1.69D-02 DXNew= 1.4142D-01 5.0719D-02
 Trust test= 1.01D+00 RLast= 1.69D-02 DXMaxT set to 8.41D-02
 ITU=  1  1 -1  0 -1 -1  0
     Eigenvalues ---    0.00230   0.00231   0.00321   0.00329   0.00329
     Eigenvalues ---    0.00363   0.00413   0.00438   0.00651   0.00963
     Eigenvalues ---    0.01116   0.01519   0.01539   0.01602   0.01815
     Eigenvalues ---    0.02108   0.02166   0.02654   0.02675   0.02734
     Eigenvalues ---    0.02747   0.02877   0.02892   0.03016   0.03103
     Eigenvalues ---    0.03361   0.03395   0.03544   0.03616   0.03930
     Eigenvalues ---    0.04149   0.04248   0.04298   0.04438   0.04449
     Eigenvalues ---    0.04688   0.04702   0.04778   0.04853   0.05047
     Eigenvalues ---    0.05250   0.05273   0.05303   0.05308   0.05335
     Eigenvalues ---    0.05530   0.05598   0.05628   0.05632   0.05639
     Eigenvalues ---    0.05677   0.05687   0.05704   0.05841   0.05869
     Eigenvalues ---    0.05949   0.06010   0.06379   0.06643   0.06721
     Eigenvalues ---    0.06748   0.06807   0.06892   0.07023   0.07374
     Eigenvalues ---    0.07549   0.07971   0.08126   0.08189   0.08582
     Eigenvalues ---    0.08683   0.08876   0.09109   0.09126   0.09468
     Eigenvalues ---    0.09650   0.10482   0.10701   0.12000   0.12198
     Eigenvalues ---    0.12364   0.12956   0.15208   0.15756   0.16000
     Eigenvalues ---    0.16000   0.16000   0.16000   0.16000   0.16000
     Eigenvalues ---    0.16000   0.16000   0.16000   0.16000   0.16000
     Eigenvalues ---    0.16000   0.16000   0.16000   0.16003   0.16027
     Eigenvalues ---    0.16148   0.16311   0.16341   0.17104   0.18562
     Eigenvalues ---    0.18928   0.20757   0.21227   0.22013   0.22422
     Eigenvalues ---    0.23605   0.23978   0.24358   0.25077   0.25400
     Eigenvalues ---    0.25522   0.25928   0.26703   0.26897   0.27069
     Eigenvalues ---    0.27389   0.27456   0.27920   0.28653   0.28924
     Eigenvalues ---    0.29130   0.29223   0.29790   0.30211   0.33376
     Eigenvalues ---    0.33902   0.33938   0.34032   0.34044   0.34062
     Eigenvalues ---    0.34090   0.34101   0.34108   0.34114   0.34118
     Eigenvalues ---    0.34126   0.34166   0.34182   0.34212   0.34242
     Eigenvalues ---    0.34246   0.34251   0.34279   0.34291   0.34307
     Eigenvalues ---    0.34321   0.34341   0.34374   0.34430   0.34485
     Eigenvalues ---    0.34487   0.34496   0.34550   0.34667   0.34708
     Eigenvalues ---    0.34768   0.42637   0.44285   0.48963   0.51635
     Eigenvalues ---    0.52397   0.53284   0.61205
 En-DIIS/RFO-DIIS/Sim-DIIS IScMMF=       -3 using points:     7    6    5    4    3
 RFO step:  Lambda=-2.96400389D-06.
 DidBck=F Rises=F RFO-DIIS coefs:    0.72972    0.17459   -0.01376    0.07169    0.03777
 Iteration  1 RMS(Cart)=  0.00450280 RMS(Int)=  0.00000383
 Iteration  2 RMS(Cart)=  0.00001255 RMS(Int)=  0.00000021
 Iteration  3 RMS(Cart)=  0.00000000 RMS(Int)=  0.00000021
 Variable       Old X    -DE/DX   Delta X   Delta X   Delta X     New X
                                 (Linear)    (Quad)   (Total)
    R1        2.06757   0.00002  -0.00012   0.00026   0.00014   2.06771
    R2        2.06969   0.00001  -0.00015   0.00025   0.00010   2.06979
    R3        2.93111  -0.00001  -0.00013   0.00017   0.00003   2.93114
    R4        2.89577  -0.00002  -0.00003   0.00001  -0.00003   2.89574
    R5        2.97302  -0.00002  -0.00008  -0.00007  -0.00015   2.97287
    R6        2.65804   0.00001  -0.00001  -0.00004  -0.00005   2.65799
    R7        2.06844   0.00000  -0.00002   0.00007   0.00005   2.06849
    R8        2.91310  -0.00004  -0.00007  -0.00005  -0.00012   2.91298
    R9        2.95992   0.00000  -0.00015   0.00036   0.00021   2.96012
   R10        2.57946  -0.00006  -0.00001   0.00001   0.00000   2.57946
   R11        2.06847   0.00000  -0.00010   0.00013   0.00003   2.06850
   R12        2.95649  -0.00006  -0.00008  -0.00004  -0.00012   2.95637
   R13        2.93041  -0.00003  -0.00003  -0.00006  -0.00008   2.93032
   R14        2.94759  -0.00006  -0.00001  -0.00015  -0.00016   2.94743
   R15        2.89689  -0.00002  -0.00009   0.00013   0.00005   2.89694
   R16        2.88369   0.00000  -0.00010   0.00019   0.00009   2.88378
   R17        2.06998   0.00001  -0.00013   0.00022   0.00008   2.07007
   R18        2.93129   0.00000   0.00001   0.00001   0.00002   2.93131
   R19        2.06828   0.00001  -0.00012   0.00020   0.00008   2.06836
   R20        2.06005   0.00002  -0.00013   0.00026   0.00012   2.06017
   R21        2.06935   0.00001  -0.00016   0.00024   0.00008   2.06943
   R22        2.06591   0.00002  -0.00014   0.00026   0.00012   2.06603
   R23        2.07067   0.00002  -0.00017   0.00030   0.00012   2.07080
   R24        2.06719   0.00002  -0.00011   0.00021   0.00010   2.06729
   R25        2.06649   0.00002  -0.00014   0.00027   0.00013   2.06661
   R26        2.07292   0.00001  -0.00017   0.00028   0.00011   2.07303
   R27        2.06328   0.00001  -0.00014   0.00022   0.00008   2.06336
   R28        2.06625   0.00001  -0.00013   0.00022   0.00009   2.06634
   R29        2.05921   0.00003  -0.00012   0.00022   0.00010   2.05931
   R30        3.73447   0.00006  -0.00080   0.00476   0.00395   3.73842
   R31        1.82755   0.00005  -0.00049   0.00078   0.00030   1.82785
   R32        2.06965   0.00002  -0.00012   0.00026   0.00013   2.06978
   R33        2.06949   0.00001  -0.00014   0.00021   0.00007   2.06956
   R34        2.92606  -0.00003  -0.00014   0.00013   0.00000   2.92606
   R35        2.89645  -0.00001  -0.00006   0.00006   0.00000   2.89645
   R36        2.97878  -0.00001  -0.00008   0.00000  -0.00008   2.97870
   R37        2.64638   0.00009   0.00002   0.00017   0.00019   2.64657
   R38        2.06745   0.00002   0.00000   0.00007   0.00007   2.06752
   R39        2.91817  -0.00003  -0.00003   0.00009   0.00006   2.91823
   R40        2.94383  -0.00002  -0.00013   0.00013   0.00000   2.94383
   R41        2.57797   0.00002  -0.00002   0.00010   0.00009   2.57806
   R42        2.07049   0.00000  -0.00012   0.00018   0.00007   2.07056
   R43        2.95308  -0.00009  -0.00009  -0.00015  -0.00024   2.95284
   R44        2.93212  -0.00001  -0.00003   0.00001  -0.00002   2.93210
   R45        2.95018  -0.00004  -0.00010  -0.00003  -0.00012   2.95006
   R46        2.89767   0.00000  -0.00009   0.00021   0.00011   2.89779
   R47        2.88311  -0.00001  -0.00012   0.00012  -0.00001   2.88310
   R48        2.06984   0.00000  -0.00013   0.00021   0.00008   2.06991
   R49        2.93328  -0.00002  -0.00002   0.00001  -0.00001   2.93327
   R50        2.06753   0.00001  -0.00013   0.00019   0.00006   2.06759
   R51        2.06014   0.00003  -0.00012   0.00024   0.00012   2.06025
   R52        2.07050   0.00001  -0.00016   0.00026   0.00010   2.07060
   R53        2.06534   0.00003  -0.00013   0.00024   0.00011   2.06545
   R54        2.07053   0.00001  -0.00017   0.00026   0.00009   2.07062
   R55        2.06463   0.00002  -0.00008   0.00015   0.00008   2.06471
   R56        2.06910   0.00001  -0.00017   0.00029   0.00012   2.06922
   R57        2.07253   0.00000  -0.00018   0.00027   0.00009   2.07262
   R58        2.06325   0.00001  -0.00014   0.00024   0.00009   2.06334
   R59        2.06715   0.00002  -0.00015   0.00026   0.00011   2.06726
   R60        2.06329   0.00001  -0.00015   0.00024   0.00009   2.06338
   R61        1.83570  -0.00001  -0.00035   0.00046   0.00011   1.83582
    A1        1.85892   0.00001   0.00006   0.00010   0.00016   1.85907
    A2        1.90546  -0.00001  -0.00011   0.00012   0.00001   1.90546
    A3        1.93269   0.00000   0.00002   0.00004   0.00006   1.93274
    A4        1.88767   0.00000   0.00004  -0.00003   0.00001   1.88768
    A5        1.92311  -0.00001   0.00003  -0.00014  -0.00011   1.92300
    A6        1.95305   0.00000  -0.00003  -0.00008  -0.00011   1.95294
    A7        1.96615  -0.00003  -0.00019  -0.00022  -0.00041   1.96575
    A8        1.96935  -0.00001  -0.00005  -0.00009  -0.00014   1.96921
    A9        1.87894   0.00001  -0.00002   0.00026   0.00023   1.87918
   A10        1.92707   0.00001  -0.00001  -0.00009  -0.00010   1.92697
   A11        1.86874   0.00001  -0.00006   0.00039   0.00033   1.86907
   A12        1.84596   0.00001   0.00037  -0.00020   0.00017   1.84613
   A13        1.94722   0.00002  -0.00002  -0.00001  -0.00004   1.94718
   A14        1.89924   0.00003   0.00005   0.00033   0.00038   1.89962
   A15        1.94808  -0.00002  -0.00009  -0.00013  -0.00022   1.94786
   A16        1.91437  -0.00003  -0.00001  -0.00005  -0.00007   1.91431
   A17        1.95241   0.00000  -0.00015   0.00015   0.00000   1.95240
   A18        1.79588   0.00000   0.00025  -0.00028  -0.00003   1.79585
   A19        1.92771   0.00000  -0.00008   0.00014   0.00007   1.92777
   A20        1.93950  -0.00001  -0.00003  -0.00014  -0.00017   1.93933
   A21        1.89115   0.00001   0.00008   0.00010   0.00017   1.89132
   A22        2.05382  -0.00001  -0.00005   0.00008   0.00003   2.05385
   A23        2.08759  -0.00001   0.00011  -0.00018  -0.00006   2.08752
   A24        1.53012   0.00000  -0.00001  -0.00005  -0.00006   1.53006
   A25        1.49134   0.00001  -0.00003   0.00007   0.00004   1.49138
   A26        1.93318  -0.00001  -0.00005   0.00009   0.00004   1.93322
   A27        2.10307  -0.00001  -0.00011   0.00015   0.00003   2.10310
   A28        1.96585  -0.00001   0.00001  -0.00004  -0.00003   1.96581
   A29        2.06683  -0.00002   0.00000  -0.00027  -0.00027   2.06656
   A30        1.88095   0.00002   0.00014   0.00002   0.00016   1.88111
   A31        1.93142  -0.00001   0.00002  -0.00014  -0.00011   1.93131
   A32        1.94949   0.00000  -0.00005   0.00017   0.00012   1.94961
   A33        1.90958   0.00001   0.00002   0.00007   0.00010   1.90968
   A34        2.04054   0.00000  -0.00001  -0.00010  -0.00010   2.04044
   A35        1.53275  -0.00001  -0.00004  -0.00004  -0.00008   1.53267
   A36        2.06204   0.00000   0.00006  -0.00002   0.00004   2.06208
   A37        1.50474  -0.00001  -0.00005   0.00002  -0.00003   1.50471
   A38        2.06434   0.00000  -0.00001   0.00002   0.00001   2.06435
   A39        1.95693   0.00000  -0.00005  -0.00004  -0.00008   1.95685
   A40        2.05620   0.00000   0.00004  -0.00007  -0.00003   2.05617
   A41        1.97744   0.00001   0.00002  -0.00001   0.00001   1.97745
   A42        1.88466   0.00000   0.00002   0.00007   0.00009   1.88476
   A43        1.91494   0.00001  -0.00002   0.00000  -0.00001   1.91492
   A44        1.97684  -0.00001  -0.00007   0.00001  -0.00006   1.97678
   A45        1.92062   0.00000  -0.00001   0.00001   0.00000   1.92062
   A46        1.88482   0.00000   0.00004  -0.00006  -0.00002   1.88480
   A47        1.88648   0.00000   0.00003   0.00006   0.00009   1.88657
   A48        1.87755   0.00000   0.00004  -0.00002   0.00002   1.87757
   A49        1.98628   0.00000  -0.00004  -0.00001  -0.00005   1.98623
   A50        1.93015   0.00000  -0.00002  -0.00001  -0.00002   1.93012
   A51        1.91115   0.00001  -0.00004   0.00011   0.00007   1.91122
   A52        1.87486   0.00000   0.00000   0.00002   0.00001   1.87488
   A53        1.86924  -0.00001   0.00002  -0.00003  -0.00001   1.86923
   A54        1.88883   0.00000   0.00010  -0.00009   0.00000   1.88883
   A55        1.91463   0.00001  -0.00006   0.00014   0.00007   1.91471
   A56        1.86778   0.00001  -0.00014   0.00023   0.00009   1.86787
   A57        1.92293  -0.00001  -0.00004  -0.00002  -0.00006   1.92287
   A58        1.91342  -0.00001   0.00006  -0.00011  -0.00005   1.91337
   A59        1.93041   0.00000   0.00009  -0.00004   0.00005   1.93046
   A60        1.91362   0.00000   0.00009  -0.00019  -0.00009   1.91353
   A61        1.97300  -0.00025   0.00026  -0.00207  -0.00182   1.97118
   A62        1.86624  -0.00006  -0.00024   0.00019  -0.00006   1.86618
   A63        1.85727   0.00000   0.00005  -0.00001   0.00004   1.85731
   A64        1.91427   0.00000  -0.00015   0.00028   0.00013   1.91440
   A65        1.92844  -0.00001   0.00004   0.00003   0.00007   1.92851
   A66        1.88759   0.00000   0.00004  -0.00007  -0.00003   1.88756
   A67        1.92606   0.00001  -0.00001  -0.00005  -0.00006   1.92600
   A68        1.94761   0.00000   0.00004  -0.00018  -0.00013   1.94748
   A69        1.96473  -0.00002  -0.00005  -0.00026  -0.00031   1.96442
   A70        1.97752   0.00003  -0.00007   0.00024   0.00017   1.97769
   A71        1.87769  -0.00001  -0.00013   0.00011  -0.00003   1.87766
   A72        1.94826  -0.00005   0.00001  -0.00029  -0.00028   1.94798
   A73        1.85948   0.00002  -0.00015   0.00053   0.00038   1.85986
   A74        1.82504   0.00002   0.00041  -0.00028   0.00013   1.82517
   A75        1.93331   0.00001   0.00001  -0.00008  -0.00006   1.93324
   A76        1.89278   0.00000  -0.00007   0.00027   0.00020   1.89298
   A77        1.97128  -0.00001   0.00001  -0.00009  -0.00008   1.97121
   A78        1.92358  -0.00001  -0.00002   0.00001  -0.00001   1.92358
   A79        1.94639  -0.00001   0.00004  -0.00032  -0.00028   1.94611
   A80        1.79072   0.00002   0.00002   0.00025   0.00027   1.79099
   A81        1.93039   0.00000  -0.00002  -0.00001  -0.00003   1.93036
   A82        1.93972  -0.00002  -0.00006  -0.00033  -0.00039   1.93934
   A83        1.90034   0.00002   0.00011  -0.00001   0.00011   1.90045
   A84        2.04985   0.00001  -0.00002   0.00013   0.00011   2.04996
   A85        2.08066   0.00000   0.00001   0.00017   0.00018   2.08084
   A86        1.52888   0.00000  -0.00003   0.00002   0.00000   1.52888
   A87        1.49117   0.00002   0.00001   0.00010   0.00010   1.49127
   A88        1.94281  -0.00001  -0.00005   0.00012   0.00007   1.94288
   A89        2.09310  -0.00003  -0.00013  -0.00007  -0.00020   2.09291
   A90        1.95637  -0.00002   0.00000   0.00002   0.00002   1.95640
   A91        2.07407  -0.00001  -0.00014  -0.00005  -0.00020   2.07387
   A92        1.88296   0.00004   0.00025  -0.00008   0.00017   1.88313
   A93        1.93521  -0.00002  -0.00008  -0.00011  -0.00019   1.93502
   A94        1.95049   0.00000  -0.00005   0.00021   0.00015   1.95064
   A95        1.90942   0.00002   0.00012  -0.00004   0.00008   1.90950
   A96        2.03892   0.00001  -0.00001  -0.00005  -0.00006   2.03886
   A97        1.52945  -0.00002  -0.00002  -0.00002  -0.00004   1.52941
   A98        2.06181   0.00000   0.00005  -0.00005   0.00000   2.06181
   A99        1.50312  -0.00001  -0.00003   0.00003   0.00000   1.50312
   A100       2.06487   0.00000  -0.00002   0.00001  -0.00001   2.06487
   A101       1.95989   0.00000  -0.00004   0.00008   0.00004   1.95993
   A102       2.05832  -0.00001   0.00002  -0.00009  -0.00008   2.05825
   A103       1.97479   0.00001   0.00002  -0.00006  -0.00003   1.97475
   A104       1.88344   0.00000   0.00004   0.00002   0.00006   1.88351
   A105       1.92377   0.00001   0.00000   0.00002   0.00002   1.92379
   A106       1.97812   0.00000  -0.00008   0.00012   0.00004   1.97816
   A107       1.92093   0.00000  -0.00002  -0.00003  -0.00005   1.92088
   A108       1.87912  -0.00001   0.00003  -0.00005  -0.00001   1.87911
   A109       1.88150   0.00000   0.00004  -0.00004   0.00001   1.88150
   A110       1.87718   0.00000   0.00004  -0.00004   0.00000   1.87718
   A111       1.98841  -0.00001  -0.00007  -0.00009  -0.00016   1.98825
   A112       1.92640   0.00000  -0.00001   0.00001  -0.00001   1.92639
   A113       1.91789   0.00000  -0.00004   0.00011   0.00007   1.91796
   A114       1.87337   0.00000   0.00006   0.00000   0.00006   1.87342
   A115       1.87006   0.00000   0.00005  -0.00006  -0.00002   1.87004
   A116       1.88397   0.00000   0.00002   0.00004   0.00007   1.88403
   A117       1.91358   0.00000  -0.00007   0.00007   0.00000   1.91358
   A118       1.88377   0.00002  -0.00013   0.00028   0.00015   1.88392
   A119       1.92844   0.00000  -0.00003   0.00002   0.00000   1.92843
   A120       1.91273   0.00000   0.00007  -0.00010  -0.00002   1.91270
   A121       1.91850   0.00000   0.00006  -0.00014  -0.00008   1.91842
   A122       1.90644  -0.00001   0.00009  -0.00012  -0.00004   1.90641
   A123       1.89966  -0.00012   0.00042  -0.00059  -0.00016   1.89949
   A124       2.87934   0.00024  -0.00028   0.00140   0.00112   2.88045
    D1        1.69039  -0.00001  -0.00081  -0.00078  -0.00158   1.68881
    D2       -0.50629   0.00001  -0.00060  -0.00039  -0.00099  -0.50729
    D3       -2.53650   0.00000  -0.00101  -0.00026  -0.00127  -2.53776
    D4       -2.57680   0.00000  -0.00078  -0.00061  -0.00139  -2.57819
    D5        1.50970   0.00001  -0.00057  -0.00023  -0.00080   1.50890
    D6       -0.52051   0.00000  -0.00098  -0.00009  -0.00107  -0.52158
    D7       -0.45536  -0.00001  -0.00074  -0.00085  -0.00159  -0.45695
    D8       -2.65205   0.00001  -0.00053  -0.00047  -0.00100  -2.65305
    D9        1.60094  -0.00001  -0.00094  -0.00033  -0.00127   1.59966
   D10       -1.03436   0.00001   0.00050   0.00033   0.00083  -1.03353
   D11        1.27162   0.00000   0.00047   0.00022   0.00069   1.27231
   D12       -2.69506   0.00001   0.00053   0.00040   0.00093  -2.69413
   D13       -3.08641   0.00000   0.00040   0.00027   0.00067  -3.08574
   D14       -0.78044   0.00000   0.00037   0.00016   0.00053  -0.77990
   D15        1.53607   0.00001   0.00043   0.00034   0.00077   1.53684
   D16        1.09587   0.00000   0.00036   0.00045   0.00081   1.09668
   D17       -2.88133   0.00000   0.00033   0.00034   0.00067  -2.88067
   D18       -0.56483   0.00001   0.00038   0.00052   0.00090  -0.56393
   D19        0.43793   0.00001   0.00080   0.00087   0.00167   0.43960
   D20        2.55251   0.00000   0.00080   0.00101   0.00181   2.55433
   D21       -1.76068   0.00001   0.00108   0.00079   0.00187  -1.75881
   D22        2.65726  -0.00001   0.00057   0.00050   0.00108   2.65834
   D23       -1.51134  -0.00002   0.00057   0.00065   0.00122  -1.51012
   D24        0.45865  -0.00001   0.00086   0.00042   0.00128   0.45993
   D25       -1.62437   0.00001   0.00097   0.00043   0.00141  -1.62296
   D26        0.49022   0.00000   0.00098   0.00058   0.00155   0.49177
   D27        2.46020   0.00001   0.00126   0.00035   0.00161   2.46182
   D28        1.73797   0.00000  -0.00038   0.00143   0.00105   1.73902
   D29       -0.47959   0.00003  -0.00008   0.00187   0.00179  -0.47780
   D30       -2.49548   0.00001  -0.00020   0.00156   0.00136  -2.49412
   D31        2.91673   0.00000  -0.00033  -0.00057  -0.00090   2.91584
   D32       -1.05403  -0.00001  -0.00049  -0.00046  -0.00095  -1.05498
   D33        0.59912   0.00000  -0.00048  -0.00053  -0.00101   0.59811
   D34        0.81099  -0.00002  -0.00037  -0.00094  -0.00130   0.80968
   D35        3.12340  -0.00003  -0.00053  -0.00082  -0.00135   3.12205
   D36       -1.50663  -0.00003  -0.00052  -0.00089  -0.00141  -1.50804
   D37       -1.17022   0.00000  -0.00058  -0.00064  -0.00122  -1.17144
   D38        1.14220  -0.00001  -0.00075  -0.00053  -0.00127   1.14092
   D39        2.79535  -0.00001  -0.00073  -0.00060  -0.00133   2.79402
   D40        0.92396  -0.00001  -0.00090   0.00031  -0.00060   0.92337
   D41       -1.15064  -0.00001  -0.00086   0.00023  -0.00062  -1.15127
   D42        3.05313  -0.00001  -0.00086   0.00033  -0.00053   3.05260
   D43        3.05854   0.00001  -0.00091   0.00047  -0.00044   3.05810
   D44        0.98393   0.00001  -0.00086   0.00039  -0.00047   0.98346
   D45       -1.09548   0.00001  -0.00087   0.00049  -0.00038  -1.09586
   D46       -1.14441  -0.00001  -0.00096   0.00046  -0.00050  -1.14491
   D47        3.06417  -0.00001  -0.00091   0.00038  -0.00053   3.06364
   D48        0.98475  -0.00001  -0.00091   0.00048  -0.00043   0.98432
   D49        2.63286  -0.00003  -0.00111  -0.00027  -0.00138   2.63148
   D50        0.43710  -0.00004  -0.00089  -0.00026  -0.00116   0.43594
   D51       -1.61648  -0.00001  -0.00095  -0.00011  -0.00106  -1.61753
   D52        1.43537   0.00000  -0.00005   0.00005   0.00000   1.43537
   D53       -2.88430   0.00000  -0.00005   0.00004  -0.00002  -2.88431
   D54       -0.66737   0.00001  -0.00001   0.00030   0.00029  -0.66708
   D55       -2.60114  -0.00001  -0.00024   0.00020  -0.00004  -2.60119
   D56       -0.63763  -0.00001  -0.00024   0.00018  -0.00006  -0.63769
   D57        1.57930   0.00001  -0.00020   0.00044   0.00025   1.57955
   D58       -0.46342  -0.00001  -0.00013  -0.00002  -0.00014  -0.46357
   D59        1.50009  -0.00002  -0.00013  -0.00003  -0.00016   1.49993
   D60       -2.56616   0.00000  -0.00008   0.00023   0.00015  -2.56602
   D61       -1.48037   0.00001   0.00015   0.00015   0.00030  -1.48007
   D62        0.60867   0.00000   0.00017   0.00008   0.00025   0.60893
   D63        2.81941   0.00000   0.00015   0.00016   0.00031   2.81972
   D64        2.57348   0.00000   0.00009   0.00001   0.00010   2.57358
   D65       -1.62066  -0.00001   0.00011  -0.00006   0.00005  -1.62061
   D66        0.59008  -0.00001   0.00009   0.00001   0.00010   0.59018
   D67        0.46571   0.00000   0.00012  -0.00001   0.00012   0.46583
   D68        2.55476   0.00000   0.00014  -0.00008   0.00007   2.55482
   D69       -1.51770   0.00000   0.00012   0.00000   0.00012  -1.51757
   D70       -1.45565   0.00000   0.00011  -0.00005   0.00006  -1.45559
   D71        2.56930   0.00000   0.00016  -0.00006   0.00010   2.56940
   D72        0.46322   0.00001   0.00012   0.00001   0.00013   0.46335
   D73        2.89692   0.00001   0.00017  -0.00017   0.00000   2.89693
   D74        0.63869   0.00001   0.00022  -0.00018   0.00004   0.63873
   D75       -1.46739   0.00001   0.00018  -0.00011   0.00007  -1.46732
   D76        0.68058  -0.00001  -0.00004   0.00010   0.00006   0.68063
   D77       -1.57766  -0.00001   0.00001   0.00008   0.00009  -1.57757
   D78        2.59945   0.00000  -0.00003   0.00015   0.00012   2.59957
   D79        1.25521  -0.00001  -0.00025  -0.00031  -0.00056   1.25465
   D80       -0.85225  -0.00001  -0.00024  -0.00024  -0.00048  -0.85272
   D81       -2.95445   0.00000  -0.00023  -0.00022  -0.00046  -2.95490
   D82        2.89217   0.00000  -0.00029  -0.00021  -0.00051   2.89166
   D83        0.78471   0.00000  -0.00029  -0.00014  -0.00043   0.78429
   D84       -1.31749   0.00001  -0.00028  -0.00013  -0.00041  -1.31789
   D85       -1.07908  -0.00001  -0.00017  -0.00060  -0.00076  -1.07984
   D86        3.09666   0.00000  -0.00016  -0.00052  -0.00069   3.09597
   D87        0.99446   0.00000  -0.00015  -0.00051  -0.00066   0.99379
   D88        0.78940   0.00000   0.00108  -0.00048   0.00060   0.79000
   D89       -1.32275   0.00001   0.00112  -0.00049   0.00063  -1.32212
   D90        2.88053   0.00000   0.00104  -0.00044   0.00060   2.88113
   D91       -0.99706   0.00000   0.00119  -0.00047   0.00072  -0.99634
   D92       -3.10921   0.00001   0.00123  -0.00048   0.00075  -3.10846
   D93        1.09407   0.00000   0.00115  -0.00043   0.00072   1.09479
   D94        3.02996   0.00000   0.00104  -0.00020   0.00084   3.03080
   D95        0.91780   0.00001   0.00109  -0.00021   0.00088   0.91868
   D96       -1.16210   0.00000   0.00101  -0.00016   0.00085  -1.16125
   D97        1.47294  -0.00001  -0.00010  -0.00016  -0.00027   1.47267
   D98       -0.62365  -0.00001  -0.00007  -0.00018  -0.00025  -0.62390
   D99       -2.84700  -0.00001  -0.00017  -0.00020  -0.00037  -2.84737
   D100      -0.46718   0.00000  -0.00011  -0.00001  -0.00012  -0.46730
   D101      -2.56377   0.00000  -0.00008  -0.00002  -0.00011  -2.56388
   D102       1.49607  -0.00001  -0.00018  -0.00004  -0.00023   1.49584
   D103      -2.55394   0.00000  -0.00010   0.00013   0.00004  -2.55391
   D104       1.63265   0.00001  -0.00007   0.00012   0.00005   1.63271
   D105      -0.59069   0.00000  -0.00017   0.00010  -0.00007  -0.59076
   D106      -2.01036  -0.00010  -0.00085   0.00366   0.00281  -2.00755
   D107       1.64653  -0.00002  -0.00012  -0.00108  -0.00120   1.64533
   D108      -0.58492   0.00004  -0.00003  -0.00066  -0.00069  -0.58561
   D109      -2.59333   0.00000  -0.00041  -0.00052  -0.00093  -2.59426
   D110      -2.61797  -0.00002  -0.00012  -0.00098  -0.00110  -2.61907
   D111       1.43377   0.00004  -0.00003  -0.00056  -0.00059   1.43318
   D112      -0.57464   0.00000  -0.00041  -0.00042  -0.00083  -0.57547
   D113      -0.49633  -0.00001  -0.00009  -0.00120  -0.00128  -0.49761
   D114      -2.72778   0.00005   0.00000  -0.00078  -0.00077  -2.72855
   D115       1.54700   0.00001  -0.00038  -0.00064  -0.00102   1.54598
   D116      -1.02465   0.00000   0.00021   0.00024   0.00045  -1.02420
   D117       1.28329   0.00000   0.00008   0.00025   0.00033   1.28362
   D118      -2.68300   0.00001   0.00022   0.00032   0.00054  -2.68246
   D119      -3.07389  -0.00001   0.00013   0.00026   0.00039  -3.07350
   D120      -0.76596   0.00000   0.00001   0.00027   0.00028  -0.76568
   D121       1.55094   0.00001   0.00014   0.00034   0.00048   1.55143
   D122       1.11009  -0.00001   0.00007   0.00050   0.00057   1.11066
   D123      -2.86516  -0.00001  -0.00006   0.00051   0.00045  -2.86471
   D124      -0.54826   0.00000   0.00008   0.00058   0.00065  -0.54761
   D125       0.48457   0.00001   0.00006   0.00137   0.00143   0.48600
   D126       2.59763   0.00000  -0.00001   0.00152   0.00151   2.59913
   D127      -1.71309   0.00003  -0.00002   0.00193   0.00191  -1.71118
   D128       2.73134   0.00000  -0.00007   0.00123   0.00116   2.73251
   D129      -1.43879  -0.00001  -0.00014   0.00138   0.00124  -1.43754
   D130       0.53369   0.00001  -0.00015   0.00180   0.00165   0.53534
   D131      -1.56955   0.00002   0.00034   0.00106   0.00140  -1.56815
   D132       0.54351   0.00001   0.00027   0.00121   0.00148   0.54498
   D133       2.51598   0.00003   0.00026   0.00162   0.00188   2.51786
   D134       1.11979  -0.00002   0.00013  -0.00018  -0.00005   1.11974
   D135      -1.12019   0.00002   0.00024   0.00023   0.00048  -1.11972
   D136      -3.12383   0.00000   0.00019  -0.00010   0.00009  -3.12374
   D137       2.88852   0.00000   0.00007  -0.00071  -0.00064   2.88788
   D138      -1.08520  -0.00001  -0.00002  -0.00082  -0.00084  -1.08604
   D139       0.57045  -0.00002  -0.00002  -0.00092  -0.00094   0.56951
   D140       0.79377   0.00001   0.00017  -0.00101  -0.00084   0.79294
   D141       3.10325   0.00000   0.00008  -0.00112  -0.00104   3.10221
   D142      -1.52429  -0.00001   0.00008  -0.00122  -0.00114  -1.52543
   D143      -1.18316  -0.00001   0.00013  -0.00114  -0.00101  -1.18417
   D144       1.12631  -0.00002   0.00004  -0.00125  -0.00121   1.12510
[truncated: 1,004,913 more chars]
