# Supplementary material for: Computational Investigation of the Formation of Peroxide (ROOR) Accretion Products in the OH- and NO3-Initiated Oxidation of α-Pinene
Source: J Phys Chem A. 2021 Dec 9;125(50):10632–9. doi: 10.1021/acs.jpca.1c08969 (PMC8713291; doi:10.1021/acs.jpca.1c08969)
Supplement: Supplementary file 2 — jp1c08969_si_002.zip [file jp1c08969_si_002.zip › JPCA-secondnd-paper-updated-outfile/α-pinene, (S-alkoxy,R-hydroxy)2/soc-1000-local-minima.inp]

 $CONTRL SCFTYP=none CITYP=GUGA MPLEVL=0 RUNTYP=TRANSITN
  itol=30 icut=11 maxit=200
  MULT=1 icharg=0 ispher=0
  EXETYP=run
 $END
 $BASIS GBASIS=N311 NGAUSS=6 NDFUNC=1 Diffs=.true. DIFFSP=.true. $END
 $SYSTEM TIMLIM=360000 MWORDS=350 $END
! $GUESS GUESS=moread norb=536 $END
 $TRANST operat=HSO1
! ZEFF(1)=1150.4 
  NUMCI=2 NUMVEC=1
  NFZC=90 NOCC=94 IROOTS(1)=4,4
  rstate=0000
  ONECNT=0
  TMOMNT=.t.
  PRTPRM=.t.
! Diagonal energies from TDDFT
 ENGYST(1)=-1080.212461031698,
-1080.198271200800,
-1080.189127890520,
-1080.174458627166,
-1080.212579092484,
-1080.198481303726,
-1080.190733110458,
-1080.179609064877,
 $end
 $trans dirtrf=.t. CUTTRF=1.d-12 $end
 $SCF DIRSCF=.TRUE. soscf=.t. $END
 $DRT1 group=c1 fors=.t. nfzc=90 ndoc=3 nalp=0 nval=1 $END
 $DRT2 group=c1 fors=.t. nfzc=90 ndoc=2 nalp=2 nval=0 $END
 $GUGDIA ITERMX=500 $END
 $DATA
 C20H34O4
C1
CARBON      6.0     -4.432556000         0.870500000         0.421633000
HYDROGEN    1.0     -4.458916000         0.822779000         1.514402000
HYDROGEN    1.0     -5.368024000         1.346108000         0.108134000
CARBON      6.0     -3.256253000         1.779966000        -0.019980000
CARBON      6.0     -1.963117000         0.962262000        -0.386615000
CARBON      6.0     -2.306618000        -0.475935000        -0.821997000
HYDROGEN    1.0     -1.437711000        -0.952915000        -1.286232000
CARBON      6.0     -3.036409000        -1.252693000         0.323296000
CARBON      6.0     -4.326063000        -0.534548000        -0.180453000
HYDROGEN    1.0     -5.268056000        -1.086312000        -0.090357000
CARBON      6.0     -3.659888000        -0.447288000        -1.578548000
HYDROGEN    1.0     -3.888461000         0.424521000        -2.199558000
HYDROGEN    1.0     -3.810335000        -1.340929000        -2.184528000
CARBON      6.0     -3.049048000        -2.758435000         0.036203000
HYDROGEN    1.0     -2.042199000        -3.168165000         0.168630000
HYDROGEN    1.0     -3.382415000        -3.002169000        -0.976082000
HYDROGEN    1.0     -3.719124000        -3.268838000         0.737075000
CARBON      6.0     -2.619412000        -1.059329000         1.778418000
HYDROGEN    1.0     -2.469535000        -0.012784000         2.059489000
HYDROGEN    1.0     -1.686333000        -1.590878000         1.985015000
HYDROGEN    1.0     -3.397062000        -1.462421000         2.438806000
CARBON      6.0     -1.211446000         1.699205000        -1.546536000
HYDROGEN    1.0     -1.043456000         2.742566000        -1.272103000
HYDROGEN    1.0     -1.856957000         1.650629000        -2.427759000
HYDROGEN    1.0     -0.265673000         1.200928000        -1.757796000
OXYGEN      8.0     -1.050941000         0.982658000         0.628624000
OXYGEN      8.0     -2.954327000         2.778035000         0.924108000
HYDROGEN    1.0     -2.189473000         2.466602000         1.427580000
HYDROGEN    1.0     -3.568420000         2.310574000        -0.925043000
CARBON      6.0      2.480009000        -0.276634000         1.792179000
HYDROGEN    1.0      1.749149000         0.522646000         1.955139000
HYDROGEN    1.0      2.622068000        -0.768060000         2.760503000
CARBON      6.0      1.902126000        -1.318082000         0.802846000
CARBON      6.0      2.333508000        -1.040963000        -0.687624000
CARBON      6.0      3.690542000        -0.305613000        -0.737286000
HYDROGEN    1.0      4.111178000        -0.340595000        -1.748373000
CARBON      6.0      3.599900000         1.091187000        -0.042752000
CARBON      6.0      3.806475000         0.303529000         1.289160000
HYDROGEN    1.0      4.353610000         0.816962000         2.087117000
CARBON      6.0      4.558813000        -0.772251000         0.460912000
HYDROGEN    1.0      4.480470000        -1.814791000         0.783466000
HYDROGEN    1.0      5.615364000        -0.543316000         0.320089000
CARBON      6.0      4.810941000         1.965551000        -0.389328000
HYDROGEN    1.0      4.739474000         2.318726000        -1.424059000
HYDROGEN    1.0      5.765900000         1.444894000        -0.281868000
HYDROGEN    1.0      4.838772000         2.844990000         0.263620000
CARBON      6.0      2.344647000         1.942637000        -0.207104000
HYDROGEN    1.0      1.415077000         1.405515000        -0.004231000
HYDROGEN    1.0      2.279789000         2.332930000        -1.228061000
HYDROGEN    1.0      2.380765000         2.797044000         0.479565000
CARBON      6.0      2.432725000        -2.404625000        -1.433923000
HYDROGEN    1.0      1.510203000        -2.970378000        -1.288987000
HYDROGEN    1.0      3.274147000        -2.960395000        -1.009924000
HYDROGEN    1.0      2.607673000        -2.245192000        -2.499820000
OXYGEN      8.0      1.379314000        -0.378602000        -1.403065000
OXYGEN      8.0      0.515644000        -1.480901000         0.916965000
HYDROGEN    1.0      0.080933000        -0.646126000         0.676989000
HYDROGEN    1.0      2.316800000        -2.294313000         1.071107000
 $END
 $VEC1      
 1  1-4.32838703E-07 1.95566587E-06-8.28661589E-07-3.22711154E-06-1.38321576E-08
 1  2-2.80017438E-05 1.83708900E-06 1.74830406E-05-1.48253025E-06 1.67701792E-04
 1  3 1.65768291E-04 1.34693261E-05 6.08646993E-05-2.47066168E-03-2.12199633E-04
 1  4 1.75418806E-04 3.80330033E-04 2.54470381E-06-1.66085018E-06-8.83853631E-07
 1  5 6.26063568E-06 2.07850563E-06 1.43866823E-06-7.13954921E-08-2.91794130E-05
 1  6 6.43566853E-05-2.70087546E-04-1.92161836E-06 1.90358678E-05 7.72059738E-05
 1  7 2.69755312E-05 1.59359977E-06-3.72277581E-06-5.14626836E-06 5.18014038E-06
 1  8 4.16411353E-06 4.01965257E-05 1.16060576E-05-1.55335308E-05-1.00342355E-05
 1  9-2.70944581E-04-2.72059944E-05 1.48248752E-04-1.53235175E-04-2.12222409E-03
 1 10-7.20451119E-04-2.95849922E-04 3.71414322E-04 6.13631916E-06-1.82909213E-06
 1 11-4.30722704E-06-1.31167997E-05-1.48363061E-05 1.62862521E-06-9.87149783E-08
 1 12-4.25894257E-05 1.09598431E-05-1.35272504E-06 2.00097748E-05 1.74620336E-04
 1 13 2.16113917E-04 6.76353589E-06 2.15146849E-04-5.42988467E-04-3.16307447E-04
 1 14 7.51409211E-05 8.00092333E-06-1.52622030E-02-3.65093022E-03 5.72797039E-03
 1 15 1.14105127E-03 3.01370452E-05-8.49484118E-05 5.48113665E-05-2.28127267E-06
 1 16 1.41633402E-04 6.32844175E-07 1.69747244E-06-3.64574464E-06-1.05096554E-06
 1 17-6.54608501E-06-1.61213165E-06 3.13501049E-05-6.05177915E-07 1.74586728E-05
 1 18 6.55101813E-06-7.68305623E-05-6.26105684E-05 2.08214195E-04-1.49613477E-04
 1 19 1.30784427E-02 2.51998780E-03 4.51611423E-03 1.66974414E-03-9.99638651E-06
 1 20 2.36506467E-05-1.36542602E-05 5.62706472E-06-8.13657334E-06 6.17274864E-06
 1 21-3.76860858E-06 5.08988144E-05 1.72236513E-04 5.62502913E-04 2.10547567E-07
 1 22-4.90259208E-09 2.50228545E-07-5.35607462E-06-1.79136108E-06-7.01690358E-06
 1 23-1.94597933E-06 3.50439401E-05 1.12979093E-05 3.10593550E-04 1.53538402E-04
 1 24-2.70937482E-04-1.15365141E-04-1.42916023E-03-1.55662869E-03-1.64870375E-03
 1 25-2.34042280E-03-1.19875467E-06 2.22278515E-06-1.02403048E-06-5.30648671E-07
 1 26-2.11141724E-06 2.96881266E-06-2.77535682E-07 1.03973024E-06-1.48915464E-06
 1 27 1.35335793E-06 1.10680092E-06-1.67990066E-05 6.73696856E-06-9.08149224E-06
 1 28-6.35577601E-06 1.63373453E-04 3.82005771E-05 5.93361785E-05 3.80709831E-05
 1 29-1.04305806E-03-4.92057077E-04 1.11132412E-03 3.66770885E-04 8.37304767E-07
 1 30-3.30190461E-06 2.46459985E-06 1.51171509E-06 5.53333846E-07 2.99312386E-08
 1 31 1.84434550E-06-1.22207321E-05 5.59594859E-05-1.21269172E-05 4.57273275E-07
 1 32-3.23826835E-06-1.55519356E-06 2.22468510E-06 1.08461908E-06 2.74121726E-05
 1 33 1.14531421E-05-7.45388147E-06 1.03245418E-06-1.76980946E-04-3.93200006E-05
 1 34-1.14422706E-05-3.25028818E-05 9.77237790E-04-5.49677263E-05-3.84023204E-04
 1 35 1.44577276E-04 5.74114635E-06-2.97760942E-06-2.76353693E-06-3.19719958E-06
 1 36 3.78361722E-06-2.34100584E-06-7.22594937E-07 2.09595144E-05-5.03291095E-05
 1 37-9.51788215E-05-9.89516040E-07 1.30535957E-05-2.64598984E-05 6.30011987E-05
 1 38-8.97744337E-08 5.45204287E-07 2.82935687E-06 3.42027692E-06 6.26268658E-07
 1 39 1.88282088E-06-1.16380312E-05-1.81779641E-05-2.68686171E-06-2.71606442E-04
 1 40 2.37506891E-05-1.04132773E-04 2.83972891E-07-9.43431939E-04 1.99270165E-04
 1 41-2.38008242E-05-1.14397052E-04 1.95883415E-06-1.76667574E-06-1.92158403E-07
 1 42-2.97547324E-06-1.34948783E-07-2.30665340E-08 3.20003638E-07 2.39886147E-06
 1 43-6.44523975E-05-6.86131952E-06-2.01517449E-06 1.99030830E-05-5.04440995E-05
 1 44 2.69874602E-05-1.22463612E-07 9.90704288E-06-2.50220266E-05 1.29257144E-04
 1 45 8.81908565E-07-2.62386595E-06 2.30125041E-07-2.23484690E-06 5.04378918E-07
 1 46 3.48232001E-05 2.68167010E-06 1.13144506E-05-9.75434522E-06-3.46660870E-06
 1 47-2.00876104E-04 1.42061652E-05 1.17143053E-04 4.45319029E-03 3.22614047E-05
 1 48 2.56836841E-04-1.03313738E-03-1.44163586E-06 2.77460679E-07 1.16417518E-06
 1 49-4.02487958E-06 3.91036206E-06 2.20233490E-06-3.92218512E-07-2.38343648E-05
 1 50-9.70687511E-05 1.21419671E-04-5.90670272E-06 7.91257035E-05-1.06605191E-05
 1 51-3.73169835E-06 7.26748632E-06-4.79010751E-05-9.50359962E-05 1.39502751E-04
 1 52 1.51087027E-06-1.87770517E-06 5.46540527E-06 3.12384331E-06-6.55229156E-06
 1 53 1.05364329E-05-1.84146527E-05-9.07775145E-06 1.54925948E-05 9.59665432E-05
 1 54-1.23630985E-04-9.41541065E-05-8.11045888E-05 7.65407520E-04 3.23331820E-04
 1 55-2.20750086E-04-5.31639323E-05 6.38536509E-06 1.95449872E-06-8.33986380E-06
 1 56 1.35370561E-05-1.80412907E-05-8.01023219E-06-3.07759053E-08 1.89888068E-05
 1 57 2.97671806E-04-1.13561542E-04 9.35017761E-06-4.00037504E-05 1.32483903E-04
 1 58 8.71946417E-05 7.65886975E-06-3.83989390E-05 5.98474711E-04-4.62638947E-04
 1 59 5.51472725E-01 4.71723622E-01-9.48365627E-04-3.64641031E-05-9.72966153E-04
 1 60 5.56275978E-03 4.21430000E-04 2.56095718E-06 4.20630565E-04-1.59566054E-03
 1 61-2.21975009E-04 6.61429482E-05-1.95715138E-04 5.27960787E-03 6.81609138E-05
 1 62-7.57385443E-04-8.05871190E-04 1.59145183E-07-2.81395252E-06 2.65480734E-06
 1 63 3.94443998E-06-1.13878337E-08-9.53071512E-06-2.91691860E-05-2.46084757E-05
 1 64-2.08334297E-06 1.90282416E-06 1.13504279E-06-5.27284957E-06 2.91228580E-06
 1 65-2.14583211E-06-5.32826555E-06 6.74840167E-05-2.75128896E-05-2.11576556E-05
 1 66 1.01043063E-05-1.92082267E-04-1.37242242E-05 3.50863177E-05-3.49710366E-05
 1 67-3.25198659E-06 2.23334478E-06 1.01864181E-06 5.15895227E-06 2.12735122E-06
 1 68 8.86039885E-07-1.45764825E-06-4.60868208E-05 2.32795525E-04-7.75040139E-06
 1 69 2.43843431E-06-9.98466835E-06-5.95752950E-05 2.64665545E-04-7.19702756E-08
 1 70 4.24796410E-07 4.40858913E-07 1.05233685E-06 7.08795885E-07-4.75645067E-06
 1 71 7.26413706E-07-5.72854555E-06-2.67653269E-06-2.49709656E-05-1.43701909E-05
 1 72 3.69593103E-05 5.00854971E-05 2.06637738E-03-5.84625574E-04-3.35110373E-04
 1 73-6.19740344E-04 2.07018184E-06 9.75812472E-07-3.04599431E-06-7.49519559E-07
 1 74 1.08224630E-06-6.12476682E-07 7.99821980E-07 8.44722820E-06-1.68798875E-04
 1 75 1.42991884E-04 1.71300898E-06-8.31714143E-06-3.12396632E-05 1.90032864E-05
 1 76-5.62523083E-08-1.67202671E-08 1.89452970E-06 3.55496020E-07-5.99337756E-07
 1 77-6.80185760E-07-7.22142161E-06-3.18148372E-06 3.50382490E-06-1.03775343E-04
 1 78-2.39710538E-05 4.13436648E-05 4.23735858E-05-4.18860392E-03-3.29034177E-04
 1 79-1.34571811E-03-1.22691446E-05 4.28033852E-06-9.39623599E-07-3.34071493E-06
 1 80-4.19952200E-06 1.01565848E-06 1.79909157E-06-3.15529801E-07 1.47498895E-06
 1 81-1.15549010E-06 1.85220957E-06 9.15369684E-07-1.89402524E-05 6.51988912E-06
 1 82-9.71787358E-06-6.11083372E-06 9.08262097E-05-6.24775672E-06 4.51718936E-05
 1 83 4.65925433E-05 2.89189020E-03 1.08078022E-03 2.86721561E-03 1.84204395E-03
 1 84-1.24532636E-09-2.02894790E-06 2.03019323E-06 7.82187499E-07-5.66697575E-07
 1 85-5.40850520E-07 3.12417467E-07-1.38891480E-06 7.55668958E-07-1.31799056E-06
 1 86-1.23569163E-07 1.63601444E-05-3.23638731E-06 7.29149117E-06 4.26099584E-06
 1 87-6.07331819E-05 5.07532658E-05 2.01436383E-05-7.60370691E-05-3.96353345E-03
 1 88 1.39650855E-04-4.09302963E-04-6.63336117E-04-1.73573574E-06 1.39597772E-06
 1 89 3.39758017E-07-1.69318424E-06-7.38804624E-07-5.49579311E-07 2.13232119E-06
 1 90-2.36274577E-05-4.09020790E-05-6.62402596E-05 2.82858699E-07-1.35083239E-06
 1 91-1.27219917E-06 1.53648593E-06 1.90224549E-06 2.03684726E-05 2.77962876E-06
 1 92-9.70151412E-06-9.60413675E-06-1.34013060E-04 7.60996888E-05 2.05960821E-05
 1 93 6.80715750E-05 1.82246925E-03 9.11330079E-04-1.34883853E-04 4.17417842E-04
 1 94-3.31910931E-06 1.12775652E-06 2.19135279E-06 8.07809155E-07-1.53117767E-07
 1 95 6.64719617E-07 5.69948396E-08-3.13733665E-07-1.87635184E-08-5.65352311E-07
 1 96 2.06853976E-07 1.74688978E-06-5.46132634E-07 3.21898290E-06-7.76433031E-07
 1 97-2.46728037E-05-1.09599660E-05-4.56355456E-05-3.04635366E-05-1.33120337E-03
 1 98-2.67764978E-04-4.71408712E-04 6.85456802E-04-7.53954477E-07-8.20820562E-07
 1 99 1.57477504E-06-1.15121694E-06 8.81844542E-07 8.79694693E-07-7.10632638E-07
 1100 1.14971331E-05 5.59134681E-05 3.87192360E-05 4.04563304E-08-2.22143957E-07
 1101 1.26528725E-06-1.36377804E-07 1.14999906E-06 7.02745115E-07-5.77326880E-06
 1102 2.90743051E-07-6.26279556E-06 1.31696454E-05 1.99281898E-05-1.50242815E-06
 1103 5.07346725E-06 5.98227805E-04 1.73358867E-04 1.83251641E-04-1.25906279E-04
 1104 2.98848359E-07 5.71094091E-07-8.69942450E-07-3.43141581E-07 1.59724234E-06
 1105 2.76972549E-08 6.46385007E-07-4.58135054E-06 1.61122353E-05 1.34681922E-04
 1106 4.43303060E-07-1.85915039E-06-8.32462638E-06-2.78577159E-04 8.20817236E-09
 1107 1.23451921E-08 6.02061626E-08 6.95860106E-07 1.60416607E-07-9.87780092E-07
 1108-2.28863189E-07-3.10481309E-06-7.14029307E-07-7.87877165E-06-1.52900290E-05
 1109 1.60777985E-05-1.85883871E-05 2.07625946E-04-3.41442073E-04-4.04225107E-05
 1110-3.71538083E-05 1.92227598E-06-9.90451627E-07-9.31824351E-07 1.53646287E-06
 1111 1.18367164E-06 1.17578333E-06-4.02285605E-08-4.49112516E-07-5.66856622E-05
 1112-1.00744785E-05-2.32870697E-07 4.40104122E-06-1.59883277E-05 2.38593243E-04
 1113-7.39149876E-07 4.43240533E-06-7.21012255E-05 6.95639681E-05-4.29282292E-07
 1114 2.48640886E-06 1.06636285E-06 1.52830649E-06-2.17938119E-06-3.62121992E-05
 1115-1.17698794E-06-3.06432684E-06 7.57001893E-06 2.88857217E-04-7.78792321E-05
 1116-9.31449275E-05-5.49203075E-05-3.04804329E-05-4.74820133E-04-1.11026948E-05
 1117 6.40495558E-05 5.43460761E-06-1.38905281E-06-4.04555480E-06 4.08808878E-06
 1118-1.86785753E-06-4.40535819E-06 9.42295085E-06-6.72174334E-05-3.28617115E-04
 1119 6.84970220E-04 5.48095119E-06-5.28022187E-05 1.38305131E-05 2.32075326E-05
 1120-1.25994702E-06 5.90263803E-06-1.24863319E-05-2.45300451E-04 1.40234178E-07
 1121-6.89624194E-07 2.64114816E-07-4.39204768E-07 9.93539550E-07 7.43190040E-06
 1122-1.32254145E-06 2.36217847E-06-3.11788629E-06-1.38591042E-05 1.04235609E-05
 1123-1.85672864E-05 1.88729925E-05 2.64989653E-03-3.14117690E-04 4.16080744E-04
 1124 1.99994295E-04 1.92734750E-07-7.93959786E-07 6.01225036E-07 1.00190585E-07
 1125 1.83854452E-06-2.08547975E-06 7.66766750E-07 3.81297680E-07 5.65687070E-05
 1126-1.72816383E-04 9.73829823E-07-7.91513438E-06 1.88697958E-05 1.46425002E-04
 1127-2.39609542E-06 1.30867689E-05 2.97810003E-05 3.82637214E-05-4.46337067E-06
 1128-3.02859018E-06 1.42024736E-06 2.95593200E-07-1.46610748E-06-8.72096124E-06
 1129-2.44352635E-06-1.53096008E-06 2.21564567E-06 4.03628788E-05-6.78863371E-08
 1130 2.46334959E-05 3.60959909E-07-1.20674461E-04-2.32748624E-04-2.13749896E-04
 1131-9.26691931E-05 4.04148382E-07 1.26110461E-07-5.30258844E-07-5.60352763E-07
 1132-1.02739343E-06-4.43215781E-07-1.72076644E-05-1.54501133E-05 1.65001447E-06
 1133-1.98275425E-06 2.29794957E-07 6.93652631E-06-2.93627722E-06 1.14674986E-06
 1134 6.26609896E-07-1.39489695E-05 2.03414333E-06-4.91475401E-06-1.72050505E-06
 1135 1.21949968E-03-1.60348939E-04 3.05318015E-04-1.90733578E-04-8.93659154E-07
 1136-2.36553288E-06 3.25919204E-06 1.81731205E-06 3.12841569E-07-7.92819716E-07
 1137-1.64148843E-05 3.77881974E-05-1.26645021E-03-5.18349184E-04-1.71833380E-06
 1138 1.55723348E-05 5.47050595E-05-3.50403064E-04
 2  1-6.02497247E-08 3.16002177E-07 3.38545437E-07 5.36222751E-07 1.74347066E-07
 2  2-3.95465871E-06-2.32854332E-06-2.63613907E-06-7.91844694E-07 3.91001840E-05
 2  3 2.43166483E-05 1.01942159E-05-4.34889917E-06 5.67350843E-04 3.79206587E-04
 2  4 1.89299063E-04 1.25553877E-04 6.14988455E-07 4.98610139E-07-1.11359859E-06
 2  5-5.16823873E-07-6.33714923E-08-2.94732984E-07-3.43104109E-07 4.19207169E-06
 2  6-8.15667693E-06-9.97527882E-05-9.77203983E-08-1.24075701E-06 1.63555321E-05
 2  7 2.12443228E-04-6.63096048E-08 8.84579260E-08-4.30506712E-07 5.24724965E-07
 2  8-3.07038207E-07-4.56104896E-06 3.86209783E-06-3.09999691E-06 3.24794473E-07
 2  9 1.11136261E-04 5.30835546E-05-2.84782748E-05-1.52228473E-05 2.08659741E-03
 2 10 6.32646112E-04 4.90389949E-05-4.73931300E-04 1.71758343E-06 1.74743692E-07
 2 11-1.89232712E-06-2.25251324E-06 1.79172415E-07 3.94348787E-07 1.13613738E-07
 2 12-4.24594466E-07 3.13906865E-06-1.55706451E-06-2.52615716E-06 3.55689050E-06
 2 13-1.30465526E-05 6.28476774E-06 1.41917404E-05-5.84815358E-05 1.01914786E-04
 2 14-8.32753651E-05-1.23683041E-04 2.11563732E-03 2.44481169E-03-1.68580627E-03
 2 15-3.70127519E-04-6.21248141E-06 1.61460520E-06 4.59787620E-06 6.39324140E-06
 2 16 2.00960813E-06-1.51820236E-06 2.26563771E-07-1.10049458E-06 9.53906455E-07
 2 17 1.26872276E-06 9.30332559E-07 2.15256983E-05 1.96476089E-06-5.36129950E-06
 2 18-3.40883728E-06-2.13084139E-04-1.58588673E-04-3.78689007E-05 5.11334709E-05
 2 19-4.40363318E-03-9.10542409E-04-2.24389962E-04-9.00834203E-04-6.22109805E-06
 2 20 3.21043751E-06 3.01066054E-06-1.98561033E-06-1.53834818E-06-1.52577983E-06
 2 21-7.44388108E-06 4.30895294E-05 2.40639200E-04-1.19507147E-04-8.34718927E-08
 2 22 3.93078176E-07-6.71124702E-07-6.07871358E-07 2.78312379E-07-4.20239713E-06
 2 23 7.71160937E-07 2.65815343E-06-1.95939219E-06 2.73611062E-05 4.16099066E-05
 2 24 1.13890061E-05 6.35969768E-05 1.03205146E-03 5.93179754E-04-6.84327454E-05
 2 25 2.68116928E-04 1.69778538E-06-9.32626841E-07-7.65158536E-07 2.49253913E-07
 2 26-3.52618748E-07 4.13998718E-07-6.04817497E-08 2.77870675E-07 4.73262359E-08
 2 27 4.06065847E-07-8.50211424E-08-1.20229344E-06-4.33123242E-07-1.72694225E-06
 2 28 1.14958079E-06 3.38209494E-05-1.21084813E-05-1.71045070E-05 1.64055785E-05
 2 29 7.90321827E-04-1.76830208E-05 4.24425247E-05 1.32458998E-04-2.28049453E-07
 2 30 1.06118061E-06-8.33131160E-07-2.74808126E-07 1.45284670E-06-3.93059614E-07
 2 31-7.13186869E-07-1.26716549E-06-4.68116933E-05-3.03036765E-05-2.49364623E-07
 2 32 1.19154931E-06 4.11548635E-07 1.20488635E-07-2.06931994E-07-1.67864373E-05
 2 33-3.68095918E-06-2.32261735E-07-5.48471759E-07 7.87713727E-05 4.78056968E-05
 2 34 2.65523977E-06 2.35557751E-05 4.03926576E-04 1.66799770E-04 8.22487362E-05
 2 35 2.62470145E-04 3.45647653E-06-2.54723754E-06-9.09238992E-07-3.94069994E-07
 2 36 9.92487690E-07 2.58070791E-07 4.75683154E-07-3.12466633E-06 2.51607831E-05
 2 37 1.15775701E-04 5.07057235E-07-5.72864084E-06 1.40454419E-06 1.09157476E-04
 2 38-2.59252105E-07 1.31132392E-06 1.31069214E-06 2.26134608E-08 8.48759087E-08
 2 39-1.30269800E-05-6.60971977E-06-1.64593316E-06-4.62832188E-07 6.44425962E-05
 2 40 2.25667150E-05 4.08442781E-05-2.31441880E-05 1.56493531E-04 3.47143931E-05
 2 41 6.62587439E-05-2.93371714E-05-6.29012222E-07 1.28645003E-06-6.57437812E-07
 2 42 1.04004458E-07 4.44576575E-07-8.61381415E-08-1.83376761E-06 5.03058604E-06
 2 43-6.53712882E-06-2.00027844E-05 1.20367052E-06-1.24388058E-05 8.87135544E-06
 2 44-4.87405310E-05-9.90363433E-07 6.03978941E-06 1.82538049E-06 6.11578381E-05
 2 45 6.67354432E-08-3.65000143E-07-1.37881104E-06 2.60917611E-07-4.03464259E-07
 2 46 4.69065347E-06 5.88925984E-06-6.32204610E-07 1.74685646E-06-4.91742678E-05
 2 47-4.42092999E-05 1.49585783E-05 2.69315607E-05-7.86674601E-04 1.10011035E-05
 2 48 3.41737576E-06 2.54363604E-04-3.26512757E-07 8.14084998E-07-4.87572241E-07
 2 49 2.67174139E-07-4.79073742E-07 1.05894177E-06 2.67588187E-07-3.15957912E-06
 2 50-7.26854480E-06-1.92669281E-05-2.39968172E-06 1.77744210E-05 6.37570544E-05
 2 51-2.01715204E-04 6.80832778E-07-4.27376804E-06-7.25200793E-06 4.45091538E-06
 2 52 1.04936926E-07-1.14490223E-06 8.64634666E-07-2.46925556E-06 4.54237510E-07
 2 53 2.21033726E-05-2.13676665E-06 1.16969382E-05-3.02628673E-06-3.17335804E-04
 2 54-9.63950979E-05 6.69034536E-05-3.76604067E-05-1.66327964E-03-9.26083613E-05
 2 55 3.89733723E-04-3.86741449E-04-2.18194445E-06-1.32850412E-07 2.31479486E-06
 2 56 4.62820354E-06 1.24094321E-06 5.08072596E-07 4.66515144E-08 9.81748795E-06
 2 57 2.95807472E-05 4.77657808E-05 7.98841125E-07-1.79443307E-06 5.71091624E-05
 2 58 2.91405221E-05 1.85427588E-06 6.88237473E-05 1.58902494E-04-4.76478755E-04
 2 59-4.46445848E-06-4.89552256E-06 1.75114662E-06 4.46465184E-07-1.47649424E-06
 2 60 1.23152388E-05-3.33291514E-06-5.49652980E-06 1.75130864E-06-7.85702053E-05
 2 61 4.24889539E-06 3.26571279E-05 2.59669279E-05-2.75559727E-04-3.10097905E-04
 2 62-1.04197869E-04-1.24245042E-04 3.23252139E-07-5.17103255E-07 1.93851116E-07
 2 63-2.04227090E-07 3.79601036E-07-4.02372804E-07-5.76790142E-08-8.46511324E-09
 2 64-1.12600312E-07 3.21895256E-07-2.86207583E-07-3.89748180E-07 7.78708208E-07
 2 65-1.28494766E-06 1.33860945E-06-1.19874036E-06-4.57720728E-06 5.03802066E-06
 2 66-2.85236081E-06 1.53564850E-05 1.95226927E-06-7.72993651E-06 6.13211969E-06
 2 67 4.10248306E-07-3.35095016E-07-7.51532896E-08 6.83751284E-08-2.29476679E-08
 2 68 3.44038093E-07 4.39175803E-07-1.79261074E-06 3.55506711E-06 2.19415271E-05
 2 69 4.42946111E-07-1.77360817E-06 4.55830947E-05-3.45972063E-04 8.18993073E-07
 2 70-3.88550069E-06 7.94999460E-07-1.97216492E-06 6.21365639E-07 5.01967469E-05
 2 71-4.26862397E-06 9.72450517E-06-6.88907642E-06-3.82678174E-04 1.10124186E-04
 2 72-4.11235195E-05 2.67723910E-04 9.80204390E-04-4.14863744E-04 4.42019154E-05
 2 73-3.13251507E-05-4.68976516E-06 4.09463727E-06 5.95127886E-07-2.23396348E-06
 2 74-4.04308242E-06-2.60384384E-06-7.15965031E-07 4.32048332E-05-1.20161160E-04
 2 75-3.06715287E-04 5.15284364E-06-3.89432013E-05-9.09361165E-06-1.69594755E-04
 2 76-1.02098688E-06 1.12068417E-06 3.16147116E-06 1.28951821E-06-7.16665601E-06
 2 77-4.24053656E-06-4.86926558E-06-4.34121914E-06 1.98190660E-05-1.47966435E-04
 2 78-5.53490403E-05 2.14168398E-04 1.39894706E-04-1.28575072E-02-2.69651140E-04
 2 79-2.04426170E-03 2.35506807E-03 7.19134793E-06 9.23244538E-06-1.64237933E-05
 2 80-5.87418508E-07 1.41264244E-05-5.29002911E-07 8.00839833E-07 4.06570385E-05
 2 81 1.40301331E-05-1.39985735E-05 1.24304885E-05-1.39925461E-04 2.22111357E-04
 2 82-1.40524594E-04 1.45435922E-04 1.66721373E-04-1.69393701E-04-1.40582705E-04
 2 83-7.65950740E-06 1.48627100E-02-2.78490922E-03 6.13884706E-03 5.85936068E-03
 2 84-4.47339378E-05 2.35253169E-05 2.12086209E-05 1.08060763E-04-1.08685814E-04
 2 85 7.59200437E-05-1.41097192E-06 2.04594639E-06-4.71640614E-06-6.13725266E-06
 2 86 6.30326647E-07-1.55280767E-05 1.07014937E-05 2.06995758E-05-3.71339391E-06
 2 87 7.15873307E-05-2.46133087E-05 8.82146095E-05-1.50751747E-04-9.29823827E-03
 2 88 8.56757295E-04-1.26569076E-03-2.50333227E-03-4.22089865E-06-1.30953389E-06
 2 89 5.53043254E-06-1.96579522E-05 1.01792042E-05-2.75500312E-06 7.24762485E-06
 2 90-7.97220035E-05 1.13455954E-05-5.36640524E-04-4.55270245E-08-8.46380633E-07
 2 91-1.88979521E-06-1.33553137E-06 3.46043847E-06 1.70635200E-05 1.41839303E-05
 2 92 9.15081361E-06-2.04042130E-05-3.53193124E-04-4.85001776E-05-4.08498284E-05
 2 93 1.80758640E-04 2.70708963E-03 6.79219131E-04-8.70586901E-04 3.39617161E-04
 2 94-3.32128594E-08 9.98248991E-07-9.65036131E-07-1.93703088E-06 3.89016318E-06
 2 95 1.22912905E-06 4.88797754E-08 7.28308983E-08 1.03557447E-07 7.89199992E-07
 2 96-1.99097019E-06-2.75099861E-06-1.67535096E-06-3.27836641E-06 1.15762903E-05
 2 97-4.78084271E-05-4.21333040E-05-2.18669928E-05-4.91914676E-05-2.11267862E-03
 2 98-3.94625385E-04-7.72887457E-05 4.11149032E-04 1.95188077E-06-1.10514321E-06
 2 99-8.46737567E-07 1.02873971E-06-2.40029040E-06-2.39726833E-06-9.24238676E-07
 2100 1.84426150E-05 7.17067932E-05 1.90915970E-04-1.72360700E-07 1.90783928E-06
 2101 8.01656727E-07 9.03113254E-07-1.69776805E-06-1.02302327E-05 1.85835896E-06
 2102-6.05093007E-06 8.76797494E-06 3.98324428E-05 3.78645981E-05 3.85200941E-05
 2103-2.26468288E-05 4.23641159E-03-9.26919428E-04 5.40321090E-04-1.47796033E-04
 2104 1.94581892E-06 1.39408398E-06-3.33990290E-06 1.32533259E-06-3.18275300E-06
 2105 2.41720152E-06-1.07193767E-06 4.75568280E-06-3.63423899E-05 2.88219503E-04
 2106 2.46470749E-06-2.23200337E-05-2.02829465E-06 8.75772977E-05-1.05221314E-08
 2107-5.42254013E-08 2.41429527E-06 9.89980867E-07 7.41763401E-07-6.14715922E-06
 2108-1.12739429E-05-5.23421827E-06-2.69137270E-06 1.83841958E-04-6.45947510E-05
 2109-6.16459488E-05-7.72713881E-06 1.73462323E-04-5.93422503E-05-1.33111200E-04
 2110-4.22538534E-05 2.15594747E-06 4.76784900E-07-2.63273237E-06 3.04674373E-06
 2111 2.36912087E-06 2.06827088E-06 1.41413842E-06-1.34401029E-05 7.22179738E-05
 2112 7.96324770E-05-6.44166742E-07 4.41442360E-08-2.44814434E-05-9.20714678E-05
 2113-9.64655847E-07-7.94690702E-07 2.78720647E-05 7.21415068E-05-7.81705748E-07
 2114 1.98606983E-06-6.90510951E-07-1.14002862E-06 2.17728405E-06-2.96850185E-05
 2115 2.75923991E-06 8.75054215E-06-4.81549650E-06 1.02404377E-04 3.23626484E-05
 2116-8.92571746E-05-1.60319170E-04-6.47202529E-04 2.89280765E-04 4.23746910E-04
 2117 1.50886012E-04-1.59328859E-06-7.84061268E-07 2.37734986E-06 3.82899686E-07
 2118 4.11098578E-06 7.88787267E-06-2.09299541E-06 4.88907659E-05-3.82369016E-04
 2119 5.28096407E-04 2.18296076E-06-6.17046700E-05 3.97974323E-05 1.65500069E-04
 2120-7.60839090E-06 4.35490771E-05 8.33620950E-05-2.84141091E-04-1.24114978E-06
 2121 2.66523958E-07 9.28927140E-07 5.63194886E-06 6.82832662E-06 5.74605976E-06
 2122-6.06181989E-06-9.46694751E-06-2.58076695E-05-1.53494620E-04-4.51021633E-05
 2123-2.32766438E-05-7.31910453E-05 5.45610097E-03 2.92403219E-04 7.76931172E-04
 2124 7.46931900E-04 8.82687519E-06-4.02947459E-06-4.79740061E-06-8.84407979E-06
 2125 1.77575364E-08-2.36690774E-05-5.01568044E-06 1.68400445E-05-1.75438558E-04
 2126 1.94716545E-04-6.12662488E-06 2.09630363E-05-1.17459868E-05-3.86447212E-04
 2127 4.76194243E-08-1.59175342E-05 7.65094501E-05 3.55912187E-04-5.51478846E-01
 2128-4.71727570E-01-9.84689991E-04 6.50090261E-04-7.91190247E-04-5.52617557E-03
 2129 4.38427852E-04-2.94465129E-04 3.38635647E-04 1.53654481E-03-2.19292169E-04
 2130 1.92301769E-04-1.08624498E-04-5.00605716E-03 5.02723181E-05-3.10542668E-04
 2131-7.51988997E-04 5.00375863E-06-9.55450376E-06 4.55074513E-06-3.41896130E-08
 2132 2.66812137E-07-9.66363412E-06 2.67867345E-05 2.30357680E-05 1.54649446E-06
 2133 7.12904988E-07-3.61960351E-06 1.39721035E-07-4.40592592E-06-9.25578953E-07
 2134 1.15925917E-05-4.64944167E-05-4.42898259E-07-7.61597900E-06-5.66298700E-05
 2135 2.60688928E-04 3.78963569E-06 2.47725790E-05 8.40472009E-05-2.30195093E-06
 2136-2.87632752E-06 5.17827845E-06-2.19901571E-06-1.88172851E-06-5.32237508E-06
 2137-2.90825478E-06 9.14684881E-06-3.37259139E-04 3.52023700E-04-2.60362374E-06
 2138 1.72887704E-05 1.45800219E-04-4.48722610E-04
 3  1 1.43112425E-06-1.41287089E-06-5.34017734E-06-1.65606589E-06-8.52185406E-07
 3  2 2.38657391E-05 1.06708426E-05-4.92286797E-06 1.71229948E-06-1.32413335E-04
 3  3-1.35514105E-04-5.80239603E-05-1.08863581E-04 5.51520107E-03 2.23878321E-03
 3  4 1.69338894E-03 6.00968836E-04 1.12289123E-05-1.85455644E-06-9.37435591E-06
 3  5 5.44773874E-07-6.81800465E-06-1.23851305E-05-1.96799163E-06 6.50631032E-05
 3  6 7.42978450E-05-1.84596548E-04 3.69489766E-06-1.78726900E-05 1.15291427E-04
 3  7 1.35570629E-04-2.07326189E-06-3.39935473E-05 1.42651108E-06 1.71759147E-05
 3  8 1.78364328E-05 1.07029622E-04 5.72138365E-05 1.82445849E-04 1.58063156E-04
 3  9 4.34891775E-05-7.42607783E-05-1.59758186E-04 1.40323705E-05-2.49360183E-02
 3 10-2.08699997E-03 3.62717534E-03-3.08551989E-03-5.67842647E-05 2.15122371E-05
 3 11 3.52720276E-05 4.29061223E-05 3.92610151E-05 1.05366415E-04 1.46037738E-06
 3 12-1.85084203E-06 9.10098909E-06-2.07929099E-06 2.08729742E-07 2.66528859E-05
 3 13-2.49878400E-05 3.27661581E-06 4.36339474E-07-3.57714085E-05 4.39370560E-05
 3 14-9.01609784E-05-1.07945508E-04 9.15209994E-03-6.91952359E-03-1.20098177E-04
 3 15 5.99755512E-03 1.26652397E-05-3.81967816E-06-8.84556156E-06-3.01647207E-06
 3 16-9.24287891E-06-1.10350222E-05 2.44282883E-08-1.17698197E-06-2.01773222E-06
 3 17-3.14394391E-07 1.90160470E-06 9.78712588E-06 8.64089116E-06 9.08962306E-06
 3 18-6.60933140E-06-1.51525155E-04-3.40423132E-05-8.51106330E-05 9.19291442E-06
 3 19-5.26110377E-04 2.37786431E-03 1.12808021E-03 6.00361474E-04-2.54935813E-06
 3 20 3.41623797E-06-8.66879835E-07 3.89554327E-06 3.51721337E-06-8.96003733E-07
 3 21 3.37930027E-07 2.79146881E-06-8.33577743E-05 2.24039475E-05-1.03188923E-07
 3 22 4.19091494E-07-6.30436611E-07 4.18372124E-06 3.45504365E-06 1.60456445E-06
 3 23 3.48719852E-06-2.54738399E-05-1.48830361E-05-2.39146483E-04 2.04750892E-05
 3 24 1.51404738E-04 6.50634955E-05-2.07149171E-03-1.69324278E-03-2.87479073E-03
 3 25-2.72535552E-03 1.50406360E-06-2.33795303E-06 8.33889429E-07 6.62172957E-07
 3 26 1.43438309E-07-4.01165595E-06-2.40588311E-07 1.63154481E-07 3.31966885E-06
 3 27-9.69878791E-07 1.66670080E-06-1.01549208E-05-1.63872286E-05 1.04498834E-05
 3 28-4.42882999E-06 3.95429464E-05 1.07664657E-04-5.00002599E-05 4.66144404E-05
 3 29-3.42088854E-04-8.14674309E-04 1.75877583E-03 6.15585813E-04-2.93654486E-06
 3 30 2.95968745E-06-2.31425858E-08-4.74913812E-06 8.96174291E-07 7.60344484E-07
 3 31-4.88955900E-07 8.26296659E-06 7.60708909E-05 3.20354372E-04 8.24481105E-08
 3 32-6.99796243E-07-1.41809187E-06-8.76151404E-07 1.10077261E-06 4.70116841E-06
 3 33 6.61929254E-06 5.91780902E-06-5.01769955E-06-4.91352660E-05-4.41208785E-05
 3 34-2.01986356E-05 3.62055061E-06 3.00759001E-03 3.43274752E-04-2.04054499E-04
 3 35 4.45189726E-04 2.11970129E-06-1.14383372E-06-9.75867575E-07-7.49841091E-07
 3 36-1.85506496E-06-1.88779931E-07 1.03210356E-07 5.10772855E-06-2.29327301E-05
 3 37-1.27434141E-04 8.99397351E-07-2.77783675E-06-2.91484799E-05 1.30130988E-04
 3 38 4.08773668E-08-4.04891729E-07-9.03658524E-07-1.47756443E-06 3.09908578E-07
 3 39-4.78399026E-07 4.18630898E-06 8.80468823E-06-6.15931620E-07 1.55284161E-04
 3 40-2.38078648E-05 7.28795370E-05 3.33920125E-05-2.32765943E-03 1.68057191E-05
 3 41-4.29953949E-04-1.75286843E-04 1.37934529E-07 1.94483874E-06-2.08277327E-06
 3 42-3.63298839E-07-1.72952321E-06 6.87049976E-07 1.02183548E-06-1.11583709E-05
 3 43 8.34871479E-05 5.93677715E-05-2.24223229E-06 1.40883517E-05-9.21613468E-05
 3 44-1.95496226E-04 2.16687760E-07-8.79150923E-06-2.65617413E-05-2.35737681E-05
 3 45-3.39920495E-07 1.88042269E-06-2.61802394E-06 2.64731933E-06-1.17821520E-06
 3 46-1.70558510E-05 1.08642759E-05-1.60539778E-05 6.97500832E-06 1.06875879E-06
 3 47-7.52983978E-05 2.37901644E-06-4.37160709E-05 4.13778298E-03-1.77354074E-04
 3 48 1.18355398E-05-1.05037237E-03-1.97421372E-06-1.33124809E-06 3.30546181E-06
 3 49 1.81473560E-06 5.06765650E-07-8.77236391E-07-5.52181338E-06 3.65123093E-05
 3 50-3.63339619E-05 2.09509503E-04-7.03423612E-07 6.65318604E-06 6.52969273E-05
 3 51 5.71252870E-04 2.32495890E-06-1.81359012E-05 2.83675696E-05-1.15789833E-04
 3 52-1.31505065E-07 7.72393345E-07-1.32498158E-07-8.76320894E-07-4.56669851E-07
 3 53-7.86622484E-06-5.11753186E-07 1.80556002E-06 4.03402490E-07 4.77770966E-05
 3 54 2.45292778E-06 4.14298428E-05 3.34681174E-05 6.98516253E-03-3.07229211E-04
 3 55-8.19136539E-04 1.37650813E-03-1.49293756E-06-3.03608785E-06 4.52902541E-06
 3 56-1.89501769E-06 1.65772331E-06 1.28113185E-06 1.77510109E-06-3.56201313E-06
 3 57-7.25752640E-05 1.23270102E-04-9.60247954E-07-8.34577392E-07-1.62828996E-05
 3 58 2.72864834E-04 1.79156597E-06-7.99544217E-06 4.27152677E-05 8.15223863E-05
 3 59 3.00555309E-05 2.66431841E-05 1.83587439E-06-1.89340197E-06 1.37216872E-06
 3 60-1.14894595E-05-4.75793844E-06 7.72622298E-06-5.83452033E-06 1.13541049E-04
 3 61-3.02177155E-05-2.12056846E-05-3.42118925E-06-5.71150957E-04 4.40889497E-04
 3 62 1.18778931E-04 2.56330786E-05 9.20462873E-08-1.70641742E-06 1.61437114E-06
 3 63 2.38440828E-06 2.13955900E-06-2.79242646E-06 5.51469501E-01 4.71646128E-01
 3 64 8.26990452E-04-1.51249034E-03-2.17008577E-04 5.71187617E-03-3.09945654E-04
 3 65 6.19105016E-04 1.26375414E-04-1.24627605E-03 2.75776088E-04-3.00037307E-04
 3 66-1.06068976E-06 3.99852903E-03-1.97275288E-04-3.67598914E-04-1.68254170E-04
 3 67 3.12094860E-05-5.43318904E-06-2.57762970E-05-7.53659004E-06-1.08895439E-04
 3 68-1.02910309E-04 2.08923003E-04-7.63225733E-05-3.41540931E-04 8.89812200E-04
 3 69 1.04091706E-05-4.43488648E-05 3.07674897E-04-6.81526475E-04-1.76063824E-07
 3 70 9.19002215E-07-1.09097292E-06 2.19279358E-07 1.95845182E-07-6.88153894E-06
 3 71 5.17665095E-06-1.40018356E-06-6.26987015E-07-9.36298561E-06-2.95720103E-05
 3 72-5.72321215E-06 1.55809759E-05 1.49263144E-03-6.95013188E-04-1.82632184E-04
 3 73-1.96825292E-04 6.63068844E-08 5.68151045E-07-6.34457929E-07 7.70406062E-07
 3 74 1.25749684E-06 3.37231579E-07-3.27256930E-06 1.89346786E-05-9.46183005E-05
 3 75-3.71163644E-04-1.00865952E-06 6.37944403E-06-1.06792182E-04 2.73534076E-05
 3 76-7.24101939E-08 3.81018970E-07-4.88174193E-07 8.92923479E-07 3.98959986E-07
 3 77-2.12201233E-06 2.85595069E-06-3.25566151E-06-2.28981799E-06-8.78412545E-06
 3 78-1.83042800E-05 1.80989868E-05-1.10659464E-05-9.38110503E-04-4.62563340E-04
 3 79-5.44923835E-04-3.43889547E-04-8.87744876E-07-4.91362395E-07 1.37910727E-06
 3 80 7.16808364E-07-2.75098453E-07-1.30397318E-08 1.02269451E-07-4.87614171E-07
 3 81 3.93106937E-07 2.96869570E-07-1.76624667E-07 5.03992844E-06-2.20522622E-06
 3 82-1.12939376E-06 1.39417240E-06-6.58080302E-05 3.82815043E-05-1.14471269E-05
 3 83-2.91788731E-05 1.17929985E-03-4.63246334E-04 1.31989435E-03 7.88313964E-04
 3 84 1.55266143E-07 8.60000637E-07-1.01526678E-06 5.29130200E-07 6.28051463E-07
 3 85 9.27173533E-08 1.05425921E-07-5.09397031E-07 2.12716633E-08 2.75705112E-07
 3 86 1.82663091E-08 6.10108786E-06-3.35427727E-07-1.06855042E-06 3.10603986E-07
 3 87-2.71887456E-05 8.51460762E-06 1.86212340E-05 2.86980704E-06-2.68371123E-03
 3 88-2.83005573E-04-8.28604375E-04-5.65717346E-04 3.53210885E-07-1.48141200E-07
 3 89-2.05069685E-07-4.00818804E-07-4.71159853E-07-1.42304995E-07 4.01616279E-07
 3 90-1.96630897E-07 4.15332617E-05-1.47904373E-06-3.57887333E-08 1.82790086E-07
 3 91-2.08809239E-07 6.94881944E-07 3.62641616E-07-1.75466825E-06 7.46982381E-07
 3 92-3.51609834E-06-1.33953556E-06 1.30761625E-05 8.81481593E-06 3.35599779E-05
 3 93-1.68098952E-05-3.32283106E-04 2.13308367E-03 3.56242871E-05-8.64423269E-04
 3 94 3.08052304E-07 1.57358955E-07-4.65411260E-07 2.26891200E-07 1.39988763E-07
 3 95 1.76244221E-07-7.56207124E-08 3.65369742E-07-5.28222365E-07-6.68068578E-08
 3 96 3.53130449E-08-4.36962933E-06 2.45542790E-06 3.05687557E-07 4.50677213E-08
 3 97 5.17744088E-05-1.85781068E-05-7.53318224E-06-1.81811519E-05 5.27977310E-04
 3 98-5.65665349E-04 2.95990083E-05 1.51888575E-04-2.29559682E-07-8.64713007E-08
 3 99 3.16030983E-07-8.24554785E-07-2.41342137E-07 1.74564726E-08-2.12490679E-07
 3100 1.20024147E-06 1.05007811E-05 1.39885354E-04 4.75445347E-08-2.51849736E-07
 3101 1.09361668E-08-8.86852527E-08-1.77130139E-07 2.61194276E-06-3.69648094E-07
 3102 5.29935460E-07 3.98383899E-07-1.35983489E-05 1.54378262E-05-3.18863050E-06
 3103-1.69413997E-05 1.66711663E-03-3.88812256E-04 2.33339574E-04-2.06879976E-05
 3104 1.29425182E-07-3.75377270E-07 2.45952089E-07 2.72166534E-07 9.30427375E-07
 3105-5.25211348E-07-7.36975388E-07 6.47086566E-06-5.72098609E-05 7.08453861E-05
 3106 6.43684292E-08-1.67602501E-06-2.81489787E-05 1.03511646E-04-1.34881218E-08
 3107 6.60131597E-08 2.54424112E-07-3.52683279E-08 1.18660539E-08 3.83784774E-07
 3108-1.12031251E-06 1.90421323E-07 2.11285048E-07-1.84924904E-05 2.22500282E-05
 3109 2.62710243E-06 2.77275820E-07-1.49084381E-03 1.97436753E-04 1.51717081E-04
 3110-9.54293650E-05-3.06676557E-07 4.83543411E-07-1.76866854E-07-3.81160019E-07
 3111-1.08107669E-07 1.65147435E-07-1.20076813E-06 8.79969509E-06-5.25888796E-05
 3112-6.53121288E-05-6.26739134E-07 3.76496068E-06-6.87996965E-05-5.03660166E-05
 3113-6.74579426E-08 8.01036986E-07-1.78911987E-05 7.43939638E-05-1.14212155E-07
 3114 5.35324428E-07 1.93831610E-07 4.50903374E-07 6.15515304E-07-4.98591765E-06
 3115-7.31863959E-07-2.32806245E-06-3.41799745E-06 3.72785983E-05-1.48663215E-05
 3116 2.21668078E-06 2.67062696E-05 3.64618704E-03 1.09410644E-04-5.10875713E-04
 3117 6.84745360E-04 2.18734536E-07-1.80898570E-07-3.78359658E-08-4.01519897E-07
 3118 2.84719975E-07-1.22632070E-06-8.34389655E-07 4.63310644E-06-9.71428280E-05
 3119-1.89260412E-03-9.03620366E-07 4.84021255E-06 1.61184843E-06 3.75571491E-04
 3120-2.22040597E-06 1.42645528E-05-1.51268060E-04-1.80762197E-04 9.76782674E-08
 3121-5.09146425E-07 4.87578490E-07 2.99025453E-07-2.87687434E-07 4.65118581E-06
 3122-1.83667849E-06-1.10386295E-06 9.86493346E-07-3.83900267E-05 4.84624585E-06
 3123-9.21892764E-06-8.71599301E-06 8.28648921E-04-3.22658085E-05 1.17897032E-04
 3124-2.79506293E-06-3.23174375E-07-3.55459525E-07 6.78633900E-07-5.71519309E-07
 3125-2.32067865E-07-2.61802167E-07-3.22638084E-08 1.24564007E-06-5.62585298E-06
 3126 3.67686488E-05 8.21854011E-07-4.51172253E-06 3.03367721E-05 1.94075173E-05
 3127 4.99786470E-07-2.31750713E-06 2.62415123E-05-6.98443055E-05-5.16959125E-08
 3128-3.14063844E-07 9.39987118E-08 8.63997880E-08 1.18412389E-07 2.68126714E-06
 3129-3.82819042E-07-2.36937313E-07-5.61028282E-07-1.71817977E-05 3.38577132E-06
 3130-2.14225739E-06 2.54018597E-06-4.91661337E-06-5.23972065E-05 2.63662825E-05
 3131 6.52433252E-05-1.89608911E-07-2.43626817E-07 4.33235728E-07-2.07190177E-07
 3132-2.96696251E-08-2.00868029E-08-2.45762946E-06-1.92455898E-06 2.58531279E-07
 3133 9.19981495E-07-4.55996257E-07-1.91323289E-06-1.30255010E-06-3.37412525E-06
 3134 1.68486204E-06 6.84179351E-06 7.73993935E-06 8.51614694E-06-4.58439787E-06
 3135 5.76941058E-05-1.16428551E-04-2.65039517E-05 5.25120601E-05 3.98985601E-07
 3136-1.59331725E-07-2.39653876E-07 8.24102166E-08 2.00686826E-07 4.03672008E-07
 3137-2.19660067E-06 1.79085646E-05-1.16634136E-04-2.88825817E-03-2.45527340E-06
 3138 1.71471638E-05-8.13655024E-05-1.08654996E-04
 4  1-4.90936729E-08 2.36000634E-07-3.08205262E-07-1.31843138E-06-8.65943490E-07
 4  2-2.96635771E-06 1.94618046E-06 6.61367738E-06 3.89992668E-06 2.76977286E-06
 4  3-1.14156538E-05-1.95181606E-06-2.16443376E-05 1.49709110E-03 2.23557545E-04
 4  4-1.26718984E-04-4.81316958E-05-2.57197693E-07 8.92953666E-07-6.35755973E-07
 4  5 7.29745552E-07 1.64500143E-07 4.74824198E-08-3.97059647E-07 5.37448670E-06
 4  6 2.01750185E-06-1.66600349E-04 5.21588083E-07-5.71216321E-06-7.65028541E-06
 4  7 1.34732886E-04 1.66155790E-07-5.36786963E-07-2.38178728E-07-4.02653369E-07
 4  8 2.07259194E-07 8.67213265E-06-7.63246588E-07 1.42735479E-06-1.30525739E-06
 4  9-1.02623361E-04-2.33625063E-05 2.89289224E-05 3.50961234E-05 1.33599753E-03
 4 10 4.76867695E-04 1.58204167E-06-1.11805549E-04 1.40567802E-06-1.76371909E-06
 4 11 3.58041068E-07-2.44354078E-07 4.53632295E-07-7.46382334E-07 5.37954243E-07
 4 12-2.55173099E-06-2.94239130E-06 1.06109086E-06 4.25565649E-07 3.29008545E-05
 4 13 1.69315270E-05-7.26845013E-06-3.10646957E-06-2.02874948E-04-1.78588026E-04
 4 14 7.33325337E-05 1.50312142E-05-2.02960854E-03 1.11285408E-03-8.69070416E-04
 4 15-8.44473120E-05 1.54922019E-06-1.14542055E-07-1.43467813E-06-3.26522515E-06
 4 16-4.12543684E-06 1.11334213E-06 9.70910192E-08-1.26535001E-06-4.65145900E-08
 4 17-1.15896276E-06 4.45806258E-07 1.07163405E-05 1.71107685E-06 3.55111559E-06
 4 18 8.35902601E-07-2.89999509E-05 6.07009748E-06 4.96092665E-05 1.27809065E-05
 4 19 4.04018734E-04-5.01950073E-04-3.48681228E-04 1.31947179E-03-8.94530920E-07
 4 20 5.54770591E-07 3.39760328E-07 4.53443555E-06-3.38180950E-06 2.79920585E-06
 4 21-1.17195791E-07-1.35469488E-05-1.01501615E-04 7.89926223E-04 1.48802084E-07
 4 22-8.02442209E-07 1.50253310E-06-2.13039974E-06-1.15293236E-07 1.01222879E-05
 4 23-5.75253976E-06 1.32300154E-05-1.25503308E-06-7.75975021E-05 1.92402847E-05
 4 24-1.61008179E-04 4.08781233E-05 4.50056412E-04 4.69664207E-04-7.90687414E-04
 4 25 1.40825232E-03-6.08967819E-06 2.35173582E-06 3.73794237E-06 6.43265418E-07
 4 26-4.13523567E-07 1.77984629E-06-2.67511424E-08 8.38472280E-08-1.70181792E-07
 4 27 8.92483166E-07-6.86817886E-08-2.67872118E-06 2.12925251E-06-5.08281715E-06
 4 28 7.05045900E-08 5.12953770E-05 5.28109081E-05 1.80444311E-05 2.67587935E-05
 4 29-1.42334427E-03-2.52782407E-04-5.29890951E-04 4.89101420E-05 5.67980246E-07
 4 30-1.16842485E-06 6.00444605E-07-1.08919460E-06 2.03103527E-06 5.76429208E-07
 4 31-2.76748760E-07 7.24879260E-06 4.47333602E-05-1.09187559E-04 6.39804270E-08
 4 32-8.36698582E-08 1.85575802E-07 3.39541633E-07-8.24953947E-08 6.07099444E-07
 4 33-1.11875712E-06-7.72821001E-07 2.98994504E-07-2.78977569E-05 5.88354286E-06
 4 34-4.52873803E-05 4.45526186E-06 2.81144554E-03 4.71563577E-04-6.75397073E-05
 4 35 6.43436501E-04 1.78198615E-06-2.14504199E-06 3.63055838E-07-1.87016311E-06
 4 36 1.18907282E-06-6.99573414E-07-1.27351375E-06 1.54003066E-05-3.21305313E-05
 4 37 2.50786525E-04 4.79345563E-07-4.46749624E-06-8.62916106E-05 2.53817335E-05
 4 38 1.23253586E-07-6.73214867E-07 1.10058823E-06 1.92188611E-06 2.08034823E-06
 4 39 1.00098008E-05-2.08164177E-06-8.83378291E-06-8.59151334E-06-1.63425723E-04
 4 40-4.13508708E-05-2.65980206E-05 4.15283517E-06-1.78151110E-03-1.00174900E-04
 4 41-5.88059493E-04-7.62087728E-05-3.45783586E-06 1.94208498E-06 1.51575088E-06
 4 42-1.10357305E-06-1.11936463E-06-5.19118043E-07-3.06890184E-06 9.74359180E-06
 4 43 7.90166080E-05-1.98103321E-04-1.87407134E-07-5.26278358E-07 1.21678430E-04
 4 44-1.27837754E-05 8.60127242E-07-2.92581210E-06 4.38879090E-05-6.84998433E-05
 4 45 1.11101209E-07-1.29233727E-06 1.60383865E-06 4.95523933E-07-5.40842828E-07
 4 46 1.79859035E-05-6.62394193E-06-1.61579375E-06 2.95213543E-06-2.03970653E-04
 4 47-3.48138390E-05 1.01680687E-04-1.09280596E-05-2.11784246E-03 7.56718099E-05
 4 48-5.10298842E-05 3.17287501E-04-3.47217236E-06 2.83022621E-06 6.41946153E-07
 4 49 3.05596655E-06-1.21141311E-06 2.21113266E-07 4.12686732E-06-3.03368377E-05
 4 50 3.95235287E-05 3.65263170E-04-2.52296122E-06 5.54775093E-05 1.57161211E-04
 4 51-1.12276032E-04-4.21737308E-06 2.96447486E-05 3.20544272E-05 6.97832986E-05
 4 52 3.78085485E-08-2.31318051E-07-7.92919149E-07 2.91750258E-06-5.90510250E-07
 4 53-2.61441312E-06 3.05535564E-06-1.19985472E-05 3.27133363E-06 7.28590185E-05
 4 54-9.37582003E-06 1.24201462E-05 4.86891186E-05 7.24930663E-04-2.75237943E-04
 4 55-1.43184783E-04 3.15369328E-05-3.71852844E-06 2.58924596E-06 1.12928248E-06
 4 56-4.69429153E-07-3.73588937E-07-2.36013235E-06 3.56180997E-06-2.68046319E-05
 4 57-9.45292818E-06 1.25145731E-04-4.66439165E-07 4.06772017E-06-2.40144883E-05
 4 58-2.17782008E-04 1.40922657E-06-1.33481508E-05-8.46603746E-06 1.40096422E-04
 4 59-1.79039863E-05-1.53170226E-05 1.30704404E-06-2.23689234E-07 1.16303066E-06
 4 60-2.05002347E-06-2.11432753E-06 2.05457239E-06-4.50509313E-07 6.03024444E-05
 4 61-1.21152207E-05 8.72973065E-06-1.80393564E-05-4.91335202E-04-1.63910275E-04
 4 62 1.91013243E-04-5.77511230E-05-1.42784648E-06 1.31224381E-08 1.41472404E-06
 4 63 3.72019225E-07 6.44010380E-07-2.39345217E-07-2.43697904E-06-1.87193319E-06
 4 64-4.60598860E-07 1.08123609E-07-1.26272316E-07-2.21115237E-06 1.42289152E-06
 4 65-2.10462522E-07 3.97503818E-07 9.23175705E-06-5.41037505E-06-1.02920451E-06
 4 66-5.24548218E-06-5.71335009E-05-7.30301278E-07 1.14861357E-05-5.03317265E-06
 4 67-5.55154383E-07 9.64824301E-08 4.58671953E-07 5.14671468E-07 6.75920352E-08
 4 68 1.12947863E-07 5.18922312E-07-3.41728929E-06 5.10314064E-05-4.27587373E-05
 4 69-8.16086065E-07 1.31695292E-05 4.56224951E-05-1.18989290E-04-1.52906529E-06
 4 70 1.47739858E-06-9.36941367E-08-3.29192727E-07-2.97008052E-06-2.13447908E-05
 4 71-6.92521176E-06-5.88486054E-06 5.91395973E-06-3.68618187E-05-9.77481397E-05
 4 72 7.17904540E-05 6.41873423E-05-3.31398024E-03 2.45259107E-03 1.10638969E-03
 4 73 1.22465698E-03 1.93293607E-05-3.67458994E-06-1.56547708E-05-7.95970456E-07
 4 74-4.01740528E-06-8.24120310E-06 5.79308355E-07-4.54911603E-05-3.66253772E-04
 4 75 2.24420407E-04 1.85234262E-06-1.29553248E-05-1.70279473E-04-1.69060343E-04
 4 76 2.41357970E-06 3.28068361E-05 2.57027602E-05 3.40344848E-06-4.04064542E-06
 4 77-8.90617178E-05 2.44577829E-04 3.19279745E-05-1.52502531E-05-1.48018505E-04
 4 78-4.85006633E-05 4.09365601E-05 5.39363797E-05 1.90171470E-02-1.50833962E-03
 4 79 4.93345112E-03-1.37129054E-03-1.36282438E-04 7.09943085E-05 6.52881298E-05
 4 80-9.95010560E-06 1.36456107E-05 1.12223172E-06-1.44879748E-06 1.64556304E-06
 4 81-1.40164025E-06-2.52099976E-06 6.19538926E-06-2.24151969E-05 8.34092730E-06
 4 82 7.10461707E-06-7.89990593E-06-5.98634049E-05-3.06061813E-04-1.75420961E-04
 4 83 1.49799386E-05-5.37740348E-03 8.25742155E-04-4.57118577E-03-4.12971590E-03
 4 84 9.76242123E-06 1.52868586E-07-9.91528981E-06-3.68184468E-06-3.56907927E-06
 4 85-3.89444984E-06-3.47760076E-07 2.64527117E-06 8.61275707E-07-1.88028588E-06
 4 86-2.71608139E-06-3.05789210E-05 2.03588192E-06 1.15254869E-05 8.69661445E-06
 4 87 3.91887479E-04-1.67167281E-04-8.57323885E-05 3.75988472E-06-1.87355989E-03
 4 88 4.60178433E-04 5.84240514E-04-2.02336844E-04 8.74409424E-07-1.80795381E-06
 4 89 9.33544387E-07-1.26068656E-06-3.21344545E-06 1.54657641E-06 1.40632895E-06
 4 90-1.83121333E-05 1.42008196E-04-1.00674018E-04 1.09051597E-07-4.40932018E-07
 4 91 4.19236605E-06 3.08610781E-07-1.50000689E-06 8.88567289E-06-2.17378209E-05
 4 92-4.18999788E-06 8.07854341E-06 4.13717551E-05 1.85352884E-04 9.71791122E-05
 4 93-1.96803452E-05 2.45974398E-03-1.82889943E-03-9.42660300E-04 2.24510528E-04
 4 94 4.34828049E-06-3.59573627E-06-7.52544218E-07 4.10243097E-06-1.55975571E-06
 4 95-2.48795870E-07 3.11302863E-08 8.93538334E-07-4.64772047E-07-1.61398484E-06
 4 96 3.41802229E-06-6.29006261E-07 8.39351926E-06 1.07384830E-05-1.66583212E-05
 4 97 3.09640558E-05-4.13805704E-05-6.49220970E-05 4.19601734E-05-5.63378652E-03
 4 98 1.72502588E-03 9.52446238E-04-3.39962009E-04 5.17982029E-08 1.34853867E-06
 4 99-1.40033687E-06-1.48245115E-06 5.23101959E-06 1.84166347E-06 6.16455564E-07
 4100 9.31468583E-07 4.08115877E-05-3.93674841E-04-1.26545659E-07 1.00262267E-06
 4101-6.87781641E-07-5.26364543E-07-7.06820823E-07-4.61753124E-06 5.21353626E-06
 4102 3.96992292E-06 3.12260286E-06 1.29134257E-05 4.45506981E-05 7.98709855E-06
 4103-1.47389490E-05 2.58327741E-03-1.09133105E-03-1.66965220E-04-2.03869227E-05
 4104 1.20683900E-06-2.87107377E-07-9.19731628E-07 9.45971472E-07-1.45966170E-06
 4105-4.52428559E-07-4.06853059E-06 2.88919566E-05-1.83122453E-04-2.16218973E-04
 4106 1.66779516E-06-1.81771531E-05 2.15815229E-05 4.69690907E-04-6.54727993E-08
 4107 4.55049057E-07-6.18796273E-07-1.34333480E-06-3.90905394E-07-2.23212428E-06
 4108 5.06779477E-06 7.50162234E-06 1.02332577E-06-1.35524491E-04 5.42225706E-05
 4109 1.43396895E-05-3.62231734E-05 7.19499531E-04-2.62263718E-05-3.27072528E-05
 4110-5.17835722E-05 3.82330290E-07 4.91792310E-07-8.74122600E-07-1.74533968E-06
 4111 1.63648695E-06-5.86685628E-08 5.12678368E-07-8.84389685E-07-2.81563371E-05
 4112-5.78927664E-05 1.25671202E-06-9.78366129E-06 4.34218314E-05-1.20394052E-04
 4113 9.22613620E-07-9.32134409E-07 5.09402672E-05 1.11911157E-04-2.58160011E-07
 4114 1.16194501E-06-2.71098432E-06 2.05591760E-06-2.03623695E-06-1.49244413E-05
 4115 1.34126416E-05-1.00381618E-05 9.19245061E-06 2.35037863E-04-1.32815213E-04
 4116-3.94761580E-05-3.65079536E-05 5.33363666E-04 3.09689386E-06-3.18191626E-04
 4117-1.38065539E-04 3.98194188E-07-5.70157467E-07 1.71963280E-07 2.04186697E-06
 4118-1.27448595E-06 1.62224776E-07 2.13973950E-06-1.29208705E-05-6.67096104E-04
 4119-1.95822408E-04 4.19778384E-07-9.44669084E-06-1.62970403E-04-8.20987590E-05
 4120-6.70638689E-07 1.44712509E-06-1.05127829E-04 1.47975240E-04-5.87440022E-08
 4121-1.63499892E-08-2.82932039E-06-6.96601658E-07-2.89885186E-08 3.61158293E-06
 4122 1.21797539E-05 1.96024383E-06-2.53338140E-06-1.43599229E-04 5.37774552E-05
 4123-5.37571388E-05-4.97617336E-05-5.62952998E-03 2.47604090E-04-1.20312967E-03
 4124-5.55727690E-04-1.81074003E-06-5.83479855E-07 2.39421989E-06 6.38111592E-06
 4125-3.48998997E-07 5.56059190E-07-7.37950545E-06 3.27853081E-05-1.22848623E-04
 4126-8.73489227E-05 2.67188934E-06-5.37506206E-06-2.94502969E-05-2.53807725E-04
 4127-1.99155411E-06 8.84608685E-06-7.79930688E-06-6.25352490E-05-2.73836248E-05
 4128-2.33215278E-05 1.51210748E-07-2.06169783E-06 2.87876766E-06 5.79567296E-07
 4129-1.16548188E-06 8.46699693E-06-9.25494718E-06-6.35961898E-05-8.88088357E-06
 4130-1.38019960E-06 1.53140016E-05 9.05904983E-05 2.78246588E-04 1.62100479E-04
 4131-1.12114839E-04 1.43064622E-06-2.78852809E-06 1.35788187E-06 2.18857434E-06
 4132-1.87904649E-06-1.73266373E-06-5.51464538E-01-4.71640969E-01-8.32104769E-04
 4133-1.39078626E-03 5.01242333E-04-5.76256186E-03 3.86336776E-04 5.50925437E-04
 4134-2.03314231E-04 1.43618320E-03-1.22912627E-04-3.77569061E-04 1.24321307E-04
 4135-5.40671066E-03-3.29259299E-06-5.22928498E-04 2.36111499E-04 1.32906597E-04
 4136-2.38040111E-05-1.09102586E-04-2.62177704E-05-6.08455588E-06-3.48297155E-05
 4137-1.97663958E-04 1.71378768E-05 1.12254074E-03-1.20418393E-03-1.02108585E-05
 4138 5.35093997E-05-2.86630114E-04 1.35816452E-03
 5  1-1.80615637E-05-7.26294561E-06 1.99030243E-06-3.17845980E-06-5.15844083E-06
 5  2-8.64474144E-05 3.89197861E-06 1.63604308E-05 2.02785446E-05 6.60846939E-04
 5  3 2.81103135E-04-8.58900951E-05-1.73215838E-04-2.12885898E-03-5.03682745E-04
 5  4 2.29126545E-04-1.28180667E-04-3.53737429E-06-1.66799507E-06 5.20536937E-06
 5  5-4.60849289E-06 4.60152302E-06 3.65558854E-06-6.22379713E-06-2.85992759E-05
 5  6 2.37555437E-04 1.96620981E-05 1.17164968E-06-4.28556562E-05 1.09247418E-04
 5  7 6.28193162E-07-1.57908980E-02-1.30254154E-02-8.17822326E-05 2.61166145E-05
 5  8-3.45950945E-07-2.36617750E-04-3.02525472E-04 2.22074853E-04 8.83964178E-05
 5  9-1.80749395E-03-4.68229067E-04 3.48596698E-04 1.02494395E-04 5.97163476E-03
 5 10 1.25144157E-03-4.81605512E-04 6.67298009E-04-8.43281948E-05 1.69866430E-05
 5 11 6.73415518E-05 1.14429742E-04 2.81023070E-05-6.28735033E-06-5.63262801E-01
 5 12-4.66339135E-01-7.33348389E-04-3.47745368E-05-9.30240776E-04-4.55354965E-03
 5 13 5.21324332E-04 6.70593603E-05 5.88274073E-04 5.33423710E-03-7.23683634E-04
 5 14-2.35658460E-04-4.72428887E-04 4.47777264E-03 4.01404120E-03-2.87945016E-03
 5 15-3.09849270E-03 2.55395671E-05-8.97147477E-05 6.41751806E-05-1.10157186E-05
 5 16 1.08756622E-04-2.86917365E-05-2.65575905E-03-2.14937418E-03-6.73336815E-06
 5 17-1.06377279E-04-3.29822788E-05-2.09149714E-04-1.52631588E-04-2.95638319E-04
 5 18-7.27346344E-05-8.67834450E-04-5.25892199E-05-8.02049138E-04-2.33267317E-04
 5 19-1.36554132E-02 3.10119568E-03-2.37820782E-03-1.77284847E-03 5.65049338E-05
 5 20-9.85326465E-05 4.20277128E-05-6.23633775E-05-1.95059337E-05-7.45481182E-05
 5 21 1.01750519E-05-6.40805287E-06-2.23163397E-04-2.57930679E-03 2.86113202E-05
 5 22 1.71402199E-05 1.40529966E-06-5.04386817E-06-2.46460285E-06 7.42966349E-05
 5 23 7.15278607E-06 7.06012640E-05-8.28761011E-06 1.28613646E-04 9.99043308E-05
 5 24-4.94579979E-04 7.08647425E-06 4.54493635E-05 1.50586580E-03 1.06080555E-03
 5 25 1.07935605E-03-2.38457938E-06 1.15275908E-05-9.14301138E-06 2.26010792E-06
 5 26 1.28080837E-06 1.25805068E-05 1.99238808E-05 1.54113852E-05-7.01842657E-06
 5 27 2.24931895E-06-2.75302798E-06-7.52258692E-06 5.07983011E-05-5.37917887E-06
 5 28 5.10452677E-06 4.06972262E-04 2.21930760E-04-5.66219693E-05-5.23044635E-05
 5 29 5.68902895E-03 1.52792930E-03 1.67500846E-05 2.52682622E-04 1.68321135E-05
 5 30-1.31304968E-05-3.70161672E-06 2.92849629E-06 9.82103950E-07-5.38119108E-06
 5 31 2.57150238E-07 9.18547677E-06-1.22861847E-05 2.16176825E-04 1.26167853E-05
 5 32 6.44536388E-06 8.09264473E-06 4.49920135E-06 3.34286768E-06 7.45129126E-05
 5 33-7.06171945E-06 8.06254983E-06 6.23319610E-06-2.58935815E-05 1.20057230E-05
 5 34-8.30558270E-05-8.10350746E-05 4.33473771E-03 9.64773978E-04 3.83351724E-04
 5 35 1.04063588E-03-5.28173784E-06-9.84284181E-07 6.26602202E-06-2.01817904E-05
 5 36-2.29235529E-05-6.30960363E-06-1.46050179E-06 7.15588849E-05 1.30057484E-04
 5 37 2.93398167E-04 3.49215143E-06-2.53211985E-05 5.16564743E-05 5.28393608E-04
 5 38-6.09149358E-06-7.92969728E-06-3.25158733E-07 7.02374089E-07-1.94978150E-07
 5 39 4.03996564E-05 3.62222492E-07-8.76189802E-06 2.07058567E-06-4.03448876E-04
 5 40-5.62145411E-05-1.68928723E-04-7.91966788E-05 1.45025635E-03 2.25974023E-05
 5 41 3.90120682E-04-1.78695813E-04 2.00733958E-06-5.50057089E-06 3.49323131E-06
 5 42-4.75231703E-06-3.13843547E-06-5.16543805E-06-7.30231898E-06 7.16686246E-05
 5 43-5.21767295E-05 1.20763242E-04-4.09810388E-06 4.26608870E-05-1.29410436E-05
 5 44-2.10585237E-04-1.02925280E-06 2.62111120E-05 6.57610462E-05 1.82512928E-04
 5 45 8.86078904E-06 8.41519722E-06 2.63616037E-06-4.98928009E-06 1.73305647E-07
 5 46-2.84359921E-05-7.79000463E-06 2.32132260E-05-1.48149323E-06 2.25044506E-04
 5 47-2.18663265E-06 8.41961799E-05-1.53174356E-04-1.22101164E-03 1.76364326E-04
 5 48-7.08612740E-05 1.47172017E-04-3.53650787E-06-3.11700365E-06 6.65351152E-06
 5 49-8.15964692E-06 4.93420141E-06-1.81675015E-05 1.52940138E-06-3.32201110E-05
 5 50 1.70684650E-04 3.71018122E-04 7.46165635E-06-5.22146757E-05 4.79146107E-05
 5 51-1.53400615E-04 8.26741181E-07-8.98684023E-06 6.47692330E-05 2.03181719E-05
 5 52-1.87762596E-03-1.49891644E-03 4.17694107E-05 4.06217256E-05-6.16986575E-05
 5 53-2.03682921E-04 1.87165879E-04 1.82540614E-04-2.97844225E-04-1.30035012E-03
 5 54 3.49732362E-04 2.89921204E-04-2.61324751E-04-5.32013138E-03-7.79242256E-04
 5 55 9.33539485E-04-6.21614120E-04 1.90621442E-05 2.88104256E-05-4.78725698E-05
 5 56-6.06478177E-05 8.73094353E-05 8.98477113E-05-4.65320980E-07 2.54001078E-05
 5 57 1.93459218E-04-1.26691461E-04 5.36632165E-07 4.98856075E-05 2.30458654E-04
 5 58-6.08046127E-04-2.49981621E-06 4.90495546E-05 2.09602359E-05 1.98936789E-03
 5 59 8.52845610E-05 1.47169699E-04 1.07052509E-04 2.91704804E-06 1.07180635E-04
 5 60-2.98072236E-04 3.67163322E-04 6.63294663E-06 4.12128247E-04-7.31033635E-04
 5 61 3.62868942E-04 2.32683161E-05 2.40825048E-04-3.98430567E-04-4.71364721E-04
 5 62 1.67183830E-04 3.16715928E-04-5.02570250E-05 1.16255438E-04-6.59984130E-05
 5 63-6.64458303E-06-2.01090699E-04-1.18023559E-05 4.05563564E-07 2.21110132E-06
 5 64-2.28627034E-07-4.14970368E-06-2.13402338E-06-1.24030838E-05 3.02730972E-05
 5 65 5.57868300E-06 5.53448379E-06 1.10064933E-04-3.38330149E-05-5.66558179E-05
 5 66-3.66767201E-05 4.66523970E-04 2.35019882E-04-2.14692060E-04 1.18823677E-05
 5 67-6.64412064E-07 2.09154527E-06-1.42713321E-06-5.37358946E-06-5.52119790E-06
 5 68-1.09181993E-05-1.79114030E-06 3.75868090E-05-3.63667118E-04-2.25907906E-04
 5 69-9.86786557E-06 8.14751579E-05 3.49679617E-04 1.84086638E-04-6.49085493E-07
 5 70 5.55060859E-07-5.74929249E-07-7.90478693E-07 1.61625623E-06-1.38003798E-05
 5 71 4.01842772E-06 3.73133185E-06-6.59153814E-06 1.61893650E-04-3.20586534E-05
 5 72-5.08143710E-05-3.48549853E-05 1.15914638E-03-4.25211708E-04-3.13386397E-04
 5 73-3.25510997E-04-6.72098140E-08-1.73721608E-06 1.80442590E-06 1.30512084E-06
 5 74 2.83386608E-06 1.19813086E-06-2.78303608E-06 9.40345097E-06 8.89886960E-05
 5 75 9.77161864E-05 4.10013337E-07-4.23419177E-06-6.64094024E-06-6.14490166E-05
 5 76-5.88022575E-07-9.69144063E-07 2.61629666E-06-1.10974300E-06 8.06641638E-07
 5 77 5.75551292E-06-1.18409637E-05 4.21033183E-06-2.67861742E-06-8.72895012E-05
 5 78 9.81182099E-05-5.91139010E-06 1.63698964E-06-5.02354677E-03-5.26778608E-04
 5 79-1.11037534E-03 8.19688687E-04 1.07590091E-06 1.27506685E-06-2.35096776E-06
 5 80-1.97852548E-06 5.59882599E-07-6.85752906E-07 9.81810095E-07 1.11782712E-06
 5 81-2.81746184E-07-9.71122248E-07 1.06660469E-06-7.27980983E-06 8.22842038E-07
 5 82 5.04180430E-06-7.83402046E-06 1.43630659E-04-1.24475769E-05 4.60893816E-05
 5 83 1.41866621E-04 1.87163122E-03 4.00459751E-04-1.12264428E-03 9.41737780E-04
 5 84-1.48086525E-07-1.97779337E-06 2.12587989E-06 2.57924103E-07-6.43404151E-07
 5 85-1.73025676E-06 6.56155765E-08-3.73443657E-08-7.50970091E-07 1.00923398E-06
 5 86-8.65992974E-07 3.98990873E-06 2.90300450E-06-4.58138857E-06 4.92051988E-06
 5 87-3.73942826E-05 3.39568448E-06-2.18638869E-05-9.14922508E-05 5.23978702E-05
 5 88 3.96847140E-07 8.47768000E-04-4.10841596E-04-9.27443286E-07-2.57816541E-07
 5 89 1.18525983E-06 1.80034280E-06-7.39152578E-07-4.29905650E-08-1.22384274E-07
 5 90-6.50390966E-06-5.10092927E-05-1.97780481E-04-3.56924315E-08 8.27238243E-07
 5 91-6.38792143E-07-1.29168239E-06 6.04087883E-08-1.67419226E-05 4.40614480E-06
 5 92 6.32149852E-06-1.10857724E-06 1.51628567E-04-7.29362065E-05-1.04806021E-04
 5 93 1.47276558E-05 1.34739525E-03-7.43323387E-04 6.43056880E-04 4.54686753E-04
 5 94 2.79944921E-07 2.01603621E-06-2.29598113E-06-2.94366948E-06 1.81094057E-07
 5 95-1.15053942E-06 5.76059556E-08 1.24255863E-07-6.59380119E-07 9.74066811E-07
 5 96 2.30795144E-07 4.19029453E-07 2.27012223E-06-5.32556864E-06-5.56214500E-07
 5 97-1.47003720E-05-1.26707903E-05 2.31301673E-05 3.86918475E-05 5.19412328E-04
 5 98-2.66932128E-04-2.85851411E-04 9.35035757E-05 1.23891259E-07-7.03458219E-07
 5 99 5.79566959E-07 1.02256842E-06 7.39519605E-07 1.40265430E-06-1.59754263E-07
 5100-4.03615847E-06-4.97602589E-05 8.58901281E-05-1.80794082E-08-4.79603209E-08
 5101-4.35634356E-08 9.00786614E-08-1.08982656E-07-1.48306161E-06-9.23270259E-07
 5102 4.28879477E-07 5.23476209E-08 9.64166728E-05-6.47788878E-05 1.45483930E-05
 5103-1.19737480E-05 9.26804644E-04-1.72834191E-04 2.83398618E-04-2.15043512E-04
 5104 1.07121392E-06-4.57232118E-07-6.13981806E-07 5.32044991E-08 4.39058455E-07
 5105-2.04035769E-07 6.82112863E-07-8.16999818E-06 7.13616973E-05 2.45554479E-04
 5106-9.64846901E-07 6.08210707E-06 6.23798827E-06 3.09531291E-05 2.46215294E-08
 5107-1.54659887E-07 5.35883723E-07 4.99153696E-09-6.83648442E-08 2.47606114E-06
 5108-2.91262954E-06-5.14676344E-07 2.84985310E-07 3.94783264E-05 2.12936822E-06
 5109-1.37229907E-05 4.13942863E-06-2.46496716E-04 1.07310964E-04 8.71935993E-05
 5110 5.67339550E-05-8.81988836E-07 3.21987051E-07 5.60001785E-07-7.39095408E-07
 5111 2.80140829E-07-3.42906952E-07-1.57532313E-07 1.50727225E-07 3.01128488E-05
 5112 9.31298697E-05 9.54365706E-07-6.76599408E-06 8.85579450E-06-1.91242687E-05
 5113-1.27425312E-06 8.40849463E-06-2.13437288E-05-1.09702128E-04-2.59726580E-07
 5114-3.57596682E-06 4.37116868E-06-7.71811621E-07-1.07667953E-06 3.73176805E-05
 5115-2.36853453E-05 1.77858782E-06 4.92595544E-06-3.13935452E-04 1.70163609E-04
 5116 3.81148770E-05-2.64821720E-05-3.02421416E-03-1.79416911E-04 5.24969304E-04
 5117-5.67528661E-04-8.53493741E-07 9.22147600E-07-6.86538587E-08 2.97561659E-07
 5118-3.89635866E-07-6.39013097E-07 4.21180743E-06-3.66988652E-05 8.77027222E-04
 5119 1.84382004E-03-2.14130564E-06 2.58938437E-05 6.23709683E-06-5.20477683E-04
 5120-9.51909043E-07 1.54771715E-05 6.96278072E-05 5.73931506E-05-1.41481099E-07
 5121 6.04833404E-07-5.16632321E-07-3.11616377E-07 7.33948894E-09-8.91334119E-06
 5122 2.46866892E-06 1.06588064E-06-4.77061284E-07 8.55336867E-05-1.42361689E-05
 5123 4.30153113E-05 1.62162063E-05-1.11850489E-04-5.04211926E-05 3.04419409E-04
 5124-1.34151521E-04 2.53290440E-07 1.09055849E-06-1.34384893E-06-1.75473852E-07
 5125-8.99378774E-07 9.77395539E-07-1.57676574E-07-2.91219119E-06 2.04188694E-05
 5126 2.83257961E-04-5.49692553E-09-1.93988300E-07-3.49161504E-06 1.49602204E-04
 5127-3.02001375E-07-1.08421413E-07-5.28512072E-05-4.52040141E-05 3.49007862E-08
 5128-1.16737597E-07-1.57623919E-06-8.58438396E-07 5.59282043E-07 2.45859865E-06
 5129 6.40640325E-06 3.89627764E-06-1.31658476E-06-7.75232274E-06-2.36581588E-05
 5130-2.02983599E-05-9.01660774E-07 4.05099307E-04 2.59821754E-04 1.66800862E-06
 5131-2.02704967E-05 6.44514175E-07-2.85275938E-07-3.59238237E-07 4.90073935E-07
 5132-1.01455750E-06-3.12374260E-07-3.71477174E-08-1.33026241E-06 2.01992452E-06
 5133-2.96392347E-07-3.21777786E-07 1.62699535E-05-8.50732689E-06-9.30973745E-07
 5134 9.79873179E-07-9.72022015E-05 6.85741175E-05-3.17734419E-05 9.29432943E-06
 5135 6.97890258E-04 1.29742460E-04 1.38723616E-04-9.93184334E-05 9.95652790E-08
 5136-1.41337759E-06 1.31381231E-06 2.04663136E-06-5.95019343E-07 9.14500329E-07
 5137-1.23686923E-05 7.93797925E-05 1.92262067E-04-1.33028802E-03 9.54081886E-07
 5138 3.54809106E-06 1.07637243E-04-4.59708828E-04
 6  1 4.06202877E-09 1.43549914E-07-2.76809410E-07-2.11677909E-07 7.27782628E-08
 6  2-9.22847731E-07 9.38018563E-07 9.52646107E-07-5.73947190E-07-3.06415022E-06
 6  3 9.51492155E-06-1.74516295E-05 6.12942811E-06-1.16843186E-05 5.17241430E-06
 6  4 1.91241406E-04-6.22572577E-05 3.51473483E-07-7.40972972E-07 3.89499490E-07
 6  5-5.63623619E-07 3.91868992E-08 4.09915734E-07-6.64805057E-07 1.60285048E-06
 6  6-7.48019056E-06 3.79136499E-05-6.15144088E-07 6.35506578E-06-3.40527798E-05
 6  7-2.12712014E-05-2.72759793E-06-2.34461707E-06-7.24692332E-07 1.45005520E-07
 6  8 1.14805107E-07-1.06051589E-06 3.72778006E-06-9.21760120E-07 1.79353388E-07
 6  9 2.43379176E-05-3.96718824E-06 1.83560936E-05-6.76267200E-06 1.89565773E-03
 6 10 6.61696998E-04-2.11421814E-04-5.11326936E-05 2.24921043E-07-3.65683050E-07
 6 11 1.40762007E-07 5.68104373E-07-9.04078137E-07-2.05246794E-07-9.71112550E-07
 6 12-3.39594124E-07-8.51052849E-07 1.29913596E-06 7.24842389E-07-8.78148185E-06
 6 13 1.40651851E-06-3.54189895E-06-4.89055560E-06 9.95068233E-05 6.18520973E-05
 6 14-7.44608493E-05 4.96294575E-05 6.54084058E-03 8.88375809E-04-1.65387786E-03
 6 15-1.31482959E-03 1.82801729E-06 1.53236798E-06-3.36038527E-06-1.67759641E-06
 6 16 3.10374531E-06-2.76100667E-06-6.49633240E-07-7.09517217E-07-2.18028655E-06
 6 17-2.20383195E-07 1.28793980E-06 1.60905144E-06 1.08207714E-05 1.40262209E-06
 6 18-6.94677429E-06 4.02253403E-05-1.12201527E-04-3.72775436E-05 3.13447910E-05
 6 19-5.93542989E-03-1.67609999E-03-1.26780930E-03-1.74457251E-03 2.23361984E-06
 6 20-2.45871869E-06 2.25098855E-07-1.28246280E-06 9.90730847E-07-2.20691150E-06
 6 21 2.33103237E-07 7.97851171E-06 3.28372943E-04-3.73015335E-04-2.13217901E-07
 6 22 1.09254371E-06 1.76116289E-06-3.51482812E-07 3.52437830E-07-1.60651349E-05
 6 23-1.06025275E-05 1.21801069E-06-2.24938272E-06 7.27048080E-05 8.85825661E-05
 6 24 1.22804455E-05 5.74112097E-05 2.04206332E-03 3.42993936E-04-7.44057936E-04
 6 25-1.00531861E-03 6.19210973E-07-2.09256336E-06 1.47335238E-06 1.86930643E-06
 6 26 4.91106440E-07-4.62733121E-07-3.38507948E-09 8.90462210E-08-2.28243666E-07
 6 27 1.86238775E-07 2.13011202E-07-8.85118273E-08 2.25351284E-06-6.34220985E-07
 6 28-1.32081453E-06 6.70845124E-05-2.75325402E-06-2.88757217E-05-1.84505896E-06
 6 29 1.66554890E-03 2.62403557E-04 4.56285865E-05 5.76665761E-05-1.55294571E-06
 6 30 1.76343784E-06-2.10492139E-07-3.56771864E-07-4.77291831E-07-1.60341930E-07
 6 31 7.93625828E-08-4.75501512E-06-7.82537603E-05 2.96854040E-05 1.30416031E-07
 6 32-5.71690833E-08-4.57633965E-07-8.86938968E-09-1.05842429E-06 1.36885472E-06
 6 33 1.25769129E-06 2.95294938E-07 5.02217220E-06-7.51748669E-06-1.84166173E-05
 6 34 8.48022123E-06-5.24566189E-05-2.92676412E-03-4.15944582E-04 6.05071312E-05
 6 35-5.63921355E-04-7.07916864E-07 1.61468007E-06-9.06763209E-07-6.73623656E-07
 6 36-6.40259291E-07-6.91940853E-07 7.83889963E-07-7.35882117E-06-3.83749932E-05
 6 37-8.47437238E-05-6.71775246E-07 4.34962277E-06-3.59071922E-05-1.26714193E-04
 6 38-1.65180750E-07 7.48773331E-07 2.29848117E-06 5.06823842E-07 5.07403053E-08
 6 39-7.69582589E-06-9.89920738E-06-2.76711974E-06-4.33574246E-07 2.47684031E-05
 6 40 3.04536122E-05 2.84950371E-05-1.78869404E-05-1.61590479E-03 1.18817860E-04
 6 41-4.76577352E-04 1.12073043E-04 4.57367163E-07 8.02068485E-07-1.25943565E-06
 6 42-1.34015770E-06 9.42407847E-07-9.73100884E-09-7.25312571E-07 1.39618532E-06
 6 43 2.36570247E-05-4.30613691E-04 9.28426968E-07-8.29136330E-06 3.21541652E-07
 6 44 1.64871351E-04-1.13546989E-06 8.70151495E-06 1.09856022E-05 4.44406654E-06
 6 45 1.42491993E-07 1.36982008E-07-1.12523294E-06-2.25375810E-07-1.14905334E-06
 6 46 1.99169553E-07 5.77209369E-06-6.76267219E-07 6.44868579E-06-3.32476466E-05
 6 47-8.56644414E-06 1.59134072E-05-2.06561287E-05 6.06844164E-04-2.01259596E-04
 6 48 7.12706648E-05-1.61937309E-04 9.96758049E-07-2.64195914E-07-7.32562135E-07
 6 49 1.01719339E-06 7.10929315E-08-3.11313122E-06-2.72263309E-06 1.54696967E-05
 6 50 1.13769510E-04-5.75119222E-05 9.68879002E-07-2.53156619E-06 1.30260697E-04
 6 51 2.38468016E-04-1.29667148E-06 7.73734750E-06 3.27630252E-05-7.79292560E-06
 6 52-2.76323307E-06-9.42772722E-07 1.13653999E-07-1.14996178E-06-2.86224158E-06
 6 53-1.53236374E-05-4.40429736E-06 7.18804759E-06 1.13974708E-05 1.04036584E-04
 6 54 4.36000313E-05-5.48074686E-05-7.25669675E-05-2.04854160E-03 3.59661327E-04
 6 55 1.58890111E-04-4.65065601E-04 3.33987116E-06-3.53032673E-06 1.90455566E-07
 6 56-1.46388885E-06 8.23407355E-07 9.10007127E-07-1.25685514E-06 8.71749058E-06
 6 57-1.77045241E-06 1.46435649E-04 3.76488049E-06-2.92530381E-05-7.94169778E-05
 6 58-7.10045138E-05 9.44536049E-07-4.94499897E-06-2.97832176E-04-1.61999075E-04
 6 59-3.73220726E-08-4.95222013E-07-2.34027821E-06 2.38258251E-06 8.37348212E-07
 6 60 4.81744485E-06 1.05569746E-05-1.07088645E-05-4.16960841E-06-1.08082838E-05
 6 61-2.97736450E-05 3.92015184E-05 2.45065522E-05-3.75297561E-04-1.04229049E-05
 6 62-3.93057141E-06 3.51896857E-05 8.73571608E-08-9.17193179E-07 8.29836018E-07
 6 63 2.71890377E-06-7.33873506E-07-1.23381582E-06-4.31200332E-09-4.56769304E-08
 6 64-5.29592772E-07 3.62726119E-07 4.99802498E-07 1.65938416E-07 2.39718665E-06
 6 65-1.67036245E-06-2.06149359E-06 7.07275326E-06-2.16840197E-06 4.26261992E-06
 6 66 1.25020623E-05-2.55855817E-04-1.82189114E-05 3.79820692E-05-5.90235568E-07
 6 67 9.87548922E-08 1.55355653E-07-2.54110545E-07-1.34720174E-07 2.19438710E-07
 6 68-4.28079495E-07 3.92377480E-06-1.70498950E-05 9.17780630E-05-3.69151301E-05
 6 69-4.23539619E-07-1.62420582E-06-1.54072847E-04 7.86684417E-05-1.15134315E-04
 6 70-8.48397651E-05 4.36287692E-06 6.50896107E-07-4.70072463E-07-9.79023533E-05
 6 71-1.15002087E-05 1.38364329E-05 1.14364178E-05 5.37304232E-04 1.43253248E-05
 6 72-6.24082496E-05-2.60466256E-04-1.29470378E-03 9.01755590E-05-1.82887467E-04
 6 73 2.36705704E-04 6.93268670E-06-3.39605687E-06-3.53662983E-06-9.59977328E-06
 6 74-2.71207216E-06-8.16431875E-06-6.14096701E-06-2.66682795E-05 1.98204726E-04
 6 75 8.17522428E-05 2.02997616E-06-3.89717343E-05 9.41913898E-05-2.07494608E-04
 6 76-3.87047390E-02-3.19957732E-02 4.50606758E-05-1.70690216E-05 8.73417432E-05
 6 77-4.27554533E-04-1.40944910E-04-7.58844349E-05 3.36652489E-04-1.46137182E-03
 6 78-2.30188254E-04-1.21223144E-04 6.35583349E-04 7.61217994E-04 5.46331644E-06
 6 79 1.09753107E-03 1.54227319E-04 8.10280791E-05 4.23247639E-05-1.23352843E-04
 6 80-5.64287372E-06 4.47506701E-05 6.16235097E-05-5.62149578E-01-4.65413799E-01
 6 81 7.31065691E-04-5.41565066E-04 5.34787346E-04-4.52381998E-03-4.87782608E-04
 6 82 3.23932945E-04-4.07682798E-04 5.09675957E-03 5.08877839E-04-2.08569856E-04
 6 83 7.35906470E-04-2.54126294E-03-2.40927901E-03-5.83700464E-03-2.60735818E-03
 6 84 1.15862830E-05 7.74193605E-06-1.93282191E-05-8.36835445E-05 7.47144917E-05
 6 85-4.79421501E-05-3.03817690E-03-2.46509170E-03 8.76626125E-05 4.94341812E-05
 6 86-2.37882150E-05-1.99903339E-04 3.24377921E-04 1.82295198E-04 8.43470625E-05
 6 87-9.32473266E-04 5.10410886E-04 2.52682600E-04-3.23144301E-04 1.58710962E-03
 6 88-1.22716664E-03-8.36042892E-04-1.17142696E-03-1.06446533E-04 2.95443834E-05
 6 89 7.69021497E-05-9.78595884E-05-4.55060297E-06-4.72224463E-06 1.29259082E-05
 6 90-5.02220692E-05-1.58012498E-05-6.14326087E-04 3.09867233E-05 1.96505357E-05
 6 91 4.96509258E-06 7.83828725E-07-2.34751614E-06 6.63842776E-05-4.56549654E-05
 6 92-4.99999722E-05 3.35554427E-06 1.79140492E-04 3.99007100E-04 2.71671361E-04
 6 93-1.68796832E-04 2.77544713E-03-2.17927730E-03-9.20453837E-04 1.06424808E-04
 6 94 1.35554725E-05-8.61970864E-06-4.93576384E-06 1.16673298E-05-4.06871393E-06
 6 95-3.49515594E-06 2.33400421E-05 1.88182894E-05 3.52395439E-07-3.50554711E-06
 6 96 7.55479053E-06-1.45195738E-05-4.00762487E-06 6.49873662E-06-5.06992122E-05
 6 97 3.43783837E-04-9.84041899E-05-1.05793113E-04-1.96644197E-04-6.99358780E-04
 6 98-3.12966461E-04 4.98914070E-05 1.88438400E-04-1.00705608E-05-3.91969019E-06
 6 99 1.39902510E-05-4.80047941E-06 1.03056036E-05 7.11263690E-06-8.94143981E-07
 6100 2.42459323E-05 8.85467725E-05 1.60993773E-05 1.61720234E-05 8.29421428E-06
 6101-6.30044350E-06 4.96178095E-07-2.24406966E-06 8.66696988E-05-1.43454762E-05
 6102-5.95803155E-06-1.07152773E-05-4.16727585E-05 1.45922912E-04 3.36025586E-05
 6103-4.79986439E-06 3.27047726E-03-6.69801887E-04 6.17650281E-04-3.14913063E-04
 6104-1.32205787E-05 7.15230814E-06 6.06827061E-06-2.57275884E-06-2.64041436E-05
 6105 3.08963500E-06-3.12612038E-06 8.18895177E-05 3.24395940E-05 2.20779451E-04
 6106 3.00991671E-06-3.09088643E-05-7.82775150E-05 2.48359000E-04-7.27191679E-06
 6107-9.05183968E-06-4.30491127E-07-6.49795634E-07 4.49559420E-08 4.57792979E-05
 6108 5.89375422E-06 7.82191929E-06-5.64117055E-07-5.11565289E-04 2.13874357E-04
 6109 1.27078976E-04-1.95453680E-05 2.44489288E-03-3.58773061E-04-5.11050004E-04
 6110 1.48588874E-04-5.64956174E-06 1.00489041E-06 4.64467133E-06-7.51761766E-06
 6111-1.15325411E-06 1.92303473E-06-7.79549585E-06 7.29722266E-05-1.13507330E-04
 6112 2.20928101E-04-2.95677803E-06 3.88063683E-05-6.04163176E-05-1.16028864E-04
 6113-1.38472564E-06 2.98781740E-05-1.41540567E-05 1.10857000E-04 1.06131151E-05
 6114 8.84303637E-06 2.43799649E-06 3.42722073E-06-5.90253405E-06-1.51047387E-05
 6115-1.23265146E-05-1.82386010E-05 2.28370627E-05 1.64104385E-04 7.78242563E-05
 6116-1.61916350E-04-4.38956022E-05-1.28851977E-03-2.80130927E-04 1.04977237E-04
 6117-5.45714235E-04-1.39509958E-05 1.54636529E-05-1.51265710E-06-8.24948989E-06
 6118-4.13348164E-07-1.07889183E-05 2.76373226E-06-3.55055545E-05 3.03951236E-04
 6119 1.84835722E-04 4.77876846E-06-3.57827600E-05-8.65529376E-05-5.99923382E-04
 6120 1.32456932E-06-3.88615027E-06 7.30045514E-05 2.93745906E-04-2.19792886E-03
 6121-1.76107028E-03 2.74797904E-06-7.78695785E-05-4.30558992E-05-2.24675932E-04
 6122 3.66647898E-05-3.45329271E-04-1.85453625E-04-1.18983564E-03-1.12324810E-04
 6123-3.79388880E-04-3.38258392E-04-6.81551272E-03 5.55840889E-04-1.06682499E-03
 6124-3.37986214E-04 7.11552755E-05-9.30873925E-05 2.19321170E-05 1.47939835E-05
 6125-1.94586214E-06-1.11934601E-04-3.61119782E-06 4.13888195E-05-7.50357317E-05
 6126 4.67667278E-04 2.39693713E-07 5.39266336E-05 1.77249126E-04-3.99318206E-04
 6127-4.78655436E-06 4.36620346E-05 6.45422257E-05 2.56986754E-04 8.49556449E-05
 6128 1.44830946E-04-1.05851541E-04 6.82151537E-05-8.49596032E-05-2.82476624E-04
 6129-3.80340151E-04 2.69049410E-04-2.85615031E-04-7.78061506E-04-2.50438632E-04
 6130 9.53407527E-05-2.42630188E-04 4.92361013E-04 1.11024556E-04 3.35304682E-04
 6131 7.48575510E-05-5.40773622E-05 4.37145486E-05 1.03628136E-05 1.25266543E-04
 6132-1.49235250E-04 9.96978295E-05 3.27234748E-06 6.96243714E-06 4.33928711E-07
 6133-2.16688821E-06-2.70075927E-06-2.04297296E-05-4.57942072E-05 8.15019300E-06
 6134-2.44329039E-05 9.28587752E-05 8.55363833E-05-2.67394237E-05-7.52876873E-06
 6135-8.05970627E-04-9.08966373E-05-2.64170193E-04 1.25512871E-06-2.16627574E-05
 6136 1.29975666E-05 8.66519075E-06-3.37158243E-06-1.87276892E-06-3.84730001E-07
 6137 3.27225337E-06-2.11688480E-05 1.08604387E-03 4.14990763E-04-2.01713906E-05
 6138 6.28569639E-05 2.94233235E-04 4.24778533E-04
 7  1-2.29821603E-03-1.84910151E-03-7.54526309E-05-5.12066279E-05 3.50287041E-05
 7  2-2.07245782E-04-2.75813027E-04-2.29364732E-04 8.95894349E-05-1.20091889E-03
 7  3-4.26565330E-04-2.22647159E-04 6.90154569E-05-4.31139412E-03-3.78232940E-04
 7  4 1.11513392E-03 6.17663885E-04-6.81209461E-05 8.32877940E-06 5.97921667E-05
 7  5-1.22726835E-04 3.11928472E-05 2.11083439E-05-7.07970519E-06 1.10931098E-04
 7  6 4.64064038E-04-2.25495596E-04-2.46393801E-06 5.06094983E-05 2.24778247E-04
 7  7 7.13923060E-06-5.63297792E-01-4.66359039E-01-3.71370389E-04-5.53758299E-04
 7  8-7.25192251E-04-4.31911680E-03 2.75528909E-04 3.96044728E-04 6.10628823E-04
 7  9 4.29153205E-03 1.65127648E-04-1.14013303E-03-2.38025692E-04 7.92813032E-03
 7 10 1.09906960E-03-8.20984889E-04-1.04158900E-03 8.84467084E-07 6.25469301E-05
 7 11-6.34313972E-05 2.47265206E-05-3.60967655E-05 2.28643347E-04 1.58721011E-02
 7 12 1.31963790E-02 9.10339447E-05-3.88126429E-05 8.32153532E-06-4.56238156E-05
 7 13 3.03529715E-04-2.20667404E-04-1.33284335E-04-1.49218377E-03 5.94495596E-04
 7 14-1.30568717E-04-3.73066893E-04-1.11553788E-02 4.16828400E-03 1.82379277E-03
 7 15-2.11738063E-03-8.44715649E-05 2.32086853E-05 6.12628796E-05 1.35934012E-04
 7 16 6.51152321E-05-6.76427980E-05 1.32690499E-04 1.12003247E-04 5.56314246E-06
 7 17 7.56701972E-06 1.38694089E-06-3.32666053E-05-3.45827510E-05 1.64174723E-05
 7 18 2.71067458E-06 6.85881542E-04 1.14846878E-04 2.97143370E-04-1.81871717E-05
 7 19-2.95017943E-03 2.70060567E-03 1.69338386E-03 5.52448767E-04 5.48501761E-06
 7 20-7.23529668E-06 1.75027907E-06-2.87032111E-06 1.28720463E-05-2.56727028E-06
 7 21 3.55873865E-06-4.92785228E-05-1.19452893E-04-3.80908941E-04 1.20088131E-05
 7 22 1.58252039E-05 1.95480560E-06 4.29007259E-06 1.74258877E-06-6.93705744E-05
 7 23-1.19385822E-05-3.80672077E-05-7.00638972E-06 2.31487695E-04-8.64630305E-05
 7 24 5.12916177E-04-2.36823712E-04 5.87771563E-03-1.23836866E-03 1.38920838E-03
 7 25-3.20966442E-03-8.67170736E-06 1.29689837E-05-4.29727638E-06-3.00003276E-06
 7 26 3.80348979E-06-8.03256497E-06 2.57867195E-05 2.07515622E-05-5.99327623E-07
 7 27 4.07509487E-06 5.31768779E-06 1.91023976E-05 2.10191206E-05 1.15854308E-05
 7 28-2.92545158E-05 2.85547000E-04-2.40249130E-04 1.07944218E-04 6.29962300E-06
 7 29-6.01012659E-03-2.22348348E-03 9.96352091E-04 1.15212012E-03-5.53687529E-06
 7 30-8.18407302E-06 1.37209483E-05-2.61789951E-06-5.13887101E-06-1.08579869E-05
 7 31 7.63923077E-06-7.55242529E-05-7.68926301E-05-3.54324132E-04 3.29554746E-05
 7 32 2.11040566E-05 3.48613573E-06-1.24742118E-06 1.97328523E-06 8.30587420E-05
 7 33-1.01449956E-05 2.47311966E-05 1.94366732E-05-9.93665068E-05-2.71534181E-05
 7 34-1.02625043E-04-1.82748360E-04 9.11690773E-03 8.76274208E-04 4.77793256E-04
 7 35 2.14901009E-03 6.31214350E-06 6.27837282E-06-1.25905163E-05-1.41312007E-06
 7 36-9.21876680E-06-5.15758347E-06-2.67695679E-07 6.95238013E-05-1.18794921E-04
 7 37-4.82756430E-05 3.25917133E-06 4.71768949E-07-2.73348763E-04 8.99672602E-04
 7 38-1.98837923E-07-4.94431070E-08-1.01789770E-06-9.68403421E-07-3.24276437E-06
 7 39 1.56840954E-06 4.54882591E-06 6.54755301E-06 1.43797316E-05 1.92484116E-04
 7 40 2.85797770E-06 5.93716730E-05 2.12129514E-05-5.33254469E-05 1.84656352E-05
 7 41-2.29441375E-04-1.46870723E-04 2.28711379E-06-4.09521941E-06 1.80810562E-06
 7 42 1.18910309E-06-1.15868953E-06 3.27936580E-06-3.83310181E-07-7.07226367E-06
 7 43-5.18552916E-05-5.48675196E-05-1.55418724E-06 7.04030512E-06-1.86737432E-04
 7 44-4.98302461E-04-2.03420786E-06-7.78118298E-08-4.16979075E-05 1.28804665E-04
 7 45 4.84581577E-07 7.39959501E-06-2.34394089E-07 3.81190260E-06-3.10798783E-06
 7 46-7.23151997E-05 3.92090038E-06-2.35582653E-05 2.59173279E-05 2.17938866E-04
 7 47-4.27954184E-05 4.32088823E-05-2.39658655E-04 4.84962997E-03-3.52088709E-05
 7 48 1.15749135E-05-1.51361541E-03-9.40035099E-06 4.56886227E-06 4.83148871E-06
 7 49 1.12606600E-06 2.80247078E-06-5.50061805E-06-7.04293225E-06 2.94812945E-05
 7 50 2.55550159E-04 5.71316672E-04-2.93263826E-07-4.62412691E-06-1.01956214E-04
 7 51 2.36953071E-04 2.10611074E-07-1.12825556E-05-1.87165417E-05 1.82019621E-04
 7 52 9.85789592E-05 7.78601627E-05-4.33220368E-06-4.16709489E-06 7.49356803E-06
 7 53 4.69881505E-05-2.11630761E-05 9.02477945E-06 1.82965979E-06-3.93126219E-06
 7 54 5.48953223E-05-8.90257350E-06 6.97544417E-05-3.87584864E-03 4.07200133E-04
 7 55 5.46789954E-04-6.04635644E-04-4.06460612E-06 6.16807196E-06-2.10346584E-06
 7 56-7.45485454E-07 9.99222137E-06 1.05179679E-05-3.94839435E-06 2.66752950E-05
 7 57 6.34196397E-05-2.70629502E-04-9.51515226E-06 7.60557681E-05 2.74608904E-04
 7 58 3.27458938E-05 4.81330370E-08-6.21572473E-06 6.25247968E-05 1.50025905E-04
 7 59-4.14877303E-06-3.59101804E-06-7.28620170E-07-8.32100215E-06-1.61470233E-05
 7 60-2.25167048E-05-6.86366268E-06 8.51432082E-06-6.40509799E-06 2.95077063E-04
 7 61-1.19244876E-04-7.18188308E-05-7.90283835E-05 9.51188492E-04-7.42642617E-05
 7 62 1.56234186E-04 1.07496728E-04 5.35003858E-06 1.78627208E-08-5.36790130E-06
 7 63 2.64543791E-06 2.37969935E-06-3.37801656E-06 7.12192877E-05 1.22463200E-04
 7 64 2.23550163E-05 8.14305864E-05 7.15164544E-05-2.20689446E-04 1.14472071E-04
 7 65 3.65052082E-04 3.64951444E-04-7.54322889E-04-7.82515219E-06 3.25596992E-04
 7 66 1.02794002E-04 6.59400698E-04 2.08785315E-06-3.74418033E-04 4.59245265E-05
 7 67 9.94989984E-05-7.51093836E-05-2.43896149E-05-5.32108004E-05-4.88948504E-05
 7 68-1.89807349E-04 2.37304349E-05 8.42088498E-05-9.41120208E-05 1.10588744E-04
 7 69-3.05708807E-04-2.83824194E-04-5.26942057E-04-6.36569198E-04 9.00241595E-08
 7 70-7.67755006E-08 7.51007025E-08-2.18107286E-07-4.61377483E-07 1.34202436E-06
 7 71-2.75610600E-07 5.94542484E-07 1.98230519E-06-7.45534736E-06 1.49894511E-06
 7 72-3.14805888E-06-1.79118522E-05 3.35536569E-03-7.70610611E-05-1.36718153E-04
 7 73-7.65209840E-04-1.22023514E-07-5.46849187E-08 1.76708433E-07 5.76799200E-07
 7 74 3.21989721E-07 2.31610064E-07-4.31442665E-07 4.49472436E-06-2.59219373E-05
 7 75 1.15398780E-04-6.36815230E-07 5.73589063E-06-2.59475257E-05 1.08706301E-04
 7 76-2.10746770E-06-2.20545695E-06 9.12373229E-07 2.47717443E-07 1.52544751E-08
 7 77 4.18833874E-06-6.11691320E-06-4.81369308E-07-1.37110731E-07-4.36748584E-05
 7 78 2.93001532E-05-7.56701452E-06-9.36227020E-06-2.56236233E-03-4.07355089E-04
 7 79-7.73263448E-04-8.30802137E-05-3.07717648E-07-2.59302927E-07 5.67020576E-07
 7 80 4.45680130E-07 2.18999831E-07 2.04087366E-07 2.86014481E-06 2.28013370E-06
 7 81 1.77292288E-07 4.46305491E-08 3.86738422E-07 8.00294917E-07-1.99926144E-06
 7 82-1.59921792E-07-1.48633510E-06 3.79217201E-06 3.02784029E-05 8.10355546E-06
 7 83 8.07741236E-07 6.29282548E-04 1.92039079E-04 3.49625946E-04 5.61481700E-04
 7 84-5.77702691E-07-1.34287906E-10 5.77836978E-07 1.35271240E-06 8.78346099E-08
 7 85-3.34237450E-07 8.99632814E-08-2.41046136E-07 1.45546024E-07-2.86723128E-07
 7 86 8.96102013E-08 4.03251022E-06-6.13536086E-07 1.44356895E-06 6.27034707E-08
 7 87-2.66072539E-05 2.37069097E-05-3.56452847E-06 4.76562177E-06-1.25551830E-03
 7 88-1.84774553E-05 2.72512203E-04-2.77658783E-04-2.93179282E-07-2.38838052E-08
 7 89 3.17063088E-07-4.13954669E-07 3.32581480E-07-5.18750092E-07 9.66687842E-08
 7 90 1.11513735E-06 3.10816079E-06 1.17480565E-05-5.60149896E-08-2.41581397E-08
 7 91 5.42720968E-08 3.51219121E-07 5.54720699E-08-8.39659702E-07-6.98115749E-07
 7 92-1.87114791E-06-6.44128447E-08 2.23469501E-05-1.09659244E-05 1.70253644E-06
 7 93-2.66881799E-06 1.51614393E-03-1.28370019E-04-3.20069950E-04 4.43094535E-04
 7 94-5.91025075E-08 1.77655255E-07-1.18552747E-07-2.22391548E-07-1.72358489E-08
 7 95 1.91116286E-08-1.13874425E-08-5.90018606E-08 3.79108437E-07-6.99551126E-08
 7 96 2.01568555E-08 1.23481928E-07-1.69926743E-06 2.88565776E-07-3.23048368E-07
 7 97 4.90921043E-06 1.49738640E-05-1.14347912E-06 2.82904687E-06-3.17899951E-03
 7 98 3.52961169E-04 1.99826035E-04 5.23904876E-04-3.81540929E-07 7.93994433E-08
 7 99 3.02141486E-07-4.92388452E-08-3.87856053E-07 3.70017330E-07 4.53240571E-07
 7100-4.10951745E-06 2.07854710E-05-7.46297819E-05 3.38683267E-08-1.73924274E-07
 7101 1.03372029E-07-1.19571007E-07 2.87736551E-07 2.32349387E-06-1.13216512E-06
 7102 4.41260044E-07-1.27891081E-06-8.09439765E-06 5.16851439E-06-2.01073450E-06
 7103 4.42247970E-06 1.59799702E-03-3.16339364E-04 1.91275280E-04-8.03126813E-05
 7104-2.03463469E-07 3.28340588E-07-1.24877120E-07-3.61749702E-08 1.32365068E-07
 7105 3.01988241E-08-3.34099034E-07 3.56828520E-06-7.39246836E-06 5.66442633E-05
 7106-1.64922428E-07 2.20984988E-06-1.24352569E-05 4.74311735E-05 2.54091969E-09
 7107 1.06873682E-07-1.78434784E-07-1.87758624E-07 3.99768521E-07-1.43463053E-06
 7108 1.24940896E-06 1.26215843E-06-2.00024273E-06 3.20194711E-06-1.08922957E-05
 7109-3.76633111E-06 9.97533272E-06-7.15212936E-05 5.03702356E-05 3.59001364E-05
 7110-5.98854440E-06-8.69324999E-08-5.66874172E-08 1.43619917E-07 3.39761636E-07
 7111-1.80744985E-07-8.47308893E-08 1.04523418E-06-6.95720578E-06 5.68735354E-05
 7112 2.15990251E-05-6.53195634E-07 4.17132488E-06 1.51581792E-06-4.73697825E-05
 7113 5.86174715E-07-4.45561998E-06 2.43931713E-05-2.66147451E-05 2.78498645E-07
 7114 4.18493352E-07-6.62775200E-07-6.05183604E-07 8.80640666E-08-1.06899164E-06
 7115 5.01720219E-06 3.72136111E-06-6.62491566E-07-8.95028723E-06-2.14759586E-05
 7116-3.86920270E-06 8.17057301E-07-2.71768155E-04-8.43991902E-06 1.28752714E-04
 7117-1.47718665E-04-7.44107364E-07-1.22762046E-07 8.66869410E-07-5.24641000E-07
 7118 6.83966862E-07 3.33817783E-07-2.80961664E-06 1.67631360E-05-2.36928592E-05
 7119-4.24331434E-04-1.62715411E-07-5.29499896E-07 3.19497788E-05-2.98098207E-05
 7120 5.86013685E-07-4.98088017E-06 5.78000768E-05 9.79957442E-05 1.00984729E-08
 7121 1.38234922E-07 4.19050838E-07-1.08388732E-07-3.33662537E-07-1.37950992E-06
 7122-1.23364289E-06 2.02198043E-07 1.63481441E-06 1.33586926E-05-2.20761538E-06
 7123 6.48937321E-07-1.54559647E-06 6.09177481E-04 4.10460310E-06 2.69520219E-04
 7124-3.50556020E-05 2.40545341E-07-2.87565552E-07 4.70202111E-08-9.64284319E-07
 7125 1.34279120E-07-4.59139749E-08-2.56539617E-07 1.62699271E-06 7.22788753E-07
 7126 2.31968236E-04 5.08814439E-07-3.81286442E-06 2.03101435E-05 6.93356237E-05
 7127-6.16980405E-07 3.31244468E-06-2.41186794E-05-9.69186786E-05 7.35308863E-09
 7128 1.62174813E-07-8.43112716E-07 2.57353125E-07 6.87623232E-07-1.55354989E-06
 7129 3.34702091E-06-1.14780657E-06-2.81743725E-06 1.70032178E-06-1.21048161E-05
 7130 3.66422820E-06 1.10826132E-05 9.79315619E-05 4.20497900E-05-1.43566025E-05
 7131 5.07791680E-06-2.29046879E-08 4.61145780E-08-2.32098901E-08-4.03148309E-07
 7132-1.82478807E-07 2.87639393E-07 2.99765119E-08-1.14603472E-07 5.33596624E-08
 7133-3.80190489E-07 2.30587674E-07 2.47738285E-06 1.70521617E-06-2.35731482E-06
 7134 2.92092422E-07-2.28040686E-05-2.22322409E-06-2.69162698E-06 4.26769811E-06
 7135 1.71229856E-04 9.82845171E-05 3.68903490E-05-3.66460146E-05 1.45107007E-07
 7136-4.16402698E-07 2.71295691E-07-1.68831154E-07 1.25199708E-07-3.26743632E-07
 7137-1.04416654E-06 9.94200261E-06 9.22356480E-05-1.30351185E-03-4.00836773E-07
 7138 1.11335807E-06-1.78230857E-05-2.45356736E-04
 8  1-1.88235238E-08 7.85851857E-08 2.61998239E-07 1.53733138E-07-2.73564804E-07
 8  2-1.33548498E-06-1.41042628E-06-7.70699299E-07 1.46340209E-06 6.32350839E-06
 8  3 1.26256206E-05 1.07068836E-05 7.10269040E-06 9.10511117E-04 2.53654284E-04
 8  4-2.67395874E-05 9.34735582E-05 2.14015595E-07 1.34271725E-07-3.48287320E-07
 8  5 3.84975404E-07-1.98269101E-07 3.86759432E-07 5.53616987E-07-3.81948613E-06
 8  6 1.94252063E-06-1.11570055E-04 1.97724110E-07 8.35329480E-07 2.69364896E-05
 8  7 9.23192569E-05-2.32631628E-06-2.06133486E-06-1.34908501E-06 5.92437292E-07
 8  8-7.81583339E-07-1.64666905E-07 6.61520064E-06-3.16368670E-06 2.87683529E-06
 8  9 6.99593819E-05 2.73988112E-06-3.89670330E-07-3.57490300E-05-1.22542056E-03
 8 10-1.65225913E-04 3.31040696E-04-3.74471641E-04 2.19154481E-07-6.93862238E-07
 8 11 4.74707757E-07-1.15643611E-06 4.57141351E-07-1.46933213E-06-5.97913809E-07
 8 12-8.09742379E-07 1.17042965E-06-6.85080382E-07-1.03389108E-06 6.66721230E-06
 8 13-6.86785487E-06 3.53448307E-06 5.73537772E-06-2.59116722E-05 6.15135575E-05
 8 14-5.10763441E-05-3.01233114E-05-3.88812536E-04 5.20171064E-05-3.45478872E-04
 8 15 7.72244602E-04-1.20535057E-06 1.24279863E-06-3.74480586E-08 3.76999796E-07
 8 16-1.37729246E-06 2.83136674E-07 8.77129837E-07 7.75437149E-07 1.02496947E-07
 8 17 7.31101233E-07-6.91979911E-07-1.38990671E-06 5.99045146E-07-3.81876883E-06
 8 18 4.19326673E-06 2.64874596E-06-6.23523210E-05 1.25208514E-05 2.80653789E-05
 8 19-6.34777560E-04 3.55211334E-04 2.05268415E-04-2.87539752E-05-1.89613507E-06
 8 20 4.42952055E-08 1.85183986E-06 6.05397279E-07 6.97782867E-07-2.00820869E-07
 8 21-3.34736164E-06 2.05480418E-05-4.39394080E-05 5.30400657E-05 3.96139980E-07
 8 22-3.76705304E-07-3.50635171E-09 1.80607110E-07-2.88836486E-07 9.43654125E-06
 8 23 1.95577888E-06 1.80828173E-07 9.72768460E-07-7.94072290E-05-5.23319360E-05
 8 24-5.47423192E-05 7.63448324E-06 1.46233568E-03 1.59205418E-04 3.31552933E-04
 8 25 4.63595030E-04-1.30121611E-06 1.38515390E-06-8.39377909E-08-6.12347938E-07
 8 26-1.47050847E-06 8.07669531E-07 8.59183147E-08 3.35822642E-08-4.12766939E-07
 8 27 5.56657492E-07-5.07327599E-07 3.52244866E-07 1.80849990E-06-2.96245007E-06
 8 28 2.67379654E-06 4.86255193E-06-1.37520153E-05 2.81927245E-05-8.69938308E-06
 8 29-1.33074886E-03-3.11691370E-04-7.82018682E-05 4.83933202E-05-8.93749003E-08
 8 30-4.22822393E-07 5.12197293E-07-3.18327873E-07 5.83271995E-07 3.35908224E-07
 8 31 3.02948175E-07 2.12871059E-07 1.93226269E-05-6.69857195E-05-2.93735944E-07
 8 32-3.19119039E-09 3.78421105E-07 1.27575804E-07 6.20223326E-07-2.19991686E-06
 8 33-2.45685793E-06-5.39328610E-07-3.43079923E-06-2.26101284E-05 4.76721528E-06
 8 34-7.19713028E-06 6.00513644E-06 1.46414969E-03 1.11437398E-04 2.76386076E-05
 8 35 3.69062768E-04 1.01628582E-06-8.49918245E-07-1.66367574E-07 8.22077412E-09
 8 36-6.88078101E-07-7.14835404E-08-3.37207456E-07 5.24101579E-06 2.47893657E-05
 8 37 2.45459874E-05 2.52257421E-07-1.16580675E-06 7.90605124E-06 7.12525166E-05
 8 38 3.64496925E-07-4.10696265E-07-9.34657273E-07 6.78718375E-07-6.08205973E-07
 8 39 6.44725569E-06 5.36834018E-06-2.86184157E-06 2.52811149E-06-4.90371151E-05
 8 40-8.76902818E-06-1.12383805E-05-1.78588192E-05 5.40420635E-04 1.43979838E-05
 8 41 1.56457379E-04-3.83247675E-05-5.31389996E-07-7.86432460E-08 6.10033242E-07
 8 42-1.15801913E-07-7.44777741E-08-6.10186011E-07 1.97713110E-06-7.88046599E-06
 8 43-1.18771931E-05 2.34479331E-05-1.34305090E-08 7.26865315E-07-2.83391691E-05
 8 44-5.38969813E-05-6.63786126E-07 3.25699834E-06-4.28783601E-06 5.60613756E-05
 8 45 1.86005460E-06 1.23101734E-06 3.62674807E-06 1.52236679E-06-1.76729117E-06
 8 46 3.33608902E-06-1.14645816E-05-7.29726498E-06 7.34820786E-06-4.97937589E-05
 8 47 4.75111953E-05 6.42981759E-05-4.26380026E-05-1.23190742E-03 2.41232591E-04
 8 48 5.94498729E-05 2.50207105E-04-3.27082060E-06 2.74642814E-06 5.24392459E-07
 8 49-3.81179389E-07 1.79361018E-06 7.55043979E-07 3.53229232E-06-2.68218316E-05
 8 50-4.67343395E-05 3.48801678E-05 9.64185651E-07-1.30497019E-05 7.61321013E-05
 8 51-1.29420215E-04-2.01595316E-06 1.56450700E-05 9.31879239E-05 1.32845962E-04
 8 52-3.49844395E-07 4.16127246E-07 7.02354561E-07 1.44362183E-08 1.20673085E-06
 8 53-6.09851123E-06-4.39463451E-06 1.67212412E-06-6.17697739E-06-8.37852023E-06
 8 54-1.65036334E-06 2.52876536E-05 4.73572427E-05 1.37894389E-03-1.27773232E-05
 8 55-2.17717927E-05 4.06886647E-04-2.05804791E-06-3.48501206E-08 2.09289803E-06
 8 56 8.36692014E-07-6.25963667E-07-1.15128401E-06 1.11840526E-06-8.83737555E-06
 8 57-9.17662358E-05-1.24249136E-04-5.64884356E-07 4.44966052E-06 5.19950385E-05
 8 58 2.38973225E-04-1.41959676E-06 1.29878335E-05-5.90152854E-05-1.80902237E-04
 8 59-3.54924926E-08 7.21889939E-07-7.71070575E-07 1.70805689E-07 9.17229476E-07
 8 60-1.01865348E-05 3.06524405E-06 5.80503443E-07-3.63301140E-06 8.45228391E-05
 8 61-5.92007931E-06-1.81200350E-06 1.10510248E-05-7.45165869E-04-3.03117136E-04
 8 62 2.91908341E-04 1.07570271E-04-6.74225062E-07 7.82164681E-07-1.07939620E-07
 8 63-9.47593924E-08 1.21768015E-06-6.05312889E-07 1.87489443E-08 2.38272631E-07
 8 64 2.57988648E-07 4.21065187E-08 3.99544981E-08-2.64974762E-06-1.37139113E-06
 8 65 4.26147886E-08-1.78148355E-07 1.24429015E-05 6.51848438E-06-3.52403811E-06
 8 66 6.62987833E-07 1.45175111E-04-1.94175252E-05 1.95945816E-06 4.10074252E-05
 8 67 3.67911054E-08 6.85998073E-08-1.05390913E-07-3.45218510E-08 2.56787035E-07
 8 68 3.10864970E-08-4.33410516E-07-7.07502716E-07-1.23521828E-04 1.16774709E-04
 8 69 1.25411316E-06-1.44699289E-05 6.08295037E-05-2.40296993E-04 2.50201658E-03
 8 70 2.01436448E-03-2.47695284E-05-6.53960389E-05-6.48312635E-05 2.41952607E-04
 8 71-1.75894688E-04-2.55481907E-04-2.42409039E-04 1.08103630E-03-1.39468270E-04
 8 72-2.39215942E-04-2.20910630E-04 4.29257427E-03 1.29496669E-03 7.90573425E-04
 8 73-7.01170501E-04-2.33850336E-05 3.20534986E-06 2.01796838E-05 6.08407314E-05
 8 74 8.07171803E-05 1.00909068E-04 7.39076812E-06-9.22126731E-05-7.41793710E-04
 8 75-1.20844129E-04 5.80577362E-06-8.05574057E-05-3.34547591E-04 1.77695257E-04
 8 76 5.62184215E-01 4.65439968E-01-9.63617655E-04 3.21215021E-05-4.52456803E-05
 8 77 4.33311902E-03 7.71196092E-04-7.58105673E-05 7.03434833E-05-4.34963162E-03
 8 78-9.02829392E-04-6.75084427E-04 4.84864918E-04-4.71443182E-03-1.63585021E-03
 8 79 1.50947065E-03 1.10358258E-03-1.56880019E-04 1.94819502E-04-3.79394828E-05
 8 80-1.14155969E-04 6.93332154E-05-2.00086946E-05-3.87838018E-02-3.21639466E-02
 8 81 3.20627992E-05-4.99836062E-05 1.11864585E-04-1.43635838E-04-1.73638755E-04
 8 82-3.59340008E-05 3.58860664E-04 1.73455192E-03-2.64275333E-04 1.61716468E-04
 8 83 5.78592330E-04 1.21524584E-02 1.36025849E-03 5.46304045E-03 4.42544160E-03
 8 84-4.26215526E-05-1.01968321E-04 1.44589873E-04-4.71611816E-07-9.63727252E-05
 8 85-4.68510768E-05-2.72745767E-04-2.22656810E-04 1.28149068E-05 6.12261004E-06
 8 86 2.30661669E-06-1.45219817E-05 1.08889838E-05 1.78089053E-05-3.52008242E-05
 8 87-4.51053030E-04 1.93303911E-04 3.02539660E-04 7.90500425E-05-3.54198804E-03
 8 88 2.27772073E-03 1.07901217E-03 2.44888166E-04-2.90698112E-06 4.79954813E-06
 8 89-1.89256701E-06 3.60278138E-06-9.47493027E-06 9.22124511E-06-3.77725039E-06
 8 90 4.85322166E-05 5.97555740E-05-6.46311270E-05-1.14126399E-05-1.56275864E-05
 8 91 3.63009190E-06 3.16586095E-07 9.68003911E-07 8.23250785E-05-2.84543719E-05
 8 92-1.68548649E-05-4.56054753E-06-4.26494058E-04 1.76882515E-04 6.16558728E-04
 8 93-1.65029192E-04-6.74617424E-03 1.99000109E-03 3.22826461E-03-1.55531115E-03
 8 94 6.09220872E-06-1.35216693E-05 7.42946053E-06-7.39864178E-06 1.00573092E-06
 8 95 8.49411662E-06-2.59152557E-05-1.97905495E-05 7.09475505E-06 1.05268962E-06
 8 96-2.00829962E-06-3.65001476E-05-1.07966822E-05 2.29010397E-05 2.24338613E-05
 8 97-1.24891875E-04-2.82421609E-05 1.09076707E-04-3.32711643E-04 4.05175632E-03
 8 98 9.71549550E-04 1.07042096E-04-2.40104999E-03 1.23650739E-05-1.42127306E-05
 8 99 1.84765666E-06 1.48690443E-05 6.26556714E-06-7.34967467E-06-5.75547030E-06
 8100 6.73604316E-05 1.31753331E-04 3.16215270E-04-3.59628347E-05-2.15928958E-05
 8101 1.06751531E-06-2.45798859E-06 8.75115488E-07-1.01263806E-04 3.26757275E-05
 8102 5.43271454E-06-8.01353048E-06 1.44161440E-04-2.02943478E-04 3.48630413E-05
 8103 5.17472875E-06-4.68788169E-03 8.08003969E-04-1.12320934E-03 2.19587028E-04
 8104 1.17055579E-05-3.18536890E-06-8.52018898E-06-9.33653998E-06 1.87674378E-06
 8105-1.91379037E-06-4.36724050E-06-4.66057999E-05-5.75059519E-05-3.99958354E-04
 8106-2.60817106E-06-8.76882657E-06 2.87733068E-04-3.11731163E-04 1.42608956E-08
 8107-1.09659939E-06-2.25934217E-06 1.57245922E-06 5.30703325E-08 7.35228164E-06
 8108 1.00085289E-05-5.56144186E-06-7.31974570E-07-2.05021253E-04 8.03045658E-05
 8109-9.21175463E-07-4.49868684E-06-3.56412894E-03 5.33498025E-04 4.33100892E-04
 8110-1.76204395E-04-4.29992668E-06 6.21106935E-06-1.91114267E-06 2.67599898E-06
 8111-2.06115744E-07-2.87943849E-06 7.34851259E-07 8.26592239E-06 1.01912659E-04
 8112-1.79233914E-04 5.72182613E-08 1.26764805E-06 1.20665757E-04 2.03875409E-04
 8113 6.72417631E-07 7.91735898E-06 9.21020589E-05-8.94184054E-05-2.92495474E-07
 8114-6.42910640E-06 3.00908685E-06 4.71812334E-06-1.96039195E-06 5.95506832E-05
 8115-9.56371125E-06-3.36251421E-05 1.10912860E-05-1.46280726E-04-1.13032065E-04
 8116 1.32166436E-04-5.26451728E-05-5.26158930E-05 2.97959853E-05 2.73067143E-05
 8117 5.98355544E-04 6.66723301E-07-9.20599556E-06 8.53927226E-06 7.08490634E-07
 8118 1.98088486E-08 3.10330001E-06 1.39082044E-05-7.89101116E-05-3.61566274E-04
 8119-9.02240650E-04 3.12374761E-06-2.17127157E-05 1.08953450E-04 5.90843447E-04
 8120-2.29318863E-06 2.17809891E-05-6.25590547E-07-1.60443799E-04-1.99565891E-04
 8121-1.58426384E-04-5.87209007E-07-1.01660858E-05-6.36369866E-06-6.12149063E-05
 8122 9.44532924E-06-1.81574839E-05-2.92032267E-05-1.05770952E-04 3.57735318E-05
 8123-5.92318891E-05 4.54132338E-06 6.47082745E-03-1.09552039E-04 1.22063269E-03
 8124 8.63658079E-04-1.06443081E-05 4.64197327E-06 6.00233487E-06 8.40104333E-07
 8125-1.83012757E-07 5.31928492E-06 5.47143020E-06-3.80390003E-05-7.99666721E-05
 8126 6.46327431E-05 6.91198428E-06-5.42159985E-05-2.73303214E-04-1.21112037E-04
 8127 7.46396595E-07 2.51210631E-06-6.26141836E-05 2.96789634E-04 7.73040396E-06
 8128 1.08150147E-05-2.02989636E-05 9.66989134E-06-3.01608755E-06-3.98445440E-06
 8129-1.79553349E-05 1.32733215E-05-5.83067216E-06-2.19509576E-04-1.37253603E-04
 8130 4.71943707E-05-1.42118451E-04-2.17910254E-03-1.49684212E-05-4.33587716E-05
 8131-3.84405032E-04 1.98483449E-06 2.21187379E-06-4.19670828E-06 3.34286463E-06
 8132-1.14721955E-05 4.51602725E-06-7.28834150E-05-1.24016263E-04 1.12130691E-04
 8133 1.77111292E-05-9.28507431E-06 2.13631582E-04 5.27328476E-04 5.72858497E-05
 8134-4.62465850E-05 8.38316964E-04 2.58123790E-04 1.83728270E-04-6.47381651E-05
 8135-2.29614206E-03-1.47465147E-04-7.37695125E-04 1.94507909E-04 2.13580802E-04
 8136-1.02950350E-04-1.10630452E-04 6.67670160E-05-3.87966639E-05-7.30748867E-06
 8137-1.75069561E-05-1.42231979E-04 1.01754713E-03-1.32452149E-03 3.08935633E-04
 8138 2.80350081E-04 4.83789366E-04 1.42280038E-03
 9  1 2.27923520E-08-3.26956241E-08 3.23726848E-07-7.16778629E-08 1.35344139E-07
 9  2 9.25731267E-08-2.09102161E-06 6.87182412E-07-5.30096398E-07-1.37256715E-05
 9  3 3.10766187E-05-1.52930295E-06 2.81155848E-05-1.09875769E-03-1.06547627E-04
 9  4 1.01486674E-04 2.38192352E-04 9.73035863E-07-7.96533854E-07-1.76502009E-07
 9  5 6.36659944E-07 5.45881809E-07 1.08781813E-06 9.30482718E-07-8.43784847E-06
 9  6 5.13651612E-05-1.30311575E-04-1.15021946E-06 1.14714507E-05 3.80809216E-05
 9  7 2.33191201E-05 1.03231325E-08 6.37680577E-08-4.86937542E-07 1.35631723E-07
 9  8-2.60315750E-07 4.09830897E-07 3.35117515E-06-1.23844081E-06 1.55246346E-06
 9  9 5.65447091E-05-1.90661131E-05 9.04785779E-06-5.28862461E-05 7.31052786E-05
 9 10-2.61776496E-04-1.01959441E-04-1.33109071E-04-1.51317661E-06 1.95684483E-07
 9 11 1.31749213E-06 4.84148031E-07-8.01039168E-07-8.09725731E-08-2.59847952E-07
 9 12 1.38939399E-06 3.17885750E-06-9.63415011E-07-6.03396429E-07-1.83234603E-05
 9 13-1.60610236E-05 6.77440858E-06 4.98579312E-06 1.29572052E-04 1.30532486E-04
 9 14-8.03147907E-05 2.63462241E-05-6.07062294E-04 2.05099299E-04 1.10771059E-03
 9 15-4.44938215E-04-9.43174675E-07-1.03390265E-06 1.97707732E-06 6.33499811E-07
 9 16 2.28786899E-06 5.23792105E-07 7.40818510E-07 9.39521752E-07 1.46590801E-06
 9 17 9.01910958E-07 9.07402799E-07-8.36347791E-07-7.75720019E-06-4.69324282E-06
 9 18-4.58027951E-06-4.29349182E-05 2.16727891E-05-1.52685238E-05 3.35307784E-05
 9 19 2.90202933E-03 3.44119936E-04 2.19744830E-04 1.08127914E-03-9.05851241E-07
 9 20-1.69995563E-07 1.07584680E-06-2.24000610E-06-1.05630308E-06-1.82696033E-08
 9 21 8.91206708E-08 1.53385614E-06-4.00626035E-05 2.53306218E-04 3.44746685E-07
 9 22-6.68154181E-08-5.18011364E-07-3.54910240E-07-2.85839431E-08 5.86436872E-06
 9 23 2.78703706E-06 2.81648346E-06 1.03683638E-07-1.70407121E-05-2.31329835E-05
 9 24-2.06737931E-05-1.31700122E-05-2.69899562E-03-5.71567221E-04-6.17806915E-04
 9 25-8.20803207E-05 8.79321988E-07 2.76125419E-07-1.15544741E-06-4.25130044E-07
 9 26-3.65598328E-07 1.27098545E-07 3.35683963E-08 1.46553386E-07-3.24642222E-07
 9 27 2.05469050E-07 3.10553523E-08-2.61762113E-06 1.00479514E-06-1.58114865E-06
 9 28-6.70538835E-08 1.70269966E-05-2.15495502E-06 2.48804022E-05 9.99007324E-06
 9 29 1.00120360E-03 1.04341627E-04 3.77564754E-04-7.26362377E-05 7.24340789E-07
 9 30 4.10790709E-07-1.13513150E-06 2.58730137E-07 2.32579338E-07-2.19537771E-08
 9 31-1.28611414E-07-1.70681306E-07 1.62554582E-05 6.98862758E-05-2.17033589E-07
 9 32 1.67263468E-07-1.08494752E-07-1.99693084E-07-2.26945539E-08-4.22463890E-06
 9 33 7.36093530E-07 4.97124730E-07-1.56348750E-07 3.91942025E-05 1.66042533E-05
 9 34-9.40266553E-07 8.55054216E-06 2.94006588E-04 2.09641457E-04-1.11319290E-04
 9 35-4.62460326E-05 2.30755445E-07 3.57295918E-08-2.66485036E-07 8.25466133E-07
 9 36 6.94027152E-07 3.08518222E-07 1.29285633E-07-2.73661325E-06-2.53579792E-05
 9 37 6.99480849E-05 4.28785791E-07-4.90000892E-06-3.24415409E-06-4.31923764E-05
 9 38-7.91771852E-08 1.50266024E-07-4.61738179E-07-6.70910948E-08 3.03638916E-07
 9 39-2.78414969E-06 1.83337771E-06-1.39580006E-07-1.40245909E-06 8.72637044E-06
 9 40-2.00820510E-06-1.67012630E-06 9.99919382E-06-3.46629411E-04-3.55045999E-05
 9 41-9.85205198E-05-1.91030152E-05 3.19925214E-07 1.16853149E-07-4.36778364E-07
 9 42 2.51032451E-07 1.85075535E-07 5.49741293E-07 3.83742118E-07-5.19299936E-06
 9 43 2.83899445E-05 1.49844165E-05 3.18914953E-07-1.84996094E-06 2.39361136E-05
 9 44-9.86352927E-06 5.17582344E-07-2.61587496E-06-1.16214136E-05-6.51767856E-05
 9 45-2.42844993E-07 4.16635583E-07-6.12850814E-08 2.87257409E-07 1.13863611E-06
 9 46-8.18388989E-06-7.54702215E-07-1.61770167E-06-5.13346580E-06 9.46018574E-05
 9 47 6.27060874E-06 1.69317043E-05 2.94661919E-06 1.58615862E-03 1.29197760E-04
 9 48 1.47088222E-04-5.14359036E-04-2.94757712E-07 9.19311060E-08 2.02826606E-07
 9 49-4.94940101E-08-7.41962264E-07-7.34273220E-08-8.20035730E-07-3.12032074E-07
 9 50-1.15041804E-04 1.62270222E-04 1.31734490E-07 1.68350956E-06-8.88611284E-05
 9 51 1.75343622E-04 9.23618666E-07-7.61433389E-06-8.49803253E-06 8.81801315E-05
 9 52-2.33362799E-06-3.47556283E-07-2.63968776E-07-1.46034327E-07-5.54082318E-08
 9 53-1.82783732E-05-8.51775225E-08 2.30122374E-06-2.34752700E-06 1.06281370E-04
 9 54 5.17026686E-05-9.95685354E-06 2.08620493E-05-6.31948522E-04 3.31011443E-04
 9 55-1.21227559E-04-1.91600078E-04 2.75192174E-06-2.40004764E-06-3.51874099E-07
 9 56-2.92571133E-06 6.77085120E-07 3.20529699E-07 1.62576770E-06-1.20328647E-05
 9 57-2.44586995E-05 2.07981935E-04-4.60920166E-07 5.99323244E-07-1.31817144E-05
 9 58 2.01189912E-05 2.08668257E-06-1.43908982E-05-1.53860119E-04-4.18921947E-04
 9 59 1.31218349E-07 1.06535580E-06 1.69990642E-06 1.72679378E-07-1.27924183E-07
 9 60-1.06507107E-05-8.74698947E-06-5.05214701E-07 1.20075923E-07 5.37542995E-05
 9 61 6.92380546E-05-1.64619082E-06 2.98936050E-06-3.71217628E-04-3.87774075E-04
 9 62 2.07987652E-04 2.49802376E-04 2.57841008E-07 5.80054445E-08-3.15846453E-07
 9 63 2.87828018E-07-8.51470957E-07-7.34555599E-07 1.00784815E-08 1.26144431E-07
 9 64-7.13888761E-08 7.92053658E-09 1.93746888E-07-1.46601055E-06 2.76242570E-07
 9 65-6.86588926E-08-8.14959726E-07 1.58063283E-05 4.69949065E-06-3.38016448E-06
 9 66 7.73452354E-06 5.49046148E-05-1.28054832E-05 1.43991519E-06 4.02447918E-05
 9 67 2.82979239E-07-7.10860155E-08-2.11893224E-07-2.02794454E-07 5.67161055E-07
 9 68-2.94776306E-07 2.14931354E-06-1.95243634E-05-9.81572234E-05 4.98360231E-05
 9 69 5.03386635E-07-1.32579669E-05-5.71071226E-05-9.17015922E-05-4.37780361E-04
 9 70-3.65112487E-04-1.34265960E-06-6.71050098E-07-5.62854517E-06 7.61210124E-05
 9 71-1.10657613E-05 6.47577467E-06 3.77488493E-06-5.12169231E-04 9.26168879E-05
 9 72 1.50320412E-04 2.61915565E-04 3.31954365E-03 6.78218255E-04 2.71682677E-04
 9 73-7.95059338E-04-9.32865743E-06 2.08934885E-05-1.15648311E-05-1.96954336E-05
 9 74 5.86767149E-06-1.96205598E-06-7.88389681E-06 5.69672124E-05-1.34085092E-04
 9 75-1.68047560E-05-3.94984423E-06 2.24820106E-05-1.82965392E-04 4.02569265E-04
 9 76-4.31212718E-05-3.31148833E-05-2.88187878E-06-8.49754722E-06 4.23478891E-06
 9 77-8.34814457E-05 2.37849853E-05 4.21569957E-05-3.54381274E-05 1.41157983E-03
 9 78 8.41221126E-05 3.01914018E-04-1.85248705E-04 4.17778307E-03-5.42942029E-04
 9 79 1.23580857E-03-7.32483197E-04-1.64478970E-07 6.59993545E-06-6.43545648E-06
 9 80 5.15253717E-06-5.43324404E-06-9.61225522E-06 1.35259715E-03 1.13946687E-03
 9 81-3.21145219E-05-2.11121771E-05-5.78801153E-07 3.65973825E-05-1.55213883E-04
 9 82-4.93590781E-05 5.29527596E-05-1.21220296E-03-2.80769633E-04-7.50464455E-04
 9 83-9.59387631E-04-3.70303666E-03-2.03382685E-04-1.70067764E-03-1.39538538E-03
 9 84-6.47660742E-05 2.98855583E-05 3.48805158E-05-8.35027471E-05-8.25840258E-06
 9 85 5.85416603E-06-2.47911845E-01-2.05219409E-01 3.41419740E-05-8.55582186E-06
 9 86-1.03115878E-04-2.32936596E-03-1.79676542E-05-4.23235712E-04-1.29143096E-04
 9 87 1.13067003E-03-3.67944956E-04-4.56631117E-04 8.70986784E-04 2.92809607E-03
 9 88-2.82016662E-04 3.37133480E-04 3.50574211E-04 1.06767338E-04-1.03494139E-04
 9 89-3.27319893E-06 2.74170672E-05 6.70845380E-05-9.58899308E-05-1.66712486E-04
 9 90 1.77624853E-04 4.05015155E-05-2.25468053E-04-5.04890592E-01-4.18005389E-01
 9 91-6.29594822E-05 7.57362549E-05 6.00224003E-05-4.27020224E-03 3.62080821E-05
 9 92 2.85840999E-04 1.48557796E-05 3.17172365E-03 1.63587480E-04-6.23615638E-04
 9 93 2.86414394E-04-4.09209904E-04 3.62449152E-03-7.37476304E-05-3.25713187E-04
 9 94 5.09390179E-07-4.68786220E-05 4.63692318E-05 1.74663845E-05-3.44336537E-06
 9 95-2.29748020E-05-2.98864241E-02-2.46896926E-02 1.50972222E-05-3.02540519E-05
 9 96 6.42577699E-05-4.57536379E-04 4.22971528E-05-2.30082952E-04 3.31985264E-04
 9 97-8.77088056E-04 1.03091119E-04-3.23766303E-04 3.39279863E-04-3.64218955E-03
 9 98 1.01473821E-03 7.38423909E-04 2.10235958E-04 6.88250612E-05-3.03016317E-06
 9 99-6.57948981E-05 1.25641398E-05-5.83071565E-05 1.10659282E-04-2.41352629E-05
 9100 6.64435364E-05-2.36530225E-05-3.58160516E-04-9.02402341E-03-7.43332190E-03
 9101 1.52137272E-05-4.43564737E-06 2.49597425E-05-1.96843995E-04 1.52979874E-04
 9102-9.12293950E-05 1.70406457E-04-8.21636600E-04 1.66656108E-04-1.95252406E-04
 9103 2.27149116E-04-6.44945125E-04-3.62909494E-04-7.19284092E-04 2.32855448E-04
 9104 1.21622370E-05 1.31450191E-05-2.53072562E-05 2.21897646E-05-6.74582302E-05
 9105 2.59706782E-05-9.11260501E-06 1.33386975E-05-8.93858629E-05-5.29593426E-04
 9106-9.90822741E-06 5.15834960E-05 6.58925922E-05 4.72206079E-04-7.17202448E-03
 9107-5.88295915E-03 7.26062928E-05 4.52115471E-05-1.96707990E-05-2.38144774E-04
 9108 2.57955854E-04 2.10650018E-04-8.06769355E-05-8.74302304E-04 1.65043618E-04
 9109 3.48245424E-04-1.16984267E-04-4.38225105E-03 6.96629687E-04 5.98172958E-04
 9110-2.12049431E-04-3.67653443E-05-2.87751308E-05 6.55404751E-05-1.22285175E-04
 9111 4.72404048E-05 4.10477044E-05-1.21546252E-05 4.76945338E-05-2.16247499E-05
 9112 5.91408778E-05-1.06192995E-05 7.97717070E-05 7.61461470E-05-1.38879112E-04
 9113-7.84417070E-06 2.79353704E-05 8.47456178E-06 4.48384181E-05-5.35590519E-03
 9114-4.38189922E-03-7.99626897E-05 5.42809084E-05-6.35816366E-06-2.24017144E-04
 9115-2.57787569E-04 1.68100809E-04-5.20843357E-05-7.61171465E-04 2.36552543E-05
 9116 3.32717016E-04-8.64601336E-06 5.25721386E-03 9.45641729E-04-8.81335754E-04
 9117 2.75958922E-04-4.55622534E-05-1.22699998E-05 5.78322532E-05 1.07292330E-04
 9118-2.11093233E-05 1.97388631E-05-1.56281999E-05 9.17229249E-05 5.73430744E-04
 9119-1.83531278E-04-1.36245630E-05 8.64139030E-05-1.05537520E-04 7.22038168E-05
 9120-4.33041101E-06 2.46733544E-05-2.18491331E-04 3.86758899E-06 5.97584128E-05
 9121 4.64245540E-05-2.74611605E-06 3.89833774E-06-8.94408827E-07 4.78779216E-05
 9122 1.41312889E-05-1.43103672E-05 3.39572786E-06-5.76536777E-04 2.36945510E-05
 9123-2.65994991E-04-5.18644209E-05-1.53019577E-03 8.95447927E-05-1.50152304E-04
 9124-7.95548036E-05 7.24697110E-06-1.79549908E-05 1.07080197E-05 6.08450330E-06
 9125 2.59642345E-06-7.35483120E-07-1.83573238E-06 2.61452093E-05-5.67464484E-05
 9126 7.48076180E-05-4.32051238E-06 4.32108547E-05-5.27212477E-05 8.52332072E-05
 9127-4.77943133E-06 5.35128967E-05 2.57522929E-05 3.88982958E-05-1.40132405E-06
 9128-9.41064785E-07 1.33913174E-06-3.64445534E-06 7.25362519E-06-7.42793884E-06
 9129-6.18937802E-06-6.36595153E-06-1.44369850E-05 3.37375513E-05 7.08234998E-05
 9130 5.00749761E-05 1.47529974E-04 4.99257779E-04 1.16663216E-05 2.07736475E-04
 9131 1.84731151E-05 1.35811454E-06-6.03463020E-06 4.67651566E-06 7.25294983E-06
 9132 6.67821059E-06 2.76219115E-06 8.47033830E-08-1.24161090E-06-1.25658928E-06
 9133-1.10653654E-06 1.01695459E-06 1.80053889E-05 2.73287561E-06 5.36581802E-06
 9134-1.06904369E-06-1.19651564E-04-7.40266159E-05-6.39410162E-05 1.74451363E-05
 9135-1.21797338E-03-1.25247665E-04-2.03381147E-04 1.29918385E-04-2.25377452E-06
 9136-9.29837854E-07 3.18361237E-06-1.74627255E-06 1.42941752E-06 4.77517844E-07
 9137 5.57111698E-06-3.66299338E-06 7.35217769E-04-1.76890719E-03 3.19359522E-06
 9138-7.99021653E-05 2.95027304E-05 3.90961096E-04
10  1 1.35787974E-08-4.04158857E-08-7.20283480E-08-6.66317373E-08 1.75065606E-07
10  2 3.80662654E-08 4.18216018E-07 1.46225942E-07-1.05068782E-06 2.68470275E-05
10  3 1.71546686E-05 1.38244607E-05 5.31460415E-06 5.15984752E-04 1.73451902E-04
10  4 1.77205369E-05 1.12209879E-04 1.67089071E-07-4.73086514E-07 3.05997444E-07
10  5 9.77193971E-07 7.00679967E-08 7.17270589E-07-2.86213905E-07-1.08097380E-06
10  6 1.09288487E-05-7.97142114E-05 9.58621761E-07-3.45930592E-06 3.26965459E-05
10  7 7.82495574E-05-3.04310749E-08-2.37234187E-07-7.51702945E-07 6.44174824E-07
10  8-4.15294055E-07 2.73242928E-06 3.27545503E-06-3.67176553E-06 1.91779211E-06
10  9 1.45629853E-05 3.28069070E-06 4.48383253E-05-3.44483467E-05-5.66544550E-04
10 10-1.04113006E-05 1.16579186E-04-2.94808319E-04 6.98156434E-07-1.53780909E-06
10 11 8.39652654E-07-4.25796680E-07-3.34012389E-07-6.73864811E-07 5.63258373E-08
10 12-6.61429710E-07 4.16250087E-07-4.79666892E-07-1.19678635E-06 9.30772898E-06
10 13-6.98346805E-07 3.65972738E-06 6.46476512E-06-4.55086600E-05-1.05170985E-05
10 14-8.09434668E-05-2.26794312E-05-8.54690334E-04 4.95381365E-04 6.14047828E-04
10 15 4.53777733E-04-2.42643460E-06 1.96182019E-06 4.64614415E-07-8.50794443E-07
10 16 5.38537534E-07 1.41932905E-06 5.03962885E-06 3.67013055E-06-1.17473383E-07
10 17 9.05560214E-08-5.53363717E-07 7.86267046E-06 4.69010420E-07-4.98192723E-07
10 18 3.95237894E-06-1.29766162E-04-3.51004086E-05-3.18169756E-05-4.83496928E-05
10 19 1.90115240E-03 7.35368185E-04 3.38237402E-04 1.01155197E-03-5.22393633E-07
10 20-5.86740601E-07 1.10913423E-06 2.77206052E-07 3.53339382E-07-1.16611045E-06
10 21-2.19740778E-06 1.92413163E-05-2.30940473E-04 2.62180006E-04 7.47141824E-07
10 22-1.42936906E-08-1.80772253E-06 1.38156130E-07-1.88155669E-07 6.38570550E-06
10 23 9.34406530E-06-3.16554832E-07 1.99835145E-06 7.96133092E-06-4.83986512E-05
10 24 5.31744166E-06-2.44070063E-05-6.76499561E-04-3.46699434E-04-2.94099231E-05
10 25 1.37783157E-04 1.35494007E-06-2.65745982E-07-1.08919409E-06-9.70199181E-07
10 26 2.13447103E-07 1.79433961E-07 8.93688788E-08 9.29649329E-09-4.54430639E-07
10 27-2.41403538E-07 4.05335753E-07 1.25867193E-06 1.30548175E-06 1.41402811E-06
10 28-2.03756273E-06-3.48021570E-05-3.51073567E-05 1.01170115E-05 6.43422706E-06
10 29-7.97415536E-04-2.23465167E-04-2.43267425E-05-3.89431309E-05-2.72286937E-08
10 30-6.86252235E-08 9.58539173E-08 3.45942512E-07 5.70751407E-08 3.30677808E-07
10 31 4.09443193E-07-1.96592536E-06-1.28230964E-05-3.16426185E-05 1.01722193E-07
10 32-1.00942027E-07 8.68621339E-07-7.55468427E-08 1.85427005E-08 2.90992449E-06
10 33-3.10645260E-06 6.10793020E-07 7.49611172E-08-3.53166612E-05-7.40716026E-06
10 34 3.33077500E-06 1.89661035E-06 1.80425916E-03 3.60271783E-04 5.23158322E-05
10 35 2.63482224E-04 3.60812555E-07-9.33409352E-07 5.72596797E-07 1.08968555E-07
10 36 1.62985002E-07 4.85474145E-07 1.56066076E-07 1.90587259E-06-1.62701623E-05
10 37 4.77039532E-05-1.05288185E-07 2.50279720E-06-2.47256407E-05 4.98391155E-05
10 38 9.76208349E-08-1.92693122E-07-9.12842045E-07-7.88589475E-07 3.18112109E-07
10 39 1.90905575E-06 3.61984771E-06 3.74779188E-06-1.23526094E-06 2.85393322E-06
10 40-2.84234771E-06-3.05067763E-05 2.80599427E-05 6.57772292E-05 1.01382538E-05
10 41 2.04144472E-05-3.25619698E-05 8.68175345E-07-8.40680282E-07-2.74950635E-08
10 42 5.00221242E-07-6.18035561E-07 4.86330280E-07 4.67894728E-07-3.73396523E-06
10 43-4.25738845E-05 1.07138804E-04-9.50366425E-07 8.78267216E-06-8.89487491E-06
10 44-4.09170162E-05 1.59059316E-06-1.07728929E-05-8.54755139E-06-6.88478234E-06
10 45-1.12371791E-07-2.02520133E-07-1.95373372E-08-4.19058373E-07 1.78569563E-06
10 46 8.57526950E-07-3.52262112E-07 2.63147264E-06-8.75281335E-06 3.78771732E-05
10 47-5.19800422E-06-2.23479893E-05 4.42758941E-05-4.04282142E-06 4.84943719E-06
10 48-1.03229224E-04 9.26000131E-05 4.26887011E-07 8.78020348E-07-1.30490736E-06
10 49 5.89039666E-07-3.79979043E-07 1.27340355E-06 1.20318914E-06-8.96895745E-06
10 50-2.26831843E-05 8.41543595E-05-3.27740159E-07 3.28243662E-06-8.50831941E-05
10 51-9.54152085E-05 1.04277960E-06-8.33965970E-06-3.82228336E-05-8.54621100E-05
10 52 1.30906396E-06 1.96504092E-06 2.45336578E-06 6.56435535E-07 2.85246446E-07
10 53-9.97042075E-06-1.12366231E-05-1.55687615E-06-1.52717008E-06 5.75166788E-05
10 54 5.12122615E-05 2.49224599E-05 3.82665264E-05-1.96618029E-04 9.04195192E-05
10 55 5.32875042E-05-1.19689047E-04-1.24060872E-06 4.36319417E-07 8.04289302E-07
10 56-6.41336307E-07-1.21561832E-06 7.92952743E-08 2.71204574E-06-2.18798568E-05
10 57-4.53307409E-05-2.67427288E-05 3.94624904E-08 1.68085376E-06 7.63193683E-05
10 58-3.93497008E-05-4.30031209E-08 3.51777825E-06-1.07409332E-04 2.76275757E-05
10 59 3.80149129E-08 3.91942102E-07 1.02499603E-06 5.65448217E-07 1.04226604E-07
10 60-3.77050482E-06-4.86196812E-06-2.74210198E-06-5.90707687E-07 3.13362232E-05
10 61 2.54043910E-05 1.54402398E-05 1.10992367E-06-4.41469934E-04-2.66429448E-04
10 62 1.75350990E-04 3.06612428E-05 1.97473583E-07-4.17354975E-07 2.19881392E-07
10 63 2.44523768E-07-7.61375538E-08-5.83018856E-07 4.03887027E-08 4.80433141E-07
10 64 3.18549731E-07 6.34761572E-08 2.45144009E-07-5.24652777E-06-1.42250805E-06
10 65-4.89460918E-08-1.00921678E-06 2.68202190E-05 9.18043825E-06-5.09351030E-06
10 66 7.04892044E-06-5.90207861E-05-5.56904840E-05 3.43461028E-05 4.44241079E-05
10 67 2.23440883E-07 2.00764718E-07-4.24205601E-07 7.87511836E-08 4.00265336E-07
10 68-5.35679415E-08 7.96990190E-07-1.22755785E-05-4.55515283E-05 5.48047117E-05
10 69 1.70006023E-06-1.60641813E-05 1.99352048E-05-9.80688654E-05 3.53031695E-04
10 70 2.90461086E-04 4.63818527E-06 8.18091847E-07-2.04859508E-06 8.08705585E-06
10 71-9.50766573E-10-9.18700018E-06-5.91027920E-06-4.03350598E-06 6.76622660E-05
10 72 4.01970438E-05 5.04987868E-05 3.67207357E-03 4.49286085E-04 2.38596252E-04
10 73-1.23105946E-03-5.69515927E-06 7.47376864E-06-1.77860937E-06-8.39733822E-06
10 74-6.14048052E-06-1.30786735E-05-3.68946042E-06-7.77893201E-06-4.95165524E-04
10 75 4.13263870E-04 6.86637720E-07-2.26631536E-05-1.87978902E-04 3.63513996E-04
10 76-5.45059733E-05-4.76621427E-05 2.17438611E-07 4.93930693E-06-5.90797466E-06
10 77 3.66659754E-05 2.37475960E-05 1.92204198E-06-5.71454101E-06 2.79776599E-04
10 78-1.76472958E-04-3.89354776E-06-1.90533761E-04 3.48292797E-04-8.29929086E-04
10 79 6.67245363E-04-3.96250765E-04-3.29732327E-06 4.59188558E-06-1.29456232E-06
10 80-2.33117156E-05 1.30653894E-06 2.57827458E-06 2.83160852E-03 2.39962970E-03
10 81-7.39799760E-05-3.57647009E-05 4.61894204E-06-1.48573829E-04-3.57315602E-04
10 82-2.15683887E-04 1.85420786E-05-1.61416080E-03-7.91870115E-04-4.24601651E-04
10 83-7.79817386E-04 5.41997060E-03 1.72203288E-03 3.01208561E-03 1.68408308E-03
10 84-1.10482587E-04 2.43757663E-05 8.61068203E-05-1.42837071E-04-1.67328722E-05
10 85-4.96513177E-06-5.05556735E-01-4.18629857E-01 4.69417483E-05 1.60644913E-04
10 86-1.18286471E-04-4.22406533E-03-7.15676215E-05 5.20231905E-05 3.82575609E-05
10 87 5.06091440E-03-6.19386364E-04 6.12944216E-04 1.85954266E-03-1.96464862E-03
10 88 1.01691919E-03 2.02322943E-04-2.85574589E-04 2.51218234E-05 1.49898510E-04
10 89-1.75020333E-04-1.20489197E-05 7.07979835E-05 1.42541198E-05-3.05587726E-04
10 90 3.51617366E-05-9.15989178E-05-4.32639643E-04 2.47634886E-01 2.05084874E-01
10 91 2.22684937E-05 4.50977299E-05 2.31014504E-05 1.84453185E-03-6.77222260E-06
10 92 2.79550271E-04 2.36701331E-04-3.61243918E-03 2.14921707E-04 1.21580006E-03
10 93 1.03735826E-04-2.47384932E-03 1.10514023E-03 2.29692183E-03-1.13232555E-03
10 94 6.89712770E-05-7.21102283E-05 3.13895128E-06-2.66000864E-05-1.28957310E-05
10 95-1.48559824E-04 1.55339160E-02 1.28478855E-02-6.43142984E-06 1.16819560E-05
10 96-5.32994468E-05 2.01797182E-04-4.51501946E-05 1.47903329E-04-5.23251705E-05
10 97 7.44396192E-04 2.21263385E-04 3.22402268E-04-2.45708284E-04 4.17682677E-04
10 98 5.40159483E-04 2.52156706E-04-3.01551351E-04-8.30286690E-06 1.08974278E-05
10 99-2.59456088E-06-1.08112972E-05 1.07244910E-05-9.51888805E-05 2.38166082E-05
10100-1.37138533E-04-3.87219082E-05-1.32467227E-04-1.73073970E-02-1.42786101E-02
10101 4.76363369E-05-3.08973258E-05 6.69183073E-05-3.59271372E-04 1.99002882E-04
10102-3.65789214E-05 3.44820720E-04-1.57486177E-03 5.25728271E-04-1.30345232E-04
10103 3.48661289E-04-1.21451811E-03 3.03048550E-04-1.06146494E-04-6.24296751E-05
10104-1.45357446E-05 8.13507220E-05-6.68149774E-05-1.28522829E-05-1.28949245E-04
10105 4.31224071E-05-2.15972525E-05 1.17226358E-04-4.73658582E-05-1.96958400E-05
10106-1.21337023E-05 4.80985766E-05 3.70973047E-05-1.03346397E-04 3.77876658E-03
10107 3.09747598E-03-4.14539366E-05-2.52435014E-05 1.01185066E-05 1.71261275E-04
10108-1.22426943E-04-1.20782544E-04 3.69809033E-05 2.56407853E-04-6.40403588E-05
10109-1.51973353E-04 5.26275268E-06-1.77793754E-03 2.49530992E-04 2.42262397E-04
10110 9.98485366E-05 7.80497044E-06 7.10239388E-06-1.49073643E-05 5.55282781E-05
10111-7.87343920E-06-2.25256187E-05-6.07268820E-06 1.78158729E-05 3.65350735E-05
10112 1.18493469E-04 2.00203873E-06 1.28793816E-05 5.16310226E-05 5.88968911E-05
10113 1.90252753E-06 1.80854531E-06 1.55362739E-06-1.78116602E-04 2.81097645E-03
10114 2.30060450E-03 4.27357485E-05-2.33529483E-05 6.34638172E-06 1.15779906E-04
10115 1.31606751E-04-1.21964674E-04 6.51125221E-06 6.34486321E-04 8.11134248E-05
10116-2.97619888E-04 5.20262575E-05 4.21781685E-04-9.00957462E-04-1.23395733E-05
10117 2.61061375E-04 4.45115931E-06 1.93520929E-05-2.38032522E-05-5.64724023E-05
10118 7.42900374E-06-1.66694735E-05 3.29353378E-06-5.25034342E-05-2.74259861E-04
10119-2.87398557E-03-2.02497343E-06-2.28323491E-05 1.21459748E-04 1.57237162E-04
10120 2.99704755E-06-2.87401504E-05 2.99686336E-05 1.53878942E-04 2.21189762E-04
10121 1.81716357E-04-4.03296867E-06 8.19585286E-06-1.95851411E-06 2.47355587E-05
10122 2.76067695E-05-1.33983748E-05 1.43673765E-05-2.31799743E-04 8.23644576E-05
10123-6.85686454E-05-5.24332020E-05 2.43050032E-03-4.95732803E-04 2.55785502E-04
10124 2.63689664E-04-3.12923352E-06-1.40413702E-05 1.71706037E-05 1.27653479E-05
10125 1.06187912E-05-6.40260642E-06-3.36804683E-07 8.47308945E-06-5.20162480E-05
10126-4.52092286E-04-2.84296334E-06 1.71812027E-05-1.52950901E-04 1.68079918E-04
10127-1.26111332E-06-6.47470770E-06-1.71882264E-05 1.74466339E-04-2.08149294E-06
10128-3.64816033E-06-4.43160848E-06-8.41699293E-06 6.59749796E-06 1.79731628E-05
10129 1.05779794E-05-1.33752401E-05-1.18126166E-06 1.88246742E-06-7.67967327E-05
10130 8.66238344E-05 1.71352820E-05-1.50606613E-03-3.08948188E-04 3.14471986E-05
10131-3.65375857E-04-5.80811229E-06-2.12488962E-06 7.93300191E-06 5.31163520E-06
10132-6.04307933E-06 3.62641297E-06 3.81914558E-07 8.80495801E-07-2.72625023E-06
10133-6.45824492E-07 2.31035629E-06-6.22661439E-06 5.12002779E-06 3.26686952E-06
10134-2.78186053E-06 3.58284505E-05-4.31609671E-05-2.62561307E-05 2.66849177E-05
10135-1.81672138E-03-2.61430571E-04-3.82739965E-04 2.02761431E-04 4.88873809E-07
10136-1.73673471E-06 1.24786090E-06-2.07067364E-06 2.50426743E-06-8.05338568E-07
10137 4.58235339E-06-2.23160701E-05 5.37092433E-04-9.57941069E-04-1.44934114E-05
10138 2.66947282E-05-2.18798769E-04 4.55278013E-04
11  1-1.16256737E-05-8.08589743E-06-7.45287040E-06 1.03932846E-07 8.99607383E-07
11  2-3.78438515E-05 1.40904959E-05 8.57012770E-06 5.00895837E-06 3.24584400E-04
11  3 1.45534116E-04 1.13600419E-04-7.58636847E-05-1.45069600E-03-1.76089628E-04
11  4 9.05305016E-04 3.42476355E-04 1.11903856E-05 6.30133932E-06-1.74917249E-05
11  5 1.15322102E-05-8.62472234E-06 1.90174013E-05 7.13989160E-06-2.06349977E-05
11  6 2.72225356E-04-1.74883451E-05 6.10662967E-06-2.40706536E-05 1.89866440E-04
11  7-3.90433486E-04 6.45721333E-05 5.14143292E-05-5.91177641E-07 3.78264717E-06
11  8-1.36676274E-08 5.03618833E-05-2.28195261E-05 1.72516137E-05 8.40571996E-06
11  9-1.12531642E-03-2.39149418E-04 2.99711806E-04-1.70956790E-04-4.40617094E-03
11 10-4.76894467E-04 9.45324194E-04-6.89429760E-04 8.12395747E-06 4.37900800E-06
11 11-1.25029655E-05 9.67432041E-07-5.99931067E-06 2.02041798E-06-2.70658849E-03
11 12-2.30167692E-03-1.86009456E-05-8.19271493E-05-2.75466401E-05 1.25422180E-04
11 13-7.11859397E-05-4.27296567E-04-1.22805375E-04 1.94392819E-03-1.35469500E-03
11 14-7.95225828E-04 1.59797988E-04-2.79076054E-03 8.42899672E-05 1.35100321E-03
11 15 1.88732540E-03-6.86191937E-05 1.71881990E-04-1.03262796E-04 9.57697632E-05
11 16 3.02060460E-05 8.94102153E-05 5.55663780E-01 4.60085846E-01-1.35768541E-04
11 17 2.52727335E-04 9.36188641E-06 4.82607741E-03-4.89253569E-05-2.52605749E-04
11 18 7.67869342E-05-4.93599716E-03 1.60294205E-03-6.52040800E-04-9.45196046E-04
11 19-1.08709122E-03 1.48420242E-03 2.24972674E-03 1.52403649E-03 1.01741745E-04
11 20-6.58421901E-05-3.58995545E-05-8.92636967E-05-1.31110805E-04 1.73105483E-05
11 21 3.43892021E-04-1.18283328E-04 1.75827040E-04 1.48892786E-03 9.08397015E-02
11 22 7.51549057E-02 5.08561890E-05 3.77391004E-05-7.97550773E-05 9.68189181E-04
11 23 2.34094468E-04 2.42891609E-04-2.81989665E-04 1.15294483E-03 3.31056568E-04
11 24 4.83364364E-04-2.14432563E-04 3.27838893E-03-1.16727059E-03 5.39599443E-04
11 25-1.27250875E-03-1.24081893E-05-1.39601822E-05 2.63683715E-05 1.01253259E-04
11 26-9.16528693E-05-7.12599694E-05 5.12609110E-03 4.22407632E-03-5.46074946E-06
11 27-1.05671924E-06 1.03653415E-05 9.89888666E-05 1.37513212E-04-5.56154868E-05
11 28-2.82175844E-05-1.13616610E-04 6.61376205E-05 2.34164153E-04 1.61912288E-04
11 29-5.09879540E-03-1.48713472E-03 1.16597670E-03 6.12935993E-04 4.57570014E-05
11 30-2.30426412E-05-2.27143603E-05 6.27185423E-06-4.87250764E-06-1.67817458E-05
11 31-3.88657073E-06 7.44283361E-05 1.80845297E-04 3.18026566E-05 1.92413931E-02
11 32 1.58680602E-02 7.92549909E-05-4.70405353E-06 4.38457520E-05 4.01922031E-04
11 33 4.20358209E-04 2.61656476E-05 1.70983771E-04 1.72094633E-03 4.73944328E-04
11 34 1.66327750E-06 4.58181441E-04 7.19902119E-03 7.16913362E-04-1.90814072E-04
11 35 1.55316611E-03 1.21603615E-04-5.72019298E-05-6.44016852E-05 2.77199595E-05
11 36 1.15637295E-04 1.07982307E-05 2.08070940E-05-7.84328555E-05 4.36455912E-06
11 37 3.96480999E-04 1.83831797E-05-9.77576089E-05-1.14197814E-04 1.03738620E-04
11 38 9.69821032E-04 7.95539013E-04-1.99031581E-06 1.04540703E-05 2.41706814E-06
11 39 6.28905277E-06 2.62619868E-06 5.12587090E-05 2.12222974E-05 1.83593761E-04
11 40-7.13467684E-05 5.66475987E-05-6.44463652E-05 3.09988439E-04 8.06121089E-05
11 41 4.11294967E-05-2.00872151E-04-3.15412434E-05 3.84969352E-05-6.95569174E-06
11 42-1.76263935E-06-5.59926446E-06 2.36780072E-06 1.46558701E-05-5.71234605E-05
11 43 3.21301704E-05-9.38434978E-05 3.86493975E-06-5.36099092E-05-1.83304379E-04
11 44-2.11086871E-04 3.19290741E-06-1.33941530E-05-2.57825848E-05 1.29045477E-04
11 45 7.80056441E-04 6.32753745E-04-3.10152007E-06-1.19823996E-06-1.71662003E-05
11 46 8.83372362E-05-2.30772235E-05-1.15774985E-05-2.88486957E-05-3.89714920E-04
11 47-7.45734412E-06-6.12259420E-05 2.03788283E-04 2.26223928E-03-8.63007768E-05
11 48 1.69759608E-04-8.29827911E-04-7.21636231E-06-9.07178362E-06 1.62881459E-05
11 49 1.02482361E-05 1.11348250E-05 1.61692125E-05 4.20668085E-06 2.68874408E-06
11 50-2.31458139E-04 1.57235977E-04 7.29351897E-06 5.69431124E-06-1.64507613E-04
11 51 6.58824044E-04-6.95428244E-07 2.72335376E-05-1.53465724E-04-1.75399541E-05
11 52-1.88509731E-04-1.53816951E-04-1.66845594E-06 3.29188056E-06-8.06691313E-06
11 53-4.04249788E-05 1.54741182E-05 4.84909471E-06 2.77696017E-05 4.09586621E-04
11 54-2.59618366E-05-5.94731345E-05 2.30694517E-04 6.41781622E-04-3.95479960E-04
11 55-1.11825983E-04-3.74326420E-04-2.43413962E-05 7.66358882E-07 2.35750373E-05
11 56-5.74807077E-07-8.02186179E-06-1.21149429E-05 3.19465099E-06-3.55438804E-05
11 57 1.55394938E-04 6.81268474E-05 3.10800223E-06-1.47606460E-05 1.24734169E-04
11 58-5.48407378E-04 6.47285994E-06-4.67285378E-05 2.50681489E-04 1.22650882E-04
11 59 2.37959387E-06 1.84466358E-06 8.23258324E-06-1.00931681E-05 2.22381456E-06
11 60 8.37607179E-06-9.43571378E-06-1.07564636E-05 1.67741534E-05-1.05893069E-04
11 61 9.26067245E-05 6.70636028E-05-1.07763946E-04 4.16163223E-04-1.30585922E-04
11 62 1.09123078E-04-2.22807492E-04-7.59130634E-06-3.53332397E-06 1.11246303E-05
11 63-1.72619856E-06 7.36597604E-06-1.16077782E-06-2.76784333E-07 9.93803876E-07
11 64 2.50269099E-06-2.54761554E-06-3.07528665E-06-1.86837140E-05-3.88136518E-06
11 65 5.75741662E-06 7.77525884E-06 1.18658007E-04 2.55958106E-05-1.13444654E-04
11 66-5.81883215E-05 1.03996293E-03 5.76930755E-05-2.23936132E-04 5.57535587E-05
11 67-2.28373461E-06 4.34976898E-06-2.06603438E-06 9.16941344E-07 9.22953979E-08
11 68 3.48290310E-06 3.69685507E-07-3.48777036E-05-3.38093193E-04 8.75126437E-05
11 69 1.52598885E-05-1.20467921E-05 2.32042785E-04-1.84175543E-04-1.05954386E-06
11 70-6.67130642E-07-8.52151941E-08-6.87788536E-07-8.38021998E-07-2.32675674E-06
11 71 5.99169939E-07 3.29792597E-06 3.34520712E-06-2.57691743E-05 2.67061356E-05
11 72-3.05307247E-05-6.07383729E-06 2.16302934E-03-7.01436380E-05-1.55661270E-04
11 73-4.11054637E-04-7.79482102E-07 1.45940288E-06-6.79920775E-07 2.33617291E-06
11 74-1.31459710E-06-1.02068266E-06-2.00726558E-06 1.65810699E-05-6.48459700E-06
11 75 1.94087210E-04-1.31653438E-06 2.51485585E-06-7.86442069E-05-4.44105206E-05
11 76-1.13819705E-06 6.66896027E-08-2.60523369E-06 1.99549344E-06-1.96493210E-06
11 77 9.94117843E-07 1.37566866E-05-1.00466941E-05 8.70967783E-06-1.60857180E-04
11 78 1.74120152E-05 1.19105358E-04-1.31803092E-05-4.76571109E-04-3.51799063E-04
11 79 3.26400978E-04-2.82860870E-04-5.70326236E-06 1.73985813E-06 3.96340424E-06
11 80 1.05350048E-07-1.40482406E-06 4.95133238E-07-7.35760377E-07-6.76409226E-08
11 81-3.28401781E-06-8.67613750E-07 1.75923968E-06-4.00634828E-06 1.59936409E-05
11 82 7.16184041E-06-8.40745537E-06-5.92857190E-05-1.64359664E-04-9.29441321E-05
11 83 2.38961832E-05 1.16578849E-03-4.30564243E-04-1.19723680E-03 1.86540371E-05
11 84-3.63483777E-06 1.15865667E-06 2.47618110E-06-2.68722521E-06-3.45239225E-07
11 85-2.59548218E-06 4.73799596E-06 4.35506137E-06 1.06318976E-06-2.64258693E-07
11 86 5.61911587E-07-8.49372593E-06-5.96812315E-06 1.77658695E-07-2.98803594E-06
11 87 1.58848000E-04-4.78814910E-05-2.31617864E-05 3.06293449E-05-3.77610763E-04
11 88-2.44731297E-04 3.90701078E-04-2.50891486E-04 4.12292693E-07-2.03773539E-07
11 89-2.08519154E-07 4.83719481E-07 1.39446660E-06 6.16964501E-07-2.34345422E-07
11 90-1.96827393E-06 3.67727945E-05 9.39537990E-05-1.71777059E-06-1.55606617E-06
11 91 1.50680234E-07 6.01690414E-07-7.67285720E-07 3.92647309E-06-4.17718234E-07
11 92-2.51637815E-06 4.14667909E-06-2.84167685E-05 1.07252064E-05 5.77828999E-06
11 93 6.46729742E-06 1.30583668E-03 1.91736836E-04-4.29362241E-04 5.19045093E-04
11 94-5.80852632E-07-4.96519037E-07 1.07737167E-06 1.03758616E-06-4.80297592E-07
11 95-7.95565348E-07 4.14931325E-06 2.69768393E-06 3.16091605E-07-7.25248048E-07
11 96-2.96743352E-07 1.04140999E-05-1.73860332E-06 2.53734641E-06-2.55228966E-07
11 97-4.19470541E-05 1.96435087E-05 2.09745618E-05 2.33330098E-05-3.14473613E-03
11 98 3.40638309E-04 1.32545987E-04 5.51529318E-04 7.41540867E-07-1.41265336E-07
11 99-6.00275530E-07-1.21885491E-06 2.07248974E-07-2.63401313E-07 7.95411666E-07
11100-7.24857231E-06 3.68319953E-05-3.77388775E-05 6.84068483E-07 7.48074500E-07
11101 3.88474851E-07-5.15586039E-07-3.24520294E-07-1.91455325E-06-1.18144616E-06
11102 2.59412784E-06 2.51449432E-06 9.50941592E-06 1.83607484E-05 7.46753102E-06
11103 1.15145315E-05 1.65794402E-03-3.14319993E-04 7.00875407E-05-1.02268751E-04
11104 1.47466376E-07 2.62458526E-07-4.09924902E-07-4.60436339E-07-8.74056802E-07
11105 4.16931915E-07-1.63465836E-06 1.05087609E-05-6.12800545E-05-1.27031786E-04
11106-4.88246252E-08-9.23871290E-07-2.09723059E-05 8.59764060E-05-1.46519893E-07
11107 1.49163460E-07-4.99014878E-07-2.08007323E-07 2.15016336E-07-4.17372546E-06
11108 2.70721530E-06 1.41561794E-06-1.09175086E-06 1.13491254E-05-2.68400309E-05
11109-6.74973345E-06 2.96596798E-06-1.98255156E-04 4.68186611E-05 1.08447014E-04
11110-4.14259870E-05 7.27840391E-07-3.23600146E-07-4.04240245E-07 9.53900809E-07
11111-8.31585396E-08 1.83445160E-07 1.22765641E-06-9.42278283E-06 4.55867739E-05
11112-4.69040748E-05-5.32426964E-07 2.56826391E-06 1.60298301E-05-3.85610960E-05
11113 1.06431779E-06-8.32390092E-06 3.67910971E-05-2.07712170E-05-7.72500273E-07
11114 1.05995250E-06-3.11248048E-06-1.32971582E-06 7.16299116E-07-1.66169729E-05
11115 1.61557405E-05 7.68574644E-06-3.44299067E-06 8.42114555E-05-5.80712887E-05
11116-4.03137809E-05 8.29992540E-06 1.23936446E-03-2.07957544E-04-2.02701463E-04
11117-1.78007559E-05-5.30245602E-07 7.43233959E-07-2.12988357E-07-1.52580328E-06
11118 1.34482121E-06 4.78674553E-07-5.61520928E-06 3.76214577E-05-1.90241038E-04
11119-1.21599354E-03 3.28905060E-07-6.80753249E-06 3.46235215E-05 1.70020328E-04
11120 4.77831380E-07-6.42081396E-06 5.10298252E-06 1.01953624E-04-1.05334249E-06
11121-5.77725515E-07-1.05966824E-06 1.13425473E-06 6.82396186E-07-5.95081659E-07
11122 3.83133853E-06-6.16613805E-06-4.35290331E-06-7.93848864E-05 3.30544527E-05
11123-6.75530477E-08-1.83633532E-05-1.31857655E-03 2.62192139E-04-1.90075342E-04
11124-2.21756744E-04-1.21760546E-06 1.25507158E-06-3.74661168E-08 3.31249583E-06
11125 4.80188858E-07 1.57656950E-07 1.62709642E-06-1.16542868E-05 4.51390665E-05
11126 1.07220348E-04-1.29826978E-06 7.65931441E-06-7.47876994E-05-9.78804003E-05
11127 1.00314918E-06-6.42585875E-06-1.66679185E-05-9.93482857E-05 2.13531598E-07
11128 7.00785520E-07 4.77240712E-08 9.01358834E-07 5.72723635E-07-5.35990913E-06
11129 1.05957084E-06-5.20436208E-06-1.11715189E-06 1.79080772E-05-1.57152213E-05
11130 2.88194186E-05 6.67477630E-06-2.41373935E-05 1.12008141E-04 4.96898170E-05
11131-5.18402258E-05 3.85170953E-07-4.28147519E-07 4.29765655E-08 5.35485790E-07
11132 4.50757143E-07 1.30770520E-06 3.32597820E-07 1.19895937E-06 3.49079927E-06
11133-2.98799962E-06 7.16528957E-07-1.35473540E-05-1.15810653E-05 7.58287716E-06
11134 1.36209247E-06 1.13702533E-04 5.75071403E-05-1.37056820E-05-1.74627962E-05
11135-7.74020984E-04 1.48273282E-04-3.42972406E-04 2.31044658E-04 2.13575875E-06
11136-4.61108735E-08-2.08964787E-06 3.11321072E-08-1.09137157E-06-3.11887122E-08
11137 1.33567591E-05-9.45628232E-05 7.97289561E-04-2.47054121E-03-6.14985781E-06
11138 5.66742080E-05-9.22115805E-05 3.65676214E-04
12  1-2.14664196E-07 2.54851300E-07-3.13926474E-07-4.02325239E-07-1.09723197E-07
12  2-5.58129535E-06 1.29480288E-06 2.22762166E-06 6.47361144E-07 4.96471654E-05
12  3 9.01336191E-07-7.43745221E-06-2.37872624E-05-4.59952056E-04-1.10798650E-04
12  4 3.33118953E-05 5.64395761E-06-1.83467111E-07 2.20213777E-07-3.67466665E-08
12  5 1.76486329E-08-7.71108816E-08-1.94286146E-07-4.15773293E-07 1.64872868E-06
12  6 3.13136301E-05-3.29851734E-05 1.22891962E-06-1.08141232E-05 1.72929377E-05
12  7 4.60088734E-05-8.48942284E-09 7.98991916E-08 6.30387304E-07-2.71991863E-07
12  8 5.58999031E-07 1.52012219E-06-3.87132311E-06 1.62212434E-06-2.33331892E-06
12  9-6.16301312E-05 3.72080402E-06 1.43553950E-05 2.91409524E-05 1.69400869E-03
12 10 3.76784232E-04-1.86043763E-04 1.51182429E-04 5.65934430E-07-4.18350697E-07
12 11-1.47583732E-07-2.26643514E-07 2.20707674E-07 7.62427360E-07 1.26837002E-07
12 12-7.27907801E-07-2.75018524E-06 3.13085444E-07-2.20780426E-07 2.79591577E-06
12 13 1.51269284E-05-2.32744612E-06 1.88252990E-06 8.89567418E-06-7.77360248E-05
12 14 1.20596311E-05-1.17729659E-05 4.11635058E-04 6.24226748E-04-5.96156011E-04
12 15-5.05425952E-04-6.71121447E-08 1.13000028E-07-4.58878835E-08 3.76862299E-07
12 16-2.23564874E-08 3.14697041E-08-4.09481184E-07-1.23235461E-06-9.19951937E-07
12 17-8.67533676E-07-1.06049386E-06 1.24465976E-05 3.57254923E-06 4.17011501E-06
12 18 6.49719087E-06-9.87502449E-05-3.90386615E-05-2.48932246E-05-6.42224194E-05
12 19-2.16897856E-03 6.90590253E-04-3.28344648E-04 1.94293348E-04 1.01881363E-06
12 20-6.36380081E-07-3.82433551E-07 1.47161377E-06 5.50574940E-07-6.20973577E-07
12 21-3.04052641E-06 2.77941757E-05-1.68562276E-04-2.13003885E-04-2.25974875E-05
12 22-1.87282759E-05-1.42935893E-07-2.53434504E-07-1.32973311E-07-4.02538546E-06
12 23 6.64232357E-07 1.97759647E-06 2.17654560E-07 7.12024005E-05 3.71284618E-05
12 24-2.77261623E-05 2.73059934E-05 3.70943599E-04 9.66023557E-04-6.48627636E-04
12 25 6.74524763E-04-2.65169614E-06 1.68882335E-06 9.62872780E-07 8.04662274E-07
12 26 5.57107150E-07 5.19429620E-07-1.83815642E-06-1.29382706E-06-1.23781913E-07
12 27-2.30368196E-07 4.58233162E-07-2.33767527E-06 5.39657757E-07 9.46756321E-07
12 28-2.09956912E-06 2.26614385E-05 1.63010861E-05-2.05236877E-05 1.45008686E-05
12 29 1.38934170E-03 2.51781988E-04-1.85141141E-04 1.50960284E-04 6.46302782E-07
12 30-5.87487538E-07-5.88152444E-08-1.78374589E-07 8.20706997E-07-1.35023676E-07
12 31-5.25835800E-07 4.02662416E-06-7.41685009E-06-2.95352196E-05-3.56664996E-07
12 32-2.86654811E-07 5.02567783E-07-2.32070914E-07-1.50972682E-08-4.80071758E-07
12 33-1.94004717E-06 1.14498052E-06 1.35824772E-07-5.31472063E-06-3.73902848E-06
12 34-8.92461928E-06 1.28074019E-05 2.00107231E-03 3.75488691E-04 9.94431723E-05
12 35 4.13675487E-04 4.82460964E-07-1.15718641E-06 6.74725442E-07-5.59488094E-07
12 36 4.15019051E-07 8.60487098E-07-1.12032968E-06 1.04956288E-05-2.96212304E-05
12 37 5.87312450E-05 2.40363100E-07-1.71965646E-06 8.02303404E-06 1.56642711E-04
12 38 1.08014493E-07-8.32840399E-07-8.12398819E-07 3.90495769E-07 2.30304199E-07
12 39 1.03834794E-05 4.17699916E-06-1.70821986E-06-9.72504000E-07-7.96817109E-05
12 40-3.88023891E-05-2.97753010E-05-1.15579131E-05-1.04392783E-03-1.87914737E-04
12 41-2.05271329E-04-1.19986094E-04-4.85938654E-07-1.17293102E-06 1.65886968E-06
12 42-1.71729229E-06-5.26450142E-07-1.36914247E-06 1.01657883E-06 2.38768566E-07
12 43 6.95537200E-06 1.64524850E-04-6.13115029E-08 1.42221280E-07 3.13304502E-05
12 44-9.70216089E-05 2.46106707E-07-3.32142017E-07-4.10678336E-06-3.06850641E-05
12 45 2.80397050E-07-9.13056317E-07-6.58583521E-07-3.64563836E-07 1.14842284E-07
12 46 1.46934916E-05 2.98480828E-06 1.90896773E-06-1.23055919E-06-1.28124589E-04
12 47-4.42107398E-05 1.45978307E-05 5.22853284E-05-9.90245809E-04-1.63894590E-04
12 48 7.11215151E-05 1.46392174E-04 2.54335888E-07 9.33545998E-07-1.18788189E-06
12 49 1.45329188E-06 4.09819904E-07-5.71463052E-07-9.72545062E-08 2.36791250E-06
12 50 1.52425623E-05 4.83508054E-05-3.18182705E-06 2.75178212E-05 7.28168867E-06
12 51 1.54751993E-04-4.82115676E-08 2.46685227E-06-5.14360502E-05-5.19552734E-05
12 52 3.95227147E-07-1.66976954E-06-1.64257771E-06 1.45616475E-06 4.00412830E-07
12 53 1.92412792E-05 8.06022018E-06-7.68872458E-06-6.81479108E-07-1.00112420E-04
12 54-1.81623890E-05 3.25114927E-05-2.82715476E-05-9.14824296E-04 3.25637447E-05
12 55 2.61076042E-04-1.26591348E-04 1.14800188E-06 1.35328919E-07-1.28333080E-06
12 56-1.17628632E-06-7.75539570E-07 1.77740293E-06-1.33667855E-06 1.17872937E-05
12 57-2.64338534E-05-1.07015373E-04 1.46037734E-06-4.24835710E-06 1.19231486E-05
12 58-5.25778628E-05 4.22741143E-06-2.32165748E-05 9.79503555E-05 2.39411937E-04
12 59-5.70465730E-08-7.18311578E-07 9.40725163E-07-4.97575294E-08 1.97643463E-07
12 60 9.10927045E-06-3.89289186E-06 9.94703508E-10-1.21539313E-06-6.10041361E-05
12 61 1.37579452E-05 5.55211954E-06 1.32085628E-05 2.08563866E-04 1.24452521E-04
12 62-1.31233412E-04-1.44424887E-04 2.86099886E-07 3.57450841E-08-3.21844970E-07
12 63-7.97425032E-07-8.03142143E-07 4.92280983E-07 1.32399010E-08 1.28894072E-07
12 64-1.24433122E-07 3.94716409E-08-6.40787366E-08-1.29525962E-06 6.97649602E-07
12 65-2.03181585E-07 3.06595512E-07 4.90335003E-06-3.73220118E-06 8.85213532E-07
12 66-1.48107697E-06-1.61966992E-04-1.60232366E-05 6.79163504E-06-2.41868661E-05
12 67-1.60831485E-07 9.98230861E-08 6.10083993E-08 1.64458830E-07-4.90791664E-08
12 68 6.39630337E-08 5.71587528E-07-3.86440929E-06 1.22891629E-04-9.16122635E-05
12 69-5.06787477E-07 9.93017504E-06 8.15231529E-06 5.94071617E-05 1.75887721E-02
12 70 1.45060891E-02 7.91858443E-05 3.33784875E-05-3.06024985E-05 2.73607395E-04
12 71 4.00694566E-04 1.84790424E-04-1.32922903E-04 2.14172364E-03 3.70669962E-04
12 72 5.94183394E-05-8.12471332E-04-2.71360702E-03-8.39212750E-04-1.30311233E-04
12 73 5.48400714E-04 1.02036714E-04-5.52273807E-05-4.68093336E-05 7.87234449E-05
12 74-1.28877917E-04-4.50313927E-05 2.30569604E-05-1.62880452E-04 3.31903270E-04
12 75-3.54099641E-04 2.11458327E-05-6.72203268E-05 3.43604783E-04-1.01219558E-04
12 76-4.98241080E-05-4.09209985E-05 1.19611253E-06-3.38747918E-06-2.36291372E-06
12 77-2.36512373E-05-2.78196427E-05-7.15106451E-06 1.77446056E-05-4.26329308E-04
12 78 2.88445022E-04-1.28612616E-04-3.38842095E-04 2.51113072E-03 9.27375774E-04
12 79-6.25119694E-05-3.12807290E-04-5.70106195E-06-1.33041919E-07 5.83410387E-06
12 80 2.60440045E-05-4.91495158E-06 6.28099093E-06 2.71395468E-05 2.37267030E-05
12 81-5.08193374E-06-1.05845073E-06-2.34030160E-06-9.78228908E-06 1.25370223E-05
12 82-4.65588837E-06-1.09976390E-05-3.67502885E-05 7.26587414E-06 1.04892416E-04
12 83 8.21765357E-05-8.56075027E-03-1.05157497E-03-4.85118777E-03-3.90822541E-03
12 84 7.71406872E-06-1.63742964E-05 8.66022772E-06 1.65722477E-05-7.71079538E-06
12 85 3.69969678E-06-5.98504659E-04-5.06102741E-04-1.04102801E-06-1.26768063E-05
12 86-1.64557671E-05 2.28735722E-05 4.28968550E-05-1.00414394E-05 9.38227379E-05
12 87-3.95626469E-04-1.66719959E-04-2.57692902E-04-3.55715665E-05 3.01296523E-03
12 88-1.18159239E-03-6.32265484E-04 4.01615756E-04-1.82509118E-05-3.26204200E-05
12 89 5.08713318E-05-2.32456620E-06-5.42332755E-07-5.46345171E-06-9.96294570E-06
12 90 8.68537457E-05 3.90528883E-06 1.82627186E-04-3.36939514E-02-2.79551920E-02
12 91 1.11647082E-05-3.39474597E-05 8.26497809E-05-7.18591399E-05 3.48223792E-05
12 92-1.79105111E-04 3.77467053E-04 2.09733951E-03-3.24763809E-04-6.71646244E-04
12 93 6.54495192E-04 4.95418592E-03-3.21614953E-03-3.38966696E-03 1.08961680E-03
12 94-6.95531410E-05-5.95962326E-05 1.29149374E-04-6.92894915E-06 3.44502548E-07
12 95-1.13361285E-04 5.60716969E-01 4.64268647E-01-4.32710811E-05-1.91265315E-04
12 96-6.30648733E-05 4.75072003E-03 3.71174098E-05 6.35322645E-05-5.11473163E-05
12 97-4.83783124E-03 9.08548696E-04 6.32329633E-04 1.60251971E-03-2.48382245E-03
12 98-3.89364178E-04-5.49381701E-04 8.51340377E-04-2.54523297E-05-4.15188541E-05
12 99 6.69711838E-05 8.47989800E-05 9.55627800E-05 1.17654698E-04 3.41853734E-04
12100-4.91034254E-05 2.32903876E-05 3.92300904E-04 3.99697508E-02 3.30334065E-02
12101-4.77440112E-05 6.59217740E-05 4.04919540E-05 5.68569659E-04-1.90158365E-04
12102 2.79308822E-04 3.00384228E-04 1.53173095E-03-5.40332467E-04 2.94129403E-04
12103 2.87621896E-04 1.12209545E-03-3.57653503E-04 1.62774210E-04-1.60070279E-04
12104-1.73688619E-05 1.56652520E-05 1.70360993E-06-6.71810194E-05-1.21885367E-04
12105 1.10667177E-04 3.73331575E-05-1.26837843E-04 2.96289149E-05 1.01545795E-04
12106 2.68135955E-05-3.57191676E-05 3.90291728E-05 1.50110830E-04-7.84467872E-04
12107-6.42400313E-04 1.06735112E-05 5.55265159E-06-3.35736149E-06-6.29840160E-05
12108 8.50670533E-06 2.49751075E-05-1.37235726E-05 1.31800061E-04-1.49520441E-05
12109-2.24899295E-05-4.24337545E-05 4.50983264E-03-6.34925875E-04-4.63000936E-04
12110 4.66779702E-04 9.32842677E-06-3.56261005E-06-5.76581672E-06 9.86825042E-07
12111 9.16984963E-06-1.11471808E-05 2.35103534E-06-1.88330940E-05-4.06604225E-05
12112 2.86051055E-04 1.13932116E-06-4.09762479E-05-1.01656351E-04-7.14173366E-05
12113 1.01145638E-05-3.27830124E-05-6.26090804E-05-2.08095824E-04-5.54724903E-04
12114-4.56400070E-04-9.68237350E-06 1.40556555E-06 3.14131445E-06-2.14965090E-06
12115-2.03300225E-05 3.82555401E-05-3.13154757E-05-4.82973830E-04-1.02194113E-04
12116 2.02909909E-04-2.08643549E-05-1.29403029E-03 2.95052366E-04 1.88390598E-04
12117-4.55346454E-04 1.08847038E-05-1.63636811E-05 5.47897733E-06 6.15665628E-06
12118-9.79581282E-06 2.80086708E-06-6.90817567E-07 5.07778052E-05 1.14976574E-04
12119 1.09976310E-03-5.61069125E-06 5.32284975E-05-9.50195594E-05-4.92706516E-04
12120 8.35777788E-06-2.02432859E-05-8.82809934E-05 3.45133114E-04 6.73482182E-06
12121 5.14239344E-06-1.52130985E-06-1.76985134E-06-2.44481579E-06-4.32915282E-06
12122 5.95893894E-06 1.00869338E-05 1.06815920E-05 2.25637902E-04-2.32890030E-05
12123 7.86162965E-05 4.08424797E-05-5.04350075E-03 1.84601710E-04-1.10535077E-03
12124-3.15578260E-04-4.15495572E-06 7.68319200E-07 3.38663652E-06 2.27328124E-06
12125-2.28332647E-06 1.85927425E-06-8.44157568E-07 4.06808979E-06 5.75594840E-05
12126-9.01941403E-05-9.01069183E-07 1.71146347E-05 9.42642856E-05-2.84950753E-04
12127 4.59379038E-07-1.36459288E-05 1.01492350E-04 3.16528543E-05-3.14025774E-07
12128-1.74173946E-06-2.71538967E-06-1.83911418E-06 3.89031459E-08 1.18205662E-05
12129 1.27528335E-05 5.97839959E-06-1.16637945E-06-4.93060125E-05-1.43413525E-05
12130-3.97838380E-05 3.10285750E-05 1.41156537E-03 1.70340288E-04 5.55637074E-05
12131 2.51974198E-04-1.81910035E-06-1.30670361E-06 3.12580396E-06-3.03300239E-06
12132 8.22536884E-07-1.11369421E-06-3.47514931E-07 8.34328708E-08 2.15980623E-06
12133 3.29799520E-07-8.28904332E-08-7.39563345E-06-1.04257371E-06 3.02706800E-07
12134 4.89307591E-06 7.62558031E-05 6.41893407E-05 3.34659052E-05-5.09972552E-06
12135 1.61186324E-03 5.44682464E-04 2.92264541E-04-6.16584115E-05 7.31704030E-07
12136-8.60413851E-07 1.28709821E-07 4.60197223E-06 8.62238967E-07-2.71482063E-06
12137-8.38398104E-06 4.24867876E-05-4.54459098E-04 3.61534573E-04 1.25008106E-05
12138-1.70479662E-05 1.44725759E-04-1.74008633E-04
13  1-6.04668476E-04-5.01452934E-04 5.42850972E-06 1.71702384E-06 2.52338961E-06
13  2 5.59288901E-05-9.66900125E-06 6.72321150E-06 1.08774394E-05-4.41070203E-04
13  3-1.45755494E-04-7.52450872E-05 1.01198529E-04-1.57981051E-03-4.85536768E-04
13  4-3.01877201E-04-1.20051739E-04-4.55119689E-06-9.64197802E-06 1.41931749E-05
13  5 8.94140791E-06 2.27686090E-06-1.30300238E-05-4.16498911E-06 4.14576096E-05
13  6 1.65411940E-04-2.67095392E-05-5.19986149E-06 4.45914969E-05-6.75542424E-06
13  7 9.82554225E-05-3.71163781E-06 4.84602148E-07-5.29233524E-06 1.06248198E-05
13  8-2.46528521E-06-8.51558441E-05 2.10028513E-05-3.69319271E-05 8.29062361E-06
13  9 9.21902605E-04-2.92763083E-05-2.52231446E-04 3.10524743E-05 3.24920988E-03
13 10-3.37505739E-05-7.61643715E-04 5.75876856E-04-4.32350333E-06 1.80072044E-05
13 11-1.36837011E-05-3.24750950E-06 1.00602282E-06-1.12131089E-07-4.74401306E-04
13 12-4.08388941E-04-9.49612100E-07-1.54432354E-05-7.87690927E-06 1.09035077E-04
13 13-6.00319352E-05-1.03261747E-04-2.09713754E-06-2.18622958E-05 2.10950335E-04
13 14-7.59640841E-05-4.13757137E-04-2.34745687E-03 6.07515866E-04 1.06231836E-03
13 15-1.44067877E-03-1.71230241E-05 2.18218125E-05-4.69878839E-06 2.06267695E-05
13 16 1.43850509E-06-1.33536866E-06 9.10326828E-02 7.54345027E-02 1.77663953E-05
13 17 8.10093600E-05-6.65089274E-05 5.59247221E-04 1.47026550E-04 2.10563151E-04
13 18-3.05286801E-04-1.99432259E-03 4.09203358E-04 3.53815671E-04-5.92944557E-04
13 19-4.48404603E-03 2.03811822E-04 2.27673374E-05-1.83477211E-03 9.74370888E-05
13 20-7.03957047E-06-9.03975184E-05-6.57309315E-05 7.26850969E-05 1.33754652E-04
13 21 4.26252690E-05 9.93535327E-05 4.71131307E-04-6.72084276E-04-5.54855036E-01
13 22-4.59409430E-01-3.44778777E-05-7.66476142E-06 8.28750924E-05-4.55041510E-03
13 23 1.13047817E-04-6.95563794E-05-2.48973327E-06 4.72176375E-03-5.32774455E-05
13 24 8.60916240E-04-8.55552836E-04 5.86739940E-03-3.83462210E-05 3.41140398E-04
13 25-3.13736867E-03 4.60447138E-05-1.52629292E-05-3.07817846E-05 4.21206319E-05
13 26-6.63887781E-05-2.40262889E-05-3.53364615E-02-2.92039483E-02-8.23253542E-05
13 27 2.95968953E-05-2.15911285E-05-5.12215418E-04-2.92149092E-04 2.22214417E-04
13 28-1.84885380E-04-1.08729241E-03-3.37205242E-04 4.33456067E-04-2.55482038E-04
13 29-1.06426189E-04 2.72162434E-04-2.87587031E-04-4.05259874E-06-5.39651385E-05
13 30 7.22999680E-06 4.67351418E-05 9.52972627E-05-1.13418458E-04 5.74232837E-05
13 31-3.49228109E-05 1.32547451E-04-6.37912234E-05-5.00560557E-05 2.41312392E-03
13 32 2.00031425E-03 2.17258881E-05-3.29139819E-06 1.62943940E-05 3.58138700E-05
13 33 5.73278464E-05 1.36874920E-05-4.87696740E-05 3.26377657E-04 1.28038004E-04
13 34 2.00155353E-04 3.89461261E-05-2.41261197E-03-5.02265304E-04 6.96092416E-04
13 35-5.69255937E-04 2.64536542E-05 8.66735500E-06-3.51210092E-05 1.27808097E-05
13 36 1.65549629E-05 2.58287904E-05 6.34434320E-06-7.36344785E-05 8.99862153E-06
13 37-5.48279296E-04-1.54586852E-06 1.43456595E-05 1.42518468E-04 2.52829328E-04
13 38-6.99117404E-03-5.72474930E-03 1.31400493E-06-9.79802478E-05-2.47633643E-05
13 39-2.96699966E-04-1.02544325E-05-3.75573696E-04-4.27012590E-05-8.16958403E-04
13 40 1.03442991E-04-3.64641579E-04 1.47737185E-04-1.86606514E-03 2.65220102E-04
13 41-3.62017191E-04 1.40361291E-04 7.31299486E-05-1.52800229E-04 7.96702809E-05
13 42 8.62690043E-06-1.69261894E-06-1.15319947E-05-6.01252130E-06 2.82727089E-05
13 43-1.05628650E-04-2.79196878E-04-9.47318357E-06 6.35053124E-05 7.21504637E-05
13 44 1.37514200E-04-7.54996389E-06 2.62880594E-05 2.07698880E-05 2.22680690E-04
13 45-5.64862890E-03-4.61496629E-03 2.72408212E-05 1.58708897E-05 1.04054421E-04
13 46-2.88776551E-04 1.02375379E-04 2.58510326E-05 3.33062013E-04-6.75048968E-04
13 47 4.70804344E-05-2.26960926E-04 2.98745131E-04 1.82402027E-03-7.29948269E-04
13 48-3.97496371E-04-3.43743429E-04 5.43133604E-05 7.06048955E-05-1.24918256E-04
13 49 6.30012593E-06-6.19275584E-05 4.50429524E-06-1.56502000E-05 1.08372795E-04
13 50 5.11577192E-04 5.03921966E-04-7.49944902E-06 4.82410989E-05 2.48054174E-05
13 51-4.74416839E-05-3.59165487E-06 2.63486098E-05-9.17723012E-05-3.18952101E-04
13 52-7.74398255E-05-6.55825907E-05-6.96982288E-07-4.67892495E-07-1.65092477E-06
13 53 2.25099826E-05 8.38132756E-06 1.15214947E-05 1.37312132E-06-3.05565270E-04
13 54-2.80327855E-05 8.59538768E-05-8.68124189E-05-1.84586020E-03 3.01484867E-06
13 55 3.42076259E-05-1.82481066E-04-1.57839013E-06-2.92633283E-06 4.50472296E-06
13 56 2.31732285E-06-1.23777350E-06 6.69014946E-06-2.53898561E-06 2.53616381E-05
13 57 5.46554161E-05 1.96673439E-04-1.27516333E-06 1.67023544E-05 5.50274241E-05
13 58-1.69383645E-05-3.07446930E-06 4.53849136E-05 2.32238324E-04 3.37605686E-04
13 59 1.21029496E-07 1.79699395E-06-4.39291919E-06-4.99423489E-06-5.11572214E-07
13 60-2.10754415E-05 1.93064339E-05 8.55208136E-06 6.67327790E-06 3.72857001E-05
13 61-1.58688619E-04-5.62983831E-05-4.89409844E-05 1.45615554E-03-2.90812898E-04
13 62-1.20829134E-04-2.15425412E-04 3.40952045E-06-7.15254390E-07-2.69426606E-06
13 63 8.05114382E-06 7.03181412E-06 1.29187121E-06-7.67092437E-08-6.91191939E-07
13 64 4.48167806E-07-4.55981332E-07 6.69903322E-08 8.13409989E-06-3.20128592E-07
13 65 8.26151223E-07-1.74592147E-06-5.59929955E-05 2.45423187E-05 2.78201035E-05
13 66 2.90648673E-05-4.43304507E-05 1.14883265E-06-4.24257325E-05-2.08449405E-05
13 67 6.44871798E-07-6.19460378E-07-2.54114202E-08-1.23109799E-06-1.94086451E-07
13 68-1.20075905E-06 7.44979715E-06-3.85520075E-05 5.69080247E-05-1.10696067E-04
13 69 9.86044151E-06-7.77327765E-05 7.99960376E-05 1.77715737E-04-1.28083366E-06
13 70-3.41615460E-07-2.36432876E-07 1.12230329E-06 6.52022929E-07-1.10711133E-05
13 71 1.71861298E-06-6.47479877E-06-2.58436636E-06 1.38098202E-04-4.23615989E-05
13 72 5.98046147E-05-5.16625283E-05-1.21583284E-03 1.79393837E-04 2.08975168E-04
13 73 2.00221829E-04 1.74193731E-06-2.71993156E-06 9.77994254E-07-3.39374776E-07
13 74 1.09168143E-06-6.19102519E-07 1.72062041E-07-8.22816238E-06-8.39390826E-05
13 75-2.89229255E-04-4.85186045E-07 4.51393551E-06 7.87399057E-05 9.07334462E-07
13 76 1.96726608E-07 3.10844873E-07 2.25185920E-06-1.62572161E-06 2.37058773E-07
13 77-1.89209492E-06-9.78206148E-06 6.93978344E-06 8.84088325E-08 2.94658619E-05
13 78 8.61985346E-06-1.18095881E-04 8.76441986E-05 1.14108387E-03 7.00628653E-04
13 79 2.52787505E-04 1.10636313E-04 2.74183195E-06 1.95359345E-06-4.69542540E-06
13 80-2.38144321E-06 5.53213623E-07 6.66864292E-08-2.12729624E-07 1.18433166E-06
13 81-2.63826102E-07 3.89627773E-07 2.10109570E-06-1.94816255E-05-2.81974144E-07
13 82-3.58404900E-06-1.34763059E-05 2.06369580E-04-3.31178541E-05 1.25136087E-04
13 83 1.85049747E-04-2.39593737E-03 6.87864133E-04-1.37475047E-03-9.32479988E-04
13 84 1.38542411E-06-4.54211798E-06 3.15669386E-06 2.60158637E-07 5.92069074E-07
13 85-1.75553111E-06 9.25460966E-08-3.26235239E-07-1.15321084E-06-2.77452983E-07
13 86-5.09121482E-07 7.90318039E-06 6.17907803E-06 2.74445094E-06 4.93611067E-06
13 87-4.98645017E-05 7.52899503E-06-3.97960522E-05-9.45943257E-05 1.63692070E-03
13 88-2.04871300E-05 4.81886326E-04 3.74795557E-04-1.83007180E-06 7.41448505E-07
13 89 1.08862330E-06 7.51651793E-07-4.11664699E-07-1.35278818E-07 2.05650254E-07
13 90-1.12827515E-05-4.29330413E-05 4.63124749E-05 1.13314192E-06 8.42956302E-07
13 91 1.56020329E-07 3.27335999E-07 3.86831051E-07-6.33217358E-07-2.41714097E-06
13 92-3.23075239E-06-3.10281592E-06 6.00553676E-05 4.81257613E-05-4.68632593E-05
13 93 3.04831807E-05-1.27595541E-03-3.94084112E-04-4.42948527E-04 3.88027492E-04
13 94-1.85900758E-06 1.28655967E-06 5.72447906E-07 6.16267701E-07-1.13303478E-06
13 95-1.98859942E-07-2.21721630E-05-1.84931767E-05 9.31549608E-08-4.16957284E-08
13 96-2.21072990E-08 1.84760871E-06-2.08225157E-07 5.46478682E-07-1.68964197E-07
13 97-5.46306002E-05 8.45928354E-06-4.74660574E-05-8.10029261E-06 5.79532301E-04
13 98-6.63604852E-06-1.57481927E-04-1.35576579E-04-1.74516146E-06 2.68089301E-07
13 99 1.47707216E-06-2.73303493E-07 5.58398203E-07 1.65651284E-06-1.94375723E-06
13100 1.60804784E-05-1.88834675E-05 4.99028464E-05-1.39146348E-06-1.14528106E-06
13101 5.32849436E-07-7.69821441E-07 1.05278846E-06-2.91196544E-07-3.34189588E-06
13102 3.97677928E-06-5.67566013E-06 4.31218631E-05-2.25532048E-05-2.69510174E-05
13103-2.15546874E-07-1.36041006E-03 3.91053329E-04-1.21355587E-04 1.80482680E-06
13104 3.01269226E-07 4.05169433E-07-7.06438659E-07 5.91145573E-07 8.11983159E-07
13105-3.21142121E-07 5.57471273E-07-8.08787213E-06 1.50285791E-05 3.24986827E-05
13106-1.20271573E-06 9.02284911E-06-1.42995198E-05-1.36266848E-04 1.96572164E-08
13107 2.21190919E-08 2.72619343E-07-4.62881439E-07 3.74072321E-07 8.35073411E-07
13108-8.62987396E-07 2.32393911E-06-1.67492051E-06-2.76153458E-05 9.77146048E-06
13109 1.03947973E-05-8.81499321E-06 5.47512748E-04-6.48351920E-05-3.34779944E-05
13110 7.28253217E-05 8.34062403E-07-6.27827013E-07-2.06235390E-07-3.58016849E-07
13111 6.31092654E-07 9.36692243E-07 4.51488824E-07-2.35689983E-06 1.53252443E-05
13112 7.79752113E-05 1.94470465E-07-2.56220348E-07 3.16671738E-06-8.50330719E-07
13113-1.58809934E-08 3.79731848E-07 1.11981981E-05-4.06192612E-05-1.19207858E-07
13114 2.96806809E-07-7.28794630E-07-2.89865626E-07-1.11691739E-06-4.55818104E-06
13115 2.90401061E-06 1.48585451E-06 4.95180959E-06 2.92205073E-05 1.64067896E-05
13116-3.25729886E-05-4.11889831E-05 8.41844128E-04 2.73083206E-04-1.76251408E-04
13117-2.55023536E-04-5.53342377E-07 9.65341674E-07-4.11999297E-07-3.17610377E-07
13118-2.02677047E-07-1.87143865E-06-1.33502835E-06 6.24175777E-06 7.24347100E-05
13119 3.47946633E-04 1.46134194E-07-5.35672875E-06-8.12545374E-05-3.04818598E-04
13120-1.29564047E-06 1.21515973E-05-2.80626894E-05 1.16544079E-04-1.09359440E-06
13121 2.74143552E-07-6.85959436E-07-1.07758312E-06 3.50399654E-07-1.28266763E-05
13122 3.58580676E-06 4.44510247E-06-1.42978283E-06 1.49804274E-04-1.11800977E-05
13123 5.17342543E-05 3.10556524E-05-9.73990648E-04-3.90160748E-07-9.08807851E-05
13124-8.07176999E-05 4.16621733E-09 1.14434972E-06-1.14851594E-06-3.71292475E-07
13125-5.00035620E-07 5.03970258E-07-7.97079665E-07-1.17943326E-06 4.58720156E-05
13126 1.15814532E-04-2.59795020E-08-3.06963642E-06 3.04957398E-06 1.00965290E-05
13127 2.08196568E-07-4.90017884E-06-1.67588494E-05-2.78368775E-05 6.71579499E-08
13128 1.56217250E-07-8.74850436E-07-1.79894415E-07 1.68039800E-07-2.68237158E-07
13129 4.65730183E-06-1.38840978E-07-9.51277564E-08-9.61856402E-06-3.44427075E-05
13130 5.25256001E-06-8.33516430E-06 5.25239704E-04 1.12176022E-04-8.64982238E-05
13131-1.73793716E-05 7.05476706E-09 9.83756018E-07-9.90810785E-07-1.57362445E-07
13132-1.20183761E-06 8.10262566E-07-1.43820630E-08-6.49056715E-07-6.42419708E-07
13133-5.34374939E-07-5.38197402E-07 8.27316102E-06 2.20884316E-06 1.65918098E-06
13134 2.05095696E-06-4.84795553E-05-4.41863625E-06 1.43076810E-05-8.30108184E-06
13135 6.00785197E-05-8.16057964E-05-7.33678503E-06-1.37387909E-04-1.67767946E-06
13136 1.68403886E-06-6.35940241E-09-1.12019277E-06 2.27045537E-07-2.22245024E-06
13137 4.28652098E-06-7.46960906E-05 4.67684373E-04 3.30984146E-03 2.95853401E-06
13138-3.32904326E-05 5.30741168E-05-1.56340047E-04
14  1 3.31368541E-08-9.27706474E-08-1.65263979E-07-1.49748240E-08 1.11724286E-08
14  2 2.31243876E-06 7.58939261E-07 2.08186637E-07-2.54259983E-08-2.30955195E-05
14  3-2.12509541E-05 1.73955820E-06 1.09926456E-05 8.14525675E-05 5.92232914E-05
14  4 1.04946206E-04-2.89434275E-05-6.94440823E-08 2.33190657E-07-1.63746575E-07
14  5-4.22440329E-07 6.68886712E-07-4.12260035E-07 1.29862792E-07 8.20683691E-07
14  6-2.41584496E-05-1.40625314E-05 1.15951847E-07-1.39243242E-06-2.62036063E-06
14  7 4.29360450E-05-9.66845297E-09 1.63958317E-07 1.42135840E-07 7.34828272E-08
14  8-1.98017023E-07-3.31928556E-06-3.58524480E-07-2.87666440E-07 5.08324560E-07
14  9 5.53698513E-05 1.34394531E-05-1.82286592E-05-9.69917853E-06 4.92335665E-04
14 10 2.66649320E-04 1.33948378E-04-8.36813523E-05 4.57159170E-08-1.14352715E-07
14 11 6.86367982E-08 3.21483277E-08-6.31321289E-08 3.08619847E-07-7.72407297E-08
14 12 3.37330647E-07 2.44945587E-07-6.05694288E-07 3.20960143E-07-5.24268273E-06
14 13-2.60049731E-06 3.44572830E-06-1.30133344E-06 3.74537019E-05 4.42842895E-05
14 14-4.62636575E-05 1.71896161E-05 1.36409562E-04-7.06710341E-05-1.47279231E-03
14 15-3.00020335E-05-6.99871756E-08 2.26440912E-07-1.56453737E-07 6.08963799E-07
14 16 5.25670434E-08 2.84123287E-07-2.88306402E-07 1.59060674E-08 2.82559662E-07
14 17-1.72190748E-07-7.19969504E-07-2.09964623E-06-2.75150403E-06 5.60053534E-07
14 18 3.48181628E-06 1.51484557E-05-1.38430939E-05-8.19565734E-06-5.55924232E-06
14 19-1.68512920E-03-6.55024312E-04-4.62792122E-04-4.71826157E-04 4.19139902E-07
14 20-5.82559585E-07 1.63419684E-07 1.93614565E-07 1.19422381E-06-8.41801310E-07
14 21-2.29112392E-06 1.84179124E-05-3.95508036E-05-4.35919139E-05 2.49947049E-07
14 22 1.75905815E-07 3.57483770E-07-1.56609540E-07-1.99084296E-07-4.57845327E-07
14 23-1.40993731E-06 1.40310675E-06 1.61421988E-07-2.32815129E-05 1.63248374E-05
14 24-5.08438924E-05 2.84983228E-05-3.30807549E-04 5.53678626E-04-2.92686709E-04
14 25-1.71651354E-04-1.90874138E-06 9.25401399E-07 9.83339978E-07 6.27553338E-07
14 26 1.92053723E-07 7.78039774E-07-1.67518346E-06-1.28318040E-06-2.09893996E-07
14 27-9.52362807E-08-2.13575578E-07-2.65275306E-06 9.21494429E-07 1.36524012E-07
14 28 1.29003066E-06 4.12772389E-05 2.83426076E-05 6.93145519E-06-1.17268005E-05
14 29 7.30351056E-04 8.30779039E-05-3.88792196E-05 2.14688319E-04 4.68861932E-07
14 30-5.18201963E-07 4.93400310E-08-4.32817395E-07-1.69922469E-07 3.83763266E-07
14 31-4.93589565E-07 4.91702359E-06-1.44434620E-06-2.42269716E-05-2.03873000E-07
14 32-1.78438903E-07 6.97293651E-08 2.58612642E-07 1.52138315E-07 1.13608164E-06
14 33-1.91915957E-07-1.34576365E-06-8.51645401E-07-3.76223674E-05-5.02614446E-07
14 34 7.23291699E-06-1.46327954E-05-6.35174718E-04-2.27828233E-04 1.12685137E-04
14 35-5.49247659E-05-3.36069255E-08 5.73163374E-07-5.39556449E-07 5.82571289E-07
14 36 6.39828231E-09-1.82737703E-07-4.30504250E-07 2.53687276E-06-1.60659855E-05
14 37-1.26010860E-04 8.10315773E-08 1.97639772E-07 5.44468801E-06 8.00511420E-05
14 38 2.00546411E-07-3.46404349E-07-1.88645606E-07 3.83578668E-07-3.17640207E-07
14 39 6.35892076E-06 1.46518898E-06-1.72655155E-06 1.32452722E-06-6.82931563E-05
14 40-1.49208395E-05-1.93952954E-05-2.30942940E-05-4.95680315E-04-1.82475239E-04
14 41-5.89145656E-05-6.18121884E-05-1.31241868E-07-4.53653261E-07 5.84895129E-07
14 42-7.10020994E-07 8.20244453E-09-7.66385324E-07 1.10322096E-06-2.48977998E-06
14 43 3.70283766E-05 2.15524323E-04-1.34655747E-07 1.00944137E-06-3.29389959E-05
14 44-1.06351839E-04-6.07542649E-07 4.97994871E-06 3.08281092E-06-3.56499749E-05
14 45 2.14206184E-07-4.67743025E-07 5.66178354E-08 9.13281677E-07-1.12811595E-06
14 46 7.71335867E-06 4.61694152E-07-4.38343509E-06 4.89483205E-06-8.98332778E-05
14 47 2.29257150E-06 4.48358584E-05-9.03468974E-06 4.68512164E-04-3.65882463E-05
14 48 2.19676734E-05-2.34186983E-04-8.78977019E-07 1.12499154E-06-2.46014521E-07
14 49 2.16202940E-07 8.94287248E-07-1.04466224E-06-2.16586026E-07-7.39664007E-07
14 50-4.84017994E-05 1.06473140E-04 6.10013896E-07-2.69611547E-06 7.03169170E-05
14 51 9.85295087E-05-1.69254752E-06 1.49348248E-05-7.18095569E-06 5.83929243E-05
14 52 1.07855296E-06 4.41618760E-07-1.38499079E-06-1.29267277E-07 1.11577817E-06
14 53 4.79032223E-06 6.95297046E-06 6.29942305E-07-4.88997280E-06-4.40305601E-05
14 54-5.91622184E-05 1.49423906E-05 3.29505748E-05 9.81325221E-04-1.54388828E-04
14 55-5.73749073E-05 3.00066590E-04-7.83870114E-07 1.96698498E-07 5.87171616E-07
14 56 1.17419135E-06-8.73431526E-07-3.47635380E-08 4.25470352E-07-3.47114884E-06
14 57 1.44077136E-05-5.77941815E-05-9.59502476E-07 6.56592587E-06-2.32487144E-05
14 58 1.79378148E-04-2.31848480E-07 5.77813131E-06 1.18376552E-04-1.67625379E-04
14 59 1.19084110E-08 1.01185060E-07-3.41627436E-07-1.93747195E-07-4.11519904E-08
14 60-1.43761469E-06 1.52012140E-06 8.59706888E-07-5.48005672E-08 1.06673365E-05
14 61-4.86734256E-06-3.91284559E-06 4.29074614E-06-1.19062176E-04 3.26766774E-05
14 62 9.10972917E-05 5.82599689E-05 5.07014054E-08-2.70597204E-08-2.36416851E-08
14 63-3.84705188E-07 9.82002049E-08 4.49266750E-08-8.01985275E-09-9.96446384E-08
14 64 4.38020439E-07-1.31762044E-07-1.81958503E-07 1.35277337E-06-1.96419892E-06
14 65 6.20251362E-07 7.17013088E-07-1.45722545E-05 4.54480366E-06 1.58485293E-07
14 66-3.28128818E-06 2.08668931E-04 5.17400536E-05-4.04178675E-05 9.91417944E-06
14 67 9.36717172E-08-8.23755747E-08-1.12961427E-08-7.10015842E-08-2.20585894E-07
14 68 8.94362732E-08-2.00148389E-06 1.21187951E-05-1.20804217E-04-5.14512697E-05
14 69 4.84275315E-07-4.10191424E-06 2.12003030E-05-8.72809753E-05-2.52350272E-03
14 70-2.08391510E-03-1.48978915E-05-6.49634810E-06 4.12469485E-06-6.32566359E-05
14 71-1.59051345E-05 1.21796406E-05 2.21294313E-05-2.94236032E-04-2.05106170E-04
14 72 3.41872424E-05-2.59048127E-05-9.68237212E-03-1.47436787E-03-2.74027369E-04
14 73 2.04129075E-03 1.29458648E-05-6.60492743E-06-6.34093740E-06 2.75656144E-06
14 74-8.50453287E-06 1.06155582E-05 6.67223454E-06-5.46678138E-05 1.22033022E-04
14 75-7.04698320E-04 4.80911577E-06 2.06959704E-05-1.32196854E-04-9.94777381E-05
14 76 4.45631652E-05 4.23215900E-05 1.15046215E-05-3.09272722E-06-2.21377125E-06
14 77-3.92482189E-05-7.49143501E-05 6.59265159E-06 1.21954177E-05-2.58724507E-04
14 78 4.10637816E-04-2.00429348E-04 6.73673811E-06 6.49564118E-03 1.49457401E-03
14 79 5.67621990E-04-4.92652540E-04-4.92875032E-06 2.38290826E-06 2.54584206E-06
14 80 4.51794942E-07 5.16286538E-06-4.64254329E-06 1.22616210E-04 1.07598716E-04
14 81-6.26344257E-06-4.21545487E-06 4.49808899E-06-7.53420441E-05-2.78445755E-05
14 82-8.12590100E-06-3.36134973E-05-2.96955795E-05 1.06563178E-04-3.85745154E-05
14 83 6.32611256E-06-1.53864156E-02-2.85063716E-03-2.23184418E-03-1.49334879E-03
14 84 1.37059540E-05-4.02292276E-06-9.68303120E-06 1.42340986E-05-2.88245828E-06
14 85 8.84784683E-06-1.96026042E-02-1.62995973E-02 5.87914488E-05-2.83986039E-05
14 86 6.58086495E-05 1.73339390E-04 2.42982484E-04-1.52249385E-04 2.97335041E-04
14 87 3.46308087E-04 3.13920775E-04-2.97946426E-04 1.26342932E-04 2.93481502E-02
14 88-2.99601839E-03 4.00142620E-04 4.65365505E-03 1.61760621E-05-4.68333470E-05
14 89 3.06572849E-05-9.08724890E-05 1.13814048E-04-1.11078875E-04 1.18348731E-07
14 90-6.63727058E-05-7.78461744E-04 7.72217056E-04 1.92088945E-03 1.58985266E-03
14 91 3.49957362E-06 2.51788927E-05-9.98642699E-06-1.29556333E-05-3.46871993E-05
14 92-5.82225707E-05 3.47278519E-06-5.12033891E-05 5.78721074E-04 5.68710164E-06
14 93-1.06930008E-04-2.00283232E-02 2.33102176E-03 1.24758472E-03 3.18098238E-04
14 94-9.22185561E-06 2.05699644E-05-1.13481088E-05-1.70457946E-06 1.10777858E-06
14 95 7.32982772E-07-3.99484249E-02-3.31420974E-02 5.74381191E-05-5.49246207E-05
14 96-4.63770157E-05-2.27090711E-05 1.94257286E-04-3.00510683E-04-1.62011390E-04
14 97 7.99505463E-04 1.64089639E-04-3.38645391E-04-9.97823740E-05 2.03429351E-02
14 98-1.92171000E-03-1.53782912E-03-2.88779381E-03-5.29905134E-06 6.82946550E-05
14 99-6.29956037E-05-1.22014018E-04-5.29606700E-05 8.79656770E-05-1.83009503E-05
14100-4.50795770E-05-6.11649915E-04 4.57682888E-04 5.61631083E-01 4.65061865E-01
14101-9.26103383E-05 5.46994490E-05-9.22015242E-05 4.67070608E-03 6.39563062E-05
14102-5.40694222E-05 3.43978511E-05-3.53169353E-03 7.96490859E-04-5.57420216E-04
14103 1.71057747E-04-1.69261805E-02 2.62531773E-03-1.76072099E-03 5.75789889E-04
14104 7.67380364E-05 7.42652159E-05-1.51003252E-04 7.58490317E-05-5.39273402E-05
14105-8.54058003E-05 3.43461569E-04 1.54511803E-04 3.55200970E-04 3.68670230E-04
14106 3.50332936E-04 1.12733201E-04 3.72587803E-04 2.41235791E-05-4.38180116E-05
14107-3.83321940E-05-1.70262642E-06-1.93428090E-06 1.27720142E-06 3.53987327E-05
14108-9.22379314E-07 1.91753369E-05-8.21048095E-06-5.37213744E-04 9.02911882E-05
14109 2.14078165E-04-3.72822221E-05 4.09142815E-04-2.29642077E-04 9.31685743E-05
14110-1.86395016E-04 1.34386059E-05-4.08243542E-06-9.35617048E-06-2.76789103E-06
14111-2.82692068E-06-9.97308717E-07 4.53988942E-07 4.09477685E-05 2.34154397E-05
14112-2.77561612E-04-1.29494269E-05 4.79746192E-05 3.17743810E-05 3.63451264E-04
14113-2.95510652E-07 3.51695815E-05-9.08772403E-06-9.86065130E-05 8.44123070E-05
14114 6.82708213E-05 4.43338703E-07 4.28732514E-06-2.01251265E-06-6.59072514E-06
14115 8.54259288E-06-3.08681115E-05 1.14119587E-05 3.69277366E-04 1.53326998E-04
14116-4.27693402E-05-1.35934148E-06 2.34186369E-03 1.69928201E-03-3.11022654E-04
14117-3.31959102E-05 2.85055751E-06-2.42244679E-07-2.60831283E-06-9.09260951E-06
14118 3.71536455E-06 6.35922058E-07 6.33497875E-06-3.83604999E-05 3.37454917E-04
14119 4.43971146E-03 7.08709530E-06-5.20674728E-05 2.27169232E-04-1.59284552E-04
14120 3.49964165E-06-3.90648222E-05 2.04674231E-04-3.74097618E-04-6.37813187E-05
14121-5.88164976E-05-1.72281439E-07 6.17462754E-07 2.98167544E-06 7.58437485E-05
14122 4.72295262E-06 8.12018860E-06-5.75990843E-06-3.36600877E-04-1.52204810E-04
14123-1.90806892E-04-8.61720423E-05-1.66370089E-04 2.23947212E-04-3.53842640E-05
14124-7.79685052E-05 7.13217122E-06-7.70005412E-07-6.36216581E-06-1.13247626E-05
14125-1.25016739E-05-1.14612952E-05-2.16514449E-06 1.55551350E-05-1.44288470E-04
14126 5.19542958E-05 1.06864076E-06 3.08110551E-05 3.17382007E-05-8.90331390E-05
14127-6.39924228E-06 6.15953306E-05-2.41708398E-05-1.21501762E-04-5.74184847E-07
14128-8.82740271E-07-4.84233048E-07-2.70599531E-06 2.20692927E-06 1.76786623E-06
14129 3.45818611E-06 5.41848557E-07-1.43395127E-06-1.51004116E-05-7.68896751E-06
14130-1.94524149E-05 1.79867911E-05 3.75182112E-04 7.88867403E-05-1.05874107E-04
14131 7.45094764E-05-7.40205295E-07 5.75952316E-08 6.82610064E-07-1.61201697E-06
14132 1.56149884E-06-7.85509579E-07 1.03900548E-07 1.54955406E-06 3.17710551E-06
14133 1.07220294E-06-6.40376230E-07-1.48787935E-05-1.13440816E-05-6.44657353E-06
14134 2.93384842E-06 1.02274879E-04 6.25842622E-05 4.54357513E-05-1.41850665E-05
14135 3.86467034E-04 2.40051545E-04-7.47641469E-06-1.44845043E-05-2.72175228E-06
14136 2.25212346E-06 4.69628815E-07 2.39437239E-06-5.00194585E-07-1.61653830E-06
14137-5.30080757E-06-4.91501862E-07 1.86227789E-04-6.28176291E-04 1.37717407E-05
14138-1.34487438E-04-3.75622067E-04-1.72891764E-04
15  1 1.70687245E-02 1.40748746E-02 4.66907100E-06-8.24569389E-05-3.61882442E-05
15  2 2.74178530E-04 2.52361137E-05-4.24827544E-04-1.79869519E-04 2.17490972E-03
15  3 6.57813295E-04-4.16654270E-04-2.70037391E-04-2.87793301E-03-6.07952945E-04
15  4 1.61342685E-04 5.23924767E-04-9.40379514E-05 1.20966696E-04-2.69287449E-05
15  5-5.74283792E-05-3.04916706E-05 1.22113302E-04 2.35531606E-05-1.70986922E-04
15  6 8.33573236E-05-5.16875135E-04 2.38845808E-05-8.50924365E-05 2.69925358E-04
15  7 2.24525429E-05-4.08025514E-05-3.32744204E-05 3.86491210E-06 5.03767085E-06
15  8-4.22829981E-06-1.78055119E-05-1.75872831E-05 7.76727148E-06 1.94993881E-05
15  9-3.82894147E-04 2.63055691E-04-2.07458346E-05-3.92641226E-04 1.02028265E-02
15 10 9.54036843E-04-1.89800091E-03 1.30402813E-04 2.51680949E-06 1.86728443E-05
15 11-2.11896538E-05 4.63507090E-06-1.16021513E-05-2.18667345E-06 3.00183289E-05
15 12 2.83044440E-05 4.05416303E-06 5.02790227E-06 2.76664545E-06-3.79056699E-05
15 13 7.97935279E-06-1.03667115E-05-1.47360112E-05 2.55416719E-04-5.05589252E-05
15 14-4.82888676E-05 1.75140593E-04-1.21520907E-02 7.37275633E-03 1.90640529E-03
15 15-3.78090397E-03 6.24595498E-06 9.60801971E-06-1.58539747E-05 1.58791210E-07
15 16-1.03673531E-05 1.82150638E-05-1.77574855E-03-1.48292252E-03 1.17969183E-05
15 17 6.38577972E-06-1.33734392E-05 1.39653374E-05-1.12525666E-04-3.00437911E-06
15 18-3.94168523E-05-3.15903462E-04 3.80025723E-05 2.66124121E-04-8.17168699E-05
15 19 4.61184585E-03-1.83098775E-03 8.30453847E-04 8.98942894E-04 5.10613602E-05
15 20-2.95238589E-05-2.15375013E-05-2.36526434E-05 4.16897279E-06 8.38639210E-06
15 21-1.03891787E-05 8.81306239E-05-1.07835937E-04 4.21167960E-04-3.55868108E-02
15 22-2.95223964E-02-8.29709780E-05 3.39119478E-05-1.95607706E-05-8.48900167E-05
15 23-3.55082765E-04 1.83360645E-04-9.24426590E-05 2.03403093E-03-5.41737153E-04
15 24 8.19284584E-04-1.68750412E-04 1.80388355E-03-4.58625238E-04 4.22600944E-03
15 25-4.58193423E-04 1.04104976E-04-3.10227460E-05-7.30822300E-05-1.23701102E-04
15 26 4.61611303E-05-4.16599016E-06 5.57617659E-01 4.61701344E-01 7.32446208E-05
15 27 1.58521178E-04-1.27275017E-04 4.74549712E-03 5.02082880E-05-8.20703032E-05
15 28-6.65348548E-06-4.80289979E-03-1.82853944E-03-6.85949884E-04 2.08195026E-05
15 29-3.59756109E-03-6.12771392E-04 1.90789036E-04-1.44911407E-04 1.12710955E-04
15 30-1.97907285E-05-9.29202261E-05 1.29202582E-04-4.67420821E-05-3.56478188E-06
15 31 3.41329012E-04-5.67740713E-05-2.01036333E-05 3.10226998E-04 7.02858487E-02
15 32 5.81372738E-02-2.09293993E-05-5.11961769E-06 9.03332155E-05 8.19576811E-04
15 33-2.68234126E-04-1.11553523E-05 3.66349920E-04 1.28326470E-03-1.78038936E-04
15 34 2.49037963E-04 5.64875299E-04 3.40250090E-04 2.05930277E-04 4.90824502E-04
15 35 2.40170874E-04-5.34461007E-05-4.40880097E-05 9.75341103E-05-1.37003991E-05
15 36-1.47520312E-04 1.64762758E-05 5.49381048E-05-1.18192705E-04-3.14516963E-05
15 37-4.05571142E-05 4.29687583E-05-1.04988936E-05-1.88687142E-05 3.15589671E-04
15 38-6.85854001E-04-5.60740303E-04 3.30695394E-07-1.28462172E-05-4.37880233E-06
15 39-5.91763505E-05 1.06915057E-05-2.42162106E-05 1.13306300E-05 1.20294994E-04
15 40 5.55456895E-05-4.86144591E-06-1.68456716E-05 3.79994243E-03-1.85515023E-04
15 41 5.62975148E-04 2.38373760E-04-7.97545945E-07 2.12055238E-06-1.32300644E-06
15 42 1.80744156E-06 1.71681541E-05 4.46240269E-06 2.18536674E-06-1.52291660E-05
15 43-2.03687101E-05 1.08015015E-04 1.14932309E-06-4.29741156E-05-1.20249220E-04
15 44-1.05852689E-04 8.69232139E-06-2.04254691E-05-6.27020716E-05-2.19245145E-04
15 45-5.35319182E-04-4.40863205E-04-3.23472551E-07 2.02661431E-06 7.99761035E-06
15 46 2.44928384E-06 3.28535023E-05-5.57546202E-07 3.97257079E-05-4.89975992E-04
15 47 5.64253582E-05-2.02192783E-04 1.74434900E-04 8.44320480E-04 1.08871125E-04
15 48-5.10345250E-04-5.03258539E-04 4.30634899E-06 8.26479153E-07-5.13282814E-06
15 49-4.44945222E-06-6.80724249E-06 1.85347253E-05 2.82251121E-06 3.42167989E-05
15 50 3.24323542E-04 7.80537049E-04-4.94866751E-06 4.11048050E-05-2.52335358E-04
15 51-5.06931438E-04 4.96121132E-06-5.06050034E-06-1.87726809E-04 2.51864950E-04
15 52 3.54339220E-06 2.19006098E-06 2.47688137E-06 2.35115478E-06 8.99674818E-07
15 53-3.78610646E-07-1.12365814E-05-1.05164249E-05-2.36637652E-06 1.93785690E-04
15 54-1.77412901E-05-1.27941451E-05 1.02193054E-04-5.21229123E-03-2.17285474E-04
15 55 6.73611986E-04-1.00750565E-03-9.22573251E-07 2.16843041E-06-1.24585716E-06
15 56-1.88111853E-06-4.29486194E-06-3.28969437E-07 1.36347657E-06-1.12097382E-05
15 57 6.58971575E-05-8.03751728E-05-9.26290884E-07 2.29494332E-05 1.19741827E-04
15 58-5.62537333E-04 1.55934693E-07-1.18755542E-05-4.41895823E-06 5.80165378E-04
15 59-2.53995732E-07-7.31333700E-07 2.06125903E-06 3.21200200E-06 7.77410253E-07
15 60 7.14807047E-07-8.64145526E-06-1.31053144E-05-6.03748564E-06 1.95907616E-05
15 61 9.82062956E-06 4.51808896E-05 7.08074582E-07 3.09175407E-04-2.06688444E-04
15 62-1.44723321E-07 1.82471495E-04 2.32849241E-06-3.07023267E-06 7.41740255E-07
15 63-1.13948993E-06 4.41254385E-07-2.48607718E-07-3.05869049E-07 9.33864079E-07
15 64-2.04409930E-06-1.47882197E-06-1.42986687E-06-1.86278399E-05 2.84979801E-06
15 65 1.76847526E-06 3.91912669E-06 1.46594477E-04-4.40191833E-05-8.82511832E-05
15 66-4.01360627E-05 3.43900401E-04-8.65845475E-05-1.36970651E-04-1.56681448E-04
15 67-4.34727493E-07 4.80833901E-06-4.37361152E-06 3.79715539E-07 1.60287958E-06
15 68 2.07559662E-06-5.59783120E-06 8.33811645E-06 3.25630542E-04 5.80682335E-05
15 69 1.59800579E-05-4.65440258E-05 1.62030342E-04 3.47790149E-04-1.16679366E-07
15 70 1.64758697E-07-8.48940630E-07-2.65257001E-07 3.14298750E-07-2.98230284E-06
15 71 4.51374958E-06 1.98357429E-07-1.33104082E-06 3.88294883E-05-4.88412733E-05
15 72-1.88574818E-05-4.81042196E-06 7.53394678E-04 5.14508881E-05 2.58303420E-04
15 73-2.80838013E-04-2.98502580E-07-1.05139132E-06 1.34989390E-06-1.85376852E-07
15 74 1.60231192E-06-2.15698202E-07-1.74122515E-06 9.52853034E-06-7.35909636E-05
15 75-1.19295951E-04 1.20124450E-06-9.41932149E-06 3.54155123E-05 1.00736755E-04
15 76-7.22167556E-08 5.38681671E-07-1.29918996E-06-1.22869062E-06 9.05628032E-07
15 77-5.80691466E-06 8.49867693E-06 5.81997623E-06-4.15446494E-06 6.73997988E-05
15 78-5.64632444E-05-5.81816958E-05 2.28373299E-05-3.14383219E-03 1.29164667E-04
15 79-3.54596678E-04 8.48209841E-04 1.51793551E-06 4.74732650E-07-1.99266816E-06
15 80-1.45682413E-06 7.29421952E-07-2.65742238E-08-8.97576692E-09 3.30329419E-07
15 81-2.77575259E-07 4.51767436E-07-2.78990982E-07-4.94506749E-06 1.76186007E-06
15 82-2.50403831E-06 1.29762685E-06 4.01106599E-05-3.13060713E-05 2.80939927E-05
15 83 9.22474049E-06 1.62627960E-03-9.74382036E-04 1.48477673E-04 1.12547630E-03
15 84 1.33757304E-06-8.74274770E-07-4.63298269E-07-7.51431404E-07 3.63552490E-07
15 85 4.10745956E-07-4.30086953E-08-3.23258340E-08-2.86659345E-07 9.37845498E-08
15 86 2.79244758E-07 1.44542881E-06 1.11260144E-06-9.72540504E-08-1.69524319E-06
15 87-4.27819543E-05 1.19365180E-05-1.19006596E-05 1.22594400E-05 1.14111067E-03
15 88-2.99465277E-04 2.03166973E-04-2.42504985E-04-4.52026248E-07 2.56669814E-07
15 89 1.95356434E-07 3.00537028E-07 4.08446943E-07 2.54007952E-07-6.30836314E-07
15 90 6.69888300E-06-1.70411858E-05-4.67836397E-05-6.80370891E-09-1.42336810E-07
15 91 2.81083662E-07-3.57897801E-07-5.52769937E-07 3.07371215E-06-1.71792397E-06
15 92 1.39192994E-06 2.89981041E-06-3.67277409E-05 1.18032565E-05-3.27339562E-07
15 93-4.48774518E-05-1.29195817E-04 9.30511867E-05 1.62927548E-04 3.58894437E-04
15 94 1.90388240E-07-4.17616098E-07 2.27227858E-07 2.79978110E-07 2.55790979E-07
15 95 1.18150109E-06 2.47964509E-07 6.46701767E-07 2.46620450E-07-4.85576659E-07
15 96 1.66600105E-07-6.26402193E-06-1.01254760E-06 2.47602150E-06-3.91424470E-07
15 97 6.13245266E-05-9.72553438E-06-7.72836468E-08-1.28896378E-05-7.29384817E-04
15 98 1.03765234E-04-5.35316188E-05 2.80190264E-05-4.23698812E-07 3.54918164E-07
15 99 6.87806476E-08-2.08147131E-07-1.78325466E-07-2.04011500E-07-3.72328608E-07
15100-9.25182444E-07-8.48146956E-06 2.61712166E-05 1.68637921E-06 1.61317920E-06
15101-9.10012670E-08 9.71712144E-08 7.25203996E-08-1.69877539E-06 1.26824887E-06
15102-7.98153662E-07-4.06349323E-07-2.47643160E-05-1.00128205E-06-7.60530798E-06
15103 6.76988784E-07 4.11771099E-04-1.87749641E-05 7.04554736E-05-9.63619206E-05
15104 1.69416218E-07-6.63296972E-08-1.03086521E-07 3.05041494E-07 1.76846578E-07
15105-5.31638997E-07 7.48771285E-08-2.07144104E-06 6.53987026E-06 7.79563867E-05
15106-7.80056992E-07 5.56252327E-06-1.58884446E-05-4.99618054E-05-5.11858880E-08
15107 2.80395161E-08-2.38997106E-07-2.46030058E-07 1.48819427E-07-1.23835555E-06
15108 1.15682496E-06 1.43897824E-06-8.96104459E-07 7.69704375E-07-1.00755058E-05
15109-1.50737266E-06 1.45101197E-05-2.68591740E-04 7.38121935E-05 4.64496939E-05
15110-5.32068524E-05-2.63979505E-07-1.37198538E-07 4.01178042E-07 1.88831761E-07
15111-1.12960539E-06-2.95365369E-07 8.30768489E-07-4.77880952E-06 6.18316554E-05
15112-3.66302514E-05-2.59340118E-07 1.78610013E-06 1.37225558E-05 9.69741397E-06
15113 5.17850802E-07-4.66284416E-06 2.58012853E-05-1.81860227E-05 1.06902422E-07
15114 2.91079956E-08 1.25629277E-07 4.57976189E-10 1.39171398E-06 1.46077334E-07
15115 4.66264692E-07 1.17097517E-07-5.67401684E-06 2.52802898E-05 7.29882677E-06
15116 5.52619914E-06 4.81374727E-05-5.45827610E-06-7.18974478E-05 1.18138159E-04
15117-5.79807509E-05-3.62058862E-07 6.57385499E-07-2.95326636E-07-1.02936402E-06
15118 1.09225019E-06 1.68168586E-06-2.03077978E-06 1.34563203E-05-1.26343954E-04
15119-9.35005486E-04-1.03555202E-06 9.42132281E-06 6.13666654E-05 8.77607841E-05
15120 1.83306090E-06-1.62659865E-05 2.20138143E-05 5.64822283E-05-1.16787284E-07
15121-2.78972074E-07 1.99560843E-07-3.09123546E-08 5.98070772E-07 1.96817033E-06
15122-8.23059102E-07 4.48397882E-07-2.43951587E-06-8.47129652E-06 9.86605050E-06
15123-1.45676109E-06 1.30262602E-05 7.14923144E-04 1.78757560E-04 2.17709662E-04
15124 1.04350113E-04 1.01082082E-07 1.53178242E-07-2.54260324E-07 8.99505906E-08
15125 8.95154164E-08 1.34799726E-07-4.72191476E-07 3.50095969E-06-2.82143099E-05
15126 1.93006994E-04-5.33043324E-10 3.55557843E-07-3.48629990E-05-6.72889539E-05
15127 2.38214962E-07-4.51394997E-07 1.73926739E-05 1.37335005E-05-3.49834468E-09
15128-1.56481951E-07 4.79658047E-07-4.28894576E-07-5.56336836E-07 1.82779844E-06
15129-2.04344092E-06 1.74867043E-06 2.61436193E-06-9.88583605E-06 1.61954591E-06
15130-6.05390553E-06-1.46578981E-05-3.57140587E-04 4.36626907E-05 1.71715651E-05
15131-7.67454440E-06-2.29729886E-07 2.53750800E-07-2.40209141E-08 1.81414570E-07
15132 1.10914867E-07 6.15657020E-08-1.10412921E-08-2.72763854E-07 7.48360076E-07
15133 9.34997400E-08 3.42511341E-07 2.65461184E-06-4.11386569E-06 5.82658398E-08
15134-2.05761090E-06-7.07393589E-06 2.13280430E-05 2.81897111E-06 7.11623370E-06
15135-3.58189442E-04-1.44888018E-04-1.22492440E-04 5.93420501E-05-2.80797343E-07
15136 9.87980281E-08 1.81999315E-07 2.81238032E-07-2.57912737E-07 6.12180003E-08
15137 1.02555590E-06-1.46633614E-05 2.19441367E-04 8.70645004E-04 1.81814827E-06
15138-1.53459003E-05 5.75537333E-05-1.69756636E-04
16  1 3.09770526E-03 2.55625241E-03 6.88621917E-07-1.77609153E-05-8.95733779E-06
16  2 7.48296024E-05 1.51694791E-05-4.12203184E-05-3.14277919E-05 3.95926204E-04
16  3-2.40394354E-05-1.21528918E-04-1.64381503E-04 4.01228481E-03 5.42041127E-04
16  4-7.97795275E-04-4.68060601E-04 2.27392264E-06 4.09682011E-06-6.37074275E-06
16  5-9.44279035E-06 8.82161817E-06-8.14685944E-06-5.06640449E-06 4.21741597E-05
16  6-2.02979597E-05 8.99057574E-05-6.45244116E-06-7.37397565E-06 1.16860847E-04
16  7 6.06921877E-05-4.12514201E-05-3.88116599E-05-1.00550734E-06 3.41205544E-06
16  8 9.54419840E-06 2.83552835E-05 2.04918565E-06-3.15297157E-05-5.24553744E-05
16  9 2.67667343E-04 6.63633599E-05-4.95844137E-05 3.49268996E-04-2.43478022E-03
16 10-1.46379603E-04 6.84571385E-04 5.06169957E-04-3.09934843E-06 2.87124818E-06
16 11 2.28100246E-07 4.02468288E-06-5.45417521E-06 5.22336995E-06-1.05308753E-04
16 12-9.20443201E-05 3.19593964E-06-9.04232860E-06-2.27860519E-06 5.64018173E-05
16 13-4.12092337E-05-1.32713510E-05-6.18016336E-06 2.52074129E-04 8.89583736E-05
16 14-4.39263539E-05 9.70368776E-05 1.72749033E-02-1.63259997E-03-4.16754848E-03
16 15-1.12870908E-03 5.84495158E-06-1.14706358E-05 5.62568421E-06-8.61522811E-06
16 16 4.96580701E-06-1.06089177E-05 1.93915729E-02 1.61242006E-02 7.72578807E-05
16 17 7.25818447E-06 5.33012480E-05-1.63310698E-04 3.42083000E-04-1.59904178E-05
16 18 2.23962646E-04-4.04325606E-04 2.03799056E-04-1.01000683E-04 4.61775392E-04
16 19-3.63421267E-02 6.40572505E-03-4.53317547E-03-4.63374799E-03-6.70220340E-05
16 20 8.79035287E-05-2.08814948E-05 3.24166330E-05-1.66676504E-04 1.76936810E-06
16 21 5.72481034E-07 5.39999839E-05 9.17570826E-04-3.16959443E-03-3.74944249E-03
16 22-3.10589768E-03-1.00095361E-05 2.43082685E-05-1.45361013E-05 1.72859265E-07
16 23-3.72707277E-05-5.73424020E-05 7.37498197E-06 2.39754723E-04 6.65148545E-05
16 24 5.58648502E-04 4.21759430E-04 1.92349423E-02 1.51327907E-03 3.93188003E-03
16 25 1.13691493E-03 1.56701448E-05-4.56470957E-06-1.11054352E-05-8.95389733E-06
16 26 9.66031458E-07 1.52942697E-05 7.02334959E-02 5.82182025E-02-3.04982853E-05
16 27 1.65301423E-05 7.70808520E-05 2.76219015E-04-1.17816379E-04-4.62164079E-05
16 28 3.76012511E-04-9.56128530E-04-1.81288464E-04-2.03806329E-04 3.36193678E-04
16 29-1.10617131E-02-1.65117080E-03-8.53169798E-04 2.52537821E-05 8.23698047E-05
16 30 7.93325345E-05-1.61702339E-04-1.24003003E-05 6.83744797E-05 2.92689300E-05
16 31 3.58568536E-05 4.07196751E-05 4.20527802E-04-1.26084976E-04-5.58652169E-01
16 32-4.62597650E-01-1.27846634E-04-9.63266846E-06-8.10436945E-05-4.65581459E-03
16 33 3.63284398E-05 8.33387849E-07 9.55127045E-05 3.81436335E-03 4.65455713E-04
16 34 1.23664272E-04 9.94344059E-04 1.57731266E-02 1.50772265E-03 5.05167316E-04
16 35 2.59612049E-03 1.66933680E-04-1.67226426E-04 2.92746266E-07 1.50407597E-05
16 36-5.07488284E-05-7.19493086E-06-3.38946666E-04-1.84350707E-04-1.56120808E-04
16 37-4.52163222E-04-3.46450858E-04-1.25460613E-04-1.69312897E-04 2.27627485E-04
16 38-1.15783523E-05-6.20690677E-06 8.07408049E-07-3.02478955E-06-3.30238870E-07
16 39-5.10343201E-05-7.38566391E-06 1.06836423E-05-1.10941852E-05 6.84060226E-04
16 40 4.69160106E-06 3.11895249E-04-7.72074852E-05 1.18737852E-03-2.15426054E-04
16 41 3.33513494E-04-3.28798421E-04 7.61402352E-06-1.99511743E-07-7.41451178E-06
16 42-1.69130547E-06-3.60992694E-06-1.07722786E-05-2.67684676E-07-4.60851035E-05
16 43 3.75094312E-05 4.04507459E-04 1.19535149E-05-4.90828450E-05 3.58527595E-05
16 44-4.62392156E-04 1.29833044E-06-4.51166785E-05 8.79389761E-05 2.27881410E-04
16 45-1.03153911E-04-8.19972227E-05-7.46448175E-07 6.39386778E-06-2.98512011E-06
16 46-1.25369645E-05 9.40378350E-06-3.15370892E-05 3.58483240E-05-3.22417215E-04
16 47 5.50733521E-05 1.24926323E-04 8.53432036E-05-5.45109933E-03 5.43206613E-04
16 48-1.24092085E-04 1.06419812E-03 5.29318965E-07 8.39701848E-06-8.92633744E-06
16 49-4.30557692E-07-5.20155712E-06-4.48793927E-07-5.60684514E-06 2.95781026E-05
16 50-1.73569533E-04-1.58978069E-04-6.22353317E-06 4.23960499E-05-4.38489747E-05
16 51-1.47912559E-04-1.61989972E-06 2.22971100E-05 3.19530202E-05 1.94474022E-04
16 52 6.83972550E-05 6.15989775E-05 8.85268819E-07-3.37994966E-08-3.06432716E-07
16 53-6.39283013E-05 5.06363173E-06 8.53480665E-06-6.15847179E-06 2.13415569E-04
16 54-2.04309125E-04-1.77281623E-04 3.02359543E-05-9.30569345E-04-1.20801278E-04
16 55 3.54045972E-04 5.03805725E-04 1.39945014E-05-7.51879724E-07-1.32426216E-05
16 56 1.69854766E-05-3.29395475E-06-6.08876519E-06-4.48992630E-07 5.38236044E-06
16 57-2.47345964E-06-8.95161395E-05 1.81446199E-07-3.84445457E-05 2.36444468E-05
16 58 2.86853521E-04 5.89549114E-06-4.71325793E-05 8.75488346E-05 9.70043086E-04
16 59 6.19650154E-07 1.30335794E-06 2.31171363E-06-2.71082408E-06 2.47329401E-06
16 60-6.10441846E-06-2.28317491E-06 2.55728776E-06-3.63303841E-06 3.58746689E-05
16 61 3.31313944E-05-3.02237171E-05 4.33785329E-05-6.33227305E-04-1.12504114E-04
16 62 2.01376510E-05 1.11145643E-04-8.69401267E-07 2.01049549E-06-1.14109422E-06
16 63 1.05410731E-06-2.13689911E-06-1.22487910E-07-1.43009439E-07-1.64864530E-06
16 64-1.49138200E-07 2.53265030E-06 1.67295796E-06 1.58705472E-05 1.64875679E-06
16 65-1.15477501E-05-4.52383048E-06-9.59640249E-05-7.67037309E-06 6.86365130E-05
16 66 1.10161412E-05-2.13792811E-04 3.28465477E-05 6.59839085E-05-1.21927715E-05
16 67-5.19563125E-07-3.07089031E-06 3.59045343E-06 1.12055670E-06 4.46876531E-07
16 68 1.65347270E-06 4.05984572E-06-1.69359867E-06 5.15733739E-05-5.59977594E-05
16 69-1.87322521E-05 1.61847757E-04 2.07749208E-04-2.98718643E-05-1.15442911E-06
16 70-1.10340844E-06 3.13725838E-07 4.08870496E-07 9.01762619E-07-2.21348321E-07
16 71-1.18367173E-06-2.17185662E-06-4.81595899E-06 3.81533258E-05-4.29229592E-06
16 72 9.86130987E-06 5.17858052E-06-2.53295952E-03-2.54874163E-04 3.70589591E-05
16 73 4.88044096E-04 7.80090338E-07-4.97838558E-07-2.82251780E-07 1.68742419E-08
16 74 4.58668399E-07-1.41912207E-07-3.66828421E-07-7.09576487E-07-3.06121213E-05
16 75-2.39932244E-04 2.06777615E-07-2.15305073E-06-2.45343928E-05 2.96204363E-05
16 76-2.64020868E-07-7.72212241E-07 3.30179437E-07-1.87914920E-07-1.37012696E-06
16 77 9.62926704E-06-3.32586382E-06 1.52886764E-06 6.92597971E-06-1.12200911E-04
16 78 2.64479210E-05-1.37164293E-05 4.00878391E-05 2.67504821E-03 6.54658864E-05
16 79 5.34468025E-04 4.83685180E-05 6.64881393E-07 1.67664498E-07-8.32545891E-07
16 80-2.30904782E-07-1.08638457E-06 3.77567417E-07-1.38223335E-07 4.90069807E-08
16 81-2.71206348E-06-1.14544947E-06 2.27634509E-06 1.18374995E-07 1.21748426E-05
16 82 6.40158817E-06-1.37754224E-05-1.50702857E-05-1.00302914E-04 9.67013307E-06
16 83 1.60387015E-04-6.01769740E-04 1.31319062E-03-6.79527229E-04-4.59287061E-04
16 84-2.14476843E-06-1.67145500E-06 3.81622344E-06-8.95174633E-07-1.73264017E-06
16 85-4.26647251E-06 1.34317135E-07 3.28218673E-07 5.77274749E-07 2.06205150E-07
16 86 3.34772095E-07-2.47332917E-06-2.85225522E-06-1.10020149E-06-1.04114200E-06
16 87 6.82908143E-05-1.48047747E-05-4.27330243E-05-3.92526617E-05-1.74338901E-03
16 88 1.00018366E-03 7.34688061E-04 1.02834516E-04-3.63984127E-07-2.50488006E-07
16 89 6.14472133E-07 1.05422770E-06 1.41128165E-06 9.31530576E-07 1.51616376E-07
16 90-8.38207737E-06 2.86694624E-05-1.54766328E-04 1.36057616E-07 2.70416137E-07
16 91 3.40883281E-07-8.30706617E-07-4.50181084E-07-3.78746617E-06-1.73720048E-06
16 92 3.54465385E-06 1.69778400E-06 3.82454363E-05 2.37965436E-05-3.48406216E-05
16 93-1.87745130E-05-8.38900166E-04-8.49549549E-04-2.38435612E-04-2.74981260E-04
16 94-1.88080844E-07 8.16297259E-07-6.28216416E-07-4.37354985E-07-4.33351115E-07
16 95-1.90791723E-07-2.08609897E-07-2.54342490E-07 1.11417507E-07 3.75028900E-07
16 96-3.18701538E-07 9.72781272E-07-6.37528243E-07-2.18986900E-06 1.38957023E-06
16 97-8.08634806E-06 7.08251804E-06 3.40165051E-06-1.64967344E-05 3.25951524E-03
16 98-2.97827396E-04-2.39061614E-04-4.37831468E-04 2.30215730E-07-9.05678292E-08
16 99-1.39647900E-07-7.84356780E-07 7.49324494E-07-3.09634923E-08-3.48214781E-07
16100 2.95199330E-06-4.95535589E-05 7.32740207E-05-4.13661988E-09 9.19818184E-08
16101-4.10119931E-07-8.77581625E-07-8.15487566E-07-4.60621106E-07 2.09817212E-06
16102 4.21962858E-06 3.55844033E-06 9.41442682E-06-1.87243650E-05-2.87873593E-05
16103-1.67563823E-05-1.43579362E-03 1.98727118E-04-2.95583597E-04 6.08544965E-05
16104 4.69150983E-07-3.83406867E-07-8.57441165E-08 4.65995213E-07 1.85217544E-07
16105-6.81975503E-07 2.39429349E-07-4.50168215E-06-1.50714034E-06-1.24859714E-04
16106-2.11925119E-07 2.13026970E-06 4.45884914E-05 2.72421006E-05 8.02178960E-08
16107-1.30080588E-07 7.40284329E-07-2.47159040E-07 1.54449299E-07 2.95085988E-06
16108-3.37180438E-06 5.32964834E-07-7.03372527E-07-1.45100223E-05 2.40596154E-05
16109 2.04016413E-06-2.10015186E-06 4.11421458E-04 3.52446174E-06-2.69400331E-05
16110 2.40940600E-04 7.77576074E-09-2.43060906E-07 2.35285145E-07-9.92190961E-07
16111 1.53756529E-07-2.40459211E-07-9.89438906E-08 1.34726766E-06 1.18192560E-05
16112 2.05011224E-04 9.32538419E-07-5.32227136E-06 6.52908218E-06-5.99325760E-05
16113-1.86966331E-06 1.29811761E-05-2.56457807E-05-9.69835969E-05 3.61393613E-07
16114-7.81905722E-07 1.89050362E-06-2.37146434E-07-5.77051788E-07 1.06017820E-05
16115-1.06463573E-05 1.07582807E-07 2.75612224E-06-5.83852421E-05 7.33487228E-05
16116-1.41526452E-06-8.14599934E-06-2.04800868E-03 6.88306411E-04 3.10184715E-04
16117-2.84048397E-04-6.91266825E-07 1.39051007E-06-6.99243249E-07-6.04076062E-07
16118-2.56047805E-07-2.85360580E-07 2.98250532E-06-1.83390447E-05 3.08930746E-04
16119 3.10842056E-03-4.87510638E-07 9.56361315E-06-3.31769080E-06-5.47533554E-04
16120 1.48198011E-07-1.66287654E-06 8.04432143E-05-6.22648145E-05-1.79696726E-06
16121-3.74693046E-07-1.88549138E-06 4.81733601E-07-9.69312574E-07-1.21828692E-05
16122 7.32262482E-06-2.77025102E-06 4.17642354E-06 8.05860883E-05-2.98061116E-06
16123 6.98617917E-05-2.24621694E-05 1.89310196E-04-9.93212881E-05 3.61465548E-04
16124-7.88278099E-05-1.03461900E-06 2.68794960E-06-1.65333060E-06 1.21546310E-06
16125-1.75813949E-07 1.26780912E-06 7.63004457E-07-9.89939825E-06 8.26034182E-05
16126 2.72018259E-04-4.72541772E-07 1.06918549E-06 2.64750799E-06 1.56530461E-04
16127-4.30348028E-08-4.32427557E-06-1.50042199E-04-7.17203048E-05 1.09538431E-07
16128 7.15551735E-07-2.00875528E-06-3.12904776E-07 2.10123005E-07-6.32883048E-06
16129 9.29524474E-06 1.20610790E-06-3.12493629E-07 2.87002940E-05-4.37505085E-05
16130-7.49228770E-06-5.22851302E-06 3.48489143E-04 3.58952135E-04-1.57454393E-05
16131-1.61845052E-05 9.71095866E-07-3.60280635E-07-6.10815231E-07 6.88400032E-07
16132-4.33314192E-07 1.78209122E-07 1.09704035E-07 3.58456191E-07-1.42174048E-07
16133-2.75975232E-08-1.81195049E-07-2.08228852E-06 2.07809777E-06-1.48728745E-06
16134 2.16333439E-06-3.00949488E-06 7.95649305E-06-2.24309367E-06-6.78362373E-06
16135-1.47733472E-05 6.46620957E-05-8.19385276E-05-7.74748318E-05 1.14249491E-07
16136-6.19397645E-07 5.05148154E-07 1.73986419E-07-4.72409478E-08-1.70628845E-07
16137-2.99608719E-06 1.04196248E-05 3.22693335E-04-1.03452131E-03-1.24929642E-06
16138 1.29660073E-05-7.96061133E-05 4.46384292E-06
17  1 9.04139597E-07 4.71032454E-08-1.49879082E-07-5.31555700E-07-1.81764815E-07
17  2 7.73525399E-06 2.20645302E-06 2.40285128E-06 6.18296223E-07-5.83844348E-05
17  3-3.61970684E-05-1.21521068E-05-6.96675264E-06-8.20320753E-04-2.06402435E-04
17  4-1.35470180E-04 3.16551140E-05-8.66733559E-07 5.46943371E-07 3.19790187E-07
17  5 3.61323679E-07-1.46539032E-07-5.17965011E-07-5.84288142E-07 5.69789386E-06
17  6-6.24401477E-05-2.29982476E-05-1.96885243E-07-1.08310285E-06-5.07653997E-05
17  7-3.68538043E-05-5.03061867E-08-3.15087119E-07 2.40836180E-06-1.44418770E-06
17  8 2.16356797E-07 8.45501057E-06-1.22960945E-05 7.11135611E-06-5.53673153E-08
17  9-2.23734706E-04-5.40135527E-05-2.23473092E-05 3.21441158E-05-4.50273089E-05
17 10-3.25788406E-04-1.45825045E-04 3.65994425E-04-1.53183430E-06 1.24730011E-06
17 11 2.84534193E-07 3.30196056E-06 7.96833103E-08 7.38652828E-07 3.66595373E-07
17 12 2.11621047E-06-2.69393409E-06 3.16193621E-06 3.32194303E-06-2.39334606E-05
17 13 1.22188486E-05-1.71598347E-05-1.93980554E-05 2.13897179E-04-1.20645287E-04
17 14 1.61760397E-04 1.56650731E-04 1.63544769E-03-1.83793297E-03-5.36812006E-04
17 15-4.86630609E-04 5.82505302E-06-2.02929291E-06-3.79576011E-06-4.80212687E-06
17 16-5.38891023E-07 8.39661852E-08-1.28744630E-06-8.70747361E-07-1.61301991E-07
17 17-1.94894978E-06-7.69965439E-07-5.17468251E-08-3.99165701E-06 1.02219921E-05
17 18 3.44815981E-06 8.40616047E-05 1.44023625E-04 2.20262071E-05-5.58419765E-05
17 19-3.95831810E-03 7.61843984E-04-1.16694629E-03-2.59682490E-04 3.25056241E-06
17 20-5.68282482E-07-2.68227992E-06 2.44763285E-06 1.62038454E-06-6.00309612E-07
17 21-1.97572993E-06-3.87572792E-07-1.06784854E-04-5.34967099E-04 2.32637341E-07
17 22 7.93205406E-07 8.98240001E-07 3.07865114E-07-4.24263463E-08-1.08634783E-05
17 23-3.59928067E-06-2.07624873E-06-1.36159880E-07 9.34873826E-05 3.81411984E-05
17 24 4.70068406E-05-2.10292854E-05 2.73218617E-03 2.45031521E-04 9.15922879E-04
17 25 2.47389038E-04-1.64205244E-06-7.01824343E-08 1.71223487E-06 1.60865151E-06
17 26 7.35913164E-07-1.01039551E-06-2.16924204E-07-4.48669413E-07 7.03614672E-07
17 27-5.90889807E-07-2.94327002E-07 1.96220827E-06-3.25052688E-06 2.99398316E-06
17 28 1.03600957E-06-3.73045841E-05 3.13070778E-05-5.13930252E-06-2.67190846E-05
17 29 6.53028669E-05 8.75254375E-05 1.18078800E-04-9.32372338E-05 3.97622277E-08
17 30-3.13981168E-07 2.74218941E-07 2.11474110E-07-1.33656177E-06-2.22886682E-07
17 31-1.00793619E-06 9.78783594E-06 1.45932858E-06 5.95979013E-05 1.10554644E-06
17 32 8.92811159E-07-8.16414482E-07-5.36335684E-07-1.06527160E-06 5.24978594E-07
17 33 4.35596330E-06 1.94194337E-06 5.56226559E-06 4.33586906E-05 5.76906617E-06
17 34-1.33207357E-05-2.19109424E-05 2.71450429E-04 2.95258198E-05-1.13939344E-04
17 35-1.16077264E-04-1.29543379E-06 1.67038847E-06-3.74954680E-07 4.37588294E-07
17 36 9.33017387E-07 6.83481083E-07-7.41850249E-07 1.19024651E-06-2.46820094E-05
17 37-2.70005628E-05 5.22514302E-08-4.90634751E-06 6.95310076E-06-1.09910172E-04
17 38 8.48582699E-07 1.11847822E-07-3.62348430E-07 3.77856710E-07 1.08404943E-07
17 39 6.26544919E-06 2.87360155E-06-1.28426560E-06-3.05533799E-07-3.01136032E-05
17 40-1.69461032E-05-6.86562216E-06 4.61571977E-06 1.24018738E-04-1.81703834E-04
17 41 7.66437447E-05 1.15429947E-04 1.91696615E-07-7.03867218E-07 5.12170603E-07
17 42-9.77470397E-07-1.52048994E-07-8.03146302E-07 2.53906765E-06-1.09826096E-05
17 43 5.08388400E-05 2.78082733E-04-4.88836072E-08 8.09896997E-07 2.18008204E-05
17 44 6.75156532E-05-4.14967999E-07 1.86401438E-06-1.33581599E-05-8.36955319E-05
17 45 7.41811514E-07 1.07005497E-07-8.45363219E-07-1.56215652E-06 5.97633773E-07
17 46 6.61634137E-06 3.22573765E-06 6.52170407E-06-2.06569636E-06-6.32581388E-05
17 47 5.77351077E-06-5.55147602E-05 1.99796479E-05-1.77638551E-03-9.08108729E-06
17 48-3.62066602E-04 6.09802405E-04 1.99385308E-06-1.10373812E-06-8.90114963E-07
17 49 1.11696324E-06-5.57378765E-07-2.38779842E-06-1.58547492E-06 1.57932717E-05
17 50 2.07194232E-04 1.97862909E-04-3.50371707E-07 2.77643655E-06-1.73808691E-05
17 51-6.01527203E-04-1.05713735E-06 6.42164896E-06-3.96368572E-05-8.83377812E-05
17 52-6.56688333E-07-6.36487957E-08-2.84110059E-06 1.20737244E-06-1.79548383E-06
17 53-7.82256498E-06 1.14658833E-05-5.21405124E-06 8.34245712E-06 1.49992430E-04
17 54 6.95240335E-06-7.25773641E-05-4.92996730E-05 1.55186169E-03-7.72103126E-06
17 55-4.92302287E-04 3.06952017E-04 2.11998264E-06 1.31286155E-06-3.43284419E-06
17 56-1.75733568E-06 1.50345238E-06-1.98924143E-07-1.93985733E-06 1.30260723E-05
17 57 6.12394636E-05 3.08517762E-04 7.20646533E-07-7.20519726E-06-1.73976440E-04
17 58-2.91406666E-05 2.13522681E-06-2.13839198E-05-2.12188925E-04-8.23865886E-05
17 59-1.17431025E-07-5.24984362E-07-1.86233156E-07-2.98656456E-07-4.59398242E-07
17 60 4.82030014E-06 3.40943454E-06 1.16461456E-06 3.50380170E-06-4.78997419E-05
17 61-2.95531789E-05-6.53136857E-06-1.68470832E-05 4.57809717E-04 6.81004477E-04
17 62-2.58408459E-04 6.10705513E-05-3.22619132E-08-5.80388542E-07 6.12650455E-07
17 63 1.11039042E-07-1.19973992E-06 1.03680684E-06-6.31831322E-08-6.94468479E-07
17 64-7.11515299E-07-7.74000666E-07-4.41377107E-07 7.37257431E-06 3.17936984E-06
17 65 3.05951537E-06 1.84268890E-06-3.62252854E-05-2.02798132E-05-1.13444361E-05
17 66-1.84847180E-05 1.30411941E-04 1.15391456E-04-5.61556273E-05-8.86796972E-05
17 67-5.78517093E-07 3.24328964E-07 2.54188129E-07-5.53733068E-08-9.00659904E-07
17 68 5.22018686E-07-2.08579815E-06 2.35250165E-05 1.31447580E-04 3.31681290E-05
17 69-3.18054811E-06 3.36562477E-05-1.28120582E-04 8.39515423E-05-5.63092874E-01
17 70-4.66268834E-01-7.07903250E-05 3.52614684E-05 6.42314408E-05-4.85272360E-03
17 71 1.42419211E-04-4.81151032E-05-7.59684108E-05 4.72904423E-03 2.54601651E-05
17 72-1.28796565E-04-1.33619303E-03 9.07316771E-03-3.44723999E-04-4.68991949E-04
17 73-1.38135524E-03 3.59615030E-05-2.50585669E-05-1.09029361E-05 1.42001277E-04
17 74-2.48750646E-05 9.51835895E-05-3.31533189E-04-3.28825389E-04-1.21620991E-04
17 75-5.54455683E-04-3.49204422E-04-1.40173670E-04-1.46990595E-04-3.62152223E-04
17 76 2.59203506E-03 2.21187070E-03-2.54088595E-05-6.57902362E-05-6.74022918E-05
17 77-2.07748271E-04-1.90645799E-04-3.10688107E-04-2.48204426E-04-1.60186720E-03
17 78-1.28876222E-04-4.92334355E-04-3.47662492E-04-1.45750825E-02-5.64032761E-04
17 79-2.80002460E-03 1.47442349E-03 4.97042041E-05-5.26102782E-05 2.90607405E-06
17 80-9.27082273E-05-7.07314972E-05-1.28231298E-04-6.09826182E-05-4.39267017E-05
17 81-1.17158213E-06 2.13746991E-06 1.16806278E-05-8.67076089E-05 3.11275744E-06
17 82-1.88342876E-05-1.39965316E-05 6.51685211E-04 2.72518763E-04 2.54879034E-04
17 83 6.17067065E-04 1.13046563E-02 9.16971108E-04-3.69124313E-03-1.22108117E-03
17 84 4.78960348E-06-6.49044812E-08-4.72469900E-06 5.42421369E-06 1.48220079E-06
17 85 6.96362585E-06-5.64852853E-05-5.04557179E-05 2.27959033E-06-4.09951869E-06
17 86-6.86322827E-06 3.24405860E-05-1.63187299E-05 2.15482225E-05 5.09614673E-05
17 87 6.56083336E-06 7.38659337E-05-1.63802267E-05-8.64781724E-05-7.36677482E-03
17 88 6.73349206E-04 7.36922050E-06-8.90358388E-04-1.01844266E-05-1.23965135E-05
17 89 2.25809401E-05-1.01225427E-05-9.26899767E-06 1.26628936E-05-1.55466554E-06
17 90 3.62635152E-06 7.68162883E-05-1.48777293E-04-5.15008052E-04-4.31250406E-04
17 91 9.80725115E-06 1.01219684E-06 4.37781660E-06 1.58533168E-05-6.06466181E-05
17 92-5.23366040E-05 4.55065651E-05 1.06611978E-03 2.72227767E-04 9.97461409E-05
17 93-8.86475292E-05 7.88748031E-03 1.10180121E-03 2.28662762E-04-4.74193562E-04
17 94 1.87748405E-05-3.13224179E-07-1.84616163E-05 1.52441012E-05-3.87877144E-06
17 95 3.99104309E-06 1.78191611E-02 1.48152703E-02 9.24040691E-05 3.35076975E-05
17 96-2.69000246E-05-3.90294943E-05 3.42346979E-04 1.52868612E-04-2.01630437E-04
17 97-1.21573414E-03 6.02742973E-04 3.92130277E-04 3.20027764E-04-8.03156555E-03
17 98 4.12966124E-04 4.77507883E-04 1.76263807E-03-1.19916366E-04 3.94299734E-05
17 99 8.04863931E-05-1.05444157E-04 9.25586134E-05 3.92499492E-05 1.53520955E-05
17100-4.40737632E-05 2.35977488E-06-2.40941981E-04-1.27532440E-03-1.05937137E-03
17101-1.85909006E-06 2.28651820E-06 5.67661742E-06 1.64804083E-05-3.69937595E-05
17102 2.52732726E-05 1.40261468E-05 6.80251956E-04-2.40296328E-04 7.01635961E-05
17103 3.37523477E-05 5.43429743E-03-1.22966162E-03 8.62554921E-04-5.01245789E-05
17104 9.01929382E-07-4.36565448E-06 3.46372510E-06 1.45182593E-06 5.22128173E-06
17105-3.50643705E-06-5.03453384E-06 2.37173266E-05 1.90223308E-04 1.66616750E-04
17106-4.03661773E-06 7.54589539E-06 5.24509341E-05 3.36045614E-04-1.25836740E-04
17107-1.05522202E-04-1.37419478E-06-2.02397602E-06 7.33326910E-07 3.54230379E-05
17108 1.26727651E-05 1.61025108E-05-6.83017913E-06-5.26852925E-04 2.33355729E-04
17109 1.15441072E-04-5.02531246E-05-2.49815730E-03 4.31015818E-04 3.40882609E-04
17110 1.65204576E-06-5.82280781E-06 1.53060208E-06 4.29220574E-06-1.01977861E-05
17111 5.78643169E-06 7.87021553E-07-4.23328379E-06 4.94505633E-05-1.09694437E-04
17112 7.01670260E-05-4.91199542E-06 4.26862072E-05-1.17573104E-04-1.92084910E-04
17113-4.80106959E-06 5.58012196E-05-1.29724997E-04 2.55094905E-05 8.58402005E-05
17114 6.86398957E-05 4.08903806E-06 8.51885749E-06-1.49669942E-06 1.29418361E-05
17115-2.15705251E-05-4.35842765E-05 1.14343546E-05 1.01888846E-04 1.11033394E-05
17116 6.57411466E-06 1.19946848E-04 1.19701756E-03-3.73289034E-04-5.40628242E-04
17117 2.28434664E-04-1.93516492E-05 1.26733358E-05 6.67831347E-06-1.87910647E-06
17118 1.72676100E-06 7.75195072E-07 3.32158069E-08 7.75061345E-05 9.30817074E-05
17119-4.61351168E-04-6.65791187E-06 6.01441579E-05-1.29931750E-04 1.02586543E-04
17120-6.01649580E-06 6.60179895E-06-2.08433773E-04 1.68346104E-05-2.10519523E-04
17121-1.72866630E-04 3.60368548E-06-1.00967096E-06 3.76626551E-06-6.98189048E-06
17122-1.44940695E-05 1.40581509E-06-2.10421282E-05 1.61831343E-04 3.06119517E-05
17123 8.07921748E-05 7.29832872E-05-6.06394331E-03-6.42368414E-05-1.18364241E-03
17124-4.05914535E-04-6.27961493E-07 1.07559647E-06-4.47634980E-07-3.91187056E-06
17125-6.19554675E-07-7.05844397E-06-2.44997900E-06 1.25492444E-05 5.49183002E-05
17126-2.28218765E-04 2.90357212E-07-8.12790466E-06-1.99634530E-05 1.17375757E-05
17127-2.88710195E-06 5.56063663E-06-1.94931915E-05 2.17027205E-04 5.75037800E-08
17128-1.47009137E-07 3.35497843E-06-7.35531582E-07 7.06623166E-06 6.36904968E-06
17129-1.95338421E-05 1.00901537E-05-2.58324882E-05-1.66683559E-04 7.41865956E-05
17130-8.14234910E-05 6.92839033E-05 2.19695326E-03 2.01693454E-04 1.89418694E-04
17131 7.32643883E-04-2.59710306E-06-1.43558488E-06 4.03268794E-06-4.08788395E-06
17132 2.43738236E-06 7.87658397E-07-2.21154159E-06-1.87887320E-06 1.00252845E-05
17133 3.78397723E-06 2.85977576E-06-6.94257810E-06-8.33158512E-06 1.39993484E-05
17134 1.57941311E-05 1.36858675E-04 1.16710190E-04 2.99130182E-05 3.99607627E-06
17135 1.79526595E-03 2.03594341E-04 1.85296610E-04-2.04782667E-06-7.76799392E-06
17136 2.83588122E-06 4.93211270E-06 2.81324527E-06 1.58556957E-06 3.44649439E-07
17137-1.14757456E-05 1.01450173E-04-2.54082151E-04 2.21369154E-03-2.25727447E-06
17138 8.65114032E-05 6.67768511E-04-6.27243312E-04
18  1 1.20637830E-07-1.22238379E-08 4.72426538E-07-4.38848117E-07-3.41893712E-07
18  2 3.64248103E-06-1.92634129E-06 1.91210503E-06 1.85158260E-06-7.12782319E-05
18  3-4.75973786E-05 3.36750178E-06 1.76928531E-06 6.52431347E-04 1.34643909E-05
18  4-1.70371232E-04-1.22550675E-04-7.54315620E-07 1.39897425E-06-6.44658632E-07
18  5 5.66914206E-07 6.67009589E-07-1.44453750E-07 6.54442322E-07 1.51712180E-06
18  6-4.89380052E-06 5.58881707E-05-7.79774172E-08-1.51815437E-06 1.64579652E-05
18  7-7.32851125E-05 1.89106001E-08-7.13720096E-08 2.99100739E-08-2.74754595E-07
18  8 6.14485706E-07 1.69641263E-08 1.70482214E-07 1.08023903E-06-3.76458005E-06
18  9 1.53301569E-05-1.85244667E-05-4.54101332E-05 2.87214972E-05-1.11183488E-03
18 10-4.68870476E-04 1.45028138E-04 1.64457530E-05 1.39340889E-07 1.21781140E-06
18 11-1.35715229E-06 2.60509852E-07 4.53751646E-08 1.91640937E-07 2.23737078E-08
18 12-7.67023880E-07 5.71732841E-07-1.82031012E-07 6.19450798E-07 1.15194771E-05
18 13-3.43634856E-06-1.95733323E-06-2.69032678E-06-1.12794231E-04-2.25488713E-08
18 14 1.04953407E-04-1.71620916E-05-2.75491823E-03 4.37630502E-04 2.65200513E-04
18 15 1.33146401E-03 1.79056383E-06-2.11169093E-06 3.21127099E-07 1.06265109E-06
18 16-1.25473187E-06-6.04597205E-07 1.28928974E-06 1.06439082E-06 4.21730044E-06
18 17-1.12249656E-06 3.24701166E-07 1.27765403E-06-2.27599058E-05 5.04299140E-06
18 18-5.48510967E-07-5.88878390E-06 1.29049182E-04 5.53308019E-05-3.55117392E-09
18 19 5.31943421E-03-2.22862177E-03 5.73850607E-04 4.35005541E-05-1.67945460E-06
18 20 2.65751298E-06-9.78058372E-07 2.43474680E-06 3.91206815E-07 1.77290975E-06
18 21-2.28198932E-06 7.44144585E-06-6.49780952E-05 8.29700785E-04-7.18077816E-07
18 22-1.63834820E-06 7.35692765E-07 6.39677423E-07-8.72733605E-08 1.05604915E-05
18 23-1.35734510E-06-2.52390689E-06-1.64794392E-07-8.34908338E-05-5.42247881E-06
18 24-6.69899351E-06 4.22066224E-05-1.09944755E-03 4.57377193E-04 3.96042485E-05
18 25 7.06772179E-04-3.35158088E-06 5.18410484E-07 2.83317040E-06 5.39316957E-07
18 26 2.32957087E-06 5.64466115E-07 3.23400270E-07 4.37667797E-08-2.15818434E-07
18 27 1.13696939E-06 1.06287982E-07 4.48626013E-07 6.25198185E-07-5.86797859E-06
18 28-2.11435261E-07-4.54066184E-05 2.65041670E-05 4.65264544E-05-7.75865678E-06
18 29-2.52967650E-03-5.55133313E-04-4.46677172E-04 2.93239407E-04 9.48832117E-07
18 30-5.97038890E-07-3.51793227E-07-1.00824458E-06-2.02303294E-06 1.03925494E-06
18 31-1.38841147E-06 1.52342619E-05 6.43798711E-05-2.01332677E-04-1.53829822E-06
18 32-2.22704824E-06-1.97539401E-06 6.36125984E-07 9.91695379E-07 1.04865411E-05
18 33 1.04292324E-05-2.82846437E-06-3.05671079E-06-5.20856797E-05-2.56978470E-05
18 34-1.19361711E-06 1.80606996E-05-7.97995823E-04-5.28351801E-04 4.21831215E-05
18 35 2.70284249E-04-1.24883706E-06 7.30065022E-07 5.18772037E-07 1.33118416E-06
18 36-2.32270710E-07-1.50715630E-06 1.26540926E-07 3.45087175E-07-4.84810155E-06
18 37 9.46122230E-05-1.41937671E-06 9.14548547E-06-1.01238547E-04 8.94940787E-05
18 38 7.70061657E-09-1.10616410E-06-6.41161694E-07 1.25342607E-06-1.96995494E-06
18 39 1.10093640E-05 5.09220692E-06-5.52994306E-06 8.05723036E-06-9.52917434E-05
18 40-3.55245534E-05 1.94849524E-06-5.03764135E-05 1.23096090E-05-2.80394582E-04
18 41 1.38135654E-05-2.64708020E-04-4.59409619E-07 4.09891180E-07 4.95184396E-08
18 42-6.36684817E-07 2.81530503E-06 6.62230940E-07 4.02429593E-06-2.61626014E-05
18 43 1.67571676E-04 2.79721437E-04 8.33978027E-07-6.45271887E-06-1.00394978E-04
18 44-3.16360158E-04-2.40678890E-07 6.62641854E-06 9.15704256E-06 6.35980272E-06
18 45 4.50091719E-07-5.41261223E-07 2.98621170E-07 5.06056489E-07 1.64775698E-06
18 46 1.21240432E-05-3.88150474E-06-2.07121261E-06-9.10954398E-06-7.60628830E-05
18 47 3.06060031E-05-1.26999418E-05 1.06563475E-04 9.26349865E-04 4.35829484E-04
18 48 1.21898548E-04-3.84079293E-04 1.75549613E-06 3.82223593E-07-2.13771972E-06
18 49 8.15046032E-07-1.21137860E-06-3.31920127E-07-3.93171263E-06 3.05402868E-05
18 50-3.10589970E-04-1.52225911E-04-2.32665752E-06 2.76685537E-05-3.72748477E-04
18 51-4.81114235E-05 2.23483943E-06-1.17620984E-05-6.50510332E-05 2.79797823E-04
18 52-3.27899935E-06-4.38438026E-06-2.79152910E-06-2.00704707E-07 1.54579287E-06
18 53 1.66248104E-05 1.60176410E-05-2.40576020E-06-6.50403284E-06-1.11123808E-04
18 54-1.04179899E-04 6.58550002E-06 2.30664377E-05 1.36989124E-03-7.57614360E-04
18 55-9.84948993E-05 2.75831833E-04-1.71292285E-06 4.50088408E-07 1.26283444E-06
18 56 9.99489685E-07-1.51798257E-07-1.84268484E-06-1.86744733E-06 1.49037105E-05
18 57 3.94862712E-05 1.88745308E-05-4.47203337E-07 3.33543956E-06 6.21390025E-06
18 58-2.41864097E-04 2.09873512E-06-1.61526259E-05 4.13854412E-04 8.51224836E-04
18 59-4.16702876E-08-3.30098895E-07-6.62319140E-07-1.00856507E-07-4.60115099E-07
18 60 2.64824006E-06 3.18449445E-06 7.72635761E-07 2.15264774E-06-1.13314064E-05
18 61-2.53430700E-05-5.31440978E-06-1.52276060E-05 1.78802158E-04 1.80582096E-04
18 62-5.91407165E-05-3.55548140E-05 5.93573679E-08-1.66990815E-07 1.07633447E-07
18 63-5.85015096E-07 6.53377053E-07 3.56362211E-07-2.30739128E-08-2.53504767E-07
18 64 1.45263498E-07-3.29902748E-07-5.13704024E-07 2.70622961E-06-6.34584856E-07
18 65 1.38613788E-06 2.23246397E-06-1.81335254E-05 1.46058025E-06-3.00050493E-06
18 66-1.19442270E-05 2.50437631E-04 3.28287146E-05-2.83292410E-05-2.81622851E-05
18 67-3.02218241E-08-3.73432876E-07 4.03654700E-07 4.11500265E-08-3.27054901E-07
18 68 4.78754064E-07-7.90430665E-07 8.15497208E-06-5.97248813E-05 4.44183034E-05
18 69 3.91724606E-07 3.22227529E-06 1.41875630E-04-6.02809962E-05-2.11121337E-04
18 70-1.75572838E-04-4.63812777E-07-2.00143852E-06 6.48745739E-07 9.92224926E-06
18 71-2.33858414E-06 3.36002435E-06-7.20160171E-06-1.80543887E-04-1.01174628E-04
18 72-1.12965768E-04 9.57714443E-05 4.85675663E-03-2.17113483E-04-5.83873003E-04
18 73-1.23143673E-03-8.24800267E-07 8.46035521E-08 7.40196715E-07-1.97915631E-06
18 74 2.81212904E-06 6.44062383E-06-2.02466119E-06 1.17241588E-05-1.71845285E-04
18 75 7.37044729E-04 2.86963015E-06-6.82261903E-06-3.06069738E-04-1.96913939E-04
18 76 5.14803286E-05 4.53546636E-05-1.79242891E-06-6.54172526E-06 4.16819771E-06
18 77-5.68576445E-05-5.62830360E-06 4.30325342E-05 9.18361871E-06 2.28680922E-04
18 78-2.61354217E-04-2.57532698E-04-1.45726557E-04-1.06668595E-02-1.09585187E-03
18 79-1.15383928E-03 1.00574445E-03-2.74439433E-06-9.30211282E-06 1.20465071E-05
18 80-2.73238184E-06-1.29866243E-05-1.29716123E-05-2.29201391E-03-1.96483434E-03
18 81 1.13649650E-05-8.83421657E-05-4.16866655E-05 3.10863510E-04 1.94361954E-05
18 82-3.54786272E-04-1.95496664E-04-2.27112261E-04 4.75188673E-05-5.04870663E-04
18 83-4.24712761E-04 2.46846627E-02 8.75517237E-04 6.64208760E-04 3.55604230E-03
18 84-9.58296898E-05 1.26592186E-04-3.07624960E-05-2.07827806E-05-1.30931967E-05
18 85 1.39895749E-04 2.13003641E-04 1.79364878E-04 9.95035812E-06 2.86241877E-07
18 86-9.79382354E-07-6.04956182E-05-2.76769210E-05 2.27368718E-05 7.21682430E-06
18 87 2.54275530E-04 8.78792885E-05-2.06275304E-04 2.78378684E-04-7.80762997E-03
18 88 1.66560743E-03-2.10218469E-04-5.61997936E-04 1.37278695E-05-8.76520981E-06
18 89-4.96265971E-06 1.31129108E-05 5.78842639E-06-1.23230996E-05 4.57100947E-06
18 90-3.57861665E-05-7.84947775E-05 1.33120773E-04-4.41276795E-05-3.59047939E-05
18 91 2.14254808E-06-1.76116900E-06-1.35748343E-06-1.17912375E-05-1.42359250E-05
18 92 6.04348006E-06 5.97887922E-07-1.08212250E-04 2.68167087E-04 5.06246792E-05
18 93-7.67498878E-05 4.01047703E-03 4.84362417E-03 7.45818104E-04-9.19668212E-04
18 94-2.25513963E-06 1.77459368E-06 4.80545946E-07 3.61899495E-06 3.51576460E-06
18 95 3.84338599E-06-7.63225372E-06-5.91916048E-06-1.73813827E-06 1.08556994E-06
18 96 8.75668901E-08-1.25110297E-05 1.18225093E-05-8.05322427E-06-1.10002296E-06
18 97 2.18980345E-04-1.05536730E-04-1.24107340E-04-6.34478050E-05 1.50661259E-03
18 98-6.04504043E-04-8.07582673E-04-2.17986236E-04 1.40613271E-06 3.87677888E-06
18 99-5.28291158E-06-2.63753936E-06-5.25858859E-06 3.26314323E-06 2.10336636E-07
18100 1.12757667E-05 2.50034174E-05 4.12332756E-04 7.26300665E-05 5.51426340E-05
18101-7.09399576E-07 9.27282635E-07-2.20209382E-06 8.15471032E-05-2.89595290E-06
18102-3.21045201E-06 1.01264993E-05-6.45504238E-04 4.50469982E-04-7.01321812E-05
18103 1.73021190E-04-4.40995869E-03 1.71635107E-03-5.98154107E-04 2.02082101E-04
18104-4.39350152E-06 2.09278708E-06 2.30071444E-06 2.61579023E-06-1.67457987E-05
18105-5.95488822E-06 3.13707182E-06 2.51337954E-05-8.77927938E-05-5.19516986E-05
18106 1.07389057E-06-9.51216300E-06-1.21139683E-04-9.37102985E-04-2.98462375E-05
18107-2.61565298E-05-4.35283202E-07-1.17350001E-06-1.91809851E-07 1.90200197E-05
18108 2.81460464E-06 4.34707097E-06-4.18099089E-07-2.68056841E-04 7.04992551E-05
18109 9.32952154E-05-2.83971481E-05-4.98692115E-03 3.31212158E-04 9.56275241E-04
18110-1.37974677E-04 1.31615871E-06-2.48617038E-06 1.17001167E-06-2.93422961E-06
18111-6.02472342E-07-3.18581670E-07 1.34362656E-06 3.18767404E-06-1.06514595E-04
18112-1.39439271E-04 8.57152814E-07 5.02100599E-06-3.44680738E-05 5.75678660E-04
18113-2.63844031E-06 2.29451710E-05-1.67102712E-04-2.72697864E-04 5.03374670E-06
18114 5.46203410E-06-1.37183326E-06-1.46407060E-06-1.24984165E-06-1.70514992E-05
18115 2.48915740E-06 1.52901659E-06 5.39140722E-06 2.19736749E-04-4.27161206E-05
18116-6.75551748E-05-4.51679293E-07 3.71646053E-03-6.17353820E-04-7.78527253E-04
18117 2.35840058E-04 2.08154160E-06 1.28508652E-06-3.36662812E-06 1.39133160E-07
18118 1.29992083E-06 1.09958143E-06 4.14637387E-06-3.40497155E-05-4.42905693E-04
18119-2.68646040E-03 2.58022000E-06-1.47714572E-05-7.39030565E-05 3.21854311E-04
18120-8.00787971E-07-1.11793080E-05 3.36047745E-05 2.84915135E-04 5.63358370E-01
18121 4.66510723E-01 5.07475541E-05-2.29874356E-06 1.09903482E-05 4.70188503E-03
18122-3.44544797E-05-4.55153630E-05-1.12171351E-05-2.96303417E-03 1.00757718E-04
18123-6.55038591E-04-4.74824969E-04-5.07211578E-03 1.52642353E-04-7.32676089E-04
18124-6.58165388E-04 8.10998469E-05-1.06044578E-04 2.49447312E-05 2.16236879E-05
18125 4.27149359E-06-1.30066093E-04 3.60995097E-04 1.36456811E-04 3.82662809E-04
18126 2.71915157E-04 3.60390413E-04 1.79180146E-04 2.16525634E-04 1.26108572E-04
18127 3.60408827E-04 1.25933751E-04 3.36652391E-04 1.68506974E-04 2.75429271E-06
18128 4.95834646E-06-4.05926290E-06-6.73563103E-06-1.33582121E-05-2.61097190E-05
18129-7.87895671E-06-9.34319104E-06 2.28232374E-06 3.45077925E-05 6.79034003E-05
18130-1.40011707E-05-7.53698014E-06-1.37213793E-03-1.88199335E-04-2.50348002E-04
18131 4.47852179E-05 6.72461746E-08 1.88856444E-06-1.95581061E-06-8.44805727E-06
18132 9.90309903E-06-1.80134015E-06 1.41619571E-08-1.82522178E-06-3.66112540E-06
18133 2.52845080E-06 1.42243200E-06 2.30112532E-05 1.91558675E-05-6.22863794E-06
18134-2.86541891E-06-9.10077941E-05-1.44981389E-04 3.46847858E-05 4.62108278E-05
18135-9.65344201E-04-4.55187575E-04-1.80259715E-04 3.82452671E-04-3.30190128E-06
18136 3.56074374E-06-2.58842457E-07 3.14315698E-06 6.41592662E-06-3.83196766E-07
18137-2.42010055E-06 2.89935704E-05-1.01916806E-04-2.59063666E-03 7.27475308E-06
18138-1.40700067E-04-2.98112027E-04 2.45566686E-04
19  1-5.63107076E-01-4.66284686E-01-4.55688830E-05 2.34124451E-05 1.20295523E-04
19  2-4.80691128E-03 5.97582272E-05-4.14849364E-05-1.53469865E-04 4.52818995E-03
19  3 1.16203955E-03-3.25262602E-04-2.93359673E-04 8.50283627E-03 1.16647671E-03
19  4-2.24534731E-04-3.49411599E-04-3.12158029E-08 9.92315386E-05-9.92003228E-05
19  5 9.11130898E-05-9.21619793E-05 5.33707627E-05-3.23972373E-04-3.54206508E-04
19  6-3.10178328E-04-5.56579054E-04-3.48173854E-04-1.48603046E-04-2.04444589E-04
19  7-1.53762944E-04 2.38587746E-03 2.03782074E-03 7.77566525E-05 5.13138721E-05
19  8-3.80707601E-05-1.69227497E-04 2.97561056E-04 2.74494885E-04-1.04633451E-04
19  9-1.81356972E-03 3.49216777E-04 4.68165653E-04-3.89177588E-04-7.01709242E-03
19 10 1.58891027E-04 1.56038668E-03-2.07444827E-04-4.31435645E-05-2.78002188E-05
19 11 7.09437832E-05-1.46455231E-04 6.53293588E-05 5.52528761E-05-4.98489420E-05
19 12-3.62950546E-05-1.10614692E-05 4.22350523E-07 1.40714920E-06-6.82154874E-05
19 13 1.81889627E-05 1.24124085E-05-2.50771593E-06 5.62144833E-04-6.83792922E-04
19 14-1.18113090E-04 6.56711116E-05 3.53269119E-03 5.14789199E-04 3.78452982E-04
19 15-9.55030386E-04-9.42882769E-07 2.53391437E-06-1.59103160E-06 9.61700894E-06
19 16-6.45511120E-06 3.25063071E-06-5.80329219E-05-4.99318406E-05 6.78578012E-06
19 17 7.08787901E-08-5.58047901E-06 7.77966584E-06-4.70237654E-05 4.26531328E-06
19 18 3.37633455E-05 2.15969791E-04 3.73635377E-05-4.52464300E-05-3.47774180E-05
19 19-7.34927177E-03 2.46214515E-03 2.24219104E-05-5.93661601E-04 1.54222389E-05
19 20-1.64793694E-05 1.05713057E-06-4.82458929E-06-1.95147287E-05 4.67523084E-06
19 21 4.35934111E-07-1.41368887E-05 5.76372274E-05-7.39195443E-04-5.07601970E-04
19 22-4.25258138E-04-7.79618360E-06-6.14359228E-06-6.87505391E-06 2.13914429E-05
19 23-1.88818243E-05 8.84682894E-05 1.81488692E-05 1.03226292E-03-3.61513598E-05
19 24-3.62318726E-04-3.82847204E-05 6.59491759E-03-1.06010848E-03-2.06975756E-03
19 25-2.60959285E-03-1.84078921E-05 1.69067749E-05 1.50111723E-06 1.19633639E-05
19 26 3.59444327E-07 1.48392054E-05 1.74190971E-02 1.44848006E-02-9.79428548E-07
19 27-9.27087742E-05-4.57083822E-05-5.27778334E-05 9.86680791E-05-3.76557405E-04
19 28-1.65335391E-04-1.15390179E-03-4.50899435E-04-6.24287432E-04-1.14006405E-04
19 29-1.23224219E-02-2.66772882E-03-7.81349250E-04 3.35777911E-04 1.06309682E-04
19 30-1.47132900E-04 4.08232187E-05 1.41944426E-05 8.24472527E-06-1.08406419E-04
19 31 1.71256030E-05-4.63884794E-05 8.40352970E-05-6.00258620E-04-9.48765212E-04
19 32-7.88592286E-04-4.20072310E-06 3.77262185E-07 4.20727788E-06 1.81011601E-05
19 33-9.25741652E-06 1.21463738E-05 4.24702227E-05 6.49952902E-04 1.40121600E-05
19 34 4.97510377E-05 1.97623153E-04 8.71167812E-03 5.98162024E-04 7.40542718E-04
19 35 2.08776540E-03 5.10711437E-06-5.65830790E-07-4.54128358E-06-5.03748943E-07
19 36 3.82400227E-06 1.24483564E-06-7.07269610E-06 4.75987854E-05 1.22923054E-04
19 37-1.97803828E-04-1.32024212E-06-1.20450673E-05 7.05476469E-05 8.08535130E-04
19 38-8.62994449E-05-7.29086115E-05-9.24929730E-07 3.38876080E-06-4.56278336E-08
19 39 3.51342291E-05 5.74337812E-06-2.62500586E-05 1.19475645E-06-5.38787659E-04
19 40-1.33584509E-05-2.16663290E-04-1.14495140E-04-4.18430326E-03 7.75425759E-05
19 41-9.77727116E-04-3.96509870E-04 5.79189012E-06-1.00088323E-05 4.21694220E-06
19 42 1.09358319E-06 2.91417330E-06-9.42715296E-06-2.09306179E-06 3.74790964E-05
19 43 2.45620275E-05-2.11772232E-04-7.11691824E-06 5.49724059E-05-1.40218753E-04
19 44-4.47617398E-04-3.56172834E-06 4.92171346E-05-9.83313693E-06 2.23786859E-04
19 45 7.84245367E-05 6.00668779E-05 1.06016474E-06-1.05243599E-05 1.43785055E-06
19 46 4.05687623E-05-9.75787969E-06 5.63730845E-05-1.00615632E-05-6.37739721E-05
19 47-2.53307205E-05-2.48862157E-05 2.93742480E-05 4.58790716E-03-5.40617183E-04
19 48 5.53652083E-04-1.56231472E-03 1.02085625E-05-5.77656186E-06-4.43200063E-06
19 49-5.30975227E-06-6.95834597E-06-1.44815306E-05 2.19474193E-06 6.50400065E-05
19 50 3.72682608E-05 2.42435375E-04-3.39552580E-06 3.49122271E-05-1.08655836E-04
19 51 1.27560521E-03-1.03718940E-05 4.26449526E-05-1.62083697E-04-1.00396848E-04
19 52-3.12455275E-04-2.58200271E-04-4.40775205E-06-4.99141751E-07-1.89456502E-06
19 53 1.23745250E-06 2.33420935E-05 1.19443692E-06 4.08249344E-06 9.63035422E-05
19 54-6.09848551E-05-6.44089766E-05 3.35155564E-05-2.60583206E-03 9.25690491E-05
19 55 5.57868050E-04-1.68348060E-04-3.47591234E-06-1.27190538E-07 3.60310288E-06
19 56-4.06272472E-06 6.36610078E-06-1.51856664E-06-4.77322665E-06 2.98730182E-05
19 57 3.45489273E-05-2.96341725E-04 2.43233255E-06-2.26394294E-05 1.86109963E-04
19 58 1.45530027E-04-3.55095567E-07-4.94829396E-06 5.52005301E-05 4.32041508E-04
19 59 1.25332378E-07 4.83042924E-07-6.28199559E-06-7.04572347E-07-7.00463153E-08
19 60-4.15409007E-07 2.32004052E-05 1.92285992E-06 9.42613617E-06-9.95170000E-05
19 61-6.62382071E-05 2.25800023E-05-5.80603172E-05 1.52098123E-03-3.97978758E-04
19 62-3.40222789E-04-2.58435725E-04 2.58906679E-06-3.44282223E-06 8.53755440E-07
19 63-6.88056273E-07 1.10696274E-06-8.35172085E-07-2.32564962E-06-1.37214568E-06
19 64-6.60928761E-06-8.07275855E-06-3.19007208E-06-1.64250031E-05-7.01452752E-06
19 65-4.97058725E-06 2.11466765E-05 2.11743427E-04-5.28551264E-05-1.10779108E-04
19 66-5.78854430E-05 5.21417823E-04-7.60871623E-05-1.11520276E-04-2.08825849E-05
19 67 9.09897963E-07 2.86612582E-06-3.77602378E-06-1.80130188E-06-5.58562448E-07
19 68-6.43011074E-06-3.95870360E-06-3.17067623E-06 2.71296112E-04 5.12019558E-05
19 69 2.36160578E-06 5.11790641E-05 4.84167154E-04-6.89674098E-05-7.77817098E-07
19 70-1.37588791E-06 9.69264442E-07-2.50699808E-07-3.29444902E-07 7.60580171E-06
19 71-4.40669554E-06 1.25991643E-06 7.11093328E-07-4.87787626E-05 3.22284819E-05
19 72-3.18668568E-06 6.85507953E-07 1.47433287E-03-2.60013052E-04-2.51493195E-04
19 73-2.25212784E-04 5.29253024E-07-2.66758281E-08-5.02577196E-07-4.88518349E-07
19 74-1.34649965E-06 7.85134679E-07 6.80438191E-07-2.06217844E-06-4.60050822E-06
19 75-1.44827978E-04-7.08705008E-07 8.33429847E-06-4.78959802E-05-2.54161659E-06
19 76 7.05768376E-09-5.31445821E-08 1.20423619E-07 2.96611491E-07-8.07706961E-07
19 77 3.19097503E-07-1.28595591E-06-1.24173303E-06 3.94059259E-06-3.78266036E-05
19 78-9.61658498E-06-4.79351204E-07-9.61701915E-06 5.97622010E-04-1.64236118E-04
19 79-3.06650008E-04-6.60594741E-04-1.53978364E-08-1.82829493E-07 1.98227330E-07
19 80 8.43366344E-07-4.22393858E-07 1.09234178E-07-2.29549149E-08-5.08592788E-08
19 81 1.55324986E-08 2.91143907E-07 4.44661895E-07 3.38969901E-06 3.28423879E-07
19 82-1.74363448E-06-2.49734253E-06-7.44499169E-05 3.52678366E-06-1.28734003E-05
19 83 1.94932301E-05-3.34950852E-03-1.93763433E-04 1.03418227E-03 6.39544182E-04
19 84-5.68231888E-07-1.27151764E-07 6.95383651E-07 8.86253461E-07-1.15872635E-06
19 85-3.86571797E-07-2.47800907E-08 2.31393460E-08 5.07783935E-08-6.10300338E-07
19 86 2.45670583E-07-1.50615120E-06 1.12953588E-07 2.91440569E-06-1.02103040E-06
19 87 1.63506385E-05-1.88377772E-05-2.84401960E-05 7.52538903E-06-6.98964540E-04
19 88-4.73643660E-04-4.46811474E-04-3.67044079E-04 6.84554670E-07-1.07979772E-06
19 89 3.95243051E-07 2.82824584E-08 3.34620776E-08 2.59467126E-07 2.32430522E-07
19 90-3.04135225E-06 4.30795989E-05 6.01441706E-06 1.02060737E-08-6.27558384E-08
19 91 1.43705094E-07 2.38542320E-07-3.52079827E-07 1.86414936E-07-1.21963605E-06
19 92-1.87213901E-06 2.07339965E-06 1.47778609E-05 4.40619306E-05-3.96199635E-06
19 93-1.78166551E-06 1.14414820E-03 6.85477264E-04-1.03399599E-03 6.20055735E-04
19 94-4.47989623E-07 4.42196210E-07 5.79341359E-09-1.22843416E-07-5.06010906E-07
19 95-2.90291230E-07-6.26139292E-08-4.66707940E-07 7.83935502E-07-1.52459145E-07
19 96 3.52958705E-07 4.45395951E-06-3.17351480E-06 4.75313991E-07-2.54066434E-06
19 97-1.24612676E-05 1.19896873E-05 8.82876685E-06 3.08473157E-05-3.62551371E-03
19 98 6.17079765E-05 1.22618332E-04 9.26352893E-04 8.37901649E-07-1.58021422E-07
19 99-6.79880227E-07 4.10146342E-07 8.38456102E-07 8.20781742E-07 1.79581327E-06
19100-1.40848441E-05 5.87639518E-05-1.13751507E-04 6.05384031E-08 7.58498053E-08
19101 2.12002382E-07-7.34683845E-07 1.76004480E-07-5.00632640E-08-1.30315584E-06
19102 3.68942958E-06-5.80643261E-07 1.88783571E-05 7.97299918E-06-6.12645391E-06
19103 1.09868664E-05 1.75407379E-03-3.07388346E-04 2.24580587E-04 1.87332182E-05
19104-1.66813616E-07 2.82491174E-07-1.15677559E-07-2.39960656E-07-6.85293502E-07
19105 1.15162276E-07-2.57241427E-07 2.18144344E-06-2.86655857E-05 1.31409245E-05
19106 8.79470579E-08-7.16545001E-07-1.12863700E-05 5.74282438E-05-9.40149083E-08
19107-1.53540925E-07 3.72438622E-07-4.00537626E-07 4.53307147E-07 1.47778031E-06
19108-1.79761845E-06 1.96548199E-06-1.89269201E-06-2.90716539E-05 1.67987542E-05
19109 3.76205708E-06 4.68595563E-06 1.29654930E-04-4.34780073E-05-9.99532770E-05
19110-3.59195968E-05 1.05647630E-07-4.99742218E-08-5.56734086E-08-1.02900540E-07
19111 5.74891267E-08 4.71629841E-07-1.16481478E-07 2.27245247E-06 1.67608534E-05
19112 5.22783341E-05-7.59412194E-07 5.84975769E-06-5.07490944E-05-6.46088490E-05
19113-3.19736566E-07 2.48039733E-06-4.45427316E-06 1.11007492E-04-3.30414291E-07
19114-5.26730077E-08 1.62925108E-06 7.52759477E-07 1.37688823E-08-5.05520581E-06
19115-7.71920066E-06-3.52477318E-06 4.72006177E-07 6.53619272E-05 8.03850617E-06
19116-9.69141653E-06 3.19471995E-06 4.57403647E-04 7.69776065E-04 2.02734385E-05
19117-6.81899925E-05 1.76526573E-06 1.23488806E-07-1.88875454E-06 1.13755231E-06
19118-1.65110362E-07 2.30835501E-07 4.68075095E-06-2.56928095E-05-7.32566344E-05
19119 2.24802476E-03-1.97503484E-07-2.64192549E-08-1.41599996E-05-2.22355462E-04
19120-3.91619713E-07-4.59530902E-07-1.33329642E-05-2.44808604E-04 8.93223258E-08
19121-4.08251865E-08 1.75448872E-07 7.83518566E-08-4.13006850E-07 1.09888317E-07
19122-7.63181962E-07-6.86859871E-08 2.08022952E-06 2.40240517E-05 7.25358304E-06
19123 1.57137865E-05-6.01422728E-06 1.59540427E-03-4.37062014E-05 4.54590511E-04
19124 4.07307032E-05-4.13548298E-07 3.41023862E-07 7.25244360E-08-1.67470543E-08
19125 6.23413910E-07-4.66088807E-07 2.49332955E-07-1.80934838E-07 4.73286117E-05
19126 2.79993862E-04 7.78062887E-07-6.48057678E-06 7.78129846E-05 9.97117278E-05
19127 1.52343720E-07-2.83802579E-06 2.55940525E-05-1.17608266E-04 3.09363735E-08
19128 3.49975554E-07-7.36464831E-08 1.22634692E-08 2.03025308E-07-4.19957855E-06
19129 2.33918299E-07-4.29247587E-08-9.99474999E-07 2.96569507E-05 2.79353378E-06
19130-9.69647699E-07 9.42582378E-06-8.06144376E-06 8.75017340E-05-1.11139767E-04
19131-7.68780802E-05 5.17647644E-08 3.50499422E-08-8.68147066E-08 1.39213113E-07
19132 3.20136725E-07-6.32579795E-07 4.13375063E-08 5.03086669E-07-9.16415621E-07
19133 8.36016792E-07-2.56985989E-07-5.21361952E-06 4.24837828E-06-3.84110594E-06
19134 1.17563011E-06 2.17225204E-05-2.45086522E-05 2.54102069E-05-7.03851134E-06
19135 4.08002441E-04-7.61879762E-05 1.24929106E-04-5.22025533E-05-1.79238041E-07
19136 3.83735460E-07-2.04497419E-07-6.75290046E-07 3.40458568E-07-9.72172831E-07
19137-1.61176378E-06-3.17030684E-06-6.11763583E-04-2.15155322E-03-1.24539302E-06
19138 5.66810354E-06-4.27863340E-05-1.73370991E-04
20  1-3.13252863E-04-2.59412980E-04-7.22349442E-07-1.77334247E-07 4.44064035E-08
20  2-6.54212686E-06 8.47912170E-06 5.91951733E-06 2.93690755E-07-1.96817981E-05
20  3-2.38413801E-05 4.94733757E-05-4.50026632E-05 1.81603161E-03 2.73626496E-04
20  4 4.16848125E-05-4.25415988E-04 1.41847203E-06-3.24117636E-06 1.82270433E-06
20  5 4.74871755E-06-6.34199575E-06-2.90078868E-06 8.86083297E-09-1.50268880E-06
20  6-9.33852982E-05 1.81381969E-04 2.29442024E-06-1.11277277E-05-2.31518146E-04
20  7-7.52847047E-05 4.99701640E-05 4.15428001E-05-4.63036980E-06 5.46189607E-06
20  8-2.19388247E-06-1.86436892E-05-1.42192712E-06-1.85303894E-05 3.04672866E-05
20  9-1.50103660E-04 6.44203180E-05 2.15822610E-04 1.24788106E-04 3.03365782E-03
20 10 1.17688339E-03-1.72419823E-04 1.90427005E-05 4.27548213E-06 2.96506429E-06
20 11-7.24054642E-06-2.09763296E-05 5.93380634E-06 6.39481579E-06-1.96230364E-03
20 12-1.69288233E-03 3.07828447E-05 4.44966033E-05-7.10331577E-05 2.89578053E-04
20 13 2.42010515E-04 1.82464365E-04-3.03942529E-04 8.76685444E-05 1.54117429E-04
20 14 5.37379848E-04-5.78565239E-04 2.28311563E-02 3.49658793E-03-5.12835156E-03
20 15-3.05774354E-03-2.86267257E-05-3.74750577E-05 6.61017834E-05 7.89361351E-05
20 16-1.33409946E-04-1.30784482E-04 1.89696415E-04 1.59117300E-04-4.68922284E-06
20 17-8.46161629E-06-5.97867328E-06-5.26821643E-05 1.82428453E-05 1.39204800E-05
20 18 3.50524887E-05 2.39682284E-04-3.81631757E-04 7.64108253E-05-1.76379003E-04
20 19-1.31073143E-02-2.05340168E-03-3.25120362E-03-2.52794784E-03-3.74685551E-06
20 20 1.60855283E-05-1.23386727E-05 4.97043253E-06 1.03251531E-05 1.26483039E-05
20 21 8.59337117E-06-6.13156859E-05-1.32422565E-04-6.18282185E-04-4.65995767E-05
20 22-3.76055354E-05 2.24746250E-06-8.74869338E-08-2.83715729E-06-1.90326833E-05
20 23-4.33462939E-06 4.21500390E-07 1.30722625E-05-1.74913992E-05 3.73102911E-05
20 24-1.02240956E-04-4.21292455E-05 2.45021101E-03 1.37707024E-03-2.72594390E-03
20 25-9.17895196E-04-1.59360528E-08 1.26633860E-06-1.25040255E-06 4.23808572E-06
20 26 9.82244389E-07-2.89299182E-06-5.63276537E-06-4.25406453E-06 1.01695301E-06
20 27 2.68915074E-07 1.20946427E-06-5.51239999E-06-3.31477489E-06-9.73435063E-07
20 28-1.04927603E-05 1.26607790E-04 6.72986944E-05 3.39146024E-05-5.88228730E-05
20 29 5.96417719E-03 1.45633026E-03 3.89247445E-05-1.89607916E-04-7.94209482E-06
20 30 1.84323354E-06 6.09886127E-06-1.16218166E-06-3.98361493E-06-6.70986529E-07
20 31-1.66789113E-06 2.06711279E-05-1.12905234E-04 3.26594697E-04 7.57931802E-05
20 32 5.86956276E-05 3.62848367E-06 8.10746221E-07 2.19417481E-07 6.89022916E-05
20 33-1.57838073E-05-5.53214665E-07 2.68089229E-06-6.05250950E-04-2.53312945E-04
20 34-1.31868382E-04-2.80318006E-04-6.18341540E-03-5.99603198E-04-2.94173801E-04
20 35-1.67157192E-03-5.65056186E-06 4.53642132E-06 1.11414054E-06-1.50812418E-05
20 36-7.53753502E-06-6.76288669E-07 2.60219890E-06 1.94908370E-05 1.05530806E-05
20 37 5.58876003E-05-1.43273620E-06 1.58601949E-05-9.20679387E-05-6.94349532E-04
20 38-1.41543858E-05-1.29061374E-05 4.57165869E-07 9.54838543E-07-1.31426846E-06
20 39 1.49736577E-05-5.39730908E-07-3.71311732E-06 4.76646591E-06-1.58638280E-04
20 40-3.14298700E-06-6.80596434E-05-1.34142560E-05-3.84965401E-03 3.32557069E-07
20 41-8.08556472E-04 1.76770209E-04-5.92190336E-08-1.95158230E-06 2.01080134E-06
20 42-2.39170106E-06 1.59486311E-06 7.03651519E-07 2.16033967E-06-3.25508527E-06
20 43-6.84692739E-05-2.70000536E-04 3.42689418E-07 1.00011531E-06-3.22187806E-05
20 44 3.54404022E-04-1.20870442E-06 1.34559901E-05-7.67241107E-05-1.04511533E-04
20 45 4.70654141E-06 3.48947801E-06 1.51276712E-06 1.54098520E-06-9.95458901E-08
20 46 5.92476863E-06-3.68202368E-06 1.44897072E-06 2.79147144E-08-9.92384133E-06
20 47-3.60540834E-05 1.92082277E-05 6.60326110E-05 1.64048942E-05-2.08301954E-04
20 48 4.49965566E-04 1.58964079E-04-1.87626174E-06 2.78131083E-06-9.05049096E-07
20 49 1.70198543E-06 6.41091012E-07 1.07222500E-06 5.34661824E-06-2.93021025E-05
20 50-1.68911706E-04-5.65382919E-04 6.07005093E-07 5.38658621E-06-1.28491120E-05
20 51 5.07095680E-04 1.78235442E-06-2.21964925E-05 3.25188311E-05 8.65379306E-06
20 52 5.63358096E-01 4.66503949E-01-1.50161917E-04 1.06659146E-05 5.38105437E-05
20 53 4.79270075E-03 1.58529549E-04 3.48496652E-06-9.53511792E-05-3.61033443E-03
20 54 1.69842648E-04 5.30007375E-04-5.61401657E-04-1.03262391E-02-2.08087347E-04
20 55 1.34220227E-03-1.44069204E-03 3.50914609E-05 3.94686089E-05-7.45600698E-05
20 56-8.76681730E-05 1.14885460E-04 1.21640472E-04 3.62405654E-04 1.35028876E-04
20 57 5.86012430E-04 2.62305869E-04 3.58987029E-04 1.98074752E-04 3.64938320E-04
20 58-2.92756726E-04 3.65249116E-04 7.54162841E-05 1.19398771E-03 1.81181830E-03
20 59 2.57205711E-06 3.16827496E-06 1.23424952E-05 7.67461090E-06-2.41073387E-06
20 60-6.44633698E-06 1.14028576E-05 1.37529802E-06-1.18168105E-05-7.25074215E-05
20 61-6.13463298E-05 1.30219138E-05-8.13620380E-06-1.04141767E-03 1.50288150E-04
20 62-4.31754352E-04-3.00535820E-04 2.00464845E-06-5.82029164E-06 3.81564318E-06
20 63 2.96790363E-06 1.11634174E-05-1.94573324E-06-9.09003053E-08-2.15410335E-06
20 64-2.53119006E-06 1.17054646E-06 4.05457840E-06 2.43836132E-05 8.73067834E-06
20 65-1.15766555E-05-1.38168507E-05-7.66018000E-05-4.33742815E-05 7.02927405E-05
20 66 8.70675966E-05-9.65081720E-04-4.52923776E-05 2.42190118E-04 5.16221530E-05
20 67-3.88454506E-07 1.74542397E-06-1.35696947E-06 2.91433588E-06 1.82513715E-06
20 68-4.49800647E-06 7.14683273E-06 9.57625853E-06 2.23257144E-04-5.74253970E-05
20 69 3.21057954E-07-4.31869315E-05-1.83005692E-04 1.21913977E-04-5.10985749E-07
20 70-1.17459292E-06-8.74606069E-07 2.68137084E-07-1.73375309E-06 8.78475605E-06
20 71 4.37665969E-06 9.01500386E-07 4.95300345E-06-3.61822071E-05 1.04893932E-04
20 72 1.26783003E-05 9.28227639E-06 3.71390481E-04 5.95543865E-04-1.62049005E-04
20 73 2.33863521E-04 1.05016636E-06 3.20568974E-06-4.25585610E-06-1.72311267E-06
20 74-5.22382713E-06 1.13690984E-06 5.33351317E-07-6.26772309E-06 9.16904227E-05
20 75 4.56475995E-04-3.79598128E-07 2.76933606E-06 3.34582839E-05-1.14441358E-04
20 76 4.60022139E-08 1.76121091E-06-2.02287271E-06 4.72523671E-06-2.38226637E-06
20 77-1.42582043E-05 7.81286674E-06-2.34540584E-05 1.42226765E-05-1.41781811E-04
20 78-8.39370808E-05 1.38076183E-04 1.49719638E-05 1.11042623E-05-5.50610266E-04
20 79 1.54202931E-05-5.62127895E-05 8.38469537E-07-1.26638042E-06 4.27910881E-07
20 80 2.15351775E-06 6.26946826E-07 1.78312623E-06-2.88373987E-06-2.43918612E-06
20 81-4.76186422E-06 3.24911123E-06 3.05926704E-06 1.36841186E-05 2.72804638E-05
20 82-1.60161731E-05-1.85097340E-05-2.67849565E-04-3.96495656E-05-3.09646686E-05
20 83 2.12724804E-04-3.53027222E-03-8.31202020E-04 3.46705031E-04 1.01923329E-03
20 84-1.75332484E-06-8.37053492E-07 2.59037833E-06 4.79140373E-06-6.80210256E-06
20 85 2.75668456E-07 3.84155135E-07-7.05303102E-07 2.88091664E-06-1.24549315E-06
20 86 9.64357140E-07 6.47383243E-06-1.51602808E-05 5.90170936E-06-2.54393260E-06
20 87 8.76744088E-06 2.78618810E-05-4.41610644E-05-6.88415067E-05 1.43383368E-03
20 88-1.37466455E-05 3.72435913E-04-4.14923676E-04 3.83648768E-07-1.56502318E-06
20 89 1.18137441E-06-3.02704889E-07 2.85092523E-06 2.47446130E-06-8.96254939E-07
20 90-1.19111829E-05-7.19664525E-05-2.30585196E-04-1.15112064E-06-2.16604139E-06
20 91-7.98874568E-07-3.98178427E-08 1.01920562E-07 1.40775612E-05 1.36663078E-06
20 92-8.66446263E-07-7.44000415E-07-1.09803445E-04 6.57332089E-05-9.72844637E-05
20 93 7.71273446E-05 8.85048481E-04-3.59808665E-03-3.50732278E-04 6.53994657E-04
20 94-5.21358199E-06 2.76402247E-06 2.44955952E-06-4.85571589E-07-8.62858927E-07
20 95 2.85783670E-07-4.61021113E-08-2.45529154E-06 1.66385222E-06 3.82455248E-07
20 96 8.63634771E-08 2.80579148E-05-9.88046255E-06-3.12917232E-06-2.52959266E-06
20 97-2.11294843E-04 8.81501875E-05 5.44381291E-05 5.93990181E-05-2.30178823E-03
20 98 6.78761153E-04 7.65144741E-04-5.22369091E-05 4.64984482E-07-1.62971071E-07
20 99-3.02013411E-07-1.95051205E-06 2.06309741E-06 1.12292411E-06 8.25505254E-07
20100-6.55668108E-06-3.27397119E-05-2.17636550E-04-9.98740192E-07-1.61265755E-06
20101-1.01812692E-06-1.19718899E-06-7.05152650E-07 4.97580243E-06 4.45583205E-06
20102 5.99760153E-06 3.09987268E-06-2.25659204E-06-8.73899470E-05-9.23636825E-06
20103 2.20139614E-05 2.32047015E-03-6.65045103E-04 3.26366531E-04-1.04208976E-05
20104 1.93825667E-07 4.18810185E-07-6.12635852E-07-4.00917804E-06-7.64900838E-07
20105-1.33646234E-07 1.71714995E-06-1.50098204E-05 2.49298167E-05 1.15886038E-04
20106-2.15141826E-06 2.34136925E-05 4.66225406E-05 2.30165195E-04-6.20954163E-05
20107-5.14403147E-05 1.01189598E-06-6.23709324E-07 3.20979928E-07-2.57535250E-06
20108-3.61038322E-06 2.11930773E-06-1.08696933E-06 5.26448283E-05-3.43846398E-05
20109-1.81118380E-05-9.05459870E-06 2.90176976E-03-3.66563190E-04-3.82125422E-04
20110 1.04382174E-04 2.70553382E-06-1.50035790E-06-1.20517593E-06 8.64634295E-07
20111 2.52871058E-07 1.69205469E-06-6.87099822E-08-1.49914575E-06 4.27525037E-05
20112 1.07462491E-04 1.66734852E-06-8.12841969E-06 1.08295348E-04-1.00641112E-04
20113-1.18476522E-06 3.02766642E-06 7.31066774E-05 3.40933492E-05-4.29168137E-05
20114-3.48979688E-05 3.46558831E-06-7.62321284E-07-1.58626264E-06-1.68255568E-05
20115-1.21290761E-05 6.90132406E-06 6.23960457E-06 2.04223763E-04 4.27476775E-05
20116-1.19183149E-04-5.45004312E-05-4.34005756E-03-5.57498080E-04 1.03091724E-03
20117-5.24385228E-04 2.88539023E-06 1.51107424E-06-4.39646447E-06 1.89279799E-08
20118-2.72389330E-06-6.97512445E-07 9.74355179E-06-5.39462396E-05-2.56525923E-04
20119 6.38070405E-04 5.68679827E-06-3.59886673E-05 6.24450100E-05-5.82634119E-04
20120-3.59641114E-06 1.29175720E-05 1.30241882E-04-6.18038969E-05 3.45339632E-06
20121 1.86021448E-06 1.44509192E-06-2.87630078E-06 6.74301699E-08 7.42045360E-06
20122-7.93178068E-06 1.60951279E-05 1.30920489E-06 6.81415007E-05 8.99291156E-05
20123-2.55107229E-05 3.55821193E-06 2.23180387E-03 1.28427774E-04 5.92648136E-04
20124 1.07030515E-04-4.89745778E-07 1.57320235E-06-1.08345658E-06 2.95743395E-06
20125 3.10191017E-06-1.89014143E-06-9.39253205E-07 1.13625469E-05-6.25779838E-05
20126 2.50661957E-04 2.43230443E-06-2.10269840E-05-2.21121454E-05-3.45298681E-05
20127-1.51297991E-06 6.75145802E-06-1.02411209E-04-7.61413132E-05 8.37042805E-07
20128 3.10157150E-06 3.03397467E-06-1.87464046E-07 7.86460000E-07-2.89013858E-05
20129-8.41488433E-06-1.88374985E-06 1.89413491E-06 1.82757306E-04 5.78570945E-05
20130-3.31540216E-06 2.91976021E-05-3.52035099E-04 5.59120615E-04-5.14216761E-04
20131-1.90209884E-04-5.22599220E-07-2.27558854E-07 7.50158074E-07 6.29412418E-07
20132 3.21747194E-06-2.32580022E-06 1.19659394E-07 1.50779645E-06-1.84328268E-06
20133 2.56908089E-06-5.27510217E-07-1.54108157E-05 8.39289686E-06-1.26214575E-05
20134 3.74602906E-06 6.28565589E-05-5.07845500E-05 4.40556760E-05-1.78856707E-05
20135 1.07281113E-03-5.00498136E-05 4.27444851E-04-6.44238794E-05-1.31583073E-07
20136 1.20309317E-06-1.07151009E-06-1.09106462E-06-8.87471909E-08-9.04116364E-07
20137-7.83697881E-06 7.06354982E-05-1.98667178E-03-1.27740495E-03-5.12243922E-06
20138 3.83950487E-05 1.38959754E-04 5.21135598E-06
21  1-1.30775970E-07-1.53653178E-07-4.49451179E-08-9.03841184E-08 1.98987972E-07
21  2 6.75307510E-07-2.36677391E-08 3.10084912E-07-9.14674083E-07-1.66195738E-05
21  3 1.90428597E-06-2.48766559E-06 1.63144185E-05 1.22373988E-04-1.07979570E-04
21  4-2.74287598E-04-2.74304531E-05 3.00627740E-07-7.15831991E-08-2.29044541E-07
21  5 5.29690659E-08 3.97317908E-07 4.63262774E-07 8.31763424E-08-8.48957676E-08
21  6-1.17406914E-05-4.28280654E-05-7.44651242E-07 6.14957879E-06-1.14526383E-05
21  7 2.06873079E-05 9.69873419E-09-5.16572046E-08-1.70760396E-07 2.29547651E-07
21  8 7.43235566E-08 3.09498372E-07 1.57190747E-06-1.42545517E-06-4.65576251E-07
21  9 3.98697253E-05-2.20037372E-06-2.14747254E-05-1.77941816E-05 1.11922811E-03
21 10-8.47523290E-05-2.32448978E-04 1.97182400E-04-7.34960637E-07 5.65147848E-07
21 11 1.69812790E-07-3.01880064E-07-4.51632490E-07-8.02076606E-08-2.75087600E-07
21 12 2.78247903E-07 1.51604164E-06 1.60327954E-07 5.39568570E-09-6.11114100E-06
21 13-8.57243550E-06-7.06349298E-07 8.39080235E-07 3.79346398E-05 9.74324953E-05
21 14 1.13800551E-05 2.53640262E-05-2.77249443E-03 6.07517846E-04 5.53271137E-04
21 15-4.18550971E-04-2.01803684E-07-1.38689718E-06 1.58870087E-06 2.32694983E-07
21 16 1.18835003E-06-8.01924862E-07 6.91547009E-08 2.88258674E-07 1.77795260E-07
21 17 6.58542537E-07 5.50174521E-07-2.62109411E-06 3.54745209E-07-3.02329782E-06
21 18-2.75376129E-06 9.27175044E-06-2.56456830E-05 3.02935430E-05 3.29069624E-05
21 19 3.45522740E-03-6.37697741E-04 2.34614815E-04 1.02531448E-03-8.96666916E-07
21 20 8.81939696E-07 1.47272195E-08-7.09657814E-07-2.87993475E-07-1.88874790E-07
21 21-1.82605302E-07 4.42052197E-06 2.83354095E-05 7.22059779E-04 2.20906963E-09
21 22-3.49367115E-08-2.58634968E-07 1.85904982E-09-7.89555798E-08 1.25541075E-06
21 23 9.19345147E-07 1.70186626E-07 6.05882940E-07-2.82967067E-05-3.52925737E-06
21 24-2.03469330E-05 8.17969293E-06-2.14266831E-03-3.79200503E-05-1.56398222E-04
21 25 7.81758510E-04 1.83024629E-07-6.17532798E-09-1.76849301E-07-4.98296146E-07
21 26-1.72717765E-07 4.49520455E-07 3.31929547E-08 8.52482392E-08 1.11986469E-07
21 27 6.00824448E-08 2.54305089E-07-4.71553110E-07-5.68291799E-07-5.46989470E-07
21 28-9.52106221E-07-1.40092208E-07-1.98743816E-06 3.17693989E-06 1.23448661E-05
21 29-1.95440787E-04 8.95415739E-05-3.09298207E-04-1.87061822E-04-2.44878164E-07
21 30 4.08064794E-07-1.63186630E-07-3.34164813E-07 6.85272396E-07 4.94242151E-08
21 31 8.38966769E-08-1.01682847E-06 1.07232295E-05-1.74132451E-05 5.02880422E-08
21 32 2.12039141E-07 2.62866286E-07 1.61824467E-07 2.20114794E-07-1.86295217E-06
21 33-1.71225134E-06-1.24180722E-06-1.42480657E-06-1.66920347E-05 3.07325528E-06
21 34 1.23253040E-06 4.19015891E-06-1.43180996E-04 6.47290274E-05 7.23768485E-05
21 35-6.01085346E-05 4.31473878E-07-2.63493525E-07-1.67980353E-07 3.25744423E-07
21 36 9.68908757E-09 2.46364632E-07-7.57707787E-07 4.99741137E-06-4.65382509E-05
21 37-5.97038064E-05 1.06900781E-07-1.27655853E-06-9.56031294E-07 1.17842532E-05
21 38-2.40254052E-08 5.60050633E-08-4.82424598E-07 1.50470973E-07 4.58429325E-09
21 39-8.82645957E-07 1.76307197E-06-9.38008558E-07 8.22531196E-08-1.46435205E-06
21 40-1.04524094E-05 1.13898514E-06-1.70369355E-08 1.88618104E-04-1.29655241E-05
21 41 7.36940365E-05-8.80107843E-05-2.80583638E-07 2.46006215E-07 3.45774237E-08
21 42 4.03682572E-07-4.74627580E-07-3.13673537E-07-2.33713393E-07 2.15236246E-06
21 43 9.95496941E-06 1.15081056E-04-1.37979161E-07 6.47542936E-07 2.11187026E-06
21 44-5.79743200E-05 7.00221087E-07-5.45579064E-06 2.22793788E-05 1.18996873E-05
21 45 9.20025600E-08-6.53078028E-08-2.96891353E-07 2.63736406E-07 7.18515532E-08
21 46 1.03881404E-06 1.64665062E-06-1.16381651E-06-3.54284917E-07-6.05758317E-06
21 47-9.68227700E-06 1.52383100E-05-4.42380747E-06-4.40131335E-04-1.77322701E-05
21 48 3.64029273E-05 8.24435885E-05-4.02735782E-07 6.27201463E-07-2.24465681E-07
21 49-3.89142263E-08 4.10975202E-07 9.19853805E-09 7.20836212E-07-6.97051256E-06
21 50 2.62882145E-05 3.08629692E-05 5.79100543E-07-3.30566737E-06 6.50128984E-05
21 51 3.91777420E-05-2.74732842E-07 3.03437132E-06-9.75802182E-06-4.40540774E-05
21 52 6.20456582E-05 5.15796590E-05-9.15148033E-07 6.58522314E-08 1.34782024E-06
21 53-1.42795009E-06 4.29610173E-06-6.95956606E-08-6.63703123E-06 2.51423337E-06
21 54-2.18204583E-05 1.67921308E-06 1.46117043E-05 3.32739144E-04 7.56807673E-05
21 55-5.19980036E-07 1.91271356E-04 7.49218882E-07-1.32840389E-06 5.79185010E-07
21 56 3.47446827E-07-6.88035261E-08-4.27088309E-07-1.27915033E-06 1.28882955E-05
21 57-7.96076708E-05-4.59645424E-05-1.92483517E-08-3.09546565E-06 1.02815606E-05
21 58 1.06074591E-04 8.77407334E-07 1.47157361E-06-3.18129179E-05-9.14283221E-05
21 59 1.86269251E-08 1.13311997E-08 2.26301193E-07 3.25300217E-07-1.89467584E-07
21 60 3.11327321E-07-1.24159307E-06-1.31860078E-06 4.20630194E-07-4.23898926E-06
21 61 1.56288045E-05 4.11583120E-06 5.19038037E-06-4.76008857E-05-1.06641802E-04
21 62 2.42270612E-08 1.27912586E-04-4.57272940E-08 3.52471121E-07-3.06743827E-07
21 63 8.64704630E-08-6.57128738E-08-1.16697524E-07-1.33071963E-09-1.30220797E-08
21 64-2.71353962E-07 5.52930120E-08-6.16736954E-08 8.11393433E-09 1.25107910E-06
21 65-2.24996044E-07 3.42125305E-07 2.89955026E-06-3.70504810E-06-1.23018260E-06
21 66-9.01493352E-07 7.26425147E-06 1.91128516E-05-1.87232391E-05-1.89019343E-05
21 67 1.06125481E-07-1.24299125E-07 1.81736442E-08-1.27223566E-07 6.52544396E-08
21 68 1.60192866E-07 1.36662895E-06-8.49884088E-06 3.01644875E-05 1.94359928E-05
21 69-1.19873251E-07-1.73815966E-06-9.96860291E-06 5.47897108E-05-1.10816867E-04
21 70-9.10309881E-05 2.52424794E-06 8.09514525E-07 1.50613151E-06-1.58390948E-05
21 71-4.32043341E-06-2.78278327E-06-6.28358434E-06 3.45359373E-05 1.17774152E-05
21 72 8.63871932E-05 5.27504934E-06 3.15396329E-03-8.89301900E-04-5.18059057E-04
21 73-1.24947585E-03 4.75339793E-07-2.43796887E-08-4.50960104E-07 4.04833912E-06
21 74-2.92898204E-06-3.13013637E-06-1.64277593E-06 8.55693300E-07-2.32596090E-04
21 75 6.39530391E-05 9.36394548E-07-7.10561325E-07-1.21891724E-04-1.20397932E-06
21 76-1.02039261E-08-3.68273994E-07 2.05941190E-06 1.41974885E-06-2.49019841E-07
21 77 1.13405720E-05-9.52297751E-06-3.99645295E-06 1.92583632E-07-1.44496412E-04
21 78 5.09245052E-05-4.30779247E-05 6.42026666E-05-4.05090705E-03 7.22014030E-05
21 79-7.41792770E-04-5.01861538E-04-8.89589549E-07 6.32026621E-07 2.57562928E-07
21 80-1.33758653E-06 6.23568571E-07 1.75064736E-06-1.06272364E-05-7.22409439E-06
21 81 1.52208180E-06 5.15812047E-07-1.12933998E-06-3.29390902E-05-7.36970672E-07
21 82-9.12660088E-07 3.23315916E-06 2.24108827E-04-4.29142092E-05 7.66496992E-05
21 83-8.53172839E-05 8.01497319E-03 1.26621695E-03 7.41064863E-04 2.83062571E-04
21 84 1.37412770E-06 2.79246202E-06-4.16658972E-06 1.11280257E-06 1.49286791E-06
21 85-6.66819148E-07 2.34981671E-04 1.97584361E-04 1.95379820E-06-5.05591958E-06
21 86-2.94240941E-06-3.69754762E-05-1.56533331E-05-1.86556761E-05 1.79553043E-06
21 87-6.06640408E-05 8.74267896E-05 3.83365984E-05 1.50256405E-04-1.11716576E-02
21 88-2.55301302E-04-3.13498606E-03-6.67849719E-04-1.34703793E-05 1.12188429E-05
21 89 2.25153647E-06-8.09302115E-06 4.86661524E-06 1.20908309E-05 5.45329023E-06
21 90-2.77037318E-05-7.83544519E-05 6.55488487E-04-8.22060759E-03-6.87135832E-03
21 91 9.35192662E-05 6.08379852E-05-2.38195464E-05 2.32453097E-04 2.70753868E-04
21 92 2.28347950E-04-8.76907716E-05 2.08680564E-04 7.85244010E-04 8.39845841E-05
21 93-3.44174910E-05 1.61599089E-02 1.25027037E-02-4.35023126E-03-1.00466079E-03
21 94 7.47869373E-05-2.12584833E-05-5.35284541E-05 1.46127174E-04-5.46706875E-05
21 95-2.62317459E-05 2.99370298E-04 2.50817379E-04 2.42997436E-06-5.16919695E-06
21 96 6.11668244E-06-3.60380322E-05-1.59772783E-05-4.39093149E-06 4.46136711E-06
21 97-4.97744859E-05 3.46657224E-05-1.31440180E-04-7.37486580E-05-3.93993429E-03
21 98-1.49043661E-03-9.73343684E-04 1.75387448E-03-1.08142663E-05-2.05491339E-06
21 99 1.28691796E-05-8.05933470E-06 1.51027653E-06-6.39011164E-06 5.03075112E-06
21100-2.84459426E-05-6.46007059E-05 4.08504288E-04 1.02030798E-04 8.57886850E-05
21101 3.03125979E-06 4.12707655E-06-8.80567213E-07 1.86767643E-05-1.82186054E-05
21102-3.15848116E-05 8.19847107E-06-3.99309994E-04 2.30106129E-04-2.30530872E-04
21103 6.52815498E-05-3.85094058E-03 1.36030282E-03-1.28364971E-03 6.75377640E-04
21104 4.04380118E-06-8.93523118E-06 4.89143000E-06 6.00266450E-06-1.80887367E-06
21105 5.55339834E-06 9.75329283E-08 1.78785790E-07-1.30962222E-04-1.01972181E-03
21106-1.75660497E-06-3.11731015E-06-2.70961319E-04-3.97158788E-04 5.63306018E-01
21107 4.66464530E-01 4.80882908E-05 2.73031612E-05-1.36481837E-05 4.65648248E-03
21108 2.64241631E-05 3.05768431E-05-7.58504559E-06-2.88024428E-03 4.61914370E-04
21109 4.84999575E-04-1.91892895E-04-1.30807943E-02 1.27191210E-03 1.91433792E-03
21110-6.76844321E-04-3.65933360E-05-1.87499783E-05 5.53433143E-05-1.06575931E-04
21111 4.09041041E-05 3.71625983E-05 3.57693016E-04 1.51548385E-04 3.76870592E-04
21112-5.43122103E-05 3.61469914E-04 1.74207994E-04 2.23995361E-04 6.99921530E-04
21113 3.60084529E-04 1.38515425E-04 4.89569314E-04 1.46910208E-04-7.45006762E-04
21114-6.12608260E-04-5.59740989E-06 1.05012958E-05-3.31469631E-06-7.82999081E-05
21115-1.39464832E-05-3.81115429E-05 1.41418788E-05 4.98292554E-04 3.04442049E-04
21116-2.33358872E-05-3.70138076E-05 1.28429675E-02 1.59730085E-03-1.73287410E-03
21117 6.71514801E-04 1.78596025E-05-3.47483985E-06-1.43847626E-05-1.81244812E-05
21118 8.80670416E-07-4.64593137E-06 6.94394602E-07-1.71633487E-05 2.02445223E-04
21119-1.73588387E-03 8.24170085E-06-9.34204935E-05-1.51302522E-04 3.69942996E-04
21120 7.12279831E-06-7.72938918E-05-1.50194373E-04 2.12075038E-04 2.94325348E-05
21121 2.34156428E-05-6.84486401E-08 1.18759180E-06-6.98311355E-07 1.42763710E-05
21122 1.25012238E-06-6.10796100E-06 1.94308287E-06-1.46757374E-04-3.12134717E-06
21123-5.86039425E-05-4.84632974E-05-2.28109130E-03-5.20781431E-04-7.24549201E-04
21124-4.09050645E-04 1.24879058E-06-3.35586574E-06 2.10707516E-06-2.59742224E-07
21125 1.94864304E-07-1.57289566E-06-4.26134126E-07 6.12489556E-06-4.58854108E-05
21126-5.69605939E-04 1.68726058E-06-5.88051940E-06-4.14014850E-05 3.12971826E-04
21127 3.08850535E-06-1.18829140E-05-5.35280292E-05-1.82702461E-04-3.37969008E-08
21128-2.48720503E-07-1.65062113E-07 1.56209489E-07-5.29355826E-07 3.67774955E-06
21129 2.70263679E-06 6.88882499E-07 3.17675978E-06-3.96940334E-05-3.22036595E-05
21130 1.77760401E-05-3.10978299E-05-6.17014686E-04-1.23310054E-04 5.78060182E-05
21131-4.43339464E-05-2.11362566E-08 1.66976264E-07-1.45840007E-07 1.50702010E-06
21132-1.11524129E-06-3.36546815E-07-3.41192456E-08-4.32726126E-08 3.45725529E-07
21133 4.40907565E-07 1.20757700E-07-3.44847727E-07-9.59303360E-07-2.11691374E-06
21134-4.23162344E-07 1.36445624E-05 1.30411783E-05 1.36308443E-05-2.94700528E-06
21135-8.50808576E-05 3.41490474E-05-1.23398403E-04 2.95883858E-05-1.02145805E-07
21136 3.27890708E-07-2.25744903E-07 3.96170360E-07-2.91709549E-07-1.39576427E-07
21137 4.66762017E-07-1.08966843E-05 2.56825672E-04 4.68072468E-05 4.86342588E-07
21138-9.33601676E-06-1.73966172E-04 3.87999552E-04
22  1 7.42545855E-05 6.10817357E-05 1.61239423E-06 1.97398104E-06 1.40005347E-06
22  2 9.85359899E-06-5.75733023E-06-4.04988017E-06-2.98508082E-06 7.01440454E-05
22  3 7.62187447E-05 7.85949541E-05-5.68992447E-05-3.86301641E-03-1.21618374E-03
22  4-4.28621398E-04 2.15349098E-04 4.43768438E-06-7.30551688E-06 2.86783250E-06
22  5 3.11501217E-06-6.57458988E-07-1.81909159E-07-1.94935557E-07 5.25686845E-06
22  6 1.53445853E-04 4.98600784E-05-6.77663403E-07-1.37590866E-07 1.05235210E-04
22  7-5.14284541E-05 2.16438727E-07-4.62967849E-07-4.75575172E-08 2.70455324E-06
22  8 1.36007472E-08 2.77705665E-06 1.05285459E-08-1.01913867E-05-1.09804321E-06
22  9 1.07670066E-05 5.62512631E-05 1.47039109E-06-5.34496366E-06 2.96949654E-03
22 10-6.59598470E-04-4.59292796E-04 5.73342048E-04-8.91322205E-07 2.54596638E-06
22 11-1.65464417E-06-1.20703459E-06 5.46343927E-07-7.51994763E-07 8.78243206E-06
22 12 6.03451949E-06-4.80765169E-07 8.88723002E-07 5.42707048E-07 2.72757067E-05
22 13 2.89464942E-06 1.55354674E-06-4.89763526E-07-1.56334722E-04-1.89230640E-04
22 14-2.99411499E-05-7.84360537E-05-4.96335698E-03 5.36683970E-05 1.28306485E-03
22 15 2.55516998E-04 2.36148595E-06-1.21339019E-06-1.14809576E-06-1.86814921E-06
22 16-3.21561885E-06 1.71929906E-06-1.73938877E-04-1.45759095E-04-3.59796711E-06
22 17-2.82052799E-06 5.38638647E-06 2.55257913E-05 2.98254743E-06-1.64306329E-05
22 18-5.41566411E-07 1.74693220E-04 1.80217602E-04-6.33754814E-05 2.43202872E-05
22 19 8.84128383E-03 1.31186071E-03-2.06239000E-03 1.53595832E-03-3.08505705E-06
22 20 1.06560003E-05-7.57094322E-06-8.04230808E-06 7.96833068E-06 1.28852241E-05
22 21-4.91045450E-06 1.74505200E-05 1.74602517E-04-1.69107106E-03 7.16935516E-03
22 22 6.00352533E-03 3.78935218E-06 1.10811437E-04 2.72284230E-05-2.58778977E-04
22 23-7.96071646E-06 3.65999461E-04 3.82980432E-05-1.03561691E-04 2.18128094E-04
22 24 7.74166388E-04 4.85280652E-04-1.94174103E-02-1.52018281E-03 4.94301544E-03
22 25 7.40475180E-03 7.49787570E-05-1.68356636E-04 9.33778791E-05-8.18907935E-06
22 26 1.22436748E-05-6.98010173E-05-2.38102781E-04-1.99170727E-04 6.19753759E-06
22 27-3.94987861E-06 5.45386278E-06 2.87937754E-05-1.08943457E-06-9.83543175E-06
22 28-1.43346907E-05 1.19086393E-04-1.15686919E-04-1.37466013E-04 1.57122760E-04
22 29 4.71425390E-03 1.41902808E-03-6.76958419E-04-1.13483040E-03-1.16738214E-05
22 30 1.46472474E-05-2.97342599E-06 1.18045343E-05-2.56355994E-06 4.42432150E-06
22 31-2.26754582E-06-8.04215438E-06 1.11278442E-07-3.27474069E-05-7.27112412E-05
22 32-6.04608611E-05 7.87564202E-07 5.29729403E-06-2.22300719E-06-3.12488205E-05
22 33-2.37477361E-06-3.57143092E-05 1.47401051E-05 5.59800771E-04 1.42096870E-04
22 34 1.29889578E-05 3.20454880E-04 1.55767625E-03 1.01088161E-03-7.64330047E-05
22 35 7.74855773E-04-6.23264866E-06 5.11536260E-07 5.72111240E-06-4.06469629E-06
22 36 5.48274095E-06-8.99494786E-06 6.59688731E-07-1.66206687E-05 2.12713991E-04
22 37 7.59456156E-04 7.36196355E-07 6.38142132E-06 3.49121848E-04 2.16022781E-04
22 38-5.63319058E-01-4.66472202E-01 5.27686313E-05 2.50582874E-05 2.45676549E-05
22 39-4.70227058E-03-5.18355409E-05 6.34944834E-05-1.00617700E-05 3.21833077E-03
22 40 9.62772110E-05 8.02924616E-04 6.80153081E-05 1.31152037E-02 2.73422985E-04
22 41 2.41697709E-03 2.11903057E-05-7.26863760E-05 1.39213383E-04-6.65270069E-05
22 42-2.16495015E-06-2.20198574E-06 2.15258283E-05-3.59070111E-04-1.43537783E-04
22 43-4.16700520E-04-8.69785840E-05-3.64240998E-04-1.62920420E-04-2.53397706E-04
22 44-3.36474563E-04-3.60913426E-04-1.42416777E-04-4.54901050E-04-2.42864201E-04
22 45 8.36675443E-04 6.90950125E-04-6.09644990E-06-6.49157850E-07-1.14896909E-05
22 46 5.20704911E-05 1.79107929E-05-1.58518343E-05 2.20379877E-05-2.50203829E-04
22 47 2.36341289E-05 2.62248985E-05 1.42582666E-04-4.68885850E-03 7.24737351E-04
22 48-4.12136958E-04 8.14250225E-04 1.70968032E-05 2.95005899E-06-2.00468622E-05
22 49 1.47203798E-06-1.42403090E-05-9.88118559E-06-1.74255826E-06 2.84350847E-05
22 50 6.05122757E-05 7.45194919E-04-6.93752487E-06 9.24020782E-05 9.14000703E-05
22 51-4.20924840E-04-8.84617325E-06 6.85980149E-05 8.05958806E-05-2.20524804E-04
22 52-1.37823452E-05-1.05395699E-05 1.57774168E-07 3.45621380E-07-6.58655023E-07
22 53-1.34529814E-05-1.17531922E-06-8.99654432E-07 3.79399910E-06 1.27940126E-04
22 54-4.28010011E-05-5.32525801E-05 7.86377687E-05 6.16520029E-04-5.65551037E-04
22 55-2.71005284E-04-3.90950051E-06-3.10820021E-06 1.87775180E-06 1.23044840E-06
22 56 1.63335237E-06-1.00173317E-06-3.29557550E-06 1.71056870E-07-8.15388322E-06
22 57 1.07562438E-04 2.06255692E-04-6.70812961E-07 2.52930423E-06 1.26574979E-04
22 58-4.19844743E-04-1.82671998E-06 3.27269559E-06 2.04720387E-04 8.43501527E-04
22 59-5.90535853E-09-1.99927929E-07-7.28439728E-07 1.75343569E-07-1.07605695E-06
22 60 1.33335205E-06 5.11590818E-06 1.50745927E-06 5.00293180E-06 8.32150285E-06
22 61-4.62207710E-05 5.02556681E-06-5.25766987E-05 8.60835767E-04-2.42649679E-04
22 62-7.13307649E-05-1.58653406E-04 1.80551806E-07-1.44476306E-06 1.26421126E-06
22 63 2.00351763E-06 1.55330226E-06-3.07899115E-07 6.67092649E-08 5.08107569E-07
22 64-1.74989961E-07 4.39743483E-07 4.13753633E-08-5.42660459E-06 9.29398163E-07
22 65-1.49580891E-06 6.22670045E-07 2.68451533E-05-1.56859079E-06 8.35725960E-07
22 66-4.89125452E-07-6.12781436E-05 9.54769013E-06-1.60007548E-05 7.16661623E-06
22 67 2.20560034E-07-3.25032290E-07 1.04472256E-07 8.85602925E-08 8.52898442E-07
22 68 3.79469367E-07 2.64976807E-06-2.03704219E-05-9.11580558E-06-2.20040531E-04
22 69 2.15174327E-07 6.65833647E-06 1.33440999E-04-1.18759269E-04-7.36401239E-07
22 70-9.32564590E-07-2.12302947E-06 3.15785632E-07 3.96045973E-07 8.13642951E-06
22 71 9.41647347E-06-2.85235295E-06-2.89137082E-06-9.79582845E-05-7.74979778E-05
22 72 4.32038245E-05 4.33736672E-05-1.52840219E-03 5.70766873E-04 5.05216804E-04
22 73 2.29774796E-04 5.94451170E-07-1.54320645E-06 9.48755279E-07-4.32092308E-06
22 74 1.14483615E-06-4.14944288E-07 1.41264484E-07-1.05675531E-06-2.16019265E-04
22 75-1.08652279E-04 3.33972343E-07 4.27494257E-06-7.17989590E-05 3.55185847E-05
22 76 5.59498047E-08 2.58185122E-06-3.41199125E-06-3.14617281E-07 2.93530061E-06
22 77-3.01585746E-05 2.15459472E-05 3.17476968E-06-1.27677815E-05 3.25928245E-04
22 78-2.29544478E-04-6.20976631E-05 1.68083075E-04 6.33251526E-03-5.92015287E-04
22 79 2.03683523E-03 7.45868460E-05 5.15047260E-06 6.87401068E-07-5.83787366E-06
22 80 1.88096506E-06 3.51259200E-06 2.86375099E-06-8.85311860E-08 1.36617001E-06
22 81-3.39986218E-07-2.34718274E-07 1.64122660E-06-1.76321028E-05-5.58090979E-08
22 82 5.79881595E-07-9.28159762E-06 1.92375378E-04-1.12792218E-05 3.96981380E-05
22 83 1.41465213E-04-3.93407595E-03 2.03641062E-05-2.06353949E-03-1.01889707E-03
22 84 5.16992398E-07-2.13967668E-06 1.62268428E-06 2.09399278E-06 1.58394964E-06
22 85-1.72095359E-06-3.15200606E-08-5.47447949E-09-1.32500905E-06-5.14190219E-07
22 86 2.90152035E-07 5.22759960E-06 7.19063604E-06 3.87813469E-06 1.40505985E-07
22 87-4.49580261E-05-7.87442979E-07-5.16841124E-06-6.32473493E-05 1.98244093E-03
22 88-3.83390190E-04 3.82182438E-05 2.24513149E-05-1.97312066E-07 6.03494221E-07
22 89-4.06182154E-07-8.06006934E-07-7.10762045E-07 3.72508931E-07-1.14644190E-07
22 90-4.84223723E-06-5.53694656E-07-6.92367465E-05-2.53912471E-08 1.42795172E-07
22 91 6.79639551E-07-3.05029259E-08 5.44845865E-07-1.46017163E-06-4.73194119E-06
22 92-1.67358622E-06-3.64711152E-06 4.02821297E-05 5.09295657E-05 3.84218598E-05
22 93-9.40388895E-06 3.79098107E-04 1.44433083E-04-3.88574316E-04 4.77928676E-04
22 94 8.24121115E-07-2.35819688E-07-5.88301427E-07 5.27059612E-07-8.23931024E-07
22 95 1.16309235E-06 1.79426386E-07 1.38754750E-06 3.46061682E-07-8.43355084E-07
22 96 2.82094534E-07-1.63648348E-05-9.29743672E-07 5.57041634E-06 1.17798661E-06
22 97 8.05179394E-05-5.60141755E-05-7.59469652E-05-3.82477716E-05-1.58661588E-03
22 98 3.78709812E-04-9.90015253E-05 3.55259494E-05 5.64003365E-07-9.02774915E-07
22 99 3.38771549E-07 1.53195787E-06-3.30367164E-07 9.81781054E-07-1.14917478E-06
22100 1.15353820E-05 4.45768538E-05-5.65421417E-05 7.00539238E-08 8.58132863E-07
22101-4.09462259E-07 1.33228003E-07 1.48493796E-06-8.55133109E-06 3.96914565E-06
22102-1.10296857E-06-8.18616679E-06 2.19304442E-05-1.96752400E-05-5.90603860E-06
22103-8.41015761E-06-3.81789181E-04-9.71798270E-07-2.49421230E-04 4.65092822E-05
22104 1.63293166E-06-2.34413218E-07-1.39851844E-06 4.45097503E-07 1.09426907E-06
22105-4.34087402E-07-1.98293752E-07-2.70453257E-06-2.15187598E-05-2.14847968E-04
22106-5.46778157E-07-1.13968870E-06 3.75247091E-05 8.16369404E-05-5.76091080E-10
22107-1.04370697E-08-3.44064634E-07-1.73025558E-07 9.10421359E-08 1.55296317E-06
22108 2.12895383E-06 1.29261419E-06-5.15124279E-07-6.13048037E-05 2.50888922E-05
22109 1.32645809E-05-8.03072787E-06 8.14515995E-05-6.21165012E-05-3.06577940E-05
22110-3.80383314E-05-4.07388448E-07 6.59332852E-07-2.51944404E-07-7.22765496E-07
22111 4.75952789E-07 2.11710860E-07-3.04169502E-07 4.06755476E-06-2.39220267E-05
22112 2.86059570E-05 3.79415780E-07-2.04723501E-06-7.79785894E-06 2.15619488E-05
22113 9.11918174E-08 1.00598560E-06-1.27335592E-05 4.88386173E-05 7.38998176E-06
22114 5.86882289E-06-2.40357060E-07 7.12230338E-08-1.19807459E-06 3.19537397E-06
22115 1.50739141E-06-7.06096324E-07 5.48428739E-06-1.67282700E-05-1.80891068E-05
22116-1.07869552E-05-4.08116071E-05 2.78251743E-04 3.06015264E-04-1.51577037E-04
22117-2.74893501E-04-5.21679714E-07 3.93412084E-07 1.28267629E-07 5.36899463E-07
22118 8.55661932E-08-1.12767326E-06 7.20915014E-07-7.01957086E-06 4.08802705E-05
22119 1.42223729E-03 4.34536153E-07-4.43368597E-06-3.91604794E-05-3.43972879E-04
22120-8.99226214E-07 1.03005355E-05-8.16508712E-07 3.08781439E-05-2.39610863E-07
22121 1.15493936E-06-3.01445954E-08-8.92497828E-07-1.77556206E-07-1.44743013E-05
22122 2.11447232E-06 3.29882414E-06 1.91258770E-07 1.04627616E-04-2.39194224E-05
22123 5.06909613E-06-2.10092515E-06-1.10941583E-03-1.43596322E-04-1.93190260E-04
22124-3.59554171E-05 5.36258282E-07 2.24943506E-07-7.61201788E-07-1.21205559E-06
22125-1.02674657E-06-1.26100110E-06-1.42977066E-06 7.14443701E-06-1.59677469E-04
22126-1.37558297E-04 1.73547749E-06-1.24410438E-05-6.53850560E-06 4.08854593E-05
22127 4.26259673E-07-8.02836186E-06-2.86245030E-05 8.20474599E-05 6.09791676E-08
22128 5.90151708E-07-1.86621206E-06-3.14826840E-07 3.09141555E-07-5.54186486E-06
22129 8.61162214E-06 1.43029549E-06-1.33327472E-06 2.51335187E-05-4.63828748E-05
22130-7.73270171E-06 1.64890639E-06 2.22888126E-04 2.33860637E-04 6.90668243E-05
22131-9.85985700E-05-9.27276241E-08 4.06327499E-07-3.13599875E-07 1.49367639E-07
22132-1.04054153E-06 4.95186179E-07-8.57945942E-08-2.29724672E-07-4.53281972E-07
22133 3.73518521E-07 2.91449470E-07 1.99009480E-06-1.08465851E-06-3.29376468E-06
22134-2.55915338E-06-2.39978363E-05 7.72924736E-07 3.28803848E-05 7.90070042E-06
22135-1.18763170E-03-8.59411979E-04-2.91257521E-04-1.52635709E-04-1.68106818E-06
22136 1.32467886E-06 3.56389318E-07-1.14746787E-06 2.34403621E-07-1.93821832E-06
22137 7.02927983E-06-7.12892846E-05 3.50606312E-04-1.50407077E-03 1.76247204E-07
22138-1.58050977E-05 2.62903444E-05 6.21065619E-04
23  1 2.98947211E-07 5.40281559E-07-8.26329230E-07-4.03488870E-07-9.67728943E-07
23  2-2.57210971E-06 5.57092915E-06 2.45518678E-06 4.09321589E-06 4.95792217E-05
23  3-4.01977152E-05 3.83248266E-05-6.64431174E-05 2.03037701E-03 6.50476719E-04
23  4 3.60898551E-04 3.00743384E-05-1.48160488E-06 1.41064154E-06 7.09633465E-08
23  5 6.52314185E-07-1.89024167E-07-2.36720402E-06-2.73458742E-06 2.08627436E-05
23  6-6.00438837E-05-1.11893285E-04 2.16762746E-06-2.35150885E-05-7.06216582E-05
23  7 1.16261709E-04-2.27834264E-07-4.37565520E-07 9.67296227E-07-7.49894457E-07
23  8 4.37214945E-07 4.66815723E-06-8.68674672E-06 3.34546531E-06-2.42156755E-06
23  9-2.37875798E-04 4.16026191E-05 4.48603899E-05 8.05638582E-05-5.04126935E-03
23 10-9.87746879E-05 8.63036359E-04-6.24920088E-04 6.45452885E-06-3.71941254E-06
23 11-2.73511631E-06-4.94210151E-07 3.64911492E-07-1.96093951E-07 1.45821420E-06
23 12-3.97628421E-06-8.33053230E-06 2.30852940E-06 2.91744155E-07 6.52687433E-05
23 13 4.84210950E-05-1.23803686E-05-7.43679899E-06-4.70266789E-04-5.33978994E-04
23 14 7.17086584E-05-1.10820321E-05-8.15750427E-04-2.97531971E-03-9.95367662E-06
23 15 2.72248599E-03 2.54421613E-07 5.67750090E-06-5.93192252E-06-6.49977610E-06
23 16-4.24863843E-06 1.40067246E-06-4.00819880E-07-1.92160318E-06-1.93313365E-06
23 17-2.94377262E-06-2.90755566E-06 1.31507976E-05 5.70548457E-06 1.26472589E-05
23 18 1.73233247E-05 4.45985893E-05 6.16382154E-05 1.44974490E-05-1.58424106E-04
23 19-2.59792607E-03 1.79895781E-03 8.18528980E-04-9.03615396E-04 3.51242821E-06
23 20-1.44637963E-07-3.36779025E-06 6.76518916E-06 7.46121492E-07-8.53094910E-09
23 21-5.02317575E-07-8.38570703E-06-1.63072958E-04-5.72121200E-04 4.31919713E-08
23 22 2.73481806E-07 1.24502104E-06-1.09118210E-06 6.44035470E-08-7.37963627E-06
23 23-5.18120677E-06 7.37253352E-06-2.12235946E-06 8.24586955E-05 7.22804097E-05
23 24-5.98394196E-05 5.86642478E-06 4.99056895E-03 4.05171494E-04-2.98568089E-04
23 25-4.72970726E-04-4.88082076E-06 7.74282047E-07 4.10653871E-06 1.85776918E-06
23 26 1.05009812E-06 4.90523532E-08 1.36507946E-07 8.34842037E-08-2.99391649E-07
23 27-5.99559349E-07 8.39146505E-07-1.25327822E-06 2.87330130E-06 3.06207853E-06
23 28-4.65850079E-06 6.14130809E-05 4.94248948E-05-2.31680706E-05 1.33926832E-05
23 29-1.58351467E-03-4.99733014E-04 1.89406015E-04 4.96830495E-04 6.13655891E-07
23 30-2.57490414E-06 1.96124825E-06-2.13077024E-07-2.10196774E-07 8.44787122E-07
23 31 1.31733868E-07 3.40855063E-06-1.59098268E-05-6.88998785E-05-9.02248187E-08
23 32-1.60083632E-06 2.15926168E-07 2.59509039E-07-7.01295547E-07 1.84620278E-05
23 33 1.14521432E-06 3.17435007E-07 5.89261130E-06-8.27932427E-05-3.52309744E-05
23 34-3.50973750E-05-3.20972756E-05 2.79963745E-03 1.30473488E-04-2.39929958E-04
23 35 6.85311232E-04-5.03358165E-07-3.04168457E-08 5.33775010E-07-2.35403070E-06
23 36 1.53281602E-07-9.79456142E-07-1.56847501E-06 1.86327038E-05 1.51356888E-05
23 37 2.19939920E-04-5.61214558E-07 6.62866017E-06-5.78856134E-05 6.04282539E-06
23 38-7.28480876E-06-6.63433127E-06 1.33462073E-06 1.27838411E-06 1.60560301E-07
23 39 9.51416281E-06-4.60374235E-06-5.57955100E-06-1.06296202E-06-1.23528237E-04
23 40-6.75966046E-06-2.37603891E-05-1.71057933E-05-9.79923598E-04 1.60635958E-06
23 41-1.91623722E-04 3.51328338E-05-1.18339164E-06 2.66966337E-08 1.15669500E-06
23 42-1.63416051E-06-2.38577262E-07-9.21233609E-07-3.31136602E-07 6.63071520E-06
23 43-7.66488433E-06-4.18302538E-05-5.57649296E-07 4.62010310E-06 4.74626270E-06
23 44 6.29672837E-05-2.18156165E-06 1.55345038E-05-9.12695696E-06 5.89015096E-06
23 45 2.06874865E-06-9.61365131E-08 1.06892949E-06-1.68961107E-07-3.03760446E-06
23 46 2.44080211E-05-3.70464410E-06 2.21225850E-06 1.32546165E-05-2.53357681E-04
23 47-2.64508411E-05 1.26885421E-05-2.60828391E-05-1.98757924E-03 3.49832631E-05
23 48-1.93146785E-04 5.48955741E-04 5.34771543E-08 3.65812533E-07-4.19289687E-07
23 49 1.30447512E-06 2.11453994E-06-4.26566263E-07 2.29180988E-06-1.01863082E-05
23 50 2.49714490E-04 4.47880773E-05-2.36785867E-06 2.63546068E-05 2.09116819E-04
23 51-3.62961855E-04-2.03449788E-06 1.90414953E-05 9.13954051E-05 6.60062440E-05
23 52-4.34068439E-05-3.66693192E-05 3.94253218E-06 1.50344046E-06-1.39643731E-06
23 53 3.95860674E-06-1.58540019E-05-9.12637752E-06 1.15764147E-05 1.05697931E-04
23 54-4.54223904E-05-2.63980903E-05 7.12455515E-05 3.12006033E-03-1.42768623E-04
23 55-4.94156948E-04 2.78495643E-04-9.88432542E-06 7.84851664E-06 2.03580878E-06
23 56 4.21974329E-06-3.59143487E-06-3.07422688E-06 1.86806846E-06-3.05653991E-05
23 57 1.78355307E-04 3.40971869E-04 4.66341052E-07-7.72478647E-07 1.05278959E-04
23 58 3.37408200E-05-7.37814031E-06 2.46020522E-05 1.56920284E-04-6.45291976E-04
23 59-4.83332359E-07-2.49041093E-06-1.02010992E-06 1.43268190E-06 2.15408942E-07
23 60 2.33745382E-05 8.93455545E-06-7.32488494E-06 2.88646271E-06-1.04175014E-04
23 61-1.27502017E-04 4.68161586E-05-4.21497135E-05 1.20082482E-03 7.49293219E-04
23 62-3.97111108E-04-7.13302371E-04-2.88560185E-07-1.89975735E-06 2.18831754E-06
23 63 5.52282823E-07 3.55140477E-07 8.72690689E-07-1.05448102E-08-1.06135578E-07
23 64 3.58591262E-07-6.83624967E-07-7.24451892E-07 8.77669147E-07-1.31271143E-06
23 65 3.29787176E-06 3.28289854E-06-2.47528253E-05-1.17992015E-06-1.47815552E-05
23 66-2.02251330E-05-6.01316548E-05-6.59955718E-05 3.11736924E-05-8.87106107E-05
23 67-2.14623666E-07 3.37037263E-07-1.22413597E-07 4.98268047E-07-6.19908922E-07
23 68 1.12631029E-06-3.31110185E-07 6.10091081E-06 3.84919853E-04 1.91662448E-04
23 69-1.69292265E-06 3.46706308E-05 4.58147123E-05-3.76169242E-04-9.87373650E-05
23 70-8.47157561E-05-1.63996844E-06-3.16698925E-06 2.42954647E-06 4.02057781E-05
23 71 9.77117724E-06 2.19077519E-05-1.08562964E-05-4.29988909E-04 1.74640501E-04
23 72 2.99612239E-05 1.86020628E-04 3.14519232E-03-1.19961363E-04 8.06166780E-04
23 73-9.52597488E-04-1.71116905E-05 8.07841830E-06 9.03327217E-06-1.44356584E-06
23 74-3.53556949E-06-1.77870091E-05-1.39129262E-05 1.91671994E-04-2.40700293E-04
23 75-7.54035013E-04-3.51081828E-06 1.10972659E-05-9.54927739E-05 5.60097822E-04
23 76-2.25792805E-06 4.51418314E-06-3.15705918E-07 7.12895809E-06-2.08961476E-06
23 77-9.61406250E-05-7.44758528E-06-4.93426721E-05 1.55562464E-05 4.18349395E-04
23 78-1.17484062E-04 5.68772409E-04-5.85958451E-05-7.06903426E-03-2.22643043E-04
23 79-1.00612406E-03 1.14983107E-03 2.29541258E-06-3.06645791E-06 7.71045333E-07
23 80 1.80653936E-05-2.66213376E-06 4.96366151E-06-1.03049678E-05-1.02824377E-05
23 81-7.42427263E-08-5.55277825E-06 2.34560039E-06 2.10472558E-05 3.18307679E-06
23 82 3.10607425E-05-1.65711429E-05-1.90252692E-04 1.56204257E-04-5.80490756E-05
23 83-6.89103856E-05 7.67856730E-03 1.44465519E-05 5.88294809E-03 4.13635474E-03
23 84-1.21732366E-05 1.86142804E-05-6.44104381E-06 1.91438641E-06 6.14908796E-06
23 85 8.23079576E-06-1.72018653E-04-1.42823630E-04 4.57458810E-06 7.57485155E-06
23 86-5.84577441E-07-7.11660817E-06-3.87221852E-05-1.33557915E-06 1.15074562E-05
23 87 3.97326142E-04 4.13409832E-05 2.06470139E-04-7.39327837E-05 5.90565448E-04
23 88 4.88716167E-04 4.76611378E-04-1.32828140E-04 7.17813135E-06-9.93899972E-06
23 89 2.76086837E-06-5.74906289E-06-3.67081702E-06-5.53203222E-06 3.16389431E-06
23 90-6.71048991E-05 5.91657056E-05-3.50428905E-04 6.17492231E-03 5.18116899E-03
23 91 9.36309863E-05-6.11899784E-05 1.25173161E-05-2.35161136E-04 3.35373983E-04
23 92-2.10257374E-04 3.61894825E-05-8.20904558E-04 4.80728281E-04-1.34204992E-04
23 93-1.75465063E-05-1.21008493E-02 9.62777616E-03 6.96877321E-03-2.75076913E-03
23 94-9.08622677E-05 2.64287086E-05 6.44335592E-05 1.48574296E-04-3.15717336E-05
23 95 5.48070772E-06-1.97965766E-04-1.62537978E-04 2.79666423E-06 9.38053942E-06
23 96-5.11719274E-06-3.36627277E-05-3.23059814E-05-1.66050405E-05 2.52089369E-06
23 97 6.05453716E-04-7.31871911E-05 1.76512838E-04-1.68328870E-04 6.98054092E-03
23 98-6.98725400E-04-1.03843477E-04-1.66233269E-03 7.58881956E-06-2.22726619E-06
23 99-5.36155337E-06-6.42103968E-07 4.20171611E-06 7.34690424E-06-5.70663128E-07
23100-3.69065835E-05 6.33493158E-05 2.03246640E-04 4.50692688E-05 3.89746593E-05
23101 4.95278153E-07-1.70622607E-06 2.62427760E-07-4.34954940E-06 5.21141975E-06
23102-2.03076087E-06-4.51949660E-07 6.37231588E-05-2.19896268E-05-1.14201583E-04
23103 2.17611542E-05-1.30067459E-03-2.42042070E-05-3.22786070E-04 3.51269079E-05
23104-1.72250293E-06-6.85781815E-07 2.40828474E-06 1.82095929E-06 1.24138234E-06
23105-3.41302368E-07 2.97200449E-06-2.25889142E-05-1.16163185E-04-8.02623272E-05
23106-1.62354707E-06 3.02660861E-05 4.05597337E-05 1.44989054E-04-6.60612300E-04
23107-5.49406107E-04-5.49587914E-06-7.31317564E-06 2.46824881E-06 3.54455023E-05
23108-9.88325756E-06 2.05086288E-05-5.23357311E-06-5.37463409E-05 3.08408784E-05
23109-5.63488945E-05 1.66674847E-05-1.11778339E-02 1.70970557E-03 1.36476264E-03
23110-6.29425226E-04-9.19721331E-06-1.57419867E-06 1.07714120E-05-1.32297702E-05
23111 5.41622495E-06 6.13251184E-06-8.24279614E-06 6.17128912E-05 4.71950796E-05
23112-2.06549948E-04-3.11392045E-07-1.12785406E-05 5.57844606E-05 2.31318927E-05
23113-8.88745209E-06 6.36181728E-05 1.56964361E-05-5.75327521E-05-5.63321965E-01
23114-4.66469089E-01-7.11646954E-05-7.45639244E-05-4.69592844E-06-4.84038539E-03
23115 1.78500792E-04 4.38635992E-05-1.03173676E-05 3.70815841E-03 4.58236227E-05
23116-7.33738163E-04 2.09537662E-04 1.16480185E-02-5.39894559E-04-2.19144090E-03
23117 1.09083062E-03 3.77539938E-05 2.33361799E-05-6.10901738E-05-1.12724827E-04
23118 2.40436494E-05-1.61033046E-05-3.92080420E-04 1.99430977E-05-2.37038433E-03
23119-4.24619027E-03-3.59716950E-04-1.71004831E-04-4.92044695E-04 5.99709846E-04
23120-3.62192326E-04-1.68188277E-04-5.90079220E-04-1.16742303E-04 6.05006302E-06
23121 4.96052722E-06 6.91666967E-07-1.66547340E-06-9.60436256E-08 1.12715164E-06
23122-2.12841164E-06 3.29103446E-06-1.47909768E-06-4.52556161E-05-3.35258188E-05
23123-4.87207472E-05-1.03208073E-05 6.41211097E-03-1.02355668E-04 1.17124450E-03
23124 7.82252631E-04 1.85997004E-06-1.43979026E-06-4.20179777E-07-2.53062368E-06
23125-2.89620450E-07-2.22343396E-06 1.64354993E-06-1.37120418E-05-7.56851235E-05
23126 1.11747971E-04-1.27066177E-06 6.29882239E-06-5.64065379E-05-2.97657154E-05
23127 7.84109879E-08 7.21820412E-08-5.11664290E-06 2.74768181E-04-8.04277039E-07
23128 1.61186452E-07-1.92635896E-06-3.55195254E-06-5.90744344E-06-2.15389569E-05
23129 5.63328608E-06 6.08274546E-06 1.78165361E-05 2.54669320E-04 7.51938298E-06
23130 3.69924410E-05-1.25607103E-05-1.10025784E-03-2.51747366E-05-1.23120554E-04
23131-1.36901898E-04-3.11925180E-06 4.18188933E-06-1.06263753E-06-9.15586226E-07
23132-2.03918552E-06 3.38108470E-06-1.21381635E-07-1.59814809E-06-3.06975251E-06
23133-1.22114486E-06 1.15778271E-06 1.96569301E-05 1.61738480E-05 8.54289236E-06
23134-5.98947219E-06-9.94230483E-05-1.69512182E-04-4.22086994E-05 2.84256132E-05
23135 1.75060090E-04 3.58179264E-04-7.70640441E-05-4.63757280E-05-3.11445191E-06
23136 1.62825664E-06 1.48619528E-06-6.72895349E-06 1.84134607E-06 2.45331806E-08
23137 1.07395439E-05-7.04965364E-05-6.81466577E-04 1.57988358E-03-6.28225084E-06
23138 6.60177542E-05 1.27603776E-04-2.02384005E-04
24  1-8.99706470E-05-7.86067390E-05-2.46368417E-06 4.21153790E-06-2.41030468E-06
24  2 5.10223722E-05 1.07216139E-05-2.71318968E-05 1.69991397E-05-3.40062095E-04
24  3-1.51876737E-04-6.24358083E-05-1.08484788E-04-1.68200930E-03-2.71495415E-04
24  4-3.88089276E-04 1.89674239E-04 8.08218968E-06-3.70228990E-06-4.37989978E-06
24  5-2.07535349E-05 3.09276578E-06-1.25884628E-05-7.38797934E-06 1.46120435E-04
24  6 5.99713341E-05-3.81070864E-04-6.08403208E-06 2.55953038E-05-1.40614034E-04
24  7 3.91882885E-04-2.30751468E-06 5.30731757E-06 1.61454468E-06-1.03276142E-06
24  8 1.84855585E-06-1.10465773E-04-9.94800298E-06 2.16083180E-05-1.37016605E-05
24  9 6.34214191E-04 7.78860175E-05-3.47528406E-04 3.69817836E-04 5.46060532E-03
24 10 7.95015681E-04-5.37063910E-04 6.13929153E-04-7.73264469E-07 1.61568091E-05
24 11-1.53835446E-05 7.01200180E-06-3.38127974E-06 4.96681748E-06-9.20964651E-06
24 12-7.29244089E-06 1.31282214E-06 2.07811628E-06-6.72520740E-06 2.95288183E-07
24 13-2.01154887E-06-1.61481201E-05 3.37371516E-05 9.43767413E-05-1.02811035E-04
24 14-2.15553178E-04-2.70652703E-04 5.28525711E-03 2.45301018E-04-4.40225310E-03
24 15-1.37142624E-03-3.10112354E-06 4.36434977E-07 2.66468856E-06 1.62991735E-05
24 16-5.51716301E-06-1.65482229E-05-1.49991077E-04-1.20236230E-04 2.83257926E-06
24 17-1.12638413E-05 6.95530332E-06-5.02724333E-05-2.10447623E-05 4.26614261E-05
24 18-2.10036914E-06 6.39203632E-04 3.35655969E-04-3.49458644E-04 3.02529764E-04
24 19-2.72542281E-03-1.42246636E-03-3.11345379E-03-1.65884407E-03-5.30511987E-07
24 20-2.78662557E-06 3.31713755E-06-9.98798382E-06-1.69795143E-06 1.30688663E-05
24 21 8.40039141E-06-1.40979551E-04 3.66621070E-04-1.57371729E-03 5.82812300E-03
24 22 4.89839291E-03-2.62247688E-05-1.10512915E-05-1.06095675E-04-2.86863114E-04
24 23-1.35022311E-04-9.36074686E-05-3.84201315E-04-5.47465245E-04 6.10687088E-05
24 24 1.20663969E-04-3.40050715E-04-1.51204334E-02-1.03826572E-03-1.00684052E-02
24 25-3.56482635E-03 4.48218353E-05 9.96085392E-05-1.44430375E-04-1.40920895E-05
24 26-6.97199126E-05-5.17609620E-05-1.83403633E-04-1.48307632E-04 4.10184204E-06
24 27-1.17639812E-05 4.63740430E-06-5.77393031E-05 2.39599334E-06 4.33581507E-05
24 28 7.70228099E-06 7.73834345E-04 1.92898917E-04-1.74008267E-04 1.80544798E-04
24 29 1.44830117E-02 3.71112147E-03 5.03455177E-04-1.46569626E-04-1.59520964E-06
24 30 4.28437780E-06-2.68916816E-06 1.26381320E-05-6.86897656E-07 5.71326706E-06
24 31-1.14393947E-06-5.22431432E-05-1.47667540E-04 5.56382574E-04 3.84060675E-05
24 32 3.60873278E-05 4.80034813E-07 1.21783200E-06-3.03995154E-06-3.66177395E-05
24 33-3.40129537E-06-3.25331076E-06 1.04651076E-06 4.80520680E-04 1.70763971E-04
24 34 1.93534497E-04 1.80655148E-06-8.64282353E-03-7.00707241E-04 4.16530125E-04
24 35-1.85055175E-03 2.12880138E-06 4.12668049E-06-6.25548187E-06 2.94480749E-06
24 36 2.78990312E-06-1.58152937E-06 5.67355043E-06-6.60062323E-05 7.00868324E-05
24 37-3.88485501E-04-3.47026916E-06 3.27641051E-05 1.17249579E-04-3.76118941E-05
24 38-7.68365418E-04-6.36701497E-04 2.68717872E-06 8.95810599E-06 1.16863606E-07
24 39 1.73360558E-05-6.88315556E-06-4.97856027E-06 1.88183767E-05 2.73596126E-04
24 40 2.14259574E-05 1.76068659E-04-7.56483406E-05-1.00067305E-02 5.09311624E-04
24 41-2.38378608E-03-1.35957798E-04 1.50325216E-05-1.68617306E-05 1.82920903E-06
24 42-1.87714372E-06-1.65992861E-06-1.09011903E-05-1.18280596E-05 7.43700510E-05
24 43 2.21577959E-04-9.85343091E-04-9.06124731E-07-1.67972303E-05 5.15555950E-05
24 44 2.68215319E-04-1.16373175E-05 7.85930423E-05 1.11348658E-04-4.91593291E-05
24 45-5.63322097E-01-4.66473049E-01 1.04984641E-04-1.84322416E-05-5.35560607E-06
24 46-4.82797785E-03-9.34637085E-05-1.46597746E-05-5.66728166E-05 3.41756303E-03
24 47-4.81391983E-05 4.23953517E-05-7.41057529E-04 1.11260882E-02-1.07012792E-03
24 48 6.44227574E-04-1.84565273E-03-6.15264706E-05-6.15335621E-05 1.23060033E-04
24 49 1.42944508E-05 4.77670526E-05 3.50455388E-06-3.75035711E-04-1.24414854E-04
24 50-1.40188090E-04-5.60582023E-04-3.58568901E-04-1.35866846E-04-5.63637265E-04
24 51 5.93999787E-04-3.61827913E-04-1.59654664E-04-4.07383353E-04-5.70779272E-04
24 52 5.43329279E-06 5.42398931E-06 2.29527414E-08-1.28224745E-06-5.35468447E-07
24 53-9.56495393E-06 2.50650762E-06 8.20028892E-06-2.54843755E-06 8.22359913E-06
24 54 2.93871579E-05-2.56099150E-07 5.95690733E-05 7.85688533E-04-1.55457688E-04
24 55 2.74210433E-05 5.41935901E-04-2.86255766E-06-2.73664713E-06 5.59920479E-06
24 56-1.64624194E-06 1.78988707E-06 1.32916335E-06 2.38631959E-07-9.54857233E-06
24 57-1.31619792E-05-2.78382153E-05-1.48100527E-06 6.01195288E-06 5.05388163E-05
24 58 2.84880179E-04-5.17165539E-07 8.86911465E-06-1.93152650E-04 2.98623654E-04
24 59-7.54265094E-07 7.11281062E-07 7.52441376E-06 2.16062947E-06-3.01958352E-06
24 60-2.71552834E-05-2.38574716E-05-1.13434192E-06 8.69418914E-06 2.76033456E-04
24 61 4.03199622E-05-7.11324424E-05-4.48439761E-05 4.42943338E-04-4.56209016E-04
24 62 8.31527900E-05 1.62789900E-04-2.57812714E-06 2.08405952E-06 4.94067619E-07
24 63 9.21509276E-07-2.54701690E-06-2.86055026E-06-2.70736394E-07-3.01663045E-06
24 64-8.01840720E-07 5.05540526E-07 7.73263771E-08 3.52903032E-05 4.36764928E-06
24 65-7.27678542E-06 1.54400136E-06-2.08722402E-04-6.21666568E-06 1.12184713E-04
24 66 2.77982291E-05-3.93481952E-06 1.45244659E-04-1.46211098E-04-7.51666447E-05
24 67 7.62213132E-07-3.91382739E-06 3.15161425E-06-1.28144351E-06 3.71206044E-07
24 68-2.75847932E-06 8.27731537E-06-2.19292634E-05-1.38123184E-04-4.70234850E-06
24 69-4.12467801E-06 5.52566245E-05 6.47727450E-05 1.03388291E-04-6.35239758E-07
24 70-1.03363167E-06 5.38826268E-07 9.84569785E-07 6.57575200E-07 5.32762890E-06
24 71-2.72530509E-06-5.31377937E-06-2.80049062E-06 1.23946043E-05-2.91122268E-05
24 72 3.97139831E-05-2.66843558E-05-2.06636773E-03 1.17715639E-03 5.89012130E-04
24 73 7.26555921E-04 7.38322224E-07-2.63021599E-06 1.89189377E-06-3.34722343E-06
24 74 3.41325076E-07 1.60938301E-06 2.16458381E-06-2.16929685E-05 1.69114726E-05
24 75-6.90082678E-05-2.78775354E-07 1.03432113E-05 7.15751997E-05-3.24371495E-05
24 76 2.07460645E-06 1.30327653E-06 1.49948937E-06-2.44200875E-06 1.88463439E-06
24 77-8.99982364E-06-5.97832928E-06 1.39256997E-05-8.65039287E-06 3.03143150E-04
24 78-1.35488092E-04-1.81685119E-04 9.21191042E-05 6.52881623E-03-1.81244910E-04
24 79 1.28320411E-03-2.25958498E-04 8.66308295E-06-2.40202919E-06-6.26105376E-06
24 80-5.72989171E-07 1.34182347E-06 1.70241122E-07-2.97510164E-07-5.94659437E-07
24 81 1.88667079E-06-4.96092775E-07-3.82920982E-08 3.88481345E-06-1.01223613E-05
24 82 1.91546591E-07-1.05113624E-06 2.15374127E-05 7.78387008E-05 7.90629115E-05
24 83 1.05256653E-04-4.09420243E-03 5.18641510E-04 4.78455925E-04-1.05419892E-03
24 84 2.50965725E-06-3.44424627E-06 9.34589017E-07 1.58529127E-06 3.33206179E-07
24 85-7.75298673E-07 1.89178323E-07 3.75138399E-07-3.59078481E-07-4.80566819E-07
24 86 5.68627345E-07 1.22503958E-06 3.09136384E-06 3.59955286E-06-3.15149042E-06
24 87-6.34569315E-05 1.48159316E-05-3.87597980E-05-8.50737292E-06-1.97573974E-04
24 88 7.82679926E-04 1.00122246E-04 5.14838287E-04 4.86119436E-08-9.72816665E-07
24 89 9.24204722E-07 8.42160273E-07-4.15996848E-07 2.61822472E-07-9.48671753E-08
24 90 1.87928492E-06 9.83373593E-05-1.89274295E-05 4.69496381E-08 4.01957518E-07
24 91 1.55282344E-06-4.79894507E-07-1.27461889E-07-7.48611869E-06-8.50747312E-06
24 92 8.84421398E-07 1.12288147E-06 1.26736847E-04 2.25142887E-05 2.44495998E-05
24 93-6.63569153E-05 7.07776288E-04-1.38337652E-03 1.26121733E-03-9.47516012E-04
24 94 1.97795868E-06-4.84499503E-07-1.49345917E-06-8.71328506E-09 7.57566857E-08
24 95 1.05347326E-06 2.84391446E-07 1.41734024E-06 4.07833702E-07 1.46338260E-07
24 96 2.61105246E-07-1.58431084E-05-6.65913512E-07 8.99294104E-07-6.48792218E-08
24 97 1.06311338E-04-1.93324924E-05-2.73917730E-05-2.63237715E-05 8.84720735E-04
24 98 5.44114416E-04 4.37354813E-04-1.01391243E-03-1.35917923E-07 2.78950995E-07
24 99-1.43033072E-07 2.01461927E-06 2.97531271E-07-3.71505611E-08 2.74414185E-07
24100-2.90016080E-06 2.67222534E-05-3.03431213E-05 9.65665243E-08 9.43742521E-07
24101-3.37299362E-07-4.69526313E-07-2.87095443E-07-8.63415023E-06 2.99592135E-06
24102 1.66697111E-06 6.54703620E-07 3.45504593E-05-2.44926265E-05-1.76548317E-05
24103-2.51830710E-05-6.26229541E-04-7.23441943E-05-8.37815696E-05 1.50515581E-04
24104 4.06490482E-07-4.51843260E-07 4.53527780E-08 6.95108559E-07 7.89148410E-07
24105-1.15032252E-06-1.30769841E-07-1.75152166E-06 1.62815963E-05 2.78815446E-05
24106-2.10480646E-07 1.19175296E-06 2.91755157E-05 2.85078820E-05 9.06316030E-08
24107 5.93792753E-08-3.56439036E-07-3.25629664E-07-2.70595712E-07 2.22325363E-06
24108 2.28057892E-06 1.86461091E-06 1.24773162E-06-6.19738650E-05 3.72054591E-05
24109 7.43072945E-06-1.77142947E-07-3.06399827E-04 8.66441008E-05 1.27467143E-06
24110-2.67556870E-05-1.12182738E-06 1.28889252E-06-1.67065142E-07-1.75959067E-06
24111-4.77072287E-07-6.87201154E-07-1.18007975E-06 1.17061824E-05-5.43572827E-05
24112-5.21796002E-05 1.10631540E-06-8.53069363E-06 4.63426419E-05 1.57715059E-05
24113-4.29329784E-07 5.49519439E-06-1.37170830E-05 5.42556582E-05-1.64087203E-06
24114-3.14626205E-06 1.16336498E-06 1.17330709E-06 6.24892585E-07 2.12120096E-05
24115-5.46565666E-06-7.52362151E-06-2.08669949E-06-1.12153773E-04 1.63373871E-05
24116 6.64341157E-05 4.07894009E-05-3.79578581E-03-3.35526581E-04 5.49812119E-04
24117 1.18473499E-04-1.75038735E-06 2.60249252E-07 1.49013810E-06-1.10761437E-07
24118 4.32248059E-07 2.04957832E-06 9.51723162E-08-1.32943316E-06 1.19435582E-04
24119 1.48286755E-03-2.56677651E-06 2.63381808E-05 8.08295750E-06-1.40879228E-05
24120 1.00416787E-06-8.18387897E-06-1.52769408E-05-2.12361314E-04 2.83199364E-07
24121 1.14913869E-06 2.27479827E-08-1.27104038E-07-9.44379135E-07-1.25315337E-05
24122 3.25555563E-07 8.21530442E-07 4.61666848E-06 1.42535480E-04-2.43615436E-05
24123 7.05974284E-05 7.28804989E-06 1.18424100E-03 2.89246794E-05 4.01668983E-04
24124 2.27793783E-04-8.05976915E-07 1.81397417E-06-1.00799726E-06-1.77344331E-06
24125-1.91857923E-06 1.41840875E-06-8.71948332E-07 1.04208735E-06 1.73969851E-05
24126 4.56183449E-04 6.93563716E-07-4.13362969E-06 8.16241119E-05-4.82345416E-05
24127 8.48990463E-07-9.08217119E-06-3.25329859E-05-4.53080920E-05-1.36936981E-08
24128-2.31883090E-07-6.84344311E-07-8.16043955E-07-1.51383130E-07 3.32642743E-06
24129 3.35884023E-06 3.99004350E-06 1.11409350E-06-2.00400303E-05-1.73116353E-05
24130-3.37798444E-05-1.22834309E-05 2.24604980E-04 2.06518928E-04 4.68074575E-05
24131 7.58932661E-05-4.37892476E-08 3.15812009E-08 1.22080467E-08-3.34530839E-07
24132-7.66652481E-07-2.69156906E-07-6.52368837E-07-1.87971821E-06-1.97203956E-06
24133 1.33325276E-06 4.51547642E-07 1.68886037E-05 4.61672727E-06-7.53328807E-06
24134 3.07058225E-06-1.41617204E-04-4.07018691E-05-5.72273710E-06 1.57928432E-05
24135 3.76948762E-05-8.89488079E-04 2.44378253E-04-1.91380510E-04-6.09070078E-07
24136-1.95744396E-06 2.56651403E-06 4.27386064E-07-5.25891874E-07 9.22038290E-07
24137-1.69946953E-05 1.28052069E-04-5.28755912E-04 8.14503513E-04 6.49494594E-06
24138-6.61774562E-05 1.74002325E-04 1.49421770E-04
25  1 5.61271093E-03 9.40920537E-03-4.11985748E-03-2.15151173E-03 6.33794516E-04
25  2-2.28393752E-02-9.77385315E-03-8.51024743E-03 1.09072955E-03-1.52502686E-02
25  3-1.48174797E-03-1.18047293E-04 1.58582056E-03 9.62115624E-02 4.75219151E-02
25  4 5.65801337E-02 9.52019406E-03-1.75979317E-03-1.74488414E-04 1.93428159E-03
25  5-3.23959512E-03 8.60108740E-04 9.38561346E-04-3.22786322E-03-3.62789331E-03
25  6 1.21285170E-02-6.60670659E-04-2.31127940E-03-5.09753416E-04 3.66501296E-03
25  7-1.42185512E-02 2.87745486E-02 4.75331781E-02-1.25964369E-02-1.24490900E-02
25  8-1.70914591E-02-1.18384845E-01-2.41391152E-02-2.07299219E-02-2.41404108E-02
25  9-4.53617040E-02-7.75561778E-03 9.64150722E-03-1.37336717E-03-1.10687681E+00
25 10-1.33276311E-01 1.85875407E-01-5.42231641E-02 2.96792217E-03-2.23597971E-03
25 11-7.31942466E-04 4.90565515E-04-4.19534338E-03-1.03919971E-02 3.95445070E-02
25 12 6.51386572E-02-2.15234265E-02-3.47864333E-03-2.93490379E-02-1.64349927E-01
25 13-3.35515356E-02-8.78131392E-03-5.01734842E-02-6.23110875E-02 1.07446275E-02
25 14-5.50061718E-04-1.21852486E-02 2.46697905E-01-4.45860252E-01 1.38458890E-01
25 15 1.89688329E-01-4.52240818E-03 1.05059670E-02-5.98355880E-03 2.13560253E-03
25 16-1.57519710E-02-1.54439970E-03 8.24373594E-03 1.36946112E-02-1.43963054E-03
25 17-5.60443340E-03-3.59044699E-03-3.27200674E-02-4.25853433E-03-1.56637563E-02
25 18-7.51686858E-03-4.58078604E-02-1.80805183E-02-1.62837287E-03-3.77849544E-03
25 19 4.96362303E-01 3.27962492E-02 1.77208970E-01 8.44076481E-02 1.65944038E-03
25 20-3.73152069E-03 2.07208032E-03-2.01062606E-03-1.05592399E-04-3.30346889E-03
25 21-3.79036533E-03 1.12025727E-03 9.57080467E-03 8.71200732E-02 3.01831526E-03
25 22 4.97634015E-03-6.83882134E-04-1.98528429E-03 7.72337382E-04-1.18483343E-02
25 23-2.13663133E-03-3.55276971E-03 2.55837108E-03-1.08561176E-02 4.42388791E-03
25 24-1.01451832E-02-8.31483742E-04-3.21133406E-01-5.80561634E-02-2.48202556E-01
25 25-1.39490696E-01-7.63617331E-05 4.49591757E-04-3.73230024E-04-6.82342891E-04
25 26 4.22625580E-04 1.13838716E-03 2.44219457E-03 4.02619564E-03-1.65687235E-03
25 27-9.36997517E-04 5.85802630E-06-9.56587269E-03-2.14399456E-03-2.37736267E-03
25 28-2.70440526E-04-4.56225318E-03-2.53532885E-04-1.17249744E-03 5.80390527E-03
25 29 1.21094914E-01 7.25435746E-03 9.52760579E-02 3.90822838E-02 3.73570323E-04
25 30-6.06803715E-04 2.33233392E-04 1.76530925E-04 2.75787996E-04-2.95873977E-04
25 31-6.11244270E-04-1.57240392E-03 5.11827428E-03 2.33483624E-02 2.25669556E-03
25 32 3.79563227E-03-9.45342791E-04-4.01044942E-04-1.38416214E-03-9.63167678E-03
25 33-2.98295149E-03-1.71023647E-03-3.91656432E-03-1.56937592E-02-5.96502316E-03
25 34 6.74999771E-03 2.05288141E-03-9.15291592E-02-2.76902619E-02-3.25667387E-02
25 35-1.14874181E-02-7.91705846E-04 6.85878601E-04 1.05827246E-04-2.81033261E-04
25 36-8.53106170E-04-1.47458728E-04-8.83566313E-04-4.46542637E-03-6.54346314E-03
25 37 8.93927746E-03-8.56333680E-04 6.68106630E-04 5.29554792E-03-7.11401433E-03
25 38 4.79359265E-04 8.14999041E-04-5.45954259E-05-3.63149599E-04-1.35633542E-05
25 39-1.81063969E-03-7.31708311E-05-1.49480393E-03-4.01024741E-05-8.68858199E-03
25 40-1.66991478E-03-3.78055888E-03 9.39805867E-05-1.74307668E-01-4.30153570E-03
25 41-2.44773902E-02-1.27554393E-02 2.48374941E-04-4.99735263E-04 2.51360322E-04
25 42-1.38136833E-04-3.82631855E-05-5.14390044E-05-2.36703441E-04-1.66036780E-04
25 43-8.78566026E-04 9.30168793E-03-3.08171418E-04 3.24775979E-04-6.23347921E-03
25 44-6.06408810E-03-1.92937140E-04-7.85793769E-05-4.03797990E-03-1.39863155E-03
25 45 1.69162425E-03 2.82362923E-03-2.96318220E-04-8.91549204E-04 7.92245047E-04
25 46-6.95104161E-03-5.56398736E-04-2.27625115E-03 2.02978334E-03-3.63090541E-04
25 47-9.12742273E-03 3.04357818E-03 4.49227157E-03 3.09469500E-01-1.70196365E-02
25 48 3.02079117E-02-7.60081727E-02 3.44583785E-05 2.10416360E-05-5.55000145E-05
25 49-2.92873261E-04 1.74256902E-04 3.72696371E-04-2.85187589E-03-4.90895296E-03
25 50-1.53475023E-02-1.75801139E-03-9.92180837E-04 5.79205227E-04-4.15020387E-04
25 51 3.29327383E-02-1.90472994E-04-3.12133869E-03-2.15667069E-03-1.27697119E-03
25 52 8.36209894E-03 1.39100053E-02 2.09756788E-03 3.05635036E-03-7.36362989E-03
25 53-3.27658440E-02 5.91107840E-03 7.43151495E-03-1.53437274E-02-4.18371773E-02
25 54 1.63262821E-03 6.81004628E-03-1.45779613E-02 1.85687372E-01-5.04916121E-04
25 55-2.52382896E-02 2.83129317E-02 1.39036707E-03 6.47688650E-04-2.03805572E-03
25 56-1.41601442E-03 3.25646695E-03 2.98579535E-03-4.40933988E-03-3.49016197E-03
25 57 1.14873813E-02 4.88432410E-03-3.26780228E-03-6.50490131E-04-8.66662261E-03
25 58 5.70003038E-03-4.18591116E-03-4.67975478E-03 2.77030856E-02-1.33097390E-02
25 59 8.02375939E-02 1.34046055E-01 2.29465062E-02 2.50886552E-05 2.29459258E-02
25 60-3.80188939E-01 4.07436313E-02-1.25306063E-06 4.09431616E-02-3.36475680E-01
25 61 1.87668434E-02 2.27782057E-03 1.83009026E-02 1.65128019E-01 9.19316638E-03
25 62-2.30378949E-02-3.56549527E-02-2.04526872E-03 4.34141032E-03-2.29614160E-03
25 63 8.64251363E-04-7.78015482E-03-4.49347189E-04 6.38389047E-02 1.06572626E-01
25 64-9.78873675E-03 2.04463399E-02 5.61217876E-03-2.97496122E-01-2.28056800E-02
25 65 3.97392396E-02 6.87697114E-03-2.70383990E-01-1.56534442E-02 2.86929808E-02
25 66 5.83490619E-03 1.43154827E-01 1.62193624E-02-3.18035019E-02 1.56266082E-03
25 67-8.02377068E-04-1.59444580E-04 9.61821647E-04 3.70949048E-03-6.27468543E-03
25 68-2.80366212E-03-5.31400923E-02-2.19046679E-02-3.30780276E-02 2.49787949E-02
25 69-1.12675971E-02-1.29565856E-02 1.02026848E-02-2.84792167E-02 1.46201531E-03
25 70 2.46517589E-03 6.43504632E-04 6.11428409E-04 7.96111518E-04-6.08480154E-03
25 71 2.48679935E-03 1.98855202E-03 1.98977827E-03-6.01811964E-03 1.18941130E-03
25 72 6.53101777E-04 1.16129272E-03 1.35929175E-01-5.24443874E-02-3.31350887E-02
25 73-3.29442326E-02 2.27531906E-04-3.86439868E-05-1.88887919E-04-4.71567946E-04
25 74-5.85976806E-04-6.97048875E-04-1.10746960E-03 3.90454121E-04 2.48002110E-03
25 75-6.35614978E-03-6.41097533E-04-8.65877075E-05 3.88874620E-04 1.44122073E-03
25 76 7.16723806E-03 1.18751303E-02 6.94780592E-03 8.57781625E-05 2.75583614E-04
25 77-3.04499317E-02 1.11613383E-02 1.60402349E-04 1.15394803E-03-1.23632559E-02
25 78 1.01573224E-04 5.81733289E-03-4.25215154E-04-3.50353554E-01-7.20074374E-03
25 79-1.20108430E-01-2.94688262E-03-3.46811701E-03 1.69115180E-03 1.77696521E-03
25 80-3.69088052E-04 4.97524110E-04 6.05996567E-04 5.08106846E-03 8.42227025E-03
25 81 3.36636690E-03-1.70846511E-03 1.14288638E-03-2.15497481E-02 6.92922949E-03
25 82-3.15859426E-03 5.01780768E-04-8.73121408E-03 2.60141352E-03 5.64661619E-04
25 83-1.31131577E-03 5.37404740E-02 1.55719390E-02 1.23440415E-01 1.00048133E-01
25 84-2.30798955E-04 7.59568576E-04-5.28769621E-04 1.34674160E-03-7.86876783E-04
25 85 1.17240261E-03 1.06664941E-03 1.74371541E-03 8.29552901E-04 1.70911752E-04
25 86-1.35824485E-04-3.67735780E-03 1.85285762E-03 8.73683755E-04-1.75884897E-04
25 87-8.68440850E-03 2.41788238E-03 1.68365229E-03-9.92780438E-04 1.57299022E-02
25 88-3.56777573E-02-3.45208747E-02 3.16740266E-03-5.01607613E-04 2.30802867E-04
25 89 2.70804746E-04-5.69106664E-04 6.35905719E-05-2.76995703E-05-4.42289362E-04
25 90-3.96031972E-04-2.81517287E-03 1.26320456E-02 4.52190723E-04 7.40915442E-04
25 91 9.40274161E-05 3.16901115E-04 4.78838819E-05-1.59142012E-03 5.26384993E-04
25 92 3.91593402E-04-1.47008138E-04-4.45074145E-03 6.60982654E-04-9.10924717E-04
25 93 2.76883847E-03-4.70442291E-02 7.70970549E-02 1.77438907E-02 2.34762070E-03
25 94-1.11590684E-05-5.24187943E-05 6.35778627E-05 6.99642856E-05-7.72439917E-05
25 95-9.46561767E-05 4.57482853E-04 7.39620661E-04 2.32254042E-04 1.42514945E-04
25 96 1.94876199E-04-1.41759786E-03 4.66335355E-04 4.03520914E-04 2.21511888E-04
25 97-4.61094531E-03-1.67640055E-05 7.67830194E-04 8.41402164E-04 3.44291293E-02
25 98-3.89683846E-02-2.20871001E-02 2.33599724E-02-8.85325692E-05-2.04518917E-05
25 99 1.08984461E-04-1.78924606E-04 1.42037363E-04 5.86479716E-05-1.30495495E-04
25100-2.04695737E-04 1.68742110E-03 9.13351878E-03 3.58917427E-04 6.09829278E-04
25101 2.48968056E-04-1.06352659E-04 9.82809674E-05-1.77606987E-03 6.98606368E-04
25102-1.60082734E-04 7.11056190E-05 4.14584820E-04-2.95102129E-03-3.63941748E-04
25103 1.38236299E-03-1.35552917E-02 1.80912594E-02 1.40104344E-02-1.62996343E-04
25104-2.61347169E-05 1.10631100E-04-8.44963834E-05-5.36001459E-06-6.63022358E-05
25105 1.98992679E-05-8.40536921E-05-1.60874515E-03 2.35069355E-03 1.16227870E-02
25106-1.78219762E-04 6.31426901E-04-7.17264225E-06-1.39032181E-02 7.26385554E-05
25107 1.28972976E-04 5.19996876E-05 5.73146678E-05-4.29754422E-06-4.04137317E-04
25108 8.95984720E-05 1.88370244E-05-5.33580970E-05 1.23418099E-03-8.76586850E-04
25109 4.84209127E-04-2.44739176E-04-9.12132514E-03-1.14759722E-02-2.66953441E-03
25110-4.22508629E-03 4.29323852E-05-4.44401136E-05 1.50772834E-06-2.29643864E-05
25111 3.85391793E-05 5.74263863E-05-6.83007128E-05 1.55247206E-04-3.25499834E-03
25112-2.33711919E-03-3.88647041E-05 3.19908893E-05-1.70882881E-03 8.31936208E-03
25113-4.94636223E-05 2.62053771E-05-3.02931819E-03 6.99677634E-03 3.71513202E-04
25114 6.68063254E-04 2.41934498E-04 2.62118012E-04-7.44829458E-05-2.82995470E-03
25115-7.18334743E-05 6.10722155E-04 1.44700386E-04 7.75775513E-03-7.95922238E-04
25116-3.68671914E-03-1.04759960E-03 2.93942801E-02-8.97019735E-03-9.62082739E-04
25117 1.15135471E-02 1.86640338E-04-5.72681456E-05-1.29372193E-04 1.34207464E-04
25118-7.77073775E-05-1.83679933E-04-7.01295990E-04-3.93184822E-03 1.88917919E-03
25119 7.47003436E-02-4.47295020E-05-1.65684912E-03 2.16295428E-03-1.49725933E-03
25120-1.68303137E-04 2.35968757E-04-1.63073424E-03-2.55111335E-02 1.11045721E-03
25121 1.83191992E-03 3.51777475E-04-9.40353693E-04-4.04645472E-04-4.14059413E-03
25122 3.40739630E-04-1.91025204E-03-1.02841644E-03-4.11355300E-03 1.50290888E-03
25123-2.20613345E-03 9.10772140E-04 1.26408549E-01-1.58687441E-02 1.90853291E-02
25124 5.36936886E-03 2.92754346E-04-4.71338611E-04 1.78584265E-04 8.88391290E-05
25125 2.33820897E-04-5.26196515E-04-5.84303187E-04-5.97683557E-04 3.89427395E-03
25126-1.49754946E-02-4.65255921E-04-4.54523365E-04 3.88410960E-04 1.21136928E-02
25127-5.66602352E-04-1.50040696E-04 3.15851553E-03-2.94294617E-03 8.93062006E-03
25128 1.49383231E-02-2.34780803E-03 1.76362593E-03-2.28910082E-03-4.27790814E-02
25129-4.50318963E-03 3.05842561E-03-4.20984115E-03-3.36607449E-02-8.55525963E-04
25130 2.24508845E-03-1.03690732E-03 2.12957885E-02-9.23003315E-03-1.16663963E-02
25131 1.64499773E-04-2.00260977E-04 2.05492015E-04-5.23103819E-06 6.13946470E-04
25132-6.43693133E-04 5.24218325E-04 1.86209177E-02 3.10774464E-02-2.91245072E-03
25133-5.19522364E-03 1.92504177E-03-8.67150823E-02-4.79476920E-03-1.12156872E-02
25134 4.03092806E-03-7.84426511E-02-4.05985193E-03-5.76479384E-03 2.36606754E-03
25135 1.28516759E-01 4.06909479E-03 3.11314969E-02-1.26242758E-02-8.48770042E-04
25136-9.29098116E-04 1.77786816E-03 8.84355074E-04-6.12746379E-05 1.07187717E-03
25137-1.74435357E-02-7.09334069E-03-8.50736741E-02-6.77362471E-02-3.04842284E-03
25138-1.27473759E-03 6.11647742E-03-3.59525124E-02
26  1 1.63303433E-03 2.75661018E-03-1.10539085E-03-7.97905324E-04 1.05728738E-04
26  2-6.85436963E-03-3.04526914E-03-2.64827010E-03 4.19435563E-04-7.01533586E-03
26  3-2.44813460E-03-8.31488569E-04-1.68938400E-03 1.45487707E-01 4.05544671E-02
26  4 9.10349057E-03 6.69436554E-03-5.81824718E-04 4.28859132E-05 5.38938805E-04
26  5-1.01394638E-03 1.69789468E-04 2.22604429E-04-9.88021774E-04-3.10442832E-04
26  6 2.78344729E-03-1.19976118E-02-6.90631757E-04-7.17179960E-04 1.58436410E-03
26  7 8.21084842E-03 8.48356751E-03 1.40043807E-02-3.06820166E-03-4.88228276E-03
26  8-5.71182522E-03-3.51483251E-02-5.48892535E-03-8.25175462E-03-8.61682047E-03
26  9-1.53653641E-02-2.80374562E-03-1.69794941E-03 6.13808530E-03-2.53020506E-01
26 10-1.05834355E-02 6.63283983E-02-3.58854973E-02 1.68702334E-03-8.11456421E-04
26 11-8.75566921E-04-6.43914292E-04-1.43238290E-03-3.43110184E-03 5.78909342E-03
26 12 9.49516626E-03-1.78337014E-03-1.30612992E-03-4.08081434E-03-2.25211648E-02
26 13-1.83022188E-03-3.94422477E-03-7.27319417E-03-2.27784233E-02-2.11518333E-03
26 14 1.47990445E-02-8.34332670E-03 2.40087493E-01 1.96229281E-02-4.19798030E-02
26 15 6.53991642E-03-8.78413796E-04 1.17978430E-03-3.01370501E-04 9.95654631E-04
26 16-1.87925228E-03-5.14000564E-04 9.04234964E-04 1.50770564E-03 2.54082554E-04
26 17-8.97410809E-04-3.40355455E-04-3.54336320E-03-1.25134864E-04-1.98976784E-03
26 18-1.26653248E-03-5.79923871E-03-2.39092053E-03 1.96825308E-03 7.48212500E-03
26 19-9.02894508E-02 1.39401284E-03-2.44415106E-02 9.66292908E-02-6.94172435E-06
26 20-4.25985167E-04 4.32926891E-04-1.10968559E-04-2.84567504E-04-3.05660989E-04
26 21-1.09639159E-05-4.53396976E-04-1.38466498E-03 4.72521246E-02 2.86103938E-04
26 22 4.56437937E-04 1.34612227E-04-3.23694449E-04 1.69544199E-04-3.97167906E-04
26 23-1.64448369E-04-5.28034568E-04 4.00557639E-04-1.30142419E-02-2.03511558E-03
26 24-5.55050666E-03 1.97564849E-03-3.38745991E-02-5.05077374E-02-3.97773981E-02
26 25 9.29899681E-03-1.56014315E-04 1.26737395E-04 2.92769202E-05-8.14227035E-05
26 26 4.95975303E-05 2.33964362E-04 4.95912248E-04 8.28872750E-04-2.35638015E-04
26 27-2.03770305E-04-1.90199741E-05-2.01931873E-03-5.25413995E-04-1.03594940E-03
26 28-1.30609359E-04-2.13323625E-03 2.37782012E-03 1.17603875E-03 2.72651403E-03
26 29-1.43898541E-01-2.89246654E-02 1.03797021E-02-7.29652922E-05 1.16393313E-04
26 30-2.28581740E-04 1.12188427E-04-7.02710483E-05 1.83630850E-04-1.01895486E-04
26 31-1.91343919E-04 3.92419340E-04 2.56497227E-03 6.85352359E-03 3.96033709E-04
26 32 6.99349170E-04-1.33637568E-04-9.33614340E-05-2.51001910E-04-2.39404505E-03
26 33-6.35546932E-04-3.87282780E-04-7.75853786E-04 1.73455647E-04 1.18384546E-03
26 34-8.43908950E-04 9.24350236E-04 2.26291897E-01 4.38750758E-02 4.43579503E-03
26 35 4.36836357E-02 6.27184387E-05-1.29037762E-05-4.98146625E-05-1.11749183E-04
26 36-8.61724329E-05-8.77845946E-06-2.17855655E-04-2.90543314E-04-5.98332680E-03
26 37 7.57907627E-03-9.26300422E-05-4.65028327E-04-5.03055106E-03 8.79781831E-03
26 38-1.13521860E-05-6.44958310E-07 9.53617302E-05-1.62085313E-05 7.90870108E-05
26 39-1.86288732E-04-7.51657955E-05-1.07666168E-04-3.17141158E-04 7.38114354E-05
26 40 6.42793203E-04-5.18831710E-04 1.43441718E-03-6.01651889E-02 9.90492958E-04
26 41-2.36343580E-02 2.85942143E-03 5.98580211E-06-1.75440778E-05 1.15582757E-05
26 42-2.21569150E-05-1.29038233E-05-6.45209747E-06 8.25740038E-05-1.81144533E-04
26 43 1.31403605E-03-6.39768096E-03-1.13063358E-05-1.02475662E-04 3.23596849E-03
26 44-3.05787725E-03 1.51356021E-05-2.50665804E-04-2.58422128E-04-7.41188220E-03
26 45-7.68172430E-05-1.01690459E-04 3.73704550E-04-2.23034869E-04 4.17011927E-05
26 46 1.83876910E-04 4.75674208E-06-5.35060088E-04 3.28661081E-04-3.26529393E-03
26 47-1.88172187E-03 3.37843928E-03-1.99644690E-03-3.27549322E-03 8.58117634E-03
26 48-3.13363227E-03-2.17875445E-03-1.04224572E-04 6.43238509E-05 3.99007213E-05
26 49-1.99560032E-05-6.24169569E-05 1.99214270E-04-5.60884007E-05-2.32456600E-03
26 50 1.10294271E-03 1.71455626E-02 6.29183515E-04 3.21631516E-03 6.57268117E-03
26 51-3.31844282E-03-5.47508477E-05 5.07923795E-04 2.21106738E-03 2.24807254E-03
26 52 1.07873582E-03 1.73320515E-03 6.60879578E-04 2.62892830E-04-1.10496435E-03
26 53-2.69371845E-03 1.16569404E-03 4.17047230E-04-2.02311919E-03-1.87663359E-02
26 54 1.74047827E-03 4.92944993E-03-6.65456462E-03-1.96128620E-03 5.62625060E-03
26 55-1.06443864E-03-9.65006592E-03 2.50237835E-05 2.99185128E-04-3.24208912E-04
26 56-9.23163565E-05 6.99405635E-04 4.30287912E-04-6.35027670E-04-4.98483085E-04
26 57-6.42238191E-04 8.64582165E-03-5.65487255E-04 6.45953300E-04-3.28326744E-03
26 58 5.57205824E-03 1.56620822E-04 2.64480278E-03-1.06765260E-02-4.39645970E-02
26 59 9.11682575E-03 1.52564174E-02 4.01688125E-03-8.13210809E-04 3.28375028E-03
26 60-4.36393249E-02 6.85580777E-03-1.30522422E-03 5.73049255E-03-3.59023055E-02
26 61 1.87334267E-03-8.94729789E-04 2.60769497E-03-1.73397128E-02 1.64607244E-03
26 62-1.22891577E-02-7.60455379E-03-3.67153664E-04 7.51168879E-04-3.84015215E-04
26 63-4.60824518E-05-9.90825277E-04-7.76116075E-06 2.11978177E-02 3.53850681E-02
26 64-2.96501122E-03 6.40926520E-03 1.65420981E-03-9.87047503E-02-7.05075337E-03
26 65 1.23916879E-02 2.02662918E-03-9.23387112E-02-5.79961599E-03 1.00328102E-02
26 66 4.65801482E-04 4.64991126E-02 4.38452478E-03-1.27129013E-02-2.54146678E-03
26 67-3.20856758E-04 1.40172352E-05 3.06839522E-04 1.15558070E-03-2.12545649E-03
26 68-8.00185672E-04-1.72055818E-02-5.56902052E-03-1.32767371E-04 1.10743324E-02
26 69-3.48209987E-03-2.23156330E-03 9.25413456E-03-2.53240569E-02-7.35900320E-03
26 70-1.23462546E-02-3.04103860E-03-3.11116939E-03-4.30697531E-03 3.04638397E-02
26 71-9.89345270E-03-1.05182966E-02-9.36277416E-03 1.09607654E-02-1.72376959E-03
26 72 8.97353338E-04 3.89757397E-03-1.86265159E-01 3.75438390E-02 5.35393863E-02
26 73 4.63620089E-02-1.07377512E-03 7.20774832E-04 3.53000285E-04 2.38448165E-03
26 74 2.71813963E-03 3.24383943E-03 4.41196116E-03 4.29460512E-03-3.07362446E-02
26 75-1.81051409E-02 3.22182621E-03 1.00154175E-03-9.18794898E-03-1.61613223E-03
26 76-3.54030855E-02-5.85520222E-02-3.20953825E-02 3.02124804E-04-2.79092951E-03
26 77 1.48021306E-01-5.07853531E-02-4.52850200E-03-7.85809974E-03 3.76242100E-02
26 78-9.22849968E-04 7.44241280E-03-3.79002549E-03 6.52522892E-01-1.82155216E-03
26 79 1.98602758E-01-3.70589762E-02 1.53706750E-02-8.40463775E-03-6.96603725E-03
26 80 2.16273394E-03-2.58612493E-03-2.98148466E-03-3.21134698E-02-5.31387605E-02
26 81-2.15244293E-02 1.21195984E-02-9.33773788E-03 1.36490923E-01-3.99297464E-02
26 82 1.92200874E-02-1.08814442E-02 2.85580705E-02-6.43899278E-03 1.57779535E-03
26 83 1.04217055E-02-1.80366996E-01-1.34340352E-01 9.81449689E-02-1.06822422E-02
26 84 2.00331251E-03-4.12037134E-03 2.11705883E-03-8.47606676E-03 6.42454436E-03
26 85-7.61596523E-03-7.06430367E-03-1.17688042E-02-5.29226635E-03-1.32273493E-03
26 86 7.67330434E-04 2.84537480E-02-1.36997633E-02-4.66894365E-03 1.25972916E-03
26 87 3.86933193E-02-7.28379911E-03-3.56364931E-03-8.08472231E-03-4.57437254E-01
26 88 2.71640002E-03-1.13460613E-01-1.60112357E-01 3.09791600E-03-1.43432507E-03
26 89-1.66359093E-03 3.15989380E-03-4.57523746E-04 2.99005248E-04 3.24259111E-03
26 90-1.35814609E-03 8.04097289E-03-5.02732362E-02-2.84353890E-03-4.75709005E-03
26 91-7.14466387E-04-1.78837031E-03-1.33608941E-04 1.25040748E-02-1.84682819E-03
26 92-4.83689654E-03-9.52152139E-04 7.24553919E-03 7.25343500E-03 5.58068030E-03
26 93 1.94481424E-03 4.09029888E-01 2.84209863E-02-9.70010910E-02 6.18771937E-03
26 94-7.16874943E-04 8.18034626E-04-1.01159683E-04-2.08829679E-04 3.55918290E-04
26 95 5.58540211E-04-2.72744251E-03-4.51908928E-03-1.20562557E-03-8.79389787E-04
26 96-1.25997317E-03 1.07489079E-02-2.97469238E-03-2.12900841E-03-1.76138227E-03
26 97 1.18515180E-02 1.78365097E-04-4.55181731E-03-6.90831128E-04-3.50407517E-01
26 98 3.99820830E-02 2.70388730E-02 6.41712949E-02 4.67918166E-04-1.27007338E-04
26 99-3.40910829E-04 6.31618468E-04-5.24555514E-04-1.53615504E-04 8.55811432E-04
26100 9.25258457E-04 1.24473882E-03-2.62987070E-02-2.29318848E-03-3.89615710E-03
26101-1.48762145E-03 6.28956618E-04-5.23263582E-04 1.07356608E-02-4.67762767E-03
26102 1.38240718E-03-1.46449307E-03 6.47690226E-03 1.17105444E-02 4.09492783E-03
26103-5.20921537E-03 3.46009283E-01-7.93639512E-02 2.05136236E-02-1.58250001E-02
26104 1.12317247E-04-4.56712270E-04 3.44395023E-04-4.04270076E-04 7.36501493E-04
26105-1.67094635E-04 8.77677075E-04 6.02492413E-03-4.87797680E-03-1.26838753E-02
26106 1.01993797E-03-1.99540205E-03-4.89013950E-03 2.23991538E-02-4.70892896E-04
26107-8.22537484E-04-2.74144528E-04-2.80600921E-04 3.18708577E-05 2.33196351E-03
26108-7.97345737E-04-7.64647776E-04 3.57917738E-04-5.04104969E-03 1.76845771E-03
26109 3.77001305E-05-3.05686889E-03-4.40789173E-03-4.12380747E-03-1.02431452E-02
26110-7.65020348E-03 1.14850912E-04 9.55043352E-05-2.10355248E-04 3.78350658E-04
26111 1.51001994E-05-8.26768352E-05 2.46533436E-04 1.88785891E-04-2.50501528E-03
26112 3.54488617E-03 2.09245390E-04 9.51529406E-04-1.23771652E-03-5.81180062E-03
26113 1.95085901E-04 6.38334839E-04 1.28937664E-03 1.56702793E-02-1.46916081E-03
26114-2.45911082E-03-9.35876069E-05-1.02282523E-03-5.06953874E-05 5.91795876E-03
26115 4.00321213E-04-3.19257799E-03-1.20940571E-04 1.37601480E-02-6.37592528E-03
26116-1.53039941E-03-3.65852487E-03 6.65020000E-02 1.96008784E-03-6.55461834E-03
26117 1.39206530E-02-7.71284961E-05 2.06515346E-04-1.29386850E-04-8.74976327E-06
26118 1.05981907E-04 1.70421990E-04 2.35609967E-03 3.74486983E-03-5.29547623E-02
26119-3.21671930E-02 7.19714501E-04-2.31066256E-04-4.63208710E-03 1.03939268E-02
26120 2.42009096E-04 1.72982787E-03-5.85343033E-03-4.94888516E-03-7.23714050E-03
26121-1.20279554E-02-2.08000794E-03 6.15588103E-03 2.51958451E-03 2.82251361E-02
26122-3.00712392E-03 1.34002866E-02 5.73111816E-03 3.29276332E-02-4.56333769E-03
26123 1.21052816E-02 2.97819419E-03 6.15730648E-02 1.79983974E-02-1.55310414E-02
26124 2.15340330E-02-2.03939892E-03 2.87997540E-03-8.40576480E-04-5.59082824E-04
26125-1.02957974E-03 3.04478548E-03 3.89746430E-03 3.18717052E-03-7.67963251E-03
26126-4.23470341E-03 3.06660581E-03 3.46608719E-04 1.06076323E-02-3.26311259E-02
26127 3.82558672E-03 9.85152839E-04 8.69937479E-03 1.44593873E-02-5.82471182E-02
26128-9.73379932E-02 1.65211541E-02-1.18466002E-02 1.46636826E-02 2.76739847E-01
26129 2.98342498E-02-2.12239094E-02 2.60474828E-02 2.39755915E-01 1.14456686E-02
26130-9.44304660E-03 1.43149109E-02-1.40406125E-01 5.73285197E-03 6.76142558E-03
26131-2.69111105E-02 1.35082619E-03-1.26284087E-03-8.79853173E-05-4.09260420E-03
26132 4.38354384E-03-3.43879685E-03-8.40915863E-02-1.40354420E-01 1.72874569E-02
26133 1.99019840E-02-8.40841527E-03 3.91004070E-01 2.84435021E-02 4.40011053E-02
26134-1.70764498E-02 3.67322682E-01 1.61313357E-02 3.44234358E-02-1.51499960E-02
26135-2.07501571E-01-1.68795592E-02-5.33948750E-02 2.20299518E-02 4.42488939E-03
26136 3.46421441E-03-7.88910380E-03-3.41388574E-03 1.82420795E-05-4.84540379E-03
26137 6.47389183E-02 2.32848482E-02 4.65921080E-05-1.03234916E-01 1.45446754E-02
26138 1.58578635E-02-1.54301942E-02 7.47904188E-02
27  1-4.63117316E-03-7.80370565E-03 2.64610045E-03 3.31287938E-03 2.63050513E-04
27  2 1.78557874E-02 9.47135178E-03 1.16956882E-02-5.86786296E-04 3.72206637E-02
27  3 1.71330677E-02 1.77458569E-03 5.51900844E-03-2.05515343E-01-4.47272938E-02
27  4-9.13073817E-03 7.33506945E-03 1.88551676E-03-8.00612520E-05-1.80545551E-03
27  5 3.50576015E-03-4.03909204E-04-7.75162038E-04 3.22600396E-03-6.98068731E-04
27  6-6.19937118E-03-4.57463615E-03 2.25387851E-03 2.01067065E-03 2.09372511E-03
27  7 8.17130902E-03-2.53889824E-02-4.19431605E-02 3.66813256E-03 2.49846694E-02
27  8 2.31990455E-02 1.10368202E-01 4.20272678E-04 4.55431741E-02 3.77823344E-02
27  9-2.34402856E-02-1.11501667E-02 2.22506888E-02-1.63024659E-02 7.59279104E-01
27 10 1.09113542E-01-1.67772917E-01 5.14632188E-02-1.14706132E-02 4.42076135E-03
27 11 7.04985181E-03 7.45060100E-03 7.22991134E-03 1.34582597E-02 2.58987058E-02
27 12 4.26371738E-02-2.70287260E-02 4.35815813E-03-2.17445221E-02-1.11353701E-01
27 13-4.83844840E-02 1.05777885E-02-3.60373473E-02-8.52888522E-03-2.98975667E-02
27 14 1.34228192E-03 1.41470955E-02-8.72561536E-01 1.58610870E-01 2.62723286E-01
27 15-6.14344486E-02-1.00308612E-03 9.44839559E-03-8.44530947E-03-4.68242430E-03
27 16-1.77360640E-02 1.80572273E-03 6.10075794E-03 1.00404450E-02-1.99841106E-03
27 17-4.24445614E-03-2.95067390E-03-2.21977408E-02-6.42397755E-03-1.15180650E-02
27 18-5.06611573E-03-3.88833285E-02 9.62803004E-04-2.16896585E-03-1.96236483E-02
27 19 3.77339672E-01 1.25870926E-01 2.08579953E-01 6.60522232E-03 1.30403114E-03
27 20-2.38500286E-03 1.08097172E-03-1.92021484E-03-1.94524114E-04-2.64464005E-03
27 21-3.03408780E-03-1.04139904E-03-1.03526732E-03-1.93317232E-03 1.90926196E-03
27 22 3.06259885E-03-9.16279887E-04-1.39291805E-03 4.87186320E-04-7.01942745E-03
27 23-2.11292567E-03 7.27319246E-04 1.79604171E-03 2.70305849E-02 3.08010516E-03
27 24-1.80088260E-02-9.59744904E-03 3.15657288E-01-2.52938667E-02 9.06956841E-02
27 25-6.99303882E-02 1.00076170E-05 2.17172644E-04-2.27180261E-04-8.33662115E-04
27 26 4.50534228E-04 5.82756614E-04 2.09946980E-04 2.61296854E-04-9.48746102E-04
27 27 4.37472042E-04 2.29616598E-04-1.38746766E-04 3.35319583E-04 2.30504223E-03
27 28 9.78278427E-04 1.07599939E-03-7.47439555E-03 4.94482140E-04-2.09137154E-03
27 29-1.98455117E-01-7.21937620E-02-8.76665051E-03 1.04001703E-02-2.69603593E-04
27 30 7.75783817E-04-5.06180224E-04 5.59126171E-04-7.58197303E-05 5.30969354E-04
27 31 8.73621349E-05-8.30866971E-04-4.78423479E-03-3.61500457E-02 9.85812608E-04
27 32 1.58876156E-03-7.12405841E-04-2.32462783E-05-7.40355207E-04-2.97602151E-03
27 33-1.88182850E-03 6.61865018E-05 1.27559912E-05 1.36923777E-03 3.88001322E-04
27 34-5.25775146E-04-8.67702416E-04 1.02981089E-01 1.62525581E-03-9.86969424E-03
27 35 8.20108259E-03-6.88939458E-04 3.53705884E-04 3.35233574E-04-5.01200210E-05
27 36-5.25743240E-04-3.49248409E-05-4.44784046E-04 8.07843688E-04 1.82560387E-05
27 37-7.00389270E-03-4.27859891E-04-3.63039177E-04 3.56901097E-04-5.64869061E-03
27 38 3.56477342E-04 5.85985028E-04 1.57571360E-05-2.09174616E-04 1.13654681E-05
27 39-8.36885788E-04-5.62484170E-04-1.65176337E-03-1.70475960E-04-2.19213671E-02
27 40 2.21960215E-03-8.84039534E-03-6.74015928E-04 7.75035151E-02 2.06272112E-02
27 41 2.61503746E-02 6.97525499E-03 1.90021239E-04-3.79387299E-04 1.89366060E-04
27 42-9.14770783E-05-1.97838727E-05-7.38012317E-05-2.36239521E-04 8.57829191E-04
27 43-8.06231743E-03-1.32243442E-02-2.33123070E-04 8.90627574E-04 1.97601470E-03
27 44 1.85591605E-02-1.70284017E-04 9.87132087E-04-4.05293485E-04 1.51502229E-02
27 45 1.13906943E-03 1.75299713E-03-3.11702900E-04-6.32614850E-04 6.54230500E-04
27 46-2.01553138E-03-8.69650082E-04-1.48110664E-04 6.48240642E-04-7.71096597E-03
27 47-6.68131604E-03-2.06023314E-03 7.98719428E-03 2.39066521E-03-2.00314945E-03
27 48-5.88910591E-04 9.75337018E-03 2.69825371E-04-1.96620064E-04-7.32053070E-05
27 49-4.23429586E-04 1.23462529E-04 2.50238468E-04-1.61403921E-03-3.47649478E-03
27 50-5.80038756E-03-8.51063883E-03-8.10830758E-04 1.02594488E-03 3.90621936E-03
27 51-1.15776645E-02-1.87110498E-04-1.36405706E-03-4.43544107E-03 1.84359697E-03
27 52 5.73314942E-03 9.61769588E-03 4.36865889E-04 2.98288788E-03-5.38509776E-03
27 53-2.40041526E-02 3.41954986E-03 6.25116887E-03-1.09715089E-02-2.05952467E-02
27 54-8.49186366E-03-1.00728723E-03-4.22211952E-03-3.01419379E-01 4.70073181E-02
27 55 3.13035405E-02-8.07280356E-02 6.27176479E-04 2.90137130E-04-9.17313609E-04
27 56-7.21751099E-04 1.73750688E-03 2.10426036E-03-2.71861024E-03-1.30969176E-03
27 57 1.46048237E-02-1.23364759E-02-1.42995888E-03-3.88875782E-03 1.75818304E-02
27 58-5.37770314E-03-3.24350861E-03-2.96134225E-03 3.22470024E-02-4.29219551E-02
27 59 7.00498743E-02 1.17088553E-01 1.64767802E-02 2.28425560E-03 1.94751719E-02
27 60-3.32881889E-01 2.85394187E-02 2.75026865E-03 3.39908050E-02-3.05220570E-01
27 61 1.76357788E-02 9.09575537E-03 1.52393618E-02 1.60232789E-01-2.40276001E-02
27 62-3.67574229E-02-4.48257200E-02-1.19753624E-03 3.44524348E-03-2.24770724E-03
27 63-2.77653619E-04-6.04332401E-03-4.11705363E-04-8.41192130E-02-1.40494706E-01
27 64 9.25196943E-03-2.22751116E-02-5.23559339E-03 3.93076610E-01 2.45516725E-02
27 65-4.34644396E-02-4.74551147E-03 3.71750993E-01 1.89457864E-02-3.76532407E-02
27 66-3.50738849E-03-1.94816808E-01-2.88125348E-02 4.61211218E-02 3.26608002E-03
27 67 1.43381059E-03-6.12175420E-04-8.21635170E-04-3.90279364E-03 8.54162244E-03
27 68 2.34513905E-03 6.48433421E-02 1.85829205E-02 5.07396253E-02-2.95367908E-02
27 69 1.08540162E-02 1.22328587E-02-2.50619970E-02 4.61400671E-02-2.69157679E-04
27 70-4.63916919E-04 2.55998742E-04-5.20218198E-05-3.87628267E-04 1.61497838E-03
27 71 2.55322127E-04 1.68417467E-04-2.21744535E-04-6.47661060E-03 4.49521872E-03
27 72-6.72650166E-04 2.23014549E-03 1.14046481E-01 8.24600285E-03-3.27136939E-03
27 73-2.98232334E-02-3.20294207E-05 5.82548987E-05-2.62254780E-05 5.86383449E-05
27 74-1.36139198E-04 4.12559753E-05-2.75417550E-05 7.20899345E-04 5.56169649E-04
27 75 2.02780940E-02 9.20192335E-05-2.05278144E-04 1.00070468E-03 2.10605110E-03
27 76-6.85562923E-04-1.14985287E-03 1.71570321E-03 7.15479017E-04-2.02267363E-03
27 77 2.22989027E-03 3.60316474E-03 8.94930995E-04-4.74526297E-03 2.47824430E-03
27 78-1.95366593E-03 6.86217749E-03-1.99135065E-03-1.86728021E-01-1.57327015E-02
27 79-4.61618420E-02 1.14661085E-02-1.62127819E-03-2.19636090E-04 1.84091428E-03
27 80 5.00264537E-05-2.20767416E-04-4.95876088E-04-1.05649872E-02-1.74248573E-02
27 81-7.36677002E-03 5.33771635E-03-5.96339197E-03 4.48993567E-02-1.22470239E-02
27 82 8.91175509E-03-1.09273435E-02 7.87792868E-03-1.31029595E-03 2.75179943E-05
27 83 2.17405307E-03 1.42931587E-01 5.59011584E-02 1.56507473E-01 8.26567851E-02
27 84 1.36020178E-03-6.73122519E-04-6.87079266E-04-3.59670396E-03 3.99074257E-03
27 85-2.48800181E-03-2.51158627E-03-4.17869045E-03-1.95925815E-03-4.81819521E-04
27 86 7.84176807E-05 1.00789249E-02-5.06791637E-03-1.50003784E-03-2.89937927E-04
27 87 1.19871140E-02-1.55687053E-03 5.91088861E-04-1.89530369E-03-2.17405765E-01
27 88 3.86651664E-02 1.75661290E-02-3.51703222E-02 1.06386248E-03-4.98508099E-04
27 89-5.65354377E-04 9.62339178E-04-5.80894877E-05 2.03144397E-04 1.21020392E-03
27 90-2.89614120E-04-1.45449921E-03-1.10172118E-02-9.24133602E-04-1.54677384E-03
27 91-2.59175886E-04-6.07758094E-04-1.29551575E-04 4.38880620E-03-2.27669447E-04
27 92-1.30706436E-03-7.70893690E-04-6.57448547E-03 1.17464596E-03-1.78253269E-03
27 93 4.39909830E-03 1.06185716E-01-2.90716173E-02-5.46897860E-03 4.66854861E-02
27 94-3.44076808E-04 3.11956387E-04 3.21204206E-05 2.78076829E-06 1.06305012E-04
27 95 2.76783412E-04-5.70063693E-04-9.47690018E-04-1.36028040E-04-1.67303937E-04
27 96-4.46412360E-04 2.51543766E-03-2.50848134E-04-6.93878415E-05-5.75653911E-04
27 97-1.72173976E-03 1.07811928E-03-5.34130627E-04-8.04010936E-05-1.89071765E-01
27 98 2.39176074E-02-2.54767123E-04 3.19084085E-02-5.14107539E-05-4.90759107E-06
27 99 5.63183449E-05-9.79120884E-05-3.94242424E-05-6.93658310E-06 1.68293209E-04
27100 1.59705881E-04 3.40306662E-03-6.13017401E-03-6.54898499E-04-1.09370872E-03
27101-4.27524405E-04 2.03852813E-04-2.07119885E-04 2.69611971E-03-1.00909506E-03
27102 3.63506927E-04-7.23910935E-04 1.94371656E-03 1.01190155E-03 6.43679326E-04
27103 3.67398815E-04 8.71694803E-02-1.42973587E-02 9.01374417E-03-5.93007956E-03
27104 8.82971424E-06-1.30962234E-04 1.22132520E-04-1.43784247E-04 2.68883302E-04
27105-6.28743389E-05 2.85453364E-04 7.15254998E-04 8.39550294E-04 2.46205011E-03
27106 2.66197748E-04 1.07260689E-04 9.86651245E-05-3.26604759E-03-1.66481066E-04
27107-2.76205645E-04-8.38679639E-05-9.08626122E-05 2.82997707E-05 4.71449638E-04
27108-3.29525613E-04-3.45314455E-04-2.07702708E-05 3.80771343E-03-2.50590233E-03
27109-7.28523754E-04-2.00723122E-04 4.04973619E-02-1.27480473E-02-3.28623263E-03
27110 2.95131267E-04 1.22096798E-04-3.12824146E-05-9.08143833E-05 1.90019868E-04
27111 5.36262057E-06 8.14732180E-06 1.19321446E-04-4.23314772E-04 1.82559327E-03
27112 1.75993423E-03 8.76726932E-05 2.22611005E-04 1.74813301E-03 4.80764035E-03
27113 6.78446793E-05-7.93765971E-05-2.69412357E-04-1.89778981E-03-3.58559911E-04
27114-5.45074080E-04 1.86206139E-04-2.84848543E-04-1.14421781E-04 1.04802968E-04
27115 4.38240802E-04-4.99503096E-04-1.35652142E-04 1.14317016E-02-1.89241713E-03
27116-4.72737284E-03-3.33580263E-03-4.80363601E-02-3.53711965E-02 6.61482061E-03
27117-1.47024463E-02 1.07863098E-04 8.12764314E-05-1.89139529E-04 3.58706833E-05
27118 3.47037207E-05 3.82489876E-05 2.16520575E-04-1.83301834E-04-1.77658179E-02
27119-3.94106298E-02 3.36841229E-04-1.54970900E-03-5.48600865E-04 1.59890107E-03
27120 3.26568829E-05 2.96779802E-04 3.45302433E-03 7.36344381E-03-2.47777625E-03
27121-4.13560644E-03-6.62784917E-04 2.27216640E-03 5.87496187E-04 1.00544877E-02
27122-1.01122905E-03 4.93947386E-03 1.62574225E-03 1.18701782E-02-1.19649751E-03
27123 2.86085936E-03 9.32046548E-04 1.74569318E-01-9.64578740E-03 3.05424491E-02
27124 1.99771659E-02-6.81589946E-04 9.53584052E-04-2.71994106E-04-1.30985828E-04
27125-1.91109776E-04 8.33186032E-04 1.25077372E-03 8.22484521E-04 8.78473358E-04
27126-2.30678339E-03 9.07061583E-04 3.62119276E-04 7.35390698E-04 2.05420432E-03
27127 1.38901429E-03 1.13708081E-03-1.30142711E-03 5.88949826E-03-2.28348373E-02
27128-3.81606614E-02 6.55336608E-03-4.35712150E-03 5.05337352E-03 1.08483269E-01
27129 1.13720189E-02-7.86425746E-03 8.73846070E-03 9.76750710E-02 5.61436519E-03
27130-1.76084745E-03 5.96343517E-03-4.81802301E-02-5.45722317E-03-1.08291631E-02
27131-1.54205678E-02 5.92817357E-04-3.97102885E-04-1.95714472E-04-1.51282244E-03
27132 1.68008047E-03-1.09069757E-03 4.16382326E-03 6.95235602E-03 6.92712444E-04
27133-1.84171443E-03 7.23187652E-06-1.96096160E-02 1.14750995E-03-3.29003780E-03
27134 1.25069688E-04-1.62129132E-02 2.10283792E-05-1.49284254E-03-2.82612488E-04
27135 4.78838132E-02-1.71983749E-04 1.48256448E-02-8.28749812E-03 6.20993633E-05
27136-4.79247942E-04 4.17148579E-04 4.16404155E-04-1.99691963E-04 1.47727855E-04
27137-5.98052625E-03-5.25756039E-03-5.71811743E-02 6.32243610E-02 2.27752276E-04
27138 7.70826154E-04 8.67462393E-03-1.16344085E-02
28  1-7.03667361E-04-1.19378476E-03 3.69069375E-04 5.46880559E-04 6.05958363E-05
28  2 2.83717723E-03 1.54750837E-03 2.28261196E-03 1.28293402E-04 2.15763086E-03
28  3 6.22519830E-04-1.60661180E-04 1.01584409E-03-5.63958006E-02-2.88736540E-02
28  4-2.03803991E-02-5.13593719E-03 2.72419390E-04 1.03310711E-05-2.82750462E-04
28  5 6.04327649E-04-3.80299547E-05-1.35725789E-04 5.71056612E-04-4.35129699E-04
28  6-1.06588864E-03 9.44433209E-04 3.61063294E-04 2.73041253E-04-3.08555201E-04
28  7-8.89839903E-03-3.96853528E-03-6.56442597E-03 2.19542922E-04 4.59856501E-03
28  8 4.07062971E-03 1.78195218E-02-1.16998484E-03 8.66428437E-03 6.71377390E-03
28  9-1.42262104E-02-6.61531544E-03 4.63167699E-03-2.76505906E-04 7.71080412E-02
28 10-1.89646758E-02-3.80547501E-02 3.76757618E-02-2.27253209E-03 8.54473439E-04
28 11 1.41805865E-03 1.60435433E-03 1.37027539E-03 2.29900769E-03 6.79472208E-03
28 12 1.11823589E-02-6.28917632E-03 6.52100348E-04-5.21561362E-03-2.83644748E-02
28 13-1.05478079E-02 9.24795257E-04-9.67145686E-03-9.40760277E-03-1.36374742E-02
28 14 1.31391832E-02 6.99228321E-03-3.17524187E-01-7.02377509E-02 7.20507421E-02
28 15 7.67601224E-03-1.03351490E-04 2.15564557E-03-2.05229408E-03-1.06738307E-03
28 16-4.37274088E-03 3.94644405E-04 1.48838823E-03 2.49048431E-03-3.16666181E-04
28 17-1.18888167E-03-5.77428537E-04-6.56381975E-03-2.10489427E-03-2.66357848E-03
28 18-1.25704993E-03 2.87550801E-03 1.23654803E-02 4.54263139E-03-4.76321632E-04
28 19 2.50755622E-01 2.36896025E-02 4.68992357E-03 7.94276372E-02 4.04939077E-04
28 20-6.36415933E-04 2.31476856E-04-2.84481645E-04-1.56779771E-04-4.93017760E-04
28 21-6.02578319E-04-2.96375134E-03-9.85328295E-03 2.41074114E-02 3.51514831E-04
28 22 5.31247132E-04-5.52721777E-06-3.74064433E-04 1.85916981E-04-4.14518290E-04
28 23-6.19192789E-04 1.60716124E-04 5.96190320E-04-4.11699728E-03-2.61756091E-03
28 24-9.89769695E-03-3.44090507E-03 2.41023838E-03-4.25640014E-02 3.16347277E-02
28 25 5.73030704E-03-2.60667836E-04 1.63082560E-04 9.75852756E-05-2.15179782E-04
28 26 1.23470200E-04 2.03107830E-04 1.38221313E-04 2.08975780E-04-2.51256096E-04
28 27 7.50747754E-05 3.09195710E-05-4.81521698E-04 4.64234067E-06 9.45528368E-05
28 28 3.39179145E-04-1.32542937E-03 1.70274222E-03 3.36043447E-03-1.13391952E-03
28 29-1.72336626E-01-2.95382302E-02-1.32863357E-02-6.94623193E-03 2.49591458E-05
28 30 5.46749027E-05-7.96340485E-05 8.23093691E-05-1.35380004E-05 1.29806931E-04
28 31-4.23726328E-05 5.94399325E-04 4.38375872E-03-7.64263307E-03 3.09538482E-04
28 32 4.96364128E-04-2.50048225E-04-2.87084283E-05-2.10809002E-04-8.08693283E-04
28 33-2.27547349E-04-9.62373670E-05-1.37448817E-04 3.44664181E-06-1.56465605E-04
28 34-2.01119715E-03-6.59014734E-04 5.78484698E-02-1.75809067E-03-3.87211706E-03
28 35 2.87903795E-03-2.09687503E-04 1.39553693E-04 7.01338103E-05-3.48320389E-05
28 36-1.33214820E-04-4.98808035E-05-1.74109174E-04 3.37046669E-04-1.60023462E-03
28 37-6.48252794E-03-1.04677641E-04-4.15153905E-04-2.99414843E-03-3.98454244E-03
28 38 1.47560478E-05-7.70416258E-06 3.95117221E-05 4.93090963E-06 3.83564815E-05
28 39 6.97464024E-04 1.65438149E-04-4.31232390E-04-7.65022483E-05-1.12045149E-02
28 40-9.06113680E-04-4.22066858E-03 2.23685400E-04-1.06477680E-02-4.92754862E-03
28 41-8.34606124E-03 1.26098151E-03 3.12902280E-05-8.21707515E-05 5.08805235E-05
28 42-3.37792918E-05 1.86830504E-06-3.47435628E-05 1.44878002E-04-3.62367089E-04
28 43 3.48347700E-03 2.30167121E-03-6.65762315E-05 6.19907736E-04 8.49932057E-04
28 44 8.34972959E-04 1.75640546E-05 9.83828725E-06 9.51635582E-04-5.03770579E-03
28 45-1.33586266E-05-3.12640689E-05 3.51007417E-04-2.27768596E-04 1.09491583E-04
28 46 4.84186197E-04-5.58534445E-04-2.70280583E-04 1.21508141E-04-2.90218446E-03
28 47 2.46651808E-03 2.16283905E-03-5.66843618E-04 3.95984826E-02 1.88139909E-02
28 48 4.98460193E-04-1.83457082E-02 2.58622147E-05-3.56458922E-05 9.78367755E-06
28 49-1.24543388E-04 1.48646023E-06 1.07113534E-04-1.67505104E-04-1.46063742E-03
28 50-8.03735898E-03 3.54753521E-03 6.00300889E-04 2.01337878E-03-4.78830454E-03
28 51-1.64454472E-03-9.37679029E-05 9.77229593E-04 1.79839528E-04 1.35031898E-02
28 52 1.84857810E-03 3.08966119E-03-2.12215325E-04 1.06854651E-03-1.40124735E-03
28 53-8.29553721E-03 1.18520369E-03 9.18561169E-04-2.64494074E-03 6.55262915E-03
28 54 2.07383503E-03-2.42594090E-03-7.72360776E-04 1.41698762E-01-1.13937193E-02
28 55-3.28213861E-02 3.71165495E-02 2.15161965E-04 1.53124989E-04-3.68286954E-04
28 56-3.84716079E-04 4.75655986E-04 4.72499585E-04-8.63338303E-04-9.14386314E-04
28 57-3.69003039E-03 1.70379712E-03-5.92606968E-04-7.95549486E-04-5.75087206E-03
28 58-2.76265187E-03-1.91430073E-03-5.66128550E-03-5.98595153E-03 3.69072474E-02
28 59 1.63221320E-02 2.73282179E-02 4.66182995E-03-5.34124766E-05 5.11427365E-03
28 60-7.85473482E-02 8.18826168E-03-4.80128446E-05 8.84400389E-03-6.44012220E-02
28 61 3.65766727E-03-6.95482127E-04 1.75803435E-03 3.20346733E-02 1.03838454E-02
28 62-3.48818181E-03-1.17574314E-03-3.69053122E-04 9.94466303E-04-6.25413181E-04
28 63-2.05281782E-04-1.45028226E-03-6.03423716E-05-1.45850511E-02-2.43691751E-02
28 64 1.47188155E-03-3.71016907E-03-8.33015618E-04 6.83425235E-02 4.08416765E-03
28 65-7.18022103E-03-6.47710667E-04 6.39564801E-02 2.96992341E-03-6.62226600E-03
28 66-9.32304163E-04-2.89650202E-02-3.20848507E-03 7.75524331E-03-1.80445234E-03
28 67 2.43015556E-04-1.31942274E-04-1.11073282E-04-6.45421513E-04 1.47642458E-03
28 68 3.67691631E-04 1.10384094E-02 3.57409358E-03 1.16402722E-02-4.25487254E-03
28 69 1.69307771E-03 2.74083059E-03-4.19947043E-03 2.29632322E-02-3.07871557E-03
28 70-5.17098164E-03-2.77893903E-03-1.95641227E-03-7.76343936E-04 1.13299104E-02
28 71-7.39346177E-03-7.34445004E-03-3.81552026E-03 3.04299715E-02-1.03052726E-02
28 72 8.91537791E-04-1.25003918E-02-2.07192438E-01 3.74708430E-02 1.19665429E-02
28 73 3.79384704E-02-3.47082966E-04 2.82686083E-04 6.43968833E-05 1.26970060E-03
28 74 1.91879810E-03 1.69626743E-03 2.33889574E-03-1.34143856E-03-9.96144294E-03
28 75 1.95819765E-02 1.60555189E-03 2.01955636E-03-6.11902645E-03 1.40869666E-03
28 76-1.74066566E-02-2.86571662E-02-2.73077982E-02-3.77270625E-03 8.76292271E-03
28 77 7.53249128E-02-4.63141639E-02-9.75400142E-03 2.20477944E-02-1.60180550E-02
28 78-1.94904189E-04-1.99917757E-02 3.14766107E-03 9.81281796E-01-1.86728129E-03
28 79 2.40849320E-01-1.43012215E-01 1.69736423E-02-3.62672154E-03-1.33469207E-02
28 80 8.89201610E-04-3.17650811E-04 1.05944717E-03 3.60947872E-02 5.94896729E-02
28 81 2.58615869E-02-2.08123888E-02 2.62007104E-02-1.53723164E-01 4.27176895E-02
28 82-3.73856607E-02 4.93505507E-02-3.75973456E-02 1.27577608E-03 5.48948550E-03
28 83 9.26641120E-03-6.44425950E-01 7.99668497E-02-2.79933276E-01-2.56623438E-01
28 84-5.98257867E-03 8.96502517E-04 5.08607615E-03 1.42030589E-02-1.74890368E-02
28 85 8.47307364E-03 8.73219789E-03 1.44849098E-02 7.22281982E-03 1.50819094E-03
28 86 1.71447506E-04-3.46857151E-02 1.71039624E-02 5.97720617E-03 2.48327292E-03
28 87-3.63723277E-02 9.56909320E-03-6.61401044E-03 1.67462700E-03 2.30986016E-01
28 88-3.30443783E-02-2.43109550E-03 6.91064438E-02-3.92715634E-03 1.77807169E-03
28 89 2.14908466E-03-3.37740178E-03 2.18855180E-04-7.59287735E-04-4.28438911E-03
28 90-1.05252033E-03 3.04921883E-03 2.05102828E-02 3.11576270E-03 5.07957806E-03
28 91 1.00512259E-03 2.08923433E-03 6.34932790E-04-1.20823309E-02 1.65889718E-05
28 92 2.82087244E-03 3.42855422E-03 1.65162723E-02 1.44562340E-02 7.03201349E-03
28 93-9.93801097E-03 6.05739155E-02 4.31397749E-02-5.04015573E-02-1.51812984E-02
28 94 6.17302702E-04-9.15752917E-04 2.98450215E-04 1.20798416E-04-4.76200838E-04
28 95-1.16705767E-03 1.17582272E-03 1.82652912E-03 1.14712729E-04 1.69935439E-04
28 96 1.60725381E-03-3.33109776E-03-1.68205831E-03-6.16788742E-04 1.11104645E-03
28 97-1.76895993E-03 3.41419851E-03 2.42875633E-03 8.19113325E-03-5.89576426E-02
28 98 3.41523348E-02 1.81495745E-02 2.78425609E-02 6.09786330E-04-1.55756848E-04
28 99-4.54029482E-04 7.80986966E-04 1.35366164E-04 1.67036238E-04-1.64205430E-04
28100-1.74789856E-03-5.65363303E-03-3.03513941E-02 1.89790714E-03 3.13023514E-03
28101 1.33306594E-03-7.58590069E-04 8.03502459E-04-7.14642054E-03 1.85981566E-03
28102-4.56788243E-04 2.68438442E-03 1.80676034E-04 9.93908583E-04-1.38309615E-03
28103 9.29249304E-04-1.36997116E-01 2.85745239E-02-4.18808287E-02 1.79669206E-02
28104 6.44231850E-05 5.19038707E-04-5.83461892E-04 2.64984232E-04-1.07949026E-03
28105 3.62042090E-04-8.54963948E-04-3.86963379E-04-6.38219600E-03-3.88761638E-02
28106-7.43464154E-04-1.07755640E-03 2.28077820E-03 2.82361837E-03 5.91919621E-04
28107 9.74620742E-04 2.89555668E-04 3.09786820E-04-6.74079030E-05-1.70140260E-03
28108 1.53300404E-03 1.29551089E-03-8.06193159E-05-2.10741018E-02 6.38333975E-03
28109 5.57088112E-03-1.49153364E-03-3.47916803E-02-3.92957980E-04 7.40151924E-03
28110-1.72216396E-03-2.18976199E-04-5.89816383E-05 2.77957837E-04-4.94070692E-04
28111 2.32104079E-05 5.24046873E-05-3.35499493E-04 6.33533261E-04-4.60627372E-03
28112-5.64416596E-03-3.53478306E-04 4.98560723E-04-6.58600103E-04 7.78458574E-03
28113-2.63333488E-04 5.86438554E-04-1.85229920E-03 4.42401944E-03 1.81389228E-03
28114 2.96543631E-03 5.56377513E-05 1.40990658E-03 2.23180180E-04-6.57408044E-03
28115-2.00824804E-05 1.84250273E-03 1.12950568E-03 1.17799559E-03-6.11248500E-03
28116 4.74260979E-03 7.24452144E-03 1.39256852E-01 1.84535547E-02-3.68429698E-02
28117 6.15062997E-03 5.76755531E-05-3.72623649E-04 3.14948096E-04-1.98430855E-05
28118-2.19573819E-04-3.11956083E-04-2.40684325E-03-6.07809752E-03-1.91660115E-02
28119-8.51581638E-04-1.13742904E-03 4.71764919E-04-2.74823484E-03 1.83547336E-06
28120-3.16070893E-04-2.57674760E-03-5.01660918E-03 7.85423976E-03 8.49006672E-03
28121 1.42114673E-02 2.25366882E-03-8.28862456E-03-1.45540409E-03-3.53863919E-02
28122 3.38877031E-03-1.65965202E-02-4.87226949E-03-2.87299699E-02 5.79914564E-03
28123-8.15478948E-03 9.00951114E-04-3.01954327E-01-5.03733703E-03-5.30777146E-02
28124-4.13709147E-02 2.41361031E-03-3.19288902E-03 7.79278715E-04 3.89477504E-04
28125 6.05434149E-04-2.63470411E-03-4.10262516E-03-2.51110504E-03 4.15580058E-03
28126-9.30373545E-03-2.68864675E-03-3.47207502E-03 1.57724847E-03 6.04654701E-03
28127-5.27590787E-03-2.65823995E-03 2.93633732E-04-1.41536747E-02 8.63528661E-02
28128 1.44377092E-01-2.37954877E-02 1.53858376E-02-1.77068241E-02-4.11913774E-01
28129-4.18920484E-02 2.77508851E-02-3.02681307E-02-3.59998488E-01-1.80577463E-02
28130 6.13877866E-03-1.92835304E-02 1.78036282E-01 2.28339165E-02 2.68966292E-03
28131 3.76501448E-02-2.34987792E-03 1.43913735E-03 9.10740568E-04 5.51427743E-03
28132-6.03909787E-03 3.59907267E-03-6.61881995E-02-1.10533139E-01 1.05181338E-02
28133 1.48036834E-02-3.30951749E-03 3.08969865E-01 1.59427533E-02 3.29748130E-02
28134-8.24414718E-03 2.95975005E-01 1.08581941E-02 2.80757465E-02-6.74406996E-03
28135-1.76912974E-01-1.21347973E-02-4.59819530E-02 1.87656945E-02 2.69181138E-03
28136 3.51573966E-03-6.20755105E-03-3.32023860E-03 8.47127621E-04-3.21094427E-03
28137 5.07201403E-02 1.56721142E-02 3.93100708E-02-1.13635191E-01 7.67414622E-03
28138 8.41773743E-03-2.49921109E-02 9.07065241E-02
29  1-1.64881176E-03-2.73451419E-03 5.00473323E-04-7.05907581E-04-5.09937700E-04
29  2 6.76388774E-03 6.17971438E-04-1.36134727E-03-8.15030244E-04 4.80059110E-03
29  3 6.51956794E-05-9.19168818E-04-4.68696554E-04 4.19985406E-02 7.92816543E-04
29  4-1.07201886E-02-1.13857521E-02-1.53377206E-04 2.37687601E-04-8.43103951E-05
29  5-1.49501197E-04-7.65570010E-05 2.20509542E-04 9.04298254E-04 8.01621785E-04
29  6-2.88514525E-04 2.21640523E-03 8.26738366E-04 7.00290076E-04-1.12559899E-04
29  7 4.06259754E-03-9.10433635E-04-1.51033326E-03-3.13509165E-04-8.23284299E-04
29  8-2.70488264E-04 3.66801682E-03-5.79179831E-04-1.45213235E-03-4.91243899E-04
29  9 6.48068568E-03 5.91177934E-04-1.65564239E-03 1.01421278E-03 1.53588882E-01
29 10 3.28612860E-02-9.71875188E-03 9.16679586E-03 8.57007667E-05 8.19989525E-05
29 11-1.67699719E-04 2.32797476E-05-1.03960625E-04-1.58376732E-04-8.66501560E-04
29 12-1.45130655E-03-1.22641228E-03-9.77147524E-04-9.92800438E-04 3.88677293E-03
29 13-2.35784782E-03-1.73287890E-03-1.42588457E-03 3.96935843E-04 2.01218545E-03
29 14 5.32124211E-04-3.81339442E-03-5.84359393E-04 9.20576137E-02-1.14895665E-01
29 15-4.02984926E-02-1.98064521E-04 5.57213554E-04-3.59149033E-04 2.81975239E-04
29 16-4.57755559E-04 1.72187945E-04-3.14358922E-03-5.17883827E-03-1.45083555E-03
29 17-9.66304532E-05 5.34089463E-04 1.27122783E-02-2.65861233E-03-4.30964401E-04
29 18 6.84808988E-04 8.34915853E-03-2.43568690E-03-7.68768051E-04 3.48085339E-03
29 19-1.17564390E-01-6.93384048E-02-5.87320307E-02-1.60175352E-02 3.18918517E-04
29 20-2.70209158E-04-4.87093584E-05 1.91765564E-05-2.53717499E-04-1.70597853E-04
29 21 1.55590551E-03 1.80784402E-03 2.59491768E-04-5.39191576E-04-3.28239982E-03
29 22-5.42637659E-03-3.13907303E-04 7.90954361E-04-1.02859637E-03 1.38971522E-02
29 23-7.48917699E-04 1.37347358E-03-1.94280968E-03 3.32956943E-03 3.77650190E-06
29 24-1.46212385E-03 2.76734880E-03-7.55488832E-02 5.14788018E-02-1.58146725E-02
29 25 5.16441880E-02-1.43301118E-04-3.62635407E-06 1.46927472E-04-1.74422545E-04
29 26 8.82833948E-05-3.55899420E-04-3.11218621E-03-5.13450651E-03 1.62511795E-03
29 27 1.33933181E-04-3.90847019E-04 1.26153869E-02 2.64523246E-03-3.47040782E-05
29 28-5.64725301E-04 1.01279915E-02 1.88603804E-03-5.17278920E-04-3.42128042E-05
29 29 2.89974283E-02 1.04555349E-02-3.53687930E-02 2.57201925E-03 3.55454846E-04
29 30-2.23561481E-04-1.31893365E-04-1.17820417E-04-1.54106041E-04-4.75087901E-05
29 31 1.36688816E-03 1.29589610E-03-4.28541527E-05-6.48118183E-03-2.77018389E-03
29 32-4.57050446E-03 5.62347180E-04-1.26001552E-04 1.71533888E-03 1.09679332E-02
29 33 7.39330950E-04-2.95443923E-04 2.49455171E-03 8.89265421E-03 1.59989719E-03
29 34 3.28349551E-04 1.92531095E-03-5.55867048E-03-3.14119329E-03 1.63234155E-02
29 35 5.50070075E-03-5.22729401E-05-3.02999120E-04 3.55272060E-04-2.07266921E-05
29 36 1.90170886E-04-7.88621650E-05 1.34842393E-03 1.15653167E-03 2.72051400E-04
29 37-8.61060712E-03 1.49327485E-03 1.14857880E-03 5.91951858E-04 1.04443838E-02
29 38-1.31872420E-03-2.21075252E-03-2.30388448E-05 9.23706912E-04 3.42462972E-05
29 39 5.68584897E-03 6.84387892E-05 1.64554232E-03 1.19119913E-04 2.68155147E-03
29 40-1.24998160E-03 6.99945163E-04-1.24032787E-03-1.36134602E-02-8.02746364E-03
29 41-3.55883257E-03-8.19382961E-03-2.28171636E-04 3.67999220E-04-1.39827584E-04
29 42-1.83775001E-05 1.43237231E-05 2.89087665E-05 7.37533140E-04 7.84958496E-04
29 43 1.28866969E-03 6.42101161E-03 8.41980418E-04 6.51668038E-04-7.06665411E-04
29 44-1.00888717E-02 7.14894660E-04 5.39403731E-04 9.51674139E-04 5.43233998E-04
29 45-1.24861620E-03-2.07933066E-03-1.31110094E-04-3.90611191E-05-8.10241414E-04
29 46 5.23330945E-03-3.99709772E-04-2.51884244E-04-1.32860303E-03 9.10576883E-04
29 47-7.46044897E-05 2.39198675E-03 1.09571510E-04-2.47487057E-02-1.52426166E-03
29 48 6.25642236E-03-3.83403043E-04-1.57801431E-04-1.05392705E-04 2.63194136E-04
29 49-1.60009464E-05 1.48933147E-04 7.31993034E-05 7.77281430E-04 8.09065404E-05
29 50-5.12979185E-03-3.47699418E-03 8.26650559E-04 1.46999722E-03-9.64144234E-04
29 51 6.63728009E-03 6.47803067E-04 9.77029048E-04-1.27438357E-03 1.64294186E-03
29 52-4.23789436E-04-7.38354737E-04-1.01449736E-04-2.58159088E-04-1.05488082E-05
29 53 2.59812504E-03-4.76210818E-05-4.60494431E-04-1.61439301E-04-8.41523233E-03
29 54-2.65080399E-03 2.93170345E-03-1.10137186E-03 2.24533168E-02-1.78597799E-02
29 55 1.17555774E-02 2.01291958E-02-2.10128602E-05-8.47073858E-06 2.94835988E-05
29 56 1.24507162E-04-1.76262623E-05-4.07398473E-05 9.24421020E-05 8.29402852E-04
29 57-6.49860686E-03-1.76255121E-02 3.44876954E-04 7.31603755E-04-1.64603032E-03
29 58 8.55717528E-03 6.04541564E-04 2.23275226E-03 6.66773405E-04 1.79398303E-02
29 59 1.57223315E-03 2.64198790E-03 8.18903823E-05-2.86708431E-04 9.58221899E-05
29 60-7.72372261E-03 1.45302948E-04-4.17516709E-04 1.22913055E-04-6.33903743E-03
29 61 2.53219798E-04-7.38763818E-04 5.95955473E-04-1.18120919E-02-8.07758013E-03
29 62 3.44093602E-04 1.32914873E-03-1.71474886E-05 7.10799123E-05-5.39324238E-05
29 63-1.90318937E-05-5.46813203E-06 3.01714150E-05 4.90867277E-04 8.22924970E-04
29 64-2.91366459E-04-5.70852698E-05-2.07023503E-04-2.33314018E-03-5.76500887E-04
29 65-1.38968864E-04-3.99620206E-04-2.45757883E-03-3.05309267E-04 5.09001627E-04
29 66-1.11770759E-04 1.23623898E-03 1.82855566E-03-9.48379896E-04 1.26331076E-04
29 67-6.47324698E-05 4.64921806E-05 1.82402892E-05 7.10098073E-05-5.43384923E-05
29 68 5.53537067E-05-6.71413258E-04-1.70625895E-04-2.72571954E-03-5.81539351E-03
29 69 6.26387772E-04 4.53504433E-04 4.20200814E-03 2.29421899E-03 2.76565073E-02
29 70 4.59229253E-02-1.17416606E-02-2.02933679E-03 1.17127869E-02-1.14297088E-01
29 71-2.26829420E-02-6.40784317E-03 1.76639772E-02-8.59669411E-02-8.98469779E-03
29 72-1.94100269E-03 1.10214780E-02-5.20257505E-01-4.78642943E-02-7.98570101E-03
29 73 1.12199302E-01-2.86901438E-03 2.06723986E-03 8.01774522E-04-2.47254678E-03
29 74 4.32357116E-03 1.48686072E-03-1.48898658E-02-1.48831621E-02 4.01088871E-03
29 75-7.15835550E-03-1.39001847E-02-1.28010725E-02 4.15018031E-03-1.84708500E-02
29 76 1.50215745E-02 2.49405862E-02-1.41654181E-02-7.77039723E-03-2.08233743E-04
29 77-6.22271642E-02-2.54708039E-02-1.30687222E-02-1.78611506E-03-6.31601653E-02
29 78-4.52796261E-05-1.29648077E-02 3.18487746E-03 2.83063101E-01 5.35056113E-02
29 79 3.47665847E-02-1.22250379E-02 3.90407560E-03-2.18831897E-03-1.71575662E-03
29 80-1.88524956E-03-6.13406065E-04-2.00389418E-03 1.44737508E-02 2.40838433E-02
29 81-2.28483364E-02-1.44737343E-03-1.38064994E-02-6.19415224E-02-4.19348758E-02
29 82-5.95443015E-03-2.36734543E-02-4.70149565E-02-1.11989602E-02 1.78494591E-03
29 83-3.65277621E-03-4.39679939E-01-8.53425502E-02-1.19779925E-02-3.23890839E-02
29 84-1.91839250E-03 7.64924431E-04 1.15346807E-03-9.77976280E-03 3.93537619E-03
29 85-2.90602418E-03 4.89796023E-02 8.07800357E-02-2.13871188E-03-8.76324793E-03
29 86-2.69186340E-02-1.98655168E-01-7.54159004E-03-1.64744211E-02-4.31284928E-02
29 87-1.50642981E-01 2.15092161E-03-1.04288929E-02-1.48146803E-02 6.28231591E-01
29 88-8.53444227E-02-4.09967818E-02 1.63513125E-01 5.80419515E-03 2.60443932E-04
29 89-6.06463908E-03 1.16225132E-03-2.19169395E-03-3.47843801E-03-2.15709339E-02
29 90-1.82694849E-02-7.26866772E-03 6.78642732E-02 5.31158377E-02 8.76014011E-02
29 91-5.33186814E-03 2.09375400E-02-6.77489255E-03-2.18932363E-01-1.12559002E-02
29 92 3.71236750E-02-1.28520579E-02-1.31141117E-01 1.91912270E-02 8.59895379E-03
29 93-1.85189064E-03-1.93764642E-01-5.77174330E-02-1.35443566E-01 5.38498043E-02
29 94 4.96488591E-03-5.83560638E-03 8.70720468E-04 2.41152284E-03-7.68217187E-04
29 95 3.14505563E-03 5.18239602E-02 8.56022515E-02 3.91866292E-03 7.52249876E-03
29 96 2.60836232E-02-2.12341386E-01 4.03644605E-03 1.07265815E-02 4.28863405E-02
29 97-1.45180401E-01-2.50210152E-03-5.78849986E-03 1.14631143E-02 5.76336073E-01
29 98-1.00831007E-01-1.04638936E-01-1.03477834E-01 4.20387869E-03 1.91215961E-03
29 99-6.11603829E-03 3.59471433E-04 2.71995154E-04-2.01999813E-03-2.34147368E-02
29100-1.78561498E-02 4.91616661E-04 5.97516862E-02 4.56481529E-02 7.55108015E-02
29101 2.05311574E-02-2.06092015E-02 4.78408595E-03-1.84809003E-01 3.07639405E-02
29102-3.27283200E-02 6.69315487E-03-1.42632032E-01 2.23221714E-02-1.05689291E-02
29103 3.26565145E-03-5.46904234E-01 1.09289194E-01-5.56908079E-02 1.78824790E-02
29104-8.42333395E-04-1.63108814E-03 2.47342154E-03 6.57397354E-03-1.33695390E-03
29105 8.79154218E-04-2.23856471E-02-1.74886079E-02 9.72901649E-04 6.01998919E-03
29106-2.44517494E-02-2.17223113E-02-4.20831388E-03-2.36959755E-02 2.15524971E-02
29107 3.59805108E-02 1.01818280E-02 1.02739388E-02-3.82947630E-03-8.99045287E-02
29108 1.87922698E-02 1.87344941E-02-7.19586106E-03-7.52844578E-02 6.53377462E-03
29109 1.04939709E-02-3.45728985E-03 1.55334065E-01-3.47461470E-02-1.68802148E-02
29110 5.23163358E-03-1.86140550E-03-7.92989793E-04 2.65439529E-03-4.42599096E-03
29111 1.80172018E-03 1.74235114E-03-1.16447130E-02-9.90305256E-03 8.61026819E-03
29112-2.19714631E-03-1.40050276E-02-1.17507318E-02 1.61440199E-03 1.81730404E-02
29113-1.17037662E-02-9.82848251E-03 7.44918906E-03 2.78206965E-04 1.85338376E-02
29114 3.08892317E-02-1.04446898E-02 8.38848246E-03-2.21557990E-03-7.72412967E-02
29115-1.87131244E-02 1.36452556E-02-3.27636338E-03-4.59001351E-02-1.69141869E-04
29116 5.87620793E-03-6.27825025E-03-1.26742575E-01 5.95490124E-02 3.92619865E-02
29117-1.45714079E-02-2.29310426E-03-4.00671736E-04 2.69377600E-03 4.12334821E-03
29118-7.50053270E-04 9.09815293E-04-1.06066041E-02-1.07124925E-02 1.39890717E-03
29119 1.89249840E-01-9.69965266E-03-1.16443404E-02 9.51422792E-03-8.97962600E-03
29120-1.03152132E-02-1.00038677E-02 1.35169401E-02-1.16197522E-02 4.68580096E-03
29121 7.82504946E-03-2.29774812E-03-2.03640678E-03-2.54376304E-03-1.92068199E-02
29122-3.75118225E-03-4.05634242E-03-4.74970170E-03-1.22102633E-02-2.60421820E-03
29123-1.29978019E-03-1.23672012E-03 3.86647535E-02 5.62761044E-03 2.84758706E-04
29124-1.88753733E-03 7.77100208E-04-6.83106099E-04-9.39941090E-05-3.24317031E-04
29125-6.26649608E-04-1.31124208E-03-1.89787332E-03-1.66329354E-03-7.27608438E-04
29126-1.52322226E-03-4.63511498E-03-4.51123961E-03 6.37862670E-04-6.31769834E-03
29127-2.31056358E-03-1.67722454E-03 1.39306479E-03-1.11413981E-02-2.14531300E-02
29128-3.59932728E-02-1.42248466E-03-1.60496227E-03-2.44993339E-04 1.04336551E-01
29129-2.18936553E-03-2.82574282E-03-2.88992102E-04 9.40186503E-02-2.41060160E-03
29130-4.97307780E-05-7.06222404E-04-4.69033748E-02 2.46311128E-03-1.11329422E-02
29131-8.55446200E-03-3.37491640E-04 3.83515269E-04-4.60236290E-05-4.45332391E-04
29132-2.58663605E-04-4.35411588E-04-9.67513148E-03-1.62030354E-02-4.39752998E-03
29133 2.22216759E-03-1.54361692E-03 4.58387385E-02-8.08810351E-03 4.66872874E-03
29134-2.77490507E-03 4.64338795E-02-3.06104677E-03 5.53515377E-03-2.97746682E-03
29135 2.29123707E-02 1.07268821E-02 5.57340816E-03 1.41671603E-04-9.27951822E-04
29136 1.17430610E-03-2.46354282E-04-1.36220279E-03 2.80949160E-04-7.12843003E-04
29137 9.91524833E-03 7.44120019E-03-2.45671400E-02-2.22152680E-02-1.01407485E-02
29138-9.68909600E-03-1.58800876E-02 1.07575907E-02
30  1-2.77160927E-02-4.60510838E-02 8.32532809E-03-1.16259465E-02-8.57223382E-03
30  2 1.15048555E-01 1.11730672E-02-2.29100072E-02-1.39527173E-02 8.29136839E-02
30  3 7.86514343E-03-1.15183163E-02-7.80002101E-03 2.47524899E-01 3.72897033E-02
30  4-3.91674862E-02-2.39310860E-02-2.42917845E-03 3.66728935E-03-1.23811090E-03
30  5-2.21681201E-03-1.33657278E-03 3.73243436E-03 1.49001509E-02 1.42310243E-02
30  6 3.13664308E-03-6.42917456E-03 1.39068231E-02 1.31866177E-02-2.00511054E-03
30  7 1.26603281E-02-1.58406119E-02-2.63418487E-02-4.22523969E-03-1.49543426E-02
30  8-4.91317454E-03 6.62277089E-02-8.40879017E-03-2.51268049E-02-8.81196297E-03
30  9 5.91868940E-02 2.83329229E-04-1.48275007E-02 5.08473703E-03-2.30869006E-01
30 10-2.05620058E-02 5.01210224E-02 1.89436291E-02 1.99708692E-03 7.37885472E-04
30 11-2.73497239E-03 7.42354844E-04-2.58315883E-03-3.06358813E-03-1.69115274E-02
30 12-2.81330415E-02-1.91453381E-02-1.39045230E-02-1.22986632E-02 7.24060804E-02
30 13-3.31324390E-02-2.72893928E-02-2.03376816E-02 5.43213354E-02-1.21572000E-02
30 14-1.03353788E-02-8.01891476E-03 5.21214010E-01-1.79873757E-01-8.64048770E-02
30 15-2.77591868E-02-2.17283169E-03 8.58217424E-03-6.40934255E-03 2.49984763E-03
30 16-5.01157869E-03 2.80513521E-03-4.97507772E-02-8.20152923E-02-2.66252853E-02
30 17-5.44948946E-04 8.69247107E-03 2.00882408E-01-4.43937681E-02-4.58180310E-03
30 18 1.26729060E-02 1.61825578E-01-5.49956580E-03-7.57280354E-03 1.33393717E-02
30 19-9.78660759E-01 3.08778659E-01-1.92734425E-01-1.55162636E-01 6.45116659E-03
30 20-4.65760561E-03-1.79356098E-03 5.12962360E-04-3.01592376E-03-2.87267616E-03
30 21 2.19815735E-02 1.65658191E-02 8.75588028E-03-1.90383261E-01-5.24590961E-02
30 22-8.64945869E-02-6.43272527E-03 1.31946752E-02-1.73611955E-02 2.16066308E-01
30 23-1.31992643E-02 2.24488955E-02-3.23414838E-02 1.30298793E-01 6.11991392E-03
30 24 2.43654313E-02 7.24360397E-03 1.89754824E-01-9.61504459E-03-2.79214155E-02
30 25-1.61967798E-02-1.09436701E-03-7.33653234E-04 1.82802025E-03-2.62421049E-03
30 26 1.54819005E-03-6.64452822E-03-5.14760739E-02-8.50132116E-02 2.65587783E-02
30 27 2.35296896E-03-6.31202353E-03 2.10566789E-01 4.29701504E-02 1.58024967E-03
30 28-1.07795299E-02 1.48069429E-01 1.16642605E-02-1.11647031E-02-3.36393106E-04
30 29-2.82402872E-01-6.15638592E-02-7.68020247E-02 9.08858073E-03 5.44849520E-03
30 30-3.33076453E-03-2.11773067E-03-1.23171851E-03-3.25889727E-03-7.78448375E-04
30 31 2.31112281E-02 1.72390443E-02-6.23221784E-03-4.04964767E-02-4.57077150E-02
30 32-7.55901573E-02 9.01750029E-03-1.98290160E-03 2.80160187E-02 1.84598865E-01
30 33 1.28370457E-02-4.12768930E-03 4.35594386E-02 1.51781235E-01 1.39519487E-02
30 34 8.39186410E-03 2.31294816E-02 5.05171411E-01 4.79493672E-02 4.38082625E-02
30 35 9.31649878E-02-1.78820030E-03-4.38549057E-03 6.17369087E-03-3.81249520E-04
30 36 3.06543016E-03-1.22802003E-03 2.25453412E-02 1.70319609E-02 3.52825826E-03
30 37-2.15002381E-02 2.43393706E-02 2.13358972E-02 1.17191696E-02 3.36001632E-02
30 38-2.07980581E-02-3.46844998E-02-5.32824011E-04 1.46330812E-02 4.69800323E-04
30 39 8.58837626E-02-1.51510854E-03 2.70239401E-02 9.97274044E-04 8.25007620E-02
30 40 1.01117364E-03 1.78273866E-02-6.63614875E-04-4.31876905E-02 1.08609810E-02
30 41-1.62636621E-02-1.02650765E-02-3.12206849E-03 5.72640582E-03-2.60433733E-03
30 42-2.84420950E-04 1.66101715E-04 9.33821000E-04 1.11667644E-02 9.30146999E-03
30 43-4.14992651E-03-1.18985347E-02 1.34088997E-02 1.17870110E-02 1.04358974E-03
30 44-1.44107855E-02 1.11676399E-02 9.09934515E-03-2.20225512E-03 6.56895165E-03
30 45-1.81795247E-02-3.02313528E-02-4.11459924E-03-3.63811911E-04-1.27587046E-02
30 46 7.41748761E-02-7.13136586E-03-1.53647046E-03-2.15601513E-02 5.58976856E-02
30 47-2.39782196E-03 4.75555588E-03-9.15611996E-03 4.04304640E-02-4.43565515E-03
30 48 2.46128903E-03-1.31260102E-02-2.13514800E-03-2.31669086E-03 4.45183886E-03
30 49 6.94208674E-05 2.40059484E-03 4.73491748E-04 1.05573007E-02 9.26808669E-03
30 50 1.27542841E-02 7.77913668E-03 9.43926138E-03 9.70844689E-03 4.25249790E-04
30 51 1.23513122E-02 1.02074100E-02 9.17358680E-03 7.24588512E-04-8.47508214E-03
30 52-5.65148338E-03-9.42221342E-03-3.42847464E-03-2.75623851E-03 7.48430808E-04
30 53 2.28673415E-02-6.28522314E-03-4.87582898E-03 1.94549286E-03 1.96209755E-02
30 54-3.04701490E-03-4.47839318E-03 1.17362667E-03 1.92070824E-02 6.19210068E-03
30 55-2.60173364E-05 3.60215646E-02 4.17894299E-04-3.62275367E-04-5.56189314E-05
30 56 1.24547386E-03-8.80197319E-04-1.10098266E-03 2.35560292E-03 2.49655107E-03
30 57-9.77695350E-04-8.56230580E-04 5.32360343E-03 4.19037908E-03 6.06634760E-03
30 58 2.40291494E-02 2.99807262E-03 1.92103461E-03-1.21111849E-04 3.45594851E-02
30 59 2.02266949E-02 3.39589729E-02-2.08881721E-03-2.14340534E-03-1.16442350E-03
30 60-9.86412544E-02-3.14336991E-03-3.34389308E-03-1.83595459E-03-8.97127632E-02
30 61-3.33317924E-03-2.48952866E-03-2.05931890E-03 6.94542602E-02-3.87787000E-03
30 62-1.09319093E-02-2.61222839E-03 2.32861575E-04-1.10418123E-04-1.22443452E-04
30 63 8.12247110E-04 2.18071180E-04 3.18042934E-04 9.50350084E-03 1.59186724E-02
30 64-4.71062091E-03-1.24354601E-03-3.61518217E-03-4.50956640E-02-9.06489560E-03
30 65-1.93220738E-03-7.05450396E-03-4.56716990E-02-5.13434556E-03 2.32541549E-03
30 66-2.68949893E-03 7.03014429E-03 5.47306155E-03-3.17274432E-03 8.79206510E-04
30 67-1.14768692E-03 9.38371508E-04 2.09315408E-04 1.14385047E-03-9.89227318E-04
30 68 1.03030440E-03-1.13060259E-02-8.35667004E-03 8.40650977E-04-3.11089142E-03
30 69 1.03042221E-02 1.05243376E-02 7.92626923E-03-1.40771611E-02-1.64413246E-03
30 70-2.71815559E-03 7.92380607E-04 1.67149218E-04-6.71696007E-04 6.55416299E-03
30 71 1.58346427E-03 1.69552720E-04-1.20815354E-03 7.89597702E-03-6.36480117E-04
30 72 2.62065762E-03-1.10998016E-03 1.01067691E-02-5.46135407E-03-7.78956571E-03
30 73-4.29245658E-03 2.51151135E-04-2.12509939E-04-3.86411962E-05 1.13022430E-04
30 74-2.50303304E-04-1.08300379E-04 8.01084694E-04 7.73549321E-04-5.88886133E-03
30 75-1.93881526E-03 8.15592606E-04 1.11282340E-03-1.05062516E-03 1.32029074E-03
30 76-7.80867935E-04-1.29794626E-03 1.03276533E-03 3.99497644E-04 3.60437914E-05
30 77 2.94959055E-03 1.34086638E-03 9.69033761E-04-2.45230343E-05 9.82488920E-03
30 78-2.05569861E-03-3.87422641E-03 2.43904286E-03 9.11949358E-02-1.96063547E-02
30 79-4.91061954E-03-2.16770469E-02-1.02854733E-04 1.36965348E-04-3.41106141E-05
30 80 1.18113964E-04 4.80298127E-05 1.28033078E-04-7.89760800E-04-1.31376160E-03
30 81 1.51191555E-03 7.68404066E-05 8.87244938E-04 3.30408651E-03 2.47895408E-03
30 82 1.54566906E-04 1.19461574E-03 5.32844359E-03 4.52972036E-03 3.80926329E-03
30 83 4.66397757E-03-5.77287089E-02 8.50836264E-02 2.52741880E-02-2.39956443E-02
30 84 1.57713083E-04-1.16609287E-04-4.11037953E-05 7.06140265E-04-2.25357880E-04
30 85 1.54615372E-04-3.06630961E-03-5.06979581E-03 1.64317946E-04 5.57345217E-04
30 86 1.69793652E-03 1.28069947E-02 6.80416276E-04 1.19321769E-03 2.79542361E-03
30 87 5.60299261E-03 1.59637082E-03-1.61634555E-04-1.04474551E-03-1.73350598E-01
30 88 3.83769420E-02-3.37750487E-04-8.35325738E-03-4.14185615E-04-9.85838406E-06
30 89 4.24043999E-04-9.33505524E-05 1.28738273E-04 2.08153255E-04 1.36441227E-03
30 90 9.91233799E-04 1.26573975E-03-9.68749750E-03-3.33856885E-03-5.50394602E-03
30 91 3.73652930E-04-1.31647927E-03 4.44599156E-04 1.36373006E-02 6.84234959E-04
30 92-2.43722171E-03 6.98486582E-04 1.10953097E-02-8.24614423E-05-6.74776088E-04
30 93-4.25693215E-04 3.65719336E-02-1.25611596E-02-8.97418025E-03-2.44992879E-02
30 94-3.34606630E-04 3.98632106E-04-6.40254763E-05-1.35059526E-04 4.24405766E-05
30 95-1.88279689E-04-3.25755096E-03-5.37170610E-03-2.19355852E-04-4.68744679E-04
30 96-1.65343567E-03 1.31519054E-02-1.55111626E-04-6.21687775E-04-2.69186170E-03
30 97 9.49341164E-03 5.50867897E-05-1.39465344E-03-2.18218149E-03 2.71628080E-02
30 98-3.25279937E-03 1.05118371E-03 2.90533491E-03-3.22272159E-04-1.01352896E-04
30 99 4.23625055E-04-2.55943721E-05-7.32022394E-07 1.65445249E-04 1.44926392E-03
30100 1.52291541E-03 1.15831112E-05-2.78136763E-03-2.88913633E-03-4.77876420E-03
30101-1.28925221E-03 1.29813940E-03-2.90084429E-04 1.16723611E-02-1.91626909E-03
30102 2.13911605E-03-5.35250307E-04 9.65285138E-03-2.14291275E-03-3.60596455E-04
30103-7.48036199E-04-2.30698060E-03-1.06282395E-03-8.38861035E-05 1.80215484E-03
30104 6.76660785E-05 1.02006535E-04-1.69672614E-04-3.95326156E-04 1.14771412E-04
30105-8.25489999E-05 1.43540288E-03 8.47751495E-04 1.15548218E-03 2.71565275E-03
30106 1.55802635E-03 1.40845592E-03 2.04941898E-03-9.85566164E-04-1.36965479E-03
30107-2.28845854E-03-6.28478615E-04-6.50666467E-04 2.44290036E-04 5.81785767E-03
30108-1.22670502E-03-1.18615681E-03 4.49089680E-04 3.08231705E-03 9.84223116E-04
30109 1.11170351E-04-2.60623724E-06 1.26652891E-02-4.96231924E-03-3.42184799E-03
30110 6.41190014E-03 1.21570407E-04 4.82617608E-05-1.69832168E-04 2.37133653E-04
30111-1.09437116E-04-1.00058403E-04 7.11199602E-04 9.73229274E-04-3.54837701E-03
30112 6.85896313E-03 9.04231900E-04 7.15942101E-04-1.33559905E-03 6.12013698E-04
30113 7.24845885E-04 8.67831027E-04-2.69186206E-03 7.84971090E-04-1.07068939E-03
30114-1.79151479E-03 7.92036016E-04-4.54482569E-04 9.51007906E-05 4.51146851E-03
30115 1.13783545E-03-9.46871462E-04 2.34568995E-04 3.04873803E-03-1.42972738E-04
30116-1.81607889E-04 4.16494475E-04-5.46726499E-02 1.39321059E-02 7.52647839E-03
30117-2.92709751E-04 1.62960107E-04 3.82394901E-05-2.01199597E-04-2.23071919E-04
30118 3.63265376E-05-8.42087043E-05 4.46595294E-04-5.40066018E-04 2.85653295E-03
30119 1.07189190E-01 5.41092205E-04 9.89645395E-04-2.00574492E-03-2.02232239E-02
30120 5.94687521E-04 5.84990251E-04-1.39410189E-03-8.85600716E-03-2.62063502E-04
30121-4.25026050E-04 1.40588163E-04 8.26445898E-05 1.14004410E-04 7.39266187E-04
30122 2.62573913E-04 3.35524038E-04 4.84006377E-04 6.27029230E-03-1.26274819E-03
30123 1.76976473E-03 4.53197678E-04 3.19532139E-02-1.52699586E-02 1.57665455E-02
30124 1.42592229E-03-2.36650577E-05 3.55668908E-05-1.19018331E-05-4.54243735E-05
30125 6.32033965E-06 8.35607510E-05 1.01932918E-04 5.69828587E-05 1.28211864E-03
30126 1.12856423E-02 3.15213937E-04-1.68859122E-04 3.78285651E-03 9.27194621E-03
30127 9.90483441E-05 1.82147954E-04-2.70513696E-03-5.98768147E-04 1.36458792E-03
30128 2.28754127E-03-9.68302415E-05 1.50551168E-04-7.25949757E-05-6.57165629E-03
30129 8.45075719E-05 3.55066655E-04-2.06759163E-04-6.87527581E-03-9.99284145E-04
30130-6.06435383E-04 1.11525175E-04 2.96137948E-02 4.62086623E-03-1.91576222E-03
30131 3.73275900E-03 3.19040986E-05-1.18656588E-05-2.00384398E-05 3.00518368E-05
30132-2.32141169E-05 2.68165016E-05 5.75225641E-04 9.53911145E-04-1.17555761E-04
30133-3.98908977E-04 3.13846456E-05-2.46658738E-03 2.22263203E-04-9.24915016E-04
30134 1.49963524E-04-5.87400880E-03-2.29701359E-03 4.59446232E-04 7.07256487E-05
30135 2.72991727E-02-1.84040003E-02 1.07220755E-02-1.17456926E-02 4.76707901E-05
30136-1.21099763E-04 7.34289728E-05 5.07721593E-05 2.83331428E-05 2.04941823E-05
30137-1.30645324E-03 1.43647427E-05-2.27526522E-02-3.44458467E-02 6.50869310E-04
30138-8.68317065E-04 3.25293703E-03-1.12101888E-02
31  1-9.68252141E-03-1.61029620E-02 2.97486782E-03 2.03480827E-03-2.47218133E-03
31  2 4.03616011E-02 4.34725452E-03 4.98157950E-03-3.34654536E-03 3.19570237E-02
31  3 2.93657698E-03-1.18742720E-03-9.96050885E-04 5.44222078E-02 4.11042285E-03
31  4-8.23951428E-03-2.35334169E-03 1.05509277E-03-9.52331221E-04-1.02761552E-04
31  5 7.19955613E-04-5.53107091E-04-7.09549125E-04 5.54947478E-03 4.80121634E-03
31  6-2.12129453E-03-5.68100321E-04 6.79607552E-03 6.47956643E-03-8.80055980E-04
31  7-4.30273502E-03-1.21203650E-02-2.02468746E-02-4.02014744E-04-5.99240671E-03
31  8-4.04321899E-03 5.24594358E-02-7.06000612E-04-8.68177347E-03-7.13451765E-03
31  9 3.90301986E-02 2.37243485E-04-5.84431565E-03-4.72974878E-03-2.89756390E-02
31 10-3.39310296E-03 6.27784459E-03 4.71148529E-03 1.10372868E-03-5.37617334E-04
31 11-5.66111343E-04-5.94160959E-04-9.55243067E-04-1.63770121E-03-1.11079325E-02
31 12-1.84542912E-02-5.07816119E-03 3.44290329E-03-4.54552694E-03 4.67316345E-02
31 13-7.62464860E-03 7.04839824E-03-7.07346658E-03 4.71997158E-02 2.00175036E-03
31 14-1.66076072E-03 3.06261893E-03-1.15628052E-02-9.85877878E-03 3.78270934E-02
31 15-5.05023629E-02 9.85802649E-04-2.38231852E-04-7.47570797E-04-6.84157052E-04
31 16-2.08404287E-03-1.77974908E-04-1.11055680E-03-1.81962766E-03 7.30817276E-04
31 17 7.58622843E-03-2.83069912E-03 4.30637200E-03 2.83268212E-03 1.39253377E-02
31 18-5.89176185E-03 6.08605419E-03-7.20778839E-03 2.30358915E-03-1.63447898E-03
31 19-1.17709789E-01 8.03125602E-02-5.90932451E-03 3.85565055E-02-6.02672736E-05
31 20 1.69309454E-03-1.63282726E-03-5.07403058E-04 1.39096397E-03 1.92394249E-03
31 21-1.75558456E-04-6.04808629E-05 3.74948602E-03-9.80232498E-03 1.26175219E-02
31 22 2.09178015E-02-1.37544681E-03 5.10180435E-03-2.85465964E-03-5.33017918E-02
31 23-2.29469840E-03 9.61415465E-03-5.61426211E-03-3.27133370E-02 2.58393551E-04
31 24 3.61801686E-03-3.40446764E-05 1.84781305E-01-7.32321194E-02 5.62468756E-02
31 25-6.73587219E-02 2.36421403E-03-1.09183094E-03-1.27238309E-03-2.51391986E-04
31 26-1.16510839E-03-1.31693496E-03-8.07786571E-04-1.32869425E-03-2.53234552E-03
31 27 6.59730151E-03-1.03773045E-03 3.17027428E-03-5.45976536E-03 1.28714214E-02
31 28-2.12403611E-03 3.16233837E-03-1.92135607E-03 1.99095167E-04-1.52891900E-03
31 29-2.16642157E-01-3.84059753E-02 3.05142549E-03-1.74072244E-02-1.88288648E-03
31 30 1.66439318E-03 2.18493300E-04 1.50691878E-03-1.28949800E-03 1.43230223E-03
31 31-1.69008533E-05-1.15470767E-03 1.46271642E-04 1.41665622E-03-2.25568219E-03
31 32-3.78948555E-03 3.07730218E-04 2.96286483E-03-2.09848610E-06 1.00787501E-02
31 33 2.26909514E-04 5.13692799E-03-7.50276916E-05 3.17359252E-03-9.07262749E-04
31 34 2.18162265E-03-2.48678069E-03 1.31990135E-01 2.42719019E-02 1.26021202E-02
31 35 8.70612580E-03-2.16498664E-05 2.02873818E-04-1.81223952E-04 1.25963213E-04
31 36 3.46158629E-05 2.71934741E-04 3.39446465E-03 3.93466240E-03-3.10061248E-03
31 37-1.35969756E-02 1.36463917E-04 3.15182756E-04-1.72838061E-03 5.87633096E-03
31 38 1.16183044E-02 1.94137811E-02-3.34556733E-04-4.60803077E-03-1.44189514E-03
31 39-4.90737018E-02-5.06316438E-04-5.88158360E-03-2.46037628E-03-3.37132541E-02
31 40 6.27730664E-04-3.02245298E-03 1.35460793E-03-3.41343197E-03 1.23149878E-02
31 41-3.25351938E-03 8.73279417E-03 3.92064524E-04-6.16992045E-04 2.24927521E-04
31 42-7.77662806E-05-6.44855607E-05-4.44413867E-04-8.20708942E-03-7.26152211E-03
31 43-5.33891648E-04-7.23535926E-03-7.56187760E-03-6.21633997E-03 2.72602746E-03
31 44 6.68257684E-03-8.07426680E-03-7.69913201E-03 2.36686536E-03 1.80426027E-03
31 45 1.08633019E-02 1.81034015E-02 3.89384886E-04 1.58324385E-03 4.04085429E-03
31 46-4.51145584E-02 1.03171732E-03 3.10040048E-03 5.13239316E-03-3.45424167E-02
31 47-3.15639834E-03-3.18767549E-03 2.45379398E-03 2.66830605E-02-3.47084438E-03
31 48-1.07620376E-02-7.58656131E-03 7.14335212E-05 3.04153172E-04-3.75586693E-04
31 49-7.38274043E-05-2.54181459E-04-6.48050278E-04-6.91541765E-03-4.15718091E-03
31 50 1.13871842E-02 1.55109647E-02-8.54554432E-03-9.05030633E-03 6.59622381E-03
31 51 7.58757975E-03-7.34210457E-03-7.50124285E-03 1.03923046E-05-5.78249734E-03
31 52-8.52353038E-03-1.42323033E-02-3.52551818E-03-1.31599420E-03 2.43592121E-03
31 53 3.51905621E-02-5.69785687E-03-1.69962954E-03 3.58601601E-03 3.66306692E-02
31 54 2.98987161E-04-3.56629430E-03 5.35195687E-04-2.84907154E-02 1.59615930E-02
31 55 1.67355688E-03-3.84825452E-04 2.44017750E-04-3.22962817E-04 7.89450668E-05
31 56 4.89384607E-04-4.74104257E-04-2.24764873E-04 5.82422030E-03 5.44296456E-03
31 57-2.79639799E-03-8.63928189E-03 6.88078488E-03 5.22361637E-03-2.39691720E-03
31 58 5.37129211E-03 3.92683090E-03 1.77514041E-03-1.43546459E-02 1.42032535E-03
31 59 5.36506976E-03 9.01902593E-03-4.70174706E-03 1.04935447E-03-4.99600721E-03
31 60-2.61078030E-02-7.33960508E-03 1.86878157E-03-7.99698583E-03-3.01657994E-02
31 61-3.83089359E-03 9.05585461E-04-3.39347526E-03 3.29582724E-03 7.88474918E-03
31 62 9.45006526E-04 1.26554772E-02 1.99682440E-04-6.26677193E-04 4.26994753E-04
31 63 1.07676930E-04 8.15742590E-04-1.44549381E-04 5.61099720E-03 9.43369750E-03
31 64-3.77522454E-03-2.81760774E-03-5.45487156E-03-2.71252785E-02-7.03354919E-03
31 65-4.32356033E-03-9.52337614E-03-2.76111971E-02-4.05114294E-03-1.70284313E-03
31 66-4.93441618E-03 6.78190065E-03 2.94567318E-03-2.08476642E-03 2.06419227E-03
31 67-1.00306718E-03 8.11594006E-04 1.91473178E-04 7.48725569E-04-8.07563143E-04
31 68 1.17166197E-03-8.26962904E-03-6.26349881E-03-1.14125537E-03-4.95292579E-03
31 69 9.86098891E-03 8.42347643E-03-2.26885195E-03 5.06134183E-03-3.53558724E-02
31 70-5.87514923E-02-5.31251066E-04-1.16429756E-02-9.65814039E-03 1.46565297E-01
31 71-6.03139654E-03-2.04479718E-02-1.14598245E-02 1.16644182E-01-4.62718225E-04
31 72-4.28836371E-03-1.10713831E-02 1.78360154E-01-2.43269936E-02-4.65633223E-02
31 73-2.44072091E-02-3.14175935E-03 6.31974599E-04 2.50978475E-03-9.49999105E-04
31 74 2.45527168E-03 3.43941777E-03 2.05413786E-02 1.70747186E-02 5.76331515E-03
31 75 1.18501810E-02 2.49075386E-02 2.33709494E-02-2.84828539E-03-2.43227120E-02
31 76-4.14594525E-02-6.91725422E-02 2.31670560E-02 5.44315149E-03-3.31279714E-03
31 77 1.78136640E-01 3.78910731E-02 5.10831260E-03-4.59759805E-03 1.40999611E-01
31 78 2.05318912E-02 1.04191524E-02-4.58003725E-03-2.95260544E-02 3.25353693E-03
31 79-5.03721926E-02-3.46447202E-02-7.29005306E-03 3.61202366E-03 3.67802940E-03
31 80-4.77663077E-04 6.79234531E-04 1.51611316E-03-3.37756797E-02-5.61875607E-02
31 81 1.20980199E-02-2.13378979E-02 1.75233373E-02 1.44680862E-01 1.50219492E-02
31 82-3.78211956E-02 2.85608616E-02 1.12082912E-01 8.09009569E-03-8.88124152E-03
31 83 1.36872950E-02-2.92232492E-01 3.20851452E-02-2.82600880E-01-1.91875416E-01
31 84-5.82596176E-03-9.42342098E-05 5.92019597E-03 3.13105346E-03-5.69043068E-03
31 85 5.14610256E-03-4.38246971E-03-7.12544227E-03-1.02040307E-02-2.53175800E-02
31 86 6.93735005E-04 1.61325712E-02-1.74462645E-02-4.89306277E-02-3.10024274E-04
31 87 2.97236704E-02-8.02669814E-03-2.74232838E-03 8.14894077E-03-3.15636746E-01
31 88-6.21692283E-02-3.42460099E-02-4.20021158E-02 5.91351475E-03-6.31508355E-03
31 89 4.01568797E-04 5.05381596E-03-1.52235694E-04-5.62956621E-03 1.38678642E-03
31 90 5.83467961E-04 6.36855389E-03 2.11342633E-02 4.41020937E-02 7.30866081E-02
31 91-4.55598457E-03-2.01039552E-02 6.86469837E-03-1.84965145E-01-7.69577774E-03
31 92-3.93543756E-02 1.38226844E-02-1.35619589E-01-4.99552205E-03 6.02632707E-03
31 93-8.27665274E-04 8.85355486E-01-9.31883297E-02-3.06401820E-01 1.09006321E-01
31 94-8.55446056E-03 3.04408629E-04 8.25005193E-03 1.91312533E-04 1.21288600E-03
31 95 2.60259305E-03-4.27147888E-03-7.01487261E-03-1.10106446E-02-1.93253676E-02
31 96 1.34493554E-02 1.61507469E-02-2.03436216E-02-3.66606167E-02 2.74819060E-02
31 97 2.48365341E-02-3.24389805E-03-9.83503332E-03-1.79927739E-03-6.48562941E-01
31 98 1.58867164E-02 2.72479064E-03 1.49951706E-01 6.78072184E-03-6.61656377E-04
31 99-6.11906546E-03 4.71694974E-03-4.10834241E-03 5.67675424E-03 6.38945133E-04
31100-1.54953398E-03 4.66537954E-03-2.64069250E-03-8.84016257E-03-1.48262972E-02
31101-7.34047800E-03-7.19412014E-03 1.76687538E-03 3.89507596E-02-1.19939184E-02
31102-1.28821399E-02 3.12224206E-03 2.04780998E-02 2.13727037E-04-6.90606760E-03
31103-8.80983840E-04 3.03998420E-01-4.56807781E-02 3.48505683E-02-1.17695174E-02
31104 8.02677314E-04-5.36975160E-04-2.65702154E-04 7.57662297E-04-7.92517995E-05
31105 5.72776535E-05 1.25432951E-02 1.42595728E-02-4.03555646E-04-5.57359051E-03
31106 1.08597645E-03 1.12165432E-03-1.43173147E-02 7.42934301E-03 4.23964999E-02
31107 7.08041638E-02 1.44074490E-02 7.82059514E-03-3.30418260E-03-1.77859856E-01
31108 2.00308749E-02 8.83419603E-03-3.98598232E-03-1.43282201E-01 9.62145246E-03
31109 7.23024534E-03-2.30216549E-03 5.90777660E-02-1.59491058E-02 1.27098850E-03
31110 3.15177341E-03-1.87040550E-03 7.69638301E-04 1.10076720E-03-1.51434756E-03
31111 6.78257419E-04 2.19281364E-04-2.99813780E-02-2.64597495E-02 9.87157356E-03
31112 9.68830267E-03-2.79274659E-02-2.34692314E-02 3.72519929E-03 2.03989934E-03
31113-2.99194951E-02-2.70713562E-02 1.17252873E-02 6.08087399E-03 3.68854247E-02
31114 6.15385219E-02-1.42684170E-02 5.89191619E-03-8.48238631E-05-1.53892439E-01
31115-2.15355402E-02 5.36520007E-03 1.10235119E-03-1.31917960E-01-1.06276498E-03
31116 6.35663307E-03-6.55493050E-04-1.00387196E-01 3.32312060E-02 2.85486029E-02
31117-3.09677755E-02-2.42538554E-03 1.47196856E-03 9.53416979E-04 1.49609219E-03
31118-3.34181439E-04-3.50299256E-04-2.27865162E-02-2.00185869E-02 4.98202539E-02
31119 9.22945329E-02-2.68232757E-02-2.36805434E-02 6.68102597E-03-2.12177583E-02
31120-2.58930377E-02-2.36088726E-02 7.74589684E-03 9.42756419E-03-3.17888161E-02
31121-5.31266183E-02 1.13197186E-03 9.02131185E-03 9.14570563E-03 1.33277488E-01
31122 2.37799776E-03 1.16915117E-02 1.38937638E-02 1.11327269E-01 1.36754746E-04
31123 9.32412082E-03 7.98194238E-03-2.69519779E-01-4.03899985E-03-4.48893323E-02
31124-3.32565374E-02-4.85034330E-04 8.14050544E-05 4.03629276E-04 2.17650738E-04
31125 3.92383492E-04 1.75925858E-03 2.19488184E-02 1.88333460E-02-3.62006170E-03
31126-4.75329522E-03 2.49682561E-02 2.11413271E-02-3.72391169E-03 8.80600441E-03
31127 2.01560909E-02 1.76713219E-02-8.57716118E-03-1.77828392E-02 2.18910310E-02
31128 3.68183770E-02 8.89197849E-03-9.15921786E-03 6.92200115E-03-1.07404644E-01
31129 1.38549580E-02-1.45075658E-02 1.06709581E-02-1.10858142E-01 8.46521162E-03
31130-7.70421864E-03 6.05770232E-03 8.96986729E-02-7.09216747E-03 1.92766834E-02
31131 1.11407276E-02 5.71532085E-05 1.60415129E-05-7.31947215E-05-1.39998185E-03
31132 1.24014143E-03-1.16044343E-03 1.86445672E-02 3.13332177E-02 2.46207179E-02
31133-8.24033877E-03 1.46507399E-03-8.97254593E-02 4.11245447E-02-1.63839845E-02
31134 3.35758677E-03-9.47102332E-02 2.61389794E-02-1.15138240E-02 2.41393394E-03
31135 2.78909840E-02-8.55241672E-03 3.61014533E-03-7.28314160E-03 3.89623522E-03
31136-4.12449323E-03 2.28258014E-04 4.11014225E-03-1.48748049E-03 1.65973183E-03
31137-2.82218733E-02-2.28815475E-02 3.15467665E-02-1.03212862E-02 3.45112127E-02
31138 3.20612254E-02 7.76996798E-03-2.56021438E-02
32  1 3.15705229E-02 5.24897627E-02-1.01211119E-02-7.88546409E-03 8.19822937E-03
32  2-1.31454505E-01-1.46465388E-02-1.93679789E-02 1.03521110E-02-9.87655249E-02
32  3-7.54205210E-03 7.26892175E-04 4.29765523E-03-1.95817908E-01-4.53307050E-02
32  4-1.41934931E-02-4.79521542E-03-3.78803868E-03 3.34947207E-03 4.38566614E-04
32  5-2.73117513E-03 1.84249474E-03 2.80560577E-03-1.81341817E-02-1.53775627E-02
32  6 2.46466667E-03 1.91078984E-02-2.23357669E-02-2.08151833E-02-7.79464882E-04
32  7 5.30086316E-04 4.14284781E-02 6.91972500E-02 1.57738524E-03 1.92870791E-02
32  8 1.44595056E-02-1.79038853E-01 2.52254704E-03 2.76620335E-02 2.53708127E-02
32  9-1.37965860E-01-2.70713235E-03 2.14196887E-02 1.39047626E-02 1.60338177E-01
32 10 5.95631384E-03-4.35594147E-02 4.27387410E-02-3.67286484E-03 1.86891183E-03
32 11 1.80395301E-03 2.33238069E-03 3.10214482E-03 5.46649869E-03 3.80563832E-02
32 12 6.33555335E-02 1.82054136E-02-1.11661378E-02 2.21080514E-02-1.63631936E-01
32 13 2.76440105E-02-2.42640204E-02 3.46125419E-02-1.21196770E-01 5.79517987E-03
32 14-1.74026316E-03 7.54162621E-03 5.78265311E-01-2.79986299E-02-1.14533981E-01
32 15 1.36975658E-02-2.64345990E-03-4.13895981E-04 3.05735588E-03 1.63376680E-03
32 16 1.01670490E-02 1.18014504E-03 5.50648204E-03 9.01096707E-03-5.68388643E-03
32 17-2.64139953E-02 1.01153830E-02-2.10700823E-02-1.14194124E-02-4.85844142E-02
32 18 2.07154670E-02-3.19361876E-02 8.52640355E-03-1.33968532E-02-3.98719262E-03
32 19 1.33550002E-01-1.38610836E-01-1.23532789E-01-8.41815444E-02 4.60622581E-04
32 20-6.19214424E-03 5.73152166E-03 1.79145061E-03-4.24769554E-03-6.94960266E-03
32 21-2.74345210E-03-3.93688570E-03 2.49705491E-03-5.37962666E-02-4.38040402E-02
32 22-7.25323803E-02 2.43525156E-03-1.72126249E-02 8.69303808E-03 1.82685594E-01
32 23 5.25164035E-03-3.37317493E-02 1.79455158E-02 1.40964043E-01-6.45611190E-05
32 24 1.33596877E-02-7.74065837E-03-6.97269945E-01 5.40819623E-02-1.22713986E-01
32 25 1.46237203E-01-7.14900204E-03 3.55744658E-03 3.59155546E-03 4.88378331E-04
32 26 4.28410564E-03 4.24694506E-03-8.19905131E-05-2.05647827E-04 9.39830584E-03
32 27-2.25607405E-02 3.45104851E-03 2.17397263E-03 1.90218727E-02-4.31652297E-02
32 28 6.68244081E-03-1.43820383E-02-3.84413584E-03-8.89179198E-03 3.85605890E-03
32 29 7.40907293E-01 1.67890961E-01-1.01650196E-02-3.31770635E-02 6.27913958E-03
32 30-5.42802956E-03-8.51110022E-04-4.96568016E-03 4.14207362E-03-4.97997983E-03
32 31 1.97515596E-03 3.92150138E-03-1.07476330E-02 1.34251025E-02 6.37623109E-03
32 32 1.07421582E-02-1.75173331E-03-1.04973329E-02 1.06185441E-03-2.90287553E-02
32 33-2.94921810E-03-1.80922608E-02 2.47134145E-03-7.04828222E-03-3.51299263E-04
32 34-1.89750365E-03 7.19022663E-03-5.56223208E-01-4.30598629E-02-1.84989600E-02
32 35-1.13508949E-01-4.43366948E-04-7.10548732E-04 1.15391568E-03-4.38686946E-04
32 36-4.76969215E-04-8.04567233E-04-1.10135789E-02-1.40989629E-02 6.32561849E-03
32 37 1.41919998E-02 3.49484977E-04 7.89298352E-04 1.47084138E-02-3.37553768E-02
32 38-4.03657528E-02-6.73615206E-02 5.48635373E-04 1.58296757E-02 4.80699893E-03
32 39 1.68309276E-01 6.06332099E-04 2.12781013E-02 7.83715075E-03 1.47759460E-01
32 40 3.46833007E-03 1.52828619E-02 4.11632614E-03 1.03952261E-01 1.18004936E-02
32 41 1.96298730E-02 1.10319139E-02-1.22329553E-03 2.05722263E-03-8.33927098E-04
32 42 3.05589687E-04 7.77555940E-05 1.63607510E-03 2.79769632E-02 2.43221295E-02
32 43-1.21223267E-02-2.43047175E-02 2.65868011E-02 2.20052640E-02-1.46225745E-03
32 44 2.16020849E-02 2.83163860E-02 2.52832810E-02-1.16156858E-02-9.02170057E-03
32 45-3.52615873E-02-5.88061668E-02-3.52745399E-03-4.88884935E-03-1.38487819E-02
32 46 1.46567429E-01-4.43088278E-03-9.16965301E-03-1.87406709E-02 1.28157759E-01
32 47 5.27151296E-04-3.68247684E-03-5.95256826E-03-7.55397698E-02-2.58180588E-02
32 48 1.16365467E-02 5.86867249E-02-4.52822375E-04-1.18548993E-03 1.63831231E-03
32 49 5.84225979E-04 9.66544609E-04 1.93507655E-03 2.21179123E-02 1.84032731E-02
32 50-9.71810725E-03-5.16820418E-02 2.51317564E-02 2.09675088E-02-3.90279902E-03
32 51-5.04674686E-03 2.45902159E-02 2.16181942E-02-5.41011382E-03-2.84011179E-02
32 52 3.59549779E-02 6.00597196E-02 9.83895215E-03 5.94113295E-03-8.02282036E-03
32 53-1.49933542E-01 1.58706341E-02 7.88576499E-03-1.03813144E-02-1.32521036E-01
32 54 6.11830172E-03 6.32740972E-03-8.66480346E-03-1.20448961E-01 6.97049223E-04
32 55 9.16490121E-03-3.30806269E-02-9.18448695E-04 6.56009982E-04 2.62438713E-04
32 56-1.22464786E-03 1.22974301E-03 4.35128276E-04-2.47908055E-02-2.16602663E-02
32 57 1.13027548E-02 1.58751262E-02-2.80812680E-02-2.40782086E-02 3.58657780E-03
32 58-1.66000537E-02-2.35589515E-02-2.08181012E-02 1.76905434E-02 2.10792627E-02
32 59-2.33445350E-02-3.92893412E-02 1.13279635E-02-2.08671709E-03 1.49914306E-02
32 60 1.14768897E-01 1.73668688E-02-3.27462435E-03 2.37534787E-02 1.19871411E-01
32 61 1.06942780E-02-1.56210742E-03 1.18485532E-02-3.78056430E-02-1.25745084E-02
32 62-1.72508111E-03-1.51318816E-02-3.65224019E-04 1.53544981E-03-1.17022579E-03
32 63 7.52778723E-05-2.27582809E-03 4.93552448E-04-1.85788606E-02-3.12376401E-02
32 64 1.33466035E-02 9.39419651E-03 1.91543958E-02 8.97762539E-02 2.49078980E-02
32 65 1.42808191E-02 3.31188288E-02 9.32419804E-02 1.36991978E-02 5.83119112E-03
32 66 1.81808082E-02-4.12727475E-02-6.80933479E-03 7.87171733E-03-3.40970824E-03
32 67 3.43430130E-03-2.68925902E-03-7.45042277E-04-2.63086850E-03 2.73461032E-03
32 68-4.06997226E-03 2.85017418E-02 2.22242324E-02-3.15049559E-03-3.34608901E-03
32 69-3.45416756E-02-3.02935924E-02-5.74149120E-03 2.81380887E-02-8.94788852E-03
32 70-1.48806009E-02 8.67683779E-05-2.85879058E-03-2.47578924E-03 3.74475643E-02
32 71-9.83673109E-04-4.97154811E-03-2.72678863E-03 2.73043296E-02 1.54397365E-03
32 72-3.69163029E-04-3.56102511E-03-1.53901328E-01 6.72226776E-02 3.05029529E-02
32 73 4.80121986E-02-7.71150469E-04 8.74985006E-05 6.83651968E-04-4.05491194E-04
32 74 4.39721396E-04 8.76837884E-04 5.25970397E-03 3.76635961E-03 6.39871000E-03
32 75-4.87783848E-04 6.29688615E-03 6.11016656E-03 4.18490104E-03-7.34207009E-03
32 76-9.77956377E-03-1.62940752E-02 7.68853780E-03 1.74576868E-03-1.60594265E-03
32 77 4.13924130E-02 1.29324973E-02 1.90721373E-03-2.73950816E-03 4.21109225E-02
32 78 1.62552128E-04 2.12603774E-03 9.27317473E-04 3.78750933E-01 2.56365252E-02
32 79 9.74803304E-02-1.25139316E-03-2.46487422E-03 9.82052748E-04 1.48282147E-03
32 80-2.35397635E-04 1.67351582E-04 4.35524835E-04-1.04336532E-02-1.73472783E-02
32 81 4.00062490E-03-5.99721773E-03 3.98898813E-03 4.46729503E-02 5.42095801E-03
32 82-1.07504578E-02 5.94056285E-03 3.44689713E-02 2.61539599E-03-2.17139741E-03
32 83 6.39914706E-03-3.76772720E-01-1.44636492E-02-1.56303474E-01-1.33993550E-01
32 84-1.44760859E-03 1.34000328E-04 1.31360826E-03 9.15622425E-04-1.34280741E-03
32 85 1.60386642E-03-2.38933405E-03-3.91332328E-03-3.00865522E-03-7.59051493E-03
32 86 3.40453381E-04 9.20993708E-03-4.98029834E-03-1.46279679E-02-5.75597258E-05
32 87 1.18796562E-02-2.96606259E-03-1.47271441E-03 2.40833710E-03 1.54556995E-01
32 88-1.65989756E-02 1.03394244E-02 2.70945407E-02 1.73944651E-03-1.98760324E-03
32 89 2.48156732E-04 1.54387757E-03 2.34549652E-05-1.58330356E-03 1.16102689E-03
32 90 1.14953070E-03 1.13153034E-03 4.25194764E-03 1.27741872E-02 2.11774432E-02
32 91-1.09381832E-03-6.47124143E-03 1.83859450E-03-5.36934823E-02-1.99940304E-03
32 92-1.25443074E-02 3.85931193E-03-3.83408777E-02-6.29079805E-04 1.32416750E-03
32 93-5.74687388E-04 1.45608262E-01-1.31459412E-01-6.60702807E-02 3.23908737E-02
32 94-2.65325026E-03 2.35474044E-04 2.41777622E-03 7.44810503E-05 3.36376985E-04
32 95 9.23104393E-04-1.11921462E-03-1.83716731E-03-2.64612688E-03-5.66506581E-03
32 96 3.47355688E-03 4.28393318E-03-5.04391096E-03-1.06777623E-02 7.11957621E-03
32 97 5.27431554E-03 2.56814166E-04-2.47749916E-03 2.09839282E-04-1.67283472E-01
32 98 4.32562283E-02 2.75965438E-02-3.81297837E-03 1.79483363E-03-1.33756169E-04
32 99-1.66107746E-03 1.14513362E-03-1.16578398E-03 1.79565953E-03 4.96873185E-05
32100-6.63757461E-04 9.66487802E-04-9.21154399E-03-3.32201626E-03-5.55108451E-03
32101-2.30595915E-03-1.93395926E-03 1.41487009E-04 1.42531786E-02-3.48516358E-03
32102-3.47827120E-03 1.67404998E-04 8.98536751E-03-1.96730145E-03-2.20336942E-03
32103-7.14507906E-06 2.13751165E-02-1.05024333E-02-4.52655125E-03 7.19936214E-03
32104 2.75463348E-04-1.67476901E-04-1.07986446E-04 1.71797901E-04 9.89490211E-05
32105-1.15851875E-04 4.06671231E-03 4.29576148E-03-1.10097924E-03-1.04811287E-02
32106 8.32569059E-04 1.14549617E-03-2.66293502E-03 8.39972823E-03 1.25279547E-02
32107 2.09266026E-02 4.24192319E-03 2.16204929E-03-9.73702027E-04-5.26196904E-02
32108 5.96031172E-03 2.42820839E-03-1.17402915E-03-4.26729833E-02 2.78401357E-03
32109 1.88391190E-03-6.16915854E-04 8.25536872E-02-1.10426849E-02-9.25804709E-03
32110 1.41503647E-03-5.31054716E-04 2.54886655E-04 2.76168060E-04-4.39154601E-04
32111 1.91327809E-04 5.60308016E-05-8.91638476E-03-7.73420601E-03 3.55987932E-03
32112 3.27061066E-03-8.17335347E-03-7.26904651E-03 5.44826106E-03-1.51139788E-03
32113-8.91518591E-03-8.21048590E-03 6.12141627E-03 4.34059786E-03 1.12711867E-02
32114 1.88004107E-02-4.13113079E-03 1.69008085E-03 4.44525743E-05-4.68428201E-02
32115-6.00593880E-03 1.48856981E-03 4.50265121E-04-4.12288865E-02-2.82683285E-04
32116 2.01760370E-03-5.76680582E-04-8.62291094E-02-8.69428866E-03 1.83669203E-02
32117-1.88175147E-02-7.49101754E-04 5.00815812E-04 2.48285942E-04 3.25677701E-04
32118-1.22550330E-04-3.05836008E-05-7.00375745E-03-5.58638169E-03 1.10563202E-02
32119-2.25628448E-03-8.34958414E-03-7.13434974E-03 1.13273324E-04-1.74793201E-02
32120-7.95360213E-03-7.13420865E-03 2.03102111E-03 6.86770565E-03-1.00046333E-02
32121-1.67085847E-02 4.10762113E-04 2.88053341E-03 2.64606030E-03 4.16843338E-02
32122 7.84340976E-04 4.03417151E-03 4.00501993E-03 3.90013257E-02 6.40143086E-04
32123 2.36365175E-03 2.57251466E-03-9.56806826E-02 3.11046367E-03-1.74451508E-02
32124-1.95615301E-03-1.52204091E-04 5.51670488E-05 9.70370424E-05 1.01364907E-04
32125 1.51298716E-04 4.75415443E-04 6.81846695E-03 6.18165419E-03-6.76325338E-03
32126-1.27443993E-03 7.82755547E-03 6.28757176E-03-2.44763949E-03-3.50090812E-03
32127 6.50734175E-03 5.57103983E-03-4.26519726E-03 2.86228918E-04 6.33102251E-03
32128 1.06554097E-02 3.59147540E-03-3.32547928E-03 2.45970033E-03-3.12111953E-02
32129 5.63806377E-03-5.26481263E-03 3.78154354E-03-3.08890131E-02 3.52593561E-03
32130-3.21049978E-03 2.47382615E-03 2.60087604E-02 8.55922594E-03 2.74253700E-03
32131-1.00126104E-03 4.82307836E-05-2.24135022E-05-2.58172814E-05-4.23849677E-04
32132 4.32940581E-04-3.63963460E-04 6.16410828E-03 1.03601581E-02 3.55202912E-03
32133-1.21466726E-03 4.05401873E-04-2.96292880E-02 6.28222917E-03-3.09463608E-03
32134 8.38106803E-04-3.28341345E-02 2.75722280E-03-2.85004594E-03 1.69023220E-03
32135-9.13987521E-03-2.29133165E-02 5.48514170E-03-7.06378839E-03 7.50614042E-04
32136-8.90659229E-04 1.40045186E-04 8.52452985E-04-3.64227492E-04 4.50222285E-04
32137-5.45383188E-03-3.14104311E-04-1.33004443E-02 1.54368225E-01 8.45940679E-03
32138 7.31084001E-03 7.50416586E-03 1.69677166E-02
33  1-2.54556738E-02-4.23931938E-02 1.54353229E-03-2.67712080E-03-2.65954458E-03
33  2 1.06747066E-01-7.82443572E-04-3.03881452E-03-1.92533392E-03 8.55697003E-02
33  3 3.59642669E-03-2.64556021E-03-2.24836673E-03 2.13914424E-01 4.11229050E-02
33  4 2.49422926E-02-1.11962695E-02-3.99233271E-04-3.55295394E-04 7.54528665E-04
33  5-1.18260772E-03 5.39452366E-04 1.66447579E-04 1.83954649E-02 1.61097684E-02
33  6-1.58004977E-03-3.33703475E-03 1.88845843E-02 1.76203004E-02-3.92917154E-03
33  7-2.04168662E-03-8.09356946E-03-1.35638871E-02-1.30831517E-02-5.56283054E-03
33  8 3.82992105E-03 3.51112111E-02-2.47943001E-02-9.18763409E-03 7.72240487E-03
33  9 2.95757512E-02-1.50269485E-03-1.38461679E-03-1.06265190E-03-1.43046215E-01
33 10 5.06446082E-02 4.45361341E-02-3.71899988E-02 3.35932836E-04 3.26039679E-04
33 11-6.61972515E-04 4.53948149E-03-2.31221957E-04-2.73716523E-03 1.31366115E-02
33 12 2.18654264E-02-2.93157708E-03 2.63490101E-03 1.42772856E-02-5.52875346E-02
33 13-6.99821441E-03 5.07439452E-03 2.50166067E-02-6.17709389E-02-1.54055302E-03
33 14 1.39010238E-03 2.09588787E-03 2.72893494E-01 3.85779525E-02-3.58302483E-02
33 15-1.01222310E-02 2.65623789E-03-2.82902118E-03 1.72783282E-04-3.25329154E-03
33 16 2.77721785E-03 1.36602732E-03 1.49953202E-02 2.49922473E-02-3.38377390E-03
33 17-3.34053485E-03 4.30129882E-04-6.46757183E-02-6.26042465E-03-5.24610169E-03
33 18 1.41454173E-03-3.94779428E-02-9.87402065E-03 1.64176331E-03-1.96928647E-03
33 19-2.17463807E-01 2.70745780E-02 3.28231303E-02-4.25729132E-03 1.24886273E-04
33 20-1.70214756E-03 1.57726129E-03-9.36366650E-05 1.28103955E-03-6.78238322E-04
33 21-1.26197065E-02-1.30619713E-02-2.52727043E-03 3.22121241E-03 4.50079775E-03
33 22 7.45827601E-03-7.21277631E-03 3.70470325E-03 2.90464835E-03-1.87736209E-02
33 23-1.43273693E-02 7.00605720E-03 5.73726603E-03-1.63189572E-02-2.10506012E-03
33 24-5.41969400E-03 1.27838666E-03 2.41405441E-01 1.40331513E-02-7.05108984E-02
33 25-6.72992575E-02 2.47092885E-03-1.04611853E-03-1.42481032E-03-2.86643235E-03
33 26 2.05375502E-03 5.28832685E-04-1.50138590E-02-2.49762326E-02-3.87780911E-03
33 27 1.02176107E-02 4.33520807E-03 6.32460201E-02-8.75917001E-03 1.85794762E-02
33 28 8.02784557E-03 5.29407682E-02 1.99651109E-03 3.67369682E-03 1.27060256E-03
33 29-2.23677741E-01-6.89341057E-02-1.47296409E-02 2.39007459E-02-1.61881265E-03
33 30 3.83490715E-03-2.21609451E-03 1.78603831E-03-4.73082943E-04 2.91419627E-03
33 31 1.08452772E-02 1.02024588E-02 5.19868704E-04-1.56764196E-02 1.17889988E-03
33 32 1.92583425E-03-8.18479622E-03 1.14082513E-03 2.49659703E-03-3.98138484E-03
33 33-1.61262692E-02 2.11582135E-03 5.25513857E-03-1.37645298E-02-7.65205676E-03
33 34-2.16140003E-03-4.04024782E-03 1.98310167E-01 1.78216595E-02 3.94755778E-03
33 35 3.95858153E-02-2.05354272E-03-1.25699519E-04 2.17924224E-03-2.96161955E-04
33 36-3.79127300E-03 1.75971709E-04-3.80786347E-04 1.69859171E-03-5.76879185E-03
33 37 2.95986848E-03-1.73007451E-03-1.48204189E-03-4.92176658E-03 6.93563728E-03
33 38 6.61268737E-03 1.10292411E-02-1.00625691E-03-2.00784120E-03 3.58941565E-05
33 39-2.73131668E-02-1.59049230E-03-2.22758442E-03 1.15909701E-04-2.88293959E-02
33 40-2.50089084E-03-4.64023404E-03 1.06311528E-04-1.35920254E-01 3.09513168E-03
33 41-2.98225428E-02-4.64513236E-03-4.79003837E-05-6.86122974E-05 1.16512681E-04
33 42-3.35140297E-04-2.51835248E-04-4.05877537E-05-5.26393451E-03-3.84129146E-03
33 43-2.82917216E-03-1.19208285E-02-4.90942899E-03-3.84096858E-03-3.03220158E-04
33 44-1.74108381E-03-4.24677232E-03-3.97916980E-03-1.01650178E-04 5.90033750E-03
33 45 1.33343799E-03 2.23024416E-03-5.60395476E-04 1.62140551E-03 1.58870764E-03
33 46-5.66327891E-03-1.13192802E-03 3.03901323E-03 2.47035563E-03-4.04231897E-03
33 47-2.26519257E-03 3.29718066E-03 1.06760581E-03 1.97666186E-02-3.13494671E-02
33 48 9.87370515E-03-8.92363253E-03 1.96724206E-04 4.51570255E-04-6.48294461E-04
33 49 1.59344187E-04 6.95877804E-05-3.05564472E-04 9.16035583E-04 1.72268256E-04
33 50-1.99340730E-03-1.15558351E-05-1.44093833E-03-9.89146422E-04 2.91126419E-03
33 51 3.45053896E-02-6.28450725E-04-4.85993468E-04-1.09421103E-03-1.24924419E-02
33 52 2.00641207E-02 3.35161208E-02 2.23404321E-03 3.87344892E-03-2.72872755E-03
33 53-8.38122101E-02 2.83398799E-03 4.74017777E-03-1.97803057E-03-7.25425724E-02
33 54 3.02975452E-03 4.65141541E-03-3.92080004E-03-1.79434245E-01 2.88829038E-02
33 55 3.15277760E-02-4.00472122E-02-4.39016010E-04-2.59764494E-04 6.98780504E-04
33 56 9.34608419E-05-2.64237721E-04-1.31375640E-04-1.38693626E-02-1.27056675E-02
33 57 7.01745057E-03-9.52087486E-03-1.55363679E-02-1.39808857E-02 8.85220769E-03
33 58 1.08521403E-04-1.62657483E-02-1.63028950E-02 3.67044229E-03-4.42028260E-03
33 59-9.70578199E-03-1.63335146E-02 3.66819043E-03 5.65881039E-05 7.10263708E-03
33 60 4.75430133E-02 5.60275802E-03 4.34362179E-05 1.10158350E-02 5.41890934E-02
33 61 3.21822259E-03-3.79106643E-04 4.67081687E-03-2.40533091E-02-1.55577199E-02
33 62 7.72143211E-03-9.43042159E-03 3.59452866E-04 4.91456893E-04-8.50909760E-04
33 63-1.91951579E-04-6.88454962E-04-6.82166986E-05 3.69921373E-03 6.22594783E-03
33 64-5.38502448E-03-3.11697295E-03-2.31538997E-03-1.79015078E-02-9.48902767E-03
33 65-4.95910134E-03-4.33877739E-03-1.88963506E-02-5.28446994E-03-1.52947471E-03
33 66-1.12421673E-03-9.17420809E-03-3.47331449E-03 3.07534034E-03 4.70337113E-03
33 67-6.86650280E-04 8.46496877E-04-1.59846596E-04 9.81600502E-04-2.49003047E-04
33 68 6.10405803E-04-5.84086489E-03-4.35164065E-03-8.29427495E-04-1.25873966E-03
33 69 4.88792616E-03 2.52684472E-03 9.96720140E-04-6.88271662E-03 5.64671505E-02
33 70 9.40357547E-02-7.85387322E-03-1.52074153E-03 4.50384853E-03-2.36915994E-01
33 71-1.01310411E-02-5.46987952E-03-1.44239683E-03-1.84657393E-01 1.45269558E-03
33 72-1.03275794E-03 5.74230441E-03-4.74486491E-01 3.33146499E-02 5.42925258E-02
33 73 8.01581151E-02-7.79021099E-04 3.40809728E-04 4.38211372E-04 2.34723318E-03
33 74 1.34414971E-03 2.95039709E-03-4.15369457E-02-3.74219683E-02 1.49385488E-02
33 75-4.55921755E-03-4.20327007E-02-3.99837833E-02 1.60259815E-02 2.13754220E-02
33 76 1.37218138E-02 2.29498243E-02-8.07733230E-03-1.74377442E-02-2.80521836E-02
33 77-5.84499350E-02-1.39653130E-02-3.16212742E-02-5.36147478E-02-5.58587260E-02
33 78-3.50308727E-03-4.21391119E-03-4.80043695E-03 7.09150498E-01 5.55619239E-02
33 79 1.40163087E-01-3.10881863E-02 2.02121580E-03-5.85448898E-03 3.83327318E-03
33 80-3.45540858E-03-7.58343295E-03-7.47526769E-03-3.34769017E-02-5.57956844E-02
33 81 2.65754919E-02-2.12082521E-02-1.00026365E-02 1.42888141E-01 4.52282701E-02
33 82-3.64649920E-02-2.30930075E-02 1.37830209E-01 1.22324638E-02-4.50815451E-03
33 83 1.56486431E-03-7.95409930E-01-2.59459577E-02-8.12105021E-02-1.34290502E-01
33 84-5.55566704E-04 6.55941841E-03-6.00385171E-03 6.83458078E-03-2.67558040E-03
33 85 8.38186441E-03-3.60551389E-02-6.00861757E-02-7.05508990E-03-8.83388528E-03
33 86-5.05781506E-03 1.55042617E-01-1.09759001E-02-1.59433100E-02-1.21113607E-02
33 87 9.80308884E-02-2.02992958E-03 3.18622906E-03-8.75462192E-03 3.07619897E-01
33 88-6.43345130E-03 5.75305834E-02-2.36186184E-02 8.61794647E-04-1.65496957E-03
33 89 7.93174928E-04 5.13925134E-03-2.42002586E-03 5.76363073E-04 2.98366708E-02
33 90 3.03112073E-02-5.86598331E-03-4.88170662E-02-6.37021522E-03-1.05491389E-02
33 91 5.90388207E-03-2.32512319E-03-1.88105026E-02 2.64537775E-02 1.11101517E-02
33 92-4.85994521E-03-3.70313331E-02 2.61635176E-02-7.44544273E-03-6.04740054E-03
33 93-3.04035327E-03-3.90336431E-01-2.53644729E-01 6.39352494E-02-9.46325037E-03
33 94 9.31356035E-04 4.91210542E-03-5.84346146E-03 1.51521009E-03-1.20819813E-03
33 95 7.57469191E-03 3.48319609E-02 5.79691565E-02 1.99586315E-02 7.25987238E-03
33 96-1.48484340E-02-1.46967052E-01 3.54307451E-02 1.20976080E-02-3.07019983E-02
33 97-1.21162715E-01 1.05794036E-02 8.93260605E-03 2.58780064E-03 4.89818689E-01
33 98-1.19510073E-02-2.60040832E-02-1.32100017E-01-6.91169519E-03 3.44744108E-03
33 99 3.46425411E-03-8.89226769E-03 1.66215743E-03-8.59769582E-04-2.56623976E-02
33100-2.50056660E-02-1.15455057E-03 1.77597647E-02-4.59567076E-03-7.57168043E-03
33101 1.37542911E-05-3.76939987E-03-2.00536992E-02 1.72263586E-02 9.35093207E-04
33102-8.41235071E-03-3.87407431E-02 3.36393371E-02-1.36819658E-02 3.27932339E-03
33103-1.20419319E-02-8.12738284E-02-1.80076418E-03-9.58450915E-03-2.51461294E-02
33104 7.52058092E-04-2.60561654E-03 1.85355845E-03 1.96123479E-03 8.02206264E-03
33105-6.01353953E-03 2.61395688E-03-3.43341871E-04 7.08684593E-03 6.41649536E-03
33106 4.92157798E-03 4.41774254E-03 7.60756339E-03 1.14857624E-02-1.12175499E-02
33107-1.87280409E-02-2.18217774E-03-2.79487398E-03-1.80127641E-03 4.66953565E-02
33108-2.12279806E-03-3.62406233E-03-3.53840134E-03 4.88773408E-02-5.08414385E-03
33109-5.42140824E-03-1.52666295E-03 2.42859924E-01-2.69478865E-02-3.56837934E-02
33110 1.74554200E-02 1.33534735E-04 1.28587384E-04-2.62122120E-04 1.33792273E-04
33111 8.46075157E-04 1.00187399E-04 9.39853968E-03 8.05998118E-03-7.93010328E-04
33112 9.14211184E-03 8.69471624E-03 7.18037458E-03 4.54034498E-03-6.06042034E-03
33113 6.80892843E-03 5.85031422E-03 2.29159137E-03-5.67365090E-03 8.30096158E-04
33114 1.35420697E-03 3.58053357E-03 5.84225149E-04-3.01424422E-03-2.65453740E-03
33115 6.21561542E-03 1.21905479E-03-5.46216176E-03-1.25111646E-02 2.87928702E-03
33116 3.44203339E-03-2.92312445E-03-2.05678981E-01-3.83045478E-02 3.15303020E-02
33117-2.27251476E-02 4.57747234E-04-3.34748011E-04-1.22999223E-04-1.32940494E-03
33118-6.50115789E-04 2.92375134E-04-4.73751560E-03-5.17003895E-03 1.00307247E-02
33119-1.99282530E-02 9.27920643E-04 1.48961996E-03 2.53598475E-03-2.24986366E-02
33120-1.29803738E-03-1.17065911E-03 2.42432976E-03 1.47044071E-02-4.81100653E-02
33121-8.04717955E-02 3.02027005E-03 1.13671133E-02 6.86573982E-03 2.02591659E-01
33122 6.40240762E-03 1.22949782E-02 8.32471478E-03 1.72541487E-01 8.63081020E-04
33123 1.07782371E-02 5.50728355E-03 1.34683378E-01 9.74054901E-03 3.30222797E-02
33124 2.39255334E-02 1.92954242E-04-6.48846255E-04 4.55892013E-04 1.04018285E-03
33125 6.92490779E-04-2.09392029E-04 3.35683662E-02 2.94348526E-02-1.17847803E-02
33126 1.14738642E-02 3.79774519E-02 3.40908015E-02-9.03356636E-03-8.69303622E-03
33127 3.55123628E-02 3.16565898E-02-1.21284372E-02-2.24469283E-03 2.47628367E-02
33128 4.16731742E-02 1.45222704E-02-1.11002611E-02 5.81213299E-03-1.21735869E-01
33129 2.28738004E-02-1.73366879E-02 8.83882526E-03-1.28898781E-01 9.43955709E-03
33130-8.28737010E-03 3.79661433E-03 2.21184314E-02-1.70390979E-03 1.52579709E-02
33131-6.70984581E-03 1.04179624E-03 1.83541769E-04-1.22533801E-03-1.73827622E-03
33132 9.08874545E-04-7.49691364E-04-7.26868908E-03-1.22255822E-02-8.83976014E-03
33133-1.81490856E-03-6.46337209E-03 3.51898106E-02-1.49154897E-02-1.60341572E-03
33134-1.09136862E-02 3.87942966E-02-7.43290988E-03-1.98371533E-03-6.67359947E-03
33135-5.13242443E-03 2.05516492E-02 6.49219265E-03-2.49662523E-03-1.19434873E-03
33136 8.82330258E-04 3.12018471E-04-2.18763871E-03-7.40510530E-04-7.19123374E-04
33137 8.70108258E-03 6.39534069E-03-7.95201018E-03 4.14029681E-02-6.84644021E-03
33138-2.63993321E-03-4.44152692E-03 9.81510354E-03
34  1 5.77633340E-02 9.62311831E-02-2.70150121E-03 7.06359776E-03 5.69996747E-03
34  2-2.42939938E-01 3.08776224E-03 9.08091195E-03 3.80960873E-03-1.89075003E-01
34  3-3.20050207E-03 5.46778735E-03 4.31113902E-03-5.20760835E-01-8.21701128E-02
34  4-2.17175182E-02 4.21047415E-02 1.31760106E-03 4.75128191E-04-1.79272925E-03
34  5 3.05114651E-03-1.47800656E-03-5.84918951E-04-4.20383642E-02-3.76826103E-02
34  6 1.20902184E-02-9.00605021E-04-4.29457520E-02-4.02985608E-02 1.51865976E-02
34  7 1.67354158E-02 1.58710030E-02 2.66054352E-02 3.06721487E-02 1.16218892E-02
34  8-9.92620707E-03-6.87275847E-02 5.84147015E-02 1.92567176E-02-1.95432258E-02
34  9-5.81153942E-02 4.41862074E-03 7.46637806E-03 1.09681916E-03 3.62581605E-01
34 10-6.15327998E-02-1.06616023E-01 5.30407289E-02-5.87943160E-04-9.17672285E-04
34 11 1.50561545E-03-1.09967349E-02 4.46640667E-04 6.01126908E-03-3.31611320E-02
34 12-5.52568349E-02 4.75012254E-03-6.20414286E-03-3.32528268E-02 1.40989016E-01
34 13 1.36798490E-02-1.13034748E-02-5.73378588E-02 1.44491615E-01 2.83178245E-04
34 14-6.48955276E-03-9.40453080E-03-6.54776002E-01-8.62345589E-03 2.06665722E-01
34 15-1.28721997E-02-6.04649558E-03 6.77712767E-03-7.30632090E-04 7.18982699E-03
34 16-6.59197133E-03-2.93558281E-03-3.57598746E-02-5.95754327E-02 8.00789647E-03
34 17 9.63295200E-03-1.13687390E-03 1.53378824E-01 1.59333694E-02 1.52628053E-02
34 18-3.75008700E-03 9.82294601E-02 1.63652153E-02-4.65102628E-03 5.14747124E-03
34 19 5.10278732E-01 7.50569352E-02-5.59224635E-03 5.71816421E-02-2.96623768E-04
34 20 4.21346383E-03-3.91684006E-03-1.64121554E-05-2.80330532E-03 2.13143660E-03
34 21 2.97010205E-02 2.87057492E-02-9.75950575E-03-6.39427359E-02-7.95079725E-03
34 22-1.31837636E-02 1.73636731E-02-7.34907051E-03-7.14095587E-03 3.34948296E-02
34 23 3.43151627E-02-1.36420534E-02-1.41356730E-02 2.77264077E-02 3.40998701E-03
34 24 6.00017776E-03-2.23300062E-03-4.99587466E-01 5.20313635E-02 1.08725699E-01
34 25 2.08811858E-01-5.46083076E-03 2.24201624E-03 3.21881452E-03 6.70135331E-03
34 26-5.14611092E-03-1.46870979E-03 3.56821669E-02 5.93779346E-02 8.60439188E-03
34 27-2.24658643E-02-1.03647900E-02-1.50649518E-01 1.96851079E-02-4.05352415E-02
34 28-1.95401279E-02-1.21856979E-01-4.72886267E-03-9.64776841E-03-1.80983011E-04
34 29 6.99328160E-01 1.73333965E-01 4.41139036E-02-3.69493259E-02 3.40166087E-03
34 30-8.67458902E-03 5.27292815E-03-3.90828694E-03 1.01761095E-03-6.56187630E-03
34 31-2.60110211E-02-2.50152426E-02-2.40576215E-03 3.54930803E-02-3.04691874E-03
34 32-4.99196521E-03 1.95844453E-02-1.95939541E-03-5.99256691E-03 1.07693205E-02
34 33 3.78607413E-02-3.51296853E-03-1.27595076E-02 2.95828014E-02 1.68016570E-02
34 34 3.49191829E-03 9.50182338E-03-1.82664304E-01 2.15374319E-02-9.43998599E-03
34 35-4.21025381E-02 4.89453841E-03 2.63657993E-04-5.15819640E-03 6.54003482E-04
34 36 8.94538386E-03-2.77362098E-04 1.45172190E-03-1.86054332E-03 6.46429119E-03
34 37 1.76320871E-03 3.95021871E-03 3.16229279E-03 9.45264512E-03 5.11603385E-04
34 38-1.27133076E-02-2.12167767E-02 2.50076920E-03 3.68119285E-03-2.57298930E-04
34 39 5.28456350E-02 4.26780381E-03 4.25531792E-03-1.08603945E-03 5.40656988E-02
34 40 3.62131604E-03 6.11060754E-03 1.56847283E-03 2.87853413E-01-6.09471110E-03
34 41 6.46860057E-02 6.69658407E-03 1.32947556E-04 4.64790651E-05-1.79426621E-04
34 42 7.99460479E-04 4.67956386E-04-7.03085119E-05 1.03909101E-02 9.74628140E-03
34 43-6.65466093E-03 1.47172432E-02 9.46578168E-03 7.99113561E-03 5.17835256E-03
34 44 5.51253249E-03 7.92933878E-03 6.89046163E-03-1.84680760E-03-8.21653667E-03
34 45-1.65989822E-03-2.75407088E-03 2.12542729E-03-3.53323504E-03-2.94773182E-03
34 46 6.61616804E-03 3.56787041E-03-6.39379265E-03-4.58088677E-03 5.78905352E-03
34 47 4.82007574E-03-3.84296292E-03-4.41041124E-03-2.20337213E-01 2.95540601E-02
34 48-1.40865753E-02 5.97138939E-02-4.41550626E-04-8.77821708E-04 1.31937233E-03
34 49-5.18590552E-04-2.23410121E-04 6.76090472E-04-2.62000035E-03-4.05758682E-03
34 50 1.59988203E-02 6.45765410E-03 3.09507514E-03 2.63346258E-03 3.48159298E-03
34 51-5.14050053E-02 1.28597827E-04 5.40597142E-04 5.46103678E-03 5.72885096E-03
34 52-4.59088045E-02-7.67345684E-02-7.65410643E-03-8.27246611E-03 7.03227663E-03
34 53 1.91907952E-01-1.09232136E-02-1.08870815E-02 6.22093423E-03 1.73404630E-01
34 54 3.01674073E-06-7.36340234E-03 6.04204245E-03 1.90161732E-01 6.31132748E-03
34 55-4.15868548E-02 2.96013195E-02 8.86886252E-04 4.13147434E-04-1.30003369E-03
34 56 2.18895385E-04 3.39108814E-04 2.68619389E-04 3.20358258E-02 2.82566766E-02
34 57-2.26284422E-02 6.40471487E-03 3.62697742E-02 3.19559998E-02-1.20964488E-02
34 58 4.84202942E-03 3.33147059E-02 2.93343978E-02-3.36029489E-02-3.60354358E-02
34 59 2.36329520E-02 3.97932716E-02-1.02654835E-02-5.04141583E-04-1.77828912E-02
34 60-1.16289676E-01-1.58764060E-02-8.71731736E-04-2.80220304E-02-1.26631898E-01
34 61-6.51696042E-03 8.28285295E-05-1.11250241E-02 2.63527835E-02 5.81541291E-03
34 62-5.66277494E-03 1.53140512E-02-8.27208606E-04-1.12300346E-03 1.95021207E-03
34 63 4.06842773E-04 1.88125580E-03 1.47617565E-04-7.32568547E-03-1.23105440E-02
34 64 1.16445948E-02 6.49858128E-03 3.95053457E-03 3.50101585E-02 2.02782210E-02
34 65 1.01558909E-02 7.43813057E-03 4.08473516E-02 1.25269328E-02 3.73601934E-03
34 66 2.60504435E-03-1.15555157E-02-6.61481286E-03-1.87721506E-03-5.08442348E-03
34 67 1.35071436E-03-1.75618043E-03 4.05466067E-04-2.11324098E-03 4.16324456E-04
34 68-1.15627574E-03 1.17308202E-02 6.81626710E-03 8.47142104E-03 7.65534864E-04
34 69-8.91362594E-03-4.73338642E-03-5.49265924E-03 1.80700166E-02 2.41427638E-02
34 70 4.02278453E-02-3.16000134E-03-9.93488880E-04 1.77368435E-03-1.01718038E-01
34 71-4.05339227E-03-3.20735816E-03-1.04263295E-03-7.63960414E-02-2.03930229E-03
34 72 9.32631858E-04 2.43007893E-03-1.83971302E-01 6.29591603E-04 3.11841620E-02
34 73 1.61226056E-02-3.28925499E-04 4.98676828E-05 2.79057816E-04 1.07044690E-03
34 74 7.05777458E-04 1.31930575E-03-1.82048590E-02-1.62769611E-02 9.10568983E-06
34 75-1.06380979E-03-1.79541373E-02-1.71825192E-02 7.27227355E-03 1.42992794E-02
34 76 5.17283269E-03 8.64432911E-03-3.18544271E-03-7.92412404E-03-1.21372694E-02
34 77-2.20394292E-02-5.78416778E-03-1.39703062E-02-2.35170719E-02-1.44696745E-02
34 78-2.12750532E-03-6.45158409E-03-7.95607049E-04 1.45307465E-01 1.50722823E-02
34 79 2.81310150E-02 2.45406319E-02 9.84910239E-04-2.43999872E-03 1.45508848E-03
34 80-1.48744128E-03-3.28446770E-03-3.28027249E-03-1.44199332E-02-2.40349975E-02
34 81 1.26235404E-02-1.01099858E-02-3.49360019E-03 6.13060730E-02 2.09336764E-02
34 82-1.74580132E-02-8.18289723E-03 6.65838220E-02 1.03453882E-02 9.64628898E-04
34 83-2.10369189E-03-4.64952479E-02 4.89656860E-02 1.23958298E-02-3.79752180E-02
34 84-3.53970078E-04 2.85765092E-03-2.50368084E-03 3.38153375E-03-1.44934090E-03
34 85 3.93909862E-03-1.61019193E-02-2.68361241E-02-2.76581811E-03-4.46831277E-03
34 86-1.82576881E-03 6.94509248E-02-3.97657217E-03-8.15933879E-03-4.49035174E-03
34 87 4.05138985E-02 1.99598040E-03 3.97310266E-03-3.49511885E-03-4.62007053E-02
34 88 3.35990727E-02 3.08490190E-02-2.26326527E-02 3.09077649E-04-8.64857056E-04
34 89 5.55779406E-04 2.15407106E-03-9.90023544E-04 6.31119767E-06 1.32167435E-02
34 90 1.35120692E-02-3.28506987E-03-2.71693692E-02-1.62344626E-03-2.68312397E-03
34 91 2.63232632E-03-1.96731260E-03-7.91306161E-03 6.68837999E-03 4.72012919E-03
34 92-3.94156724E-03-1.58144229E-02 7.59272701E-03-3.67163112E-03 2.09941291E-04
34 93-2.42273778E-03-2.06111797E-01-2.28015972E-02 4.41028817E-02-2.41637610E-02
34 94 1.68891943E-04 2.14940351E-03-2.31829545E-03 5.97222678E-04-4.28258123E-04
34 95 3.40111231E-03 1.47860365E-02 2.46463815E-02 8.74584606E-03 2.42148753E-03
34 96-6.46206766E-03-6.31815444E-02 1.58510954E-02 3.99296264E-03-1.31040501E-02
34 97-4.68669663E-02 2.80384990E-03 1.38962431E-03-2.81426969E-03 3.29066764E-01
34 98-2.16057664E-02-3.92166471E-02-7.49010371E-02-2.99314870E-03 1.52567806E-03
34 99 1.46747065E-03-3.88672571E-03 5.54831837E-04-1.12538825E-04-1.11185856E-02
34100-1.00723554E-02-5.84528248E-04 1.75540017E-02-3.10090282E-03-5.12727259E-03
34101-2.91271687E-04-1.62605894E-03-8.77557510E-03 1.21298935E-02 3.60788974E-05
34102-3.92008417E-03-1.70708661E-02 1.69894991E-02-5.19803660E-03 5.95111279E-04
34103-6.00055484E-03-1.05464259E-01 1.33893008E-02-1.86612126E-02-1.42380697E-02
34104 3.91509458E-04-1.10931771E-03 7.17808253E-04 9.32830050E-04 3.54742818E-03
34105-2.69230731E-03 2.05493188E-03 7.40576330E-04 3.15805168E-03 9.42283332E-04
34106 2.84725022E-03 2.35871234E-03 3.61210460E-03 7.71874842E-05-3.50847800E-03
34107-5.85420700E-03-5.55531464E-04-1.09269464E-03-8.64810095E-04 1.45552623E-02
34108-3.42563174E-04-1.58181744E-03-1.59400946E-03 1.56210502E-02-1.53589995E-03
34109-1.85447746E-03-8.78552867E-04 2.33905176E-02-6.70796937E-04-4.02973721E-03
34110 5.93662330E-03-1.98015531E-05 1.07621978E-04-8.78204250E-05 5.73231471E-05
34111 3.85383219E-04 5.71030419E-06 3.07277050E-03 2.44380574E-03 8.18617345E-05
34112 2.26198586E-03 2.86395092E-03 2.54816243E-03 6.89672797E-04 2.01498236E-04
34113 1.92239489E-03 1.59271529E-03-1.52400862E-05-4.69285319E-03 1.33870336E-03
34114 2.21681730E-03 8.42753605E-04 4.20511939E-04-1.50597667E-03-5.13128725E-03
34115 1.71229001E-03 5.81160887E-04-2.72048127E-03-1.04340737E-02-5.37141191E-04
34116 2.64977910E-03-7.54481969E-04 2.87165837E-02-6.55259365E-03-1.16087803E-02
34117 5.42069123E-03 1.41348684E-04-1.92869192E-04 5.15205085E-05-4.54290331E-04
34118-2.41230130E-04 2.75703197E-05-2.61373437E-03-2.45113012E-03 5.94204811E-03
34119-8.36579966E-02-9.91173327E-05 1.67011550E-04 1.91614476E-03 1.03328400E-02
34120-1.35132434E-03-1.27355041E-03-7.89477151E-04 9.55713928E-03-2.14879237E-02
34121-3.59409329E-02 1.43272552E-03 4.81403706E-03 3.11480327E-03 9.04611006E-02
34122 3.00843474E-03 4.96844759E-03 3.83864196E-03 7.71553645E-02-1.94016860E-03
34123 4.40709277E-03 2.93906656E-03 6.24248379E-02-9.81907958E-03 8.38583698E-03
34124 1.68881086E-02 1.81112995E-04-4.27518592E-04 2.46405597E-04 3.74238671E-04
34125 2.76461596E-04-1.31895995E-04 1.50669295E-02 1.33729557E-02-7.12799233E-03
34126-1.00038009E-02 1.71368431E-02 1.56392399E-02-4.78534460E-03 1.06799489E-04
34127 1.58134264E-02 1.43159977E-02-4.89877994E-03 8.67372543E-03 1.14015446E-02
34128 1.91799854E-02 4.65303399E-03-3.85284975E-03 1.54269644E-03-5.58563416E-02
34129 7.46696206E-03-5.83685886E-03 2.31470766E-03-6.15576657E-02 1.28262621E-03
34130-3.06112988E-03 1.06958330E-04 1.59600096E-02-1.61439430E-02 1.59039894E-02
34131 4.45846413E-03 4.79647909E-04 1.30106674E-04-6.09754583E-04-7.63338191E-04
34132 2.22711501E-04-2.56082464E-04-3.26216579E-03-5.49944212E-03-3.36193454E-03
34133-1.87170208E-03-3.11884693E-03 1.60714249E-02-5.58685199E-03-2.45860780E-03
34134-5.15964741E-03 1.51800441E-02-3.90608719E-03-1.22200061E-03-3.57896007E-03
34135 1.04049475E-02-9.31644768E-04 5.54068825E-03-5.83564470E-03-3.72665843E-04
34136 1.54680783E-04 2.17985060E-04-8.76471382E-04-2.92737754E-04-3.18403756E-04
34137 1.98413702E-03 2.25224994E-04 1.68172262E-03 8.10151352E-02-1.98735141E-03
34138-2.09098727E-03 1.41713161E-03-4.88694865E-03
35  1 4.64573844E-03 7.73745006E-03-1.43420879E-03-1.94894140E-03-3.50494191E-04
35  2-1.95348779E-02-1.70138758E-03-4.38709154E-03-1.26954078E-03-1.19463126E-02
35  3-1.68219470E-03 3.71439730E-04-1.35358915E-03 7.62335126E-02 2.46546698E-02
35  4 1.51418085E-02-2.16812758E-03-6.24180515E-04 7.11503766E-04-8.73232518E-05
35  5-3.89143854E-04 1.10408664E-04 8.84822144E-04-4.00718080E-03-3.20406315E-03
35  6-2.65665403E-03 1.70102708E-03-3.38966141E-03-3.70768290E-03-2.35116939E-03
35  7 3.22988221E-04 5.59048160E-03 9.35028872E-03 1.17735183E-03 1.81127632E-03
35  8 1.01427409E-03-2.40185596E-02 2.00162011E-03 2.36668392E-03 1.73762434E-03
35  9-2.62543049E-02-1.97272549E-04 4.46213506E-03 1.04983827E-03-2.43021835E-01
35 10-6.52320802E-03 4.54578250E-02-2.00087134E-02-1.96189841E-04 1.19320321E-04
35 11 7.68695195E-05 7.55665347E-06 2.32277864E-04 8.39405363E-04 2.52568492E-03
35 12 4.19740164E-03 1.81457488E-03-2.35997676E-03 1.11720433E-03-1.07556899E-02
35 13 3.80262652E-03-5.13114708E-03 1.22631216E-03-5.48694235E-03-9.08334121E-03
35 14-4.62416061E-03 4.36065342E-03 3.39615596E-01-1.50832588E-01-3.72323844E-02
35 15 5.65794813E-02-5.92877569E-04 4.60487585E-04 1.32389984E-04 5.68160954E-04
35 16 1.32732314E-03 5.41220241E-04-3.11620566E-03-5.20906844E-03-3.90121559E-03
35 17-1.19693871E-03-2.21115582E-03 1.38098465E-02-5.85681145E-03-1.96351445E-03
35 18-3.90154801E-03 5.94467514E-03-2.26262045E-03-3.81763852E-03-8.95545967E-03
35 19-4.27633462E-01 1.44074893E-01-1.94885391E-02-8.14364670E-02 1.74437138E-03
35 20-1.34795638E-03-3.96415006E-04-1.65097387E-04 8.64116143E-04-1.07203455E-04
35 21 1.28155398E-03 1.10900421E-03-3.12675186E-03-6.75211956E-02 1.78175426E-03
35 22 3.01545543E-03-1.76822424E-03 1.77516682E-03-5.65437965E-03-8.64343208E-03
35 23-2.74727930E-03 3.12447300E-03-1.00890167E-02 5.45179301E-03 5.94536314E-04
35 24 6.32155401E-03-3.74971337E-03 3.21457212E-01-3.24226400E-02 3.21763187E-02
35 25-9.15455818E-02 8.88843775E-04-2.68085545E-04-6.20758230E-04-1.13598340E-04
35 26-5.71982474E-04-1.16227067E-03-2.41788805E-03-4.01001664E-03 1.73711426E-03
35 27-1.76263742E-03-4.16124812E-03 1.03964987E-02 2.72592778E-03-3.12811248E-03
35 28-8.03299253E-03 3.93810907E-03-1.37914164E-03-2.69800157E-03-1.97180432E-03
35 29-6.93270333E-02-1.86963997E-02 2.16390418E-02 5.38070850E-03 4.74996538E-04
35 30-1.52909615E-03 1.05409961E-03 3.11710145E-04-1.31776577E-03-5.51723444E-04
35 31 1.36009390E-03 1.17906029E-03-4.31427144E-03 2.14511525E-03-7.30899025E-03
35 32-1.21764329E-02 8.13161881E-04-1.06160099E-03 1.72625792E-03 3.07080640E-02
35 33 9.92131920E-04-1.94312577E-03 1.93976164E-03 2.62838609E-02-3.91300598E-04
35 34 1.92836741E-03 1.76698784E-03 9.16391333E-02 9.99064995E-03-5.04564753E-03
35 35 4.40726663E-03-7.66916688E-04 3.35124438E-04 4.31792250E-04-8.80928003E-05
35 36 6.14531054E-04-7.80374740E-05 4.57287522E-03 3.55983755E-03 6.34729608E-04
35 37 1.58991773E-03 5.68770280E-03 5.88325815E-03 1.94598642E-03-6.67036779E-03
35 38 2.24098542E-03 3.75863179E-03-4.34751231E-04-3.14568249E-04-1.24671537E-03
35 39-9.66758544E-03-8.83900770E-04-2.84793856E-05-2.16023989E-03-4.21016255E-03
35 40 1.77099896E-03-5.02319332E-05 9.67701828E-04-1.41577603E-02 1.49109556E-02
35 41-3.59606741E-03 1.48299370E-02-7.32843759E-05 4.19624697E-05 3.13219062E-05
35 42-9.44160847E-05 6.23951887E-05-1.85867343E-04-2.11925412E-03-2.33268287E-03
35 43-4.57053205E-03-1.32855205E-02-8.06637582E-04-3.51582573E-04 1.50807703E-03
35 44 1.57454220E-02-2.08133547E-03-1.86630345E-03-1.28546567E-03 1.06288741E-03
35 45 6.91191268E-03 1.15223193E-02-2.47342061E-04 4.43794410E-04 9.04537816E-04
35 46-2.83578521E-02-2.51407326E-04 6.58706078E-04 6.47032253E-04-2.87371731E-02
35 47-1.67928372E-03-2.60253211E-03 1.19613208E-03-2.47059262E-02 6.30186960E-03
35 48-1.33730598E-02 1.45788035E-02-2.02633720E-04-1.77812512E-04 3.80446232E-04
35 49 1.25230678E-04 1.57747712E-04-1.54339162E-04-5.32580985E-03-3.74130759E-03
35 50 9.36302727E-03 6.35084974E-03-6.12628750E-03-6.71450300E-03 9.09514677E-03
35 51-1.42632224E-02-5.11695763E-03-5.01623013E-03 4.73352771E-03 1.17328667E-03
35 52 3.10276868E-03 5.20474761E-03 8.12044076E-04 2.51641705E-04-3.68611282E-04
35 53-1.34634689E-02 1.06961195E-03 1.71719988E-04-3.33952632E-04-6.44800281E-03
35 54 5.75088479E-05-1.54885278E-03 3.30087624E-03-8.93380615E-03 7.13944455E-03
35 55-3.88002008E-03-1.50261049E-02-1.19193818E-04 1.58307201E-04-3.91133826E-05
35 56 7.11300325E-05-4.97575444E-05-1.09772364E-04-2.14058083E-03-3.43599712E-03
35 57 1.14242618E-02 1.43763611E-02-2.58992118E-03-2.06273248E-03 3.65649000E-03
35 58-1.15934603E-03-2.33308619E-03-3.28904686E-03 1.13517916E-02-2.52503456E-02
35 59-2.37367883E-03-4.01123373E-03 9.62546311E-04 4.12199350E-04 8.27808777E-04
35 60 1.20352809E-02 1.43531034E-03 6.96890474E-04 1.27189929E-03 9.51851770E-03
35 61-4.59329162E-04 1.63600185E-03 2.90629585E-04 1.21716609E-02 1.89171947E-02
35 62-3.10580878E-03-1.10855622E-02 2.65250051E-05-7.22112063E-05 4.56862011E-05
35 63 1.58617549E-04-1.62857842E-04 1.03351992E-04-2.35481294E-03-3.96307164E-03
35 64 2.51951019E-03 1.78650041E-03 3.10739083E-03 1.13939844E-02 4.46937249E-03
35 65 2.86146254E-03 5.38515711E-03 1.20781113E-02 2.66576260E-03 4.82839847E-04
35 66 2.35905712E-03 4.31719709E-03 1.91920298E-04 3.46792224E-04-5.50086342E-04
35 67 5.34784730E-04-4.29360254E-04-1.05424476E-04-4.34647676E-04 3.64303868E-04
35 68-6.01873526E-04 4.19563271E-03 3.89201518E-03 8.71342855E-04 2.74315259E-03
35 69-4.68750430E-03-3.61304188E-03-2.15753322E-03-1.26360061E-02-2.72548564E-02
35 70-4.54105574E-02-1.32337876E-02-7.47885287E-03-5.28290932E-03 1.14673486E-01
35 71-2.74494171E-02-1.40540363E-02-4.51965109E-03 8.10008960E-02-9.99601756E-03
35 72 1.27658364E-03-7.65125426E-03-2.72080484E-01-4.50447640E-02 2.53839871E-02
35 73 5.71304004E-02-5.94174182E-03 3.60307519E-03 2.33866663E-03-2.35887594E-03
35 74 4.49686085E-03 3.20329362E-03 2.40565500E-02 2.33414427E-02 1.03110213E-03
35 75-4.94693399E-02 1.98037147E-02 2.07603531E-02-1.69621305E-03 1.28177388E-02
35 76-3.62756192E-02-6.06396446E-02 1.38750911E-02 3.38245203E-03-3.90212511E-04
35 77 1.56306003E-01 2.17280077E-02 8.87539341E-04 7.56564925E-04 1.31994547E-01
35 78 1.15849001E-02 1.11963592E-02-3.78434039E-03 2.83923129E-01 2.59859826E-02
35 79 6.08671468E-03 3.04726679E-03-5.83102088E-03 3.72872017E-03 2.10230070E-03
35 80-1.23059863E-03 1.20960633E-03 1.61662921E-03-1.94409394E-02-3.24363972E-02
35 81-5.89220277E-03-2.24218133E-02 1.30468637E-02 8.41301896E-02-1.55725498E-02
35 82-4.18893317E-02 2.09236786E-02 5.89236192E-02-9.48816344E-04-4.94864821E-03
35 83 7.82837713E-03-9.21424973E-01-1.17139802E-01-2.46859230E-02-5.35660021E-02
35 84-9.88527159E-03 2.72782853E-03 7.15744306E-03-8.81561504E-04-5.34933522E-03
35 85 4.31851599E-03 2.51376777E-02 4.17048602E-02-2.19369976E-02 5.25722664E-03
35 86-1.89665210E-02-1.05285175E-01-4.23213099E-02 1.29294767E-02-3.16396300E-02
35 87-7.26476247E-02-1.25934816E-02 9.91866977E-05-2.68919179E-03 1.25734968E+00
35 88-1.57582856E-01 7.95586648E-02 1.94455900E-01 2.74725434E-03 7.73332131E-03
35 89-1.04805757E-02 4.65659212E-03-7.30992842E-03 3.57985097E-03-1.48136283E-02
35 90-1.12109701E-02-5.33263846E-03 2.67636951E-02-2.02618354E-02-3.39530444E-02
35 91-1.81712554E-02 4.16572635E-02-8.18913281E-03 8.96085165E-02-3.24930945E-02
35 92 7.46839421E-02-1.42592674E-02 4.94830523E-02 5.49338677E-03 1.76288018E-02
35 93-7.26559778E-03-1.14057585E+00 6.73941087E-02 2.71390446E-01 1.55180296E-04
35 94 1.20121734E-02-4.24254233E-03-7.76963105E-03-8.31007263E-05-1.63004777E-03
35 95-2.95471837E-03 1.72243987E-02 2.84887891E-02-2.37804960E-02 1.65109453E-02
35 96 1.63143495E-02-7.21247189E-02-4.70525281E-02 3.10155316E-02 2.66152779E-02
35 97-3.60549795E-02-1.27415225E-02 2.12260589E-03 5.15229469E-03 5.92790212E-01
35 98-5.57309811E-02-3.90916805E-02-9.54017564E-02 5.12357755E-03-1.93824294E-03
35 99-3.18533461E-03 7.76423189E-03 2.28814568E-03-1.15214325E-02-9.25495026E-03
35100-7.59426083E-03-4.34641764E-03 7.83839025E-03 5.36684818E-02 8.93424831E-02
35101 5.91522545E-03-1.25179389E-02 5.14435414E-03-2.23756124E-01 2.21362827E-03
35102-1.55286993E-02 7.95738777E-03-2.00303928E-01 1.89633595E-02-8.80655882E-03
35103 1.48825805E-03-2.56367606E-01 7.86492750E-03 5.79895239E-04-3.66111361E-03
35104-2.88750203E-03-2.56788999E-03 5.45539202E-03 1.03596900E-03-3.26486248E-04
35105 3.92567805E-03-3.46912768E-02-2.81907262E-02 1.24478658E-03 2.90350034E-02
35106-4.14693441E-02-3.94983740E-02-1.17806530E-03 2.73520195E-02-2.85285365E-02
35107-4.77279406E-02-1.04571841E-02 3.38289279E-03 1.79657399E-04 1.20245836E-01
35108-1.44725862E-02 9.42854067E-03-1.18641351E-03 9.77589751E-02-2.43234921E-03
35109 6.77495779E-04 2.28140126E-03 1.99330524E-02 1.39853351E-02-1.94341785E-02
35110-3.52276552E-03 9.89485204E-04-1.79308881E-03 8.03603608E-04-2.72418349E-04
35111-1.36649041E-04 1.02944398E-03 2.40727901E-02 2.29406169E-02-2.53348225E-03
35112-5.27306684E-04 1.51688358E-02 1.18103202E-02-9.64388421E-03-2.12435450E-02
35113 2.46810173E-02 2.31842184E-02-7.28248658E-03 3.02517509E-03-5.05093810E-02
35114-8.43920979E-02 9.89468716E-03-3.16905209E-03 1.39042446E-03 2.10509637E-01
35115 1.21110584E-02 5.45893936E-04 9.80621414E-04 2.04470596E-01 3.86301595E-03
35116-1.36961570E-02 8.07660644E-03 1.83053073E-01 1.92449657E-02-4.02795168E-02
35117 2.30709080E-03 5.01607102E-04-8.89405288E-04 3.87798186E-04 1.32814237E-03
35118-3.57058228E-04 1.73554074E-04 3.65312291E-02 3.51337371E-02-2.63603499E-02
35119 9.90344577E-02 3.85082114E-02 3.52252436E-02-8.70246424E-03-1.56370051E-02
35120 3.97120416E-02 3.52333264E-02-1.37642186E-02-2.07284244E-02-3.01778253E-02
35121-5.05204504E-02-1.70318296E-03 3.72698154E-03 6.07686884E-03 1.27377800E-01
35122-2.33920991E-03 2.41715830E-03 8.05639380E-03 1.15460819E-01-3.55358271E-03
35123 2.62736505E-03 8.97951485E-03 2.13403494E-01 8.91787415E-03 4.87447066E-02
35124 2.70234618E-02 8.21777820E-04-1.40990649E-03 5.88128672E-04 5.31106359E-05
35125-2.25511742E-04-7.95462742E-05 2.44861968E-02 2.12147011E-02-8.87010348E-03
35126 1.27081816E-02 2.34225213E-02 2.00135584E-02-6.74815286E-03-2.75230033E-03
35127 2.06954285E-02 1.98935794E-02-5.97004067E-03-1.90406263E-03 1.63620410E-02
35128 2.75585562E-02 6.37916658E-03-6.87929819E-03 6.69746073E-03-8.09190422E-02
35129 9.81475029E-03-1.07350001E-02 1.04574315E-02-8.29815914E-02 5.46743510E-03
35130-4.44777878E-03 5.53075897E-03 4.08066926E-02 1.82879695E-03 1.97623881E-03
35131 3.01976072E-03-7.46661848E-04 6.50483540E-04 9.61783081E-05-8.67676665E-04
35132 8.59249413E-04-7.79210062E-04 1.62330070E-02 2.73075125E-02 2.77086866E-02
35133-7.64178819E-03 1.51239353E-03-7.83107713E-02 4.61624766E-02-1.52004885E-02
35134 3.19095029E-03-8.67988791E-02 2.59210636E-02-1.14360034E-02 3.39850542E-03
35135-1.06377532E-02-1.25614291E-02-1.43501150E-03-7.63032170E-03 3.98407731E-03
35136-4.04628971E-03 6.22124055E-05 4.12086977E-03-1.45456261E-03 1.60215234E-03
35137-2.67714434E-02-2.23621546E-02 1.09411276E-02-1.19133811E-02 3.02750027E-02
35138 2.91641543E-02-1.58535028E-03-3.38979074E-02
36  1 2.62465456E-02 4.37880164E-02-8.78286063E-03-1.27060690E-02-3.86285787E-03
36  2-1.11406482E-01-1.28542777E-02-2.72029312E-02-1.00279957E-02-7.79837354E-02
36  3-7.87738255E-03-4.14964210E-03-4.66985220E-03 1.78390148E-01 1.98472323E-02
36  4-1.45640710E-02-4.58570538E-02-3.94896820E-03 4.42029511E-03-4.71326906E-04
36  5-2.62107851E-03 7.36035785E-04 6.15238154E-03-2.36028540E-02-2.28914662E-02
36  6-7.73794651E-04 3.13831397E-02-1.89670050E-02-1.93528409E-02 1.20103782E-03
36  7-1.51525443E-02 3.52121591E-02 5.89455714E-02 4.06556973E-03 1.09373033E-02
36  8 7.10897699E-03-1.52793573E-01 7.59384212E-03 1.32711420E-02 1.23725249E-02
36  9-1.24871647E-01-4.04601372E-03 1.76909479E-02 9.23611842E-03-2.09111209E-01
36 10 8.22691435E-05 6.46518242E-03 2.67668469E-02-2.19489381E-03 1.83740002E-03
36 11 3.57493783E-04 3.81194624E-04 1.85325179E-03 5.23233504E-03 1.83931735E-02
36 12 3.07246737E-02 8.71685073E-03-2.25360815E-02 6.45159880E-03-8.02900817E-02
36 13 1.22408845E-02-4.45454394E-02 9.55471001E-03-4.98753440E-02 5.09988072E-03
36 14-2.95674557E-03-6.09703457E-04 1.02020038E+00-4.90542405E-02-5.22714027E-02
36 15-8.32188833E-02-3.87137210E-03 3.60509444E-03 2.66277665E-04 4.33622203E-03
36 16 8.60346945E-03 4.56180565E-03-2.57933786E-02-4.28349253E-02-2.35048041E-02
36 17-5.10848186E-03-1.72138623E-02 1.08940701E-01-4.03525971E-02-9.55106697E-03
36 18-3.54482540E-02 6.98585774E-02-6.96842851E-03-7.09545384E-03-1.03686469E-02
36 19-1.30222104E+00 1.51231407E-01-1.16725314E-01-2.23161764E-01 1.24395697E-02
36 20-9.25269967E-03-3.18686999E-03-2.98064136E-03 6.08142817E-03 1.36162434E-03
36 21 1.52315444E-02 1.23569273E-02-3.45457192E-04-5.73201323E-02 2.24334662E-02
36 22 3.75267804E-02-9.94005709E-03 1.97930728E-02-4.09590232E-02-9.83334346E-02
36 23-1.73139653E-02 3.60119798E-02-7.35682260E-02-5.64379530E-02-5.86148147E-03
36 24 1.25706536E-02-5.86024463E-03 1.25842225E+00 1.48893424E-01 2.55698963E-01
36 25 1.26085698E-02 7.67225876E-03-3.94420324E-03-3.72805552E-03-1.07153963E-03
36 26-5.03109394E-03-9.13375151E-03-1.70438129E-02-2.81914051E-02 1.00238944E-02
36 27-6.39023242E-03-3.11401433E-02 7.15207410E-02 1.43353241E-02-1.31058798E-02
36 28-5.92465663E-02 3.33414682E-02 2.34712754E-03-5.50669261E-03-1.35830423E-02
36 29-3.77021230E-01-7.17129826E-02-5.65520203E-02 6.69000312E-03 2.25442385E-03
36 30-9.98046137E-03 7.72603752E-03 3.19451244E-03-1.02477816E-02-2.76224478E-03
36 31 8.87508389E-03 8.59331041E-03 2.10713840E-03-1.04402411E-02-5.45221515E-02
36 32-9.07699715E-02 6.01940937E-03-5.58013020E-03 1.20442907E-02 2.27427336E-01
36 33 7.91392884E-03-1.03763591E-02 1.06699264E-02 2.00898467E-01 6.53140446E-03
36 34 5.68948722E-03 2.01272064E-02 2.64548074E-01 5.21003727E-03 3.36325303E-03
36 35 1.87540028E-02-5.12337050E-03 2.52196538E-03 2.60140512E-03-6.39560005E-04
36 36 4.55299936E-03-3.58631254E-04 3.57346979E-02 2.93583775E-02-5.79666331E-05
36 37-1.73598688E-02 4.18272614E-02 3.96166485E-02 3.88236795E-03-2.03743000E-02
36 38 2.99731941E-02 5.01184540E-02-2.17604985E-03-5.53327524E-03-9.82582580E-03
36 39-1.25856607E-01-3.85751178E-03-4.33778590E-03-1.67642677E-02-1.09091269E-01
36 40-9.13703519E-05-4.67775431E-03-3.50558888E-03 1.17721659E-02-1.05155829E-02
36 41 1.13027296E-02 1.56582353E-02-8.16124023E-04 7.32179800E-04 8.39442224E-05
36 42-5.08724305E-04 6.45312617E-04-1.73972481E-03-2.46841024E-02-2.26764403E-02
36 43-3.67996640E-03 1.39118701E-02-1.60973681E-02-1.31591395E-02 1.28322813E-02
36 44 1.61041745E-02-2.56431753E-02-2.43699058E-02 6.50537181E-03 4.77452572E-03
36 45 5.18043149E-02 8.65601273E-02 3.95870251E-03 4.18322209E-03 9.92114585E-03
36 46-2.15785534E-01 4.16215858E-03 6.86876722E-03 8.88801855E-03-2.10827865E-01
36 47 8.61771727E-03 6.00142388E-05 1.59519511E-02-4.50339219E-01 3.84477284E-02
36 48-4.64044366E-03 9.87981718E-02-5.31080260E-04-6.65932434E-04 1.19701269E-03
36 49-1.02837270E-04 3.51978355E-04-1.03583800E-03-3.76132457E-02-3.39290248E-02
36 50 1.36420004E-03-3.23071141E-02-3.91144396E-02-3.45926814E-02 9.28463096E-03
36 51-2.03065013E-02-4.03918339E-02-3.56234386E-02 1.72104656E-02 2.88142614E-02
36 52 2.72419053E-02 4.55734044E-02 4.79670776E-03-1.85260769E-04-4.69864542E-03
36 53-1.13938494E-01 7.04678721E-03-2.21001611E-03-5.14998354E-03-1.14971369E-01
36 54 4.27978586E-03 1.13871027E-03-8.61481138E-03-3.04554792E-01 3.35040358E-02
36 55 3.57962007E-02-5.07475714E-02-5.01678683E-04 2.59624682E-04 2.42054001E-04
36 56 2.09282016E-04 6.37151180E-05-1.09410713E-03-2.24101918E-02-1.93858424E-02
36 57 5.61779379E-03 6.35107121E-03-2.09087058E-02-1.79805955E-02 2.96799051E-03
36 58-3.59149786E-03-1.84595866E-02-1.73166186E-02 1.47683504E-02 6.60615798E-03
[truncated: 7,274,952 more chars]
