# Supplementary material for: Computational Investigation of the Formation of Peroxide (ROOR) Accretion Products in the OH- and NO3-Initiated Oxidation of α-Pinene
Source: J Phys Chem A. 2021 Dec 9;125(50):10632–9. doi: 10.1021/acs.jpca.1c08969 (PMC8713291; doi:10.1021/acs.jpca.1c08969)
Supplement: Supplementary file 2 — jp1c08969_si_002.zip [file jp1c08969_si_002.zip › JPCA-secondnd-paper-updated-outfile/α-pinene, (S-alkoxy,R-hydroxy)2/soc-1000-local-minima.out]

----- GAMESS execution script 'rungms' -----
This job is running on host r14c14.bullx
under operating system Linux at Wed Nov 3 15:07:25 EET 2021
Available scratch disk space (Kbyte units) at beginning of the job is
Filesystem                                         1K-blocks          Used     Available Use% Mounted on
10.140.15.146@o2ib:10.140.15.145@o2ib:/scratch 5252469523680 3420842533480 1778464190616  66% /scratch
GAMESS temporary binary files will be written to /scratch/kurten/scratch_galib/gamess-us-trash/GALIB/SCR
GAMESS supplementary output files will be written to /scratch/kurten/scratch_galib/gamess-us-trash/SCR/GALIB
Copying input file ./soc-1000.inp to your run's scratch directory...
 
Assuming a single but multicore node.
 

 Distributed Data Interface kickoff program.
 Initiating 20 compute processes on 1 nodes to run the following command:
 /projappl/kurten/appl_galib/gamess/gamess.01.x soc-1000 

          *******************************************************
          *                                                     *
          *          GAMESS VERSION = 30 SEP 2020 (R2)          *
          *                                                     *
          *              doi.org/10.1063/5.0005188              *
          *                                                     *
          **************** 64 BIT INTEL VERSION *****************

  GAMESS HAS BEEN MADE POSSIBLE WITH IMPORTANT CONTRIBUTIONS FROM
  THE FOLLOWING INDIVIDUALS (IN ALPHABETICAL ORDER):

     IVANA ADAMOVIC, CHRISTINE AIKENS, TOMOKO AKAMA,
     YURI ALEXEEV, YURIKO AOKI, POOJA ARORA, TOSHIO ASADA,
     ANDREY ASADCHEV, KIM K. BALDRIDGE, PRADIPTA BANDYOPADHYAY,
     MARIA BARYSZ, ROB BELL, JONATHAN BENTZ, COLLEEN BERTONI,
     JERRY A. BOATZ, BRETT BODE, KURT BRORSEN, KURT R. BRORSEN,
     LAIMUTIS BYTAUTAS, CALEB CARLIN, LAURA CARRINGTON,
     GALINA CHABAN, BENOIT CHAMPAGNE, WEI CHEN, MAHITO CHIBA,
     DAN CHIPMAN, CHEOL HO CHOI, TANNER CULPITT,
     DIPAYAN DATTA, PAUL DAY, ALBERT DEFUSCO,
     NUWAN DESILVA, J. EMILIANO DEUSTUA,
     TIM DUDLEY, MICHEL DUPUIS, STEVEN T. ELBERT,
     DMITRI FEDOROV, ALEX FINDLATER, GRAHAM FLETCHER,
     MARK FREITAG, CHRISTIAN FRIEDL, DAVID GARMER,
     IGOR S. GERASIMOV, KURT GLAESEMANN, MARK S. GORDON,
     JEFFREY GOUR, FENG LONG GU, EMILIE B. GUIDEZ,
     ANASTASIA GUNINA, SHARON HAMMES-SCHIFFER, MASATAKE HARUTA,
     KIMIHIKO HIRAO, YASUHIRO IKABATA, TZVETELIN IORDANOV,
     STEPHAN IRLE, KAZUYA ISHIMURA, JOE IVANIC, FRANK JENSEN,
     JAN H. JENSEN, VISVALDAS KAIRYS, MUNEAKI KAMIYA,
     MICHIO KATOUDA, NAOAKI KAWAKAMI, DAN KEMP, BERNARD KIRTMAN,
     KAZUO KITAURA, MARIUSZ KLOBUKOWSKI, MASATO KOBAYASHI,
     PRAKASHAN KORAMBATH, JACEK KORCHOWIEC, SHIRO KOSEKI,
     KAROL KOWALSKI, JIMMY KROMANN, STANISLAW KUCHARSKI,
     HENRY KURTZ, SAROM SOK LEANG, HUI LI, SHUHUA LI, WEI LI,
     JESSE LUTZ, ALEKSANDR O. LYKHIN, MARCIN MAKOWSKI,
     JOANI MATO, NIKITA MATSUNAGA, BENEDETTA MENNUCCI,
     GRANT MERRILL, NORIYUKI MINEZAWA, VLADIMIR MIRONOV,
     EISAKU MIYOSHI, JOHN A. MONTGOMERY JR., HIROTOSHI MORI,
     JONATHAN MULLIN, MONIKA MUSIAL, SHIGERU NAGASE,
     TAKESHI NAGATA, HIROMI NAKAI, TAKAHITO NAKAJIMA,
     YUYA NAKAJIMA, HARUYUKI NAKANO, HIROYA NAKATA, SEAN NEDD,
     HEATHER NETZLOFF, KIET A. NGUYEN, YOSHIO NISHIMOTO,
     BOSILJKA NJEGIC, RYAN OLSON, MIKE PAK, ROBERTO PEVERATI,
     BUU PHAM, PIOTR PIECUCH, ANNA POMOGAEVA, DAVID POOLE,
     SPENCER PRUITT, OLIVIER QUINET, LUKE ROSKOP,
     KLAUS RUEDENBERG, ANDREW SAND, TOSAPORN SATTASATHUCHANA,
     NOZOMI SAWADA, MICHAEL W. SCHMIDT, PATRICK E. SCHNEIDER,
     JUNJI SEINO, PRACHI SHARMA, JUN SHEN, JIM SHOEMAKER,
     YINAN SHU, DEJUN SI, JONATHAN SKONE, LYUDMILA SLIPCHENKO,
     TONY SMITH, JIE SONG, MARK SPACKMAN, CASPER STEINMANN,
     WALT STEVENS, PEIFENG SU, SHUJUN SU, CHET SWALINA,
     TETSUYA TAKETSUGU, ZHEN TAO, NANDUN THELLAMUREGE
     SEIKEN TOKURA, JACOPO TOMASI, TSUGUKI TOUMA, TAKAO TSUNEDA,
     HIROAKI UMEDA, JORGE LUIS GALVEZ VALLEJO, YALI WANG,
     SIMON WEBB, AARON WEST, THERESA L. WINDUS, MARTA WLOCH,
     PENG XU, KIYOSHI YAGI, SUSUMU YANAGISAWA, YANG YANG,
     SOOHAENG YOO, TAKESHI YOSHIKAWA, FEDERICO ZAHARIEV,
     TOBY ZENG

  WHO ARE SUPPORTED BY THEIR INSTITUTION/UNIVERSITY/COMPANY/GROUP
  (IN ALPHABETICAL ORDER):

     EP ANALYTICS, FACULTES UNIVERSITAIRES NOTRE-DAME DE LA PAIX,
     INSTITUTE FOR MOLECULAR SCIENCE, IOWA STATE UNIVERSITY,
     JACKSON STATE UNIVERSITY, JOHANNES KEPLER UNIVERSITY LINZ,
     KYUSHU UNIVERSITY, MICHIGAN STATE UNIVERSITY,
     MIE UNIVERSITY, MOSCOW STATE UNIVERSITY,
     N. COPERNICUS UNIVERSITY, NAGOYA UNIVERSITY,
     NANJING UNIVERSITY, NAT. INST. OF ADVANCED INDUSTRIAL
     SCIENCE AND TECHNOLOGY, NATIONAL INST. OF STANDARDS AND
     TECHNOLOGY, NESMEYANOV INSTITUTE OF ORGANOELEMENT COMPOUNDS
     OF RUSSIAN ACADEMY OF SCIENCES, OSAKA PREFECTURE UNIVERSITY,
     PENNSYLVANIA STATE UNIVERSITY, TOKYO INSTITUTE OF TECHNOLOGY,
     UNIVERSITY OF AARHUS, UNIVERSITY OF ALBERTA,
     UNIVERSITY OF CALIFORNIA AT SANTA BARBARA,
     UNIVERSITY OF COPENHAGEN, UNIVERSITY OF IOWA,
     UNIVERSITY OF MEMPHIS, UNIVERSITY OF MINNESOTA,
     UNIVERSITY OF NEBRASKA, UNIVERSITY OF NEW ENGLAND,
     UNIVERSITY OF NOTRE DAME, UNIVERSITY OF PISA,
     UNIVERSITY OF SILESIA, UNIVERSITY OF TOKYO,
     UNIVERSITY OF ZURICH, WASEDA UNIVERSITY, YALE UNIVERSITY

  GAMESS SOFTWARE MANAGEMENT TEAM FOR THIS RELEASE:
     MARK S. GORDON (TEAM LEAD),
     BRETT BODE (SENIOR ADVISOR),
     GIUSEPPE BARCA,
     COLLEEN BERTONI,
     KRISTOPHER KEIPERT (ADVISOR),
     SAROM S. LEANG (DEVELOPMENT LEAD),
     BUU PHAM,
     JORGE LUIS GALVEZ VALLEJO (WEBSITE ADMINISTRATOR),
     PENG XU


 PARALLEL VERSION RUNNING ON       20 PROCESSORS IN        1 NODES.

 EXECUTION OF GAMESS BEGUN 15:07:26 03-NOV-2021    

            ECHO OF THE FIRST FEW INPUT CARDS -
 INPUT CARD> $CONTRL SCFTYP=none CITYP=GUGA MPLEVL=0 RUNTYP=TRANSITN                        
 INPUT CARD>  itol=30 icut=11 maxit=200                                                     
 INPUT CARD>  MULT=1 icharg=0 ispher=0                                                      
 INPUT CARD>  EXETYP=run                                                                    
 INPUT CARD> $END                                                                           
 INPUT CARD> $BASIS GBASIS=N311 NGAUSS=6 NDFUNC=1 Diffs=.true. DIFFSP=.true. $END           
 INPUT CARD> $SYSTEM TIMLIM=360000 MWORDS=350 $END                                          
 INPUT CARD>! $GUESS GUESS=moread norb=536 $END                                             
 INPUT CARD> $TRANST operat=HSO1                                                            
 INPUT CARD>! ZEFF(1)=1150.4                                                                
 INPUT CARD>  NUMCI=2 NUMVEC=1                                                              
 INPUT CARD>  NFZC=90 NOCC=94 IROOTS(1)=4,4                                                 
 INPUT CARD>  rstate=0000                                                                   
 INPUT CARD>  ONECNT=0                                                                      
 INPUT CARD>  TMOMNT=.t.                                                                    
 INPUT CARD>  PRTPRM=.t.                                                                    
 INPUT CARD>! Diagonal energies from TDDFT                                                  
 INPUT CARD> ENGYST(1)=-1080.212461031698,                                                  
 INPUT CARD>-1080.198271200800,                                                             
 INPUT CARD>-1080.189127890520,                                                             
 INPUT CARD>-1080.174458627166,                                                             
 INPUT CARD>-1080.212579092484,                                                             
 INPUT CARD>-1080.198481303726,                                                             
 INPUT CARD>-1080.190733110458,                                                             
 INPUT CARD>-1080.179609064877,                                                             
 INPUT CARD> $end                                                                           
 INPUT CARD> $trans dirtrf=.t. CUTTRF=1.d-12 $end                                           
 INPUT CARD> $SCF DIRSCF=.TRUE. soscf=.t. $END                                              
 INPUT CARD> $DRT1 group=c1 fors=.t. nfzc=90 ndoc=3 nalp=0 nval=1 $END                      
 INPUT CARD> $DRT2 group=c1 fors=.t. nfzc=90 ndoc=2 nalp=2 nval=0 $END                      
 INPUT CARD> $GUGDIA ITERMX=500 $END                                                        
 INPUT CARD> $DATA                                                                          
 INPUT CARD> C20H34O4                                                                       
 INPUT CARD>C1                                                                              
 INPUT CARD>CARBON      6.0     -4.432556000         0.870500000         0.421633000        
 INPUT CARD>HYDROGEN    1.0     -4.458916000         0.822779000         1.514402000        
 INPUT CARD>HYDROGEN    1.0     -5.368024000         1.346108000         0.108134000        
 INPUT CARD>CARBON      6.0     -3.256253000         1.779966000        -0.019980000        
 INPUT CARD>CARBON      6.0     -1.963117000         0.962262000        -0.386615000        
 INPUT CARD>CARBON      6.0     -2.306618000        -0.475935000        -0.821997000        
 INPUT CARD>HYDROGEN    1.0     -1.437711000        -0.952915000        -1.286232000        
 INPUT CARD>CARBON      6.0     -3.036409000        -1.252693000         0.323296000        
 INPUT CARD>CARBON      6.0     -4.326063000        -0.534548000        -0.180453000        
 INPUT CARD>HYDROGEN    1.0     -5.268056000        -1.086312000        -0.090357000        
 INPUT CARD>CARBON      6.0     -3.659888000        -0.447288000        -1.578548000        
 INPUT CARD>HYDROGEN    1.0     -3.888461000         0.424521000        -2.199558000        
 INPUT CARD>HYDROGEN    1.0     -3.810335000        -1.340929000        -2.184528000        
 INPUT CARD>CARBON      6.0     -3.049048000        -2.758435000         0.036203000        
 INPUT CARD>HYDROGEN    1.0     -2.042199000        -3.168165000         0.168630000        
 INPUT CARD>HYDROGEN    1.0     -3.382415000        -3.002169000        -0.976082000        
  350000000 WORDS OF MEMORY AVAILABLE

     BASIS OPTIONS
     -------------
     GBASIS=N311         IGAUSS=       6      POLAR=POPN311 
     NDFUNC=       1     NFFUNC=       0     DIFFSP=       T
     NPFUNC=       0      DIFFS=       T     BASNAM=        


     RUN TITLE
     ---------
  C20H34O4                                                                       

 THE POINT GROUP OF THE MOLECULE IS C1      
 THE ORDER OF THE PRINCIPAL AXIS IS     0

 ATOM      ATOMIC                      COORDINATES (BOHR)
           CHARGE         X                   Y                   Z
 CARBON      6.0    -8.3763162652        1.6450064723        0.7967708374
 HYDROGEN    1.0    -8.4261294423        1.5548268585        2.8618048153
 HYDROGEN    1.0   -10.1440944555        2.5437752699        0.2043436300
 CARBON      6.0    -6.1534259167        3.3636480075       -0.0377567252
 CARBON      6.0    -3.7097532118        1.8184115084       -0.7305964127
 CARBON      6.0    -4.3588759783       -0.8993867380       -1.5533490927
 HYDROGEN    1.0    -2.7168798395       -1.8007482396       -2.4306260366
 CARBON      6.0    -5.7379809967       -2.3672465167        0.6109408529
 CARBON      6.0    -8.1750736756       -1.0101492473       -0.3410067237
 HYDROGEN    1.0    -9.9551823280       -2.0528320172       -0.1707499711
 CARBON      6.0    -6.9161854658       -0.8452517576       -2.9830231785
 HYDROGEN    1.0    -7.3481258039        0.8022283660       -4.1565619141
 HYDROGEN    1.0    -7.2004890714       -2.5339883790       -4.1281593325
 CARBON      6.0    -5.7618652434       -5.2126863049        0.0684137499
 HYDROGEN    1.0    -3.8591965224       -5.9869637339        0.3186644933
 HYDROGEN    1.0    -6.3918375268       -5.6732767788       -1.8445275215
 HYDROGEN    1.0    -7.0281252744       -6.1772081183        1.3928697824
 CARBON      6.0    -4.9499709290       -2.0018415408        3.3607227116
 HYDROGEN    1.0    -4.6667444671       -0.0241582570        3.8918698847
 HYDROGEN    1.0    -3.1867072941       -3.0063234999        3.7511344315
 HYDROGEN    1.0    -6.4195163433       -2.7635749687        4.6086750772
 CARBON      6.0    -2.2893009889        3.2110318470       -2.9225292701
 HYDROGEN    1.0    -1.9718459202        5.1826982432       -2.4039260982
 HYDROGEN    1.0    -3.5091399010        3.1192365174       -4.5877992742
 HYDROGEN    1.0    -0.5020491723        2.2694248510       -3.3217527823
 OXYGEN      8.0    -1.9859905193        1.8569543596        1.1879271093
 OXYGEN      8.0    -5.5828685081        5.2497249343        1.7463109031
 HYDROGEN    1.0    -4.1375040275        4.6612019008        2.6977350256
 HYDROGEN    1.0    -6.7433360091        4.3663517344       -1.7480777969
 CARBON      6.0     4.6865374571       -0.5227624589        3.3867272309
 HYDROGEN    1.0     3.3054123217        0.9876577286        3.6946769779
 HYDROGEN    1.0     4.9549900412       -1.4514229421        5.2165942583
 CARBON      6.0     3.5944969341       -2.4908138093        1.5171589503
 CARBON      6.0     4.4096907102       -1.9671348334       -1.2994209426
 CARBON      6.0     6.9741131262       -0.5775248283       -1.3932685146
 HYDROGEN    1.0     7.7689999068       -0.6436312228       -3.3039458943
 CARBON      6.0     6.8028245832        2.0620444314       -0.0807895654
 CARBON      6.0     7.1931947291        0.5735866393        2.4361591543
 HYDROGEN    1.0     8.2271299574        1.5438343224        3.9440792343
 CARBON      6.0     8.6149073993       -1.4593427837        0.8709973845
 HYDROGEN    1.0     8.4668605962       -3.4294577150        1.4805360607
 HYDROGEN    1.0    10.6114992813       -1.0267183647        0.6048805017
 CARBON      6.0     9.0913602331        3.7143528049       -0.7357232393
 HYDROGEN    1.0     8.9563071859        4.3817567806       -2.6910813003
 HYDROGEN    1.0    10.8959710726        2.7304537413       -0.5326532847
 HYDROGEN    1.0     9.1439531971        5.3762515378        0.4981695649
 CARBON      6.0     4.4307403679        3.6710516236       -0.3913698110
 HYDROGEN    1.0     2.6741077815        2.6560382216       -0.0079954307
 HYDROGEN    1.0     4.3081765198        4.4085984485       -2.3206987862
 HYDROGEN    1.0     4.4989934912        5.2856467356        0.9062464433
 CARBON      6.0     4.5971836535       -4.5440823532       -2.7097215575
 HYDROGEN    1.0     2.8538698558       -5.6132005000       -2.4358322317
 HYDROGEN    1.0     6.1872406735       -5.5943353654       -1.9084796284
 HYDROGEN    1.0     4.9277874356       -4.2427976698       -4.7239748186
 OXYGEN      8.0     2.6065255110       -0.7154540384       -2.6514083930
 OXYGEN      8.0     0.9744258672       -2.7984971049        1.7328125903
 HYDROGEN    1.0     0.1529411934       -1.2210010935        1.2793237067
 HYDROGEN    1.0     4.3781171684       -4.3356229001        2.0240987335

          INTERNUCLEAR DISTANCES (ANGS.)
          ------------------------------

                1 CARB       2 HYDR       3 HYDR       4 CARB       5 CARB  

   1 CARB    0.0000000    1.0941281 *  1.0952557 *  1.5510768 *  2.5999642 *
   2 HYDR    1.0941281 *  0.0000000    1.7544060 *  2.1718502 *  3.1404353  
   3 HYDR    1.0952557 *  1.7544060 *  0.0000000    2.1596812 *  3.4620090  
   4 CARB    1.5510768 *  2.1718502 *  2.1596812 *  0.0000000    1.5732965 *
   5 CARB    2.5999642 *  3.1404353    3.4620090    1.5732965 *  0.0000000  
   6 CARB    2.8069762 *  3.4318807    3.6820091    2.5756800 *  1.5414153 *
   7 HYDR    3.9000951    4.4860138    4.7620504    3.5183985    2.1801984 *
   8 CARB    2.5429992 *  2.7838541 *  3.4980694    3.0599331    2.5616313 *
   9 CARB    1.5323212 *  2.1754356 *  2.1692930 *  2.5548425 *  2.8047204 *
  10 HYDR    2.1884486 *  2.6219434 *  2.4425518 *  3.5025496    3.8996213  
  11 CARB    2.5168045 *  3.4377108    2.9964803 *  2.7482205 *  2.5073028 *
  12 HYDR    2.7139600 *  3.7785615    2.8920359 *  2.6433839 *  2.6986806 *
  13 HYDR    3.4741405    4.3340942    3.8604225    3.8382627    3.4567896  
  14 CARB    3.9027964    4.1228502    4.7148804    4.5434760    3.8989239  
  15 HYDR    4.6998545    4.8558477    5.6074444    5.0983822    4.1683304  
  16 HYDR    4.2489962    4.6895194    4.9015998    4.8784078    4.2518927  
  17 HYDR    4.2121975    4.2299952    4.9408668    5.1261880    4.7168259  
  18 CARB    2.9753314 *  2.6449593 *  4.0163222    3.4207306    3.0339613  
  19 HYDR    2.7048502 *  2.2255161 *  3.7490815    2.8560583 *  2.6815292 *
  20 HYDR    4.0055319    3.7059996    5.0698538    4.2245997    3.4956776  
  21 HYDR    3.2532684    2.6840633 *  4.1478378    4.0716740    3.9897731  
  22 CARB    3.8647110    4.5479144    4.4877334    2.5530631 *  1.5663687 *
  23 HYDR    4.2260350    4.8078643    4.7494250    2.7186175 *  2.1907414 *
  24 HYDR    3.9193553    4.7954311    4.3417828    2.7878589 *  2.1567077 *
  25 HYDR    4.7140224    5.3323131    5.4347730    3.5069728    2.1950888 *
  26 OXYG    3.3898001    3.5248344    4.3635091    2.4330615 *  1.3649876 *
  27 OXYG    2.4650217 *  2.5367816 *  2.9226977 *  1.4066283 *  2.4489842 *
  28 HYDR    2.9310224 *  2.8035805 *  3.6193412    1.9248165 *  2.3676105 *
  29 HYDR    2.1526914 *  2.9928931 *  2.2882797 *  1.0945922 *  2.1644509 *
  30 CARB    7.1398787    7.0309707    8.1890733    6.3575330    5.1013111  
  31 HYDR    6.3785672    6.2309229    7.3988964    5.5259386    4.4111215  
  32 HYDR    7.6107103    7.3636860    8.6802268    6.9841377    5.8242843  
  33 CARB    6.7129286    6.7492557    7.7740346    6.0732049    4.6427244  
  34 CARB    7.1178483    7.3796664    8.1021561    6.2967307    4.7502109  
  35 CARB    8.2892132    8.5297733    9.2466499    7.2884929    5.8046824  
  36 HYDR    8.8978125    9.2436817    9.8054503    7.8589542    6.3599435  
  37 CARB    8.0488947    8.2122644    8.9728152    6.8907016    5.5751253  
  38 CARB    8.3039563    8.2847476    9.3087714    7.3332012    6.0440337  
  39 HYDR    8.9427857    8.8311183    9.9351163    7.9546998    6.7853889  
  40 CARB    9.1402894    9.2181017   10.1564753    8.2353097    6.8016475  
  41 HYDR    9.3157793    9.3489927   10.3653360    8.5688206    7.1134328  
  42 HYDR   10.1474077   10.2363918   11.1467332    9.1770842    7.7588382  
  43 CARB    9.3433951    9.5320703   10.2099220    8.0777768    6.8479528  
  44 HYDR    9.4673160    9.7715295   10.2691342    8.1359296    6.9167197  
  45 HYDR   10.2388157   10.4000228   11.1411904    9.0321705    7.7447795  
  46 HYDR    9.4805644    9.5969159   10.3174371    8.1697084    7.0875358  
  47 CARB    6.8902299    7.1067668    7.7421261    5.6063855    4.4215597  
  48 HYDR    5.8874793    6.0950489    6.7842917    4.6863403    3.4285398  
  49 HYDR    7.0651091    7.4304646    7.8261279    5.6932407    4.5375118  
  50 HYDR    7.0806971    7.1937366    7.8922055    5.7497795    4.7943721  
  51 CARB    7.8295348    8.1610951    8.7919067    7.2023959    5.6352648  
  52 HYDR    7.2797630    7.6077205    8.2397819    6.8480106    5.3238975  
  53 HYDR    8.7245850    8.9713372    9.7202439    8.1300145    6.5730272  
  54 HYDR    8.2345157    8.6869502    9.1274642    7.5324054    5.9703867  
  55 OXYG    6.2183287    6.6362534    7.1263537    5.2972466    3.7420492  
  56 OXYG    5.5008294    5.5145371    6.5775175    5.0732954    3.7165336  
  57 HYDR    4.7683272    4.8444991    5.8295561    4.1843158    2.8100366 *
  58 HYDR    7.4827578    7.4714858    8.5578328    6.9892160    5.5720664  

                6 CARB       7 HYDR       8 CARB       9 CARB      10 HYDR  

   1 CARB    2.8069762 *  3.9000951    2.5429992 *  1.5323212 *  2.1884486 *
   2 HYDR    3.4318807    4.4860138    2.7838541 *  2.1754356 *  2.6219434 *
   3 HYDR    3.6820091    4.7620504    3.4980694    2.1692930 *  2.4425518 *
   4 CARB    2.5756800 *  3.5183985    3.0599331    2.5548425 *  3.5025496  
   5 CARB    1.5414153 *  2.1801984 *  2.5616313 *  2.8047204 *  3.8996213  
   6 CARB    0.0000000    1.0945426 *  1.5644948 *  2.1197104 *  3.1109439  
   7 HYDR    1.0945426 *  0.0000000    2.2882925 *  3.1209542    4.0149041  
   8 CARB    1.5644948 *  2.2882925 *  0.0000000    1.5597124 *  2.2757504 *
   9 CARB    2.1197104 *  3.1209542    1.5597124 *  0.0000000    1.0954048 *
  10 HYDR    3.1109439    4.0149041    2.2757504 *  1.0954048 *  0.0000000  
  11 CARB    1.5506546 *  2.2976462 *  2.1574091 *  1.5511522 *  2.2823822 *
  12 HYDR    2.2827007 *  2.9559550 *  3.1470354    2.2777388 *  2.9384737 *
  13 HYDR    2.2058717 *  2.5664830 *  2.6260100 *  2.2209328 *  2.5642411 *
  14 CARB    2.5490225 *  2.7577425 *  1.5329191 *  2.5735929 *  2.7813682 *
  15 HYDR    2.8808613 *  2.7183380 *  2.1636562 *  3.5034029    3.8480306  
  16 HYDR    2.7500799 *  2.8420958 *  2.2065289 *  2.7591032 *  2.8303107 *
  17 HYDR    3.4965963    3.8291142    2.1684449 *  2.9472995 *  2.8012950 *
  18 CARB    2.6833462 *  3.2863081    1.5259935 *  2.6505147 *  3.2416606  
  19 HYDR    2.9230143 *  3.6252388    2.2075069 *  2.9557189 *  3.6886339  
  20 HYDR    3.0833695    3.3421350    2.1675757 *  3.5739697    4.1701913  
  21 HYDR    3.5770182    4.2396416    2.1562558 *  2.9299333 *  3.1683974  
  22 CARB    2.5407858 *  2.6744522 *  3.9421395    4.0689893    5.1318269  
  23 HYDR    3.4866778    3.7164790    4.7412292    4.7651532    5.8227206  
  24 HYDR    2.7023954 *  2.8735505 *  4.1699747    3.9902214    4.9588195  
  25 HYDR    2.8023286 *  2.4970153 *  4.2459602    4.6889929    5.7476652  
  26 OXYG    2.4100870 *  2.7500377 *  3.0053456    3.6990463    4.7520132  
  27 OXYG    3.7492306    4.5940957    4.0760864    3.7516557    4.6168884  
  28 HYDR    3.7057852    4.4297876    3.9711332    4.0196627    4.9401421  
  29 HYDR    3.0606201    3.9141715    3.8129067    3.0369650    3.8889970  
  30 CARB    5.4576034    5.0281707    5.7914744    7.0908683    8.0144888  
  31 HYDR    5.0158643    4.7791048    5.3587597    6.5258420    7.4842478  
  32 HYDR    6.1001302    5.7351583    6.1800655    7.5485280    8.3954002  
  33 CARB    4.5894283    3.9562741    4.9621943    6.3538288    7.2293180  
  34 CARB    4.6763321    3.8194472    5.4683450    6.6980269    7.6251269  
  35 CARB    6.0001761    5.1980112    6.8755847    8.0391809    9.0157909  
  36 HYDR    6.4857224    5.6016675    7.4974486    8.5838818    9.5538025  
  37 CARB    6.1603611    5.5769275    7.0475784    8.0921484    9.1315065  
  38 CARB    6.5141733    5.9760173    7.0837689    8.3066425    9.2834174  
  39 HYDR    7.3819485    6.9319079    7.8744471    9.0722200   10.0469051  
  40 CARB    6.9905509    6.2484760    7.6116463    8.9111657    9.8473289  
  41 HYDR    7.1017329    6.3286133    7.5518991    8.9511555    9.8146833  
  42 HYDR    8.0041676    7.2452678    8.6808065    9.9540238   10.9046844  
  43 CARB    7.5370885    6.9546770    8.5115116    9.4751763   10.5351522  
  44 HYDR    7.6039477    6.9914409    8.7334208    9.5849721   10.6547502  
  45 HYDR    8.3154597    7.6583449    9.2262583   10.2847554   11.3221847  
  46 HYDR    7.9538485    7.4980239    8.8776710    9.7781736   10.8502722  
  47 CARB    5.2784325    4.8841551    6.2807023    7.1158645    8.1939861  
  48 HYDR    4.2496599    3.9171569    5.1951007    6.0626386    7.1330839  
  49 HYDR    5.3934905    4.9618512    6.5973754    7.2771693    8.3639435  
  50 HYDR    5.8632768    5.6356890    6.7653946    7.5177570    8.5970767  
  51 CARB    5.1532194    4.1363691    5.8588559    7.1238747    7.9274931  
  52 HYDR    4.5834974    3.5721648    5.1207010    6.4206009    7.1366108  
  53 HYDR    6.1116934    5.1291254    6.6720940    8.0209693    8.7935785  
  54 HYDR    5.4859472    4.4167757    6.3883253    7.5088255    8.3171884  
  55 OXYG    3.7327213    2.8773452 *  4.8210960    5.8369877    6.8126048  
  56 OXYG    3.4639729    2.9913947 *  3.6085457    5.0539130    5.8840109  
  57 HYDR    2.8242386 *  2.5009270 *  3.1954410    4.4910211    5.4216480  
  58 HYDR    5.3166094    4.6317112    5.5046381    6.9850415    7.7677735  

               11 CARB      12 HYDR      13 HYDR      14 CARB      15 HYDR  

   1 CARB    2.5168045 *  2.7139600 *  3.4741405    3.9027964    4.6998545  
   2 HYDR    3.4377108    3.7785615    4.3340942    4.1228502    4.8558477  
   3 HYDR    2.9964803 *  2.8920359 *  3.8604225    4.7148804    5.6074444  
   4 CARB    2.7482205 *  2.6433839 *  3.8382627    4.5434760    5.0983822  
   5 CARB    2.5073028 *  2.6986806 *  3.4567896    3.8989239    4.1683304  
   6 CARB    1.5506546 *  2.2827007 *  2.2058717 *  2.5490225 *  2.8808613 *
   7 HYDR    2.2976462 *  2.9559550 *  2.5664830 *  2.7577425 *  2.7183380 *
   8 CARB    2.1574091 *  3.1470354    2.6260100 *  1.5329191 *  2.1636562 *
   9 CARB    1.5511522 *  2.2777388 *  2.2209328 *  2.5735929 *  3.5034029  
  10 HYDR    2.2823822 *  2.9384737 *  2.5642411 *  2.7813682 *  3.8480306  
  11 CARB    0.0000000    1.0945090 *  1.0901561 *  2.8847785 *  3.6156217  
  12 HYDR    1.0945090 *  0.0000000    1.7672417 *  3.9792525    4.6823488  
  13 HYDR    1.0901561 *  1.7672417 *  0.0000000    2.7423580 *  3.4644551  
  14 CARB    2.8847785 *  3.9792525    2.7423580 *  0.0000000    1.0950619 *
  15 HYDR    3.6156217    4.6823488    3.4644551    1.0950619 *  0.0000000  
  16 HYDR    2.6395783 *  3.6735787    2.0983745 *  1.0932798 *  1.7703387 *
  17 HYDR    3.6505840    4.7215876    3.5015592    1.0957804 *  1.7735113 *
  18 CARB    3.5674088    4.4313191    4.1475941    2.4712065 *  2.7151025 *
  19 HYDR    3.8524080    4.5104399    4.6447168    3.4594972    3.7032949  
  20 HYDR    4.2310399    5.1402191    4.6860375    2.6491602 *  2.4318161 *
  21 HYDR    4.1519520    5.0315449    4.6433579    2.7519570 *  3.1462542  
  22 CARB    3.2562747    3.0360610    4.0501448    5.0746821    5.2271633  
  23 HYDR    4.1370030    3.7851762    5.0162805    5.9995896    6.1652202  
  24 HYDR    2.8936094 *  2.3837838 *  3.5810985    5.1896084    5.4768902  
  25 HYDR    3.7774914    3.7312939    4.3826665    5.1616048    5.0947164  
  26 OXYG    3.7044511    4.0449537    4.5746187    4.2824258    4.2922626  
  27 OXYG    4.1429231    4.0210600    5.2308921    5.6080164    6.0630041  
  28 HYDR    4.4373056    4.4958631    5.4928872    5.4750170    5.7755730  
  29 HYDR    2.8357077 *  2.2986976 *  3.8701808    5.1854212    5.7915501  
  30 CARB    7.0063727    7.5487080    7.5176692    6.3097749    5.6077828  
  31 HYDR    6.5334062    7.0038405    7.1775774    6.1213154    5.5846235  
  32 HYDR    7.6415463    8.2711210    8.1337149    6.5988605    5.8509569  
  33 CARB    6.1127178    6.7514438    6.4464825    5.2131068    4.4025830  
  34 CARB    6.0882667    6.5685985    6.3306799    5.6960991    4.9401388  
  35 CARB    7.3997713    7.7532330    7.7090560    7.2136464    6.4714146  
  36 HYDR    7.7736536    8.0488008    7.9963284    7.7652751    7.0380467  
  37 CARB    7.5782647    7.8212407    8.0878907    7.6833803    7.0724849  
  38 CARB    8.0333089    8.4497238    8.5315031    7.6120773    6.8931295  
  39 HYDR    8.9023355    9.2984583    9.4632681    8.4728423    7.7761303  
  40 CARB    8.4741987    8.9368228    8.7957027    7.8743161    7.0284559  
  41 HYDR    8.5857209    9.1625300    8.8187857    7.6251234    6.6899070  
  42 HYDR    9.4680697    9.8796771    9.7853510    8.9475907    8.0963599  
  43 CARB    8.8876870    9.0183868    9.4064846    9.1802259    8.5809023  
  44 HYDR    8.8444323    8.8673938    9.3311640    9.4112169    8.8675656  
  45 HYDR    9.7008871    9.8957255   10.1530883    9.7710006    9.0801802  
  46 HYDR    9.2983815    9.3856546    9.9157651    9.6782124    9.1386442  
  47 CARB    6.6065907    6.7176026    7.2509182    7.1589959    6.7458054  
  48 HYDR    5.6273104    5.8231714    6.2929786    6.1047954    5.7359556  
  49 HYDR    6.5675122    6.5294057    7.1764671    7.4777580    7.1338890  
  50 HYDR    7.1589809    7.2187090    7.9088515    7.7809245    7.4325641  
  51 CARB    6.4009388    6.9676148    6.3773549    5.6865004    4.8141577  
  52 HYDR    5.7601797    6.4420534    5.6360644    4.7526643    3.8449092  
  53 HYDR    7.3972888    8.0109824    7.3615386    6.4123291    5.4493754  
  54 HYDR    6.5850985    7.0297426    6.4890621    6.2203958    5.4400197  
  55 OXYG    5.0427243    5.3878438    5.3356550    5.2292913    4.6860045  
  56 OXYG    4.9730281    5.7218432    5.3247484    3.8877839    3.1542711  
  57 HYDR    4.3727252    5.0176585    4.8798563    3.8300440    3.3356857  
  58 HYDR    6.7935979    7.5229364    7.0035622    5.4844107    4.5364032  

               16 HYDR      17 HYDR      18 CARB      19 HYDR      20 HYDR  

   1 CARB    4.2489962    4.2121975    2.9753314 *  2.7048502 *  4.0055319  
   2 HYDR    4.6895194    4.2299952    2.6449593 *  2.2255161 *  3.7059996  
   3 HYDR    4.9015998    4.9408668    4.0163222    3.7490815    5.0698538  
   4 CARB    4.8784078    5.1261880    3.4207306    2.8560583 *  4.2245997  
   5 CARB    4.2518927    4.7168259    3.0339613    2.6815292 *  3.4956776  
   6 CARB    2.7500799 *  3.4965963    2.6833462 *  2.9230143 *  3.0833695  
   7 HYDR    2.8420958 *  3.8291142    3.2863081    3.6252388    3.3421350  
   8 CARB    2.2065289 *  2.1684449 *  1.5259935 *  2.2075069 *  2.1675757 *
   9 CARB    2.7591032 *  2.9472995 *  2.6505147 *  2.9557189 *  3.5739697  
  10 HYDR    2.8303107 *  2.8012950 *  3.2416606    3.6886339    4.1701913  
  11 CARB    2.6395783 *  3.6505840    3.5674088    3.8524080    4.2310399  
  12 HYDR    3.6735787    4.7215876    4.4313191    4.5104399    5.1402191  
  13 HYDR    2.0983745 *  3.5015592    4.1475941    4.6447168    4.6860375  
  14 CARB    1.0932798 *  1.0957804 *  2.4712065 *  3.4594972    2.6491602 *
  15 HYDR    1.7703387 *  1.7735113 *  2.7151025 *  3.7032949    2.4318161 *
  16 HYDR    0.0000000    1.7661801 *  3.4560195    4.3571165    3.6927675  
  17 HYDR    1.7661801 *  0.0000000    2.6787482 *  3.7298980    2.9163579 *
  18 CARB    3.4560195    2.6787482 *  0.0000000    1.0939472 *  1.0935552 *
  19 HYDR    4.3571165    3.7298980    1.0939472 *  0.0000000    1.7633299 *
  20 HYDR    3.6927675    2.9163579 *  1.0935552 *  1.7633299 *  0.0000000  
  21 HYDR    3.7459977    2.5025496 *  1.0969663 *  1.7622812 *  1.7745482 *
  22 CARB    5.2097449    6.0153786    4.5439187    4.1853447    4.8499501  
  23 HYDR    6.2096971    6.8798963    5.1228626    4.5524894    5.4590151  
  24 HYDR    5.1071438    6.1388106    5.0613373    4.8246854    5.4780521  
  25 HYDR    5.2906693    6.1749100    4.8118249    4.5718453    4.8806854  
  26 OXYG    4.8877089    5.0205757    2.8199004 *  2.2473737 *  2.9776849 *
  27 OXYG    6.0995688    6.0979151    3.9455514    3.0516854    4.6712668  
  28 HYDR    6.0916466    5.9759436    3.5693311    2.5739267 *  4.1263819  
  29 HYDR    5.3162431    5.8236746    4.4232978    3.9386510    5.2184305  
  30 CARB    7.0327680    6.9638911    5.1591565    4.9637745    4.3729657  
  31 HYDR    6.8810847    6.7646907    4.6495377    4.2538064    4.0336600  
  32 HYDR    7.4166789    7.1104759    5.3406405    5.1948324    4.4542935  
  33 CARB    5.8246981    5.9504812    4.6328177    4.7322695    3.7880046  
  34 CARB    6.0499019    6.6051153    5.5329122    5.6278774    4.8584491  
  35 CARB    7.5733189    8.1152691    6.8346451    6.7715765    6.1622734  
  36 HYDR    7.9896399    8.7215646    7.6325405    7.6100629    7.0080331  
  37 CARB    8.1473548    8.5548852    6.8279734    6.5173776    6.2649478  
  38 CARB    8.2303767    8.3487271    6.5870159    6.3310159    5.8518315  
  39 HYDR    9.1550550    9.1479730    7.2276413    6.8734671    6.5030016  
  40 CARB    8.3726094    8.6506331    7.3037764    7.2477524    6.4803463  
  41 HYDR    8.1443745    8.3276495    7.2089512    7.2923270    6.2867572  
  42 HYDR    9.4173268    9.7331913    8.3788143    8.2868914    7.5620198  
  43 CARB    9.5996669   10.0712274    8.3101846    7.9319509    7.7781914  
  44 HYDR    9.7199634   10.3652907    8.7074863    8.3391160    8.2581950  
  45 HYDR   10.1955858   10.6406388    8.9905155    8.6849967    8.3600506  
  46 HYDR   10.1643517   10.5280880    8.5535272    8.0500540    8.0757118  
  47 CARB    7.6053713    8.0511033    6.1315560    5.6689914    5.7913654  
  48 HYDR    6.5869646    6.9827738    5.0527611    4.6217662    4.7491278  
  49 HYDR    7.7837863    8.4396991    6.6744668    6.2342953    6.4381869  
  50 HYDR    8.3044580    8.6063861    6.4467358    5.8238049    6.1694023  
  51 CARB    5.8636619    6.5806795    6.1362076    6.4774211    5.4146062  
  52 HYDR    4.9027167    5.6160365    5.4876955    5.9831403    4.7791162  
  53 HYDR    6.6567791    7.2147752    6.7913872    7.1483977    5.9541245  
  54 HYDR    6.2270335    7.1800906    6.8579887    7.1797622    6.2434253  
  55 OXYG    5.4533917    6.2392094    5.1550978    5.1900618    4.7272498  
  56 OXYG    4.5926841    4.6002542    3.2784753    3.5173886    2.4498017 *
  57 HYDR    4.5031502    4.6176468    2.9454619 *  2.9693965 *  2.3930561 *
  58 HYDR    6.0969742    6.1232063    5.1372817    5.3936329    4.1659480  

               21 HYDR      22 CARB      23 HYDR      24 HYDR      25 HYDR  

   1 CARB    3.2532684    3.8647110    4.2260350    3.9193553    4.7140224  
   2 HYDR    2.6840633 *  4.5479144    4.8078643    4.7954311    5.3323131  
   3 HYDR    4.1478378    4.4877334    4.7494250    4.3417828    5.4347730  
   4 CARB    4.0716740    2.5530631 *  2.7186175 *  2.7878589 *  3.5069728  
   5 CARB    3.9897731    1.5663687 *  2.1907414 *  2.1567077 *  2.1950888 *
   6 CARB    3.5770182    2.5407858 *  3.4866778    2.7023954 *  2.8023286 *
   7 HYDR    4.2396416    2.6744522 *  3.7164790    2.8735505 *  2.4970153 *
   8 CARB    2.1562558 *  3.9421395    4.7412292    4.1699747    4.2459602  
   9 CARB    2.9299333 *  4.0689893    4.7651532    3.9902214    4.6889929  
  10 HYDR    3.1683974    5.1318269    5.8227206    4.9588195    5.7476652  
  11 CARB    4.1519520    3.2562747    4.1370030    2.8936094 *  3.7774914  
  12 HYDR    5.0315449    3.0360610    3.7851762    2.3837838 *  3.7312939  
  13 HYDR    4.6433579    4.0501448    5.0162805    3.5810985    4.3826665  
  14 CARB    2.7519570 *  5.0746821    5.9995896    5.1896084    5.1616048  
  15 HYDR    3.1462542    5.2271633    6.1652202    5.4768902    5.0947164  
  16 HYDR    3.7459977    5.2097449    6.2096971    5.1071438    5.2906693  
  17 HYDR    2.5025496 *  6.0153786    6.8798963    6.1388106    6.1749100  
  18 CARB    1.0969663 *  4.5439187    5.1228626    5.0613373    4.8118249  
  19 HYDR    1.7622812 *  4.1853447    4.5524894    4.8246854    4.5718453  
  20 HYDR    1.7745482 *  4.8499501    5.4590151    5.4780521    4.8806854  
  21 HYDR    0.0000000    5.5367632    6.0821232    5.9788342    5.8745632  
  22 CARB    5.5367632    0.0000000    1.0918499 *  1.0934341 *  1.0896776 *
  23 HYDR    6.0821232    1.0918499 *  0.0000000    1.7859594 *  1.7937368 *
  24 HYDR    5.9788342    1.0934341 *  1.7859594 *  0.0000000    1.7841710 *
  25 HYDR    5.8745632    1.0896776 *  1.7937368 *  1.7841710 *  0.0000000  
  26 OXYG    3.8418035    2.2957619 *  2.5903852 *  3.2306848    2.5217629 *
  27 OXYG    4.5245764    3.2102321    2.9113620 *  3.7027392    4.1120233  
  28 HYDR    4.2329742    3.2234765    2.9458105 *  3.9547462    3.9305925  
  29 HYDR    5.0577006    2.5130364 *  2.5850553 *  2.3712419 *  3.5823079  
  30 CARB    6.0302720    5.3551655    5.5605934    6.3507081    4.7248578  
  31 HYDR    5.5369588    4.7340407    4.8105902    5.7867211    4.2784881  
  32 HYDR    6.0675821    6.2716673    6.4824742    7.2684100    5.7123540  
  33 CARB    5.5478457    4.9313231    5.4286949    5.7776084    4.1954322  
  34 CARB    6.5415307    4.5621211    5.1049577    5.2756738    3.5954256  
  35 CARB    7.8523815    5.3575803    5.6558078    6.1204025    4.3546232  
  36 HYDR    8.6697537    5.7036697    6.0251943    6.3281256    4.6403886  
  37 CARB    7.8508930    5.0774110    5.0792826    5.9815150    4.2303751  
  38 CARB    7.5054121    5.9303132    6.0025661    6.9068536    5.1644608  
  39 HYDR    8.0865437    6.7045981    6.6423363    7.7233573    6.0223385  
  40 CARB    8.2270497    6.5904348    6.8368631    7.4415638    5.6649595  
  41 HYDR    8.0572840    7.0834303    7.4504111    7.9046874    6.1707736  
  42 HYDR    9.3036304    7.4241851    7.5942070    8.2583076    6.4766187  
  43 CARB    9.3338442    6.1383398    5.9713489    6.9796304    5.3131312  
  44 HYDR    9.7684194    5.9843342    5.8004319    6.7057191    5.1392946  
  45 HYDR    9.9907167    7.0955913    7.0022744    7.9218132    6.2143186  
  46 HYDR    9.5453751    6.4183040    6.0802584    7.3145612    5.7310053  
  47 CARB    7.1807021    3.8077729    3.6405152    4.7613080    3.1254677  
  48 HYDR    6.1114784    3.0599970    3.0723915    4.0791881    2.4375739 *
  49 HYDR    7.7509509    3.5625490    3.3486861    4.3609033    2.8357406 *
  50 HYDR    7.4407629    4.2678233    3.8466346    5.2654618    3.8153643  
  51 CARB    7.0620248    5.4894521    6.2131792    5.9861646    4.5151144  
  52 HYDR    6.3444168    5.4109805    6.2577303    5.8299463    4.5577748  
  53 HYDR    7.6578518    6.4900207    7.1578068    7.0427286    5.5141860  
  54 HYDR    7.8140642    5.5724939    6.3020443    5.9258362    4.5477973  
  55 OXYG    6.2248216    3.3241395    3.9533094    3.9548990    2.3079713 *
  56 OXYG    4.1982865    4.3777564    5.0060448    5.1597378    3.8674293  
  57 HYDR    3.9833134    3.4806443    4.0677320    4.3208751    3.0756987  
  58 HYDR    5.9338743    5.9370667    6.4924651    6.7249445    5.1854188  

               26 OXYG      27 OXYG      28 HYDR      29 HYDR      30 CARB  

   1 CARB    3.3898001    2.4650217 *  2.9310224 *  2.1526914 *  7.1398787  
   2 HYDR    3.5248344    2.5367816 *  2.8035805 *  2.9928931 *  7.0309707  
   3 HYDR    4.3635091    2.9226977 *  3.6193412    2.2882797 *  8.1890733  
   4 CARB    2.4330615 *  1.4066283 *  1.9248165 *  1.0945922 *  6.3575330  
   5 CARB    1.3649876 *  2.4489842 *  2.3676105 *  2.1644509 *  5.1013111  
   6 CARB    2.4100870 *  3.7492306    3.7057852    3.0606201    5.4576034  
   7 HYDR    2.7500377 *  4.5940957    4.4297876    3.9141715    5.0281707  
   8 CARB    3.0053456    4.0760864    3.9711332    3.8129067    5.7914744  
   9 CARB    3.6990463    3.7516557    4.0196627    3.0369650    7.0908683  
  10 HYDR    4.7520132    4.6168884    4.9401421    3.8889970    8.0144888  
  11 CARB    3.7044511    4.1429231    4.4373056    2.8357077 *  7.0063727  
  12 HYDR    4.0449537    4.0210600    4.4958631    2.2986976 *  7.5487080  
  13 HYDR    4.5746187    5.2308921    5.4928872    3.8701808    7.5176692  
  14 CARB    4.2824258    5.6080164    5.4750170    5.1854212    6.3097749  
  15 HYDR    4.2922626    6.0630041    5.7755730    5.7915501    5.6077828  
  16 HYDR    4.8877089    6.0995688    6.0916466    5.3162431    7.0327680  
  17 HYDR    5.0205757    6.0979151    5.9759436    5.8236746    6.9638911  
  18 CARB    2.8199004 *  3.9455514    3.5693311    4.4232978    5.1591565  
  19 HYDR    2.2473737 *  3.0516854    2.5739267 *  3.9386510    4.9637745  
  20 HYDR    2.9776849 *  4.6712668    4.1263819    5.2184305    4.3729657  
  21 HYDR    3.8418035    4.5245764    4.2329742    5.0577006    6.0302720  
  22 CARB    2.2957619 *  3.2102321    3.2234765    2.5130364 *  5.3551655  
  23 HYDR    2.5903852 *  2.9113620 *  2.9458105 *  2.5850553 *  5.5605934  
  24 HYDR    3.2306848    3.7027392    3.9547462    2.3712419 *  6.3507081  
  25 HYDR    2.5217629 *  4.1120233    3.9305925    3.5823079    4.7248578  
  26 OXYG    0.0000000    2.6331668 *  2.0338819 *  3.2426752    3.9252114  
  27 OXYG    2.6331668 *  0.0000000    0.9672002 *  2.0037439 *  6.2941685  
  28 HYDR    2.0338819 *  0.9672002 *  0.0000000    2.7314235 *  5.4279221  
  29 HYDR    3.2426752    2.0037439 *  2.7314235 *  0.0000000    7.1176143  
  30 CARB    3.9252114    6.2941685    5.4279221    7.1176143    0.0000000  
  31 HYDR    3.1323724    5.3171883    4.4238023    6.3062410    1.0952446 *
  32 HYDR    4.5935734    6.8588131    5.9490040    7.8347545    1.0951400 *
  33 CARB    3.7475809    6.3543697    5.6085032    6.7881970    1.5483354 *
  34 CARB    4.1571680    6.7189006    6.1020044    6.7913123    2.5990545 *
  35 CARB    5.0997072    7.5115510    6.8517441    7.7183040    2.8043579 *
  36 HYDR    5.8351166    8.1724763    7.5937629    8.1659534    3.8987577  
  37 CARB    4.7003028    6.8365317    6.1294765    7.3246265    2.5479525 *
  38 CARB    4.9489407    7.2086675    6.3756911    7.9573866    1.5326869 *
  39 HYDR    5.6003418    7.6553472    6.7799879    8.6059598    2.1893655 *
  40 CARB    5.8802358    8.3226410    7.5474486    8.8020792    2.5178034 *
  41 HYDR    6.2005004    8.7401394    7.9519399    9.2044701    2.7175859 *
  42 HYDR    6.8456857    9.2106360    8.4381054    9.6972641    3.4739918  
  43 CARB    6.0302542    7.9173627    7.2496899    8.4035541    3.9012319  
  44 HYDR    6.2870892    8.0572593    7.4942657    8.3228713    4.7101234  
  45 HYDR    6.8928934    8.9035949    8.2008572    9.3964145    4.2499893  
  46 HYDR    6.1879098    7.8213247    7.1340177    8.5076082    4.2005704  
  47 CARB    3.6262955    5.4823951    4.8481930    5.9678451    2.9900868 *
  48 HYDR    2.5808057 *  4.6730414    4.0210408    5.1480354    2.6815656 *
  49 HYDR    4.0452782    5.6767878    5.2004423    5.8560967    3.9964687  
  50 HYDR    3.8846906    5.3536143    4.6792093    6.1320779    3.3436958  
  51 CARB    5.2786092    7.8384057    7.2994360    7.6489085    3.8650117  
  52 HYDR    5.0855859    7.6075009    7.1153419    7.3357563    4.2059915  
  53 HYDR    6.0777375    8.6869987    8.0774294    8.6377684    3.9604305  
  54 HYDR    5.7958290    8.2396563    7.7870459    7.8344784    4.7236399  
  55 OXYG    3.4477425    5.8447015    5.3706590    5.6515701    3.3810518  
  56 OXYG    2.9336755 *  5.4935677    4.8126049    5.8692295    2.4647492 *
  57 HYDR    1.9840401 *  4.5824393    3.9252014    4.9624952    2.6712804 *
  58 HYDR    4.7197468    7.3167686    6.5650500    7.7346890    2.1488626 *

               31 HYDR      32 HYDR      33 CARB      34 CARB      35 CARB  

   1 CARB    6.3785672    7.6107103    6.7129286    7.1178483    8.2892132  
   2 HYDR    6.2309229    7.3636860    6.7492557    7.3796664    8.5297733  
   3 HYDR    7.3988964    8.6802268    7.7740346    8.1021561    9.2466499  
   4 CARB    5.5259386    6.9841377    6.0732049    6.2967307    7.2884929  
   5 CARB    4.4111215    5.8242843    4.6427244    4.7502109    5.8046824  
   6 CARB    5.0158643    6.1001302    4.5894283    4.6763321    6.0001761  
   7 HYDR    4.7791048    5.7351583    3.9562741    3.8194472    5.1980112  
   8 CARB    5.3587597    6.1800655    4.9621943    5.4683450    6.8755847  
   9 CARB    6.5258420    7.5485280    6.3538288    6.6980269    8.0391809  
  10 HYDR    7.4842478    8.3954002    7.2293180    7.6251269    9.0157909  
  11 CARB    6.5334062    7.6415463    6.1127178    6.0882667    7.3997713  
  12 HYDR    7.0038405    8.2711210    6.7514438    6.5685985    7.7532330  
  13 HYDR    7.1775774    8.1337149    6.4464825    6.3306799    7.7090560  
  14 CARB    6.1213154    6.5988605    5.2131068    5.6960991    7.2136464  
  15 HYDR    5.5846235    5.8509569    4.4025830    4.9401388    6.4714146  
  16 HYDR    6.8810847    7.4166789    5.8246981    6.0499019    7.5733189  
  17 HYDR    6.7646907    7.1104759    5.9504812    6.6051153    8.1152691  
  18 CARB    4.6495377    5.3406405    4.6328177    5.5329122    6.8346451  
  19 HYDR    4.2538064    5.1948324    4.7322695    5.6278774    6.7715765  
  20 HYDR    4.0336600    4.4542935    3.7880046    4.8584491    6.1622734  
  21 HYDR    5.5369588    6.0675821    5.5478457    6.5415307    7.8523815  
  22 CARB    4.7340407    6.2716673    4.9313231    4.5621211    5.3575803  
  23 HYDR    4.8105902    6.4824742    5.4286949    5.1049577    5.6558078  
  24 HYDR    5.7867211    7.2684100    5.7776084    5.2756738    6.1204025  
  25 HYDR    4.2784881    5.7123540    4.1954322    3.5954256    4.3546232  
  26 OXYG    3.1323724    4.5935734    3.7475809    4.1571680    5.0997072  
  27 OXYG    5.3171883    6.8588131    6.3543697    6.7189006    7.5115510  
  28 HYDR    4.4238023    5.9490040    5.6085032    6.1020044    6.8517441  
  29 HYDR    6.3062410    7.8347545    6.7881970    6.7913123    7.7183040  
  30 CARB    1.0952446 *  1.0951400 *  1.5483354 *  2.5990545 *  2.8043579 *
  31 HYDR    0.0000000    1.7540013 *  2.1770302 *  3.1257871    3.4211361  
  32 HYDR    1.7540013 *  0.0000000    2.1571420 *  3.4709253    3.6864647  
  33 CARB    2.1770302 *  2.1571420 *  0.0000000    1.5761936 *  2.5681768 *
  34 CARB    3.1257871    3.4709253    1.5761936 *  0.0000000    1.5442627 *
  35 CARB    3.4211361    3.6864647    2.5681768 *  1.5442627 *  0.0000000  
  36 HYDR    4.4766469    4.7676134    3.5134186    2.1853637 *  1.0956529 *
  37 CARB    2.7821011 *  3.5030263    3.0662762    2.5623568 *  1.5625760 *
  38 CARB    2.1735065 *  2.1716291 *  2.5480716 *  2.8080181 *  2.1191927 *
  39 HYDR    2.6243584 *  2.4421264 *  3.4953596    3.9028048    3.1108015  
  40 CARB    3.4356490    3.0065125    2.7336489 *  2.5185955 *  1.5515553 *
  41 HYDR    3.7810771    2.9082605 *  2.6258243 *  2.7152093 *  2.2834822 *
  42 HYDR    4.3309678    3.8685852    3.8238009    3.4689648    2.2089555 *
  43 CARB    4.1174107    4.7101199    4.5458475    3.9071449    2.5562775 *
  44 HYDR    4.8566373    5.6144648    5.1221111    4.1974420    2.9084482 *
  45 HYDR    4.6892462    4.9027407    4.8723085    4.2573980    2.7529604 *
  46 HYDR    4.2190388    4.9195865    5.1230677    4.7203648    3.4995063  
  47 CARB    2.6544843 *  4.0288375    3.4421087    3.0220676    2.6734162 *
  48 HYDR    2.1749006 *  3.7181998    2.8821122 *  2.7010731 *  2.9399098 *
  49 HYDR    3.7001985    5.0637868    4.1948899    3.4173252    3.0319949  
  50 HYDR    2.7837284 *  4.2392065    4.1554624    4.0118401    3.5808829  
  51 CARB    4.5301140    4.5063738    2.5426849 *  1.5576843 *  2.5442598 *
  52 HYDR    4.7731190    4.7418159    2.6943368 *  2.1822261 *  3.4870080  
  53 HYDR    4.8217001    4.4099501    2.8045978 *  2.1616887 *  2.7010338 *
  54 HYDR    5.3145696    5.4638013    3.5021325    2.1930318 *  2.8356830 *
  55 OXYG    3.4966498    4.3625008    2.4539760 *  1.3642082 *  2.4063175 *
  56 OXYG    2.5716805 *  2.8885631 *  1.4006661 *  2.4643216 *  3.7680002  
  57 HYDR    2.4047120 *  3.2883530    1.9452786 *  2.6631108 *  3.8917091  
  58 HYDR    3.0064927    2.2971059 *  1.0940500 *  2.1596991 *  3.0186719  

               36 HYDR      37 CARB      38 CARB      39 HYDR      40 CARB  

   1 CARB    8.8978125    8.0488947    8.3039563    8.9427857    9.1402894  
   2 HYDR    9.2436817    8.2122644    8.2847476    8.8311183    9.2181017  
   3 HYDR    9.8054503    8.9728152    9.3087714    9.9351163   10.1564753  
   4 CARB    7.8589542    6.8907016    7.3332012    7.9546998    8.2353097  
   5 CARB    6.3599435    5.5751253    6.0440337    6.7853889    6.8016475  
   6 CARB    6.4857224    6.1603611    6.5141733    7.3819485    6.9905509  
   7 HYDR    5.6016675    5.5769275    5.9760173    6.9319079    6.2484760  
   8 CARB    7.4974486    7.0475784    7.0837689    7.8744471    7.6116463  
   9 CARB    8.5838818    8.0921484    8.3066425    9.0722200    8.9111657  
  10 HYDR    9.5538025    9.1315065    9.2834174   10.0469051    9.8473289  
  11 CARB    7.7736536    7.5782647    8.0333089    8.9023355    8.4741987  
  12 HYDR    8.0488008    7.8212407    8.4497238    9.2984583    8.9368228  
  13 HYDR    7.9963284    8.0878907    8.5315031    9.4632681    8.7957027  
  14 CARB    7.7652751    7.6833803    7.6120773    8.4728423    7.8743161  
  15 HYDR    7.0380467    7.0724849    6.8931295    7.7761303    7.0284559  
  16 HYDR    7.9896399    8.1473548    8.2303767    9.1550550    8.3726094  
  17 HYDR    8.7215646    8.5548852    8.3487271    9.1479730    8.6506331  
  18 CARB    7.6325405    6.8279734    6.5870159    7.2276413    7.3037764  
  19 HYDR    7.6100629    6.5173776    6.3310159    6.8734671    7.2477524  
  20 HYDR    7.0080331    6.2649478    5.8518315    6.5030016    6.4803463  
  21 HYDR    8.6697537    7.8508930    7.5054121    8.0865437    8.2270497  
  22 CARB    5.7036697    5.0774110    5.9303132    6.7045981    6.5904348  
  23 HYDR    6.0251943    5.0792826    6.0025661    6.6423363    6.8368631  
  24 HYDR    6.3281256    5.9815150    6.9068536    7.7233573    7.4415638  
  25 HYDR    4.6403886    4.2303751    5.1644608    6.0223385    5.6649595  
  26 OXYG    5.8351166    4.7003028    4.9489407    5.6003418    5.8802358  
  27 OXYG    8.1724763    6.8365317    7.2086675    7.6553472    8.3226410  
  28 HYDR    7.5937629    6.1294765    6.3756911    6.7799879    7.5474486  
  29 HYDR    8.1659534    7.3246265    7.9573866    8.6059598    8.8020792  
  30 CARB    3.8987577    2.5479525 *  1.5326869 *  2.1893655 *  2.5178034 *
  31 HYDR    4.4766469    2.7821011 *  2.1735065 *  2.6243584 *  3.4356490  
  32 HYDR    4.7676134    3.5030263    2.1716291 *  2.4421264 *  3.0065125  
  33 CARB    3.5134186    3.0662762    2.5480716 *  3.4953596    2.7336489 *
  34 CARB    2.1853637 *  2.5623568 *  2.8080181 *  3.9028048    2.5185955 *
  35 CARB    1.0956529 *  1.5625760 *  2.1191927 *  3.1108015    1.5515553 *
  36 HYDR    0.0000000    2.2848518 *  3.1199914    4.0136885    2.2951349 *
  37 CARB    2.2848518 *  0.0000000    1.5611111 *  2.2758779 *  2.1553637 *
  38 CARB    3.1199914    1.5611111 *  0.0000000    1.0953107 *  1.5521952 *
  39 HYDR    4.0136885    2.2758779 *  1.0953107 *  0.0000000    2.2830350 *
  40 CARB    2.2951349 *  2.1553637 *  1.5521952 *  2.2830350 *  0.0000000  
  41 HYDR    2.9529374 *  3.1468632    2.2797533 *  2.9396808 *  1.0941062 *
  42 HYDR    2.5655811 *  2.6201811 *  2.2199830 *  2.5621802 *  1.0902029 *
  43 CARB    2.7667636 *  1.5333779 *  2.5668251 *  2.7678851 *  2.8778527 *
  44 HYDR    2.7517129 *  2.1710573 *  3.5061465    3.8382995    3.6248990  
  45 HYDR    2.8419558 *  2.2076778 *  2.7586572 *  2.8285953 *  2.6314470 *
  46 HYDR    3.8373768    2.1689842 *  2.9285480 *  2.7700940 *  3.6334190  
  47 CARB    3.2725052    1.5256601 *  2.6575218 *  3.2506194    3.5664258  
  48 HYDR    3.6551186    2.2076543 *  2.9336015 *  3.6544640    3.8525445  
  49 HYDR    3.2821405    2.1655429 *  3.5757013    4.1939597    4.2057971  
  50 HYDR    4.2193383    2.1607992 *  2.9842436 *  3.2244481    4.1814002  
  51 CARB    2.6788623 *  3.9393344    4.0787827    5.1445257    3.2825744  
  52 HYDR    3.7271792    4.7345798    4.7579590    5.8160971    4.1458331  
  53 HYDR    2.8476797 *  4.1781399    4.0276991    5.0025323    2.9328654 *
  54 HYDR    2.5402145 *  4.2606481    4.7211730    5.7849005    3.8395881  
  55 OXYG    2.7538633 *  2.9902731 *  3.6884263    4.7389008    3.7065595  
  56 OXYG    4.6186783    4.1290832    3.7619527    4.6237877    4.1300587  
  57 HYDR    4.7136615    3.9899138    3.8931043    4.7312637    4.4848641  
  58 HYDR    3.8712109    3.7879596    3.0025759    3.8549842    2.7777028 *

               41 HYDR      42 HYDR      43 CARB      44 HYDR      45 HYDR  

   1 CARB    9.3157793   10.1474077    9.3433951    9.4673160   10.2388157  
   2 HYDR    9.3489927   10.2363918    9.5320703    9.7715295   10.4000228  
   3 HYDR   10.3653360   11.1467332   10.2099220   10.2691342   11.1411904  
   4 CARB    8.5688206    9.1770842    8.0777768    8.1359296    9.0321705  
   5 CARB    7.1134328    7.7588382    6.8479528    6.9167197    7.7447795  
   6 CARB    7.1017329    8.0041676    7.5370885    7.6039477    8.3154597  
   7 HYDR    6.3286133    7.2452678    6.9546770    6.9914409    7.6583449  
   8 CARB    7.5518991    8.6808065    8.5115116    8.7334208    9.2262583  
   9 CARB    8.9511555    9.9540238    9.4751763    9.5849721   10.2847554  
  10 HYDR    9.8146833   10.9046844   10.5351522   10.6547502   11.3221847  
  11 CARB    8.5857209    9.4680697    8.8876870    8.8444323    9.7008871  
  12 HYDR    9.1625300    9.8796771    9.0183868    8.8673938    9.8957255  
  13 HYDR    8.8187857    9.7853510    9.4064846    9.3311640   10.1530883  
  14 CARB    7.6251234    8.9475907    9.1802259    9.4112169    9.7710006  
  15 HYDR    6.6899070    8.0963599    8.5809023    8.8675656    9.0801802  
  16 HYDR    8.1443745    9.4173268    9.5996669    9.7199634   10.1955858  
  17 HYDR    8.3276495    9.7331913   10.0712274   10.3652907   10.6406388  
  18 CARB    7.2089512    8.3788143    8.3101846    8.7074863    8.9905155  
  19 HYDR    7.2923270    8.2868914    7.9319509    8.3391160    8.6849967  
  20 HYDR    6.2867572    7.5620198    7.7781914    8.2581950    8.3600506  
  21 HYDR    8.0572840    9.3036304    9.3338442    9.7684194    9.9907167  
  22 CARB    7.0834303    7.4241851    6.1383398    5.9843342    7.0955913  
  23 HYDR    7.4504111    7.5942070    5.9713489    5.8004319    7.0022744  
  24 HYDR    7.9046874    8.2583076    6.9796304    6.7057191    7.9218132  
  25 HYDR    6.1707736    6.4766187    5.3131312    5.1392946    6.2143186  
  26 OXYG    6.2005004    6.8456857    6.0302542    6.2870892    6.8928934  
  27 OXYG    8.7401394    9.2106360    7.9173627    8.0572593    8.9035949  
  28 HYDR    7.9519399    8.4381054    7.2496899    7.4942657    8.2008572  
  29 HYDR    9.2044701    9.6972641    8.4035541    8.3228713    9.3964145  
  30 CARB    2.7175859 *  3.4739918    3.9012319    4.7101234    4.2499893  
  31 HYDR    3.7810771    4.3309678    4.1174107    4.8566373    4.6892462  
  32 HYDR    2.9082605 *  3.8685852    4.7101199    5.6144648    4.9027407  
  33 CARB    2.6258243 *  3.8238009    4.5458475    5.1221111    4.8723085  
  34 CARB    2.7152093 *  3.4689648    3.9071449    4.1974420    4.2573980  
  35 CARB    2.2834822 *  2.2089555 *  2.5562775 *  2.9084482 *  2.7529604 *
  36 HYDR    2.9529374 *  2.5655811 *  2.7667636 *  2.7517129 *  2.8419558 *
  37 CARB    3.1468632    2.6201811 *  1.5333779 *  2.1710573 *  2.2076778 *
  38 CARB    2.2797533 *  2.2199830 *  2.5668251 *  3.5061465    2.7586572 *
  39 HYDR    2.9396808 *  2.5621802 *  2.7678851 *  3.8382995    2.8285953 *
  40 CARB    1.0941062 *  1.0902029 *  2.8778527 *  3.6248990    2.6314470 *
  41 HYDR    0.0000000    1.7661685 *  3.9718563    4.6932092    3.6623508  
  42 HYDR    1.7661685 *  0.0000000    2.7285129 *  3.4641767    2.0827848 *
  43 CARB    3.9718563    2.7285129 *  0.0000000    1.0956771 *  1.0929675 *
  44 HYDR    4.6932092    3.4641767    1.0956771 *  0.0000000    1.7668427 *
  45 HYDR    3.6623508    2.0827848 *  1.0929675 *  1.7668427 *  0.0000000  
  46 HYDR    4.7023589    3.4766221    1.0956864 *  1.7706141 *  1.7656139 *
  47 CARB    4.4340990    4.1419180    2.4731229 *  2.7124931 *  3.4580789  
  48 HYDR    4.5152488    4.6417170    3.4632113    3.7284690    4.3598502  
  49 HYDR    5.1081139    4.6685779    2.6916855 *  2.4675225 *  3.7197929  
  50 HYDR    5.0764297    4.6525335    2.7114776 *  3.0685633    3.7238728  
  51 CARB    3.0753825    4.0829181    5.0838498    5.2565419    5.2207359  
  52 HYDR    3.8017008    5.0331007    6.0056351    6.1984721    6.2144889  
  53 HYDR    2.4461953 *  3.6183563    5.1972896    5.4943434    5.1132641  
  54 HYDR    3.8042845    4.4603222    5.1998964    5.1508431    5.3395172  
  55 OXYG    4.0571819    4.5760802    4.2777073    4.3089087    4.8810201  
  56 OXYG    3.9810991    5.2194320    5.6598595    6.1447782    6.1288388  
  57 HYDR    4.5533549    5.5468797    5.5073464    5.9081938    6.1327499  
  58 HYDR    2.2347587 *  3.8092707    5.1478200    5.7771387    5.2638865  

               46 HYDR      47 CARB      48 HYDR      49 HYDR      50 HYDR  

   1 CARB    9.4805644    6.8902299    5.8874793    7.0651091    7.0806971  
   2 HYDR    9.5969159    7.1067668    6.0950489    7.4304646    7.1937366  
   3 HYDR   10.3174371    7.7421261    6.7842917    7.8261279    7.8922055  
   4 CARB    8.1697084    5.6063855    4.6863403    5.6932407    5.7497795  
   5 CARB    7.0875358    4.4215597    3.4285398    4.5375118    4.7943721  
   6 CARB    7.9538485    5.2784325    4.2496599    5.3934905    5.8632768  
   7 HYDR    7.4980239    4.8841551    3.9171569    4.9618512    5.6356890  
   8 CARB    8.8776710    6.2807023    5.1951007    6.5973754    6.7653946  
   9 CARB    9.7781736    7.1158645    6.0626386    7.2771693    7.5177570  
  10 HYDR   10.8502722    8.1939861    7.1330839    8.3639435    8.5970767  
  11 CARB    9.2983815    6.6065907    5.6273104    6.5675122    7.1589809  
  12 HYDR    9.3856546    6.7176026    5.8231714    6.5294057    7.2187090  
  13 HYDR    9.9157651    7.2509182    6.2929786    7.1764671    7.9088515  
  14 CARB    9.6782124    7.1589959    6.1047954    7.4777580    7.7809245  
  15 HYDR    9.1386442    6.7458054    5.7359556    7.1338890    7.4325641  
  16 HYDR   10.1643517    7.6053713    6.5869646    7.7837863    8.3044580  
  17 HYDR   10.5280880    8.0511033    6.9827738    8.4396991    8.6063861  
  18 CARB    8.5535272    6.1315560    5.0527611    6.6744668    6.4467358  
  19 HYDR    8.0500540    5.6689914    4.6217662    6.2342953    5.8238049  
  20 HYDR    8.0757118    5.7913654    4.7491278    6.4381869    6.1694023  
  21 HYDR    9.5453751    7.1807021    6.1114784    7.7509509    7.4407629  
  22 CARB    6.4183040    3.8077729    3.0599970    3.5625490    4.2678233  
  23 HYDR    6.0802584    3.6405152    3.0723915    3.3486861    3.8466346  
  24 HYDR    7.3145612    4.7613080    4.0791881    4.3609033    5.2654618  
  25 HYDR    5.7310053    3.1254677    2.4375739 *  2.8357406 *  3.8153643  
  26 OXYG    6.1879098    3.6262955    2.5808057 *  4.0452782    3.8846906  
  27 OXYG    7.8213247    5.4823951    4.6730414    5.6767878    5.3536143  
  28 HYDR    7.1340177    4.8481930    4.0210408    5.2004423    4.6792093  
  29 HYDR    8.5076082    5.9678451    5.1480354    5.8560967    6.1320779  
  30 CARB    4.2005704    2.9900868 *  2.6815656 *  3.9964687    3.3436958  
  31 HYDR    4.2190388    2.6544843 *  2.1749006 *  3.7001985    2.7837284 *
  32 HYDR    4.9195865    4.0288375    3.7181998    5.0637868    4.2392065  
  33 CARB    5.1230677    3.4421087    2.8821122 *  4.1948899    4.1554624  
  34 CARB    4.7203648    3.0220676    2.7010731 *  3.4173252    4.0118401  
  35 CARB    3.4995063    2.6734162 *  2.9399098 *  3.0319949    3.5808829  
  36 HYDR    3.8373768    3.2725052    3.6551186    3.2821405    4.2193383  
  37 CARB    2.1689842 *  1.5256601 *  2.2076543 *  2.1655429 *  2.1607992 *
  38 CARB    2.9285480 *  2.6575218 *  2.9336015 *  3.5757013    2.9842436 *
  39 HYDR    2.7700940 *  3.2506194    3.6544640    4.1939597    3.2244481  
  40 CARB    3.6334190    3.5664258    3.8525445    4.2057971    4.1814002  
  41 HYDR    4.7023589    4.4340990    4.5152488    5.1081139    5.0764297  
  42 HYDR    3.4766221    4.1419180    4.6417170    4.6685779    4.6525335  
  43 CARB    1.0956864 *  2.4731229 *  3.4632113    2.6916855 *  2.7114776 *
  44 HYDR    1.7706141 *  2.7124931 *  3.7284690    2.4675225 *  3.0685633  
  45 HYDR    1.7656139 *  3.4580789    4.3598502    3.7197929    3.7238728  
  46 HYDR    0.0000000    2.6937857 *  3.7236434    3.0059460    2.4679403 *
  47 CARB    2.6937857 *  0.0000000    1.0925923 *  1.0949376 *  1.0967361 *
  48 HYDR    3.7236434    1.0925923 *  0.0000000    1.7622671 *  1.7615234 *
  49 HYDR    3.0059460    1.0949376 *  1.7622671 *  0.0000000    1.7724516 *
  50 HYDR    2.4679403 *  1.0967361 *  1.7615234 *  1.7724516 *  0.0000000  
  51 CARB    6.0190674    4.5179121    4.1948532    4.7444911    5.5426976  
  52 HYDR    6.8781149    5.0994592    4.5615882    5.3592024    6.0949824  
  53 HYDR    6.1459304    5.0545240    4.8506422    5.3903266    6.0137187  
  54 HYDR    6.2067992    4.7815940    4.5801650    4.7627807    5.8610892  
  55 OXYG    5.0137046    2.7839434 *  2.2673970 *  2.8624967 *  3.8251702  
  56 OXYG    6.1505795    4.0409647    3.1605346    4.7179075    4.6873029  
  57 HYDR    5.9157245    3.5507345    2.5403212 *  4.1640074    4.1453134  
  58 HYDR    5.7814197    4.4256462    3.9570423    5.1670999    5.1260052  

               51 CARB      52 HYDR      53 HYDR      54 HYDR      55 OXYG  

   1 CARB    7.8295348    7.2797630    8.7245850    8.2345157    6.2183287  
   2 HYDR    8.1610951    7.6077205    8.9713372    8.6869502    6.6362534  
   3 HYDR    8.7919067    8.2397819    9.7202439    9.1274642    7.1263537  
   4 CARB    7.2023959    6.8480106    8.1300145    7.5324054    5.2972466  
   5 CARB    5.6352648    5.3238975    6.5730272    5.9703867    3.7420492  
   6 CARB    5.1532194    4.5834974    6.1116934    5.4859472    3.7327213  
   7 HYDR    4.1363691    3.5721648    5.1291254    4.4167757    2.8773452 *
   8 CARB    5.8588559    5.1207010    6.6720940    6.3883253    4.8210960  
   9 CARB    7.1238747    6.4206009    8.0209693    7.5088255    5.8369877  
  10 HYDR    7.9274931    7.1366108    8.7935785    8.3171884    6.8126048  
  11 CARB    6.4009388    5.7601797    7.3972888    6.5850985    5.0427243  
  12 HYDR    6.9676148    6.4420534    8.0109824    7.0297426    5.3878438  
  13 HYDR    6.3773549    5.6360644    7.3615386    6.4890621    5.3356550  
  14 CARB    5.6865004    4.7526643    6.4123291    6.2203958    5.2292913  
  15 HYDR    4.8141577    3.8449092    5.4493754    5.4400197    4.6860045  
  16 HYDR    5.8636619    4.9027167    6.6567791    6.2270335    5.4533917  
  17 HYDR    6.5806795    5.6160365    7.2147752    7.1800906    6.2392094  
  18 CARB    6.1362076    5.4876955    6.7913872    6.8579887    5.1550978  
  19 HYDR    6.4774211    5.9831403    7.1483977    7.1797622    5.1900618  
  20 HYDR    5.4146062    4.7791162    5.9541245    6.2434253    4.7272498  
  21 HYDR    7.0620248    6.3444168    7.6578518    7.8140642    6.2248216  
  22 CARB    5.4894521    5.4109805    6.4900207    5.5724939    3.3241395  
  23 HYDR    6.2131792    6.2577303    7.1578068    6.3020443    3.9533094  
  24 HYDR    5.9861646    5.8299463    7.0427286    5.9258362    3.9548990  
  25 HYDR    4.5151144    4.5577748    5.5141860    4.5477973    2.3079713 *
  26 OXYG    5.2786092    5.0855859    6.0777375    5.7958290    3.4477425  
  27 OXYG    7.8384057    7.6075009    8.6869987    8.2396563    5.8447015  
  28 HYDR    7.2994360    7.1153419    8.0774294    7.7870459    5.3706590  
  29 HYDR    7.6489085    7.3357563    8.6377684    7.8344784    5.6515701  
  30 CARB    3.8650117    4.2059915    3.9604305    4.7236399    3.3810518  
  31 HYDR    4.5301140    4.7731190    4.8217001    5.3145696    3.4966498  
  32 HYDR    4.5063738    4.7418159    4.4099501    5.4638013    4.3625008  
  33 CARB    2.5426849 *  2.6943368 *  2.8045978 *  3.5021325    2.4539760 *
  34 CARB    1.5576843 *  2.1822261 *  2.1616887 *  2.1930318 *  1.3642082 *
  35 CARB    2.5442598 *  3.4870080    2.7010338 *  2.8356830 *  2.4063175 *
  36 HYDR    2.6788623 *  3.7271792    2.8476797 *  2.5402145 *  2.7538633 *
  37 CARB    3.9393344    4.7345798    4.1781399    4.2606481    2.9902731 *
  38 CARB    4.0787827    4.7579590    4.0276991    4.7211730    3.6884263  
  39 HYDR    5.1445257    5.8160971    5.0025323    5.7849005    4.7389008  
  40 CARB    3.2825744    4.1458331    2.9328654 *  3.8395881    3.7065595  
  41 HYDR    3.0753825    3.8017008    2.4461953 *  3.8042845    4.0571819  
  42 HYDR    4.0829181    5.0331007    3.6183563    4.4603222    4.5760802  
  43 CARB    5.0838498    6.0056351    5.1972896    5.1998964    4.2777073  
  44 HYDR    5.2565419    6.1984721    5.4943434    5.1508431    4.3089087  
  45 HYDR    5.2207359    6.2144889    5.1132641    5.3395172    4.8810201  
  46 HYDR    6.0190674    6.8781149    6.1459304    6.2067992    5.0137046  
  47 CARB    4.5179121    5.0994592    5.0545240    4.7815940    2.7839434 *
  48 HYDR    4.1948532    4.5615882    4.8506422    4.5801650    2.2673970 *
  49 HYDR    4.7444911    5.3592024    5.3903266    4.7627807    2.8624967 *
  50 HYDR    5.5426976    6.0949824    6.0137187    5.8610892    3.8251702  
  51 CARB    0.0000000    1.0918469 *  1.0939134 *  1.0918618 *  2.2837242 *
  52 HYDR    1.0918469 *  0.0000000    1.7859099 *  1.7878623 *  2.5975851 *
  53 HYDR    1.0939134 *  1.7859099 *  0.0000000    1.7819913 *  3.2265472  
  54 HYDR    1.0918618 *  1.7878623 *  1.7819913 *  0.0000000    2.4891556 *
  55 OXYG    2.2837242 *  2.5975851 *  3.2265472    2.4891556 *  0.0000000  
  56 OXYG    3.1709841    2.8414633 *  3.6757506    4.0786206    2.7098945 *
  57 HYDR    3.6165168    3.3630376    4.2893044    4.3627448    2.4665739 *
  58 HYDR    2.5101360 *  2.5841258 *  2.3855541 *  3.5830908    3.2665510  

               56 OXYG      57 HYDR      58 HYDR  

   1 CARB    5.5008294    4.7683272    7.4827578  
   2 HYDR    5.5145371    4.8444991    7.4714858  
   3 HYDR    6.5775175    5.8295561    8.5578328  
   4 CARB    5.0732954    4.1843158    6.9892160  
   5 CARB    3.7165336    2.8100366 *  5.5720664  
   6 CARB    3.4639729    2.8242386 *  5.3166094  
   7 HYDR    2.9913947 *  2.5009270 *  4.6317112  
   8 CARB    3.6085457    3.1954410    5.5046381  
   9 CARB    5.0539130    4.4910211    6.9850415  
  10 HYDR    5.8840109    5.4216480    7.7677735  
  11 CARB    4.9730281    4.3727252    6.7935979  
  12 HYDR    5.7218432    5.0176585    7.5229364  
  13 HYDR    5.3247484    4.8798563    7.0035622  
  14 CARB    3.8877839    3.8300440    5.4844107  
  15 HYDR    3.1542711    3.3356857    4.5364032  
  16 HYDR    4.5926841    4.5031502    6.0969742  
  17 HYDR    4.6002542    4.6176468    6.1232063  
  18 CARB    3.2784753    2.9454619 *  5.1372817  
  19 HYDR    3.5173886    2.9693965 *  5.3936329  
  20 HYDR    2.4498017 *  2.3930561 *  4.1659480  
  21 HYDR    4.1982865    3.9833134    5.9338743  
  22 CARB    4.3777564    3.4806443    5.9370667  
  23 HYDR    5.0060448    4.0677320    6.4924651  
  24 HYDR    5.1597378    4.3208751    6.7249445  
  25 HYDR    3.8674293    3.0756987    5.1854188  
  26 OXYG    2.9336755 *  1.9840401 *  4.7197468  
  27 OXYG    5.4935677    4.5824393    7.3167686  
  28 HYDR    4.8126049    3.9252014    6.5650500  
  29 HYDR    5.8692295    4.9624952    7.7346890  
  30 CARB    2.4647492 *  2.6712804 *  2.1488626 *
  31 HYDR    2.5716805 *  2.4047120 *  3.0064927  
  32 HYDR    2.8885631 *  3.2883530    2.2971059 *
  33 CARB    1.4006661 *  1.9452786 *  1.0940500 *
  34 CARB    2.4643216 *  2.6631108 *  2.1596991 *
  35 CARB    3.7680002    3.8917091    3.0186719  
  36 HYDR    4.6186783    4.7136615    3.8712109  
  37 CARB    4.1290832    3.9899138    3.7879596  
  38 CARB    3.7619527    3.8931043    3.0025759  
  39 HYDR    4.6237877    4.7312637    3.8549842  
  40 CARB    4.1300587    4.4848641    2.7777028 *
  41 HYDR    3.9810991    4.5533549    2.2347587 *
  42 HYDR    5.2194320    5.5468797    3.8092707  
  43 CARB    5.6598595    5.5073464    5.1478200  
  44 HYDR    6.1447782    5.9081938    5.7771387  
  45 HYDR    6.1288388    6.1327499    5.2638865  
  46 HYDR    6.1505795    5.9157245    5.7814197  
  47 CARB    4.0409647    3.5507345    4.4256462  
  48 HYDR    3.1605346    2.5403212 *  3.9570423  
  49 HYDR    4.7179075    4.1640074    5.1670999  
  50 HYDR    4.6873029    4.1453134    5.1260052  
  51 CARB    3.1709841    3.6165168    2.5101360 *
  52 HYDR    2.8414633 *  3.3630376    2.5841258 *
  53 HYDR    3.6757506    4.2893044    2.3855541 *
  54 HYDR    4.0786206    4.3627448    3.5830908  
  55 OXYG    2.7098945 *  2.4665739 *  3.2665510  
  56 OXYG    0.0000000    0.9712937 *  1.9823122 *
  57 HYDR    0.9712937 *  0.0000000    2.8055215 *
  58 HYDR    1.9823122 *  2.8055215 *  0.0000000  

  * ... LESS THAN  3.000


     ATOMIC BASIS SET
     ----------------
 THE CONTRACTED PRIMITIVE FUNCTIONS HAVE BEEN UNNORMALIZED
 THE CONTRACTED BASIS FUNCTIONS ARE NOW NORMALIZED TO UNITY

  SHELL TYPE  PRIMITIVE        EXPONENT          CONTRACTION COEFFICIENT(S)

 CARBON    

      1   S       1          4563.2400000    0.001966650249
      1   S       2           682.0240000    0.015230601932
      1   S       3           154.9730000    0.076126909656
      1   S       4            44.4553000    0.260801033080
      1   S       5            13.0290000    0.616462078191
      1   S       6             1.8277300    0.221006028032

      2   L       7            20.9642000    0.114660080729    0.040248692673
      2   L       8             4.8033100    0.919999647749    0.237593956746
      2   L       9             1.4593300   -0.003030682134    0.815853851473

      3   L      10             0.4834560    1.000000000000    1.000000000000

      4   L      11             0.1455850    1.000000000000    1.000000000000

      5   L      12             0.0438000    1.000000000000    1.000000000000

      6   D      13             0.6260000    1.000000000000

 HYDROGEN  

      7   S      14            33.8650000    0.025493814541
      7   S      15             5.0947900    0.190373108582
      7   S      16             1.1587900    0.852161486043

      8   S      17             0.3258400    1.000000000000

      9   S      18             0.1027410    1.000000000000

     10   S      19             0.0360000    1.000000000000

 HYDROGEN  

     11   S      20            33.8650000    0.025493814541
     11   S      21             5.0947900    0.190373108582
     11   S      22             1.1587900    0.852161486043

     12   S      23             0.3258400    1.000000000000

     13   S      24             0.1027410    1.000000000000

     14   S      25             0.0360000    1.000000000000

 CARBON    

     15   S      26          4563.2400000    0.001966650249
     15   S      27           682.0240000    0.015230601932
     15   S      28           154.9730000    0.076126909656
     15   S      29            44.4553000    0.260801033080
     15   S      30            13.0290000    0.616462078191
     15   S      31             1.8277300    0.221006028032

     16   L      32            20.9642000    0.114660080729    0.040248692673
     16   L      33             4.8033100    0.919999647749    0.237593956746
     16   L      34             1.4593300   -0.003030682134    0.815853851473

     17   L      35             0.4834560    1.000000000000    1.000000000000

     18   L      36             0.1455850    1.000000000000    1.000000000000

     19   L      37             0.0438000    1.000000000000    1.000000000000

     20   D      38             0.6260000    1.000000000000

 CARBON    

     21   S      39          4563.2400000    0.001966650249
     21   S      40           682.0240000    0.015230601932
     21   S      41           154.9730000    0.076126909656
     21   S      42            44.4553000    0.260801033080
     21   S      43            13.0290000    0.616462078191
     21   S      44             1.8277300    0.221006028032

     22   L      45            20.9642000    0.114660080729    0.040248692673
     22   L      46             4.8033100    0.919999647749    0.237593956746
     22   L      47             1.4593300   -0.003030682134    0.815853851473

     23   L      48             0.4834560    1.000000000000    1.000000000000

     24   L      49             0.1455850    1.000000000000    1.000000000000

     25   L      50             0.0438000    1.000000000000    1.000000000000

     26   D      51             0.6260000    1.000000000000

 CARBON    

     27   S      52          4563.2400000    0.001966650249
     27   S      53           682.0240000    0.015230601932
     27   S      54           154.9730000    0.076126909656
     27   S      55            44.4553000    0.260801033080
     27   S      56            13.0290000    0.616462078191
     27   S      57             1.8277300    0.221006028032

     28   L      58            20.9642000    0.114660080729    0.040248692673
     28   L      59             4.8033100    0.919999647749    0.237593956746
     28   L      60             1.4593300   -0.003030682134    0.815853851473

     29   L      61             0.4834560    1.000000000000    1.000000000000

     30   L      62             0.1455850    1.000000000000    1.000000000000

     31   L      63             0.0438000    1.000000000000    1.000000000000

     32   D      64             0.6260000    1.000000000000

 HYDROGEN  

     33   S      65            33.8650000    0.025493814541
     33   S      66             5.0947900    0.190373108582
     33   S      67             1.1587900    0.852161486043

     34   S      68             0.3258400    1.000000000000

     35   S      69             0.1027410    1.000000000000

     36   S      70             0.0360000    1.000000000000

 CARBON    

     37   S      71          4563.2400000    0.001966650249
     37   S      72           682.0240000    0.015230601932
     37   S      73           154.9730000    0.076126909656
     37   S      74            44.4553000    0.260801033080
     37   S      75            13.0290000    0.616462078191
     37   S      76             1.8277300    0.221006028032

     38   L      77            20.9642000    0.114660080729    0.040248692673
     38   L      78             4.8033100    0.919999647749    0.237593956746
     38   L      79             1.4593300   -0.003030682134    0.815853851473

     39   L      80             0.4834560    1.000000000000    1.000000000000

     40   L      81             0.1455850    1.000000000000    1.000000000000

     41   L      82             0.0438000    1.000000000000    1.000000000000

     42   D      83             0.6260000    1.000000000000

 CARBON    

     43   S      84          4563.2400000    0.001966650249
     43   S      85           682.0240000    0.015230601932
     43   S      86           154.9730000    0.076126909656
     43   S      87            44.4553000    0.260801033080
     43   S      88            13.0290000    0.616462078191
     43   S      89             1.8277300    0.221006028032

     44   L      90            20.9642000    0.114660080729    0.040248692673
     44   L      91             4.8033100    0.919999647749    0.237593956746
     44   L      92             1.4593300   -0.003030682134    0.815853851473

     45   L      93             0.4834560    1.000000000000    1.000000000000

     46   L      94             0.1455850    1.000000000000    1.000000000000

     47   L      95             0.0438000    1.000000000000    1.000000000000

     48   D      96             0.6260000    1.000000000000

 HYDROGEN  

     49   S      97            33.8650000    0.025493814541
     49   S      98             5.0947900    0.190373108582
     49   S      99             1.1587900    0.852161486043

     50   S     100             0.3258400    1.000000000000

     51   S     101             0.1027410    1.000000000000

     52   S     102             0.0360000    1.000000000000

 CARBON    

     53   S     103          4563.2400000    0.001966650249
     53   S     104           682.0240000    0.015230601932
     53   S     105           154.9730000    0.076126909656
     53   S     106            44.4553000    0.260801033080
     53   S     107            13.0290000    0.616462078191
     53   S     108             1.8277300    0.221006028032

     54   L     109            20.9642000    0.114660080729    0.040248692673
     54   L     110             4.8033100    0.919999647749    0.237593956746
     54   L     111             1.4593300   -0.003030682134    0.815853851473

     55   L     112             0.4834560    1.000000000000    1.000000000000

     56   L     113             0.1455850    1.000000000000    1.000000000000

     57   L     114             0.0438000    1.000000000000    1.000000000000

     58   D     115             0.6260000    1.000000000000

 HYDROGEN  

     59   S     116            33.8650000    0.025493814541
     59   S     117             5.0947900    0.190373108582
     59   S     118             1.1587900    0.852161486043

     60   S     119             0.3258400    1.000000000000

     61   S     120             0.1027410    1.000000000000

     62   S     121             0.0360000    1.000000000000

 HYDROGEN  

     63   S     122            33.8650000    0.025493814541
     63   S     123             5.0947900    0.190373108582
     63   S     124             1.1587900    0.852161486043

     64   S     125             0.3258400    1.000000000000

     65   S     126             0.1027410    1.000000000000

     66   S     127             0.0360000    1.000000000000

 CARBON    

     67   S     128          4563.2400000    0.001966650249
     67   S     129           682.0240000    0.015230601932
     67   S     130           154.9730000    0.076126909656
     67   S     131            44.4553000    0.260801033080
     67   S     132            13.0290000    0.616462078191
     67   S     133             1.8277300    0.221006028032

     68   L     134            20.9642000    0.114660080729    0.040248692673
     68   L     135             4.8033100    0.919999647749    0.237593956746
     68   L     136             1.4593300   -0.003030682134    0.815853851473

     69   L     137             0.4834560    1.000000000000    1.000000000000

     70   L     138             0.1455850    1.000000000000    1.000000000000

     71   L     139             0.0438000    1.000000000000    1.000000000000

     72   D     140             0.6260000    1.000000000000

 HYDROGEN  

     73   S     141            33.8650000    0.025493814541
     73   S     142             5.0947900    0.190373108582
     73   S     143             1.1587900    0.852161486043

     74   S     144             0.3258400    1.000000000000

     75   S     145             0.1027410    1.000000000000

     76   S     146             0.0360000    1.000000000000

 HYDROGEN  

     77   S     147            33.8650000    0.025493814541
     77   S     148             5.0947900    0.190373108582
     77   S     149             1.1587900    0.852161486043

     78   S     150             0.3258400    1.000000000000

     79   S     151             0.1027410    1.000000000000

     80   S     152             0.0360000    1.000000000000

 HYDROGEN  

     81   S     153            33.8650000    0.025493814541
     81   S     154             5.0947900    0.190373108582
     81   S     155             1.1587900    0.852161486043

     82   S     156             0.3258400    1.000000000000

     83   S     157             0.1027410    1.000000000000

     84   S     158             0.0360000    1.000000000000

 CARBON    

     85   S     159          4563.2400000    0.001966650249
     85   S     160           682.0240000    0.015230601932
     85   S     161           154.9730000    0.076126909656
     85   S     162            44.4553000    0.260801033080
     85   S     163            13.0290000    0.616462078191
     85   S     164             1.8277300    0.221006028032

     86   L     165            20.9642000    0.114660080729    0.040248692673
     86   L     166             4.8033100    0.919999647749    0.237593956746
     86   L     167             1.4593300   -0.003030682134    0.815853851473

     87   L     168             0.4834560    1.000000000000    1.000000000000

     88   L     169             0.1455850    1.000000000000    1.000000000000

     89   L     170             0.0438000    1.000000000000    1.000000000000

     90   D     171             0.6260000    1.000000000000

 HYDROGEN  

     91   S     172            33.8650000    0.025493814541
     91   S     173             5.0947900    0.190373108582
     91   S     174             1.1587900    0.852161486043

     92   S     175             0.3258400    1.000000000000

     93   S     176             0.1027410    1.000000000000

     94   S     177             0.0360000    1.000000000000

 HYDROGEN  

     95   S     178            33.8650000    0.025493814541
     95   S     179             5.0947900    0.190373108582
     95   S     180             1.1587900    0.852161486043

     96   S     181             0.3258400    1.000000000000

     97   S     182             0.1027410    1.000000000000

     98   S     183             0.0360000    1.000000000000

 HYDROGEN  

     99   S     184            33.8650000    0.025493814541
     99   S     185             5.0947900    0.190373108582
     99   S     186             1.1587900    0.852161486043

    100   S     187             0.3258400    1.000000000000

    101   S     188             0.1027410    1.000000000000

    102   S     189             0.0360000    1.000000000000

 CARBON    

    103   S     190          4563.2400000    0.001966650249
    103   S     191           682.0240000    0.015230601932
    103   S     192           154.9730000    0.076126909656
    103   S     193            44.4553000    0.260801033080
    103   S     194            13.0290000    0.616462078191
    103   S     195             1.8277300    0.221006028032

    104   L     196            20.9642000    0.114660080729    0.040248692673
    104   L     197             4.8033100    0.919999647749    0.237593956746
    104   L     198             1.4593300   -0.003030682134    0.815853851473

    105   L     199             0.4834560    1.000000000000    1.000000000000

    106   L     200             0.1455850    1.000000000000    1.000000000000

    107   L     201             0.0438000    1.000000000000    1.000000000000

    108   D     202             0.6260000    1.000000000000

 HYDROGEN  

    109   S     203            33.8650000    0.025493814541
    109   S     204             5.0947900    0.190373108582
    109   S     205             1.1587900    0.852161486043

    110   S     206             0.3258400    1.000000000000

    111   S     207             0.1027410    1.000000000000

    112   S     208             0.0360000    1.000000000000

 HYDROGEN  

    113   S     209            33.8650000    0.025493814541
    113   S     210             5.0947900    0.190373108582
    113   S     211             1.1587900    0.852161486043

    114   S     212             0.3258400    1.000000000000

    115   S     213             0.1027410    1.000000000000

    116   S     214             0.0360000    1.000000000000

 HYDROGEN  

    117   S     215            33.8650000    0.025493814541
    117   S     216             5.0947900    0.190373108582
    117   S     217             1.1587900    0.852161486043

    118   S     218             0.3258400    1.000000000000

    119   S     219             0.1027410    1.000000000000

    120   S     220             0.0360000    1.000000000000

 OXYGEN    

    121   S     221          8588.5000000    0.001895150083
    121   S     222          1297.2300000    0.014385900631
    121   S     223           299.2960000    0.070732003103
    121   S     224            87.3771000    0.240001010530
    121   S     225            25.6789000    0.594797026097
    121   S     226             3.7400400    0.280802012320

    122   L     227            42.1175000    0.113889012440    0.036511397380
    122   L     228             9.6283700    0.920811100576    0.237152982984
    122   L     229             2.8533200   -0.003274470358    0.819701941186

    123   L     230             0.9056610    1.000000000000    1.000000000000

    124   L     231             0.2556110    1.000000000000    1.000000000000

    125   L     232             0.0845000    1.000000000000    1.000000000000

    126   D     233             1.2920000    1.000000000000

 OXYGEN    

    127   S     234          8588.5000000    0.001895150083
    127   S     235          1297.2300000    0.014385900631
    127   S     236           299.2960000    0.070732003103
    127   S     237            87.3771000    0.240001010530
    127   S     238            25.6789000    0.594797026097
    127   S     239             3.7400400    0.280802012320

    128   L     240            42.1175000    0.113889012440    0.036511397380
    128   L     241             9.6283700    0.920811100576    0.237152982984
    128   L     242             2.8533200   -0.003274470358    0.819701941186

    129   L     243             0.9056610    1.000000000000    1.000000000000

    130   L     244             0.2556110    1.000000000000    1.000000000000

    131   L     245             0.0845000    1.000000000000    1.000000000000

    132   D     246             1.2920000    1.000000000000

 HYDROGEN  

    133   S     247            33.8650000    0.025493814541
    133   S     248             5.0947900    0.190373108582
    133   S     249             1.1587900    0.852161486043

    134   S     250             0.3258400    1.000000000000

    135   S     251             0.1027410    1.000000000000

    136   S     252             0.0360000    1.000000000000

 HYDROGEN  

    137   S     253            33.8650000    0.025493814541
    137   S     254             5.0947900    0.190373108582
    137   S     255             1.1587900    0.852161486043

    138   S     256             0.3258400    1.000000000000

    139   S     257             0.1027410    1.000000000000

    140   S     258             0.0360000    1.000000000000

 CARBON    

    141   S     259          4563.2400000    0.001966650249
    141   S     260           682.0240000    0.015230601932
    141   S     261           154.9730000    0.076126909656
    141   S     262            44.4553000    0.260801033080
    141   S     263            13.0290000    0.616462078191
    141   S     264             1.8277300    0.221006028032

    142   L     265            20.9642000    0.114660080729    0.040248692673
    142   L     266             4.8033100    0.919999647749    0.237593956746
    142   L     267             1.4593300   -0.003030682134    0.815853851473

    143   L     268             0.4834560    1.000000000000    1.000000000000

    144   L     269             0.1455850    1.000000000000    1.000000000000

    145   L     270             0.0438000    1.000000000000    1.000000000000

    146   D     271             0.6260000    1.000000000000

 HYDROGEN  

    147   S     272            33.8650000    0.025493814541
    147   S     273             5.0947900    0.190373108582
    147   S     274             1.1587900    0.852161486043

    148   S     275             0.3258400    1.000000000000

    149   S     276             0.1027410    1.000000000000

    150   S     277             0.0360000    1.000000000000

 HYDROGEN  

    151   S     278            33.8650000    0.025493814541
    151   S     279             5.0947900    0.190373108582
    151   S     280             1.1587900    0.852161486043

    152   S     281             0.3258400    1.000000000000

    153   S     282             0.1027410    1.000000000000

    154   S     283             0.0360000    1.000000000000

 CARBON    

    155   S     284          4563.2400000    0.001966650249
    155   S     285           682.0240000    0.015230601932
    155   S     286           154.9730000    0.076126909656
    155   S     287            44.4553000    0.260801033080
    155   S     288            13.0290000    0.616462078191
    155   S     289             1.8277300    0.221006028032

    156   L     290            20.9642000    0.114660080729    0.040248692673
    156   L     291             4.8033100    0.919999647749    0.237593956746
    156   L     292             1.4593300   -0.003030682134    0.815853851473

    157   L     293             0.4834560    1.000000000000    1.000000000000

    158   L     294             0.1455850    1.000000000000    1.000000000000

    159   L     295             0.0438000    1.000000000000    1.000000000000

    160   D     296             0.6260000    1.000000000000

 CARBON    

    161   S     297          4563.2400000    0.001966650249
    161   S     298           682.0240000    0.015230601932
    161   S     299           154.9730000    0.076126909656
    161   S     300            44.4553000    0.260801033080
    161   S     301            13.0290000    0.616462078191
    161   S     302             1.8277300    0.221006028032

    162   L     303            20.9642000    0.114660080729    0.040248692673
    162   L     304             4.8033100    0.919999647749    0.237593956746
    162   L     305             1.4593300   -0.003030682134    0.815853851473

    163   L     306             0.4834560    1.000000000000    1.000000000000

    164   L     307             0.1455850    1.000000000000    1.000000000000

    165   L     308             0.0438000    1.000000000000    1.000000000000

    166   D     309             0.6260000    1.000000000000

 CARBON    

    167   S     310          4563.2400000    0.001966650249
    167   S     311           682.0240000    0.015230601932
    167   S     312           154.9730000    0.076126909656
    167   S     313            44.4553000    0.260801033080
    167   S     314            13.0290000    0.616462078191
    167   S     315             1.8277300    0.221006028032

    168   L     316            20.9642000    0.114660080729    0.040248692673
    168   L     317             4.8033100    0.919999647749    0.237593956746
    168   L     318             1.4593300   -0.003030682134    0.815853851473

    169   L     319             0.4834560    1.000000000000    1.000000000000

    170   L     320             0.1455850    1.000000000000    1.000000000000

    171   L     321             0.0438000    1.000000000000    1.000000000000

    172   D     322             0.6260000    1.000000000000

 HYDROGEN  

    173   S     323            33.8650000    0.025493814541
    173   S     324             5.0947900    0.190373108582
    173   S     325             1.1587900    0.852161486043

    174   S     326             0.3258400    1.000000000000

    175   S     327             0.1027410    1.000000000000

    176   S     328             0.0360000    1.000000000000

 CARBON    

    177   S     329          4563.2400000    0.001966650249
    177   S     330           682.0240000    0.015230601932
    177   S     331           154.9730000    0.076126909656
    177   S     332            44.4553000    0.260801033080
    177   S     333            13.0290000    0.616462078191
    177   S     334             1.8277300    0.221006028032

    178   L     335            20.9642000    0.114660080729    0.040248692673
    178   L     336             4.8033100    0.919999647749    0.237593956746
    178   L     337             1.4593300   -0.003030682134    0.815853851473

    179   L     338             0.4834560    1.000000000000    1.000000000000

    180   L     339             0.1455850    1.000000000000    1.000000000000

    181   L     340             0.0438000    1.000000000000    1.000000000000

    182   D     341             0.6260000    1.000000000000

 CARBON    

    183   S     342          4563.2400000    0.001966650249
    183   S     343           682.0240000    0.015230601932
    183   S     344           154.9730000    0.076126909656
    183   S     345            44.4553000    0.260801033080
    183   S     346            13.0290000    0.616462078191
    183   S     347             1.8277300    0.221006028032

    184   L     348            20.9642000    0.114660080729    0.040248692673
    184   L     349             4.8033100    0.919999647749    0.237593956746
    184   L     350             1.4593300   -0.003030682134    0.815853851473

    185   L     351             0.4834560    1.000000000000    1.000000000000

    186   L     352             0.1455850    1.000000000000    1.000000000000

    187   L     353             0.0438000    1.000000000000    1.000000000000

    188   D     354             0.6260000    1.000000000000

 HYDROGEN  

    189   S     355            33.8650000    0.025493814541
    189   S     356             5.0947900    0.190373108582
    189   S     357             1.1587900    0.852161486043

    190   S     358             0.3258400    1.000000000000

    191   S     359             0.1027410    1.000000000000

    192   S     360             0.0360000    1.000000000000

 CARBON    

    193   S     361          4563.2400000    0.001966650249
    193   S     362           682.0240000    0.015230601932
    193   S     363           154.9730000    0.076126909656
    193   S     364            44.4553000    0.260801033080
    193   S     365            13.0290000    0.616462078191
    193   S     366             1.8277300    0.221006028032

    194   L     367            20.9642000    0.114660080729    0.040248692673
    194   L     368             4.8033100    0.919999647749    0.237593956746
    194   L     369             1.4593300   -0.003030682134    0.815853851473

    195   L     370             0.4834560    1.000000000000    1.000000000000

    196   L     371             0.1455850    1.000000000000    1.000000000000

    197   L     372             0.0438000    1.000000000000    1.000000000000

    198   D     373             0.6260000    1.000000000000

 HYDROGEN  

    199   S     374            33.8650000    0.025493814541
    199   S     375             5.0947900    0.190373108582
    199   S     376             1.1587900    0.852161486043

    200   S     377             0.3258400    1.000000000000

    201   S     378             0.1027410    1.000000000000

    202   S     379             0.0360000    1.000000000000

 HYDROGEN  

    203   S     380            33.8650000    0.025493814541
    203   S     381             5.0947900    0.190373108582
    203   S     382             1.1587900    0.852161486043

    204   S     383             0.3258400    1.000000000000

    205   S     384             0.1027410    1.000000000000

    206   S     385             0.0360000    1.000000000000

 CARBON    

    207   S     386          4563.2400000    0.001966650249
    207   S     387           682.0240000    0.015230601932
    207   S     388           154.9730000    0.076126909656
    207   S     389            44.4553000    0.260801033080
    207   S     390            13.0290000    0.616462078191
    207   S     391             1.8277300    0.221006028032

    208   L     392            20.9642000    0.114660080729    0.040248692673
    208   L     393             4.8033100    0.919999647749    0.237593956746
    208   L     394             1.4593300   -0.003030682134    0.815853851473

    209   L     395             0.4834560    1.000000000000    1.000000000000

    210   L     396             0.1455850    1.000000000000    1.000000000000

    211   L     397             0.0438000    1.000000000000    1.000000000000

    212   D     398             0.6260000    1.000000000000

 HYDROGEN  

    213   S     399            33.8650000    0.025493814541
    213   S     400             5.0947900    0.190373108582
    213   S     401             1.1587900    0.852161486043

    214   S     402             0.3258400    1.000000000000

    215   S     403             0.1027410    1.000000000000

    216   S     404             0.0360000    1.000000000000

 HYDROGEN  

    217   S     405            33.8650000    0.025493814541
    217   S     406             5.0947900    0.190373108582
    217   S     407             1.1587900    0.852161486043

    218   S     408             0.3258400    1.000000000000

    219   S     409             0.1027410    1.000000000000

    220   S     410             0.0360000    1.000000000000

 HYDROGEN  

    221   S     411            33.8650000    0.025493814541
    221   S     412             5.0947900    0.190373108582
    221   S     413             1.1587900    0.852161486043

    222   S     414             0.3258400    1.000000000000

    223   S     415             0.1027410    1.000000000000

    224   S     416             0.0360000    1.000000000000

 CARBON    

    225   S     417          4563.2400000    0.001966650249
    225   S     418           682.0240000    0.015230601932
    225   S     419           154.9730000    0.076126909656
    225   S     420            44.4553000    0.260801033080
    225   S     421            13.0290000    0.616462078191
    225   S     422             1.8277300    0.221006028032

    226   L     423            20.9642000    0.114660080729    0.040248692673
    226   L     424             4.8033100    0.919999647749    0.237593956746
    226   L     425             1.4593300   -0.003030682134    0.815853851473

    227   L     426             0.4834560    1.000000000000    1.000000000000

    228   L     427             0.1455850    1.000000000000    1.000000000000

    229   L     428             0.0438000    1.000000000000    1.000000000000

    230   D     429             0.6260000    1.000000000000

 HYDROGEN  

    231   S     430            33.8650000    0.025493814541
    231   S     431             5.0947900    0.190373108582
    231   S     432             1.1587900    0.852161486043

    232   S     433             0.3258400    1.000000000000

    233   S     434             0.1027410    1.000000000000

    234   S     435             0.0360000    1.000000000000

 HYDROGEN  

    235   S     436            33.8650000    0.025493814541
    235   S     437             5.0947900    0.190373108582
    235   S     438             1.1587900    0.852161486043

    236   S     439             0.3258400    1.000000000000

    237   S     440             0.1027410    1.000000000000

    238   S     441             0.0360000    1.000000000000

 HYDROGEN  

    239   S     442            33.8650000    0.025493814541
    239   S     443             5.0947900    0.190373108582
    239   S     444             1.1587900    0.852161486043

    240   S     445             0.3258400    1.000000000000

    241   S     446             0.1027410    1.000000000000

    242   S     447             0.0360000    1.000000000000

 CARBON    

    243   S     448          4563.2400000    0.001966650249
    243   S     449           682.0240000    0.015230601932
    243   S     450           154.9730000    0.076126909656
    243   S     451            44.4553000    0.260801033080
    243   S     452            13.0290000    0.616462078191
    243   S     453             1.8277300    0.221006028032

    244   L     454            20.9642000    0.114660080729    0.040248692673
    244   L     455             4.8033100    0.919999647749    0.237593956746
    244   L     456             1.4593300   -0.003030682134    0.815853851473

    245   L     457             0.4834560    1.000000000000    1.000000000000

    246   L     458             0.1455850    1.000000000000    1.000000000000

    247   L     459             0.0438000    1.000000000000    1.000000000000

    248   D     460             0.6260000    1.000000000000

 HYDROGEN  

    249   S     461            33.8650000    0.025493814541
    249   S     462             5.0947900    0.190373108582
    249   S     463             1.1587900    0.852161486043

    250   S     464             0.3258400    1.000000000000

    251   S     465             0.1027410    1.000000000000

    252   S     466             0.0360000    1.000000000000

 HYDROGEN  

    253   S     467            33.8650000    0.025493814541
    253   S     468             5.0947900    0.190373108582
    253   S     469             1.1587900    0.852161486043

    254   S     470             0.3258400    1.000000000000

    255   S     471             0.1027410    1.000000000000

    256   S     472             0.0360000    1.000000000000

 HYDROGEN  

    257   S     473            33.8650000    0.025493814541
    257   S     474             5.0947900    0.190373108582
    257   S     475             1.1587900    0.852161486043

    258   S     476             0.3258400    1.000000000000

    259   S     477             0.1027410    1.000000000000

    260   S     478             0.0360000    1.000000000000

 OXYGEN    

    261   S     479          8588.5000000    0.001895150083
    261   S     480          1297.2300000    0.014385900631
    261   S     481           299.2960000    0.070732003103
    261   S     482            87.3771000    0.240001010530
    261   S     483            25.6789000    0.594797026097
    261   S     484             3.7400400    0.280802012320

    262   L     485            42.1175000    0.113889012440    0.036511397380
    262   L     486             9.6283700    0.920811100576    0.237152982984
    262   L     487             2.8533200   -0.003274470358    0.819701941186

    263   L     488             0.9056610    1.000000000000    1.000000000000

    264   L     489             0.2556110    1.000000000000    1.000000000000

    265   L     490             0.0845000    1.000000000000    1.000000000000

    266   D     491             1.2920000    1.000000000000

 OXYGEN    

    267   S     492          8588.5000000    0.001895150083
    267   S     493          1297.2300000    0.014385900631
    267   S     494           299.2960000    0.070732003103
    267   S     495            87.3771000    0.240001010530
    267   S     496            25.6789000    0.594797026097
    267   S     497             3.7400400    0.280802012320

    268   L     498            42.1175000    0.113889012440    0.036511397380
    268   L     499             9.6283700    0.920811100576    0.237152982984
    268   L     500             2.8533200   -0.003274470358    0.819701941186

    269   L     501             0.9056610    1.000000000000    1.000000000000

    270   L     502             0.2556110    1.000000000000    1.000000000000

    271   L     503             0.0845000    1.000000000000    1.000000000000

    272   D     504             1.2920000    1.000000000000

 HYDROGEN  

    273   S     505            33.8650000    0.025493814541
    273   S     506             5.0947900    0.190373108582
    273   S     507             1.1587900    0.852161486043

    274   S     508             0.3258400    1.000000000000

    275   S     509             0.1027410    1.000000000000

    276   S     510             0.0360000    1.000000000000

 HYDROGEN  

    277   S     511            33.8650000    0.025493814541
    277   S     512             5.0947900    0.190373108582
    277   S     513             1.1587900    0.852161486043

    278   S     514             0.3258400    1.000000000000

    279   S     515             0.1027410    1.000000000000

    280   S     516             0.0360000    1.000000000000

 TOTAL NUMBER OF BASIS SET SHELLS             =  280
 NUMBER OF CARTESIAN GAUSSIAN BASIS FUNCTIONS =  688
 NUMBER OF ELECTRONS                          =  186
 CHARGE OF MOLECULE                           =    0
 SPIN MULTIPLICITY                            =    1
 NUMBER OF OCCUPIED ORBITALS (ALPHA)          =   93
 NUMBER OF OCCUPIED ORBITALS (BETA )          =   93
 TOTAL NUMBER OF ATOMS                        =   58
 THE NUCLEAR REPULSION ENERGY IS     2409.2254047006

     $CONTRL OPTIONS
     ---------------
 SCFTYP=NONE         RUNTYP=TRANSITN     EXETYP=RUN     
 MPLEVL=       0     CITYP =GUGA         CCTYP =NONE         VBTYP =NONE    
 DFTTYP=NONE         TDDFT =NONE    
 MULT  =       1     ICHARG=       0     NZVAR =       0     COORD =UNIQUE  
 PP    =NONE         RELWFN=NONE         LOCAL =NONE         NUMGRD=       F
 ISPHER=       0     NOSYM =       0     MAXIT =     200     UNITS =ANGS    
 PLTORB=       F     MOLPLT=       F     AIMPAC=       F     FRIEND=        
 NPRINT=       7     IREST =       0     GEOM  =INPUT   
 NORMF =       0     NORMP =       0     ITOL  =      30     ICUT  =      11
 INTTYP=BEST         GRDTYP=BEST         QMTTOL= 1.0E-06

     $SYSTEM OPTIONS
     ---------------
  REPLICATED MEMORY=   350000000 WORDS (ON EVERY NODE).
 DISTRIBUTED MEMDDI=           0 MILLION WORDS IN AGGREGATE,
 MEMDDI DISTRIBUTED OVER  20 PROCESSORS IS           0 WORDS/PROCESSOR.
 TOTAL MEMORY REQUESTED ON EACH PROCESSOR=   350000000 WORDS.
 TIMLIM=      360000.00 MINUTES, OR     250.0 DAYS.
 PARALL= T  BALTYP=  DLB     KDIAG=    0  COREFL= F
 MXSEQ2=     300 MXSEQ3=     150  mem10=         0  mem22=         0

 Using Gaussians for PCM contribution to MEP, params: 0.10000E+01 0.10000E-07

          ----------------
          PROPERTIES INPUT
          ----------------

     MOMENTS            FIELD           POTENTIAL          DENSITY
 IEMOM =       1   IEFLD =       0   IEPOT =       0   IEDEN =       0
 WHERE =COMASS     WHERE =NUCLEI     WHERE =NUCLEI     WHERE =NUCLEI  
 OUTPUT=BOTH       OUTPUT=BOTH       OUTPUT=BOTH       OUTPUT=BOTH    
 IEMINT=       0   IEFINT=       0                     IEDINT=       0
                                                       MORB  =       0
          EXTRAPOLATION IN EFFECT
          SOSCF IN EFFECT
 ORBITAL PRINTING OPTION: NPREO=     1   688     2     1

     -------------------------------
     INTEGRAL TRANSFORMATION OPTIONS
     -------------------------------
     NWORD  =            0
     CUTOFF = 1.0E-12     MPTRAN =       0
     DIRTRF =       T     AOINTS =DUP     

          ----------------------
          INTEGRAL INPUT OPTIONS
          ----------------------
 NOPK  =       1 NORDER=       0 SCHWRZ=       T

     ------------------------------------------
     THE POINT GROUP IS C1 , NAXIS= 0, ORDER= 1
     ------------------------------------------

     DIMENSIONS OF THE SYMMETRY SUBSPACES ARE
 A   =  688

 ..... DONE SETTING UP THE RUN .....
 CPU     0: STEP CPU TIME=     1.19 TOTAL CPU TIME=          1.2 (      0.0 MIN)
 TOTAL WALL CLOCK TIME=          1.3 SECONDS, CPU UTILIZATION IS    88.38%

     ------------------------
     TRANSITION MOMENT DRIVER
     ------------------------

     -------------------------------
     INPUT FOR TRANSITION MOMENT RUN
     -------------------------------
     OPERAT=HSO1         NFZC  =      90     NOCC  =      94
     NUMCI =       2     NUMVEC=       1     SYMTOL=   1.0E-04
     IPRHSO=       0     NOSYM =       0     ETOL  =   100.000000
     UPPER ENERGY LIMIT FOR SPIN-ORBIT CI MATRIX   =      100.000 HARTREE.
     TMOMNT=       T     SKIPDM=       T     PRTPRM=       T
     SLOWFF=       F     PHYSRC=       F     MODPAR=       3
     JZ    =       0     PARMP =       0     ZEFTYP=TRUE    
     MCP2E =       0     ONECNT=       0     NFFBUF=      -1
     EEQTOL=   0.10E-05  ISTNO =  0  0
     DEGTOL= .0200 .0020

     IROOTS=         4  4
     NSTATE=         4  4
     IVEX  =         1  1
     ZEFF  =        6.0   1.0   1.0   6.0   6.0   6.0   1.0   6.0   6.0   1.0
     ZEFF  =        6.0   1.0   1.0   6.0   1.0   1.0   1.0   6.0   1.0   1.0
     ZEFF  =        1.0   6.0   1.0   1.0   1.0   8.0   8.0   1.0   1.0   6.0
     ZEFF  =        1.0   1.0   6.0   6.0   6.0   1.0   6.0   6.0   1.0   6.0
     ZEFF  =        1.0   1.0   6.0   1.0   1.0   1.0   6.0   1.0   1.0   1.0
     ZEFF  =        6.0   1.0   1.0   1.0   8.0   8.0   1.0   1.0

          ********************
          1 ELECTRON INTEGRALS
          ********************
 ...... END OF ONE-ELECTRON INTEGRALS ......
 CPU     0: STEP CPU TIME=     0.08 TOTAL CPU TIME=          1.3 (      0.0 MIN)
 TOTAL WALL CLOCK TIME=          1.4 SECONDS, CPU UTILIZATION IS    88.19%
 OPENING FILE SOCCDAT WITH      12 LOGICAL RECORDS OF       0 WORDS
 WITH A MAXIMUM OF          12 PHYSICAL RECORDS OF    2048 WORDS

 STATISTICS FOR GENERATION OF SYMMETRY ORBITAL -Q- MATRIX
 NUMBER OF CARTESIAN ATOMIC ORBITALS=        688
 NUMBER OF SPHERICAL CONTAMINANTS DROPPED=     0
 NUMBER OF LINEARLY DEPENDENT MOS DROPPED=     2
 TOTAL NUMBER OF MOS IN VARIATION SPACE=     686

 ...WARNING (SYMORB.SRC)...
 THE INPUT BASIS SET CONTAINS APPROXIMATE LINEAR DEPENDENCE.
 THE SMALLEST EIGENVALUE OF THE OVERLAP MATRIX IS   6.626152E-07
 THERE ARE    2 EIGENVALUES LESS THAN QMTTOL=  1.00E-06
 EIGENVECTORS BELOW -QMTTOL- ARE DROPPED FROM THE MO SPACE,
 IN ORDER TO ELIMINATE THE APPROXIMATE LINEAR DEPENDENCE.

 THIS WILL MOST LIKELY CHANGE THE ENERGY ON THE ORDER OF TENS OF MICROHARTREES,
 DEPENDING ON THE NUMBER OF ORBITALS REMOVED.  THE VALUE OF QMTTOL CAN BE 
 CHANGED IN $CONTRL: JOBS WITH EIGENVALUES BELOW 1.0E-07 PROBABLY WON'T
 CONVERGE.  EIGENVALUES BETWEEN 1.0E-07 AND 1.0E-06 MAY REQUIRE LOOSENING OF
 THE DENSITY CRITERION (CONV IN $SCF), MORE ACCURATE INTEGRAL EVALUATION
 (ICUT=11 IN $CONTRL), MORE ACCURATE DIRECT SCF FOCK MATRIX
 CONSTRUCTION (FDIFF=.FALSE. IN $SCF), OR CHANGING THE SCF CONVERGER
 (DIIS=.TRUE. IN $SCF).

                    * * * * * WARNING * * * * *
 POSSIBLE LINEAR DEPENDENCE PROBLEMS DETECTED, INPUT QMTTOL= 1.0E-06,
 WITH    11 OVERLAP EIGENVALUES LYING BETWEEN 1.0E-05 AND QMTTOL.
 IF YOU EXPERIENCE SCF CONVERGENCE DIFFICULTIES WITH THE DENSITY ALMOST BUT
 NOT QUITE CONVERGED, YOU MAY NEED TO LOOSEN -QMTTOL- BY A FACTOR 5 TO 10.


          ----------------------
          CORRESPONDING ORBITALS
          ----------------------
 THE CORRESPONDING ORBITAL OVERLAPS ARE
  1.0000000000 1.0000000000 1.0000000000 1.0000000000 1.0000000000
  1.0000000000 1.0000000000 1.0000000000 1.0000000000 1.0000000000
  1.0000000000 1.0000000000 1.0000000000 1.0000000000 1.0000000000
  1.0000000000 1.0000000000 1.0000000000 1.0000000000 1.0000000000
  1.0000000000 1.0000000000 1.0000000000 1.0000000000 1.0000000000
  1.0000000000 1.0000000000 1.0000000000 1.0000000000 1.0000000000
  1.0000000000 1.0000000000 1.0000000000 1.0000000000 1.0000000000
  1.0000000000 1.0000000000 1.0000000000 1.0000000000 1.0000000000
  1.0000000000 1.0000000000 1.0000000000 1.0000000000 1.0000000000
  1.0000000000 1.0000000000 1.0000000000 1.0000000000 1.0000000000
  1.0000000000 1.0000000000 1.0000000000 1.0000000000 1.0000000000
  1.0000000000 1.0000000000 1.0000000000 1.0000000000 1.0000000000
  1.0000000000 1.0000000000 1.0000000000 1.0000000000 1.0000000000
  1.0000000000 1.0000000000 1.0000000000 1.0000000000 1.0000000000
  1.0000000000 1.0000000000 1.0000000000 1.0000000000 1.0000000000
  1.0000000000 1.0000000000 1.0000000000 1.0000000000 1.0000000000
  1.0000000000 1.0000000000 1.0000000000 1.0000000000 1.0000000000
  1.0000000000 1.0000000000 1.0000000000 1.0000000000 1.0000000000
  1.0000000000 1.0000000000 1.0000000000 1.0000000000
 CPU     0: STEP CPU TIME=     0.48 TOTAL CPU TIME=          1.8 (      0.0 MIN)
 TOTAL WALL CLOCK TIME=          3.5 SECONDS, CPU UTILIZATION IS    49.41%

                    ----------------------
                    AO INTEGRAL TECHNOLOGY
                    ----------------------
     S,P,L SHELL ROTATED AXIS INTEGRALS, REPROGRAMMED BY
        KAZUYA ISHIMURA (IMS) AND JOSE SIERRA (SYNSTAR).
     S,P,D,L SHELL ROTATED AXIS INTEGRALS PROGRAMMED BY
        KAZUYA ISHIMURA (INSTITUTE FOR MOLECULAR SCIENCE).
     S,P,D,F,G SHELL TO TOTAL QUARTET ANGULAR MOMENTUM SUM 5,
        ERIC PROGRAM BY GRAHAM FLETCHER (ELORET AND NASA ADVANCED
        SUPERCOMPUTING DIVISION, AMES RESEARCH CENTER).
     S,P,D,F,G,L SHELL GENERAL RYS QUADRATURE PROGRAMMED BY
        MICHEL DUPUIS (PACIFIC NORTHWEST NATIONAL LABORATORY).

          --------------------
          2 ELECTRON INTEGRALS
          --------------------

 DIRECT SCF METHOD SKIPS INTEGRAL STORAGE ON DISK.
 DIRECT TRANSFORMATION SKIPS AO INTEGRAL STORAGE ON DISK.
  ...... END OF TWO-ELECTRON INTEGRALS .....
 STEP CPU TIME =     0.01 TOTAL CPU TIME =          1.8 (      0.0 MIN)
 TOTAL WALL CLOCK TIME=          3.6 SECONDS, CPU UTILIZATION IS    48.64%
 ...... END OF ORBITAL SELECTION ......


     -------------------------
      1-ST     CI CALCULATION
     -------------------------

          -----------------------     ----------------------------
          GUGA DISTINCT ROW TABLE     WRITTEN BY B.R.BROOKS,P.SAXE
          -----------------------     ----------------------------

      GROUP=C1           NPRT=       0
       FORS=       T   INTACT=       F
       FOCI=       F   MXNINT=   50000
       SOCI=       F   MXNEME=   10000
     IEXCIT=       0

      -CORE-    -INTERNAL-  -EXTERNAL-
     NFZC=  90   NDOC=   3   NEXT=   0
     NMCC=   0   NAOS=   0   NFZV=   0
                 NBOS=   0
                 NALP=   0
                 NVAL=   1

 THE MAXIMUM ELECTRON EXCITATION WILL BE   2

 SYMMETRIES FOR THE  90 CORE,   4 ACTIVE,   0 EXTERNAL MO-S ARE
     CORE= A     A     A     A     A     A     A     A     A     A   
           A     A     A     A     A     A     A     A     A     A   
           A     A     A     A     A     A     A     A     A     A   
           A     A     A     A     A     A     A     A     A     A   
           A     A     A     A     A     A     A     A     A     A   
           A     A     A     A     A     A     A     A     A     A   
           A     A     A     A     A     A     A     A     A     A   
           A     A     A     A     A     A     A     A     A     A   
           A     A     A     A     A     A     A     A     A     A   
   ACTIVE= A     A     A     A   
           DOC   DOC   DOC   VAL 

 MOLECULAR CHARGE          =    0
 NUMBER OF ALPHA ELECTRONS =   93
 NUMBER OF  BETA ELECTRONS =   93

 THE ELECTRONIC STATE IS  1-A   

 THE DISTINCT ROW TABLE HAS        11 ROWS.
  THE WAVEFUNCTION CONTAINS        10 WALKS (CSF-S).

 TOTAL NUMBER OF INTEGRALS =         73
 NUMBER OF INTEGRALS/GROUP =         73
 NUMBER OF INTEGRAL GROUPS =          1
 MAXIMUM RECORD SIZES ARE     500 FOR UNIT 11      22 FOR UNIT 12
                            30001 FOR UNIT 15   30001 FOR UNIT 16
 ...... END OF -DRT- GENERATION ...... 
 CPU     0: STEP CPU TIME=     1.61 TOTAL CPU TIME=          3.4 (      0.1 MIN)
 TOTAL WALL CLOCK TIME=          5.2 SECONDS, CPU UTILIZATION IS    64.33%

     --------------------------------------------
     PARTIAL TWO ELECTRON INTEGRAL TRANSFORMATION
     --------------------------------------------

 NUMBER OF CORE MOLECULAR ORBITALS     =   90
 NUMBER OF OCCUPIED MOLECULAR ORBITALS =   94
 TOTAL NUMBER OF MOLECULAR ORBITALS    =   94
 TOTAL NUMBER OF ATOMIC ORBITALS       =  688
 THRESHOLD FOR KEEPING TRANSFORMED 2E- INTEGRALS = 1.000E-12
 AO INTEGRALS WILL BE CALCULATED IN DIRECT MODE...
 DIRECT TRANSFORMATION SKIPS AO INTEGRAL STORAGE ON DISK.
 SCHWARZ INEQUALITY OVERHEAD:    200938 INTEGRALS, T=        0.00
 EVALUATING THE FROZEN CORE ENERGY...
 ----- FROZEN CORE ENERGY =     -3477.2667343710

 PLAN A: REQUIREMENTS FOR FULLY IN-MEMORY TRANSFORMATION:
 # OF WORDS AVAILABLE =            349022593
 # OF WORDS NEEDED    =            654820225

 PLAN B: REQUIREMENTS FOR THE SEGMENTED TRANSFORMATION:
       MINIMUM=      165619201 WORDS FOR 1 MOLECULAR ORBITAL PER PASS
       MAXIMUM=      165619201 WORDS FOR ALL MOLECULAR ORBITALS IN 1 PASS
              (      163067008 EXTRA WORDS INCLUDES 1 EXTRA ORBITAL/PASS)
 THIS RUN USES=      165619201 WORDS,
 DISTRIBUTING   4 PASSES EACH CONTAINING     1 ORBITALS OVER  20 PROCESSORS.

 CHOOSING SEGMENTED PARTIAL TRANSFORMATION...
 DIRECT TRANSFORMATION SKIPS AO INTEGRAL STORAGE ON DISK.
 PASS #   1 TOOK      509.48 SECONDS.
 ASSIGNING PASS #   2 TO A DIFFERENT PROCESSOR.
 ASSIGNING PASS #   3 TO A DIFFERENT PROCESSOR.
 ASSIGNING PASS #   4 TO A DIFFERENT PROCESSOR.
 TOTAL NUMBER OF TRANSFORMED 2E- INTEGRALS KEPT =           55
 ... END OF INTEGRAL TRANSFORMATION ...
 CPU     0: STEP CPU TIME=   534.67 TOTAL CPU TIME=        538.0 (      9.0 MIN)
 TOTAL WALL CLOCK TIME=        540.5 SECONDS, CPU UTILIZATION IS    99.54%

          ------------------------
          GUGA-CI INTEGRAL SORTING
          ------------------------

     80049 WORDS NEEDED TO SORT             73 GUGA INTEGRALS IN MEMORY
 349022593 WORDS ARE AVAILABLE
 CHOOSING IN-MEMORY SORTING...
 IN CORE ALGORITHM SORTED             10 NON-ZERO 1E- INTEGRALS
 IN CORE ALGORITHM SORTED             55 NON-ZERO 2E- INTEGRALS
 ...... END OF INTEGRAL SORTING ...... 
 CPU     0: STEP CPU TIME=     0.03 TOTAL CPU TIME=        538.1 (      9.0 MIN)
 TOTAL WALL CLOCK TIME=        540.5 SECONDS, CPU UTILIZATION IS    99.54%

 -------------------------     ---------------------------------------
 ENERGY MATRIX CALCULATION     WRITTEN BY B.R.BROOKS,W.D.LAIDIG,P.SAXE
 -------------------------     ---------------------------------------

 COMPUTING THE HAMILTONIAN FOR THE        10 CSF-S...

         145 IS THE TOTAL NUMBER OF GENERATED LOOPS
         145 WERE CREATED BY THE LOOP-DRIVEN ALGORITHM
           0 WERE CREATED IMPLICITLY

         145 IS THE TOTAL NUMBER OF PROCESSED LOOPS
          54     DIAGONAL LOOPS ARE STORED ON WORK15 IN     1 BUFFERS OF  10000 ELEMENTS.
          91 OFF DIAGONAL LOOPS ARE STORED ON WORK16 IN     1 BUFFERS OF  10000 ELEMENTS.
 ...... END OF ENERGY MATRIX CALCULATION ...... 
 CPU     0: STEP CPU TIME=     0.03 TOTAL CPU TIME=        538.1 (      9.0 MIN)
 TOTAL WALL CLOCK TIME=        540.7 SECONDS, CPU UTILIZATION IS    99.51%

          -----------------------------------------
          DAVIDSON METHOD CI-MATRIX DIAGONALIZATION
                   WRITTEN BY STEVE ELBERT
          -----------------------------------------
 NUMBER OF STATES REQUESTED =     4
 MAX. NUMB. OF EXPAN. VEC   =    30
 MAX. NUMB. IMPROVED STATES =     4
 MAX. NUMB. OF ITERATIONS   =   500
 CONVERGENCE CRITERION      =    1.0E-06

 CHOOSING TO SOLVE SECULAR EQUATION IN MEMORY
 NUMBER OF WORDS AVAILABLE =  349022593
 NUMBER OF WORDS USED      =      31327
 ENERGY MATRIX BUFFER SIZE =      10000
 SOLUTION FOUND WITH DIRECT METHOD

 STATE #    1  ENERGY =   -1076.651098665

      CSF      COEF    OCCUPANCY (IGNORING CORE)
      ---      ----    --------- --------- -----
        1   -0.610942  2220
        3   -0.344040  2121
        5    0.613849  2202
        7   -0.335980  1212
        8   -0.092334  2022
       10    0.088726  0222

 THE PROJECTION OF THIS CI STATE ONTO SPACE SYMMETRY A    WEIGHS 1.0000E+00


 STATE #    2  ENERGY =   -1076.639884115

      CSF      COEF    OCCUPANCY (IGNORING CORE)
      ---      ----    --------- --------- -----
        1   -0.253913  2220
        3    0.371548  2121
        4    0.498549  1221
        5    0.264283  2202
        6    0.513390  2112
        7    0.351198  1212
        8    0.213873  2022
       10   -0.215075  0222

 THE PROJECTION OF THIS CI STATE ONTO SPACE SYMMETRY A    WEIGHS 1.0000E+00


 STATE #    3  ENERGY =   -1076.630869902

      CSF      COEF    OCCUPANCY (IGNORING CORE)
      ---      ----    --------- --------- -----
        1    0.227044  2220
        3   -0.370594  2121
        4    0.488486  1221
        5   -0.214696  2202
        6    0.495058  2112
        7   -0.378025  1212
        8   -0.273211  2022
       10    0.252006  0222

 THE PROJECTION OF THIS CI STATE ONTO SPACE SYMMETRY A    WEIGHS 1.0000E+00


 STATE #    4  ENERGY =   -1076.619060533

      CSF      COEF    OCCUPANCY (IGNORING CORE)
      ---      ----    --------- --------- -----
        1    0.094148  2220
        3   -0.340681  2121
        5   -0.095168  2202
        7   -0.333172  1212
        8    0.625524  2022
       10   -0.601490  0222

 THE PROJECTION OF THIS CI STATE ONTO SPACE SYMMETRY A    WEIGHS 1.0000E+00

 ...... END OF CI-MATRIX DIAGONALIZATION ......
 CPU     0: STEP CPU TIME=     0.03 TOTAL CPU TIME=        538.1 (      9.0 MIN)
 TOTAL WALL CLOCK TIME=        540.9 SECONDS, CPU UTILIZATION IS    99.48%

          ---------------------
          STORE CSF INFORMATION
          --------------------

 READING THE DRT FILE
 TITLE=DRT1    15:07:30 03-NOV-2021                                                    
 NUMBER OF CONFIGURATIONS =         10

 READING THE CI VECTOR FILE
 RUN TITLE= C20H34O4                                                                       
 DRT TITLE=DRT1    15:07:30 03-NOV-2021                                                    
     4 STATES WERE COMPUTED, NWKS=        10

 STORING CSF AND CI COEF. INFORMATION FOR    4 STATES ON FILE  17.
     ENERGIES ARE ...
   -1080.2124610  -1080.1982712  -1080.1891279  -1080.1744586
 SAVING CSFS WITH COEFS LARGER THAN 2.50E-05
 SAVED CSFS:         10
 TOTAL CSFS:         10

 ...... DONE STORING CSF INFORMATION ......
 CPU     0: STEP CPU TIME=     0.00 TOTAL CPU TIME=        538.1 (      9.0 MIN)
 TOTAL WALL CLOCK TIME=        541.0 SECONDS, CPU UTILIZATION IS    99.48%


     -------------------------
      2-ND     CI CALCULATION
     -------------------------

          -----------------------     ----------------------------
          GUGA DISTINCT ROW TABLE     WRITTEN BY B.R.BROOKS,P.SAXE
          -----------------------     ----------------------------

      GROUP=C1           NPRT=       0
       FORS=       T   INTACT=       F
       FOCI=       F   MXNINT=   50000
       SOCI=       F   MXNEME=   10000
     IEXCIT=       0

      -CORE-    -INTERNAL-  -EXTERNAL-
     NFZC=  90   NDOC=   2   NEXT=   0
     NMCC=   0   NAOS=   0   NFZV=   0
                 NBOS=   0
                 NALP=   2
                 NVAL=   0

 THE MAXIMUM ELECTRON EXCITATION WILL BE   2

 SYMMETRIES FOR THE  90 CORE,   4 ACTIVE,   0 EXTERNAL MO-S ARE
     CORE= A     A     A     A     A     A     A     A     A     A   
           A     A     A     A     A     A     A     A     A     A   
           A     A     A     A     A     A     A     A     A     A   
           A     A     A     A     A     A     A     A     A     A   
           A     A     A     A     A     A     A     A     A     A   
           A     A     A     A     A     A     A     A     A     A   
           A     A     A     A     A     A     A     A     A     A   
           A     A     A     A     A     A     A     A     A     A   
           A     A     A     A     A     A     A     A     A     A   
   ACTIVE= A     A     A     A   
           DOC   DOC   ALP   ALP 

 MOLECULAR CHARGE          =    0
 NUMBER OF ALPHA ELECTRONS =   94
 NUMBER OF  BETA ELECTRONS =   92

 THE ELECTRONIC STATE IS  3-A   

 THE DISTINCT ROW TABLE HAS         9 ROWS.
  THE WAVEFUNCTION CONTAINS         6 WALKS (CSF-S).

 TOTAL NUMBER OF INTEGRALS =         73
 NUMBER OF INTEGRALS/GROUP =         73
 NUMBER OF INTEGRAL GROUPS =          1
 MAXIMUM RECORD SIZES ARE     500 FOR UNIT 11      22 FOR UNIT 12
                            30001 FOR UNIT 15   30001 FOR UNIT 16
 ...... END OF -DRT- GENERATION ...... 
 CPU     0: STEP CPU TIME=     0.67 TOTAL CPU TIME=        538.8 (      9.0 MIN)
 TOTAL WALL CLOCK TIME=        541.6 SECONDS, CPU UTILIZATION IS    99.48%

     --------------------------------------------
     PARTIAL TWO ELECTRON INTEGRAL TRANSFORMATION
     --------------------------------------------

 NUMBER OF CORE MOLECULAR ORBITALS     =   90
 NUMBER OF OCCUPIED MOLECULAR ORBITALS =   94
 TOTAL NUMBER OF MOLECULAR ORBITALS    =   94
 TOTAL NUMBER OF ATOMIC ORBITALS       =  688
 THRESHOLD FOR KEEPING TRANSFORMED 2E- INTEGRALS = 1.000E-12
 AO INTEGRALS WILL BE CALCULATED IN DIRECT MODE...
 DIRECT TRANSFORMATION SKIPS AO INTEGRAL STORAGE ON DISK.
 SCHWARZ INEQUALITY OVERHEAD:    200938 INTEGRALS, T=        0.00
 EVALUATING THE FROZEN CORE ENERGY...
 ----- FROZEN CORE ENERGY =     -3477.2667343710

 PLAN A: REQUIREMENTS FOR FULLY IN-MEMORY TRANSFORMATION:
 # OF WORDS AVAILABLE =            349022593
 # OF WORDS NEEDED    =            654820225

 PLAN B: REQUIREMENTS FOR THE SEGMENTED TRANSFORMATION:
       MINIMUM=      165619201 WORDS FOR 1 MOLECULAR ORBITAL PER PASS
       MAXIMUM=      165619201 WORDS FOR ALL MOLECULAR ORBITALS IN 1 PASS
              (      163067008 EXTRA WORDS INCLUDES 1 EXTRA ORBITAL/PASS)
 THIS RUN USES=      165619201 WORDS,
 DISTRIBUTING   4 PASSES EACH CONTAINING     1 ORBITALS OVER  20 PROCESSORS.

 CHOOSING SEGMENTED PARTIAL TRANSFORMATION...
 DIRECT TRANSFORMATION SKIPS AO INTEGRAL STORAGE ON DISK.
 PASS #   1 TOOK      508.35 SECONDS.
 ASSIGNING PASS #   2 TO A DIFFERENT PROCESSOR.
 ASSIGNING PASS #   3 TO A DIFFERENT PROCESSOR.
 ASSIGNING PASS #   4 TO A DIFFERENT PROCESSOR.
 TOTAL NUMBER OF TRANSFORMED 2E- INTEGRALS KEPT =           55
 ... END OF INTEGRAL TRANSFORMATION ...
 CPU     0: STEP CPU TIME=   533.55 TOTAL CPU TIME=       1072.4 (     17.9 MIN)
 TOTAL WALL CLOCK TIME=       1076.6 SECONDS, CPU UTILIZATION IS    99.60%

          ------------------------
          GUGA-CI INTEGRAL SORTING
          ------------------------

     80049 WORDS NEEDED TO SORT             73 GUGA INTEGRALS IN MEMORY
 349022593 WORDS ARE AVAILABLE
 CHOOSING IN-MEMORY SORTING...
 IN CORE ALGORITHM SORTED             10 NON-ZERO 1E- INTEGRALS
 IN CORE ALGORITHM SORTED             55 NON-ZERO 2E- INTEGRALS
 ...... END OF INTEGRAL SORTING ...... 
 CPU     0: STEP CPU TIME=     0.03 TOTAL CPU TIME=       1072.4 (     17.9 MIN)
 TOTAL WALL CLOCK TIME=       1076.7 SECONDS, CPU UTILIZATION IS    99.60%

 -------------------------     ---------------------------------------
 ENERGY MATRIX CALCULATION     WRITTEN BY B.R.BROOKS,W.D.LAIDIG,P.SAXE
 -------------------------     ---------------------------------------

 COMPUTING THE HAMILTONIAN FOR THE         6 CSF-S...

          81 IS THE TOTAL NUMBER OF GENERATED LOOPS
          81 WERE CREATED BY THE LOOP-DRIVEN ALGORITHM
           0 WERE CREATED IMPLICITLY

          81 IS THE TOTAL NUMBER OF PROCESSED LOOPS
          44     DIAGONAL LOOPS ARE STORED ON WORK15 IN     1 BUFFERS OF  10000 ELEMENTS.
          37 OFF DIAGONAL LOOPS ARE STORED ON WORK16 IN     1 BUFFERS OF  10000 ELEMENTS.
 ...... END OF ENERGY MATRIX CALCULATION ...... 
 CPU     0: STEP CPU TIME=     0.03 TOTAL CPU TIME=       1072.4 (     17.9 MIN)
 TOTAL WALL CLOCK TIME=       1076.9 SECONDS, CPU UTILIZATION IS    99.58%

          -----------------------------------------
          DAVIDSON METHOD CI-MATRIX DIAGONALIZATION
                   WRITTEN BY STEVE ELBERT
          -----------------------------------------
 NUMBER OF STATES REQUESTED =     4
 MAX. NUMB. OF EXPAN. VEC   =    30
 MAX. NUMB. IMPROVED STATES =     4
 MAX. NUMB. OF ITERATIONS   =   500
 CONVERGENCE CRITERION      =    1.0E-06

 CHOOSING TO SOLVE SECULAR EQUATION IN MEMORY
 NUMBER OF WORDS AVAILABLE =  349022593
 NUMBER OF WORDS USED      =      31291
 ENERGY MATRIX BUFFER SIZE =      10000
 SOLUTION FOUND WITH DIRECT METHOD

 STATE #    1  ENERGY =   -1076.651119403

      CSF      COEF    OCCUPANCY (IGNORING CORE)
      ---      ----    --------- --------- -----
        1   -0.128311  1122
        3    0.346410  2112
        4    0.335427  1221
        6    0.865293  2211

 THE PROJECTION OF THIS CI STATE ONTO SPACE SYMMETRY A    WEIGHS 1.0000E+00


 STATE #    2  ENERGY =   -1076.639887429

      CSF      COEF    OCCUPANCY (IGNORING CORE)
      ---      ----    --------- --------- -----
        1   -0.301460  1122
        2    0.511691  2121
        3    0.369660  2112
        4    0.354466  1221
        5    0.499617  1212
        6   -0.367943  2211

 THE PROJECTION OF THIS CI STATE ONTO SPACE SYMMETRY A    WEIGHS 1.0000E+00


 STATE #    3  ENERGY =   -1076.630883784

      CSF      COEF    OCCUPANCY (IGNORING CORE)
      ---      ----    --------- --------- -----
        1    0.367638  1122
        2    0.498290  2121
        3   -0.378630  2112
        4   -0.371982  1221
        5    0.486385  1212
        6    0.313443  2211

 THE PROJECTION OF THIS CI STATE ONTO SPACE SYMMETRY A    WEIGHS 1.0000E+00


 STATE #    4  ENERGY =   -1076.618955454

      CSF      COEF    OCCUPANCY (IGNORING CORE)
      ---      ----    --------- --------- -----
        1    0.870270  1122
        3    0.337825  2112
        4    0.330409  1221
        6   -0.132420  2211

 THE PROJECTION OF THIS CI STATE ONTO SPACE SYMMETRY A    WEIGHS 1.0000E+00

 ...... END OF CI-MATRIX DIAGONALIZATION ......
 CPU     0: STEP CPU TIME=     0.03 TOTAL CPU TIME=       1072.4 (     17.9 MIN)
 TOTAL WALL CLOCK TIME=       1077.1 SECONDS, CPU UTILIZATION IS    99.57%

          ---------------------
          STORE CSF INFORMATION
          --------------------

 READING THE DRT FILE
 TITLE=DRT2    15:16:27 03-NOV-2021                                                    
 NUMBER OF CONFIGURATIONS =          6

 READING THE CI VECTOR FILE
 RUN TITLE= C20H34O4                                                                       
 DRT TITLE=DRT2    15:16:27 03-NOV-2021                                                    
     4 STATES WERE COMPUTED, NWKS=         6

 STORING CSF AND CI COEF. INFORMATION FOR    4 STATES ON FILE  17.
     ENERGIES ARE ...
   -1080.2125791  -1080.1984813  -1080.1907331  -1080.1796091
 SAVING CSFS WITH COEFS LARGER THAN 2.50E-05
 SAVED CSFS:          6
 TOTAL CSFS:          6

 ...... DONE STORING CSF INFORMATION ......
 CPU     0: STEP CPU TIME=     0.00 TOTAL CPU TIME=       1072.4 (     17.9 MIN)
 TOTAL WALL CLOCK TIME=       1077.1 SECONDS, CPU UTILIZATION IS    99.57%
 CPU     0: STEP CPU TIME=     0.00 TOTAL CPU TIME=       1072.4 (     17.9 MIN)
 TOTAL WALL CLOCK TIME=       1077.1 SECONDS, CPU UTILIZATION IS    99.57%

 ++++++++++++++++++++++++++++++++++++++++++++++++++++++++++++++++++++++


 THE SYMMETRIES OF THE ANGULAR MOMENTUM L AND TRANSLATION R:
 LX BELONGS TO A   
 LY BELONGS TO A   
 LZ BELONGS TO A   
 RX BELONGS TO A   
 RY BELONGS TO A   
 RZ BELONGS TO A   
 SOC INTEGRALS NEED BE CALCULATED FOR LX: YEA 
 SOC INTEGRALS NEED BE CALCULATED FOR LY: YEA 
 SOC INTEGRALS NEED BE CALCULATED FOR LZ: YEA 

     -------------------------------------------
            DIRECT SPIN-ORBIT COUPLING
         (SHIRO KOSEKI AND DMITRI FEDOROV)

             ONE ELECTRON SO OPERATOR.
     -------------------------------------------


ENERGY FOR THE LOWEST STATE     =    -1080.2125790925
ENERGY TOLERANCE FOR SOC MATRIX =     -980.2125790925 (HIGHEST STATE)
                           ETOL =      100.0000000000
                         UPPREN =     -980.2125790925

  CI# RTS#     LOWEST ENERGY      HIGHEST ENERGY     NEXT ENERGY
    1    4    -1080.2124610317    -1080.1744586272
    2    4    -1080.2125790925    -1080.1796090649

         -------------------------------------
          ONE-ELECTRON SPIN-ORBIT AO INTEGRALS
         -------------------------------------
         USING     717344 WORDS OF MEMORY
         2E SOC INTEGRALS WILL BE DISTRIBUTED
      ...... DONE WITH SPIN-ORBIT INTEGRALS ......
 CPU     0: STEP CPU TIME=     1.74 TOTAL CPU TIME=       1074.2 (     17.9 MIN)
 TOTAL WALL CLOCK TIME=       1078.9 SECONDS, CPU UTILIZATION IS    99.57%

   3122898 WORDS OF MEMORY ARE REQUIRED  FOR 1 PASS(ES)
   3122898 WORDS FOR INTEGRALS,   2412452 WORDS FOR CSFS.

 REFERENCE STATE IS SET TO    1 IN THE DRT NO. 1 (     0).

 THE FOLLOWING LEGEND IS USED BELOW:
 [C] - THE MATRIX ELEMENT ACTUALLY CALCULATED
 [P] - OBTAINED FROM [C] BY THE WIGNER-ECKART THEOREM (<HSO>)
 [Z] - ZERO BY POINT GROUP SYMMETRY
 [W] - ZERO BY THE WIGNER-ECKART THEOREM (<HSO>)
 [S] - ZERO BY SPIN ORTHOGONALITY (<R>)

 [Z]'S ARE NOT CALCULATED.


 CI STATE FORMAT:   N-(2S+1)G:B
 G- IRREP LABEL, B NUMBERS DEGENERATE COMPONENTS OF G
 N NUMBERS EQUIVALENT TERMS (2S+1)G:B

 STATE ID FORMAT: NCI*1000+IROOT,
 WHERE NCI IS THE NTH $DRT GROUP
 AND IROOT IS THE CI ROOT'S ORDINAL NUMBER.

 DIPOLE MOMENTS ARE IN E*BOHR UNITS. TO GET DEBYE, MULTIPLY BY 2.541766.

   < 1-1A    |R| 1-1A    > =      0.788002     -0.491086     -0.475898 [CCC]
 < 1-1A    (MS= 0.0)|HSO| 1-1A    (MS= 0.0)> =     0.0000     0.0000I    [W]
  
   < 1-1A    |R| 2-1A    > =      0.030962      0.033287     -0.013718 [CCC]
 < 1-1A    (MS= 0.0)|HSO| 2-1A    (MS= 0.0)> =     0.0000     0.0000I    [W]
  
   < 1-1A    |R| 3-1A    > =     -0.009510      0.051681      0.006932 [CCC]
 < 1-1A    (MS= 0.0)|HSO| 3-1A    (MS= 0.0)> =     0.0000     0.0000I    [W]
  
   < 1-1A    |R| 4-1A    > =     -0.000354     -0.000131      0.000645 [CCC]
 < 1-1A    (MS= 0.0)|HSO| 4-1A    (MS= 0.0)> =     0.0000     0.0000I    [W]
  
   < 2-1A    |R| 2-1A    > =      0.756823     -0.428452     -0.407035 [CCC]
 < 2-1A    (MS= 0.0)|HSO| 2-1A    (MS= 0.0)> =     0.0000     0.0000I    [W]
  
   < 2-1A    |R| 3-1A    > =     -0.000214     -0.000762      0.000435 [CCC]
 < 2-1A    (MS= 0.0)|HSO| 3-1A    (MS= 0.0)> =     0.0000     0.0000I    [W]
  
   < 2-1A    |R| 4-1A    > =     -0.008923      0.052331      0.006867 [CCC]
 < 2-1A    (MS= 0.0)|HSO| 4-1A    (MS= 0.0)> =     0.0000     0.0000I    [W]
  
   < 3-1A    |R| 3-1A    > =      0.731215     -0.511447     -0.375463 [CCC]
 < 3-1A    (MS= 0.0)|HSO| 3-1A    (MS= 0.0)> =     0.0000     0.0000I    [W]
  
   < 3-1A    |R| 4-1A    > =      0.031133      0.031746     -0.013582 [CCC]
 < 3-1A    (MS= 0.0)|HSO| 4-1A    (MS= 0.0)> =     0.0000     0.0000I    [W]
  
   < 4-1A    |R| 4-1A    > =      0.699708     -0.449785     -0.306444 [CCC]
 < 4-1A    (MS= 0.0)|HSO| 4-1A    (MS= 0.0)> =     0.0000     0.0000I    [W]
  
 CPU     0: STEP CPU TIME=    12.48 TOTAL CPU TIME=       1086.7 (     18.1 MIN)
 TOTAL WALL CLOCK TIME=       1092.3 SECONDS, CPU UTILIZATION IS    99.48%
   < 1-1A    |R| 1-3A    > =      0.000000      0.000000      0.000000 [SSS]
 < 1-1A    (MS= 0.0)|HSO| 1-3A    (MS= 0.0)> =     0.0000    -0.1265I    [C]
 < 1-1A    (MS= 0.0)|HSO| 1-3A    (MS= 1.0)> =    -0.0366    -0.1018I    [C]
 < 1-1A    (MS= 0.0)|HSO| 1-3A    (MS=-1.0)> =    -0.0366     0.1018I    [P]
  
   < 1-1A    |R| 2-3A    > =      0.000000      0.000000      0.000000 [SSS]
 < 1-1A    (MS= 0.0)|HSO| 2-3A    (MS= 0.0)> =     0.0000   -57.9829I    [C]
 < 1-1A    (MS= 0.0)|HSO| 2-3A    (MS= 1.0)> =   -33.2950   -51.3818I    [C]
 < 1-1A    (MS= 0.0)|HSO| 2-3A    (MS=-1.0)> =   -33.2950    51.3818I    [P]
  
   < 1-1A    |R| 3-3A    > =      0.000000      0.000000      0.000000 [SSS]
 < 1-1A    (MS= 0.0)|HSO| 3-3A    (MS= 0.0)> =     0.0000    74.2638I    [C]
 < 1-1A    (MS= 0.0)|HSO| 3-3A    (MS= 1.0)> =    -0.9856    53.0590I    [C]
 < 1-1A    (MS= 0.0)|HSO| 3-3A    (MS=-1.0)> =    -0.9856   -53.0590I    [P]
  
   < 1-1A    |R| 4-3A    > =      0.000000      0.000000      0.000000 [SSS]
 < 1-1A    (MS= 0.0)|HSO| 4-3A    (MS= 0.0)> =     0.0000     0.6265I    [C]
 < 1-1A    (MS= 0.0)|HSO| 4-3A    (MS= 1.0)> =    -0.0096     0.4493I    [C]
 < 1-1A    (MS= 0.0)|HSO| 4-3A    (MS=-1.0)> =    -0.0096    -0.4493I    [P]
  
   < 2-1A    |R| 1-3A    > =      0.000000      0.000000      0.000000 [SSS]
 < 2-1A    (MS= 0.0)|HSO| 1-3A    (MS= 0.0)> =     0.0000   -58.0036I    [C]
 < 2-1A    (MS= 0.0)|HSO| 1-3A    (MS= 1.0)> =   -33.2944   -51.3908I    [C]
 < 2-1A    (MS= 0.0)|HSO| 1-3A    (MS=-1.0)> =   -33.2944    51.3908I    [P]
  
   < 2-1A    |R| 2-3A    > =      0.000000      0.000000      0.000000 [SSS]
 < 2-1A    (MS= 0.0)|HSO| 2-3A    (MS= 0.0)> =     0.0000    -0.1291I    [C]
 < 2-1A    (MS= 0.0)|HSO| 2-3A    (MS= 1.0)> =     0.0459    -0.0759I    [C]
 < 2-1A    (MS= 0.0)|HSO| 2-3A    (MS=-1.0)> =     0.0459     0.0759I    [P]
  
   < 2-1A    |R| 3-3A    > =      0.000000      0.000000      0.000000 [SSS]
 < 2-1A    (MS= 0.0)|HSO| 3-3A    (MS= 0.0)> =     0.0000     0.7383I    [C]
 < 2-1A    (MS= 0.0)|HSO| 3-3A    (MS= 1.0)> =     0.0416     0.5356I    [C]
 < 2-1A    (MS= 0.0)|HSO| 3-3A    (MS=-1.0)> =     0.0416    -0.5356I    [P]
  
   < 2-1A    |R| 4-3A    > =      0.000000      0.000000      0.000000 [SSS]
 < 2-1A    (MS= 0.0)|HSO| 4-3A    (MS= 0.0)> =     0.0000   -72.1605I    [C]
 < 2-1A    (MS= 0.0)|HSO| 4-3A    (MS= 1.0)> =     2.1733   -51.1999I    [C]
 < 2-1A    (MS= 0.0)|HSO| 4-3A    (MS=-1.0)> =     2.1733    51.1999I    [P]
  
   < 3-1A    |R| 1-3A    > =      0.000000      0.000000      0.000000 [SSS]
 < 3-1A    (MS= 0.0)|HSO| 1-3A    (MS= 0.0)> =     0.0000    74.3487I    [C]
 < 3-1A    (MS= 0.0)|HSO| 1-3A    (MS= 1.0)> =    -0.9436    53.1273I    [C]
 < 3-1A    (MS= 0.0)|HSO| 1-3A    (MS=-1.0)> =    -0.9436   -53.1273I    [P]
  
   < 3-1A    |R| 2-3A    > =      0.000000      0.000000      0.000000 [SSS]
 < 3-1A    (MS= 0.0)|HSO| 2-3A    (MS= 0.0)> =     0.0000    -0.4041I    [C]
 < 3-1A    (MS= 0.0)|HSO| 2-3A    (MS= 1.0)> =     0.0092    -0.2941I    [C]
 < 3-1A    (MS= 0.0)|HSO| 2-3A    (MS=-1.0)> =     0.0092     0.2941I    [P]
  
   < 3-1A    |R| 3-3A    > =      0.000000      0.000000      0.000000 [SSS]
 < 3-1A    (MS= 0.0)|HSO| 3-3A    (MS= 0.0)> =     0.0000    -0.1827I    [C]
 < 3-1A    (MS= 0.0)|HSO| 3-3A    (MS= 1.0)> =    -0.1367    -0.1700I    [C]
 < 3-1A    (MS= 0.0)|HSO| 3-3A    (MS=-1.0)> =    -0.1367     0.1700I    [P]
  
   < 3-1A    |R| 4-3A    > =      0.000000      0.000000      0.000000 [SSS]
 < 3-1A    (MS= 0.0)|HSO| 4-3A    (MS= 0.0)> =     0.0000    59.4597I    [C]
 < 3-1A    (MS= 0.0)|HSO| 4-3A    (MS= 1.0)> =    33.2614    52.4274I    [C]
 < 3-1A    (MS= 0.0)|HSO| 4-3A    (MS=-1.0)> =    33.2614   -52.4274I    [P]
  
   < 4-1A    |R| 1-3A    > =      0.000000      0.000000      0.000000 [SSS]
 < 4-1A    (MS= 0.0)|HSO| 1-3A    (MS= 0.0)> =     0.0000    -0.3221I    [C]
 < 4-1A    (MS= 0.0)|HSO| 1-3A    (MS= 1.0)> =     0.0672    -0.2108I    [C]
 < 4-1A    (MS= 0.0)|HSO| 1-3A    (MS=-1.0)> =     0.0672     0.2108I    [P]
  
   < 4-1A    |R| 2-3A    > =      0.000000      0.000000      0.000000 [SSS]
 < 4-1A    (MS= 0.0)|HSO| 2-3A    (MS= 0.0)> =     0.0000   -72.2415I    [C]
 < 4-1A    (MS= 0.0)|HSO| 2-3A    (MS= 1.0)> =     2.1415   -51.2655I    [C]
 < 4-1A    (MS= 0.0)|HSO| 2-3A    (MS=-1.0)> =     2.1415    51.2655I    [P]
  
   < 4-1A    |R| 3-3A    > =      0.000000      0.000000      0.000000 [SSS]
 < 4-1A    (MS= 0.0)|HSO| 3-3A    (MS= 0.0)> =     0.0000    59.4720I    [C]
 < 4-1A    (MS= 0.0)|HSO| 3-3A    (MS= 1.0)> =    33.2650    52.4424I    [C]
 < 4-1A    (MS= 0.0)|HSO| 3-3A    (MS=-1.0)> =    33.2650   -52.4424I    [P]
  
   < 4-1A    |R| 4-3A    > =      0.000000      0.000000      0.000000 [SSS]
 < 4-1A    (MS= 0.0)|HSO| 4-3A    (MS= 0.0)> =     0.0000     0.3975I    [C]
 < 4-1A    (MS= 0.0)|HSO| 4-3A    (MS= 1.0)> =     0.1212     0.3348I    [C]
 < 4-1A    (MS= 0.0)|HSO| 4-3A    (MS=-1.0)> =     0.1212    -0.3348I    [P]
  
 CPU     0: STEP CPU TIME=     0.00 TOTAL CPU TIME=       1086.7 (     18.1 MIN)
 TOTAL WALL CLOCK TIME=       1092.3 SECONDS, CPU UTILIZATION IS    99.48%
   < 1-3A    |R| 1-3A    > =      0.787929     -0.491074     -0.475863 [CCC]
 < 1-3A    (MS= 1.0)|HSO| 1-3A    (MS= 1.0)> =     0.0000     0.0000I    [C]
 < 1-3A    (MS= 0.0)|HSO| 1-3A    (MS= 0.0)> =     0.0000     0.0000I    [W]
 < 1-3A    (MS=-1.0)|HSO| 1-3A    (MS=-1.0)> =     0.0000    -0.0000I    [P]
 < 1-3A    (MS= 0.0)|HSO| 1-3A    (MS= 1.0)> =     0.0000     0.0000I    [C]
 < 1-3A    (MS= 1.0)|HSO| 1-3A    (MS= 0.0)> =    -0.0000     0.0000I    [P]
 < 1-3A    (MS=-1.0)|HSO| 1-3A    (MS= 0.0)> =     0.0000     0.0000I    [P]
 < 1-3A    (MS= 0.0)|HSO| 1-3A    (MS=-1.0)> =    -0.0000     0.0000I    [P]
  
   < 1-3A    |R| 2-3A    > =     -0.030993     -0.033094      0.013845 [CCC]
 < 1-3A    (MS= 1.0)|HSO| 2-3A    (MS= 1.0)> =     0.0000    59.4166I    [C]
 < 1-3A    (MS= 0.0)|HSO| 2-3A    (MS= 0.0)> =     0.0000     0.0000I    [W]
 < 1-3A    (MS=-1.0)|HSO| 2-3A    (MS=-1.0)> =     0.0000   -59.4166I    [P]
 < 1-3A    (MS= 0.0)|HSO| 2-3A    (MS= 1.0)> =   -33.2636   -52.4021I    [C]
 < 1-3A    (MS= 1.0)|HSO| 2-3A    (MS= 0.0)> =    33.2636   -52.4021I    [P]
 < 1-3A    (MS=-1.0)|HSO| 2-3A    (MS= 0.0)> =   -33.2636   -52.4021I    [P]
 < 1-3A    (MS= 0.0)|HSO| 2-3A    (MS=-1.0)> =    33.2636   -52.4021I    [P]
  
   < 1-3A    |R| 3-3A    > =      0.009325     -0.051738     -0.006925 [CCC]
 < 1-3A    (MS= 1.0)|HSO| 3-3A    (MS= 1.0)> =     0.0000    72.1914I    [C]
 < 1-3A    (MS= 0.0)|HSO| 3-3A    (MS= 0.0)> =     0.0000     0.0000I    [W]
 < 1-3A    (MS=-1.0)|HSO| 3-3A    (MS=-1.0)> =     0.0000   -72.1914I    [P]
 < 1-3A    (MS= 0.0)|HSO| 3-3A    (MS= 1.0)> =     2.1596   -51.2271I    [C]
 < 1-3A    (MS= 1.0)|HSO| 3-3A    (MS= 0.0)> =    -2.1596   -51.2271I    [P]
 < 1-3A    (MS=-1.0)|HSO| 3-3A    (MS= 0.0)> =     2.1596   -51.2271I    [P]
 < 1-3A    (MS= 0.0)|HSO| 3-3A    (MS=-1.0)> =    -2.1596   -51.2271I    [P]
  
   < 1-3A    |R| 4-3A    > =     -0.000282     -0.000372      0.000607 [CCC]
 < 1-3A    (MS= 1.0)|HSO| 4-3A    (MS= 1.0)> =     0.0000     0.6559I    [C]
 < 1-3A    (MS= 0.0)|HSO| 4-3A    (MS= 0.0)> =     0.0000     0.0000I    [W]
 < 1-3A    (MS=-1.0)|HSO| 4-3A    (MS=-1.0)> =     0.0000    -0.6559I    [P]
 < 1-3A    (MS= 0.0)|HSO| 4-3A    (MS= 1.0)> =     0.0426    -0.4605I    [C]
 < 1-3A    (MS= 1.0)|HSO| 4-3A    (MS= 0.0)> =    -0.0426    -0.4605I    [P]
 < 1-3A    (MS=-1.0)|HSO| 4-3A    (MS= 0.0)> =     0.0426    -0.4605I    [P]
 < 1-3A    (MS= 0.0)|HSO| 4-3A    (MS=-1.0)> =    -0.0426    -0.4605I    [P]
  
   < 2-3A    |R| 2-3A    > =      0.756749     -0.428480     -0.406950 [CCC]
 < 2-3A    (MS= 1.0)|HSO| 2-3A    (MS= 1.0)> =     0.0000     0.0000I    [C]
 < 2-3A    (MS= 0.0)|HSO| 2-3A    (MS= 0.0)> =     0.0000     0.0000I    [W]
 < 2-3A    (MS=-1.0)|HSO| 2-3A    (MS=-1.0)> =     0.0000    -0.0000I    [P]
 < 2-3A    (MS= 0.0)|HSO| 2-3A    (MS= 1.0)> =     0.0000    -0.0000I    [C]
 < 2-3A    (MS= 1.0)|HSO| 2-3A    (MS= 0.0)> =    -0.0000    -0.0000I    [P]
 < 2-3A    (MS=-1.0)|HSO| 2-3A    (MS= 0.0)> =     0.0000    -0.0000I    [P]
 < 2-3A    (MS= 0.0)|HSO| 2-3A    (MS=-1.0)> =    -0.0000    -0.0000I    [P]
  
   < 2-3A    |R| 3-3A    > =     -0.000596     -0.000791      0.000515 [CCC]
 < 2-3A    (MS= 1.0)|HSO| 3-3A    (MS= 1.0)> =     0.0000    -0.7801I    [C]
 < 2-3A    (MS= 0.0)|HSO| 3-3A    (MS= 0.0)> =     0.0000     0.0000I    [W]
 < 2-3A    (MS=-1.0)|HSO| 3-3A    (MS=-1.0)> =     0.0000     0.7801I    [P]
 < 2-3A    (MS= 0.0)|HSO| 3-3A    (MS= 1.0)> =     0.0162     0.5568I    [C]
 < 2-3A    (MS= 1.0)|HSO| 3-3A    (MS= 0.0)> =    -0.0162     0.5568I    [P]
 < 2-3A    (MS=-1.0)|HSO| 3-3A    (MS= 0.0)> =     0.0162     0.5568I    [P]
 < 2-3A    (MS= 0.0)|HSO| 3-3A    (MS=-1.0)> =    -0.0162     0.5568I    [P]
  
   < 2-3A    |R| 4-3A    > =      0.008812     -0.052360     -0.006632 [CCC]
 < 2-3A    (MS= 1.0)|HSO| 4-3A    (MS= 1.0)> =     0.0000    74.2913I    [C]
 < 2-3A    (MS= 0.0)|HSO| 4-3A    (MS= 0.0)> =     0.0000     0.0000I    [W]
 < 2-3A    (MS=-1.0)|HSO| 4-3A    (MS=-1.0)> =     0.0000   -74.2913I    [P]
 < 2-3A    (MS= 0.0)|HSO| 4-3A    (MS= 1.0)> =     0.9599   -53.0916I    [C]
 < 2-3A    (MS= 1.0)|HSO| 4-3A    (MS= 0.0)> =    -0.9599   -53.0916I    [P]
 < 2-3A    (MS=-1.0)|HSO| 4-3A    (MS= 0.0)> =     0.9599   -53.0916I    [P]
 < 2-3A    (MS= 0.0)|HSO| 4-3A    (MS=-1.0)> =    -0.9599   -53.0916I    [P]
  
   < 3-3A    |R| 3-3A    > =      0.731815     -0.511257     -0.375682 [CCC]
 < 3-3A    (MS= 1.0)|HSO| 3-3A    (MS= 1.0)> =     0.0000     0.0000I    [C]
 < 3-3A    (MS= 0.0)|HSO| 3-3A    (MS= 0.0)> =     0.0000     0.0000I    [W]
 < 3-3A    (MS=-1.0)|HSO| 3-3A    (MS=-1.0)> =     0.0000    -0.0000I    [P]
 < 3-3A    (MS= 0.0)|HSO| 3-3A    (MS= 1.0)> =    -0.0000    -0.0000I    [C]
 < 3-3A    (MS= 1.0)|HSO| 3-3A    (MS= 0.0)> =     0.0000    -0.0000I    [P]
 < 3-3A    (MS=-1.0)|HSO| 3-3A    (MS= 0.0)> =    -0.0000    -0.0000I    [P]
 < 3-3A    (MS= 0.0)|HSO| 3-3A    (MS=-1.0)> =     0.0000    -0.0000I    [P]
  
   < 3-3A    |R| 4-3A    > =     -0.031052     -0.031769      0.013525 [CCC]
 < 3-3A    (MS= 1.0)|HSO| 4-3A    (MS= 1.0)> =     0.0000    58.0230I    [C]
 < 3-3A    (MS= 0.0)|HSO| 4-3A    (MS= 0.0)> =     0.0000     0.0000I    [W]
 < 3-3A    (MS=-1.0)|HSO| 4-3A    (MS=-1.0)> =     0.0000   -58.0230I    [P]
 < 3-3A    (MS= 0.0)|HSO| 4-3A    (MS= 1.0)> =   -33.2881   -51.4092I    [C]
 < 3-3A    (MS= 1.0)|HSO| 4-3A    (MS= 0.0)> =    33.2881   -51.4092I    [P]
 < 3-3A    (MS=-1.0)|HSO| 4-3A    (MS= 0.0)> =   -33.2881   -51.4092I    [P]
 < 3-3A    (MS= 0.0)|HSO| 4-3A    (MS=-1.0)> =    33.2881   -51.4092I    [P]
  
   < 4-3A    |R| 4-3A    > =      0.699132     -0.449911     -0.306140 [CCC]
 < 4-3A    (MS= 1.0)|HSO| 4-3A    (MS= 1.0)> =     0.0000     0.0000I    [C]
 < 4-3A    (MS= 0.0)|HSO| 4-3A    (MS= 0.0)> =     0.0000     0.0000I    [W]
 < 4-3A    (MS=-1.0)|HSO| 4-3A    (MS=-1.0)> =     0.0000    -0.0000I    [P]
 < 4-3A    (MS= 0.0)|HSO| 4-3A    (MS= 1.0)> =     0.0000     0.0000I    [C]
 < 4-3A    (MS= 1.0)|HSO| 4-3A    (MS= 0.0)> =    -0.0000     0.0000I    [P]
 < 4-3A    (MS=-1.0)|HSO| 4-3A    (MS= 0.0)> =     0.0000     0.0000I    [P]
 < 4-3A    (MS= 0.0)|HSO| 4-3A    (MS=-1.0)> =    -0.0000     0.0000I    [P]
  
 CPU     0: STEP CPU TIME=     0.00 TOTAL CPU TIME=       1086.7 (     18.1 MIN)
 TOTAL WALL CLOCK TIME=       1092.3 SECONDS, CPU UTILIZATION IS    99.48%

 >>> DIMENSION OF HSO MATRIX =      16
     LARGEST NUMBER OF WALKS =      10

     THE MAX HSO MATRIX ELEMENT ABSOLUTE ERROR IS 7.43E-03 CM-1.
     TO DECREASE THE ERROR MAKE SYMTOL SMALLER.

     CI   ADIABATIC STATES (CM-1 UNIT) ---
             0.000       3114.361       5121.120       8340.706        -25.912
           -25.912        -25.912       3068.248       3068.248       3068.248
          4768.809       4768.809       4768.809       7210.296       7210.296
          7210.296

 WEIGHTS OF SO   CI   STATES ---

 STATE   1: RELATIVE E=        -31.722 CM-1; WEIGHT = 0.998  2001
         1.0000
          1      2      3      4      5      6      7      8
         0.0000 0.0000 0.0000 0.0000 0.9984 0.0012 0.0005 0.0000

 STATE   2: RELATIVE E=        -31.712 CM-1; WEIGHT = 0.998  2001
         1.0000
          1      2      3      4      5      6      7      8
         0.0000 0.0002 0.0000 0.0000 0.9984 0.0010 0.0004 0.0000

 STATE   3: RELATIVE E=        -31.550 CM-1; WEIGHT = 0.998  2001
         1.0000
          1      2      3      4      5      6      7      8
         0.0001 0.0009 0.0004 0.0000 0.9984 0.0002 0.0000 0.0000

 STATE   4: RELATIVE E=         -5.870 CM-1; WEIGHT = 0.998  1001
         1.0000
          1      2      3      4      5      6      7      8
         0.9983 0.0000 0.0000 0.0000 0.0001 0.0011 0.0005 0.0000

 STATE   5: RELATIVE E=       3069.182 CM-1; WEIGHT = 0.998  2002
         1.0000
          1      2      3      4      5      6      7      8
         0.0000 0.0000 0.0000 0.0000 0.0012 0.9982 0.0000 0.0006

 STATE   6: RELATIVE E=       3069.188 CM-1; WEIGHT = 0.998  2002
         1.0000
          1      2      3      4      5      6      7      8
         0.0002 0.0000 0.0000 0.0000 0.0009 0.9982 0.0000 0.0006

 STATE   7: RELATIVE E=       3069.788 CM-1; WEIGHT = 0.998  2002
         1.0000
          1      2      3      4      5      6      7      8
         0.0009 0.0000 0.0000 0.0004 0.0002 0.9985 0.0000 0.0000

 STATE   8: RELATIVE E=       3115.265 CM-1; WEIGHT = 0.998  1002
         1.0000
          1      2      3      4      5      6      7      8
         0.0000 0.9983 0.0000 0.0000 0.0011 0.0000 0.0000 0.0006

 STATE   9: RELATIVE E=       4766.549 CM-1; WEIGHT = 0.998  2003
         1.0000
          1      2      3      4      5      6      7      8
         0.0000 0.0000 0.0000 0.0000 0.0005 0.0000 0.9977 0.0018

 STATE  10: RELATIVE E=       4766.552 CM-1; WEIGHT = 0.998  2003
         1.0000
          1      2      3      4      5      6      7      8
         0.0001 0.0000 0.0000 0.0000 0.0003 0.0000 0.9977 0.0018

 STATE  11: RELATIVE E=       4767.996 CM-1; WEIGHT = 0.999  2003
         1.0000
          1      2      3      4      5      6      7      8
         0.0004 0.0000 0.0000 0.0009 0.0001 0.0000 0.9986 0.0000

 STATE  12: RELATIVE E=       5117.923 CM-1; WEIGHT = 0.997  1003
         1.0000
          1      2      3      4      5      6      7      8
         0.0000 0.0000 0.9970 0.0000 0.0004 0.0000 0.0000 0.0026

 STATE  13: RELATIVE E=       7217.431 CM-1; WEIGHT = 0.998  2004
         1.0000
          1      2      3      4      5      6      7      8
         0.0000 0.0000 0.0000 0.0000 0.0000 0.0006 0.0018 0.9975

 STATE  14: RELATIVE E=       7217.438 CM-1; WEIGHT = 0.998  2004
         1.0000
          1      2      3      4      5      6      7      8
         0.0000 0.0001 0.0000 0.0000 0.0000 0.0005 0.0018 0.9975

 STATE  15: RELATIVE E=       7218.209 CM-1; WEIGHT = 0.997  2004
         1.0000
          1      2      3      4      5      6      7      8
         0.0000 0.0005 0.0026 0.0000 0.0000 0.0001 0.0000 0.9968

 STATE  16: RELATIVE E=       8345.841 CM-1; WEIGHT = 0.999  1004
         1.0000
          1      2      3      4      5      6      7      8
         0.0000 0.0000 0.0000 0.9987 0.0000 0.0004 0.0009 0.0000


 -----------------------------------------------------------
 EIGENVALUES AND EIGENVECTORS OF THE SO   CI   HAMILTONIAN
 -----------------------------------------------------------

                          1          2          3          4          5
   STATE ENERGY ---      -31.72     -31.71     -31.55      -5.87    3069.18
       STATE ID ---       2001       2001       2001       1001       2002

    1< 1>  1(  0.0) R   0.000227   0.001484  -0.007578   0.999151  -0.000102
                   I   0.000000   0.000000   0.000000   0.000000   0.000000
    2< 2>  1(  0.0) R   0.000248   0.013038  -0.030456  -0.000248  -0.000374
                   I  -0.000000   0.000000  -0.000000  -0.000000   0.000000
    3< 3>  1(  0.0) R  -0.000039   0.001796   0.020436   0.000157   0.000210
                   I  -0.000000  -0.000000  -0.000000  -0.000000  -0.000000
    4< 4>  1(  0.0) R   0.000330  -0.000018  -0.000055   0.000611  -0.000017
                   I   0.000000  -0.000000   0.000000   0.000000   0.000000
    5< 1>  3(  1.0) R   0.150159   0.688487  -0.051249  -0.001445   0.021157
                   I   0.483253  -0.067359   0.511008   0.003867   0.004882
    6< 1>  3(  0.0) R   0.000000  -0.000000   0.000000   0.000000   0.000000
                   I  -0.697291   0.203161   0.686227   0.005060   0.015057
    7< 1>  3( -1.0) R   0.150159   0.688487  -0.051249  -0.001445   0.021157
                   I  -0.483253   0.067359  -0.511008  -0.003867  -0.004882
    8< 2>  3(  1.0) R  -0.021064   0.004743   0.001726   0.010842  -0.136331
                   I  -0.004612   0.015364   0.006512  -0.016685  -0.485905
    9< 2>  3(  0.0) R   0.000000  -0.000000  -0.000000   0.000000   0.000000
                   I  -0.015461  -0.021877  -0.009100  -0.018893   0.699143
   10< 2>  3( -1.0) R  -0.021064   0.004743   0.001726   0.010842  -0.136331
                   I   0.004612  -0.015364  -0.006512   0.016685   0.485905
   11< 3>  3(  1.0) R  -0.014718   0.003191  -0.000361   0.000202  -0.000393
                   I   0.002580   0.010288  -0.001169   0.011085   0.000264
   12< 3>  3(  0.0) R   0.000000  -0.000000  -0.000000  -0.000000  -0.000000
                   I  -0.002776  -0.014739   0.001432   0.015590  -0.000400
   13< 3>  3( -1.0) R  -0.014718   0.003191  -0.000361   0.000202  -0.000393
                   I  -0.002580  -0.010288   0.001169  -0.011085  -0.000264
   14< 4>  3(  1.0) R  -0.000194  -0.000498  -0.000201   0.000055   0.017671
                   I  -0.000329  -0.000009   0.000377   0.000253  -0.002606
   15< 4>  3(  0.0) R  -0.000000   0.000000  -0.000000  -0.000000   0.000000
                   I   0.000477  -0.000409   0.000475  -0.000178   0.003281
   16< 4>  3( -1.0) R  -0.000194  -0.000498  -0.000201   0.000055   0.017671
                   I   0.000329   0.000009  -0.000377  -0.000253   0.002606

                          6          7          8          9         10
   STATE ENERGY ---     3069.19    3069.79    3115.26    4766.55    4766.55
       STATE ID ---       2002       2002       1002       2003       2003

    1< 1>  1(  0.0) R   0.015294  -0.030246  -0.000074   0.000051   0.010245
                   I   0.000000   0.000000   0.000000   0.000000   0.000000
    2< 2>  1(  0.0) R   0.001478   0.003640  -0.999131   0.000627   0.000254
                   I   0.000000   0.000000  -0.000000   0.000000  -0.000000
    3< 3>  1(  0.0) R   0.000012   0.000284  -0.000381   0.000001  -0.000114
                   I  -0.000000  -0.000000   0.000000   0.000000  -0.000000
    4< 4>  1(  0.0) R   0.000807   0.019376   0.000066   0.000006   0.000035
                   I   0.000000   0.000000  -0.000000   0.000000   0.000000
    5< 1>  3(  1.0) R  -0.004211  -0.002175   0.010563   0.014731  -0.002733
                   I  -0.014835  -0.007297  -0.016388  -0.002497  -0.009073
    6< 1>  3(  0.0) R   0.000000   0.000000   0.000000  -0.000000   0.000000
                   I   0.021555   0.010640  -0.018379   0.002661   0.013041
    7< 1>  3( -1.0) R  -0.004211  -0.002175   0.010563   0.014731  -0.002733
                   I   0.014835   0.007297   0.016388   0.002497   0.009073
    8< 2>  3(  1.0) R  -0.693138   0.007812  -0.000943  -0.000280   0.000995
                   I   0.089884  -0.504957  -0.001514   0.000626   0.000151
    9< 2>  3(  0.0) R   0.000000   0.000000  -0.000000   0.000000  -0.000000
                   I  -0.145380  -0.698842  -0.003038  -0.000918  -0.000216
   10< 2>  3( -1.0) R  -0.693138   0.007812  -0.000943  -0.000280   0.000995
                   I  -0.089884   0.504957   0.001514  -0.000626  -0.000151
   11< 3>  3(  1.0) R   0.000400   0.000255   0.000060  -0.144953  -0.616613
                   I   0.000387  -0.000442  -0.000211  -0.486003  -0.136144
   12< 3>  3(  0.0) R  -0.000000  -0.000000  -0.000000  -0.000000   0.000000
                   I  -0.000236  -0.000518  -0.000611   0.695207  -0.447481
   13< 3>  3( -1.0) R   0.000400   0.000255   0.000060  -0.144953  -0.616613
                   I  -0.000387   0.000442   0.000211   0.486003   0.136144
   14< 4>  3(  1.0) R  -0.003481   0.000097   0.000517   0.026126  -0.006184
                   I  -0.012415   0.000258   0.012469   0.006011  -0.020713
   15< 4>  3(  0.0) R   0.000000   0.000000  -0.000000  -0.000000   0.000000
                   I   0.017776  -0.000495   0.017624   0.019328   0.029602
   16< 4>  3( -1.0) R  -0.003481   0.000097   0.000517   0.026126  -0.006184
                   I   0.012415  -0.000258  -0.012469  -0.006011   0.020713

                         11         12         13         14         15
   STATE ENERGY ---     4768.00    5117.92    7217.43    7217.44    7218.21
       STATE ID ---       2003       1003       2004       2004       2004

    1< 1>  1(  0.0) R  -0.019598   0.000021  -0.000467  -0.000063  -0.000110
                   I   0.000000   0.000000   0.000000   0.000000   0.000000
    2< 2>  1(  0.0) R  -0.000587  -0.001323  -0.000179   0.011734   0.021974
                   I   0.000000   0.000000   0.000000  -0.000000   0.000000
    3< 3>  1(  0.0) R  -0.001011  -0.998511   0.000027   0.000517  -0.050540
                   I  -0.000000   0.000000   0.000000  -0.000000  -0.000000
    4< 4>  1(  0.0) R   0.029656  -0.000037  -0.000016   0.000101   0.000557
                   I   0.000000   0.000000   0.000000  -0.000000   0.000000
    5< 1>  3(  1.0) R  -0.001450   0.000185   0.000219  -0.000656  -0.000007
                   I  -0.004953   0.010304   0.000396   0.000161   0.000521
    6< 1>  3(  0.0) R  -0.000000   0.000000   0.000000  -0.000000  -0.000000
                   I   0.007131   0.014402  -0.000582  -0.000217   0.000813
    7< 1>  3( -1.0) R  -0.001450   0.000185   0.000219  -0.000656  -0.000007
                   I   0.004953  -0.010304  -0.000396  -0.000161  -0.000521
    8< 2>  3(  1.0) R   0.000052   0.000097   0.017584   0.003464  -0.001631
                   I   0.000354   0.000205  -0.002853   0.010974  -0.005630
    9< 2>  3(  0.0) R   0.000000   0.000000   0.000000  -0.000000  -0.000000
                   I   0.000109  -0.000698   0.003623  -0.015769   0.008095
   10< 2>  3( -1.0) R   0.000052   0.000097   0.017584   0.003464  -0.001631
                   I  -0.000354  -0.000205   0.002853  -0.010974   0.005630
   11< 3>  3(  1.0) R  -0.312637   0.000382   0.026082   0.006391   0.000149
                   I   0.494316  -0.000498   0.005850   0.020757   0.000387
   12< 3>  3(  0.0) R   0.000000   0.000000   0.000000  -0.000000  -0.000000
                   I   0.560758  -0.000496   0.019563  -0.029456  -0.000582
   13< 3>  3( -1.0) R  -0.312637   0.000382   0.026082   0.006391   0.000149
                   I  -0.494316   0.000498  -0.005850  -0.020757  -0.000387
   14< 4>  3(  1.0) R   0.000067   0.015851  -0.149898   0.618078  -0.306941
                   I   0.000208  -0.024980  -0.487449   0.127613   0.494674
   15< 4>  3(  0.0) R   0.000000  -0.000000  -0.000000   0.000000  -0.000000
                   I  -0.000322  -0.028337   0.690932   0.448247   0.564798
   16< 4>  3( -1.0) R   0.000067   0.015851  -0.149898   0.618078  -0.306941
                   I  -0.000208   0.024980   0.487449  -0.127613  -0.494674

                         16
   STATE ENERGY ---     8345.84
       STATE ID ---       1004

    1< 1>  1(  0.0) R  -0.000544
                   I   0.000000
    2< 2>  1(  0.0) R   0.000004
                   I   0.000000
    3< 3>  1(  0.0) R  -0.000017
                   I   0.000000
    4< 4>  1(  0.0) R  -0.999372
                   I  -0.000000
    5< 1>  3(  1.0) R  -0.000049
                   I  -0.000167
    6< 1>  3(  0.0) R   0.000000
                   I   0.000165
    7< 1>  3( -1.0) R  -0.000049
                   I   0.000167
    8< 2>  3(  1.0) R  -0.000406
                   I  -0.009714
    9< 2>  3(  0.0) R   0.000000
                   I  -0.013688
   10< 2>  3( -1.0) R  -0.000406
                   I   0.009714
   11< 3>  3(  1.0) R  -0.009299
                   I   0.014662
   12< 3>  3(  0.0) R   0.000000
                   I   0.016623
   13< 3>  3( -1.0) R  -0.009299
                   I  -0.014662
   14< 4>  3(  1.0) R  -0.000106
                   I   0.000299
   15< 4>  3(  0.0) R  -0.000000
                   I   0.000347
   16< 4>  3( -1.0) R  -0.000106
                   I  -0.000299

   SPIN-MIXED   CI   STATES (CM-1 UNIT) ---
 (RELATIVE TO THE LOWEST SPIN-MIXED STATE)
           0.000          0.010          0.172         25.852       3100.904
        3100.910       3101.510       3146.986       4798.271       4798.274
        4799.717       5149.644       7249.153       7249.159       7249.931
        8377.563

   SPIN-MIXED   CI   STATES (CM-1 UNIT) ---
      1(   2001)     2(   2001)     3(   2001)     4(   1001)     5(   2002)
         -31.722        -31.712        -31.550         -5.870       3069.182
      6(   2002)     7(   2002)     8(   1002)     9(   2003)    10(   2003)
        3069.188       3069.788       3115.265       4766.549       4766.552
     11(   2003)    12(   1003)    13(   2004)    14(   2004)    15(   2004)
        4767.996       5117.923       7217.431       7217.438       7218.209
     16(   1004)
        8345.841

 NON-ZERO   CI   SPIN-ORBIT COUPLING CONSTANTS (CM-1)
 ---------------------------------------------------------------------
 MUL1(CI)|MUL2(CI)| CI ROOT 1 | CI ROOT 2 |    FULL     | 1E ONLY
 ---------------------------------------------------------------------
  1 ( 1) | 3 ( 2) |     1     |     1     |         0.20|
  1 ( 1) | 3 ( 2) |     1     |     2     |       104.21|
  1 ( 1) | 3 ( 2) |     1     |     3     |       105.58|
  1 ( 1) | 3 ( 2) |     1     |     4     |         0.89|
  1 ( 1) | 3 ( 2) |     2     |     1     |       104.23|
  1 ( 1) | 3 ( 2) |     2     |     2     |         0.18|
  1 ( 1) | 3 ( 2) |     2     |     3     |         1.06|
  1 ( 1) | 3 ( 2) |     2     |     4     |       102.27|
  1 ( 1) | 3 ( 2) |     3     |     1     |       105.71|
  1 ( 1) | 3 ( 2) |     3     |     2     |         0.58|
  1 ( 1) | 3 ( 2) |     3     |     3     |         0.36|
  1 ( 1) | 3 ( 2) |     3     |     4     |       106.04|
  1 ( 1) | 3 ( 2) |     4     |     1     |         0.45|
  1 ( 1) | 3 ( 2) |     4     |     2     |       102.39|
  1 ( 1) | 3 ( 2) |     4     |     3     |       106.07|
  1 ( 1) | 3 ( 2) |     4     |     4     |         0.64|
  3 ( 2) | 3 ( 2) |     1     |     2     |       149.90|
  3 ( 2) | 3 ( 2) |     1     |     3     |       144.70|
  3 ( 2) | 3 ( 2) |     1     |     4     |         1.31|
  3 ( 2) | 3 ( 2) |     2     |     3     |         1.57|
  3 ( 2) | 3 ( 2) |     2     |     4     |       149.39|
  3 ( 2) | 3 ( 2) |     3     |     4     |       147.44|
 ---------------------------------------------------------------------


 ***** START CALCULATING TRANSITION MOMENT AMONG SPIN-MIXED   CI   STATES *****

 NUMBER OF ORBITALS            =    4
 DIMENSION OF HSO MATRIX       =   16
 NUMBER OF SPIN-MULTIPLICITIES =    2

 NOTE THAT T(X),T(Y),T(Z) ARE COMPLEX NUMBERS.


        STATES         ENERGY DIFF.         T(X)                   T(Y)                   T(Z)              TM
    1( 2001)   1( 2001)        0.00    0.78787   -0.00000I   -0.49101   -0.00000I   -0.47574    0.00000I    1.04315
    1( 2001)   5( 2002)     3100.90    0.03100   -0.00000I    0.03306   -0.00000I   -0.01388    0.00000I    0.04740
    1( 2001)   6( 2002)     3100.91   -0.00034   -0.00000I    0.00253   -0.00000I    0.00183    0.00000I    0.00314
    1( 2001)   7( 2002)     3101.51   -0.00052    0.00000I    0.00090   -0.00000I    0.00107   -0.00000I    0.00149
    1( 2001)   8( 1002)     3146.99   -0.00002    0.00000I   -0.00002   -0.00000I   -0.00000   -0.00000I    0.00002
    1( 2001)   9( 2003)     4798.27   -0.00933   -0.00000I    0.05172    0.00000I    0.00691    0.00000I    0.05301
    1( 2001)  10( 2003)     4798.27   -0.00112    0.00000I   -0.00017   -0.00000I    0.00191   -0.00000I    0.00222
    1( 2001)  11( 2003)     4799.72   -0.00065    0.00000I    0.00015    0.00000I    0.00108   -0.00000I    0.00127
    1( 2001)  12( 1003)     5149.64   -0.00001    0.00000I   -0.00002    0.00000I    0.00000   -0.00000I    0.00002
    1( 2001)  13( 2004)     7249.15    0.00029   -0.00000I    0.00037   -0.00000I   -0.00062    0.00000I    0.00078
    1( 2001)  14( 2004)     7249.16   -0.00001    0.00000I   -0.00057    0.00000I   -0.00003    0.00000I    0.00057
    1( 2001)  15( 2004)     7249.93    0.00005   -0.00000I    0.00005   -0.00000I   -0.00002   -0.00000I    0.00007
    1( 2001)  16( 1004)     8377.56    0.00000    0.00000I   -0.00000   -0.00000I   -0.00000    0.00000I    0.00000
    2( 2001)   2( 2001)        0.00    0.78787   -0.00000I   -0.49101    0.00000I   -0.47574   -0.00000I    1.04315
    2( 2001)   4( 1001)       25.84   -0.00001    0.00000I   -0.00002    0.00000I    0.00000   -0.00000I    0.00002
    2( 2001)   5( 2002)     3100.89    0.00037   -0.00000I   -0.00258    0.00000I   -0.00189    0.00000I    0.00322
    2( 2001)   6( 2002)     3100.90    0.03094   -0.00000I    0.03300    0.00000I   -0.01385    0.00000I    0.04731
    2( 2001)   7( 2002)     3101.50    0.00197   -0.00000I    0.00208    0.00000I   -0.00088    0.00000I    0.00300
    2( 2001)   8( 1002)     3146.98    0.00041   -0.00000I   -0.00081    0.00000I   -0.00090    0.00000I    0.00128
    2( 2001)   9( 2003)     4798.26    0.00129    0.00000I    0.00010    0.00000I   -0.00218   -0.00000I    0.00253
    2( 2001)  10( 2003)     4798.26   -0.00862   -0.00000I    0.04776   -0.00000I    0.00639    0.00000I    0.04895
    2( 2001)  11( 2003)     4799.71   -0.00357   -0.00000I    0.01985   -0.00000I    0.00265    0.00000I    0.02035
    2( 2001)  12( 1003)     5149.63    0.00012   -0.00000I   -0.00006    0.00000I   -0.00019   -0.00000I    0.00023
    2( 2001)  13( 2004)     7249.14   -0.00003    0.00000I   -0.00054    0.00000I   -0.00002   -0.00000I    0.00054
    2( 2001)  14( 2004)     7249.15   -0.00027    0.00000I   -0.00034    0.00000I    0.00058   -0.00000I    0.00072
    2( 2001)  15( 2004)     7249.92    0.00011    0.00000I    0.00014    0.00000I   -0.00023   -0.00000I    0.00029
    2( 2001)  16( 1004)     8377.55    0.00002   -0.00000I   -0.00008    0.00000I   -0.00001   -0.00000I    0.00008
    3( 2001)   3( 2001)        0.00    0.78787    0.00000I   -0.49101   -0.00000I   -0.47574    0.00000I    1.04315
    3( 2001)   4( 1001)       25.68    0.00003   -0.00000I   -0.00007   -0.00000I   -0.00002   -0.00000I    0.00008
    3( 2001)   5( 2002)     3100.73    0.00050   -0.00000I   -0.00073    0.00000I   -0.00095    0.00000I    0.00130
    3( 2001)   6( 2002)     3100.74   -0.00196   -0.00000I   -0.00209    0.00000I    0.00088    0.00000I    0.00300
    3( 2001)   7( 2002)     3101.34    0.03094    0.00000I    0.03302    0.00000I   -0.01383   -0.00000I    0.04732
    3( 2001)   8( 1002)     3146.81   -0.00061   -0.00000I    0.00232   -0.00000I    0.00195   -0.00000I    0.00309
    3( 2001)   9( 2003)     4798.10   -0.00017   -0.00000I    0.00020    0.00000I    0.00026    0.00000I    0.00037
    3( 2001)  10( 2003)     4798.10   -0.00359    0.00000I    0.01985    0.00000I    0.00267   -0.00000I    0.02035
    3( 2001)  11( 2003)     4799.55    0.00862   -0.00000I   -0.04776    0.00000I   -0.00641    0.00000I    0.04896
    3( 2001)  12( 1003)     5149.47    0.00110    0.00000I    0.00086    0.00000I   -0.00201   -0.00000I    0.00245
    3( 2001)  13( 2004)     7248.98    0.00004   -0.00000I   -0.00017   -0.00000I   -0.00003    0.00000I    0.00018
    3( 2001)  14( 2004)     7248.99   -0.00010    0.00000I   -0.00014    0.00000I    0.00023   -0.00000I    0.00029
    3( 2001)  15( 2004)     7249.76   -0.00025   -0.00000I   -0.00034    0.00000I    0.00053    0.00000I    0.00068
    3( 2001)  16( 1004)     8377.39   -0.00006    0.00000I    0.00017   -0.00000I    0.00004   -0.00000I    0.00019
    4( 1001)   4( 1001)        0.00    0.78794    0.00000I   -0.49102    0.00000I   -0.47577   -0.00000I    1.04322
    4( 1001)   5( 2002)     3075.05   -0.00002    0.00000I   -0.00002    0.00000I    0.00001   -0.00000I    0.00003
    4( 1001)   6( 2002)     3075.06    0.00046    0.00000I   -0.00097    0.00000I   -0.00105   -0.00000I    0.00150
    4( 1001)   7( 2002)     3075.66   -0.00060    0.00000I    0.00230    0.00000I    0.00193   -0.00000I    0.00306
    4( 1001)   8( 1002)     3121.13   -0.03097   -0.00000I   -0.03324   -0.00000I    0.01374    0.00000I    0.04747
    4( 1001)   9( 2003)     4772.42    0.00001    0.00000I   -0.00000   -0.00000I   -0.00000    0.00000I    0.00001
    4( 1001)  10( 2003)     4772.42    0.00057   -0.00000I    0.00029    0.00000I   -0.00102   -0.00000I    0.00121
    4( 1001)  11( 2003)     4773.87   -0.00103    0.00000I   -0.00084   -0.00000I    0.00192   -0.00000I    0.00233
    4( 1001)  12( 1003)     5123.79    0.00951    0.00000I   -0.05168    0.00000I   -0.00694   -0.00000I    0.05300
    4( 1001)  13( 2004)     7223.30   -0.00000    0.00000I   -0.00000    0.00000I    0.00001   -0.00000I    0.00001
    4( 1001)  14( 2004)     7223.31    0.00005   -0.00000I    0.00006   -0.00000I   -0.00002    0.00000I    0.00008
    4( 1001)  15( 2004)     7224.08    0.00024    0.00000I   -0.00073   -0.00000I   -0.00014   -0.00000I    0.00078
    4( 1001)  16( 1004)     8351.71    0.00036    0.00000I    0.00013    0.00000I   -0.00065   -0.00000I    0.00075
    5( 2002)   5( 2002)        0.00    0.75675    0.00000I   -0.42857    0.00000I   -0.40696   -0.00000I    0.96019
    5( 2002)   9( 2003)     1697.37   -0.00062   -0.00000I   -0.00082   -0.00000I    0.00055    0.00000I    0.00117
    5( 2002)  10( 2003)     1697.37    0.00017    0.00000I   -0.00040   -0.00000I   -0.00008   -0.00000I    0.00044
    5( 2002)  11( 2003)     1698.81    0.00004    0.00000I    0.00004    0.00000I   -0.00001   -0.00000I    0.00006
    5( 2002)  12( 1003)     2048.74   -0.00002   -0.00000I   -0.00002   -0.00000I    0.00003    0.00000I    0.00004
    5( 2002)  13( 2004)     4148.25    0.00882    0.00000I   -0.05235   -0.00000I   -0.00667   -0.00000I    0.05351
    5( 2002)  14( 2004)     4148.26   -0.00109   -0.00000I   -0.00154   -0.00000I    0.00214    0.00000I    0.00285
    5( 2002)  15( 2004)     4149.03    0.00064    0.00000I    0.00035    0.00000I   -0.00115   -0.00000I    0.00136
    5( 2002)  16( 1004)     5276.66    0.00000    0.00000I    0.00003    0.00000I    0.00000    0.00000I    0.00003
    6( 2002)   6( 2002)        0.00    0.75675   -0.00000I   -0.42857    0.00000I   -0.40697    0.00000I    0.96019
    6( 2002)   8( 1002)       46.08   -0.00001   -0.00000I   -0.00000   -0.00000I    0.00000    0.00000I    0.00001
    6( 2002)   9( 2003)     1697.36   -0.00017   -0.00000I    0.00034    0.00000I    0.00008    0.00000I    0.00039
    6( 2002)  10( 2003)     1697.36   -0.00056    0.00000I   -0.00074   -0.00000I    0.00050   -0.00000I    0.00106
    6( 2002)  11( 2003)     1698.81   -0.00026    0.00000I   -0.00035    0.00000I    0.00023   -0.00000I    0.00049
    6( 2002)  12( 1003)     2048.73   -0.00006   -0.00000I    0.00037   -0.00000I    0.00005    0.00000I    0.00038
    6( 2002)  13( 2004)     4148.24   -0.00125    0.00000I   -0.00154   -0.00000I    0.00242   -0.00000I    0.00313
    6( 2002)  14( 2004)     4148.25   -0.00795    0.00000I    0.04718   -0.00000I    0.00602    0.00000I    0.04822
    6( 2002)  15( 2004)     4149.02    0.00382    0.00000I   -0.02269    0.00000I   -0.00288   -0.00000I    0.02319
    6( 2002)  16( 1004)     5276.65    0.00006    0.00000I   -0.00008    0.00000I   -0.00010    0.00000I    0.00014
    7( 2002)   7( 2002)        0.00    0.75676   -0.00000I   -0.42856    0.00000I   -0.40699   -0.00000I    0.96021
    7( 2002)   8( 1002)       45.48   -0.00003    0.00000I    0.00032   -0.00000I    0.00003   -0.00000I    0.00032
    7( 2002)   9( 2003)     1696.76   -0.00004   -0.00000I    0.00021    0.00000I    0.00003    0.00000I    0.00022
    7( 2002)  10( 2003)     1696.76   -0.00026    0.00000I   -0.00035   -0.00000I    0.00023   -0.00000I    0.00049
    7( 2002)  11( 2003)     1698.21    0.00055    0.00000I    0.00072    0.00000I   -0.00048   -0.00000I    0.00103
    7( 2002)  12( 1003)     2048.13    0.00015   -0.00000I   -0.00072    0.00000I   -0.00012    0.00000I    0.00075
    7( 2002)  13( 2004)     4147.64    0.00011   -0.00000I   -0.00035    0.00000I   -0.00011    0.00000I    0.00038
    7( 2002)  14( 2004)     4147.65   -0.00382    0.00000I    0.02269   -0.00000I    0.00287   -0.00000I    0.02319
    7( 2002)  15( 2004)     4148.42   -0.00793   -0.00000I    0.04719    0.00000I    0.00597   -0.00000I    0.04822
    7( 2002)  16( 1004)     5276.05    0.00113   -0.00000I    0.00026    0.00000I   -0.00196    0.00000I    0.00228
    8( 1002)   8( 1002)        0.00    0.75682    0.00000I   -0.42853   -0.00000I   -0.40705    0.00000I    0.96026
    8( 1002)   9( 2003)     1651.28   -0.00001   -0.00000I   -0.00001   -0.00000I    0.00002    0.00000I    0.00003
    8( 1002)  10( 2003)     1651.29    0.00004    0.00000I    0.00003    0.00000I   -0.00001   -0.00000I    0.00005
    8( 1002)  11( 2003)     1652.73   -0.00010   -0.00000I    0.00017   -0.00000I    0.00003    0.00000I    0.00020
    8( 1002)  12( 1003)     2002.66   -0.00018    0.00000I   -0.00073   -0.00000I    0.00038   -0.00000I    0.00084
    8( 1002)  13( 2004)     4102.17   -0.00000   -0.00000I    0.00002    0.00000I   -0.00001    0.00000I    0.00002
    8( 1002)  14( 2004)     4102.17   -0.00069    0.00000I   -0.00009    0.00000I    0.00120   -0.00000I    0.00139
    8( 1002)  15( 2004)     4102.94   -0.00127   -0.00000I   -0.00037   -0.00000I    0.00223    0.00000I    0.00259
    8( 1002)  16( 1004)     5230.58   -0.00893    0.00000I    0.05232   -0.00000I    0.00686   -0.00000I    0.05352
    9( 2003)   9( 2003)        0.00    0.73178    0.00000I   -0.51113    0.00000I   -0.37560    0.00000I    0.96842
    9( 2003)  13( 2004)     2450.88   -0.03104    0.00000I   -0.03178    0.00000I    0.01350   -0.00000I    0.04643
    9( 2003)  14( 2004)     2450.89   -0.00165    0.00000I    0.00239   -0.00000I    0.00307   -0.00000I    0.00423
    9( 2003)  15( 2004)     2451.66   -0.00005    0.00000I    0.00000   -0.00000I    0.00007   -0.00000I    0.00008
    9( 2003)  16( 1004)     3579.29    0.00000   -0.00000I   -0.00001    0.00000I   -0.00000    0.00000I    0.00001
   10( 2003)  10( 2003)        0.00    0.73178    0.00000I   -0.51113    0.00000I   -0.37560    0.00000I    0.96842
   10( 2003)  12( 1003)      351.37    0.00001    0.00000I   -0.00004   -0.00000I   -0.00001   -0.00000I    0.00004
   10( 2003)  13( 2004)     2450.88   -0.00165   -0.00000I    0.00239   -0.00000I    0.00307    0.00000I    0.00423
   10( 2003)  14( 2004)     2450.89    0.03104   -0.00000I    0.03178   -0.00000I   -0.01350    0.00000I    0.04643
   10( 2003)  15( 2004)     2451.66    0.00028   -0.00000I    0.00029   -0.00000I   -0.00012    0.00000I    0.00042
   10( 2003)  16( 1004)     3579.29    0.00001    0.00000I   -0.00002   -0.00000I   -0.00001   -0.00000I    0.00002
   11( 2003)  11( 2003)        0.00    0.73181    0.00000I   -0.51119   -0.00000I   -0.37567    0.00000I    0.96850
   11( 2003)  12( 1003)      349.93    0.00063    0.00000I    0.00074   -0.00000I   -0.00027   -0.00000I    0.00101
   11( 2003)  13( 2004)     2449.44    0.00004    0.00000I    0.00002    0.00000I   -0.00004   -0.00000I    0.00006
   11( 2003)  14( 2004)     2449.44    0.00028   -0.00000I    0.00029   -0.00000I   -0.00012    0.00000I    0.00042
   11( 2003)  15( 2004)     2450.21   -0.03105   -0.00000I   -0.03175   -0.00000I    0.01352    0.00000I    0.04642
   11( 2003)  16( 1004)     3577.85    0.00096   -0.00000I   -0.00176   -0.00000I   -0.00205    0.00000I    0.00287
   12( 1003)  12( 1003)        0.00    0.73116    0.00000I   -0.51128   -0.00000I   -0.37533   -0.00000I    0.96792
   12( 1003)  13( 2004)     2099.51   -0.00000   -0.00000I    0.00001    0.00000I    0.00000    0.00000I    0.00001
   12( 1003)  14( 2004)     2099.51   -0.00003    0.00000I    0.00004   -0.00000I    0.00004   -0.00000I    0.00006
   12( 1003)  15( 2004)     2100.29    0.00163    0.00000I   -0.00306   -0.00000I   -0.00350   -0.00000I    0.00493
   12( 1003)  16( 1004)     3227.92    0.03112   -0.00000I    0.03176    0.00000I   -0.01357    0.00000I    0.04650
   13( 2004)  13( 2004)        0.00    0.69923    0.00000I   -0.45001   -0.00000I   -0.30633    0.00000I    0.88615
   13( 2004)  16( 1004)     1128.41   -0.00000   -0.00000I    0.00000    0.00000I    0.00000    0.00000I    0.00000
   14( 2004)  14( 2004)        0.00    0.69923    0.00000I   -0.45001    0.00000I   -0.30633    0.00000I    0.88615
   14( 2004)  16( 1004)     1128.40    0.00002    0.00000I   -0.00014   -0.00000I   -0.00002   -0.00000I    0.00015
   15( 2004)  15( 2004)        0.00    0.69925    0.00000I   -0.45005    0.00000I   -0.30638   -0.00000I    0.88621
   15( 2004)  16( 1004)     1127.63    0.00070   -0.00000I    0.00041   -0.00000I   -0.00032    0.00000I    0.00087
   16( 1004)  16( 1004)        0.00    0.69976    0.00000I   -0.44983    0.00000I   -0.30654   -0.00000I    0.88655
 CPU     0: STEP CPU TIME=     0.00 TOTAL CPU TIME=       1086.7 (     18.1 MIN)
 TOTAL WALL CLOCK TIME=       1092.4 SECONDS, CPU UTILIZATION IS    99.48%

 CI ENERGY LEVELS IN CM-1 AND CI ABSOLUTE LEVELS IN A.U.

    1            0.0000  -1080.2126055638
    2            0.0101  -1080.2126055177
    3            0.1719  -1080.2126047805
    4           25.8517  -1080.2124877769
    5         3100.9039  -1080.1984770467
    6         3100.9100  -1080.1984770187
    7         3101.5095  -1080.1984742871
    8         3146.9865  -1080.1982670825
    9         4798.2711  -1080.1907434044
   10         4798.2738  -1080.1907433921
   11         4799.7173  -1080.1907368151
   12         5149.6445  -1080.1891424566
   13         7249.1528  -1080.1795765559
   14         7249.1593  -1080.1795765259
   15         7249.9307  -1080.1795730115
   16         8377.5627  -1080.1744352293

 SKIPPING THE CALCULATION OF NATURAL ORBITALS...
 USE ISTNO IN $TRANST TO ASK FOR NATURAL ORBITALS
 AND SPIN-ORBIT COUPLED STATE'S PROPERTIES

 ....... DONE WITH TRANSITION MOMENT .......

 CPU     0: STEP CPU TIME=     0.00 TOTAL CPU TIME=       1086.7 (     18.1 MIN)
 TOTAL WALL CLOCK TIME=       1092.4 SECONDS, CPU UTILIZATION IS    99.48%
             166640707  WORDS OF DYNAMIC MEMORY USED
 EXECUTION OF GAMESS TERMINATED NORMALLY 15:25:38 03-NOV-2021    
 DDI: 263640 bytes (0.3 MB / 0 MWords) used by master data server.

 ----------------------------------------
 CPU timing information for all processes
 ========================================
 0: 1085.391 + 1.348 = 1086.739
 1: 66.895 + 1.79 = 67.974
 2: 65.658 + 1.188 = 66.846
 3: 66.442 + 1.151 = 67.594
 4: 65.128 + 1.91 = 66.219
 5: 66.982 + 1.206 = 68.189
 6: 66.988 + 1.109 = 68.97
 7: 66.376 + 1.207 = 67.584
 8: 65.547 + 1.143 = 66.690
 9: 65.461 + 1.67 = 66.529
 10: 67.19 + 1.209 = 68.229
 11: 66.146 + 1.35 = 67.181
 12: 65.870 + 1.120 = 66.990
 13: 66.302 + 1.89 = 67.391
 14: 66.139 + 1.75 = 67.215
 15: 66.401 + 1.149 = 67.551
 16: 66.936 + 1.80 = 68.16
 17: 1083.667 + 1.142 = 1084.809
 18: 1083.370 + 1.133 = 1084.503
 19: 1083.808 + 1.60 = 1084.869
 ----------------------------------------
 ddikick.x: exited gracefully.
----- accounting info -----
Files used on the master node r14c14.bullx were:
-rw-rw-r-- 1 hasangal hasangal  7674943 Nov  3 15:07 /scratch/kurten/scratch_galib/gamess-us-trash/GALIB/SCR/soc-1000.F05
-rw-rw-r-- 1 hasangal hasangal   240104 Nov  3 15:25 /scratch/kurten/scratch_galib/gamess-us-trash/GALIB/SCR/soc-1000.F09
-rw-rw-r-- 1 hasangal hasangal   240016 Nov  3 15:16 /scratch/kurten/scratch_galib/gamess-us-trash/GALIB/SCR/soc-1000.F09.001
-rw-rw-r-- 1 hasangal hasangal   240016 Nov  3 15:16 /scratch/kurten/scratch_galib/gamess-us-trash/GALIB/SCR/soc-1000.F09.002
-rw-rw-r-- 1 hasangal hasangal   240016 Nov  3 15:16 /scratch/kurten/scratch_galib/gamess-us-trash/GALIB/SCR/soc-1000.F09.003
-rw-rw-r-- 1 hasangal hasangal   240016 Nov  3 15:16 /scratch/kurten/scratch_galib/gamess-us-trash/GALIB/SCR/soc-1000.F09.004
-rw-rw-r-- 1 hasangal hasangal   240016 Nov  3 15:16 /scratch/kurten/scratch_galib/gamess-us-trash/GALIB/SCR/soc-1000.F09.005
-rw-rw-r-- 1 hasangal hasangal   240016 Nov  3 15:16 /scratch/kurten/scratch_galib/gamess-us-trash/GALIB/SCR/soc-1000.F09.006
-rw-rw-r-- 1 hasangal hasangal   240016 Nov  3 15:16 /scratch/kurten/scratch_galib/gamess-us-trash/GALIB/SCR/soc-1000.F09.007
-rw-rw-r-- 1 hasangal hasangal   240016 Nov  3 15:16 /scratch/kurten/scratch_galib/gamess-us-trash/GALIB/SCR/soc-1000.F09.008
-rw-rw-r-- 1 hasangal hasangal   240016 Nov  3 15:16 /scratch/kurten/scratch_galib/gamess-us-trash/GALIB/SCR/soc-1000.F09.009
-rw-rw-r-- 1 hasangal hasangal   240016 Nov  3 15:16 /scratch/kurten/scratch_galib/gamess-us-trash/GALIB/SCR/soc-1000.F09.010
-rw-rw-r-- 1 hasangal hasangal   240016 Nov  3 15:16 /scratch/kurten/scratch_galib/gamess-us-trash/GALIB/SCR/soc-1000.F09.011
-rw-rw-r-- 1 hasangal hasangal   240016 Nov  3 15:16 /scratch/kurten/scratch_galib/gamess-us-trash/GALIB/SCR/soc-1000.F09.012
-rw-rw-r-- 1 hasangal hasangal   240016 Nov  3 15:16 /scratch/kurten/scratch_galib/gamess-us-trash/GALIB/SCR/soc-1000.F09.013
-rw-rw-r-- 1 hasangal hasangal   240016 Nov  3 15:16 /scratch/kurten/scratch_galib/gamess-us-trash/GALIB/SCR/soc-1000.F09.014
-rw-rw-r-- 1 hasangal hasangal   240016 Nov  3 15:16 /scratch/kurten/scratch_galib/gamess-us-trash/GALIB/SCR/soc-1000.F09.015
-rw-rw-r-- 1 hasangal hasangal   240016 Nov  3 15:16 /scratch/kurten/scratch_galib/gamess-us-trash/GALIB/SCR/soc-1000.F09.016
-rw-rw-r-- 1 hasangal hasangal   240016 Nov  3 15:25 /scratch/kurten/scratch_galib/gamess-us-trash/GALIB/SCR/soc-1000.F09.017
-rw-rw-r-- 1 hasangal hasangal   240016 Nov  3 15:25 /scratch/kurten/scratch_galib/gamess-us-trash/GALIB/SCR/soc-1000.F09.018
-rw-rw-r-- 1 hasangal hasangal   240016 Nov  3 15:25 /scratch/kurten/scratch_galib/gamess-us-trash/GALIB/SCR/soc-1000.F09.019
-rw-rw-r-- 1 hasangal hasangal 39198560 Nov  3 15:25 /scratch/kurten/scratch_galib/gamess-us-trash/GALIB/SCR/soc-1000.F10
-rw-rw-r-- 1 hasangal hasangal   275816 Nov  3 15:16 /scratch/kurten/scratch_galib/gamess-us-trash/GALIB/SCR/soc-1000.F11
-rw-rw-r-- 1 hasangal hasangal   275816 Nov  3 15:16 /scratch/kurten/scratch_galib/gamess-us-trash/GALIB/SCR/soc-1000.F11.001
-rw-rw-r-- 1 hasangal hasangal   275816 Nov  3 15:16 /scratch/kurten/scratch_galib/gamess-us-trash/GALIB/SCR/soc-1000.F11.002
-rw-rw-r-- 1 hasangal hasangal   275816 Nov  3 15:16 /scratch/kurten/scratch_galib/gamess-us-trash/GALIB/SCR/soc-1000.F11.003
-rw-rw-r-- 1 hasangal hasangal   275816 Nov  3 15:16 /scratch/kurten/scratch_galib/gamess-us-trash/GALIB/SCR/soc-1000.F11.004
-rw-rw-r-- 1 hasangal hasangal   275816 Nov  3 15:16 /scratch/kurten/scratch_galib/gamess-us-trash/GALIB/SCR/soc-1000.F11.005
-rw-rw-r-- 1 hasangal hasangal   275816 Nov  3 15:16 /scratch/kurten/scratch_galib/gamess-us-trash/GALIB/SCR/soc-1000.F11.006
-rw-rw-r-- 1 hasangal hasangal   275816 Nov  3 15:16 /scratch/kurten/scratch_galib/gamess-us-trash/GALIB/SCR/soc-1000.F11.007
-rw-rw-r-- 1 hasangal hasangal   275816 Nov  3 15:16 /scratch/kurten/scratch_galib/gamess-us-trash/GALIB/SCR/soc-1000.F11.008
-rw-rw-r-- 1 hasangal hasangal   275816 Nov  3 15:16 /scratch/kurten/scratch_galib/gamess-us-trash/GALIB/SCR/soc-1000.F11.009
-rw-rw-r-- 1 hasangal hasangal   275816 Nov  3 15:16 /scratch/kurten/scratch_galib/gamess-us-trash/GALIB/SCR/soc-1000.F11.010
-rw-rw-r-- 1 hasangal hasangal   275816 Nov  3 15:16 /scratch/kurten/scratch_galib/gamess-us-trash/GALIB/SCR/soc-1000.F11.011
-rw-rw-r-- 1 hasangal hasangal   275816 Nov  3 15:16 /scratch/kurten/scratch_galib/gamess-us-trash/GALIB/SCR/soc-1000.F11.012
-rw-rw-r-- 1 hasangal hasangal   275816 Nov  3 15:16 /scratch/kurten/scratch_galib/gamess-us-trash/GALIB/SCR/soc-1000.F11.013
-rw-rw-r-- 1 hasangal hasangal   275816 Nov  3 15:16 /scratch/kurten/scratch_galib/gamess-us-trash/GALIB/SCR/soc-1000.F11.014
-rw-rw-r-- 1 hasangal hasangal   275816 Nov  3 15:16 /scratch/kurten/scratch_galib/gamess-us-trash/GALIB/SCR/soc-1000.F11.015
-rw-rw-r-- 1 hasangal hasangal   275816 Nov  3 15:16 /scratch/kurten/scratch_galib/gamess-us-trash/GALIB/SCR/soc-1000.F11.016
-rw-rw-r-- 1 hasangal hasangal   275816 Nov  3 15:16 /scratch/kurten/scratch_galib/gamess-us-trash/GALIB/SCR/soc-1000.F11.017
-rw-rw-r-- 1 hasangal hasangal   275816 Nov  3 15:16 /scratch/kurten/scratch_galib/gamess-us-trash/GALIB/SCR/soc-1000.F11.018
-rw-rw-r-- 1 hasangal hasangal   275816 Nov  3 15:16 /scratch/kurten/scratch_galib/gamess-us-trash/GALIB/SCR/soc-1000.F11.019
-rw-rw-r-- 1 hasangal hasangal      408 Nov  3 15:25 /scratch/kurten/scratch_galib/gamess-us-trash/GALIB/SCR/soc-1000.F12
-rw-rw-r-- 1 hasangal hasangal      408 Nov  3 15:25 /scratch/kurten/scratch_galib/gamess-us-trash/GALIB/SCR/soc-1000.F12.001
-rw-rw-r-- 1 hasangal hasangal      408 Nov  3 15:25 /scratch/kurten/scratch_galib/gamess-us-trash/GALIB/SCR/soc-1000.F12.002
-rw-rw-r-- 1 hasangal hasangal      408 Nov  3 15:25 /scratch/kurten/scratch_galib/gamess-us-trash/GALIB/SCR/soc-1000.F12.003
-rw-rw-r-- 1 hasangal hasangal      408 Nov  3 15:25 /scratch/kurten/scratch_galib/gamess-us-trash/GALIB/SCR/soc-1000.F12.004
-rw-rw-r-- 1 hasangal hasangal      408 Nov  3 15:25 /scratch/kurten/scratch_galib/gamess-us-trash/GALIB/SCR/soc-1000.F12.005
-rw-rw-r-- 1 hasangal hasangal      408 Nov  3 15:25 /scratch/kurten/scratch_galib/gamess-us-trash/GALIB/SCR/soc-1000.F12.006
-rw-rw-r-- 1 hasangal hasangal      408 Nov  3 15:25 /scratch/kurten/scratch_galib/gamess-us-trash/GALIB/SCR/soc-1000.F12.007
-rw-rw-r-- 1 hasangal hasangal      408 Nov  3 15:25 /scratch/kurten/scratch_galib/gamess-us-trash/GALIB/SCR/soc-1000.F12.008
-rw-rw-r-- 1 hasangal hasangal      408 Nov  3 15:25 /scratch/kurten/scratch_galib/gamess-us-trash/GALIB/SCR/soc-1000.F12.009
-rw-rw-r-- 1 hasangal hasangal      408 Nov  3 15:25 /scratch/kurten/scratch_galib/gamess-us-trash/GALIB/SCR/soc-1000.F12.010
-rw-rw-r-- 1 hasangal hasangal      408 Nov  3 15:25 /scratch/kurten/scratch_galib/gamess-us-trash/GALIB/SCR/soc-1000.F12.011
-rw-rw-r-- 1 hasangal hasangal      408 Nov  3 15:25 /scratch/kurten/scratch_galib/gamess-us-trash/GALIB/SCR/soc-1000.F12.012
-rw-rw-r-- 1 hasangal hasangal      408 Nov  3 15:25 /scratch/kurten/scratch_galib/gamess-us-trash/GALIB/SCR/soc-1000.F12.013
-rw-rw-r-- 1 hasangal hasangal      408 Nov  3 15:25 /scratch/kurten/scratch_galib/gamess-us-trash/GALIB/SCR/soc-1000.F12.014
-rw-rw-r-- 1 hasangal hasangal      408 Nov  3 15:25 /scratch/kurten/scratch_galib/gamess-us-trash/GALIB/SCR/soc-1000.F12.015
-rw-rw-r-- 1 hasangal hasangal      408 Nov  3 15:25 /scratch/kurten/scratch_galib/gamess-us-trash/GALIB/SCR/soc-1000.F12.016
-rw-rw-r-- 1 hasangal hasangal      408 Nov  3 15:25 /scratch/kurten/scratch_galib/gamess-us-trash/GALIB/SCR/soc-1000.F12.017
-rw-rw-r-- 1 hasangal hasangal      408 Nov  3 15:25 /scratch/kurten/scratch_galib/gamess-us-trash/GALIB/SCR/soc-1000.F12.018
-rw-rw-r-- 1 hasangal hasangal      408 Nov  3 15:25 /scratch/kurten/scratch_galib/gamess-us-trash/GALIB/SCR/soc-1000.F12.019
-rw-rw-r-- 1 hasangal hasangal   400008 Nov  3 15:25 /scratch/kurten/scratch_galib/gamess-us-trash/GALIB/SCR/soc-1000.F14
-rw-rw-r-- 1 hasangal hasangal   400008 Nov  3 15:25 /scratch/kurten/scratch_galib/gamess-us-trash/GALIB/SCR/soc-1000.F14.001
-rw-rw-r-- 1 hasangal hasangal   400008 Nov  3 15:25 /scratch/kurten/scratch_galib/gamess-us-trash/GALIB/SCR/soc-1000.F14.002
-rw-rw-r-- 1 hasangal hasangal   400008 Nov  3 15:25 /scratch/kurten/scratch_galib/gamess-us-trash/GALIB/SCR/soc-1000.F14.003
-rw-rw-r-- 1 hasangal hasangal   400008 Nov  3 15:25 /scratch/kurten/scratch_galib/gamess-us-trash/GALIB/SCR/soc-1000.F14.004
-rw-rw-r-- 1 hasangal hasangal   400008 Nov  3 15:25 /scratch/kurten/scratch_galib/gamess-us-trash/GALIB/SCR/soc-1000.F14.005
-rw-rw-r-- 1 hasangal hasangal   400008 Nov  3 15:25 /scratch/kurten/scratch_galib/gamess-us-trash/GALIB/SCR/soc-1000.F14.006
-rw-rw-r-- 1 hasangal hasangal   400008 Nov  3 15:25 /scratch/kurten/scratch_galib/gamess-us-trash/GALIB/SCR/soc-1000.F14.007
-rw-rw-r-- 1 hasangal hasangal   400008 Nov  3 15:25 /scratch/kurten/scratch_galib/gamess-us-trash/GALIB/SCR/soc-1000.F14.008
-rw-rw-r-- 1 hasangal hasangal   400008 Nov  3 15:25 /scratch/kurten/scratch_galib/gamess-us-trash/GALIB/SCR/soc-1000.F14.009
-rw-rw-r-- 1 hasangal hasangal   400008 Nov  3 15:25 /scratch/kurten/scratch_galib/gamess-us-trash/GALIB/SCR/soc-1000.F14.010
-rw-rw-r-- 1 hasangal hasangal   400008 Nov  3 15:25 /scratch/kurten/scratch_galib/gamess-us-trash/GALIB/SCR/soc-1000.F14.011
-rw-rw-r-- 1 hasangal hasangal   400008 Nov  3 15:25 /scratch/kurten/scratch_galib/gamess-us-trash/GALIB/SCR/soc-1000.F14.012
-rw-rw-r-- 1 hasangal hasangal   400008 Nov  3 15:25 /scratch/kurten/scratch_galib/gamess-us-trash/GALIB/SCR/soc-1000.F14.013
-rw-rw-r-- 1 hasangal hasangal   400008 Nov  3 15:25 /scratch/kurten/scratch_galib/gamess-us-trash/GALIB/SCR/soc-1000.F14.014
-rw-rw-r-- 1 hasangal hasangal   400008 Nov  3 15:25 /scratch/kurten/scratch_galib/gamess-us-trash/GALIB/SCR/soc-1000.F14.015
-rw-rw-r-- 1 hasangal hasangal   400008 Nov  3 15:25 /scratch/kurten/scratch_galib/gamess-us-trash/GALIB/SCR/soc-1000.F14.016
-rw-rw-r-- 1 hasangal hasangal   400008 Nov  3 15:25 /scratch/kurten/scratch_galib/gamess-us-trash/GALIB/SCR/soc-1000.F14.017
-rw-rw-r-- 1 hasangal hasangal   400008 Nov  3 15:25 /scratch/kurten/scratch_galib/gamess-us-trash/GALIB/SCR/soc-1000.F14.018
-rw-rw-r-- 1 hasangal hasangal   400008 Nov  3 15:25 /scratch/kurten/scratch_galib/gamess-us-trash/GALIB/SCR/soc-1000.F14.019
-rw-rw-r-- 1 hasangal hasangal   160272 Nov  3 15:25 /scratch/kurten/scratch_galib/gamess-us-trash/GALIB/SCR/soc-1000.F15
-rw-rw-r-- 1 hasangal hasangal   160272 Nov  3 15:25 /scratch/kurten/scratch_galib/gamess-us-trash/GALIB/SCR/soc-1000.F15.001
-rw-rw-r-- 1 hasangal hasangal   160272 Nov  3 15:25 /scratch/kurten/scratch_galib/gamess-us-trash/GALIB/SCR/soc-1000.F15.002
-rw-rw-r-- 1 hasangal hasangal   160272 Nov  3 15:25 /scratch/kurten/scratch_galib/gamess-us-trash/GALIB/SCR/soc-1000.F15.003
-rw-rw-r-- 1 hasangal hasangal   160272 Nov  3 15:25 /scratch/kurten/scratch_galib/gamess-us-trash/GALIB/SCR/soc-1000.F15.004
-rw-rw-r-- 1 hasangal hasangal   160272 Nov  3 15:25 /scratch/kurten/scratch_galib/gamess-us-trash/GALIB/SCR/soc-1000.F15.005
-rw-rw-r-- 1 hasangal hasangal   160272 Nov  3 15:25 /scratch/kurten/scratch_galib/gamess-us-trash/GALIB/SCR/soc-1000.F15.006
-rw-rw-r-- 1 hasangal hasangal   160272 Nov  3 15:25 /scratch/kurten/scratch_galib/gamess-us-trash/GALIB/SCR/soc-1000.F15.007
-rw-rw-r-- 1 hasangal hasangal   160272 Nov  3 15:25 /scratch/kurten/scratch_galib/gamess-us-trash/GALIB/SCR/soc-1000.F15.008
-rw-rw-r-- 1 hasangal hasangal   160272 Nov  3 15:25 /scratch/kurten/scratch_galib/gamess-us-trash/GALIB/SCR/soc-1000.F15.009
-rw-rw-r-- 1 hasangal hasangal   160272 Nov  3 15:25 /scratch/kurten/scratch_galib/gamess-us-trash/GALIB/SCR/soc-1000.F15.010
-rw-rw-r-- 1 hasangal hasangal   160272 Nov  3 15:25 /scratch/kurten/scratch_galib/gamess-us-trash/GALIB/SCR/soc-1000.F15.011
-rw-rw-r-- 1 hasangal hasangal   160272 Nov  3 15:25 /scratch/kurten/scratch_galib/gamess-us-trash/GALIB/SCR/soc-1000.F15.012
-rw-rw-r-- 1 hasangal hasangal   160272 Nov  3 15:25 /scratch/kurten/scratch_galib/gamess-us-trash/GALIB/SCR/soc-1000.F15.013
-rw-rw-r-- 1 hasangal hasangal   160272 Nov  3 15:25 /scratch/kurten/scratch_galib/gamess-us-trash/GALIB/SCR/soc-1000.F15.014
-rw-rw-r-- 1 hasangal hasangal   160272 Nov  3 15:25 /scratch/kurten/scratch_galib/gamess-us-trash/GALIB/SCR/soc-1000.F15.015
-rw-rw-r-- 1 hasangal hasangal   160272 Nov  3 15:25 /scratch/kurten/scratch_galib/gamess-us-trash/GALIB/SCR/soc-1000.F15.016
-rw-rw-r-- 1 hasangal hasangal   160272 Nov  3 15:25 /scratch/kurten/scratch_galib/gamess-us-trash/GALIB/SCR/soc-1000.F15.017
-rw-rw-r-- 1 hasangal hasangal   160272 Nov  3 15:25 /scratch/kurten/scratch_galib/gamess-us-trash/GALIB/SCR/soc-1000.F15.018
-rw-rw-r-- 1 hasangal hasangal   160272 Nov  3 15:25 /scratch/kurten/scratch_galib/gamess-us-trash/GALIB/SCR/soc-1000.F15.019
-rw-rw-r-- 1 hasangal hasangal   240216 Nov  3 15:25 /scratch/kurten/scratch_galib/gamess-us-trash/GALIB/SCR/soc-1000.F16
-rw-rw-r-- 1 hasangal hasangal   240216 Nov  3 15:25 /scratch/kurten/scratch_galib/gamess-us-trash/GALIB/SCR/soc-1000.F16.001
-rw-rw-r-- 1 hasangal hasangal   240216 Nov  3 15:25 /scratch/kurten/scratch_galib/gamess-us-trash/GALIB/SCR/soc-1000.F16.002
-rw-rw-r-- 1 hasangal hasangal   240216 Nov  3 15:25 /scratch/kurten/scratch_galib/gamess-us-trash/GALIB/SCR/soc-1000.F16.003
-rw-rw-r-- 1 hasangal hasangal   240216 Nov  3 15:25 /scratch/kurten/scratch_galib/gamess-us-trash/GALIB/SCR/soc-1000.F16.004
-rw-rw-r-- 1 hasangal hasangal   240216 Nov  3 15:25 /scratch/kurten/scratch_galib/gamess-us-trash/GALIB/SCR/soc-1000.F16.005
-rw-rw-r-- 1 hasangal hasangal   240216 Nov  3 15:25 /scratch/kurten/scratch_galib/gamess-us-trash/GALIB/SCR/soc-1000.F16.006
-rw-rw-r-- 1 hasangal hasangal   240216 Nov  3 15:25 /scratch/kurten/scratch_galib/gamess-us-trash/GALIB/SCR/soc-1000.F16.007
-rw-rw-r-- 1 hasangal hasangal   240216 Nov  3 15:25 /scratch/kurten/scratch_galib/gamess-us-trash/GALIB/SCR/soc-1000.F16.008
-rw-rw-r-- 1 hasangal hasangal   240216 Nov  3 15:25 /scratch/kurten/scratch_galib/gamess-us-trash/GALIB/SCR/soc-1000.F16.009
-rw-rw-r-- 1 hasangal hasangal   240216 Nov  3 15:25 /scratch/kurten/scratch_galib/gamess-us-trash/GALIB/SCR/soc-1000.F16.010
-rw-rw-r-- 1 hasangal hasangal   240216 Nov  3 15:25 /scratch/kurten/scratch_galib/gamess-us-trash/GALIB/SCR/soc-1000.F16.011
-rw-rw-r-- 1 hasangal hasangal   240216 Nov  3 15:25 /scratch/kurten/scratch_galib/gamess-us-trash/GALIB/SCR/soc-1000.F16.012
-rw-rw-r-- 1 hasangal hasangal   240216 Nov  3 15:25 /scratch/kurten/scratch_galib/gamess-us-trash/GALIB/SCR/soc-1000.F16.013
-rw-rw-r-- 1 hasangal hasangal   240216 Nov  3 15:25 /scratch/kurten/scratch_galib/gamess-us-trash/GALIB/SCR/soc-1000.F16.014
-rw-rw-r-- 1 hasangal hasangal   240216 Nov  3 15:25 /scratch/kurten/scratch_galib/gamess-us-trash/GALIB/SCR/soc-1000.F16.015
-rw-rw-r-- 1 hasangal hasangal   240216 Nov  3 15:25 /scratch/kurten/scratch_galib/gamess-us-trash/GALIB/SCR/soc-1000.F16.016
-rw-rw-r-- 1 hasangal hasangal   240216 Nov  3 15:25 /scratch/kurten/scratch_galib/gamess-us-trash/GALIB/SCR/soc-1000.F16.017
-rw-rw-r-- 1 hasangal hasangal   240216 Nov  3 15:25 /scratch/kurten/scratch_galib/gamess-us-trash/GALIB/SCR/soc-1000.F16.018
-rw-rw-r-- 1 hasangal hasangal   240216 Nov  3 15:25 /scratch/kurten/scratch_galib/gamess-us-trash/GALIB/SCR/soc-1000.F16.019
-rw-rw-r-- 1 hasangal hasangal     1824 Nov  3 15:25 /scratch/kurten/scratch_galib/gamess-us-trash/GALIB/SCR/soc-1000.F17
-rw-rw-r-- 1 hasangal hasangal     1824 Nov  3 15:25 /scratch/kurten/scratch_galib/gamess-us-trash/GALIB/SCR/soc-1000.F17.001
-rw-rw-r-- 1 hasangal hasangal     1824 Nov  3 15:25 /scratch/kurten/scratch_galib/gamess-us-trash/GALIB/SCR/soc-1000.F17.002
-rw-rw-r-- 1 hasangal hasangal     1824 Nov  3 15:25 /scratch/kurten/scratch_galib/gamess-us-trash/GALIB/SCR/soc-1000.F17.003
-rw-rw-r-- 1 hasangal hasangal     1824 Nov  3 15:25 /scratch/kurten/scratch_galib/gamess-us-trash/GALIB/SCR/soc-1000.F17.004
-rw-rw-r-- 1 hasangal hasangal     1824 Nov  3 15:25 /scratch/kurten/scratch_galib/gamess-us-trash/GALIB/SCR/soc-1000.F17.005
-rw-rw-r-- 1 hasangal hasangal     1824 Nov  3 15:25 /scratch/kurten/scratch_galib/gamess-us-trash/GALIB/SCR/soc-1000.F17.006
-rw-rw-r-- 1 hasangal hasangal     1824 Nov  3 15:25 /scratch/kurten/scratch_galib/gamess-us-trash/GALIB/SCR/soc-1000.F17.007
-rw-rw-r-- 1 hasangal hasangal     1824 Nov  3 15:25 /scratch/kurten/scratch_galib/gamess-us-trash/GALIB/SCR/soc-1000.F17.008
-rw-rw-r-- 1 hasangal hasangal     1824 Nov  3 15:25 /scratch/kurten/scratch_galib/gamess-us-trash/GALIB/SCR/soc-1000.F17.009
-rw-rw-r-- 1 hasangal hasangal     1824 Nov  3 15:25 /scratch/kurten/scratch_galib/gamess-us-trash/GALIB/SCR/soc-1000.F17.010
-rw-rw-r-- 1 hasangal hasangal     1824 Nov  3 15:25 /scratch/kurten/scratch_galib/gamess-us-trash/GALIB/SCR/soc-1000.F17.011
-rw-rw-r-- 1 hasangal hasangal     1824 Nov  3 15:25 /scratch/kurten/scratch_galib/gamess-us-trash/GALIB/SCR/soc-1000.F17.012
-rw-rw-r-- 1 hasangal hasangal     1824 Nov  3 15:25 /scratch/kurten/scratch_galib/gamess-us-trash/GALIB/SCR/soc-1000.F17.013
-rw-rw-r-- 1 hasangal hasangal     1824 Nov  3 15:25 /scratch/kurten/scratch_galib/gamess-us-trash/GALIB/SCR/soc-1000.F17.014
-rw-rw-r-- 1 hasangal hasangal     1824 Nov  3 15:25 /scratch/kurten/scratch_galib/gamess-us-trash/GALIB/SCR/soc-1000.F17.015
-rw-rw-r-- 1 hasangal hasangal     1824 Nov  3 15:25 /scratch/kurten/scratch_galib/gamess-us-trash/GALIB/SCR/soc-1000.F17.016
-rw-rw-r-- 1 hasangal hasangal     1824 Nov  3 15:25 /scratch/kurten/scratch_galib/gamess-us-trash/GALIB/SCR/soc-1000.F17.017
-rw-rw-r-- 1 hasangal hasangal     1824 Nov  3 15:25 /scratch/kurten/scratch_galib/gamess-us-trash/GALIB/SCR/soc-1000.F17.018
-rw-rw-r-- 1 hasangal hasangal     1824 Nov  3 15:25 /scratch/kurten/scratch_galib/gamess-us-trash/GALIB/SCR/soc-1000.F17.019
-rw-rw-r-- 1 hasangal hasangal    65536 Nov  3 15:25 /scratch/kurten/scratch_galib/gamess-us-trash/GALIB/SCR/soc-1000.F40
-rw-rw-r-- 1 hasangal hasangal    65536 Nov  3 15:25 /scratch/kurten/scratch_galib/gamess-us-trash/GALIB/SCR/soc-1000.F40.001
-rw-rw-r-- 1 hasangal hasangal    65536 Nov  3 15:25 /scratch/kurten/scratch_galib/gamess-us-trash/GALIB/SCR/soc-1000.F40.002
-rw-rw-r-- 1 hasangal hasangal    65536 Nov  3 15:25 /scratch/kurten/scratch_galib/gamess-us-trash/GALIB/SCR/soc-1000.F40.003
-rw-rw-r-- 1 hasangal hasangal    65536 Nov  3 15:25 /scratch/kurten/scratch_galib/gamess-us-trash/GALIB/SCR/soc-1000.F40.004
-rw-rw-r-- 1 hasangal hasangal    65536 Nov  3 15:25 /scratch/kurten/scratch_galib/gamess-us-trash/GALIB/SCR/soc-1000.F40.005
-rw-rw-r-- 1 hasangal hasangal    65536 Nov  3 15:25 /scratch/kurten/scratch_galib/gamess-us-trash/GALIB/SCR/soc-1000.F40.006
-rw-rw-r-- 1 hasangal hasangal    65536 Nov  3 15:25 /scratch/kurten/scratch_galib/gamess-us-trash/GALIB/SCR/soc-1000.F40.007
-rw-rw-r-- 1 hasangal hasangal    65536 Nov  3 15:25 /scratch/kurten/scratch_galib/gamess-us-trash/GALIB/SCR/soc-1000.F40.008
-rw-rw-r-- 1 hasangal hasangal    65536 Nov  3 15:25 /scratch/kurten/scratch_galib/gamess-us-trash/GALIB/SCR/soc-1000.F40.009
-rw-rw-r-- 1 hasangal hasangal    65536 Nov  3 15:25 /scratch/kurten/scratch_galib/gamess-us-trash/GALIB/SCR/soc-1000.F40.010
-rw-rw-r-- 1 hasangal hasangal    65536 Nov  3 15:25 /scratch/kurten/scratch_galib/gamess-us-trash/GALIB/SCR/soc-1000.F40.011
-rw-rw-r-- 1 hasangal hasangal    65536 Nov  3 15:25 /scratch/kurten/scratch_galib/gamess-us-trash/GALIB/SCR/soc-1000.F40.012
-rw-rw-r-- 1 hasangal hasangal    65536 Nov  3 15:25 /scratch/kurten/scratch_galib/gamess-us-trash/GALIB/SCR/soc-1000.F40.013
-rw-rw-r-- 1 hasangal hasangal    65536 Nov  3 15:25 /scratch/kurten/scratch_galib/gamess-us-trash/GALIB/SCR/soc-1000.F40.014
-rw-rw-r-- 1 hasangal hasangal    65536 Nov  3 15:25 /scratch/kurten/scratch_galib/gamess-us-trash/GALIB/SCR/soc-1000.F40.015
-rw-rw-r-- 1 hasangal hasangal    65536 Nov  3 15:25 /scratch/kurten/scratch_galib/gamess-us-trash/GALIB/SCR/soc-1000.F40.016
-rw-rw-r-- 1 hasangal hasangal    65536 Nov  3 15:25 /scratch/kurten/scratch_galib/gamess-us-trash/GALIB/SCR/soc-1000.F40.017
-rw-rw-r-- 1 hasangal hasangal    65536 Nov  3 15:25 /scratch/kurten/scratch_galib/gamess-us-trash/GALIB/SCR/soc-1000.F40.018
-rw-rw-r-- 1 hasangal hasangal    65536 Nov  3 15:25 /scratch/kurten/scratch_galib/gamess-us-trash/GALIB/SCR/soc-1000.F40.019
Wed Nov  3 15:25:41 EET 2021
0.147u 0.090s 18:16.79 0.0%	0+0k 16600+15064io 0pf+0w
