# Supplementary material for: Computational Investigation of the Formation of Peroxide (ROOR) Accretion Products in the OH- and NO3-Initiated Oxidation of α-Pinene
Source: J Phys Chem A. 2021 Dec 9;125(50):10632–9. doi: 10.1021/acs.jpca.1c08969 (PMC8713291; doi:10.1021/acs.jpca.1c08969)
Supplement: Supplementary file 2 — jp1c08969_si_002.zip [file jp1c08969_si_002.zip › JPCA-secondnd-paper-updated-outfile/α-pinene, (S-alkoxy,R-hydroxy)2/soc-α-pinene, (S-alkoxy,R-hydroxy)2.inp]

 $CONTRL SCFTYP=none CITYP=GUGA MPLEVL=0 RUNTYP=TRANSITN
  itol=30 icut=11 maxit=200
  MULT=1 icharg=0 ispher=0
  EXETYP=run
 $END
 $BASIS GBASIS=N311 NGAUSS=6 NDFUNC=1 Diffs=.true. DIFFSP=.true. $END
 $SYSTEM TIMLIM=360000 MWORDS=350 $END
! $GUESS GUESS=moread norb=536 $END
 $TRANST operat=HSO1
! ZEFF(1)=1150.4 
  NUMCI=2 NUMVEC=1
  NFZC=90 NOCC=94 IROOTS(1)=4,4
  rstate=0000
  ONECNT=0
  TMOMNT=.t.
  PRTPRM=.t.
! Diagonal energies from TDDFT
 ENGYST(1)=-1080.212460194605,
-1080.198270290644,
-1080.189127520582,
-1080.174458178630,
-1080.212578292343,
-1080.198480455800,
-1080.190732782583,
-1080.179608767276, 
 $end
 $trans dirtrf=.t. CUTTRF=1.d-12 $end
 $SCF DIRSCF=.TRUE. soscf=.t. $END
 $DRT1 group=c1 fors=.t. nfzc=90 ndoc=3 nalp=0 nval=1 $END
 $DRT2 group=c1 fors=.t. nfzc=90 ndoc=2 nalp=2 nval=0 $END
 $GUGDIA ITERMX=500 $END
 $DATA
 C20H34O4
C1
CARBON      6.0     -2.314242000        -0.444617000         1.537221000
HYDROGEN    1.0     -1.486485000        -1.098318000         1.248868000
HYDROGEN    1.0     -2.349363000        -0.460344000         2.631751000
CARBON      6.0     -2.017699000         1.006586000         1.078534000
CARBON      6.0     -2.703698000         1.376891000        -0.289567000
CARBON      6.0     -3.948395000         0.499348000        -0.540280000
HYDROGEN    1.0     -4.541960000         0.906693000        -1.365820000
CARBON      6.0     -3.571164000        -1.015226000        -0.598754000
CARBON      6.0     -3.633569000        -0.962368000         0.959484000
HYDROGEN    1.0     -3.970131000        -1.869781000         1.472164000
CARBON      6.0     -4.635043000         0.213907000         0.820606000
HYDROGEN    1.0     -4.610688000         0.996061000         1.585950000
HYDROGEN    1.0     -5.669548000        -0.109556000         0.702200000
CARBON      6.0     -4.713051000        -1.848080000        -1.192965000
HYDROGEN    1.0     -4.787194000        -1.675557000        -2.272433000
HYDROGEN    1.0     -5.687577000        -1.621626000        -0.752473000
HYDROGEN    1.0     -4.519781000        -2.915164000        -1.036398000
CARBON      6.0     -2.270369000        -1.450082000        -1.268745000
HYDROGEN    1.0     -1.390143000        -0.886846000        -0.947822000
HYDROGEN    1.0     -2.345515000        -1.339429000        -2.355282000
HYDROGEN    1.0     -2.077389000        -2.507505000        -1.048917000
CARBON      6.0     -3.108662000         2.879968000        -0.269059000
HYDROGEN    1.0     -2.249632000         3.493006000         0.011304000
HYDROGEN    1.0     -3.903425000         3.007130000         0.471421000
HYDROGEN    1.0     -3.476261000         3.186449000        -1.250222000
OXYGEN      8.0     -1.827256000         1.308085000        -1.335349000
OXYGEN      8.0     -0.634595000         1.286797000         1.003478000
HYDROGEN    1.0     -0.358699000         1.103757000         0.088470000
HYDROGEN    1.0     -2.412478000         1.688280000         1.837983000
CARBON      6.0      3.261132000        -0.058771000         1.782327000
HYDROGEN    1.0      2.795215000         0.900065000         2.033201000
HYDROGEN    1.0      3.645796000        -0.470571000         2.721364000
CARBON      6.0      2.193157000        -1.035050000         1.233936000
CARBON      6.0      2.084340000        -0.977622000        -0.336226000
CARBON      6.0      3.446963000        -0.601846000        -0.960935000
HYDROGEN    1.0      3.454636000        -0.826931000        -2.033134000
CARBON      6.0      3.885619000         0.833100000        -0.522726000
CARBON      6.0      4.403192000         0.141661000         0.778095000
HYDROGEN    1.0      5.289009000         0.579016000         1.251315000
CARBON      6.0      4.586275000        -1.151431000        -0.062148000
HYDROGEN    1.0      4.438627000        -2.114612000         0.434676000
HYDROGEN    1.0      5.541919000        -1.188209000        -0.585437000
CARBON      6.0      5.033457000         1.355119000        -1.395875000
HYDROGEN    1.0      4.659739000         1.624672000        -2.389901000
HYDROGEN    1.0      5.840918000         0.630976000        -1.530234000
HYDROGEN    1.0      5.468143000         2.254844000        -0.946267000
CARBON      6.0      2.849083000         1.946559000        -0.404212000
HYDROGEN    1.0      1.977598000         1.680004000         0.197924000
HYDROGEN    1.0      2.484354000         2.236160000        -1.394615000
HYDROGEN    1.0      3.303953000         2.829220000         0.061534000
CARBON      6.0      1.616328000        -2.372891000        -0.848201000
HYDROGEN    1.0      0.725498000        -2.683134000        -0.298240000
HYDROGEN    1.0      2.426749000        -3.085558000        -0.669034000
HYDROGEN    1.0      1.398209000        -2.334637000        -1.917369000
OXYGEN      8.0      1.097020000        -0.150584000        -0.788872000
OXYGEN      8.0      0.949148000        -0.920961000         1.862880000
HYDROGEN    1.0      0.521711000        -0.077886000         1.626790000
HYDROGEN    1.0      2.527745000        -2.048303000         1.476530000
 $END
 $VEC1   
 1  1 4.32833407E-07-1.95546726E-06 8.29054494E-07 3.22678413E-06 1.35288593E-08
 1  2 2.79990887E-05-1.83772697E-06-1.74828419E-05 1.48284650E-06-1.67690905E-04
 1  3-1.65759702E-04-1.34708572E-05-6.08647246E-05 2.47069852E-03 2.12207828E-04
 1  4-1.75469221E-04-3.80330193E-04-2.54452100E-06 1.66112523E-06 8.83395774E-07
 1  5-6.25954064E-06-2.08052697E-06-1.43835671E-06 7.07567018E-08 2.91795679E-05
 1  6-6.43614492E-05 2.70104770E-04 1.92123651E-06-1.90335984E-05-7.72058442E-05
 1  7-2.69848183E-05-1.59358306E-06 3.72241464E-06 5.14638205E-06-5.17986850E-06
 1  8-4.16349535E-06-4.01930685E-05-1.16040605E-05 1.55328090E-05 1.00333586E-05
 1  9 2.70935426E-04 2.72064413E-05-1.48243007E-04 1.53229397E-04 2.12171569E-03
 1 10 7.20294952E-04 2.95863557E-04-3.71386352E-04-6.13720051E-06 1.82837112E-06
 1 11 4.30882939E-06 1.31160702E-05 1.48357720E-05-1.62930949E-06 1.00109587E-07
 1 12 4.25911040E-05-1.09635010E-05 1.35097591E-06-2.00142595E-05-1.74624381E-04
 1 13-2.16120586E-04-6.76286961E-06-2.15154783E-04 5.42956761E-04 3.16308218E-04
 1 14-7.51357451E-05-8.00891091E-06 1.52624922E-02 3.65074684E-03-5.72764859E-03
 1 15-1.14085180E-03-3.01387044E-05 8.49490868E-05-5.48103824E-05 2.28337490E-06
 1 16-1.41635727E-04-6.31316111E-07-1.69782143E-06 3.64512659E-06 1.05067365E-06
 1 17 6.54712118E-06 1.61251570E-06-3.13499431E-05 6.09417889E-07-1.74569751E-05
 1 18-6.54888735E-06 7.68471194E-05 6.25850888E-05-2.08205825E-04 1.49614396E-04
 1 19-1.30782112E-02-2.51991703E-03-4.51599671E-03-1.66976572E-03 9.99680510E-06
 1 20-2.36506256E-05 1.36538205E-05-5.62621039E-06 8.13729675E-06-6.17230108E-06
 1 21 3.76934344E-06-5.08982404E-05-1.72208600E-04-5.62519899E-04-2.10590871E-07
 1 22 4.88364326E-09-2.49665712E-07 5.35655352E-06 1.79164830E-06 7.01717066E-06
 1 23 1.94572087E-06-3.50454437E-05-1.12980435E-05-3.10601207E-04-1.53536442E-04
 1 24 2.70943070E-04 1.15369933E-04 1.42956919E-03 1.55663145E-03 1.64864539E-03
 1 25 2.34043487E-03 1.19983128E-06-2.22332019E-06 1.02348891E-06 5.30576042E-07
 1 26 2.11128163E-06-2.96859404E-06 2.77623206E-07-1.03957098E-06 1.48901794E-06
 1 27-1.35306573E-06-1.10689780E-06 1.67981385E-05-6.73737915E-06 9.07990999E-06
 1 28 6.35490093E-06-1.63371652E-04-3.82039340E-05-5.93385198E-05-3.80750356E-05
 1 29 1.04289825E-03 4.92028005E-04-1.11132270E-03-3.66794520E-04-8.37611191E-07
 1 30 3.30201070E-06-2.46439951E-06-1.51282659E-06-5.53828670E-07-3.05491020E-08
 1 31-1.84422176E-06 1.22201530E-05-5.59610806E-05 1.21209360E-05-4.57080479E-07
 1 32 3.23846951E-06 1.55450309E-06-2.22466990E-06-1.08517672E-06-2.74113751E-05
 1 33-1.14553100E-05 7.45376158E-06-1.03306580E-06 1.76957500E-04 3.93129040E-05
 1 34 1.14378547E-05 3.24942206E-05-9.77233533E-04 5.49735780E-05 3.84003544E-04
 1 35-1.44578477E-04-5.74114667E-06 2.97832451E-06 2.76282216E-06 3.19705991E-06
 1 36-3.78373169E-06 2.34069153E-06 7.23439671E-07-2.09602284E-05 5.03349518E-05
 1 37 9.51837751E-05 9.89606076E-07-1.30514857E-05 2.64571704E-05-6.30047900E-05
 1 38 8.97540768E-08-5.45132963E-07-2.82981247E-06-3.42005459E-06-6.26617636E-07
 1 39-1.88359201E-06 1.16380317E-05 1.81782841E-05 2.68752336E-06 2.71612233E-04
 1 40-2.37499473E-05 1.04136317E-04-2.82999329E-07 9.43352285E-04-1.99257134E-04
 1 41 2.37938222E-05 1.14392793E-04-1.95859102E-06 1.76741953E-06 1.91171483E-07
 1 42 2.97517118E-06 1.34572111E-07 2.32316918E-08-3.20420328E-07-2.39927430E-06
 1 43 6.44503721E-05 6.85421491E-06 2.01533758E-06-1.99020521E-05 5.04421226E-05
 1 44-2.69798896E-05 1.21935807E-07-9.90725271E-06 2.50184894E-05-1.29245043E-04
 1 45-8.81967734E-07 2.62367462E-06-2.30340669E-07 2.23553725E-06-5.04827404E-07
 1 46-3.48207270E-05-2.68154605E-06-1.13156689E-05 9.75484537E-06 3.45569344E-06
 1 47 2.00871416E-04-1.42073399E-05-1.17139326E-04-4.45338613E-03-3.22640522E-05
 1 48-2.56830451E-04 1.03321223E-03 1.44143113E-06-2.77387163E-07-1.16404397E-06
 1 49 4.02523182E-06-3.91013666E-06-2.20216350E-06 3.92706915E-07 2.38347941E-05
 1 50 9.70761511E-05-1.21458403E-04 5.90666133E-06-7.91258893E-05 1.06745443E-05
 1 51 3.73544067E-06-7.26751072E-06 4.79005105E-05 9.50366859E-05-1.39519588E-04
 1 52-1.51101833E-06 1.87722813E-06-5.46511916E-06-3.12444361E-06 6.55311940E-06
 1 53-1.05341237E-05 1.84142264E-05 9.07732897E-06-1.54917361E-05-9.59711802E-05
 1 54 1.23629735E-04 9.41508997E-05 8.11010516E-05-7.65358749E-04-3.23332455E-04
 1 55 2.20716971E-04 5.31354062E-05-6.38516479E-06-1.95475490E-06 8.33991969E-06
 1 56-1.35368483E-05 1.80408518E-05 8.01126203E-06 3.00116385E-08-1.89836543E-05
 1 57-2.97679136E-04 1.13581003E-04-9.35071834E-06 4.00022013E-05-1.32495710E-04
 1 58-8.72211087E-05-7.65817454E-06 3.83965168E-05-5.98461785E-04 4.62620081E-04
 1 59-5.51472720E-01-4.71723616E-01 9.48294327E-04 3.66069096E-05 9.72969246E-04
 1 60-5.56278081E-03-4.21388556E-04-2.62755214E-06-4.20622787E-04 1.59565048E-03
 1 61 2.21945022E-04-6.60956663E-05 1.95715034E-04-5.27960649E-03-6.81144018E-05
 1 62 7.57300774E-04 8.05850024E-04-1.41691328E-07 2.80683334E-06-2.66514201E-06
 1 63-3.96376260E-06 1.65772681E-08 9.50205689E-06 2.91705815E-05 2.46017014E-05
 1 64 2.08404371E-06-1.90341622E-06-1.13462516E-06 5.27410834E-06-2.91299038E-06
 1 65 2.14528341E-06 5.32652715E-06-6.74798306E-05 2.75166753E-05 2.11545822E-05
 1 66-1.01024619E-05 1.92049096E-04 1.37080769E-05-3.50777873E-05 3.49619452E-05
 1 67 3.25196089E-06-2.23337885E-06-1.01858205E-06-5.15931708E-06-2.12763074E-06
 1 68-8.85890432E-07 1.45985013E-06 4.60800886E-05-2.32754292E-04 7.75390662E-06
 1 69-2.43834791E-06 9.98019230E-06 5.95679987E-05-2.64637873E-04 7.19126065E-08
 1 70-4.24910690E-07-4.40767034E-07-1.05224714E-06-7.09133512E-07 4.75579110E-06
 1 71-7.26476415E-07 5.72777502E-06 2.67628383E-06 2.49818785E-05 1.43681093E-05
 1 72-3.69536821E-05-5.00849477E-05-2.06635400E-03 5.84630117E-04 3.35149052E-04
 1 73 6.19711097E-04-2.07058407E-06-9.75896121E-07 3.04648019E-06 7.49885483E-07
 1 74-1.08306501E-06 6.12574558E-07-7.99333107E-07-8.44982975E-06 1.68776976E-04
 1 75-1.42973197E-04-1.71301748E-06 8.31485073E-06 3.12407538E-05-1.89975995E-05
 1 76 5.63356347E-08 1.66262024E-08-1.89431203E-06-3.55918707E-07 5.99510951E-07
 1 77 6.82216190E-07 7.22137786E-06 3.18315531E-06-3.50446772E-06 1.03758408E-04
 1 78 2.39729940E-05-4.13456454E-05-4.23627663E-05 4.18852634E-03 3.29031314E-04
 1 79 1.34574847E-03 1.23414912E-05-4.27985284E-06 9.39132616E-07 3.34072022E-06
 1 80 4.19841335E-06-1.01658442E-06-1.79895637E-06 3.15466993E-07-1.47466022E-06
 1 81 1.15556330E-06-1.85262290E-06-9.15607620E-07 1.89369545E-05-6.51951159E-06
 1 82 9.71818777E-06 6.11046651E-06-9.08076775E-05 6.22567990E-06-4.51789960E-05
 1 83-4.65936564E-05-2.89166700E-03-1.08082547E-03-2.86723420E-03-1.84198304E-03
 1 84 2.08856977E-09 2.02907298E-06-2.03116155E-06-7.83549011E-07 5.65284275E-07
 1 85 5.41410363E-07-3.12388003E-07 1.38896163E-06-7.56055434E-07 1.31809829E-06
 1 86 1.24098320E-07-1.63629365E-05 3.23692861E-06-7.29124660E-06-4.26162444E-06
 1 87 6.07552333E-05-5.07598113E-05-2.01422856E-05 7.60445293E-05 3.96369940E-03
 1 88-1.39670937E-04 4.09350319E-04 6.63355325E-04 1.73551825E-06-1.39633285E-06
 1 89-3.39185397E-07 1.69323391E-06 7.38335158E-07 5.50330227E-07-2.13162831E-06
 1 90 2.36254663E-05 4.08980755E-05 6.62434225E-05-2.82841105E-07 1.35075291E-06
 1 91 1.27214362E-06-1.53614911E-06-1.90195486E-06-2.03673959E-05-2.77976687E-06
 1 92 9.70200433E-06 9.60385342E-06 1.34000113E-04-7.60932601E-05-2.05911269E-05
 1 93-6.80654596E-05-1.82260689E-03-9.11207418E-04 1.34881717E-04-4.17363104E-04
 1 94 3.31871587E-06-1.12847936E-06-2.19023651E-06-8.07571311E-07 1.52539039E-07
 1 95-6.65737467E-07-5.69385173E-08 3.13808388E-07 1.88162428E-08 5.65372847E-07
 1 96-2.06658845E-07-1.74606311E-06 5.46193554E-07-3.21906275E-06 7.76346759E-07
 1 97 2.46605575E-05 1.09618897E-05 4.56348196E-05 3.04639113E-05 1.33105569E-03
 1 98 2.67792629E-04 4.71385714E-04-6.85416129E-04 7.53464468E-07 8.21433089E-07
 1 99-1.57489756E-06 1.15020204E-06-8.82916234E-07-8.80694630E-07 7.09912612E-07
 1100-1.14925467E-05-5.59150106E-05-3.87304712E-05-4.04620136E-08 2.22156271E-07
 1101-1.26499163E-06 1.36636209E-07-1.14986928E-06-7.02457246E-07 5.77287165E-06
 1102-2.90898070E-07 6.26270297E-06-1.31772226E-05-1.99228690E-05 1.50310767E-06
 1103-5.06854021E-06-5.98272777E-04-1.73356008E-04-1.83279355E-04 1.25904352E-04
 1104-2.98780031E-07-5.71291963E-07 8.70071995E-07 3.42832270E-07-1.59749555E-06
 1105-2.70594751E-08-6.46722750E-07 4.58387615E-06-1.61219106E-05-1.34694407E-04
 1106-4.43386985E-07 1.85849090E-06 8.32544062E-06 2.78577507E-04-8.21434478E-09
 1107-1.24526715E-08-5.99747253E-08-6.95620590E-07-1.59840850E-07 9.88370519E-07
 1108 2.28566869E-07 3.10438408E-06 7.12544961E-07 7.87658731E-06 1.52923816E-05
 1109-1.60752245E-05 1.85892441E-05-2.07675263E-04 3.41436833E-04 4.04394350E-05
 1110 3.71514973E-05-1.92268552E-06 9.90222285E-07 9.32463232E-07-1.53691002E-06
 1111-1.18368875E-06-1.17593403E-06 4.02382008E-08 4.47674895E-07 5.66875784E-05
 1112 1.00705226E-05 2.32933656E-07-4.40147016E-06 1.59865366E-05-2.38579105E-04
 1113 7.38951181E-07-4.43213246E-06 7.20960593E-05-6.95709028E-05 4.29214936E-07
 1114-2.48626870E-06-1.06629064E-06-1.52818511E-06 2.17943029E-06 3.62118677E-05
 1115 1.17689585E-06 3.06368106E-06-7.56974273E-06-2.88850466E-04 7.78809193E-05
 1116 9.31426456E-05 5.49146874E-05 3.08494264E-05 4.74791917E-04 1.10367694E-05
 1117-6.40397910E-05-5.43488513E-06 1.38912420E-06 4.04576093E-06-4.08799890E-06
 1118 1.86814176E-06 4.40465517E-06-9.42267528E-06 6.72157408E-05 3.28600639E-04
 1119-6.85245501E-04-5.48104822E-06 5.28003802E-05-1.38409848E-05-2.31839435E-05
 1120 1.25997904E-06-5.90069433E-06 1.24764861E-05 2.45318323E-04-1.40232050E-07
 1121 6.89563164E-07-2.64280825E-07 4.39486757E-07-9.93514261E-07-7.43146560E-06
 1122 1.32261734E-06-2.36229244E-06 3.11690283E-06 1.38488352E-05-1.04197483E-05
 1123 1.85607240E-05-1.88752052E-05-2.64987637E-03 3.14126056E-04-4.16075789E-04
 1124-1.99982250E-04-1.92432418E-07 7.93382189E-07-6.00949772E-07-1.00790087E-07
 1125-1.83892910E-06 2.08509699E-06-7.67028250E-07-3.80477795E-07-5.65763061E-05
 1126 1.72818918E-04-9.73269119E-07 7.91450450E-06-1.88848745E-05-1.46433446E-04
 1127 2.39599268E-06-1.30868733E-05-2.97847081E-05-3.82512945E-05 4.46869207E-06
 1128 3.02584061E-06-1.41991091E-06-2.95469176E-07 1.46643565E-06 8.72161833E-06
 1129 2.44109554E-06 1.53083771E-06-2.21305042E-06-4.03629389E-05 6.61739021E-08
 1130-2.46303723E-05-3.62312577E-07 1.20622344E-04 2.32737297E-04 2.13750935E-04
 1131 9.26537837E-05-4.04266805E-07-1.26241918E-07 5.30508723E-07 5.60674998E-07
 1132 1.02713912E-06 4.43279248E-07 1.72083383E-05 1.54497027E-05-1.65034595E-06
 1133 1.98324724E-06-2.31156979E-07-6.93836120E-06 2.93507460E-06-1.14705585E-06
 1134-6.25334480E-07 1.39553332E-05-2.02438652E-06 4.90821338E-06 1.72000058E-06
 1135-1.21954175E-03 1.60333899E-04-3.05334061E-04 1.90735468E-04 8.93873473E-07
 1136 2.36469073E-06-3.25856420E-06-1.81650002E-06-3.12727135E-07 7.93310414E-07
 1137 1.64134153E-05-3.77793533E-05 1.26645924E-03 5.18349453E-04 1.71860988E-06
 1138-1.55692015E-05-5.47176176E-05 3.50409784E-04
 2  1 6.02253597E-08-3.16111042E-07-3.38277583E-07-5.36687324E-07-1.74448250E-07
 2  2 3.95503203E-06 2.32920338E-06 2.63687310E-06 7.91853856E-07-3.90978600E-05
 2  3-2.43156857E-05-1.01960713E-05 4.34942702E-06-5.67262187E-04-3.79202100E-04
 2  4-1.89309918E-04-1.25566100E-04-6.14876342E-07-4.97976146E-07 1.11285249E-06
 2  5 5.16998502E-07 6.27210569E-08 2.94489935E-07 3.42555918E-07-4.19048863E-06
 2  6 8.14592958E-06 9.97523011E-05 9.76148361E-08 1.24179184E-06-1.63582657E-05
 2  7-2.12456124E-04 6.63758974E-08-8.84017371E-08 4.30201370E-07-5.24395191E-07
 2  8 3.07150440E-07 4.56147645E-06-3.86118743E-06 3.09966734E-06-3.25387771E-07
 2  9-1.11139483E-04-5.30856054E-05 2.84842415E-05 1.52195929E-05-2.08691697E-03
 2 10-6.32692436E-04-4.90225679E-05 4.73963485E-04-1.71778643E-06-1.75239546E-07
 2 11 1.89302598E-06 2.25158399E-06-1.79504267E-07-3.94254435E-07-1.13680548E-07
 2 12 4.24733125E-07-3.13915344E-06 1.55732310E-06 2.52619678E-06-3.55694852E-06
 2 13 1.30465938E-05-6.28478789E-06-1.41924996E-05 5.84776366E-05-1.01908740E-04
 2 14 8.32786697E-05 1.23692700E-04-2.11565794E-03-2.44504406E-03 1.68590570E-03
 2 15 3.70175032E-04 6.21238340E-06-1.61561484E-06-4.59676856E-06-6.39429046E-06
 2 16-2.01000826E-06 1.51849446E-06-2.26654097E-07 1.10046582E-06-9.53955662E-07
 2 17-1.26837844E-06-9.29928887E-07-2.15278076E-05-1.96481380E-06 5.36061962E-06
 2 18 3.40908620E-06 2.13101808E-04 1.58585142E-04 3.78775753E-05-5.11302915E-05
 2 19 4.40363979E-03 9.10661888E-04 2.24406494E-04 9.00854932E-04 6.22058922E-06
 2 20-3.21000219E-06-3.01058702E-06 1.98548474E-06 1.53899442E-06 1.52525152E-06
 2 21 7.44419802E-06-4.30864934E-05-2.40639979E-04 1.19480600E-04 8.34685297E-08
 2 22-3.93042878E-07 6.70674603E-07 6.07333762E-07-2.77594776E-07 4.20276353E-06
 2 23-7.70932720E-07-2.65859408E-06 1.96019138E-06-2.73629017E-05-4.16142359E-05
 2 24-1.13900164E-05-6.35947921E-05-1.03186298E-03-5.93230833E-04 6.85037569E-05
 2 25-2.68160469E-04-1.69685714E-06 9.32061991E-07 7.64795150E-07-2.51077468E-07
 2 26 3.52937558E-07-4.13011451E-07 6.05364059E-08-2.77788872E-07-4.75023455E-08
 2 27-4.05886910E-07 8.50504841E-08 1.20238952E-06 4.31888944E-07 1.72684819E-06
 2 28-1.14916513E-06-3.38313216E-05 1.21069862E-05 1.71043604E-05-1.64083954E-05
 2 29-7.90612310E-04 1.76406429E-05-4.24377351E-05-1.32457568E-04 2.28561901E-07
 2 30-1.06112282E-06 8.32560916E-07 2.74379242E-07-1.45370748E-06 3.92545532E-07
 2 31 7.13221429E-07 1.26560204E-06 4.68214682E-05 3.03089224E-05 2.49405368E-07
 2 32-1.19156618E-06-4.11898237E-07-1.21044533E-07 2.06610827E-07 1.67861029E-05
 2 33 3.68073016E-06 2.33244141E-07 5.48364418E-07-7.87741396E-05-4.78100180E-05
 2 34-2.65884041E-06-2.35569213E-05-4.03774167E-04-1.66797718E-04-8.22683556E-05
 2 35-2.62455378E-04-3.45743613E-06 2.54780366E-06 9.09632468E-07 3.93348347E-07
 2 36-9.93298967E-07-2.59256812E-07-4.75405817E-07 3.12388567E-06-2.51622913E-05
 2 37-1.15778156E-04-5.06791492E-07 5.72887625E-06-1.40981344E-06-1.09172180E-04
 2 38 2.59243276E-07-1.31131960E-06-1.31109472E-06-2.25240920E-08-8.43947644E-08
 2 39 1.30269808E-05 6.61013041E-06 1.64664215E-06 4.61618268E-07-6.44425644E-05
 2 40-2.25659912E-05-4.08460023E-05 2.31471710E-05-1.56471672E-04-3.47178949E-05
 2 41-6.62565458E-05 2.93545369E-05 6.29085749E-07-1.28724336E-06 6.58157614E-07
 2 42-1.04656891E-07-4.44276395E-07 8.60176622E-08 1.83398054E-06-5.03151802E-06
 2 43 6.53630412E-06 2.00082787E-05-1.20392001E-06 1.24386070E-05-8.86497065E-06
 2 44 4.87535565E-05 9.90418840E-07-6.03943543E-06-1.82875590E-06-6.11685243E-05
 2 45-6.68408856E-08 3.64892864E-07 1.37898545E-06-2.60595295E-07 4.03504166E-07
 2 46-4.68865321E-06-5.88895806E-06 6.31649360E-07-1.74735964E-06 4.91689551E-05
 2 47 4.42112433E-05-1.49598634E-05-2.69274593E-05 7.86682771E-04-1.09990419E-05
 2 48-3.42826950E-06-2.54359004E-04 3.27242200E-07-8.13891585E-07 4.86649385E-07
 2 49-2.66956405E-07 4.78509255E-07-1.05925368E-06-2.67376027E-07 3.16112858E-06
 2 50 7.26391299E-06 1.92626330E-05 2.39984679E-06-1.77749444E-05-6.37601564E-05
 2 51 2.01701185E-04-6.80945845E-07 4.27480191E-06 7.24694787E-06-4.44987402E-06
 2 52-1.05084945E-07 1.14489554E-06-8.64604282E-07 2.46946804E-06-4.54118843E-07
 2 53-2.21047375E-05 2.13743395E-06-1.16985439E-05 3.02616735E-06 3.17356103E-04
 2 54 9.64024945E-05-6.69097201E-05 3.76604147E-05 1.66341929E-03 9.26158375E-05
 2 55-3.89756166E-04 3.86793568E-04 2.18304697E-06 1.31900404E-07-2.31494737E-06
 2 56-4.62923310E-06-1.24098737E-06-5.07945695E-07-4.69286880E-08-9.81667385E-06
 2 57-2.95867472E-05-4.77734601E-05-7.97867886E-07 1.79035436E-06-5.71061749E-05
 2 58-2.91325675E-05-1.85376170E-06-6.88290661E-05-1.58913804E-04 4.76535274E-04
 2 59 4.46823282E-06 4.89454669E-06-1.75149479E-06-4.45263160E-07 1.47632193E-06
 2 60-1.23157812E-05 3.33240729E-06 5.49702415E-06-1.75026828E-06 7.85722741E-05
 2 61-4.24884929E-06-3.26566930E-05-2.59668749E-05 2.75560692E-04 3.10109529E-04
 2 62 1.04206649E-04 1.24250662E-04-3.22923802E-07 5.17034805E-07-1.94111003E-07
 2 63 2.04126909E-07-3.79754980E-07 4.02481798E-07 6.15293640E-08 4.42215464E-09
 2 64 1.12643107E-07-3.21900098E-07 2.86381049E-07 3.90434700E-07-7.78856585E-07
 2 65 1.28516118E-06-1.33929435E-06 1.19834713E-06 4.57774389E-06-5.03952268E-06
 2 66 2.85412095E-06-1.53625806E-05-1.95460535E-06 7.73539463E-06-6.13319921E-06
 2 67-4.10365058E-07 3.35328174E-07 7.50368835E-08-6.81931431E-08 2.28597794E-08
 2 68-3.44032878E-07-4.38886821E-07 1.79165307E-06-3.55227332E-06-2.19414912E-05
 2 69-4.42559246E-07 1.77031105E-06-4.55826499E-05 3.46000740E-04-8.19013042E-07
 2 70 3.88563869E-06-7.95280296E-07 1.97233724E-06-6.21066617E-07-5.01997799E-05
 2 71 4.26885064E-06-9.72559038E-06 6.88833326E-06 3.82710775E-04-1.10135853E-04
 2 72 4.11259049E-05-2.67742222E-04-9.80335609E-04 4.14899156E-04-4.41943282E-05
 2 73 3.13292289E-05 4.68977839E-06-4.09480446E-06-5.94973927E-07 2.23354106E-06
 2 74 4.04448703E-06 2.60318146E-06 7.15892377E-07-4.32094894E-05 1.20170293E-04
 2 75 3.06736394E-04-5.15243128E-06 3.89431754E-05 9.10232510E-06 1.69603350E-04
 2 76 1.02104476E-06-1.12079837E-06-3.16185240E-06-1.28966687E-06 7.16626408E-06
 2 77 4.24241621E-06 4.87043288E-06 4.34190156E-06-1.98190911E-05 1.47956462E-04
 2 78 5.53512094E-05-2.14194344E-04-1.39897285E-04 1.28579264E-02 2.69663484E-04
 2 79 2.04438757E-03-2.35511004E-03-7.19078784E-06-9.23360236E-06 1.64243902E-05
 2 80 5.86451163E-07-1.41275516E-05 5.30018889E-07-8.00872875E-07-4.06585602E-05
 2 81-1.40287047E-05 1.39983770E-05-1.24304915E-05 1.39923005E-04-2.22124969E-04
 2 82 1.40529633E-04-1.45442601E-04-1.66653963E-04 1.69393209E-04 1.40624022E-04
 2 83 7.65375689E-06-1.48633167E-02 2.78495974E-03-6.13920427E-03-5.85952980E-03
 2 84 4.47390979E-05-2.35278948E-05-2.12112031E-05-1.08065936E-04 1.08689806E-04
 2 85-7.59215741E-05 1.41091095E-06-2.04624307E-06 4.71604626E-06 6.13771156E-06
 2 86-6.30719726E-07 1.55303653E-05-1.07008930E-05-2.06985379E-05 3.71421128E-06
 2 87-7.16051575E-05 2.46289098E-05-8.82158840E-05 1.50761294E-04 9.29871890E-03
 2 88-8.56842497E-04 1.26571562E-03 2.50340336E-03 4.22145901E-06 1.30942108E-06
 2 89-5.53088008E-06 1.96581149E-05-1.01796586E-05 2.75495827E-06-7.24800407E-06
 2 90 7.97260370E-05-1.13522702E-05 5.36658940E-04 4.54742602E-08 8.46075179E-07
 2 91 1.88939407E-06 1.33547796E-06-3.46106493E-06-1.70601322E-05-1.41850538E-05
 2 92-9.15282004E-06 2.04062826E-05 3.53203294E-04 4.85182835E-05 4.08683986E-05
 2 93-1.80776182E-04-2.70726459E-03-6.79165113E-04 8.70565192E-04-3.39643693E-04
 2 94 3.33710177E-08-9.98800664E-07 9.65429646E-07 1.93773921E-06-3.89086486E-06
 2 95-1.22949105E-06-4.88812079E-08-7.28376756E-08-1.02928215E-07-7.89437602E-07
 2 96 1.99117597E-06 2.75074478E-06 1.67391973E-06 3.27828913E-06-1.15778058E-05
 2 97 4.78273154E-05 4.21350051E-05 2.18716284E-05 4.91906161E-05 2.11275329E-03
 2 98 3.94624115E-04 7.72967013E-05-4.11161158E-04-1.95251261E-06 1.10490564E-06
 2 99 8.47606978E-07-1.02839078E-06 2.40195532E-06 2.39808901E-06 9.25209057E-07
 2100-1.84476146E-05-7.17065396E-05-1.90924038E-04 1.72312166E-07-1.90799051E-06
 2101-8.01536873E-07-9.02812385E-07 1.69794477E-06 1.02315500E-05-1.85904101E-06
 2102 6.05195282E-06-8.76863977E-06-3.98383409E-05-3.78705770E-05-3.85270808E-05
 2103 2.26509091E-05-4.23657628E-03 9.26963331E-04-5.40352642E-04 1.47812721E-04
 2104-1.94677608E-06-1.39342743E-06 3.34020351E-06-1.32538170E-06 3.18315122E-06
 2105-2.41663049E-06 1.07202219E-06-4.75626542E-06 3.63396430E-05-2.88250009E-04
 2106-2.46497694E-06 2.23249076E-05 2.02875527E-06-8.75811445E-05 1.05058914E-08
 2107 5.40619480E-08-2.41427427E-06-9.89309407E-07-7.41505233E-07 6.14904579E-06
 2108 1.12744012E-05 5.23386232E-06 2.69057733E-06-1.83867100E-04 6.46061009E-05
 2109 6.16538490E-05 7.72741856E-06-1.73484425E-04 5.93388736E-05 1.33118654E-04
 2110 4.22563521E-05-2.15629146E-06-4.76734141E-07 2.63302561E-06-3.04760766E-06
 2111-2.36959609E-06-2.06810241E-06-1.41457850E-06 1.34420772E-05-7.22241905E-05
 2112-7.96371370E-05 6.44042650E-07-4.38134861E-08 2.44794764E-05 9.20820113E-05
 2113 9.65370153E-07 7.94625835E-07-2.78751388E-05-7.21422807E-05 7.81654907E-07
 2114-1.98631827E-06 6.90188106E-07 1.13974207E-06-2.17763065E-06 2.96862147E-05
 2115-2.75995069E-06-8.75140885E-06 4.81570399E-06-1.02400599E-04-3.23628734E-05
 2116 8.92569524E-05 1.60326722E-04 6.47353115E-04-2.89246666E-04-4.23773256E-04
 2117-1.50880186E-04 1.59236969E-06 7.84438642E-07-2.37680833E-06-3.83710030E-07
 2118-4.11046452E-06-7.88955424E-06 2.09370322E-06-4.88961805E-05 3.82401540E-04
 2119-5.28095170E-04-2.18221643E-06 6.17033670E-05-3.97960102E-05-1.65510108E-04
 2120 7.60859778E-06-4.35519959E-05-8.33641123E-05 2.84141785E-04 1.24114426E-06
 2121-2.66505009E-07-9.29327453E-07-5.63214621E-06-6.82878239E-06-5.74677329E-06
 2122 6.06205373E-06 9.46678072E-06 2.58081327E-05 1.53503798E-04 4.51043967E-05
 2123 2.32769619E-05 7.31972778E-05-5.45636424E-03-2.92417837E-04-7.76959203E-04
 2124-7.46973004E-04-8.82715689E-06 4.02922860E-06 4.79792829E-06 8.84353175E-06
 2125-1.73612357E-08 2.36703590E-05 5.01595885E-06-1.68382291E-05 1.75438860E-04
 2126-1.94724635E-04 6.12684275E-06-2.09638756E-05 1.17430847E-05 3.86472222E-04
 2127-4.73493007E-08 1.59178800E-05-7.65108526E-05-3.55928199E-04 5.51478825E-01
 2128 4.71727581E-01 9.84665358E-04-6.50135798E-04 7.91241707E-04 5.52623140E-03
 2129-4.38417837E-04 2.94491619E-04-3.38662508E-04-1.53667229E-03 2.19271529E-04
 2130-1.92315584E-04 1.08628784E-04 5.00626213E-03-5.02519503E-05 3.10573224E-04
 2131 7.52008438E-04-5.01738205E-06 9.56376113E-06-4.54637908E-06 4.30368172E-08
 2132-2.78243831E-07 9.67269076E-06-2.67850258E-05-2.30314663E-05-1.54590465E-06
 2133-7.12933842E-07 3.61974707E-06-1.41387305E-07 4.40461214E-06 9.26011793E-07
 2134-1.15942268E-05 4.65040932E-05 4.47315238E-07 7.61807766E-06 5.66322380E-05
 2135-2.60738777E-04-3.79413730E-06-2.47860301E-05-8.40474687E-05 2.30165182E-06
 2136 2.87657809E-06-5.17822991E-06 2.19922942E-06 1.88215399E-06 5.32275478E-06
 2137 2.90910719E-06-9.14863667E-06 3.37311281E-04-3.51976585E-04 2.60362560E-06
 2138-1.72906838E-05-1.45805469E-04 4.48765032E-04
 3  1 1.43128385E-06-1.41268309E-06-5.34119173E-06-1.65743501E-06-8.52341687E-07
 3  2 2.38614239E-05 1.06730273E-05-4.91916079E-06 1.71089589E-06-1.32369659E-04
 3  3-1.35486735E-04-5.80207550E-05-1.08855063E-04 5.51482339E-03 2.23870037E-03
 3  4 1.69333837E-03 6.00984952E-04 1.12299471E-05-1.85433477E-06-9.37561233E-06
 3  5 5.46507400E-07-6.81783360E-06-1.23850951E-05-1.96794507E-06 6.50561974E-05
 3  6 7.42879347E-05-1.84602692E-04 3.69474831E-06-1.78727018E-05 1.15299838E-04
 3  7 1.35582370E-04-2.07397645E-06-3.39949944E-05 1.42696504E-06 1.71764720E-05
 3  8 1.78375019E-05 1.07037568E-04 5.72146299E-05 1.82450747E-04 1.58068174E-04
 3  9 4.34019775E-05-7.42693388E-05-1.59745689E-04 1.39957915E-05-2.49347179E-02
 3 10-2.08689491E-03 3.62693413E-03-3.08542218E-03-5.67876728E-05 2.15141706E-05
 3 11 3.52735022E-05 4.29071329E-05 3.92629137E-05 1.05369910E-04 1.46052009E-06
 3 12-1.85067773E-06 9.10189863E-06-2.08048701E-06 2.08275332E-07 2.66487966E-05
 3 13-2.49884948E-05 3.28031278E-06 4.36967474E-07-3.57349712E-05 4.39061355E-05
 3 14-9.01740819E-05-1.07916369E-04 9.15138834E-03-6.91916406E-03-1.20054900E-04
 3 15 5.99735490E-03 1.26657846E-05-3.81902753E-06-8.84675712E-06-3.01810177E-06
 3 16-9.24344780E-06-1.10337565E-05 2.44405600E-08-1.17722421E-06-2.01734108E-06
 3 17-3.14021158E-07 1.90163859E-06 9.78957622E-06 8.63897319E-06 9.08961071E-06
 3 18-6.60863656E-06-1.51540356E-04-3.40275030E-05-8.51089106E-05 9.17803443E-06
 3 19-5.26278609E-04 2.37791143E-03 1.12809903E-03 6.00294069E-04-2.54864195E-06
 3 20 3.41607698E-06-8.67435031E-07 3.89535915E-06 3.51697985E-06-8.96188078E-07
 3 21 3.37871142E-07 2.79045578E-06-8.33645931E-05 2.23610614E-05-1.03182898E-07
 3 22 4.18872771E-07-6.30412525E-07 4.18309568E-06 3.45483227E-06 1.60489280E-06
 3 23 3.48703678E-06-2.54705319E-05-1.48823208E-05-2.39102501E-04 2.04707551E-05
 3 24 1.51391464E-04 6.50478754E-05-2.07099118E-03-1.69320555E-03-2.87455952E-03
 3 25-2.72534786E-03 1.50387064E-06-2.33774674E-06 8.33876096E-07 6.61999239E-07
 3 26 1.43230155E-07-4.01180049E-06-2.40624414E-07 1.62755965E-07 3.31927170E-06
 3 27-9.69451770E-07 1.66673287E-06-1.01517551E-05-1.63848478E-05 1.04507142E-05
 3 28-4.42858211E-06 3.95291460E-05 1.07647000E-04-4.99963566E-05 4.66079663E-05
 3 29-3.42206241E-04-8.14714025E-04 1.75874367E-03 6.15574069E-04-2.93654043E-06
 3 30 2.96008589E-06-2.35454573E-08-4.74854458E-06 8.95850632E-07 7.60287159E-07
 3 31-4.88958680E-07 8.26184276E-06 7.60611985E-05 3.20322717E-04 8.24815365E-08
 3 32-7.00077324E-07-1.41791214E-06-8.76027581E-07 1.10050442E-06 4.70288676E-06
 3 33 6.61938528E-06 5.91826145E-06-5.01556661E-06-4.91206749E-05-4.41153771E-05
 3 34-2.02015507E-05 3.61945212E-06 3.00761600E-03 3.43274267E-04-2.04052001E-04
 3 35 4.45178594E-04 2.11965104E-06-1.14388015E-06-9.75770898E-07-7.49631612E-07
 3 36-1.85466457E-06-1.88466205E-07 1.03138020E-07 5.10983075E-06-2.29265582E-05
 3 37-1.27435956E-04 8.99352633E-07-2.77865480E-06-2.91503684E-05 1.30116022E-04
 3 38 4.08569839E-08-4.04979310E-07-9.03747346E-07-1.47747501E-06 3.10278713E-07
 3 39-4.77211409E-07 4.18613538E-06 8.80401922E-06-6.16609734E-07 1.55261051E-04
 3 40-2.38053361E-05 7.28682677E-05 3.33922885E-05-2.32749224E-03 1.68142800E-05
 3 41-4.29911646E-04-1.75264659E-04 1.38026152E-07 1.94438769E-06-2.08241384E-06
 3 42-3.63255994E-07-1.72948951E-06 6.87083025E-07 1.02185456E-06-1.11572806E-05
 3 43 8.34783560E-05 5.93623536E-05-2.24239493E-06 1.40894793E-05-9.21587958E-05
 3 44-1.95469020E-04 2.16521438E-07-8.79019663E-06-2.65636461E-05-2.35662980E-05
 3 45-3.39837348E-07 1.88014087E-06-2.61809284E-06 2.64699549E-06-1.17798486E-06
 3 46-1.70533614E-05 1.08640118E-05-1.60526241E-05 6.97407326E-06 1.06492746E-06
 3 47-7.52957129E-05 2.37548240E-06-4.37126225E-05 4.13757200E-03-1.77350709E-04
 3 48 1.18095243E-05-1.05030389E-03-1.97386484E-06-1.33152107E-06 3.30538591E-06
 3 49 1.81460539E-06 5.06656383E-07-8.77225454E-07-5.52189479E-06 3.65120455E-05
 3 50-3.63265647E-05 2.09509561E-04-7.03452589E-07 6.65321608E-06 6.52997465E-05
 3 51 5.71207232E-04 2.32487709E-06-1.81337649E-05 2.83634714E-05-1.15790966E-04
 3 52-1.31510485E-07 7.72575797E-07-1.32799887E-07-8.76345267E-07-4.56768713E-07
 3 53-7.86889124E-06-5.11011252E-07 1.80502773E-06 4.03083864E-07 4.78013797E-05
 3 54 2.44418528E-06 4.14228797E-05 3.34804782E-05 6.98485363E-03-3.07221311E-04
 3 55-8.19098823E-04 1.37644350E-03-1.49348062E-06-3.03584038E-06 4.52932100E-06
 3 56-1.89481611E-06 1.65712538E-06 1.28086869E-06 1.77498861E-06-3.56478875E-06
 3 57-7.25658534E-05 1.23269969E-04-9.59333707E-07-8.37675228E-07-1.62673169E-05
 3 58 2.72842303E-04 1.79150568E-06-7.99667248E-06 4.27251047E-05 8.15382499E-05
 3 59 3.00526911E-05 2.66413489E-05 1.83703445E-06-1.89507008E-06 1.37187939E-06
 3 60-1.14891209E-05-4.76015349E-06 7.72697971E-06-5.83434008E-06 1.13532893E-04
 3 61-3.02100154E-05-2.12038750E-05-3.42174973E-06-5.71132644E-04 4.40856325E-04
 3 62 1.18780670E-04 2.56300771E-05 9.20951332E-08-1.70663039E-06 1.61453525E-06
 3 63 2.38395892E-06 2.13945500E-06-2.79233602E-06 5.51469524E-01 4.71646110E-01
 3 64 8.26969983E-04-1.51250834E-03-2.17008314E-04 5.71181245E-03-3.09933383E-04
 3 65 6.19124426E-04 1.26377626E-04-1.24610654E-03 2.75770350E-04-3.00062460E-04
 3 66-1.06910151E-06 3.99833541E-03-1.97280997E-04-3.67555323E-04-1.68255592E-04
 3 67 3.12123280E-05-5.43610858E-06-2.57762194E-05-7.53703562E-06-1.08896183E-04
 3 68-1.02909553E-04 2.08927934E-04-7.63316513E-05-3.41503682E-04 8.89774904E-04
 3 69 1.04083817E-05-4.43460151E-05 3.07649611E-04-6.81482642E-04-1.76024361E-07
 3 70 9.18942285E-07-1.09103025E-06 2.19154857E-07 1.95608351E-07-6.88187706E-06
 3 71 5.17624505E-06-1.39976941E-06-6.26831723E-07-9.35675392E-06-2.95683773E-05
 3 72-5.72506591E-06 1.55794243E-05 1.49269320E-03-6.94956876E-04-1.82624525E-04
 3 73-1.96835322E-04 6.66370387E-08 5.67875523E-07-6.34512562E-07 7.70459785E-07
 3 74 1.25727302E-06 3.37179509E-07-3.27235990E-06 1.89332866E-05-9.46164875E-05
 3 75-3.71140051E-04-1.00857987E-06 6.37853483E-06-1.06790420E-04 2.73551534E-05
 3 76-7.23731879E-08 3.81002240E-07-4.88254069E-07 8.92762589E-07 3.98781606E-07
 3 77-2.12199269E-06 2.85607597E-06-3.25550145E-06-2.28980154E-06-8.78220095E-06
 3 78-1.83050784E-05 1.80990332E-05-1.10687941E-05-9.38014634E-04-4.62582176E-04
 3 79-5.44888760E-04-3.43903716E-04-8.87631800E-07-4.91483492E-07 1.37911529E-06
 3 80 7.16770655E-07-2.75322542E-07-1.29278947E-08 1.02268817E-07-4.87605717E-07
 3 81 3.93133010E-07 2.96814236E-07-1.76862888E-07 5.03999403E-06-2.20543241E-06
 3 82-1.12882623E-06 1.39432213E-06-6.58089188E-05 3.82801479E-05-1.14519661E-05
 3 83-2.91811634E-05 1.17926085E-03-4.63138672E-04 1.31986049E-03 7.88263723E-04
 3 84 1.55184213E-07 8.59976416E-07-1.01516063E-06 5.28694310E-07 6.28043908E-07
 3 85 9.31009580E-08 1.05424597E-07-5.09330810E-07 2.12898783E-08 2.75659835E-07
 3 86 1.82432662E-08 6.09971751E-06-3.35564859E-07-1.06872987E-06 3.10670921E-07
 3 87-2.71797865E-05 8.51355155E-06 1.86219081E-05 2.87402424E-06-2.68376790E-03
 3 88-2.82953783E-04-8.28542819E-04-5.65698406E-04 3.53618579E-07-1.48353869E-07
 3 89-2.05264710E-07-4.00539888E-07-4.71002004E-07-1.42065125E-07 4.01504720E-07
 3 90-1.96348584E-07 4.15340740E-05-1.48061952E-06-3.58067501E-08 1.82812920E-07
 3 91-2.08768971E-07 6.94859624E-07 3.62409855E-07-1.75477353E-06 7.47329149E-07
 3 92-3.51583855E-06-1.33926815E-06 1.30750202E-05 8.81143792E-06 3.35587277E-05
 3 93-1.68072655E-05-3.32280301E-04 2.13300171E-03 3.55953658E-05-8.64383687E-04
 3 94 3.08134650E-07 1.57174798E-07-4.65309447E-07 2.26872344E-07 1.40059282E-07
 3 95 1.75908642E-07-7.56203548E-08 3.65361702E-07-5.28072974E-07-6.67189410E-08
 3 96 3.53532303E-08-4.36896125E-06 2.45518332E-06 3.05583302E-07 4.48625266E-08
 3 97 5.17682198E-05-1.85746983E-05-7.53037222E-06-1.81776408E-05 5.27775255E-04
 3 98-5.65608437E-04 2.96347084E-05 1.51895945E-04-2.29739145E-07-8.62776154E-08
 3 99 3.16016761E-07-8.24797309E-07-2.41308016E-07 1.76204084E-08-2.12489695E-07
 3100 1.19990115E-06 1.05002739E-05 1.39869146E-04 4.75666840E-08-2.51810578E-07
 3101 1.10686181E-08-8.87751304E-08-1.76950825E-07 2.61153917E-06-3.69792828E-07
 3102 5.30046234E-07 3.98380238E-07-1.35963709E-05 1.54374444E-05-3.18851204E-06
 3103-1.69387039E-05 1.66713728E-03-3.88829993E-04 2.33325954E-04-2.06785287E-05
 3104 1.29644130E-07-3.75377097E-07 2.45732968E-07 2.72050245E-07 9.30350755E-07
 3105-5.24995088E-07-7.37264374E-07 6.47193004E-06-5.72141536E-05 7.08304549E-05
 3106 6.45689718E-08-1.67625812E-06-2.81465841E-05 1.03522814E-04-1.34759540E-08
 3107 6.60347291E-08 2.54464064E-07-3.52620128E-08 1.19980546E-08 3.83553864E-07
 3108-1.12034869E-06 1.90503995E-07 2.11147662E-07-1.84894180E-05 2.22480558E-05
 3109 2.62576813E-06 2.78028257E-07-1.49078744E-03 1.97431256E-04 1.51719264E-04
 3110-9.54232777E-05-3.06706802E-07 4.83451461E-07-1.76744659E-07-3.81175657E-07
 3111-1.08102709E-07 1.65271125E-07-1.20069543E-06 8.79913757E-06-5.25840177E-05
 3112-6.53077949E-05-6.26744818E-07 3.76491151E-06-6.87954622E-05-5.03672208E-05
 3113-6.74395598E-08 8.01015950E-07-1.78895880E-05 7.43839657E-05-1.14203924E-07
 3114 5.35271398E-07 1.93700572E-07 4.50819997E-07 6.15295965E-07-4.98559483E-06
 3115-7.31627810E-07-2.32769547E-06-3.41778050E-06 3.72751097E-05-1.48661101E-05
 3116 2.21820206E-06 2.67038859E-05 3.64619063E-03 1.09397648E-04-5.10884189E-04
 3117 6.84713538E-04 2.18619099E-07-1.80948935E-07-3.76701640E-08-4.01485945E-07
 3118 2.84677858E-07-1.22622345E-06-8.34389938E-07 4.63439781E-06-9.71450531E-05
 3119-1.89266119E-03-9.03722221E-07 4.84046500E-06 1.60176727E-06 3.75555198E-04
 3120-2.22010814E-06 1.42630523E-05-1.51264146E-04-1.80732663E-04 9.77049962E-08
 3121-5.09059187E-07 4.87389929E-07 2.99092089E-07-2.87845680E-07 4.65062592E-06
 3122-1.83629201E-06-1.10411287E-06 9.86631742E-07-3.83909917E-05 4.84561334E-06
 3123-9.22028600E-06-8.71656750E-06 8.28629331E-04-3.22761166E-05 1.17898351E-04
 3124-2.79588110E-06-3.23181350E-07-3.55550833E-07 6.78732183E-07-5.71486648E-07
 3125-2.32093901E-07-2.61910048E-07-3.19951562E-08 1.24521972E-06-5.62387977E-06
 3126 3.67638402E-05 8.21711182E-07-4.51164895E-06 3.03366287E-05 1.94143187E-05
 3127 5.00048393E-07-2.31784984E-06 2.62396133E-05-6.98413486E-05-5.15768556E-08
 3128-3.14226177E-07 9.22659543E-08 8.54374796E-08 1.19640303E-07 2.68150404E-06
 3129-3.80653804E-07-2.36024685E-07-5.62780151E-07-1.71819657E-05 3.38371995E-06
 3130-2.14230257E-06 2.54188353E-06-4.90371960E-06-5.23896322E-05 2.63604056E-05
 3131 6.52398129E-05-1.89541615E-07-2.43715827E-07 4.33257443E-07-2.07082860E-07
 3132-2.95863525E-08-2.00457913E-08-2.46757007E-06-1.93402197E-06 2.58715665E-07
 3133 9.16932437E-07-4.54219861E-07-1.91294782E-06-1.30283172E-06-3.36980747E-06
 3134 1.68233057E-06 6.84165232E-06 7.74018592E-06 8.51083934E-06-4.58174789E-06
 3135 5.76569114E-05-1.16422535E-04-2.65051226E-05 5.25098131E-05 3.98979672E-07
 3136-1.59416788E-07-2.39562884E-07 8.23768711E-08 2.00678093E-07 4.03690117E-07
 3137-2.19688371E-06 1.79082058E-05-1.16607545E-04-2.88810103E-03-2.45517785E-06
 3138 1.71468201E-05-8.13597530E-05-1.08642755E-04
 4  1 4.90760470E-08-2.35995549E-07 3.07948075E-07 1.31849243E-06 8.65939599E-07
 4  2 2.96686812E-06-1.94528864E-06-6.61322421E-06-3.90000304E-06-2.76981254E-06
 4  3 1.14120405E-05 1.95432586E-06 2.16435561E-05-1.49692685E-03-2.23534119E-04
 4  4 1.26705088E-04 4.81225457E-05 2.57326484E-07-8.93045974E-07 6.35719490E-07
 4  5-7.29424483E-07-1.64587333E-07-4.77186702E-08 3.96733698E-07-5.37269775E-06
 4  6-2.02014738E-06 1.66605887E-04-5.21494066E-07 5.71176818E-06 7.64675684E-06
 4  7-1.34734069E-04-1.66154651E-07 5.36719040E-07 2.38196460E-07 4.02684944E-07
 4  8-2.07235973E-07-8.67106407E-06 7.62912736E-07-1.42731618E-06 1.30519477E-06
 4  9 1.02612242E-04 2.33610974E-05-2.89244600E-05-3.50970317E-05-1.33616368E-03
 4 10-4.76879985E-04-1.54438008E-06 1.11784440E-04-1.40569089E-06 1.76329153E-06
 4 11-3.57600637E-07 2.44040275E-07-4.53517341E-07 7.46065027E-07-5.37935265E-07
 4 12 2.55169887E-06 2.94178418E-06-1.06127573E-06-4.25221746E-07-3.29009511E-05
 4 13-1.69298123E-05 7.26907689E-06 3.10563814E-06 2.02880889E-04 1.78584086E-04
 4 14-7.33324396E-05-1.50269665E-05 2.02963492E-03-1.11282437E-03 8.68997583E-04
 4 15 8.45356471E-05-1.54914695E-06 1.14518375E-07 1.43462857E-06 3.26497082E-06
 4 16 4.12522343E-06-1.11331559E-06-9.70450249E-08 1.26531115E-06 4.64858828E-08
 4 17 1.15865079E-06-4.45929240E-07-1.07157073E-05-1.71082337E-06-3.55090263E-06
 4 18-8.35791879E-07 2.89845267E-05-6.07217976E-06-4.96117794E-05-1.27816471E-05
 4 19-4.03846146E-04 5.01960749E-04 3.48645257E-04-1.31931100E-03 8.94108311E-07
 4 20-5.54744340E-07-3.39363971E-07-4.53398490E-06 3.38209679E-06-2.79926070E-06
 4 21 1.16947700E-07 1.35489606E-05 1.01478131E-04-7.89899445E-04-1.48765152E-07
 4 22 8.02352313E-07-1.50244276E-06 2.13041943E-06 1.15574363E-07-1.01202539E-05
 4 23 5.75301392E-06-1.32297541E-05 1.25507974E-06 7.75804432E-05-1.92424231E-05
 4 24 1.61003514E-04-4.08797806E-05-4.50236053E-04-4.69700731E-04 7.90633456E-04
 4 25-1.40813839E-03 6.09004489E-06-2.35183341E-06-3.73821149E-06-6.43515482E-07
 4 26 4.13231522E-07-1.77972202E-06 2.67974367E-08-8.37757671E-08 1.70047205E-07
 4 27-8.92772015E-07 6.85370879E-08 2.67760347E-06-2.12936133E-06 5.08342455E-06
 4 28-7.02091008E-08-5.12914494E-05-5.28078776E-05-1.80439061E-05-2.67568221E-05
 4 29 1.42319882E-03 2.52758954E-04 5.29861700E-04-4.89268775E-05-5.68242263E-07
 4 30 1.16832168E-06-6.00079413E-07 1.08872123E-06-2.03094268E-06-5.76507511E-07
 4 31 2.76711134E-07-7.24769560E-06-4.47322685E-05 1.09183400E-04-6.40059530E-08
 4 32 8.36376389E-08-1.85885309E-07-3.39713353E-07 8.24539763E-08-6.06795290E-07
 4 33 1.11923785E-06 7.73087495E-07-2.99086400E-07 2.78919098E-05-5.88428324E-06
 4 34 4.52866077E-05-4.45530708E-06-2.81120220E-03-4.71507807E-04 6.75418288E-05
 4 35-6.43396653E-04-1.78188226E-06 2.14462206E-06-3.62739802E-07 1.87002756E-06
 4 36-1.18885439E-06 6.99083533E-07 1.27364606E-06-1.54007789E-05 3.21276062E-05
 4 37-2.50774800E-04-4.79239689E-07 4.46797896E-06 8.62859561E-05-2.53743668E-05
 4 38-1.23303433E-07 6.73068902E-07-1.10071798E-06-1.92158221E-06-2.08032352E-06
 4 39-1.00087081E-05 2.08221913E-06 8.83393935E-06 8.59155360E-06 1.63422627E-04
 4 40 4.13483407E-05 2.65979450E-05-4.15083822E-06 1.78149015E-03 1.00176141E-04
 4 41 5.88048137E-04 7.62012297E-05 3.45750943E-06-1.94167829E-06-1.51583114E-06
 4 42 1.10356068E-06 1.11938186E-06 5.19263738E-07 3.06897234E-06-9.74406882E-06
 4 43-7.90111928E-05 1.98097249E-04 1.87235624E-07 5.27344159E-07-1.21677431E-04
 4 44 1.27757705E-05-8.60150199E-07 2.92638908E-06-4.38907328E-05 6.84984653E-05
 4 45-1.10997345E-07 1.29236543E-06-1.60394829E-06-4.95335415E-07 5.40915919E-07
 4 46-1.79858007E-05 6.62291570E-06 1.61542896E-06-2.95289922E-06 2.03973444E-04
 4 47 3.48097687E-05-1.01682207E-04 1.09310102E-05 2.11773903E-03-7.56644783E-05
 4 48 5.10413046E-05-3.17259432E-04 3.47186966E-06-2.83032978E-06-6.41539884E-07
 4 49-3.05579683E-06 1.21171148E-06-2.20932089E-07-4.12707227E-06 3.03373299E-05
 4 50-3.95332306E-05-3.65279519E-04 2.52255988E-06-5.54780446E-05-1.57166019E-04
 4 51 1.12317750E-04 4.21770627E-06-2.96468813E-05-3.20548434E-05-6.97966103E-05
 4 52-3.77873768E-08 2.31192417E-07 7.92680281E-07-2.91744830E-06 5.90777533E-07
 4 53 2.61560583E-06-3.05514248E-06 1.19980377E-05-3.27155613E-06-7.28599330E-05
 4 54 9.37736935E-06-1.24173624E-05-4.86899481E-05-7.24761268E-04 2.75206956E-04
 4 55 1.43167408E-04-3.15089768E-05 3.71878642E-06-2.58918619E-06-1.12960023E-06
 4 56 4.69269357E-07 3.73719610E-07 2.36051186E-06-3.56195386E-06 2.68052577E-05
 4 57 9.44730178E-06-1.25146055E-04 4.66179000E-07-4.06676300E-06 2.40088440E-05
 4 58 2.17774392E-04-1.40936735E-06 1.33488501E-05 8.44960371E-06-1.40077492E-04
 4 59 1.79043540E-05 1.53164871E-05-1.30216700E-06 2.26881590E-07-1.16760662E-06
 4 60 2.04981312E-06 2.10802208E-06-2.05890188E-06 4.56367842E-07-6.03002570E-05
 4 61 1.21235163E-05-8.72449522E-06 1.80353608E-05 4.91268876E-04 1.63906786E-04
 4 62-1.91005878E-04 5.77694542E-05 1.42786013E-06-1.28485510E-08-1.41501158E-06
 4 63-3.72345015E-07-6.44299530E-07 2.39393838E-07 2.44683335E-06 1.88141684E-06
 4 64 4.62549986E-07-1.10022448E-07 1.27094017E-07 2.21129242E-06-1.42553598E-06
 4 65 2.13131987E-07-3.98726187E-07-9.23273213E-06 5.41307403E-06 1.02636267E-06
 4 66 5.24662272E-06 5.71596166E-05 7.29394651E-07-1.14877346E-05 5.03252273E-06
 4 67 5.55142665E-07-9.63070181E-08-4.58835647E-07-5.14544253E-07-6.74468943E-08
 4 68-1.12994858E-07-5.18266963E-07 3.41559203E-06-5.10411537E-05 4.27666685E-05
 4 69 8.16361110E-07-1.31712890E-05-4.56120428E-05 1.18981669E-04 1.52923639E-06
 4 70-1.47732229E-06 9.47158555E-08 3.29698732E-07 2.97031861E-06 2.13423452E-05
 4 71 6.92324717E-06 5.88295467E-06-5.91499107E-06 3.68758935E-05 9.77452982E-05
 4 72-7.17889925E-05-6.41972242E-05 3.31415669E-03-2.45266144E-03-1.10646601E-03
 4 73-1.22469249E-03-1.93290940E-05 3.67409424E-06 1.56549998E-05 7.97419563E-07
 4 74 4.01815409E-06 8.24213614E-06-5.79378444E-07 4.54896183E-05 3.66257277E-04
 4 75-2.24384749E-04-1.85225821E-06 1.29561051E-05 1.70279729E-04 1.69059168E-04
 4 76-2.41357518E-06-3.28071398E-05-2.57017945E-05-3.40293047E-06 4.04109234E-06
 4 77 8.90615347E-05-2.44581466E-04-3.19307461E-05 1.52493882E-05 1.47980819E-04
 4 78 4.85149627E-05-4.09436667E-05-5.39252620E-05-1.90172657E-02 1.50833957E-03
 4 79-4.93350128E-03 1.37114917E-03 1.36287412E-04-7.09963798E-05-6.52910327E-05
 4 80 9.95176102E-06-1.36461912E-05-1.12297263E-06 1.44877018E-06-1.64593742E-06
 4 81 1.40159165E-06 2.52142711E-06-6.19588510E-06 2.24166027E-05-8.34262510E-06
 4 82-7.10570542E-06 7.90302771E-06 5.98705565E-05 3.06066027E-04 1.75435787E-04
 4 83-1.49592402E-05 5.37730505E-03-8.25937633E-04 4.57115036E-03 4.12971249E-03
 4 84-9.76261266E-06-1.53573938E-07 9.91618660E-06 3.68230667E-06 3.56797714E-06
 4 85 3.89429745E-06 3.47813374E-07-2.64561914E-06-8.61347618E-07 1.88024502E-06
 4 86 2.71613125E-06 3.05825349E-05-2.03577481E-06-1.15255080E-05-8.69565389E-06
 4 87-3.91905641E-04 1.67173888E-04 8.57267155E-05-3.77042852E-06 1.87352055E-03
 4 88-4.60247823E-04-5.84358782E-04 2.02260196E-04-8.74705088E-07 1.80762551E-06
 4 89-9.32920424E-07 1.26084715E-06 3.21314414E-06-1.54659844E-06-1.40611778E-06
 4 90 1.83109944E-05-1.42006215E-04 1.00659647E-04-1.08977249E-07 4.40868562E-07
 4 91-4.19232641E-06-3.08334797E-07 1.50014613E-06-8.88636997E-06 2.17368228E-05
 4 92 4.18852822E-06-8.07874433E-06-4.13441654E-05-1.85347879E-04-9.71780977E-05
 4 93 1.96765180E-05-2.45954994E-03 1.82898535E-03 9.42587337E-04-2.24553102E-04
 4 94-4.34842763E-06 3.59579574E-06 7.52631891E-07-4.10251306E-06 1.55983403E-06
 4 95 2.48279728E-07-3.11681542E-08-8.93749340E-07 4.64780377E-07 1.61418055E-06
 4 96-3.41785803E-06 6.30597011E-07-8.39426612E-06-1.07395191E-05 1.66571756E-05
 4 97-3.09681802E-05 4.13818910E-05 6.49208064E-05-4.19548717E-05 5.63379881E-03
 4 98-1.72505536E-03-9.52431685E-04 3.40004457E-04-5.22511001E-08-1.34836416E-06
 4 99 1.40061526E-06 1.48276514E-06-5.23101964E-06-1.84177446E-06-6.16755637E-07
 4100-9.30749881E-07-4.08149404E-05 3.93667718E-04 1.26560626E-07-1.00284422E-06
 4101 6.87856137E-07 5.26202939E-07 7.06906894E-07 4.61944583E-06-5.21528220E-06
 4102-3.96939978E-06-3.12282124E-06-1.29060190E-05-4.45464390E-05-7.98417517E-06
 4103 1.47358552E-05-2.58314631E-03 1.09131008E-03 1.66974258E-04 2.03763094E-05
 4104-1.20647306E-06 2.86946359E-07 9.19526698E-07-9.45898673E-07 1.45950585E-06
 4105 4.52811709E-07 4.06824741E-06-2.88891043E-05 1.83121991E-04 2.16214564E-04
 4106-1.66765567E-06 1.81753997E-05-2.15843134E-05-4.69685909E-04 6.54828870E-08
 4107-4.55120718E-07 6.18646230E-07 1.34322679E-06 3.91102449E-07 2.23276358E-06
 4108-5.06737602E-06-7.50138702E-06-1.02337404E-06 1.35513198E-04-5.42196279E-05
 4109-1.43379390E-05 3.62217336E-05-7.19549073E-04 2.62316991E-05 3.27070897E-05
 4110 5.17753361E-05-3.82498214E-07-4.91666461E-07 8.74164675E-07 1.74527616E-06
 4111-1.63662974E-06 5.83775883E-08-5.12932097E-07 8.85513778E-07 2.81538525E-05
 4112 5.78877703E-05-1.25699178E-06 9.78488077E-06-4.34243774E-05 1.20394962E-04
 4113-9.22177845E-07 9.32073845E-07-5.09362537E-05-1.11901033E-04 2.58227187E-07
 4114-1.16212565E-06 2.71095052E-06-2.05554146E-06 2.03636277E-06 1.49262290E-05
 4115-1.34126261E-05 1.00375140E-05-9.19290595E-06-2.35044894E-04 1.32813515E-04
 4116 3.94834565E-05 3.65143023E-05-5.33246643E-04-3.07973585E-06 3.18191578E-04
 4117 1.38099469E-04-3.98243198E-07 5.69754553E-07-1.71511355E-07-2.04200515E-06
 4118 1.27468765E-06-1.62135280E-07-2.13962612E-06 1.29217278E-05 6.67093432E-04
 4119 1.95760798E-04-4.19751168E-07 9.44850156E-06 1.62974646E-04 8.21201842E-05
 4120 6.70731120E-07-1.44777225E-06 1.05119046E-04-1.47991167E-04 5.86197510E-08
 4121 1.63406560E-08 2.82951053E-06 6.96625732E-07 2.91153054E-08-3.61340733E-06
 4122-1.21803767E-05-1.95949667E-06 2.53282998E-06 1.43614896E-04-5.37786043E-05
 4123 5.37669034E-05 4.97719308E-05 5.62935458E-03-2.47575569E-04 1.20308894E-03
 4124 5.55689252E-04 1.81050395E-06 5.83539008E-07-2.39404295E-06-6.38213979E-06
 4125 3.47988347E-07-5.55198354E-07 7.37867960E-06-3.27841871E-05 1.22852129E-04
 4126 8.73540809E-05-2.67099809E-06 5.36978656E-06 2.94677590E-05 2.53792692E-04
 4127 1.99173373E-06-8.84694233E-06 7.81339309E-06 6.25263234E-05 2.73807330E-05
 4128 2.33186153E-05-1.52657427E-07 2.06227577E-06-2.87823007E-06-5.79735144E-07
 4129 1.16666187E-06-8.46718519E-06 9.25465667E-06 6.35966525E-05 8.87685169E-06
 4130 1.37456518E-06-1.53127487E-05-9.06001219E-05-2.78228159E-04-1.62091657E-04
 4131 1.12130097E-04-1.43064885E-06 2.78838793E-06-1.35773908E-06-2.18859916E-06
 4132 1.87881623E-06 1.73231300E-06 5.51464548E-01 4.71640962E-01 8.32138523E-04
 4133 1.39078605E-03-5.01346048E-04 5.76253270E-03-3.86363857E-04-5.50928212E-04
 4134 2.03381103E-04-1.43610501E-03 1.22935746E-04 3.77572119E-04-1.24360207E-04
 4135 5.40663608E-03 3.27669049E-06 5.22906205E-04-2.36038008E-04-1.32906133E-04
 4136 2.38161879E-05 1.09089945E-04 2.62265344E-05 6.07218181E-06 3.48788425E-05
 4137 1.97669394E-04-1.71411276E-05-1.12250472E-03 1.20396494E-03 1.02108602E-05
 4138-5.35067184E-05 2.86623258E-04-1.35813353E-03
 5  1 1.80173286E-05 7.22763397E-06-1.99099683E-06 3.17803576E-06 5.15719453E-06
 5  2 8.64464076E-05-3.90010721E-06-1.63663027E-05-2.02741649E-05-6.60926187E-04
 5  3-2.81128453E-04 8.58897811E-05 1.73223189E-04 2.12841812E-03 5.03606970E-04
 5  4-2.29072885E-04 1.28227475E-04 3.53625234E-06 1.66810220E-06-5.20435454E-06
 5  5 4.60488982E-06-4.60103639E-06-3.65574736E-06 6.22286388E-06 2.86046811E-05
 5  6-2.37543135E-04-1.96733400E-05-1.17210575E-06 4.28593734E-05-1.09245056E-04
 5  7-6.35403733E-07 1.57792058E-02 1.30157364E-02 8.17733580E-05-2.61272217E-05
 5  8 3.31938114E-07 2.36520818E-04 3.02529809E-04-2.22066886E-04-8.83812499E-05
 5  9 1.80768813E-03 4.68255136E-04-3.48645007E-04-1.02500911E-04-5.97109450E-03
 5 10-1.25142872E-03 4.81493940E-04-6.67345501E-04 8.43276978E-05-1.69860539E-05
 5 11-6.73416439E-05-1.14426799E-04-2.80997565E-05 6.28913048E-06 5.63263110E-01
 5 12 4.66339427E-01 7.33414045E-04 3.47943576E-05 9.30256820E-04 4.55363769E-03
 5 13-5.21374588E-04-6.70724319E-05-5.88272600E-04-5.33457734E-03 7.23752675E-04
 5 14 2.35666588E-04 4.72387006E-04-4.47856751E-03-4.01386678E-03 2.87954619E-03
 5 15 3.09851340E-03-2.55394287E-05 8.97158722E-05-6.41764435E-05 1.10149361E-05
 5 16-1.08759471E-04 2.86949322E-05 2.65547582E-03 2.14914055E-03 6.73322237E-06
 5 17 1.06373977E-04 3.29813855E-05 2.09140034E-04 1.52628685E-04 2.95629583E-04
 5 18 7.27312945E-05 8.67873942E-04 5.25866251E-05 8.02080736E-04 2.33284951E-04
 5 19 1.36563250E-02-3.10158150E-03 2.37837789E-03 1.77287583E-03-5.65048869E-05
 5 20 9.85298035E-05-4.20249166E-05 6.23632364E-05 1.95072887E-05 7.45499395E-05
 5 21-1.01740380E-05 6.40813219E-06 2.23190143E-04 2.57944141E-03-2.86085341E-05
 5 22-1.71374005E-05-1.40516677E-06 5.04479534E-06 2.46553031E-06-7.43007717E-05
 5 23-7.15261492E-06-7.06065488E-05 8.28728968E-06-1.28631650E-04-9.99004845E-05
 5 24 4.94618490E-04-7.06300775E-06-4.56833068E-05-1.50573731E-03-1.06090991E-03
 5 25-1.07929411E-03 2.38408526E-06-1.15271963E-05 9.14311108E-06-2.26000261E-06
 5 26-1.28027405E-06-1.25793121E-05-1.99214990E-05-1.54093511E-05 7.01875582E-06
 5 27-2.24819233E-06 2.75324903E-06 7.51834839E-06-5.08003214E-05 5.37823148E-06
 5 28-5.10586170E-06-4.06965339E-04-2.21931811E-04 5.66361076E-05 5.23076940E-05
 5 29-5.68866688E-03-1.52792521E-03-1.67112181E-05-2.52656100E-04-1.68336208E-05
 5 30 1.31316441E-05 3.70197672E-06-2.92963348E-06-9.83210194E-07 5.37950818E-06
 5 31-2.58120888E-07-9.18302850E-06 1.22825793E-05-2.16189640E-04-1.26165918E-05
 5 32-6.44607172E-06-8.09254102E-06-4.50009638E-06-3.34299168E-06-7.45136932E-05
 5 33 7.06400954E-06-8.05843521E-06-6.23494032E-06 2.58830522E-05-1.20004892E-05
 5 34 8.30449778E-05 8.10397877E-05-4.33522759E-03-9.64857980E-04-3.83379164E-04
 5 35-1.04071391E-03 5.28140401E-06 9.85379165E-07-6.26678318E-06 2.01834208E-05
 5 36 2.29237952E-05 6.30864807E-06 1.46022186E-06-7.15566401E-05-1.30057595E-04
 5 37-2.93412191E-04-3.49407996E-06 2.53205184E-05-5.16724200E-05-5.28412244E-04
 5 38 6.09016670E-06 7.92882117E-06 3.24431535E-07-7.02665339E-07 1.95700663E-07
 5 39-4.04032321E-05-3.60560607E-07 8.76109650E-06-2.07172060E-06 4.03480397E-04
 5 40 5.62096624E-05 1.68940276E-04 7.91967248E-05-1.45024287E-03-2.26085879E-05
 5 41-3.90122330E-04 1.78672182E-04-2.00744857E-06 5.50076898E-06-3.49332041E-06
 5 42 4.75284261E-06 3.13861087E-06 5.16563913E-06 7.30193428E-06-7.16706536E-05
 5 43 5.21693232E-05-1.20783905E-04 4.09847166E-06-4.26638518E-05 1.29231262E-05
 5 44 2.10569190E-04 1.02859629E-06-2.62111145E-05-6.57744539E-05-1.82503243E-04
 5 45-8.85872517E-06-8.41388692E-06-2.63753654E-06 4.99077163E-06-1.73780218E-07
 5 46 2.84371105E-05 7.79156728E-06-2.32164645E-05 1.48001041E-06-2.25069985E-04
 5 47 2.18475504E-06-8.41944549E-05 1.53195797E-04 1.22110036E-03-1.76410676E-04
 5 48 7.09131055E-05-1.47188968E-04 3.53645039E-06 3.11654086E-06-6.65299126E-06
 5 49 8.15983066E-06-4.93478788E-06 1.81675300E-05-1.53025186E-06 3.32283671E-05
 5 50-1.70723011E-04-3.71056065E-04-7.46321879E-06 5.22178595E-05-4.79201860E-05
 5 51 1.53441668E-04-8.27556180E-07 8.99078883E-06-6.47979489E-05-2.03267767E-05
 5 52 1.87734064E-03 1.49867994E-03-4.17646032E-05-4.06181573E-05 6.16936901E-05
 5 53 2.03680723E-04-1.87171586E-04-1.82541072E-04 2.97847047E-04 1.30038158E-03
 5 54-3.49733570E-04-2.89920758E-04 2.61315024E-04 5.32024117E-03 7.79261894E-04
 5 55-9.33567573E-04 6.21624827E-04-1.90619050E-05-2.88117191E-05 4.78736240E-05
 5 56 6.06505400E-05-8.73131900E-05-8.98502377E-05 4.66277312E-07-2.53944992E-05
 5 57-1.93476088E-04 1.26700421E-04-5.35537308E-07-4.98876437E-05-2.30465718E-04
 5 58 6.08061663E-04 2.50052039E-06-4.90455011E-05-2.09886528E-05-1.98943010E-03
 5 59-8.52824474E-05-1.47166525E-04-1.07037803E-04-2.93632838E-06-1.07176608E-04
 5 60 2.98063955E-04-3.67143499E-04-6.66326540E-06-4.12127430E-04 7.31060241E-04
 5 61-3.62867330E-04-2.32963610E-05-2.40831728E-04 3.98535065E-04 4.71332751E-04
 5 62-1.67198145E-04-3.16732484E-04 5.02550599E-05-1.16256197E-04 6.60011372E-05
 5 63 6.64728198E-06 2.01091968E-04 1.18068191E-05-4.04272980E-07-2.20891882E-06
 5 64 2.31472397E-07 4.15072953E-06 2.13589733E-06 1.23994977E-05-3.02694371E-05
 5 65-5.57190906E-06-5.52679640E-06-1.10087304E-04 3.38409379E-05 5.66639582E-05
 5 66 3.66806493E-05-4.66520475E-04-2.35026704E-04 2.14688012E-04-1.18807063E-05
 5 67 6.66781147E-07-2.09411655E-06 1.42733540E-06 5.37175733E-06 5.52000247E-06
 5 68 1.09153734E-05 1.79225206E-06-3.75861629E-05 3.63657379E-04 2.25927888E-04
 5 69 9.86125864E-06-8.14847196E-05-3.49710392E-04-1.84096840E-04 6.48256255E-07
 5 70-5.54697425E-07 5.75725356E-07 7.90225685E-07-1.61611417E-06 1.38023910E-05
 5 71-4.02170397E-06-3.73237545E-06 6.59045041E-06-1.61913591E-04 3.20617572E-05
 5 72 5.08225865E-05 3.48623097E-05-1.15873221E-03 4.25192884E-04 3.13375035E-04
 5 73 3.25404712E-04 6.74437624E-08 1.73647657E-06-1.80392033E-06-1.30552134E-06
 5 74-2.83598680E-06-1.19784281E-06 2.78137349E-06-9.40208304E-06-8.90146746E-05
 5 75-9.76972853E-05-4.11181309E-07 4.23972661E-06 6.62373331E-06 6.14527722E-05
 5 76 5.87562997E-07 9.68777428E-07-2.61730578E-06 1.10913060E-06-8.07676965E-07
 5 77-5.75400445E-06 1.18423464E-05-4.20814289E-06 2.67846099E-06 8.72906940E-05
 5 78-9.81106480E-05 5.90843737E-06-1.63609209E-06 5.02280434E-03 5.26751789E-04
 5 79 1.11028836E-03-8.19636466E-04-1.07557635E-06-1.27676691E-06 2.35234326E-06
 5 80 1.97766439E-06-5.61573028E-07 6.85127203E-07-9.80116240E-07-1.11812388E-06
 5 81 2.82025532E-07 9.71837391E-07-1.06833895E-06 7.27978557E-06-8.23645852E-07
 5 82-5.04297413E-06 7.83593653E-06-1.43634940E-04 1.24319196E-05-4.60926973E-05
 5 83-1.41897827E-04-1.87120364E-03-4.00635372E-04 1.12281952E-03-9.41440373E-04
 5 84 1.48026608E-07 1.97884519E-06-2.12687180E-06-2.60212706E-07 6.43795349E-07
 5 85 1.73137710E-06-6.71512668E-08 3.94220843E-08 7.50534249E-07-1.00910316E-06
 5 86 8.65887450E-07-3.99469601E-06-2.90399243E-06 4.58139021E-06-4.92147522E-06
 5 87 3.74125086E-05-3.39884573E-06 2.18597093E-05 9.15111244E-05-5.25197195E-05
 5 88-4.83532421E-07-8.47843722E-04 4.10753453E-04 9.28505557E-07 2.57214821E-07
 5 89-1.18572038E-06-1.79875512E-06 7.40366298E-07 4.27652949E-08 1.23060594E-07
 5 90 6.50485489E-06 5.10199252E-05 1.97792079E-04 3.46996456E-08-8.26404602E-07
 5 91 6.39331459E-07 1.29141782E-06-6.02122588E-08 1.67413365E-05-4.40812756E-06
 5 92-6.32038898E-06 1.10821332E-06-1.51632598E-04 7.29430457E-05 1.04815743E-04
 5 93-1.47318636E-05-1.34713217E-03 7.43681041E-04-6.43075201E-04-4.54643956E-04
 5 94-2.79664862E-07-2.01633673E-06 2.29600159E-06 2.94432059E-06-1.79836461E-07
 5 95 1.14978105E-06-5.73769141E-08-1.24371161E-07 6.58504874E-07-9.73624400E-07
 5 96-2.32304115E-07-4.20544484E-07-2.27029294E-06 5.32471063E-06 5.58468735E-07
 5 97 1.47043646E-05 1.26714165E-05-2.31355282E-05-3.86946332E-05-5.19761954E-04
 5 98 2.66922109E-04 2.85792988E-04-9.34422631E-05-1.24615939E-07 7.02913207E-07
 5 99-5.78297269E-07-1.02366890E-06-7.40657771E-07-1.40458839E-06 1.60917830E-07
 5100 4.03352471E-06 4.97729377E-05-8.58646432E-05 1.86055869E-08 4.74651297E-08
 5101 4.44994132E-08-8.91953981E-08 1.07726723E-07 1.48267807E-06 9.23110667E-07
 5102-4.30636891E-07-5.08751938E-08-9.64348038E-05 6.47886148E-05-1.45492587E-05
 5103 1.19716486E-05-9.26747995E-04 1.72852210E-04-2.83416434E-04 2.15034411E-04
 5104-1.07065398E-06 4.56687921E-07 6.13966056E-07-5.29158468E-08-4.40714019E-07
 5105 2.05164127E-07-6.82674347E-07 8.17186768E-06-7.13593542E-05-2.45591414E-04
 5106 9.64909737E-07-6.08319511E-06-6.24156791E-06-3.09625914E-05-2.48892566E-08
 5107 1.55001693E-07-5.36390811E-07-4.87799153E-09 6.89585829E-08-2.47507084E-06
 5108 2.91292936E-06 5.14255959E-07-2.85358382E-07-3.94948915E-05-2.12655692E-06
 5109 1.37284395E-05-4.14117935E-06 2.46223996E-04-1.07277073E-04-8.71578698E-05
 5110-5.67544464E-05 8.81754445E-07-3.21958423E-07-5.59796022E-07 7.40029991E-07
 5111-2.80311147E-07 3.42691971E-07 1.56021629E-07-1.47615890E-07-3.01177751E-05
 5112-9.31364291E-05-9.55941024E-07 6.77099992E-06-8.86379865E-06 1.91282458E-05
 5113 1.27400412E-06-8.40663645E-06 2.13348849E-05 1.09699240E-04 2.61348141E-07
 5114 3.57425592E-06-4.37179342E-06 7.71552729E-07 1.07646503E-06-3.73168778E-05
 5115 2.36873600E-05-1.77752863E-06-4.92549501E-06 3.13933949E-04-1.70171114E-04
 5116-3.81137562E-05 2.64838256E-05 3.02461594E-03 1.79440276E-04-5.25022908E-04
 5117 5.67560197E-04 8.53751626E-07-9.22792377E-07 6.90407510E-08-2.96350024E-07
 5118 3.90616819E-07 6.38504482E-07-4.21147946E-06 3.66984768E-05-8.77056955E-04
 5119-1.84401350E-03 2.14094086E-06-2.58928861E-05-6.24078213E-06 5.20515560E-04
 5120 9.51636906E-07-1.54747061E-05-6.96431465E-05-5.73954631E-05 1.41862672E-07
 5121-6.05444294E-07 5.17441693E-07 3.12452496E-07-8.46601798E-09 8.91660025E-06
 5122-2.46886173E-06-1.06862758E-06 4.78339350E-07-8.55552605E-05 1.42407293E-05
 5123-4.30204995E-05-1.62210337E-05 1.12058362E-04 5.04257538E-05-3.04372048E-04
 5124 1.34162247E-04-2.53089087E-07-1.09150837E-06 1.34459745E-06 1.74998795E-07
 5125 8.99557452E-07-9.78248842E-07 1.58082180E-07 2.91336924E-06-2.04275913E-05
 5126-2.83257502E-04 5.91842445E-09 1.93619303E-07 3.49283778E-06-1.49589168E-04
 5127 3.02437387E-07 1.06886615E-07 5.28557115E-05 4.52026945E-05-3.47967686E-08
 5128 1.16929001E-07 1.57652196E-06 8.58327214E-07-5.59517622E-07-2.45926253E-06
 5129-6.40682197E-06-3.89711221E-06 1.31601458E-06 7.74888247E-06 2.36547658E-05
 5130 2.03025835E-05 9.01990128E-07-4.05204623E-04-2.59842849E-04-1.65977725E-06
 5131 2.02465211E-05-6.44586063E-07 2.85607546E-07 3.58978517E-07-4.90301707E-07
 5132 1.01438753E-06 3.11989788E-07 3.74120700E-08 1.33075309E-06-2.01947949E-06
 5133 2.95500949E-07 3.21324655E-07-1.62722975E-05 8.50965134E-06 9.28201470E-07
 5134-9.78654146E-07 9.72037849E-05-6.85774272E-05 3.17729022E-05-9.29626259E-06
 5135-6.97865562E-04-1.29734101E-04-1.38717541E-04 9.93260852E-05-9.96954095E-08
 5136 1.41363829E-06-1.31394288E-06-2.04689125E-06 5.95528217E-07-9.14980816E-07
 5137 1.23679895E-05-7.93816344E-05-1.92291994E-04 1.33027945E-03-9.54165516E-07
 5138-3.55247683E-06-1.07643924E-04 4.59732727E-04
 6  1 3.39074010E-09 1.44336833E-07-2.75697208E-07-2.12596053E-07 7.13460241E-08
 6  2-9.25270980E-07 9.36173771E-07 9.52339897E-07-5.72595503E-07-3.04088078E-06
 6  3 9.53302776E-06-1.74546718E-05 6.12310632E-06-1.13689476E-05 5.31431129E-06
 6  4 1.91282233E-04-6.22021840E-05 3.51579672E-07-7.40386728E-07 3.88807055E-07
 6  5-5.63095428E-07 3.76426206E-08 4.11644885E-07-6.66887057E-07 1.60711788E-06
 6  6-7.49592034E-06 3.78762530E-05-6.16231758E-07 6.35733252E-06-3.40425794E-05
 6  7-2.12277485E-05-2.72690742E-06-2.34320280E-06-7.22818817E-07 1.45713281E-07
 6  8 1.14118022E-07-1.05942284E-06 3.72581890E-06-9.22148899E-07 1.79644208E-07
 6  9 2.43298067E-05-3.95966162E-06 1.83691857E-05-6.76466673E-06 1.89506943E-03
 6 10 6.61697378E-04-2.11298869E-04-5.12562373E-05 2.26136874E-07-3.67146500E-07
 6 11 1.41009626E-07 5.65291987E-07-9.03186073E-07-2.05512093E-07-9.70237242E-07
 6 12-3.39161077E-07-8.50450137E-07 1.29826209E-06 7.24544756E-07-8.78057143E-06
 6 13 1.40698960E-06-3.54089943E-06-4.88746096E-06 9.94901991E-05 6.18414615E-05
 6 14-7.44608550E-05 4.96192082E-05 6.54121651E-03 8.88266548E-04-1.65388559E-03
 6 15-1.31461530E-03 1.82889975E-06 1.53163163E-06-3.36053138E-06-1.67724799E-06
 6 16 3.10397353E-06-2.76177040E-06-6.50616207E-07-7.09083470E-07-2.18061330E-06
 6 17-2.20388224E-07 1.28636596E-06 1.61078565E-06 1.08205061E-05 1.40303244E-06
 6 18-6.94409162E-06 4.02359658E-05-1.12206983E-04-3.72768769E-05 3.13451807E-05
 6 19-5.93566372E-03-1.67596107E-03-1.26777979E-03-1.74462418E-03 2.23309087E-06
 6 20-2.45744065E-06 2.24349782E-07-1.28085615E-06 9.91541378E-07-2.20698488E-06
 6 21 2.34536959E-07 7.97640908E-06 3.28388651E-04-3.73054142E-04-2.14516453E-07
 6 22 1.09416248E-06 1.76275250E-06-3.52229587E-07 3.53238229E-07-1.60658403E-05
 6 23-1.06045808E-05 1.21913858E-06-2.24868379E-06 7.27078342E-05 8.85911332E-05
 6 24 1.22715037E-05 5.74202492E-05 2.04224197E-03 3.43000819E-04-7.44251552E-04
 6 25-1.00531175E-03 6.19632028E-07-2.09208534E-06 1.47245332E-06 1.87036465E-06
 6 26 4.92050490E-07-4.61346507E-07-2.57555678E-09 8.80588872E-08-2.28670593E-07
 6 27 1.86547492E-07 2.13700705E-07-8.80104421E-08 2.25455939E-06-6.33802539E-07
 6 28-1.32155442E-06 6.70899551E-05-2.75001878E-06-2.88909262E-05-1.84680523E-06
 6 29 1.66573006E-03 2.62407027E-04 4.56949587E-05 5.76675561E-05-1.55241765E-06
 6 30 1.76213539E-06-2.09717738E-07-3.58446583E-07-4.77941669E-07-1.61326213E-07
 6 31 7.99760465E-08-4.75612809E-06-7.82591118E-05 2.96961737E-05 1.30837642E-07
 6 32-5.74941707E-08-4.57045718E-07-9.36779220E-09-1.05899758E-06 1.36912672E-06
 6 33 1.25470955E-06 2.96707811E-07 5.02309987E-06-7.51961214E-06-1.84096531E-05
 6 34 8.47749261E-06-5.24577092E-05-2.92661868E-03-4.15899488E-04 6.04733393E-05
 6 35-5.63889081E-04-7.07907124E-07 1.61470471E-06-9.06797582E-07-6.73745589E-07
 6 36-6.40372805E-07-6.92662017E-07 7.84352266E-07-7.36033704E-06-3.83553254E-05
 6 37-8.47110351E-05-6.71187120E-07 4.35193052E-06-3.59119047E-05-1.26722278E-04
 6 38-1.64768912E-07 7.48319719E-07 2.29820648E-06 5.08447830E-07 5.08327566E-08
 6 39-7.69569270E-06-9.89884368E-06-2.76908565E-06-4.35419448E-07 2.47613576E-05
 6 40 3.04545559E-05 2.84981215E-05-1.78847182E-05-1.61611555E-03 1.18824243E-04
 6 41-4.76619244E-04 1.12062246E-04 4.57308256E-07 8.03500594E-07-1.26080885E-06
 6 42-1.34062499E-06 9.42447912E-07-9.57325052E-09-7.26378944E-07 1.39584509E-06
 6 43 2.36638716E-05-4.30625841E-04 9.27204378E-07-8.28862119E-06 3.29828595E-07
 6 44 1.64871187E-04-1.13562355E-06 8.70374603E-06 1.09878424E-05 4.45081816E-06
 6 45 1.42899592E-07 1.36909071E-07-1.12467250E-06-2.25255683E-07-1.14907357E-06
 6 46 2.00048694E-07 5.76913003E-06-6.77889790E-07 6.45093756E-06-3.32578042E-05
 6 47-8.56418814E-06 1.59248743E-05-2.06591769E-05 6.06725224E-04-2.01220802E-04
 6 48 7.12821247E-05-1.61907219E-04 9.96705794E-07-2.63629087E-07-7.33076708E-07
 6 49 1.01833460E-06 7.06345065E-08-3.11279577E-06-2.72214534E-06 1.54690309E-05
 6 50 1.13761682E-04-5.75226301E-05 9.68783380E-07-2.52773206E-06 1.30273676E-04
 6 51 2.38437972E-04-1.29652301E-06 7.73653808E-06 3.27875003E-05-7.76893829E-06
 6 52-2.76211826E-06-9.43740240E-07 1.15065865E-07-1.14933727E-06-2.86328157E-06
 6 53-1.53225950E-05-4.40391519E-06 7.18799093E-06 1.13991327E-05 1.04035781E-04
 6 54 4.36008102E-05-5.48140657E-05-7.25660232E-05-2.04851854E-03 3.59674666E-04
 6 55 1.58892577E-04-4.65095824E-04 3.33921292E-06-3.53022838E-06 1.91015462E-07
 6 56-1.46353038E-06 8.22869867E-07 9.09612565E-07-1.25730611E-06 8.71714497E-06
 6 57-1.75433321E-06 1.46437355E-04 3.76697711E-06-2.92556812E-05-7.93965726E-05
 6 58-7.10020242E-05 9.45532880E-07-4.94709060E-06-2.97823042E-04-1.62046776E-04
 6 59-3.72538334E-08-4.95090737E-07-2.33996554E-06 2.38319116E-06 8.36866245E-07
 6 60 4.81592432E-06 1.05577483E-05-1.07087150E-05-4.16999221E-06-1.07996385E-05
 6 61-2.97755722E-05 3.92023394E-05 2.45079810E-05-3.75332613E-04-1.04526181E-05
 6 62-3.91808832E-06 3.51697473E-05 8.77212419E-08-9.17193741E-07 8.29472499E-07
 6 63 2.71940238E-06-7.33308811E-07-1.23386092E-06-4.35488171E-09-4.58269904E-08
 6 64-5.29619151E-07 3.62842015E-07 4.99914642E-07 1.66647396E-07 2.39699908E-06
 6 65-1.67111797E-06-2.06221692E-06 7.07195063E-06-2.16971292E-06 4.26371591E-06
 6 66 1.25040435E-05-2.55861944E-04-1.82238108E-05 3.79924752E-05-5.86022438E-07
 6 67 9.86025584E-08 1.55915373E-07-2.54517931E-07-1.35353443E-07 2.19233747E-07
 6 68-4.28659736E-07 3.92234350E-06-1.70474892E-05 9.17777256E-05-3.68965350E-05
 6 69-4.23146076E-07-1.62690730E-06-1.54066701E-04 7.86188091E-05-1.14924790E-04
 6 70-8.46704430E-05 4.35904696E-06 6.46071853E-07-4.74417059E-07-9.78890732E-05
 6 71-1.15118144E-05 1.38135981E-05 1.14160920E-05 5.37426952E-04 1.43139520E-05
 6 72-6.24292034E-05-2.60504168E-04-1.29422164E-03 9.03154914E-05-1.82792480E-04
 6 73 2.36605313E-04 6.92999083E-06-3.39543802E-06-3.53455281E-06-9.59377308E-06
 6 74-2.70591897E-06-8.15538005E-06-6.13814384E-06-2.66793613E-05 1.98158309E-04
 6 75 8.17584815E-05 2.03067956E-06-3.89764948E-05 9.41818138E-05-2.07474402E-04
 6 76-3.86586102E-02-3.19575844E-02 4.49872289E-05-1.70637402E-05 8.73348669E-05
 6 77-4.27197675E-04-1.40888074E-04-7.58909008E-05 3.36656005E-04-1.46176349E-03
 6 78-2.30265157E-04-1.21288548E-04 6.35626260E-04 7.60560333E-04 5.29426863E-06
 6 79 1.09762464E-03 1.54387387E-04 8.10165359E-05 4.23401469E-05-1.23356683E-04
 6 80-5.65180428E-06 4.47566085E-05 6.16190462E-05-5.62152746E-01-4.65416445E-01
 6 81 7.31069671E-04-5.41559615E-04 5.34810716E-04-4.52389173E-03-4.87789576E-04
 6 82 3.23919924E-04-4.07662486E-04 5.09706607E-03 5.08861876E-04-2.08529738E-04
 6 83 7.35968835E-04-2.53988722E-03-2.40914520E-03-5.83651713E-03-2.60697051E-03
 6 84 1.15977986E-05 7.73521390E-06-1.93330125E-05-8.36763005E-05 7.46918588E-05
 6 85-4.79294222E-05-3.03797556E-03-2.46492401E-03 8.76595732E-05 4.94326729E-05
 6 86-2.37865765E-05-1.99900963E-04 3.24383302E-04 1.82299738E-04 8.43463065E-05
 6 87-9.32539602E-04 5.10437965E-04 2.52712610E-04-3.23147042E-04 1.58652380E-03
 6 88-1.22694255E-03-8.35998401E-04-1.17144226E-03-1.06450733E-04 2.95462594E-05
 6 89 7.69044739E-05-9.78605102E-05-4.55207739E-06-4.72270593E-06 1.29245267E-05
 6 90-5.02209698E-05-1.57949461E-05-6.14350079E-04 3.09828630E-05 1.96460284E-05
 6 91 4.96593462E-06 7.83368735E-07-2.34655503E-06 6.63935657E-05-4.56611345E-05
 6 92-5.00028797E-05 3.35558893E-06 1.79119983E-04 3.99048614E-04 2.71731015E-04
 6 93-1.68807075E-04 2.77526670E-03-2.17919560E-03-9.20072101E-04 1.06259069E-04
 6 94 1.35565540E-05-8.62069037E-06-4.93586359E-06 1.16671414E-05-4.06753386E-06
 6 95-3.49488876E-06 2.33372161E-05 1.88156738E-05 3.53844466E-07-3.50425634E-06
 6 96 7.55517499E-06-1.45215957E-05-4.00972208E-06 6.49929376E-06-5.06986120E-05
 6 97 3.43768598E-04-9.84043115E-05-1.05777861E-04-1.96662276E-04-6.99388961E-04
 6 98-3.12858281E-04 4.99325566E-05 1.88320881E-04-1.00706601E-05-3.92089902E-06
 6 99 1.39915591E-05-4.80029723E-06 1.03077104E-05 7.11241422E-06-8.93718315E-07
 6100 2.42494349E-05 8.85603714E-05 1.60931128E-05 1.61692752E-05 8.29455330E-06
 6101-6.30008284E-06 4.96109723E-07-2.24551793E-06 8.66621542E-05-1.43417697E-05
 6102-5.95852728E-06-1.07134771E-05-4.16451963E-05 1.45900185E-04 3.36148553E-05
 6103-4.79673424E-06 3.27037373E-03-6.69811026E-04 6.17615224E-04-3.14888216E-04
 6104-1.32203770E-05 7.15272940E-06 6.06764764E-06-2.57310747E-06-2.64049226E-05
 6105 3.08930133E-06-3.12781646E-06 8.18853017E-05 3.24428922E-05 2.20755909E-04
 6106 3.00928530E-06-3.09110763E-05-7.82405959E-05 2.48362789E-04-7.27123487E-06
 6107-9.04995938E-06-4.30255484E-07-6.48786401E-07 4.63906837E-08 4.57815453E-05
 6108 5.89251298E-06 7.82004256E-06-5.65512373E-07-5.11602345E-04 2.13892658E-04
 6109 1.27083342E-04-1.95499992E-05 2.44467493E-03-3.58740678E-04-5.11035734E-04
 6110 1.48585141E-04-5.64994420E-06 1.00585626E-06 4.64408794E-06-7.51665998E-06
 6111-1.15307868E-06 1.92213021E-06-7.79607256E-06 7.29779725E-05-1.13518127E-04
 6112 2.20923338E-04-2.95739758E-06 3.88106430E-05-6.04211750E-05-1.16026766E-04
 6113-1.38298308E-06 2.98813505E-05-1.41596602E-05 1.10850557E-04 1.06120840E-05
 6114 8.84030067E-06 2.43813970E-06 3.42760200E-06-5.90385863E-06-1.51018339E-05
 6115-1.23280770E-05-1.82418527E-05 2.28392611E-05 1.64110400E-04 7.78182518E-05
 6116-1.61912295E-04-4.39018620E-05-1.28860554E-03-2.80291085E-04 1.04970657E-04
 6117-5.45685422E-04-1.39518807E-05 1.54636686E-05-1.51178792E-06-8.24949980E-06
 6118-4.12877166E-07-1.07889825E-05 2.76449970E-06-3.55101482E-05 3.03911749E-04
 6119 1.84490776E-04 4.77885418E-06-3.57844383E-05-8.65645846E-05-5.99883938E-04
 6120 1.32428794E-06-3.88566715E-06 7.30004559E-05 2.93766879E-04-2.19779490E-03
 6121-1.76096021E-03 2.74758163E-06-7.78665253E-05-4.30553725E-05-2.24672329E-04
 6122 3.66640259E-05-3.45329596E-04-1.85451394E-04-1.18985939E-03-1.12326967E-04
 6123-3.79397702E-04-3.38261170E-04-6.81501409E-03 5.55827594E-04-1.06672988E-03
 6124-3.37897150E-04 7.11549691E-05-9.30909323E-05 2.19359631E-05 1.47931124E-05
 6125-1.94666848E-06-1.11933101E-04-3.60983024E-06 4.13834139E-05-7.50420696E-05
 6126 4.67680071E-04 2.39190136E-07 5.39233656E-05 1.77223170E-04-3.99333334E-04
 6127-4.78641452E-06 4.36619948E-05 6.45405947E-05 2.57031546E-04 8.49547325E-05
 6128 1.44829010E-04-1.05844658E-04 6.82136094E-05-8.49591724E-05-2.82468747E-04
 6129-3.80322228E-04 2.69044902E-04-2.85615090E-04-7.78075215E-04-2.50441863E-04
 6130 9.53409093E-05-2.42645809E-04 4.92110722E-04 1.11000570E-04 3.35314197E-04
 6131 7.48053701E-05-5.40718172E-05 4.37140171E-05 1.03578001E-05 1.25265614E-04
 6132-1.49236132E-04 9.97003595E-05 3.26648601E-06 6.95253719E-06 4.44458556E-07
 6133-2.16667194E-06-2.70048572E-06-2.04125133E-05-4.57526374E-05 8.15467024E-06
 6134-2.44354410E-05 9.29243402E-05 8.55541871E-05-2.67245099E-05-7.53126990E-06
 6135-8.06130252E-04-9.08930616E-05-2.64223946E-04 1.26167902E-06-2.16471751E-05
 6136 1.29903344E-05 8.65684076E-06-3.36619423E-06-1.87425476E-06-3.85528498E-07
 6137 3.27124553E-06-2.11797789E-05 1.08612271E-03 4.14958041E-04-2.01461201E-05
 6138 6.28798149E-05 2.94283571E-04 4.24890034E-04
 7  1-2.29801473E-03-1.84893414E-03-7.54503296E-05-5.12041739E-05 3.50278464E-05
 7  2-2.07247694E-04-2.75814925E-04-2.29366432E-04 8.95906058E-05-1.20090503E-03
 7  3-4.26553986E-04-2.22653624E-04 6.90124252E-05-4.31158890E-03-3.78266914E-04
 7  4 1.11517395E-03 6.17658866E-04-6.81213242E-05 8.32817182E-06 5.97931524E-05
 7  5-1.22729407E-04 3.11925679E-05 2.11099346E-05-7.07958260E-06 1.10928853E-04
 7  6 4.64085129E-04-2.25492316E-04-2.46413196E-06 5.06079438E-05 2.24789827E-04
 7  7 7.14127147E-06-5.63298120E-01-4.66359316E-01-3.71350736E-04-5.53820035E-04
 7  8-7.25248558E-04-4.31912282E-03 2.75506956E-04 3.96100832E-04 6.10672765E-04
 7  9 4.29153238E-03 1.65119284E-04-1.14016797E-03-2.38052279E-04 7.92875228E-03
 7 10 1.09919994E-03-8.21050533E-04-1.04157871E-03 8.83674561E-07 6.25520710E-05
 7 11-6.34357455E-05 2.47234876E-05-3.60966100E-05 2.28647113E-04 1.58604113E-02
 7 12 1.31867021E-02 9.10239405E-05-3.88149204E-05 8.30072313E-06-4.57315874E-05
 7 13 3.03545776E-04-2.20669272E-04-1.33280478E-04-1.49208288E-03 5.94476148E-04
 7 14-1.30572608E-04-3.73072176E-04-1.11556535E-02 4.16864983E-03 1.82349543E-03
 7 15-2.11760752E-03-8.44704422E-05 2.32078015E-05 6.12626407E-05 1.35932461E-04
 7 16 6.51188573E-05-6.76466789E-05 1.32624806E-04 1.11949557E-04 5.56259712E-06
 7 17 7.56505959E-06 1.38625664E-06-3.32706767E-05-3.45880938E-05 1.64093249E-05
 7 18 2.70979037E-06 6.85885587E-04 1.14856466E-04 2.97136740E-04-1.81930176E-05
 7 19-2.95076054E-03 2.70052666E-03 1.69325305E-03 5.52340427E-04 5.48602201E-06
 7 20-7.23746612E-06 1.75144411E-06-2.87105836E-06 1.28720900E-05-2.56923271E-06
 7 21 3.55982559E-06-4.92834283E-05-1.19452377E-04-3.80998873E-04 1.20100721E-05
 7 22 1.58249737E-05 1.95461719E-06 4.28912549E-06 1.74249610E-06-6.93690806E-05
 7 23-1.19383716E-05-3.80636447E-05-7.00760512E-06 2.31506360E-04-8.64595121E-05
 7 24 5.12902379E-04-2.36825397E-04 5.87760147E-03-1.23818711E-03 1.38919573E-03
 7 25-3.20958569E-03-8.67235154E-06 1.29699208E-05-4.29756931E-06-3.00068590E-06
 7 26 3.80373784E-06-8.03217002E-06 2.57879399E-05 2.07532918E-05-5.99581830E-07
 7 27 4.07519627E-06 5.31859519E-06 1.91029178E-05 2.10206335E-05 1.15862732E-05
 7 28-2.92551376E-05 2.85563901E-04-2.40251928E-04 1.07936981E-04 6.30004421E-06
 7 29-6.00967694E-03-2.22341426E-03 9.96332500E-04 1.15216595E-03-5.53636593E-06
 7 30-8.18546531E-06 1.37218312E-05-2.61871282E-06-5.13888887E-06-1.08588759E-05
 7 31 7.64002441E-06-7.55255809E-05-7.69071996E-05-3.54331962E-04 3.29543029E-05
 7 32 2.11039314E-05 3.48709134E-06-1.24715770E-06 1.97318649E-06 8.30646621E-05
 7 33-1.01449092E-05 2.47323804E-05 1.94378765E-05-9.93626200E-05-2.71496207E-05
 7 34-1.02633628E-04-1.82751376E-04 9.11697363E-03 8.76294429E-04 4.77823874E-04
 7 35 2.14905187E-03 6.31213535E-06 6.27854100E-06-1.25906764E-05-1.41358190E-06
 7 36-9.21968999E-06-5.15815709E-06-2.68144812E-07 6.95271592E-05-1.18786859E-04
 7 37-4.82715133E-05 3.25995380E-06 4.68193067E-07-2.73355454E-04 8.99708568E-04
 7 38-1.99404426E-07-4.91734437E-08-1.01747305E-06-9.67692628E-07-3.24279634E-06
 7 39 1.56960778E-06 4.54933816E-06 6.54633250E-06 1.43801186E-05 1.92467692E-04
 7 40 2.85469705E-06 5.93641692E-05 2.12048755E-05-5.33253583E-05 1.84492436E-05
 7 41-2.29438003E-04-1.46891212E-04 2.28702170E-06-4.09525937E-06 1.80823767E-06
 7 42 1.18830800E-06-1.15849023E-06 3.27917790E-06-3.83609235E-07-7.07011025E-06
 7 43-5.18576602E-05-5.48520998E-05-1.55421703E-06 7.04048839E-06-1.86746273E-04
 7 44-4.98327513E-04-2.03315944E-06-7.65310229E-08-4.16935311E-05 1.28814536E-04
 7 45 4.84736277E-07 7.39952503E-06-2.34054875E-07 3.81122461E-06-3.10816154E-06
 7 46-7.23170485E-05 3.91892552E-06-2.35569163E-05 2.59184619E-05 2.17946235E-04
 7 47-4.27934884E-05 4.32148238E-05-2.39668528E-04 4.84958694E-03-3.52208106E-05
 7 48 1.15949427E-05-1.51362770E-03-9.40063591E-06 4.56908403E-06 4.83155188E-06
 7 49 1.12558642E-06 2.80294136E-06-5.50137895E-06-7.04308609E-06 2.94787572E-05
 7 50 2.55564018E-04 5.71322689E-04-2.93250457E-07-4.62653162E-06-1.01956810E-04
 7 51 2.36963863E-04 2.10895090E-07-1.12834433E-05-1.87073074E-05 1.82027393E-04
 7 52 9.85289770E-05 7.78183252E-05-4.33235900E-06-4.16604123E-06 7.49314129E-06
 7 53 4.69859778E-05-2.11591235E-05 9.02832190E-06 1.82399236E-06-3.95032686E-06
 7 54 5.48999666E-05-8.90261451E-06 6.97524993E-05-3.87600718E-03 4.07145871E-04
 7 55 5.46837721E-04-6.04647322E-04-4.06498406E-06 6.16946932E-06-2.10448526E-06
 7 56-7.46333728E-07 9.99488796E-06 1.05192807E-05-3.94855011E-06 2.66771843E-05
 7 57 6.34354314E-05-2.70652641E-04-9.51531852E-06 7.60568661E-05 2.74622152E-04
 7 58 3.27160195E-05 4.73697916E-08-6.21196790E-06 6.25111701E-05 1.50112385E-04
 7 59-4.14729654E-06-3.58850135E-06-7.24126185E-07-8.32552468E-06-1.61447642E-05
 7 60-2.25206459E-05-6.85391454E-06 8.50811866E-06-6.39624805E-06 2.95062865E-04
 7 61-1.19234110E-04-7.18284300E-05-7.90262565E-05 9.51228076E-04-7.42952927E-05
 7 62 1.56244388E-04 1.07506624E-04 5.34883425E-06 2.00231273E-08-5.36885738E-06
 7 63 2.64618779E-06 2.37559555E-06-3.37787487E-06 7.12175605E-05 1.22460459E-04
 7 64 2.23526691E-05 8.14214241E-05 7.15082393E-05-2.20677710E-04 1.14472784E-04
 7 65 3.65046212E-04 3.64947753E-04-7.54339042E-04-7.82640005E-06 3.25592920E-04
 7 66 1.02789130E-04 6.59518364E-04 2.10112295E-06-3.74459697E-04 4.59055356E-05
 7 67 9.95002288E-05-7.51100539E-05-2.43901748E-05-5.32126269E-05-4.88965686E-05
 7 68-1.89811628E-04 2.37296893E-05 8.42069675E-05-9.41359225E-05 1.10597452E-04
 7 69-3.05706513E-04-2.83826998E-04-5.26914653E-04-6.36552128E-04 8.99038882E-08
 7 70-7.61616801E-08 7.54992727E-08-2.18179047E-07-4.61665744E-07 1.34305723E-06
 7 71-2.75572006E-07 5.94261469E-07 1.98340422E-06-7.46709644E-06 1.49233375E-06
 7 72-3.14664302E-06-1.79078930E-05 3.35489264E-03-7.71209120E-05-1.36706823E-04
 7 73-7.65114521E-04-1.22412739E-07-5.41665839E-08 1.76579323E-07 5.75763417E-07
 7 74 3.22920231E-07 2.30430098E-07-4.31887341E-07 4.49869676E-06-2.59141853E-05
 7 75 1.15340272E-04-6.36820245E-07 5.73626723E-06-2.59390671E-05 1.08699926E-04
 7 76-2.07848871E-06-2.18168659E-06 9.12342793E-07 2.47395445E-07 1.53771119E-08
 7 77 4.18990243E-06-6.11761944E-06-4.79783146E-07-1.36921988E-07-4.36773977E-05
 7 78 2.93118855E-05-7.56342650E-06-9.35884805E-06-2.56245482E-03-4.07284328E-04
 7 79-7.73265377E-04-8.29811481E-05-3.07859024E-07-2.59004045E-07 5.66863069E-07
 7 80 4.46881516E-07 2.19888925E-07 2.05378303E-07 2.85716807E-06 2.27676876E-06
 7 81 1.77177394E-07 4.40068885E-08 3.87198802E-07 8.01088592E-07-1.99949554E-06
 7 82-1.59035557E-07-1.48833393E-06 3.79727678E-06 3.02817676E-05 8.10971435E-06
 7 83 8.18625944E-07 6.29131693E-04 1.91959994E-04 3.49525608E-04 5.61516930E-04
 7 84-5.77589646E-07-4.68368272E-10 5.78058015E-07 1.35308174E-06 8.78339838E-08
 7 85-3.34250208E-07 9.00545167E-08-2.41140736E-07 1.44857998E-07-2.85802015E-07
 7 86 8.91394701E-08 4.03371642E-06-6.12770493E-07 1.44222821E-06 6.31880462E-08
 7 87-2.66209166E-05 2.37087884E-05-3.56832364E-06 4.75175358E-06-1.25541069E-03
 7 88-1.85088469E-05 2.72468279E-04-2.77721935E-04-2.92914439E-07-2.46614499E-08
 7 89 3.17575889E-07-4.14694107E-07 3.32883706E-07-5.19014049E-07 9.68776935E-08
 7 90 1.11354076E-06 3.10308032E-06 1.17127016E-05-5.57798590E-08-2.45937433E-08
 7 91 5.48788756E-08 3.50984656E-07 5.57663833E-08-8.40002182E-07-6.98398967E-07
 7 92-1.87075104E-06-6.47151968E-08 2.23556041E-05-1.09714964E-05 1.69306655E-06
 7 93-2.67347099E-06 1.51618419E-03-1.28519020E-04-3.20050363E-04 4.43084441E-04
 7 94-5.91351590E-08 1.77708635E-07-1.18573476E-07-2.22404698E-07-1.78721741E-08
 7 95 1.96211920E-08-1.20191946E-08-5.87804694E-08 3.79809750E-07-6.95370844E-08
 7 96 2.02971566E-08 1.24058251E-07-1.70202604E-06 2.88729675E-07-3.22739923E-07
 7 97 4.91428078E-06 1.49692034E-05-1.14961826E-06 2.82634852E-06-3.17841820E-03
 7 98 3.52860387E-04 1.99752105E-04 5.23826509E-04-3.80982485E-07 7.95188291E-08
 7 99 3.01463656E-07-4.81407468E-08-3.88755758E-07 3.70329593E-07 4.53229659E-07
 7100-4.10728947E-06 2.07776466E-05-7.45970620E-05 3.27236820E-08-1.72565006E-07
 7101 1.03043002E-07-1.19493519E-07 2.86796519E-07 2.32222556E-06-1.12991413E-06
 7102 4.40646087E-07-1.27712767E-06-8.08994589E-06 5.15969217E-06-2.00883659E-06
 7103 4.41481090E-06 1.59788589E-03-3.16312339E-04 1.91279474E-04-8.03241782E-05
 7104-2.03380169E-07 3.29244743E-07-1.25864575E-07-3.58197583E-08 1.32439919E-07
 7105 2.99139647E-08-3.33894883E-07 3.56630309E-06-7.38233219E-06 5.66572219E-05
 7106-1.65132102E-07 2.20730065E-06-1.24239918E-05 4.74268826E-05 2.28996378E-09
 7107 1.07108545E-07-1.78330614E-07-1.87999533E-07 3.99809714E-07-1.43462980E-06
 7108 1.24841855E-06 1.26223217E-06-1.99877168E-06 3.20873037E-06-1.08886763E-05
 7109-3.76707393E-06 9.97290456E-06-7.13659247E-05 5.03530694E-05 3.58646710E-05
 7110-5.98518609E-06-8.69573390E-08-5.70033523E-08 1.43960691E-07 3.39427384E-07
 7111-1.80924333E-07-8.48135576E-08 1.04588151E-06-6.95590370E-06 5.68611391E-05
 7112 2.15992047E-05-6.52334148E-07 4.17015641E-06 1.50732336E-06-4.73732862E-05
 7113 5.86067453E-07-4.45513503E-06 2.43899700E-05-2.66058997E-05 2.78506468E-07
 7114 4.18023320E-07-6.62161415E-07-6.05521798E-07 8.83797426E-08-1.06782142E-06
 7115 5.01616504E-06 3.72195753E-06-6.61778534E-07-8.95680538E-06-2.14695828E-05
 7116-3.86655274E-06 8.18338878E-07-2.72209488E-04-8.42445097E-06 1.28827428E-04
 7117-1.47751436E-04-7.44317055E-07-1.22957149E-07 8.67274204E-07-5.24600360E-07
 7118 6.83549660E-07 3.34316968E-07-2.80992114E-06 1.67617428E-05-2.36601971E-05
 7119-4.23988230E-04-1.62278223E-07-5.28922454E-07 3.19570055E-05-2.98462476E-05
 7120 5.85724486E-07-4.98276969E-06 5.78089872E-05 9.79731553E-05 1.14543791E-08
 7121 1.36613230E-07 4.18860451E-07-1.08085295E-07-3.33515757E-07-1.37983832E-06
 7122-1.23231965E-06 2.03657334E-07 1.63483611E-06 1.33686105E-05-2.20740102E-06
 7123 6.51886106E-07-1.54323134E-06 6.09185931E-04 4.09788444E-06 2.69530873E-04
 7124-3.50439301E-05 2.40794047E-07-2.87784843E-07 4.69907959E-08-9.64471883E-07
 7125 1.34309150E-07-4.57826398E-08-2.56719313E-07 1.62921632E-06 7.19407324E-07
 7126 2.31971374E-04 5.08457003E-07-3.81236644E-06 2.03092363E-05 6.93388912E-05
 7127-6.16602332E-07 3.31228984E-06-2.41195597E-05-9.69069926E-05 7.40694744E-09
 7128 1.62129023E-07-8.43837201E-07 2.57417035E-07 6.88287239E-07-1.55289933E-06
 7129 3.34658793E-06-1.14715673E-06-2.81641286E-06 1.69584046E-06-1.21061674E-05
 7130 3.66304342E-06 1.10821125E-05 9.79714070E-05 4.20680050E-05-1.43565144E-05
 7131 5.08564669E-06-2.30361927E-08 4.63261156E-08-2.32899230E-08-4.03010356E-07
 7132-1.82743751E-07 2.87722846E-07 2.99669176E-08-1.14653157E-07 5.36151400E-08
 7133-3.80254198E-07 2.30942876E-07 2.47831885E-06 1.70563825E-06-2.35794649E-06
 7134 2.92299444E-07-2.28085249E-05-2.22300598E-06-2.69065515E-06 4.26881532E-06
 7135 1.71302932E-04 9.83102352E-05 3.68980043E-05-3.66555630E-05 1.45328788E-07
 7136-4.16503875E-07 2.71175087E-07-1.69229637E-07 1.25394742E-07-3.26566873E-07
 7137-1.04461396E-06 9.94333011E-06 9.22250810E-05-1.30346778E-03-4.00694516E-07
 7138 1.11290859E-06-1.78121390E-05-2.45378893E-04
 8  1 1.87771444E-08-7.86970621E-08-2.63038050E-07-1.53080990E-07 2.73618032E-07
 8  2 1.33437050E-06 1.41184826E-06 7.71123610E-07-1.46387141E-06-6.32584508E-06
 8  3-1.26264970E-05-1.07135677E-05-7.09944332E-06-9.10610832E-04-2.53670784E-04
 8  4 2.67489070E-05-9.34736914E-05-2.13522058E-07-1.33872299E-07 3.47394357E-07
 8  5-3.84787788E-07 1.97484374E-07-3.86530325E-07-5.54119663E-07 3.81932862E-06
 8  6-1.94959270E-06 1.11573395E-04-1.98555542E-07-8.31685361E-07-2.69473785E-05
 8  7-9.23231728E-05 2.29642439E-06 2.03771454E-06 1.34903763E-06-5.92767463E-07
 8  8 7.82020175E-07 1.63122778E-07-6.61364856E-06 3.16433860E-06-2.87741455E-06
 8  9-6.99611298E-05-2.74477563E-06 3.91901873E-07 3.57463008E-05 1.22575524E-03
 8 10 1.65272050E-04-3.31088153E-04 3.74486974E-04-2.18858884E-07 6.93273505E-07
 8 11-4.74414620E-07 1.15632019E-06-4.56309349E-07 1.46912907E-06 5.97110845E-07
 8 12 8.11604662E-07-1.17068785E-06 6.84906776E-07 1.03391201E-06-6.66914815E-06
 8 13 6.86722802E-06-3.53509471E-06-5.73580908E-06 2.59203766E-05-6.15105008E-05
 8 14 5.10733434E-05 3.01262952E-05 3.89368685E-04-5.19338488E-05 3.45353781E-04
 8 15-7.72403193E-04 1.20577157E-06-1.24272366E-06 3.69520979E-08-3.77313673E-07
 8 16 1.37716298E-06-2.83628122E-07-8.77312167E-07-7.75459259E-07-1.02293173E-07
 8 17-7.31291781E-07 6.91289862E-07 1.39024303E-06-5.98817918E-07 3.82002656E-06
 8 18-4.19265534E-06-2.64880041E-06 6.23476591E-05-1.25224994E-05-2.80622732E-05
 8 19 6.34088596E-04-3.55408087E-04-2.05299037E-04 2.85425258E-05 1.89621097E-06
 8 20-4.44815936E-08-1.85172938E-06-6.05152502E-07-6.98597371E-07 2.00503483E-07
 8 21 3.34828103E-06-2.05495233E-05 4.39784619E-05-5.30478358E-05-3.96308231E-07
 8 22 3.77418862E-07 4.33930951E-09-1.80590679E-07 2.88561636E-07-9.44168789E-06
 8 23-1.95903940E-06-1.80066546E-07-9.74055209E-07 7.94268176E-05 5.23467643E-05
 8 24 5.47257539E-05-7.62252522E-06-1.46186946E-03-1.59013397E-04-3.31659000E-04
 8 25-4.63675953E-04 1.30107610E-06-1.38469149E-06 8.36153840E-08 6.12184899E-07
 8 26 1.47002436E-06-8.07629440E-07-8.63642686E-08-3.34103807E-08 4.12997853E-07
 8 27-5.56226163E-07 5.07399829E-07-3.51291429E-07-1.80822568E-06 2.96252616E-06
 8 28-2.67492427E-06-4.86033607E-06 1.37578087E-05-2.81950231E-05 8.70032767E-06
 8 29 1.33106026E-03 3.11740340E-04 7.82067893E-05-4.83713150E-05 8.94876922E-08
 8 30 4.22799944E-07-5.12287636E-07 3.17711397E-07-5.83311738E-07-3.35739137E-07
 8 31-3.02667550E-07-2.11812334E-07-1.93293668E-05 6.69896336E-05 2.92971108E-07
 8 32 3.85994522E-09-3.79558918E-07-1.27601966E-07-6.20675754E-07 2.20095641E-06
 8 33 2.45883070E-06 5.40577743E-07 3.43148965E-06 2.26103345E-05-4.77088047E-06
 8 34 7.19210676E-06-6.01221944E-06-1.46448125E-03-1.11482064E-04-2.76680467E-05
 8 35-3.69116751E-04-1.01583862E-06 8.50063110E-07 1.65775512E-07-8.86091605E-09
 8 36 6.88114452E-07 7.13007303E-08 3.37559944E-07-5.24228764E-06-2.47961413E-05
 8 37-2.45214309E-05-2.52135497E-07 1.16491208E-06-7.91745829E-06-7.12839354E-05
 8 38-3.63729641E-07 4.09819324E-07 9.35101551E-07-6.78857701E-07 6.09026703E-07
 8 39-6.44488701E-06-5.36859171E-06 2.86128452E-06-2.52890676E-06 4.90082784E-05
 8 40 8.76763937E-06 1.12327650E-05 1.78536041E-05-5.40646847E-04-1.43988181E-05
 8 41-1.56502804E-04 3.83254235E-05 5.30764002E-07 7.91346915E-08-6.09898694E-07
 8 42 1.15577666E-07 7.46612104E-08 6.09443330E-07-1.97710627E-06 7.88307121E-06
 8 43 1.18788662E-05-2.34827719E-05 1.29145914E-08-7.25055580E-07 2.83334123E-05
 8 44 5.39148233E-05 6.64193397E-07-3.25475738E-06 4.29290469E-06-5.60473136E-05
 8 45-1.86028060E-06-1.23086173E-06-3.62707731E-06-1.52202534E-06 1.76740180E-06
 8 46-3.33477183E-06 1.14646680E-05 7.29638568E-06-7.34817700E-06 4.97695731E-05
 8 47-4.75092649E-05-6.42876778E-05 4.26373165E-05 1.23176296E-03-2.41308846E-04
 8 48-5.94422368E-05-2.50161126E-04 3.27000485E-06-2.74632171E-06-5.23683141E-07
 8 49 3.81641806E-07-1.79317425E-06-7.55916049E-07-3.53243869E-06 2.68221679E-05
 8 50 4.67536563E-05-3.49080702E-05-9.64008148E-07 1.30529790E-05-7.60922652E-05
 8 51 1.29437017E-04 2.01557113E-06-1.56405284E-05-9.31863394E-05-1.32866194E-04
 8 52 3.52952154E-07-4.19710593E-07-7.02464037E-07-1.40381612E-08-1.20759159E-06
 8 53 6.09832420E-06 4.39348821E-06-1.67195514E-06 6.17865131E-06 8.38495049E-06
 8 54 1.65732790E-06-2.52901561E-05-4.73658853E-05-1.37925030E-03 1.27994103E-05
 8 55 2.18096624E-05-4.06956338E-04 2.05893219E-06 3.42564044E-08-2.09318860E-06
 8 56-8.36871143E-07 6.26040569E-07 1.15133806E-06-1.11877058E-06 8.83812117E-06
 8 57 9.17698983E-05 1.24264969E-04 5.65008945E-07-4.45198881E-06-5.20028738E-05
 8 58-2.39015922E-04 1.41986490E-06-1.29896697E-05 5.90007177E-05 1.80947354E-04
 8 59 3.54807372E-08-7.21931678E-07 7.71481332E-07-1.70146189E-07-9.17257209E-07
 8 60 1.01865328E-05-3.06395130E-06-5.80855005E-07 3.63314385E-06-8.45238146E-05
 8 61 5.91559329E-06 1.81571428E-06-1.10506521E-05 7.45172074E-04 3.03145626E-04
 8 62-2.91929427E-04-1.07573483E-04 6.74398947E-07-7.82592316E-07 1.08193369E-07
 8 63 9.47075263E-08-1.21788351E-06 6.05407043E-07-1.87670916E-08-2.38285475E-07
 8 64-2.58101098E-07-4.20321056E-08-3.98587496E-08 2.64982331E-06 1.37132685E-06
 8 65-4.21849720E-08 1.77765851E-07-1.24433597E-05-6.51974130E-06 3.52312079E-06
 8 66-6.61792462E-07-1.45193314E-04 1.94292164E-05-1.96293955E-06-4.10091422E-05
 8 67-3.67751779E-08-6.86330499E-08 1.05408228E-07 3.45166955E-08-2.56569717E-07
 8 68-3.07677350E-08 4.33092883E-07 7.07986064E-07 1.23522057E-04-1.16778279E-04
 8 69-1.25402662E-06 1.44695780E-05-6.08627148E-05 2.40300115E-04-2.50185850E-03
 8 70-2.01423156E-03 2.47694311E-05 6.53969579E-05 6.48317864E-05-2.41962245E-04
 8 71 1.75890143E-04 2.55475976E-04 2.42404479E-04-1.08098857E-03 1.39472962E-04
 8 72 2.39213767E-04 2.20884433E-04-4.29261967E-03-1.29499737E-03-7.90640653E-04
 8 73 7.01191386E-04 2.33822471E-05-3.20330424E-06-2.01789428E-05-6.08396149E-05
 8 74-8.07169896E-05-1.00903867E-04-7.39063455E-06 9.22119083E-05 7.41840231E-04
 8 75 1.20846107E-04-5.80487445E-06 8.05549962E-05 3.34563891E-04-1.77740872E-04
 8 76-5.62187387E-01-4.65442596E-01 9.63718883E-04-3.20731040E-05 4.52576663E-05
 8 77-4.33316442E-03-7.71291609E-04 7.57540749E-05-7.03265520E-05 4.34953584E-03
 8 78 9.02901174E-04 6.75136615E-04-4.84831946E-04 4.71371888E-03 1.63593712E-03
 8 79-1.50954357E-03-1.10350597E-03 1.56894034E-04-1.94831401E-04 3.79373668E-05
 8 80 1.14154364E-04-6.93366211E-05 2.00141930E-05 3.87376760E-02 3.21257598E-02
 8 81-3.20026006E-05 4.99406028E-05-1.11823085E-04 1.43268599E-04 1.73599199E-04
 8 82 3.59695460E-05-3.58905220E-04-1.73420298E-03 2.64336307E-04-1.61716799E-04
 8 83-5.78536875E-04-1.21523110E-02-1.36034425E-03-5.46371501E-03-4.42575437E-03
 8 84 4.26218850E-05 1.01969448E-04-1.44591333E-04 4.64019233E-07 9.63803544E-05
 8 85 4.68522393E-05 2.72482980E-04 2.22443799E-04-1.28082969E-05-6.11926309E-06
 8 86-2.30835525E-06 1.45032637E-05-1.08612705E-05-1.77928431E-05 3.52081262E-05
 8 87 4.51002654E-04-1.93261526E-04-3.02530931E-04-7.90758104E-05 3.54173620E-03
 8 88-2.27777353E-03-1.07907233E-03-2.45015864E-04 2.89755239E-06-4.79633130E-06
 8 89 1.89877890E-06-3.61142193E-06 9.47666806E-06-9.22131268E-06 3.77901036E-06
 8 90-4.85410163E-05-5.97507889E-05 6.45832727E-05 1.14132323E-05 1.56280686E-05
 8 91-3.62971267E-06-3.16021599E-07-9.68468604E-07-8.23214358E-05 2.84493513E-05
 8 92 1.68500653E-05 4.56148832E-06 4.26523467E-04-1.76838451E-04-6.16549313E-04
 8 93 1.65010915E-04 6.74671096E-03-1.99027962E-03-3.22838592E-03 1.55527415E-03
 8 94-6.09107176E-06 1.35212226E-05-7.43015082E-06 7.40058350E-06-1.00659478E-06
 8 95-8.49493893E-06 2.59185664E-05 1.97931602E-05-7.09547966E-06-1.05287512E-06
 8 96 2.00865433E-06 3.65026093E-05 1.07959708E-05-2.29001915E-05-2.24381342E-05
 8 97 1.24929746E-04 2.82383895E-05-1.09084840E-04 3.32704360E-04-4.05159210E-03
 8 98-9.71622045E-04-1.07047375E-04 2.40105136E-03-1.23659508E-05 1.42122366E-05
 8 99-1.84628578E-06-1.48710995E-05-6.26687399E-06 7.34873565E-06 5.75602769E-06
 8100-6.73602186E-05-1.31764661E-04-3.16199440E-04 3.59659848E-05 2.15951120E-05
 8101-1.06853595E-06 2.45744970E-06-8.75439323E-07 1.01276266E-04-3.26774814E-05
 8102-5.43225269E-06 8.01300252E-06-1.44175881E-04 2.02966485E-04-3.48643304E-05
 8103-5.17642962E-06 4.68817027E-03-8.08067757E-04 1.12327040E-03-2.19625971E-04
 8104-1.17068095E-05 3.18609863E-06 8.52071082E-06 9.33525721E-06-1.87868397E-06
 8105 1.91463019E-06 4.36700489E-06 4.66160911E-05 5.75145895E-05 3.99982711E-04
 8106 2.60961754E-06 8.76354621E-06-2.87740731E-04 3.11761162E-04-1.46216611E-08
 8107 1.09537390E-06 2.25882436E-06-1.57248172E-06-5.34214846E-08-7.34630512E-06
 8108-1.00083717E-05 5.56131884E-06 7.32621967E-07 2.04964943E-04-8.02839393E-05
 8109 9.38681723E-07 4.49519339E-06 3.56441208E-03-5.33546589E-04-4.33131126E-04
 8110 1.76224599E-04 4.30036262E-06-6.21187741E-06 1.91151479E-06-2.67723666E-06
 8111 2.05989517E-07 2.87950597E-06-7.35975903E-07-8.25629378E-06-1.01937070E-04
 8112 1.79247745E-04-5.78776028E-08-1.26207283E-06-1.20670374E-04-2.03880411E-04
 8113-6.72178393E-07-7.91133628E-06-9.21173324E-05 8.94143341E-05 2.93185155E-07
 8114 6.42991947E-06-3.00893795E-06-4.71732726E-06 1.96111865E-06-5.95563936E-05
 8115 9.56307505E-06 3.36228840E-05-1.10912621E-05 1.46318450E-04 1.13041783E-04
 8116-1.32189223E-04 5.26492290E-05 5.24902723E-05-2.98998461E-05-2.73016153E-05
 8117-5.98410915E-04-6.67975554E-07 9.20776874E-06-8.53979319E-06-7.09574574E-07
 8118-1.97478356E-08-3.10495609E-06-1.39081981E-05 7.89091873E-05 3.61600458E-04
 8119 9.02083886E-04-3.12301328E-06 2.17094834E-05-1.08967091E-04-5.90911507E-04
 8120 2.29294759E-06-2.17818194E-05 6.24150332E-07 1.60497056E-04 1.99375454E-04
 8121 1.58271576E-04 5.87463367E-07 1.01595629E-05 6.35921014E-06 6.11951257E-05
 8122-9.44211396E-06 1.81313396E-05 2.91894154E-05 1.05708410E-04-3.57903936E-05
 8123 5.92110415E-05-4.55382042E-06-6.47166512E-03 1.09590027E-04-1.22077605E-03
 8124-8.63717784E-04 1.06506563E-05-4.65000730E-06-6.00064904E-06-8.38831288E-07
 8125 1.82033414E-07-5.32807128E-06-5.47219960E-06 3.80387709E-05 7.99660328E-05
 8126-6.46039010E-05-6.91210265E-06 5.42188948E-05 2.73325656E-04 1.21077627E-04
 8127-7.47631736E-07-2.50814687E-06 6.26205778E-05-2.96776612E-04-7.72312979E-06
 8128-1.08025577E-05 2.02904805E-05-9.66356902E-06 3.00861751E-06 3.95930794E-06
 8129 1.79240043E-05-1.32505415E-05 5.80539515E-06 2.19447058E-04 1.37237881E-04
 8130-4.71879348E-05 1.42104853E-04 2.17927437E-03 1.49814023E-05 4.33885638E-05
 8131 3.84435339E-04-1.98935569E-06-2.20807969E-06 4.19743538E-06-3.33220574E-06
 8132 1.14601461E-05-4.50828919E-06 7.28823743E-05 1.24014935E-04-1.12120686E-04
 8133-1.77102418E-05 9.28360880E-06-2.13622932E-04-5.27331342E-04-5.72837408E-05
 8134 4.62449772E-05-8.38338600E-04-2.58122932E-04-1.83733409E-04 6.47422224E-05
 8135 2.29639268E-03 1.47592905E-04 7.37710059E-04-1.94543082E-04-2.13590118E-04
 8136 1.02955456E-04 1.10634662E-04-6.67670589E-05 3.87995883E-05 7.30791415E-06
 8137 1.75057896E-05 1.42237431E-04-1.01751802E-03 1.32498924E-03-3.08936321E-04
 8138-2.80342843E-04-4.83733900E-04-1.42280231E-03
 9  1-2.22965588E-08 3.19212539E-08-3.24070364E-07 7.16845192E-08-1.35466575E-07
 9  2-8.94255008E-08 2.08994680E-06-6.86993136E-07 5.34346233E-07 1.36143033E-05
 9  3-3.11461547E-05 1.47975482E-06-2.81314126E-05 1.09684284E-03 1.05929484E-04
 9  4-1.01547444E-04-2.38549396E-04-9.74764514E-07 7.98493545E-07 1.76270969E-07
 9  5-6.41309470E-07-5.43865950E-07-1.09068785E-06-9.28451031E-07 8.43862274E-06
 9  6-5.13873627E-05 1.30576272E-04 1.14836954E-06-1.14631541E-05-3.81864392E-05
 9  7-2.35681223E-05-9.74924694E-09-6.35992830E-08 4.88631262E-07-1.37761403E-07
 9  8 2.61843711E-07-4.20632960E-07-3.36029837E-06 1.24897599E-06-1.55971713E-06
 9  9-5.65725242E-05 1.90493206E-05-9.20115922E-06 5.30136219E-05-7.09353196E-05
 9 10 2.61836426E-04 1.01511979E-04 1.34099320E-04 1.51139420E-06-1.89197308E-07
 9 11-1.32219689E-06-4.79967835E-07 8.01730224E-07 8.39507198E-08 2.61336602E-07
 9 12-1.38914342E-06-3.18011015E-06 9.65030225E-07 6.07376899E-07 1.82961050E-05
 9 13 1.60644153E-05-6.78739563E-06-5.00665444E-06-1.29438953E-04-1.30505266E-04
 9 14 8.05823898E-05-2.62756142E-05 6.09584020E-04-2.06661647E-04-1.10971148E-03
 9 15 4.43455375E-04 9.50531402E-07 1.02824752E-06-1.97877892E-06-6.29249558E-07
 9 16-2.28970513E-06-5.29594349E-07-7.54868697E-07-9.50747641E-07-1.46605261E-06
 9 17-9.02728496E-07-9.06008105E-07 8.13116981E-07 7.75724878E-06 4.69597809E-06
 9 18 4.56870874E-06 4.33489669E-05-2.15574272E-05 1.53699289E-05-3.33779465E-05
 9 19-2.90794643E-03-3.46526418E-04-2.20894637E-04-1.08447401E-03 9.08188563E-07
 9 20 1.71852157E-07-1.08004072E-06 2.23894691E-06 1.05416284E-06 2.19533702E-08
 9 21-8.20375571E-08-1.59618430E-06 4.07997233E-05-2.54173867E-04-3.46387399E-07
 9 22 6.67625515E-08 5.24382610E-07 3.54328133E-07 2.95269958E-08-5.88573938E-06
 9 23-2.81851652E-06-2.81485438E-06-1.10286649E-07 1.70225288E-05 2.32939320E-05
 9 24 2.06511424E-05 1.32515163E-05 2.70089487E-03 5.72801218E-04 6.17691313E-04
 9 25 8.18114369E-05-8.84886211E-07-2.74985595E-07 1.15987181E-06 4.29420541E-07
 9 26 3.64153249E-07-1.28022649E-07-3.35022282E-08-1.46147432E-07 3.25803388E-07
 9 27-2.03322323E-07-3.17046646E-08 2.61390134E-06-1.00788769E-06 1.57591176E-06
 9 28 7.21356029E-08-1.69050099E-05 2.27433507E-06-2.49107600E-05-1.00082838E-05
 9 29-9.98093558E-04-1.03503681E-04-3.77493291E-04 7.27434151E-05-7.24472825E-07
 9 30-4.09322310E-07 1.13379514E-06-2.58091745E-07-2.32463655E-07 2.17233017E-08
 9 31 1.27040025E-07 1.77871516E-07-1.62195192E-05-6.97730477E-05 2.15055653E-07
 9 32-1.64959248E-07 1.05485802E-07 2.00309674E-07 2.27113018E-08 4.21421812E-06
 9 33-7.25643831E-07-4.99036782E-07 1.56464804E-07-3.90803073E-05-1.65771806E-05
 9 34 9.28764039E-07-8.55701390E-06-2.99911168E-04-2.10771491E-04 1.11143367E-04
 9 35 4.53822069E-05-2.29992999E-07-3.33796752E-08 2.63372674E-07-8.25503100E-07
 9 36-6.93940745E-07-3.09816457E-07-1.30510053E-07 2.73123453E-06 2.54124622E-05
 9 37-7.00887245E-05-4.27614219E-07 4.89146114E-06 3.32346802E-06 4.30381373E-05
 9 38 7.81496228E-08-1.48591341E-07 4.64720428E-07 7.02174040E-08-3.04317190E-07
 9 39 2.77785113E-06-1.84443262E-06 1.26838412E-07 1.40566423E-06-8.74016828E-06
 9 40 2.01642692E-06 1.76397803E-06-1.00886387E-05 3.46210853E-04 3.54446295E-05
 9 41 9.84108069E-05 1.91886382E-05-3.22062218E-07-1.14344059E-07 4.36406277E-07
 9 42-2.52709216E-07-1.82903300E-07-5.51611132E-07-3.84855347E-07 5.20228922E-06
 9 43-2.82532260E-05-1.53043099E-05-3.16107903E-07 1.82240951E-06-2.39018024E-05
 9 44 9.98286202E-06-5.22811595E-07 2.65215978E-06 1.16398271E-05 6.51871353E-05
 9 45 2.43449810E-07-4.16281102E-07 6.11399229E-08-2.85556102E-07-1.14474329E-06
 9 46 8.18076971E-06 7.56503216E-07 1.60869703E-06 5.16164557E-06-9.47287439E-05
 9 47-6.25654073E-06-1.68524393E-05-3.08578574E-06-1.58625274E-03-1.29231363E-04
 9 48-1.46727850E-04 5.14088926E-04 2.92937059E-07-9.38396881E-08-1.99097371E-07
 9 49 4.73832805E-08 7.43001985E-07 6.88728775E-08 8.15929308E-07 3.39739121E-07
 9 50 1.15117468E-04-1.62557324E-04-1.31516232E-07-1.69165881E-06 8.91370193E-05
 9 51-1.75021979E-04-9.27269685E-07 7.64473926E-06 8.60632221E-06-8.79167609E-05
 9 52 2.33003512E-06 3.41428556E-07 2.54880362E-07 1.44402570E-07 5.53177471E-08
 9 53 1.83096541E-05 1.23546844E-07-2.29530064E-06 2.35184417E-06-1.06469337E-04
 9 54-5.18738073E-05 9.87346986E-06-2.09899055E-05 6.32664741E-04-3.31307238E-04
 9 55 1.21032350E-04 1.91992867E-04-2.74732747E-06 2.39876515E-06 3.48562327E-07
 9 56 2.92803328E-06-6.72844514E-07-3.19997748E-07-1.63452077E-06 1.21032384E-05
 9 57 2.46080456E-05-2.07880491E-04 4.61586594E-07-6.06270910E-07 1.29273352E-05
 9 58-2.00026486E-05-2.08665398E-06 1.43788142E-05 1.54208262E-04 4.18827104E-04
 9 59-1.31392277E-07-1.06677616E-06-1.70310228E-06-1.74505925E-07 1.27521202E-07
 9 60 1.06646535E-05 8.76225104E-06 5.14452090E-07-1.18281021E-07-5.38638514E-05
 9 61-6.93196163E-05 1.59508955E-06-2.99263271E-06 3.72701381E-04 3.88651506E-04
 9 62-2.08572968E-04-2.49923086E-04-2.58707825E-07-5.70180525E-08 3.15725878E-07
 9 63-2.88437645E-07 8.51629930E-07 7.35802941E-07-1.02612777E-08-1.27816541E-07
 9 64 7.03191566E-08-8.12437235E-09-1.94535777E-07 1.48400850E-06-2.71757726E-07
 9 65 6.87387885E-08 8.18282530E-07-1.58971865E-05-4.72927591E-06 3.40021096E-06
 9 66-7.75761390E-06-5.47542144E-05 1.29763115E-05-1.54634717E-06-4.03931026E-05
 9 67-2.83732184E-07 7.03530683E-08 2.13379116E-07 2.02844976E-07-5.68403024E-07
 9 68 2.95267037E-07-2.15220335E-06 1.95657654E-05 9.83292709E-05-5.00187703E-05
 9 69-5.08826935E-07 1.33142039E-05 5.70435970E-05 9.20374343E-05 4.37710343E-04
 9 70 3.65055691E-04 1.33406804E-06 6.70710189E-07 5.63382357E-06-7.61338524E-05
 9 71 1.10999460E-05-6.42958344E-06-3.76720107E-06 5.12398940E-04-9.27970587E-05
 9 72-1.50435792E-04-2.62173451E-04-3.33167852E-03-6.79771396E-04-2.72413141E-04
 9 73 7.99030360E-04 9.35521069E-06-2.09229022E-05 1.15676915E-05 1.97299150E-05
 9 74-5.85948505E-06 2.00052621E-06 7.89724946E-06-5.69582159E-05 1.35711497E-04
 9 75 1.54133217E-05 3.94975962E-06-2.24119483E-05 1.83616451E-04-4.03699910E-04
 9 76 4.32923702E-05 3.32672475E-05 2.88093796E-06 8.48130642E-06-4.21537856E-06
 9 77 8.33569819E-05-2.38659003E-05-4.21650848E-05 3.54597292E-05-1.41253626E-03
 9 78-8.35309532E-05-3.01917954E-04 1.85840824E-04-4.17867362E-03 5.45721461E-04
 9 79-1.23795865E-03 7.33764145E-04 1.74987140E-07-6.61525560E-06 6.44026846E-06
 9 80-5.07563215E-06 5.42920289E-06 9.60466759E-06-1.36158432E-03-1.14708358E-03
 9 81 3.23503887E-05 2.12263755E-05 5.64619380E-07-3.61276317E-05 1.56363797E-04
 9 82 5.00518894E-05-5.30150233E-05 1.21742316E-03 2.83324945E-04 7.51852052E-04
 9 83 9.61932611E-04 3.68466283E-03 1.97570158E-04 1.69051905E-03 1.38966016E-03
 9 84 6.51205311E-05-2.99644160E-05-3.51561151E-05 8.39657918E-05 8.31131565E-06
 9 85-5.83740458E-06 2.49533918E-01 2.06562572E-01-3.42926548E-05 8.05647678E-06
 9 86 1.03462542E-04 2.34291906E-03 1.82041433E-05 4.23057691E-04 1.29054911E-04
 9 87-1.14696243E-03 3.69916517E-04 4.54645264E-04-8.77006778E-04-2.92078033E-03
 9 88 2.78538605E-04-3.37880582E-04-3.49640415E-04-1.06848946E-04 1.03006969E-04
 9 89 3.84197773E-06-2.73800415E-05-6.73177451E-05 9.58404320E-05 1.67691111E-04
 9 90-1.77734044E-04-4.02548089E-05 2.26819317E-04 5.04089905E-01 4.17342266E-01
 9 91 6.28795095E-05-7.57950834E-05-6.01082290E-05 4.26421870E-03-3.61737097E-05
 9 92-2.86840162E-04-1.55653659E-05-3.15984387E-03-1.64298033E-04 6.19687239E-04
 9 93-2.86696764E-04 4.16800631E-04-3.62789973E-03 6.62700786E-05 3.29343460E-04
 9 94-7.51612974E-07 4.71115129E-05-4.63599000E-05-1.73767722E-05 3.47835414E-06
 9 95 2.34517773E-05 2.98849524E-02 2.46885191E-02-1.50791280E-05 3.02031330E-05
 9 96-6.40934573E-05 4.57305292E-04-4.21505871E-05 2.29614473E-04-3.31826690E-04
 9 97 8.74271333E-04-1.03719192E-04 3.22794096E-04-3.38349019E-04 3.64115761E-03
 9 98-1.01657758E-03-7.39301741E-04-2.09267909E-04-6.88003140E-05 2.99266963E-06
 9 99 6.58076443E-05-1.25202617E-05 5.82811478E-05-1.10340714E-04 2.40882279E-05
 9100-6.60099407E-05 2.37790991E-05 3.58622389E-04 9.08398389E-03 7.48279558E-03
 9101-1.53698005E-05 4.53970111E-06-2.51725152E-05 1.98058937E-04-1.53638868E-04
 9102 9.13735391E-05-1.71489372E-04 8.26857662E-04-1.68397516E-04 1.95700810E-04
 9103-2.28250401E-04 6.48723994E-04 3.61935296E-04 7.19605269E-04-2.32655114E-04
 9104-1.21177506E-05-1.34030448E-05 2.55207955E-05-2.21538427E-05 6.78611299E-05
 9105-2.60993790E-05 9.18646513E-06-1.37267529E-05 8.95487818E-05 5.29668108E-04
 9106 9.94916951E-06-5.17402252E-05-6.60043087E-05-4.71860903E-04 7.15849591E-03
 9107 5.87185679E-03-7.24678768E-05-4.51271813E-05 1.96364903E-05 2.37576275E-04
 9108-2.57569724E-04-2.10263697E-04 8.05580875E-05 8.73479700E-04-1.64826514E-04
 9109-3.47754280E-04 1.16959210E-04 4.38805086E-03-6.97462848E-04-5.98950529E-04
 9110 2.11745034E-04 3.67467871E-05 2.87510098E-05-6.54977969E-05 1.22113607E-04
 9111-4.72159233E-05-4.09785324E-05 1.21748053E-05-4.77503766E-05 2.14935122E-05
 9112-5.95151753E-05 1.06130481E-05-7.98139763E-05-7.63273174E-05 1.38712448E-04
 9113 7.83977329E-06-2.79431351E-05-8.48579303E-06-4.42887641E-05 5.34606108E-03
 9114 4.37383518E-03 7.98185984E-05-5.42030195E-05 6.33845067E-06 2.23637385E-04
 9115 2.57378084E-04-1.67714841E-04 5.20614261E-05 7.59117059E-04-2.39384074E-05
 9116-3.31755769E-04 8.48774142E-06-5.25827763E-03-9.42680311E-04 8.81314591E-04
 9117-2.76774498E-04 4.55549090E-05 1.22069863E-05-5.77618953E-05-1.07121112E-04
 9118 2.10863786E-05-1.96865605E-05 1.56182311E-05-9.15483901E-05-5.72548130E-04
 9119 1.92824893E-04 1.36321736E-05-8.63339169E-05 1.05173637E-04-7.27100434E-05
 9120 4.32405549E-06-2.45846780E-05 2.18395969E-04-4.35071632E-06-6.04514577E-05
 9121-4.69946360E-05 2.75879627E-06-3.92457981E-06 9.00306798E-07-4.79558471E-05
 9122-1.42189999E-05 1.43563960E-05-3.44063594E-06 5.77312682E-04-2.39685174E-05
 9123 2.66224869E-04 5.20350734E-05 1.52188664E-03-8.79303247E-05 1.49217720E-04
 9124 7.86784123E-05-7.23701880E-06 1.80008295E-05-1.07638107E-05-6.12530968E-06
 9125-2.63090109E-06 7.55923466E-07 1.83705628E-06-2.61742248E-05 5.69065043E-05
 9126-7.33678097E-05 4.32952515E-06-4.32649581E-05 5.32317537E-05-8.57986412E-05
 9127 4.78388858E-06-5.34936850E-05-2.56834243E-05-3.94435527E-05 1.40813508E-06
 9128 9.52865405E-07-1.32485271E-06 3.67283001E-06-7.27377760E-06 7.36911554E-06
 9129 6.15706956E-06 6.41174343E-06 1.44423893E-05-3.37443560E-05-7.05781757E-05
 9130-5.03557320E-05-1.47580540E-04-4.94269606E-04-1.06438505E-05-2.07816374E-04
 9131-1.72690034E-05-1.33949288E-06 6.04120072E-06-4.70170783E-06-7.26969368E-06
 9132-6.65874024E-06-2.77394829E-06-8.60588765E-08 1.23856046E-06 1.26570242E-06
 9133 1.10853818E-06-1.02469543E-06-1.79845555E-05-2.74883784E-06-5.37606279E-06
 9134 1.07797546E-06 1.19542529E-04 7.41701444E-05 6.40286479E-05-1.75320886E-05
 9135 1.22396493E-03 1.26128276E-04 2.04647732E-04-1.30576086E-04 2.25198483E-06
 9136 9.35085137E-07-3.18706997E-06 1.75353170E-06-1.43681475E-06-4.74920181E-07
 9137-5.58661083E-06 3.74073804E-06-7.37010464E-04 1.77201246E-03-3.14546932E-06
 9138 7.98149270E-05-2.87893739E-05-3.92454820E-04
10  1-1.39453595E-08 4.08960682E-08 7.33822923E-08 6.59135433E-08-1.74709323E-07
10  2-3.87561252E-08-4.25541239E-07-1.44920988E-07 1.04915497E-06-2.68917656E-05
10  3-1.70478269E-05-1.38306457E-05-5.22471978E-06-5.19272662E-04-1.73724721E-04
10  4-1.74065149E-05-1.11426227E-04-1.63569143E-07 4.70410499E-07-3.06841356E-07
10  5-9.76350991E-07-6.91483734E-08-7.12831515E-07 2.88389120E-07 1.05584032E-06
10  6-1.07674356E-05 7.92758450E-05-9.63225058E-07 3.49871154E-06-3.25676439E-05
10  7-7.81567801E-05 3.05451569E-08 2.37737131E-07 7.49676089E-07-6.43401086E-07
10  8 4.14523046E-07-2.73139708E-06-3.26484413E-06 3.66804593E-06-1.91295360E-06
10  9-1.43813832E-05-3.34534319E-06-4.48060543E-05 3.42754708E-05 5.66130120E-04
10 10 9.49424239E-06-1.16793546E-04 2.94333623E-04-7.02547527E-07 1.53775005E-06
10 11-8.35202518E-07 4.27459138E-07 3.31811481E-07 6.72583329E-07-5.61752748E-08
10 12 6.64917049E-07-4.05949098E-07 4.76363882E-07 1.19510291E-06-9.36758858E-06
10 13 6.43893497E-07-3.63814222E-06-6.44900471E-06 4.59337363E-05 1.09505122E-05
10 14 8.06827659E-05 2.27657885E-05 8.53159110E-04-4.94977983E-04-6.10495712E-04
10 15-4.55006845E-04 2.42392931E-06-1.96472050E-06-4.59208815E-07 8.52800313E-07
10 16-5.30837801E-07-1.41760071E-06-5.04869083E-06-3.67259740E-06 1.22180785E-07
10 17-8.79167498E-08 5.56404134E-07-7.86878368E-06-4.93884643E-07 4.82887839E-07
10 18-3.96746879E-06 1.29640646E-04 3.51650020E-05 3.17661073E-05 4.84684420E-05
10 19-1.89192941E-03-7.34213268E-04-3.37521490E-04-1.00809228E-03 5.19409685E-07
10 20 5.85964509E-07-1.10537419E-06-2.84720940E-07-3.57792912E-07 1.16500877E-06
10 21 2.19769173E-06-1.92361492E-05 2.30830668E-04-2.61340919E-04-7.46696548E-07
10 22 1.43919755E-08 1.80604764E-06-1.39114144E-07 1.88025288E-07-6.36491069E-06
10 23-9.33549346E-06 3.24280096E-07-1.99881795E-06-8.03425498E-06 4.83218490E-05
10 24-5.38622356E-06 2.43656270E-05 6.67789910E-04 3.44808461E-04 2.72431598E-05
10 25-1.38126820E-04-1.35180961E-06 2.67179269E-07 1.08463034E-06 9.68252149E-07
10 26-2.15239088E-07-1.79765095E-07-8.81768324E-08-9.00229268E-09 4.53528680E-07
10 27 2.42194454E-07-4.04522877E-07-1.26821623E-06-1.30323191E-06-1.42081321E-06
10 28 2.03632123E-06 3.48643499E-05 3.51006974E-05-1.00377047E-05-6.39707209E-06
10 29 8.00486215E-04 2.23779525E-04 2.55537536E-05 3.87233437E-05 2.92862161E-08
10 30 6.98576575E-08-9.91438736E-08-3.46520595E-07-5.55341212E-08-3.30819554E-07
10 31-4.09813380E-07 1.96372020E-06 1.28838135E-05 3.18693991E-05-1.01908864E-07
10 32 1.01067922E-07-8.69045374E-07 7.43144281E-08-1.86412156E-08-2.92490437E-06
10 33 3.10963013E-06-6.08156976E-07-7.45776433E-08 3.54548013E-05 7.45983811E-06
10 34-3.33438068E-06-1.87173270E-06-1.80320236E-03-3.59610050E-04-5.26659035E-05
10 35-2.63609830E-04-3.60734772E-07 9.33786145E-07-5.73051374E-07-1.06715010E-07
10 36-1.60516502E-07-4.84544376E-07-1.54921167E-07-1.91654210E-06 1.61794427E-05
10 37-4.74928600E-05 1.06213616E-07-2.51784874E-06 2.47107063E-05-4.99756691E-05
10 38-9.74871154E-08 1.93171684E-07 9.11235410E-07 7.88732387E-07-3.18012907E-07
10 39-1.92061667E-06-3.61443616E-06-3.74876195E-06 1.23092390E-06-2.81696303E-06
10 40 2.83731776E-06 3.05063688E-05-2.80276885E-05-6.70776656E-05-1.02448250E-05
10 41-2.07576769E-05 3.24905335E-05-8.67902358E-07 8.42406715E-07 2.54956430E-08
10 42-4.99852046E-07 6.18809501E-07-4.85253305E-07-4.66669769E-07 3.71763065E-06
10 43 4.26662035E-05-1.07078975E-04 9.51022499E-07-8.78939995E-06 8.97383951E-06
10 44 4.08797176E-05-1.58921100E-06 1.07638652E-05 8.51686584E-06 6.68268104E-06
10 45 1.11554928E-07 2.03769364E-07 1.90496816E-08 4.20631925E-07-1.78218108E-06
10 46-8.85070684E-07 3.50494879E-07-2.63810073E-06 8.73572579E-06-3.75570739E-05
10 47 5.21660036E-06 2.24077052E-05-4.42749604E-05 9.26624897E-06-4.41650575E-06
10 48 1.03723638E-04-9.42734507E-05-4.28529081E-07-8.78471318E-07 1.30700040E-06
10 49-5.89107943E-07 3.77864060E-07-1.27363134E-06-1.20716876E-06 8.97238151E-06
10 50 2.22920955E-05-8.36553404E-05 3.28906492E-07-3.27863862E-06 8.48047780E-05
10 51 9.59748138E-05-1.03979893E-06 8.31459515E-06 3.82100466E-05 8.57568006E-05
10 52-1.31650538E-06-1.96683514E-06-2.45422502E-06-6.57440323E-07-2.85153891E-07
10 53 9.91069005E-06 1.12362929E-05 1.56444170E-06 1.51969930E-06-5.71693883E-05
10 54-5.10430126E-05-2.49558162E-05-3.82002694E-05 1.94846844E-04-8.93580138E-05
10 55-5.37176731E-05 1.19118623E-04 1.24891948E-06-4.43795440E-07-8.05124036E-07
10 56 6.32345864E-07 1.21773351E-06-7.83954910E-08-2.70700664E-06 2.18415610E-05
10 57 4.52457218E-05 2.74180637E-05-4.11014407E-08-1.67871814E-06-7.63661230E-05
10 58 3.94310065E-05 4.90724039E-08-3.56200235E-06 1.06901230E-04-2.89976201E-05
10 59-3.75668056E-08-3.88374416E-07-1.02009094E-06-5.64499909E-07-1.04231081E-07
10 60 3.73479290E-06 4.83361055E-06 2.74082933E-06 5.90789767E-07-3.11565485E-05
10 61-2.51816660E-05-1.54448754E-05-1.09763189E-06 4.40216388E-04 2.65171603E-04
10 62-1.74668956E-04-2.98465336E-05-1.96662160E-07 4.17275877E-07-2.20613717E-07
10 63-2.43546587E-07 7.31336234E-08 5.81293120E-07-4.03733796E-08-4.80026654E-07
10 64-3.18922217E-07-6.34109475E-08-2.44589396E-07 5.24211814E-06 1.42317692E-06
10 65 4.86791727E-08 1.00661589E-06-2.67712059E-05-9.16464806E-06 5.08225412E-06
10 66-7.02413145E-06 5.92250599E-05 5.56505152E-05-3.43412495E-05-4.42893230E-05
10 67-2.22037202E-07-2.00918916E-07 4.22956118E-07-7.90636415E-08-3.98699472E-07
10 68 5.29071785E-08-7.89890134E-07 1.22129581E-05 4.52163277E-05-5.46301040E-05
10 69-1.69808009E-06 1.60177156E-05-2.01158216E-05 9.77513728E-05-3.55029693E-04
10 70-2.92121993E-04-4.64633921E-06-8.21599686E-07 2.03204692E-06-7.85421780E-06
10 71-5.32259038E-08 9.19836302E-06 5.92767545E-06 2.29520567E-06-6.73818538E-05
10 72-3.97134075E-05-4.96256902E-05-3.66128635E-03-4.47071190E-04-2.37693668E-04
10 73 1.22847198E-03 5.66016596E-06-7.40398869E-06 1.74382273E-06 8.33008214E-06
10 74 6.16443279E-06 1.30749351E-05 3.66352558E-06 7.96934331E-06 4.94716535E-04
10 75-4.13305774E-04-6.99898425E-07 2.27391188E-05 1.87376473E-04-3.62200887E-04
10 76 5.43723152E-05 4.75592342E-05-2.27729903E-07-4.96702713E-06 5.92236286E-06
10 77-3.69379279E-05-2.36701287E-05-1.78667804E-06 5.60011388E-06-2.75215529E-04
10 78 1.76741219E-04 4.86575334E-06 1.89954456E-04-3.34821697E-04 8.28118112E-04
10 79-6.63233837E-04 3.93894595E-04 3.29647314E-06-4.56979233E-06 1.27331920E-06
10 80 2.33270005E-05-1.32510764E-06-2.61009838E-06-2.82704791E-03-2.39579163E-03
10 81 7.38769623E-05 3.56987179E-05-4.61842498E-06 1.48696091E-04 3.56820523E-04
10 82 2.15528940E-04-1.83742550E-05 1.61027896E-03 7.90963991E-04 4.22184752E-04
10 83 7.76735159E-04-5.43113147E-03-1.72247733E-03-3.01733033E-03-1.68840534E-03
10 84 1.10274046E-04-2.42768699E-05-8.59971759E-05 1.42569593E-04 1.67043534E-05
10 85 4.98410091E-06 5.04757863E-01 4.17968550E-01-4.68140870E-05-1.60650719E-04
10 86 1.17890054E-04 4.21653626E-03 7.15013304E-05-5.34017991E-05-3.86235421E-05
10 87-5.05718104E-03 6.18224195E-04-6.14382501E-04-1.85678576E-03 1.97376721E-03
10 88-1.01764514E-03-2.01200695E-04 2.86592203E-04-2.47756032E-05-1.50230385E-04
10 89 1.75005989E-04 1.21387857E-05-7.05911555E-05-1.45618776E-05 3.05051526E-04
10 90-3.46136976E-05 9.16537117E-05 4.31828459E-04-2.49253242E-01-2.06424722E-01
10 91-2.24656248E-05-4.48931885E-05-2.29019797E-05-1.85821565E-03 6.88253322E-06
10 92-2.78587080E-04-2.36683153E-04 3.62249233E-03-2.14379376E-04-1.21780966E-03
10 93-1.02819442E-04 2.47227124E-03-1.09324779E-03-2.29694400E-03 1.13119444E-03
10 94-6.89619589E-05 7.19632150E-05-3.00125616E-06 2.66536249E-05 1.28873905E-05
10 95 1.48488832E-04-1.56578768E-02-1.29503452E-02 6.48275030E-06-1.17711039E-05
10 96 5.35093574E-05-2.03500947E-04 4.52845754E-05-1.48652102E-04 5.33928643E-05
10 97-7.46969297E-04-2.20956568E-04-3.23469923E-04 2.46731712E-04-4.29093012E-04
10 98-5.36866683E-04-2.49750242E-04 3.02158973E-04 8.52406113E-06-1.09038889E-05
10 99 2.37982777E-06 1.08463809E-05-1.09168296E-05 9.55389037E-05-2.39102187E-05
10100 1.37350610E-04 3.86310924E-05 1.31278968E-04 1.72825295E-02 1.42581475E-02
10101-4.75853953E-05 3.08802675E-05-6.68421627E-05 3.58666399E-04-1.98506029E-04
10102 3.62730492E-05-3.44289975E-04 1.57212503E-03-5.25168078E-04 1.29689470E-04
10103-3.47944154E-04 1.21221142E-03-3.04200054E-04 1.03773856E-04 6.32283107E-05
10104 1.45757407E-05-8.13084846E-05 6.67327439E-05 1.29291857E-05 1.28738282E-04
10105-4.30448157E-05 2.15686776E-05-1.17177336E-04 4.70761599E-05 1.79506601E-05
10106 1.21050133E-05-4.79275577E-05-3.68639978E-05 1.04889176E-04-3.80096183E-03
10107-3.11567623E-03 4.16849032E-05 2.53873683E-05-1.01806232E-05-1.72011883E-04
10108 1.23255971E-04 1.21458364E-04-3.72405709E-05-2.59207187E-04 6.45555003E-05
10109 1.53092641E-04-5.63734140E-06 1.76352085E-03-2.47245724E-04-2.40292530E-04
10110-1.00551135E-04-7.92503805E-06-7.19518346E-06 1.51202215E-05-5.59234608E-05
10111 8.02563751E-06 2.26583295E-05 6.03310849E-06-1.76603921E-05-3.66058907E-05
10112-1.18312168E-04-2.03674625E-06-1.26175574E-05-5.13706667E-05-5.93399156E-05
10113-1.92793496E-06-1.71792214E-06-1.52604694E-06 1.78258973E-04-2.82769414E-03
10114-2.31427604E-03-4.29894118E-05 2.35259297E-05-6.36725186E-06-1.16495220E-04
10115-1.32439666E-04 1.22505901E-04-6.67813372E-06-6.36897113E-04-8.10032707E-05
10116 2.98672520E-04-5.20616910E-05-4.04698654E-04 9.03953686E-04 9.45528031E-06
10117-2.60157260E-04-4.59981876E-06-1.93910121E-05 2.39908309E-05 5.68209581E-05
10118-7.49710116E-06 1.67336855E-05-3.34452835E-06 5.27943494E-05 2.76145614E-04
10119 2.87323343E-03 1.98123207E-06 2.31049598E-05-1.21798426E-04-1.56975096E-04
10120-3.01221594E-06 2.88211529E-05-3.06592551E-05-1.53857673E-04-2.20991825E-04
10121-1.81561655E-04 4.02397552E-06-8.18319214E-06 1.95560728E-06-2.45774927E-05
10122-2.75614332E-05 1.33521030E-05-1.43571309E-05 2.29922976E-04-8.22899505E-05
10123 6.77097791E-05 5.22579950E-05-2.43531716E-03 4.95972712E-04-2.56244242E-04
10124-2.63951578E-04 3.15294409E-06 1.39835887E-05-1.71365328E-05-1.27458672E-05
10125-1.06102801E-05 6.40006669E-06 3.30632982E-07-8.38818070E-06 5.18395690E-05
10126 4.52303845E-04 2.82841614E-06-1.70397198E-05 1.52780942E-04-1.67760688E-04
10127 1.24628122E-06 6.64960358E-06 1.72599193E-05-1.74336863E-04 2.07710203E-06
10128 3.64540414E-06 4.43625546E-06 8.40577811E-06-6.57397559E-06-1.79987392E-05
10129-1.05979865E-05 1.33551560E-05 1.13535965E-06-1.76752970E-06 7.70235857E-05
10130-8.64643918E-05-1.66594722E-05 1.50760619E-03 3.08958741E-04-3.07771287E-05
10131 3.65413509E-04 5.81182701E-06 2.10609965E-06-7.91792667E-06-5.28869398E-06
10132 6.06440726E-06-3.61813610E-06-3.81684208E-07-8.84616800E-07 2.72239025E-06
10133 6.42385791E-07-2.30702687E-06 6.28576806E-06-5.11097122E-06-3.24919738E-06
10134 2.77773563E-06-3.62174250E-05 4.29230263E-05 2.60477986E-05-2.66275587E-05
10135 1.81271423E-03 2.61004531E-04 3.82066030E-04-2.02346857E-04-4.95909528E-07
10136 1.73359421E-06-1.23768468E-06 2.06512592E-06-2.50003370E-06 8.07252370E-07
10137-4.56399522E-06 2.23048303E-05-5.34675889E-04 9.52155902E-04 1.45038171E-05
10138-2.69562334E-05 2.18879544E-04-4.53994030E-04
11  1-1.16019581E-05-8.06653741E-06-7.45300546E-06 1.03226827E-07 9.00003405E-07
11  2-3.78459211E-05 1.40883643E-05 8.56970183E-06 5.00849334E-06 3.24613186E-04
11  3 1.45563974E-04 1.13576474E-04-7.58564503E-05-1.45092920E-03-1.76088057E-04
11  4 9.05304425E-04 3.42528309E-04 1.11900646E-05 6.30120951E-06-1.74912741E-05
11  5 1.15316073E-05-8.62561754E-06 1.90183301E-05 7.14121389E-06-2.06426112E-05
11  6 2.72254162E-04-1.75088998E-05 6.10653339E-06-2.40669889E-05 1.89900743E-04
11  7-3.90401611E-04 6.45691996E-05 5.14125332E-05-5.91511900E-07 3.78320970E-06
11  8-1.34850537E-08 5.03548380E-05-2.28197817E-05 1.72519430E-05 8.40667922E-06
11  9-1.12531389E-03-2.39165653E-04 2.99703933E-04-1.70976560E-04-4.40653433E-03
11 10-4.76993819E-04 9.45340381E-04-6.89425761E-04 8.12269944E-06 4.38237689E-06
11 11-1.25050763E-05 9.66619974E-07-6.00019677E-06 2.02179328E-06-2.70633088E-03
11 12-2.30146292E-03-1.86049100E-05-8.19313440E-05-2.75490022E-05 1.25425656E-04
11 13-7.11878176E-05-4.27303393E-04-1.22804478E-04 1.94395855E-03-1.35474658E-03
11 14-7.95239206E-04 1.59800006E-04-2.79058255E-03 8.39188605E-05 1.35125718E-03
11 15 1.88736098E-03-6.86185064E-05 1.71884798E-04-1.03266291E-04 9.57719189E-05
11 16 3.02054874E-05 8.94082299E-05 5.55668442E-01 4.60089709E-01-1.35686695E-04
11 17 2.52657278E-04 9.34438144E-06 4.82610288E-03-4.89910465E-05-2.52541019E-04
11 18 7.67825397E-05-4.93607290E-03 1.60306199E-03-6.52062926E-04-9.45246113E-04
11 19-1.08738689E-03 1.48471612E-03 2.24975067E-03 1.52385162E-03 1.01741869E-04
11 20-6.58329532E-05-3.59089161E-05-8.92656101E-05-1.31101424E-04 1.73123626E-05
11 21 3.43892523E-04-1.18297157E-04 1.75739069E-04 1.48871099E-03 9.08116372E-02
11 22 7.51316754E-02 5.08528495E-05 3.77291370E-05-7.97488629E-05 9.67971475E-04
11 23 2.34098378E-04 2.42899323E-04-2.81994202E-04 1.15323364E-03 3.31039539E-04
11 24 4.83409695E-04-2.14502337E-04 3.27868194E-03-1.16733308E-03 5.39310894E-04
11 25-1.27283629E-03-1.24068634E-05-1.39613507E-05 2.63682141E-05 1.01255924E-04
11 26-9.16578590E-05-7.12616359E-05 5.12674578E-03 4.22462158E-03-5.46537115E-06
11 27-1.05540594E-06 1.03641222E-05 9.89872169E-05 1.37503816E-04-5.56033352E-05
11 28-2.82250967E-05-1.13693759E-04 6.60955524E-05 2.34170989E-04 1.61896594E-04
11 29-5.09835661E-03-1.48706032E-03 1.16603507E-03 6.12943150E-04 4.57563405E-05
11 30-2.30416686E-05-2.27146719E-05 6.27935379E-06-4.87858990E-06-1.67783447E-05
11 31-3.88685371E-06 7.44315687E-05 1.80832812E-04 3.17961374E-05 1.92392819E-02
11 32 1.58663119E-02 7.92576019E-05-4.70434919E-06 4.38461310E-05 4.01910494E-04
11 33 4.20356297E-04 2.61682049E-05 1.70986503E-04 1.72103355E-03 4.73966101E-04
11 34 1.68479848E-06 4.58198899E-04 7.19900171E-03 7.16903367E-04-1.90751154E-04
11 35 1.55314095E-03 1.21600953E-04-5.71992738E-05-6.44016797E-05 2.77225127E-05
11 36 1.15634642E-04 1.08005663E-05 2.08042818E-05-7.84389785E-05 4.37041244E-06
11 37 3.96430272E-04 1.83823727E-05-9.77582060E-05-1.14157157E-04 1.03779410E-04
11 38 9.69071240E-04 7.94920979E-04-1.98993782E-06 1.04479983E-05 2.41509822E-06
11 39 6.27027395E-06 2.62628965E-06 5.12368542E-05 2.12198688E-05 1.83546730E-04
11 40-7.13394189E-05 5.66255714E-05-6.44320352E-05 3.09530737E-04 8.06381060E-05
11 41 4.10534363E-05-2.00874043E-04-3.15373145E-05 3.84883210E-05-6.95100654E-06
11 42-1.76197032E-06-5.59902139E-06 2.36787045E-06 1.46555639E-05-5.71203007E-05
11 43 3.21234552E-05-9.38516032E-05 3.86450128E-06-5.36046257E-05-1.83282431E-04
11 44-2.11064262E-04 3.19228072E-06-1.33951746E-05-2.57762467E-05 1.29063229E-04
11 45 7.79563622E-04 6.32348769E-04-3.10004937E-06-1.19745082E-06-1.71611428E-05
11 46 8.83181960E-05-2.30729347E-05-1.15762297E-05-2.88297117E-05-3.89715952E-04
11 47-7.45131785E-06-6.12288195E-05 2.03784596E-04 2.26263316E-03-8.63083768E-05
11 48 1.69785284E-04-8.29921751E-04-7.21362388E-06-9.06733625E-06 1.62809601E-05
11 49 1.02484500E-05 1.11313349E-05 1.61697476E-05 4.20612808E-06 2.69178233E-06
11 50-2.31428678E-04 1.57250258E-04 7.29275074E-06 5.69844393E-06-1.64505138E-04
11 51 6.58845073E-04-6.96506104E-07 2.72364466E-05-1.53450959E-04-1.75330633E-05
11 52-1.88457864E-04-1.53773961E-04-1.66761128E-06 3.29170112E-06-8.06667172E-06
11 53-4.04216649E-05 1.54748195E-05 4.84897496E-06 2.77696512E-05 4.09589880E-04
11 54-2.59607565E-05-5.94758618E-05 2.30702922E-04 6.41663883E-04-3.95418703E-04
11 55-1.11816171E-04-3.74337861E-04-2.43414651E-05 7.66600434E-07 2.35748646E-05
11 56-5.74465401E-07-8.02164344E-06-1.21153396E-05 3.19411610E-06-3.55452819E-05
11 57 1.55407474E-04 6.81251552E-05 3.10779984E-06-1.47558555E-05 1.24750821E-04
11 58-5.48376087E-04 6.47387869E-06-4.67295341E-05 2.50713453E-04 1.22614224E-04
11 59 2.37921985E-06 1.84404033E-06 8.23439846E-06-1.00918148E-05 2.22429863E-06
11 60 8.37895738E-06-9.43110353E-06-1.07513382E-05 1.67766278E-05-1.05902546E-04
11 61 9.26039349E-05 6.70618834E-05-1.07772060E-04 4.16370694E-04-1.30593091E-04
11 62 1.09098913E-04-2.22839363E-04-7.59168505E-06-3.53357541E-06 1.11252605E-05
11 63-1.72649455E-06 7.36579718E-06-1.16173459E-06-2.76707579E-07 9.93983617E-07
11 64 2.50263238E-06-2.54777873E-06-3.07552758E-06-1.86852152E-05-3.88150227E-06
11 65 5.75781694E-06 7.77505126E-06 1.18665162E-04 2.55964025E-05-1.13450156E-04
11 66-5.81893883E-05 1.03997979E-03 5.76843638E-05-2.23937282E-04 5.57509020E-05
11 67-2.28451527E-06 4.35037813E-06-2.06586286E-06 9.16577991E-07 9.22514750E-08
11 68 3.48252951E-06 3.70202340E-07-3.48805042E-05-3.38080810E-04 8.75159515E-05
11 69 1.52615998E-05-1.20539777E-05 2.32039993E-04-1.84173031E-04-1.05816611E-06
11 70-6.67283266E-07-8.51152490E-08-6.87680630E-07-8.38013385E-07-2.32558764E-06
11 71 5.98095881E-07 3.29745292E-06 3.34517433E-06-2.57717243E-05 2.67108482E-05
11 72-3.05305394E-05-6.07747308E-06 2.16322616E-03-7.01708678E-05-1.55664081E-04
11 73-4.11103441E-04-7.78667526E-07 1.45935659E-06-6.80689064E-07 2.33649478E-06
11 74-1.31364110E-06-1.02103490E-06-2.00805555E-06 1.65854984E-05-6.48957825E-06
11 75 1.94042826E-04-1.31708552E-06 2.51897663E-06-7.86465989E-05-4.43826571E-05
11 76-1.13816427E-06 6.65034451E-08-2.60494502E-06 1.99518082E-06-1.96555242E-06
11 77 9.93157526E-07 1.37561246E-05-1.00459959E-05 8.71098931E-06-1.60842207E-04
11 78 1.74074247E-05 1.19100121E-04-1.31911654E-05-4.76351519E-04-3.51802529E-04
11 79 3.26368355E-04-2.82968501E-04-5.70273899E-06 1.73940651E-06 3.96333248E-06
11 80 1.06193288E-07-1.40475944E-06 4.95171650E-07-7.36642003E-07-6.73051566E-08
11 81-3.28396295E-06-8.67430837E-07 1.75984393E-06-4.00183353E-06 1.59928120E-05
11 82 7.16078154E-06-8.40874493E-06-5.93125097E-05-1.64349035E-04-9.29431141E-05
11 83 2.38923644E-05 1.16532146E-03-4.30477066E-04-1.19715558E-03 1.85654299E-05
11 84-3.63517324E-06 1.15911273E-06 2.47606051E-06-2.68833101E-06-3.44833227E-07
11 85-2.59511691E-06 4.74791447E-06 4.35876986E-06 1.06333544E-06-2.64537631E-07
11 86 5.61711398E-07-8.49150485E-06-5.96823326E-06 1.77801494E-07-2.98594093E-06
11 87 1.58847588E-04-4.78770167E-05-2.31627151E-05 3.06282975E-05-3.77276583E-04
11 88-2.44747547E-04 3.90681314E-04-2.50806649E-04 4.13190788E-07-2.05121029E-07
11 89-2.08069759E-07 4.83613184E-07 1.39555327E-06 6.17082444E-07-2.34060518E-07
11 90-1.96874593E-06 3.67529302E-05 9.39604576E-05-1.72370948E-06-1.56075503E-06
11 91 1.50516944E-07 6.01923375E-07-7.67075407E-07 3.92729616E-06-4.18931632E-07
11 92-2.51613107E-06 4.14745445E-06-2.84157649E-05 1.07264913E-05 5.77839168E-06
11 93 6.46732621E-06 1.30567917E-03 1.91832495E-04-4.29386076E-04 5.19083520E-04
11 94-5.80336063E-07-4.96897008E-07 1.07723307E-06 1.03722800E-06-4.80632799E-07
11 95-7.94763846E-07 4.14331819E-06 2.69252574E-06 3.16694465E-07-7.25244487E-07
11 96-2.96677249E-07 1.04149664E-05-1.73967116E-06 2.53774004E-06-2.54914222E-07
11 97-4.19475956E-05 1.96442169E-05 2.09774560E-05 2.33315240E-05-3.14502035E-03
11 98 3.40651894E-04 1.32584617E-04 5.51617508E-04 7.42146253E-07-1.40646372E-07
11 99-6.01499881E-07-1.21823863E-06 2.06968273E-07-2.63027015E-07 7.96643466E-07
11100-7.24882428E-06 3.68363972E-05-3.77714167E-05 6.83284499E-07 7.47760007E-07
11101 3.88257519E-07-5.15533398E-07-3.24761162E-07-1.91316330E-06-1.18016533E-06
11102 2.59353651E-06 2.51516990E-06 9.50207692E-06 1.83596205E-05 7.46743838E-06
11103 1.15226201E-05 1.65791887E-03-3.14330964E-04 7.00676009E-05-1.02220714E-04
11104 1.47765716E-07 2.62752919E-07-4.10518634E-07-4.60361887E-07-8.74000044E-07
11105 4.16490944E-07-1.63513224E-06 1.05100754E-05-6.12909904E-05-1.27064052E-04
11106-4.85108074E-08-9.23996922E-07-2.09683209E-05 8.59934817E-05-1.47297063E-07
11107 1.50611495E-07-4.99514068E-07-2.07653617E-07 2.15462650E-07-4.17487997E-06
11108 2.70784819E-06 1.41440966E-06-1.09251457E-06 1.13508940E-05-2.68428998E-05
11109-6.74643361E-06 2.96736100E-06-1.98289580E-04 4.68195455E-05 1.08442676E-04
11110-4.14141744E-05 7.28110206E-07-3.24624972E-07-4.03485234E-07 9.53688749E-07
11111-8.31169310E-08 1.83540658E-07 1.22768376E-06-9.42487942E-06 4.55941427E-05
11112-4.68820723E-05-5.31939715E-07 2.56817826E-06 1.60316674E-05-3.85633634E-05
11113 1.06440159E-06-8.32424259E-06 3.67899947E-05-2.07697824E-05-7.72114919E-07
11114 1.05959223E-06-3.11190539E-06-1.32970089E-06 7.15562932E-07-1.66167556E-05
11115 1.61560619E-05 7.68637330E-06-3.44290649E-06 8.42192535E-05-5.80762745E-05
11116-4.03147195E-05 8.30227561E-06 1.23942466E-03-2.07888115E-04-2.02714456E-04
11117-1.78368667E-05-5.30558186E-07 7.43319751E-07-2.12761565E-07-1.52480393E-06
11118 1.34457790E-06 4.79425160E-07-5.61372768E-06 3.76176320E-05-1.90241533E-04
11119-1.21572876E-03 3.28569493E-07-6.80511622E-06 3.46152515E-05 1.69969344E-04
11120 4.78513215E-07-6.42533101E-06 5.11722197E-06 1.01946257E-04-1.05339521E-06
11121-5.77210890E-07-1.05974654E-06 1.13394481E-06 6.81867369E-07-5.94858637E-07
11122 3.83037790E-06-6.16485257E-06-4.35238787E-06-7.93836830E-05 3.30532430E-05
11123-7.14711659E-08-1.83607597E-05-1.31857210E-03 2.62156147E-04-1.90074210E-04
11124-2.21759685E-04-1.21701517E-06 1.25447756E-06-3.74623891E-08 3.31214789E-06
11125 4.79731858E-07 1.56809818E-07 1.62727162E-06-1.16555375E-05 4.51502877E-05
11126 1.07208841E-04-1.29796449E-06 7.65737666E-06-7.47729503E-05-9.78462639E-05
11127 1.00383352E-06-6.42675095E-06-1.66556308E-05-9.93448614E-05 2.13526593E-07
11128 7.00767337E-07 4.76585046E-08 9.01735437E-07 5.72470978E-07-5.36012976E-06
11129 1.06020249E-06-5.20404674E-06-1.11830686E-06 1.79068673E-05-1.57166748E-05
11130 2.88198505E-05 6.67600035E-06-2.40746900E-05 1.12009376E-04 4.96706206E-05
11131-5.18229381E-05 3.84934714E-07-4.27627235E-07 4.26925209E-08 5.35298000E-07
11132 4.50492736E-07 1.30744929E-06 3.32573981E-07 1.19891919E-06 3.49031535E-06
11133-2.98778313E-06 7.16061950E-07-1.35477277E-05-1.15801939E-05 7.58217124E-06
11134 1.36184790E-06 1.13701820E-04 5.74984965E-05-1.37013277E-05-1.74628035E-05
11135-7.73976952E-04 1.48263695E-04-3.42955295E-04 2.31037689E-04 2.13583771E-06
11136-4.55966353E-08-2.09024107E-06 3.06443530E-08-1.09156738E-06-3.15983573E-08
11137 1.33567762E-05-9.45636693E-05 7.97238504E-04-2.47059118E-03-6.14949222E-06
11138 5.66731414E-05-9.22113885E-05 3.65664245E-04
12  1-2.13660281E-07 2.52285399E-07-3.14471646E-07-4.02221332E-07-1.09123692E-07
12  2-5.57909639E-06 1.29422963E-06 2.22718640E-06 6.46912945E-07 4.96359216E-05
12  3 8.98031771E-07-7.43668115E-06-2.37876917E-05-4.60089770E-04-1.10834337E-04
12  4 3.33021106E-05 5.63163727E-06-1.83688403E-07 2.19847758E-07-3.61593553E-08
12  5 1.78983442E-08-7.69561214E-08-1.93786554E-07-4.15902544E-07 1.65095801E-06
12  6 3.13120497E-05-3.29723928E-05 1.22901118E-06-1.08149095E-05 1.72931418E-05
12  7 4.60085764E-05-9.42901761E-09 8.06225275E-08 6.30305177E-07-2.72537530E-07
12  8 5.59209547E-07 1.52017066E-06-3.87085106E-06 1.62146048E-06-2.33346282E-06
12  9-6.16202553E-05 3.72010604E-06 1.43461040E-05 2.91475285E-05 1.69444294E-03
12 10 3.76830732E-04-1.86113737E-04 1.51226132E-04 5.65676069E-07-4.17592365E-07
12 11-1.48083705E-07-2.25389288E-07 2.21049775E-07 7.63798743E-07 1.25723737E-07
12 12-7.27501694E-07-2.75037004E-06 3.13554120E-07-2.20551673E-07 2.79312827E-06
12 13 1.51250926E-05-2.32799755E-06 1.88228042E-06 8.92780645E-06-7.77235221E-05
12 14 1.20534199E-05-1.17777440E-05 4.11874549E-04 6.24464224E-04-5.96163888E-04
12 15-5.05732831E-04-6.65874456E-08 1.12579046E-07-4.59916008E-08 3.77693009E-07
12 16-2.21025346E-08 3.08962649E-08-3.28434523E-07-1.16429389E-06-9.20315559E-07
12 17-8.67249385E-07-1.06054340E-06 1.24461779E-05 3.57394985E-06 4.17004021E-06
12 18 6.49652016E-06-9.87568156E-05-3.90367754E-05-2.49005419E-05-6.42183131E-05
12 19-2.16924562E-03 6.90522303E-04-3.28438719E-04 1.94241837E-04 1.01980894E-06
12 20-6.37016456E-07-3.82792482E-07 1.47080058E-06 5.49132048E-07-6.21201088E-07
12 21-3.03994784E-06 2.77923601E-05-1.68536604E-04-2.13020192E-04-2.30670991E-05
12 22-1.91154975E-05-1.43100459E-07-2.52963204E-07-1.32862438E-07-4.03087050E-06
12 23 6.63404805E-07 1.97870823E-06 2.16141570E-07 7.12100555E-05 3.71335367E-05
12 24-2.77164764E-05 2.73117328E-05 3.70782264E-04 9.66109575E-04-6.48532522E-04
12 25 6.74625891E-04-2.65156180E-06 1.68887601E-06 9.62685791E-07 8.05153581E-07
12 26 5.56366439E-07 5.19264560E-07-1.86925548E-06-1.31503515E-06-1.23988983E-07
12 27-2.29935234E-07 4.58470757E-07-2.33716855E-06 5.40160977E-07 9.46385446E-07
12 28-2.09993510E-06 2.26666146E-05 1.62974785E-05-2.05226173E-05 1.44992007E-05
12 29 1.38969290E-03 2.51854950E-04-1.85171566E-04 1.50931969E-04 6.46501581E-07
12 30-5.86844239E-07-5.96573420E-08-1.77069661E-07 8.21022069E-07-1.33722503E-07
12 31-5.25604305E-07 4.02635064E-06-7.42784334E-06-2.95366238E-05-3.53133142E-07
12 32-2.85225043E-07 5.02609453E-07-2.31687044E-07-1.52565860E-08-4.81557320E-07
12 33-1.93968542E-06 1.14437571E-06 1.37888795E-07-5.29663985E-06-3.73096696E-06
12 34-8.92131213E-06 1.28087628E-05 2.00085267E-03 3.75491683E-04 9.94406738E-05
12 35 4.13634554E-04 4.84123928E-07-1.15768674E-06 6.73562813E-07-5.59974149E-07
12 36 4.15444316E-07 8.61444638E-07-1.12042918E-06 1.04950318E-05-2.96157858E-05
12 37 5.87457236E-05 2.40559454E-07-1.72055993E-06 8.03452106E-06 1.56640355E-04
12 38 1.03002747E-07-8.38939029E-07-8.12544079E-07 3.91015864E-07 2.29733137E-07
12 39 1.03834787E-05 4.17805033E-06-1.70952419E-06-9.71258408E-07-7.96739600E-05
12 40-3.88063081E-05-2.97665690E-05-1.15627393E-05-1.04381459E-03-1.87926618E-04
12 41-2.05251406E-04-1.19999218E-04-4.85729018E-07-1.17307180E-06 1.65880082E-06
12 42-1.71745728E-06-5.26569409E-07-1.36950710E-06 1.01678593E-06 2.37738327E-07
12 43 6.96456966E-06 1.64532966E-04-6.02109368E-08 1.40285769E-07 3.13327453E-05
12 44-9.70376566E-05 2.45470597E-07-3.31184023E-07-4.10714343E-06-3.06818508E-05
12 45 2.75990799E-07-9.17002510E-07-6.58380482E-07-3.64665663E-07 1.15095773E-07
12 46 1.46912450E-05 2.98490887E-06 1.90779698E-06-1.22919950E-06-1.28124536E-04
12 47-4.42095504E-05 1.45994719E-05 5.22867811E-05-9.90201257E-04-1.63858006E-04
12 48 7.11311371E-05 1.46353139E-04 2.53862345E-07 9.33498551E-07-1.18736090E-06
12 49 1.45319140E-06 4.09472163E-07-5.71544830E-07-9.79085587E-08 2.37028168E-06
12 50 1.52319547E-05 4.83640124E-05-3.18140587E-06 2.75189158E-05 7.26052469E-06
12 51 1.54751295E-04-4.86537384E-08 2.46482735E-06-5.14401590E-05-5.19330016E-05
12 52 3.92671069E-07-1.66851602E-06-1.64273510E-06 1.45615157E-06 3.99740076E-07
12 53 1.92399214E-05 8.06147756E-06-7.68876390E-06-6.82018087E-07-1.00116588E-04
12 54-1.81624107E-05 3.25144320E-05-2.82740210E-05-9.15284581E-04 3.25922655E-05
12 55 2.61119040E-04-1.26667521E-04 1.14863350E-06 1.35541879E-07-1.28417537E-06
12 56-1.17674569E-06-7.75645016E-07 1.77759506E-06-1.33686897E-06 1.17856408E-05
12 57-2.64261555E-05-1.06995960E-04 1.46010240E-06-4.24949254E-06 1.19225312E-05
12 58-5.25980791E-05 4.22816475E-06-2.32217481E-05 9.79590124E-05 2.39426538E-04
12 59-5.70320932E-08-7.18173241E-07 9.41399910E-07-4.99653214E-08 1.97224592E-07
12 60 9.10824079E-06-3.89248582E-06 1.67772952E-09-1.21581164E-06-6.10010371E-05
12 61 1.37609364E-05 5.54903310E-06 1.32073748E-05 2.08567647E-04 1.24442656E-04
12 62-1.31232919E-04-1.44397957E-04 2.86388757E-07 3.57292133E-08-3.22117971E-07
12 63-7.97100614E-07-8.03221018E-07 4.92463234E-07 1.31471091E-08 1.28780427E-07
12 64-1.24339718E-07 3.95276124E-08-6.39950002E-08-1.29417520E-06 6.98125326E-07
12 65-2.03096081E-07 3.06952420E-07 4.90005403E-06-3.73286492E-06 8.86998079E-07
12 66-1.48192022E-06-1.61964835E-04-1.60183685E-05 6.78417820E-06-2.41882323E-05
12 67-1.61035890E-07 9.97721213E-08 6.12637691E-08 1.64400586E-07-4.92413555E-08
12 68 6.41949500E-08 5.71416326E-07-3.86383371E-06 1.22888679E-04-9.16214276E-05
12 69-5.07305360E-07 9.93481856E-06 8.14982215E-06 5.94221872E-05 1.75762501E-02
12 70 1.44957215E-02 7.91818102E-05 3.33781614E-05-3.06006493E-05 2.73498580E-04
12 71 4.00692485E-04 1.84787642E-04-1.32921112E-04 2.14181441E-03 3.70670126E-04
12 72 5.94317734E-05-8.12498787E-04-2.71383176E-03-8.39279970E-04-1.30319201E-04
12 73 5.48428442E-04 1.02037312E-04-5.52263211E-05-4.68109914E-05 7.87231257E-05
12 74-1.28877213E-04-4.50282237E-05 2.30499969E-05-1.62886463E-04 3.31922203E-04
12 75-3.54137438E-04 2.11380658E-05-6.72203334E-05 3.43611212E-04-1.01205401E-04
12 76-4.97609221E-05-4.08660838E-05 1.19529049E-06-3.38943624E-06-2.36335374E-06
12 77-2.36654231E-05-2.78254384E-05-7.15572055E-06 1.77373338E-05-4.26277188E-04
12 78 2.88474731E-04-1.28607248E-04-3.38852470E-04 2.51143468E-03 9.27469834E-04
12 79-6.24734899E-05-3.12811310E-04-5.69989135E-06-1.33097957E-07 5.83298931E-06
12 80 2.60444509E-05-4.91698580E-06 6.27779172E-06 2.71166043E-05 2.37068811E-05
12 81-5.08120648E-06-1.05852624E-06-2.34030711E-06-9.77727748E-06 1.25425098E-05
12 82-4.65120188E-06-1.09965936E-05-3.67472871E-05 7.28118386E-06 1.04864862E-04
12 83 8.21673386E-05-8.56154629E-03-1.05177615E-03-4.85175853E-03-3.90856949E-03
12 84 7.71371277E-06-1.63737168E-05 8.66000407E-06 1.65729406E-05-7.71078584E-06
12 85 3.70060573E-06-5.95446677E-04-5.03565561E-04-1.03982311E-06-1.26864010E-05
12 86-1.64596740E-05 2.28820172E-05 4.29009877E-05-1.00799347E-05 9.38168224E-05
12 87-3.95786152E-04-1.66719576E-04-2.57775490E-04-3.55970188E-05 3.01367449E-03
12 88-1.18172163E-03-6.32281049E-04 4.01704469E-04-1.82437412E-05-3.26388791E-05
12 89 5.08826203E-05-2.32239003E-06-5.39000313E-07-5.47210381E-06-9.96275186E-06
12 90 8.68649141E-05 3.91013978E-06 1.82634084E-04-3.37499435E-02-2.80015510E-02
12 91 1.11584444E-05-3.39478931E-05 8.26536117E-05-7.23143367E-05 3.48225521E-05
12 92-1.79090039E-04 3.77453572E-04 2.09786076E-03-3.24746112E-04-6.71767771E-04
12 93 6.54522581E-04 4.95443446E-03-3.21594446E-03-3.38987304E-03 1.08967008E-03
12 94-6.95531441E-05-5.95972046E-05 1.29150349E-04-6.92576027E-06 3.44500255E-07
12 95-1.13354202E-04 5.60713644E-01 4.64265919E-01-4.32383119E-05-1.91259897E-04
12 96-6.30159011E-05 4.75071677E-03 3.71047162E-05 6.34981142E-05-5.11588417E-05
12 97-4.83807548E-03 9.08594434E-04 6.32294531E-04 1.60262253E-03-2.48369247E-03
12 98-3.89381296E-04-5.49425533E-04 8.51390099E-04-2.54407478E-05-4.15212706E-05
12 99 6.69620184E-05 8.47989648E-05 9.55598234E-05 1.17668419E-04 3.41846053E-04
12100-4.91046213E-05 2.32418836E-05 3.92284562E-04 3.99746578E-02 3.30374721E-02
12101-4.77410788E-05 6.59208854E-05 4.04907193E-05 5.68618282E-04-1.90161494E-04
12102 2.79307229E-04 3.00384500E-04 1.53174493E-03-5.40353693E-04 2.94121961E-04
12103 2.87622863E-04 1.12172527E-03-3.57597541E-04 1.62703206E-04-1.60065086E-04
12104-1.73671707E-05 1.56626266E-05 1.70454404E-06-6.71784555E-05-1.21886330E-04
12105 1.10666158E-04 3.73369137E-05-1.26846129E-04 2.96624587E-05 1.01532252E-04
12106 2.68158746E-05-3.57138351E-05 3.90355044E-05 1.50122230E-04-7.84953611E-04
12107-6.42795670E-04 1.06808529E-05 5.55677504E-06-3.35911350E-06-6.30096219E-05
12108 8.53680030E-06 2.50023472E-05-1.37320655E-05 1.31689191E-04-1.49225467E-05
12109-2.24480347E-05-4.24483160E-05 4.50964077E-03-6.34904078E-04-4.62967172E-04
12110 4.66774385E-04 9.32524994E-06-3.56595783E-06-5.75929211E-06 9.71708952E-07
12111 9.17597436E-06-1.11421165E-05 2.34988542E-06-1.88289226E-05-4.06723717E-05
12112 2.86063025E-04 1.13944733E-06-4.09712861E-05-1.01659814E-04-7.14141064E-05
12113 1.01139539E-05-3.27784354E-05-6.26169916E-05-2.08096106E-04-5.55172388E-04
12114-4.56766262E-04-9.69050680E-06 1.41211846E-06 3.14076984E-06-2.17446992E-06
12115-2.03619664E-05 3.82759732E-05-3.13201740E-05-4.83068385E-04-1.02196804E-04
12116 2.02957646E-04-2.08623689E-05-1.29372478E-03 2.95196494E-04 1.88337109E-04
12117-4.55361829E-04 1.08792021E-05-1.63654151E-05 5.48621308E-06 6.17041606E-06
12118-9.79836641E-06 2.80299403E-06-6.91703472E-07 5.07873038E-05 1.15055803E-04
12119 1.10004808E-03-5.61224296E-06 5.32354489E-05-9.50285640E-05-4.92743586E-04
12120 8.35760532E-06-2.02421802E-05-8.83058344E-05 3.45129917E-04 6.72413541E-06
12121 5.13437815E-06-1.52108308E-06-1.77036868E-06-2.44437122E-06-4.32551471E-06
12122 5.95712910E-06 1.00856819E-05 1.06816007E-05 2.25605054E-04-2.32877623E-05
12123 7.86031581E-05 4.08376280E-05-5.04403542E-03 1.84656569E-04-1.10542842E-03
12124-3.15620873E-04-4.15404071E-06 7.67410459E-07 3.38663025E-06 2.27423732E-06
12125-2.28331242E-06 1.85807135E-06-8.44523478E-07 4.06937704E-06 5.75668420E-05
12126-9.01582999E-05-9.00858268E-07 1.71199598E-05 9.42699524E-05-2.84967913E-04
12127 4.58742795E-07-1.36392541E-05 1.01489598E-04 3.16484738E-05-3.14056054E-07
12128-1.74175641E-06-2.71499288E-06-1.83927883E-06 3.96316271E-08 1.18207732E-05
12129 1.27524771E-05 5.97962510E-06-1.16735152E-06-4.93154476E-05-1.43340447E-05
12130-3.97886800E-05 3.10385473E-05 1.41177552E-03 1.70381535E-04 5.55817887E-05
12131 2.52016845E-04-1.81865433E-06-1.30694011E-06 3.12559444E-06-3.03261599E-06
12132 8.23540657E-07-1.11353896E-06-3.47694252E-07 8.30175228E-08 2.15978460E-06
12133 3.29688750E-07-8.30629977E-08-7.39113217E-06-1.04335788E-06 3.02293353E-07
12134 4.89284236E-06 7.62416035E-05 6.41882236E-05 3.34643324E-05-5.09960926E-06
12135 1.61195410E-03 5.44696855E-04 2.92276847E-04-6.16625778E-05 7.31149617E-07
12136-8.60187046E-07 1.29037428E-07 4.60233156E-06 8.62375314E-07-2.71486257E-06
12137-8.38469215E-06 4.24932632E-05-4.54445023E-04 3.61428505E-04 1.25026239E-05
12138-1.70605802E-05 1.44745275E-04-1.74021768E-04
13  1-6.04933695E-04-5.01670485E-04 5.42864833E-06 1.71980990E-06 2.52458705E-06
13  2 5.59263040E-05-9.67076640E-06 6.74035966E-06 1.08845508E-05-4.41182910E-04
13  3-1.45803514E-04-7.52406006E-05 1.01204461E-04-1.57947988E-03-4.85498775E-04
13  4-3.01905323E-04-1.20125562E-04-4.54818069E-06-9.64754960E-06 1.41957303E-05
13  5 8.94330267E-06 2.27858521E-06-1.30361582E-05-4.16596032E-06 4.14692021E-05
13  6 1.65409340E-04-2.66772604E-05-5.20076353E-06 4.45939405E-05-6.77847523E-06
13  7 9.82596562E-05-3.71574083E-06 4.81403143E-07-5.29223251E-06 1.06246383E-05
13  8-2.46546724E-06-8.51611894E-05 2.10035544E-05-3.69340033E-05 8.28959137E-06
13  9 9.22008711E-04-2.92710887E-05-2.52253264E-04 3.10886205E-05 3.24889317E-03
13 10-3.37234677E-05-7.61577049E-04 5.75893092E-04-4.32477655E-06 1.80075157E-05
13 11-1.36827391E-05-3.24773528E-06 1.00748438E-06-1.11920868E-07-4.74216109E-04
13 12-4.08234375E-04-9.50578769E-07-1.54405742E-05-7.87540522E-06 1.09032910E-04
13 13-6.00286442E-05-1.03238204E-04-2.08927781E-06-2.19713423E-05 2.11019851E-04
13 14-7.59273200E-05-4.13800832E-04-2.34719078E-03 6.07239480E-04 1.06225605E-03
13 15-1.44065074E-03-1.71188025E-05 2.18109856E-05-4.69218314E-06 2.06209766E-05
13 16 1.43653938E-06-1.34085768E-06 9.10047480E-02 7.54113782E-02 1.77834560E-05
13 17 8.09835831E-05-6.65120639E-05 5.59016212E-04 1.47023081E-04 2.10594144E-04
13 18-3.05288168E-04-1.99410035E-03 4.09132318E-04 3.53819616E-04-5.92909790E-04
13 19-4.48364918E-03 2.03806828E-04 2.27269365E-05-1.83479805E-03 9.74292005E-05
13 20-7.03423037E-06-9.03949701E-05-6.57264409E-05 7.26922497E-05 1.33755072E-04
13 21 4.26071776E-05 9.93538958E-05 4.71093791E-04-6.72112102E-04-5.54858150E-01
13 22-4.59412013E-01-3.44916485E-05-7.61803615E-06 8.28711199E-05-4.55046789E-03
13 23 1.13062850E-04-6.96250694E-05-2.46543545E-06 4.72167045E-03-5.32825814E-05
13 24 8.60908500E-04-8.55541255E-04 5.86698898E-03-3.83008744E-05 3.40929514E-04
13 25-3.13730188E-03 4.60394932E-05-1.52612261E-05-3.07782671E-05 4.21194221E-05
13 26-6.63853534E-05-2.40234556E-05-3.53603692E-02-2.92237428E-02-8.23266062E-05
13 27 2.95919068E-05-2.15880401E-05-5.12423808E-04-2.92164177E-04 2.22223666E-04
13 28-1.84885951E-04-1.08710732E-03-3.37134028E-04 4.33469698E-04-2.55501734E-04
13 29-1.06146053E-04 2.72248258E-04-2.87680290E-04-4.06894555E-06-5.39721301E-05
13 30 7.23224741E-06 4.67398827E-05 9.52919524E-05-1.13417840E-04 5.74246777E-05
13 31-3.49359840E-05 1.32545104E-04-6.37839902E-05-5.00686714E-05 2.41069319E-03
13 32 1.99830924E-03 2.17231654E-05-3.29029318E-06 1.62886463E-05 3.57722760E-05
13 33 5.73164259E-05 1.36868026E-05-4.87956921E-05 3.26223994E-04 1.28017262E-04
13 34 2.00153757E-04 3.89006873E-05-2.41306103E-03-5.02333362E-04 6.96096517E-04
13 35-5.69346056E-04 2.64489405E-05 8.67410478E-06-3.51230453E-05 1.27809730E-05
13 36 1.65536154E-05 2.58289072E-05 6.34182929E-06-7.36271095E-05 9.00590993E-06
13 37-5.48306772E-04-1.54894994E-06 1.43517949E-05 1.42547018E-04 2.52833154E-04
13 38-6.98813696E-03-5.72223378E-03 1.31339688E-06-9.79717084E-05-2.47621850E-05
13 39-2.96666697E-04-1.02545094E-05-3.75575504E-04-4.27030183E-05-8.16965517E-04
13 40 1.03444698E-04-3.64629053E-04 1.47749483E-04-1.86628339E-03 2.65221292E-04
13 41-3.62053706E-04 1.40348587E-04 7.31347026E-05-1.52809027E-04 7.96743244E-05
13 42 8.62667556E-06-1.69307965E-06-1.15332584E-05-6.01321553E-06 2.82748590E-05
13 43-1.05623231E-04-2.79186425E-04-9.47188756E-06 6.35069924E-05 7.21826000E-05
13 44 1.37517362E-04-7.54985784E-06 2.62851058E-05 2.07863783E-05 2.22683425E-04
13 45-5.64704292E-03-4.61365272E-03 2.72387320E-05 1.58707416E-05 1.04050021E-04
13 46-2.88764390E-04 1.02374820E-04 2.58507639E-05 3.33060929E-04-6.75022481E-04
13 47 4.70783665E-05-2.26961425E-04 2.98723461E-04 1.82400237E-03-7.29958351E-04
13 48-3.97472343E-04-3.43736045E-04 5.43146047E-05 7.06063933E-05-1.24920998E-04
13 49 6.29979225E-06-6.19279357E-05 4.50313256E-06-1.56498670E-05 1.08374229E-04
13 50 5.11583847E-04 5.03893132E-04-7.50000626E-06 4.82366728E-05 2.48175446E-05
13 51-4.74247851E-05-3.59159356E-06 2.63444063E-05-9.17575429E-05-3.18955139E-04
13 52-7.74064128E-05-6.55552791E-05-6.95839130E-07-4.68099872E-07-1.65102364E-06
13 53 2.25124909E-05 8.38055673E-06 1.15217590E-05 1.37103287E-06-3.05607204E-04
13 54-2.80260479E-05 8.59653759E-05-8.68307757E-05-1.84572522E-03 3.05262093E-06
13 55 3.41913321E-05-1.82443694E-04-1.57719634E-06-2.92682041E-06 4.50401675E-06
13 56 2.31710867E-06-1.23578354E-06 6.69114934E-06-2.53933759E-06 2.53624097E-05
13 57 5.46526207E-05 1.96663959E-04-1.27516408E-06 1.67041628E-05 5.50144696E-05
13 58-1.68826297E-05-3.07408657E-06 4.53866086E-05 2.32231945E-04 3.37522934E-04
13 59 1.20817933E-07 1.79678553E-06-4.39259898E-06-4.99362278E-06-5.12702094E-07
13 60-2.10756032E-05 1.93094409E-05 8.55367675E-06 6.67189566E-06 3.72970116E-05
13 61-1.58696968E-04-5.63013469E-05-4.89415984E-05 1.45615544E-03-2.90804655E-04
13 62-1.20814798E-04-2.15424759E-04 3.41003031E-06-7.14738126E-07-2.69529219E-06
13 63 8.05109666E-06 7.03162290E-06 1.29180402E-06-7.66364210E-08-6.91234693E-07
13 64 4.47975952E-07-4.55965271E-07 6.72111664E-08 8.13632816E-06-3.20517905E-07
13 65 8.25812764E-07-1.74598091E-06-5.60146644E-05 2.45445756E-05 2.78322144E-05
13 66 2.90691919E-05-4.43581372E-05 1.14881712E-06-4.24204381E-05-2.08351559E-05
13 67 6.45352853E-07-6.20227087E-07-2.51257658E-08-1.23157840E-06-1.94465515E-07
13 68-1.20073539E-06 7.45004522E-06-3.85501474E-05 5.68954424E-05-1.10704139E-04
13 69 9.85894990E-06-7.77315659E-05 7.99937354E-05 1.77709234E-04-1.29298336E-06
13 70-3.54343890E-07-2.37402373E-07 1.12342739E-06 6.52178646E-07-1.10694430E-05
13 71 1.71798070E-06-6.47695484E-06-2.58288637E-06 1.38078984E-04-4.23625874E-05
13 72 5.98137895E-05-5.16604610E-05-1.21626754E-03 1.79422785E-04 2.08983617E-04
13 73 2.00315477E-04 1.74166636E-06-2.71910852E-06 9.77442156E-07-3.40398703E-07
13 74 1.09220208E-06-6.20704125E-07 1.73617467E-07-8.23287993E-06-8.39136748E-05
13 75-2.89223653E-04-4.86104971E-07 4.51375206E-06 7.87560857E-05 9.04424143E-07
13 76 1.96613546E-07 3.10675382E-07 2.25279671E-06-1.62574352E-06 2.37350200E-07
13 77-1.88819143E-06-9.78358268E-06 6.94060863E-06 8.94243094E-08 2.94606025E-05
13 78 8.62674004E-06-1.18096016E-04 8.76522889E-05 1.14153288E-03 7.00660369E-04
13 79 2.52876163E-04 1.10612453E-04 2.74195174E-06 1.95440130E-06-4.69635303E-06
13 80-2.38153168E-06 5.53814265E-07 6.74756457E-08-2.11209606E-07 1.18225755E-06
13 81-2.63960272E-07 3.89744115E-07 2.10121581E-06-1.94799472E-05-2.83195178E-07
13 82-3.58521486E-06-1.34755930E-05 2.06374335E-04-3.31189139E-05 1.25142729E-04
13 83 1.85055424E-04-2.39614256E-03 6.87902731E-04-1.37478861E-03-9.32590169E-04
13 84 1.38561642E-06-4.54234204E-06 3.15672561E-06 2.61392813E-07 5.92177643E-07
13 85-1.75586379E-06 9.36267239E-08-3.24671628E-07-1.15323716E-06-2.77705679E-07
13 86-5.08761878E-07 7.90321384E-06 6.17992308E-06 2.74489871E-06 4.93614977E-06
13 87-4.98581757E-05 7.52574066E-06-3.97914764E-05-9.46011510E-05 1.63729465E-03
13 88-2.04546002E-05 4.81934829E-04 3.74860218E-04-1.83057845E-06 7.41945343E-07
13 89 1.08863311E-06 7.51536404E-07-4.11782554E-07-1.35023826E-07 2.05494130E-07
13 90-1.12830981E-05-4.29462922E-05 4.62978479E-05 1.16369650E-06 8.67682022E-07
13 91 1.55755995E-07 3.28194548E-07 3.86695448E-07-6.30421950E-07-2.41822337E-06
13 92-3.23130267E-06-3.10272378E-06 6.00415759E-05 4.81264011E-05-4.68535765E-05
13 93 3.04795388E-05-1.27629071E-03-3.94061425E-04-4.42798860E-04 3.87980567E-04
13 94-1.85947177E-06 1.28745376E-06 5.72018010E-07 6.16473608E-07-1.13293525E-06
13 95-1.98009334E-07-2.26472263E-05-1.88854678E-05 9.30372873E-08-4.12345345E-08
13 96-2.14884307E-08 1.84083305E-06-2.07758014E-07 5.46842749E-07-1.68887647E-07
13 97-5.46035196E-05 8.45062560E-06-4.74699971E-05-8.11121010E-06 5.80047709E-04
13 98-6.66115742E-06-1.57486891E-04-1.35677043E-04-1.74432070E-06 2.67348352E-07
13 99 1.47697235E-06-2.72815040E-07 5.57465755E-07 1.65566690E-06-1.94425851E-06
13100 1.60826379E-05-1.88899151E-05 4.98995821E-05-1.42720216E-06-1.17282446E-06
13101 5.33343909E-07-7.69290738E-07 1.05283631E-06-2.91686548E-07-3.34174481E-06
13102 3.97487207E-06-5.67467201E-06 4.31183100E-05-2.25550229E-05-2.69495691E-05
13103-2.21366054E-07-1.36066932E-03 3.91089163E-04-1.21388761E-04 1.81896884E-06
13104 3.00159047E-07 4.05517196E-07-7.05676244E-07 5.90656112E-07 8.12860068E-07
13105-3.21785656E-07 5.56886721E-07-8.08910267E-06 1.50352607E-05 3.24911278E-05
13106-1.20258303E-06 9.02465643E-06-1.43020381E-05-1.36258606E-04 2.02474376E-08
13107 2.30951716E-08 2.72842599E-07-4.63327400E-07 3.74687404E-07 8.33608528E-07
13108-8.62975850E-07 2.32412940E-06-1.67532452E-06-2.76108398E-05 9.76953720E-06
13109 1.03933562E-05-8.81395842E-06 5.47352551E-04-6.47928707E-05-3.34593474E-05
13110 7.28176891E-05 8.33535005E-07-6.27260419E-07-2.06274586E-07-3.57560839E-07
13111 6.31319142E-07 9.36462839E-07 4.51112755E-07-2.35678473E-06 1.53313708E-05
13112 7.79736281E-05 1.94520509E-07-2.57034092E-07 3.17393637E-06-8.60320189E-07
13113-1.54892295E-08 3.78295234E-07 1.12019984E-05-4.06168132E-05-1.18735593E-07
13114 2.97583274E-07-7.27955669E-07-2.90278027E-07-1.11645485E-06-4.55845285E-06
13115 2.90332024E-06 1.48543660E-06 4.95161548E-06 2.92224803E-05 1.64092187E-05
13116-3.25770010E-05-4.11891986E-05 8.41686256E-04 2.73123446E-04-1.76231792E-04
13117-2.55021039E-04-5.53602928E-07 9.65754658E-07-4.12151730E-07-3.17281479E-07
13118-2.03314722E-07-1.87210196E-06-1.33446245E-06 6.23730306E-06 7.24654151E-05
13119 3.48199182E-04 1.45967780E-07-5.35685191E-06-8.12442056E-05-3.04814037E-04
13120-1.29638097E-06 1.21551906E-05-2.80567958E-05 1.16513197E-04-1.09405916E-06
13121 2.75433956E-07-6.85845564E-07-1.07763343E-06 3.50270770E-07-1.28267511E-05
13122 3.58590022E-06 4.44627653E-06-1.42923570E-06 1.49813168E-04-1.11777635E-05
13123 5.17343336E-05 3.10557617E-05-9.74057312E-04-4.02902507E-07-9.09066534E-05
13124-8.07086986E-05 3.88379899E-09 1.14439504E-06-1.14827884E-06-3.71381077E-07
13125-4.99192912E-07 5.03419648E-07-7.96785681E-07-1.17845341E-06 4.58709759E-05
13126 1.15786504E-04-2.60972217E-08-3.07149655E-06 3.04985099E-06 1.01017250E-05
13127 2.07496059E-07-4.90091269E-06-1.67529159E-05-2.78187250E-05 6.71644226E-08
13128 1.56182729E-07-8.75103895E-07-1.79770672E-07 1.68133580E-07-2.67540234E-07
13129 4.65679499E-06-1.37669656E-07-9.45502959E-08-9.62369315E-06-3.44422427E-05
13130 5.24868547E-06-8.33782533E-06 5.25262275E-04 1.12175787E-04-8.64875438E-05
13131-1.73727367E-05 6.88056474E-09 9.83403965E-07-9.90284530E-07-1.57288329E-07
13132-1.20213624E-06 8.10410212E-07-1.45027738E-08-6.49292429E-07-6.42488230E-07
13133-5.34173918E-07-5.38210735E-07 8.27487292E-06 2.20987517E-06 1.65960333E-06
13134 2.05123873E-06-4.84829489E-05-4.42085103E-06 1.43049739E-05-8.30178606E-06
13135 6.00993817E-05-8.15971355E-05-7.31846701E-06-1.37392301E-04-1.67789067E-06
13136 1.68389598E-06-6.00530548E-09-1.11972896E-06 2.26779911E-07-2.22233226E-06
13137 4.28608493E-06-7.46899985E-05 4.67655775E-04 3.30989958E-03 2.95939272E-06
13138-3.32934526E-05 5.30776409E-05-1.56326465E-04
14  1-3.33257670E-08 9.35844940E-08 1.65049757E-07 1.52707391E-08-1.09876774E-08
14  2-2.30906754E-06-7.59207166E-07-2.08043624E-07 2.61740107E-08 2.30780696E-05
14  3 2.12467689E-05-1.73682604E-06-1.09942994E-05-8.15336969E-05-5.92254022E-05
14  4-1.04931454E-04 2.89433688E-05 6.87508968E-08-2.33137871E-07 1.64386974E-07
14  5 4.21549644E-07-6.68348796E-07 4.12013625E-07-1.29726282E-07-8.18979764E-07
14  6 2.41647876E-05 1.40657964E-05-1.15614105E-07 1.39100432E-06 2.63250290E-06
14  7-4.29312027E-05 1.09581631E-08-1.65553954E-07-1.42123131E-07-7.39512546E-08
14  8 1.97997023E-07 3.31876260E-06 3.59514983E-07 2.87051559E-07-5.07739610E-07
14  9-5.53493477E-05-1.34380968E-05 1.82218140E-05 9.70315293E-06-4.92215731E-04
14 10-2.66625391E-04-1.33955762E-04 8.36841002E-05-4.52858256E-08 1.14916030E-07
14 11-6.96302046E-08-3.15172493E-08 6.25582210E-08-3.08859861E-07 7.83025667E-08
14 12-3.38479749E-07-2.44777768E-07 6.05634352E-07-3.21540652E-07 5.24200651E-06
14 13 2.59972990E-06-3.44604578E-06 1.30111199E-06-3.74372023E-05-4.42756877E-05
14 14 4.62500926E-05-1.71936171E-05-1.36103915E-04 7.07712091E-05 1.47275711E-03
14 15 2.99031106E-05 6.87737756E-08-2.26003790E-07 1.57230015E-07-6.08461989E-07
14 16-5.27770647E-08-2.83527736E-07 2.87528933E-07-1.62267156E-08-2.82854933E-07
14 17 1.71772493E-07 7.19952031E-07 2.10120633E-06 2.75203430E-06-5.60529675E-07
14 18-3.48168698E-06-1.51668438E-05 1.38406978E-05 8.18543225E-06 5.55911177E-06
14 19 1.68451230E-03 6.55097405E-04 4.62761656E-04 4.71739299E-04-4.19263949E-07
14 20 5.83267868E-07-1.64003919E-07-1.93385058E-07-1.19385551E-06 8.40735952E-07
14 21 2.29082552E-06-1.84159529E-05 3.95598457E-05 4.36024724E-05-2.49201831E-07
14 22-1.77405025E-07-3.57608620E-07 1.56666513E-07 1.99331185E-07 4.57703233E-07
14 23 1.40950350E-06-1.40415250E-06-1.62470505E-07 2.32739023E-05-1.63246121E-05
14 24 5.08573281E-05-2.84935688E-05 3.31009734E-04-5.53686658E-04 2.92828232E-04
14 25 1.71480827E-04 1.90884894E-06-9.25610365E-07-9.83238576E-07-6.26645661E-07
14 26-1.92470597E-07-7.78310777E-07 1.68908086E-06 1.29593401E-06 2.09774079E-07
14 27 9.61116577E-08 2.12850615E-07 2.64988448E-06-9.21242764E-07-1.36714837E-07
14 28-1.28867120E-06-4.12603636E-05-2.83459413E-05-6.92813700E-06 1.17249927E-05
14 29-7.30494651E-04-8.31295951E-05 3.88760766E-05-2.14644575E-04-4.68544013E-07
14 30 5.18256259E-07-4.97122465E-08 4.32715844E-07 1.70022939E-07-3.82898911E-07
14 31 4.93759417E-07-4.91760309E-06 1.43610413E-06 2.42102076E-05 2.04446915E-07
14 32 1.79688397E-07-6.91692052E-08-2.58526132E-07-1.51823519E-07-1.14010160E-06
14 33 1.91502565E-07 1.34677797E-06 8.51535856E-07 3.76394688E-05 5.09771154E-07
14 34-7.22867269E-06 1.46348100E-05 6.35338583E-04 2.27822485E-04-1.12656515E-04
14 35 5.49549574E-05 3.35663694E-08-5.74101036E-07 5.40534666E-07-5.82661760E-07
14 36-5.65408746E-09 1.83161420E-07 4.30044556E-07-2.53787267E-06 1.60671538E-05
14 37 1.25997257E-04-8.15246965E-08-1.96214180E-07-5.44222993E-06-8.00405459E-05
14 38-2.01040450E-07 3.47432415E-07 1.89187644E-07-3.83563451E-07 3.17918071E-07
14 39-6.36010076E-06-1.46530533E-06 1.72745235E-06-1.32573071E-06 6.83041518E-05
14 40 1.49211683E-05 1.94016363E-05 2.30943047E-05 4.95753196E-04 1.82477394E-04
14 41 5.89288598E-05 6.18183333E-05 1.31231515E-07 4.53443692E-07-5.84675207E-07
14 42 7.10239547E-07-8.25513219E-09 7.65889407E-07-1.10372420E-06 2.49069019E-06
14 43-3.70279259E-05-2.15517110E-04 1.33659538E-07-1.00903886E-06 3.29340227E-05
14 44 1.06347738E-04 6.08196516E-07-4.98049302E-06-3.07754696E-06 3.56547864E-05
14 45-2.14273121E-07 4.68033632E-07-5.67955284E-08-9.13300058E-07 1.12841814E-06
14 46-7.71382161E-06-4.61526028E-07 4.38313595E-06-4.89420875E-06 8.98317615E-05
14 47-2.28930277E-06-4.48358335E-05 9.03180144E-06-4.68229980E-04 3.66203452E-05
14 48-2.19735803E-05 2.34115734E-04 8.79265135E-07-1.12538346E-06 2.46118327E-07
14 49-2.16673310E-07-8.94319917E-07 1.04497774E-06 2.16628812E-07 7.41908204E-07
14 50 4.83832853E-05-1.06475278E-04-6.10653764E-07 2.69811102E-06-7.03376569E-05
14 51-9.85514876E-05 1.69261594E-06-1.49348420E-05 7.18358183E-06-5.83646500E-05
14 52-1.07650646E-06-4.44435095E-07 1.38540802E-06 1.29252858E-07-1.11551882E-06
14 53-4.78965319E-06-6.95259593E-06-6.29328994E-07 4.88938617E-06 4.40236364E-05
14 54 5.91593922E-05-1.49394585E-05-3.29514612E-05-9.81495289E-04 1.54428997E-04
14 55 5.73972203E-05-3.00089892E-04 7.84124545E-07-1.97032867E-07-5.87091678E-07
14 56-1.17378801E-06 8.73749642E-07 3.42793643E-08-4.25505072E-07 3.47053734E-06
14 57-1.44102425E-05 5.77895477E-05 9.59539938E-07-6.56631731E-06 2.32501154E-05
14 58-1.79363046E-04 2.31473818E-07-5.77661253E-06-1.18382122E-04 1.67592725E-04
14 59-1.19064204E-08-1.01162083E-07 3.42133083E-07 1.93559955E-07 4.05703979E-08
14 60 1.43719974E-06-1.51932150E-06-8.60103127E-07 5.38003259E-08-1.06655180E-05
14 61 4.86752283E-06 3.91416673E-06-4.28895640E-06 1.19032913E-04-3.26750225E-05
14 62-9.10956349E-05-5.82518142E-05-5.08552516E-08 2.70451513E-08 2.38101003E-08
14 63 3.84313801E-07-9.81742726E-08-4.52014658E-08 7.91046721E-09 9.93945535E-08
14 64-4.38250268E-07 1.31522914E-07 1.81961505E-07-1.35110571E-06 1.96337835E-06
14 65-6.20906857E-07-7.16975822E-07 1.45692690E-05-4.54282025E-06-1.55274641E-07
14 66 3.28174240E-06-2.08671772E-04-5.17407082E-05 4.04124004E-05-9.91173090E-06
14 67-9.35832285E-08 8.21669049E-08 1.14163236E-08 7.09972362E-08 2.20878418E-07
14 68-8.95180249E-08 2.00121689E-06-1.21188160E-05 1.20801493E-04 5.14500508E-05
14 69-4.84798981E-07 4.10467762E-06-2.11979942E-05 8.72823683E-05 2.52053807E-03
14 70 2.08145786E-03 1.48976762E-05 6.49610546E-06-4.12469731E-06 6.32368800E-05
14 71 1.59090574E-05-1.21789593E-05-2.21311452E-05 2.94255067E-04 2.05111349E-04
14 72-3.41762218E-05 2.59000443E-05 9.68233246E-03 1.47432813E-03 2.74034970E-04
14 73-2.04131023E-03-1.29440595E-05 6.60441893E-06 6.33964055E-06-2.75431231E-06
14 74 8.50402414E-06-1.06170750E-05-6.67385514E-06 5.46692179E-05-1.22047813E-04
14 75 7.04727945E-04-4.81135965E-06-2.06952444E-05 1.32211954E-04 9.94968601E-05
14 76-4.45496623E-05-4.23100732E-05-1.15052833E-05 3.09219888E-06 2.21365173E-06
14 77 3.92477190E-05 7.49161570E-05-6.59288538E-06-1.21976958E-05 2.58735251E-04
14 78-4.10651970E-04 2.00428753E-04-6.72898751E-06-6.49539734E-03-1.49461209E-03
14 79-5.67608272E-04 4.92604526E-04 4.92879535E-06-2.38388092E-06-2.54491443E-06
14 80-4.52279932E-07-5.16363638E-06 4.64181352E-06-1.22643010E-04-1.07621680E-04
14 81 6.26427414E-06 4.21585780E-06-4.49785266E-06 7.53481089E-05 2.78505808E-05
14 82 8.12831443E-06 3.36134575E-05 2.96944356E-05-1.06566012E-04 3.85742782E-05
14 83-6.31978199E-06 1.53864516E-02 2.85063202E-03 2.23182962E-03 1.49323778E-03
14 84-1.37049011E-05 4.02340984E-06 9.68149127E-06-1.42319555E-05 2.88252790E-06
14 85-8.84907144E-06 1.96085728E-02 1.63045379E-02-5.87918526E-05 2.83977026E-05
14 86-6.58114500E-05-1.73299544E-04-2.42977324E-04 1.52246932E-04-2.97325898E-04
14 87-3.46327904E-04-3.13926564E-04 2.97948803E-04-1.26352567E-04-2.93486821E-02
14 88 2.99609771E-03-4.00289190E-04-4.65376221E-03-1.61773109E-05 4.68291291E-05
14 89-3.06518182E-05 9.08721861E-05-1.13810026E-04 1.11078086E-04-1.14905993E-07
14 90 6.63753681E-05 7.78474414E-04-7.72257348E-04-1.92305724E-03-1.59164691E-03
14 91-3.49993761E-06-2.51808787E-05 9.98734181E-06 1.29398201E-05 3.46854707E-05
14 92 5.82230867E-05-3.47442515E-06 5.12361123E-05-5.78734917E-04-5.69350818E-06
14 93 1.06938640E-04 2.00289309E-02-2.33119862E-03-1.24769539E-03-3.18142952E-04
14 94 9.22070086E-06-2.05717116E-05 1.13510107E-05 1.70514173E-06-1.10782415E-06
14 95-7.30661406E-07 3.99532670E-02 3.31461071E-02-5.74372348E-05 5.49242653E-05
14 96 4.63816481E-05 2.27491922E-05-1.94252583E-04 3.00506589E-04 1.62002587E-04
14 97-7.99566722E-04-1.64083798E-04 3.38649334E-04 9.97954849E-05-2.03430141E-02
14 98 1.92174817E-03 1.53781550E-03 2.88784177E-03 5.29618762E-06-6.82952264E-05
14 99 6.29990388E-05 1.22012192E-04 5.29579710E-05-8.79602828E-05 1.83037948E-05
14100 4.50809241E-05 6.11654685E-04-4.57702686E-04-5.61630523E-01-4.65061427E-01
14101 9.25339122E-05-5.46629752E-05 9.21872678E-05-4.67073677E-03-6.38922827E-05
14102 5.40369271E-05-3.43870332E-05 3.53177887E-03-7.96545863E-04 5.57446539E-04
14103-1.71067072E-04 1.69262535E-02-2.62537064E-03 1.76069513E-03-5.75779743E-04
14104-7.67374237E-05-7.42648858E-05 1.51002310E-04-7.58424290E-05 5.39233355E-05
14105 8.54082516E-05-3.43458506E-04-1.54514800E-04-3.55172611E-04-3.68700435E-04
14106-3.50329970E-04-1.12727916E-04-3.72534184E-04-2.40995488E-05 4.37164524E-05
14107 3.82487805E-05 1.70239432E-06 1.93536089E-06-1.27744078E-06-3.54012352E-05
14108 9.22000943E-07-1.91732804E-05 8.21085138E-06 5.37221449E-04-9.02902165E-05
14109-2.14081111E-04 3.72795052E-05-4.08942031E-04 2.29615327E-04-9.32080385E-05
14110 1.86404604E-04-1.34388490E-05 4.08208478E-06 9.35676422E-06 2.76732328E-06
14111 2.82723097E-06 9.97784601E-07-4.54178199E-07-4.09455475E-05-2.34342550E-05
14112 2.77561263E-04 1.29489720E-05-4.79760785E-05-3.17813222E-05-3.63456187E-04
14113 2.96020397E-07-3.51704492E-05 9.08369810E-06 9.86158546E-05-8.43978895E-05
14114-6.82578746E-05-4.43517425E-07-4.28726013E-06 2.01248938E-06 6.59194917E-06
14115-8.54379496E-06 3.08691530E-05-1.14128762E-05-3.69298103E-04-1.53334161E-04
14116 4.27779582E-05 1.35707936E-06-2.34205880E-03-1.69931619E-03 3.11045939E-04
14117 3.32047301E-05-2.85092764E-06 2.41856563E-07 2.60907108E-06 9.09339813E-06
14118-3.71671179E-06-6.36066135E-07-6.33451783E-06 3.83607139E-05-3.37460715E-04
14119-4.43975654E-03-7.08761805E-06 5.20672271E-05-2.27173680E-04 1.59297932E-04
14120-3.49958263E-06 3.90653186E-05-2.04681280E-04 3.74104424E-04 6.37513929E-05
14121 5.87896401E-05 1.72606748E-07-6.18015572E-07-2.98209079E-06-7.58458493E-05
14122-4.72357199E-06-8.12031189E-06 5.76024565E-06 3.36610296E-04 1.52210045E-04
14123 1.90814549E-04 8.61747292E-05 1.66158035E-04-2.23960912E-04 3.53234280E-05
14124 7.79561392E-05-7.13267994E-06 7.69756202E-07 6.36292374E-06 1.13247306E-05
14125 1.25016846E-05 1.14618818E-05 2.16549929E-06-1.55572902E-05 1.44306663E-04
14126-5.19805018E-05-1.06828857E-06-3.08156064E-05-3.17201553E-05 8.90337973E-05
14127 6.39990721E-06-6.15996394E-05 2.41859564E-05 1.21517578E-04 5.74195869E-07
14128 8.82706063E-07 4.84141134E-07 2.70606403E-06-2.20655706E-06-1.76745123E-06
14129-3.45847777E-06-5.42324338E-07 1.43483472E-06 1.50992768E-05 7.69135774E-06
14130 1.94520490E-05-1.79867530E-05-3.75166680E-04-7.88767698E-05 1.05872365E-04
14131-7.45040522E-05 7.40431033E-07-5.76652284E-08-6.82765805E-07 1.61209992E-06
14132-1.56133989E-06 7.85662377E-07-1.03834058E-07-1.54954400E-06-3.17698809E-06
14133-1.07228364E-06 6.40577493E-07 1.48783596E-05 1.13449299E-05 6.44670607E-06
14134-2.93349827E-06-1.02276750E-04-6.25865241E-05-4.54369931E-05 1.41842308E-05
14135-3.86498249E-04-2.40062792E-04 7.47399043E-06 1.44843098E-05 2.72168007E-06
14136-2.25215890E-06-4.69521168E-07-2.39445414E-06 5.00429863E-07 1.61654989E-06
14137 5.30134281E-06 4.92251649E-07-1.86225329E-04 6.27978560E-04-1.37725417E-05
14138 1.34490270E-04 3.75622781E-04 1.72910166E-04
15  1 1.70546467E-02 1.40632161E-02 4.66615277E-06-8.24560338E-05-3.61850306E-05
15  2 2.74061983E-04 2.52401753E-05-4.24831439E-04-1.79877530E-04 2.17513550E-03
15  3 6.57856046E-04-4.16694230E-04-2.70076218E-04-2.87699700E-03-6.07811708E-04
15  4 1.61182503E-04 5.23841064E-04-9.40372855E-05 1.20967925E-04-2.69306391E-05
15  5-5.74272158E-05-3.04918219E-05 1.22112847E-04 2.35440691E-05-1.70989576E-04
15  6 8.33627830E-05-5.16885292E-04 2.38743514E-05-8.50934637E-05 2.69949123E-04
15  7 2.24826544E-05-4.07413496E-05-3.32227528E-05 3.86704320E-06 5.03973663E-06
15  8-4.22770495E-06-1.78108742E-05-1.75780904E-05 7.76772980E-06 1.94884659E-05
15  9-3.82860842E-04 2.63082897E-04-2.07552927E-05-3.92609748E-04 1.02025572E-02
15 10 9.54034971E-04-1.89788829E-03 1.30458316E-04 2.51509644E-06 1.86742193E-05
15 11-2.11893158E-05 4.63262639E-06-1.16017515E-05-2.18487800E-06 2.99861183E-05
15 12 2.82758122E-05 4.05442497E-06 5.02640729E-06 2.76562349E-06-3.78950125E-05
15 13 7.97033744E-06-1.03721935E-05-1.47368900E-05 2.55490090E-04-5.05576420E-05
15 14-4.83181668E-05 1.75158209E-04-1.21490309E-02 7.37271413E-03 1.90550398E-03
15 15-3.78120003E-03 6.24787094E-06 9.60688200E-06-1.58547529E-05 1.58997518E-07
15 16-1.03669349E-05 1.82134109E-05-1.77053794E-03-1.47859429E-03 1.18123432E-05
15 17 6.38953983E-06-1.33673148E-05 1.39453673E-05-1.12463605E-04-2.99753826E-06
15 18-3.93875661E-05-3.16050903E-04 3.80570235E-05 2.66118260E-04-8.16614786E-05
15 19 4.60497312E-03-1.82992754E-03 8.29526308E-04 8.97985517E-04 5.10561569E-05
15 20-2.95100999E-05-2.15460571E-05-2.36501432E-05 4.14036317E-06 8.39244331E-06
15 21-1.03883495E-05 8.81437452E-05-1.07663120E-04 4.20540177E-04-3.56111861E-02
15 22-2.95425797E-02-8.29754887E-05 3.39196409E-05-1.95606966E-05-8.50771693E-05
15 23-3.55084307E-04 1.83345555E-04-9.24375706E-05 2.03432405E-03-5.41741870E-04
15 24 8.19428451E-04-1.68716554E-04 1.80772161E-03-4.58329368E-04 4.22661683E-03
15 25-4.58118892E-04 1.04108442E-04-3.10231756E-05-7.30852663E-05-1.23699981E-04
15 26 4.61572740E-05-4.16177699E-06 5.57629245E-01 4.61710972E-01 7.31758557E-05
15 27 1.58502186E-04-1.27258327E-04 4.74556370E-03 5.02304753E-05-8.20584539E-05
15 28-6.60014900E-06-4.80324708E-03-1.82866398E-03-6.86016389E-04 2.08676430E-05
15 29-3.59973613E-03-6.13153327E-04 1.90550294E-04-1.44896858E-04 1.12725726E-04
15 30-1.97785951E-05-9.29471313E-05 1.29205417E-04-4.67325386E-05-3.55796742E-06
15 31 3.41328517E-04-5.67800280E-05-2.00838814E-05 3.10151849E-04 7.01851464E-02
15 32 5.80538876E-02-2.09503758E-05-5.12366724E-06 9.03116829E-05 8.18738307E-04
15 33-2.68228849E-04-1.11522249E-05 3.66371701E-04 1.28402006E-03-1.77950691E-04
15 34 2.49077661E-04 5.65075633E-04 3.42990553E-04 2.06172184E-04 4.91003559E-04
15 35 2.40634315E-04-5.34155383E-05-4.41155878E-05 9.75311260E-05-1.36981775E-05
15 36-1.47528131E-04 1.64760451E-05 5.48775338E-05-1.18233346E-04-3.14647668E-05
15 37-4.06820691E-05 4.29052966E-05-1.05218277E-05-1.88819693E-05 3.15682197E-04
15 38-6.85757989E-04-5.60656702E-04 3.30407255E-07-1.28499312E-05-4.38015130E-06
15 39-5.91923746E-05 1.06899832E-05-2.42311842E-05 1.13272766E-05 1.20373658E-04
15 40 5.55520148E-05-4.82334458E-06-1.68554432E-05 3.79990635E-03-1.85555493E-04
15 41 5.62969910E-04 2.38312759E-04-7.92352293E-07 2.11314019E-06-1.32078789E-06
15 42 1.80724577E-06 1.71684600E-05 4.45917980E-06 2.18442850E-06-1.52383193E-05
15 43-2.03666449E-05 1.08076169E-04 1.15164075E-06-4.29779491E-05-1.20244042E-04
15 44-1.05944420E-04 8.69233332E-06-2.04288459E-05-6.26940919E-05-2.19210687E-04
15 45-5.35380676E-04-4.40910682E-04-3.23027006E-07 2.02921163E-06 8.00073411E-06
15 46 2.43641817E-06 3.28594915E-05-5.61271767E-07 3.97475447E-05-4.90061565E-04
15 47 5.64372181E-05-2.02181065E-04 1.74460297E-04 8.43468586E-04 1.08979557E-04
15 48-5.10360647E-04-5.03122193E-04 4.30945317E-06 8.31868140E-07-5.14132131E-06
15 49-4.44983523E-06-6.81104264E-06 1.85344403E-05 2.82201876E-06 3.42238887E-05
15 50 3.24331154E-04 7.80540460E-04-4.95080580E-06 4.11147652E-05-2.52359866E-04
15 51-5.06940870E-04 4.96083271E-06-5.05569868E-06-1.87719603E-04 2.51922874E-04
15 52 3.54580361E-06 2.19327763E-06 2.47675733E-06 2.35069222E-06 8.99506216E-07
15 53-3.89466112E-07-1.12349658E-05-1.05140711E-05-2.36655072E-06 1.93830520E-04
15 54-1.77801700E-05-1.28237149E-05 1.02200534E-04-5.21248590E-03-2.17357337E-04
15 55 6.73688043E-04-1.00739674E-03-9.20019818E-07 2.16911510E-06-1.24909528E-06
15 56-1.87869301E-06-4.29586847E-06-3.29065013E-07 1.36308191E-06-1.12105349E-05
15 57 6.58945715E-05-8.03910654E-05-9.25495272E-07 2.29455540E-05 1.19743548E-04
15 58-5.62489567E-04 1.57192523E-07-1.18862343E-05-4.40427237E-06 5.80396487E-04
15 59-2.53747090E-07-7.30805214E-07 2.06171579E-06 3.21149084E-06 7.77242385E-07
15 60 7.10906835E-07-8.64129472E-06-1.31051714E-05-6.03902018E-06 1.96024479E-05
15 61 9.82530553E-06 4.51764948E-05 7.13177619E-07 3.09108769E-04-2.06742351E-04
15 62-1.35224728E-07 1.82488536E-04 2.32853373E-06-3.06948630E-06 7.40952580E-07
15 63-1.13891356E-06 4.41017214E-07-2.48728173E-07-3.05844458E-07 9.33743098E-07
15 64-2.04420554E-06-1.47831052E-06-1.42973301E-06-1.86264706E-05 2.85048166E-06
15 65 1.76734453E-06 3.91884727E-06 1.46584311E-04-4.40229413E-05-8.82450074E-05
15 66-4.01354107E-05 3.43918409E-04-8.65771569E-05-1.36968214E-04-1.56688029E-04
15 67-4.34664034E-07 4.80814459E-06-4.37348056E-06 3.80124603E-07 1.60259057E-06
15 68 2.07568415E-06-5.59666459E-06 8.33749519E-06 3.25642605E-04 5.80721337E-05
15 69 1.59778606E-05-4.65211729E-05 1.62085153E-04 3.47765773E-04-1.18713660E-07
15 70 1.66243548E-07-8.48222204E-07-2.65405648E-07 3.13927314E-07-2.98478991E-06
15 71 4.51277573E-06 1.97525539E-07-1.33293403E-06 3.88631515E-05-4.88332697E-05
15 72-1.88551384E-05-4.81833995E-06 7.53042693E-04 5.14010482E-05 2.58302380E-04
15 73-2.80775730E-04-2.98572437E-07-1.05172454E-06 1.35029698E-06-1.84669084E-07
15 74 1.60043658E-06-2.14493024E-07-1.74153026E-06 9.52874232E-06-7.35968400E-05
15 75-1.19339149E-04 1.20153553E-06-9.41996558E-06 3.54176442E-05 1.00742204E-04
15 76-7.31108776E-08 5.39236719E-07-1.29903688E-06-1.22910844E-06 9.05497867E-07
15 77-5.80397872E-06 8.49843504E-06 5.82168078E-06-4.15248574E-06 6.73751923E-05
15 78-5.64639504E-05-5.81962689E-05 2.28452601E-05-3.14347521E-03 1.29072014E-04
15 79-3.54487705E-04 8.48242173E-04 1.51874280E-06 4.74174416E-07-1.99291722E-06
15 80-1.45772761E-06 7.26980717E-07-2.73002013E-08-8.11133036E-09 3.29283277E-07
15 81-2.78384773E-07 4.51511812E-07-2.78607188E-07-4.94357483E-06 1.76282295E-06
15 82-2.50210328E-06 1.29495281E-06 4.00968266E-05-3.13308989E-05 2.80937234E-05
15 83 9.25823266E-06 1.62608082E-03-9.74300557E-04 1.48301792E-04 1.12548436E-03
15 84 1.33778851E-06-8.75177140E-07-4.62611371E-07-7.53046034E-07 3.61574823E-07
15 85 4.10126029E-07-4.48442924E-08-3.25910729E-08-2.86337014E-07 9.40897946E-08
15 86 2.79348428E-07 1.44377070E-06 1.11138334E-06-9.73138467E-08-1.69525134E-06
15 87-4.27650239E-05 1.19272154E-05-1.19125254E-05 1.22610017E-05 1.14053730E-03
15 88-2.99379172E-04 2.03267879E-04-2.42616656E-04-4.50916822E-07 2.56723447E-07
15 89 1.94193375E-07 3.01248001E-07 4.08907543E-07 2.53946050E-07-6.30610471E-07
15 90 6.70194769E-06-1.70280842E-05-4.68223690E-05-7.14445446E-09-1.41828804E-07
15 91 2.81199219E-07-3.58089766E-07-5.52748295E-07 3.07047569E-06-1.71928448E-06
15 92 1.39287341E-06 2.90041843E-06-3.67084276E-05 1.18131843E-05-3.30881401E-07
15 93-4.48876656E-05-1.29056438E-04 9.29411496E-05 1.62734894E-04 3.58913127E-04
15 94 1.90499597E-07-4.18561029E-07 2.28061433E-07 2.80238661E-07 2.55950297E-07
15 95 1.17977544E-06 2.47399859E-07 6.41126689E-07 2.47263045E-07-4.85034909E-07
15 96 1.66436508E-07-6.26278062E-06-1.01232285E-06 2.47508944E-06-3.90112517E-07
15 97 6.13013418E-05-9.72229913E-06-6.54824654E-08-1.28926066E-05-7.29424958E-04
15 98 1.03715588E-04-5.35311755E-05 2.80630253E-05-4.24312277E-07 3.55144018E-07
15 99 6.91682592E-08-2.10562588E-07-1.78226399E-07-2.05835279E-07-3.73481457E-07
15100-9.22096722E-07-8.47977119E-06 2.61776770E-05 1.69988158E-06 1.62609597E-06
15101-9.14487763E-08 9.68593150E-08 7.26285168E-08-1.70250005E-06 1.27043181E-06
15102-7.97074870E-07-4.06111794E-07-2.47469774E-05-1.01030292E-06-7.60733650E-06
15103 6.78466748E-07 4.12164576E-04-1.89007351E-05 7.04581651E-05-9.63680912E-05
15104 1.70858685E-07-6.65842450E-08-1.04274439E-07 3.04046189E-07 1.75526104E-07
15105-5.30738822E-07 7.37777814E-08-2.06814828E-06 6.51629880E-06 7.79204767E-05
15106-7.80120129E-07 5.56180480E-06-1.58885447E-05-4.98946627E-05-5.09124231E-08
15107 2.78552773E-08-2.38981467E-07-2.45871230E-07 1.48796609E-07-1.23689595E-06
15108 1.15620037E-06 1.43824158E-06-8.96084658E-07 7.56609575E-07-1.00703466E-05
15109-1.50229903E-06 1.45094556E-05-2.68535092E-04 7.38406966E-05 4.64269702E-05
15110-5.31678901E-05-2.63157729E-07-1.37814299E-07 4.00972028E-07 1.88410098E-07
15111-1.13012101E-06-2.95320572E-07 8.30813291E-07-4.77779430E-06 6.18393797E-05
15112-3.65809276E-05-2.59852392E-07 1.78755023E-06 1.37208002E-05 9.63719282E-06
15113 5.17746607E-07-4.66025519E-06 2.58024954E-05-1.81777878E-05 1.06474907E-07
15114 2.93284942E-08 1.26023486E-07 3.10627974E-10 1.39209920E-06 1.49433776E-07
15115 4.64585642E-07 1.16831588E-07-5.67418369E-06 2.52672156E-05 7.30986507E-06
15116 5.52623994E-06 4.81438175E-05-5.77257995E-06-7.16697713E-05 1.18223715E-04
15117-5.80266624E-05-3.61653413E-07 6.57393769E-07-2.95740356E-07-1.02923151E-06
15118 1.09363639E-06 1.68111821E-06-2.03031511E-06 1.34527574E-05-1.26295717E-04
15119-9.34264405E-04-1.03585510E-06 9.42576245E-06 6.13750428E-05 8.76534103E-05
15120 1.83374249E-06-1.62656449E-05 2.20234323E-05 5.64250836E-05-1.17162939E-07
15121-2.78555190E-07 1.99977185E-07-3.05828142E-08 5.98193289E-07 1.96568864E-06
15122-8.22433521E-07 4.48223370E-07-2.44047482E-06-8.45364722E-06 9.87140973E-06
15123-1.44354988E-06 1.30240188E-05 7.14995573E-04 1.78755664E-04 2.17785367E-04
15124 1.04337696E-04 1.00396257E-07 1.54006692E-07-2.54402949E-07 8.92398581E-08
15125 8.95670488E-08 1.36058718E-07-4.73568510E-07 3.50408723E-06-2.82116156E-05
15126 1.93069724E-04-1.45733758E-10 3.54897927E-07-3.48682834E-05-6.72712735E-05
15127 2.38191272E-07-4.54411210E-07 1.73710408E-05 1.37194536E-05-3.58503093E-09
15128-1.56544451E-07 4.79696983E-07-4.29215779E-07-5.56603725E-07 1.82885119E-06
15129-2.04064842E-06 1.74874580E-06 2.61394160E-06-9.88774115E-06 1.60882608E-06
15130-6.05553114E-06-1.46607858E-05-3.57076008E-04 4.37548254E-05 1.71702483E-05
15131-7.67457276E-06-2.29774922E-07 2.53868125E-07-2.40932027E-08 1.81195427E-07
15132 1.10597336E-07 6.16579532E-08-1.08954512E-08-2.72424401E-07 7.48245673E-07
15133 9.31022488E-08 3.42356737E-07 2.65171549E-06-4.11381332E-06 5.73730889E-08
15134-2.05752773E-06-7.06779983E-06 2.13320102E-05 2.81893679E-06 7.11496721E-06
15135-3.58249773E-04-1.44908007E-04-1.22502751E-04 5.93378174E-05-2.80726403E-07
15136 9.86657625E-08 1.82060641E-07 2.81250536E-07-2.57399970E-07 6.10593427E-08
15137 1.02486994E-06-1.46635915E-05 2.19515996E-04 8.70225884E-04 1.81809539E-06
15138-1.53450043E-05 5.75482911E-05-1.69740292E-04
16  1-3.09160973E-03-2.55121555E-03-6.87648220E-07 1.77453301E-05 8.95015947E-06
16  2-7.47561815E-05-1.51668638E-05 4.11441435E-05 3.13955144E-05-3.95560946E-04
16  3 2.41549151E-05 1.21463832E-04 1.64337347E-04-4.01303737E-03-5.42177356E-04
16  4 7.97875126E-04 4.68162733E-04-2.29153691E-06-4.07624445E-06 6.36778136E-06
16  5 9.43135347E-06-8.82693250E-06 8.16857126E-06 5.07286192E-06-4.22061313E-05
16  6 2.03163174E-05-8.99909909E-05 6.45894372E-06 7.35766699E-06-1.16822629E-04
16  7-6.07073035E-05 4.12296964E-05 3.87936347E-05 1.00545016E-06-3.41160968E-06
16  8-9.54489552E-06-2.83579485E-05-2.05574840E-06 3.15312274E-05 5.24588390E-05
16  9-2.67743933E-04-6.63170939E-05 4.95754005E-05-3.49340331E-04 2.43663784E-03
16 10 1.46543173E-04-6.84930449E-04-5.06145595E-04 3.10035476E-06-2.86747475E-06
16 11-2.32880017E-07-4.02297060E-06 5.45230676E-06-5.22388611E-06 1.05294828E-04
16 12 9.20326480E-05-3.19498180E-06 9.04427989E-06 2.27848592E-06-5.64089591E-05
16 13 4.12126287E-05 1.32686011E-05 6.17846385E-06-2.52033058E-04-8.89810267E-05
16 14 4.39208184E-05-9.70153343E-05-1.72771151E-02 1.63390458E-03 4.16787180E-03
16 15 1.12813227E-03-5.84454605E-06 1.14736291E-05-5.62908300E-06 8.61609687E-06
16 16-4.96740664E-06 1.06133754E-05-1.93896501E-02-1.61226112E-02-7.72593771E-05
16 17-7.25326232E-06-5.33038396E-05 1.63338070E-04-3.42105248E-04 1.59885556E-05
16 18-2.23971637E-04 4.04254390E-04-2.03786026E-04 1.01049162E-04-4.61794211E-04
16 19 3.63425867E-02-6.40599989E-03 4.53337472E-03 4.63391019E-03 6.70323243E-05
16 20-8.79101530E-05 2.08778287E-05-3.24233585E-05 1.66676126E-04-1.76904475E-06
16 21-5.72204330E-07-5.39860617E-05-9.17573939E-04 3.16967132E-03 3.74491585E-03
16 22 3.10213821E-03 9.99558692E-06-2.43021287E-05 1.45331719E-05-1.70391791E-07
16 23 3.72068064E-05 5.73787639E-05-7.39653704E-06-2.39390001E-04-6.66044604E-05
16 24-5.58497899E-04-4.21775701E-04-1.92345431E-02-1.51339100E-03-3.93118158E-03
16 25-1.13716060E-03-1.56527203E-05 4.55932877E-06 1.10933915E-05 8.93268468E-06
16 26-9.56745806E-07-1.52965844E-05-7.01329531E-02-5.81349560E-02 3.05210418E-05
16 27-1.64973439E-05-7.71071340E-05-2.75355925E-04 1.17820686E-04 4.62010529E-05
16 28-3.76011687E-04 9.55274898E-04 1.80958422E-04 2.03692416E-04-3.36194219E-04
16 29 1.10613459E-02 1.65114611E-03 8.53331646E-04-2.52445188E-05-8.23488634E-05
16 30-7.93342352E-05 1.61683099E-04 1.24249686E-05-6.83809281E-05-2.92692721E-05
16 31-3.57949924E-05-4.07293120E-05-4.20536600E-04 1.26205594E-04 5.58664909E-01
16 32 4.62608199E-01 1.27850302E-04 9.61500845E-06 8.10010361E-05 4.65597558E-03
16 33-3.63812832E-05-8.23590273E-07-9.53956137E-05-3.81415218E-03-4.65477477E-04
16 34-1.23637659E-04-9.94271329E-04-1.57729470E-02-1.50764459E-03-5.05158563E-04
16 35-2.59607349E-03-1.66946838E-04 1.67223610E-04-2.76772179E-07-1.50441990E-05
16 36 5.07186216E-05 7.20026739E-06 3.38953857E-04 1.84329439E-04 1.56104823E-04
16 37 4.52202271E-04 3.46454417E-04 1.25447246E-04 1.69245490E-04-2.27617751E-04
16 38 1.14644790E-05 6.11474871E-06-8.07510598E-07 3.02270350E-06 3.29068349E-07
16 39 5.10258477E-05 7.38684850E-06-1.06868443E-05 1.10960533E-05-6.84036109E-04
16 40-4.68066148E-06-3.11890664E-04 7.72000139E-05-1.18675908E-03 2.15413310E-04
16 41-3.33436042E-04 3.28864249E-04-7.61415364E-06 2.00188021E-07 7.41396561E-06
16 42 1.69178445E-06 3.61362552E-06 1.07729800E-05 2.67904253E-07 4.60815353E-05
16 43-3.75117333E-05-4.04525518E-04-1.19528390E-05 4.90744459E-05-3.58851753E-05
16 44 4.62393272E-04-1.29755236E-06 4.51140685E-05-8.79520306E-05-2.27925704E-04
16 45 1.03036333E-04 8.18993592E-05 7.46454169E-07-6.39390930E-06 2.98650844E-06
16 46 1.25387070E-05-9.39807158E-06 3.15357348E-05-3.58410107E-05 3.22318691E-04
16 47-5.50615354E-05-1.24963945E-04-8.53059402E-05 5.45130885E-03-5.43230731E-04
16 48 1.23979880E-04-1.06427891E-03-5.28691766E-07-8.39709854E-06 8.92579031E-06
16 49 4.29264224E-07 5.20058354E-06 4.51923060E-07 5.60777934E-06-2.95728060E-05
16 50 1.73638886E-04 1.59125482E-04 6.22271602E-06-4.23898855E-05 4.38193299E-05
16 51 1.47824520E-04 1.62016085E-06-2.22970855E-05-3.19873521E-05-1.94452966E-04
16 52-6.83630282E-05-6.15714756E-05-8.85002353E-07 3.38147701E-08 3.06386220E-07
16 53 6.39283814E-05-5.06663369E-06-8.53558663E-06 6.15849537E-06-2.13381989E-04
16 54 2.04312141E-04 1.77274863E-04-3.02199476E-05 9.29731022E-04 1.20722420E-04
16 55-3.53943723E-04-5.03981358E-04-1.39949038E-05 7.53183218E-07 1.32417206E-05
16 56-1.69861170E-05 3.29279347E-06 6.08873669E-06 4.48821264E-07-5.38323948E-06
16 57 2.48813248E-06 8.95144634E-05-1.80664839E-07 3.84470063E-05-2.36141698E-05
16 58-2.86985963E-04-5.89514334E-06 4.71296517E-05-8.75555433E-05-9.69898412E-04
16 59-6.19717053E-07-1.30346231E-06-2.31190928E-06 2.71100733E-06-2.47308875E-06
16 60 6.10438735E-06 2.28076197E-06-2.56029063E-06 3.63192527E-06-3.58672220E-05
16 61-3.31329650E-05 3.02306055E-05-4.33792560E-05 6.33279885E-04 1.12467630E-04
16 62-2.01475244E-05-1.11125513E-04 8.70264876E-07-2.01154286E-06 1.14127798E-06
16 63-1.05440496E-06 2.13697113E-06 1.22207323E-07 1.42984635E-07 1.64893549E-06
16 64 1.48885166E-07-2.53290316E-06-1.67290283E-06-1.58753826E-05-1.64819549E-06
16 65 1.15482716E-05 4.52528790E-06 9.59978505E-05 7.66310770E-06-6.86537073E-05
16 66-1.10254717E-05 2.13841310E-04-3.28595642E-05-6.60024053E-05 1.21675496E-05
16 67 5.19135162E-07 3.07191303E-06-3.59104820E-06-1.12065252E-06-4.46692280E-07
16 68-1.65330569E-06-4.06105111E-06 1.69496229E-06-5.15211620E-05 5.60006663E-05
16 69 1.87347744E-05-1.61856944E-04-2.07715359E-04 2.99378240E-05 1.15194292E-06
16 70 1.10147558E-06-3.14483248E-07-4.09253529E-07-9.00841626E-07 2.21675213E-07
16 71 1.18452646E-06 2.17254954E-06 4.81483581E-06-3.81428932E-05 4.28515370E-06
16 72-9.87223696E-06-5.17160800E-06 2.53254312E-03 2.54905227E-04-3.69983760E-05
16 73-4.87962627E-04-7.79718509E-07 4.97361792E-07 2.82356717E-07-1.64642119E-08
16 74-4.58740727E-07 1.41825656E-07 3.66738678E-07 7.11023506E-07 3.06045480E-05
16 75 2.39926222E-04-2.05742992E-07 2.14583212E-06 2.45406426E-05-2.96343423E-05
16 76 2.63215068E-07 7.73079632E-07-3.29953852E-07 1.87995481E-07 1.37058578E-06
16 77-9.62880349E-06 3.32909364E-06-1.52816710E-06-6.92834145E-06 1.12203242E-04
16 78-2.64624718E-05 1.37072524E-05-4.00851874E-05-2.67531677E-03-6.54117224E-05
16 79-5.34416536E-04-4.81649774E-05-6.65053201E-07-1.67671984E-07 8.32725185E-07
16 80 2.31230527E-07 1.08649232E-06-3.77965106E-07 1.38623746E-07-4.92159844E-08
16 81 2.71207039E-06 1.14562853E-06-2.27633549E-06-1.19242439E-07-1.21735258E-05
16 82-6.40189653E-06 1.37751440E-05 1.50782467E-05 1.00299217E-04-9.65825067E-06
16 83-1.60375102E-04 6.01884024E-04-1.31338676E-03 6.79445330E-04 4.59487503E-04
16 84 2.14535829E-06 1.67161067E-06-3.81696896E-06 8.94901335E-07 1.73221510E-06
16 85 4.26595094E-06-1.35249823E-07-3.27301345E-07-5.76845106E-07-2.06272328E-07
16 86-3.34085746E-07 2.47361763E-06 2.85290155E-06 1.10032699E-06 1.04001515E-06
16 87-6.83125909E-05 1.48037874E-05 4.27281015E-05 3.92448200E-05 1.74368262E-03
16 88-1.00022457E-03-7.34535572E-04-1.02912148E-04 3.63918678E-07 2.50879086E-07
16 89-6.14797764E-07-1.05348528E-06-1.41089477E-06-9.31706458E-07-1.52114487E-07
16 90 8.38291344E-06-2.86598013E-05 1.54736276E-04-1.34154971E-07-2.72252611E-07
16 91-3.40783567E-07 8.30938140E-07 4.49856929E-07 3.79004187E-06 1.73825565E-06
16 92-3.54473197E-06-1.69814137E-06-3.82589789E-05-2.38084707E-05 3.48422152E-05
16 93 1.87605183E-05 8.38548493E-04 8.49293754E-04 2.38432335E-04 2.75131871E-04
16 94 1.87970972E-07-8.16477205E-07 6.28506234E-07 4.37491907E-07 4.33211183E-07
16 95 1.91700813E-07 2.07921816E-07 2.54745021E-07-1.11529453E-07-3.75458653E-07
16 96 3.18441797E-07-9.73349189E-07 6.37328101E-07 2.19251656E-06-1.38961280E-06
16 97 8.09372365E-06-7.08287016E-06-3.40592031E-06 1.64842288E-05-3.25912209E-03
16 98 2.97825813E-04 2.38976228E-04 4.37729546E-04-2.30182927E-07 9.05463693E-08
16 99 1.39636558E-07 7.83032992E-07-7.49321354E-07 3.04989156E-08 3.47480255E-07
16100-2.94818683E-06 4.95410640E-05-7.32489529E-05 3.31454609E-09-9.21772511E-08
16101 4.09291592E-07 8.77480553E-07 8.15543300E-07 4.57463613E-07-2.09844361E-06
16102-4.22067047E-06-3.55695844E-06-9.41135221E-06 1.87239852E-05 2.87922419E-05
16103 1.67416939E-05 1.43571191E-03-1.98690241E-04 2.95583595E-04-6.09234632E-05
16104-4.68392745E-07 3.82970818E-07 8.54219270E-08-4.67326537E-07-1.85071548E-07
16105 6.81219777E-07-2.39886899E-07 4.50151365E-06 1.52622163E-06 1.24899480E-04
16106 2.11458541E-07-2.12981866E-06-4.45955966E-05-2.72676136E-05-8.03559111E-08
16107 1.30227056E-07-7.40964625E-07 2.47274457E-07-1.54123597E-07-2.95146067E-06
16108 3.37251213E-06-5.31928074E-07 7.03486266E-07 1.45205948E-05-2.40632987E-05
16109-2.04636427E-06 2.10274127E-06-4.11150340E-04-3.55973145E-06 2.69166742E-05
16110-2.40939425E-04-7.82295984E-09 2.43306214E-07-2.35483255E-07 9.92307743E-07
16111-1.53816347E-07 2.40356532E-07 9.88344137E-08-1.34858304E-06-1.18041494E-05
16112-2.05025244E-04-9.33271633E-07 5.32178409E-06-6.52275011E-06 5.99418534E-05
16113 1.86975077E-06-1.29817602E-05 2.56507916E-05 9.69735726E-05-3.60688571E-07
16114 7.81722549E-07-1.89079681E-06 2.37258577E-07 5.77033637E-07-1.06006127E-05
16115 1.06470515E-05-1.07439362E-07-2.75576936E-06 5.83778307E-05-7.33521614E-05
16116 1.42309237E-06 8.14956663E-06 2.04789040E-03-6.88342727E-04-3.10150246E-04
16117 2.84025625E-04 6.91421482E-07-1.39077746E-06 6.99355981E-07 6.03337582E-07
16118 2.56264305E-07 2.85030473E-07-2.98287880E-06 1.83446969E-05-3.08966460E-04
16119-3.10864038E-03 4.87047097E-07-9.56340802E-06 3.32977713E-06 5.47557011E-04
16120-1.47194736E-07 1.66014571E-06-8.04463159E-05 6.22803961E-05 1.79485891E-06
16121 3.75066472E-07 1.88581897E-06-4.81819389E-07 9.69683587E-07 1.21799131E-05
16122-7.32408934E-06 2.76881056E-06-4.17499279E-06-8.05647943E-05 2.98275735E-06
16123-6.98505667E-05 2.24619431E-05-1.89122028E-04 9.93887355E-05-3.61401683E-04
16124 7.88545787E-05 1.03429657E-06-2.68709963E-06 1.65280306E-06-1.21502079E-06
16125 1.75778163E-07-1.26841200E-06-7.62897600E-07 9.89786930E-06-8.26110143E-05
16126-2.71949008E-04 4.72703983E-07-1.06880820E-06-2.65728480E-06-1.56575412E-04
16127 4.36013649E-08 4.32412373E-06 1.50031010E-04 7.17229639E-05-1.09547078E-07
16128-7.15571143E-07 2.00925357E-06 3.12742562E-07-2.10418840E-07 6.32901506E-06
16129-9.29516081E-06-1.20607389E-06 3.12476965E-07-2.86985090E-05 4.37516310E-05
16130 7.49041368E-06 5.22699855E-06-3.48547196E-04-3.58946790E-04 1.57539975E-05
16131 1.61688893E-05-9.71584774E-07 3.61063013E-07 6.10521762E-07-6.88406601E-07
16132 4.33354083E-07-1.78516583E-07-1.09770312E-07-3.58565908E-07 1.42530065E-07
16133 2.77483905E-08 1.81031842E-07 2.08276669E-06-2.07859418E-06 1.48754198E-06
16134-2.16421279E-06 3.01035074E-06-7.95186288E-06 2.24502772E-06 6.78617073E-06
16135 1.47085068E-05-6.46888001E-05 8.19175727E-05 7.74795585E-05-1.14189463E-07
16136 6.19199900E-07-5.05010436E-07-1.74200675E-07 4.72880896E-08 1.70823122E-07
16137 2.99672017E-06-1.04251583E-05-3.22662595E-04 1.03478754E-03 1.24949523E-06
16138-1.29659082E-05 7.96204299E-05-4.46468785E-06
17  1 9.05222335E-07 4.64302681E-08-1.50567893E-07-5.31443692E-07-1.81559221E-07
17  2 7.73335055E-06 2.20624953E-06 2.40235694E-06 6.18041165E-07-5.83711781E-05
17  3-3.61900025E-05-1.21551874E-05-6.96722179E-06-8.20283971E-04-2.06421262E-04
17  4-1.35494542E-04 3.16216471E-05-8.66804887E-07 5.46831466E-07 3.19973421E-07
17  5 3.61073970E-07-1.45988729E-07-5.17675698E-07-5.83203306E-07 5.69581626E-06
17  6-6.24288814E-05-2.29808821E-05-1.95794580E-07-1.08583706E-06-5.07542093E-05
17  7-3.68524660E-05-4.98438684E-08-3.15713894E-07 2.40767106E-06-1.44472904E-06
17  8 2.16310944E-07 8.45417864E-06-1.22942698E-05 7.11171301E-06-5.54348702E-08
17  9-2.23724850E-04-5.40117833E-05-2.23529009E-05 3.21416738E-05-4.46665817E-05
17 10-3.25716171E-04-1.45878757E-04 3.66032406E-04-1.53194285E-06 1.24800672E-06
17 11 2.83936126E-07 3.30335553E-06 7.96121016E-08 7.39215244E-07 3.66112372E-07
17 12 2.11618432E-06-2.69370354E-06 3.16233101E-06 3.32244857E-06-2.39320433E-05
17 13 1.22195868E-05-1.71608740E-05-1.93972623E-05 2.13890273E-04-1.20652300E-04
17 14 1.61753570E-04 1.56652164E-04 1.63541106E-03-1.83774464E-03-5.36868994E-04
17 15-4.86780455E-04 5.82595168E-06-2.03014200E-06-3.79580968E-06-4.80145244E-06
17 16-5.38527384E-07 8.39384515E-08-1.28532030E-06-8.70977780E-07-1.62183376E-07
17 17-1.94853577E-06-7.69815762E-07-5.03523641E-08-3.99111760E-06 1.02218701E-05
17 18 3.44814893E-06 8.40681268E-05 1.44024488E-04 2.20282286E-05-5.58410062E-05
17 19-3.95849050E-03 7.61762336E-04-1.16699860E-03-2.59764890E-04 3.25117112E-06
17 20-5.68533492E-07-2.68263762E-06 2.44707880E-06 1.61835876E-06-5.99987394E-07
17 21-1.97650563E-06-3.89147399E-07-1.06769425E-04-5.34946829E-04 2.31584155E-07
17 22 7.93410508E-07 8.98420066E-07 3.07653792E-07-4.25448978E-08-1.08648281E-05
17 23-3.60052817E-06-2.07517435E-06-1.37406722E-07 9.35049776E-05 3.81352804E-05
17 24 4.70002026E-05-2.10368481E-05 2.73230514E-03 2.45141039E-04 9.15831587E-04
17 25 2.47414487E-04-1.64273867E-06-6.89569755E-08 1.71169564E-06 1.60845244E-06
17 26 7.35409590E-07-1.01104615E-06-2.18230732E-07-4.46911826E-07 7.03431639E-07
17 27-5.90766983E-07-2.93486323E-07 1.96264882E-06-3.24858527E-06 2.99321736E-06
17 28 1.03507129E-06-3.72974851E-05 3.12955408E-05-5.13682016E-06-2.67219474E-05
17 29 6.53618046E-05 8.75371240E-05 1.17978125E-04-9.32356732E-05 3.90677024E-08
17 30-3.13538924E-07 2.74471221E-07 2.12412501E-07-1.33643518E-06-2.22868741E-07
17 31-1.00801522E-06 9.78791643E-06 1.45108995E-06 5.95691945E-05 1.10265247E-06
17 32 8.91627011E-07-8.17447612E-07-5.36998002E-07-1.06559443E-06 5.25194730E-07
17 33 4.35677550E-06 1.94258971E-06 5.56339356E-06 4.33702045E-05 5.77354011E-06
17 34-1.33155823E-05-2.19088920E-05 2.71303154E-04 2.94947408E-05-1.13881530E-04
17 35-1.16077147E-04-1.29499157E-06 1.67023877E-06-3.75247199E-07 4.37143432E-07
17 36 9.34015120E-07 6.83547283E-07-7.42184410E-07 1.18910105E-06-2.46698208E-05
17 37-2.70273642E-05 5.32859749E-08-4.90978404E-06 6.98195020E-06-1.09862915E-04
17 38 8.48303319E-07 1.11518538E-07-3.62410550E-07 3.78222985E-07 1.08844419E-07
17 39 6.26576950E-06 2.87439123E-06-1.28552077E-06-3.05441633E-07-3.01229227E-05
17 40-1.69455309E-05-6.87135707E-06 4.61226996E-06 1.23846271E-04-1.81707019E-04
17 41 7.65920283E-05 1.15401844E-04 1.92702313E-07-7.05247847E-07 5.12545534E-07
17 42-9.77736469E-07-1.51890937E-07-8.03600509E-07 2.53951227E-06-1.09840519E-05
17 43 5.08301405E-05 2.78065588E-04-4.91036814E-08 8.10152416E-07 2.18013861E-05
17 44 6.74847752E-05-4.15081809E-07 1.86339008E-06-1.33568849E-05-8.36853077E-05
17 45 7.41369878E-07 1.07465519E-07-8.45202483E-07-1.56172918E-06 5.97535800E-07
17 46 6.61535551E-06 3.22587431E-06 6.52179016E-06-2.06523940E-06-6.32481138E-05
17 47 5.77301862E-06-5.55055713E-05 1.99737632E-05-1.77628735E-03-9.06298578E-06
17 48-3.62027912E-04 6.09756222E-04 1.99313364E-06-1.10336476E-06-8.89768881E-07
17 49 1.11656342E-06-5.57232591E-07-2.38796232E-06-1.58550824E-06 1.57885641E-05
17 50 2.07181758E-04 1.97839587E-04-3.50533237E-07 2.77735206E-06-1.74001935E-05
17 51-6.01490239E-04-1.05756207E-06 6.42152406E-06-3.96387585E-05-8.83174708E-05
17 52-6.54996334E-07-6.53303169E-08-2.84146961E-06 1.20739608E-06-1.79532120E-06
17 53-7.82380073E-06 1.14662643E-05-5.21441928E-06 8.34324560E-06 1.50002320E-04
17 54 6.94621512E-06-7.25786182E-05-4.92975740E-05 1.55168467E-03-7.70913157E-06
17 55-4.92282275E-04 3.06920148E-04 2.12067940E-06 1.31262258E-06-3.43330198E-06
17 56-1.75729500E-06 1.50297797E-06-1.98172125E-07-1.93935810E-06 1.30232059E-05
17 57 6.12451818E-05 3.08512577E-04 7.20497347E-07-7.20571413E-06-1.73978541E-04
17 58-2.91304630E-05 2.13491588E-06-2.13844889E-05-2.12186551E-04-8.24274445E-05
17 59-1.17380913E-07-5.24913159E-07-1.86056451E-07-2.98915543E-07-4.59312909E-07
17 60 4.82006156E-06 3.40907531E-06 1.16434578E-06 3.50434101E-06-4.79007692E-05
17 61-2.95507850E-05-6.53132075E-06-1.68492147E-05 4.57839969E-04 6.80978051E-04
17 62-2.58409587E-04 6.10701479E-05-3.21463965E-08-5.80679786E-07 6.12826183E-07
17 63 1.11317224E-07-1.19994356E-06 1.03695015E-06-6.31800381E-08-6.94490525E-07
17 64-7.11291396E-07-7.73923857E-07-4.41266553E-07 7.37250309E-06 3.18030900E-06
17 65 3.05959113E-06 1.84283299E-06-3.62228197E-05-2.02821837E-05-1.13437112E-05
17 66-1.84848680E-05 1.30394089E-04 1.15386828E-04-5.61550577E-05-8.86820056E-05
17 67-5.78566237E-07 3.24106771E-07 2.54459465E-07-5.54218480E-08-9.00858067E-07
17 68 5.22383816E-07-2.08557286E-06 2.35262501E-05 1.31452821E-04 3.31590325E-05
17 69-3.18081188E-06 3.36562097E-05-1.28110362E-04 8.39740940E-05-5.63093293E-01
17 70-4.66269164E-01-7.07919267E-05 3.52611953E-05 6.42312400E-05-4.85267493E-03
17 71 1.42414286E-04-4.81205940E-05-7.59713542E-05 4.72888968E-03 2.54432706E-05
17 72-1.28790173E-04-1.33614900E-03 9.07294048E-03-3.44763521E-04-4.68993651E-04
17 73-1.38133162E-03 3.59599275E-05-2.50604076E-05-1.08995199E-05 1.42009404E-04
17 74-2.48703435E-05 9.51940843E-05-3.31534794E-04-3.28817837E-04-1.21616959E-04
17 75-5.54470857E-04-3.49205576E-04-1.40169991E-04-1.46982573E-04-3.62125497E-04
17 76 2.59187048E-03 2.21173353E-03-2.54089398E-05-6.57918888E-05-6.74019576E-05
17 77-2.07757713E-04-1.90653050E-04-3.10698962E-04-2.48214508E-04-1.60185585E-03
17 78-1.28872412E-04-4.92331918E-04-3.47640336E-04-1.45748663E-02-5.64016709E-04
17 79-2.80002988E-03 1.47436451E-03 4.97075747E-05-5.26135689E-05 2.90599426E-06
17 80-9.27122965E-05-7.07345523E-05-1.28237194E-04-6.09744106E-05-4.39203490E-05
17 81-1.17136325E-06 2.13664239E-06 1.16820155E-05-8.67041870E-05 3.11369890E-06
17 82-1.88321947E-05-1.39962844E-05 6.51666797E-04 2.72504581E-04 2.54862937E-04
17 83 6.17067284E-04 1.13042921E-02 9.16929650E-04-3.69096136E-03-1.22093629E-03
17 84 4.78990397E-06-6.48494699E-08-4.72505450E-06 5.42438160E-06 1.48315390E-06
17 85 6.96355126E-06-5.65133099E-05-5.04799033E-05 2.27878007E-06-4.09975156E-06
17 86-6.86213678E-06 3.24431519E-05-1.63168248E-05 2.15475953E-05 5.09607974E-05
17 87 6.55832804E-06 7.38567074E-05-1.63851145E-05-8.64846584E-05-7.36647627E-03
17 88 6.73306777E-04 7.38802238E-06-8.90312687E-04-1.01841204E-05-1.23959380E-05
17 89 2.25800584E-05-1.01227246E-05-9.26757095E-06 1.26620318E-05-1.55475629E-06
17 90 3.62503310E-06 7.68046305E-05-1.48765220E-04-5.14793084E-04-4.31071264E-04
17 91 9.80671729E-06 1.01222913E-06 4.37642463E-06 1.58498634E-05-6.06476445E-05
17 92-5.23312504E-05 4.54959185E-05 1.06607252E-03 2.72248931E-04 9.97546269E-05
17 93-8.86564293E-05 7.88712052E-03 1.10196781E-03 2.28730079E-04-4.74182010E-04
17 94 1.87772780E-05-3.12011728E-07-1.84652662E-05 1.52444675E-05-3.87885269E-06
17 95 3.99481093E-06 1.78065154E-02 1.48048021E-02 9.24079131E-05 3.35122575E-05
17 96-2.68972997E-05-3.91426847E-05 3.42360771E-04 1.52873371E-04-2.01636592E-04
17 97-1.21562374E-03 6.02709468E-04 3.92099098E-04 3.19990073E-04-8.03130219E-03
17 98 4.12871386E-04 4.77475129E-04 1.76259883E-03-1.19920590E-04 3.94334015E-05
17 99 8.04871888E-05-1.05453095E-04 9.25582946E-05 3.92498363E-05 1.53436164E-05
17100-4.40723413E-05 2.37003582E-06-2.40915233E-04-1.27309947E-03-1.05752718E-03
17101-1.85889327E-06 2.28653980E-06 5.67576576E-06 1.64942310E-05-3.69884251E-05
17102 2.52639212E-05 1.40197855E-05 6.80190648E-04-2.40273576E-04 7.01569253E-05
17103 3.37434399E-05 5.43421791E-03-1.22961606E-03 8.62563976E-04-5.01150020E-05
17104 9.02403021E-07-4.36558216E-06 3.46317914E-06 1.45490131E-06 5.22415477E-06
17105-3.51018090E-06-5.03326010E-06 2.37191651E-05 1.90222062E-04 1.66620319E-04
17106-4.03619126E-06 7.54736814E-06 5.24243563E-05 3.36024196E-04-1.25731616E-04
17107-1.05434490E-04-1.37466915E-06-2.02367876E-06 7.33724365E-07 3.54237949E-05
17108 1.26733590E-05 1.61030277E-05-6.83051713E-06-5.26866408E-04 2.33355058E-04
17109 1.15446982E-04-5.02544894E-05-2.49832009E-03 4.31038886E-04 3.40892171E-04
17110 1.65022719E-06-5.82290777E-06 1.53019543E-06 4.29271234E-06-1.01978162E-05
17111 5.78658771E-06 7.87404468E-07-4.23285381E-06 4.94492973E-05-1.09679519E-04
17112 7.01793433E-05-4.91207804E-06 4.26880782E-05-1.17570615E-04-1.92086439E-04
17113-4.80181607E-06 5.58017780E-05-1.29717985E-04 2.55161293E-05 8.58204589E-05
17114 6.86239259E-05 4.08984701E-06 8.51838237E-06-1.49666708E-06 1.29376480E-05
17115-2.15688901E-05-4.35834112E-05 1.14347523E-05 1.01916182E-04 1.11066156E-05
17116 6.56595689E-06 1.19949947E-04 1.19695620E-03-3.73220011E-04-5.40591438E-04
17117 2.28445177E-04-1.93517139E-05 1.26735142E-05 6.67819963E-06-1.87875824E-06
17118 1.72705198E-06 7.75578214E-07 3.35444945E-08 7.75042694E-05 9.30731192E-05
17119-4.61089956E-04-6.65816027E-06 6.01408695E-05-1.29907781E-04 1.02590469E-04
17120-6.01659771E-06 6.60024063E-06-2.08424749E-04 1.67862942E-05-2.10824429E-04
17121-1.73118318E-04 3.60289237E-06-1.01035081E-06 3.76602486E-06-6.98222844E-06
17122-1.44940410E-05 1.40477425E-06-2.10420863E-05 1.61815668E-04 3.06117369E-05
17123 8.07876521E-05 7.29755059E-05-6.06353090E-03-6.42289253E-05-1.18355207E-03
17124-4.05881332E-04-6.27605878E-07 1.07578648E-06-4.48180605E-07-3.91180861E-06
17125-6.19304981E-07-7.05848714E-06-2.44946424E-06 1.25470962E-05 5.49207102E-05
17126-2.28194007E-04 2.90055160E-07-8.12483267E-06-1.99655902E-05 1.17425831E-05
17127-2.88789464E-06 5.56352163E-06-1.94965440E-05 2.17018983E-04 5.75295716E-08
17128-1.46926930E-07 3.35471108E-06-7.35578288E-07 7.06633033E-06 6.36863144E-06
17129-1.95338830E-05 1.00895035E-05-2.58315562E-05-1.66681750E-04 7.41850783E-05
17130-8.14213407E-05 6.92799997E-05 2.19689837E-03 2.01700001E-04 1.89406853E-04
17131 7.32631138E-04-2.59688252E-06-1.43576714E-06 4.03264966E-06-4.08733875E-06
17132 2.43764587E-06 7.87585560E-07-2.21166924E-06-1.87904284E-06 1.00257748E-05
17133 3.78501429E-06 2.85998301E-06-6.94007023E-06-8.33187661E-06 1.39997757E-05
17134 1.57940684E-05 1.36848388E-04 1.16702580E-04 2.99150999E-05 3.99569654E-06
17135 1.79526447E-03 2.03595036E-04 1.85304507E-04-2.04796569E-06-7.76901046E-06
17136 2.83640308E-06 4.93260737E-06 2.81276000E-06 1.58525716E-06 3.44782217E-07
17137-1.14760580E-05 1.01448389E-04-2.54111236E-04 2.21353828E-03-2.25805588E-06
17138 8.65076913E-05 6.67746559E-04-6.27253113E-04
18  1-1.23625173E-07 1.18153736E-08-4.71994158E-07 4.38168057E-07 3.41762192E-07
18  2-3.64197397E-06 1.92606637E-06-1.91173857E-06-1.85270481E-06 7.12703237E-05
18  3 4.75928373E-05-3.36468264E-06-1.77014314E-06-6.52343576E-04-1.34572323E-05
18  4 1.70355857E-04 1.22541535E-04 7.54314359E-07-1.39920353E-06 6.44889172E-07
18  5-5.66459602E-07-6.67103889E-07 1.45445644E-07-6.54886234E-07-1.51464418E-06
18  6 4.89218132E-06-5.58974179E-05 7.75129372E-08 1.51893088E-06-1.64649645E-05
18  7 7.32825749E-05-2.08512439E-08 7.34020351E-08-3.00875678E-08 2.75036386E-07
18  8-6.14238993E-07-1.72177200E-08-1.70617210E-07-1.07859833E-06 3.76429454E-06
18  9-1.53184349E-05 1.85327110E-05 4.53993055E-05-2.87165732E-05 1.11162197E-03
18 10 4.68845767E-04-1.45011208E-04-1.64061820E-05-1.39476411E-07-1.21814786E-06
18 11 1.35762427E-06-2.60974946E-07-4.60410344E-08-1.91029689E-07-2.20181088E-08
18 12 7.66428536E-07-5.71715491E-07 1.81516730E-07-6.18989296E-07-1.15173064E-05
18 13 3.43626912E-06 1.95685133E-06 2.69045327E-06 1.12786240E-04 3.73789542E-08
18 14-1.04958219E-04 1.71617144E-05 2.75518429E-03-4.37748827E-04-2.65197681E-04
18 15-1.33148581E-03-1.79075036E-06 2.11190348E-06-3.21153112E-07-1.06230908E-06
18 16 1.25550315E-06 6.04403570E-07-1.28920948E-06-1.06328345E-06-4.21754825E-06
18 17 1.12231887E-06-3.24664267E-07-1.27916996E-06 2.27614030E-05-5.04285419E-06
18 18 5.48663922E-07 5.88497903E-06-1.29054276E-04-5.53333011E-05 7.87703771E-09
18 19-5.31976792E-03 2.22867128E-03-5.73859689E-04-4.35366494E-05 1.67921526E-06
18 20-2.65742350E-06 9.78208242E-07-2.43450738E-06-3.91490937E-07-1.77311618E-06
18 21 2.28252623E-06-7.43970531E-06 6.49877771E-05-8.29735476E-04 7.18226212E-07
18 22 1.63753639E-06-7.35765188E-07-6.39044440E-07 8.76312366E-08-1.05604171E-05
18 23 1.35744482E-06 2.52183697E-06 1.62952705E-07 8.34869649E-05 5.42771909E-06
18 24 6.71129616E-06-4.21955690E-05 1.09967925E-03-4.57378497E-04-3.97335358E-05
18 25-7.06863399E-04 3.35252582E-06-5.18322931E-07-2.83420289E-06-5.39077565E-07
18 26-2.32954462E-06-5.64736786E-07-3.23184332E-07-4.32312416E-08 2.16454950E-07
18 27-1.13644107E-06-1.05945363E-07-4.46931363E-07-6.26810242E-07 5.86578243E-06
18 28 2.11169129E-07 4.53969207E-05-2.65054909E-05-4.65236509E-05 7.76893045E-06
18 29 2.52964619E-03 5.55162819E-04 4.46682440E-04-2.93252173E-04-9.49567613E-07
18 30 5.97557525E-07 3.52010088E-07 1.00775305E-06 2.02341851E-06-1.03893084E-06
18 31 1.38835516E-06-1.52331659E-05-6.43757883E-05 2.01361215E-04 1.53621371E-06
18 32 2.22742199E-06 1.97590454E-06-6.36945906E-07-9.91430867E-07-1.04912772E-05
18 33-1.04293055E-05 2.83059462E-06 3.05660755E-06 5.21148851E-05 2.56987974E-05
18 34 1.18764323E-06-1.80539388E-05 7.98061704E-04 5.28365187E-04-4.21599222E-05
18 35-2.70290969E-04 1.24858298E-06-7.30079920E-07-5.18503058E-07-1.33175030E-06
18 36 2.32128353E-07 1.50680280E-06-1.27272955E-07-3.45516216E-07 4.83394892E-06
18 37-9.46451093E-05 1.42028200E-06-9.15062587E-06 1.01235394E-04-8.94832288E-05
18 38-6.38674674E-09 1.10396379E-06 6.41138226E-07-1.25407010E-06 1.97076943E-06
18 39-1.10088725E-05-5.09249422E-06 5.53058684E-06-8.05822580E-06 9.53018871E-05
18 40 3.55238047E-05-1.94327534E-06 5.03760182E-05-1.25342291E-05 2.80408025E-04
18 41-1.38656202E-05 2.64701330E-04 4.59227702E-07-4.09993445E-07-4.92342577E-08
18 42 6.36093629E-07-2.81502600E-06-6.62378040E-07-4.02407367E-06 2.61613665E-05
18 43-1.67574078E-04-2.79746048E-04-8.34432057E-07 6.45019449E-06 1.00398364E-04
18 44 3.16364436E-04 2.41890378E-07-6.63073966E-06-9.14882393E-06-6.35562695E-06
18 45-4.48641872E-07 5.40075600E-07-2.97836787E-07-5.05031210E-07-1.64835478E-06
18 46-1.21238910E-05 3.88151739E-06 2.07031919E-06 9.10965096E-06 7.60546971E-05
18 47-3.06065117E-05 1.27032376E-05-1.06562150E-04-9.26318626E-04-4.35850008E-04
18 48-1.21885774E-04 3.84057393E-04-1.75587157E-06-3.82393419E-07 2.13826499E-06
18 49-8.14934363E-07 1.21089037E-06 3.32016681E-07 3.93209125E-06-3.05424898E-05
18 50 3.10597055E-04 1.52224229E-04 2.32656488E-06-2.76690100E-05 3.72759986E-04
18 51 4.81323171E-05-2.23505064E-06 1.17619717E-05 6.50586262E-05-2.79789338E-04
18 52 3.27642425E-06 4.38388019E-06 2.79132739E-06 2.01285635E-07-1.54560289E-06
18 53-1.66262314E-05-1.60190328E-05 2.40384259E-06 6.50233478E-06 1.11128858E-04
18 54 1.04182825E-04-6.58639444E-06-2.30661430E-05-1.36985193E-03 7.57632185E-04
18 55 9.84971938E-05-2.75816568E-04 1.71305128E-06-4.50113026E-07-1.26293826E-06
18 56-9.99126681E-07 1.51205435E-07 1.84284473E-06 1.86669040E-06-1.49003559E-05
18 57-3.94992998E-05-1.88828717E-05 4.48311417E-07-3.33799534E-06-6.22072076E-06
18 58 2.41874264E-04-2.09832097E-06 1.61500046E-05-4.13859424E-04-8.51243227E-04
18 59 4.16926084E-08 3.30182422E-07 6.61900345E-07 1.00389305E-07 4.60752294E-07
18 60-2.64824834E-06-3.18516819E-06-7.73299634E-07-2.15243913E-06 1.13294057E-05
18 61 2.53441996E-05 5.31227126E-06 1.52321284E-05-1.78804695E-04-1.80577476E-04
18 62 5.91385605E-05 3.55535520E-05-5.95457903E-08 1.66905205E-07-1.07359415E-07
18 63 5.85136795E-07-6.53230882E-07-3.56209095E-07 2.30309485E-08 2.53300347E-07
18 64-1.45226077E-07 3.29952258E-07 5.13653834E-07-2.70428304E-06 6.34992987E-07
18 65-1.38648386E-06-2.23292129E-06 1.81274715E-05-1.46184738E-06 3.00386404E-06
18 66 1.19460364E-05-2.50438785E-04-3.28304491E-05 2.83293861E-05 2.81537727E-05
18 67 3.00794627E-08 3.73525782E-07-4.03605245E-07-4.05684123E-08 3.26417669E-07
18 68-4.78812768E-07 7.91097016E-07-8.15399009E-06 5.97301600E-05-4.44158228E-05
18 69-3.92040669E-07-3.22228365E-06-1.41868947E-04 6.03057347E-05 2.11425192E-04
18 70 1.75824284E-04 4.63521906E-07 2.00185717E-06-6.49634665E-07-9.92238581E-06
18 71 2.33767893E-06-3.35896033E-06 7.20446276E-06 1.80564565E-04 1.01177876E-04
18 72 1.12960015E-04-9.57825269E-05-4.85707097E-03 2.17116688E-04 5.83885167E-04
18 73 1.23153261E-03 8.24401982E-07-8.42542285E-08-7.40147754E-07 1.97952029E-06
18 74-2.81200874E-06-6.44207838E-06 2.02448039E-06-1.17283064E-05 1.71890494E-04
18 75-7.37083184E-04-2.87024153E-06 6.82026954E-06 3.06092838E-04 1.96896567E-04
18 76-5.14827374E-05-4.53526483E-05 1.79248244E-06 6.54180575E-06-4.16799708E-06
18 77 5.68550360E-05 5.62848805E-06-4.30351103E-05-9.18128634E-06-2.28683078E-04
18 78 2.61365511E-04 2.57544507E-04 1.45716639E-04 1.06669512E-02 1.09591483E-03
18 79 1.15381971E-03-1.00570501E-03 2.74379611E-06 9.30244276E-06-1.20462389E-05
18 80 2.73235610E-06 1.29874152E-05 1.29716921E-05 2.29186045E-03 1.96471006E-03
18 81-1.13653807E-05 8.83406626E-05 4.16858923E-05-3.10862354E-04-1.94381956E-05
18 82 3.54785089E-04 1.95502592E-04 2.27079702E-04-4.75178582E-05 5.04900886E-04
18 83 4.24736881E-04-2.46858070E-02-8.75734336E-04-6.64244637E-04-3.55607745E-03
18 84 9.58309408E-05-1.26590683E-04 3.07597421E-05 2.07852555E-05 1.30944369E-05
18 85-1.39899610E-04-2.12993267E-04-1.79356720E-04-9.95137345E-06-2.85078596E-07
18 86 9.80016043E-07 6.04995654E-05 2.76773561E-05-2.27396718E-05-7.21733865E-06
18 87-2.54289019E-04-8.78928247E-05 2.06274006E-04-2.78392125E-04 7.80820136E-03
18 88-1.66581380E-03 2.10196959E-04 5.61998381E-04-1.37282883E-05 8.76562398E-06
18 89 4.96266436E-06-1.31120139E-05-5.78833642E-06 1.23237689E-05-4.57140865E-06
18 90 3.57862792E-05 7.85000005E-05-1.33109829E-04 4.41405571E-05 3.59162826E-05
18 91-2.14242150E-06 1.76152233E-06 1.35669827E-06 1.17913150E-05 1.42347955E-05
18 92-6.04558656E-06-5.98121977E-07 1.08223261E-04-2.68161607E-04-5.06364866E-05
18 93 7.67505471E-05-4.01072417E-03-4.84380253E-03-7.45847897E-04 9.19744428E-04
18 94 2.25502369E-06-1.77438223E-06-4.80641461E-07-3.61907471E-06-3.51598239E-06
18 95-3.84335868E-06 7.62105941E-06 5.91172702E-06 1.73776375E-06-1.08580570E-06
18 96-8.77081401E-08 1.25114817E-05-1.18222138E-05 8.05379196E-06 1.09965656E-06
18 97-2.18995093E-04 1.05532434E-04 1.24116781E-04 6.34559284E-05-1.50685095E-03
18 98 6.04461397E-04 8.07623750E-04 2.18016754E-04-1.40560825E-06-3.87707542E-06
18 99 5.28268367E-06 2.63805689E-06 5.25884975E-06-3.26262335E-06-2.10264052E-07
18100-1.12779048E-05-2.49893341E-05-4.12322789E-04-7.26023521E-05-5.51176998E-05
18101 7.11027477E-07-9.26423592E-07 2.20256609E-06-8.15498119E-05 2.89340281E-06
18102 3.21087204E-06-1.01258450E-05 6.45533973E-04-4.50485984E-04 7.01326687E-05
18103-1.73023283E-04 4.41050578E-03-1.71648211E-03 5.98257432E-04-2.02100288E-04
18104 4.39327474E-06-2.09221836E-06-2.30105638E-06-2.61568133E-06 1.67462155E-05
18105 5.95486465E-06-3.13861105E-06-2.51332496E-05 8.77786485E-05 5.19815701E-05
18106-1.07344759E-06 9.51815323E-06 1.21120016E-04 9.37148390E-04 2.97788462E-05
18107 2.60996078E-05 4.35093276E-07 1.17472199E-06 1.91608948E-07-1.90212828E-05
18108-2.81416208E-06-4.34859683E-06 4.17808602E-07 2.68059966E-04-7.05062476E-05
18109-9.32939796E-05 2.83974376E-05 4.98714141E-03-3.31220629E-04-9.56322296E-04
18110 1.37980550E-04-1.31525606E-06 2.48590673E-06-1.17065067E-06 2.93496466E-06
18111 6.02695151E-07 3.18851187E-07-1.34327612E-06-3.18934981E-06 1.06526924E-04
18112 1.39451930E-04-8.58285919E-07-5.01766784E-06 3.44704025E-05-5.75715533E-04
18113 2.63890734E-06-2.29450051E-05 1.67109904E-04 2.72708324E-04-5.02913826E-06
18114-5.45821885E-06 1.37098049E-06 1.46330351E-06 1.25033704E-06 1.70511641E-05
18115-2.48915668E-06-1.52789619E-06-5.39398731E-06-2.19729111E-04 4.27230106E-05
18116 6.75499278E-05 4.60874136E-07-3.71661665E-03 6.17398313E-04 7.78571130E-04
18117-2.35836947E-04-2.08221929E-06-1.28506662E-06 3.36728592E-06-1.39599059E-07
18118-1.29974045E-06-1.10015055E-06-4.14571521E-06 3.40498384E-05 4.42935543E-04
18119 2.68658760E-03-2.58087660E-06 1.47707266E-05 7.39248433E-05-3.21860007E-04
18120 8.00531513E-07 1.11787679E-05-3.36036537E-05-2.84938675E-04-5.63358355E-01
18121-4.66510734E-01-5.07632484E-05 2.26851232E-06-1.09791677E-05-4.70193504E-03
18122 3.44651741E-05 4.55366258E-05 1.12075104E-05 2.96317983E-03-1.00761591E-04
18123 6.55052773E-04 4.74847809E-04 5.07236376E-03-1.52629932E-04 7.32730311E-04
18124 6.58193652E-04-8.11066451E-05 1.06057263E-04-2.49506178E-05-2.16208754E-05
18125-4.26281031E-06 1.30068226E-04-3.60989745E-04-1.36454881E-04-3.82680576E-04
18126-2.71893728E-04-3.60387050E-04-1.79180905E-04-2.16527243E-04-1.26108717E-04
18127-3.60403566E-04-1.25932999E-04-3.36648019E-04-1.68521304E-04-2.75418571E-06
18128-4.95804959E-06 4.05635046E-06 6.73426229E-06 1.33599043E-05 2.61089183E-05
18129 7.87515984E-06 9.33953289E-06-2.28008123E-06-3.45037804E-05-6.79078889E-05
18130 1.39962440E-05 7.54115501E-06 1.37221289E-03 1.88214317E-04 2.50347601E-04
18131-4.47832222E-05-6.71109399E-08-1.88906293E-06 1.95617387E-06 8.44802160E-06
18132-9.90300927E-06 1.80119070E-06-1.40973864E-08 1.82536817E-06 3.66137895E-06
18133-2.52842994E-06-1.42157539E-06-2.30122301E-05-1.91563554E-05 6.22881409E-06
18134 2.86670130E-06 9.10082067E-05 1.44986762E-04-3.46860149E-05-4.62119016E-05
18135 9.65429700E-04 4.55218922E-04 1.80278972E-04-3.82466568E-04 3.30171187E-06
18136-3.56082937E-06 2.59117498E-07-3.14288777E-06-6.41586644E-06 3.83619493E-07
18137 2.42059430E-06-2.89955316E-05 1.01917373E-04 2.59080794E-03-7.27476382E-06
18138 1.40703000E-04 2.98142227E-04-2.45611467E-04
19  1 5.63107549E-01 4.66285062E-01 4.54960506E-05-2.33886622E-05-1.20280689E-04
19  2 4.80687246E-03-5.97006559E-05 4.14546242E-05 1.53454797E-04-4.52798680E-03
19  3-1.16203749E-03 3.25248618E-04 2.93333534E-04-8.50234015E-03-1.16647555E-03
19  4 2.24507631E-04 3.49313432E-04 3.17426568E-08-9.92306108E-05 9.91988682E-05
19  5-9.11152059E-05 9.21638323E-05-5.33701123E-05 3.23973009E-04 3.54198521E-04
19  6 3.10152027E-04 5.56598217E-04 3.48174686E-04 1.48591290E-04 2.04392066E-04
19  7 1.53728973E-04-2.38567819E-03-2.03765639E-03-7.77590812E-05-5.13163572E-05
19  8 3.80720400E-05 1.69238604E-04-2.97568699E-04-2.74498512E-04 1.04634503E-04
19  9 1.81351847E-03-3.49203420E-04-4.68148614E-04 3.89167843E-04 7.01719218E-03
19 10-1.58791871E-04-1.56038811E-03 2.07483297E-04 4.31444920E-05 2.78001183E-05
19 11-7.09446102E-05 1.46456642E-04-6.53300615E-05-5.52521643E-05 4.98400604E-05
19 12 3.62883976E-05 1.10634576E-05-4.22272036E-07-1.40748845E-06 6.82100372E-05
19 13-1.81890714E-05-1.24116091E-05 2.50603808E-06-5.62105601E-04 6.83778725E-04
19 14 1.18100231E-04-6.56637949E-05-3.53249450E-03-5.14686697E-04-3.78654020E-04
19 15 9.54871152E-04 9.44169362E-07-2.53514865E-06 1.59097929E-06-9.61751919E-06
19 16 6.45464855E-06-3.25078159E-06 5.80406208E-05 4.99390838E-05-6.78482273E-06
19 17-7.12406544E-08 5.58030184E-06-7.78270936E-06 4.70232903E-05-4.26644964E-06
19 18-3.37618130E-05-2.15984646E-04-3.73739754E-05 4.52426288E-05 3.47703114E-05
19 19 7.34847262E-03-2.46211408E-03-2.26078131E-05 5.93563629E-04-1.54204332E-05
19 20 1.64785253E-05-1.05809207E-06 4.82318692E-06 1.95129999E-05-4.67525885E-06
19 21-4.36212982E-07 1.41405475E-05-5.76196237E-05 7.39147986E-04 5.07116213E-04
19 22 4.24854732E-04 7.79536798E-06 6.14324806E-06 6.87433381E-06-2.13902312E-05
19 23 1.88715070E-05-8.84630363E-05-1.81517721E-05-1.03219258E-03 3.61386297E-05
19 24 3.62345726E-04 3.82838070E-05-6.59440356E-03 1.06016942E-03 2.07000460E-03
19 25 2.60970772E-03 1.84106687E-05-1.69064501E-05-1.50421863E-06-1.19687392E-05
19 26-3.58757320E-07-1.48394281E-05-1.74042235E-02-1.44724876E-02 9.83695909E-07
19 27 9.27174530E-05 4.57065477E-05 5.29127894E-05-9.86696266E-05 3.76566112E-04
19 28 1.65343447E-04 1.15374434E-03 4.50837659E-04 6.24236592E-04 1.14004036E-04
19 29 1.23216815E-02 2.66760687E-03 7.81176508E-04-3.35810991E-04-1.06307132E-04
19 30 1.47135333E-04-4.08282010E-05-1.41918393E-05-8.24541373E-06 1.08407982E-04
19 31-1.71157201E-05 4.63839722E-05-8.40277036E-05 6.00224102E-04 9.47592515E-04
19 32 7.87619280E-04 4.19939167E-06-3.78114854E-07-4.20647952E-06-1.81082188E-05
19 33 9.25010077E-06-1.21456724E-05-4.24590441E-05-6.49870209E-04-1.40151911E-05
19 34-4.97346915E-05-1.97590974E-04-8.71134581E-03-5.98141856E-04-7.40487475E-04
19 35-2.08770563E-03-5.10860600E-06 5.63467617E-07 4.54513838E-06 5.02819810E-07
19 36-3.82868302E-06-1.24311313E-06 7.07221739E-06-4.76058923E-05-1.22917859E-04
19 37 1.97765895E-04 1.32025038E-06 1.20453716E-05-7.05260227E-05-8.08509929E-04
19 38 8.62331581E-05 7.28537394E-05 9.24796465E-07-3.38913422E-06 4.51197379E-08
19 39-3.51348107E-05-5.74292506E-06 2.62507233E-05-1.19297282E-06 5.38792451E-04
19 40 1.33588816E-05 2.16664458E-04 1.14488775E-04 4.18436551E-03-7.75614184E-05
19 41 9.77737030E-04 3.96490939E-04-5.79186301E-06 1.00088548E-05-4.21699178E-06
19 42-1.09379521E-06-2.91437115E-06 9.42706472E-06 2.09338525E-06-3.74808665E-05
19 43-2.45544622E-05 2.11804704E-04 7.11721323E-06-5.49734797E-05 1.40228127E-04
19 44 4.47591534E-04 3.56171608E-06-4.92176963E-05 9.84452475E-06-2.23779814E-04
19 45-7.84249514E-05-6.00666402E-05-1.06062099E-06 1.05248466E-05-1.43726440E-06
19 46-4.05686565E-05 9.75934787E-06-5.63738957E-05 1.00623621E-05 6.37542887E-05
19 47 2.53254625E-05 2.48835077E-05-2.93641727E-05-4.58800465E-03 5.40600210E-04
19 48-5.53645422E-04 1.56231103E-03-1.02088722E-05 5.77672587E-06 4.43214635E-06
19 49 5.30936256E-06 6.95866428E-06 1.44823198E-05-2.19483764E-06-6.50385466E-05
19 50-3.72909194E-05-2.42444131E-04 3.39530137E-06-3.49103090E-05 1.08649360E-04
19 51-1.27556676E-03 1.03718282E-05-4.26443608E-05 1.62059523E-04 1.00391241E-04
19 52 3.12579212E-04 2.58303260E-04 4.40781373E-06 4.99018186E-07 1.89489222E-06
19 53-1.23408361E-06-2.33436761E-05-1.19400870E-06-4.08117611E-06-9.62989559E-05
19 54 6.09839702E-05 6.44032918E-05-3.35112838E-05 2.60576927E-03-9.25860678E-05
19 55-5.57843594E-04 1.68363061E-04 3.47600715E-06 1.26722326E-07-3.60272948E-06
19 56 4.06312832E-06-6.36674177E-06 1.51812679E-06 4.77325015E-06-2.98709932E-05
19 57-3.45466329E-05 2.96322994E-04-2.43219892E-06 2.26401202E-05-1.86105996E-04
19 58-1.45522796E-04 3.55589999E-07 4.94839829E-06-5.52066796E-05-4.32006573E-04
19 59-1.25363319E-07-4.83108318E-07 6.28133707E-06 7.03442603E-07 7.07737434E-08
19 60 4.16100350E-07-2.32018548E-05-1.92559275E-06-9.42455730E-06 9.95112683E-05
19 61 6.62396848E-05-2.25792811E-05 5.80602917E-05-1.52097178E-03 3.97964535E-04
19 62 3.40227477E-04 2.58444247E-04-2.58927503E-06 3.44306675E-06-8.53791728E-07
19 63 6.88036233E-07-1.10710744E-06 8.35331429E-07 2.32553522E-06 1.37193062E-06
19 64 6.60998176E-06 8.07329107E-06 3.18975447E-06 1.64256370E-05 7.01547263E-06
19 65 4.97119864E-06-2.11476291E-05-2.11738304E-04 5.28533280E-05 1.10775250E-04
19 66 5.78851641E-05-5.21406164E-04 7.60933035E-05 1.11516898E-04 2.08785423E-05
19 67-9.09662538E-07-2.86586090E-06 3.77552344E-06 1.80164142E-06 5.58521727E-07
19 68 6.43046103E-06 3.95844293E-06 3.16900894E-06-2.71295899E-04-5.12063704E-05
19 69-2.36124120E-06-5.11773728E-05-4.84157387E-04 6.89933516E-05 7.78833985E-07
19 70 1.37518249E-06-9.69993401E-07 2.51116824E-07 3.30386199E-07-7.60701158E-06
19 71 4.40745103E-06-1.25939375E-06-7.11807179E-07 4.87792806E-05-3.22304523E-05
19 72 3.18161097E-06-6.86738508E-07-1.47437656E-03 2.59970391E-04 2.51450764E-04
19 73 2.25224318E-04-5.29504829E-07 2.71392559E-08 5.02365573E-07 4.88449536E-07
19 74 1.34708146E-06-7.85987112E-07-6.79870666E-07 2.06248049E-06 4.61523421E-06
19 75 1.44819534E-04 7.10228458E-07-8.33709010E-06 4.78969065E-05 2.53400576E-06
19 76-6.86355606E-09 5.31101123E-08-1.20751340E-07-2.96454925E-07 8.09258085E-07
19 77-3.20013136E-07 1.28582310E-06 1.24068838E-06-3.94283772E-06 3.78213618E-05
19 78 9.61844452E-06 4.86989125E-07 9.62158857E-06-5.97605553E-04 1.64258729E-04
19 79 3.06638434E-04 6.60555561E-04 1.50345192E-08 1.83100216E-07-1.98134735E-07
19 80-8.43142668E-07 4.23286008E-07-1.08581308E-07 2.22546873E-08 5.19385853E-08
19 81-1.62575485E-08-2.91472067E-07-4.44252294E-07-3.39169777E-06-3.26706309E-07
19 82 1.74454379E-06 2.49613935E-06 7.44613958E-05-3.52765918E-06 1.28700913E-05
19 83-1.94824143E-05 3.34932394E-03 1.93779232E-04-1.03424219E-03-6.39580157E-04
19 84 5.67677305E-07 1.27056433E-07-6.94733738E-07-8.85608586E-07 1.15947281E-06
19 85 3.86963150E-07 2.53194380E-08-2.39782677E-08-5.07104914E-08 6.09271278E-07
19 86-2.44443931E-07 1.50915713E-06-1.13949747E-07-2.91331320E-06 1.01861803E-06
19 87-1.63628579E-05 1.88332267E-05 2.84371852E-05-7.53450836E-06 6.98774687E-04
19 88 4.73602184E-04 4.46705439E-04 3.66982478E-04-6.84627400E-07 1.07953430E-06
19 89-3.94906905E-07-2.81070783E-08-3.43044156E-08-2.58729712E-07-2.33682923E-07
19 90 3.04260904E-06-4.30856362E-05-6.02229957E-06-1.06228044E-08 6.35184161E-08
19 91-1.43990323E-07-2.38384721E-07 3.52160827E-07-1.88160498E-07 1.22104026E-06
19 92 1.87134355E-06-2.07283742E-06-1.47636674E-05-4.40585898E-05 3.95515195E-06
19 93 1.78188157E-06-1.14377573E-03-6.85421902E-04 1.03388063E-03-6.20060702E-04
19 94 4.47941281E-07-4.41772380E-07-6.16890114E-09 1.23922139E-07 5.04259878E-07
19 95 2.90188916E-07 6.13639968E-08 4.68751241E-07-7.84720718E-07 1.52311518E-07
19 96-3.52571655E-07-4.45602248E-06 3.17514160E-06-4.74008615E-07 2.53980741E-06
19 97 1.24693004E-05-1.19962129E-05-8.83441852E-06-3.08413579E-05 3.62534318E-03
19 98-6.17468022E-05-1.22590791E-04-9.26268449E-04-8.37889372E-07 1.58488290E-07
19 99 6.79401082E-07-4.09676797E-07-8.38573012E-07-8.19166185E-07-1.79549419E-06
19100 1.40841466E-05-5.87668677E-05 1.13735298E-04-6.10235827E-08-7.55188234E-08
19101-2.10832006E-07 7.34692719E-07-1.74684760E-07 5.15772742E-08 1.30135244E-06
19102-3.68994456E-06 5.78059361E-07-1.88705839E-05-7.97587919E-06 6.12888702E-06
19103-1.09896912E-05-1.75389559E-03 3.07355258E-04-2.24539191E-04-1.87214396E-05
19104 1.66002290E-07-2.82610817E-07 1.16608527E-07 2.39948623E-07 6.87183832E-07
19105-1.16385455E-07 2.58016476E-07-2.18311991E-06 2.86686819E-05-1.31340244E-05
19106-8.74627976E-08 7.15535561E-07 1.12878779E-05-5.74178818E-05 9.40544901E-08
19107 1.52066075E-07-3.72492808E-07 4.00293150E-07-4.52835447E-07-1.47669819E-06
19108 1.79794475E-06-1.96418376E-06 1.89206719E-06 2.90663675E-05-1.67949878E-05
19109-3.76113087E-06-4.68635591E-06-1.29685610E-04 4.34799844E-05 9.99559011E-05
19110 3.59118177E-05-1.05852590E-07 5.00595872E-08 5.57930032E-08 1.02144160E-07
19111-5.69122026E-08-4.71729045E-07 1.16539976E-07-2.27267638E-06-1.67647790E-05
19112-5.22822726E-05 7.59755634E-07-5.85032589E-06 5.07410001E-05 6.46086677E-05
19113 3.19952055E-07-2.48123578E-06 4.45520356E-06-1.10997747E-04 3.29916611E-07
19114 5.23453288E-08-1.62878331E-06-7.52229420E-07-1.33160272E-08 5.05435473E-06
19115 7.71996252E-06 3.52450844E-06-4.72146652E-07-6.53586669E-05-8.03457693E-06
19116 9.68930971E-06-3.19429874E-06-4.57432536E-04-7.69736604E-04-2.02710433E-05
19117 6.81777955E-05-1.76546087E-06-1.22684818E-07 1.88814569E-06-1.13804755E-06
19118 1.64734958E-07-2.30919589E-07-4.68100695E-06 2.56949642E-05 7.32700217E-05
19119-2.24785065E-03 1.97400067E-07 2.79614993E-08 1.41546217E-05 2.22341288E-04
19120 3.91562299E-07 4.57213591E-07 1.33411106E-05 2.44803585E-04-9.18602798E-08
19121 3.99999971E-08-1.74951643E-07-7.83220912E-08 4.13274660E-07-1.10840505E-07
19122 7.61917519E-07 6.94897949E-08-2.08094345E-06-2.40216316E-05-7.25017088E-06
19123-1.57137489E-05 6.01741652E-06-1.59551679E-03 4.36723718E-05-4.54617001E-04
19124-4.07457673E-05 4.13364789E-07-3.41009241E-07-7.23555488E-08 1.72271754E-08
19125-6.23394470E-07 4.66215426E-07-2.49426148E-07 1.81228265E-07-4.73221110E-05
19126-2.80021648E-04-7.77517888E-07 6.47804737E-06-7.78051998E-05-9.96878733E-05
19127-1.52502843E-07 2.83853010E-06-2.55866489E-05 1.17610606E-04-3.09355998E-08
19128-3.49968764E-07 7.32951878E-08-1.17891879E-08-2.02133303E-07 4.19925248E-06
19129-2.34356751E-07 4.37992283E-08 1.00072307E-06-2.96563210E-05-2.79373166E-06
19130 9.69510888E-07-9.42386077E-06 8.10319962E-06-8.74924971E-05 1.11133575E-04
19131 7.68818440E-05-5.16406516E-08-3.52585995E-08 8.68992511E-08-1.39461059E-07
19132-3.20389964E-07 6.32737147E-07-4.13796749E-08-5.03180905E-07 9.16473815E-07
19133-8.35788477E-07 2.57278745E-07 5.21429971E-06-4.24872479E-06 3.84096972E-06
19134-1.17541356E-06-2.17231579E-05 2.45102913E-05-2.54095417E-05 7.03792461E-06
19135-4.07995193E-04 7.62042155E-05-1.24942718E-04 5.22012798E-05 1.79272546E-07
19136-3.83626676E-07 2.04354129E-07 6.75214738E-07-3.40790712E-07 9.72073355E-07
19137 1.61140285E-06 3.16951273E-06 6.11789378E-04 2.15151074E-03 1.24473967E-06
19138-5.66455123E-06 4.27878456E-05 1.73359593E-04
20  1 3.13375952E-04 2.59516611E-04 7.21829157E-07 1.76552198E-07-4.34764923E-08
20  2 6.54290852E-06-8.47830815E-06-5.91795896E-06-2.93982344E-07 1.96800116E-05
20  3 2.38359875E-05-4.94774925E-05 4.49965109E-05-1.81610931E-03-2.73653758E-04
20  4-4.16605309E-05 4.25438636E-04-1.41817556E-06 3.24146682E-06-1.82329126E-06
20  5-4.74833450E-06 6.34177894E-06 2.90041569E-06-9.41563171E-09 1.50825101E-06
20  6 9.33899474E-05-1.81397015E-04-2.29322878E-06 1.11254322E-05 2.31541938E-04
20  7 7.52833189E-05-4.99677536E-05-4.15400226E-05 4.63056448E-06-5.46203224E-06
20  8 2.19379905E-06 1.86484154E-05 1.42531994E-06 1.85308230E-05-3.04683401E-05
20  9 1.50098447E-04-6.44313773E-05-2.15858919E-04-1.24781347E-04-3.03345744E-03
20 10-1.17681623E-03 1.72433004E-04-1.90319974E-05-4.27550780E-06-2.96398315E-06
20 11 7.23949095E-06 2.09753342E-05-5.93272846E-06-6.39450079E-06 1.96201490E-03
20 12 1.69264478E-03-3.07869074E-05-4.45011569E-05 7.10382782E-05-2.89600585E-04
20 13-2.42009392E-04-1.82458790E-04 3.03940838E-04-8.75589742E-05-1.54100276E-04
20 14-5.37405323E-04 5.78566946E-04-2.28324170E-02-3.49644088E-03 5.12831098E-03
20 15 3.05787595E-03 2.86281609E-05 3.74738315E-05-6.61019924E-05-7.89300671E-05
20 16 1.33405015E-04 1.30779489E-04-1.89641346E-04-1.59072300E-04 4.68976086E-06
20 17 8.46189958E-06 5.97891478E-06 5.26920573E-05-1.82421305E-05-1.39172772E-05
20 18-3.50527574E-05-2.39738512E-04 3.81637240E-04-7.64305205E-05 1.76389854E-04
20 19 1.31072352E-02 2.05344596E-03 3.25133332E-03 2.52790135E-03 3.74590504E-06
20 20-1.60846441E-05 1.23387390E-05-4.97094617E-06-1.03248992E-05-1.26466327E-05
20 21-8.59327912E-06 6.13222475E-05 1.32450378E-04 6.18275190E-04 4.65851478E-05
20 22 3.75946954E-05-2.24764401E-06 8.75271455E-08 2.83814452E-06 1.90326940E-05
20 23 4.33476798E-06-4.23017512E-07-1.30745664E-05 1.74841142E-05-3.73014443E-05
20 24 1.02262532E-04 4.21433285E-05-2.44988556E-03-1.37694641E-03 2.72629822E-03
20 25 9.18162295E-04 1.52082359E-08-1.26588245E-06 1.25067422E-06-4.23735095E-06
20 26-9.83097393E-07 2.89268058E-06 5.62450933E-06 4.24798658E-06-1.01740965E-06
20 27-2.68603083E-07-1.20996615E-06 5.51029339E-06 3.31424222E-06 9.73223490E-07
20 28 1.04939839E-05-1.26603454E-04-6.72970086E-05-3.39193257E-05 5.88231459E-05
20 29-5.96462038E-03-1.45642490E-03-3.89749684E-05 1.89659072E-04 7.94233620E-06
20 30-1.84292409E-06-6.09941211E-06 1.16216263E-06 3.98366751E-06 6.71186480E-07
20 31 1.66859531E-06-2.06746166E-05 1.12913349E-04-3.26618257E-04-7.57585963E-05
20 32-5.86673340E-05-3.62890206E-06-8.11046710E-07-2.18946926E-07-6.89064150E-05
20 33 1.57839272E-05 5.53835455E-07-2.68143542E-06 6.05286992E-04 2.53336849E-04
20 34 1.31877449E-04 2.80335809E-04 6.18413467E-03 5.99662981E-04 2.94238835E-04
20 35 1.67181366E-03 5.65179282E-06-4.53782978E-06-1.11396304E-06 1.50821156E-05
20 36 7.53778515E-06 6.76191741E-07-2.60112217E-06-1.94919146E-05-1.05523344E-05
20 37-5.58712568E-05 1.43552157E-06-1.58646670E-05 9.20754815E-05 6.94450053E-04
20 38 1.41431812E-05 1.28975115E-05-4.57407242E-07-9.55158045E-07 1.31505773E-06
20 39-1.49745561E-05 5.39779085E-07 3.71472176E-06-4.76770257E-06 1.58659534E-04
20 40 3.13860738E-06 6.80673471E-05 1.34140658E-05 3.85008921E-03-3.58148664E-07
20 41 8.08643235E-04-1.76819743E-04 5.92199664E-08 1.95119377E-06-2.01041373E-06
20 42 2.39211478E-06-1.59489760E-06-7.03454998E-07-2.16068374E-06 3.25711507E-06
20 43 6.84696696E-05 2.70037899E-04-3.44588039E-07-9.96977273E-07 3.22064132E-05
20 44-3.54481121E-04 1.20757768E-06-1.34555538E-05 7.67217599E-05 1.04532433E-04
20 45-4.70526407E-06-3.48818870E-06-1.51261903E-06-1.54150103E-06 9.92183619E-08
20 46-5.92375562E-06 3.68205628E-06-1.44826952E-06-2.64199628E-08 9.90415618E-06
20 47 3.60569015E-05-1.92075938E-05-6.60312644E-05-1.67964743E-05 2.08310106E-04
20 48-4.50013414E-04-1.58878950E-04 1.87692572E-06-2.78211751E-06 9.05191788E-07
20 49-1.70184768E-06-6.40961474E-07-1.07273693E-06-5.34583124E-06 2.93046989E-05
20 50 1.68921211E-04 5.65417276E-04-6.07547260E-07-5.38448183E-06 1.28411844E-05
20 51-5.07136078E-04-1.78405226E-06 2.22001385E-05-3.25358688E-05-8.67236816E-06
20 52-5.63358078E-01-4.66503959E-01 1.50066281E-04-1.07109830E-05-5.37499239E-05
20 53-4.79276356E-03-1.58452637E-04-3.44688760E-06 9.52951427E-05 3.61041049E-03
20 54-1.69902460E-04-5.30030887E-04 5.61439196E-04 1.03265209E-02 2.08036763E-04
20 55-1.34219900E-03 1.44070719E-03-3.50806998E-05-3.94630654E-05 7.45437652E-05
20 56 8.76628731E-05-1.14887287E-04-1.21630801E-04-3.62399308E-04-1.35030684E-04
20 57-5.85963042E-04-2.62346905E-04-3.58983677E-04-1.98075164E-04-3.64919971E-04
20 58 2.92743113E-04-3.65244861E-04-7.54208150E-05-1.19390535E-03-1.81184336E-03
20 59-2.57205575E-06-3.16823991E-06-1.23403238E-05-7.67205084E-06 2.40825581E-06
20 60 6.44637987E-06-1.14001587E-05-1.37127088E-06 1.18124632E-05 7.25054591E-05
20 61 6.13536586E-05-1.30176579E-05 8.14234054E-06 1.04142835E-03-1.50307415E-04
20 62 4.31791760E-04 3.00543090E-04-2.00378079E-06 5.82061547E-06-3.81683468E-06
20 63-2.96760312E-06-1.11632586E-05 1.94624757E-06 9.08570420E-08 2.15412106E-06
20 64 2.53112222E-06-1.17074647E-06-4.05427074E-06-2.43846345E-05-8.73121203E-06
20 65 1.15769214E-05 1.38185395E-05 7.66088907E-05 4.33730857E-05-7.02968534E-05
20 66-8.70772195E-05 9.65186861E-04 4.53108501E-05-2.42220418E-04-5.16328291E-05
20 67 3.88725232E-07-1.74589376E-06 1.35716853E-06-2.91462539E-06-1.82508152E-06
20 68 4.49770479E-06-7.14772374E-06-9.57483320E-06-2.23287009E-04 5.74163803E-05
20 69-3.21262824E-07 4.31960475E-05 1.83070652E-04-1.21898165E-04 5.09773059E-07
20 70 1.17688408E-06 8.74484816E-07-2.67962988E-07 1.73372174E-06-8.78471057E-06
20 71-4.37717597E-06-9.02408381E-07-4.95219898E-06 3.61830982E-05-1.04898617E-04
20 72-1.26714721E-05-9.28222150E-06-3.71666841E-04-5.95561350E-04 1.62101355E-04
20 73-2.33804922E-04-1.05059498E-06-3.20597081E-06 4.25656579E-06 1.72334276E-06
20 74 5.22356436E-06-1.13686137E-06-5.33814112E-07 6.26650710E-06-9.17028270E-05
20 75-4.56532497E-04 3.79607072E-07-2.76952567E-06-3.34517988E-05 1.14447594E-04
20 76-4.82353895E-08-1.75905438E-06 2.02322440E-06-4.72526539E-06 2.38183439E-06
20 77 1.42594792E-05-7.81340686E-06 2.34572345E-05-1.42226263E-05 1.41778655E-04
20 78 8.39481675E-05-1.38085994E-04-1.49684844E-05-1.09327141E-05 5.50670236E-04
20 79-1.53833727E-05 5.62642209E-05-8.37978179E-07 1.26615325E-06-4.28175074E-07
20 80-2.15361522E-06-6.27280629E-07-1.78372961E-06 2.88252559E-06 2.43948981E-06
20 81 4.76098853E-06-3.24915589E-06-3.05943725E-06-1.36828099E-05-2.72813845E-05
20 82 1.60160778E-05 1.85109410E-05 2.67860921E-04 3.96564450E-05 3.09660292E-05
20 83-2.12723058E-04 3.53023276E-03 8.31115863E-04-3.46937384E-04-1.01930840E-03
20 84 1.75365140E-06 8.36779778E-07-2.59043117E-06-4.79083697E-06 6.80170172E-06
20 85-2.75811280E-07-3.84836787E-07 7.03427296E-07-2.88088438E-06 1.24539815E-06
20 86-9.64778139E-07-6.47276945E-06 1.51599114E-05-5.90216427E-06 2.54686094E-06
20 87-8.77616921E-06-2.78549106E-05 4.41609884E-05 6.88266055E-05-1.43364072E-03
20 88 1.37113056E-05-3.72474784E-04 4.14876776E-04-3.83742077E-07 1.56496068E-06
20 89-1.18121861E-06 3.02159596E-07-2.85059164E-06-2.47452853E-06 8.96082052E-07
20 90 1.19129390E-05 7.19511287E-05 2.30551339E-04 1.19538643E-06 2.20229092E-06
20 91 7.96804296E-07 3.99703615E-08-1.01781912E-07-1.40815764E-05-1.36562813E-06
20 92 8.65311291E-07 7.43417511E-07 1.09819219E-04-6.57427693E-05 9.72803541E-05
20 93-7.71293436E-05-8.85005167E-04 3.59796785E-03 3.50821633E-04-6.54036531E-04
20 94 5.21358350E-06-2.76452404E-06-2.44905945E-06 4.85608557E-07 8.63007481E-07
20 95-2.86479837E-07 4.27139616E-08 2.45495036E-06-1.66342071E-06-3.82143634E-07
20 96-8.65974862E-08-2.80595198E-05 9.88169411E-06 3.12874546E-06 2.53019604E-06
20 97 2.11295783E-04-8.81546657E-05-5.44445852E-05-5.94064406E-05 2.30221526E-03
20 98-6.78781229E-04-7.65207177E-04 5.21405421E-05-4.64575334E-07 1.62734960E-07
20 99 3.01840373E-07 1.95044395E-06-2.06312962E-06-1.12307783E-06-8.25508092E-07
20100 6.55899474E-06 3.27407160E-05 2.17662328E-04 9.95444548E-07 1.61558791E-06
20101 1.01846328E-06 1.19774611E-06 7.04721264E-07-4.97558203E-06-4.45508003E-06
20102-5.99865696E-06-3.10044681E-06 2.25696489E-06 8.73856039E-05 9.23627089E-06
20103-2.20161374E-05-2.32060634E-03 6.65049542E-04-3.26377755E-04 1.04010677E-05
20104-1.94201424E-07-4.18809356E-07 6.13010780E-07 4.00968569E-06 7.64508820E-07
20105 1.33530721E-07-1.71826514E-06 1.50102832E-05-2.49316531E-05-1.15873720E-04
20106 2.15117543E-06-2.34149239E-05-4.66076307E-05-2.30152106E-04 5.91730221E-05
20107 4.90172787E-05-1.01242687E-06 6.21888490E-07-3.20800516E-07 2.55371361E-06
20108 3.61082898E-06-2.11713226E-06 1.08758888E-06-5.26383521E-05 3.43877388E-05
20109 1.81082592E-05 9.05478954E-06-2.90171585E-03 3.66565659E-04 3.82101948E-04
20110-1.04391535E-04-2.70625060E-06 1.50038988E-06 1.20586072E-06-8.64450131E-07
20111-2.53022388E-07-1.69164817E-06 6.54188265E-08 1.50330251E-06-4.27683088E-05
20112-1.07473808E-04-1.66883601E-06 8.12606256E-06-1.08295396E-04 1.00634653E-04
20113 1.18303929E-06-3.02970527E-06-7.31045576E-05-3.40802481E-05 4.28797747E-05
20114 3.48652663E-05-3.46491213E-06 7.62540661E-07 1.58518573E-06 1.68270517E-05
20115 1.21278210E-05-6.90259634E-06-6.23776571E-06-2.04244218E-04-4.27382287E-05
20116 1.19194525E-04 5.44958906E-05 4.33979329E-03 5.57467656E-04-1.03088916E-03
20117 5.24377017E-04-2.88574345E-06-1.51082031E-06 4.39656376E-06-1.96433107E-08
20118 2.72425784E-06 6.97556559E-07-9.74406708E-06 5.39449964E-05 2.56577240E-04
20119-6.37935682E-04-5.68696087E-06 3.59896798E-05-6.24539721E-05 5.82640888E-04
20120 3.59708064E-06-1.29164080E-05-1.30253810E-04 6.18010223E-05-3.45073300E-06
20121-1.86003526E-06-1.44577560E-06 2.87523802E-06-6.58687989E-08-7.41882029E-06
20122 7.93264461E-06-1.60933290E-05-1.31179529E-06-6.81518073E-05-8.99290010E-05
20123 2.55028344E-05-3.55902315E-06-2.23210685E-03-1.28423003E-04-5.92704319E-04
20124-1.07052909E-04 4.89732545E-07-1.57304613E-06 1.08331358E-06-2.95809186E-06
20125-3.10178700E-06 1.89006523E-06 9.37318397E-07-1.13583350E-05 6.25689027E-05
20126-2.50663941E-04-2.43221167E-06 2.10280131E-05 2.21130680E-05 3.45257133E-05
20127 1.51391366E-06-6.75497480E-06 1.02421337E-04 7.61552541E-05-8.36862076E-07
20128-3.10132879E-06-3.03286823E-06 1.86897362E-07-7.87881658E-07 2.89008696E-05
20129 8.41701727E-06 1.88307922E-06-1.89704254E-06-1.82760497E-04-5.78547773E-05
20130 3.31152565E-06-2.91971646E-05 3.52062856E-04-5.59106439E-04 5.14216531E-04
20131 1.90214473E-04 5.22984327E-07 2.27424685E-07-7.50409013E-07-6.29359443E-07
20132-3.21760583E-06 2.32603567E-06-1.19653415E-07-1.50776116E-06 1.84334784E-06
20133-2.56911056E-06 5.27493616E-07 1.54106535E-05-8.39326019E-06 1.26215272E-05
20134-3.74545326E-06-6.28576117E-05 5.07876402E-05-4.40593319E-05 1.78847741E-05
20135-1.07286801E-03 5.00717175E-05-4.27454426E-04 6.44294968E-05 1.31746366E-07
20136-1.20301837E-06 1.07127201E-06 1.09119309E-06 8.87610048E-08 9.03574204E-07
20137 7.83771892E-06-7.06371255E-05 1.98677146E-03 1.27749714E-03 5.12270872E-06
20138-3.83956890E-05-1.38981943E-04-5.22961310E-06
21  1 1.29164637E-07 1.50899203E-07 4.50852705E-08 9.05004425E-08-1.99135237E-07
21  2-6.73800404E-07 2.33040116E-08-3.10442636E-07 9.14693668E-07 1.66102248E-05
21  3-1.90718158E-06 2.48592681E-06-1.63124248E-05-1.22221091E-04 1.08007914E-04
21  4 2.74273069E-04 2.74217988E-05-3.00681155E-07 7.14215256E-08 2.29259630E-07
21  5-5.32257196E-08-3.97080240E-07-4.63096773E-07-8.32387049E-08 8.61573299E-08
21  6 1.17279382E-05 4.28202611E-05 7.44717852E-07-6.14838526E-06 1.14418101E-05
21  7-2.06723704E-05-9.03694432E-09 5.15155471E-08 1.70903434E-07-2.29828255E-07
21  8-7.42676335E-08-3.09903766E-07-1.57176295E-06 1.42582548E-06 4.66071355E-07
21  9-3.98627501E-05 2.20015459E-06 2.14720937E-05 1.77973063E-05-1.11916379E-03
21 10 8.48023564E-05 2.32451382E-04-1.97191831E-04 7.34939465E-07-5.65479067E-07
21 11-1.69460398E-07 3.02544729E-07 4.50921362E-07 8.06404742E-08 2.64897613E-07
21 12-2.87101629E-07-1.51603417E-06-1.60038340E-07-5.59779551E-09 6.11449809E-06
21 13 8.57314040E-06 7.07401816E-07-8.39368823E-07-3.79511660E-05-9.74212774E-05
21 14-1.13701443E-05-2.53689342E-05 2.77235271E-03-6.07431780E-04-5.53302538E-04
21 15 4.18501557E-04 2.01908333E-07 1.38727113E-06-1.58917947E-06-2.32652833E-07
21 16-1.18878593E-06 8.01500811E-07-6.88758532E-08-2.85952460E-07-1.77837523E-07
21 17-6.58241358E-07-5.50178512E-07 2.61770451E-06-3.54485100E-07 3.02362669E-06
21 18 2.75373680E-06-9.24726196E-06 2.56308755E-05-3.02959912E-05-3.28954758E-05
21 19-3.45474319E-03 6.37579042E-04-2.34634430E-04-1.02519227E-03 8.96909856E-07
21 20-8.82208616E-07-1.47012404E-08 7.10074863E-07 2.87485569E-07 1.88220536E-07
21 21 1.82448998E-07-4.42011396E-06-2.83440990E-05-7.22026914E-04-2.45441973E-09
21 22 3.45510911E-08 2.58797573E-07-1.58136327E-09 7.92650562E-08-1.25306509E-06
21 23-9.20699711E-07-1.72283748E-07-6.06829095E-07 2.82727459E-05 3.53012366E-06
21 24 2.03438878E-05-8.16392759E-06 2.14217028E-03 3.79371139E-05 1.56277680E-04
21 25-7.81618407E-04-1.82620010E-07 6.90693358E-09 1.75713077E-07 4.97330630E-07
21 26 1.72593190E-07-4.49351555E-07-3.30753796E-08-8.52438812E-08-1.12153004E-07
21 27-6.06371307E-08-2.54524420E-07 4.72553345E-07 5.68784104E-07 5.47903359E-07
21 28 9.52320571E-07 1.42407781E-07 1.98780098E-06-3.18558119E-06-1.23464047E-05
21 29 1.95757120E-04-8.94500412E-05 3.09280483E-04 1.87029844E-04 2.44201706E-07
21 30-4.07285947E-07 1.63084241E-07 3.33707732E-07-6.85611632E-07-4.89110619E-08
21 31-8.39680581E-08 1.01545915E-06-1.07322083E-05 1.74332031E-05-4.98594444E-08
21 32-2.11739448E-07-2.62699673E-07-1.61813890E-07-2.19581709E-07 1.86421712E-06
21 33 1.71103665E-06 1.24230246E-06 1.42483479E-06 1.66715417E-05-3.07325428E-06
21 34-1.23700195E-06-4.19633935E-06 1.42987037E-04-6.47182495E-05-7.24135264E-05
21 35 6.00543673E-05-4.31519172E-07 2.63450795E-07 1.68068377E-07-3.26042824E-07
21 36-9.91847618E-09-2.46191728E-07 7.57580607E-07-4.99673185E-06 4.65401010E-05
21 37 5.97174188E-05-1.07598752E-07 1.27879448E-06 9.41227545E-07-1.18148338E-05
21 38 2.34012206E-08-5.51567761E-08 4.82364105E-07-1.50355901E-07-4.67652596E-09
21 39 8.82402638E-07-1.76298324E-06 9.38101029E-07-8.37510208E-08 1.47169668E-06
21 40 1.04533924E-05-1.13705787E-06 2.22834316E-08-1.88659198E-04 1.29674921E-05
21 41-7.37053090E-05 8.80158246E-05 2.80553293E-07-2.45966265E-07-3.45870277E-08
21 42-4.04387221E-07 4.74581517E-07 3.13128099E-07 2.33250074E-07-2.15210984E-06
21 43-9.95646228E-06-1.15087509E-04 1.37539655E-07-6.46831626E-07-2.10109649E-06
21 44 5.79850710E-05-7.00013937E-07 5.45575138E-06-2.22811352E-05-1.19068879E-05
21 45-9.17507724E-08 6.51679480E-08 2.96786012E-07-2.63719877E-07-7.13679466E-08
21 46-1.03947477E-06-1.64715403E-06 1.16362902E-06 3.52385885E-07 6.05961084E-06
21 47 9.68253304E-06-1.52368892E-05 4.42778334E-06 4.40002429E-04 1.77180319E-05
21 48-3.64044655E-05-8.24008062E-05 4.02298099E-07-6.27781080E-07 2.25482981E-07
21 49 3.87673149E-08-4.10664520E-07-9.37336933E-09-7.20657167E-07 6.96986849E-06
21 50-2.62798980E-05-3.08542450E-05-5.79171302E-07 3.30648288E-06-6.50072517E-05
21 51-3.91814685E-05 2.74873498E-07-3.03286176E-06 9.75532869E-06 4.40333679E-05
21 52-5.91228246E-05-4.91567368E-05 9.15150563E-07-6.56293994E-08-1.34790598E-06
21 53 1.45125651E-06-4.29604297E-06 7.11081381E-08 6.63767378E-06-2.53228456E-06
21 54 2.18207890E-05-1.68094211E-06-1.46171909E-05-3.32764545E-04-7.56771572E-05
21 55 5.32467096E-07-1.91269687E-04-7.48918571E-07 1.32872601E-06-5.79807440E-07
21 56-3.47798258E-07 6.87282791E-08 4.27696649E-07 1.28102805E-06-1.28878044E-05
21 57 7.96102603E-05 4.59430075E-05 2.10040074E-08 3.09644787E-06-1.02815173E-05
21 58-1.06066253E-04-8.74917001E-07-1.47360414E-06 3.18155573E-05 9.14360977E-05
21 59-1.85434749E-08-1.12069968E-08-2.25910936E-07-3.25279720E-07 1.89208706E-07
21 60-3.11965853E-07 1.24181686E-06 1.31874168E-06-4.21139158E-07 4.23928254E-06
21 61-1.56276710E-05-4.11718067E-06-5.18985219E-06 4.75951942E-05 1.06634025E-04
21 62-2.46892042E-08-1.27907494E-04 4.58450575E-08-3.52512220E-07 3.06667162E-07
21 63-8.65116028E-08 6.59785868E-08 1.16603195E-07 1.28482362E-09 1.28948973E-08
21 64 2.71243259E-07-5.53387284E-08 6.15052143E-08-6.82283739E-09-1.25138331E-06
21 65 2.24572773E-07-3.42557582E-07-2.90358282E-06 3.70583578E-06 1.23304288E-06
21 66 9.02138952E-07-7.26853885E-06-1.91143538E-05 1.87224097E-05 1.89042071E-05
21 67-1.06591350E-07 1.24504830E-07-1.79134795E-08 1.26951343E-07-6.52645944E-08
21 68-1.60370082E-07-1.36644204E-06 8.49929766E-06-3.01631111E-05-1.94356377E-05
21 69 1.19700060E-07 1.73767268E-06 9.96969070E-06-5.47859661E-05 1.10729138E-04
21 70 9.09585347E-05-2.52403314E-06-8.09285609E-07-1.50617052E-06 1.58363762E-05
21 71 4.32004934E-06 2.78254669E-06 6.28453046E-06-3.45154731E-05-1.17769964E-05
21 72-8.63859407E-05-5.28455265E-06-3.15372197E-03 8.89322724E-04 5.18078056E-04
21 73 1.24942704E-03-4.75554174E-07 2.46908943E-08 4.50863280E-07-4.04828216E-06
21 74 2.92912607E-06 3.12969575E-06 1.64256504E-06-8.56922714E-07 2.32589209E-04
21 75-6.39736258E-05-9.36438652E-07 7.10974621E-07 1.21892147E-04 1.20943601E-06
21 76 9.46670278E-09 3.69744787E-07-2.05955906E-06-1.41983999E-06 2.49153544E-07
21 77-1.13417294E-05 9.52362489E-06 3.99610095E-06-1.92262959E-07 1.44498556E-04
21 78-5.09290879E-05 4.30747390E-05-6.42100672E-05 4.05066823E-03-7.22156505E-05
21 79 7.41751729E-04 5.01895071E-04 8.89601019E-07-6.31693512E-07-2.57907507E-07
21 80 1.33745557E-06-6.23834208E-07-1.75081562E-06 1.06247799E-05 7.22181863E-06
21 81-1.52168908E-06-5.15620843E-07 1.12958178E-06 3.29367923E-05 7.38118367E-07
21 82 9.11454566E-07-3.23349958E-06-2.24102360E-04 4.29130352E-05-7.66462283E-05
21 83 8.53135386E-05-8.01481958E-03-1.26624020E-03-7.41142519E-04-2.83080608E-04
21 84-1.37486757E-06-2.79179626E-06 4.16666383E-06-1.11289301E-06-1.49317552E-06
21 85 6.66544281E-07-2.34858384E-04-1.97483025E-04-1.95352669E-06 5.05637341E-06
21 86 2.94282069E-06 3.69755819E-05 1.56538739E-05 1.86532078E-05-1.79617988E-06
21 87 6.06610442E-05-8.74228079E-05-3.83376175E-05-1.50248770E-04 1.11717017E-02
21 88 2.55276893E-04 3.13497150E-03 6.67887653E-04 1.34711484E-05-1.12201967E-05
21 89-2.25095175E-06 8.09328868E-06-4.86636333E-06-1.20916494E-05-5.45295239E-06
21 90 2.77043116E-05 7.83544072E-05-6.55460538E-04 8.21909119E-03 6.87010361E-03
21 91-9.35192688E-05-6.08361617E-05 2.38195463E-05-2.32471212E-04-2.70761565E-04
21 92-2.28355035E-04 8.76943587E-05-2.08650268E-04-7.85218509E-04-8.39844814E-05
21 93 3.44193338E-05-1.61596164E-02-1.25026522E-02 4.35018350E-03 1.00465958E-03
21 94-7.47891858E-05 2.12590768E-05 5.35301091E-05-1.46131859E-04 5.46727935E-05
21 95 2.62337376E-05-2.99138110E-04-2.50623741E-04-2.42982315E-06 5.16908566E-06
21 96-6.11741617E-06 3.60380890E-05 1.59777368E-05 4.38904961E-06-4.45863683E-06
21 97 4.97613327E-05-3.46598807E-05 1.31436833E-04 7.37503941E-05 3.93965504E-03
21 98 1.49046912E-03 9.73357667E-04-1.75383983E-03 1.08149575E-05 2.05482093E-06
21 99-1.28697784E-05 8.05897028E-06-1.51054929E-06 6.39148993E-06-5.03072489E-06
21100 2.84468581E-05 6.46024825E-05-4.08506872E-04-1.01940115E-04-8.57145807E-05
21101-3.03128400E-06-4.12680381E-06 8.80825841E-07-1.86724495E-05 1.82189893E-05
21102 3.15843779E-05-8.19883336E-06 3.99289930E-04-2.30104688E-04 2.30519794E-04
21103-6.52744182E-05 3.85093316E-03-1.36030871E-03 1.28363494E-03-6.75364384E-04
21104-4.04377369E-06 8.93519886E-06-4.89142517E-06-6.00259167E-06 1.80901856E-06
21105-5.55307392E-06-9.74109596E-08-1.79595772E-07 1.30953709E-04 1.01971338E-03
21106 1.75678520E-06 3.11943928E-06 2.70966194E-04 3.97160032E-04-5.63306048E-01
21107-4.66464547E-01-4.80758089E-05-2.73056555E-05 1.36758447E-05-4.65644715E-03
21108-2.64357395E-05-3.05759044E-05 7.56523328E-06 2.88016591E-03-4.61900042E-04
21109-4.84988619E-04 1.91900202E-04 1.30806816E-02-1.27190327E-03-1.91432210E-03
21110 6.76838853E-04 3.65898767E-05 1.87518537E-05-5.53417303E-05 1.06576577E-04
21111-4.09044363E-05-3.71640108E-05-3.57696020E-04-1.51548553E-04-3.76849276E-04
21112 5.43052681E-05-3.61474042E-04-1.74208322E-04-2.23992400E-04-6.99907721E-04
21113-3.60087046E-04-1.38514323E-04-4.89563312E-04-1.46905009E-04 7.44930397E-04
21114 6.12546229E-04 5.59743555E-06-1.05011050E-05 3.31503694E-06 7.82967060E-05
21115 1.39446918E-05 3.81115164E-05-1.41421001E-05-4.98284977E-04-3.04429946E-04
21116 2.33362761E-05 3.70127861E-05-1.28430326E-02-1.59729293E-03 1.73290125E-03
21117-6.71503774E-04-1.78596649E-05 3.47454955E-06 1.43851154E-05 1.81252408E-05
21118-8.81300027E-07 4.64594820E-06-6.94875997E-07 1.71635045E-05-2.02423070E-04
21119 1.73590288E-03-8.24174265E-06 9.34166338E-05 1.51314347E-04-3.69931959E-04
21120-7.12269570E-06 7.72913579E-05 1.50197599E-04-2.12082436E-04-2.93644317E-05
21121-2.33595113E-05 6.88813788E-08-1.18768391E-06 6.98945227E-07-1.42747544E-05
21122-1.25070878E-06 6.10831549E-06-1.94400958E-06 1.46754405E-04 3.12027176E-06
21123 5.86015532E-05 4.84652336E-05 2.28095779E-03 5.20786165E-04 7.24521130E-04
21124 4.09035780E-04-1.24909508E-06 3.35592239E-06-2.10682731E-06 2.59844194E-07
21125-1.95207392E-07 1.57272221E-06 4.26000375E-07-6.12491450E-06 4.58837863E-05
21126 5.69605845E-04-1.68678548E-06 5.88020934E-06 4.14010932E-05-3.12971930E-04
21127-3.08877042E-06 1.18829353E-05 5.35322738E-05 1.82697837E-04 3.37901957E-08
21128 2.48716882E-07 1.64977695E-07-1.55615869E-07 5.29745948E-07-3.67831377E-06
21129-2.70291111E-06-6.87602156E-07-3.17660116E-06 3.96962600E-05 3.22047961E-05
21130-1.77772213E-05 3.11004510E-05 6.17003641E-04 1.23313509E-04-5.77991258E-05
21131 4.43301874E-05 2.12131304E-08-1.66653259E-07 1.45440129E-07-1.50741165E-06
21132 1.11511142E-06 3.36565225E-07 3.40926628E-08 4.32155315E-08-3.45583861E-07
21133-4.40998581E-07-1.20723385E-07 3.45092067E-07 9.59605206E-07 2.11672831E-06
21134 4.23596592E-07-1.36450089E-05-1.30414445E-05-1.36301788E-05 2.94620169E-06
21135 8.51021458E-05-3.41559799E-05 1.23411393E-04-2.95870193E-05 1.02072115E-07
21136-3.27783938E-07 2.25711823E-07-3.95938977E-07 2.91571894E-07 1.39616171E-07
21137-4.66689928E-07 1.08986317E-05-2.56854541E-04-4.67355230E-05-4.86251535E-07
21138 9.33410670E-06 1.73980408E-04-3.88007360E-04
22  1-7.42092276E-05-6.10447040E-05-1.61215682E-06-1.97440237E-06-1.40008419E-06
22  2-9.85321474E-06 5.75652757E-06 4.05021281E-06 2.98492738E-06-7.01402344E-05
22  3-7.62204384E-05-7.85987275E-05 5.68898079E-05 3.86292387E-03 1.21613669E-03
22  4 4.28647395E-04-2.15369948E-04-4.43747160E-06 7.30565807E-06-2.86818647E-06
22  5-3.11505175E-06 6.57031690E-07 1.82382881E-07 1.94960982E-07-5.25561243E-06
22  6-1.53424275E-04-4.98368390E-05 6.77088402E-07 1.36076605E-07-1.05229891E-04
22  7 5.13991750E-05-2.16513763E-07 4.62733125E-07 4.79014263E-08-2.70453703E-06
22  8-1.33359044E-08-2.77807919E-06-9.48268906E-09 1.01911680E-05 1.09821635E-06
22  9-1.07580987E-05-5.62517752E-05-1.47529981E-06 5.35074985E-06-2.96946872E-03
22 10 6.59608134E-04 4.59321980E-04-5.73346104E-04 8.91100890E-07-2.54589695E-06
22 11 1.65479606E-06 1.20671910E-06-5.45831820E-07 7.52324440E-07-8.77960891E-06
22 12-6.03329930E-06 4.80539170E-07-8.88500193E-07-5.42540456E-07-2.72734102E-05
22 13-2.89509537E-06-1.55557443E-06 4.90380954E-07 1.56326677E-04 1.89228557E-04
22 14 2.99472488E-05 7.84273360E-05 4.96329568E-03-5.36044421E-05-1.28314352E-03
22 15-2.55457940E-04-2.36189890E-06 1.21327962E-06 1.14861929E-06 1.86895188E-06
22 16 3.21546853E-06-1.71895759E-06 1.73836066E-04 1.45673394E-04 3.59806620E-06
22 17 2.82107973E-06-5.38646114E-06-2.55233380E-05-2.98356709E-06 1.64297274E-05
22 18 5.44577023E-07-1.74675022E-04-1.80219279E-04 6.33710124E-05-2.43159916E-05
22 19-8.84108175E-03-1.31183786E-03 2.06232971E-03-1.53596115E-03 3.08426756E-06
22 20-1.06557683E-05 7.57150078E-06 8.04237268E-06-7.96919800E-06-1.28869887E-05
22 21 4.91012202E-06-1.74497379E-05-1.74623511E-04 1.69100413E-03-7.16625410E-03
22 22-6.00095953E-03-3.78949280E-06-1.10812717E-04-2.72292708E-05 2.58811197E-04
22 23 7.96013035E-06-3.66013830E-04-3.83014173E-05 1.03524449E-04-2.18126460E-04
22 24-7.74153588E-04-4.85256435E-04 1.94169605E-02 1.52021534E-03-4.94289392E-03
22 25-7.40448357E-03-7.49813589E-05 1.68361931E-04-9.33805717E-05 8.18972738E-06
22 26-1.22434297E-05 6.98035047E-05 2.37900768E-04 1.99002848E-04-6.19761330E-06
22 27 3.95012712E-06-5.45389880E-06-2.87961209E-05 1.09163153E-06 9.83290130E-06
22 28 1.43358957E-05-1.19072548E-04 1.15692497E-04 1.37462431E-04-1.57120994E-04
22 29-4.71413162E-03-1.41900231E-03 6.76939248E-04 1.13482972E-03 1.16744066E-05
22 30-1.46475312E-05 2.97312460E-06-1.18057535E-05 2.56456970E-06-4.42513131E-06
22 31 2.26694550E-06 8.04333675E-06-1.05366802E-07 3.27451289E-05 7.26749970E-05
22 32 6.04311036E-05-7.87776924E-07-5.29749290E-06 2.22282422E-06 3.12440786E-05
22 33 2.37515678E-06 3.57163390E-05-1.47405802E-05-5.59791399E-04-1.42095703E-04
22 34-1.29985733E-05-3.20443982E-04-1.55760924E-03-1.01086684E-03 7.64267993E-05
22 35-7.74795295E-04 6.23256456E-06-5.11352205E-07-5.72121236E-06 4.06410078E-06
22 36-5.48292135E-06 8.99456862E-06-6.59876161E-07 1.66211180E-05-2.12685499E-04
22 37-7.59417712E-04-7.35935225E-07-6.38458876E-06-3.49107080E-04-2.15996845E-04
22 38 5.63319105E-01 4.66472234E-01-5.27740240E-05-2.50717099E-05-2.45604994E-05
22 39 4.70223484E-03 5.18384925E-05-6.34890149E-05 1.00554419E-05-3.21824415E-03
22 40-9.62774157E-05-8.02908267E-04-6.80174572E-05-1.31148380E-02-2.73430538E-04
22 41-2.41690818E-03-2.12075622E-05 7.26922056E-05-1.39218492E-04 6.65262859E-05
22 42 2.16637274E-06 2.20312568E-06-2.15275153E-05 3.59072210E-04 1.43536483E-04
22 43 4.16679671E-04 8.69917370E-05 3.64243981E-04 1.62921214E-04 2.53383296E-04
22 44 3.36443839E-04 3.60915400E-04 1.42415807E-04 4.54881612E-04 2.42857733E-04
22 45-8.36776369E-04-6.91034037E-04 6.09678592E-06 6.48206834E-07 1.14891733E-05
22 46-5.20680138E-05-1.79116321E-05 1.58526532E-05-2.20401022E-05 2.50195602E-04
22 47-2.36331624E-05-2.62218851E-05-1.42576463E-04 4.68871953E-03-7.24712787E-04
22 48 4.12153449E-04-8.14229721E-04-1.70972609E-05-2.95081240E-06 2.00480733E-05
22 49-1.47176514E-06 1.42406282E-05 9.88157464E-06 1.74243107E-06-2.84327330E-05
22 50-6.05325942E-05-7.45199607E-04 6.93752477E-06-9.24007193E-05-9.14124479E-05
22 51 4.20940492E-04 8.84604154E-06-6.85969514E-05-8.06032074E-05 2.20520589E-04
22 52 1.37716569E-05 1.05316986E-05-1.58160444E-07-3.45421064E-07 6.58565896E-07
22 53 1.34521532E-05 1.17610535E-06 8.99421464E-07-3.79488777E-06-1.27943968E-04
22 54 4.27988253E-05 5.32556862E-05-7.86363372E-05-6.16417583E-04 5.65525870E-04
22 55 2.71010394E-04 3.93816410E-06 3.10839229E-06-1.87801300E-06-1.23037929E-06
22 56-1.63337611E-06 1.00229202E-06 3.29556593E-06-1.71418625E-07 8.15463690E-06
22 57-1.07570475E-04-2.06275137E-04 6.71098547E-07-2.52970381E-06-1.26570806E-04
22 58 4.19850976E-04 1.82656226E-06-3.27271318E-06-2.04720993E-04-8.43473699E-04
22 59 5.87284671E-09 1.99871080E-07 7.28681263E-07-1.75050563E-07 1.07553087E-06
22 60-1.33319318E-06-5.11588429E-06-1.50699915E-06-5.00395243E-06-8.31835195E-06
22 61 4.62215041E-05-5.02527289E-06 5.25762980E-05-8.60854789E-04 2.42641805E-04
22 62 7.13330649E-05 1.58655324E-04-1.80906363E-07 1.44479492E-06-1.26388856E-06
22 63-2.00323079E-06-1.55335867E-06 3.08050679E-07-6.67481872E-08-5.08243283E-07
22 64 1.74964926E-07-4.39972101E-07-4.12946303E-08 5.42763773E-06-9.29450531E-07
22 65 1.49473584E-06-6.21982150E-07-2.68491363E-05 1.56784562E-06-8.31372088E-07
22 66 4.86493965E-07 6.13022011E-05-9.54637152E-06 1.59892681E-05-7.16022377E-06
22 67-2.20310196E-07 3.24850734E-07-1.04540538E-07-8.84994464E-08-8.52883496E-07
22 68-3.79540989E-07-2.64997550E-06 2.03737751E-05 9.09822612E-06 2.20037412E-04
22 69-2.15124994E-07-6.65723246E-06-1.33421308E-04 1.18742258E-04 7.36292029E-07
22 70 9.32390039E-07 2.12322594E-06-3.15869292E-07-3.95670780E-07-8.13591461E-06
22 71-9.41649169E-06 2.85317096E-06 2.89164438E-06 9.79391655E-05 7.75021667E-05
22 72-4.31975176E-05-4.33668110E-05 1.52851480E-03-5.70749204E-04-5.05236067E-04
22 73-2.29811819E-04-5.94800231E-07 1.54328093E-06-9.48480699E-07 4.32001025E-06
22 74-1.14471289E-06 4.14547079E-07-1.41563968E-07 1.05762530E-06 2.16015817E-04
22 75 1.08687983E-04-3.33540725E-07-4.27666627E-06 7.18022881E-05-3.55130779E-05
22 76-5.57398967E-08-2.58207730E-06 3.41188677E-06 3.15026747E-07-2.93497297E-06
22 77 3.01581755E-05-2.15446511E-05-3.17479930E-06 1.27683030E-05-3.25924122E-04
22 78 2.29548812E-04 6.21050441E-05-1.68074144E-04-6.33258582E-03 5.91921327E-04
22 79-2.03679920E-03-7.45761104E-05-5.15080042E-06-6.87178364E-07 5.83797879E-06
22 80-1.88065615E-06-3.51214029E-06-2.86363573E-06 8.90679241E-08-1.36665841E-06
22 81 3.39844026E-07 2.34455263E-07-1.64082525E-06 1.76330153E-05 5.56970010E-08
22 82-5.80643658E-07 9.28158332E-06-1.92388111E-04 1.12716334E-05-3.97033945E-05
22 83-1.41463257E-04 3.93433640E-03-2.03755965E-05 2.06358999E-03 1.01897677E-03
22 84-5.17107213E-07 2.13983681E-06-1.62272960E-06-2.09368570E-06-1.58403908E-06
22 85 1.72091087E-06 3.10838908E-08 5.55623112E-09 1.32484239E-06 5.14154120E-07
22 86-2.90273230E-07-5.22710659E-06-7.19114838E-06-3.87784268E-06-1.39826249E-07
22 87 4.49737453E-05 7.82578440E-07 5.16594951E-06 6.32488922E-05-1.98295529E-03
22 88 3.83442113E-04-3.82556703E-05-2.25644789E-05 1.96904823E-07-6.02871204E-07
22 89 4.05966381E-07 8.06374695E-07 7.10922780E-07-3.72220160E-07 1.14680793E-07
22 90 4.84374737E-06 5.55764221E-07 6.92086412E-05 2.51914787E-08-1.44669042E-07
22 91-6.80001348E-07 3.00437561E-08-5.44782707E-07 1.46257001E-06 4.73321525E-06
22 92 1.67337847E-06 3.64799214E-06-4.02910082E-05-5.09307033E-05-3.84170440E-05
22 93 9.40147092E-06-3.78634658E-04-1.44487853E-04 3.88538892E-04-4.77958706E-04
22 94-8.24212475E-07 2.35309294E-07 5.88903181E-07-5.26164060E-07 8.23666862E-07
22 95-1.16337488E-06-1.79872793E-07-1.38659764E-06-3.45672832E-07 8.43491857E-07
22 96-2.82129541E-07 1.63636520E-05 9.29499379E-07-5.57041236E-06-1.17846658E-06
22 97-8.05037058E-05 5.60168110E-05 7.59420545E-05 3.82454412E-05 1.58632691E-03
22 98-3.78690016E-04 9.90494103E-05-3.54820364E-05-5.63845384E-07 9.02648952E-07
22 99-3.38803568E-07-1.53183181E-06 3.30075830E-07-9.81905349E-07 1.14930381E-06
22100-1.15372590E-05-4.45731250E-05 5.65310785E-05-7.06867649E-08-8.56915524E-07
22101 4.09201323E-07-1.33482190E-07-1.48482853E-06 8.55073978E-06-3.96900853E-06
22102 1.10299166E-06 8.18631348E-06-2.19338818E-05 1.96794284E-05 5.90564383E-06
22103 8.40510615E-06 3.82103528E-04 9.01277274E-07 2.49465179E-04-4.65115460E-05
22104-1.63282646E-06 2.33814186E-07 1.39901228E-06-4.45123039E-07-1.09460938E-06
22105 4.34225974E-07 1.98365259E-07 2.70545098E-06 2.15228776E-05 2.14854017E-04
22106 5.45821793E-07 1.14173051E-06-3.75291909E-05-8.16145960E-05 2.51015821E-10
22107 1.12135785E-08 3.43641203E-07 1.72674098E-07-9.08226764E-08-1.55304133E-06
22108-2.12785225E-06-1.29258383E-06 5.14512200E-07 6.13058255E-05-2.50888278E-05
22109-1.32675987E-05 8.03185130E-06-8.14680279E-05 6.21270538E-05 3.06606647E-05
22110 3.80282528E-05 4.06911182E-07-6.59042232E-07 2.52131050E-07 7.22502384E-07
22111-4.75871606E-07-2.12022470E-07 3.04280371E-07-4.06632004E-06 2.39160160E-05
22112-2.86157394E-05-3.79761657E-07 2.04618541E-06 7.79759424E-06-2.15782528E-05
22113-9.15994515E-08-1.00512692E-06 1.27342490E-05-4.88278239E-05-7.31388728E-06
22114-5.80531901E-06 2.40012587E-07-7.13026875E-08 1.19739856E-06-3.19486717E-06
22115-1.50673930E-06 7.05855150E-07-5.48361665E-06 1.67280474E-05 1.80893833E-05
22116 1.07873194E-05 4.08126421E-05-2.78486941E-04-3.06029899E-04 1.51625763E-04
22117 2.74910535E-04 5.21911138E-07-3.93842140E-07-1.28068998E-07-5.37800684E-07
22118-8.56465886E-08 1.12691385E-06-7.21138042E-07 7.02019478E-06-4.08850785E-05
22119-1.42219377E-03-4.34509448E-07 4.43157992E-06 3.91749657E-05 3.43994514E-04
22120 8.99769900E-07-1.03003569E-05 8.18003466E-07-3.08989484E-05 2.40363505E-07
22121-1.15666067E-06 3.02260208E-08 8.92880177E-07 1.77340013E-07 1.44758326E-05
22122-2.11469013E-06-3.29855665E-06-1.91318442E-07-1.04630157E-04 2.39225201E-05
22123-5.06994230E-06 2.09869060E-06 1.10949167E-03 1.43588445E-04 1.93201848E-04
22124 3.59748909E-05-5.36557078E-07-2.24820774E-07 7.61377852E-07 1.21217223E-06
22125 1.02667909E-06 1.26143041E-06 1.43021571E-06-7.14355890E-06 1.59665802E-04
22126 1.37549997E-04-1.73563798E-06 1.24413585E-05 6.53424175E-06-4.08894001E-05
22127-4.25974935E-07 8.02629566E-06 2.86257529E-05-8.20315330E-05-6.10328393E-08
22128-5.90171068E-07 1.86622483E-06 3.14722893E-07-3.08611526E-07 5.54199496E-06
22129-8.61145058E-06-1.43038996E-06 1.33429776E-06-2.51321973E-05 4.63824458E-05
22130 7.73126156E-06-1.65041862E-06-2.22916417E-04-2.33846801E-04-6.90590247E-05
22131 9.85935169E-05 9.26552611E-08-4.05886611E-07 3.13231349E-07-1.49363225E-07
22132 1.04078471E-06-4.95566599E-07 8.56533993E-08 2.29510006E-07 4.53320169E-07
22133-3.73265257E-07-2.91748867E-07-1.98886943E-06 1.08433070E-06 3.29418417E-06
22134 2.55831264E-06 2.39990469E-05-7.70146720E-07-3.28803393E-05-7.89955780E-06
22135 1.18761864E-03 8.59392829E-04 2.91258836E-04 1.52635016E-04 1.68109855E-06
22136-1.32474698E-06-3.56351571E-07 1.14756100E-06-2.34584938E-07 1.93823510E-06
22137-7.02938652E-06 7.12906266E-05-3.50637541E-04 1.50383075E-03-1.75970885E-07
22138 1.58031109E-05-2.62834073E-05-6.21040436E-04
23  1 2.98326237E-07 5.39913600E-07-8.26003768E-07-4.03835073E-07-9.67949386E-07
23  2-2.57231470E-06 5.57117316E-06 2.45495110E-06 4.09375145E-06 4.95788952E-05
23  3-4.01976282E-05 3.83166039E-05-6.64436943E-05 2.03024728E-03 6.50428241E-04
23  4 3.60889927E-04 3.00664178E-05-1.48175321E-06 1.41070662E-06 7.10465831E-08
23  5 6.52668277E-07-1.89257362E-07-2.36632146E-06-2.73523804E-06 2.08611404E-05
23  6-6.00333992E-05-1.11870798E-04 2.16716850E-06-2.35121899E-05-7.06233970E-05
23  7 1.16246677E-04-2.28046028E-07-4.37040611E-07 9.67114828E-07-7.49637394E-07
23  8 4.37076917E-07 4.66767538E-06-8.68361459E-06 3.34466639E-06-2.42088679E-06
23  9-2.37863720E-04 4.15950655E-05 4.48525211E-05 8.05596018E-05-5.04095720E-03
23 10-9.87604029E-05 8.62987874E-04-6.24915510E-04 6.45483385E-06-3.71900625E-06
23 11-2.73582760E-06-4.94589053E-07 3.65094633E-07-1.95828121E-07 1.45867328E-06
23 12-3.97711305E-06-8.33014032E-06 2.30816942E-06 2.91585412E-07 6.52654934E-05
23 13 4.84174165E-05-1.23801786E-05-7.43599540E-06-4.70233906E-04-5.33936335E-04
23 14 7.17090724E-05-1.10857939E-05-8.15308298E-04-2.97516578E-03-1.01173573E-05
23 15 2.72236574E-03 2.54864145E-07 5.67747024E-06-5.93233438E-06-6.49851964E-06
23 16-4.24852014E-06 1.40021453E-06-4.00471235E-07-1.92167321E-06-1.93309925E-06
23 17-2.94348619E-06-2.90753239E-06 1.31504338E-05 5.70672411E-06 1.26466737E-05
23 18 1.73217815E-05 4.46042430E-05 6.16190029E-05 1.44919581E-05-1.58411763E-04
23 19-2.59799507E-03 1.79877462E-03 8.18345621E-04-9.03624194E-04 3.51231042E-06
23 20-1.44852343E-07-3.36745808E-06 6.76428668E-06 7.45378961E-07-8.88470592E-09
23 21-5.01711326E-07-8.38577983E-06-1.63046414E-04-5.72125793E-04 4.18815472E-08
23 22 2.72790634E-07 1.24512861E-06-1.09062817E-06 6.42656328E-08-7.37972034E-06
23 23-5.18216382E-06 7.37171681E-06-2.12223037E-06 8.24515165E-05 7.22807156E-05
23 24-5.98348003E-05 5.87652964E-06 4.99020919E-03 4.05202663E-04-2.98681542E-04
23 25-4.72861096E-04-4.88095878E-06 7.73188754E-07 4.10777003E-06 1.85846111E-06
23 26 1.05051619E-06 4.86165733E-08 1.36256519E-07 8.36097260E-08-2.99442643E-07
23 27-5.98492494E-07 8.39595315E-07-1.25176503E-06 2.87312224E-06 3.06043210E-06
23 28-4.65929071E-06 6.14102066E-05 4.94241986E-05-2.31735888E-05 1.33899487E-05
23 29-1.58306996E-03-4.99631142E-04 1.89395814E-04 4.96763194E-04 6.14087023E-07
23 30-2.57551992E-06 1.96143290E-06-2.12227208E-07-2.08947620E-07 8.45422173E-07
23 31 1.31975540E-07 3.40705086E-06-1.59055488E-05-6.88857427E-05-8.91390175E-08
23 32-1.60126080E-06 2.16207151E-07 2.60262118E-07-7.01042677E-07 1.84611140E-05
23 33 1.14510067E-06 3.16704587E-07 5.89298773E-06-8.27888310E-05-3.52311075E-05
23 34-3.50943312E-05-3.21002520E-05 2.79918007E-03 1.30453819E-04-2.39928827E-04
23 35 6.85203364E-04-5.02797877E-07-3.04361935E-08 5.33234071E-07-2.35416236E-06
23 36 1.53456280E-07-9.79245001E-07-1.56803283E-06 1.86304266E-05 1.51442630E-05
23 37 2.19930933E-04-5.60234526E-07 6.62758231E-06-5.78751681E-05 6.02521615E-06
23 38-7.20848736E-06-6.57095325E-06 1.33480088E-06 1.27788374E-06 1.60247890E-07
23 39 9.51375321E-06-4.60307990E-06-5.57868378E-06-1.06295571E-06-1.23517497E-04
23 40-6.76060035E-06-2.37552538E-05-1.71057792E-05-9.80020900E-04 1.59950027E-06
23 41-1.91644198E-04 3.51302915E-05-1.18356490E-06 2.79538898E-08 1.15561101E-06
23 42-1.63405048E-06-2.38339123E-07-9.21511365E-07-3.30394377E-07 6.62750774E-06
23 43-7.65647285E-06-4.18303873E-05-5.56530920E-07 4.61763933E-06 4.75679713E-06
23 44 6.29733893E-05-2.18102958E-06 1.55337961E-05-9.12872698E-06 5.88445884E-06
23 45 2.06959783E-06-9.44374407E-08 1.06840109E-06-1.68418263E-07-3.03724131E-06
23 46 2.44062661E-05-3.70293336E-06 2.21107341E-06 1.32541502E-05-2.53352826E-04
23 47-2.64522296E-05 1.26940255E-05-2.60787812E-05-1.98751847E-03 3.49704104E-05
23 48-1.93102319E-04 5.48941170E-04 5.37512109E-08 3.66111902E-07-4.19863113E-07
23 49 1.30381699E-06 2.11430529E-06-4.26641520E-07 2.29067649E-06-1.01823248E-05
23 50 2.49685063E-04 4.47398411E-05-2.36698773E-06 2.63514662E-05 2.09121233E-04
23 51-3.62923665E-04-2.03429848E-06 1.90426093E-05 9.13843282E-05 6.60031534E-05
23 52-4.33654335E-05-3.66338340E-05 3.94222430E-06 1.50361073E-06-1.39580425E-06
23 53 3.96005544E-06-1.58525865E-05-9.12536453E-06 1.15744892E-05 1.05673468E-04
23 54-4.54224485E-05-2.63934967E-05 7.12346956E-05 3.12001894E-03-1.42774033E-04
23 55-4.94161297E-04 2.78507121E-04-9.88372372E-06 7.84855887E-06 2.03516485E-06
23 56 4.22011282E-06-3.59070703E-06-3.07326807E-06 1.86734548E-06-3.05623382E-05
23 57 1.78336506E-04 3.40972386E-04 4.65635158E-07-7.71845417E-07 1.05261553E-04
23 58 3.37421868E-05-7.37678467E-06 2.46022731E-05 1.56902909E-04-6.45256291E-04
23 59-4.83353953E-07-2.49029944E-06-1.01956878E-06 1.43259235E-06 2.14814248E-07
23 60 2.33733121E-05 8.93566089E-06-7.32461556E-06 2.88476132E-06-1.04169078E-04
23 61-1.27496735E-04 4.68134546E-05-4.21442216E-05 1.20071130E-03 7.49261129E-04
23 62-3.97101066E-04-7.13260818E-04-2.88770823E-07-1.89963727E-06 2.18840809E-06
23 63 5.52480599E-07 3.54996989E-07 8.72983792E-07-1.06019961E-08-1.06194085E-07
23 64 3.58669263E-07-6.83530130E-07-7.24547620E-07 8.78439125E-07-1.31241225E-06
23 65 3.29841299E-06 3.28243348E-06-2.47537082E-05-1.18139674E-06-1.47821079E-05
23 66-2.02255143E-05-6.01240858E-05-6.59941109E-05 3.11711971E-05-8.87075373E-05
23 67-2.13986562E-07 3.36531713E-07-1.22545151E-07 4.98584031E-07-6.20403040E-07
23 68 1.12671505E-06-3.30436444E-07 6.10225483E-06 3.84904878E-04 1.91665426E-04
23 69-1.69314641E-06 3.46725236E-05 4.57980859E-05-3.76162584E-04-9.87070669E-05
23 70-8.46906416E-05-1.63979960E-06-3.16618842E-06 2.42943673E-06 4.02089737E-05
23 71 9.77089069E-06 2.19085981E-05-1.08572018E-05-4.29972989E-04 1.74646564E-04
23 72 2.99595016E-05 1.86020742E-04 3.14521472E-03-1.19994075E-04 8.06082944E-04
23 73-9.52623735E-04-1.71117552E-05 8.07858484E-06 9.03317036E-06-1.44387897E-06
23 74-3.53556211E-06-1.77861499E-05-1.39114305E-05 1.91666221E-04-2.40665717E-04
23 75-7.53972754E-04-3.51098399E-06 1.10948099E-05-9.54818567E-05 5.60087816E-04
23 76-2.25781683E-06 4.51412536E-06-3.16481104E-07 7.12899633E-06-2.08903973E-06
23 77-9.61374592E-05-7.44709185E-06-4.93411801E-05 1.55565465E-05 4.18344515E-04
23 78-1.17468408E-04 5.68773457E-04-5.85921066E-05-7.06912843E-03-2.22645049E-04
23 79-1.00617189E-03 1.14978699E-03 2.29522760E-06-3.06586211E-06 7.70634509E-07
23 80 1.80660486E-05-2.66200388E-06 4.96324156E-06-1.03046547E-05-1.02808212E-05
23 81-7.41082585E-08-5.55268512E-06 2.34542740E-06 2.10494030E-05 3.18327539E-06
23 82 3.10608783E-05-1.65710900E-05-1.90232458E-04 1.56199332E-04-5.80574035E-05
23 83-6.89030099E-05 7.67817807E-03 1.44055966E-05 5.88257587E-03 4.13618557E-03
23 84-1.21728844E-05 1.86135358E-05-6.44065139E-06 1.91500860E-06 6.14886213E-06
23 85 8.23056147E-06-1.71952777E-04-1.42768552E-04 4.57356424E-06 7.57535014E-06
23 86-5.84496649E-07-7.11201127E-06-3.87213581E-05-1.33641151E-06 1.15068608E-05
23 87 3.97292874E-04 4.13370754E-05 2.06459571E-04-7.39483207E-05 5.90930364E-04
23 88 4.88628359E-04 4.76647939E-04-1.32813726E-04 7.17788240E-06-9.93915313E-06
23 89 2.76127074E-06-5.74719598E-06-3.67089939E-06-5.53242282E-06 3.16318324E-06
23 90-6.71012673E-05 5.91507744E-05-3.50433257E-04 6.17405248E-03 5.18045024E-03
23 91 9.36337204E-05-6.11909344E-05 1.25177315E-05-2.35177327E-04 3.35376179E-04
23 92-2.10255140E-04 3.61878651E-05-8.20836011E-04 4.80678963E-04-1.34233171E-04
23 93-1.75326149E-05-1.21006917E-02 9.62750613E-03 6.96851250E-03-2.75063635E-03
23 94-9.08625050E-05 2.64298190E-05 6.44326860E-05 1.48571510E-04-3.15702666E-05
23 95 5.48011424E-06-1.97863555E-04-1.62454032E-04 2.79581414E-06 9.38147806E-06
23 96-5.11791652E-06-3.36591135E-05-3.23059262E-05-1.66053585E-05 2.52251385E-06
23 97 6.05415274E-04-7.31788130E-05 1.76515672E-04-1.68316170E-04 6.98020017E-03
23 98-6.98743302E-04-1.03802602E-04-1.66220291E-03 7.58845314E-06-2.22632795E-06
23 99-5.36212519E-06-6.41078761E-07 4.20102876E-06 7.34759493E-06-5.71333095E-07
23100-3.69051444E-05 6.33490418E-05 2.03222394E-04 4.50411354E-05 3.89512459E-05
23101 4.95865314E-07-1.70667827E-06 2.62625088E-07-4.35431852E-06 5.21129853E-06
23102-2.03198397E-06-4.52487286E-07 6.37577933E-05-2.20035439E-05-1.14189705E-04
23103 2.17601217E-05-1.30051209E-03-2.42147387E-05-3.22760670E-04 3.51401275E-05
23104-1.72227507E-06-6.85441798E-07 2.40771687E-06 1.82057968E-06 1.24159608E-06
23105-3.41216415E-07 2.97203576E-06-2.25898632E-05-1.16152395E-04-8.02660766E-05
23106-1.62373037E-06 3.02662242E-05 4.05569921E-05 1.44990831E-04-6.60565357E-04
23107-5.49367874E-04-5.49639535E-06-7.31313303E-06 2.46800716E-06 3.54431858E-05
23108-9.88182206E-06 2.05090729E-05-5.23333506E-06-5.37161303E-05 3.08310255E-05
23109-5.63584349E-05 1.66679593E-05-1.11774156E-02 1.70962865E-03 1.36472683E-03
23110-6.29392909E-04-9.19775608E-06-1.57344220E-06 1.07711983E-05-1.32292844E-05
23111 5.41635461E-06 6.13202909E-06-8.24181292E-06 6.17096295E-05 4.71965120E-05
23112-2.06532750E-04-3.11751404E-07-1.12811106E-05 5.57844762E-05 2.31433602E-05
23113-8.88662696E-06 6.36152233E-05 1.57047976E-05-5.75503716E-05-5.63321989E-01
23114-4.66469093E-01-7.11009032E-05-7.45909310E-05-4.69879246E-06-4.84032068E-03
23115 1.78444848E-04 4.38862410E-05-1.03140504E-05 3.70796754E-03 4.58713085E-05
23116-7.33719324E-04 2.09524134E-04 1.16477666E-02-5.39891574E-04-2.19140034E-03
23117 1.09078212E-03 3.77547753E-05 2.33343299E-05-6.10891052E-05-1.12709305E-04
23118 2.40350620E-05-1.60995768E-05-3.92087891E-04 1.99278279E-05-2.37020493E-03
23119-4.24616618E-03-3.59721677E-04-1.71001566E-04-4.92010140E-04 5.99690721E-04
23120-3.62197015E-04-1.68187500E-04-5.90034979E-04-1.16713624E-04 6.04573587E-06
23121 4.95641857E-06 6.91848791E-07-1.66557809E-06-9.61010591E-08 1.12767722E-06
23122-2.12907397E-06 3.29095849E-06-1.47855908E-06-4.52577987E-05-3.35228964E-05
23123-4.87229632E-05-1.03228934E-05 6.41175911E-03-1.02346076E-04 1.17119905E-03
23124 7.82200566E-04 1.86026549E-06-1.43945621E-06-4.20809286E-07-2.53003854E-06
23125-2.89507210E-07-2.22377073E-06 1.64387084E-06-1.37125446E-05-7.56819117E-05
23126 1.11752017E-04-1.27059183E-06 6.29826029E-06-5.64035524E-05-2.97486562E-05
23127 7.83548414E-08 7.48640196E-08-5.12824390E-06 2.74752441E-04-8.04298654E-07
23128 1.61160398E-07-1.92640812E-06-3.55117776E-06-5.90703962E-06-2.15385324E-05
23129 5.63346285E-06 6.08319219E-06 1.78165654E-05 2.54664399E-04 7.51904981E-06
23130 3.69953240E-05-1.25579941E-05-1.10017329E-03-2.51613001E-05-1.23121361E-04
23131-1.36898027E-04-3.11902581E-06 4.18182554E-06-1.06279973E-06-9.15269690E-07
23132-2.03894535E-06 3.38079415E-06-1.21491023E-07-1.59838419E-06-3.06945266E-06
23133-1.22095009E-06 1.15717232E-06 1.96591008E-05 1.61730292E-05 8.54293620E-06
23134-5.99071407E-06-9.94304116E-05-1.69504157E-04-4.22098895E-05 2.84273199E-05
23135 1.75141587E-04 3.58190030E-04-7.70450777E-05-4.63856376E-05-3.11447838E-06
23136 1.62802316E-06 1.48645523E-06-6.72917532E-06 1.84138494E-06 2.43854645E-08
23137 1.07389432E-05-7.04919051E-05-6.81441273E-04 1.57982809E-03-6.28149318E-06
23138 6.60170325E-05 1.27615466E-04-2.02402464E-04
24  1-8.99569287E-05-7.85951176E-05-2.46372982E-06 4.21146696E-06-2.41013216E-06
24  2 5.10231283E-05 1.07225305E-05-2.71320163E-05 1.69996229E-05-3.40055963E-04
24  3-1.51884658E-04-6.24343729E-05-1.08489915E-04-1.68214357E-03-2.71513745E-04
24  4-3.88042142E-04 1.89678568E-04 8.08238731E-06-3.70212456E-06-4.38026275E-06
24  5-2.07533565E-05 3.09346203E-06-1.25880943E-05-7.38721369E-06 1.46120189E-04
24  6 5.99825020E-05-3.81053236E-04-6.08465696E-06 2.55920604E-05-1.40615093E-04
24  7 3.91854128E-04-2.30743187E-06 5.30767679E-06 1.61420685E-06-1.03298389E-06
24  8 1.84857193E-06-1.10466872E-04-9.94706094E-06 2.16065812E-05-1.37007638E-05
24  9 6.34232116E-04 7.78870218E-05-3.47530866E-04 3.69816947E-04 5.46059207E-03
24 10 7.94993402E-04-5.37062745E-04 6.13902859E-04-7.73624781E-07 1.61573311E-05
24 11-1.53837063E-05 7.01230539E-06-3.38131698E-06 4.96651318E-06-9.20804483E-06
24 12-7.29208588E-06 1.31312791E-06 2.07811000E-06-6.72589202E-06 2.98351463E-07
24 13-2.01221458E-06-1.61489104E-05 3.37370449E-05 9.43780179E-05-1.02803118E-04
24 14-2.15553084E-04-2.70657439E-04 5.28483691E-03 2.45437413E-04-4.40208667E-03
24 15-1.37142355E-03-3.10134140E-06 4.36921398E-07 2.66442000E-06 1.62998063E-05
24 16-5.51726071E-06-1.65483639E-05-1.49934719E-04-1.20190147E-04 2.83236028E-06
24 17-1.12638283E-05 6.95612700E-06-5.02674137E-05-2.10422670E-05 4.26623681E-05
24 18-2.10023149E-06 6.39168170E-04 3.35650523E-04-3.49455044E-04 3.02519422E-04
24 19-2.72503828E-03-1.42235523E-03-3.11331679E-03-1.65869842E-03-5.29439597E-07
24 20-2.78650082E-06 3.31594042E-06-9.98790259E-06-1.69727036E-06 1.30695647E-05
24 21 8.39987782E-06-1.40973668E-04 3.66592014E-04-1.57369783E-03 5.82649594E-03
24 22 4.89704663E-03-2.62252965E-05-1.10525112E-05-1.06098368E-04-2.86886416E-04
24 23-1.35026231E-04-9.36091345E-05-3.84210427E-04-5.47440580E-04 6.10753968E-05
24 24 1.20681291E-04-3.40041618E-04-1.51203691E-02-1.03840587E-03-1.00681849E-02
24 25-3.56491450E-03 4.48222467E-05 9.96090666E-05-1.44431313E-04-1.40917360E-05
24 26-6.97218588E-05-5.17630459E-05-1.83307808E-04-1.48228119E-04 4.10236372E-06
24 27-1.17634794E-05 4.63766297E-06-5.77353853E-05 2.39507795E-06 4.33594032E-05
24 28 7.70150989E-06 7.73804585E-04 1.92894105E-04-1.74007592E-04 1.80546444E-04
24 29 1.44827376E-02 3.71105144E-03 5.03537384E-04-1.46556564E-04-1.59544816E-06
24 30 4.28494780E-06-2.68949964E-06 1.26395585E-05-6.87677847E-07 5.71321432E-06
24 31-1.14449791E-06-5.22416048E-05-1.47663059E-04 5.56399142E-04 3.83914123E-05
24 32 3.60751114E-05 4.79861540E-07 1.21727370E-06-3.04065500E-06-3.66198098E-05
24 33-3.40187627E-06-3.25287460E-06 1.04515656E-06 4.80521405E-04 1.70762671E-04
24 34 1.93531881E-04 1.81261903E-06-8.64260284E-03-7.00671879E-04 4.16491211E-04
24 35-1.85052508E-03 2.12821421E-06 4.12671578E-06-6.25492999E-06 2.94435581E-06
24 36 2.79033471E-06-1.58199910E-06 5.67363969E-06-6.60069146E-05 7.00992657E-05
24 37-3.88458733E-04-3.47114182E-06 3.27644352E-05 1.17233773E-04-3.76314274E-05
24 38-7.68518609E-04-6.36827693E-04 2.68743406E-06 8.95858159E-06 1.17135364E-07
24 39 1.73329325E-05-6.88259929E-06-4.97983073E-06 1.88167282E-05 2.73600619E-04
24 40 2.14216801E-05 1.76070277E-04-7.56463047E-05-1.00064517E-02 5.09327734E-04
24 41-2.38372826E-03-1.35931079E-04 1.50327486E-05-1.68619119E-05 1.82916322E-06
24 42-1.87756796E-06-1.66046655E-06-1.09020700E-05-1.18279035E-05 7.43693634E-05
24 43 2.21580833E-04-9.85350072E-04-9.06217648E-07-1.67992466E-05 5.15451229E-05
24 44 2.68230123E-04-1.16375078E-05 7.85933583E-05 1.11341824E-04-4.91600842E-05
24 45-5.63322122E-01-4.66473061E-01 1.04952233E-04-1.84333897E-05-5.39760213E-06
24 46-4.82794075E-03-9.34402394E-05-1.46596906E-05-5.66411709E-05 3.41746538E-03
24 47-4.81538636E-05 4.23903003E-05-7.41061434E-04 1.11261235E-02-1.07010717E-03
24 48 6.44208547E-04-1.84566315E-03-6.15298712E-05-6.15326204E-05 1.23062492E-04
24 49 1.42953450E-05 4.77714626E-05 3.50954860E-06-3.75040560E-04-1.24419593E-04
24 50-1.40150551E-04-5.60564792E-04-3.58569359E-04-1.35864695E-04-5.63586288E-04
24 51 5.93994581E-04-3.61830699E-04-1.59650415E-04-4.07368593E-04-5.70772466E-04
24 52 5.43126021E-06 5.42260063E-06 2.26355537E-08-1.28236635E-06-5.34763547E-07
24 53-9.56468727E-06 2.50620184E-06 8.20119029E-06-2.54964097E-06 8.21572991E-06
24 54 2.93853358E-05-2.50843424E-07 5.95729478E-05 7.85567216E-04-1.55470799E-04
24 55 2.74449101E-05 5.41932372E-04-2.86291705E-06-2.73568961E-06 5.59860665E-06
24 56-1.64628572E-06 1.78956999E-06 1.32948327E-06 2.38579652E-07-9.55073645E-06
24 57-1.31669224E-05-2.78574495E-05-1.48017522E-06 6.00943992E-06 5.05536775E-05
24 58 2.84876147E-04-5.16564475E-07 8.86827697E-06-1.93134180E-04 2.98695430E-04
24 59-7.54149749E-07 7.11483994E-07 7.52359516E-06 2.16108870E-06-3.01849617E-06
24 60-2.71568798E-05-2.38577778E-05-1.13318217E-06 8.69567392E-06 2.76035638E-04
24 61 4.03146876E-05-7.11325540E-05-4.48430186E-05 4.42928366E-04-4.56202549E-04
24 62 8.31545431E-05 1.62799339E-04-2.57823740E-06 2.08393926E-06 4.94298136E-07
24 63 9.21734928E-07-2.54704550E-06-2.86082601E-06-2.70795207E-07-3.01671848E-06
24 64-8.01599703E-07 5.05297180E-07 7.73732210E-08 3.52902122E-05 4.36782788E-06
24 65-7.27686585E-06 1.54453023E-06-2.08720075E-04-6.21633559E-06 1.12184015E-04
24 66 2.77965437E-05-3.91653811E-06 1.45243379E-04-1.46216960E-04-7.51605601E-05
24 67 7.62160364E-07-3.91363381E-06 3.15147344E-06-1.28146731E-06 3.71230632E-07
24 68-2.75838621E-06 8.27701409E-06-2.19302551E-05-1.38123388E-04-4.69981569E-06
24 69-4.12419202E-06 5.52573349E-05 6.47806215E-05 1.03377668E-04-6.34761299E-07
24 70-1.03420433E-06 5.38766579E-07 9.84788597E-07 6.57023422E-07 5.32753242E-06
24 71-2.72489600E-06-5.31371824E-06-2.79982179E-06 1.23906663E-05-2.91134998E-05
24 72 3.97159589E-05-2.66847209E-05-2.06601691E-03 1.17708877E-03 5.88961398E-04
24 73 7.26448380E-04 7.37787858E-07-2.63053784E-06 1.89274998E-06-3.34760263E-06
24 74 3.40493326E-07 1.60944470E-06 2.16436486E-06-2.16909571E-05 1.69066147E-05
24 75-6.89800875E-05-2.78695081E-07 1.03438598E-05 7.15745717E-05-3.24252410E-05
24 76 2.07474779E-06 1.30319575E-06 1.49948680E-06-2.44182949E-06 1.88483162E-06
24 77-9.00069761E-06-5.97851247E-06 1.39255310E-05-8.64901460E-06 3.03137370E-04
24 78-1.35476256E-04-1.81677567E-04 9.21196765E-05 6.52839375E-03-1.81305226E-04
24 79 1.28312107E-03-2.25980808E-04 8.66312454E-06-2.40168271E-06-6.26144183E-06
24 80-5.73093729E-07 1.34134066E-06 1.69968862E-07-2.97897136E-07-5.94142161E-07
24 81 1.88657875E-06-4.95713815E-07-3.78899681E-08 3.88489656E-06-1.01230346E-05
24 82 1.91677929E-07-1.05150561E-06 2.15272112E-05 7.78446725E-05 7.90577615E-05
24 83 1.05264030E-04-4.09414919E-03 5.18597478E-04 4.78431377E-04-1.05413118E-03
24 84 2.50960510E-06-3.44400698E-06 9.34401880E-07 1.58475743E-06 3.31973330E-07
24 85-7.75469305E-07 1.89241360E-07 3.75016500E-07-3.59347156E-07-4.80423041E-07
24 86 5.68427848E-07 1.22481136E-06 3.09178649E-06 3.59912178E-06-3.15200957E-06
24 87-6.34538283E-05 1.48134358E-05-3.87656393E-05-8.50444779E-06-1.98116221E-04
24 88 7.82616247E-04 1.00060122E-04 5.14693485E-04 4.91047963E-08-9.73223696E-07
24 89 9.24118899E-07 8.42437937E-07-4.15854949E-07 2.61981669E-07-9.42915272E-08
24 90 1.87880539E-06 9.83508327E-05-1.89372026E-05 4.68722777E-08 4.01970322E-07
24 91 1.55247437E-06-4.80311166E-07-1.27268357E-07-7.48696747E-06-8.50634130E-06
24 92 8.84595291E-07 1.12251111E-06 1.26740385E-04 2.25207159E-05 2.44387431E-05
24 93-6.63569366E-05 7.08505949E-04-1.38329442E-03 1.26107340E-03-9.47473064E-04
24 94 1.97726880E-06-4.84973962E-07-1.49229484E-06-6.85758178E-09 7.50276983E-08
24 95 1.05284049E-06 2.84645231E-07 1.41701746E-06 4.08653147E-07 1.45988679E-07
24 96 2.60916562E-07-1.58434366E-05-6.65714117E-07 8.98385862E-07-6.49062723E-08
24 97 1.06315795E-04-1.93316315E-05-2.73953140E-05-2.63188204E-05 8.84202500E-04
24 98 5.44109386E-04 4.37363965E-04-1.01376045E-03-1.36431456E-07 2.78691252E-07
24 99-1.42259796E-07 2.01457728E-06 2.96444844E-07-3.81586500E-08 2.74121836E-07
24100-2.90066043E-06 2.67193489E-05-3.03532465E-05 9.69795835E-08 9.43251774E-07
24101-3.37415241E-07-4.69817936E-07-2.87945565E-07-8.63385399E-06 2.99655460E-06
24102 1.66755280E-06 6.53000517E-07 3.45458519E-05-2.44927252E-05-1.76603366E-05
24103-2.51813853E-05-6.25762518E-04-7.24378720E-05-8.37294689E-05 1.50481253E-04
24104 4.06913445E-07-4.51981088E-07 4.50676426E-08 6.95257717E-07 7.88466606E-07
24105-1.14974418E-06-1.31363833E-07-1.75042352E-06 1.62817305E-05 2.78807902E-05
24106-2.10895874E-07 1.19291540E-06 2.91754321E-05 2.85358375E-05 9.04296925E-08
24107 5.95367423E-08-3.56696520E-07-3.25688690E-07-2.70170794E-07 2.22345906E-06
24108 2.28136382E-06 1.86533335E-06 1.24708900E-06-6.19764507E-05 3.72061612E-05
24109 7.43354509E-06-1.77717769E-07-3.06475191E-04 8.66588863E-05 1.28670785E-06
24110-2.67712378E-05-1.12212894E-06 1.28880324E-06-1.66674303E-07-1.76036383E-06
24111-4.77205348E-07-6.87147710E-07-1.17988480E-06 1.17054635E-05-5.43629488E-05
24112-5.21851070E-05 1.10551971E-06-8.52980088E-06 4.63329819E-05 1.57588433E-05
24113-4.29288984E-07 5.49360301E-06-1.37173473E-05 5.42631426E-05-1.64194641E-06
24114-3.14793517E-06 1.16300527E-06 1.17311246E-06 6.24504939E-07 2.12123428E-05
24115-5.46416429E-06-7.52305747E-06-2.08574272E-06-1.12145696E-04 1.63374215E-05
24116 6.64270461E-05 4.07924932E-05-3.79577420E-03-3.35528182E-04 5.49829617E-04
24117 1.18470206E-04-1.74929213E-06 2.59924140E-07 1.48936799E-06-1.11682252E-07
24118 4.32866794E-07 2.04984767E-06 9.55626550E-08-1.33143589E-06 1.19439540E-04
24119 1.48277528E-03-2.56687974E-06 2.63383276E-05 8.09362564E-06-1.40823482E-05
24120 1.00469017E-06-8.18559660E-06-1.52715836E-05-2.12354008E-04 2.81834272E-07
24121 1.15001487E-06 2.30566075E-08-1.26794291E-07-9.44889606E-07-1.25313958E-05
24122 3.25487104E-07 8.21736896E-07 4.61536483E-06 1.42539584E-04-2.43619758E-05
24123 7.05974851E-05 7.29075881E-06 1.18423221E-03 2.89287064E-05 4.01672020E-04
24124 2.27781500E-04-8.05553928E-07 1.81403400E-06-1.00848008E-06-1.77427811E-06
24125-1.91862059E-06 1.41893803E-06-8.71999673E-07 1.04158635E-06 1.73929055E-05
24126 4.56188904E-04 6.93508284E-07-4.13405295E-06 8.16272285E-05-4.82361394E-05
24127 8.48709073E-07-9.08293053E-06-3.25307094E-05-4.53164140E-05-1.37560195E-08
24128-2.31963401E-07-6.84305914E-07-8.16188788E-07-1.51151130E-07 3.32711764E-06
24129 3.35856454E-06 3.98984298E-06 1.11456145E-06-2.00397138E-05-1.73106341E-05
24130-3.37808070E-05-1.22822131E-05 2.24648186E-04 2.06540798E-04 4.68028376E-05
24131 7.59004431E-05-4.38639310E-08 3.19084570E-08 1.19554740E-08-3.34298275E-07
24132-7.66509048E-07-2.69438541E-07-6.52253862E-07-1.87947207E-06-1.97186381E-06
24133 1.33333606E-06 4.51289370E-07 1.68868843E-05 4.61641213E-06-7.53329576E-06
24134 3.07038718E-06-1.41611773E-04-4.06984905E-05-5.72123872E-06 1.57918317E-05
24135 3.76937821E-05-8.89461672E-04 2.44363067E-04-1.91378380E-04-6.09040412E-07
24136-1.95744486E-06 2.56648527E-06 4.27536998E-07-5.25865104E-07 9.21988903E-07
24137-1.69940498E-05 1.28045425E-04-5.28712591E-04 8.14335626E-04 6.49513232E-06
24138-6.61769223E-05 1.74005244E-04 1.49422810E-04
25  1 5.61267315E-03 9.40913270E-03-4.11992152E-03-2.15134113E-03 6.33880344E-04
25  2-2.28392960E-02-9.77362707E-03-8.50961009E-03 1.09081622E-03-1.52484030E-02
25  3-1.48068418E-03-1.17937235E-04 1.58623870E-03 9.61949927E-02 4.75176138E-02
25  4 5.65813722E-02 9.51960178E-03-1.75968831E-03-1.74508647E-04 1.93419696E-03
25  5-3.23942892E-03 8.60153442E-04 9.38535133E-04-3.22778448E-03-3.62816719E-03
25  6 1.21283642E-02-6.60359673E-04-2.31119171E-03-5.09653374E-04 3.66525709E-03
25  7-1.42191188E-02 2.87734360E-02 4.75313587E-02-1.25962482E-02-1.24472780E-02
25  8-1.70898610E-02-1.18379848E-01-2.41391549E-02-2.07267352E-02-2.41378699E-02
25  9-4.53661190E-02-7.75700051E-03 9.64329689E-03-1.37445779E-03-1.10682621E+00
25 10-1.33267032E-01 1.85864142E-01-5.42184828E-02 2.96714255E-03-2.23567168E-03
25 11-7.31470870E-04 4.91125034E-04-4.19493190E-03-1.03911513E-02 3.95464892E-02
25 12 6.51419478E-02-2.15243747E-02-3.47835575E-03-2.93500753E-02-1.64358348E-01
25 13-3.35534648E-02-8.78070414E-03-5.01755083E-02-6.23143697E-02 1.07414756E-02
25 14-5.48610698E-04-1.21838142E-02 2.46637446E-01-4.45851237E-01 1.38477639E-01
25 15 1.89682567E-01-4.52242853E-03 1.05064588E-02-5.98403027E-03 2.13526008E-03
25 16-1.57529984E-02-1.54455817E-03 8.24451480E-03 1.36958954E-02-1.43980661E-03
25 17-5.60522600E-03-3.59088572E-03-3.27230201E-02-4.25899664E-03-1.56653159E-02
25 18-7.51757168E-03-4.58114959E-02-1.80801918E-02-1.62888569E-03-3.78075295E-03
25 19 4.96382810E-01 3.28032265E-02 1.77223924E-01 8.44043219E-02 1.65959329E-03
25 20-3.73175679E-03 2.07216350E-03-2.01073509E-03-1.05559688E-04-3.30369235E-03
25 21-3.79066485E-03 1.12015937E-03 9.57066968E-03 8.71215520E-02 3.01860353E-03
25 22 4.97681457E-03-6.83958183E-04-1.98549608E-03 7.72451013E-04-1.18495327E-02
25 23-2.13677095E-03-3.55290222E-03 2.55866586E-03-1.08540560E-02 4.42384765E-03
25 24-1.01462852E-02-8.32497922E-04-3.21106392E-01-5.80544918E-02-2.48190236E-01
25 25-1.39496321E-01-7.63783178E-05 4.49591648E-04-3.73213330E-04-6.82422791E-04
25 26 4.22656099E-04 1.13846236E-03 2.44239074E-03 4.02651347E-03-1.65704813E-03
25 27-9.37039972E-04 5.89691244E-06-9.56657674E-03-2.14412862E-03-2.37733955E-03
25 28-2.70331061E-04-4.56326104E-03-2.54283914E-04-1.17233363E-03 5.80363725E-03
25 29 1.21081490E-01 7.24920047E-03 9.52755832E-02 3.90847506E-02 3.73563071E-04
25 30-6.06777061E-04 2.33213990E-04 1.76574040E-04 2.75773426E-04-2.95858739E-04
25 31-6.11296089E-04-1.57242312E-03 5.11814983E-03 2.33460171E-02 2.25688956E-03
25 32 3.79594179E-03-9.45315518E-04-4.01035919E-04-1.38428627E-03-9.63234998E-03
25 33-2.98292810E-03-1.71023618E-03-3.91668914E-03-1.56938740E-02-5.96493110E-03
25 34 6.75018370E-03 2.05300826E-03-9.15259954E-02-2.76921821E-02-3.25671994E-02
25 35-1.14868412E-02-7.91770759E-04 6.85925161E-04 1.05845598E-04-2.81076266E-04
25 36-8.53160019E-04-1.47480187E-04-8.83651850E-04-4.46538754E-03-6.54330535E-03
25 37 8.93865744E-03-8.56494929E-04 6.67908520E-04 5.29592089E-03-7.11424877E-03
25 38 4.79416155E-04 8.15092068E-04-5.45990649E-05-3.63215228E-04-1.35627549E-05
25 39-1.81081327E-03-7.31793211E-05-1.49504364E-03-4.01226654E-05-8.69050252E-03
25 40-1.66973005E-03-3.78129162E-03 9.38259306E-05-1.74297092E-01-4.30128324E-03
25 41-2.44744311E-02-1.27552647E-02 2.48387892E-04-4.99794236E-04 2.51406344E-04
25 42-1.38134623E-04-3.82596871E-05-5.14465348E-05-2.36725690E-04-1.66010098E-04
25 43-8.79140718E-04 9.30185461E-03-3.08201689E-04 3.24786115E-04-6.23344299E-03
25 44-6.06366652E-03-1.92949611E-04-7.84152385E-05-4.03796930E-03-1.39766237E-03
25 45 1.69173859E-03 2.82381107E-03-2.96376624E-04-8.91626099E-04 7.92289831E-04
25 46-6.95134490E-03-5.56516401E-04-2.27633302E-03 2.02982202E-03-3.63813690E-04
25 47-9.12768866E-03 3.04329103E-03 4.49283212E-03 3.09472078E-01-1.70196210E-02
25 48 3.02074109E-02-7.60085015E-02 3.45109089E-05 2.10193931E-05-5.55303019E-05
25 49-2.92876653E-04 1.74242466E-04 3.72688959E-04-2.85203140E-03-4.90923304E-03
25 50-1.53487932E-02-1.75815168E-03-9.92278390E-04 5.79128419E-04-4.15622513E-04
25 51 3.29316550E-02-1.90471782E-04-3.12124820E-03-2.15723528E-03-1.27656996E-03
25 52 8.36256546E-03 1.39107941E-02 2.09763991E-03 3.05664413E-03-7.36403205E-03
25 53-3.27679041E-02 5.91144879E-03 7.43205100E-03-1.53445154E-02-4.18375238E-02
25 54 1.63211058E-03 6.80957890E-03-1.45779775E-02 1.85664842E-01-5.01540990E-04
25 55-2.52360620E-02 2.83066967E-02 1.39035751E-03 6.47751303E-04-2.03810881E-03
25 56-1.41614491E-03 3.25663609E-03 2.98590650E-03-4.40954748E-03-3.49051402E-03
25 57 1.14887560E-02 4.88325227E-03-3.26796250E-03-6.50914190E-04-8.66547535E-03
25 58 5.69925831E-03-4.18619509E-03-4.68026129E-03 2.77052819E-02-1.33130117E-02
25 59 8.02409506E-02 1.34051627E-01 2.29485311E-02 2.29011563E-05 2.29471375E-02
25 60-3.80204821E-01 4.07466652E-02-4.22753703E-06 4.09453374E-02-3.36490243E-01
25 61 1.87695454E-02 2.27407362E-03 1.83010931E-02 1.65142133E-01 9.19100986E-03
25 62-2.30409762E-02-3.56587073E-02-2.04527201E-03 4.34160737E-03-2.29633536E-03
25 63 8.64198409E-04-7.78051519E-03-4.49472303E-04 6.38334332E-02 1.06563424E-01
25 64-9.78800838E-03 2.04452171E-02 5.61222481E-03-2.97470687E-01-2.28037716E-02
25 65 3.97369004E-02 6.87729170E-03-2.70358429E-01-1.56519825E-02 2.86908971E-02
25 66 5.83502909E-03 1.43141332E-01 1.62174534E-02-3.18003203E-02 1.56304448E-03
25 67-8.02245552E-04-1.59529661E-04 9.61775213E-04 3.70921033E-03-6.27411977E-03
25 68-2.80357674E-03-5.31356136E-02-2.19032031E-02-3.30747968E-02 2.49762305E-02
25 69-1.12673241E-02-1.29562181E-02 1.02011884E-02-2.84751423E-02 1.46216387E-03
25 70 2.46542478E-03 6.43559808E-04 6.11462397E-04 7.96197132E-04-6.08543446E-03
25 71 2.48697237E-03 1.98869993E-03 1.98996974E-03-6.01851770E-03 1.18960626E-03
25 72 6.52891241E-04 1.16118727E-03 1.35934172E-01-5.24449874E-02-3.31378235E-02
25 73-3.29454012E-02 2.27567305E-04-3.86609779E-05-1.88906327E-04-4.71604228E-04
25 74-5.86024357E-04-6.97107056E-04-1.10756542E-03 3.90286378E-04 2.48099157E-03
25 75-6.35437091E-03-6.41152915E-04-8.65886729E-05 3.89010117E-04 1.44111751E-03
25 76 7.16784346E-03 1.18761354E-02 6.94819211E-03 8.57473252E-05 2.75702585E-04
25 77-3.04524122E-02 1.11619187E-02 1.60432216E-04 1.15427090E-03-1.23645854E-02
25 78 1.01472171E-04 5.81735777E-03-4.25414917E-04-3.50362941E-01-7.20148698E-03
25 79-1.20112787E-01-2.94984493E-03-3.46831786E-03 1.69128330E-03 1.77703455E-03
25 80-3.69106561E-04 4.97546301E-04 6.06057690E-04 5.08187945E-03 8.42361411E-03
25 81 3.36688645E-03-1.70877141E-03 1.14316249E-03-2.15531486E-02 6.93019485E-03
25 82-3.15911711E-03 5.02181310E-04-8.73246658E-03 2.60154569E-03 5.64546881E-04
25 83-1.31166760E-03 5.37310502E-02 1.55766721E-02 1.23444938E-01 1.00050116E-01
25 84-2.30897373E-04 7.59658293E-04-5.28760920E-04 1.34699274E-03-7.87075610E-04
25 85 1.17260382E-03 1.06684134E-03 1.74403702E-03 8.29696987E-04 1.70948875E-04
25 86-1.35856574E-04-3.67816815E-03 1.85321506E-03 8.73844365E-04-1.75921150E-04
25 87-8.68510216E-03 2.41797546E-03 1.68368326E-03-9.92519583E-04 1.57392873E-02
25 88-3.56789853E-02-3.45201661E-02 3.17044894E-03-5.01679739E-04 2.30835849E-04
25 89 2.70843890E-04-5.69184543E-04 6.36144507E-05-2.77067596E-05-4.42388679E-04
25 90-3.96024892E-04-2.81526362E-03 1.26335066E-02 4.52260725E-04 7.41039990E-04
25 91 9.40438285E-05 3.16949478E-04 4.78839363E-05-1.59168189E-03 5.26415443E-04
25 92 3.91697610E-04-1.46972655E-04-4.45127701E-03 6.61117138E-04-9.10986508E-04
25 93 2.76899450E-03-4.70499388E-02 7.70956885E-02 1.77417467E-02 2.35203786E-03
25 94-1.11351850E-05-5.24403942E-05 6.35755792E-05 6.99748518E-05-7.72506189E-05
25 95-9.46765930E-05 4.57549845E-04 7.39725778E-04 2.32270862E-04 1.42529475E-04
25 96 1.94913999E-04-1.41779507E-03 4.66383470E-04 4.03580233E-04 2.21544044E-04
25 97-4.61147005E-03-1.66250474E-05 7.67921990E-04 8.41724965E-04 3.44244166E-02
25 98-3.89686748E-02-2.20872889E-02 2.33618660E-02-8.85364867E-05-2.04521177E-05
25 99 1.08988604E-04-1.78935107E-04 1.42069620E-04 5.86657753E-05-1.30500414E-04
25100-2.04813538E-04 1.68742454E-03 9.13308918E-03 3.58986676E-04 6.09934946E-04
25101 2.49016255E-04-1.06387726E-04 9.82901097E-05-1.77635730E-03 6.98721644E-04
25102-1.60140385E-04 7.11469086E-05 4.14387283E-04-2.95115926E-03-3.64052668E-04
25103 1.38249000E-03-1.35604957E-02 1.80931703E-02 1.40101128E-02-1.62114141E-04
25104-2.61238000E-05 1.10644907E-04-8.45211074E-05-5.34404427E-06-6.63230166E-05
25105 1.99050408E-05-8.40758219E-05-1.60886922E-03 2.35082961E-03 1.16224675E-02
25106-1.78239341E-04 6.31471166E-04-7.14917145E-06-1.39039684E-02 7.26547002E-05
25107 1.28999735E-04 5.20087651E-05 5.73216187E-05-4.29185711E-06-4.04228466E-04
25108 8.96421436E-05 1.88637579E-05-5.33647683E-05 1.23415720E-03-8.76763464E-04
25109 4.84187120E-04-2.44735225E-04-9.11483760E-03-1.14775475E-02-2.67036323E-03
25110-4.22506018E-03 4.29337525E-05-4.44479448E-05 1.51419235E-06-2.29577873E-05
25111 3.85384040E-05 5.74199612E-05-6.83047408E-05 1.55242159E-04-3.25482234E-03
25112-2.33733632E-03-3.88759134E-05 3.20341333E-05-1.70878725E-03 8.31989314E-03
25113-4.94707833E-05 2.62072279E-05-3.02931536E-03 6.99688800E-03 3.71560424E-04
25114 6.68143837E-04 2.41960152E-04 2.62162932E-04-7.44969373E-05-2.83022128E-03
25115-7.17579965E-05 6.10858124E-04 1.44721324E-04 7.75802862E-03-7.95933856E-04
25116-3.68689568E-03-1.04772876E-03 2.93915948E-02-8.97030304E-03-9.61989396E-04
25117 1.15118308E-02 1.86636123E-04-5.72705746E-05-1.29365548E-04 1.34203871E-04
25118-7.77025301E-05-1.83671598E-04-7.01374380E-04-3.93197873E-03 1.88897679E-03
25119 7.47064242E-02-4.47385869E-05-1.65692289E-03 2.16300161E-03-1.49764434E-03
25120-1.68302964E-04 2.35895092E-04-1.63015760E-03-2.55111085E-02 1.11064613E-03
25121 1.83223447E-03 3.51836841E-04-9.40524779E-04-4.04710432E-04-4.14134766E-03
25122 3.40847113E-04-1.91064310E-03-1.02855260E-03-4.11432607E-03 1.50295205E-03
25123-2.20635044E-03 9.10766602E-04 1.26413492E-01-1.58697867E-02 1.90866852E-02
25124 5.36883604E-03 2.92797764E-04-4.71409111E-04 1.78611348E-04 8.88513933E-05
25125 2.33850351E-04-5.26264380E-04-5.84391435E-04-5.97791340E-04 3.89482979E-03
25126-1.49758782E-02-4.65325352E-04-4.54596089E-04 3.88988223E-04 1.21150141E-02
25127-5.66697943E-04-1.50029647E-04 3.15850999E-03-2.94364033E-03 8.93208418E-03
25128 1.49407984E-02-2.34829048E-03 1.76383975E-03-2.28947557E-03-4.27861049E-02
25129-4.50401317E-03 3.05881569E-03-4.21052754E-03-3.36665552E-02-8.55876789E-04
25130 2.24529797E-03-1.03729803E-03 2.12982191E-02-9.23041036E-03-1.16673479E-02
25131 1.64323328E-04-2.00291046E-04 2.05528617E-04-5.23757048E-06 6.14038694E-04
25132-6.43800364E-04 5.24307036E-04 1.86221724E-02 3.10795327E-02-2.91263667E-03
25133-5.19579366E-03 1.92519632E-03-8.67208652E-02-4.79510656E-03-1.12167207E-02
25134 4.03125535E-03-7.84482843E-02-4.05997793E-03-5.76584723E-03 2.36657978E-03
25135 1.28522733E-01 4.06940237E-03 3.11334042E-02-1.26250048E-02-8.48829115E-04
25136-9.29158072E-04 1.77798719E-03 8.84398489E-04-6.12710507E-05 1.07195657E-03
25137-1.74445645E-02-7.09354423E-03-8.50777505E-02-6.77330070E-02-3.04873050E-03
25138-1.27508610E-03 6.11715528E-03-3.59531653E-02
26  1 1.63308207E-03 2.75668978E-03-1.10546414E-03-7.97863614E-04 1.05773018E-04
26  2-6.85462992E-03-3.04528224E-03-2.64812562E-03 4.19454050E-04-7.01419922E-03
26  3-2.44738411E-03-8.31286611E-04-1.68904278E-03 1.45482912E-01 4.05553258E-02
26  4 9.10730503E-03 6.69600067E-03-5.81796813E-04 4.28521539E-05 5.38944659E-04
26  5-1.01391968E-03 1.69834375E-04 2.22606373E-04-9.88022829E-04-3.10674987E-04
26  6 2.78349766E-03-1.19980823E-02-6.90624565E-04-7.17214851E-04 1.58463266E-03
26  7 8.21166566E-03 8.48352286E-03 1.40043192E-02-3.06841447E-03-4.88165013E-03
26  8-5.71142119E-03-3.51479639E-02-5.48953407E-03-8.25061448E-03-8.61606518E-03
26  9-1.53679141E-02-2.80428809E-03-1.69665684E-03 6.13717343E-03-2.53012385E-01
26 10-1.05776353E-02 6.63285059E-02-3.58893327E-02 1.68672297E-03-8.11349600E-04
26 11-8.75373368E-04-6.43625507E-04-1.43223801E-03-3.43089954E-03 5.79091361E-03
26 12 9.49816658E-03-1.78456492E-03-1.30610625E-03-4.08214321E-03-2.25289154E-02
26 13-1.83224211E-03-3.94408946E-03-7.27540960E-03-2.27797068E-02-2.11640097E-03
26 14 1.47981245E-02-8.34334463E-03 2.40076282E-01 1.96221397E-02-4.19777713E-02
26 15 6.54104956E-03-8.78550498E-04 1.18034291E-03-3.01792408E-04 9.95609885E-04
26 16-1.88014897E-03-5.14009230E-04 9.04677026E-04 1.50843292E-03 2.54023699E-04
26 17-8.97738529E-04-3.40587636E-04-3.54492136E-03-1.25382220E-04-1.99061553E-03
26 18-1.26694987E-03-5.80288570E-03-2.39109335E-03 1.96732208E-03 7.48091833E-03
26 19-9.02848203E-02 1.40044743E-03-2.44343291E-02 9.66262087E-02-6.82798705E-06
26 20-4.26179603E-04 4.33007590E-04-1.11083430E-04-2.84598573E-04-3.05823645E-04
26 21-1.11455238E-05-4.53408150E-04-1.38475622E-03 4.72501215E-02 2.86267108E-04
26 22 4.56707916E-04 1.34561712E-04-3.23800390E-04 1.69581266E-04-3.97814705E-04
26 23-1.64546827E-04-5.28100626E-04 4.00676151E-04-1.30128173E-02-2.03486037E-03
26 24-5.55098163E-03 1.97521683E-03-3.38789247E-02-5.05067981E-02-3.97833507E-02
26 25 9.29384043E-03-1.56039193E-04 1.26769995E-04 2.92691974E-05-8.14378702E-05
26 26 4.96311170E-05 2.33996574E-04 4.96009730E-04 8.29025668E-04-2.35715320E-04
26 27-2.03791601E-04-1.89996529E-05-2.01963153E-03-5.25425415E-04-1.03594483E-03
26 28-1.30605098E-04-2.13329022E-03 2.37732809E-03 1.17590393E-03 2.72661820E-03
26 29-1.43873783E-01-2.89218024E-02 1.03829102E-02-7.26845214E-05 1.16399646E-04
26 30-2.28568925E-04 1.12169278E-04-7.02070140E-05 1.83642559E-04-1.01873537E-04
26 31-1.91366556E-04 3.92296362E-04 2.56424975E-03 6.85375227E-03 3.96145065E-04
26 32 6.99531817E-04-1.33665346E-04-9.33763197E-05-2.51080594E-04-2.39445746E-03
26 33-6.35686194E-04-3.87326869E-04-7.75944676E-04 1.73613177E-04 1.18401965E-03
26 34-8.43651831E-04 9.24454242E-04 2.26282374E-01 4.38750740E-02 4.43530927E-03
26 35 4.36812614E-02 6.26928781E-05-1.28764035E-05-4.98164746E-05-1.11740143E-04
26 36-8.61954989E-05-8.75714551E-06-2.17909236E-04-2.90644564E-04-5.98310524E-03
26 37 7.57909875E-03-9.26753793E-05-4.65097705E-04-5.02995816E-03 8.79782836E-03
26 38-1.13224213E-05-5.98647909E-07 9.53708421E-05-1.62436757E-05 7.90856257E-05
26 39-1.86396736E-04-7.51739523E-05-1.07772643E-04-3.17142774E-04 7.32445719E-05
26 40 6.42905775E-04-5.19170642E-04 1.43436186E-03-6.01668351E-02 9.91513215E-04
26 41-2.36340580E-02 2.85886654E-03 6.00341863E-06-1.75698929E-05 1.15664742E-05
26 42-2.21427248E-05-1.29181774E-05-6.44439890E-06 8.25425854E-05-1.81086521E-04
26 43 1.31341695E-03-6.39852213E-03-1.13273777E-05-1.02451065E-04 3.23578032E-03
26 44-3.05773991E-03 1.51240807E-05-2.50642798E-04-2.58545638E-04-7.41106899E-03
26 45-7.67198730E-05-1.01533572E-04 3.73680874E-04-2.23091704E-04 4.17474383E-05
26 46 1.83529436E-04 4.76670115E-06-5.35145475E-04 3.28747491E-04-3.26536177E-03
26 47-1.88220977E-03 3.37816330E-03-1.99604349E-03-3.27021360E-03 8.57922334E-03
26 48-3.13337997E-03-2.17974670E-03-1.04210714E-04 6.43029822E-05 3.99077322E-05
26 49-2.00010074E-05-6.23946938E-05 1.99217561E-04-5.62326289E-05-2.32479297E-03
26 50 1.10314816E-03 1.71460477E-02 6.29109315E-04 3.21614991E-03 6.57309975E-03
26 51-3.31764085E-03-5.47746358E-05 5.07745086E-04 2.21085156E-03 2.24725433E-03
26 52 1.07912517E-03 1.73383894E-03 6.60988236E-04 2.63054124E-04-1.10534518E-03
26 53-2.69526808E-03 1.16601215E-03 4.17460522E-04-2.02387554E-03-1.87681171E-02
26 54 1.74021546E-03 4.92969655E-03-6.65488680E-03-1.97267218E-03 5.62918519E-03
26 55-1.06276884E-03-9.65402919E-03 2.50440941E-05 2.99232987E-04-3.24277082E-04
26 56-9.23894289E-05 6.99545801E-04 4.30437948E-04-6.35207053E-04-4.98775342E-04
26 57-6.40979344E-04 8.64520783E-03-5.65613200E-04 6.45856579E-04-3.28241125E-03
26 58 5.57265480E-03 1.56457789E-04 2.64481157E-03-1.06749027E-02-4.39694601E-02
26 59 9.12087734E-03 1.52632326E-02 4.01790600E-03-8.13249083E-04 3.28484104E-03
26 60-4.36586090E-02 6.85760379E-03-1.30525456E-03 5.73240436E-03-3.59198871E-02
26 61 1.87445380E-03-8.94502911E-04 2.60859787E-03-1.73303225E-02 1.64417057E-03
26 62-1.22901907E-02-7.60736440E-03-3.67229373E-04 7.51365988E-04-3.84136615E-04
26 63-4.60634605E-05-9.91198750E-04-7.81070483E-06 2.11964439E-02 3.53827356E-02
26 64-2.96493179E-03 6.40910544E-03 1.65427340E-03-9.86983451E-02-7.05040901E-03
26 65 1.23912967E-02 2.02680825E-03-9.23318412E-02-5.79933667E-03 1.00323174E-02
26 66 4.65928866E-04 4.64960166E-02 4.38403924E-03-1.27120842E-02-2.54093811E-03
26 67-3.20821345E-04 1.39834173E-05 3.06837928E-04 1.15551906E-03-2.12531305E-03
26 68-8.00192541E-04-1.72045205E-02-5.56885441E-03-1.32401108E-04 1.10740735E-02
26 69-3.48210218E-03-2.23150906E-03 9.25287231E-03-2.53252828E-02-7.35897913E-03
26 70-1.23462164E-02-3.04089722E-03-3.11113543E-03-4.30703944E-03 3.04639756E-02
26 71-9.89314155E-03-1.05179903E-02-9.36281681E-03 1.09586930E-02-1.72261682E-03
26 72 8.97111825E-04 3.89867472E-03-1.86245672E-01 3.75393486E-02 5.35392956E-02
26 73 4.63567904E-02-1.07378822E-03 7.20765737E-04 3.53022485E-04 2.38443479E-03
26 74 2.71807453E-03 3.24380799E-03 4.41186113E-03 4.29509423E-03-3.07359511E-02
26 75-1.81074566E-02 3.22179579E-03 1.00147529E-03-9.18771013E-03-1.61510097E-03
26 76-3.54024277E-02-5.85509615E-02-3.20936997E-02 3.02467673E-04-2.79165104E-03
26 77 1.48018234E-01-5.07826422E-02-4.52796774E-03-7.85964831E-03 3.76265474E-02
26 78-9.23224803E-04 7.44449817E-03-3.79036560E-03 6.52451059E-01-1.82179776E-03
26 79 1.98583916E-01-3.70492146E-02 1.53697837E-02-8.40448716E-03-6.96529649E-03
26 80 2.16277880E-03-2.58602117E-03-2.98154324E-03-3.21157394E-02-5.31424940E-02
26 81-2.15258457E-02 1.21206576E-02-9.33896552E-03 1.36500351E-01-3.99322108E-02
26 82 1.92220344E-02-1.08839149E-02 2.85614224E-02-6.43917353E-03 1.57740308E-03
26 83 1.04222705E-02-1.80317253E-01-1.34337944E-01 9.81693239E-02-1.06623089E-02
26 84 2.00368669E-03-4.12046480E-03 2.11677811E-03-8.47694882E-03 6.42548566E-03
26 85-7.61647548E-03-7.06490507E-03-1.17697987E-02-5.29266384E-03-1.32286858E-03
26 86 7.67425159E-04 2.84562567E-02-1.37008434E-02-4.66936805E-03 1.25976470E-03
26 87 3.86946926E-02-7.28399742E-03-3.56330367E-03-8.08580624E-03-4.57468405E-01
26 88 2.72167820E-03-1.13456160E-01-1.60119159E-01 3.09820474E-03-1.43443770E-03
26 89-1.66376704E-03 3.16011050E-03-4.57524998E-04 2.99045596E-04 3.24285734E-03
26 90-1.35813185E-03 8.04044976E-03-5.02756863E-02-2.84375944E-03-4.75745054E-03
26 91-7.14496801E-04-1.78854359E-03-1.33613759E-04 1.25049055E-02-1.84675733E-03
26 92-4.83721292E-03-9.52323733E-04 7.24516375E-03 7.25231952E-03 5.57971307E-03
26 93 1.94521653E-03 4.09037523E-01 2.84178208E-02-9.69918200E-02 6.19010004E-03
26 94-7.16945666E-04 8.18121320E-04-1.01175654E-04-2.08844915E-04 3.55966740E-04
26 95 5.58625305E-04-2.72759661E-03-4.51933989E-03-1.20564661E-03-8.79422721E-04
26 96-1.26011107E-03 1.07494109E-02-2.97469955E-03-2.12905825E-03-1.76147639E-03
26 97 1.18519738E-02 1.78133724E-04-4.55170740E-03-6.91540793E-04-3.50409758E-01
26 98 3.99796638E-02 2.70350686E-02 6.41724328E-02 4.67915044E-04-1.27010092E-04
26 99-3.40904952E-04 6.31578998E-04-5.24593581E-04-1.53632352E-04 8.55837583E-04
26100 9.25386694E-04 1.24524143E-03-2.62967693E-02-2.29338617E-03-3.89647966E-03
26101-1.48777761E-03 6.29035087E-04-5.23350414E-04 1.07363485E-02-4.67788665E-03
26102 1.38250029E-03-1.46474832E-03 6.47822394E-03 1.17100965E-02 4.09523946E-03
26103-5.20942839E-03 3.46025278E-01-7.93666507E-02 2.05174391E-02-1.58275386E-02
26104 1.12315086E-04-4.56753056E-04 3.44437970E-04-4.04327324E-04 7.36589410E-04
26105-1.67134931E-04 8.77758976E-04 6.02492407E-03-4.87746320E-03-1.26813214E-02
26106 1.01999708E-03-1.99540616E-03-4.89031285E-03 2.23988344E-02-4.70924446E-04
26107-8.22587453E-04-2.74156332E-04-2.80623566E-04 3.18740987E-05 2.33202930E-03
26108-7.97434495E-04-7.64743587E-04 3.57949473E-04-5.03954661E-03 1.76790517E-03
26109 3.73475497E-05-3.05670069E-03-4.40882496E-03-4.12331815E-03-1.02432681E-02
26110-7.64932063E-03 1.14859445E-04 9.55089824E-05-2.10368427E-04 3.78404304E-04
26111 1.50994957E-05-8.26794001E-05 2.46559220E-04 1.88758657E-04-2.50451023E-03
26112 3.54611618E-03 2.09253544E-04 9.51552238E-04-1.23773520E-03-5.81241912E-03
26113 1.95095215E-04 6.38315952E-04 1.28921698E-03 1.56693822E-02-1.46924038E-03
26114-2.45924112E-03-9.35588077E-05-1.02289830E-03-5.06796588E-05 5.91817100E-03
26115 4.00335672E-04-3.19269401E-03-1.21005824E-04 1.37606147E-02-6.37569168E-03
26116-1.53071135E-03-3.65842051E-03 6.64812035E-02 1.95527211E-03-6.55101988E-03
26117 1.39201186E-02-7.70957342E-05 2.06538315E-04-1.29442581E-04-8.73677925E-06
26118 1.05987898E-04 1.70468885E-04 2.35619076E-03 3.74501341E-03-5.29541424E-02
26119-3.21645921E-02 7.19743001E-04-2.31033618E-04-4.63111522E-03 1.03943453E-02
26120 2.42046237E-04 1.72982020E-03-5.85313151E-03-4.94952768E-03-7.23769517E-03
26121-1.20288850E-02-2.08015885E-03 6.15642803E-03 2.51976865E-03 2.82274224E-02
26122-3.00738614E-03 1.34015243E-02 5.73154708E-03 3.29298588E-02-4.56349659E-03
26123 1.21057894E-02 2.97825120E-03 6.16015499E-02 1.79980116E-02-1.55252098E-02
26124 2.15378588E-02-2.03956447E-03 2.88022603E-03-8.40661559E-04-5.59090981E-04
26125-1.02960522E-03 3.04493509E-03 3.89773731E-03 3.18744648E-03-7.67981134E-03
26126-4.23361060E-03 3.06677931E-03 3.46741098E-04 1.06070927E-02-3.26309263E-02
26127 3.82587714E-03 9.85346867E-04 8.69916604E-03 1.44606363E-02-5.82515975E-02
26128-9.73454390E-02 1.65231633E-02-1.18469925E-02 1.46644594E-02 2.76761018E-01
26129 2.98374799E-02-2.12247302E-02 2.60489111E-02 2.39774554E-01 1.14480770E-02
26130-9.44288221E-03 1.43159096E-02-1.40414463E-01 5.73181647E-03 6.76090656E-03
26131-2.69130182E-02 1.35090599E-03-1.26293567E-03-8.79703184E-05-4.09287256E-03
26132 4.38388201E-03-3.43903063E-03-8.40878178E-02-1.40348102E-01 1.72872500E-02
26133 1.99010902E-02-8.40796488E-03 3.90986700E-01 2.84433459E-02 4.39989464E-02
26134-1.70758140E-02 3.67304442E-01 1.61310967E-02 3.44214664E-02-1.51498775E-02
26135-2.07487926E-01-1.68784429E-02-5.33913469E-02 2.20286274E-02 4.42481108E-03
26136 3.46390596E-03-7.88871704E-03-3.41358946E-03 1.81179432E-05-4.84512011E-03
26137 6.47357515E-02 2.32844032E-02 4.15888078E-05-1.03227682E-01 1.45444272E-02
26138 1.58577449E-02-1.54285609E-02 7.47828565E-02
27  1-4.63166601E-03-7.80452947E-03 2.64646458E-03 3.31310679E-03 2.62981126E-04
27  2 1.78579168E-02 9.47208364E-03 1.16962701E-02-5.86904645E-04 3.72215968E-02
27  3 1.71327704E-02 1.77477136E-03 5.51874510E-03-2.05512489E-01-4.47275835E-02
27  4-9.13019114E-03 7.33381720E-03 1.88565055E-03-8.01044181E-05-1.80554613E-03
27  5 3.50594523E-03-4.03988008E-04-7.75264185E-04 3.22629467E-03-6.97590377E-04
27  6-6.19991601E-03-4.57362148E-03 2.25411349E-03 2.01082281E-03 2.09325125E-03
27  7 8.17211383E-03-2.53908499E-02-4.19462498E-02 3.66902381E-03 2.49848470E-02
27  8 2.31997202E-02 1.10375815E-01 4.21938528E-04 4.55435974E-02 3.77832428E-02
27  9-2.34345735E-02-1.11489386E-02 2.22490735E-02-1.63022021E-02 7.59325423E-01
27 10 1.09124782E-01-1.67778080E-01 5.14617964E-02-1.14707096E-02 4.42083422E-03
27 11 7.04987540E-03 7.45053487E-03 7.23008268E-03 1.34587568E-02 2.58958686E-02
27 12 4.26325382E-02-2.70270689E-02 4.35862585E-03-2.17422134E-02-1.11341818E-01
27 13-4.83819666E-02 1.05788186E-02-3.60333655E-02-8.52583620E-03-2.98978956E-02
27 14 1.34200717E-03 1.41473979E-02-8.72545069E-01 1.58637408E-01 2.62704814E-01
27 15-6.14423869E-02-1.00272036E-03 9.44755143E-03-8.44483107E-03-4.68260963E-03
27 16-1.77349063E-02 1.80564554E-03 6.10040507E-03 1.00398582E-02-1.99843872E-03
27 17-4.24445544E-03-2.95062595E-03-2.21962794E-02-6.42368508E-03-1.15175538E-02
27 18-5.06586104E-03-3.88814750E-02 9.62499474E-04-2.17003924E-03-1.96244248E-02
27 19 3.77285183E-01 1.25866540E-01 2.08568332E-01 6.58600362E-03 1.30392868E-03
27 20-2.38476564E-03 1.08083696E-03-1.92008118E-03-1.94461899E-04-2.64444494E-03
27 21-3.03390589E-03-1.04113511E-03-1.03491148E-03-1.94324113E-03 1.90913618E-03
27 22 3.06239768E-03-9.16293981E-04-1.39280215E-03 4.87156413E-04-7.01909078E-03
27 23-2.11280239E-03 7.27448110E-04 1.79589883E-03 2.70315724E-02 3.08026534E-03
27 24-1.80069423E-02-9.59723348E-03 3.15667060E-01-2.52847407E-02 9.07096450E-02
27 25-6.99240213E-02 1.00482081E-05 2.17099387E-04-2.27147595E-04-8.33629314E-04
27 26 4.50515680E-04 5.82677504E-04 2.09779829E-04 2.61025944E-04-9.48646356E-04
27 27 4.37523451E-04 2.29633151E-04-1.38136170E-04 3.35385170E-04 2.30528502E-03
27 28 9.78322312E-04 1.07687259E-03-7.47438599E-03 4.94063627E-04-2.09167789E-03
27 29-1.98434060E-01-7.21892857E-02-8.77192243E-03 1.03982891E-02-2.69655299E-04
27 30 7.75847918E-04-5.06192619E-04 5.59111032E-04-7.58496876E-05 5.31007359E-04
27 31 8.74222037E-05-8.30745591E-04-4.78523931E-03-3.61508099E-02 9.85669118E-04
27 32 1.58852004E-03-7.12281998E-04-2.31920360E-05-7.40246145E-04-2.97538261E-03
27 33-1.88154101E-03 6.63184295E-05 1.30153810E-05 1.36968413E-03 3.88343285E-04
27 34-5.25714830E-04-8.67716185E-04 1.02966371E-01 1.62481326E-03-9.86602009E-03
27 35 8.19921369E-03-6.88890143E-04 3.53659557E-04 3.35230586E-04-5.01245614E-05
27 36-5.25717444E-04-3.49273275E-05-4.44712835E-04 8.08141764E-04 1.92427138E-05
27 37-7.00504786E-03-4.27882601E-04-3.63127364E-04 3.57597327E-04-5.64687136E-03
27 38 3.56472738E-04 5.85980885E-04 1.57629056E-05-2.09192035E-04 1.13487745E-05
27 39-8.36963004E-04-5.62490008E-04-1.65172690E-03-1.70438310E-04-2.19196243E-02
27 40 2.21983994E-03-8.83958978E-03-6.74132415E-04 7.75209315E-02 2.06280637E-02
27 41 2.61537659E-02 6.97514844E-03 1.89998328E-04-3.79344509E-04 1.89346181E-04
27 42-9.14480832E-05-1.97897880E-05-7.38013906E-05-2.36262253E-04 8.57884284E-04
27 43-8.06275072E-03-1.32253274E-02-2.33111946E-04 8.90542756E-04 1.97609941E-03
27 44 1.85583028E-02-1.70266672E-04 9.87209014E-04-4.05083857E-04 1.51511995E-02
27 45 1.13900408E-03 1.75288942E-03-3.11782174E-04-6.32554618E-04 6.54161293E-04
27 46-2.01531130E-03-8.69642083E-04-1.47950434E-04 6.48111172E-04-7.71057697E-03
27 47-6.68112542E-03-2.06088988E-03 7.98695799E-03 2.37566131E-03-2.00389370E-03
27 48-5.90790378E-04 9.75719362E-03 2.69849330E-04-1.96636329E-04-7.32130006E-05
27 49-4.23380156E-04 1.23446729E-04 2.50182825E-04-1.61390581E-03-3.47606910E-03
27 50-5.79919975E-03-8.51087916E-03-8.10911714E-04 1.02549210E-03 3.90586560E-03
27 51-1.15785735E-02-1.87063616E-04-1.36400930E-03-4.43533858E-03 1.84255512E-03
27 52 5.73252745E-03 9.61667673E-03 4.36754921E-04 2.98270436E-03-5.38454873E-03
27 53-2.40017260E-02 3.41911575E-03 6.25080407E-03-1.09703511E-02-2.05927302E-02
27 54-8.49232007E-03-1.00779127E-03-4.22097425E-03-3.01437455E-01 4.70079394E-02
27 55 3.13079101E-02-8.07316564E-02 6.27044090E-04 2.90071231E-04-9.17115321E-04
27 56-7.21676573E-04 1.73729181E-03 2.10400876E-03-2.71827165E-03-1.30949700E-03
27 57 1.46048925E-02-1.23378619E-02-1.42977212E-03-3.88882597E-03 1.75829568E-02
27 58-5.37703372E-03-3.24314895E-03-2.96065127E-03 3.22465081E-02-4.29243666E-02
27 59 7.00432321E-02 1.17077458E-01 1.64761244E-02 2.28220389E-03 1.94736585E-02
27 60-3.32850138E-01 2.85377559E-02 2.74752364E-03 3.39881230E-02-3.05193156E-01
27 61 1.76360992E-02 9.09182452E-03 1.52378559E-02 1.60223729E-01-2.40291875E-02
27 62-3.67563831E-02-4.48245579E-02-1.19730662E-03 3.44487445E-03-2.24756783E-03
27 63-2.77713165E-04-6.04272914E-03-4.11753650E-04-8.41219255E-02-1.40499151E-01
27 64 9.25265088E-03-2.22765887E-02-5.23624221E-03 3.93089313E-01 2.45529412E-02
27 65-4.34670962E-02-4.74647271E-03 3.71761267E-01 1.89467815E-02-3.76552005E-02
27 66-3.50805212E-03-1.94822223E-01-2.88134377E-02 4.61222839E-02 3.26621436E-03
27 67 1.43379799E-03-6.12118773E-04-8.21679215E-04-3.90294450E-03 8.54189298E-03
27 68 2.34532968E-03 6.48455176E-02 1.85836257E-02 5.07405959E-02-2.95380445E-02
27 69 1.08548411E-02 1.22337375E-02-2.50616031E-02 4.61399625E-02-2.68595347E-04
27 70-4.62977033E-04 2.56401233E-04-5.17103591E-05-3.87405644E-04 1.61283981E-03
27 71 2.56442734E-04 1.69540869E-04-2.21054376E-04-6.48046691E-03 4.49636635E-03
27 72-6.72836956E-04 2.23141684E-03 1.14061881E-01 8.24160198E-03-3.27362545E-03
27 73-2.98260586E-02-3.19597046E-05 5.81849293E-05-2.62252247E-05 5.84276632E-05
27 74-1.36437652E-04 4.09758893E-05-2.79162465E-05 7.20836434E-04 5.58668999E-04
27 75 2.02764061E-02 9.17465701E-05-2.05512792E-04 1.00171105E-03 2.10595677E-03
27 76-6.82612467E-04-1.14501126E-03 1.71959203E-03 7.15911087E-04-2.02356751E-03
27 77 2.21733828E-03 3.60962106E-03 8.96215713E-04-4.74745894E-03 2.47944359E-03
27 78-1.95379475E-03 6.86384798E-03-1.99143146E-03-1.86837367E-01-1.57327849E-02
27 79-4.61897786E-02 1.14825306E-02-1.62358925E-03-2.18988783E-04 1.84257803E-03
27 80 4.98783408E-05-2.20644996E-04-4.95889801E-04-1.05678394E-02-1.74295510E-02
27 81-7.36882693E-03 5.33951644E-03-5.96584150E-03 4.49114266E-02-1.22503509E-02
27 82 8.91510595E-03-1.09321831E-02 7.88203929E-03-1.31051505E-03 2.69303023E-05
27 83 2.17278543E-03 1.43000729E-01 5.58948355E-02 1.56526464E-01 8.26811564E-02
27 84 1.36078003E-03-6.73089373E-04-6.87690657E-04-3.59797584E-03 3.99242878E-03
27 85-2.48867838E-03-2.51231270E-03-4.17988543E-03-1.95983739E-03-4.81936443E-04
27 86 7.84028933E-05 1.00817961E-02-5.06925496E-03-1.50054265E-03-2.90209228E-04
27 87 1.19894145E-02-1.55777538E-03 5.91835501E-04-1.89550556E-03-2.17409524E-01
27 88 3.86690198E-02 1.75737538E-02-3.51722096E-02 1.06417054E-03-4.98645220E-04
27 89-5.65525323E-04 9.62595759E-04-5.81129022E-05 2.03193551E-04 1.21056726E-03
27 90-2.89486060E-04-1.45490806E-03-1.10181907E-02-9.24382947E-04-1.54717895E-03
27 91-2.59268265E-04-6.07954597E-04-1.29610600E-04 4.38968483E-03-2.27616896E-04
27 92-1.30724092E-03-7.71217261E-04-6.57590777E-03 1.17274468E-03-1.78378899E-03
27 93 4.40003016E-03 1.06163021E-01-2.90828109E-02-5.46042825E-03 4.66878466E-02
27 94-3.44140092E-04 3.12059646E-04 3.20804461E-05 2.77136385E-06 1.06353905E-04
27 95 2.76919295E-04-5.70114803E-04-9.47763542E-04-1.36009319E-04-1.67301776E-04
27 96-4.46548126E-04 2.51548731E-03-2.50574655E-04-6.92687980E-05-5.75714404E-04
27 97-1.72182359E-03 1.07768683E-03-5.34312846E-04-8.11884362E-05-1.89049241E-01
27 98 2.39124904E-02-2.58165245E-04 3.19024218E-02-5.14841731E-05-4.88775987E-06
27 99 5.63719330E-05-9.79821944E-05-3.94152805E-05-6.94334810E-06 1.68291892E-04
27100 1.59810600E-04 3.40368384E-03-6.12620352E-03-6.55048658E-04-1.09395149E-03
27101-4.27639472E-04 2.03920415E-04-2.07232059E-04 2.69661128E-03-1.00918177E-03
27102 3.63497847E-04-7.24203494E-04 1.94383805E-03 1.01133786E-03 6.43732254E-04
27103 3.67192396E-04 8.71740456E-02-1.42984047E-02 9.01754878E-03-5.93196216E-03
27104 8.79129881E-06-1.30992234E-04 1.22200935E-04-1.43795687E-04 2.68977568E-04
27105-6.29285801E-05 2.85532376E-04 7.15034347E-04 8.40612136E-04 2.46640132E-03
27106 2.66248850E-04 1.07407960E-04 9.83968221E-05-3.26649327E-03-1.66525532E-04
27107-2.76271501E-04-8.38794079E-05-9.08914204E-05 2.83019353E-05 4.71545172E-04
27108-3.29625915E-04-3.45415041E-04-2.07798901E-05 3.81002652E-03-2.50665423E-03
27109-7.29164709E-04-2.00428922E-04 4.05032160E-02-1.27471752E-02-3.28708425E-03
27110 2.96445916E-04 1.22102088E-04-3.12613898E-05-9.08406980E-05 1.90068786E-04
27111 5.36973376E-06 8.13918088E-06 1.19355599E-04-4.23351453E-04 1.82663877E-03
27112 1.76106048E-03 8.77098644E-05 2.22553318E-04 1.74833491E-03 4.80624767E-03
27113 6.78686660E-05-7.94654414E-05-2.68925691E-04-1.89921450E-03-3.58706117E-04
27114-5.45310499E-04 1.86223369E-04-2.84953965E-04-1.14426511E-04 1.05360563E-04
27115 4.38290293E-04-4.99574732E-04-1.35760843E-04 1.14306994E-02-1.89133149E-03
27116-4.72770022E-03-3.33635804E-03-4.80623445E-02-3.53711803E-02 6.62020532E-03
27117-1.47039833E-02 1.07871876E-04 8.13033906E-05-1.89175267E-04 3.58517569E-05
27118 3.47214522E-05 3.82922593E-05 2.16694100E-04-1.82613564E-04-1.77615760E-02
27119-3.94037627E-02 3.36937067E-04-1.54965372E-03-5.47590044E-04 1.59881011E-03
27120 3.26914782E-05 2.97049125E-04 3.45395371E-03 7.36298269E-03-2.47846724E-03
27121-4.13676840E-03-6.62962540E-04 2.27288315E-03 5.87601841E-04 1.00574544E-02
27122-1.01148251E-03 4.94089108E-03 1.62614360E-03 1.18721684E-02-1.19701747E-03
27123 2.86138951E-03 9.31743054E-04 1.74592772E-01-9.64417618E-03 3.05486914E-02
27124 1.99797702E-02-6.81790006E-04 9.53854110E-04-2.72064105E-04-1.30984717E-04
27125-1.91138328E-04 8.33378577E-04 1.25109746E-03 8.22617105E-04 8.78228525E-04
27126-2.30330489E-03 9.07238421E-04 3.62554824E-04 7.34853991E-04 2.05449968E-03
27127 1.38944749E-03 1.13735443E-03-1.30195641E-03 5.88988065E-03-2.28420805E-02
27128-3.81726781E-02 6.55563547E-03-4.35813825E-03 5.05466937E-03 1.08517692E-01
27129 1.13758871E-02-7.86617866E-03 8.74068446E-03 9.77050655E-02 5.61644594E-03
27130-1.76089061E-03 5.96478338E-03-4.81956329E-02-5.45935948E-03-1.08290232E-02
27131-1.54241054E-02 5.93012911E-04-3.97221888E-04-1.95791023E-04-1.51326616E-03
27132 1.68057538E-03-1.09096836E-03 4.17347036E-03 6.96845589E-03 6.91097466E-04
27133-1.84399386E-03 7.85209201E-06-1.96543667E-02 1.14498800E-03-3.29508310E-03
27134 1.26526036E-04-1.62568508E-02 1.94535898E-05-1.49749376E-03-2.81170688E-04
27135 4.79056580E-02-1.70764868E-04 1.48318334E-02-8.28996421E-03 6.16903412E-05
27136-4.79744531E-04 4.18054190E-04 4.16855506E-04-1.99791212E-04 1.48239423E-04
27137-5.98775581E-03-5.25947306E-03-5.71827632E-02 6.32375239E-02 2.26436627E-04
27138 7.69215110E-04 8.67737574E-03-1.16456833E-02
28  1 7.04203692E-04 1.19468939E-03-3.69385511E-04-5.47251546E-04-6.06102143E-05
28  2-2.83927648E-03-1.54857246E-03-2.28392462E-03-1.28222379E-04-2.16162094E-03
28  3-6.24189238E-04 1.60548271E-04-1.01623456E-03 5.64175356E-02 2.88780137E-02
28  4 2.03803912E-02 5.13430538E-03-2.72640282E-04-1.03222111E-05 2.82962493E-04
28  5-6.04696773E-04 3.80697497E-05 1.35824609E-04-5.71413560E-04 4.35075656E-04
28  6 1.06657064E-03-9.42498808E-04-3.61334112E-04-2.73221569E-04 3.08109005E-04
28  7 8.89720688E-03 3.97135445E-03 6.56907559E-03-2.19973936E-04-4.60119740E-03
28  8-4.07312218E-03-1.78317364E-02 1.16986579E-03-8.66912069E-03-6.71780876E-03
28  9 1.42288505E-02 6.61670228E-03-4.63389635E-03 2.77819489E-04-7.71999887E-02
28 10 1.89503969E-02 3.80732559E-02-3.76809120E-02 2.27375372E-03-8.54952633E-04
28 11-1.41880109E-03-1.60516040E-03-1.37106651E-03-2.30047494E-03-6.79721254E-03
28 12-1.11864548E-02 6.29178442E-03-6.52607865E-04 5.21762411E-03 2.83751127E-02
28 13 1.05525650E-02-9.25963763E-04 9.67484341E-03 9.40893613E-03 1.36411353E-02
28 14-1.31404975E-02-6.99359827E-03 3.17620081E-01 7.02108073E-02-7.20747832E-02
28 15-7.66496240E-03 1.03411342E-04-2.15652411E-03 2.05311277E-03 1.06788090E-03
28 16 4.37455666E-03-3.94798700E-04-1.48903204E-03-2.49154221E-03 3.16900920E-04
28 17 1.18937891E-03 5.77739785E-04 6.56613856E-03 2.10565107E-03 2.66480027E-03
28 18 1.25759495E-03-2.87128234E-03-1.23656615E-02-4.54230360E-03 4.78160588E-04
28 19-2.50780242E-01-2.37050383E-02-4.71044324E-03-7.94359422E-02-4.05055196E-04
28 20 6.36644336E-04-2.31589140E-04 2.84657770E-04 1.56811937E-04 4.93282590E-04
28 21 6.02877954E-04 2.96390053E-03 9.85436856E-03-2.41102131E-02-3.51709019E-04
28 22-5.31556586E-04 5.61986561E-06 3.74207863E-04-1.85970150E-04 4.15183494E-04
28 23 6.19397903E-04-1.60789421E-04-5.96373760E-04 4.11489017E-03 2.61762252E-03
28 24 9.89968085E-03 3.44180034E-03-2.44967193E-03 4.25699154E-02-3.16511301E-02
28 25-5.72391991E-03 2.60681153E-04-1.63103096E-04-9.75780570E-05 2.15280515E-04
28 26-1.23538299E-04-2.03176488E-04-1.38239031E-04-2.08995293E-04 2.51356526E-04
28 27-7.51369609E-05-3.09590523E-05 4.81496616E-04-4.64339858E-06-9.47909809E-05
28 28-3.39324674E-04 1.32572125E-03-1.70200185E-03-3.36060570E-03 1.13405718E-03
28 29 1.72381937E-01 2.95515122E-02 1.32860593E-02 6.94331158E-03-2.49375734E-05
28 30-5.47683152E-05 7.97058887E-05-8.23809213E-05 1.35563720E-05-1.29868494E-04
28 31 4.23376906E-05-5.94264219E-04-4.38386587E-03 7.64665231E-03-3.09639216E-04
28 32-4.96529047E-04 2.50096652E-04 2.87080962E-05 2.10888217E-04 8.09016924E-04
28 33 2.27698761E-04 9.62147514E-05 1.37424296E-04-3.78661594E-06 1.56386878E-04
28 34 2.01141926E-03 6.59107023E-04-5.78908502E-02 1.75393318E-03 3.87351265E-03
28 35-2.88613869E-03 2.09761412E-04-1.39591868E-04-7.01695440E-05 3.48452434E-05
28 36 1.33275430E-04 4.98867545E-05 1.74146981E-04-3.37219599E-04 1.60086362E-03
28 37 6.48201001E-03 1.04735224E-04 4.15251935E-04 2.99499409E-03 3.98485077E-03
28 38-1.47929667E-05 7.64294097E-06-3.95189097E-05-4.89630717E-06-3.83596708E-05
28 39-6.97359778E-04-1.65392598E-04 4.31377474E-04 7.65375025E-05 1.12067579E-02
28 40 9.05843043E-04 4.22159638E-03-2.23688346E-04 1.06349263E-02 4.92631147E-03
28 41 8.34291354E-03-1.26255808E-03-3.13161394E-05 8.22170664E-05-5.09009270E-05
28 42 3.37863674E-05-1.87339552E-06 3.47516304E-05-1.44867321E-04 3.62291915E-04
28 43-3.48294654E-03-2.30107731E-03 6.65959806E-05-6.19956587E-04-8.50349019E-04
28 44-8.36725460E-04-1.75526106E-05-9.96047037E-06-9.51523361E-04 5.03710993E-03
28 45 1.32660750E-05 3.11204109E-05-3.51006280E-04 2.27859974E-04-1.09557170E-04
28 46-4.84092771E-04 5.58560500E-04 2.70345800E-04-1.21555493E-04 2.90328894E-03
28 47-2.46589864E-03-2.16259887E-03 5.66080971E-04-3.95952052E-02-1.88135244E-02
28 48-4.97300288E-04 1.83444327E-02-2.59057392E-05 3.56630379E-05-9.75729871E-06
28 49 1.24594699E-04-1.48427865E-06-1.07135661E-04 1.67648970E-04 1.46102586E-03
28 50 8.03804598E-03-3.54887596E-03-6.00258558E-04-2.01349529E-03 4.78751274E-03
28 51 1.64590182E-03 9.37762018E-05-9.77221176E-04-1.79213842E-04-1.35031437E-02
28 52-1.84913931E-03-3.09059126E-03 2.12181000E-04-1.06886528E-03 1.40177817E-03
28 53 8.29781725E-03-1.18551964E-03-9.19172118E-04 2.64596460E-03-6.55009889E-03
28 54-2.07310774E-03 2.42581620E-03 7.73058197E-04-1.41662010E-01 1.13888268E-02
28 55 3.28174046E-02-3.71069998E-02-2.15191637E-04-1.53174681E-04 3.68366317E-04
28 56 3.84803793E-04-4.75848849E-04-4.72719324E-04 8.63587389E-04 9.14556887E-04
28 57 3.68862656E-03-1.70291334E-03 5.92735828E-04 7.95995075E-04 5.74893043E-03
28 58 2.76351374E-03 1.91458223E-03 5.66152604E-03 5.98399273E-03-3.69016125E-02
28 59-1.63288038E-02-2.73393168E-02-4.66360101E-03 5.35788032E-05-5.11625643E-03
28 60 7.85790839E-02-8.19126706E-03 4.82726354E-05-8.84739804E-03 6.44300124E-02
28 61-3.65960865E-03 6.95263234E-04-1.75963249E-03-3.20482817E-02-1.03805370E-02
28 62 3.49207803E-03 1.18049788E-03 3.69145604E-04-9.94800518E-04 6.25654914E-04
28 63 2.05336495E-04 1.45086790E-03 6.04017667E-05 1.45940229E-02 2.43841865E-02
28 64-1.47288253E-03 3.71262019E-03 8.33644829E-04-6.83843994E-02-4.08682156E-03
28 65 7.18500406E-03 6.48333617E-04-6.39962730E-02-2.97195612E-03 6.62647368E-03
28 66 9.32834107E-04 2.89860518E-02 3.21151534E-03-7.76017201E-03 1.80407764E-03
28 67-2.43157676E-04 1.31995497E-04 1.11162179E-04 6.45843246E-04-1.47733811E-03
28 68-3.67951914E-04-1.10453540E-02-3.57618176E-03-1.16458633E-02 4.25846542E-03
28 69-1.69428856E-03-2.74231667E-03 4.20154662E-03-2.29674701E-02 3.07917638E-03
28 70 5.17175405E-03 2.77911003E-03 1.95663471E-03 7.76676180E-04-1.13319254E-02
28 71 7.39404882E-03 7.34505581E-03 3.81612752E-03-3.04293729E-02 1.03048707E-02
28 72-8.91453641E-04 1.24999803E-02 2.07196244E-01-3.74730941E-02-1.19682876E-02
28 73-3.79387241E-02 3.47180885E-04-2.82757597E-04-6.44232881E-05-1.26981359E-03
28 74-1.91897810E-03-1.69645286E-03-2.33915745E-03 1.34101793E-03 9.96239141E-03
28 75-1.95823101E-02-1.60573901E-03-2.01960284E-03 6.11921972E-03-1.40888594E-03
28 76 1.74085341E-02 2.86602589E-02 2.73091545E-02 3.77266298E-03-8.76272657E-03
28 77-7.53326271E-02 4.63163551E-02 9.75420434E-03-2.20471584E-02 1.60153887E-02
28 78 1.95004421E-04 1.99904978E-02-3.14754273E-03-9.81293145E-01 1.86676887E-03
28 79-2.40854913E-01 1.43012416E-01-1.69743602E-02 3.62716664E-03 1.33471936E-02
28 80-8.89417655E-04 3.17757648E-04-1.05921016E-03-3.60923023E-02-5.94856070E-02
28 81-2.58599553E-02 2.08113706E-02-2.61998823E-02 1.53712431E-01-4.27148590E-02
28 82 3.73839956E-02-4.93492037E-02 3.75973080E-02-1.27628846E-03-5.48902659E-03
28 83-9.26729758E-03 6.44418022E-01-7.99662220E-02 2.79916380E-01 2.56617841E-01
28 84 5.98227961E-03-8.96142321E-04-5.08613729E-03-1.42024033E-02 1.74882732E-02
28 85-8.47239841E-03-8.73164937E-03-1.44839934E-02-7.22227744E-03-1.50809238E-03
28 86-1.71400467E-04 3.46834982E-02-1.71026246E-02-5.97686492E-03-2.48318698E-03
28 87 3.63685981E-02-9.56855663E-03 6.61420381E-03-1.67433624E-03-2.30941814E-01
28 88 3.30399140E-02 2.43752455E-03-6.90955017E-02 3.92694010E-03-1.77800065E-03
28 89-2.14893944E-03 3.37716158E-03-2.18803797E-04 7.59256994E-04 4.28413930E-03
28 90 1.05256747E-03-3.04927046E-03-2.05067395E-02-3.11553268E-03-5.07919635E-03
28 91-1.00505162E-03-2.08912959E-03-6.34900297E-04 1.20812484E-02-1.64256332E-05
28 92-2.82060300E-03-3.42841999E-03-1.65154651E-02-1.44567325E-02-7.03242521E-03
28 93 9.93792205E-03-6.05984720E-02-4.31419198E-02 5.04101867E-02 1.51785585E-02
28 94-6.17249544E-04 9.15698091E-04-2.98448547E-04-1.20812979E-04 4.76174513E-04
28 95 1.16700888E-03-1.17564112E-03-1.82623903E-03-1.14625957E-04-1.69880634E-04
28 96-1.60717596E-03 3.33051017E-03 1.68224938E-03 6.16894032E-04-1.11098937E-03
28 97 1.76741237E-03-3.41404851E-03-2.42830831E-03-8.19050924E-03 5.89800723E-02
28 98-3.41542983E-02-1.81504689E-02-2.78465927E-02-6.09824482E-04 1.55779209E-04
28 99 4.54045273E-04-7.81022889E-04-1.35349495E-04-1.67024118E-04 1.64141168E-04
28100 1.74779212E-03 5.65330302E-03 3.03526688E-02-1.89778901E-03-3.13003642E-03
28101-1.33303963E-03 7.58560590E-04-8.03552090E-04 7.14585112E-03-1.85964548E-03
28102 4.56737390E-04-2.68442741E-03-1.80112491E-04-9.95054608E-04 1.38301625E-03
28103-9.29250174E-04 1.36981887E-01-2.85719569E-02 4.18803239E-02-1.79666971E-02
28104-6.44472757E-05-5.18994368E-04 5.83441644E-04-2.64966904E-04 1.07943472E-03
28105-3.62040366E-04 8.54921669E-04 3.86516621E-04 6.38228430E-03 3.88771408E-02
28106 7.43356552E-04 1.07749692E-03-2.28058208E-03-2.82368749E-03-5.91869493E-04
28107-9.74535110E-04-2.89516638E-04-3.09759531E-04 6.74002472E-05 1.70119435E-03
28108-1.53291121E-03-1.29543199E-03 8.05774022E-05 2.10739340E-02-6.38321700E-03
28109-5.57085313E-03 1.49166377E-03 3.47879987E-02 3.94589167E-04-7.40045360E-03
28110 1.72256665E-03 2.18958645E-04 5.89870624E-05-2.77945707E-04 4.94048300E-04
28111-2.32106376E-05-5.24196688E-05 3.35480101E-04-6.33473766E-04 4.60637287E-03
28112 5.64409711E-03 3.53452486E-04-4.98618312E-04 6.58691220E-04-7.78493375E-03
28113 2.63316409E-04-5.86404695E-04 1.85236567E-03-4.42500565E-03-1.81375548E-03
28114-2.96521283E-03-5.56209401E-05-1.40982112E-03-2.23138606E-04 6.57362914E-03
28115 2.00666808E-05-1.84226937E-03-1.12938126E-03-1.17978500E-03 6.11294389E-03
28116-4.74222968E-03-7.24432330E-03-1.39258573E-01-1.84537608E-02 3.68429043E-02
28117-6.14998000E-03-5.76825768E-05 3.72600498E-04-3.14917921E-04 1.98417424E-05
28118 2.19564974E-04 3.11954590E-04 2.40663310E-03 6.07785472E-03 1.91699659E-02
28119 8.49694808E-04 1.13731937E-03-4.71763628E-04 2.74838544E-03-2.04654933E-06
28120 3.16055706E-04 2.57676612E-03 5.01645716E-03-7.85416994E-03-8.48951720E-03
28121-1.42105635E-02-2.25351538E-03 8.28820594E-03 1.45533005E-03 3.53841611E-02
28122-3.38853965E-03 1.65956283E-02 4.87195041E-03 2.87276566E-02-5.79873595E-03
28123 8.15417845E-03-9.01066107E-04 3.01938771E-01 5.03771024E-03 5.30763826E-02
28124 4.13682549E-02-2.41347662E-03 3.19274125E-03-7.79264631E-04-3.89422745E-04
28125-6.05363918E-04 2.63445093E-03 4.10232707E-03 2.51082636E-03-4.15539815E-03
28126 9.30446427E-03 2.68843008E-03 3.47207833E-03-1.57781945E-03-6.04536320E-03
28127 5.27556049E-03 2.65798733E-03-2.93790784E-04 1.41525629E-02-8.63473706E-02
28128-1.44367951E-01 2.37951134E-02-1.53838809E-02 1.77050145E-02 4.11887183E-01
28129 4.18909955E-02-2.77476197E-02 3.02651530E-02 3.59976491E-01 1.80586896E-02
28130-6.13665864E-03 1.92812751E-02-1.78027230E-01-2.28337924E-02-2.68924896E-03
28131-3.76487024E-02 2.34969423E-03-1.43903423E-03-9.10659999E-04-5.51384247E-03
28132 6.03869417E-03-3.59874227E-03 6.61918925E-02 1.10539202E-01-1.05193463E-02
28133-1.48044543E-02 3.30970761E-03-3.08986907E-01-1.59448811E-02-3.29764241E-02
28134 8.24483809E-03-2.95990588E-01-1.08595618E-02-2.80768967E-02 6.74502709E-03
28135 1.76919545E-01 1.21347499E-02 4.59837755E-02-1.87666677E-02-2.69207277E-03
28136-3.51579137E-03 6.20786414E-03 3.32027111E-03-8.47073410E-04 3.21107120E-03
28137-5.07226577E-02-1.56734387E-02-3.93059191E-02 1.13630389E-01-7.67500360E-03
28138-8.41877622E-03 2.49917179E-02-9.07093229E-02
29  1 1.65123843E-03 2.73853789E-03-5.01212493E-04 7.06942750E-04 5.10697267E-04
29  2-6.77395994E-03-6.18987677E-04 1.36341811E-03 8.16284997E-04-4.80801065E-03
29  3-6.58494470E-05 9.20189492E-04 4.69463503E-04-4.20271658E-02-7.97558917E-04
29  4 1.07233167E-02 1.13882698E-02 1.53602879E-04-2.38031171E-04 8.44282918E-05
29  5 1.49684670E-04 7.66706538E-05-2.20846363E-04-9.05583284E-04-8.02864833E-04
29  6 2.88283890E-04-2.21594761E-03-8.27937523E-04-7.01423397E-04 1.12826828E-04
29  7-4.06409666E-03 9.11815885E-04 1.51262333E-03 3.13880450E-04 8.24609829E-04
29  8 2.70929323E-04-3.67380510E-03 5.79938492E-04 1.45437421E-03 4.92018567E-04
29  9-6.48571164E-03-5.91194652E-04 1.65693106E-03-1.01471085E-03-1.53565070E-01
29 10-3.28608504E-02 9.71271972E-03-9.16695711E-03-8.58905440E-05-8.20648335E-05
29 11 1.67955378E-04-2.33471894E-05 1.04196561E-04 1.58662884E-04 8.67980997E-04
29 12 1.45376204E-03 1.22811889E-03 9.78387921E-04 9.93884090E-04-3.89312618E-03
29 13 2.36078797E-03 1.73532947E-03 1.42768792E-03-4.01778587E-04-2.01074434E-03
29 14-5.31235305E-04 3.81414232E-03 5.33176439E-04-9.20430003E-02 1.14906492E-01
29 15 4.03010308E-02 1.98269248E-04-5.58010477E-04 3.59741230E-04-2.82189218E-04
29 16 4.58234894E-04-1.72439328E-04 3.14798719E-03 5.18605466E-03 1.45319561E-03
29 17 9.66906653E-05-5.34841061E-04-1.27299447E-02 2.66256197E-03 4.31388347E-04
29 18-6.85918637E-04-8.36343516E-03 2.43600660E-03 7.69648268E-04-3.48191021E-03
29 19 1.17654761E-01 6.93114880E-02 5.87515460E-02 1.60322295E-02-3.19480114E-04
29 20 2.70626680E-04 4.88534338E-05-1.92428400E-05 2.53946127E-04 1.70872220E-04
29 21-1.55782192E-03-1.80927211E-03-2.59775211E-04 5.56969209E-04 3.28700861E-03
29 22 5.43394490E-03 3.14489040E-04-7.92158334E-04 1.03014891E-03-1.39160632E-02
29 23 7.50115377E-04-1.37553667E-03 1.94571016E-03-3.34118481E-03-4.29074432E-06
29 24 1.45981966E-03-2.76802800E-03 7.55332939E-02-5.14801068E-02 1.58161287E-02
29 25-5.16467818E-02 1.43369828E-04 3.70115721E-06-1.47070986E-04 1.74661411E-04
29 26-8.84077878E-05 3.56500936E-04 3.11674104E-03 5.14199914E-03-1.62748658E-03
29 27-1.34133905E-04 3.91416903E-04-1.26339784E-02-2.64908300E-03 3.45572727E-05
29 28 5.65687496E-04-1.01411046E-02-1.88700907E-03 5.18436679E-04 3.42837290E-05
29 29-2.89747610E-02-1.04502273E-02 3.53772307E-02-2.57249714E-03-3.55913576E-04
29 30 2.23860171E-04 1.32053405E-04 1.17942801E-04 1.54386311E-04 4.75844049E-05
29 31-1.36889999E-03-1.29737590E-03 4.36571901E-05 6.48524532E-03 2.77422892E-03
29 32 4.57717045E-03-5.63157993E-04 1.26161641E-04-1.71784304E-03-1.09842119E-02
29 33-7.40489373E-04 2.95787893E-04-2.49847010E-03-8.90632586E-03-1.60120249E-03
29 34-3.29199606E-04-1.92749695E-03 5.51394156E-03 3.13668601E-03-1.63279714E-02
29 35-5.50923827E-03 5.23954120E-05 3.03427361E-04-3.55822773E-04 2.07549070E-05
29 36-1.90427223E-04 7.89625425E-05-1.35039159E-03-1.15804089E-03-2.72378549E-04
29 37 8.61262392E-03-1.49538923E-03-1.15045589E-03-5.93197845E-04-1.04479747E-02
29 38 1.32051288E-03 2.21372862E-03 2.30808716E-05-9.24973575E-04-3.42828173E-05
29 39-5.69324045E-03-6.83158350E-05-1.64793448E-03-1.19205283E-04-2.68875127E-03
29 40 1.24990214E-03-7.01494544E-04 1.24040247E-03 1.36153701E-02 8.02682872E-03
29 41 3.56000676E-03 8.19523973E-03 2.28453182E-04-3.68515082E-04 1.40061900E-04
29 42 1.84027762E-05-1.43300898E-05-2.89984953E-05-7.38475942E-04-7.85758417E-04
29 43-1.28821061E-03-6.42019381E-03-8.43124132E-04-6.52705292E-04 7.06544771E-04
29 44 1.00908465E-02-7.15838065E-04-5.40191698E-04-9.51442731E-04-5.43880717E-04
29 45 1.25018040E-03 2.08192434E-03 1.31466460E-04 3.90906710E-05 8.11352541E-04
29 46-5.23968745E-03 4.00345238E-04 2.52018481E-04 1.33050345E-03-9.15090196E-04
29 47 7.47869394E-05-2.39241313E-03-1.08822257E-04 2.47497117E-02 1.52392908E-03
29 48-6.25650330E-03 3.83831374E-04 1.58001875E-04 1.05601651E-04-2.63603526E-04
29 49 1.59911886E-05-1.49149400E-04-7.32456621E-05-7.78186703E-04-8.16657945E-05
29 50 5.12859098E-03 3.47614405E-03-8.27444467E-04-1.47085187E-03 9.64221354E-04
29 51-6.63804675E-03-6.48669743E-04-9.77829747E-04 1.27426322E-03-1.64245581E-03
29 52 4.24287749E-04 7.39159364E-04 1.01739634E-04 2.58405685E-04 1.04895002E-05
29 53-2.60012127E-03 4.81524387E-05 4.60946419E-04 1.61270421E-04 8.41364074E-03
29 54 2.65108467E-03-2.93144784E-03 1.10118910E-03-2.24545546E-02 1.78592724E-02
29 55-1.17556903E-02-2.01323797E-02 2.09756932E-05 8.50284429E-06-2.94785375E-05
29 56-1.24619594E-04 1.77101140E-05 4.08395997E-05-9.26359681E-05-8.29554343E-04
29 57 6.49871051E-03 1.76254583E-02-3.45331631E-04-7.32003136E-04 1.64537310E-03
29 58-8.55964249E-03-6.04804080E-04-2.23294432E-03-6.66897595E-04-1.79423838E-02
29 59-1.57407644E-03-2.64508780E-03-8.17663815E-05 2.86999634E-04-9.56974740E-05
29 60 7.73276749E-03-1.45120079E-04 4.17955811E-04-1.22714132E-04 6.34712065E-03
29 61-2.53005144E-04 7.39166468E-04-5.95691624E-04 1.18057946E-02 8.07771136E-03
29 62-3.43073477E-04-1.32881776E-03 1.71281884E-05-7.10727838E-05 5.39445954E-05
29 63 1.89581029E-05 5.45162280E-06-3.01994933E-05-4.91714699E-04-8.24340817E-04
29 64 2.91766491E-04 5.71750551E-05 2.07320908E-04 2.33713316E-03 5.77280937E-04
29 65 1.39110880E-04 4.00202800E-04 2.46171179E-03 3.05741328E-04-5.09248322E-04
29 66 1.12026185E-04-1.23746003E-03-1.82903010E-03 9.48823861E-04-1.26455480E-04
29 67 6.48326974E-05-4.65709247E-05-1.82617727E-05-7.11094828E-05 5.44206785E-05
29 68-5.54440584E-05 6.72418454E-04 1.71345182E-04 2.72559866E-03 5.81542767E-03
29 69-6.27276720E-04-4.54480117E-04-4.20276659E-03-2.29204768E-03-2.76563308E-02
29 70-4.59226226E-02 1.17418266E-02 2.02929554E-03-1.17129219E-02 1.14296323E-01
29 71 2.26832085E-02 6.40777897E-03-1.76642327E-02 8.59668379E-02 8.98493389E-03
29 72 1.94056365E-03-1.10218620E-02 5.20258424E-01 4.78663890E-02 7.98574087E-03
29 73-1.12198571E-01 2.86910358E-03-2.06728294E-03-8.01820635E-04 2.47261000E-03
29 74-4.32361332E-03-1.48683816E-03 1.48896017E-02 1.48828352E-02-4.01000546E-03
29 75 7.15921232E-03 1.38999365E-02 1.28007640E-02-4.15019060E-03 1.84700185E-02
29 76-1.50214541E-02-2.49403954E-02 1.41655523E-02 7.77045999E-03 2.08180807E-04
29 77 6.22268146E-02 2.54710525E-02 1.30688025E-02 1.78608049E-03 6.31583413E-02
29 78 4.50267411E-05 1.29647811E-02-3.18473854E-03-2.83066916E-01-5.35040216E-02
29 79-3.47641616E-02 1.22262159E-02-3.90422708E-03 2.18838229E-03 1.71584479E-03
29 80 1.88519409E-03 6.13396490E-04 2.00392944E-03-1.44737606E-02-2.40838650E-02
29 81 2.28486110E-02 1.44723933E-03 1.38068094E-02 6.19414199E-02 4.19354796E-02
29 82 5.95426845E-03 2.36739277E-02 4.70165545E-02 1.11988572E-02-1.78509277E-03
29 83 3.65309475E-03 4.39685973E-01 8.53370909E-02 1.19684932E-02 3.23870230E-02
29 84 1.91845541E-03-7.64875991E-04-1.15357942E-03 9.77985643E-03-3.93545707E-03
29 85 2.90606545E-03-4.89796688E-02-8.07801487E-02 2.13853263E-03 8.76270705E-03
29 86 2.69190421E-02 1.98655640E-01 7.54142745E-03 1.64734759E-02 4.31289339E-02
29 87 1.50642756E-01-2.15095738E-03 1.04285950E-02 1.48143369E-02-6.28224571E-01
29 88 8.53423805E-02 4.09963335E-02-1.63513851E-01-5.80410473E-03-2.60442788E-04
29 89 6.06454751E-03-1.16229028E-03 2.19177917E-03 3.47833558E-03 2.15707316E-02
29 90 1.82690977E-02 7.26782321E-03-6.78636666E-02-5.31148890E-02-8.75998269E-02
29 91 5.33182275E-03-2.09384024E-02 6.77513891E-03 2.18928469E-01 1.12558875E-02
29 92-3.71251021E-02 1.28524940E-02 1.31138821E-01-1.91915845E-02-8.59924319E-03
29 93 1.85207002E-03 1.93776549E-01 5.77150652E-02 1.35437401E-01-5.38466138E-02
29 94-4.96518773E-03 5.83562699E-03-8.70439256E-04-2.41151733E-03 7.68278109E-04
29 95-3.14493530E-03-5.18238719E-02-8.56021282E-02-3.91860109E-03-7.52293492E-03
29 96-2.60837883E-02 2.12340809E-01-4.03629459E-03-1.07273199E-02-4.28865001E-02
29 97 1.45180838E-01 2.50242309E-03 5.78845795E-03-1.14631117E-02-5.76348447E-01
29 98 1.00833379E-01 1.04640548E-01 1.03479098E-01-4.20379859E-03-1.91209156E-03
29 99 6.11589015E-03-3.59544806E-04-2.72117576E-04 2.02005399E-03 2.34144814E-02
29100 1.78556864E-02-4.92087626E-04-5.97522081E-02-4.56483913E-02-7.55112196E-02
29101-2.05316357E-02 2.06094152E-02-4.78406301E-03 1.84809875E-01-3.07646529E-02
29102 3.27286552E-02-6.69318550E-03 1.42633957E-01-2.23230752E-02 1.05691545E-02
29103-3.26558589E-03 5.46905017E-01-1.09288888E-01 5.56899204E-02-1.78819775E-02
29104 8.42225773E-04 1.63106017E-03-2.47328594E-03-6.57397119E-03 1.33699964E-03
29105-8.79113548E-04 2.23857515E-02 1.74885954E-02-9.73052636E-04-6.02114866E-03
29106 2.44516639E-02 2.17222926E-02 4.20814635E-03 2.36958033E-02-2.15515247E-02
29107-3.59788850E-02-1.01814505E-02-1.02736895E-02 3.82939897E-03 8.99004659E-02
29108-1.87918031E-02-1.87341986E-02 7.19576929E-03 7.52813519E-02-6.53359353E-03
29109-1.04937098E-02 3.45717143E-03-1.55332689E-01 3.47458196E-02 1.68807094E-02
29110-5.23235156E-03 1.86139382E-03 7.93012278E-04-2.65440610E-03 4.42598453E-03
29111-1.80170348E-03-1.74235794E-03 1.16440426E-02 9.90249482E-03-8.60987140E-03
29112 2.19616247E-03 1.40044108E-02 1.17503012E-02-1.61401299E-03-1.81725026E-02
29113 1.17031003E-02 9.82789893E-03-7.44875117E-03-2.78105029E-04-1.85329784E-02
29114-3.08877996E-02 1.04443538E-02-8.38834351E-03 2.21555858E-03 7.72378833E-02
29115 1.87126611E-02-1.36450858E-02 3.27637264E-03 4.58962320E-02 1.69114666E-04
29116-5.87579150E-03 6.27792462E-03 1.26744910E-01-5.95494647E-02-3.92621629E-02
29117 1.45708145E-02 2.29304876E-03 4.00694235E-04-2.69374300E-03-4.12337973E-03
29118 7.50082516E-04-9.09840206E-04 1.06060732E-02 1.07121398E-02-1.39755301E-03
29119-1.89257870E-01 9.69908414E-03 1.16438325E-02-9.51399753E-03 8.98110127E-03
29120 1.03145970E-02 1.00034191E-02-1.35164077E-02 1.16209282E-02-4.68578738E-03
29121-7.82502895E-03 2.29776111E-03 2.03644457E-03 2.54378010E-03 1.92067494E-02
29122 3.75123921E-03 4.05637152E-03 4.74967640E-03 1.22098639E-02 2.60431960E-03
29123 1.29977402E-03 1.23670466E-03-3.86764120E-02-5.62650124E-03-2.87868687E-04
29124 1.88644640E-03-7.77099716E-04 6.83105030E-04 9.39946859E-05 3.24349345E-04
29125 6.26673402E-04 1.31125691E-03 1.89785336E-03 1.66325208E-03 7.27535066E-04
29126 1.52168474E-03 4.63508015E-03 4.51121346E-03-6.38258746E-04 6.31700376E-03
29127 2.31055262E-03 1.67719021E-03-1.39287081E-03 1.11413200E-02 2.14533349E-02
29128 3.59936189E-02 1.42184152E-03 1.60480946E-03 2.45302879E-04-1.04337454E-01
29129 2.18838594E-03 2.82549837E-03 2.89471585E-04-9.40197053E-02 2.40970685E-03
29130 4.96377813E-05 7.06798891E-04 4.69027544E-02-2.46372296E-03 1.11335173E-02
29131 8.55445023E-03 3.37458941E-04-3.83505040E-04 4.60460990E-05 4.45337963E-04
29132 2.58672008E-04 4.35403610E-04 9.67532269E-03 1.62033540E-02 4.39737337E-03
29133-2.22217936E-03 1.54356897E-03-4.58396606E-02 8.08781375E-03-4.66874454E-03
29134 2.77485627E-03-4.64342330E-02 3.06111169E-03-5.53526598E-03 2.97752125E-03
29135-2.29153572E-02-1.07255944E-02-5.57449326E-03-1.40685730E-04 9.27940085E-04
29136-1.17430315E-03 2.46363063E-04 1.36218610E-03-2.80959744E-04 7.12841922E-04
29137-9.91527993E-03-7.44139080E-03 2.45701863E-02 2.22201566E-02 1.01406783E-02
29138 9.68928493E-03 1.58800396E-02-1.07555639E-02
30  1-2.77156899E-02-4.60504020E-02 8.32547157E-03-1.16261429E-02-8.57236394E-03
30  2 1.15046762E-01 1.11733217E-02-2.29103943E-02-1.39529745E-02 8.29137414E-02
30  3 7.86567879E-03-1.15184791E-02-7.80035333E-03 2.47521234E-01 3.72897982E-02
30  4-3.91648765E-02-2.39302369E-02-2.42920705E-03 3.66735614E-03-1.23814910E-03
30  5-2.21679778E-03-1.33658434E-03 3.73250544E-03 1.48997031E-02 1.42304686E-02
30  6 3.13708690E-03-6.42964260E-03 1.39063995E-02 1.31861987E-02-2.00481390E-03
30  7 1.26597148E-02-1.58402394E-02-2.63412406E-02-4.22505775E-03-1.49545832E-02
30  8-4.91334984E-03 6.62263470E-02-8.40851168E-03-2.51272233E-02-8.81214950E-03
30  9 5.91845412E-02 2.83306602E-04-1.48268960E-02 5.08453998E-03-2.30883880E-01
30 10-2.05632588E-02 5.01221817E-02 1.89426796E-02 1.99716052E-03 7.37860415E-04
30 11-2.73502094E-03 7.42323990E-04-2.58319752E-03-3.06368314E-03-1.69112256E-02
30 12-2.81325515E-02-1.91456873E-02-1.39047171E-02-1.22987929E-02 7.24046404E-02
30 13-3.31330449E-02-2.72897260E-02-2.03378673E-02 5.43222096E-02-1.21582014E-02
30 14-1.03355050E-02-8.01826600E-03 5.21210696E-01-1.79880068E-01-8.63915122E-02
30 15-2.77600770E-02-2.17282341E-03 8.58236170E-03-6.40953830E-03 2.49980805E-03
30 16-5.01178436E-03 2.80502638E-03-4.97506991E-02-8.20151572E-02-2.66257967E-02
30 17-5.44788863E-04 8.69247951E-03 2.00881900E-01-4.43945119E-02-4.58172921E-03
30 18 1.26727675E-02 1.61824658E-01-5.49961854E-03-7.57293234E-03 1.33390703E-02
30 19-9.78652821E-01 3.08786915E-01-1.92726975E-01-1.55159869E-01 6.45111997E-03
30 20-4.65755252E-03-1.79356745E-03 5.13068630E-04-3.01569985E-03-2.87280645E-03
30 21 2.19811380E-02 1.65651433E-02 8.75537618E-03-1.90381377E-01-5.24585338E-02
30 22-8.64936672E-02-6.43296760E-03 1.31954519E-02-1.73615813E-02 2.16063706E-01
30 23-1.31997342E-02 2.24501041E-02-3.23421414E-02 1.30299299E-01 6.11963092E-03
30 24 2.43662891E-02 7.24312109E-03 1.89767293E-01-9.61862233E-03-2.79188702E-02
30 25-1.62035678E-02-1.09413194E-03-7.33833547E-04 1.82796549E-03-2.62424898E-03
30 26 1.54811369E-03-6.64465025E-03-5.14759613E-02-8.50130472E-02 2.65592769E-02
30 27 2.35304912E-03-6.31219408E-03 2.10566232E-01 4.29708183E-02 1.58034984E-03
30 28-1.07798084E-02 1.48068525E-01 1.16638476E-02-1.11651676E-02-3.36401136E-04
30 29-2.82412600E-01-6.15675559E-02-7.67988590E-02 9.09059597E-03 5.44839174E-03
30 30-3.33080236E-03-2.11758938E-03-1.23177737E-03-3.25887277E-03-7.78511679E-04
30 31 2.31108491E-02 1.72383792E-02-6.23266378E-03-4.04965938E-02-4.57076684E-02
30 32-7.55900824E-02 9.01768588E-03-1.98269046E-03 2.80166101E-02 1.84598476E-01
30 33 1.28373383E-02-4.12743270E-03 4.35604118E-02 1.51782264E-01 1.39521411E-02
30 34 8.39245064E-03 2.31303526E-02 5.05182641E-01 4.79498375E-02 4.38070561E-02
30 35 9.31667999E-02-1.78810468E-03-4.38560889E-03 6.17371357E-03-3.81241994E-04
30 36 3.06539801E-03-1.22804140E-03 2.25451381E-02 1.70315850E-02 3.52783323E-03
30 37-2.14996986E-02 2.43389548E-02 2.13354199E-02 1.17187370E-02 3.35996581E-02
30 38-2.07971628E-02-3.46829997E-02-5.32827202E-04 1.46327912E-02 4.69720836E-04
30 39 8.58800161E-02-1.51513432E-03 2.70236093E-02 9.97176643E-04 8.24973501E-02
30 40 1.01128535E-03 1.78268970E-02-6.63505295E-04-4.31887103E-02 1.08611278E-02
30 41-1.62637356E-02-1.02646695E-02-3.12208263E-03 5.72644943E-03-2.60436680E-03
30 42-2.84444266E-04 1.66097681E-04 9.33804504E-04 1.11661355E-02 9.30098695E-03
30 43-4.14986687E-03-1.18984573E-02 1.34082355E-02 1.17864937E-02 1.04380586E-03
30 44-1.44103380E-02 1.11670022E-02 9.09884494E-03-2.20198240E-03 6.56899849E-03
30 45-1.81788297E-02-3.02301865E-02-4.11458068E-03-3.63718672E-04-1.27585581E-02
30 46 7.41719779E-02-7.13131332E-03-1.53633833E-03-2.15599359E-02 5.58949124E-02
30 47-2.39772713E-03 4.75530375E-03-9.15594521E-03 4.04364713E-02-4.43528538E-03
30 48 2.46113153E-03-1.31279864E-02-2.13514374E-03-2.31671725E-03 4.45186099E-03
30 49 6.94293936E-05 2.40057784E-03 4.73447481E-04 1.05567941E-02 9.26766669E-03
30 50 1.27547579E-02 7.78032663E-03 9.43871116E-03 9.70792645E-03 4.25158152E-04
30 51 1.23513666E-02 1.02069187E-02 9.17320098E-03 7.24916212E-04-8.47453599E-03
30 52-5.65122416E-03-9.42178855E-03-3.42850254E-03-2.75621338E-03 7.48453694E-04
30 53 2.28661714E-02-6.28526233E-03-4.87580659E-03 1.94558018E-03 1.96211472E-02
30 54-3.04702122E-03-4.47858166E-03 1.17373603E-03 1.91972022E-02 6.19503792E-03
30 55-2.60922166E-05 3.60182951E-02 4.17886203E-04-3.62269824E-04-5.56163784E-05
30 56 1.24547551E-03-8.80186277E-04-1.10100172E-03 2.35542571E-03 2.49628620E-03
30 57-9.76950896E-04-8.54971868E-04 5.32340496E-03 4.19012688E-03 6.06645833E-03
30 58 2.40285127E-02 2.99783136E-03 1.92071022E-03-1.20903705E-04 3.45569085E-02
30 59 2.02272136E-02 3.39598349E-02-2.08796033E-03-2.14496845E-03-1.16440813E-03
30 60-9.86436888E-02-3.14208862E-03-3.34615135E-03-1.83585089E-03-8.97152604E-02
30 61-3.33192299E-03-2.49204413E-03-2.05972524E-03 6.94585104E-02-3.87738384E-03
30 62-1.09323958E-02-2.61274767E-03 2.32825107E-04-1.10374106E-04-1.22451002E-04
30 63 8.12297494E-04 2.18006313E-04 3.18096312E-04 9.50375552E-03 1.59190885E-02
30 64-4.71045533E-03-1.24322847E-03-3.61486248E-03-4.50968718E-02-9.06462479E-03
30 65-1.93167265E-03-7.05399420E-03-4.56722243E-02-5.13416431E-03 2.32567772E-03
30 66-2.68914797E-03 7.03061293E-03 5.47281733E-03-3.17279823E-03 8.79285239E-04
30 67-1.14766585E-03 9.38345855E-04 2.09319997E-04 1.14384931E-03-9.89237650E-04
30 68 1.03025571E-03-1.13060734E-02-8.35669431E-03 8.41085210E-04-3.11043419E-03
30 69 1.03039037E-02 1.05241496E-02 7.92588876E-03-1.40770561E-02-1.64657492E-03
30 70-2.72220259E-03 7.93427374E-04 1.67306995E-04-6.72743849E-04 6.56424392E-03
30 71 1.58550826E-03 1.70096796E-04-1.20975180E-03 7.90371226E-03-6.35534872E-04
30 72 2.62069132E-03-1.11109196E-03 1.01573176E-02-5.45830754E-03-7.79060439E-03
30 73-4.30312076E-03 2.51417198E-04-2.12698885E-04-3.87183126E-05 1.13269279E-04
30 74-2.50692317E-04-1.08430430E-04 8.02369610E-04 7.74890895E-04-5.88879457E-03
30 75-1.93789481E-03 8.16810677E-04 1.11396373E-03-1.05099680E-03 1.32181649E-03
30 76-7.82210367E-04-1.30017539E-03 1.03398904E-03 4.00196332E-04 3.60512828E-05
30 77 2.95516354E-03 1.34306470E-03 9.70193570E-04-2.43658170E-05 9.83042308E-03
30 78-2.05576697E-03-3.87289256E-03 2.43856171E-03 9.11661633E-02-1.96111737E-02
30 79-4.91619983E-03-2.16781058E-02-1.03210199E-04 1.37154658E-04-3.39444595E-05
30 80 1.18292677E-04 4.80810284E-05 1.28212455E-04-7.91057512E-04-1.31591309E-03
30 81 1.51393078E-03 7.69683757E-05 8.88483675E-04 3.30964065E-03 2.48267273E-03
30 82 1.55108222E-04 1.19674308E-03 5.33255458E-03 4.53084604E-03 3.80906216E-03
30 83 4.66423726E-03-5.76932938E-02 8.50919559E-02 2.52772722E-02-2.39928728E-02
30 84 1.57869134E-04-1.16663909E-04-4.12052249E-05 7.07027127E-04-2.25747016E-04
30 85 1.54873433E-04-3.07064452E-03-5.07691241E-03 1.64503145E-04 5.58081722E-04
30 86 1.70032491E-03 1.28244807E-02 6.81070270E-04 1.19462440E-03 2.79926104E-03
30 87 5.61648820E-03 1.59623710E-03-1.60653012E-04-1.04343240E-03-1.73408513E-01
30 88 3.83842188E-02-3.36351498E-04-8.36818815E-03-4.14681976E-04-9.86763355E-06
30 89 4.24549609E-04-9.34696701E-05 1.28964719E-04 2.08446635E-04 1.36629377E-03
30 90 9.92820633E-04 1.26624440E-03-9.69355756E-03-3.34320306E-03-5.51155947E-03
30 91 3.74122350E-04-1.31837612E-03 4.45212021E-04 1.36563392E-02 6.85250660E-04
30 92-2.44060055E-03 6.99651941E-04 1.11068233E-02-8.43973486E-05-6.75612006E-04
30 93-4.25386558E-04 3.65929351E-02-1.25571941E-02-8.96361377E-03-2.45043170E-02
30 94-3.35081137E-04 3.99137128E-04-6.40559911E-05-1.35263991E-04 4.25125224E-05
30 95-1.88556212E-04-3.26213630E-03-5.37924873E-03-2.19693112E-04-4.69436425E-04
30 96-1.65573611E-03 1.31706670E-02-1.55480532E-04-6.22685650E-04-2.69566000E-03
30 97 9.50611349E-03 5.55061112E-05-1.39399879E-03-2.18302154E-03 2.71095820E-02
30 98-3.24424595E-03 1.06132757E-03 2.91583491E-03-3.22643331E-04-1.01504079E-04
30 99 4.24147410E-04-2.56420362E-05-7.75502448E-07 1.65611245E-04 1.45130753E-03
30100 1.52443931E-03 1.14149624E-05-2.78700562E-03-2.89319404E-03-4.78545195E-03
30101-1.29109621E-03 1.29995968E-03-2.90512976E-04 1.16887400E-02-1.91905795E-03
30102 2.14202447E-03-5.35858453E-04 9.66575259E-03-2.14505403E-03-3.59637701E-04
30103-7.48293064E-04-2.25701188E-03-1.07253308E-03-7.83730334E-05 1.80103865E-03
30104 6.77253819E-05 1.02133984E-04-1.69859366E-04-3.95923250E-04 1.14889829E-04
30105-8.26009763E-05 1.43737982E-03 8.49311220E-04 1.15546631E-03 2.71522364E-03
30106 1.56017413E-03 1.41039916E-03 2.04988378E-03-9.83579005E-04-1.37149902E-03
30107-2.29152513E-03-6.29349715E-04-6.51553038E-04 2.44622712E-04 5.82553503E-03
30108-1.22835536E-03-1.18782261E-03 4.49728828E-04 3.08895493E-03 9.83621814E-04
30109 1.10214804E-04-2.30914651E-06 1.26539905E-02-4.95975269E-03-3.42086793E-03
30110 6.41137250E-03 1.21748855E-04 4.83245324E-05-1.70073387E-04 2.37536009E-04
30111-1.09607189E-04-1.00220207E-04 7.12184589E-04 9.74092030E-04-3.54929743E-03
30112 6.85906476E-03 9.05426059E-04 7.16970257E-04-1.33578187E-03 6.10445471E-04
30113 7.25828395E-04 8.68680659E-04-2.69255346E-03 7.85226211E-04-1.07227207E-03
30114-1.79413845E-03 7.92943463E-04-4.55205795E-04 9.52920105E-05 4.51804313E-03
30115 1.13948507E-03-9.48040682E-04 2.34863822E-04 3.05244567E-03-1.42966573E-04
30116-1.82129525E-04 4.16961510E-04-5.46652810E-02 1.39271116E-02 7.52368668E-03
30117-2.91711081E-04 1.63165045E-04 3.82784120E-05-2.01443457E-04-2.23450720E-04
30118 3.63981880E-05-8.42842931E-05 4.47498329E-04-5.39147672E-04 2.85670222E-03
30119 1.07176442E-01 5.41907400E-04 9.90655531E-04-2.00659436E-03-2.02228132E-02
30120 5.95563665E-04 5.85867138E-04-1.39498893E-03-8.85531541E-03-2.62478842E-04
30121-4.25717758E-04 1.40801692E-04 8.28182995E-05 1.14236559E-04 7.40966731E-04
30122 2.62907816E-04 3.35887284E-04 4.84425647E-04 6.27132292E-03-1.26253886E-03
30123 1.76988835E-03 4.53346454E-04 3.19500500E-02-1.52710510E-02 1.57664062E-02
30124 1.42581720E-03-2.37400739E-05 3.56335271E-05-1.18934532E-05-4.54030882E-05
30125 6.37445369E-06 8.36802478E-05 1.02090910E-04 5.71246234E-05 1.28239994E-03
30126 1.12852341E-02 3.15633434E-04-1.68458449E-04 3.78312355E-03 9.27302236E-03
30127 9.92462131E-05 1.82310683E-04-2.70516861E-03-5.97968346E-04 1.36651312E-03
30128 2.29077506E-03-9.67224499E-05 1.50664447E-04-7.25871386E-05-6.58108437E-03
30129 8.46766365E-05 3.55270804E-04-2.06765531E-04-6.88364607E-03-9.99062470E-04
30130-6.06443355E-04 1.11602292E-04 2.96186749E-02 4.62053831E-03-1.91500687E-03
30131 3.73364722E-03 3.19297270E-05-1.18930354E-05-2.00366916E-05 3.00880493E-05
30132-2.31877085E-05 2.68548763E-05 5.76102283E-04 9.55371873E-04-1.17109501E-04
30133-3.99205399E-04 3.15405817E-05-2.47070218E-03 2.23082943E-04-9.25497803E-04
30134 1.50240244E-04-5.87839590E-03-2.29668738E-03 4.58711897E-04 7.10507140E-05
30135 2.72986386E-02-1.84044211E-02 1.07219518E-02-1.17456710E-02 4.77614597E-05
30136-1.21211192E-04 7.34497326E-05 5.08930044E-05 2.83032424E-05 2.05630946E-05
30137-1.30734296E-03 1.38923575E-05-2.27514644E-02-3.44467066E-02 6.51747653E-04
30138-8.67418540E-04 3.25444857E-03-1.12117795E-02
31  1-9.68998085E-03-1.61153531E-02 2.97741337E-03 2.03672508E-03-2.47419413E-03
31  2 4.03926374E-02 4.35098381E-03 4.98629264E-03-3.34909965E-03 3.19804430E-02
31  3 2.93847755E-03-1.18748181E-03-9.97206367E-04 5.44661207E-02 4.12097136E-03
31  4-8.23491972E-03-2.35201633E-03 1.05604281E-03-9.53148544E-04-1.02894263E-04
31  5 7.20669098E-04-5.53572143E-04-7.10256459E-04 5.55368636E-03 4.80481667E-03
31  6-2.12186034E-03-5.73046028E-04 6.80127959E-03 6.48442976E-03-8.80008476E-04
31  7-4.30319625E-03-1.21303709E-02-2.02635791E-02-4.02209443E-04-5.99734302E-03
31  8-4.04688592E-03 5.25027142E-02-7.06290572E-04-8.68890155E-03-7.14089586E-03
31  9 3.90635849E-02 2.38286435E-04-5.84958226E-03-4.73311928E-03-2.90150242E-02
31 10-3.39426744E-03 6.28842492E-03 4.70145511E-03 1.10469483E-03-5.38115370E-04
31 11-5.66579461E-04-5.94817455E-04-9.56016487E-04-1.63911522E-03-1.11171393E-02
31 12-1.84696104E-02-5.08287192E-03 3.44562384E-03-4.55098137E-03 4.67711667E-02
31 13-7.63183338E-03 7.05440183E-03-7.08196318E-03 4.72294263E-02 1.99989883E-03
31 14-1.66061576E-03 3.06079586E-03-1.17048290E-02-9.85256802E-03 3.78563110E-02
31 15-5.05051375E-02 9.86452242E-04-2.38071386E-04-7.48380856E-04-6.84679251E-04
31 16-2.08667527E-03-1.78326069E-04-1.11175221E-03-1.82158379E-03 7.32259905E-04
31 17 7.59270962E-03-2.83316861E-03 4.31094636E-03 2.83555375E-03 1.39372438E-02
31 18-5.89678263E-03 6.09264784E-03-7.20998732E-03 2.30686688E-03-1.63388581E-03
31 19-1.17742107E-01 8.03477313E-02-5.87728091E-03 3.85766602E-02-6.04444388E-05
31 20 1.69465088E-03-1.63420645E-03-5.07837349E-04 1.39203900E-03 1.92565581E-03
31 21-1.74992482E-04-5.94917294E-05 3.74890680E-03-9.78983251E-03 1.26280985E-02
31 22 2.09353044E-02-1.37592328E-03 5.10564339E-03-2.85654414E-03-5.33458888E-02
31 23-2.29575253E-03 9.62179817E-03-5.61823977E-03-3.27472210E-02 2.58622978E-04
31 24 3.61471790E-03-3.22654948E-05 1.84948239E-01-7.32471791E-02 5.62780791E-02
31 25-6.73975591E-02 2.36588648E-03-1.09265618E-03-1.27323029E-03-2.51493483E-04
31 26-1.16614091E-03-1.31789461E-03-8.07501572E-04-1.32820641E-03-2.53472831E-03
31 27 6.60275584E-03-1.03853595E-03 3.16864093E-03-5.46454781E-03 1.28819010E-02
31 28-2.12559498E-03 3.16496489E-03-1.92058575E-03 2.01371048E-04-1.52980261E-03
31 29-2.16822941E-01-3.84469993E-02 3.05611375E-03-1.73978650E-02-1.88443747E-03
31 30 1.66572908E-03 2.18708388E-04 1.50809698E-03-1.29049149E-03 1.43351297E-03
31 31-1.75234210E-05-1.15580359E-03 1.48924890E-04 1.41391355E-03-2.25701120E-03
31 32-3.79171438E-03 3.08199971E-04 2.96544174E-03-2.42783880E-06 1.00848670E-02
31 33 2.27711646E-04 5.14137118E-03-7.57356501E-05 3.17458652E-03-9.07164226E-04
31 34 2.18199091E-03-2.48854457E-03 1.32128060E-01 2.42823878E-02 1.26057802E-02
31 35 8.73445106E-03-2.15088096E-05 2.03043657E-04-1.81534848E-04 1.26062112E-04
31 36 3.47291057E-05 2.72109900E-04 3.39700575E-03 3.93799451E-03-3.10215952E-03
31 37-1.35997804E-02 1.36207496E-04 3.14789953E-04-1.73219774E-03 5.88418890E-03
31 38 1.16276913E-02 1.94294259E-02-3.34667099E-04-4.61191930E-03-1.44300826E-03
31 39-4.91128299E-02-5.06433942E-04-5.88694347E-03-2.46221011E-03-3.37473932E-02
31 40 6.26961570E-04-3.02615154E-03 1.35370916E-03-3.43554757E-03 1.23121932E-02
31 41-3.25752579E-03 8.73068583E-03 3.92393451E-04-6.17575151E-04 2.25181699E-04
31 42-7.78306483E-05-6.45085418E-05-4.44815479E-04-8.21349151E-03-7.26709176E-03
31 43-5.31060521E-04-7.22923915E-03-7.56800320E-03-6.22143433E-03 2.72625867E-03
31 44 6.67767330E-03-8.08075910E-03-7.70492082E-03 2.36955787E-03 1.80617897E-03
31 45 1.08715781E-02 1.81171893E-02 3.90235788E-04 1.58434872E-03 4.04425435E-03
31 46-4.51489269E-02 1.03278533E-03 3.10252573E-03 5.13706525E-03-3.45723408E-02
31 47-3.15673853E-03-3.18690040E-03 2.45532701E-03 2.67059453E-02-3.46488861E-03
31 48-1.07652481E-02-7.60159201E-03 7.15686767E-05 3.04461713E-04-3.76030390E-04
31 49-7.39553043E-05-2.54441150E-04-6.48510847E-04-6.92058866E-03-4.16144604E-03
31 50 1.13893333E-02 1.55242021E-02-8.55137329E-03-9.05511728E-03 6.59717199E-03
31 51 7.58875586E-03-7.34777917E-03-7.50627748E-03 1.15959188E-05-5.77587732E-03
31 52-8.53208851E-03-1.42466053E-02-3.52800715E-03-1.31747788E-03 2.43796074E-03
31 53 3.52262279E-02-5.70187633E-03-1.70162867E-03 3.58872507E-03 3.66623920E-02
31 54 2.97336445E-04-3.56786342E-03 5.37499624E-04-2.84636383E-02 1.59614043E-02
31 55 1.67150462E-03-3.77918907E-04 2.44214928E-04-3.23131067E-04 7.89161386E-05
31 56 4.89713221E-04-4.74425083E-04-2.24909140E-04 5.83006476E-03 5.44804159E-03
31 57-2.79890033E-03-8.64279663E-03 6.88744952E-03 5.22936346E-03-2.39774798E-03
31 58 5.37486300E-03 3.93232996E-03 1.77997894E-03-1.43585218E-02 1.41445566E-03
31 59 5.37083245E-03 9.02870958E-03-4.70389321E-03 1.04867082E-03-4.99961681E-03
31 60-2.61361347E-02-7.34292128E-03 1.86777773E-03-8.00267152E-03-3.01952729E-02
31 61-3.83267609E-03 9.04185437E-04-3.39646106E-03 3.30629669E-03 7.88794779E-03
31 62 9.45215153E-04 1.26588144E-02 1.99752865E-04-6.27035954E-04 4.27283088E-04
31 63 1.07710906E-04 8.16255286E-04-1.44616399E-04 5.61560234E-03 9.44141601E-03
31 64-3.77833955E-03-2.81971412E-03-5.45930661E-03-2.71474697E-02-7.03940138E-03
31 65-4.32675027E-03-9.53107582E-03-2.76340165E-02-4.05433650E-03-1.70400357E-03
31 66-4.93853961E-03 6.79152457E-03 2.94727077E-03-2.08653830E-03 2.06505315E-03
31 67-1.00388493E-03 8.12234800E-04 1.91650134E-04 7.49363108E-04-8.08224585E-04
31 68 1.17263271E-03-8.27653787E-03-6.26889107E-03-1.14044335E-03-4.95238779E-03
31 69 9.86930560E-03 8.43081447E-03-2.26738055E-03 5.05454469E-03-3.53528188E-02
31 70-5.87464071E-02-5.31756326E-04-1.16426407E-02-9.65767725E-03 1.46552568E-01
31 71-6.03212495E-03-2.04475441E-02-1.14595319E-02 1.16634863E-01-4.63169611E-04
31 72-4.28815421E-03-1.10709151E-02 1.78368740E-01-2.43435499E-02-4.65693013E-02
31 73-2.44126796E-02-3.14176238E-03 6.32045558E-04 2.50971682E-03-9.49855885E-04
31 74 2.45543394E-03 3.43944011E-03 2.05393901E-02 1.70730241E-02 5.76216817E-03
31 75 1.18496933E-02 2.49052509E-02 2.33688091E-02-2.84923759E-03-2.43207899E-02
31 76-4.14576979E-02-6.91696366E-02 2.31658401E-02 5.44266431E-03-3.31343886E-03
31 77 1.78129354E-01 3.78888244E-02 5.10748451E-03-4.59872301E-03 1.40991453E-01
31 78 2.05319003E-02 1.04185939E-02-4.58026607E-03-2.95771817E-02 3.25043242E-03
31 79-5.03889334E-02-3.46471632E-02-7.28979352E-03 3.61183740E-03 3.67795612E-03
31 80-4.77770170E-04 6.79050879E-04 1.51589038E-03-3.37744943E-02-5.61856023E-02
31 81 1.20975831E-02-2.13378728E-02 1.75230390E-02 1.44675324E-01 1.50213520E-02
31 82-3.78211098E-02 2.85602890E-02 1.12082213E-01 8.08924540E-03-8.88146570E-03
31 83 1.36862334E-02-2.92203437E-01 3.20791286E-02-2.82574235E-01-1.91852608E-01
31 84-5.82588081E-03-9.42145941E-05 5.92009540E-03 3.13096031E-03-5.69031038E-03
31 85 5.14593437E-03-4.38146389E-03-7.12379790E-03-1.02042435E-02-2.53163832E-02
31 86 6.92815746E-04 1.61287179E-02-1.74467903E-02-4.89281092E-02-3.11521594E-04
31 87 2.97190776E-02-8.02647380E-03-2.74239937E-03 8.14802618E-03-3.15606542E-01
31 88-6.21737202E-02-3.42478364E-02-4.20000536E-02 5.91345274E-03-6.31454100E-03
31 89 4.01088262E-04 5.05377952E-03-1.52435761E-04-5.62919718E-03 1.38636774E-03
31 90 5.83189498E-04 6.36791256E-03 2.11341953E-02 4.40991317E-02 7.30816773E-02
31 91-4.55604189E-03-2.01005332E-02 6.86338815E-03-1.84952568E-01-7.69586135E-03
31 92-3.93482039E-02 1.38202263E-02-1.35610278E-01-4.99524629E-03 6.02642265E-03
31 93-8.27468354E-04 8.85273713E-01-9.31628995E-02-3.06377708E-01 1.08998641E-01
31 94-8.55335828E-03 3.04308634E-04 8.24904965E-03 1.91383130E-04 1.21273591E-03
31 95 2.60245969E-03-4.26930653E-03-7.01128031E-03-1.10101242E-02-1.93236501E-02
31 96 1.34490642E-02 1.61418875E-02-2.03428076E-02-3.66574779E-02 2.74810253E-02
31 97 2.48286594E-02-3.24376474E-03-9.83476164E-03-1.79823027E-03-6.48482222E-01
31 98 1.58738660E-02 2.71530776E-03 1.49944204E-01 6.78039952E-03-6.61552433E-04
31 99-6.11884709E-03 4.71668836E-03-4.10804858E-03 5.67604488E-03 6.37771446E-04
31100-1.55045582E-03 4.66476365E-03-2.63739993E-03-8.83776272E-03-1.48222840E-02
31101-7.33955634E-03-7.19441371E-03 1.76666272E-03 3.89406029E-02-1.19926543E-02
31102-1.28824798E-02 3.12177785E-03 2.04710326E-02 2.14424025E-04-6.90574950E-03
31103-8.81187645E-04 3.03970304E-01-4.56748958E-02 3.48504473E-02-1.17714538E-02
31104 8.02489541E-04-5.37027041E-04-2.65462500E-04 7.57794479E-04-7.91227377E-05
31105 5.72560343E-05 1.25415403E-02 1.42579527E-02-4.02720247E-04-5.56961904E-03
31106 1.08465930E-03 1.12031691E-03-1.43164461E-02 7.42742619E-03 4.23923033E-02
31107 7.07971492E-02 1.44062499E-02 7.82035025E-03-3.30410816E-03-1.77842202E-01
31108 2.00294348E-02 8.83431249E-03-3.98607789E-03-1.43267178E-01 9.62039967E-03
31109 7.22988818E-03-2.30205458E-03 5.90682877E-02-1.59476486E-02 1.27125108E-03
31110 3.15129298E-03-1.87034379E-03 7.69515787E-04 1.10082801E-03-1.51441445E-03
31111 6.78266153E-04 2.19348159E-04-2.99780649E-02-2.64568369E-02 9.87035689E-03
31112 9.68699636E-03-2.79247520E-02-2.34669526E-02 3.72396001E-03 2.04017013E-03
31113-2.99162462E-02-2.70683872E-02 1.17235390E-02 6.08014261E-03 3.68815392E-02
31114 6.15320331E-02-1.42672553E-02 5.89180950E-03-8.49895808E-05-1.53876422E-01
31115-2.15340017E-02 5.36556988E-03 1.10197650E-03-1.31902651E-01-1.06247779E-03
31116 6.35613455E-03-6.55552004E-04-1.00366415E-01 3.32333504E-02 2.85433192E-02
31117-3.09640443E-02-2.42520869E-03 1.47179304E-03 9.53415653E-04 1.49620126E-03
31118-3.34232782E-04-3.50247660E-04-2.27840551E-02-2.00165900E-02 4.98170697E-02
31119 9.22991355E-02-2.68201370E-02-2.36779164E-02 6.68060575E-03-2.12144138E-02
31120-2.58900313E-02-2.36062408E-02 7.74505372E-03 9.42571994E-03-3.17879929E-02
31121-5.31252600E-02 1.13188453E-03 9.02114515E-03 9.14559455E-03 1.33273741E-01
31122 2.37797805E-03 1.16911374E-02 1.38934991E-02 1.11323555E-01 1.36435061E-04
31123 9.32415540E-03 7.98156395E-03-2.69497354E-01-4.03889358E-03-4.48852248E-02
31124-3.32560782E-02-4.84955808E-04 8.13915952E-05 4.03564213E-04 2.17648917E-04
31125 3.92412164E-04 1.75919624E-03 2.19483040E-02 1.88328567E-02-3.61924553E-03
31126-4.75304118E-03 2.49676559E-02 2.11410815E-02-3.72328922E-03 8.80626279E-03
31127 2.01555368E-02 1.76708133E-02-8.57654188E-03-1.77832712E-02 2.18906053E-02
31128 3.68176720E-02 8.89075579E-03-9.15926779E-03 6.92194716E-03-1.07402493E-01
31129 1.38531445E-02-1.45076442E-02 1.06708622E-02-1.10856950E-01 8.46336876E-03
31130-7.70429697E-03 6.05762556E-03 8.96943640E-02-7.09432833E-03 1.92766576E-02
31131 1.11409062E-02 5.70708416E-05 1.61028838E-05-7.31737254E-05-1.39996197E-03
31132 1.24006464E-03-1.16042474E-03 1.86436205E-02 3.13316212E-02 2.46200003E-02
31133-8.24030158E-03 1.46469857E-03-8.97209660E-02 4.11232571E-02-1.63836780E-02
31134 3.35701375E-03-9.47046269E-02 2.61383180E-02-1.15135454E-02 2.41366662E-03
31135 2.78915701E-02-8.54796517E-03 3.60888781E-03-7.28129499E-03 3.89612413E-03
31136-4.12436131E-03 2.28237180E-04 4.10992592E-03-1.48751109E-03 1.65965177E-03
31137-2.82210107E-02-2.28818921E-02 3.15502735E-02-1.03606270E-02 3.45097679E-02
31138 3.20602564E-02 7.76757808E-03-2.56057537E-02
32  1 3.15675269E-02 5.24847923E-02-1.01207962E-02-7.88520078E-03 8.19774491E-03
32  2-1.31442005E-01-1.46462142E-02-1.93673244E-02 1.03514876E-02-9.87555434E-02
32  3-7.54161783E-03 7.26444472E-04 4.29747045E-03-1.95793058E-01-4.53279525E-02
32  4-1.41980167E-02-4.79693191E-03-3.78793606E-03 3.34932274E-03 4.38613319E-04
32  5-2.73120007E-03 1.84241658E-03 2.80557086E-03-1.81322202E-02-1.53757828E-02
32  6 2.46391293E-03 1.91084625E-02-2.23334819E-02-2.08129995E-02-7.79635786E-04
32  7 5.28719644E-04 4.14259081E-02 6.91929819E-02 1.57640625E-03 1.92867260E-02
32  8 1.44594076E-02-1.79027840E-01 2.52083639E-03 2.76615670E-02 2.53703955E-02
32  9-1.37958118E-01-2.70774433E-03 2.14191693E-02 1.39041042E-02 1.60306907E-01
32 10 5.95030509E-03-4.35553653E-02 4.27411002E-02-3.67285288E-03 1.86892768E-03
32 11 1.80392519E-03 2.33255677E-03 3.10198737E-03 5.46635811E-03 3.80545702E-02
32 12 6.33525465E-02 1.82052283E-02-1.11654435E-02 2.21077624E-02-1.63624122E-01
32 13 2.76438421E-02-2.42628518E-02 3.46119563E-02-1.21190919E-01 5.79703219E-03
32 14-1.74036060E-03 7.54254182E-03 5.78297794E-01-2.80100400E-02-1.14523095E-01
32 15 1.36926224E-02-2.64325609E-03-4.14165430E-04 3.05742152E-03 1.63389472E-03
32 16 1.01671928E-02 1.18036933E-03 5.50617435E-03 9.01045809E-03-5.68429401E-03
32 17-2.64129588E-02 1.01148918E-02-2.10690030E-02-1.14196584E-02-4.85823645E-02
32 18 2.07143402E-02-3.19331440E-02 8.52389520E-03-1.33962154E-02-3.98716276E-03
32 19 1.33493232E-01-1.38587355E-01-1.23533394E-01-8.41783698E-02 4.60816079E-04
32 20-6.19200286E-03 5.73118678E-03 1.79139841E-03-4.24739217E-03-6.94935257E-03
32 21-2.74359566E-03-3.93709339E-03 2.49883977E-03-5.37998718E-02-4.38013079E-02
32 22-7.25278630E-02 2.43438006E-03-1.72103915E-02 8.69166341E-03 1.82673901E-01
32 23 5.25007660E-03-3.37277836E-02 1.79430804E-02 1.40957675E-01-6.47388993E-05
32 24 1.33609255E-02-7.74074695E-03-6.97183890E-01 5.40669038E-02-1.22699271E-01
32 25 1.46218516E-01-7.14816590E-03 3.55701074E-03 3.59115517E-03 4.88150758E-04
32 26 4.28387994E-03 4.24644615E-03-8.34498406E-05-2.08056574E-04 9.39812781E-03
32 27-2.25592433E-02 3.45071833E-03 2.18001983E-03 1.90211547E-02-4.31623044E-02
32 28 6.68181858E-03-1.43776944E-02-3.84412158E-03-8.89238752E-03 3.85553158E-03
32 29 7.40827439E-01 1.67875560E-01-1.01674566E-02-3.31807482E-02 6.27880061E-03
32 30-5.42771954E-03-8.51081067E-04-4.96528426E-03 4.14169066E-03-4.97966393E-03
32 31 1.97593215E-03 3.92197109E-03-1.07474301E-02 1.34238033E-02 6.37488647E-03
32 32 1.07399316E-02-1.75200024E-03-1.04968786E-02 1.06225235E-03-2.90230144E-02
32 33-2.94986612E-03-1.80914516E-02 2.47193119E-03-7.04569623E-03-3.52116000E-04
32 34-1.89666947E-03 7.18969787E-03-5.56178400E-01-4.30540000E-02-1.84947868E-02
32 35-1.13504533E-01-4.43588004E-04-7.10505327E-04 1.15409333E-03-4.38673716E-04
32 36-4.77051881E-04-8.04483627E-04-1.10123822E-02-1.40977430E-02 6.32441138E-03
32 37 1.41880848E-02 3.50157351E-04 7.90191683E-04 1.47083581E-02-3.37536188E-02
32 38-4.03619189E-02-6.73551190E-02 5.48456301E-04 1.58289493E-02 4.80647995E-03
32 39 1.68293136E-01 6.06022497E-04 2.12775711E-02 7.83635072E-03 1.47746697E-01
32 40 3.46837672E-03 1.52822524E-02 4.11658507E-03 1.03944549E-01 1.18037807E-02
32 41 1.96281943E-02 1.10340865E-02-1.22332948E-03 2.05733176E-03-8.34002281E-04
32 42 3.05528347E-04 7.77466145E-05 1.63602060E-03 2.79739342E-02 2.43194500E-02
32 43-1.21224392E-02-2.43065878E-02 2.65841572E-02 2.20030933E-02-1.46120482E-03
32 44 2.16042046E-02 2.83133944E-02 2.52804423E-02-1.16150185E-02-9.02054944E-03
32 45-3.52583143E-02-5.88007139E-02-3.52748833E-03-4.88818992E-03-1.38481016E-02
32 46 1.46553863E-01-4.43087450E-03-9.16853177E-03-1.87400156E-02 1.28146258E-01
32 47 5.26410591E-04-3.68288977E-03-5.95192905E-03-7.55440645E-02-2.58191908E-02
32 48 1.16343481E-02 5.86883088E-02-4.52866709E-04-1.18549071E-03 1.63835742E-03
32 49 5.84196135E-04 9.66561250E-04 1.93492681E-03 2.21158040E-02 1.84019612E-02
32 50-9.71566773E-03-5.16805617E-02 2.51289664E-02 2.09645970E-02-3.90066015E-03
32 51-5.04425502E-03 2.45877345E-02 2.16157338E-02-5.41006333E-03-2.84028329E-02
32 52 3.59532837E-02 6.00568613E-02 9.83866507E-03 5.94123718E-03-8.02278790E-03
32 53-1.49926168E-01 1.58701459E-02 7.88601491E-03-1.03813679E-02-1.32514015E-01
32 54 6.11906962E-03 6.32661372E-03-8.66529779E-03-1.20456308E-01 7.00359220E-04
32 55 9.16548294E-03-3.30811085E-02-9.18344355E-04 6.55979141E-04 2.62365214E-04
32 56-1.22464371E-03 1.22971385E-03 4.35194884E-04-2.47894347E-02-2.16588216E-02
32 57 1.13024990E-02 1.58737336E-02-2.80798530E-02-2.40772277E-02 3.58622172E-03
32 58-1.65995576E-02-2.35580072E-02-2.08178496E-02 1.76877083E-02 2.10811841E-02
32 59-2.33442384E-02-3.92888512E-02 1.13255258E-02-2.08279257E-03 1.49906870E-02
32 60 1.14767448E-01 1.73631907E-02-3.26869607E-03 2.37522380E-02 1.19869157E-01
32 61 1.06912502E-02-1.55597926E-03 1.18484309E-02-3.78080619E-02-1.25721236E-02
32 62-1.72500539E-03-1.51290054E-02-3.65128044E-04 1.53529776E-03-1.17016972E-03
32 63 7.51709534E-05-2.27559391E-03 4.93347130E-04-1.85780823E-02-3.12363127E-02
32 64 1.33454818E-02 9.39306146E-03 1.91526329E-02 8.97725303E-02 2.49058507E-02
32 65 1.42790282E-02 3.31158249E-02 9.32371847E-02 1.36979933E-02 5.83005005E-03
32 66 1.81789164E-02-4.12718894E-02-6.80875005E-03 7.87139638E-03-3.40942800E-03
32 67 3.43406584E-03-2.68905430E-03-7.45011536E-04-2.63069415E-03 2.73445934E-03
32 68-4.06967263E-03 2.85000200E-02 2.22228427E-02-3.15102488E-03-3.34714727E-03
32 69-3.45395656E-02-3.02919957E-02-5.74136619E-03 2.81400859E-02-8.95608483E-03
32 70-1.48942163E-02 8.64635553E-05-2.86167235E-03-2.47812862E-03 3.74815452E-02
32 71-9.85497389E-04-4.97663976E-03-2.72962855E-03 2.73313225E-02 1.54388038E-03
32 72-3.70035434E-04-3.56373033E-03-1.53867653E-01 6.72167656E-02 3.04919296E-02
32 73 4.80085150E-02-7.71962405E-04 8.76820718E-05 6.84280334E-04-4.05702776E-04
32 74 4.40390113E-04 8.77738716E-04 5.26443570E-03 3.77025368E-03 6.40019570E-03
32 75-4.84506482E-04 6.30261029E-03 6.11560526E-03 4.18414189E-03-7.34816309E-03
32 76-9.78969976E-03-1.63109857E-02 7.69423396E-03 1.74700247E-03-1.60699764E-03
32 77 4.14360250E-02 1.29417908E-02 1.90825430E-03-2.74107183E-03 4.21447254E-02
32 78 1.67867822E-04 2.12862657E-03 9.26315746E-04 3.78754290E-01 2.56387222E-02
32 79 9.74707610E-02-1.26055445E-03-2.46673705E-03 9.82945989E-04 1.48379106E-03
32 80-2.35607248E-04 1.67477000E-04 4.35850233E-04-1.04420894E-02-1.73613054E-02
32 81 4.00364973E-03-6.00272480E-03 3.99337741E-03 4.47088996E-02 5.42469371E-03
32 82-1.07602366E-02 5.94766146E-03 3.44980367E-02 2.61692367E-03-2.17368721E-03
32 83 6.40237202E-03-3.76862053E-01-1.44593272E-02-1.56371435E-01-1.34039113E-01
32 84-1.44909507E-03 1.33995257E-04 1.31509981E-03 9.16407090E-04-1.34426311E-03
32 85 1.60517751E-03-2.39020044E-03-3.91472094E-03-3.01137885E-03-7.59670772E-03
32 86 3.40356455E-04 9.21307778E-03-4.98500755E-03-1.46399149E-02-5.81052888E-05
32 87 1.18861351E-02-2.96816335E-03-1.47357249E-03 2.41013846E-03 1.54502443E-01
32 88-1.66173545E-02 1.03312390E-02 2.70860689E-02 1.74097562E-03-1.98909404E-03
32 89 2.48118419E-04 1.54519468E-03 2.33549128E-05-1.58465121E-03 1.16128308E-03
32 90 1.14959928E-03 1.13271562E-03 4.25706693E-03 1.27847042E-02 2.11948582E-02
32 91-1.09503311E-03-6.47540603E-03 1.83995603E-03-5.37375464E-02-2.00145236E-03
32 92-1.25526420E-02 3.86211851E-03-3.83729476E-02-6.30106141E-04 1.32573870E-03
32 93-5.74783099E-04 1.45799567E-01-1.31477468E-01-6.61432875E-02 3.24178034E-02
32 94-2.65515030E-03 2.35534332E-04 2.41961596E-03 7.45482763E-05 3.36642556E-04
32 95 9.23745037E-04-1.11962957E-03-1.83784760E-03-2.64880416E-03-5.66954271E-03
32 96 3.47695138E-03 4.28535080E-03-5.04892748E-03-1.06863135E-02 7.12642222E-03
32 97 5.27785190E-03 2.56089021E-04-2.47991347E-03 2.09864517E-04-1.67429296E-01
32 98 4.32592033E-02 2.75967258E-02-3.77893051E-03 1.79650131E-03-1.33894873E-04
32 99-1.66260643E-03 1.14627373E-03-1.16676332E-03 1.79691775E-03 4.94814051E-05
32100-6.64435925E-04 9.67634247E-04-9.21194491E-03-3.32357274E-03-5.55371193E-03
32101-2.30759803E-03-1.93590260E-03 1.41857759E-04 1.42602013E-02-3.48790668E-03
32102-3.48168495E-03 1.68033447E-04 8.98863221E-03-1.96709370E-03-2.20502602E-03
32103-7.38162299E-06 2.14416664E-02-1.05123183E-02-4.51899547E-03 7.19667935E-03
32104 2.75600264E-04-1.67622412E-04-1.07977852E-04 1.72037551E-04 9.89731448E-05
32105-1.15849696E-04 4.06942332E-03 4.29895327E-03-1.10102290E-03-1.04825201E-02
32106 8.32444175E-04 1.14536490E-03-2.66643982E-03 8.40144535E-03 1.25376710E-02
32107 2.09428161E-02 4.24528241E-03 2.16401410E-03-9.74542039E-04-5.26604405E-02
32108 5.96507182E-03 2.43055343E-03-1.17510358E-03-4.27056248E-02 2.78618385E-03
32109 1.88574890E-03-6.17514303E-04 8.25679166E-02-1.10468628E-02-9.25750581E-03
32110 1.41534903E-03-5.31529215E-04 2.55054370E-04 2.76474845E-04-4.39589436E-04
32111 1.91509640E-04 5.61146116E-05-8.92313605E-03-7.74021290E-03 3.56217925E-03
32112 3.27259027E-03-8.17975612E-03-7.27446937E-03 5.44923255E-03-1.51049409E-03
32113-8.92194712E-03-8.21662382E-03 6.12416449E-03 4.34203972E-03 1.12795407E-02
32114 1.88143273E-02-4.13450067E-03 1.69155617E-03 4.43915676E-05-4.68777144E-02
32115-6.01108870E-03 1.49003957E-03 4.50446620E-04-4.12580834E-02-2.82917290E-04
32116 2.01908146E-03-5.76864562E-04-8.62374004E-02-8.68536431E-03 1.83712550E-02
32117-1.88243294E-02-7.49668822E-04 5.01134179E-04 2.48534643E-04 3.26106901E-04
32118-1.22654557E-04-3.06647471E-05-7.00887071E-03-5.59093069E-03 1.10675049E-02
32119-2.23948592E-03-8.35556118E-03-7.13970254E-03 1.14471604E-04-1.74844605E-02
32120-7.95938873E-03-7.13952160E-03 2.03227928E-03 6.87005478E-03-1.00126810E-02
32121-1.67220093E-02 4.11029809E-04 2.88284196E-03 2.64839950E-03 4.17179686E-02
32122 7.84924222E-04 4.03714803E-03 4.00855865E-03 3.90293311E-02 6.40190692E-04
32123 2.36602923E-03 2.57450232E-03-9.57408054E-02 3.10937255E-03-1.74550764E-02
32124-1.96389980E-03-1.52303259E-04 5.51907450E-05 9.71125144E-05 1.01415455E-04
32125 1.51412026E-04 4.75857094E-04 6.82401412E-03 6.18642652E-03-6.76429115E-03
32126-1.27590537E-03 7.83386417E-03 6.29300304E-03-2.44856185E-03-3.49867581E-03
32127 6.51241543E-03 5.57550505E-03-4.26740293E-03 2.81860439E-04 6.33658068E-03
32128 1.06647452E-02 3.59347095E-03-3.32784216E-03 2.46152214E-03-3.12385082E-02
32129 5.64117845E-03-5.26855642E-03 3.78434808E-03-3.09172429E-02 3.52765805E-03
32130-3.21243495E-03 2.47541626E-03 2.60303167E-02 8.55719239E-03 2.74709713E-03
32131-9.99042671E-04 4.82181060E-05-2.23945021E-05-2.58236040E-05-4.24206667E-04
32132 4.33249873E-04-3.64262076E-04 6.16866007E-03 1.03677957E-02 3.55796546E-03
32133-1.21650662E-03 4.05623888E-04-2.96511801E-02 6.29212453E-03-3.09832682E-03
32134 8.38731689E-04-3.28565501E-02 2.76350329E-03-2.85244301E-03 1.69063580E-03
32135-9.13406907E-03-2.29148733E-02 5.48566651E-03-7.06532965E-03 7.51564888E-04
32136-8.91657369E-04 1.40092481E-04 8.53443665E-04-3.64604501E-04 4.50605334E-04
32137-5.46084417E-03-3.20249786E-04-1.32925554E-02 1.54366442E-01 8.46791466E-03
32138 7.31898143E-03 7.50565449E-03 1.69622406E-02
33  1 2.54738724E-02 4.24234481E-02-1.54473648E-03 2.67952180E-03 2.66154511E-03
33  2-1.06823422E-01 7.82831609E-04 3.04193512E-03 1.92687110E-03-8.56291388E-02
33  3-3.59773507E-03 2.64745814E-03 2.25001939E-03-2.14078310E-01-4.11494262E-02
33  4-2.49482499E-02 1.12090806E-02 3.99672776E-04 3.55366315E-04-7.55039091E-04
33  5 1.18350340E-03-5.39876783E-04-1.66646258E-04-1.84085022E-02-1.61215305E-02
33  6 1.58401476E-03 3.33707895E-03-1.88978115E-02-1.76326532E-02 3.93406230E-03
33  7 2.04674380E-03 8.09869893E-03 1.35724572E-02 1.30928685E-02 5.56664174E-03
33  8-3.83282970E-03-3.51334004E-02 2.48128326E-02 9.19393889E-03-7.72818625E-03
33  9-2.95941431E-02 1.50436178E-03 1.38704338E-03 1.06292762E-03 1.43168736E-01
33 10-5.06604244E-02-4.45702458E-02 3.72064100E-02-3.36204189E-04-3.26273703E-04
33 11 6.62477892E-04-4.54298455E-03 2.31427621E-04 2.73917786E-03-1.31467318E-02
33 12-2.18822707E-02 2.93283685E-03-2.63735074E-03-1.42874863E-02 5.53304033E-02
33 13 7.00209881E-03-5.07879208E-03-2.50342012E-02 6.18158647E-02 1.54057458E-03
33 14-1.39293493E-03-2.09881019E-03-2.73100036E-01-3.85779294E-02 3.58908099E-02
33 15 1.01144983E-02-2.65814464E-03 2.83127388E-03-1.73129240E-04 3.25542540E-03
33 16-2.77926696E-03-1.36708479E-03-1.50067708E-02-2.50112889E-02 3.38604617E-03
33 17 3.34345959E-03-4.30435509E-04 6.47246016E-02 6.26505238E-03 5.25062992E-03
33 18-1.41568307E-03 3.95093899E-02 9.87872271E-03-1.64357492E-03 1.97094572E-03
33 19 2.17625636E-01-2.70504482E-02-3.28282687E-02 4.27602221E-03-1.24933377E-04
33 20 1.70340171E-03-1.57846833E-03 9.36040971E-05-1.28187594E-03 6.78925486E-04
33 21 1.26291013E-02 1.30710525E-02 2.52402907E-03-3.24144449E-03-4.50338034E-03
33 22-7.46254971E-03 7.21830505E-03-3.70688381E-03-2.90697119E-03 1.87844161E-02
33 23 1.43383748E-02-7.01012860E-03-5.74184202E-03 1.63280143E-02 2.10602596E-03
33 24 5.42163681E-03-1.27923879E-03-2.41577200E-01-1.40170557E-02 7.05442669E-02
33 25 6.73667241E-02-2.47267643E-03 1.04678347E-03 1.42589296E-03 2.86861112E-03
33 26-2.05542390E-03-5.29326421E-04 1.50251406E-02 2.49949868E-02 3.88049692E-03
33 27-1.02248439E-02-4.33849851E-03-6.32935388E-02 8.76540983E-03-1.85925168E-02
33 28-8.03405597E-03-5.29796139E-02-1.99807340E-03-3.67701961E-03-1.27079733E-03
33 29 2.23911335E-01 6.89916517E-02 1.47428962E-02-2.39136450E-02 1.61993383E-03
33 30-3.83771552E-03 2.21778169E-03-1.78725477E-03 4.73404372E-04-2.91631286E-03
33 31-1.08534297E-02-1.02103446E-02-5.20599426E-04 1.56878449E-02-1.17997219E-03
33 32-1.92758640E-03 8.19119668E-03-1.14145850E-03-2.49842615E-03 3.98518871E-03
33 33 1.61386104E-02-2.11698660E-03-5.25912237E-03 1.37742596E-02 7.65768686E-03
33 34 2.16276939E-03 4.04328263E-03-1.98375774E-01-1.78149380E-02-3.94955183E-03
33 35-3.96011111E-02 2.05512335E-03 1.25777550E-04-2.18090090E-03 2.96363349E-04
33 36 3.79416749E-03-1.76043907E-04 3.81259723E-04-1.69922330E-03 5.77101689E-03
33 37-2.96004075E-03 1.73138107E-03 1.48308193E-03 4.92543712E-03-6.93501615E-03
33 38-6.61649971E-03-1.10355761E-02 1.00703076E-03 2.00909744E-03-3.59633103E-05
33 39 2.73289606E-02 1.59181876E-03 2.22913722E-03-1.16222114E-04 2.88456844E-02
33 40 2.50203878E-03 4.64223754E-03-1.05737950E-04 1.36011509E-01-3.09705641E-03
33 41 2.98425418E-02 4.64706137E-03 4.79129962E-05 6.86845444E-05-1.16597541E-04
33 42 3.35401866E-04 2.51984924E-04 4.05758915E-05 5.26699090E-03 3.84419642E-03
33 43 2.82703194E-03 1.19249449E-02 4.91221014E-03 3.84332775E-03 3.05196492E-04
33 44 1.74253383E-03 4.24906974E-03 3.98115545E-03 1.01197623E-04-5.90314334E-03
33 45-1.33402501E-03-2.23120184E-03 5.61037618E-04-1.62248449E-03-1.58966915E-03
33 46 5.66558594E-03 1.13302568E-03-3.04093687E-03-2.47184444E-03 4.04450133E-03
33 47 2.26665265E-03-3.29843282E-03-1.06911773E-03-1.98319247E-02 3.13587561E-02
33 48-9.87756944E-03 8.94102139E-03-1.96857551E-04-4.51854000E-04 6.48711551E-04
33 49-1.59497546E-04-6.96730871E-05 3.05764885E-04-9.16781781E-04-1.73449985E-04
33 50 1.99819849E-03 1.31316625E-05 1.44190819E-03 9.89954928E-04-2.91053468E-03
33 51-3.45203100E-02 6.28541226E-04 4.86216553E-04 1.09589861E-03 1.24943411E-02
33 52-2.00775375E-02-3.35385177E-02-2.23660548E-03-3.87612041E-03 2.73104793E-03
33 53 8.38681339E-02-2.83769879E-03-4.74380014E-03 1.98032652E-03 7.25933422E-02
33 54-3.03022646E-03-4.65353566E-03 3.92298910E-03 1.79489808E-01-2.88801051E-02
33 55-3.15401858E-02 4.00558651E-02 4.39238219E-04 2.59846810E-04-6.99085029E-04
33 56-9.33259559E-05 2.64298874E-04 1.31338387E-04 1.38785182E-02 1.27136822E-02
33 57-7.02427575E-03 9.52242344E-03 1.55469416E-02 1.39903025E-02-8.85566122E-03
33 58-1.06455166E-04 1.62752628E-02 1.63113851E-02-3.68037410E-03 4.40808371E-03
33 59 9.71312899E-03 1.63458794E-02-3.67077020E-03-5.86218368E-05-7.10828342E-03
33 60-4.75791950E-02-5.60680556E-03-4.65201964E-05-1.10247155E-02-5.42284334E-02
33 61-3.21927882E-03 3.76109599E-04-4.67459740E-03 2.40629489E-02 1.55591815E-02
33 62-7.72285319E-03 9.43512464E-03-3.59739765E-04-4.91791452E-04 8.51531217E-04
33 63 1.92167983E-04 6.89008441E-04 6.83770089E-05-3.70173976E-03-6.23018905E-03
33 64 5.38858819E-03 3.11889323E-03 2.31668951E-03 1.79135815E-02 9.49528638E-03
33 65 4.96209412E-03 4.34122531E-03 1.89101786E-02 5.28829855E-03 1.53046502E-03
33 66 1.12519013E-03 9.17054488E-03 3.47123266E-03-3.07604952E-03-4.70489777E-03
33 67 6.87070986E-04-8.47047474E-04 1.59976488E-04-9.82269536E-04 2.49159876E-04
33 68-6.10783714E-04 5.84462229E-03 4.35369317E-03 8.31855740E-04 1.25889424E-03
33 69-4.89091932E-03-2.52857875E-03-9.98432756E-04 6.88882099E-03-5.64603262E-02
33 70-9.40243864E-02 7.85339346E-03 1.52014714E-03-4.50392481E-03 2.36887335E-01
33 71 1.01304938E-02 5.46841082E-03 1.44121113E-03 1.84635707E-01-1.45258301E-03
33 72 1.03276823E-03-5.74209158E-03 4.74451394E-01-3.33138286E-02-5.42853895E-02
33 73-8.01568586E-02 7.78990398E-04-3.40833399E-04-4.38156999E-04-2.34679524E-03
33 74-1.34394413E-03-2.94992848E-03 4.15312683E-02 3.74168096E-02-1.49388802E-02
33 75 4.55983382E-03 4.20272878E-02 3.99784219E-02-1.60244081E-02-2.13711723E-02
33 76-1.37209754E-02-2.29484280E-02 8.07692035E-03 1.74355192E-02 2.80483148E-02
33 77 5.84464702E-02 1.39643866E-02 3.16173191E-02 5.36074766E-02 5.58572587E-02
33 78 3.50242349E-03 4.21227483E-03 4.79985120E-03-7.09110624E-01-5.55590951E-02
33 79-1.40158844E-01 3.10908328E-02-2.02116258E-03 5.85394632E-03-3.83278374E-03
33 80 3.45497991E-03 7.58254017E-03 7.47425532E-03 3.34718618E-02 5.57873178E-02
33 81-2.65717369E-02 2.12046605E-02 1.00015835E-02-1.42866356E-01-4.52222314E-02
33 82 3.64586845E-02 2.30905045E-02-1.37809717E-01-1.22291755E-02 4.50827405E-03
33 83-1.56429389E-03 7.95391228E-01 2.59673741E-02 8.12161730E-02 1.34275382E-01
33 84 5.55336030E-04-6.55845134E-03 6.00311531E-03-6.83360082E-03 2.67514594E-03
33 85-8.38065550E-03 3.60502236E-02 6.00780074E-02 7.05443896E-03 8.83217874E-03
33 86 5.05716465E-03-1.55021462E-01 1.09749183E-02 1.59399574E-02 1.21099801E-02
33 87-9.80187802E-02 2.03056609E-03-3.18486678E-03 8.75294303E-03-3.07660336E-01
33 88 6.44531836E-03-5.75231228E-02 2.36090850E-02-8.61658581E-04 1.65454146E-03
33 89-7.92882877E-04-5.13851181E-03 2.41981653E-03-5.76522976E-04-2.98325084E-02
33 90-3.03069951E-02 5.86556448E-03 4.88087865E-02 6.37079498E-03 1.05500959E-02
33 91-5.90276101E-03 2.32395160E-03 1.88084411E-02-2.64562834E-02-1.11080937E-02
33 92 4.85756097E-03 3.70271804E-02-2.61639626E-02 7.44445191E-03 6.04737398E-03
33 93 3.03984076E-03 3.90310281E-01 2.53632883E-01-6.39269382E-02 9.45717826E-03
33 94-9.31585510E-04-4.91144394E-03 5.84302945E-03-1.51496403E-03 1.20812044E-03
33 95-7.57364972E-03-3.48278729E-02-5.79623651E-02-1.99561648E-02-7.25983600E-03
33 96 1.48464896E-02 1.46949401E-01-3.54262329E-02-1.20976338E-02 3.06982883E-02
33 97 1.21150137E-01-1.05787041E-02-8.93258759E-03-2.58859391E-03-4.89747866E-01
33 98 1.19469710E-02 2.59948211E-02 1.32082373E-01 6.91093997E-03-3.44699521E-03
33 99-3.46394476E-03 8.89118627E-03-1.66215830E-03 8.59930441E-04 2.56591231E-02
33100 2.50026207E-02 1.15426489E-03-1.77553916E-02 4.59409013E-03 7.56908986E-03
33101-1.40238756E-05 3.76887349E-03 2.00513106E-02-1.72200740E-02-9.35322435E-04
33102 8.41110001E-03 3.87361193E-02-3.36312403E-02 1.36799706E-02-3.27892166E-03
33103 1.20402719E-02 8.12571859E-02 1.80258242E-03 9.58104477E-03 2.51417018E-02
33104-7.51910940E-04 2.60535201E-03-1.85344107E-03-1.96098171E-03-8.02108486E-03
33105 6.01272306E-03-2.61276658E-03 3.44063112E-04-7.08585811E-03-6.41618216E-03
33106-4.92037183E-03-4.41676030E-03-7.60687734E-03-1.14857319E-02 1.12172267E-02
33107 1.87274736E-02 2.18241601E-03 2.79467352E-03 1.80089188E-03-4.66939871E-02
33108 2.12335568E-03 3.62376025E-03 3.53774660E-03-4.88750067E-02 5.08385796E-03
33109 5.42099926E-03 1.52625818E-03-2.42852422E-01 2.69473622E-02 3.56823851E-02
33110-1.74537883E-02-1.33619462E-04-1.28524795E-04 2.62144257E-04-1.33842783E-04
33111-8.45939370E-04-1.00178630E-04-9.39806547E-03-8.05962950E-03 7.93062016E-04
33112-9.14124238E-03-8.69422484E-03-7.17990285E-03-4.54001718E-03 6.06047635E-03
33113-6.80886310E-03-5.85032993E-03-2.29129601E-03 5.67270708E-03-8.28216677E-04
33114-1.35108611E-03-3.58055076E-03-5.83903070E-04 3.01372847E-03 2.64686075E-03
33115-6.21542796E-03-1.21872660E-03 5.46129565E-03 1.25024030E-02-2.87934633E-03
33116-3.44097109E-03 2.92263673E-03 2.05672013E-01 3.83011688E-02-3.15312231E-02
33117 2.27256638E-02-4.57732954E-04 3.34718830E-04 1.23014124E-04 1.32926212E-03
33118 6.50041043E-04-2.92370133E-04 4.73563879E-03 5.16833534E-03-1.00270910E-02
33119 1.99067963E-02-9.29032228E-04-1.49055720E-03-2.53503597E-03 2.25015285E-02
33120 1.29653301E-03 1.16927498E-03-2.42377685E-03-1.47014021E-02 4.81023791E-02
33121 8.04589692E-02-3.01980466E-03-1.13657994E-02-6.86493402E-03-2.02558767E-01
33122-6.40154564E-03-1.22938319E-02-8.32379389E-03-1.72514565E-01-8.63520795E-04
33123-1.07771439E-02-5.50662602E-03-1.34665140E-01-9.74452448E-03-3.30197516E-02
33124-2.39208775E-02-1.92922434E-04 6.48645890E-04-4.55723456E-04-1.04006967E-03
33125-6.92431444E-04 2.09298602E-04-3.35628816E-02-2.94299925E-02 1.17831405E-02
33126-1.14771180E-02-3.79713810E-02-3.40853368E-02 9.03245085E-03 8.69399674E-03
33127-3.55066001E-02-3.16512810E-02 1.21268069E-02 2.24685541E-03-2.47591424E-02
33128-4.16669649E-02-1.45195622E-02 1.10990767E-02-5.81171358E-03 1.21717603E-01
33129-2.28696287E-02 1.73348886E-02-8.83819748E-03 1.28879684E-01-9.43741062E-03
33130 8.28643365E-03-3.79690797E-03-2.21115693E-02 1.69928208E-03-1.52534146E-02
33131 6.71133562E-03-1.04157909E-03-1.83526271E-04 1.22510536E-03 1.73801615E-03
33132-9.08777437E-04 7.49599818E-04 7.26810349E-03 1.22245876E-02 8.83900755E-03
33133 1.81415661E-03 6.46225059E-03-3.51868459E-02 1.49142639E-02 1.60226663E-03
33134 1.09118966E-02-3.87920672E-02 7.43181998E-03 1.98280380E-03 6.67240562E-03
33135 5.13723333E-03-2.05520982E-02-6.48998329E-03 2.49462837E-03 1.19431095E-03
33136-8.82373240E-04-3.11937705E-04 2.18741401E-03 7.40387186E-04 7.19034553E-04
33137-8.70090799E-03-6.39552315E-03 7.95230524E-03-4.13797007E-02 6.84646842E-03
33138 2.63994871E-03 4.44237787E-03-9.81789072E-03
34  1 5.77560980E-02 9.62191481E-02-2.70183830E-03 7.06334880E-03 5.69976196E-03
34  2-2.42909523E-01 3.08639484E-03 9.08080454E-03 3.80988441E-03-1.89050350E-01
34  3-3.20001938E-03 5.46776100E-03 4.31126923E-03-5.20705724E-01-8.21589660E-02
34  4-2.17078760E-02 4.21021420E-02 1.31756848E-03 4.74858206E-04-1.79242669E-03
34  5 3.05066390E-03-1.47779581E-03-5.84907824E-04-4.20326950E-02-3.76775700E-02
34  6 1.20898511E-02-9.02057923E-04-4.29397898E-02-4.02927212E-02 1.51859107E-02
34  7 1.67350233E-02 1.58689228E-02 2.66019782E-02 3.06685605E-02 1.16206038E-02
34  8-9.92467024E-03-6.87185823E-02 5.84078593E-02 1.92545146E-02-1.95401857E-02
34  9-5.81077420E-02 4.41914199E-03 7.46661223E-03 1.09629091E-03 3.62559145E-01
34 10-6.15127767E-02-1.06604876E-01 5.30291449E-02-5.88040302E-04-9.17464103E-04
34 11 1.50550440E-03-1.09954232E-02 4.46701289E-04 6.01064380E-03-3.31566250E-02
34 12-5.52493768E-02 4.74879003E-03-6.20452269E-03-3.32483539E-02 1.40969779E-01
34 13 1.36768471E-02-1.13038856E-02-5.73298430E-02 1.44471653E-01 2.82066779E-04
34 14-6.49068217E-03-9.40415244E-03-6.54710703E-01-8.60732972E-03 2.06648623E-01
34 15-1.28767169E-02-6.04572115E-03 6.77656468E-03-7.30843532E-04 7.18850263E-03
34 16-6.59110441E-03-2.93546372E-03-3.57560253E-02-5.95690247E-02 8.00645537E-03
34 17 9.63189011E-03-1.13656029E-03 1.53361906E-01 1.59307523E-02 1.52607456E-02
34 18-3.74947102E-03 9.82189191E-02 1.63617119E-02-4.65090491E-03 5.14715168E-03
34 19 5.10214699E-01 7.50646450E-02-5.57969529E-03 5.71805106E-02-2.96579843E-04
34 20 4.21285171E-03-3.91627186E-03-1.64823784E-05-2.80286389E-03 2.13120996E-03
34 21 2.96975132E-02 2.87020496E-02-9.76097595E-03-6.39410323E-02-7.94976093E-03
34 22-1.31820440E-02 1.73620046E-02-7.34776360E-03-7.14018157E-03 3.34904417E-02
34 23 3.43117893E-02-1.36395879E-02-1.41340595E-02 2.77225205E-02 3.40952488E-03
34 24 5.99810908E-03-2.23276929E-03-4.99525210E-01 5.20351042E-02 1.08707292E-01
34 25 2.08789278E-01-5.46020466E-03 2.24161491E-03 3.21858974E-03 6.70063597E-03
34 26-5.14557823E-03-1.46858788E-03 3.56781363E-02 5.93712607E-02 8.60318007E-03
34 27-2.24633365E-02-1.03635883E-02-1.50632319E-01 1.96826327E-02-4.05305266E-02
34 28-1.95379075E-02-1.21843958E-01-4.72865816E-03-9.64719476E-03-1.80741612E-04
34 29 6.99268230E-01 1.73313944E-01 4.41118168E-02-3.69402086E-02 3.40129235E-03
34 30-8.67359646E-03 5.27230411E-03-3.90775558E-03 1.01747674E-03-6.56110059E-03
34 31-2.60079644E-02-2.50122835E-02-2.40533892E-03 3.54886618E-02-3.04668084E-03
34 32-4.99159015E-03 1.95826732E-02-1.95911923E-03-5.99178667E-03 1.07685928E-02
34 33 3.78571041E-02-3.51241917E-03-1.27579346E-02 2.95791200E-02 1.68001932E-02
34 34 3.49140149E-03 9.50066994E-03-1.82604356E-01 2.15424549E-02-9.43999399E-03
34 35-4.20907438E-02 4.89401650E-03 2.63609976E-04-5.15762647E-03 6.53904694E-04
34 36 8.94441325E-03-2.77300691E-04 1.45157322E-03-1.86012511E-03 6.46233181E-03
34 37 1.76497278E-03 3.94972886E-03 3.16186936E-03 9.45066228E-03 5.12514808E-04
34 38-1.27110906E-02-2.12130729E-02 2.50048503E-03 3.68081650E-03-2.57270931E-04
34 39 5.28364678E-02 4.26736961E-03 4.25507555E-03-1.08595478E-03 5.40552947E-02
34 40 3.62050043E-03 6.10916564E-03 1.56850683E-03 2.87816947E-01-6.09406995E-03
34 41 6.46786267E-02 6.69592985E-03 1.32887170E-04 4.65539102E-05-1.79441080E-04
34 42 7.99386003E-04 4.67900710E-04-7.02963299E-05 1.03890632E-02 9.74491124E-03
34 43-6.65511975E-03 1.47145340E-02 9.46403853E-03 7.98977675E-03 5.17848177E-03
34 44 5.51295071E-03 7.92778868E-03 6.88904102E-03-1.84657475E-03-8.21502277E-03
34 45-1.65984340E-03-2.75397319E-03 2.12524579E-03-3.53271392E-03-2.94740457E-03
34 46 6.61588504E-03 3.56752975E-03-6.39276609E-03-4.58032896E-03 5.78905121E-03
34 47 4.81943005E-03-3.84195717E-03-4.41017897E-03-2.20327709E-01 2.95440613E-02
34 48-1.40843398E-02 5.97103912E-02-4.41487996E-04-8.77687408E-04 1.31917540E-03
34 49-5.18535594E-04-2.23427658E-04 6.75986989E-04-2.61943464E-03-4.05736988E-03
34 50 1.59978404E-02 6.45854671E-03 3.09483363E-03 2.63328294E-03 3.48232522E-03
34 51-5.13952831E-02 1.28645609E-04 5.40732440E-04 5.46091227E-03 5.72501054E-03
34 52-4.59007464E-02-7.67210942E-02-7.65380448E-03-8.27161778E-03 7.03184087E-03
34 53 1.91873702E-01-1.09230005E-02-1.08863159E-02 6.22122382E-03 1.73376075E-01
34 54 2.82957713E-06-7.36177588E-03 6.04150006E-03 1.90102119E-01 6.31990283E-03
34 55-4.15758078E-02 2.95879634E-02 8.86636641E-04 4.13004084E-04-1.29964072E-03
34 56 2.19056887E-04 3.38911329E-04 2.68365504E-04 3.20298587E-02 2.82510380E-02
34 57-2.26254101E-02 6.40173874E-03 3.62635123E-02 3.19503540E-02-1.20931307E-02
34 58 4.84149829E-03 3.33080432E-02 2.93279823E-02-3.35999880E-02-3.60362867E-02
34 59 2.36300596E-02 3.97883932E-02-1.02626059E-02-5.08748092E-04-1.77810001E-02
34 60-1.16275337E-01-1.58721061E-02-8.78664877E-04-2.80190564E-02-1.26615808E-01
34 61-6.51338088E-03 7.53817031E-05-1.11245090E-02 2.63479027E-02 5.80976341E-03
34 62-5.65981477E-03 1.53099854E-02-8.27177653E-04-1.12279034E-03 1.94996799E-03
34 63 4.06977396E-04 1.88094599E-03 1.47884760E-04-7.32513197E-03-1.23096033E-02
34 64 1.16429264E-02 6.49741771E-03 3.95003350E-03 3.50075315E-02 2.02753746E-02
34 65 1.01540020E-02 7.43716775E-03 4.08442345E-02 1.25252461E-02 3.73512818E-03
34 66 2.60520319E-03-1.15591545E-02-6.61559807E-03-1.87617343E-03-5.08284677E-03
34 67 1.35049372E-03-1.75592748E-03 4.05433762E-04-2.11296976E-03 4.16299601E-04
34 68-1.15612439E-03 1.17292525E-02 6.81456620E-03 8.47029705E-03 7.64688885E-04
34 69-8.91262780E-03-4.73321884E-03-5.49251335E-03 1.80679044E-02 2.41604328E-02
34 70 4.02572172E-02-3.16262543E-03-9.93876273E-04 1.77532565E-03-1.01792071E-01
34 71-4.05683220E-03-3.20891956E-03-1.04266959E-03-7.64539848E-02-2.03909266E-03
34 72 9.32146685E-04 2.43196895E-03-1.84137263E-01 6.40161352E-04 3.12011174E-02
34 73 1.61518517E-02-3.29214481E-04 4.99915793E-05 2.79222901E-04 1.07111074E-03
34 74 7.06211221E-04 1.32019124E-03-1.82176408E-02-1.62885447E-02 1.50153840E-05
34 75-1.06598945E-03-1.79670982E-02-1.71948276E-02 7.27766228E-03 1.43057869E-02
34 76 5.17735875E-03 8.65191026E-03-3.18810191E-03-7.92953132E-03-1.21459545E-02
34 77-2.20587936E-02-5.78874580E-03-1.39801476E-02-2.35337917E-02-1.44875150E-02
34 78-2.12878224E-03-6.45298312E-03-7.97302434E-04 1.45546272E-01 1.50918167E-02
34 79 2.81774820E-02 2.45300383E-02 9.85608652E-04-2.44194905E-03 1.45634040E-03
34 80-1.48849981E-03-3.28690316E-03-3.28263336E-03-1.44302167E-02-2.40520987E-02
34 81 1.26318591E-02-1.01163621E-02-3.49666261E-03 6.13497450E-02 2.09478912E-02
34 82-1.74689825E-02-8.19008358E-03 6.66265639E-02 1.03495292E-02 9.63546740E-04
34 83-2.10390570E-03-4.67609658E-02 4.89561952E-02 1.23668591E-02-3.80223958E-02
34 84-3.54156799E-04 2.85968608E-03-2.50552928E-03 3.38372462E-03-1.45017477E-03
34 85 3.94174505E-03-1.61131091E-02-2.68547425E-02-2.76811440E-03-4.47097652E-03
34 86-1.82730836E-03 6.94988966E-02-3.98016116E-03-8.16409702E-03-4.49413576E-03
34 87 4.05443991E-02 1.99543088E-03 3.97418254E-03-3.49730333E-03-4.60833313E-02
34 88 3.35961247E-02 3.08657595E-02-2.26352792E-02 3.09384146E-04-8.65356724E-04
34 89 5.55972578E-04 2.15565691E-03-9.90798768E-04 6.52304678E-06 1.32259429E-02
34 90 1.35215868E-02-3.28712106E-03-2.71837827E-02-1.62574256E-03-2.68691969E-03
34 91 2.63403732E-03-1.96779054E-03-7.91900940E-03 6.69796777E-03 4.72334596E-03
34 92-3.94260057E-03-1.58261865E-02 7.60115706E-03-3.67412192E-03 2.08354627E-04
34 93-2.42385329E-03-2.06253437E-01-2.28863028E-02 4.41259550E-02-2.41703195E-02
34 94 1.69277965E-04 2.15094083E-03-2.32021880E-03 5.97683347E-04-4.28650815E-04
34 95 3.40350519E-03 1.47970378E-02 2.46646746E-02 8.75207280E-03 2.42398704E-03
34 96-6.46663122E-03-6.32279145E-02 1.58621688E-02 3.99717752E-03-1.31136287E-02
34 97-4.69048326E-02 2.80707733E-03 1.39258116E-03-2.81359703E-03 3.29246086E-01
34 98-2.16115046E-02-3.92243918E-02-7.49471720E-02-2.99535990E-03 1.52677181E-03
34 99 1.46858809E-03-3.88953481E-03 5.55429493E-04-1.12873309E-04-1.11265842E-02
34100-1.00802213E-02-5.85054815E-04 1.75597032E-02-3.10206884E-03-5.12917162E-03
34101-2.91234838E-04-1.62724819E-03-8.78192761E-03 1.21341192E-02 3.64168258E-05
34102-3.92274730E-03-1.70831494E-02 1.69984773E-02-5.20218750E-03 5.95973390E-04
34103-6.00443592E-03-1.05502873E-01 1.33911937E-02-1.86646182E-02-1.42450891E-02
34104 3.91724078E-04-1.11017130E-03 7.18447223E-04 9.33461505E-04 3.54998211E-03
34105-2.69419783E-03 2.05552129E-03 7.40300694E-04 3.16046584E-03 9.45264157E-04
34106 2.84859151E-03 2.35997267E-03 3.61455439E-03 8.02616053E-05-3.51218290E-03
34107-5.86039749E-03-5.56356458E-04-1.09359803E-03-8.65318053E-04 1.45707100E-02
34108-3.43468839E-04-1.58301240E-03-1.59502833E-03 1.56370627E-02-1.53757911E-03
34109-1.85620653E-03-8.78955981E-04 2.34720410E-02-6.79950444E-04-4.04198346E-03
34110 5.94221781E-03-1.97297328E-05 1.07648900E-04-8.79191669E-05 5.73872098E-05
34111 3.85637223E-04 5.74026066E-06 3.07580858E-03 2.44643778E-03 8.13911388E-05
34112 2.26450625E-03 2.86675090E-03 2.55045971E-03 6.91232782E-04 1.99680880E-04
34113 1.92466765E-03 1.59466443E-03-1.45328652E-05-4.69419006E-03 1.33848046E-03
34114 2.21643927E-03 8.43978928E-04 4.20663607E-04-1.50688411E-03-5.13010846E-03
34115 1.71438774E-03 5.81571725E-04-2.72213375E-03-1.04363250E-02-5.36243341E-04
34116 2.65076673E-03-7.55277534E-04 2.86453845E-02-6.56432622E-03-1.15979149E-02
34117 5.41335721E-03 1.41476024E-04-1.92971697E-04 5.14956728E-05-4.54701142E-04
34118-2.41430505E-04 2.76686955E-05-2.61485974E-03-2.45241262E-03 5.94511506E-03
34119-8.36571462E-02-9.84865878E-05 1.67823110E-04 1.91683982E-03 1.03248225E-02
34120-1.35132790E-03-1.27355912E-03-7.88445865E-04 9.56119706E-03-2.15025290E-02
34121-3.59653112E-02 1.43366839E-03 4.81765115E-03 3.11703487E-03 9.05223683E-02
34122 3.01044693E-03 4.97251559E-03 3.84141200E-03 7.72079665E-02-1.94005867E-03
34123 4.41060683E-03 2.94095751E-03 6.24633962E-02-9.81604757E-03 8.39496300E-03
34124 1.68952605E-02 1.81176151E-04-4.27652057E-04 2.46475906E-04 3.74531021E-04
34125 2.76691230E-04-1.31929463E-04 1.50770133E-02 1.33817949E-02-7.13181143E-03
34126-1.00008795E-02 1.71483500E-02 1.56496813E-02-4.78791997E-03 1.03834714E-04
34127 1.58240810E-02 1.43255062E-02-4.90265725E-03 8.67286545E-03 1.14092519E-02
34128 1.91929540E-02 4.65720913E-03-3.85632820E-03 1.54461748E-03-5.58943281E-02
34129 7.47359229E-03-5.84229650E-03 2.31760961E-03-6.15979721E-02 1.28501672E-03
34130-3.06372582E-03 1.08312472E-04 1.59682391E-02-1.61439576E-02 1.59084686E-02
34131 4.45689570E-03 4.79951854E-04 1.30168779E-04-6.10120633E-04-7.63885697E-04
34132 2.23001729E-04-2.56304999E-04-3.26443541E-03-5.50325135E-03-3.36476290E-03
34133-1.87239355E-03-3.12073842E-03 1.60823785E-02-5.59160487E-03-2.45932313E-03
34134-5.16285591E-03 1.51917625E-02-3.90843338E-03-1.22294517E-03-3.58077361E-03
34135 1.04036741E-02-9.25104267E-04 5.54315356E-03-5.83641102E-03-3.73063651E-04
34136 1.54976075E-04 2.18087576E-04-8.77166634E-04-2.92950192E-04-3.18608500E-04
34137 1.98717731E-03 2.28082898E-04 1.67829745E-03 8.10312524E-02-1.98977753E-03
34138-2.09223788E-03 1.41574327E-03-4.88389475E-03
35  1-4.64814589E-03-7.74145416E-03 1.43508814E-03 1.95009155E-03 3.50857725E-04
35  2 1.95450426E-02 1.70269883E-03 4.38959270E-03 1.27048183E-03 1.19537708E-02
35  3 1.68318057E-03-3.71143062E-04 1.35397097E-03-7.62521005E-02-2.46563871E-02
35  4-1.51396612E-02 2.17289645E-03 6.24550719E-04-7.11911349E-04 8.73606296E-05
35  5 3.89406993E-04-1.10491128E-04-8.85394500E-04 4.00934735E-03 3.20614871E-03
35  6 2.65688897E-03-1.70430771E-03 3.39134894E-03 3.70943107E-03 2.35115115E-03
35  7-3.21120731E-04-5.59373203E-03-9.35573483E-03-1.17767978E-03-1.81242770E-03
35  8-1.01499104E-03 2.40326598E-02-2.00224659E-03-2.36814875E-03-1.73884417E-03
35  9 2.62658384E-02 1.97720135E-04-4.46377184E-03-1.05080005E-03 2.43044841E-01
35 10 6.52482362E-03-4.54582541E-02 2.00054410E-02 1.96430389E-04-1.19504507E-04
35 11-7.69258815E-05-7.59386462E-06-2.32451492E-04-8.39922341E-04-2.52743446E-03
35 12-4.20033103E-03-1.81539939E-03 2.36207065E-03-1.11770098E-03 1.07632978E-02
35 13-3.80376608E-03 5.13533237E-03-1.22701640E-03 5.49234339E-03 9.08251720E-03
35 14 4.62415093E-03-4.36039140E-03-3.39714178E-01 1.50835908E-01 3.72353202E-02
35 15-5.65737161E-02 5.93268390E-04-4.60837845E-04-1.32430545E-04-5.68595472E-04
35 16-1.32812253E-03-5.41644266E-04 3.11862116E-03 5.21306295E-03 3.90349131E-03
35 17 1.19732590E-03 2.21289385E-03-1.38199713E-02 5.86074463E-03 1.96423939E-03
35 18 3.90512723E-03-5.95134021E-03 2.26355404E-03 3.81794303E-03 8.95638867E-03
35 19 4.27754342E-01-1.44084797E-01 1.94985948E-02 8.14585078E-02-1.74555661E-03
35 20 1.34883482E-03 3.96721787E-04 1.65382630E-04-8.64774309E-04 1.07071360E-04
35 21-1.28294445E-03-1.11024187E-03 3.12637335E-03 6.75252770E-02-1.78417086E-03
35 22-3.01950311E-03 1.76919090E-03-1.77713153E-03 5.65830601E-03 8.65397767E-03
35 23 2.74899161E-03-3.12806591E-03 1.00960884E-02-5.44507595E-03-5.94236823E-04
35 24-6.32254122E-03 3.74998321E-03-3.21586152E-01 3.24065488E-02-3.22015973E-02
35 25 9.15423985E-02-8.89638617E-04 2.68495316E-04 6.21143302E-04 1.13705099E-04
35 26 5.72497224E-04 1.16315324E-03 2.41949506E-03 4.01267170E-03-1.73802404E-03
35 27 1.76313865E-03 4.16432954E-03-1.04031717E-02-2.72718287E-03 3.12917880E-03
35 28 8.03881591E-03-3.94155312E-03 1.37870954E-03 2.69844712E-03 1.97323555E-03
35 29 6.93707529E-02 1.87045466E-02-2.16328854E-02-5.38142562E-03-4.75165261E-04
35 30 1.53004931E-03-1.05488404E-03-3.12030861E-04 1.31878725E-03 5.51988303E-04
35 31-1.36091425E-03-1.17984095E-03 4.31384679E-03-2.14399656E-03 7.31425963E-03
35 32 1.21852018E-02-8.13727280E-04 1.06207295E-03-1.72747190E-03-3.07300001E-02
35 33-9.92866649E-04 1.94402461E-03-1.94083092E-03-2.63030604E-02 3.90708021E-04
35 34-1.92885488E-03-1.76896295E-03-9.16645145E-02-9.99058366E-03 5.04543717E-03
35 35-4.40962224E-03 7.67402994E-04-3.35360339E-04-4.32042655E-04 8.81458902E-05
35 36-6.14945440E-04 7.80631162E-05-4.57633508E-03-3.56273692E-03-6.34567443E-04
35 37-1.58835706E-03-5.69170324E-03-5.88706385E-03-1.94593390E-03 6.67235073E-03
35 38-2.24408062E-03-3.76378354E-03 4.34960642E-04 3.15197705E-04 1.24765351E-03
35 39 9.68052012E-03 8.84277645E-04 2.90537404E-05 2.16187031E-03 4.22162246E-03
35 40-1.77088295E-03 5.07371627E-05-9.67344397E-04 1.41576585E-02-1.49094993E-02
35 41 3.59517802E-03-1.48311287E-02 7.33575438E-05-4.20049721E-05-3.13525717E-05
35 42 9.44623303E-05-6.24567504E-05 1.86039658E-04 2.12174444E-03 2.33497901E-03
35 43 4.57054176E-03 1.32839210E-02 8.08326394E-04 3.52998247E-04-1.50925426E-03
35 44-1.57466559E-02 2.08391411E-03 1.86876547E-03 1.28484781E-03-1.06341131E-03
35 45-6.91696866E-03-1.15307522E-02 2.46907939E-04-4.44216784E-04-9.05668295E-04
35 46 2.83788394E-02 2.50938629E-04-6.59397346E-04-6.48189416E-04 2.87582271E-02
35 47 1.67852535E-03 2.60235999E-03-1.19802492E-03 2.47526238E-02-6.30594418E-03
35 48 1.33730230E-02-1.45888257E-02 2.02666048E-04 1.77845823E-04-3.80511870E-04
35 49-1.25212366E-04-1.57761494E-04 1.54446143E-04 5.32941339E-03 3.74460885E-03
35 50-9.36269047E-03-6.34694878E-03 6.13001060E-03 6.71767020E-03-9.09614705E-03
35 51 1.42646672E-02 5.12083774E-03 5.01965402E-03-4.73507500E-03-1.17642415E-03
35 52-3.10517074E-03-5.20876948E-03-8.12540317E-04-2.51646003E-04 3.69097226E-04
35 53 1.34734750E-02-1.07035834E-03-1.71548870E-04 3.34543745E-04 6.45857524E-03
35 54-5.78585845E-05 1.54875424E-03-3.29988604E-03 8.96170820E-03-7.14153469E-03
35 55 3.87696592E-03 1.50312895E-02 1.19228421E-04-1.58329727E-04 3.91013051E-05
35 56-7.11326139E-05 4.97291754E-05 1.09857927E-04 2.14254837E-03 3.43762069E-03
35 57-1.14247818E-02-1.43774437E-02 2.59175122E-03 2.06433885E-03-3.65654670E-03
35 58 1.16046657E-03 2.33464089E-03 3.29052375E-03-1.13534914E-02 2.52493643E-02
35 59 2.37505971E-03 4.01356680E-03-9.63384482E-04-4.12323875E-04-8.28884609E-04
35 60-1.20421245E-02-1.43661919E-03-6.97047178E-04-1.27356851E-03-9.52585494E-03
35 61 4.58710125E-04-1.63638311E-03-2.91710362E-04-1.21660389E-02-1.89179863E-02
35 62 3.10643973E-03 1.10862437E-02-2.64853935E-05 7.21102718E-05-4.56248782E-05
35 63-1.58613790E-04 1.62983329E-04-1.03438889E-04 2.35629814E-03 3.96557119E-03
35 64-2.52081047E-03-1.78751559E-03-3.10916735E-03-1.14011470E-02-4.47172412E-03
35 65-2.86302679E-03-5.38820516E-03-1.20860814E-02-2.66716062E-03-4.83374326E-04
35 66-2.36065632E-03-4.31463762E-03-1.90745620E-04-3.47691100E-04 5.50523198E-04
35 67-5.35094085E-04 4.29611337E-04 1.05482748E-04 4.34882624E-04-3.64531191E-04
35 68 6.02240177E-04-4.19807713E-03-3.89397675E-03-8.72199981E-04-2.74361139E-03
35 69 4.69018886E-03 3.61550298E-03 2.15707272E-03 1.26325883E-02 2.72540945E-02
35 70 4.54092595E-02 1.32333567E-02 7.47830717E-03 5.28291042E-03-1.14670384E-01
35 71 2.74485998E-02 1.40530081E-02 4.51968190E-03-8.09970555E-02 9.99570821E-03
35 72-1.27684215E-03 7.65104793E-03 2.72079968E-01 4.50470733E-02-2.53816917E-02
35 73-5.71290312E-02 5.94156026E-03-3.60300095E-03-2.33855930E-03 2.35870733E-03
35 74-4.49675268E-03-3.20315871E-03-2.40558972E-02-2.33407444E-02-1.03125887E-03
35 75 4.94676051E-02-1.98029331E-02-2.07596923E-02 1.69624169E-03-1.28180389E-02
35 76 3.62741977E-02 6.06372767E-02-1.38748432E-02-3.38281954E-03 3.90285330E-04
35 77-1.56299864E-01-2.17275175E-02-8.88353243E-04-7.56552770E-04-1.31989555E-01
35 78-1.15850965E-02-1.11967404E-02 3.78444329E-03-2.83898715E-01-2.59866633E-02
35 79-6.08345114E-03-3.04820138E-03 5.83096241E-03-3.72868997E-03-2.10227243E-03
35 80 1.23050858E-03-1.20965561E-03-1.61663723E-03 1.94397489E-02 3.24344292E-02
35 81 5.89233169E-03 2.24208673E-02-1.30467280E-02-8.41248364E-02 1.55725681E-02
35 82 4.18874884E-02-2.09235611E-02-5.89199961E-02 9.49851042E-04 4.95010154E-03
35 83-7.82740018E-03 9.21404758E-01 1.17146011E-01 2.46826043E-02 5.35577840E-02
35 84 9.88488185E-03-2.72749742E-03-7.15738443E-03 8.81599994E-04 5.34903340E-03
35 85-4.31811343E-03-2.51372756E-02-4.17041954E-02 2.19367101E-02-5.25862234E-03
35 86 1.89663293E-02 1.05283583E-01 4.23208488E-02-1.29320438E-02 3.16391502E-02
35 87 7.26454534E-02 1.25941872E-02-9.97302995E-05 2.68861939E-03-1.25736467E+00
35 88 1.57583513E-01-7.95596526E-02-1.94455986E-01-2.74690929E-03-7.73348260E-03
35 89 1.04803919E-02-4.65651325E-03 7.30996216E-03-3.58019135E-03 1.48133605E-02
35 90 1.12106183E-02 5.33266648E-03-2.67627729E-02 2.02637810E-02 3.39562605E-02
35 91 1.81702469E-02-4.16568732E-02 8.18895205E-03-8.96166024E-02 3.24912442E-02
35 92-7.46834445E-02 1.42589839E-02-4.94886233E-02-5.49433727E-03-1.76285724E-02
35 93 7.26559360E-03 1.14060097E+00-6.73937443E-02-2.71393936E-01-1.54575301E-04
35 94-1.20122487E-02 4.24251301E-03 7.76973565E-03 8.29747954E-05 1.63014981E-03
35 95 2.95489845E-03-1.72234153E-02-2.84871637E-02 2.37803640E-02-1.65118359E-02
35 96-1.63136105E-02 7.21203324E-02 4.70521952E-02-3.10171478E-02-2.66139578E-02
35 97 3.60522727E-02 1.27422534E-02-2.12331390E-03-5.15215138E-03-5.92805387E-01
35 98 5.57336120E-02 3.90912241E-02 9.54026139E-02-5.12326230E-03 1.93836511E-03
35 99 3.18489719E-03-7.76423897E-03-2.28829146E-03 1.15215729E-02 9.25420823E-03
35100 7.59344533E-03 4.34654741E-03-7.83819481E-03-5.36682930E-02-8.93422101E-02
35101-5.91570425E-03 1.25173940E-02-5.14438481E-03 2.23755092E-01-2.21435280E-03
35102 1.55277639E-02-7.95756357E-03 2.00305555E-01-1.89646133E-02 8.80629214E-03
35103-1.48857547E-03 2.56370716E-01-7.86626312E-03-5.80329571E-04 3.66105858E-03
35104 2.88743034E-03 2.56780004E-03-5.45523038E-03-1.03582517E-03 3.26569319E-04
35105-3.92568990E-03 3.46916281E-02 2.81911643E-02-1.24472479E-03-2.90356706E-02
35106 4.14688804E-02 3.94980356E-02 1.17808396E-03-2.73516284E-02 2.85301200E-02
35107 4.77305892E-02 1.04576504E-02-3.38218431E-03-1.79958376E-04-1.20252505E-01
35108 1.44732639E-02-9.42745869E-03 1.18595802E-03-9.77637739E-02 2.43245652E-03
35109-6.76990284E-04-2.28157153E-03-1.99382989E-02-1.39847377E-02 1.94350861E-02
35110 3.52189490E-03-9.89555205E-04 1.79305929E-03-8.03504089E-04 2.72285070E-04
35111 1.36674265E-04-1.02938261E-03-2.40736707E-02-2.29413735E-02 2.53369857E-03
35112 5.26594842E-04-1.51700711E-02-1.18114345E-02 9.64414809E-03 2.12439576E-02
35113-2.46819445E-02-2.31850356E-02 7.28278162E-03-3.02475268E-03 5.05092006E-02
35114 8.43917809E-02-9.89542899E-03 3.16972124E-03-1.39053215E-03-2.10509120E-01
35115-1.21125664E-02-5.44683578E-04-9.80805441E-04-2.04468083E-01-3.86323163E-03
35116 1.36968139E-02-8.07648134E-03-1.83052949E-01-1.92451224E-02 4.02787978E-02
35117-2.30615040E-03-5.01794295E-04 8.89434902E-04-3.87640607E-04-1.32778213E-03
35118 3.56970684E-04-1.73499182E-04-3.65308118E-02-3.51334949E-02 2.63598242E-02
35119-9.90326525E-02-3.85076693E-02-3.52247880E-02 8.70228463E-03 1.56382412E-02
35120-3.97114387E-02-3.52329516E-02 1.37633118E-02 2.07283482E-02 3.01758426E-02
35121 5.05171472E-02 1.70320393E-03-3.72672621E-03-6.07668249E-03-1.27369169E-01
35122 2.33921613E-03-2.41694584E-03-8.05614302E-03-1.15452442E-01 3.55337571E-03
35123-2.62674909E-03-8.97881599E-03-2.13402767E-01-8.91898066E-03-4.87446943E-02
35124-2.70232034E-02-8.21788019E-04 1.40983554E-03-5.88047525E-04-5.30726689E-05
35125 2.25484666E-04 7.95204106E-05-2.44847182E-02-2.12134825E-02 8.86977813E-03
35126-1.27085364E-02-2.34210256E-02-2.00124430E-02 6.74789477E-03 2.75282959E-03
35127-2.06939737E-02-1.98922517E-02 5.96972762E-03 1.90319084E-03-1.63612882E-02
35128-2.75572966E-02-6.37832128E-03 6.87939523E-03-6.69735575E-03 8.09152979E-02
35129-9.81350050E-03 1.07351395E-02-1.04572603E-02 8.29778421E-02-5.46651347E-03
35130 4.44827812E-03-5.53067723E-03-4.08034510E-02-1.82870446E-03-1.97520997E-03
35131-3.01918862E-03 7.46684324E-04-6.50470365E-04-9.62139586E-05 8.67632377E-04
35132-8.59202744E-04 7.79201461E-04-1.62325811E-02-2.73067922E-02-2.77073810E-02
35133 7.64121848E-03-1.51204182E-03 7.83087815E-02-4.61603014E-02 1.51994314E-02
35134-3.19044380E-03 8.67959385E-02-2.59196288E-02 1.14352883E-02-3.39829358E-03
35135 1.06368177E-02 1.25589667E-02 1.43509718E-03 7.62917062E-03-3.98390529E-03
35136 4.04610296E-03-6.21976695E-05-4.12065858E-03 1.45456184E-03-1.60207745E-03
35137 2.67702055E-02 2.23613878E-02-1.09408563E-02 1.19136598E-02-3.02736329E-02
35138-2.91629278E-02 1.58581437E-03 3.38974942E-02
36  1 2.62452457E-02 4.37858301E-02-8.78301594E-03-1.27055972E-02-3.86275968E-03
36  2-1.11401016E-01-1.28546247E-02-2.72019656E-02-1.00277504E-02-7.79787875E-02
36  3-7.87717265E-03-4.14985939E-03-4.66967960E-03 1.78392291E-01 1.98463957E-02
36  4-1.45658253E-02-4.58568023E-02-3.94886881E-03 4.42010020E-03-4.71231382E-04
36  5-2.62109849E-03 7.36078728E-04 6.15229161E-03-2.36016839E-02-2.28904530E-02
36  6-7.73440475E-04 3.13828250E-02-1.89657584E-02-1.93516434E-02 1.20156690E-03
36  7-1.51527971E-02 3.52110579E-02 5.89437315E-02 4.06478156E-03 1.09379018E-02
36  8 7.10935432E-03-1.52788820E-01 7.59249048E-03 1.32721969E-02 1.23730134E-02
36  9-1.24867783E-01-4.04634849E-03 1.76913259E-02 9.23609709E-03-2.09101018E-01
36 10 8.13775617E-05 6.46371237E-03 2.67670216E-02-2.19504868E-03 1.83747119E-03
36 11 3.57577494E-04 3.81379393E-04 1.85328052E-03 5.23237571E-03 1.83931011E-02
36 12 3.07245898E-02 8.71716390E-03-2.25354632E-02 6.45174619E-03-8.02898140E-02
36 13 1.22413289E-02-4.45443228E-02 9.55492726E-03-4.98766403E-02 5.10154806E-03
36 14-2.95651084E-03-6.10250367E-04 1.02017293E+00-4.90427312E-02-5.22692287E-02
36 15-8.32184847E-02-3.87121156E-03 3.60483139E-03 2.66380169E-04 4.33634494E-03
36 16 8.60355772E-03 4.56181244E-03-2.57922671E-02-4.28330716E-02-2.35047351E-02
36 17-5.10783925E-03-1.72142468E-02 1.08935835E-01-4.03524418E-02-9.54991608E-03
36 18-3.54489494E-02 6.98558015E-02-6.96924745E-03-7.09435244E-03-1.03684620E-02
36 19-1.30219096E+00 1.51218742E-01-1.16721238E-01-2.23154991E-01 1.24394088E-02
36 20-9.25254957E-03-3.18685918E-03-2.98060760E-03 6.08162943E-03 1.36167830E-03
36 21 1.52306317E-02 1.23560484E-02-3.44726013E-04-5.73124349E-02 2.24348489E-02
36 22 3.75290755E-02-9.94013293E-03 1.97930168E-02-4.09584626E-02-9.83392144E-02
36 23-1.73142726E-02 3.60119229E-02-7.35672573E-02-5.64430068E-02-5.86125516E-03
36 24 1.25705716E-02-5.85946980E-03 1.25841997E+00 1.48896710E-01 2.55697932E-01
36 25 1.26172796E-02 7.67239630E-03-3.94429241E-03-3.72810390E-03-1.07161795E-03
36 26-5.03109643E-03-9.13364286E-03-1.70435841E-02-2.81910468E-02 1.00233741E-02
36 27-6.38939784E-03-3.11402949E-02 7.15197258E-02 1.43343076E-02-1.31043176E-02
36 28-5.92467586E-02 3.33410716E-02 2.34680365E-03-5.50678598E-03-1.35838152E-02
36 29-3.77040300E-01-7.17172334E-02-5.65554379E-02 6.68957468E-03 2.25406868E-03
36 30-9.98019130E-03 7.72612263E-03 3.19467359E-03-1.02478050E-02-2.76207625E-03
36 31 8.87493132E-03 8.59296419E-03 2.10767233E-03-1.04414869E-02-5.45215624E-02
36 32-9.07690069E-02 6.01909634E-03-5.57965259E-03 1.20446004E-02 2.27424578E-01
36 33 7.91331591E-03-1.03756185E-02 1.06703571E-02 2.00897500E-01 6.53130104E-03
36 34 5.68969170E-03 2.01277955E-02 2.64552857E-01 5.20966798E-03 3.36459074E-03
36 35 1.87567605E-02-5.12329652E-03 2.52193815E-03 2.60135837E-03-6.39539868E-04
36 36 4.55276295E-03-3.58577574E-04 3.57344472E-02 2.93582348E-02-5.83641297E-05
36 37-1.73604061E-02 4.18264931E-02 3.96158480E-02 3.88157859E-03-2.03728982E-02
36 38 2.99737195E-02 5.01193150E-02-2.17601697E-03-5.53410160E-03-9.82568226E-03
36 39-1.25858792E-01-3.85743761E-03-4.33916997E-03-1.67640484E-02-1.09092512E-01
36 40-9.16516757E-05-4.67829051E-03-3.50558093E-03 1.17700913E-02-1.05171174E-02
36 41 1.13024436E-02 1.56562393E-02-8.16018167E-04 7.31976976E-04 8.40411913E-05
36 42-5.08727861E-04 6.45289895E-04-1.73979938E-03-2.46841900E-02-2.26764839E-02
36 43-3.67925020E-03 1.39133164E-02-1.60977324E-02-1.31595218E-02 1.28321160E-02
36 44 1.61021770E-02-2.56431941E-02-2.43699239E-02 6.50561508E-03 4.77488003E-03
36 45 5.18040480E-02 8.65596660E-02 3.95904637E-03 4.18315005E-03 9.92218613E-03
36 46-2.15784383E-01 4.16268573E-03 6.86871958E-03 8.88987647E-03-2.10826700E-01
36 47 8.61767408E-03 6.00630949E-05 1.59531441E-02-4.50343941E-01 3.84465920E-02
36 48-4.63918555E-03 9.87980661E-02-5.30962017E-04-6.65768245E-04 1.19673026E-03
36 49-1.02897405E-04 3.51861419E-04-1.03589477E-03-3.76127810E-02-3.39286860E-02
36 50 1.36275038E-03-3.23075122E-02-3.91137235E-02-3.45917915E-02 9.28430823E-03
36 51-2.03038075E-02-4.03912292E-02-3.56229510E-02 1.72099585E-02 2.88136922E-02
36 52 2.72410507E-02 4.55719964E-02 4.79693766E-03-1.84973331E-04-4.69889517E-03
36 53-1.13934608E-01 7.04717470E-03-2.20946320E-03-5.15050169E-03-1.14969049E-01
36 54 4.28026116E-03 1.13911960E-03-8.61538485E-03-3.04548410E-01 3.35027324E-02
36 55 3.57963152E-02-5.07451464E-02-5.01608630E-04 2.59653917E-04 2.41954713E-04
36 56 2.09182931E-04 6.37833315E-05-1.09396465E-03-2.24093433E-02-1.93848672E-02
36 57 5.61680739E-03 6.34956832E-03-2.09080306E-02-1.79799886E-02 2.96776590E-03
36 58-3.59127842E-03-1.84588139E-02-1.73158850E-02 1.47670597E-02 6.60904584E-03
[truncated: 7,274,953 more chars]
