# Supplementary material for: Computational Investigation of the Formation of Peroxide (ROOR) Accretion Products in the OH- and NO3-Initiated Oxidation of α-Pinene
Source: J Phys Chem A. 2021 Dec 9;125(50):10632–9. doi: 10.1021/acs.jpca.1c08969 (PMC8713291; doi:10.1021/acs.jpca.1c08969)
Supplement: Supplementary file 2 — jp1c08969_si_002.zip [file jp1c08969_si_002.zip › JPCA-secondnd-paper-updated-outfile/α-pinene, (S-alkoxy,R-hydroxy)2/soc-α-pinene, (S-alkoxy,R-hydroxy)2.out]

----- GAMESS execution script 'rungms' -----
This job is running on host ukko2-13.cs.helsinki.fi
under operating system Linux at Sun 8 Nov 20:52:45 EET 2020
Available scratch disk space (Kbyte units) at beginning of the job is
Filesystem                            1K-blocks        Used  Available Use% Mounted on
nas-fs2.cs.helsinki.fi:/c_appl/proj 61203283968 54765371840 6437912128  90% /proj
GAMESS temporary binary files will be written to /proj/hasanaga/SCR/galib
GAMESS supplementary output files will be written to /proj/hasanaga/GALIB/SCR
Copying input file socohdown-odown100.inp to your run's scratch directory...
 
Assuming a single but multicore node.
 

 Distributed Data Interface kickoff program.
 Initiating 10 compute processes on 1 nodes to run the following command:
 /proj/hasanaga/gamess/gamess.01.x socohdown-odown100 

          ******************************************************
          *         GAMESS VERSION = 30 SEP 2019 (R2)          *
          *             FROM IOWA STATE UNIVERSITY             *
          * M.W.SCHMIDT, K.K.BALDRIDGE, J.A.BOATZ, S.T.ELBERT, *
          *   M.S.GORDON, J.H.JENSEN, S.KOSEKI, N.MATSUNAGA,   *
          *          K.A.NGUYEN, S.J.SU, T.L.WINDUS,           *
          *       TOGETHER WITH M.DUPUIS, J.A.MONTGOMERY       *
          *         J.COMPUT.CHEM.  14, 1347-1363(1993)        *
          **************** 64 BIT LINUX VERSION ****************

  SINCE 1993, STUDENTS AND POSTDOCS WORKING AT IOWA STATE UNIVERSITY
  AND ALSO IN THEIR VARIOUS JOBS AFTER LEAVING ISU HAVE MADE IMPORTANT
  CONTRIBUTIONS TO THE CODE:
     IVANA ADAMOVIC, CHRISTINE AIKENS, YURI ALEXEEV, POOJA ARORA,
     ANDREY ASADCHEV, ROB BELL, PRADIPTA BANDYOPADHYAY, JONATHAN BENTZ,
     COLLEEN BERTONI, BRETT BODE, KURT BRORSEN, CALEB CARLIN, GALINA CHABAN,
     WEI CHEN, CHEOL HO CHOI, PAUL DAY, ALBERT DEFUSCO, NUWAN DESILVA,
     TIM DUDLEY, DMITRI FEDOROV, ALEX FINDLATER, GRAHAM FLETCHER, 
     MARK FREITAG, KURT GLAESEMANN, EMILIE B GUIDEZ, ANASTASIA GUNINA, 
     DAN KEMP, SAROM SOK LEANG, GRANT MERRILL,
     NORIYUKI MINEZAWA, JONATHAN MULLIN,
     TAKESHI NAGATA, SEAN NEDD, HEATHER NETZLOFF, BOSILJKA NJEGIC, RYAN OLSON,
     MIKE PAK, BUU PHAM, DAVID POOLE,
     SPENCER PRUITT, LUKE ROSKOP, TOSAPORN SATTASATHUCHANA,
     JIM SHOEMAKER, LYUDMILA SLIPCHENKO,
     TONY SMITH, JIE SONG, TETSUYA TAKETSUGU, SIMON WEBB,
     JORGE LUIS GALVEZ VALLEJO, PENG XU, SOOHAENG YOO,
     FEDERICO ZAHARIEV

  ADDITIONAL CODE HAS BEEN PROVIDED BY COLLABORATORS IN OTHER GROUPS:
     IOWA STATE UNIVERSITY:
          JOE IVANIC, AARON WEST, LAIMUTIS BYTAUTAS, KLAUS RUEDENBERG
     UNIVERSITY OF TOKYO: KIMIHIKO HIRAO, TAKAHITO NAKAJIMA,
          TAKAO TSUNEDA, MUNEAKI KAMIYA, SUSUMU YANAGISAWA,
          KIYOSHI YAGI, MAHITO CHIBA, SEIKEN TOKURA, NAOAKI KAWAKAMI
     UNIVERSITY OF AARHUS: FRANK JENSEN
     UNIVERSITY OF IOWA: VISVALDAS KAIRYS, HUI LI
     NATIONAL INST. OF STANDARDS AND TECHNOLOGY: WALT STEVENS, DAVID GARMER
     UNIVERSITY OF PISA: BENEDETTA MENNUCCI, JACOPO TOMASI
     UNIVERSITY OF MEMPHIS: HENRY KURTZ, PRAKASHAN KORAMBATH
     UNIVERSITY OF ALBERTA: TOBY ZENG, MARIUSZ KLOBUKOWSKI
     UNIVERSITY OF NEW ENGLAND: MARK SPACKMAN
     MIE UNIVERSITY: HIROAKI UMEDA
     NAT. INST. OF ADVANCED INDUSTRIAL SCIENCE AND TECHNOLOGY: KAZUO KITAURA
     MICHIGAN STATE UNIVERSITY:
          KAROL KOWALSKI, MARTA WLOCH, JEFFREY GOUR, JESSE LUTZ,
          WEI LI, JUN SHEN, J. EMILIANO DEUSTUA, PIOTR PIECUCH
     UNIVERSITY OF MINNESOTA:
          ANDREW SAND, PRACHI SHARMA, YINAN SHU
     UNIVERSITY OF SILESIA: MONIKA MUSIAL, STANISLAW KUCHARSKI
     FACULTES UNIVERSITAIRES NOTRE-DAME DE LA PAIX:
          OLIVIER QUINET, BENOIT CHAMPAGNE
     UNIVERSITY OF CALIFORNIA - SANTA BARBARA: BERNARD KIRTMAN
     INSTITUTE FOR MOLECULAR SCIENCE:
          KAZUYA ISHIMURA, MICHIO KATOUDA, AND SHIGERU NAGASE
     UNIVERSITY OF NOTRE DAME: ANNA POMOGAEVA, DAN CHIPMAN
     KYUSHU UNIVERSITY:
          HARUYUKI NAKANO,
          FENG LONG GU, JACEK KORCHOWIEC, MARCIN MAKOWSKI, AND YURIKO AOKI,
          HIROTOSHI MORI AND EISAKU MIYOSHI
     PENNSYLVANIA STATE UNIVERSITY:
          TZVETELIN IORDANOV, CHET SWALINA, JONATHAN SKONE,
          SHARON HAMMES-SCHIFFER
     WASEDA UNIVERSITY:
          MASATO KOBAYASHI, TOMOKO AKAMA, TSUGUKI TOUMA,
          TAKESHI YOSHIKAWA, YASUHIRO IKABATA, JUNJI SEINO,
          YUYA NAKAJIMA, HIROMI NAKAI
     NANJING UNIVERSITY: SHUHUA LI
     UNIVERSITY OF NEBRASKA:
          PEIFENG SU, DEJUN SI, NANDUN THELLAMUREGE, YALI WANG, HUI LI
     UNIVERSITY OF ZURICH: ROBERTO PEVERATI, KIM BALDRIDGE
     N. COPERNICUS UNIVERSITY AND JACKSON STATE UNIVERSITY:
          MARIA BARYSZ
     UNIVERSITY OF COPENHAGEN: Jimmy Kromann, CASPER STEINMANN
     TOKYO INSTITUTE OF TECHNOLOGY: HIROYA NAKATA
     NAGOYA UNIVERSITY: YOSHIO NISHIMOTO, STEPHAN IRLE
     MOSCOW STATE UNIVERSITY: VLADIMIR MIRONOV
     A.N.NESMEYANOV INSTITUTE OF ORGANOELEMENT COMPOUNDS OF RUSSIAN ACADEMY OF SCIENCES:
          IGOR S. GERASIMOV
     JOHANNES KEPLER UNIVERSITY LINZ:
          CHRISTIAN FRIEDL


 PARALLEL VERSION RUNNING ON       10 PROCESSORS IN        1 NODES.

 EXECUTION OF GAMESS BEGUN Sun Nov  8 20:52:46 2020

            ECHO OF THE FIRST FEW INPUT CARDS -
 INPUT CARD> $CONTRL SCFTYP=none CITYP=GUGA MPLEVL=0 RUNTYP=TRANSITN                        
 INPUT CARD>  itol=30 icut=11 maxit=200                                                     
 INPUT CARD>  MULT=1 icharg=0 ispher=0                                                      
 INPUT CARD>  EXETYP=run                                                                    
 INPUT CARD> $END                                                                           
 INPUT CARD> $BASIS GBASIS=N311 NGAUSS=6 NDFUNC=1 Diffs=.true. DIFFSP=.true. $END           
 INPUT CARD> $SYSTEM TIMLIM=360000 MWORDS=350 $END                                          
 INPUT CARD>! $GUESS GUESS=moread norb=536 $END                                             
 INPUT CARD> $TRANST operat=HSO1                                                            
 INPUT CARD>! ZEFF(1)=1150.4                                                                
 INPUT CARD>  NUMCI=2 NUMVEC=1                                                              
 INPUT CARD>  NFZC=90 NOCC=94 IROOTS(1)=4,4                                                 
 INPUT CARD>  rstate=0000                                                                   
 INPUT CARD>  ONECNT=0                                                                      
 INPUT CARD>  TMOMNT=.t.                                                                    
 INPUT CARD>  PRTPRM=.t.                                                                    
 INPUT CARD>! Diagonal energies from TDDFT                                                  
 INPUT CARD> ENGYST(1)=-1080.212460194605,                                                  
 INPUT CARD>-1080.198270290644,                                                             
 INPUT CARD>-1080.189127520582,                                                             
 INPUT CARD>-1080.174458178630,                                                             
 INPUT CARD>-1080.212578292343,                                                             
 INPUT CARD>-1080.198480455800,                                                             
 INPUT CARD>-1080.190732782583,                                                             
 INPUT CARD>-1080.179608767276,                                                             
 INPUT CARD> $end                                                                           
 INPUT CARD> $trans dirtrf=.t. CUTTRF=1.d-12 $end                                           
 INPUT CARD> $SCF DIRSCF=.TRUE. soscf=.t. $END                                              
 INPUT CARD> $DRT1 group=c1 fors=.t. nfzc=90 ndoc=3 nalp=0 nval=1 $END                      
 INPUT CARD> $DRT2 group=c1 fors=.t. nfzc=90 ndoc=2 nalp=2 nval=0 $END                      
 INPUT CARD> $GUGDIA ITERMX=500 $END                                                        
 INPUT CARD> $DATA                                                                          
 INPUT CARD> C20H34O4                                                                       
 INPUT CARD>C1                                                                              
 INPUT CARD>CARBON      6.0     -2.314242000        -0.444617000         1.537221000        
 INPUT CARD>HYDROGEN    1.0     -1.486485000        -1.098318000         1.248868000        
 INPUT CARD>HYDROGEN    1.0     -2.349363000        -0.460344000         2.631751000        
 INPUT CARD>CARBON      6.0     -2.017699000         1.006586000         1.078534000        
 INPUT CARD>CARBON      6.0     -2.703698000         1.376891000        -0.289567000        
 INPUT CARD>CARBON      6.0     -3.948395000         0.499348000        -0.540280000        
 INPUT CARD>HYDROGEN    1.0     -4.541960000         0.906693000        -1.365820000        
 INPUT CARD>CARBON      6.0     -3.571164000        -1.015226000        -0.598754000        
 INPUT CARD>CARBON      6.0     -3.633569000        -0.962368000         0.959484000        
 INPUT CARD>HYDROGEN    1.0     -3.970131000        -1.869781000         1.472164000        
 INPUT CARD>CARBON      6.0     -4.635043000         0.213907000         0.820606000        
 INPUT CARD>HYDROGEN    1.0     -4.610688000         0.996061000         1.585950000        
 INPUT CARD>HYDROGEN    1.0     -5.669548000        -0.109556000         0.702200000        
 INPUT CARD>CARBON      6.0     -4.713051000        -1.848080000        -1.192965000        
 INPUT CARD>HYDROGEN    1.0     -4.787194000        -1.675557000        -2.272433000        
 INPUT CARD>HYDROGEN    1.0     -5.687577000        -1.621626000        -0.752473000        
  350000000 WORDS OF MEMORY AVAILABLE

     BASIS OPTIONS
     -------------
     GBASIS=N311         IGAUSS=       6      POLAR=POPN311 
     NDFUNC=       1     NFFUNC=       0     DIFFSP=       T
     NPFUNC=       0      DIFFS=       T     BASNAM=        


     RUN TITLE
     ---------
  C20H34O4                                                                       

 THE POINT GROUP OF THE MOLECULE IS C1      
 THE ORDER OF THE PRINCIPAL AXIS IS     0

 ATOM      ATOMIC                      COORDINATES (BOHR)
           CHARGE         X                   Y                   Z
 CARBON      6.0    -4.3732832493       -0.8402042995        2.9049264726
 HYDROGEN    1.0    -2.8090493349       -2.0755200674        2.3600183148
 HYDROGEN    1.0    -4.4396523157       -0.8699240201        4.9732882579
 CARBON      6.0    -3.8128982357        1.9021717231        2.0381337284
 CARBON      6.0    -5.1092483736        2.6019467050       -0.5472022851
 CARBON      6.0    -7.4613846413        0.9436308925       -1.0209811566
 HYDROGEN    1.0    -8.5830598472        1.7134013250       -2.5810255486
 CARBON      6.0    -6.7485214172       -1.9184989556       -1.1314809941
 CARBON      6.0    -6.8664497675       -1.8186118194        1.8131618496
 HYDROGEN    1.0    -7.5024597254       -3.5333737470        2.7819865690
 CARBON      6.0    -8.7589612113        0.4042256169        1.5507204839
 HYDROGEN    1.0    -8.7129369349        1.8822823571        2.9970109302
 HYDROGEN    1.0   -10.7138921942       -0.2070308203        1.3269655886
 CARBON      6.0    -8.9063749562       -3.4923648034       -2.2543769629
 HYDROGEN    1.0    -9.0464849101       -3.1663436068       -4.2942756955
 HYDROGEN    1.0   -10.7479620641       -3.0644287946       -1.4219677832
 HYDROGEN    1.0    -8.5411476145       -5.5088611693       -1.9585082342
 CARBON      6.0    -4.2903753010       -2.7402576397       -2.3975803983
 HYDROGEN    1.0    -2.6269893537       -1.6758959333       -1.7911238651
 HYDROGEN    1.0    -4.4323806501       -2.5311537900       -4.4508376038
 HYDROGEN    1.0    -3.9256959799       -4.7384973628       -1.9821657139
 CARBON      6.0    -5.8745193684        5.4423503734       -0.5084477845
 HYDROGEN    1.0    -4.2511880532        6.6008242135        0.0213614626
 HYDROGEN    1.0    -7.3764036636        5.6826517095        0.8908565149
 HYDROGEN    1.0    -6.5691807518        6.0215154839       -2.3625770038
 OXYGEN      8.0    -3.4530131494        2.4719222186       -2.5234437080
 OXYGEN      8.0    -1.1992106632        2.4316937318        1.8962984547
 HYDROGEN    1.0    -0.6778428221        2.0857982870        0.1671840581
 HYDROGEN    1.0    -4.5589223714        3.1903865906        3.4732842401
 CARBON      6.0     6.1626458898       -0.1110610860        3.3681096505
 HYDROGEN    1.0     5.2821904268        1.7008762211        3.8421927680
 HYDROGEN    1.0     6.8895554471       -0.8892502478        5.1426322729
 CARBON      6.0     4.1444657781       -1.9559608836        2.3318009264
 CARBON      6.0     3.9388314652       -1.8474376996       -0.6353750099
 CARBON      6.0     6.5138155598       -1.1373240268       -1.8159038420
 HYDROGEN    1.0     6.5283154273       -1.5626730008       -3.8420661563
 CARBON      6.0     7.3427552027        1.5743307204       -0.9878089067
 CARBON      6.0     8.3208263513        0.2677004731        1.4703863424
 HYDROGEN    1.0     9.9947777566        1.0941815825        2.3646424743
 CARBON      6.0     8.6668030543       -2.1758890838       -0.1174426907
 HYDROGEN    1.0     8.3877887917       -3.9960372503        0.8214185334
 HYDROGEN    1.0    10.4727083561       -2.2453894261       -1.1063155131
 CARBON      6.0     9.5118545010        2.5608035908       -2.6378212631
 HYDROGEN    1.0     8.8056298843        3.0701848999       -4.5162580278
 HYDROGEN    1.0    11.0377345368        1.1923717448       -2.8917229571
 HYDROGEN    1.0    10.3332919317        4.2610373051       -1.7881853412
 CARBON      6.0     5.3839861863        3.6784631289       -0.7638499209
 HYDROGEN    1.0     3.7371183339        3.1747472183        0.3740221264
 HYDROGEN    1.0     4.6947483165        4.2257296647       -2.6354402084
 HYDROGEN    1.0     6.2435658463        5.3464505590        0.1162823989
 CARBON      6.0     3.0544170263       -4.4841137887       -1.6028674725
 HYDROGEN    1.0     1.3709924246       -5.0703880483       -0.5635918786
 HYDROGEN    1.0     4.5858906510       -5.8308591392       -1.2642909365
 HYDROGEN    1.0     2.6422318836       -4.4118242108       -3.6233020274
 OXYGEN      8.0     2.0730672031       -0.2845624981       -1.4907519194
 OXYGEN      8.0     1.7936296418       -1.7403639354        3.5203327480
 HYDROGEN    1.0     0.9858908348       -0.1471831983        3.0741873396
 HYDROGEN    1.0     4.7767454168       -3.8707314098        2.7902371127

          INTERNUCLEAR DISTANCES (ANGS.)
          ------------------------------

                1 CARB       2 HYDR       3 HYDR       4 CARB       5 CARB  

   1 CARB    0.0000000    1.0934597 *  1.0952063 *  1.5505875 *  2.6089695 *
   2 HYDR    1.0934597 *  0.0000000    1.7504099 *  2.1775727 *  3.1583301  
   3 HYDR    1.0952063 *  1.7504099 *  0.0000000    2.1620286 *  3.4691619  
   4 CARB    1.5505875 *  2.1775727 *  2.1620286 *  0.0000000    1.5746177 *
   5 CARB    2.6089695 *  3.1583301    3.4691619    1.5746177 *  0.0000000  
   6 CARB    2.8066949 *  3.4372355    3.6796321    2.5701043 *  1.5434407 *
   7 HYDR    3.9008221    4.4936166    4.7599208    3.5152153    2.1814247 *
   8 CARB    2.5431942 *  2.7868437 *  3.4981215    3.0519293    2.5632631 *
   9 CARB    1.5305129 *  2.1707591 *  2.1674155 *  2.5498997 *  2.8101461 *
  10 HYDR    2.1857020 *  2.6102708 *  2.4409104 *  3.4986315    3.9049235  
  11 CARB    2.5166065 *  3.4378424    2.9931912 *  2.7468812 *  2.5129881 *
  12 HYDR    2.7113819 *  3.7763331    2.8858978 *  2.6421911 *  2.7017043 *
  13 HYDR    3.4738458    4.3329565    3.8561442    3.8371085    3.4625702  
  14 CARB    3.8958835    4.1152667    4.7054527    4.5358294    3.9056453  
  15 HYDR    4.7057591    4.8608071    5.6098826    5.1081282    4.1940615  
  16 HYDR    4.2435172    4.6827760    4.8933854    4.8711487    4.2554577  
  17 HYDR    4.1942245    4.2100184    4.9185539    5.1101345    4.7199206  
  18 CARB    2.9809948 *  2.6601856 *  4.0248839    3.4071658    3.0229687  
  19 HYDR    2.6879293 *  2.2089475 *  3.7303284    2.8434187 *  2.6987463 *
  20 HYDR    3.9941515    3.7129455    5.0639217    4.1716114    3.4313070  
  21 HYDR    3.3165820    2.7594912 *  4.2204449    4.1083386    4.0071695  
  22 CARB    3.8660854    4.5565689    4.4887546    2.5526001 *  1.5568098 *
  23 HYDR    4.2234431    4.8160372    4.7440136    2.7157057 *  2.1850954 *
  24 HYDR    3.9466428    4.8270826    4.3709851    2.8154440 *  2.1624354 *
  25 HYDR    4.7227923    5.3445194    5.4441448    3.5074649    2.1895689 *
  26 OXYG    3.4001144    3.5475453    4.3746793    2.4400822 *  1.3662155 *
  27 OXYG    2.4706052 *  2.5445444 *  2.9401027 *  1.4131979 *  2.4415711 *
  28 HYDR    2.8845259 *  2.7326835 *  3.5885141    1.9344120 *  2.3909275 *
  29 HYDR    2.1562369 *  2.9949370 *  2.2914267 *  1.0942212 *  2.1698482 *
  30 CARB    5.5940816    4.8892846    5.6886234    5.4310558    6.4755747  
  31 HYDR    5.3066672    4.7897461    5.3549657    4.9078383    5.9883769  
  32 HYDR    6.0765880    5.3761156    5.9958374    6.0791495    7.2660096  
  33 CARB    4.5560113    3.6802162    4.7873439    4.6822789    5.6672489  
  34 CARB    4.8105531    3.9086931    5.3604278    4.7713050    5.3358426  
  35 CARB    6.2814797    5.4285010    6.8209098    6.0505387    6.4959038  
  36 HYDR    6.7951124    5.9380017    7.4553298    6.5567303    6.7691901  
  37 CARB    6.6568926    5.9773257    7.1062454    6.1190926    6.6158273  
  38 CARB    6.7855666    6.0371740    7.0281896    6.4858461    7.2920217  
  39 HYDR    7.6771735    6.9800268    7.8313855    7.3212466    8.1788928  
  40 CARB    7.1186166    6.2128897    7.4724673    7.0406438    7.7193159  
  41 HYDR    7.0431334    6.0665241    7.3239709    7.2000400    7.9829774  
  42 HYDR    8.1717729    7.2643801    8.5529187    8.0457286    8.6404558  
  43 CARB    8.1136171    7.4514202    8.6037032    7.4808406    7.8158786  
  44 HYDR    8.2668407    7.6440424    8.8708394    7.5498510    7.6611359  
  45 HYDR    8.7791124    8.0252539    9.2516918    8.2888247    8.6663779  
  46 HYDR    8.6035062    8.0267779    9.0159780    7.8546672    8.2450617  
  47 CARB    6.0122217    5.5498738    6.4833706    5.1737464    5.5831033  
  48 HYDR    4.9726875    4.5632694    5.4062182    4.1462470    4.7163606  
  49 HYDR    6.2296670    5.8201639    6.8445290    5.2817421    5.3735796  
  50 HYDR    6.6678164    6.3074252    7.0276048    5.7163156    6.1906706  
  51 CARB    4.9857657    3.9559681    5.6120056    5.3234692    5.7476571  
  52 HYDR    4.1976058    3.1301843    4.7937890    4.7994448    5.3144391  
  53 HYDR    5.8582528    4.7896630    6.3716698    6.2890981    6.8102080  
  54 HYDR    5.4118999    4.4581387    6.1848010    5.6398257    5.7663524  
  55 OXYG    4.1393082    3.4241907    4.8656108    3.8115249    4.1264928  
  56 OXYG    3.3140114    2.5180894 *  3.4181143    3.6239229    4.8224927  
  57 HYDR    2.8609690 *  2.2840660 *  3.0658256    2.8151851 *  4.0239363  
  58 HYDR    5.1010127    4.1313852    5.2575975    5.4910663    6.4976187  

                6 CARB       7 HYDR       8 CARB       9 CARB      10 HYDR  

   1 CARB    2.8066949 *  3.9008221    2.5431942 *  1.5305129 *  2.1857020 *
   2 HYDR    3.4372355    4.4936166    2.7868437 *  2.1707591 *  2.6102708 *
   3 HYDR    3.6796321    4.7599208    3.4981215    2.1674155 *  2.4409104 *
   4 CARB    2.5701043 *  3.5152153    3.0519293    2.5498997 *  3.4986315  
   5 CARB    1.5434407 *  2.1814247 *  2.5632631 *  2.8101461 *  3.9049235  
   6 CARB    0.0000000    1.0953381 *  1.5619401 *  2.1177868 *  3.1085649  
   7 HYDR    1.0953381 *  0.0000000    2.2857401 *  3.1185897    4.0112279  
   8 CARB    1.5619401 *  2.2857401 *  0.0000000    1.5603827 *  2.2755527 *
   9 CARB    2.1177868 *  3.1185897    1.5603827 *  0.0000000    1.0952229 *
  10 HYDR    3.1085649    4.0112279    2.2755527 *  1.0952229 *  0.0000000  
  11 CARB    1.5507975 *  2.2954467 *  2.1580522 *  1.5510835 *  2.2821901 *
  12 HYDR    2.2817120 *  2.9539222 *  3.1462386    2.2765468 *  2.9387601 *
  13 HYDR    2.2083678 *  2.5653311 *  2.6298165 *  2.2223172 *  2.5650058 *
  14 CARB    2.5536473 *  2.7654883 *  1.5331792 *  2.5656975 *  2.7668237 *
  15 HYDR    2.9041607 *  2.7477449 *  2.1716278 *  3.5049646    3.8376193  
  16 HYDR    2.7510563 *  2.8427152 *  2.2069333 *  2.7539729 *  2.8213847 *
  17 HYDR    3.4973572    3.8360920    2.1682184 *  2.9295612 *  2.7726926 *
  18 CARB    2.6733331 *  3.2747424    1.5264519 *  2.6572888 *  3.2523715  
  19 HYDR    2.9380738 *  3.6504048    2.2125059 *  2.9455865 *  3.6713528  
  20 HYDR    3.0404864    3.2937015    2.1662672 *  3.5761616    4.1916576  
  21 HYDR    3.5777842    4.2227107    2.1589134 *  2.9736878 *  3.2163665  
  22 CARB    2.5389100 *  2.6741432 *  3.9363871    4.0679714    5.1316763  
  23 HYDR    3.4859760    3.7202491    4.7373804    4.7607441    5.8183944  
  24 HYDR    2.7045391 *  2.8626940 *  4.1755263    4.0084838    4.9789755  
  25 HYDR    2.8191204 *  2.5191992 *  4.2529390    4.7032147    5.7637449  
  26 OXYG    2.4052902 *  2.7443873 *  2.9969253 *  3.6991867    4.7510920  
  27 OXYG    3.7395902    4.5853629    4.0607751    3.7489363    4.6162162  
  28 HYDR    3.6941243    4.4332230    3.9092579    3.9689182    4.8784197  
  29 HYDR    3.0706246    3.9255478    3.8195792    3.0477465    3.9012696  
  30 CARB    7.5949509    8.4694271    7.2982615    7.0021754    7.4610403  
  31 HYDR    7.2290839    8.0862553    7.1502663    6.7787011    7.3318972  
  32 HYDR    8.3217066    9.2542573    7.9626845    7.5056805    7.8435090  
  33 CARB    6.5742589    7.4760215    6.0486810    5.8336389    6.2241182  
  34 CARB    6.2142554    6.9655264    5.6617189    5.8628986    6.3814451  
  35 CARB    7.4887181    8.1401789    7.0396140    7.3451970    7.9082813  
  36 HYDR    7.6676266    8.2095254    7.1731978    7.6952424    8.2765823  
  37 CARB    7.8411398    8.4699652    7.6828186    7.8713938    8.5438844  
  38 CARB    8.4625681    9.2302432    8.1746226    8.1142658    8.6394542  
  39 HYDR    9.4098774   10.1786403    9.1905946    9.0594386    9.5800342  
  40 CARB    8.7059907    9.4477568    8.1762038    8.2852467    8.7225125  
  41 HYDR    8.8388610    9.6447402    8.1506674    8.1708897    8.4760566  
  42 HYDR    9.6392919   10.3287089    9.1147343    9.3073823    9.7558883  
  43 CARB    9.0630046    9.5859585    8.9606607    9.2755486    9.9844992  
  44 HYDR    8.8762280    9.2863071    8.8275157    9.3107526   10.0797522  
  45 HYDR    9.8401211   10.3878394    9.6002564    9.9248851   10.5605332  
  46 HYDR    9.5873761   10.1091888    9.6188978    9.8398934   10.5802815  
  47 CARB    6.9511612    7.5255251    7.0731597    7.2350743    8.0365986  
  48 HYDR    6.0873875    6.7489215    6.2199454    6.2487838    7.0427368  
  49 HYDR    6.7176383    7.1510419    6.9191187    7.2939252    8.1693054  
  50 HYDR    7.6411410    8.2031579    7.9046176    7.9568628    8.7739834  
  51 CARB    6.2698257    6.9962927    5.3680119    5.7287624    6.0700690  
  52 HYDR    5.6596865    6.4631802    4.6188235    4.8522542    5.0837786  
  53 HYDR    7.3150933    8.0614195    6.3455633    6.6247612    6.8544085  
  54 HYDR    6.2059664    6.7894060    5.3079430    5.9563575    6.3658542  
  55 OXYG    5.0931741    5.7661772    4.7513885    5.1082496    5.8089536  
  56 OXYG    5.6372319    6.6269971    5.1479849    4.6710956    5.0251591  
  57 HYDR    5.0011238    5.9637131    4.7521867    4.3004602    4.8385371  
  58 HYDR    7.2455805    8.1726179    6.5246259    6.2776095    6.5003294  

               11 CARB      12 HYDR      13 HYDR      14 CARB      15 HYDR  

   1 CARB    2.5166065 *  2.7113819 *  3.4738458    3.8958835    4.7057591  
   2 HYDR    3.4378424    3.7763331    4.3329565    4.1152667    4.8608071  
   3 HYDR    2.9931912 *  2.8858978 *  3.8561442    4.7054527    5.6098826  
   4 CARB    2.7468812 *  2.6421911 *  3.8371085    4.5358294    5.1081282  
   5 CARB    2.5129881 *  2.7017043 *  3.4625702    3.9056453    4.1940615  
   6 CARB    1.5507975 *  2.2817120 *  2.2083678 *  2.5536473 *  2.9041607 *
   7 HYDR    2.2954467 *  2.9539222 *  2.5653311 *  2.7654883 *  2.7477449 *
   8 CARB    2.1580522 *  3.1462386    2.6298165 *  1.5331792 *  2.1716278 *
   9 CARB    1.5510835 *  2.2765468 *  2.2223172 *  2.5656975 *  3.5049646  
  10 HYDR    2.2821901 *  2.9387601 *  2.5650058 *  2.7668237 *  3.8376193  
  11 CARB    0.0000000    1.0945819 *  1.0903435 *  2.8831136 *  3.6276872  
  12 HYDR    1.0945819 *  0.0000000    1.7676503 *  3.9776859    4.6963620  
  13 HYDR    1.0903435 *  1.7676503 *  0.0000000    2.7439028 *  3.4755358  
  14 CARB    2.8831136 *  3.9776859    2.7439028 *  0.0000000    1.0956790 *
  15 HYDR    3.6276872    4.6963620    3.4755358    1.0956790 *  0.0000000  
  16 HYDR    2.6365862 *  3.6715388    2.0982741 *  1.0931677 *  1.7674492 *
  17 HYDR    3.6404443    4.7098465    3.4951571    1.0956892 *  1.7708523 *
  18 CARB    3.5673422    4.4283171    4.1516325    2.4760534 *  2.7189404 *
  19 HYDR    3.8559526    4.5096840    4.6518877    3.4678211    3.7304979  
  20 HYDR    4.2120133    5.1106587    4.6808097    2.6860628 *  2.4660986 *
  21 HYDR    4.1764571    5.0631120    4.6604910    2.7207178 *  3.0874216  
  22 CARB    3.2596150    3.0407641    4.0544710    5.0776081    5.2520268  
  23 HYDR    4.1349299    3.7800569    5.0151387    6.0038235    6.1942489  
  24 HYDR    2.9084858 *  2.4055757 *  3.5897327    5.1960311    5.4988490  
  25 HYDR    3.8035655    3.7588024    4.4143072    5.1845357    5.1383424  
  26 OXYG    3.7052713    4.0470780    4.5743327    4.2789559    4.3059818  
  27 OXYG    4.1458557    4.0290342    5.2336719    5.5933549    6.0622778  
  28 HYDR    4.4288796    4.5092633    5.4821447    5.4144066    5.7367253  
  29 HYDR    2.8545800 *  2.3183647 *  3.8898229    5.1947208    5.8180921  
  30 CARB    7.9591985    7.9446073    8.9959046    8.6972170    9.1559067  
  31 HYDR    7.5597575    7.4200167    8.6280421    8.6217461    9.0920426  
  32 HYDR    8.5237131    8.4622516    9.5385004    9.3321930    9.8744782  
  33 CARB    6.9537796    7.1092639    7.9348228    7.3652274    7.8377403  
  34 CARB    6.9215684    7.2397227    7.8711274    6.9062452    7.1731437  
  35 CARB    8.3161387    8.6003296    9.2800399    8.2578911    8.4067963  
  36 HYDR    8.6411852    9.0261022    9.5523512    8.2740401    8.2888595  
  37 CARB    8.6480993    8.7555870    9.6793729    9.0318920    9.1963319  
  38 CARB    9.0386237    9.0902509   10.0761581    9.5367727    9.8524716  
  39 HYDR    9.9401018    9.9141267   10.9938906   10.5785870   10.9100764  
  40 CARB    9.3635521    9.5870787   10.3369065    9.3936963    9.6447908  
  41 HYDR    9.3756296    9.6380403   10.3085896    9.2991110    9.6248107  
  42 HYDR   10.3688689   10.6094951   11.3365997   10.2941211   10.4773107  
  43 CARB    9.9847406   10.1009770   11.0046130   10.2613876   10.3149667  
  44 HYDR    9.9343135   10.1065998   10.9207511   10.0668692   10.0074899  
  45 HYDR   10.7445872   10.9123764   11.7483180   10.8464617   10.9008127  
  46 HYDR   10.4576112   10.4680223   11.5046074   10.9795973   11.0624909  
  47 CARB    7.7791005    7.7789700    8.8328269    8.4974871    8.6557900  
  48 HYDR    6.8017788    6.7675628    7.8699213    7.6906913    7.9451157  
  49 HYDR    7.7254466    7.7949493    8.7398590    8.2779416    8.3034634  
  50 HYDR    8.3930751    8.2659457    9.4641734    9.3660694    9.5502397  
  51 CARB    6.9682193    7.4866987    7.7852693    6.3604502    6.5969543  
  52 HYDR    6.1951645    6.7499281    6.9656871    5.5745550    5.9415842  
  53 HYDR    7.9356413    8.4421612    8.7342370    7.2651634    7.5232948  
  54 HYDR    7.0987121    7.7119152    7.8591549    6.1732485    6.2305431  
  55 OXYG    5.9648822    6.2874880    6.9290275    6.0664412    6.2570337  
  56 OXYG    5.7928792    5.8875666    6.7685074    6.5006335    7.1116699  
  57 HYDR    5.2275413    5.2437152    6.2599966    6.2038164    6.7779765  
  58 HYDR    7.5401169    7.7612725    8.4589562    7.7198070    8.2281222  

               16 HYDR      17 HYDR      18 CARB      19 HYDR      20 HYDR  

   1 CARB    4.2435172    4.1942245    2.9809948 *  2.6879293 *  3.9941515  
   2 HYDR    4.6827760    4.2100184    2.6601856 *  2.2089475 *  3.7129455  
   3 HYDR    4.8933854    4.9185539    4.0248839    3.7303284    5.0639217  
   4 CARB    4.8711487    5.1101345    3.4071658    2.8434187 *  4.1716114  
   5 CARB    4.2554577    4.7199206    3.0229687    2.6987463 *  3.4313070  
   6 CARB    2.7510563 *  3.4973572    2.6733331 *  2.9380738 *  3.0404864  
   7 HYDR    2.8427152 *  3.8360920    3.2747424    3.6504048    3.2937015  
   8 CARB    2.2069333 *  2.1682184 *  1.5264519 *  2.2125059 *  2.1662672 *
   9 CARB    2.7539729 *  2.9295612 *  2.6572888 *  2.9455865 *  3.5761616  
  10 HYDR    2.8213847 *  2.7726926 *  3.2523715    3.6713528    4.1916576  
  11 CARB    2.6365862 *  3.6404443    3.5673422    3.8559526    4.2120133  
  12 HYDR    3.6715388    4.7098465    4.4283171    4.5096840    5.1106587  
  13 HYDR    2.0982741 *  3.4951571    4.1516325    4.6518877    4.6808097  
  14 CARB    1.0931677 *  1.0956892 *  2.4760534 *  3.4678211    2.6860628 *
  15 HYDR    1.7674492 *  1.7708523 *  2.7189404 *  3.7304979    2.4660986 *
  16 HYDR    0.0000000    1.7656731 *  3.4602420    4.3641725    3.7172584  
  17 HYDR    1.7656731 *  0.0000000    2.6944953 *  3.7304897    2.9916264 *
  18 CARB    3.4602420    2.6944953 *  0.0000000    1.0931716 *  1.0947391 *
  19 HYDR    4.3641725    3.7304897    1.0931716 *  0.0000000    1.7602587 *
  20 HYDR    3.7172584    2.9916264 *  1.0947391 *  1.7602587 *  0.0000000  
  21 HYDR    3.7290908    2.4762111 *  1.0971367 *  1.7632535 *  1.7728177 *
  22 CARB    5.2104549    6.0136196    4.5223269    4.1955827    4.7684411  
  23 HYDR    6.2098536    6.8786553    5.1061800    4.5652763    5.3816680  
  24 HYDR    5.1094517    6.1422292    5.0558667    4.8470492    5.4138626  
  25 HYDR    5.3155675    6.1938951    4.7908181    4.5864001    4.7940918  
  26 OXYG    4.8810889    5.0174590    2.7943283 *  2.2713360 *  2.8841266 *
  27 OXYG    6.0889174    6.0755445    3.9152600    3.0171424    4.5940809  
  28 HYDR    6.0441574    5.8933571    3.4667865    2.4698741 *  3.9860406  
  29 HYDR    5.3284344    5.8218973    4.4182881    3.9290142    5.1725214  
  30 CARB    9.4311781    8.7548157    6.4685617    5.4565356    7.0847995  
  31 HYDR    9.2777511    8.8027028    6.4873862    5.4402914    7.1204790  
  32 HYDR   10.0251844    9.3152272    7.2028758    6.2447492    7.9008263  
  33 CARB    8.1483655    7.3316289    5.1340752    4.1978651    5.7943659  
  34 CARB    7.8096541    6.9180000    4.4784261    3.5290682    4.8817115  
  35 CARB    9.1936515    8.2961524    5.7881030    4.8455125    6.0034185  
  36 HYDR    9.2656188    8.3033443    5.8093278    4.9652166    5.8316537  
  37 CARB    9.8855726    9.2175968    6.6079991    5.5653019    6.8487353  
  38 CARB   10.3573857    9.6049993    7.1595821    6.1318306    7.5866149  
  39 HYDR   11.3729254   10.6609233    8.2226600    7.1830374    8.6587487  
  40 CARB   10.3077479    9.3263162    6.9684027    6.0474785    7.3036648  
  41 HYDR   10.2074662    9.1136171    6.9536947    6.1150037    7.3762699  
  42 HYDR   11.2390984   10.2187840    7.8464853    6.9480664    8.0849758  
  43 CARB   11.1452029   10.4703819    7.8250360    6.8183426    7.9139294  
  44 HYDR   10.9675234   10.3298436    7.6640394    6.7073383    7.6066206  
  45 HYDR   11.7722268   10.9618916    8.3780759    7.4115606    8.4605488  
  46 HYDR   11.8116326   11.2470321    8.5857461    7.5436268    8.7153527  
  47 CARB    9.2589305    8.8507721    6.2043030    5.1278390    6.4488945  
  48 HYDR    8.3999359    8.0532635    5.4766577    4.3866995    5.8587663  
  49 HYDR    9.0595428    8.7018599    6.0176087    4.9964505    6.0856678  
  50 HYDR   10.0657960    9.7680201    7.1522817    6.0714482    7.4253029  
  51 CARB    7.3430642    6.1628980    4.0168205    3.3551635    4.3629734  
  52 HYDR    6.5161843    5.3020437    3.3819397    2.8503586 *  3.9329487  
  53 HYDR    8.2457471    6.9583238    5.0097258    4.4136971    5.3541482  
  54 HYDR    7.2162130    6.0113000    3.8290489    3.2880126    3.8984197  
  55 OXYG    6.9423372    6.2651916    3.6411924    2.5987163 *  3.9645983  
  56 OXYG    7.1677836    6.5032179    4.5224257    3.6569785    5.3686880  
  57 HYDR    6.8263668    6.3686230    4.2500301    3.3072993    5.0664951  
  58 HYDR    8.5230290    7.5321894    5.5602429    4.7514536    6.2397074  

               21 HYDR      22 CARB      23 HYDR      24 HYDR      25 HYDR  

   1 CARB    3.3165820    3.8660854    4.2234431    3.9466428    4.7227923  
   2 HYDR    2.7594912 *  4.5565689    4.8160372    4.8270826    5.3445194  
   3 HYDR    4.2204449    4.4887546    4.7440136    4.3709851    5.4441448  
   4 CARB    4.1083386    2.5526001 *  2.7157057 *  2.8154440 *  3.5074649  
   5 CARB    4.0071695    1.5568098 *  2.1850954 *  2.1624354 *  2.1895689 *
   6 CARB    3.5777842    2.5389100 *  3.4859760    2.7045391 *  2.8191204 *
   7 HYDR    4.2227107    2.6741432 *  3.7202491    2.8626940 *  2.5191992 *
   8 CARB    2.1589134 *  3.9363871    4.7373804    4.1755263    4.2529390  
   9 CARB    2.9736878 *  4.0679714    4.7607441    4.0084838    4.7032147  
  10 HYDR    3.2163665    5.1316763    5.8183944    4.9789755    5.7637449  
  11 CARB    4.1764571    3.2596150    4.1349299    2.9084858 *  3.8035655  
  12 HYDR    5.0631120    3.0407641    3.7800569    2.4055757 *  3.7588024  
  13 HYDR    4.6604910    4.0544710    5.0151387    3.5897327    4.4143072  
  14 CARB    2.7207178 *  5.0776081    6.0038235    5.1960311    5.1845357  
  15 HYDR    3.0874216    5.2520268    6.1942489    5.4988490    5.1383424  
  16 HYDR    3.7290908    5.2104549    6.2098536    5.1094517    5.3155675  
  17 HYDR    2.4762111 *  6.0136196    6.8786553    6.1422292    6.1938951  
  18 CARB    1.0971367 *  4.5223269    5.1061800    5.0558667    4.7908181  
  19 HYDR    1.7632535 *  4.1955827    4.5652763    4.8470492    4.5864001  
  20 HYDR    1.7728177 *  4.7684411    5.3816680    5.4138626    4.7940918  
  21 HYDR    0.0000000    5.5404483    6.0958895    6.0047510    5.8667264  
  22 CARB    5.5404483    0.0000000    1.0919485 *  1.0936768 *  1.0916687 *
  23 HYDR    6.0958895    1.0919485 *  0.0000000    1.7840444 *  1.7860694 *
  24 HYDR    6.0047510    1.0936768 *  1.7840444 *  0.0000000    1.7828850 *
  25 HYDR    5.8667264    1.0916687 *  1.7860694 *  1.7828850 *  0.0000000  
  26 OXYG    3.8344930    2.2912424 *  2.6011066 *  3.2344473    2.5009429 *
  27 OXYG    4.5487039    3.2060181    2.9086272 *  3.7320075    4.0942529  
  28 HYDR    4.1579752    3.2931822    3.0479654    4.0416040    3.9810671  
  29 HYDR    5.1040266    2.5188129 *  2.5729965 *  2.4144937 *  3.5934878  
  30 CARB    6.5201263    7.3088061    6.7911827    7.9024743    8.0697132  
  31 HYDR    6.6972572    6.6389894    6.0217848    7.1937930    7.4390745  
  32 HYDR    7.1497528    8.1111925    7.6033176    8.6108876    8.9370569  
  33 CARB    5.0613343    6.7598554    6.4603788    7.3545197    7.4922891  
  34 CARB    4.4909307    6.4693726    6.2362332    7.2376703    7.0067938  
  35 CARB    5.8444625    7.4550614    7.0826730    8.3129150    7.8972081  
  36 HYDR    5.8648370    7.7414431    7.4417912    8.6668265    8.0472047  
  37 CARB    6.8552158    7.2920492    6.7083227    8.1476341    7.7630393  
  38 CARB    7.2356053    8.0636721    7.4886280    8.7923175    8.6873807  
  39 HYDR    8.3115281    8.8389363    8.1768009    9.5396444    9.4808413  
  40 CARB    6.8714676    8.6894790    8.2647332    9.4685443    9.2321834  
  41 HYDR    6.6943168    9.0775902    8.7382740    9.7889439    9.6739641  
  42 HYDR    7.7465612    9.5646595    9.1092338   10.3890491   10.0452547  
  43 CARB    8.0996528    8.3599630    7.7197214    9.2781353    8.7057616  
  44 HYDR    8.0163594    8.1499566    7.5495606    9.1337906    8.3625661  
  45 HYDR    8.5311966    9.3136196    8.7192061   10.2276562    9.6653336  
  46 HYDR    8.9233154    8.6261796    7.8748993    9.5079998    8.9979242  
  47 CARB    6.6726649    6.0319354    5.3442536    6.8911471    6.5010028  
  48 HYDR    5.9609365    5.2467159    4.6033984    6.0351053    5.8404693  
  49 HYDR    6.5902476    5.7413581    5.0957721    6.6992690    6.0376179  
  50 HYDR    7.6598027    6.4213315    5.5933390    7.2212158    6.9151730  
  51 CARB    3.7016149    7.0889677    7.0776510    7.8200832    7.5499897  
  52 HYDR    2.9069807 *  6.7564590    6.8623554    7.3755278    7.2810063  
  53 HYDR    4.5569415    8.1478988    8.0999323    8.8596043    8.6325766  
  54 HYDR    3.5866243    7.0866718    7.1405845    7.8960823    7.3951290  
  55 OXYG    3.9622686    5.2098188    5.0115975    6.0468129    5.6800997  
  56 OXYG    4.4895000    5.9546660    5.7570506    6.3963679    6.7931190  
  57 HYDR    4.4517162    5.0520047    4.8001465    5.5167046    5.9090491  
  58 HYDR    5.2721920    7.6879139    7.4616569    8.2418199    8.4193760  

               26 OXYG      27 OXYG      28 HYDR      29 HYDR      30 CARB  

   1 CARB    3.4001144    2.4706052 *  2.8845259 *  2.1562369 *  5.5940816  
   2 HYDR    3.5475453    2.5445444 *  2.7326835 *  2.9949370 *  4.8892846  
   3 HYDR    4.3746793    2.9401027 *  3.5885141    2.2914267 *  5.6886234  
   4 CARB    2.4400822 *  1.4131979 *  1.9344120 *  1.0942212 *  5.4310558  
   5 CARB    1.3662155 *  2.4415711 *  2.3909275 *  2.1698482 *  6.4755747  
   6 CARB    2.4052902 *  3.7395902    3.6941243    3.0706246    7.5949509  
   7 HYDR    2.7443873 *  4.5853629    4.4332230    3.9255478    8.4694271  
   8 CARB    2.9969253 *  4.0607751    3.9092579    3.8195792    7.2982615  
   9 CARB    3.6991867    3.7489363    3.9689182    3.0477465    7.0021754  
  10 HYDR    4.7510920    4.6162162    4.8784197    3.9012696    7.4610403  
  11 CARB    3.7052713    4.1458557    4.4288796    2.8545800 *  7.9591985  
  12 HYDR    4.0470780    4.0290342    4.5092633    2.3183647 *  7.9446073  
  13 HYDR    4.5743327    5.2336719    5.4821447    3.8898229    8.9959046  
  14 CARB    4.2789559    5.5933549    5.4144066    5.1947208    8.6972170  
  15 HYDR    4.3059818    6.0622778    5.7367253    5.8180921    9.1559067  
  16 HYDR    4.8810889    6.0889174    6.0441574    5.3284344    9.4311781  
  17 HYDR    5.0174590    6.0755445    5.8933571    5.8218973    8.7548157  
  18 CARB    2.7943283 *  3.9152600    3.4667865    4.4182881    6.4685617  
  19 HYDR    2.2713360 *  3.0171424    2.4698741 *  3.9290142    5.4565356  
  20 HYDR    2.8841266 *  4.5940809    3.9860406    5.1725214    7.0847995  
  21 HYDR    3.8344930    4.5487039    4.1579752    5.1040266    6.5201263  
  22 CARB    2.2912424 *  3.2060181    3.2931822    2.5188129 *  7.3088061  
  23 HYDR    2.6011066 *  2.9086272 *  3.0479654    2.5729965 *  6.7911827  
  24 HYDR    3.2344473    3.7320075    4.0416040    2.4144937 *  7.9024743  
  25 HYDR    2.5009429 *  4.0942529    3.9810671    3.5934878    8.0697132  
  26 OXYG    0.0000000    2.6254533 *  2.0556435 *  3.2491644    6.1220823  
  27 OXYG    2.6254533 *  0.0000000    0.9730683 *  2.0046085 *  4.1945021  
  28 HYDR    2.0556435 *  0.9730683 *  0.0000000    2.7605201 *  4.1621868  
  29 HYDR    3.2491644    2.0046085 *  2.7605201 *  0.0000000    5.9367613  
  30 CARB    6.1220823    4.1945021    4.1621868    5.9367613    0.0000000  
  31 HYDR    5.7341824    3.6018728    3.7108816    5.2706223    1.0951634 *
  32 HYDR    7.0409400    4.9357088    5.0444643    6.4918167    1.0951421 *
  33 CARB    5.3155647    3.6660968    3.5211584    5.3845402    1.5473926 *
  34 CARB    4.6393196    3.7835179    3.2374287    5.6617657    2.5917935 *
  35 CARB    5.6218688    4.9076478    4.3003948    6.8856131    2.8026684 *
  36 HYDR    5.7396498    5.5145869    4.7718218    7.4655783    3.8968264  
  37 CARB    5.7898970    4.7924393    4.2966325    6.7801405    2.5492523 *
  38 CARB    6.6817417    5.1712118    4.9068133    7.0688578    1.5339348 *
  39 HYDR    7.6068127    5.9708845    5.7900058    7.8030474    2.1911255 *
  40 CARB    6.9859602    5.8598633    5.4370329    7.7882604    2.5203170 *
  41 HYDR    7.3558910    6.1343867    5.7872355    7.9604584    2.7256449 *
  42 HYDR    7.8165588    6.8410256    6.3658897    8.7988400    3.4761942  
  43 CARB    6.8611412    6.1553535    5.5983756    8.1247020    3.9039965  
  44 HYDR    6.5797729    6.2975514    5.6212450    8.2398606    4.7114295  
  45 HYDR    7.7004772    6.9844160    6.4248716    8.9767100    4.2548921  
  46 HYDR    7.3668571    6.4793543    6.0289111    8.3771851    4.2034435  
  47 CARB    4.8106976    3.8148250    3.3530458    5.7252223    2.9953440 *
  48 HYDR    4.1190003    2.7617171 *  2.4088015 *  4.6864303    2.6797632 *
  49 HYDR    4.4107614    4.0472192    3.4007099    5.8931168    3.9953789  
  50 HYDR    5.5312241    4.3334152    4.0488230    6.0938574    3.3620610  
  51 CARB    5.0641059    4.6785346    4.1067220    6.3198079    3.8704275  
  52 HYDR    4.8499461    4.3937086    3.9579756    5.7896116    4.2006523  
  53 HYDR    6.1517992    5.5934436    5.0875233    7.2451902    3.9833159  
  54 HYDR    4.9001832    5.0772457    4.3511687    6.6938677    4.7262880  
  55 OXYG    3.3132676    2.8769903 *  2.1123963 *  4.7537737    3.3619748  
  56 OXYG    4.7859935    2.8497384 *  2.9930716 *  4.2555009    2.4688318 *
  57 HYDR    4.0265157    1.8941809 *  2.1302184 *  3.4312403    2.7438995 *
  58 HYDR    6.1756002    4.6202884    4.4937459    6.2047163    2.1423365 *

               31 HYDR      32 HYDR      33 CARB      34 CARB      35 CARB  

   1 CARB    5.3066672    6.0765880    4.5560113    4.8105531    6.2814797  
   2 HYDR    4.7897461    5.3761156    3.6802162    3.9086931    5.4285010  
   3 HYDR    5.3549657    5.9958374    4.7873439    5.3604278    6.8209098  
   4 CARB    4.9078383    6.0791495    4.6822789    4.7713050    6.0505387  
   5 CARB    5.9883769    7.2660096    5.6672489    5.3358426    6.4959038  
   6 CARB    7.2290839    8.3217066    6.5742589    6.2142554    7.4887181  
   7 HYDR    8.0862553    9.2542573    7.4760215    6.9655264    8.1401789  
   8 CARB    7.1502663    7.9626845    6.0486810    5.6617189    7.0396140  
   9 CARB    6.7787011    7.5056805    5.8336389    5.8628986    7.3451970  
  10 HYDR    7.3318972    7.8435090    6.2241182    6.3814451    7.9082813  
  11 CARB    7.5597575    8.5237131    6.9537796    6.9215684    8.3161387  
  12 HYDR    7.4200167    8.4622516    7.1092639    7.2397227    8.6003296  
  13 HYDR    8.6280421    9.5385004    7.9348228    7.8711274    9.2800399  
  14 CARB    8.6217461    9.3321930    7.3652274    6.9062452    8.2578911  
  15 HYDR    9.0920426    9.8744782    7.8377403    7.1731437    8.4067963  
  16 HYDR    9.2777511   10.0251844    8.1483655    7.8096541    9.1936515  
  17 HYDR    8.8027028    9.3152272    7.3316289    6.9180000    8.2961524  
  18 CARB    6.4873862    7.2028758    5.1340752    4.4784261    5.7881030  
  19 HYDR    5.4402914    6.2447492    4.1978651    3.5290682    4.8455125  
  20 HYDR    7.1204790    7.9008263    5.7943659    4.8817115    6.0034185  
  21 HYDR    6.6972572    7.1497528    5.0613343    4.4909307    5.8444625  
  22 CARB    6.6389894    8.1111925    6.7598554    6.4693726    7.4550614  
  23 HYDR    6.0217848    7.6033176    6.4603788    6.2362332    7.0826730  
  24 HYDR    7.1937930    8.6108876    7.3545197    7.2376703    8.3129150  
  25 HYDR    7.4390745    8.9370569    7.4922891    7.0067938    7.8972081  
  26 OXYG    5.7341824    7.0409400    5.3155647    4.6393196    5.6218688  
  27 OXYG    3.6018728    4.9357088    3.6660968    3.7835179    4.9076478  
  28 HYDR    3.7108816    5.0444643    3.5211584    3.2374287    4.3003948  
  29 HYDR    5.2706223    6.4918167    5.3845402    5.6617657    6.8856131  
  30 CARB    1.0951634 *  1.0951421 *  1.5473926 *  2.5917935 *  2.8026684 *
  31 HYDR    0.0000000    1.7537672 *  2.1785244 *  3.1056780    3.4125302  
  32 HYDR    1.7537672 *  0.0000000    2.1543534 *  3.4704614    3.6899991  
  33 CARB    2.1785244 *  2.1543534 *  0.0000000    1.5749755 *  2.5645962 *
  34 CARB    3.1056780    3.4704614    1.5749755 *  0.0000000    1.5453836 *
  35 CARB    3.4125302    3.6899991    2.5645962 *  1.5453836 *  0.0000000  
  36 HYDR    4.4668145    4.7716649    3.5083314    2.1863018 *  1.0955970 *
  37 CARB    2.7796093 *  3.5044533    3.0725028    2.5608792 *  1.5631750 *
  38 CARB    2.1762485 *  2.1736539 *  2.5449351 *  2.8056337 *  2.1192928 *
  39 HYDR    2.6331401 *  2.4418898 *  3.4913909    3.9004246    3.1115299  
  40 CARB    3.4361343    3.0159592    2.7240397 *  2.5228966 *  1.5517389 *
  41 HYDR    3.7873952    2.9258151 *  2.6165638 *  2.7257482 *  2.2846419 *
  42 HYDR    4.3315743    3.8788168    3.8141556    3.4729390    2.2076370 *
  43 CARB    4.1201169    4.7127915    4.5492986    3.9066389    2.5565305 *
  44 HYDR    4.8544141    5.6163292    5.1274109    4.1978798    2.9103525 *
  45 HYDR    4.6954004    4.9099951    4.8705686    4.2573608    2.7522667 *
  46 HYDR    4.2257780    4.9193854    5.1285691    4.7192276    3.4994373  
  47 CARB    2.6531177 *  4.0306940    3.4646443    3.0232910    2.6761482 *
  48 HYDR    2.1552364 *  3.7115505    2.9139843 *  2.7128741 *  2.9510722 *
  49 HYDR    3.6921142    5.0612867    4.2065296    3.4071386    3.0280311  
  50 HYDR    2.8049820 *  4.2520787    4.1881949    4.0171775    3.5830306  
  51 CARB    4.5171333    4.5254123    2.5412290 *  1.5581814 *  2.5496145 *
  52 HYDR    4.7495958    4.7477978    2.6865902 *  2.1809782 *  3.4895983  
  53 HYDR    4.8293925    4.4518571    2.8072127 *  2.1613420 *  2.7009013 *
  54 HYDR    5.2935740    5.4812620    3.5002274    2.1936906 *  2.8486354 *
  55 OXYG    3.4571412    4.3497595    2.4648628 *  1.3651670 *  2.3990571 *
  56 OXYG    2.5986743 *  2.8656162 *  1.3986226 *  2.4754673 *  3.7834964  
  57 HYDR    2.5080627 *  3.3334968    1.9657642 *  2.6654767 *  3.9405525  
  58 HYDR    3.0123573    2.2997582 *  1.0942955 *  2.1515227 *  2.9796703 *

               36 HYDR      37 CARB      38 CARB      39 HYDR      40 CARB  

   1 CARB    6.7951124    6.6568926    6.7855666    7.6771735    7.1186166  
   2 HYDR    5.9380017    5.9773257    6.0371740    6.9800268    6.2128897  
   3 HYDR    7.4553298    7.1062454    7.0281896    7.8313855    7.4724673  
   4 CARB    6.5567303    6.1190926    6.4858461    7.3212466    7.0406438  
   5 CARB    6.7691901    6.6158273    7.2920217    8.1788928    7.7193159  
   6 CARB    7.6676266    7.8411398    8.4625681    9.4098774    8.7059907  
   7 HYDR    8.2095254    8.4699652    9.2302432   10.1786403    9.4477568  
   8 CARB    7.1731978    7.6828186    8.1746226    9.1905946    8.1762038  
   9 CARB    7.6952424    7.8713938    8.1142658    9.0594386    8.2852467  
  10 HYDR    8.2765823    8.5438844    8.6394542    9.5800342    8.7225125  
  11 CARB    8.6411852    8.6480993    9.0386237    9.9401018    9.3635521  
  12 HYDR    9.0261022    8.7555870    9.0902509    9.9141267    9.5870787  
  13 HYDR    9.5523512    9.6793729   10.0761581   10.9938906   10.3369065  
  14 CARB    8.2740401    9.0318920    9.5367727   10.5785870    9.3936963  
  15 HYDR    8.2888595    9.1963319    9.8524716   10.9100764    9.6447908  
  16 HYDR    9.2656188    9.8855726   10.3573857   11.3729254   10.3077479  
  17 HYDR    8.3033443    9.2175968    9.6049993   10.6609233    9.3263162  
  18 CARB    5.8093278    6.6079991    7.1595821    8.2226600    6.9684027  
  19 HYDR    4.9652166    5.5653019    6.1318306    7.1830374    6.0474785  
  20 HYDR    5.8316537    6.8487353    7.5866149    8.6587487    7.3036648  
  21 HYDR    5.8648370    6.8552158    7.2356053    8.3115281    6.8714676  
  22 CARB    7.7414431    7.2920492    8.0636721    8.8389363    8.6894790  
  23 HYDR    7.4417912    6.7083227    7.4886280    8.1768009    8.2647332  
  24 HYDR    8.6668265    8.1476341    8.7923175    9.5396444    9.4685443  
  25 HYDR    8.0472047    7.7630393    8.6873807    9.4808413    9.2321834  
  26 OXYG    5.7396498    5.7898970    6.6817417    7.6068127    6.9859602  
  27 OXYG    5.5145869    4.7924393    5.1712118    5.9708845    5.8598633  
  28 HYDR    4.7718218    4.2966325    4.9068133    5.7900058    5.4370329  
  29 HYDR    7.4655783    6.7801405    7.0688578    7.8030474    7.7882604  
  30 CARB    3.8968264    2.5492523 *  1.5339348 *  2.1911255 *  2.5203170 *
  31 HYDR    4.4668145    2.7796093 *  2.1762485 *  2.6331401 *  3.4361343  
  32 HYDR    4.7716649    3.5044533    2.1736539 *  2.4418898 *  3.0159592  
  33 CARB    3.5083314    3.0725028    2.5449351 *  3.4913909    2.7240397 *
  34 CARB    2.1863018 *  2.5608792 *  2.8056337 *  3.9004246    2.5228966 *
  35 CARB    1.0955970 *  1.5631750 *  2.1192928 *  3.1115299    1.5517389 *
  36 HYDR    0.0000000    2.2853406 *  3.1210475    4.0161196    2.2957990 *
  37 CARB    2.2853406 *  0.0000000    1.5614432 *  2.2762433 *  2.1543942 *
  38 CARB    3.1210475    1.5614432 *  0.0000000    1.0953941 *  1.5529374 *
  39 HYDR    4.0161196    2.2762433 *  1.0953941 *  0.0000000    2.2833018 *
  40 CARB    2.2957990 *  2.1543942 *  1.5529374 *  2.2833018 *  0.0000000  
  41 HYDR    2.9523629 *  3.1482443    2.2825337 *  2.9403538 *  1.0937786 *
  42 HYDR    2.5657550 *  2.6139917 *  2.2191153 *  2.5613874 *  1.0901557 *
  43 CARB    2.7676916 *  1.5337617 *  2.5682406 *  2.7704255 *  2.8742986 *
  44 HYDR    2.7549797 *  2.1707580 *  3.5073261    3.8402905    3.6236141  
  45 HYDR    2.8412573 *  2.2088732 *  2.7631265 *  2.8362507 *  2.6279993 *
  46 HYDR    3.8383365    2.1691301 *  2.9279835 *  2.7694503 *  3.6279563  
  47 CARB    3.2729693    1.5258582 *  2.6590903 *  3.2502588    3.5682469  
  48 HYDR    3.6666039    2.2084218 *  2.9302907 *  3.6451680    3.8587378  
  49 HYDR    3.2759243    2.1661744 *  3.5762458    4.1968037    4.2034882  
  50 HYDR    4.2163704    2.1596736 *  2.9907791 *  3.2279164    4.1839251  
  51 CARB    2.6783269 *  3.9413188    4.0907727    5.1585180    3.3061199  
  52 HYDR    3.7287452    4.7329336    4.7606089    5.8196543    4.1602227  
  53 HYDR    2.8317338 *  4.1839680    4.0515987    5.0308424    2.9618762 *
  54 HYDR    2.5525421 *  4.2622524    4.7357682    5.8024354    3.8737045  
  55 OXYG    2.7502702 *  2.9689649 *  3.6703632    4.7188400    3.7019891  
  56 OXYG    4.6330591    4.1702168    3.7731080    4.6323144    4.1215946  
  57 HYDR    4.7495433    4.0946540    3.9792435    4.8269692    4.5305288  
  58 HYDR    3.8299632    3.7607618    2.9666572 *  3.8181286    2.7220314 *

               41 HYDR      42 HYDR      43 CARB      44 HYDR      45 HYDR  

   1 CARB    7.0431334    8.1717729    8.1136171    8.2668407    8.7791124  
   2 HYDR    6.0665241    7.2643801    7.4514202    7.6440424    8.0252539  
   3 HYDR    7.3239709    8.5529187    8.6037032    8.8708394    9.2516918  
   4 CARB    7.2000400    8.0457286    7.4808406    7.5498510    8.2888247  
   5 CARB    7.9829774    8.6404558    7.8158786    7.6611359    8.6663779  
   6 CARB    8.8388610    9.6392919    9.0630046    8.8762280    9.8401211  
   7 HYDR    9.6447402   10.3287089    9.5859585    9.2863071   10.3878394  
   8 CARB    8.1506674    9.1147343    8.9606607    8.8275157    9.6002564  
   9 CARB    8.1708897    9.3073823    9.2755486    9.3107526    9.9248851  
  10 HYDR    8.4760566    9.7558883    9.9844992   10.0797522   10.5605332  
  11 CARB    9.3756296   10.3688689    9.9847406    9.9343135   10.7445872  
  12 HYDR    9.6380403   10.6094951   10.1009770   10.1065998   10.9123764  
  13 HYDR   10.3085896   11.3365997   11.0046130   10.9207511   11.7483180  
  14 CARB    9.2991110   10.2941211   10.2613876   10.0668692   10.8464617  
  15 HYDR    9.6248107   10.4773107   10.3149667   10.0074899   10.9008127  
  16 HYDR   10.2074662   11.2390984   11.1452029   10.9675234   11.7722268  
  17 HYDR    9.1136171   10.2187840   10.4703819   10.3298436   10.9618916  
  18 CARB    6.9536947    7.8464853    7.8250360    7.6640394    8.3780759  
  19 HYDR    6.1150037    6.9480664    6.8183426    6.7073383    7.4115606  
  20 HYDR    7.3762699    8.0849758    7.9139294    7.6066206    8.4605488  
  21 HYDR    6.6943168    7.7465612    8.0996528    8.0163594    8.5311966  
  22 CARB    9.0775902    9.5646595    8.3599630    8.1499566    9.3136196  
  23 HYDR    8.7382740    9.1092338    7.7197214    7.5495606    8.7192061  
  24 HYDR    9.7889439   10.3890491    9.2781353    9.1337906   10.2276562  
  25 HYDR    9.6739641   10.0452547    8.7057616    8.3625661    9.6653336  
  26 OXYG    7.3558910    7.8165588    6.8611412    6.5797729    7.7004772  
  27 OXYG    6.1343867    6.8410256    6.1553535    6.2975514    6.9844160  
  28 HYDR    5.7872355    6.3658897    5.5983756    5.6212450    6.4248716  
  29 HYDR    7.9604584    8.7988400    8.1247020    8.2398606    8.9767100  
  30 CARB    2.7256449 *  3.4761942    3.9039965    4.7114295    4.2548921  
  31 HYDR    3.7873952    4.3315743    4.1201169    4.8544141    4.6954004  
  32 HYDR    2.9258151 *  3.8788168    4.7127915    5.6163292    4.9099951  
  33 CARB    2.6165638 *  3.8141556    4.5492986    5.1274109    4.8705686  
  34 CARB    2.7257482 *  3.4729390    3.9066389    4.1978798    4.2573608  
  35 CARB    2.2846419 *  2.2076370 *  2.5565305 *  2.9103525 *  2.7522667 *
  36 HYDR    2.9523629 *  2.5657550 *  2.7676916 *  2.7549797 *  2.8412573 *
  37 CARB    3.1482443    2.6139917 *  1.5337617 *  2.1707580 *  2.2088732 *
  38 CARB    2.2825337 *  2.2191153 *  2.5682406 *  3.5073261    2.7631265 *
  39 HYDR    2.9403538 *  2.5613874 *  2.7704255 *  3.8402905    2.8362507 *
  40 CARB    1.0937786 *  1.0901557 *  2.8742986 *  3.6236141    2.6279993 *
  41 HYDR    0.0000000    1.7652496 *  3.9678423    4.6914146    3.6558918  
  42 HYDR    1.7652496 *  0.0000000    2.7173260 *  3.4563899    2.0715878 *
  43 CARB    3.9678423    2.7173260 *  0.0000000    1.0956330 *  1.0928992 *
  44 HYDR    4.6914146    3.4563899    1.0956330 *  0.0000000    1.7668172 *
  45 HYDR    3.6558918    2.0715878 *  1.0928992 *  1.7668172 *  0.0000000  
  46 HYDR    4.6967066    3.4626948    1.0957209 *  1.7705120 *  1.7654818 *
  47 CARB    4.4411139    4.1365419    2.4707664 *  2.7064824 *  3.4568426  
  48 HYDR    4.5289983    4.6416252    3.4617943    3.7274361    4.3603017  
  49 HYDR    5.1082977    4.6615208    2.6970652 *  2.4691723 *  3.7231076  
  50 HYDR    5.0860785    4.6440068    2.6996664 *  3.0493647    3.7151303  
  51 CARB    3.1109248    4.1088662    5.0867255    5.2554447    5.2283407  
  52 HYDR    3.8272327    5.0512567    6.0058972    6.1976197    6.2184127  
  53 HYDR    2.4916992 *  3.6484525    5.2002727    5.4894348    5.1196524  
  54 HYDR    3.8502816    4.5009635    5.2058893    5.1514068    5.3555949  
  55 OXYG    4.0645803    4.5689363    4.2580665    4.2904306    4.8646708  
  56 OXYG    3.9548746    5.2114511    5.6992635    6.1915167    6.1523284  
  57 HYDR    4.5729224    5.5972541    5.6165700    6.0129682    6.2260139  
  58 HYDR    2.1774588 *  3.7518948    5.1100474    5.7432946    5.2150054  

               46 HYDR      47 CARB      48 HYDR      49 HYDR      50 HYDR  

   1 CARB    8.6035062    6.0122217    4.9726875    6.2296670    6.6678164  
   2 HYDR    8.0267779    5.5498738    4.5632694    5.8201639    6.3074252  
   3 HYDR    9.0159780    6.4833706    5.4062182    6.8445290    7.0276048  
   4 CARB    7.8546672    5.1737464    4.1462470    5.2817421    5.7163156  
   5 CARB    8.2450617    5.5831033    4.7163606    5.3735796    6.1906706  
   6 CARB    9.5873761    6.9511612    6.0873875    6.7176383    7.6411410  
   7 HYDR   10.1091888    7.5255251    6.7489215    7.1510419    8.2031579  
   8 CARB    9.6188978    7.0731597    6.2199454    6.9191187    7.9046176  
   9 CARB    9.8398934    7.2350743    6.2487838    7.2939252    7.9568628  
  10 HYDR   10.5802815    8.0365986    7.0427368    8.1693054    8.7739834  
  11 CARB   10.4576112    7.7791005    6.8017788    7.7254466    8.3930751  
  12 HYDR   10.4680223    7.7789700    6.7675628    7.7949493    8.2659457  
  13 HYDR   11.5046074    8.8328269    7.8699213    8.7398590    9.4641734  
  14 CARB   10.9795973    8.4974871    7.6906913    8.2779416    9.3660694  
  15 HYDR   11.0624909    8.6557900    7.9451157    8.3034634    9.5502397  
  16 HYDR   11.8116326    9.2589305    8.3999359    9.0595428   10.0657960  
  17 HYDR   11.2470321    8.8507721    8.0532635    8.7018599    9.7680201  
  18 CARB    8.5857461    6.2043030    5.4766577    6.0176087    7.1522817  
  19 HYDR    7.5436268    5.1278390    4.3866995    4.9964505    6.0714482  
  20 HYDR    8.7153527    6.4488945    5.8587663    6.0856678    7.4253029  
  21 HYDR    8.9233154    6.6726649    5.9609365    6.5902476    7.6598027  
  22 CARB    8.6261796    6.0319354    5.2467159    5.7413581    6.4213315  
  23 HYDR    7.8748993    5.3442536    4.6033984    5.0957721    5.5933390  
  24 HYDR    9.5079998    6.8911471    6.0351053    6.6992690    7.2212158  
  25 HYDR    8.9979242    6.5010028    5.8404693    6.0376179    6.9151730  
  26 OXYG    7.3668571    4.8106976    4.1190003    4.4107614    5.5312241  
  27 OXYG    6.4793543    3.8148250    2.7617171 *  4.0472192    4.3334152  
  28 HYDR    6.0289111    3.3530458    2.4088015 *  3.4007099    4.0488230  
  29 HYDR    8.3771851    5.7252223    4.6864303    5.8931168    6.0938574  
  30 CARB    4.2034435    2.9953440 *  2.6797632 *  3.9953789    3.3620610  
  31 HYDR    4.2257780    2.6531177 *  2.1552364 *  3.6921142    2.8049820 *
  32 HYDR    4.9193854    4.0306940    3.7115505    5.0612867    4.2520787  
  33 CARB    5.1285691    3.4646443    2.9139843 *  4.2065296    4.1881949  
  34 CARB    4.7192276    3.0232910    2.7128741 *  3.4071386    4.0171775  
  35 CARB    3.4994373    2.6761482 *  2.9510722 *  3.0280311    3.5830306  
  36 HYDR    3.8383365    3.2729693    3.6666039    3.2759243    4.2163704  
  37 CARB    2.1691301 *  1.5258582 *  2.2084218 *  2.1661744 *  2.1596736 *
  38 CARB    2.9279835 *  2.6590903 *  2.9302907 *  3.5762458    2.9907791 *
  39 HYDR    2.7694503 *  3.2502588    3.6451680    4.1968037    3.2279164  
  40 CARB    3.6279563    3.5682469    3.8587378    4.2034882    4.1839251  
  41 HYDR    4.6967066    4.4411139    4.5289983    5.1082977    5.0860785  
  42 HYDR    3.4626948    4.1365419    4.6416252    4.6615208    4.6440068  
  43 CARB    1.0957209 *  2.4707664 *  3.4617943    2.6970652 *  2.6996664 *
  44 HYDR    1.7705120 *  2.7064824 *  3.7274361    2.4691723 *  3.0493647  
  45 HYDR    1.7654818 *  3.4568426    4.3603017    3.7231076    3.7151303  
  46 HYDR    0.0000000    2.6922739 *  3.7179993    3.0173435    2.4554611 *
  47 CARB    2.6922739 *  0.0000000    1.0922937 *  1.0944378 *  1.0967755 *
  48 HYDR    3.7179993    1.0922937 *  0.0000000    1.7613323 *  1.7602606 *
  49 HYDR    3.0173435    1.0944378 *  1.7613323 *  0.0000000    1.7730856 *
  50 HYDR    2.4554611 *  1.0967755 *  1.7602606 *  1.7730856 *  0.0000000  
  51 CARB    6.0217960    4.5138076    4.2012916    4.7217993    5.5441550  
  52 HYDR    6.8772267    5.0945952    4.5662793    5.3380770    6.0962213  
  53 HYDR    6.1519777    5.0567478    4.8645590    5.3712632    6.0239369  
  54 HYDR    6.2105344    4.7668982    4.5746583    4.7270676    5.8492167  
  55 OXYG    4.9917505    2.7596552 *  2.2583703 *  2.8263346 *  3.8043364  
  56 OXYG    6.1966410    4.1197245    3.2549665    4.7891068    4.7805660  
  57 HYDR    6.0439591    3.6932380    2.6928502 *  4.2820164    4.3176570  
  58 HYDR    5.7474307    4.4271177    3.9796693    5.1577107    5.1376009  

               51 CARB      52 HYDR      53 HYDR      54 HYDR      55 OXYG  

   1 CARB    4.9857657    4.1976058    5.8582528    5.4118999    4.1393082  
   2 HYDR    3.9559681    3.1301843    4.7896630    4.4581387    3.4241907  
   3 HYDR    5.6120056    4.7937890    6.3716698    6.1848010    4.8656108  
   4 CARB    5.3234692    4.7994448    6.2890981    5.6398257    3.8115249  
   5 CARB    5.7476571    5.3144391    6.8102080    5.7663524    4.1264928  
   6 CARB    6.2698257    5.6596865    7.3150933    6.2059664    5.0931741  
   7 HYDR    6.9962927    6.4631802    8.0614195    6.7894060    5.7661772  
   8 CARB    5.3680119    4.6188235    6.3455633    5.3079430    4.7513885  
   9 CARB    5.7287624    4.8522542    6.6247612    5.9563575    5.1082496  
  10 HYDR    6.0700690    5.0837786    6.8544085    6.3658542    5.8089536  
  11 CARB    6.9682193    6.1951645    7.9356413    7.0987121    5.9648822  
  12 HYDR    7.4866987    6.7499281    8.4421612    7.7119152    6.2874880  
  13 HYDR    7.7852693    6.9656871    8.7342370    7.8591549    6.9290275  
  14 CARB    6.3604502    5.5745550    7.2651634    6.1732485    6.0664412  
  15 HYDR    6.5969543    5.9415842    7.5232948    6.2305431    6.2570337  
  16 HYDR    7.3430642    6.5161843    8.2457471    7.2162130    6.9423372  
  17 HYDR    6.1628980    5.3020437    6.9583238    6.0113000    6.2651916  
  18 CARB    4.0168205    3.3819397    5.0097258    3.8290489    3.6411924  
  19 HYDR    3.3551635    2.8503586 *  4.4136971    3.2880126    2.5987163 *
  20 HYDR    4.3629734    3.9329487    5.3541482    3.8984197    3.9645983  
  21 HYDR    3.7016149    2.9069807 *  4.5569415    3.5866243    3.9622686  
  22 CARB    7.0889677    6.7564590    8.1478988    7.0866718    5.2098188  
  23 HYDR    7.0776510    6.8623554    8.0999323    7.1405845    5.0115975  
  24 HYDR    7.8200832    7.3755278    8.8596043    7.8960823    6.0468129  
  25 HYDR    7.5499897    7.2810063    8.6325766    7.3951290    5.6800997  
  26 OXYG    5.0641059    4.8499461    6.1517992    4.9001832    3.3132676  
  27 OXYG    4.6785346    4.3937086    5.5934436    5.0772457    2.8769903 *
  28 HYDR    4.1067220    3.9579756    5.0875233    4.3511687    2.1123963 *
  29 HYDR    6.3198079    5.7896116    7.2451902    6.6938677    4.7537737  
  30 CARB    3.8704275    4.2006523    3.9833159    4.7262880    3.3619748  
  31 HYDR    4.5171333    4.7495958    4.8293925    5.2935740    3.4571412  
  32 HYDR    4.5254123    4.7477978    4.4518571    5.4812620    4.3497595  
  33 CARB    2.5412290 *  2.6865902 *  2.8072127 *  3.5002274    2.4648628 *
  34 CARB    1.5581814 *  2.1809782 *  2.1613420 *  2.1936906 *  1.3651670 *
  35 CARB    2.5496145 *  3.4895983    2.7009013 *  2.8486354 *  2.3990571 *
  36 HYDR    2.6783269 *  3.7287452    2.8317338 *  2.5525421 *  2.7502702 *
  37 CARB    3.9413188    4.7329336    4.1839680    4.2622524    2.9689649 *
  38 CARB    4.0907727    4.7606089    4.0515987    4.7357682    3.6703632  
  39 HYDR    5.1585180    5.8196543    5.0308424    5.8024354    4.7188400  
  40 CARB    3.3061199    4.1602227    2.9618762 *  3.8737045    3.7019891  
  41 HYDR    3.1109248    3.8272327    2.4916992 *  3.8502816    4.0645803  
  42 HYDR    4.1088662    5.0512567    3.6484525    4.5009635    4.5689363  
  43 CARB    5.0867255    6.0058972    5.2002727    5.2058893    4.2580665  
  44 HYDR    5.2554447    6.1976197    5.4894348    5.1514068    4.2904306  
  45 HYDR    5.2283407    6.2184127    5.1196524    5.3555949    4.8646708  
  46 HYDR    6.0217960    6.8772267    6.1519777    6.2105344    4.9917505  
  47 CARB    4.5138076    5.0945952    5.0567478    4.7668982    2.7596552 *
  48 HYDR    4.2012916    4.5662793    4.8645590    4.5746583    2.2583703 *
  49 HYDR    4.7217993    5.3380770    5.3712632    4.7270676    2.8263346 *
  50 HYDR    5.5441550    6.0962213    6.0239369    5.8492167    3.8043364  
  51 CARB    0.0000000    1.0919185 *  1.0939732 *  1.0918606 *  2.2829475 *
  52 HYDR    1.0919185 *  0.0000000    1.7870893 *  1.7876154 *  2.6062536 *
  53 HYDR    1.0939732 *  1.7870893 *  0.0000000    1.7832883 *  3.2243779  
  54 HYDR    1.0918606 *  1.7876154 *  1.7832883 *  0.0000000    2.4767535 *
  55 OXYG    2.2829475 *  2.6062536 *  3.2243779    2.4767535 *  0.0000000  
  56 OXYG    3.1469334    2.7974475 *  3.6440875    4.0608396    2.7653455 *
  57 HYDR    3.5483538    3.2457028    4.2362800    4.2921133    2.4842883 *
  58 HYDR    2.5180176 *  2.6078561 *  2.3852763 *  3.5883686    3.2833455  

               56 OXYG      57 HYDR      58 HYDR  

   1 CARB    3.3140114    2.8609690 *  5.1010127  
   2 HYDR    2.5180894 *  2.2840660 *  4.1313852  
   3 HYDR    3.4181143    3.0658256    5.2575975  
   4 CARB    3.6239229    2.8151851 *  5.4910663  
   5 CARB    4.8224927    4.0239363    6.4976187  
   6 CARB    5.6372319    5.0011238    7.2455805  
   7 HYDR    6.6269971    5.9637131    8.1726179  
   8 CARB    5.1479849    4.7521867    6.5246259  
   9 CARB    4.6710956    4.3004602    6.2776095  
  10 HYDR    5.0251591    4.8385371    6.5003294  
  11 CARB    5.7928792    5.2275413    7.5401169  
  12 HYDR    5.8875666    5.2437152    7.7612725  
  13 HYDR    6.7685074    6.2599966    8.4589562  
  14 CARB    6.5006335    6.2038164    7.7198070  
  15 HYDR    7.1116699    6.7779765    8.2281222  
  16 HYDR    7.1677836    6.8263668    8.5230290  
  17 HYDR    6.5032179    6.3686230    7.5321894  
  18 CARB    4.5224257    4.2500301    5.5602429  
  19 HYDR    3.6569785    3.3072993    4.7514536  
  20 HYDR    5.3686880    5.0664951    6.2397074  
  21 HYDR    4.4895000    4.4517162    5.2721920  
  22 CARB    5.9546660    5.0520047    7.6879139  
  23 HYDR    5.7570506    4.8001465    7.4616569  
  24 HYDR    6.3963679    5.5167046    8.2418199  
  25 HYDR    6.7931190    5.9090491    8.4193760  
  26 OXYG    4.7859935    4.0265157    6.1756002  
  27 OXYG    2.8497384 *  1.8941809 *  4.6202884  
  28 HYDR    2.9930716 *  2.1302184 *  4.4937459  
  29 HYDR    4.2555009    3.4312403    6.2047163  
  30 CARB    2.4688318 *  2.7438995 *  2.1423365 *
  31 HYDR    2.5986743 *  2.5080627 *  3.0123573  
  32 HYDR    2.8656162 *  3.3334968    2.2997582 *
  33 CARB    1.3986226 *  1.9657642 *  1.0942955 *
  34 CARB    2.4754673 *  2.6654767 *  2.1515227 *
  35 CARB    3.7834964    3.9405525    2.9796703 *
  36 HYDR    4.6330591    4.7495433    3.8299632  
  37 CARB    4.1702168    4.0946540    3.7607618  
  38 CARB    3.7731080    3.9792435    2.9666572 *
  39 HYDR    4.6323144    4.8269692    3.8181286  
  40 CARB    4.1215946    4.5305288    2.7220314 *
  41 HYDR    3.9548746    4.5729224    2.1774588 *
  42 HYDR    5.2114511    5.5972541    3.7518948  
  43 CARB    5.6992635    5.6165700    5.1100474  
  44 HYDR    6.1915167    6.0129682    5.7432946  
  45 HYDR    6.1523284    6.2260139    5.2150054  
  46 HYDR    6.1966410    6.0439591    5.7474307  
  47 CARB    4.1197245    3.6932380    4.4271177  
  48 HYDR    3.2549665    2.6928502 *  3.9796693  
  49 HYDR    4.7891068    4.2820164    5.1577107  
  50 HYDR    4.7805660    4.3176570    5.1376009  
  51 CARB    3.1469334    3.5483538    2.5180176 *
  52 HYDR    2.7974475 *  3.2457028    2.6078561 *
  53 HYDR    3.6440875    4.2362800    2.3852763 *
  54 HYDR    4.0608396    4.2921133    3.5883686  
  55 OXYG    2.7653455 *  2.4842883 *  3.2833455  
  56 OXYG    0.0000000    0.9742773 *  1.9779117 *
  57 HYDR    0.9742773 *  0.0000000    2.8159001 *
  58 HYDR    1.9779117 *  2.8159001 *  0.0000000  

  * ... LESS THAN  3.000


     ATOMIC BASIS SET
     ----------------
 THE CONTRACTED PRIMITIVE FUNCTIONS HAVE BEEN UNNORMALIZED
 THE CONTRACTED BASIS FUNCTIONS ARE NOW NORMALIZED TO UNITY

  SHELL TYPE  PRIMITIVE        EXPONENT          CONTRACTION COEFFICIENT(S)

 CARBON    

      1   S       1          4563.2400000    0.001966650249
      1   S       2           682.0240000    0.015230601932
      1   S       3           154.9730000    0.076126909656
      1   S       4            44.4553000    0.260801033080
      1   S       5            13.0290000    0.616462078191
      1   S       6             1.8277300    0.221006028032

      2   L       7            20.9642000    0.114660080729    0.040248692673
      2   L       8             4.8033100    0.919999647749    0.237593956746
      2   L       9             1.4593300   -0.003030682134    0.815853851473

      3   L      10             0.4834560    1.000000000000    1.000000000000

      4   L      11             0.1455850    1.000000000000    1.000000000000

      5   L      12             0.0438000    1.000000000000    1.000000000000

      6   D      13             0.6260000    1.000000000000

 HYDROGEN  

      7   S      14            33.8650000    0.025493814541
      7   S      15             5.0947900    0.190373108582
      7   S      16             1.1587900    0.852161486043

      8   S      17             0.3258400    1.000000000000

      9   S      18             0.1027410    1.000000000000

     10   S      19             0.0360000    1.000000000000

 HYDROGEN  

     11   S      20            33.8650000    0.025493814541
     11   S      21             5.0947900    0.190373108582
     11   S      22             1.1587900    0.852161486043

     12   S      23             0.3258400    1.000000000000

     13   S      24             0.1027410    1.000000000000

     14   S      25             0.0360000    1.000000000000

 CARBON    

     15   S      26          4563.2400000    0.001966650249
     15   S      27           682.0240000    0.015230601932
     15   S      28           154.9730000    0.076126909656
     15   S      29            44.4553000    0.260801033080
     15   S      30            13.0290000    0.616462078191
     15   S      31             1.8277300    0.221006028032

     16   L      32            20.9642000    0.114660080729    0.040248692673
     16   L      33             4.8033100    0.919999647749    0.237593956746
     16   L      34             1.4593300   -0.003030682134    0.815853851473

     17   L      35             0.4834560    1.000000000000    1.000000000000

     18   L      36             0.1455850    1.000000000000    1.000000000000

     19   L      37             0.0438000    1.000000000000    1.000000000000

     20   D      38             0.6260000    1.000000000000

 CARBON    

     21   S      39          4563.2400000    0.001966650249
     21   S      40           682.0240000    0.015230601932
     21   S      41           154.9730000    0.076126909656
     21   S      42            44.4553000    0.260801033080
     21   S      43            13.0290000    0.616462078191
     21   S      44             1.8277300    0.221006028032

     22   L      45            20.9642000    0.114660080729    0.040248692673
     22   L      46             4.8033100    0.919999647749    0.237593956746
     22   L      47             1.4593300   -0.003030682134    0.815853851473

     23   L      48             0.4834560    1.000000000000    1.000000000000

     24   L      49             0.1455850    1.000000000000    1.000000000000

     25   L      50             0.0438000    1.000000000000    1.000000000000

     26   D      51             0.6260000    1.000000000000

 CARBON    

     27   S      52          4563.2400000    0.001966650249
     27   S      53           682.0240000    0.015230601932
     27   S      54           154.9730000    0.076126909656
     27   S      55            44.4553000    0.260801033080
     27   S      56            13.0290000    0.616462078191
     27   S      57             1.8277300    0.221006028032

     28   L      58            20.9642000    0.114660080729    0.040248692673
     28   L      59             4.8033100    0.919999647749    0.237593956746
     28   L      60             1.4593300   -0.003030682134    0.815853851473

     29   L      61             0.4834560    1.000000000000    1.000000000000

     30   L      62             0.1455850    1.000000000000    1.000000000000

     31   L      63             0.0438000    1.000000000000    1.000000000000

     32   D      64             0.6260000    1.000000000000

 HYDROGEN  

     33   S      65            33.8650000    0.025493814541
     33   S      66             5.0947900    0.190373108582
     33   S      67             1.1587900    0.852161486043

     34   S      68             0.3258400    1.000000000000

     35   S      69             0.1027410    1.000000000000

     36   S      70             0.0360000    1.000000000000

 CARBON    

     37   S      71          4563.2400000    0.001966650249
     37   S      72           682.0240000    0.015230601932
     37   S      73           154.9730000    0.076126909656
     37   S      74            44.4553000    0.260801033080
     37   S      75            13.0290000    0.616462078191
     37   S      76             1.8277300    0.221006028032

     38   L      77            20.9642000    0.114660080729    0.040248692673
     38   L      78             4.8033100    0.919999647749    0.237593956746
     38   L      79             1.4593300   -0.003030682134    0.815853851473

     39   L      80             0.4834560    1.000000000000    1.000000000000

     40   L      81             0.1455850    1.000000000000    1.000000000000

     41   L      82             0.0438000    1.000000000000    1.000000000000

     42   D      83             0.6260000    1.000000000000

 CARBON    

     43   S      84          4563.2400000    0.001966650249
     43   S      85           682.0240000    0.015230601932
     43   S      86           154.9730000    0.076126909656
     43   S      87            44.4553000    0.260801033080
     43   S      88            13.0290000    0.616462078191
     43   S      89             1.8277300    0.221006028032

     44   L      90            20.9642000    0.114660080729    0.040248692673
     44   L      91             4.8033100    0.919999647749    0.237593956746
     44   L      92             1.4593300   -0.003030682134    0.815853851473

     45   L      93             0.4834560    1.000000000000    1.000000000000

     46   L      94             0.1455850    1.000000000000    1.000000000000

     47   L      95             0.0438000    1.000000000000    1.000000000000

     48   D      96             0.6260000    1.000000000000

 HYDROGEN  

     49   S      97            33.8650000    0.025493814541
     49   S      98             5.0947900    0.190373108582
     49   S      99             1.1587900    0.852161486043

     50   S     100             0.3258400    1.000000000000

     51   S     101             0.1027410    1.000000000000

     52   S     102             0.0360000    1.000000000000

 CARBON    

     53   S     103          4563.2400000    0.001966650249
     53   S     104           682.0240000    0.015230601932
     53   S     105           154.9730000    0.076126909656
     53   S     106            44.4553000    0.260801033080
     53   S     107            13.0290000    0.616462078191
     53   S     108             1.8277300    0.221006028032

     54   L     109            20.9642000    0.114660080729    0.040248692673
     54   L     110             4.8033100    0.919999647749    0.237593956746
     54   L     111             1.4593300   -0.003030682134    0.815853851473

     55   L     112             0.4834560    1.000000000000    1.000000000000

     56   L     113             0.1455850    1.000000000000    1.000000000000

     57   L     114             0.0438000    1.000000000000    1.000000000000

     58   D     115             0.6260000    1.000000000000

 HYDROGEN  

     59   S     116            33.8650000    0.025493814541
     59   S     117             5.0947900    0.190373108582
     59   S     118             1.1587900    0.852161486043

     60   S     119             0.3258400    1.000000000000

     61   S     120             0.1027410    1.000000000000

     62   S     121             0.0360000    1.000000000000

 HYDROGEN  

     63   S     122            33.8650000    0.025493814541
     63   S     123             5.0947900    0.190373108582
     63   S     124             1.1587900    0.852161486043

     64   S     125             0.3258400    1.000000000000

     65   S     126             0.1027410    1.000000000000

     66   S     127             0.0360000    1.000000000000

 CARBON    

     67   S     128          4563.2400000    0.001966650249
     67   S     129           682.0240000    0.015230601932
     67   S     130           154.9730000    0.076126909656
     67   S     131            44.4553000    0.260801033080
     67   S     132            13.0290000    0.616462078191
     67   S     133             1.8277300    0.221006028032

     68   L     134            20.9642000    0.114660080729    0.040248692673
     68   L     135             4.8033100    0.919999647749    0.237593956746
     68   L     136             1.4593300   -0.003030682134    0.815853851473

     69   L     137             0.4834560    1.000000000000    1.000000000000

     70   L     138             0.1455850    1.000000000000    1.000000000000

     71   L     139             0.0438000    1.000000000000    1.000000000000

     72   D     140             0.6260000    1.000000000000

 HYDROGEN  

     73   S     141            33.8650000    0.025493814541
     73   S     142             5.0947900    0.190373108582
     73   S     143             1.1587900    0.852161486043

     74   S     144             0.3258400    1.000000000000

     75   S     145             0.1027410    1.000000000000

     76   S     146             0.0360000    1.000000000000

 HYDROGEN  

     77   S     147            33.8650000    0.025493814541
     77   S     148             5.0947900    0.190373108582
     77   S     149             1.1587900    0.852161486043

     78   S     150             0.3258400    1.000000000000

     79   S     151             0.1027410    1.000000000000

     80   S     152             0.0360000    1.000000000000

 HYDROGEN  

     81   S     153            33.8650000    0.025493814541
     81   S     154             5.0947900    0.190373108582
     81   S     155             1.1587900    0.852161486043

     82   S     156             0.3258400    1.000000000000

     83   S     157             0.1027410    1.000000000000

     84   S     158             0.0360000    1.000000000000

 CARBON    

     85   S     159          4563.2400000    0.001966650249
     85   S     160           682.0240000    0.015230601932
     85   S     161           154.9730000    0.076126909656
     85   S     162            44.4553000    0.260801033080
     85   S     163            13.0290000    0.616462078191
     85   S     164             1.8277300    0.221006028032

     86   L     165            20.9642000    0.114660080729    0.040248692673
     86   L     166             4.8033100    0.919999647749    0.237593956746
     86   L     167             1.4593300   -0.003030682134    0.815853851473

     87   L     168             0.4834560    1.000000000000    1.000000000000

     88   L     169             0.1455850    1.000000000000    1.000000000000

     89   L     170             0.0438000    1.000000000000    1.000000000000

     90   D     171             0.6260000    1.000000000000

 HYDROGEN  

     91   S     172            33.8650000    0.025493814541
     91   S     173             5.0947900    0.190373108582
     91   S     174             1.1587900    0.852161486043

     92   S     175             0.3258400    1.000000000000

     93   S     176             0.1027410    1.000000000000

     94   S     177             0.0360000    1.000000000000

 HYDROGEN  

     95   S     178            33.8650000    0.025493814541
     95   S     179             5.0947900    0.190373108582
     95   S     180             1.1587900    0.852161486043

     96   S     181             0.3258400    1.000000000000

     97   S     182             0.1027410    1.000000000000

     98   S     183             0.0360000    1.000000000000

 HYDROGEN  

     99   S     184            33.8650000    0.025493814541
     99   S     185             5.0947900    0.190373108582
     99   S     186             1.1587900    0.852161486043

    100   S     187             0.3258400    1.000000000000

    101   S     188             0.1027410    1.000000000000

    102   S     189             0.0360000    1.000000000000

 CARBON    

    103   S     190          4563.2400000    0.001966650249
    103   S     191           682.0240000    0.015230601932
    103   S     192           154.9730000    0.076126909656
    103   S     193            44.4553000    0.260801033080
    103   S     194            13.0290000    0.616462078191
    103   S     195             1.8277300    0.221006028032

    104   L     196            20.9642000    0.114660080729    0.040248692673
    104   L     197             4.8033100    0.919999647749    0.237593956746
    104   L     198             1.4593300   -0.003030682134    0.815853851473

    105   L     199             0.4834560    1.000000000000    1.000000000000

    106   L     200             0.1455850    1.000000000000    1.000000000000

    107   L     201             0.0438000    1.000000000000    1.000000000000

    108   D     202             0.6260000    1.000000000000

 HYDROGEN  

    109   S     203            33.8650000    0.025493814541
    109   S     204             5.0947900    0.190373108582
    109   S     205             1.1587900    0.852161486043

    110   S     206             0.3258400    1.000000000000

    111   S     207             0.1027410    1.000000000000

    112   S     208             0.0360000    1.000000000000

 HYDROGEN  

    113   S     209            33.8650000    0.025493814541
    113   S     210             5.0947900    0.190373108582
    113   S     211             1.1587900    0.852161486043

    114   S     212             0.3258400    1.000000000000

    115   S     213             0.1027410    1.000000000000

    116   S     214             0.0360000    1.000000000000

 HYDROGEN  

    117   S     215            33.8650000    0.025493814541
    117   S     216             5.0947900    0.190373108582
    117   S     217             1.1587900    0.852161486043

    118   S     218             0.3258400    1.000000000000

    119   S     219             0.1027410    1.000000000000

    120   S     220             0.0360000    1.000000000000

 OXYGEN    

    121   S     221          8588.5000000    0.001895150083
    121   S     222          1297.2300000    0.014385900631
    121   S     223           299.2960000    0.070732003103
    121   S     224            87.3771000    0.240001010530
    121   S     225            25.6789000    0.594797026097
    121   S     226             3.7400400    0.280802012320

    122   L     227            42.1175000    0.113889012440    0.036511397380
    122   L     228             9.6283700    0.920811100576    0.237152982984
    122   L     229             2.8533200   -0.003274470358    0.819701941186

    123   L     230             0.9056610    1.000000000000    1.000000000000

    124   L     231             0.2556110    1.000000000000    1.000000000000

    125   L     232             0.0845000    1.000000000000    1.000000000000

    126   D     233             1.2920000    1.000000000000

 OXYGEN    

    127   S     234          8588.5000000    0.001895150083
    127   S     235          1297.2300000    0.014385900631
    127   S     236           299.2960000    0.070732003103
    127   S     237            87.3771000    0.240001010530
    127   S     238            25.6789000    0.594797026097
    127   S     239             3.7400400    0.280802012320

    128   L     240            42.1175000    0.113889012440    0.036511397380
    128   L     241             9.6283700    0.920811100576    0.237152982984
    128   L     242             2.8533200   -0.003274470358    0.819701941186

    129   L     243             0.9056610    1.000000000000    1.000000000000

    130   L     244             0.2556110    1.000000000000    1.000000000000

    131   L     245             0.0845000    1.000000000000    1.000000000000

    132   D     246             1.2920000    1.000000000000

 HYDROGEN  

    133   S     247            33.8650000    0.025493814541
    133   S     248             5.0947900    0.190373108582
    133   S     249             1.1587900    0.852161486043

    134   S     250             0.3258400    1.000000000000

    135   S     251             0.1027410    1.000000000000

    136   S     252             0.0360000    1.000000000000

 HYDROGEN  

    137   S     253            33.8650000    0.025493814541
    137   S     254             5.0947900    0.190373108582
    137   S     255             1.1587900    0.852161486043

    138   S     256             0.3258400    1.000000000000

    139   S     257             0.1027410    1.000000000000

    140   S     258             0.0360000    1.000000000000

 CARBON    

    141   S     259          4563.2400000    0.001966650249
    141   S     260           682.0240000    0.015230601932
    141   S     261           154.9730000    0.076126909656
    141   S     262            44.4553000    0.260801033080
    141   S     263            13.0290000    0.616462078191
    141   S     264             1.8277300    0.221006028032

    142   L     265            20.9642000    0.114660080729    0.040248692673
    142   L     266             4.8033100    0.919999647749    0.237593956746
    142   L     267             1.4593300   -0.003030682134    0.815853851473

    143   L     268             0.4834560    1.000000000000    1.000000000000

    144   L     269             0.1455850    1.000000000000    1.000000000000

    145   L     270             0.0438000    1.000000000000    1.000000000000

    146   D     271             0.6260000    1.000000000000

 HYDROGEN  

    147   S     272            33.8650000    0.025493814541
    147   S     273             5.0947900    0.190373108582
    147   S     274             1.1587900    0.852161486043

    148   S     275             0.3258400    1.000000000000

    149   S     276             0.1027410    1.000000000000

    150   S     277             0.0360000    1.000000000000

 HYDROGEN  

    151   S     278            33.8650000    0.025493814541
    151   S     279             5.0947900    0.190373108582
    151   S     280             1.1587900    0.852161486043

    152   S     281             0.3258400    1.000000000000

    153   S     282             0.1027410    1.000000000000

    154   S     283             0.0360000    1.000000000000

 CARBON    

    155   S     284          4563.2400000    0.001966650249
    155   S     285           682.0240000    0.015230601932
    155   S     286           154.9730000    0.076126909656
    155   S     287            44.4553000    0.260801033080
    155   S     288            13.0290000    0.616462078191
    155   S     289             1.8277300    0.221006028032

    156   L     290            20.9642000    0.114660080729    0.040248692673
    156   L     291             4.8033100    0.919999647749    0.237593956746
    156   L     292             1.4593300   -0.003030682134    0.815853851473

    157   L     293             0.4834560    1.000000000000    1.000000000000

    158   L     294             0.1455850    1.000000000000    1.000000000000

    159   L     295             0.0438000    1.000000000000    1.000000000000

    160   D     296             0.6260000    1.000000000000

 CARBON    

    161   S     297          4563.2400000    0.001966650249
    161   S     298           682.0240000    0.015230601932
    161   S     299           154.9730000    0.076126909656
    161   S     300            44.4553000    0.260801033080
    161   S     301            13.0290000    0.616462078191
    161   S     302             1.8277300    0.221006028032

    162   L     303            20.9642000    0.114660080729    0.040248692673
    162   L     304             4.8033100    0.919999647749    0.237593956746
    162   L     305             1.4593300   -0.003030682134    0.815853851473

    163   L     306             0.4834560    1.000000000000    1.000000000000

    164   L     307             0.1455850    1.000000000000    1.000000000000

    165   L     308             0.0438000    1.000000000000    1.000000000000

    166   D     309             0.6260000    1.000000000000

 CARBON    

    167   S     310          4563.2400000    0.001966650249
    167   S     311           682.0240000    0.015230601932
    167   S     312           154.9730000    0.076126909656
    167   S     313            44.4553000    0.260801033080
    167   S     314            13.0290000    0.616462078191
    167   S     315             1.8277300    0.221006028032

    168   L     316            20.9642000    0.114660080729    0.040248692673
    168   L     317             4.8033100    0.919999647749    0.237593956746
    168   L     318             1.4593300   -0.003030682134    0.815853851473

    169   L     319             0.4834560    1.000000000000    1.000000000000

    170   L     320             0.1455850    1.000000000000    1.000000000000

    171   L     321             0.0438000    1.000000000000    1.000000000000

    172   D     322             0.6260000    1.000000000000

 HYDROGEN  

    173   S     323            33.8650000    0.025493814541
    173   S     324             5.0947900    0.190373108582
    173   S     325             1.1587900    0.852161486043

    174   S     326             0.3258400    1.000000000000

    175   S     327             0.1027410    1.000000000000

    176   S     328             0.0360000    1.000000000000

 CARBON    

    177   S     329          4563.2400000    0.001966650249
    177   S     330           682.0240000    0.015230601932
    177   S     331           154.9730000    0.076126909656
    177   S     332            44.4553000    0.260801033080
    177   S     333            13.0290000    0.616462078191
    177   S     334             1.8277300    0.221006028032

    178   L     335            20.9642000    0.114660080729    0.040248692673
    178   L     336             4.8033100    0.919999647749    0.237593956746
    178   L     337             1.4593300   -0.003030682134    0.815853851473

    179   L     338             0.4834560    1.000000000000    1.000000000000

    180   L     339             0.1455850    1.000000000000    1.000000000000

    181   L     340             0.0438000    1.000000000000    1.000000000000

    182   D     341             0.6260000    1.000000000000

 CARBON    

    183   S     342          4563.2400000    0.001966650249
    183   S     343           682.0240000    0.015230601932
    183   S     344           154.9730000    0.076126909656
    183   S     345            44.4553000    0.260801033080
    183   S     346            13.0290000    0.616462078191
    183   S     347             1.8277300    0.221006028032

    184   L     348            20.9642000    0.114660080729    0.040248692673
    184   L     349             4.8033100    0.919999647749    0.237593956746
    184   L     350             1.4593300   -0.003030682134    0.815853851473

    185   L     351             0.4834560    1.000000000000    1.000000000000

    186   L     352             0.1455850    1.000000000000    1.000000000000

    187   L     353             0.0438000    1.000000000000    1.000000000000

    188   D     354             0.6260000    1.000000000000

 HYDROGEN  

    189   S     355            33.8650000    0.025493814541
    189   S     356             5.0947900    0.190373108582
    189   S     357             1.1587900    0.852161486043

    190   S     358             0.3258400    1.000000000000

    191   S     359             0.1027410    1.000000000000

    192   S     360             0.0360000    1.000000000000

 CARBON    

    193   S     361          4563.2400000    0.001966650249
    193   S     362           682.0240000    0.015230601932
    193   S     363           154.9730000    0.076126909656
    193   S     364            44.4553000    0.260801033080
    193   S     365            13.0290000    0.616462078191
    193   S     366             1.8277300    0.221006028032

    194   L     367            20.9642000    0.114660080729    0.040248692673
    194   L     368             4.8033100    0.919999647749    0.237593956746
    194   L     369             1.4593300   -0.003030682134    0.815853851473

    195   L     370             0.4834560    1.000000000000    1.000000000000

    196   L     371             0.1455850    1.000000000000    1.000000000000

    197   L     372             0.0438000    1.000000000000    1.000000000000

    198   D     373             0.6260000    1.000000000000

 HYDROGEN  

    199   S     374            33.8650000    0.025493814541
    199   S     375             5.0947900    0.190373108582
    199   S     376             1.1587900    0.852161486043

    200   S     377             0.3258400    1.000000000000

    201   S     378             0.1027410    1.000000000000

    202   S     379             0.0360000    1.000000000000

 HYDROGEN  

    203   S     380            33.8650000    0.025493814541
    203   S     381             5.0947900    0.190373108582
    203   S     382             1.1587900    0.852161486043

    204   S     383             0.3258400    1.000000000000

    205   S     384             0.1027410    1.000000000000

    206   S     385             0.0360000    1.000000000000

 CARBON    

    207   S     386          4563.2400000    0.001966650249
    207   S     387           682.0240000    0.015230601932
    207   S     388           154.9730000    0.076126909656
    207   S     389            44.4553000    0.260801033080
    207   S     390            13.0290000    0.616462078191
    207   S     391             1.8277300    0.221006028032

    208   L     392            20.9642000    0.114660080729    0.040248692673
    208   L     393             4.8033100    0.919999647749    0.237593956746
    208   L     394             1.4593300   -0.003030682134    0.815853851473

    209   L     395             0.4834560    1.000000000000    1.000000000000

    210   L     396             0.1455850    1.000000000000    1.000000000000

    211   L     397             0.0438000    1.000000000000    1.000000000000

    212   D     398             0.6260000    1.000000000000

 HYDROGEN  

    213   S     399            33.8650000    0.025493814541
    213   S     400             5.0947900    0.190373108582
    213   S     401             1.1587900    0.852161486043

    214   S     402             0.3258400    1.000000000000

    215   S     403             0.1027410    1.000000000000

    216   S     404             0.0360000    1.000000000000

 HYDROGEN  

    217   S     405            33.8650000    0.025493814541
    217   S     406             5.0947900    0.190373108582
    217   S     407             1.1587900    0.852161486043

    218   S     408             0.3258400    1.000000000000

    219   S     409             0.1027410    1.000000000000

    220   S     410             0.0360000    1.000000000000

 HYDROGEN  

    221   S     411            33.8650000    0.025493814541
    221   S     412             5.0947900    0.190373108582
    221   S     413             1.1587900    0.852161486043

    222   S     414             0.3258400    1.000000000000

    223   S     415             0.1027410    1.000000000000

    224   S     416             0.0360000    1.000000000000

 CARBON    

    225   S     417          4563.2400000    0.001966650249
    225   S     418           682.0240000    0.015230601932
    225   S     419           154.9730000    0.076126909656
    225   S     420            44.4553000    0.260801033080
    225   S     421            13.0290000    0.616462078191
    225   S     422             1.8277300    0.221006028032

    226   L     423            20.9642000    0.114660080729    0.040248692673
    226   L     424             4.8033100    0.919999647749    0.237593956746
    226   L     425             1.4593300   -0.003030682134    0.815853851473

    227   L     426             0.4834560    1.000000000000    1.000000000000

    228   L     427             0.1455850    1.000000000000    1.000000000000

    229   L     428             0.0438000    1.000000000000    1.000000000000

    230   D     429             0.6260000    1.000000000000

 HYDROGEN  

    231   S     430            33.8650000    0.025493814541
    231   S     431             5.0947900    0.190373108582
    231   S     432             1.1587900    0.852161486043

    232   S     433             0.3258400    1.000000000000

    233   S     434             0.1027410    1.000000000000

    234   S     435             0.0360000    1.000000000000

 HYDROGEN  

    235   S     436            33.8650000    0.025493814541
    235   S     437             5.0947900    0.190373108582
    235   S     438             1.1587900    0.852161486043

    236   S     439             0.3258400    1.000000000000

    237   S     440             0.1027410    1.000000000000

    238   S     441             0.0360000    1.000000000000

 HYDROGEN  

    239   S     442            33.8650000    0.025493814541
    239   S     443             5.0947900    0.190373108582
    239   S     444             1.1587900    0.852161486043

    240   S     445             0.3258400    1.000000000000

    241   S     446             0.1027410    1.000000000000

    242   S     447             0.0360000    1.000000000000

 CARBON    

    243   S     448          4563.2400000    0.001966650249
    243   S     449           682.0240000    0.015230601932
    243   S     450           154.9730000    0.076126909656
    243   S     451            44.4553000    0.260801033080
    243   S     452            13.0290000    0.616462078191
    243   S     453             1.8277300    0.221006028032

    244   L     454            20.9642000    0.114660080729    0.040248692673
    244   L     455             4.8033100    0.919999647749    0.237593956746
    244   L     456             1.4593300   -0.003030682134    0.815853851473

    245   L     457             0.4834560    1.000000000000    1.000000000000

    246   L     458             0.1455850    1.000000000000    1.000000000000

    247   L     459             0.0438000    1.000000000000    1.000000000000

    248   D     460             0.6260000    1.000000000000

 HYDROGEN  

    249   S     461            33.8650000    0.025493814541
    249   S     462             5.0947900    0.190373108582
    249   S     463             1.1587900    0.852161486043

    250   S     464             0.3258400    1.000000000000

    251   S     465             0.1027410    1.000000000000

    252   S     466             0.0360000    1.000000000000

 HYDROGEN  

    253   S     467            33.8650000    0.025493814541
    253   S     468             5.0947900    0.190373108582
    253   S     469             1.1587900    0.852161486043

    254   S     470             0.3258400    1.000000000000

    255   S     471             0.1027410    1.000000000000

    256   S     472             0.0360000    1.000000000000

 HYDROGEN  

    257   S     473            33.8650000    0.025493814541
    257   S     474             5.0947900    0.190373108582
    257   S     475             1.1587900    0.852161486043

    258   S     476             0.3258400    1.000000000000

    259   S     477             0.1027410    1.000000000000

    260   S     478             0.0360000    1.000000000000

 OXYGEN    

    261   S     479          8588.5000000    0.001895150083
    261   S     480          1297.2300000    0.014385900631
    261   S     481           299.2960000    0.070732003103
    261   S     482            87.3771000    0.240001010530
    261   S     483            25.6789000    0.594797026097
    261   S     484             3.7400400    0.280802012320

    262   L     485            42.1175000    0.113889012440    0.036511397380
    262   L     486             9.6283700    0.920811100576    0.237152982984
    262   L     487             2.8533200   -0.003274470358    0.819701941186

    263   L     488             0.9056610    1.000000000000    1.000000000000

    264   L     489             0.2556110    1.000000000000    1.000000000000

    265   L     490             0.0845000    1.000000000000    1.000000000000

    266   D     491             1.2920000    1.000000000000

 OXYGEN    

    267   S     492          8588.5000000    0.001895150083
    267   S     493          1297.2300000    0.014385900631
    267   S     494           299.2960000    0.070732003103
    267   S     495            87.3771000    0.240001010530
    267   S     496            25.6789000    0.594797026097
    267   S     497             3.7400400    0.280802012320

    268   L     498            42.1175000    0.113889012440    0.036511397380
    268   L     499             9.6283700    0.920811100576    0.237152982984
    268   L     500             2.8533200   -0.003274470358    0.819701941186

    269   L     501             0.9056610    1.000000000000    1.000000000000

    270   L     502             0.2556110    1.000000000000    1.000000000000

    271   L     503             0.0845000    1.000000000000    1.000000000000

    272   D     504             1.2920000    1.000000000000

 HYDROGEN  

    273   S     505            33.8650000    0.025493814541
    273   S     506             5.0947900    0.190373108582
    273   S     507             1.1587900    0.852161486043

    274   S     508             0.3258400    1.000000000000

    275   S     509             0.1027410    1.000000000000

    276   S     510             0.0360000    1.000000000000

 HYDROGEN  

    277   S     511            33.8650000    0.025493814541
    277   S     512             5.0947900    0.190373108582
    277   S     513             1.1587900    0.852161486043

    278   S     514             0.3258400    1.000000000000

    279   S     515             0.1027410    1.000000000000

    280   S     516             0.0360000    1.000000000000

 TOTAL NUMBER OF BASIS SET SHELLS             =  280
 NUMBER OF CARTESIAN GAUSSIAN BASIS FUNCTIONS =  688
 NUMBER OF ELECTRONS                          =  186
 CHARGE OF MOLECULE                           =    0
 SPIN MULTIPLICITY                            =    1
 NUMBER OF OCCUPIED ORBITALS (ALPHA)          =   93
 NUMBER OF OCCUPIED ORBITALS (BETA )          =   93
 TOTAL NUMBER OF ATOMS                        =   58
 THE NUCLEAR REPULSION ENERGY IS     2391.7481050482

     $CONTRL OPTIONS
     ---------------
 SCFTYP=NONE         RUNTYP=TRANSITN     EXETYP=RUN     
 MPLEVL=       0     CITYP =GUGA         CCTYP =NONE         VBTYP =NONE    
 DFTTYP=NONE         TDDFT =NONE    
 MULT  =       1     ICHARG=       0     NZVAR =       0     COORD =UNIQUE  
 PP    =NONE         RELWFN=NONE         LOCAL =NONE         NUMGRD=       F
 ISPHER=       0     NOSYM =       0     MAXIT =     200     UNITS =ANGS    
 PLTORB=       F     MOLPLT=       F     AIMPAC=       F     FRIEND=        
 NPRINT=       7     IREST =       0     GEOM  =INPUT   
 NORMF =       0     NORMP =       0     ITOL  =      30     ICUT  =      11
 INTTYP=BEST         GRDTYP=BEST         QMTTOL= 1.0E-06

     $SYSTEM OPTIONS
     ---------------
  REPLICATED MEMORY=   350000000 WORDS (ON EVERY NODE).
 DISTRIBUTED MEMDDI=           0 MILLION WORDS IN AGGREGATE,
 MEMDDI DISTRIBUTED OVER  10 PROCESSORS IS           0 WORDS/PROCESSOR.
 TOTAL MEMORY REQUESTED ON EACH PROCESSOR=   350000000 WORDS.
 TIMLIM=      360000.00 MINUTES, OR     250.0 DAYS.
 PARALL= T  BALTYP=  DLB     KDIAG=    0  COREFL= F
 MXSEQ2=     300 MXSEQ3=     150  mem10=         0

          ----------------
          PROPERTIES INPUT
          ----------------

     MOMENTS            FIELD           POTENTIAL          DENSITY
 IEMOM =       1   IEFLD =       0   IEPOT =       0   IEDEN =       0
 WHERE =COMASS     WHERE =NUCLEI     WHERE =NUCLEI     WHERE =NUCLEI  
 OUTPUT=BOTH       OUTPUT=BOTH       OUTPUT=BOTH       OUTPUT=BOTH    
 IEMINT=       0   IEFINT=       0                     IEDINT=       0
                                                       MORB  =       0
          EXTRAPOLATION IN EFFECT
          SOSCF IN EFFECT
 ORBITAL PRINTING OPTION: NPREO=     1   688     2     1

     -------------------------------
     INTEGRAL TRANSFORMATION OPTIONS
     -------------------------------
     NWORD  =            0
     CUTOFF = 1.0E-12     MPTRAN =       0
     DIRTRF =       T     AOINTS =DUP     

          ----------------------
          INTEGRAL INPUT OPTIONS
          ----------------------
 NOPK  =       1 NORDER=       0 SCHWRZ=       T

     ------------------------------------------
     THE POINT GROUP IS C1 , NAXIS= 0, ORDER= 1
     ------------------------------------------

     DIMENSIONS OF THE SYMMETRY SUBSPACES ARE
 A   =  688

 ..... DONE SETTING UP THE RUN .....
 CPU     0: STEP CPU TIME=     2.85 TOTAL CPU TIME=          2.9 (      0.0 MIN)
 TOTAL WALL CLOCK TIME=          4.8 SECONDS, CPU UTILIZATION IS    59.25%

     ------------------------
     TRANSITION MOMENT DRIVER
     ------------------------

     -------------------------------
     INPUT FOR TRANSITION MOMENT RUN
     -------------------------------
     OPERAT=HSO1         NFZC  =      90     NOCC  =      94
     NUMCI =       2     NUMVEC=       1     SYMTOL=   1.0E-04
     IPRHSO=       0     NOSYM =       0     ETOL  =   100.000000
     UPPER ENERGY LIMIT FOR SPIN-ORBIT CI MATRIX   =      100.000 HARTREE.
     TMOMNT=       T     SKIPDM=       T     PRTPRM=       T
     SLOWFF=       F     PHYSRC=       F     MODPAR=       3
     JZ    =       0     PARMP =       0     ZEFTYP=TRUE    
     MCP2E =       0     ONECNT=       0     NFFBUF=      -1
     EEQTOL=   0.10E-05  ISTNO =  0  0
     DEGTOL= .0200 .0020

     IROOTS=         4  4
     NSTATE=         4  4
     IVEX  =         1  1
     ZEFF  =        6.0   1.0   1.0   6.0   6.0   6.0   1.0   6.0   6.0   1.0
     ZEFF  =        6.0   1.0   1.0   6.0   1.0   1.0   1.0   6.0   1.0   1.0
     ZEFF  =        1.0   6.0   1.0   1.0   1.0   8.0   8.0   1.0   1.0   6.0
     ZEFF  =        1.0   1.0   6.0   6.0   6.0   1.0   6.0   6.0   1.0   6.0
     ZEFF  =        1.0   1.0   6.0   1.0   1.0   1.0   6.0   1.0   1.0   1.0
     ZEFF  =        6.0   1.0   1.0   1.0   8.0   8.0   1.0   1.0

          ********************
          1 ELECTRON INTEGRALS
          ********************
 ...... END OF ONE-ELECTRON INTEGRALS ......
 CPU     0: STEP CPU TIME=     0.24 TOTAL CPU TIME=          3.1 (      0.1 MIN)
 TOTAL WALL CLOCK TIME=          6.1 SECONDS, CPU UTILIZATION IS    50.57%
 OPENING FILE SOCCDAT WITH      12 LOGICAL RECORDS OF       0 WORDS
 WITH A MAXIMUM OF          12 PHYSICAL RECORDS OF  204800 WORDS

 STATISTICS FOR GENERATION OF SYMMETRY ORBITAL -Q- MATRIX
 NUMBER OF CARTESIAN ATOMIC ORBITALS=        688
 NUMBER OF SPHERICAL CONTAMINANTS DROPPED=     0
 NUMBER OF LINEARLY DEPENDENT MOS DROPPED=     2
 TOTAL NUMBER OF MOS IN VARIATION SPACE=     686

 ...WARNING (SYMORB.SRC)...
 THE INPUT BASIS SET CONTAINS APPROXIMATE LINEAR DEPENDENCE.
 THE SMALLEST EIGENVALUE OF THE OVERLAP MATRIX IS   6.978241E-07
 THERE ARE    2 EIGENVALUES LESS THAN QMTTOL=  1.00E-06
 EIGENVECTORS BELOW -QMTTOL- ARE DROPPED FROM THE MO SPACE,
 IN ORDER TO ELIMINATE THE APPROXIMATE LINEAR DEPENDENCE.

 THIS WILL MOST LIKELY CHANGE THE ENERGY ON THE ORDER OF TENS OF MICROHARTREES,
 DEPENDING ON THE NUMBER OF ORBITALS REMOVED.  THE VALUE OF QMTTOL CAN BE 
 CHANGED IN $CONTRL: JOBS WITH EIGENVALUES BELOW 1.0E-07 PROBABLY WON'T
 CONVERGE.  EIGENVALUES BETWEEN 1.0E-07 AND 1.0E-06 MAY REQUIRE LOOSENING OF
 THE DENSITY CRITERION (CONV IN $SCF), MORE ACCURATE INTEGRAL EVALUATION
 (ICUT=11 IN $CONTRL), MORE ACCURATE DIRECT SCF FOCK MATRIX
 CONSTRUCTION (FDIFF=.FALSE. IN $SCF), OR CHANGING THE SCF CONVERGER
 (DIIS=.TRUE. IN $SCF).

                    * * * * * WARNING * * * * *
 POSSIBLE LINEAR DEPENDENCE PROBLEMS DETECTED, INPUT QMTTOL= 1.0E-06,
 WITH     9 OVERLAP EIGENVALUES LYING BETWEEN 1.0E-05 AND QMTTOL.
 IF YOU EXPERIENCE SCF CONVERGENCE DIFFICULTIES WITH THE DENSITY ALMOST BUT
 NOT QUITE CONVERGED, YOU MAY NEED TO LOOSEN -QMTTOL- BY A FACTOR 5 TO 10.


          ----------------------
          CORRESPONDING ORBITALS
          ----------------------
 THE CORRESPONDING ORBITAL OVERLAPS ARE
  1.0000000000 1.0000000000 1.0000000000 1.0000000000 1.0000000000
  1.0000000000 1.0000000000 1.0000000000 1.0000000000 1.0000000000
  1.0000000000 1.0000000000 1.0000000000 1.0000000000 1.0000000000
  1.0000000000 1.0000000000 1.0000000000 1.0000000000 1.0000000000
  1.0000000000 1.0000000000 1.0000000000 1.0000000000 1.0000000000
  1.0000000000 1.0000000000 1.0000000000 1.0000000000 1.0000000000
  1.0000000000 1.0000000000 1.0000000000 1.0000000000 1.0000000000
  1.0000000000 1.0000000000 1.0000000000 1.0000000000 1.0000000000
  1.0000000000 1.0000000000 1.0000000000 1.0000000000 1.0000000000
  1.0000000000 1.0000000000 1.0000000000 1.0000000000 1.0000000000
  1.0000000000 1.0000000000 1.0000000000 1.0000000000 1.0000000000
  1.0000000000 1.0000000000 1.0000000000 1.0000000000 1.0000000000
  1.0000000000 1.0000000000 1.0000000000 1.0000000000 1.0000000000
  1.0000000000 1.0000000000 1.0000000000 1.0000000000 1.0000000000
  1.0000000000 1.0000000000 1.0000000000 1.0000000000 1.0000000000
  1.0000000000 1.0000000000 1.0000000000 1.0000000000 1.0000000000
  1.0000000000 1.0000000000 1.0000000000 1.0000000000 1.0000000000
  1.0000000000 1.0000000000 1.0000000000 1.0000000000 1.0000000000
  1.0000000000 1.0000000000 1.0000000000 1.0000000000
 CPU     0: STEP CPU TIME=     0.70 TOTAL CPU TIME=          3.8 (      0.1 MIN)
 TOTAL WALL CLOCK TIME=          7.7 SECONDS, CPU UTILIZATION IS    49.35%

                    ----------------------
                    AO INTEGRAL TECHNOLOGY
                    ----------------------
     S,P,L SHELL ROTATED AXIS INTEGRALS, REPROGRAMMED BY
        KAZUYA ISHIMURA (IMS) AND JOSE SIERRA (SYNSTAR).
     S,P,D,L SHELL ROTATED AXIS INTEGRALS PROGRAMMED BY
        KAZUYA ISHIMURA (INSTITUTE FOR MOLECULAR SCIENCE).
     S,P,D,F,G SHELL TO TOTAL QUARTET ANGULAR MOMENTUM SUM 5,
        ERIC PROGRAM BY GRAHAM FLETCHER (ELORET AND NASA ADVANCED
        SUPERCOMPUTING DIVISION, AMES RESEARCH CENTER).
     S,P,D,F,G,L SHELL GENERAL RYS QUADRATURE PROGRAMMED BY
        MICHEL DUPUIS (PACIFIC NORTHWEST NATIONAL LABORATORY).

          --------------------
          2 ELECTRON INTEGRALS
          --------------------

 DIRECT SCF METHOD SKIPS INTEGRAL STORAGE ON DISK.
 DIRECT TRANSFORMATION SKIPS AO INTEGRAL STORAGE ON DISK.
  ...... END OF TWO-ELECTRON INTEGRALS .....
 STEP CPU TIME =     0.02 TOTAL CPU TIME =          3.8 (      0.1 MIN)
 TOTAL WALL CLOCK TIME=          7.7 SECONDS, CPU UTILIZATION IS    49.48%
 ...... END OF ORBITAL SELECTION ......


     -------------------------
      1-ST     CI CALCULATION
     -------------------------

          -----------------------     ----------------------------
          GUGA DISTINCT ROW TABLE     WRITTEN BY B.R.BROOKS,P.SAXE
          -----------------------     ----------------------------

      GROUP=C1           NPRT=       0
       FORS=       T   INTACT=       F
       FOCI=       F   MXNINT=   50000
       SOCI=       F   MXNEME=   10000
     IEXCIT=       0

      -CORE-    -INTERNAL-  -EXTERNAL-
     NFZC=  90   NDOC=   3   NEXT=   0
     NMCC=   0   NAOS=   0   NFZV=   0
                 NBOS=   0
                 NALP=   0
                 NVAL=   1

 THE MAXIMUM ELECTRON EXCITATION WILL BE   2

 SYMMETRIES FOR THE  90 CORE,   4 ACTIVE,   0 EXTERNAL MO-S ARE
     CORE= A     A     A     A     A     A     A     A     A     A   
           A     A     A     A     A     A     A     A     A     A   
           A     A     A     A     A     A     A     A     A     A   
           A     A     A     A     A     A     A     A     A     A   
           A     A     A     A     A     A     A     A     A     A   
           A     A     A     A     A     A     A     A     A     A   
           A     A     A     A     A     A     A     A     A     A   
           A     A     A     A     A     A     A     A     A     A   
           A     A     A     A     A     A     A     A     A     A   
   ACTIVE= A     A     A     A   
           DOC   DOC   DOC   VAL 

 MOLECULAR CHARGE          =    0
 NUMBER OF ALPHA ELECTRONS =   93
 NUMBER OF  BETA ELECTRONS =   93

 THE ELECTRONIC STATE IS  1-A   

 THE DISTINCT ROW TABLE HAS        11 ROWS.
  THE WAVEFUNCTION CONTAINS        10 WALKS (CSF-S).

 TOTAL NUMBER OF INTEGRALS =         73
 NUMBER OF INTEGRALS/GROUP =         73
 NUMBER OF INTEGRAL GROUPS =          1
 MAXIMUM RECORD SIZES ARE     500 FOR UNIT 11      22 FOR UNIT 12
                            30001 FOR UNIT 15   30001 FOR UNIT 16
 ...... END OF -DRT- GENERATION ...... 
 CPU     0: STEP CPU TIME=     2.50 TOTAL CPU TIME=          6.3 (      0.1 MIN)
 TOTAL WALL CLOCK TIME=         10.6 SECONDS, CPU UTILIZATION IS    59.42%

     --------------------------------------------
     PARTIAL TWO ELECTRON INTEGRAL TRANSFORMATION
     --------------------------------------------

 NUMBER OF CORE MOLECULAR ORBITALS     =   90
 NUMBER OF OCCUPIED MOLECULAR ORBITALS =   94
 TOTAL NUMBER OF MOLECULAR ORBITALS    =   94
 TOTAL NUMBER OF ATOMIC ORBITALS       =  688
 THRESHOLD FOR KEEPING TRANSFORMED 2E- INTEGRALS = 1.000E-12
 AO INTEGRALS WILL BE CALCULATED IN DIRECT MODE...
 DIRECT TRANSFORMATION SKIPS AO INTEGRAL STORAGE ON DISK.
 SCHWARZ INEQUALITY OVERHEAD:    198772 INTEGRALS, T=        0.00
 EVALUATING THE FROZEN CORE ENERGY...
 ----- FROZEN CORE ENERGY =     -3440.4205692951

 PLAN A: REQUIREMENTS FOR FULLY IN-MEMORY TRANSFORMATION:
 # OF WORDS AVAILABLE =            349022593
 # OF WORDS NEEDED    =            654820215

 PLAN B: REQUIREMENTS FOR THE SEGMENTED TRANSFORMATION:
       MINIMUM=      165619191 WORDS FOR 1 MOLECULAR ORBITAL PER PASS
       MAXIMUM=      165619191 WORDS FOR ALL MOLECULAR ORBITALS IN 1 PASS
              (      163067008 EXTRA WORDS INCLUDES 1 EXTRA ORBITAL/PASS)
 THIS RUN USES=      165619191 WORDS,
 DISTRIBUTING   4 PASSES EACH CONTAINING     1 ORBITALS OVER  10 PROCESSORS.

 CHOOSING SEGMENTED PARTIAL TRANSFORMATION...
 DIRECT TRANSFORMATION SKIPS AO INTEGRAL STORAGE ON DISK.
 PASS #   1 TOOK      700.88 SECONDS.
 ASSIGNING PASS #   2 TO A DIFFERENT PROCESSOR.
 ASSIGNING PASS #   3 TO A DIFFERENT PROCESSOR.
 ASSIGNING PASS #   4 TO A DIFFERENT PROCESSOR.
 TOTAL NUMBER OF TRANSFORMED 2E- INTEGRALS KEPT =           55
 ... END OF INTEGRAL TRANSFORMATION ...
 CPU     0: STEP CPU TIME=   805.71 TOTAL CPU TIME=        812.0 (     13.5 MIN)
 TOTAL WALL CLOCK TIME=        817.4 SECONDS, CPU UTILIZATION IS    99.35%

          ------------------------
          GUGA-CI INTEGRAL SORTING
          ------------------------

     80049 WORDS NEEDED TO SORT             73 GUGA INTEGRALS IN MEMORY
 349022593 WORDS ARE AVAILABLE
 CHOOSING IN-MEMORY SORTING...
 IN CORE ALGORITHM SORTED             10 NON-ZERO 1E- INTEGRALS
 IN CORE ALGORITHM SORTED             55 NON-ZERO 2E- INTEGRALS
 ...... END OF INTEGRAL SORTING ...... 
 CPU     0: STEP CPU TIME=     0.11 TOTAL CPU TIME=        812.1 (     13.5 MIN)
 TOTAL WALL CLOCK TIME=        817.5 SECONDS, CPU UTILIZATION IS    99.34%

 -------------------------     ---------------------------------------
 ENERGY MATRIX CALCULATION     WRITTEN BY B.R.BROOKS,W.D.LAIDIG,P.SAXE
 -------------------------     ---------------------------------------

 COMPUTING THE HAMILTONIAN FOR THE        10 CSF-S...

         145 IS THE TOTAL NUMBER OF GENERATED LOOPS
         145 WERE CREATED BY THE LOOP-DRIVEN ALGORITHM
           0 WERE CREATED IMPLICITLY

         145 IS THE TOTAL NUMBER OF PROCESSED LOOPS
          54     DIAGONAL LOOPS ARE STORED ON WORK15 IN     1 BUFFERS OF  10000 ELEMENTS.
          91 OFF DIAGONAL LOOPS ARE STORED ON WORK16 IN     1 BUFFERS OF  10000 ELEMENTS.
 ...... END OF ENERGY MATRIX CALCULATION ...... 
 CPU     0: STEP CPU TIME=     0.05 TOTAL CPU TIME=        812.2 (     13.5 MIN)
 TOTAL WALL CLOCK TIME=        817.6 SECONDS, CPU UTILIZATION IS    99.34%

          -----------------------------------------
          DAVIDSON METHOD CI-MATRIX DIAGONALIZATION
                   WRITTEN BY STEVE ELBERT
          -----------------------------------------
 NUMBER OF STATES REQUESTED =     4
 MAX. NUMB. OF EXPAN. VEC   =    30
 MAX. NUMB. IMPROVED STATES =     4
 MAX. NUMB. OF ITERATIONS   =   500
 CONVERGENCE CRITERION      =    1.0E-06

 CHOOSING TO SOLVE SECULAR EQUATION IN MEMORY
 NUMBER OF WORDS AVAILABLE =  349022593
 NUMBER OF WORDS USED      =      31327
 ENERGY MATRIX BUFFER SIZE =      10000
 SOLUTION FOUND WITH DIRECT METHOD

 STATE #    1  ENERGY =   -1058.341258922

      CSF      COEF    OCCUPANCY (IGNORING CORE)
      ---      ----    --------- --------- -----
        1   -0.247415  2220
        3    0.496831  2121
        4    0.495923  1221
        5    0.196732  2202
        6   -0.432692  2112
        7   -0.463717  1212
        8   -0.057730  2022

 THE PROJECTION OF THIS CI STATE ONTO SPACE SYMMETRY A    WEIGHS 1.0000E+00


 STATE #    2  ENERGY =   -1058.302754569

      CSF      COEF    OCCUPANCY (IGNORING CORE)
      ---      ----    --------- --------- -----
        3    0.137734  2121
        4   -0.199988  1221
        6    0.156865  2112
        7   -0.123008  1212
        8   -0.659447  2022
       10    0.682330  0222

 THE PROJECTION OF THIS CI STATE ONTO SPACE SYMMETRY A    WEIGHS 1.0000E+00


 STATE #    3  ENERGY =   -1058.266216952

      CSF      COEF    OCCUPANCY (IGNORING CORE)
      ---      ----    --------- --------- -----
        1    0.697574  2220
        3    0.118927  2121
        4    0.174076  1221
        5   -0.638563  2202
        6   -0.203950  2112
        7   -0.134919  1212

 THE PROJECTION OF THIS CI STATE ONTO SPACE SYMMETRY A    WEIGHS 1.0000E+00


 STATE #    4  ENERGY =   -1058.228521178

      CSF      COEF    OCCUPANCY (IGNORING CORE)
      ---      ----    --------- --------- -----
        3    0.488527  2121
        4   -0.466942  1221
        6    0.461312  2112
        7   -0.480396  1212
        8    0.221600  2022
       10   -0.216376  0222

 THE PROJECTION OF THIS CI STATE ONTO SPACE SYMMETRY A    WEIGHS 1.0000E+00

 ...... END OF CI-MATRIX DIAGONALIZATION ......
 CPU     0: STEP CPU TIME=     0.07 TOTAL CPU TIME=        812.2 (     13.5 MIN)
 TOTAL WALL CLOCK TIME=        818.0 SECONDS, CPU UTILIZATION IS    99.29%

          ---------------------
          STORE CSF INFORMATION
          --------------------

 READING THE DRT FILE
 TITLE=DRT1    Sun Nov  8 20:52:54 2020                                                
 NUMBER OF CONFIGURATIONS =         10

 READING THE CI VECTOR FILE
 RUN TITLE= C20H34O4                                                                       
 DRT TITLE=DRT1    Sun Nov  8 20:52:54 2020                                                
     4 STATES WERE COMPUTED, NWKS=        10

 STORING CSF AND CI COEF. INFORMATION FOR    4 STATES ON FILE  17.
     ENERGIES ARE ...
   -1080.2124602  -1080.1982703  -1080.1891275  -1080.1744582
 SAVING CSFS WITH COEFS LARGER THAN 2.50E-05
 SAVED CSFS:         10
 TOTAL CSFS:         10

 ...... DONE STORING CSF INFORMATION ......
 CPU     0: STEP CPU TIME=     0.00 TOTAL CPU TIME=        812.2 (     13.5 MIN)
 TOTAL WALL CLOCK TIME=        818.0 SECONDS, CPU UTILIZATION IS    99.29%


     -------------------------
      2-ND     CI CALCULATION
     -------------------------

          -----------------------     ----------------------------
          GUGA DISTINCT ROW TABLE     WRITTEN BY B.R.BROOKS,P.SAXE
          -----------------------     ----------------------------

      GROUP=C1           NPRT=       0
       FORS=       T   INTACT=       F
       FOCI=       F   MXNINT=   50000
       SOCI=       F   MXNEME=   10000
     IEXCIT=       0

      -CORE-    -INTERNAL-  -EXTERNAL-
     NFZC=  90   NDOC=   2   NEXT=   0
     NMCC=   0   NAOS=   0   NFZV=   0
                 NBOS=   0
                 NALP=   2
                 NVAL=   0

 THE MAXIMUM ELECTRON EXCITATION WILL BE   2

 SYMMETRIES FOR THE  90 CORE,   4 ACTIVE,   0 EXTERNAL MO-S ARE
     CORE= A     A     A     A     A     A     A     A     A     A   
           A     A     A     A     A     A     A     A     A     A   
           A     A     A     A     A     A     A     A     A     A   
           A     A     A     A     A     A     A     A     A     A   
           A     A     A     A     A     A     A     A     A     A   
           A     A     A     A     A     A     A     A     A     A   
           A     A     A     A     A     A     A     A     A     A   
           A     A     A     A     A     A     A     A     A     A   
           A     A     A     A     A     A     A     A     A     A   
   ACTIVE= A     A     A     A   
           DOC   DOC   ALP   ALP 

 MOLECULAR CHARGE          =    0
 NUMBER OF ALPHA ELECTRONS =   94
 NUMBER OF  BETA ELECTRONS =   92

 THE ELECTRONIC STATE IS  3-A   

 THE DISTINCT ROW TABLE HAS         9 ROWS.
  THE WAVEFUNCTION CONTAINS         6 WALKS (CSF-S).

 TOTAL NUMBER OF INTEGRALS =         73
 NUMBER OF INTEGRALS/GROUP =         73
 NUMBER OF INTEGRAL GROUPS =          1
 MAXIMUM RECORD SIZES ARE     500 FOR UNIT 11      22 FOR UNIT 12
                            30001 FOR UNIT 15   30001 FOR UNIT 16
 ...... END OF -DRT- GENERATION ...... 
 CPU     0: STEP CPU TIME=     1.43 TOTAL CPU TIME=        813.7 (     13.6 MIN)
 TOTAL WALL CLOCK TIME=        820.4 SECONDS, CPU UTILIZATION IS    99.18%

     --------------------------------------------
     PARTIAL TWO ELECTRON INTEGRAL TRANSFORMATION
     --------------------------------------------

 NUMBER OF CORE MOLECULAR ORBITALS     =   90
 NUMBER OF OCCUPIED MOLECULAR ORBITALS =   94
 TOTAL NUMBER OF MOLECULAR ORBITALS    =   94
 TOTAL NUMBER OF ATOMIC ORBITALS       =  688
 THRESHOLD FOR KEEPING TRANSFORMED 2E- INTEGRALS = 1.000E-12
 AO INTEGRALS WILL BE CALCULATED IN DIRECT MODE...
 DIRECT TRANSFORMATION SKIPS AO INTEGRAL STORAGE ON DISK.
 SCHWARZ INEQUALITY OVERHEAD:    198772 INTEGRALS, T=        0.01
 EVALUATING THE FROZEN CORE ENERGY...
 ----- FROZEN CORE ENERGY =     -3440.4205692951

 PLAN A: REQUIREMENTS FOR FULLY IN-MEMORY TRANSFORMATION:
 # OF WORDS AVAILABLE =            349022593
 # OF WORDS NEEDED    =            654820215

 PLAN B: REQUIREMENTS FOR THE SEGMENTED TRANSFORMATION:
       MINIMUM=      165619191 WORDS FOR 1 MOLECULAR ORBITAL PER PASS
       MAXIMUM=      165619191 WORDS FOR ALL MOLECULAR ORBITALS IN 1 PASS
              (      163067008 EXTRA WORDS INCLUDES 1 EXTRA ORBITAL/PASS)
 THIS RUN USES=      165619191 WORDS,
 DISTRIBUTING   4 PASSES EACH CONTAINING     1 ORBITALS OVER  10 PROCESSORS.

 CHOOSING SEGMENTED PARTIAL TRANSFORMATION...
 DIRECT TRANSFORMATION SKIPS AO INTEGRAL STORAGE ON DISK.
 PASS #   1 TOOK      696.81 SECONDS.
 ASSIGNING PASS #   2 TO A DIFFERENT PROCESSOR.
 ASSIGNING PASS #   3 TO A DIFFERENT PROCESSOR.
 ASSIGNING PASS #   4 TO A DIFFERENT PROCESSOR.
 TOTAL NUMBER OF TRANSFORMED 2E- INTEGRALS KEPT =           55
 ... END OF INTEGRAL TRANSFORMATION ...
 CPU     0: STEP CPU TIME=   801.62 TOTAL CPU TIME=       1615.3 (     26.9 MIN)
 TOTAL WALL CLOCK TIME=       1625.8 SECONDS, CPU UTILIZATION IS    99.36%

          ------------------------
          GUGA-CI INTEGRAL SORTING
          ------------------------

     80049 WORDS NEEDED TO SORT             73 GUGA INTEGRALS IN MEMORY
 349022593 WORDS ARE AVAILABLE
 CHOOSING IN-MEMORY SORTING...
 IN CORE ALGORITHM SORTED             10 NON-ZERO 1E- INTEGRALS
 IN CORE ALGORITHM SORTED             55 NON-ZERO 2E- INTEGRALS
 ...... END OF INTEGRAL SORTING ...... 
 CPU     0: STEP CPU TIME=     0.10 TOTAL CPU TIME=       1615.4 (     26.9 MIN)
 TOTAL WALL CLOCK TIME=       1625.9 SECONDS, CPU UTILIZATION IS    99.36%

 -------------------------     ---------------------------------------
 ENERGY MATRIX CALCULATION     WRITTEN BY B.R.BROOKS,W.D.LAIDIG,P.SAXE
 -------------------------     ---------------------------------------

 COMPUTING THE HAMILTONIAN FOR THE         6 CSF-S...

          81 IS THE TOTAL NUMBER OF GENERATED LOOPS
          81 WERE CREATED BY THE LOOP-DRIVEN ALGORITHM
           0 WERE CREATED IMPLICITLY

          81 IS THE TOTAL NUMBER OF PROCESSED LOOPS
          44     DIAGONAL LOOPS ARE STORED ON WORK15 IN     1 BUFFERS OF  10000 ELEMENTS.
          37 OFF DIAGONAL LOOPS ARE STORED ON WORK16 IN     1 BUFFERS OF  10000 ELEMENTS.
 ...... END OF ENERGY MATRIX CALCULATION ...... 
 CPU     0: STEP CPU TIME=     0.07 TOTAL CPU TIME=       1615.5 (     26.9 MIN)
 TOTAL WALL CLOCK TIME=       1626.0 SECONDS, CPU UTILIZATION IS    99.35%

          -----------------------------------------
          DAVIDSON METHOD CI-MATRIX DIAGONALIZATION
                   WRITTEN BY STEVE ELBERT
          -----------------------------------------
 NUMBER OF STATES REQUESTED =     4
 MAX. NUMB. OF EXPAN. VEC   =    30
 MAX. NUMB. IMPROVED STATES =     4
 MAX. NUMB. OF ITERATIONS   =   500
 CONVERGENCE CRITERION      =    1.0E-06

 CHOOSING TO SOLVE SECULAR EQUATION IN MEMORY
 NUMBER OF WORDS AVAILABLE =  349022593
 NUMBER OF WORDS USED      =      31291
 ENERGY MATRIX BUFFER SIZE =      10000
 SOLUTION FOUND WITH DIRECT METHOD

 STATE #    1  ENERGY =   -1058.340011450

      CSF      COEF    OCCUPANCY (IGNORING CORE)
      ---      ----    --------- --------- -----
        1    0.063547  1122
        2    0.468262  2121
        3   -0.461752  2112
        4    0.511657  1221
        5   -0.459874  1212
        6    0.300334  2211

 THE PROJECTION OF THIS CI STATE ONTO SPACE SYMMETRY A    WEIGHS 1.0000E+00


 STATE #    2  ENERGY =   -1058.303489576

      CSF      COEF    OCCUPANCY (IGNORING CORE)
      ---      ----    --------- --------- -----
        1    0.948527  1122
        2   -0.210937  2121
        3   -0.113579  2112
        4    0.125800  1221
        5    0.164291  1212

 THE PROJECTION OF THIS CI STATE ONTO SPACE SYMMETRY A    WEIGHS 1.0000E+00


 STATE #    3  ENERGY =   -1058.266675956

      CSF      COEF    OCCUPANCY (IGNORING CORE)
      ---      ----    --------- --------- -----
        2   -0.208667  2121
        3    0.098565  2112
        4   -0.151355  1221
        5    0.137147  1212
        6    0.950884  2211

 THE PROJECTION OF THIS CI STATE ONTO SPACE SYMMETRY A    WEIGHS 1.0000E+00


 STATE #    4  ENERGY =   -1058.229107197

      CSF      COEF    OCCUPANCY (IGNORING CORE)
      ---      ----    --------- --------- -----
        1   -0.307177  1122
        2   -0.462465  2121
        3   -0.468354  2112
        4    0.495111  1221
        5    0.473905  1212
        6   -0.051871  2211

 THE PROJECTION OF THIS CI STATE ONTO SPACE SYMMETRY A    WEIGHS 1.0000E+00

 ...... END OF CI-MATRIX DIAGONALIZATION ......
 CPU     0: STEP CPU TIME=     0.10 TOTAL CPU TIME=       1615.6 (     26.9 MIN)
 TOTAL WALL CLOCK TIME=       1626.4 SECONDS, CPU UTILIZATION IS    99.34%

          ---------------------
          STORE CSF INFORMATION
          --------------------

 READING THE DRT FILE
 TITLE=DRT2    Sun Nov  8 21:06:24 2020                                                
 NUMBER OF CONFIGURATIONS =          6

 READING THE CI VECTOR FILE
 RUN TITLE= C20H34O4                                                                       
 DRT TITLE=DRT2    Sun Nov  8 21:06:24 2020                                                
     4 STATES WERE COMPUTED, NWKS=         6

 STORING CSF AND CI COEF. INFORMATION FOR    4 STATES ON FILE  17.
     ENERGIES ARE ...
   -1080.2125783  -1080.1984805  -1080.1907328  -1080.1796088
 SAVING CSFS WITH COEFS LARGER THAN 2.50E-05
 SAVED CSFS:          6
 TOTAL CSFS:          6

 ...... DONE STORING CSF INFORMATION ......
 CPU     0: STEP CPU TIME=     0.00 TOTAL CPU TIME=       1615.6 (     26.9 MIN)
 TOTAL WALL CLOCK TIME=       1626.4 SECONDS, CPU UTILIZATION IS    99.34%
 CPU     0: STEP CPU TIME=     0.00 TOTAL CPU TIME=       1615.6 (     26.9 MIN)
 TOTAL WALL CLOCK TIME=       1626.4 SECONDS, CPU UTILIZATION IS    99.34%

 ++++++++++++++++++++++++++++++++++++++++++++++++++++++++++++++++++++++


 THE SYMMETRIES OF THE ANGULAR MOMENTUM L AND TRANSLATION R:
 LX BELONGS TO A   
 LY BELONGS TO A   
 LZ BELONGS TO A   
 RX BELONGS TO A   
 RY BELONGS TO A   
 RZ BELONGS TO A   
 SOC INTEGRALS NEED BE CALCULATED FOR LX: YEA 
 SOC INTEGRALS NEED BE CALCULATED FOR LY: YEA 
 SOC INTEGRALS NEED BE CALCULATED FOR LZ: YEA 

     -------------------------------------------
            DIRECT SPIN-ORBIT COUPLING
         (SHIRO KOSEKI AND DMITRI FEDOROV)

             ONE ELECTRON SO OPERATOR.
     -------------------------------------------


ENERGY FOR THE LOWEST STATE     =    -1080.2125782923
ENERGY TOLERANCE FOR SOC MATRIX =     -980.2125782923 (HIGHEST STATE)
                           ETOL =      100.0000000000
                         UPPREN =     -980.2125782923

  CI# RTS#     LOWEST ENERGY      HIGHEST ENERGY     NEXT ENERGY
    1    4    -1080.2124601946    -1080.1744581786
    2    4    -1080.2125782923    -1080.1796087673

         -------------------------------------
          ONE-ELECTRON SPIN-ORBIT AO INTEGRALS
         -------------------------------------
         USING     717344 WORDS OF MEMORY
         2E SOC INTEGRALS WILL BE DISTRIBUTED
      ...... DONE WITH SPIN-ORBIT INTEGRALS ......
 CPU     0: STEP CPU TIME=     2.87 TOTAL CPU TIME=       1618.4 (     27.0 MIN)
 TOTAL WALL CLOCK TIME=       1629.9 SECONDS, CPU UTILIZATION IS    99.30%

   3122898 WORDS OF MEMORY ARE REQUIRED  FOR 1 PASS(ES)
   3122898 WORDS FOR INTEGRALS,   2412452 WORDS FOR CSFS.

 REFERENCE STATE IS SET TO    1 IN THE DRT NO. 1 (     0).

 THE FOLLOWING LEGEND IS USED BELOW:
 [C] - THE MATRIX ELEMENT ACTUALLY CALCULATED
 [P] - OBTAINED FROM [C] BY THE WIGNER-ECKART THEOREM (<HSO>)
 [Z] - ZERO BY POINT GROUP SYMMETRY
 [W] - ZERO BY THE WIGNER-ECKART THEOREM (<HSO>)
 [S] - ZERO BY SPIN ORTHOGONALITY (<R>)

 [Z]'S ARE NOT CALCULATED.


 CI STATE FORMAT:   N-(2S+1)G:B
 G- IRREP LABEL, B NUMBERS DEGENERATE COMPONENTS OF G
 N NUMBERS EQUIVALENT TERMS (2S+1)G:B

 STATE ID FORMAT: NCI*1000+IROOT,
 WHERE NCI IS THE NTH $DRT GROUP
 AND IROOT IS THE CI ROOT'S ORDINAL NUMBER.

 DIPOLE MOMENTS ARE IN E*BOHR UNITS. TO GET DEBYE, MULTIPLY BY 2.541766.

   < 1-1A    |R| 1-1A    > =     10.844485     -0.668271      4.033967 [CCC]
 < 1-1A    (MS= 0.0)|HSO| 1-1A    (MS= 0.0)> =     0.0000     0.0000I    [W]
  
   < 1-1A    |R| 2-1A    > =      0.029728     -0.072447      0.045637 [CCC]
 < 1-1A    (MS= 0.0)|HSO| 2-1A    (MS= 0.0)> =     0.0000     0.0000I    [W]
  
   < 1-1A    |R| 3-1A    > =      0.073286      0.096462     -0.029146 [CCC]
 < 1-1A    (MS= 0.0)|HSO| 3-1A    (MS= 0.0)> =     0.0000     0.0000I    [W]
  
   < 1-1A    |R| 4-1A    > =     -0.003027      0.000403      0.000375 [CCC]
 < 1-1A    (MS= 0.0)|HSO| 4-1A    (MS= 0.0)> =     0.0000     0.0000I    [W]
  
   < 2-1A    |R| 2-1A    > =     10.676019     -0.526250      4.163070 [CCC]
 < 2-1A    (MS= 0.0)|HSO| 2-1A    (MS= 0.0)> =     0.0000     0.0000I    [W]
  
   < 2-1A    |R| 3-1A    > =     -0.001311     -0.002485     -0.001026 [CCC]
 < 2-1A    (MS= 0.0)|HSO| 3-1A    (MS= 0.0)> =     0.0000     0.0000I    [W]
  
   < 2-1A    |R| 4-1A    > =     -0.074671     -0.093449      0.028347 [CCC]
 < 2-1A    (MS= 0.0)|HSO| 4-1A    (MS= 0.0)> =     0.0000     0.0000I    [W]
  
   < 3-1A    |R| 3-1A    > =     10.782590     -0.424396      3.972509 [CCC]
 < 3-1A    (MS= 0.0)|HSO| 3-1A    (MS= 0.0)> =     0.0000     0.0000I    [W]
  
   < 3-1A    |R| 4-1A    > =     -0.027116      0.068244     -0.047797 [CCC]
 < 3-1A    (MS= 0.0)|HSO| 4-1A    (MS= 0.0)> =     0.0000     0.0000I    [W]
  
   < 4-1A    |R| 4-1A    > =     10.594176     -0.280129      4.105433 [CCC]
 < 4-1A    (MS= 0.0)|HSO| 4-1A    (MS= 0.0)> =     0.0000     0.0000I    [W]
  
 CPU     0: STEP CPU TIME=    43.42 TOTAL CPU TIME=       1661.9 (     27.7 MIN)
 TOTAL WALL CLOCK TIME=       1677.6 SECONDS, CPU UTILIZATION IS    99.06%
   < 1-1A    |R| 1-3A    > =      0.000000      0.000000      0.000000 [SSS]
 < 1-1A    (MS= 0.0)|HSO| 1-3A    (MS= 0.0)> =     0.0000    -1.5027I    [C]
 < 1-1A    (MS= 0.0)|HSO| 1-3A    (MS= 1.0)> =    -0.3316    -1.7200I    [C]
 < 1-1A    (MS= 0.0)|HSO| 1-3A    (MS=-1.0)> =    -0.3316     1.7200I    [P]
  
   < 1-1A    |R| 2-3A    > =      0.000000      0.000000      0.000000 [SSS]
 < 1-1A    (MS= 0.0)|HSO| 2-3A    (MS= 0.0)> =     0.0000   -49.7250I    [C]
 < 1-1A    (MS= 0.0)|HSO| 2-3A    (MS= 1.0)> =   -31.3696   -49.0608I    [C]
 < 1-1A    (MS= 0.0)|HSO| 2-3A    (MS=-1.0)> =   -31.3696    49.0608I    [P]
  
   < 1-1A    |R| 3-3A    > =      0.000000      0.000000      0.000000 [SSS]
 < 1-1A    (MS= 0.0)|HSO| 3-3A    (MS= 0.0)> =     0.0000    65.6870I    [C]
 < 1-1A    (MS= 0.0)|HSO| 3-3A    (MS= 1.0)> =    -0.6681    56.1286I    [C]
 < 1-1A    (MS= 0.0)|HSO| 3-3A    (MS=-1.0)> =    -0.6681   -56.1286I    [P]
  
   < 1-1A    |R| 4-3A    > =      0.000000      0.000000      0.000000 [SSS]
 < 1-1A    (MS= 0.0)|HSO| 4-3A    (MS= 0.0)> =     0.0000    -0.4069I    [C]
 < 1-1A    (MS= 0.0)|HSO| 4-3A    (MS= 1.0)> =    -0.3204    -0.4569I    [C]
 < 1-1A    (MS= 0.0)|HSO| 4-3A    (MS=-1.0)> =    -0.3204     0.4569I    [P]
  
   < 2-1A    |R| 1-3A    > =      0.000000      0.000000      0.000000 [SSS]
 < 2-1A    (MS= 0.0)|HSO| 1-3A    (MS= 0.0)> =     0.0000    51.2747I    [C]
 < 2-1A    (MS= 0.0)|HSO| 1-3A    (MS= 1.0)> =    31.1718    50.6499I    [C]
 < 2-1A    (MS= 0.0)|HSO| 1-3A    (MS=-1.0)> =    31.1718   -50.6499I    [P]
  
   < 2-1A    |R| 2-3A    > =      0.000000      0.000000      0.000000 [SSS]
 < 2-1A    (MS= 0.0)|HSO| 2-3A    (MS= 0.0)> =     0.0000    -0.8154I    [C]
 < 2-1A    (MS= 0.0)|HSO| 2-3A    (MS= 1.0)> =    -0.3541    -0.8316I    [C]
 < 2-1A    (MS= 0.0)|HSO| 2-3A    (MS=-1.0)> =    -0.3541     0.8316I    [P]
  
   < 2-1A    |R| 3-3A    > =      0.000000      0.000000      0.000000 [SSS]
 < 2-1A    (MS= 0.0)|HSO| 3-3A    (MS= 0.0)> =     0.0000     0.6082I    [C]
 < 2-1A    (MS= 0.0)|HSO| 3-3A    (MS= 1.0)> =     0.2783     0.3820I    [C]
 < 2-1A    (MS= 0.0)|HSO| 3-3A    (MS=-1.0)> =     0.2783    -0.3820I    [P]
  
   < 2-1A    |R| 4-3A    > =      0.000000      0.000000      0.000000 [SSS]
 < 2-1A    (MS= 0.0)|HSO| 4-3A    (MS= 0.0)> =     0.0000    65.4670I    [C]
 < 2-1A    (MS= 0.0)|HSO| 4-3A    (MS= 1.0)> =    -0.8496    55.8311I    [C]
 < 2-1A    (MS= 0.0)|HSO| 4-3A    (MS=-1.0)> =    -0.8496   -55.8311I    [P]
  
   < 3-1A    |R| 1-3A    > =      0.000000      0.000000      0.000000 [SSS]
 < 3-1A    (MS= 0.0)|HSO| 1-3A    (MS= 0.0)> =     0.0000    64.9316I    [C]
 < 3-1A    (MS= 0.0)|HSO| 1-3A    (MS= 1.0)> =    -1.3182    55.0696I    [C]
 < 3-1A    (MS= 0.0)|HSO| 1-3A    (MS=-1.0)> =    -1.3182   -55.0696I    [P]
  
   < 3-1A    |R| 2-3A    > =      0.000000      0.000000      0.000000 [SSS]
 < 3-1A    (MS= 0.0)|HSO| 2-3A    (MS= 0.0)> =     0.0000    -0.8124I    [C]
 < 3-1A    (MS= 0.0)|HSO| 2-3A    (MS= 1.0)> =    -0.2286    -0.5619I    [C]
 < 3-1A    (MS= 0.0)|HSO| 2-3A    (MS=-1.0)> =    -0.2286     0.5619I    [P]
  
   < 3-1A    |R| 3-3A    > =      0.000000      0.000000      0.000000 [SSS]
 < 3-1A    (MS= 0.0)|HSO| 3-3A    (MS= 0.0)> =     0.0000     0.7649I    [C]
 < 3-1A    (MS= 0.0)|HSO| 3-3A    (MS= 1.0)> =    -0.2645     0.3938I    [C]
 < 3-1A    (MS= 0.0)|HSO| 3-3A    (MS=-1.0)> =    -0.2645    -0.3938I    [P]
  
   < 3-1A    |R| 4-3A    > =      0.000000      0.000000      0.000000 [SSS]
 < 3-1A    (MS= 0.0)|HSO| 4-3A    (MS= 0.0)> =     0.0000    49.7658I    [C]
 < 3-1A    (MS= 0.0)|HSO| 4-3A    (MS= 1.0)> =    31.2856    49.4129I    [C]
 < 3-1A    (MS= 0.0)|HSO| 4-3A    (MS=-1.0)> =    31.2856   -49.4129I    [P]
  
   < 4-1A    |R| 1-3A    > =      0.000000      0.000000      0.000000 [SSS]
 < 4-1A    (MS= 0.0)|HSO| 1-3A    (MS= 0.0)> =     0.0000    -0.7612I    [C]
 < 4-1A    (MS= 0.0)|HSO| 1-3A    (MS= 1.0)> =    -0.3335    -0.7772I    [C]
 < 4-1A    (MS= 0.0)|HSO| 1-3A    (MS=-1.0)> =    -0.3335     0.7772I    [P]
  
   < 4-1A    |R| 2-3A    > =      0.000000      0.000000      0.000000 [SSS]
 < 4-1A    (MS= 0.0)|HSO| 2-3A    (MS= 0.0)> =     0.0000   -64.6219I    [C]
 < 4-1A    (MS= 0.0)|HSO| 2-3A    (MS= 1.0)> =     1.4684   -54.8488I    [C]
 < 4-1A    (MS= 0.0)|HSO| 2-3A    (MS=-1.0)> =     1.4684    54.8488I    [P]
  
   < 4-1A    |R| 3-3A    > =      0.000000      0.000000      0.000000 [SSS]
 < 4-1A    (MS= 0.0)|HSO| 3-3A    (MS= 0.0)> =     0.0000    51.5423I    [C]
 < 4-1A    (MS= 0.0)|HSO| 3-3A    (MS= 1.0)> =    31.2316    50.5783I    [C]
 < 4-1A    (MS= 0.0)|HSO| 3-3A    (MS=-1.0)> =    31.2316   -50.5783I    [P]
  
   < 4-1A    |R| 4-3A    > =      0.000000      0.000000      0.000000 [SSS]
 < 4-1A    (MS= 0.0)|HSO| 4-3A    (MS= 0.0)> =     0.0000     0.2161I    [C]
 < 4-1A    (MS= 0.0)|HSO| 4-3A    (MS= 1.0)> =     0.2657     0.3642I    [C]
 < 4-1A    (MS= 0.0)|HSO| 4-3A    (MS=-1.0)> =     0.2657    -0.3642I    [P]
  
 CPU     0: STEP CPU TIME=     0.00 TOTAL CPU TIME=       1661.9 (     27.7 MIN)
 TOTAL WALL CLOCK TIME=       1677.6 SECONDS, CPU UTILIZATION IS    99.06%
   < 1-3A    |R| 1-3A    > =     10.876742     -0.672399      4.025595 [CCC]
 < 1-3A    (MS= 1.0)|HSO| 1-3A    (MS= 1.0)> =     0.0000    -0.0000I    [C]
 < 1-3A    (MS= 0.0)|HSO| 1-3A    (MS= 0.0)> =    -0.0000     0.0000I    [W]
 < 1-3A    (MS=-1.0)|HSO| 1-3A    (MS=-1.0)> =    -0.0000     0.0000I    [P]
 < 1-3A    (MS= 0.0)|HSO| 1-3A    (MS= 1.0)> =    -0.0000    -0.0000I    [C]
 < 1-3A    (MS= 1.0)|HSO| 1-3A    (MS= 0.0)> =     0.0000    -0.0000I    [P]
 < 1-3A    (MS=-1.0)|HSO| 1-3A    (MS= 0.0)> =    -0.0000    -0.0000I    [P]
 < 1-3A    (MS= 0.0)|HSO| 1-3A    (MS=-1.0)> =     0.0000    -0.0000I    [P]
  
   < 1-3A    |R| 2-3A    > =      0.026871     -0.067194      0.049239 [CCC]
 < 1-3A    (MS= 1.0)|HSO| 2-3A    (MS= 1.0)> =     0.0000    51.2861I    [C]
 < 1-3A    (MS= 0.0)|HSO| 2-3A    (MS= 0.0)> =     0.0000    -0.0000I    [W]
 < 1-3A    (MS=-1.0)|HSO| 2-3A    (MS=-1.0)> =     0.0000   -51.2861I    [P]
 < 1-3A    (MS= 0.0)|HSO| 2-3A    (MS= 1.0)> =   -31.1858   -50.5295I    [C]
 < 1-3A    (MS= 1.0)|HSO| 2-3A    (MS= 0.0)> =    31.1858   -50.5295I    [P]
 < 1-3A    (MS=-1.0)|HSO| 2-3A    (MS= 0.0)> =   -31.1858   -50.5295I    [P]
 < 1-3A    (MS= 0.0)|HSO| 2-3A    (MS=-1.0)> =    31.1858   -50.5295I    [P]
  
   < 1-3A    |R| 3-3A    > =     -0.072796     -0.091465      0.028687 [CCC]
 < 1-3A    (MS= 1.0)|HSO| 3-3A    (MS= 1.0)> =     0.0000    64.5543I    [C]
 < 1-3A    (MS= 0.0)|HSO| 3-3A    (MS= 0.0)> =     0.0000    -0.0000I    [W]
 < 1-3A    (MS=-1.0)|HSO| 3-3A    (MS=-1.0)> =     0.0000   -64.5543I    [P]
 < 1-3A    (MS= 0.0)|HSO| 3-3A    (MS= 1.0)> =     1.5677   -54.4897I    [C]
 < 1-3A    (MS= 1.0)|HSO| 3-3A    (MS= 0.0)> =    -1.5677   -54.4897I    [P]
 < 1-3A    (MS=-1.0)|HSO| 3-3A    (MS= 0.0)> =     1.5677   -54.4897I    [P]
 < 1-3A    (MS= 0.0)|HSO| 3-3A    (MS=-1.0)> =    -1.5677   -54.4897I    [P]
  
   < 1-3A    |R| 4-3A    > =      0.000337     -0.000368     -0.000342 [CCC]
 < 1-3A    (MS= 1.0)|HSO| 4-3A    (MS= 1.0)> =     0.0000     0.4618I    [C]
 < 1-3A    (MS= 0.0)|HSO| 4-3A    (MS= 0.0)> =     0.0000    -0.0000I    [W]
 < 1-3A    (MS=-1.0)|HSO| 4-3A    (MS=-1.0)> =     0.0000    -0.4618I    [P]
 < 1-3A    (MS= 0.0)|HSO| 4-3A    (MS= 1.0)> =     0.2550    -0.4928I    [C]
 < 1-3A    (MS= 1.0)|HSO| 4-3A    (MS= 0.0)> =    -0.2550    -0.4928I    [P]
 < 1-3A    (MS=-1.0)|HSO| 4-3A    (MS= 0.0)> =     0.2550    -0.4928I    [P]
 < 1-3A    (MS= 0.0)|HSO| 4-3A    (MS=-1.0)> =    -0.2550    -0.4928I    [P]
  
   < 2-3A    |R| 2-3A    > =     10.672239     -0.527733      4.162165 [CCC]
 < 2-3A    (MS= 1.0)|HSO| 2-3A    (MS= 1.0)> =     0.0000     0.0000I    [C]
 < 2-3A    (MS= 0.0)|HSO| 2-3A    (MS= 0.0)> =     0.0000    -0.0000I    [W]
 < 2-3A    (MS=-1.0)|HSO| 2-3A    (MS=-1.0)> =     0.0000    -0.0000I    [P]
 < 2-3A    (MS= 0.0)|HSO| 2-3A    (MS= 1.0)> =     0.0000     0.0000I    [C]
 < 2-3A    (MS= 1.0)|HSO| 2-3A    (MS= 0.0)> =    -0.0000     0.0000I    [P]
 < 2-3A    (MS=-1.0)|HSO| 2-3A    (MS= 0.0)> =     0.0000     0.0000I    [P]
 < 2-3A    (MS= 0.0)|HSO| 2-3A    (MS=-1.0)> =    -0.0000     0.0000I    [P]
  
   < 2-3A    |R| 3-3A    > =     -0.002806     -0.001783     -0.002003 [CCC]
 < 2-3A    (MS= 1.0)|HSO| 3-3A    (MS= 1.0)> =     0.0000    -1.3557I    [C]
 < 2-3A    (MS= 0.0)|HSO| 3-3A    (MS= 0.0)> =    -0.0000     0.0000I    [W]
 < 2-3A    (MS=-1.0)|HSO| 3-3A    (MS=-1.0)> =    -0.0000     1.3557I    [P]
 < 2-3A    (MS= 0.0)|HSO| 3-3A    (MS= 1.0)> =     0.2014     0.8498I    [C]
 < 2-3A    (MS= 1.0)|HSO| 3-3A    (MS= 0.0)> =    -0.2014     0.8498I    [P]
 < 2-3A    (MS=-1.0)|HSO| 3-3A    (MS= 0.0)> =     0.2014     0.8498I    [P]
 < 2-3A    (MS= 0.0)|HSO| 3-3A    (MS=-1.0)> =    -0.2014     0.8498I    [P]
  
   < 2-3A    |R| 4-3A    > =     -0.073227     -0.094400      0.029792 [CCC]
 < 2-3A    (MS= 1.0)|HSO| 4-3A    (MS= 1.0)> =     0.0000    65.9766I    [C]
 < 2-3A    (MS= 0.0)|HSO| 4-3A    (MS= 0.0)> =     0.0000    -0.0000I    [W]
 < 2-3A    (MS=-1.0)|HSO| 4-3A    (MS=-1.0)> =     0.0000   -65.9766I    [P]
 < 2-3A    (MS= 0.0)|HSO| 4-3A    (MS= 1.0)> =     0.5877   -56.1141I    [C]
 < 2-3A    (MS= 1.0)|HSO| 4-3A    (MS= 0.0)> =    -0.5877   -56.1141I    [P]
 < 2-3A    (MS=-1.0)|HSO| 4-3A    (MS= 0.0)> =     0.5877   -56.1141I    [P]
 < 2-3A    (MS= 0.0)|HSO| 4-3A    (MS=-1.0)> =    -0.5877   -56.1141I    [P]
  
   < 3-3A    |R| 3-3A    > =     10.761756     -0.414620      3.973662 [CCC]
 < 3-3A    (MS= 1.0)|HSO| 3-3A    (MS= 1.0)> =     0.0000     0.0000I    [C]
 < 3-3A    (MS= 0.0)|HSO| 3-3A    (MS= 0.0)> =     0.0000    -0.0000I    [W]
 < 3-3A    (MS=-1.0)|HSO| 3-3A    (MS=-1.0)> =     0.0000    -0.0000I    [P]
 < 3-3A    (MS= 0.0)|HSO| 3-3A    (MS= 1.0)> =    -0.0000    -0.0000I    [C]
 < 3-3A    (MS= 1.0)|HSO| 3-3A    (MS= 0.0)> =     0.0000    -0.0000I    [P]
 < 3-3A    (MS=-1.0)|HSO| 3-3A    (MS= 0.0)> =    -0.0000    -0.0000I    [P]
 < 3-3A    (MS= 0.0)|HSO| 3-3A    (MS=-1.0)> =     0.0000    -0.0000I    [P]
  
   < 3-3A    |R| 4-3A    > =      0.037931     -0.075820      0.045897 [CCC]
 < 3-3A    (MS= 1.0)|HSO| 4-3A    (MS= 1.0)> =     0.0000    49.8494I    [C]
 < 3-3A    (MS= 0.0)|HSO| 4-3A    (MS= 0.0)> =     0.0000    -0.0000I    [W]
 < 3-3A    (MS=-1.0)|HSO| 4-3A    (MS=-1.0)> =     0.0000   -49.8494I    [P]
 < 3-3A    (MS= 0.0)|HSO| 4-3A    (MS= 1.0)> =   -31.2564   -49.2777I    [C]
 < 3-3A    (MS= 1.0)|HSO| 4-3A    (MS= 0.0)> =    31.2564   -49.2777I    [P]
 < 3-3A    (MS=-1.0)|HSO| 4-3A    (MS= 0.0)> =   -31.2564   -49.2777I    [P]
 < 3-3A    (MS= 0.0)|HSO| 4-3A    (MS=-1.0)> =    31.2564   -49.2777I    [P]
  
   < 4-3A    |R| 4-3A    > =     10.593504     -0.275990      4.106048 [CCC]
 < 4-3A    (MS= 1.0)|HSO| 4-3A    (MS= 1.0)> =     0.0000     0.0000I    [C]
 < 4-3A    (MS= 0.0)|HSO| 4-3A    (MS= 0.0)> =     0.0000    -0.0000I    [W]
 < 4-3A    (MS=-1.0)|HSO| 4-3A    (MS=-1.0)> =     0.0000    -0.0000I    [P]
 < 4-3A    (MS= 0.0)|HSO| 4-3A    (MS= 1.0)> =    -0.0000    -0.0000I    [C]
 < 4-3A    (MS= 1.0)|HSO| 4-3A    (MS= 0.0)> =     0.0000    -0.0000I    [P]
 < 4-3A    (MS=-1.0)|HSO| 4-3A    (MS= 0.0)> =    -0.0000    -0.0000I    [P]
 < 4-3A    (MS= 0.0)|HSO| 4-3A    (MS=-1.0)> =     0.0000    -0.0000I    [P]
  
 CPU     0: STEP CPU TIME=     0.00 TOTAL CPU TIME=       1661.9 (     27.7 MIN)
 TOTAL WALL CLOCK TIME=       1677.6 SECONDS, CPU UTILIZATION IS    99.06%

 >>> DIMENSION OF HSO MATRIX =      16
     LARGEST NUMBER OF WALKS =      10

     THE MAX HSO MATRIX ELEMENT ABSOLUTE ERROR IS 6.60E-03 CM-1.
     TO DECREASE THE ERROR MAKE SYMTOL SMALLER.

     CI   ADIABATIC STATES (CM-1 UNIT) ---
             0.000       3114.377       5121.017       8340.620        -25.920
           -25.920        -25.920       3068.250       3068.250       3068.250
          4768.697       4768.697       4768.697       7210.178       7210.178
          7210.178

 WEIGHTS OF SO   CI   STATES ---

 STATE   1: RELATIVE E=        -31.346 CM-1; WEIGHT = 0.987  2001
         1.0000
          1      2      3      4      5      6      7      8
         0.0119 0.0009 0.0003 0.0000 0.9868 0.0001 0.0001 0.0000

 STATE   2: RELATIVE E=        -31.149 CM-1; WEIGHT = 0.998  2001
         1.0000
          1      2      3      4      5      6      7      8
         0.0001 0.0001 0.0000 0.0000 0.9985 0.0009 0.0004 0.0000

 STATE   3: RELATIVE E=        -31.139 CM-1; WEIGHT = 0.998  2001
         1.0000
          1      2      3      4      5      6      7      8
         0.0002 0.0000 0.0000 0.0000 0.9984 0.0010 0.0004 0.0000

 STATE   4: RELATIVE E=         -4.918 CM-1; WEIGHT = 0.986  1001
         1.0000
          1      2      3      4      5      6      7      8
         0.9864 0.0000 0.0000 0.0000 0.0121 0.0010 0.0005 0.0000

 STATE   5: RELATIVE E=       3068.802 CM-1; WEIGHT = 0.998  2002
         1.0000
          1      2      3      4      5      6      7      8
         0.0001 0.0001 0.0000 0.0000 0.0010 0.9983 0.0000 0.0006

 STATE   6: RELATIVE E=       3068.811 CM-1; WEIGHT = 0.998  2002
         1.0000
          1      2      3      4      5      6      7      8
         0.0002 0.0001 0.0000 0.0000 0.0008 0.9983 0.0000 0.0006

 STATE   7: RELATIVE E=       3069.275 CM-1; WEIGHT = 0.998  2002
         1.0000
          1      2      3      4      5      6      7      8
         0.0007 0.0009 0.0000 0.0004 0.0002 0.9977 0.0000 0.0000

 STATE   8: RELATIVE E=       3114.947 CM-1; WEIGHT = 0.997  1002
         1.0000
          1      2      3      4      5      6      7      8
         0.0000 0.9973 0.0000 0.0000 0.0010 0.0011 0.0000 0.0006

 STATE   9: RELATIVE E=       4767.001 CM-1; WEIGHT = 0.998  2003
         1.0000
          1      2      3      4      5      6      7      8
         0.0001 0.0000 0.0000 0.0000 0.0004 0.0000 0.9980 0.0015

 STATE  10: RELATIVE E=       4767.010 CM-1; WEIGHT = 0.998  2003
         1.0000
          1      2      3      4      5      6      7      8
         0.0000 0.0000 0.0000 0.0000 0.0004 0.0000 0.9980 0.0016

 STATE  11: RELATIVE E=       4768.200 CM-1; WEIGHT = 0.999  2003
         1.0000
          1      2      3      4      5      6      7      8
         0.0004 0.0000 0.0000 0.0008 0.0001 0.0000 0.9988 0.0000

 STATE  12: RELATIVE E=       5118.569 CM-1; WEIGHT = 0.997  1003
         1.0000
          1      2      3      4      5      6      7      8
         0.0000 0.0000 0.9975 0.0000 0.0004 0.0000 0.0000 0.0021

 STATE  13: RELATIVE E=       7216.548 CM-1; WEIGHT = 0.998  2004
         1.0000
          1      2      3      4      5      6      7      8
         0.0000 0.0000 0.0000 0.0000 0.0000 0.0006 0.0016 0.9978

 STATE  14: RELATIVE E=       7216.555 CM-1; WEIGHT = 0.998  2004
         1.0000
          1      2      3      4      5      6      7      8
         0.0000 0.0001 0.0000 0.0000 0.0000 0.0005 0.0016 0.9978

 STATE  15: RELATIVE E=       7217.187 CM-1; WEIGHT = 0.997  2004
         1.0000
          1      2      3      4      5      6      7      8
         0.0000 0.0005 0.0021 0.0000 0.0000 0.0001 0.0000 0.9973

 STATE  16: RELATIVE E=       8345.275 CM-1; WEIGHT = 0.999  1004
         1.0000
          1      2      3      4      5      6      7      8
         0.0000 0.0000 0.0000 0.9989 0.0000 0.0004 0.0008 0.0000


 -----------------------------------------------------------
 EIGENVALUES AND EIGENVECTORS OF THE SO   CI   HAMILTONIAN
 -----------------------------------------------------------

                          1          2          3          4          5
   STATE ENERGY ---      -31.35     -31.15     -31.14      -4.92    3068.80
       STATE ID ---       2001       2001       2001       1001       2002

    1< 1>  1(  0.0) R   0.108935   0.008034   0.013862   0.993192  -0.007589
                   I   0.000000   0.000000   0.000000   0.000000   0.000000
    2< 2>  1(  0.0) R  -0.029704  -0.008903   0.002862   0.003335   0.007440
                   I   0.000000  -0.000000   0.000000   0.000000  -0.000000
    3< 3>  1(  0.0) R  -0.018216  -0.001826  -0.006914   0.002129   0.000179
                   I  -0.000000   0.000000   0.000000  -0.000000  -0.000000
    4< 4>  1(  0.0) R   0.000155   0.000306   0.000121   0.000540   0.000462
                   I  -0.000000   0.000000  -0.000000   0.000000  -0.000000
    5< 1>  3(  1.0) R   0.160483   0.390049  -0.566764  -0.012848   0.018887
                   I  -0.626049   0.318482   0.040432   0.065527   0.010869
    6< 1>  3(  0.0) R   0.000000   0.000000  -0.000000   0.000000   0.000000
                   I  -0.389060  -0.700965  -0.593849   0.056623   0.001075
    7< 1>  3( -1.0) R   0.160483   0.390049  -0.566764  -0.012848   0.018887
                   I   0.626049  -0.318482  -0.040432  -0.065527  -0.010869
    8< 2>  3(  1.0) R   0.005117  -0.016634  -0.010213   0.009982   0.236964
                   I  -0.002976  -0.000728  -0.015586  -0.015507  -0.442607
    9< 2>  3(  0.0) R  -0.000000   0.000000  -0.000000  -0.000000   0.000000
                   I   0.005629  -0.019264   0.017462  -0.016990   0.703001
   10< 2>  3( -1.0) R   0.005117  -0.016634  -0.010213   0.009982   0.236964
                   I   0.002976   0.000728   0.015586   0.015507   0.442607
   11< 3>  3(  1.0) R   0.004020  -0.012244  -0.007297  -0.000102  -0.000799
                   I   0.003558   0.005578  -0.007270   0.011491  -0.000159
   12< 3>  3(  0.0) R  -0.000000   0.000000  -0.000000  -0.000000  -0.000000
                   I  -0.002566  -0.008552   0.013087   0.014015  -0.000236
   13< 3>  3( -1.0) R   0.004020  -0.012244  -0.007297  -0.000102  -0.000799
                   I  -0.003558  -0.005578   0.007270  -0.011491   0.000159
   14< 4>  3(  1.0) R   0.000122  -0.000300   0.000404   0.000061   0.016574
                   I  -0.000273  -0.000303  -0.000129   0.000127   0.003769
   15< 4>  3(  0.0) R  -0.000000  -0.000000   0.000000   0.000000   0.000000
                   I  -0.000631   0.000252   0.000375  -0.000261  -0.006408
   16< 4>  3( -1.0) R   0.000122  -0.000300   0.000404   0.000061   0.016574
                   I   0.000273   0.000303   0.000129  -0.000127  -0.003769

                          6          7          8          9         10
   STATE ENERGY ---     3068.81    3069.27    3114.95    4767.00    4767.01
       STATE ID ---       2002       2002       1002       2003       2003

    1< 1>  1(  0.0) R   0.013642  -0.027106   0.000973   0.007654  -0.006737
                   I   0.000000   0.000000   0.000000   0.000000   0.000000
    2< 2>  1(  0.0) R  -0.010132   0.030598   0.998648   0.000482   0.000479
                   I  -0.000000   0.000000  -0.000000   0.000000   0.000000
    3< 3>  1(  0.0) R  -0.000093   0.000530  -0.000358  -0.002003   0.001133
                   I  -0.000000   0.000000  -0.000000  -0.000000  -0.000000
    4< 4>  1(  0.0) R  -0.000133   0.019116  -0.000575  -0.000495   0.000049
                   I  -0.000000  -0.000000   0.000000  -0.000000  -0.000000
    5< 1>  3(  1.0) R   0.006649  -0.001547   0.009894  -0.011122  -0.009694
                   I  -0.008074  -0.007529  -0.016054  -0.005004   0.006673
    6< 1>  3(  0.0) R   0.000000   0.000000  -0.000000   0.000000   0.000000
                   I   0.024666   0.011033  -0.016401   0.009045  -0.010825
    7< 1>  3( -1.0) R   0.006649  -0.001547   0.009894  -0.011122  -0.009694
                   I   0.008074   0.007529   0.016054   0.005004  -0.006673
    8< 2>  3(  1.0) R  -0.665082  -0.025236  -0.007741   0.001065  -0.000105
                   I  -0.137682  -0.532994   0.018234   0.000034  -0.000650
    9< 2>  3(  0.0) R   0.000000   0.000000  -0.000000  -0.000000  -0.000000
                   I   0.275104  -0.654433   0.017606   0.000256   0.001107
   10< 2>  3( -1.0) R  -0.665082  -0.025236  -0.007741   0.001065  -0.000105
                   I   0.137682   0.532994  -0.018234  -0.000034   0.000650
   11< 3>  3(  1.0) R   0.000027   0.000148  -0.000140  -0.393345   0.489002
                   I   0.000671  -0.000298   0.000342   0.148896   0.460813
   12< 3>  3(  0.0) R  -0.000000  -0.000000   0.000000   0.000000   0.000000
                   I  -0.000673  -0.000541   0.000221  -0.802636  -0.308322
   13< 3>  3( -1.0) R   0.000027   0.000148  -0.000140  -0.393345   0.489002
                   I  -0.000671   0.000298  -0.000342  -0.148896  -0.460813
   14< 4>  3(  1.0) R   0.005908  -0.000378   0.000156  -0.019192  -0.015597
                   I  -0.010779   0.000111   0.013485  -0.018299   0.006064
   15< 4>  3(  0.0) R   0.000000   0.000000  -0.000000   0.000000   0.000000
                   I   0.017808   0.001027   0.016171   0.011983  -0.031470
   16< 4>  3( -1.0) R   0.005908  -0.000378   0.000156  -0.019192  -0.015597
                   I   0.010779  -0.000111  -0.013485   0.018299  -0.006064

                         11         12         13         14         15
   STATE ENERGY ---     4768.20    5118.57    7216.55    7216.56    7217.19
       STATE ID ---       2003       1003       2004       2004       2004

    1< 1>  1(  0.0) R   0.019024  -0.000060   0.000411  -0.000108   0.000130
                   I   0.000000   0.000000   0.000000   0.000000   0.000000
    2< 2>  1(  0.0) R   0.000529   0.001220   0.003570   0.011183  -0.022062
                   I   0.000000   0.000000   0.000000   0.000000   0.000000
    3< 3>  1(  0.0) R  -0.001768  -0.998742   0.000615  -0.000382  -0.046028
                   I  -0.000000  -0.000000  -0.000000  -0.000000   0.000000
    4< 4>  1(  0.0) R  -0.027567   0.000055   0.000097   0.000074   0.000583
                   I  -0.000000  -0.000000   0.000000   0.000000  -0.000000
    5< 1>  3(  1.0) R   0.001152   0.000263   0.000019   0.000626   0.000010
                   I   0.004550   0.010687  -0.000335   0.000003   0.000491
    6< 1>  3(  0.0) R   0.000000  -0.000000  -0.000000  -0.000000   0.000000
                   I  -0.007682   0.012569   0.000620  -0.000019   0.000719
    7< 1>  3( -1.0) R   0.001152   0.000263   0.000019   0.000626   0.000010
                   I  -0.004550  -0.010687   0.000335  -0.000003  -0.000491
    8< 2>  3(  1.0) R  -0.000166   0.000175  -0.017311   0.002769  -0.001413
                   I  -0.000423   0.000016  -0.001053  -0.009933  -0.005160
    9< 2>  3(  0.0) R  -0.000000   0.000000  -0.000000  -0.000000  -0.000000
                   I  -0.000072  -0.000887   0.002108   0.016851   0.008796
   10< 2>  3( -1.0) R  -0.000166   0.000175  -0.017311   0.002769  -0.001413
                   I   0.000423  -0.000016   0.001053   0.009933   0.005160
   11< 3>  3(  1.0) R   0.324418   0.000770  -0.024544   0.003131  -0.000378
                   I  -0.514471   0.001135  -0.012354  -0.014762  -0.000062
   12< 3>  3(  0.0) R   0.000000  -0.000000  -0.000000  -0.000000  -0.000000
                   I  -0.508839   0.002162  -0.006372   0.033093  -0.000370
   13< 3>  3( -1.0) R   0.324418   0.000770  -0.024544   0.003131  -0.000378
                   I   0.514471  -0.001135   0.012354   0.014762   0.000062
   14< 4>  3(  1.0) R   0.000270   0.014939  -0.074399  -0.625449  -0.319583
                   I   0.000075  -0.023507   0.366792  -0.308746   0.518558
   15< 4>  3(  0.0) R   0.000000   0.000000   0.000000   0.000000   0.000000
                   I   0.000057  -0.023802  -0.847164  -0.157497   0.505160
   16< 4>  3( -1.0) R   0.000270   0.014939  -0.074399  -0.625449  -0.319583
                   I  -0.000075   0.023507  -0.366792   0.308746  -0.518558

                         16
   STATE ENERGY ---     8345.27
       STATE ID ---       1004

    1< 1>  1(  0.0) R  -0.000495
                   I   0.000000
    2< 2>  1(  0.0) R  -0.000016
                   I  -0.000000
    3< 3>  1(  0.0) R  -0.000025
                   I  -0.000000
    4< 4>  1(  0.0) R  -0.999436
                   I   0.000000
    5< 1>  3(  1.0) R   0.000014
                   I  -0.000210
    6< 1>  3(  0.0) R  -0.000000
                   I   0.000109
    7< 1>  3( -1.0) R   0.000014
                   I   0.000210
    8< 2>  3(  1.0) R  -0.000279
                   I  -0.010395
    9< 2>  3(  0.0) R  -0.000000
                   I  -0.012242
   10< 2>  3( -1.0) R  -0.000279
                   I   0.010395
   11< 3>  3(  1.0) R  -0.008733
                   I   0.014139
   12< 3>  3(  0.0) R   0.000000
                   I   0.014415
   13< 3>  3( -1.0) R  -0.008733
                   I  -0.014139
   14< 4>  3(  1.0) R  -0.000238
                   I   0.000319
   15< 4>  3(  0.0) R  -0.000000
                   I   0.000196
   16< 4>  3( -1.0) R  -0.000238
                   I  -0.000319

   SPIN-MIXED   CI   STATES (CM-1 UNIT) ---
 (RELATIVE TO THE LOWEST SPIN-MIXED STATE)
           0.000          0.196          0.207         26.428       3100.148
        3100.157       3100.620       3146.292       4798.347       4798.356
        4799.546       5149.915       7247.894       7247.901       7248.533
        8376.620

   SPIN-MIXED   CI   STATES (CM-1 UNIT) ---
      1(   2001)     2(   2001)     3(   2001)     4(   1001)     5(   2002)
         -31.346        -31.149        -31.139         -4.918       3068.802
      6(   2002)     7(   2002)     8(   1002)     9(   2003)    10(   2003)
        3068.811       3069.275       3114.947       4767.001       4767.010
     11(   2003)    12(   1003)    13(   2004)    14(   2004)    15(   2004)
        4768.200       5118.569       7216.548       7216.555       7217.187
     16(   1004)
        8345.275

 NON-ZERO   CI   SPIN-ORBIT COUPLING CONSTANTS (CM-1)
 ---------------------------------------------------------------------
 MUL1(CI)|MUL2(CI)| CI ROOT 1 | CI ROOT 2 |    FULL     | 1E ONLY
 ---------------------------------------------------------------------
  1 ( 1) | 3 ( 2) |     1     |     1     |         2.90|
  1 ( 1) | 3 ( 2) |     1     |     2     |        96.20|
  1 ( 1) | 3 ( 2) |     1     |     3     |       103.04|
  1 ( 1) | 3 ( 2) |     1     |     4     |         0.89|
  1 ( 1) | 3 ( 2) |     2     |     1     |        98.51|
  1 ( 1) | 3 ( 2) |     2     |     2     |         1.52|
  1 ( 1) | 3 ( 2) |     2     |     3     |         0.90|
  1 ( 1) | 3 ( 2) |     2     |     4     |       102.57|
  1 ( 1) | 3 ( 2) |     3     |     1     |       101.41|
  1 ( 1) | 3 ( 2) |     3     |     2     |         1.18|
  1 ( 1) | 3 ( 2) |     3     |     3     |         1.02|
  1 ( 1) | 3 ( 2) |     3     |     4     |        96.53|
  1 ( 1) | 3 ( 2) |     4     |     1     |         1.42|
  1 ( 1) | 3 ( 2) |     4     |     2     |       100.98|
  1 ( 1) | 3 ( 2) |     4     |     3     |        98.61|
  1 ( 1) | 3 ( 2) |     4     |     4     |         0.67|
  3 ( 2) | 3 ( 2) |     1     |     2     |       139.15|
  3 ( 2) | 3 ( 2) |     1     |     3     |       142.20|
  3 ( 2) | 3 ( 2) |     1     |     4     |         1.29|
  3 ( 2) | 3 ( 2) |     2     |     3     |         2.59|
  3 ( 2) | 3 ( 2) |     2     |     4     |       145.95|
  3 ( 2) | 3 ( 2) |     3     |     4     |       136.35|
 ---------------------------------------------------------------------


 ***** START CALCULATING TRANSITION MOMENT AMONG SPIN-MIXED   CI   STATES *****

 NUMBER OF ORBITALS            =    4
 DIMENSION OF HSO MATRIX       =   16
 NUMBER OF SPIN-MULTIPLICITIES =    2

 NOTE THAT T(X),T(Y),T(Z) ARE COMPLEX NUMBERS.


        STATES         ENERGY DIFF.         T(X)                   T(Y)                   T(Z)              TM
    1( 2001)   1( 2001)        0.00   10.87613   -0.00000I   -0.67205    0.00000I    4.02582   -0.00000I   11.61675
    1( 2001)   2( 2001)        0.20   -0.00002    0.00000I    0.00001    0.00000I    0.00001    0.00000I    0.00003
    1( 2001)   3( 2001)        0.21   -0.00004    0.00000I    0.00001   -0.00000I    0.00001    0.00000I    0.00004
    1( 2001)   4( 1001)       26.43   -0.00346   -0.00000I    0.00068    0.00000I    0.00096    0.00000I    0.00365
    1( 2001)   5( 2002)     3100.15    0.00786   -0.00000I   -0.02280    0.00000I    0.01883   -0.00000I    0.03060
    1( 2001)   6( 2002)     3100.16   -0.00317   -0.00000I    0.00950    0.00000I   -0.00791   -0.00000I    0.01276
    1( 2001)   7( 2002)     3100.62    0.02512   -0.00000I   -0.06200    0.00000I    0.04496   -0.00000I    0.08060
    1( 2001)   8( 1002)     3146.29    0.00839    0.00000I   -0.01000   -0.00000I   -0.00069   -0.00000I    0.01307
    1( 2001)   9( 2003)     4798.35    0.00002    0.00000I    0.00003    0.00000I    0.00002   -0.00000I    0.00004
    1( 2001)  10( 2003)     4798.36    0.02101    0.00000I    0.02953    0.00000I   -0.00903   -0.00000I    0.03735
    1( 2001)  11( 2003)     4799.55   -0.06908   -0.00000I   -0.08662   -0.00000I    0.02718    0.00000I    0.11408
    1( 2001)  12( 1003)     5149.92   -0.00956    0.00000I   -0.00595   -0.00000I    0.00214    0.00000I    0.01146
    1( 2001)  13( 2004)     7247.89   -0.00018   -0.00000I   -0.00012   -0.00000I    0.00008    0.00000I    0.00023
    1( 2001)  14( 2004)     7247.90   -0.00003   -0.00000I   -0.00023   -0.00000I    0.00002    0.00000I    0.00023
    1( 2001)  15( 2004)     7248.53   -0.00048    0.00000I    0.00024   -0.00000I    0.00038   -0.00000I    0.00065
    1( 2001)  16( 1004)     8376.62    0.00004   -0.00000I   -0.00044   -0.00000I    0.00004    0.00000I    0.00044
    2( 2001)   2( 2001)        0.00   10.87648    0.00000I   -0.67214    0.00000I    4.02571   -0.00000I   11.61705
    2( 2001)   3( 2001)        0.01   -0.00000   -0.00000I    0.00000    0.00000I    0.00000   -0.00000I    0.00000
    2( 2001)   4( 1001)       26.23   -0.00026    0.00000I    0.00008   -0.00000I    0.00010   -0.00000I    0.00029
    2( 2001)   5( 2002)     3099.95   -0.01148    0.00000I    0.03680   -0.00000I   -0.03194    0.00000I    0.05006
    2( 2001)   6( 2002)     3099.96   -0.02510    0.00000I    0.05622   -0.00000I   -0.03709    0.00000I    0.07188
    2( 2001)   7( 2002)     3100.42   -0.00017    0.00000I   -0.00471   -0.00000I    0.00683    0.00000I    0.00829
    2( 2001)   8( 1002)     3146.10    0.00189   -0.00000I   -0.00140    0.00000I   -0.00121    0.00000I    0.00265
    2( 2001)   9( 2003)     4798.15   -0.02772   -0.00000I   -0.02754   -0.00000I    0.00913    0.00000I    0.04013
    2( 2001)  10( 2003)     4798.16   -0.06447   -0.00000I   -0.08268   -0.00000I    0.02581    0.00000I    0.10797
    2( 2001)  11( 2003)     4799.35   -0.01950    0.00000I   -0.02821    0.00000I    0.00857   -0.00000I    0.03535
    2( 2001)  12( 1003)     5149.72   -0.00074   -0.00000I   -0.00036    0.00000I    0.00014   -0.00000I    0.00084
    2( 2001)  13( 2004)     7247.70    0.00059   -0.00000I    0.00016    0.00000I   -0.00052    0.00000I    0.00080
    2( 2001)  14( 2004)     7247.70    0.00032    0.00000I    0.00074    0.00000I   -0.00012   -0.00000I    0.00082
    2( 2001)  15( 2004)     7248.34   -0.00009    0.00000I    0.00011   -0.00000I    0.00001   -0.00000I    0.00014
    2( 2001)  16( 1004)     8376.42   -0.00006    0.00000I   -0.00012    0.00000I    0.00002   -0.00000I    0.00014
    3( 2001)   3( 2001)        0.00   10.87647   -0.00000I   -0.67215   -0.00000I    4.02571    0.00000I   11.61705
    3( 2001)   4( 1001)       26.22   -0.00041    0.00000I    0.00008    0.00000I    0.00008    0.00000I    0.00043
    3( 2001)   5( 2002)     3099.94   -0.02386    0.00000I    0.05159   -0.00000I   -0.03269    0.00000I    0.06557
    3( 2001)   6( 2002)     3099.95    0.01083    0.00000I   -0.03582   -0.00000I    0.03167    0.00000I    0.04902
    3( 2001)   7( 2002)     3100.41    0.00890    0.00000I   -0.02438   -0.00000I    0.01926    0.00000I    0.03232
    3( 2001)   8( 1002)     3146.09   -0.00014    0.00000I   -0.00056   -0.00000I    0.00101   -0.00000I    0.00116
    3( 2001)   9( 2003)     4798.14   -0.06734   -0.00000I   -0.08735   -0.00000I    0.02719    0.00000I    0.11360
    3( 2001)  10( 2003)     4798.15    0.02648   -0.00000I    0.02609   -0.00000I   -0.00866    0.00000I    0.03817
    3( 2001)  11( 2003)     4799.34    0.00825   -0.00000I    0.00881   -0.00000I   -0.00287    0.00000I    0.01240
    3( 2001)  12( 1003)     5149.71   -0.00151   -0.00000I    0.00057    0.00000I   -0.00001   -0.00000I    0.00161
    3( 2001)  13( 2004)     7247.69   -0.00031    0.00000I   -0.00077   -0.00000I    0.00013   -0.00000I    0.00084
    3( 2001)  14( 2004)     7247.69    0.00061    0.00000I    0.00018    0.00000I   -0.00052   -0.00000I    0.00083
    3( 2001)  15( 2004)     7248.33   -0.00001   -0.00000I   -0.00003    0.00000I   -0.00006   -0.00000I    0.00007
    3( 2001)  16( 1004)     8376.41    0.00007   -0.00000I    0.00005   -0.00000I   -0.00001   -0.00000I    0.00009
    4( 1001)   4( 1001)        0.00   10.84467    0.00000I   -0.66812    0.00000I    4.03396   -0.00000I   11.58991
    4( 1001)   5( 2002)     3073.72   -0.00154    0.00000I    0.00200   -0.00000I   -0.00002    0.00000I    0.00252
    4( 1001)   6( 2002)     3073.73    0.00244    0.00000I   -0.00221   -0.00000I   -0.00149    0.00000I    0.00362
    4( 1001)   7( 2002)     3074.19   -0.00662    0.00000I    0.00887   -0.00000I   -0.00032    0.00000I    0.01107
    4( 1001)   8( 1002)     3119.86    0.02916   -0.00000I   -0.07184    0.00000I    0.04583   -0.00000I    0.09006
    4( 1001)   9( 2003)     4771.92    0.00166   -0.00000I   -0.00073   -0.00000I    0.00008    0.00000I    0.00181
    4( 1001)  10( 2003)     4771.93   -0.00263   -0.00000I   -0.00112   -0.00000I    0.00047    0.00000I    0.00289
    4( 1001)  11( 2003)     4773.12    0.00909   -0.00000I    0.00446   -0.00000I   -0.00185    0.00000I    0.01029
    4( 1001)  12( 1003)     5123.49   -0.07265   -0.00000I   -0.09640   -0.00000I    0.02910    0.00000I    0.12417
    4( 1001)  13( 2004)     7221.47    0.00003   -0.00000I   -0.00001   -0.00000I    0.00001    0.00000I    0.00003
    4( 1001)  14( 2004)     7221.47   -0.00004   -0.00000I   -0.00007   -0.00000I    0.00008    0.00000I    0.00011
    4( 1001)  15( 2004)     7222.10   -0.00094    0.00000I   -0.00142    0.00000I    0.00023   -0.00000I    0.00172
    4( 1001)  16( 1004)     8350.19    0.00305   -0.00000I   -0.00036   -0.00000I   -0.00038    0.00000I    0.00309
    5( 2002)   5( 2002)        0.00   10.67240   -0.00000I   -0.52772   -0.00000I    4.16199   -0.00000I   11.46738
    5( 2002)   6( 2002)        0.01    0.00000    0.00000I   -0.00000   -0.00000I   -0.00000   -0.00000I    0.00000
    5( 2002)   7( 2002)        0.47   -0.00000    0.00000I    0.00001    0.00000I    0.00000    0.00000I    0.00001
    5( 2002)   8( 1002)       46.14    0.00002    0.00000I    0.00008    0.00000I    0.00002    0.00000I    0.00009
    5( 2002)   9( 2003)     1698.20    0.00216    0.00000I    0.00134    0.00000I    0.00182    0.00000I    0.00313
    5( 2002)  10( 2003)     1698.21    0.00185    0.00000I    0.00086    0.00000I    0.00086    0.00000I    0.00221
    5( 2002)  11( 2003)     1699.40   -0.00060    0.00000I   -0.00069   -0.00000I   -0.00041    0.00000I    0.00101
    5( 2002)  12( 1003)     2049.77   -0.00026   -0.00000I   -0.00025    0.00000I    0.00009   -0.00000I    0.00037
    5( 2002)  13( 2004)     4147.75    0.06964    0.00000I    0.09187    0.00000I   -0.02887   -0.00000I    0.11884
    5( 2002)  14( 2004)     4147.75    0.01148    0.00000I    0.00697   -0.00000I   -0.00278    0.00000I    0.01371
    5( 2002)  15( 2004)     4148.38    0.01953    0.00000I    0.02163   -0.00000I   -0.00705    0.00000I    0.02999
    5( 2002)  16( 1004)     5276.47    0.00060    0.00000I    0.00063    0.00000I   -0.00018   -0.00000I    0.00089
    6( 2002)   6( 2002)        0.00   10.67240   -0.00000I   -0.52772   -0.00000I    4.16199   -0.00000I   11.46738
    6( 2002)   7( 2002)        0.46    0.00001   -0.00000I   -0.00001    0.00000I   -0.00000   -0.00000I    0.00001
    6( 2002)   8( 1002)       46.14   -0.00001    0.00000I   -0.00013    0.00000I   -0.00003    0.00000I    0.00014
    6( 2002)   9( 2003)     1698.19   -0.00148    0.00000I   -0.00059    0.00000I   -0.00059    0.00000I    0.00170
    6( 2002)  10( 2003)     1698.20    0.00216    0.00000I    0.00147    0.00000I    0.00172    0.00000I    0.00313
    6( 2002)  11( 2003)     1699.39    0.00125    0.00000I    0.00063   -0.00000I    0.00094    0.00000I    0.00169
    6( 2002)  12( 1003)     2049.76    0.00047   -0.00000I    0.00059    0.00000I   -0.00025   -0.00000I    0.00080
    6( 2002)  13( 2004)     4147.74    0.01906    0.00000I    0.01609    0.00000I   -0.00569   -0.00000I    0.02559
    6( 2002)  14( 2004)     4147.74   -0.06382   -0.00000I   -0.08358   -0.00000I    0.02629    0.00000I    0.10840
    6( 2002)  15( 2004)     4148.38   -0.03043    0.00000I   -0.04138   -0.00000I    0.01292    0.00000I    0.05296
    6( 2002)  16( 1004)     5276.46   -0.00079    0.00000I   -0.00095    0.00000I    0.00024   -0.00000I    0.00126
    7( 2002)   7( 2002)        0.00   10.67241   -0.00000I   -0.52774   -0.00000I    4.16201   -0.00000I   11.46740
    7( 2002)   8( 1002)       45.67    0.00045    0.00000I    0.00074   -0.00000I   -0.00007    0.00000I    0.00087
    7( 2002)   9( 2003)     1697.73   -0.00127   -0.00000I   -0.00092   -0.00000I   -0.00074    0.00000I    0.00174
    7( 2002)  10( 2003)     1697.74    0.00063   -0.00000I    0.00026   -0.00000I    0.00072    0.00000I    0.00099
    7( 2002)  11( 2003)     1698.93   -0.00247   -0.00000I   -0.00149   -0.00000I   -0.00175   -0.00000I    0.00337
    7( 2002)  12( 1003)     2049.29   -0.00096   -0.00000I   -0.00112    0.00000I    0.00049   -0.00000I    0.00155
    7( 2002)  13( 2004)     4147.27   -0.01225   -0.00000I   -0.01603   -0.00000I    0.00500    0.00000I    0.02079
    7( 2002)  14( 2004)     4147.28   -0.03401   -0.00000I   -0.04379   -0.00000I    0.01384    0.00000I    0.05715
    7( 2002)  15( 2004)     4147.91    0.06355   -0.00000I    0.08225   -0.00000I   -0.02593    0.00000I    0.10712
    7( 2002)  16( 1004)     5276.00    0.00382   -0.00000I   -0.00183   -0.00000I    0.00030    0.00000I    0.00424
    8( 1002)   8( 1002)        0.00   10.67614   -0.00000I   -0.52628    0.00000I    4.16290    0.00000I   11.47112
    8( 1002)   9( 2003)     1652.05   -0.00011   -0.00000I    0.00010   -0.00000I   -0.00002    0.00000I    0.00015
    8( 1002)  10( 2003)     1652.06    0.00008    0.00000I   -0.00014   -0.00000I    0.00007    0.00000I    0.00018
    8( 1002)  11( 2003)     1653.25   -0.00044    0.00000I    0.00001   -0.00000I    0.00014    0.00000I    0.00046
    8( 1002)  12( 1003)     2003.62    0.00136    0.00000I    0.00239    0.00000I    0.00107    0.00000I    0.00295
    8( 1002)  13( 2004)     4101.60    0.00032    0.00000I   -0.00091   -0.00000I    0.00020    0.00000I    0.00099
    8( 1002)  14( 2004)     4101.61    0.00123    0.00000I   -0.00237   -0.00000I    0.00051    0.00000I    0.00272
    8( 1002)  15( 2004)     4102.24   -0.00420    0.00000I    0.00245   -0.00000I   -0.00018    0.00000I    0.00486
    8( 1002)  16( 1004)     5230.33    0.07459    0.00000I    0.09352    0.00000I   -0.02836   -0.00000I    0.12294
    9( 2003)   9( 2003)        0.00   10.76155   -0.00000I   -0.41451    0.00000I    3.97389    0.00000I   11.47932
    9( 2003)  10( 2003)        0.01    0.00000   -0.00000I   -0.00000    0.00000I   -0.00000   -0.00000I    0.00000
    9( 2003)  11( 2003)        1.20   -0.00000   -0.00000I   -0.00000    0.00000I    0.00000    0.00000I    0.00001
    9( 2003)  12( 1003)      351.57   -0.00000   -0.00000I   -0.00010    0.00000I    0.00001   -0.00000I    0.00010
    9( 2003)  13( 2004)     2449.55    0.03564   -0.00000I   -0.06733    0.00000I    0.03623   -0.00000I    0.08436
    9( 2003)  14( 2004)     2449.55    0.01452    0.00000I   -0.03524   -0.00000I    0.02864    0.00000I    0.04768
    9( 2003)  15( 2004)     2450.19    0.00017    0.00000I   -0.00009   -0.00000I   -0.00007    0.00000I    0.00020
    9( 2003)  16( 1004)     3578.27   -0.00011    0.00000I    0.00020   -0.00000I   -0.00005   -0.00000I    0.00023
   10( 2003)  10( 2003)        0.00   10.76156    0.00000I   -0.41451    0.00000I    3.97389    0.00000I   11.47932
   10( 2003)  11( 2003)        1.19    0.00001   -0.00000I    0.00000    0.00000I   -0.00000   -0.00000I    0.00001
   10( 2003)  12( 1003)      351.56    0.00002   -0.00000I    0.00007    0.00000I   -0.00000   -0.00000I    0.00008
   10( 2003)  13( 2004)     2449.54    0.01451   -0.00000I   -0.03524    0.00000I    0.02864   -0.00000I    0.04767
   10( 2003)  14( 2004)     2449.55   -0.03564   -0.00000I    0.06733    0.00000I   -0.03623   -0.00000I    0.08435
   10( 2003)  15( 2004)     2450.18    0.00036   -0.00000I   -0.00063    0.00000I    0.00049   -0.00000I    0.00088
   10( 2003)  16( 1004)     3578.26    0.00005    0.00000I   -0.00005   -0.00000I    0.00006   -0.00000I    0.00009
   11( 2003)  11( 2003)        0.00   10.76168   -0.00000I   -0.41464   -0.00000I    3.97379   -0.00000I   11.47940
   11( 2003)  12( 1003)      350.37    0.00090   -0.00000I   -0.00188    0.00000I    0.00085   -0.00000I    0.00225
   11( 2003)  13( 2004)     2448.35    0.00028   -0.00000I   -0.00036    0.00000I    0.00025   -0.00000I    0.00052
   11( 2003)  14( 2004)     2448.36   -0.00026   -0.00000I    0.00052    0.00000I   -0.00042   -0.00000I    0.00072
   11( 2003)  15( 2004)     2448.99   -0.03791    0.00000I    0.07575   -0.00000I   -0.04589    0.00000I    0.09634
   11( 2003)  16( 1004)     3577.07   -0.00465    0.00000I    0.00387   -0.00000I    0.00347    0.00000I    0.00697
   12( 1003)  12( 1003)        0.00   10.78222   -0.00000I   -0.42417   -0.00000I    3.97281    0.00000I   11.49867
   12( 1003)  13( 2004)     2097.98   -0.00019    0.00000I    0.00016    0.00000I    0.00006   -0.00000I    0.00025
   12( 1003)  14( 2004)     2097.99    0.00001   -0.00000I    0.00011    0.00000I   -0.00013   -0.00000I    0.00017
   12( 1003)  15( 2004)     2098.62    0.00879   -0.00000I   -0.00702    0.00000I   -0.00607    0.00000I    0.01278
   12( 1003)  16( 1004)     3226.71   -0.02708    0.00000I    0.06827   -0.00000I   -0.04781    0.00000I    0.08764
   13( 2004)  13( 2004)        0.00   10.59380    0.00000I   -0.27637    0.00000I    4.10588    0.00000I   11.36500
   13( 2004)  15( 2004)        0.64   -0.00000    0.00000I    0.00000   -0.00000I    0.00000    0.00000I    0.00000
   13( 2004)  16( 1004)     1128.73    0.00006   -0.00000I    0.00007   -0.00000I   -0.00001    0.00000I    0.00009
   14( 2004)  14( 2004)        0.00   10.59380   -0.00000I   -0.27637    0.00000I    4.10588    0.00000I   11.36500
   14( 2004)  15( 2004)        0.63   -0.00000    0.00000I    0.00000   -0.00000I   -0.00000    0.00000I    0.00000
   14( 2004)  16( 1004)     1128.72    0.00019   -0.00000I    0.00026   -0.00000I   -0.00008    0.00000I    0.00033
   15( 2004)  15( 2004)        0.00   10.59396    0.00000I   -0.27647   -0.00000I    4.10580    0.00000I   11.36512
   15( 2004)  16( 1004)     1128.09   -0.00062   -0.00000I    0.00058    0.00000I   -0.00081   -0.00000I    0.00117
   16( 1004)  16( 1004)        0.00   10.59433    0.00000I   -0.28032    0.00000I    4.10536    0.00000I   11.36540
 CPU     0: STEP CPU TIME=     0.00 TOTAL CPU TIME=       1661.9 (     27.7 MIN)
 TOTAL WALL CLOCK TIME=       1677.6 SECONDS, CPU UTILIZATION IS    99.06%

 CI ENERGY LEVELS IN CM-1 AND CI ABSOLUTE LEVELS IN A.U.

    1            0.0000  -1080.2126030139
    2            0.1963  -1080.2126021194
    3            0.2067  -1080.2126020720
    4           26.4282  -1080.2124826000
    5         3100.1482  -1080.1984779399
    6         3100.1569  -1080.1984779004
    7         3100.6203  -1080.1984757887
    8         3146.2925  -1080.1982676948
    9         4798.3468  -1080.1907405097
   10         4798.3561  -1080.1907404671
   11         4799.5459  -1080.1907350459
   12         5149.9151  -1080.1891386737
   13         7247.8938  -1080.1795797422
   14         7247.9011  -1080.1795797088
   15         7248.5331  -1080.1795768293
   16         8376.6204  -1080.1744369728

 SKIPPING THE CALCULATION OF NATURAL ORBITALS...
 USE ISTNO IN $TRANST TO ASK FOR NATURAL ORBITALS
 AND SPIN-ORBIT COUPLED STATE'S PROPERTIES

 ....... DONE WITH TRANSITION MOMENT .......

 CPU     0: STEP CPU TIME=     0.00 TOTAL CPU TIME=       1661.9 (     27.7 MIN)
 TOTAL WALL CLOCK TIME=       1677.6 SECONDS, CPU UTILIZATION IS    99.06%
            166640697  WORDS OF DYNAMIC MEMORY USED
 EXECUTION OF GAMESS TERMINATED NORMALLY Sun Nov  8 21:20:45 2020
 DDI: 263640 bytes (0.3 MB / 0 MWords) used by master data server.

 ----------------------------------------
 CPU timing information for all processes
 ========================================
 0: 1651.675 + 11.633 = 1663.309
 1: 245.246 + 4.365 = 249.612
 2: 255.771 + 4.529 = 260.300
 3: 251.787 + 4.588 = 256.376
 4: 255.587 + 4.600 = 260.188
 5: 258.843 + 4.632 = 263.476
 6: 254.832 + 4.516 = 259.348
 7: 1630.386 + 11.309 = 1641.695
 8: 1629.413 + 11.329 = 1640.742
 9: 1632.629 + 11.248 = 1643.877
 ----------------------------------------
 ddikick.x: exited gracefully.
