# Supplementary material for: Computational Investigation of the Formation of Peroxide (ROOR) Accretion Products in the OH- and NO3-Initiated Oxidation of α-Pinene
Source: J Phys Chem A. 2021 Dec 9;125(50):10632–9. doi: 10.1021/acs.jpca.1c08969 (PMC8713291; doi:10.1021/acs.jpca.1c08969)
Supplement: Supplementary file 2 — jp1c08969_si_002.zip [file jp1c08969_si_002.zip › JPCA-secondnd-paper-updated-outfile/α-pinene, (S-alkoxy,R-hydroxy)2/α-pinene, (S-alkoxy,R-hydroxy)-monomer-alkoxy.log]

 Entering Gaussian System, Link 0=/appl/chem/G16RevB.01/g16/g16
 Initial command:
 /appl/chem/G16RevB.01/g16/l1.exe "/wrk/hasangal/47183251.GAUSS_SCRDIR/Gau-21309.inp" -scrdir="/wrk/hasangal/47183251.GAUSS_SCRDIR/"
 Entering Link 1 = /appl/chem/G16RevB.01/g16/l1.exe PID=     21311.
  
 Copyright (c) 1988-2017, Gaussian, Inc.  All Rights Reserved.
  
 This is part of the Gaussian(R) 16 program.  It is based on
 the Gaussian(R) 09 system (copyright 2009, Gaussian, Inc.),
 the Gaussian(R) 03 system (copyright 2003, Gaussian, Inc.),
 the Gaussian(R) 98 system (copyright 1998, Gaussian, Inc.),
 the Gaussian(R) 94 system (copyright 1995, Gaussian, Inc.),
 the Gaussian 92(TM) system (copyright 1992, Gaussian, Inc.),
 the Gaussian 90(TM) system (copyright 1990, Gaussian, Inc.),
 the Gaussian 88(TM) system (copyright 1988, Gaussian, Inc.),
 the Gaussian 86(TM) system (copyright 1986, Carnegie Mellon
 University), and the Gaussian 82(TM) system (copyright 1983,
 Carnegie Mellon University). Gaussian is a federally registered
 trademark of Gaussian, Inc.
  
 This software contains proprietary and confidential information,
 including trade secrets, belonging to Gaussian, Inc.
  
 This software is provided under written license and may be
 used, copied, transmitted, or stored only in accord with that
 written license.
  
 The following legend is applicable only to US Government
 contracts under FAR:
  
                    RESTRICTED RIGHTS LEGEND
  
 Use, reproduction and disclosure by the US Government is
 subject to restrictions as set forth in subparagraphs (a)
 and (c) of the Commercial Computer Software - Restricted
 Rights clause in FAR 52.227-19.
  
 Gaussian, Inc.
 340 Quinnipiac St., Bldg. 40, Wallingford CT 06492
  
  
 ---------------------------------------------------------------
 Warning -- This program may not be used in any manner that
 competes with the business of Gaussian, Inc. or will provide
 assistance to any competitor of Gaussian, Inc.  The licensee
 of this program is prohibited from giving any competitor of
 Gaussian, Inc. access to this program.  By using this program,
 the user acknowledges that Gaussian, Inc. is engaged in the
 business of creating and licensing software in the field of
 computational chemistry and represents and warrants to the
 licensee that it is not a competitor of Gaussian, Inc. and that
 it will not use this program in any manner prohibited above.
 ---------------------------------------------------------------
  

 Cite this work as:
 Gaussian 16, Revision B.01,
 M. J. Frisch, G. W. Trucks, H. B. Schlegel, G. E. Scuseria, 
 M. A. Robb, J. R. Cheeseman, G. Scalmani, V. Barone, 
 G. A. Petersson, H. Nakatsuji, X. Li, M. Caricato, A. V. Marenich, 
 J. Bloino, B. G. Janesko, R. Gomperts, B. Mennucci, H. P. Hratchian, 
 J. V. Ortiz, A. F. Izmaylov, J. L. Sonnenberg, D. Williams-Young, 
 F. Ding, F. Lipparini, F. Egidi, J. Goings, B. Peng, A. Petrone, 
 T. Henderson, D. Ranasinghe, V. G. Zakrzewski, J. Gao, N. Rega, 
 G. Zheng, W. Liang, M. Hada, M. Ehara, K. Toyota, R. Fukuda, 
 J. Hasegawa, M. Ishida, T. Nakajima, Y. Honda, O. Kitao, H. Nakai, 
 T. Vreven, K. Throssell, J. A. Montgomery, Jr., J. E. Peralta, 
 F. Ogliaro, M. J. Bearpark, J. J. Heyd, E. N. Brothers, K. N. Kudin, 
 V. N. Staroverov, T. A. Keith, R. Kobayashi, J. Normand, 
 K. Raghavachari, A. P. Rendell, J. C. Burant, S. S. Iyengar, 
 J. Tomasi, M. Cossi, J. M. Millam, M. Klene, C. Adamo, R. Cammi, 
 J. W. Ochterski, R. L. Martin, K. Morokuma, O. Farkas, 
 J. B. Foresman, and D. J. Fox, Gaussian, Inc., Wallingford CT, 2016.
 
 ******************************************
 Gaussian 16:  ES64L-G16RevB.01 20-Dec-2017
                23-May-2020 
 ******************************************
 %mem=12GB
 %NProcShared=16
 Will use up to   16 processors via shared memory.
 %chk=Alpha-Pinene-RO-OHdown-Odown-wb97-opt
 ---------------------------------------------------------------------
 # wb97xd 6-31++g** Opt Integral(Grid=SuperFineGrid) Freq MaxDisk=32GB
 ---------------------------------------------------------------------
 1/18=20,19=15,26=5,38=1/1,3;
 2/9=110,12=2,17=6,18=5,40=1/2;
 3/5=1,6=6,7=1111,11=2,25=1,30=1,71=1,74=-58,75=-7/1,2,3;
 4//1;
 5/5=2,38=5/2;
 6/7=2,8=2,9=2,10=2,28=1/1;
 7//1,2,3,16;
 1/18=20,19=15,26=5/3(2);
 2/9=110/2;
 99//99;
 2/9=110/2;
 3/5=1,6=6,7=1111,11=2,25=1,30=1,71=1,74=-58,75=-7/1,2,3;
 4/5=5,16=3,69=1/1;
 5/5=2,38=5/2;
 7//1,2,3,16;
 1/18=20,19=15,26=5/3(-5);
 2/9=110/2;
 6/7=2,8=2,9=2,10=2,19=2,28=1/1;
 99/9=1/99;
 -----
 Title
 -----
 Symbolic Z-matrix:
 Charge =  0 Multiplicity = 2
 C                    -0.16917  -1.57002  -0.87786 
 H                    -0.04927  -2.33015  -0.10627 
 H                    -0.3929   -2.1014   -1.80394 
 C                    -1.38135  -0.67728  -0.5255 
 C                    -0.96764   0.64621   0.21335 
 C                     0.47467   1.05066  -0.13778 
 H                     0.67337   2.07509   0.17885 
 C                     1.49144  -0.04734   0.29631 
 C                     1.1097   -0.75337  -1.03861 
 H                     1.89576  -1.32304  -1.53463 
 C                     0.75574   0.64392  -1.60389 
 H                    -0.06189   0.70839  -2.32085 
 H                     1.61118   1.16759  -2.01874 
 C                     2.9234    0.48556   0.27242 
 H                     3.08558   1.17011   1.1069 
 H                     3.16922   1.0171   -0.64534 
 H                     3.63063  -0.33932   0.3758 
 C                     1.28772  -0.79036   1.60643 
 H                     0.27995  -1.18078   1.73713 
 H                     1.49335  -0.13267   2.4516 
 H                     1.97576  -1.63694   1.66453 
 C                    -1.94623   1.7827   -0.20444 
 H                    -2.97441   1.45596  -0.06625 
 H                    -1.77181   2.00078  -1.25726 
 H                    -1.75983   2.67655   0.38617 
 O                    -1.1628    0.56021   1.55587 
 O                    -2.35774  -1.35874   0.21653 
 H                    -2.25078  -1.07748   1.13248 
 H                    -1.85927  -0.38564  -1.46184 
 

 GradGradGradGradGradGradGradGradGradGradGradGradGradGradGradGradGradGrad
 Berny optimization.
 Initialization pass.
                           ----------------------------
                           !    Initial Parameters    !
                           ! (Angstroms and Degrees)  !
 --------------------------                            --------------------------
 ! Name  Definition              Value          Derivative Info.                !
 --------------------------------------------------------------------------------
 ! R1    R(1,2)                  1.0897         estimate D2E/DX2                !
 ! R2    R(1,3)                  1.0909         estimate D2E/DX2                !
 ! R3    R(1,4)                  1.5461         estimate D2E/DX2                !
 ! R4    R(1,9)                  1.5259         estimate D2E/DX2                !
 ! R5    R(4,5)                  1.5712         estimate D2E/DX2                !
 ! R6    R(4,27)                 1.403          estimate D2E/DX2                !
 ! R7    R(4,29)                 1.091          estimate D2E/DX2                !
 ! R8    R(5,6)                  1.5385         estimate D2E/DX2                !
 ! R9    R(5,22)                 1.5569         estimate D2E/DX2                !
 ! R10   R(5,26)                 1.3594         estimate D2E/DX2                !
 ! R11   R(6,7)                  1.0905         estimate D2E/DX2                !
 ! R12   R(6,8)                  1.5582         estimate D2E/DX2                !
 ! R13   R(6,11)                 1.5472         estimate D2E/DX2                !
 ! R14   R(8,9)                  1.5576         estimate D2E/DX2                !
 ! R15   R(8,14)                 1.5281         estimate D2E/DX2                !
 ! R16   R(8,18)                 1.5199         estimate D2E/DX2                !
 ! R17   R(9,10)                 1.0902         estimate D2E/DX2                !
 ! R18   R(9,11)                 1.5483         estimate D2E/DX2                !
 ! R19   R(11,12)                1.0894         estimate D2E/DX2                !
 ! R20   R(11,13)                1.0854         estimate D2E/DX2                !
 ! R21   R(14,15)                1.0915         estimate D2E/DX2                !
 ! R22   R(14,16)                1.0887         estimate D2E/DX2                !
 ! R23   R(14,17)                1.0915         estimate D2E/DX2                !
 ! R24   R(18,19)                1.0886         estimate D2E/DX2                !
 ! R25   R(18,20)                1.0905         estimate D2E/DX2                !
 ! R26   R(18,21)                1.0925         estimate D2E/DX2                !
 ! R27   R(22,23)                1.0877         estimate D2E/DX2                !
 ! R28   R(22,24)                1.0892         estimate D2E/DX2                !
 ! R29   R(22,25)                1.0874         estimate D2E/DX2                !
 ! R30   R(27,28)                0.9641         estimate D2E/DX2                !
 ! A1    A(2,1,3)              106.4914         estimate D2E/DX2                !
 ! A2    A(2,1,4)              109.1266         estimate D2E/DX2                !
 ! A3    A(2,1,9)              110.8364         estimate D2E/DX2                !
 ! A4    A(3,1,4)              108.2963         estimate D2E/DX2                !
 ! A5    A(3,1,9)              110.0694         estimate D2E/DX2                !
 ! A6    A(4,1,9)              111.8439         estimate D2E/DX2                !
 ! A7    A(1,4,5)              112.7743         estimate D2E/DX2                !
 ! A8    A(1,4,27)             112.6873         estimate D2E/DX2                !
 ! A9    A(1,4,29)             107.5903         estimate D2E/DX2                !
 ! A10   A(5,4,27)             110.1014         estimate D2E/DX2                !
 ! A11   A(5,4,29)             107.0836         estimate D2E/DX2                !
 ! A12   A(27,4,29)            106.1952         estimate D2E/DX2                !
 ! A13   A(4,5,6)              111.1586         estimate D2E/DX2                !
 ! A14   A(4,5,22)             108.8567         estimate D2E/DX2                !
 ! A15   A(4,5,26)             111.921          estimate D2E/DX2                !
 ! A16   A(6,5,22)             109.6399         estimate D2E/DX2                !
 ! A17   A(6,5,26)             112.1241         estimate D2E/DX2                !
 ! A18   A(22,5,26)            102.7662         estimate D2E/DX2                !
 ! A19   A(5,6,7)              110.579          estimate D2E/DX2                !
 ! A20   A(5,6,8)              111.2786         estimate D2E/DX2                !
 ! A21   A(5,6,11)             108.5086         estimate D2E/DX2                !
 ! A22   A(7,6,8)              117.5287         estimate D2E/DX2                !
 ! A23   A(7,6,11)             119.2739         estimate D2E/DX2                !
 ! A24   A(8,6,11)              87.7188         estimate D2E/DX2                !
 ! A25   A(6,8,9)               85.4533         estimate D2E/DX2                !
 ! A26   A(6,8,14)             111.1858         estimate D2E/DX2                !
 ! A27   A(6,8,18)             119.8134         estimate D2E/DX2                !
 ! A28   A(9,8,14)             111.9831         estimate D2E/DX2                !
 ! A29   A(9,8,18)             118.967          estimate D2E/DX2                !
 ! A30   A(14,8,18)            108.0333         estimate D2E/DX2                !
 ! A31   A(1,9,8)              110.9597         estimate D2E/DX2                !
 ! A32   A(1,9,10)             111.8755         estimate D2E/DX2                !
 ! A33   A(1,9,11)             109.2603         estimate D2E/DX2                !
 ! A34   A(8,9,10)             116.7493         estimate D2E/DX2                !
 ! A35   A(8,9,11)              87.6995         estimate D2E/DX2                !
 ! A36   A(10,9,11)            118.0545         estimate D2E/DX2                !
 ! A37   A(6,11,9)              86.1478         estimate D2E/DX2                !
 ! A38   A(6,11,12)            118.1471         estimate D2E/DX2                !
 ! A39   A(6,11,13)            112.2413         estimate D2E/DX2                !
 ! A40   A(9,11,12)            117.7285         estimate D2E/DX2                !
 ! A41   A(9,11,13)            113.2519         estimate D2E/DX2                !
 ! A42   A(12,11,13)           108.1458         estimate D2E/DX2                !
 ! A43   A(8,14,15)            110.2437         estimate D2E/DX2                !
 ! A44   A(8,14,16)            113.2682         estimate D2E/DX2                !
 ! A45   A(8,14,17)            110.0087         estimate D2E/DX2                !
 ! A46   A(15,14,16)           107.7431         estimate D2E/DX2                !
 ! A47   A(15,14,17)           107.7766         estimate D2E/DX2                !
 ! A48   A(16,14,17)           107.6095         estimate D2E/DX2                !
 ! A49   A(8,18,19)            113.7596         estimate D2E/DX2                !
 ! A50   A(8,18,20)            110.3626         estimate D2E/DX2                !
 ! A51   A(8,18,21)            109.8931         estimate D2E/DX2                !
 ! A52   A(19,18,20)           107.3261         estimate D2E/DX2                !
 ! A53   A(19,18,21)           107.3811         estimate D2E/DX2                !
 ! A54   A(20,18,21)           107.9022         estimate D2E/DX2                !
 ! A55   A(5,22,23)            109.9259         estimate D2E/DX2                !
 ! A56   A(5,22,24)            107.7514         estimate D2E/DX2                !
 ! A57   A(5,22,25)            110.2759         estimate D2E/DX2                !
 ! A58   A(23,22,24)           109.5316         estimate D2E/DX2                !
 ! A59   A(23,22,25)           109.8743         estimate D2E/DX2                !
 ! A60   A(24,22,25)           109.4476         estimate D2E/DX2                !
 ! A61   A(4,27,28)            106.4733         estimate D2E/DX2                !
 ! D1    D(2,1,4,5)             96.5121         estimate D2E/DX2                !
 ! D2    D(2,1,4,27)           -28.9043         estimate D2E/DX2                !
 ! D3    D(2,1,4,29)          -145.6264         estimate D2E/DX2                !
 ! D4    D(3,1,4,5)           -147.949          estimate D2E/DX2                !
 ! D5    D(3,1,4,27)            86.6347         estimate D2E/DX2                !
 ! D6    D(3,1,4,29)           -30.0875         estimate D2E/DX2                !
 ! D7    D(9,1,4,5)            -26.487          estimate D2E/DX2                !
 ! D8    D(9,1,4,27)          -151.9034         estimate D2E/DX2                !
 ! D9    D(9,1,4,29)            91.3745         estimate D2E/DX2                !
 ! D10   D(2,1,9,8)            -59.3562         estimate D2E/DX2                !
 ! D11   D(2,1,9,10)            72.9564         estimate D2E/DX2                !
 ! D12   D(2,1,9,11)          -154.4229         estimate D2E/DX2                !
 ! D13   D(3,1,9,8)           -176.8994         estimate D2E/DX2                !
 ! D14   D(3,1,9,10)           -44.5868         estimate D2E/DX2                !
 ! D15   D(3,1,9,11)            88.0339         estimate D2E/DX2                !
 ! D16   D(4,1,9,8)             62.6674         estimate D2E/DX2                !
 ! D17   D(4,1,9,10)          -165.0199         estimate D2E/DX2                !
 ! D18   D(4,1,9,11)           -32.3992         estimate D2E/DX2                !
 ! D19   D(1,4,5,6)             25.6844         estimate D2E/DX2                !
 ! D20   D(1,4,5,22)           146.5505         estimate D2E/DX2                !
 ! D21   D(1,4,5,26)          -100.5483         estimate D2E/DX2                !
 ! D22   D(27,4,5,6)           152.4897         estimate D2E/DX2                !
 ! D23   D(27,4,5,22)          -86.6443         estimate D2E/DX2                !
 ! D24   D(27,4,5,26)           26.2569         estimate D2E/DX2                !
 ! D25   D(29,4,5,6)           -92.4744         estimate D2E/DX2                !
 ! D26   D(29,4,5,22)           28.3916         estimate D2E/DX2                !
 ! D27   D(29,4,5,26)          141.2928         estimate D2E/DX2                !
 ! D28   D(1,4,27,28)          102.3085         estimate D2E/DX2                !
 ! D29   D(5,4,27,28)          -24.5455         estimate D2E/DX2                !
 ! D30   D(29,4,27,28)        -140.1427         estimate D2E/DX2                !
 ! D31   D(4,5,6,7)            166.4983         estimate D2E/DX2                !
 ! D32   D(4,5,6,8)            -60.9669         estimate D2E/DX2                !
 ! D33   D(4,5,6,11)            33.9281         estimate D2E/DX2                !
 ! D34   D(22,5,6,7)            46.0941         estimate D2E/DX2                !
 ! D35   D(22,5,6,8)           178.6289         estimate D2E/DX2                !
 ! D36   D(22,5,6,11)          -86.4761         estimate D2E/DX2                !
 ! D37   D(26,5,6,7)           -67.3813         estimate D2E/DX2                !
 ! D38   D(26,5,6,8)            65.1536         estimate D2E/DX2                !
 ! D39   D(26,5,6,11)          160.0485         estimate D2E/DX2                !
 ! D40   D(4,5,22,23)           51.6218         estimate D2E/DX2                !
 ! D41   D(4,5,22,24)          -67.6821         estimate D2E/DX2                !
 ! D42   D(4,5,22,25)          172.9149         estimate D2E/DX2                !
 ! D43   D(6,5,22,23)          173.4157         estimate D2E/DX2                !
 ! D44   D(6,5,22,24)           54.1117         estimate D2E/DX2                !
 ! D45   D(6,5,22,25)          -65.2913         estimate D2E/DX2                !
 ! D46   D(26,5,22,23)         -67.1865         estimate D2E/DX2                !
 ! D47   D(26,5,22,24)         173.5095         estimate D2E/DX2                !
 ! D48   D(26,5,22,25)          54.1065         estimate D2E/DX2                !
 ! D49   D(5,6,8,9)             82.2947         estimate D2E/DX2                !
 ! D50   D(5,6,8,14)          -165.8717         estimate D2E/DX2                !
 ! D51   D(5,6,8,18)           -38.6611         estimate D2E/DX2                !
 ! D52   D(7,6,8,9)           -148.7761         estimate D2E/DX2                !
 ! D53   D(7,6,8,14)           -36.9425         estimate D2E/DX2                !
 ! D54   D(7,6,8,18)            90.2681         estimate D2E/DX2                !
 ! D55   D(11,6,8,9)           -26.6968         estimate D2E/DX2                !
 ! D56   D(11,6,8,14)           85.1368         estimate D2E/DX2                !
 ! D57   D(11,6,8,18)         -147.6526         estimate D2E/DX2                !
 ! D58   D(5,6,11,9)           -84.8504         estimate D2E/DX2                !
 ! D59   D(5,6,11,12)           34.6782         estimate D2E/DX2                !
 ! D60   D(5,6,11,13)          161.5754         estimate D2E/DX2                !
 ! D61   D(7,6,11,9)           147.372          estimate D2E/DX2                !
 ! D62   D(7,6,11,12)          -93.0994         estimate D2E/DX2                !
 ! D63   D(7,6,11,13)           33.7978         estimate D2E/DX2                !
 ! D64   D(8,6,11,9)            26.8447         estimate D2E/DX2                !
 ! D65   D(8,6,11,12)          146.3733         estimate D2E/DX2                !
 ! D66   D(8,6,11,13)          -86.7296         estimate D2E/DX2                !
 ! D67   D(6,8,9,1)            -83.0858         estimate D2E/DX2                !
 ! D68   D(6,8,9,10)           147.1314         estimate D2E/DX2                !
 ! D69   D(6,8,9,11)            26.6772         estimate D2E/DX2                !
 ! D70   D(14,8,9,1)           165.8842         estimate D2E/DX2                !
 ! D71   D(14,8,9,10)           36.1014         estimate D2E/DX2                !
 ! D72   D(14,8,9,11)          -84.3528         estimate D2E/DX2                !
 ! D73   D(18,8,9,1)            38.6526         estimate D2E/DX2                !
 ! D74   D(18,8,9,10)          -91.1302         estimate D2E/DX2                !
 ! D75   D(18,8,9,11)          148.4155         estimate D2E/DX2                !
 ! D76   D(6,8,14,15)           72.9122         estimate D2E/DX2                !
 ! D77   D(6,8,14,16)          -47.8953         estimate D2E/DX2                !
 ! D78   D(6,8,14,17)         -168.3629         estimate D2E/DX2                !
 ! D79   D(9,8,14,15)          166.6264         estimate D2E/DX2                !
 ! D80   D(9,8,14,16)           45.8188         estimate D2E/DX2                !
 ! D81   D(9,8,14,17)          -74.6488         estimate D2E/DX2                !
 ! D82   D(18,8,14,15)         -60.4765         estimate D2E/DX2                !
 ! D83   D(18,8,14,16)         178.716          estimate D2E/DX2                !
 ! D84   D(18,8,14,17)          58.2483         estimate D2E/DX2                !
 ! D85   D(6,8,18,19)           49.2637         estimate D2E/DX2                !
 ! D86   D(6,8,18,20)          -71.4311         estimate D2E/DX2                !
 ! D87   D(6,8,18,21)          169.6877         estimate D2E/DX2                !
 ! D88   D(9,8,18,19)          -53.021          estimate D2E/DX2                !
 ! D89   D(9,8,18,20)         -173.7157         estimate D2E/DX2                !
 ! D90   D(9,8,18,21)           67.4031         estimate D2E/DX2                !
 ! D91   D(14,8,18,19)         177.9157         estimate D2E/DX2                !
 ! D92   D(14,8,18,20)          57.2209         estimate D2E/DX2                !
 ! D93   D(14,8,18,21)         -61.6603         estimate D2E/DX2                !
 ! D94   D(1,9,11,6)            84.5643         estimate D2E/DX2                !
 ! D95   D(1,9,11,12)          -35.3531         estimate D2E/DX2                !
 ! D96   D(1,9,11,13)         -162.8559         estimate D2E/DX2                !
 ! D97   D(8,9,11,6)           -26.8549         estimate D2E/DX2                !
 ! D98   D(8,9,11,12)         -146.7723         estimate D2E/DX2                !
 ! D99   D(8,9,11,13)           85.7249         estimate D2E/DX2                !
 ! D100  D(10,9,11,6)         -146.1309         estimate D2E/DX2                !
 ! D101  D(10,9,11,12)          93.9517         estimate D2E/DX2                !
 ! D102  D(10,9,11,13)         -33.5511         estimate D2E/DX2                !
 --------------------------------------------------------------------------------
 Trust Radius=3.00D-01 FncErr=1.00D-07 GrdErr=1.00D-07 EigMax=2.50D+02 EigMin=1.00D-04
 Number of steps in this run=    174 maximum allowed number of steps=    174.
 GradGradGradGradGradGradGradGradGradGradGradGradGradGradGradGradGradGrad

                          Input orientation:                          
 ---------------------------------------------------------------------
 Center     Atomic      Atomic             Coordinates (Angstroms)
 Number     Number       Type             X           Y           Z
 ---------------------------------------------------------------------
      1          6           0       -0.169170   -1.570020   -0.877860
      2          1           0       -0.049270   -2.330150   -0.106270
      3          1           0       -0.392900   -2.101400   -1.803940
      4          6           0       -1.381350   -0.677280   -0.525500
      5          6           0       -0.967640    0.646210    0.213350
      6          6           0        0.474670    1.050660   -0.137780
      7          1           0        0.673370    2.075090    0.178850
      8          6           0        1.491440   -0.047340    0.296310
      9          6           0        1.109700   -0.753370   -1.038610
     10          1           0        1.895760   -1.323040   -1.534630
     11          6           0        0.755740    0.643920   -1.603890
     12          1           0       -0.061890    0.708390   -2.320850
     13          1           0        1.611180    1.167590   -2.018740
     14          6           0        2.923400    0.485560    0.272420
     15          1           0        3.085580    1.170110    1.106900
     16          1           0        3.169220    1.017100   -0.645340
     17          1           0        3.630630   -0.339320    0.375800
     18          6           0        1.287720   -0.790360    1.606430
     19          1           0        0.279950   -1.180780    1.737130
     20          1           0        1.493350   -0.132670    2.451600
     21          1           0        1.975760   -1.636940    1.664530
     22          6           0       -1.946230    1.782700   -0.204440
     23          1           0       -2.974410    1.455960   -0.066250
     24          1           0       -1.771810    2.000780   -1.257260
     25          1           0       -1.759830    2.676550    0.386170
     26          8           0       -1.162800    0.560210    1.555870
     27          8           0       -2.357740   -1.358740    0.216530
     28          1           0       -2.250780   -1.077480    1.132480
     29          1           0       -1.859270   -0.385640   -1.461840
 ---------------------------------------------------------------------
                    Distance matrix (angstroms):
                    1          2          3          4          5
     1  C    0.000000
     2  H    1.089736   0.000000
     3  H    1.090891   1.747138   0.000000
     4  C    1.546132   2.163832   2.153964   0.000000
     5  C    2.596145   3.131179   3.456754   1.571204   0.000000
     6  C    2.798252   3.421313   3.669366   2.565329   1.538548
     7  H    3.887588   4.473214   4.744624   3.506212   2.176190
     8  C    2.540641   2.783358   3.490122   3.053706   2.556358
     9  C    1.525866   2.167650   2.158870   2.544485   2.800280
    10  H    2.180890   2.614885   2.432352   3.489241   3.890044
    11  C    2.506812   3.425784   2.982646   2.734163   2.504477
    12  H    2.699052   3.759953   2.876053   2.623802   2.691917
    13  H    3.459156   4.318428   3.840413   3.819496   3.450272
    14  C    3.887485   4.111982   4.690573   4.529873   3.894803
    15  H    4.694782   4.852926   5.592458   5.102063   4.183479
    16  H    4.229906   4.674757   4.874022   4.857260   4.241287
    17  H    4.186259   4.211586   4.903569   5.103577   4.705502
    18  C    2.983638   2.663050   4.021683   3.417872   3.015137
    19  H    2.681677   2.197171   3.720140   2.851828   2.686313
    20  H    3.989392   3.708274   5.054054   4.174162   3.416561
    21  H    3.327003   2.777952   4.225702   4.121573   3.997787
    22  C    3.853851   4.530301   4.478556   2.544341   1.556855
    23  H    4.205311   4.784629   4.726370   2.701752   2.181971
    24  H    3.932304   4.800925   4.362125   2.803558   2.155051
    25  H    4.707582   5.313714   5.430827   3.496079   2.186255
    26  O    3.383522   3.515230   4.354910   2.431306   1.359354
    27  O    2.456047   2.525247   2.914522   1.402973   2.439716
    28  H    2.935500   2.819633   3.622526   1.914410   2.337168
    29  H    2.144814   2.982413   2.282785   1.090960   2.160088
                    6          7          8          9         10
     6  C    0.000000
     7  H    1.090501   0.000000
     8  C    1.558159   2.277662   0.000000
     9  C    2.114068   3.110109   1.557631   0.000000
    10  H    3.099216   3.997191   2.267868   1.090161   0.000000
    11  C    1.547229   2.287618   2.151710   1.548305   2.274505
    12  H    2.273948   2.942274   3.135839   2.270133   2.928693
    13  H    2.200759   2.555865   2.617222   2.214097   2.553152
    14  C    2.546347   2.756446   1.528091   2.557979   2.755451
    15  H    2.894883   2.738434   2.163452   3.493865   3.822192
    16  H    2.742142   2.833355   2.198791   2.744239   2.808699
    17  H    3.486530   3.822768   2.160487   2.920117   2.761743
    18  C    2.663207   3.259787   1.519867   2.651282   3.243412
    19  H    2.921049   3.630937   2.197352   2.928463   3.651779
    20  H    3.023718   3.272914   2.156979   3.565673   4.179587
    21  H    3.567182   4.205072   2.152538   2.972831   3.215518
    22  C    2.530036   2.663589   3.926496   4.057856   5.116240
    23  H    3.473548   3.708058   4.726011   4.744110   5.796338
    24  H    2.683773   2.836695   4.154176   3.992023   4.957397
    25  H    2.812656   2.514995   4.242453   4.693458   5.748872
    26  O    2.406304   2.750012   3.000100   3.690674   4.738419
    27  O    3.735410   4.580419   4.067225   3.736976   4.600011
    28  H    3.683832   4.404402   3.970463   4.013914   4.936352
    29  H    3.043578   3.893754   3.799052   3.021445   3.870952
                   11         12         13         14         15
    11  C    0.000000
    12  H    1.089361   0.000000
    13  H    1.085407   1.761050   0.000000
    14  C    2.871301   3.960639   2.726995   0.000000
    15  H    3.612951   4.676454   3.455935   1.091452   0.000000
    16  H    2.623541   3.652767   2.082394   1.088690   1.760895
    17  H    3.626421   4.690876   3.476029   1.091462   1.763509
    18  C    3.556166   4.414887   4.132802   2.466375   2.706524
    19  H    3.836446   4.489211   4.625319   3.451071   3.714220
    20  H    4.194539   5.089443   4.657091   2.678820   2.457773
    21  H    4.168134   5.053300   4.643790   2.709428   3.069557
    22  C    3.248988   3.030523   4.040447   5.061943   5.235837
    23  H    4.115552   3.758305   4.992295   5.986697   6.179116
    24  H    2.889590   2.392765   3.566326   5.165347   5.465666
    25  H    3.797370   3.752947   4.407296   5.171655   5.125116
    26  O    3.697551   4.032731   4.565272   4.283672   4.315355
    27  O    4.125328   3.997781   5.208752   5.594194   6.067749
    28  H    4.414759   4.461621   5.466741   5.473110   5.790428
    29  H    2.813974   2.272746   3.842744   5.161451   5.785354
                   16         17         18         19         20
    16  H    0.000000
    17  H    1.759404   0.000000
    18  C    3.446364   2.684607   0.000000
    19  H    4.342202   3.713264   1.088628   0.000000
    20  H    3.704261   2.986573   1.090483   1.755375   0.000000
    21  H    3.715343   2.466422   1.092462   1.757590   1.764944
    22  C    5.191181   5.995083   4.512020   4.184231   4.749095
    23  H    6.186448   6.858935   5.099957   4.560201   5.368817
    24  H    5.075022   6.109772   5.035068   4.826843   5.382241
    25  H    5.302200   6.176782   4.774522   4.567799   4.768742
    26  O    4.880622   5.017837   2.798507   2.268354   2.887481
    27  O    6.077394   6.076608   3.942621   3.049804   4.618407
    28  H    6.076538   5.975653   3.581627   2.604010   4.080595
    29  H    5.283944   5.789479   4.413799   3.929621   5.159367
                   21         22         23         24         25
    21  H    0.000000
    22  C    5.528923   0.000000
    23  H    6.088170   1.087662   0.000000
    24  H    5.984492   1.089225   1.778083   0.000000
    25  H    5.847652   1.087443   1.780373   1.776984   0.000000
    26  O    3.832732   2.281871   2.591442   3.218670   2.490690
    27  O    4.577480   3.196123   2.895304   3.715070   4.082871
    28  H    4.296477   3.171866   2.894635   3.926316   3.858854
    29  H    5.103665   2.508050   2.565677   2.396769   3.577993
                   26         27         28         29
    26  O    0.000000
    27  O    2.627562   0.000000
    28  H    2.011216   0.964112   0.000000
    29  H    3.238252   2.003078   2.713378   0.000000
 Stoichiometry    C10H17O2(2)
 Framework group  C1[X(C10H17O2)]
 Deg. of freedom    81
 Full point group                 C1      NOp   1
 Largest Abelian subgroup         C1      NOp   1
 Largest concise Abelian subgroup C1      NOp   1
                         Standard orientation:                         
 ---------------------------------------------------------------------
 Center     Atomic      Atomic             Coordinates (Angstroms)
 Number     Number       Type             X           Y           Z
 ---------------------------------------------------------------------
      1          6           0       -0.169171   -1.570020   -0.877861
      2          1           0       -0.049271   -2.330150   -0.106271
      3          1           0       -0.392901   -2.101400   -1.803941
      4          6           0       -1.381350   -0.677279   -0.525501
      5          6           0       -0.967640    0.646211    0.213349
      6          6           0        0.474671    1.050660   -0.137781
      7          1           0        0.673371    2.075090    0.178849
      8          6           0        1.491440   -0.047341    0.296309
      9          6           0        1.109700   -0.753370   -1.038611
     10          1           0        1.895759   -1.323041   -1.534631
     11          6           0        0.755740    0.643920   -1.603891
     12          1           0       -0.061890    0.708390   -2.320851
     13          1           0        1.611181    1.167589   -2.018741
     14          6           0        2.923400    0.485559    0.272419
     15          1           0        3.085581    1.170108    1.106899
     16          1           0        3.169221    1.017098   -0.645341
     17          1           0        3.630630   -0.339322    0.375799
     18          6           0        1.287720   -0.790361    1.606429
     19          1           0        0.279949   -1.180780    1.737129
     20          1           0        1.493350   -0.132671    2.451599
     21          1           0        1.975759   -1.636941    1.664529
     22          6           0       -1.946229    1.782701   -0.204441
     23          1           0       -2.974409    1.455962   -0.066251
     24          1           0       -1.771809    2.000781   -1.257261
     25          1           0       -1.759829    2.676551    0.386169
     26          8           0       -1.162800    0.560211    1.555869
     27          8           0       -2.357741   -1.358739    0.216529
     28          1           0       -2.250781   -1.077479    1.132479
     29          1           0       -1.859270   -0.385639   -1.461841
 ---------------------------------------------------------------------
 Rotational constants (GHZ):           1.4388244           0.8465117           0.8124503
 Standard basis: 6-31++G(d,p) (6D, 7F)
 There are   330 symmetry adapted cartesian basis functions of A   symmetry.
 There are   330 symmetry adapted basis functions of A   symmetry.
   330 basis functions,   520 primitive gaussians,   330 cartesian basis functions
    47 alpha electrons       46 beta electrons
       nuclear repulsion energy       813.3853476147 Hartrees.
 NAtoms=   29 NActive=   29 NUniq=   29 SFac= 1.00D+00 NAtFMM=   60 NAOKFM=F Big=F
 Integral buffers will be    131072 words long.
 Raffenetti 2 integral format.
 Two-electron integral symmetry is turned on.
 Nuclear repulsion after empirical dispersion term =      813.3591199287 Hartrees.
 One-electron integrals computed using PRISM.
 NBasis=   330 RedAO= T EigKep=  1.74D-06  NBF=   330
 NBsUse=   330 1.00D-06 EigRej= -1.00D+00 NBFU=   330
 ExpMin= 3.60D-02 ExpMax= 5.48D+03 ExpMxC= 8.25D+02 IAcc=3 IRadAn=         7 AccDes= 0.00D+00
 Harris functional with IExCor= 4639 and IRadAn=       7 diagonalized for initial guess.
 HarFok:  IExCor= 4639 AccDes= 0.00D+00 IRadAn=         7 IDoV= 1 UseB2=F ITyADJ=14
 ICtDFT=  3500011 ScaDFX=  1.000000  1.000000  1.000000  1.000000
 FoFCou: FMM=F IPFlag=           0 FMFlag=      100000 FMFlg1=           0
         NFxFlg=           0 DoJE=T BraDBF=F KetDBF=T FulRan=T
         wScrn=  0.000000 ICntrl=       500 IOpCl=  0 I1Cent=   200000004 NGrid=           0
         NMat0=    1 NMatS0=      1 NMatT0=    0 NMatD0=    1 NMtDS0=    0 NMtDT0=    0
 Petite list used in FoFCou.
 Initial guess <Sx>= 0.0000 <Sy>= 0.0000 <Sz>= 0.5000 <S**2>= 0.7500 S= 0.5000
 Requested convergence on RMS density matrix=1.00D-08 within 128 cycles.
 Requested convergence on MAX density matrix=1.00D-06.
 Requested convergence on             energy=1.00D-06.
 No special actions if energy rises.
 Restarting incremental Fock formation.
 SCF Done:  E(UwB97XD) =  -541.542334626     A.U. after   22 cycles
            NFock= 22  Conv=0.50D-08     -V/T= 2.0089
 <Sx>= 0.0000 <Sy>= 0.0000 <Sz>= 0.5000 <S**2>= 0.7545 S= 0.5023
 <L.S>= 0.000000000000E+00
 Annihilation of the first spin contaminant:
 S**2 before annihilation     0.7545,   after     0.7500

 **********************************************************************

            Population analysis using the SCF Density.

 **********************************************************************

 Orbital symmetries:
 Alpha Orbitals:
       Occupied  (A) (A) (A) (A) (A) (A) (A) (A) (A) (A) (A) (A)
                 (A) (A) (A) (A) (A) (A) (A) (A) (A) (A) (A) (A)
                 (A) (A) (A) (A) (A) (A) (A) (A) (A) (A) (A) (A)
                 (A) (A) (A) (A) (A) (A) (A) (A) (A) (A) (A)
       Virtual   (A) (A) (A) (A) (A) (A) (A) (A) (A) (A) (A) (A)
                 (A) (A) (A) (A) (A) (A) (A) (A) (A) (A) (A) (A)
                 (A) (A) (A) (A) (A) (A) (A) (A) (A) (A) (A) (A)
                 (A) (A) (A) (A) (A) (A) (A) (A) (A) (A) (A) (A)
                 (A) (A) (A) (A) (A) (A) (A) (A) (A) (A) (A) (A)
                 (A) (A) (A) (A) (A) (A) (A) (A) (A) (A) (A) (A)
                 (A) (A) (A) (A) (A) (A) (A) (A) (A) (A) (A) (A)
                 (A) (A) (A) (A) (A) (A) (A) (A) (A) (A) (A) (A)
                 (A) (A) (A) (A) (A) (A) (A) (A) (A) (A) (A) (A)
                 (A) (A) (A) (A) (A) (A) (A) (A) (A) (A) (A) (A)
                 (A) (A) (A) (A) (A) (A) (A) (A) (A) (A) (A) (A)
                 (A) (A) (A) (A) (A) (A) (A) (A) (A) (A) (A) (A)
                 (A) (A) (A) (A) (A) (A) (A) (A) (A) (A) (A) (A)
                 (A) (A) (A) (A) (A) (A) (A) (A) (A) (A) (A) (A)
                 (A) (A) (A) (A) (A) (A) (A) (A) (A) (A) (A) (A)
                 (A) (A) (A) (A) (A) (A) (A) (A) (A) (A) (A) (A)
                 (A) (A) (A) (A) (A) (A) (A) (A) (A) (A) (A) (A)
                 (A) (A) (A) (A) (A) (A) (A) (A) (A) (A) (A) (A)
                 (A) (A) (A) (A) (A) (A) (A) (A) (A) (A) (A) (A)
                 (A) (A) (A) (A) (A) (A) (A) (A) (A) (A) (A) (A)
                 (A) (A) (A) (A) (A) (A) (A) (A) (A) (A) (A) (A)
                 (A) (A) (A) (A) (A) (A) (A) (A) (A) (A) (A) (A)
                 (A) (A) (A) (A) (A) (A) (A) (A) (A) (A) (A) (A)
                 (A) (A) (A) (A) (A) (A) (A)
 Beta  Orbitals:
       Occupied  (A) (A) (A) (A) (A) (A) (A) (A) (A) (A) (A) (A)
                 (A) (A) (A) (A) (A) (A) (A) (A) (A) (A) (A) (A)
                 (A) (A) (A) (A) (A) (A) (A) (A) (A) (A) (A) (A)
                 (A) (A) (A) (A) (A) (A) (A) (A) (A) (A)
       Virtual   (A) (A) (A) (A) (A) (A) (A) (A) (A) (A) (A) (A)
                 (A) (A) (A) (A) (A) (A) (A) (A) (A) (A) (A) (A)
                 (A) (A) (A) (A) (A) (A) (A) (A) (A) (A) (A) (A)
                 (A) (A) (A) (A) (A) (A) (A) (A) (A) (A) (A) (A)
                 (A) (A) (A) (A) (A) (A) (A) (A) (A) (A) (A) (A)
                 (A) (A) (A) (A) (A) (A) (A) (A) (A) (A) (A) (A)
                 (A) (A) (A) (A) (A) (A) (A) (A) (A) (A) (A) (A)
                 (A) (A) (A) (A) (A) (A) (A) (A) (A) (A) (A) (A)
                 (A) (A) (A) (A) (A) (A) (A) (A) (A) (A) (A) (A)
                 (A) (A) (A) (A) (A) (A) (A) (A) (A) (A) (A) (A)
                 (A) (A) (A) (A) (A) (A) (A) (A) (A) (A) (A) (A)
                 (A) (A) (A) (A) (A) (A) (A) (A) (A) (A) (A) (A)
                 (A) (A) (A) (A) (A) (A) (A) (A) (A) (A) (A) (A)
                 (A) (A) (A) (A) (A) (A) (A) (A) (A) (A) (A) (A)
                 (A) (A) (A) (A) (A) (A) (A) (A) (A) (A) (A) (A)
                 (A) (A) (A) (A) (A) (A) (A) (A) (A) (A) (A) (A)
                 (A) (A) (A) (A) (A) (A) (A) (A) (A) (A) (A) (A)
                 (A) (A) (A) (A) (A) (A) (A) (A) (A) (A) (A) (A)
                 (A) (A) (A) (A) (A) (A) (A) (A) (A) (A) (A) (A)
                 (A) (A) (A) (A) (A) (A) (A) (A) (A) (A) (A) (A)
                 (A) (A) (A) (A) (A) (A) (A) (A) (A) (A) (A) (A)
                 (A) (A) (A) (A) (A) (A) (A) (A) (A) (A) (A) (A)
                 (A) (A) (A) (A) (A) (A) (A) (A) (A) (A) (A) (A)
                 (A) (A) (A) (A) (A) (A) (A) (A)
 The electronic state is 2-A.
 Alpha  occ. eigenvalues --  -19.32860 -19.27167 -10.36982 -10.34956 -10.31492
 Alpha  occ. eigenvalues --  -10.31438 -10.31306 -10.30609 -10.30303 -10.29269
 Alpha  occ. eigenvalues --  -10.29054 -10.28532  -1.16311  -1.11938  -0.99057
 Alpha  occ. eigenvalues --   -0.88308  -0.85619  -0.83750  -0.78989  -0.77765
 Alpha  occ. eigenvalues --   -0.72764  -0.69883  -0.67196  -0.62118  -0.59712
 Alpha  occ. eigenvalues --   -0.57927  -0.57083  -0.55850  -0.54721  -0.52505
 Alpha  occ. eigenvalues --   -0.52183  -0.50646  -0.50401  -0.48319  -0.47682
 Alpha  occ. eigenvalues --   -0.46684  -0.46159  -0.45583  -0.44937  -0.43326
 Alpha  occ. eigenvalues --   -0.42981  -0.40645  -0.39903  -0.38062  -0.36987
 Alpha  occ. eigenvalues --   -0.35869  -0.34160
 Alpha virt. eigenvalues --    0.03862   0.04895   0.05197   0.05645   0.07040
 Alpha virt. eigenvalues --    0.07201   0.07383   0.07633   0.08287   0.09710
 Alpha virt. eigenvalues --    0.09810   0.09881   0.10350   0.11033   0.11559
 Alpha virt. eigenvalues --    0.12574   0.13265   0.13740   0.14436   0.14622
 Alpha virt. eigenvalues --    0.15512   0.16264   0.16683   0.17235   0.17518
 Alpha virt. eigenvalues --    0.17813   0.18007   0.18463   0.18789   0.19324
 Alpha virt. eigenvalues --    0.19493   0.20011   0.20384   0.20788   0.20874
 Alpha virt. eigenvalues --    0.21166   0.21563   0.21914   0.22433   0.22591
 Alpha virt. eigenvalues --    0.23151   0.23449   0.23891   0.24122   0.24281
 Alpha virt. eigenvalues --    0.24848   0.25386   0.25420   0.25945   0.26145
 Alpha virt. eigenvalues --    0.27042   0.27689   0.27849   0.28649   0.28894
 Alpha virt. eigenvalues --    0.29523   0.30519   0.30653   0.31301   0.31489
 Alpha virt. eigenvalues --    0.32576   0.33543   0.33916   0.35227   0.35379
 Alpha virt. eigenvalues --    0.36356   0.36921   0.37823   0.37951   0.38855
 Alpha virt. eigenvalues --    0.39402   0.39677   0.41138   0.41441   0.41602
 Alpha virt. eigenvalues --    0.42249   0.43161   0.44240   0.44435   0.45794
 Alpha virt. eigenvalues --    0.45958   0.46836   0.47091   0.47271   0.48171
 Alpha virt. eigenvalues --    0.49327   0.49513   0.50487   0.51432   0.52040
 Alpha virt. eigenvalues --    0.54050   0.54933   0.56559   0.57174   0.61986
 Alpha virt. eigenvalues --    0.73262   0.75890   0.76568   0.77890   0.79973
 Alpha virt. eigenvalues --    0.81204   0.81865   0.82712   0.83959   0.84931
 Alpha virt. eigenvalues --    0.85613   0.86225   0.86481   0.87981   0.88648
 Alpha virt. eigenvalues --    0.89387   0.91422   0.93368   0.94826   0.95249
 Alpha virt. eigenvalues --    0.97186   0.99293   0.99399   1.00572   1.04219
 Alpha virt. eigenvalues --    1.04862   1.06371   1.10293   1.11209   1.12679
 Alpha virt. eigenvalues --    1.14580   1.15069   1.15524   1.15748   1.16491
 Alpha virt. eigenvalues --    1.16840   1.17572   1.20123   1.21149   1.22775
 Alpha virt. eigenvalues --    1.24015   1.24681   1.25690   1.27691   1.28703
 Alpha virt. eigenvalues --    1.28995   1.31546   1.33298   1.36106   1.37690
 Alpha virt. eigenvalues --    1.38708   1.40125   1.41410   1.44115   1.45254
 Alpha virt. eigenvalues --    1.49386   1.50522   1.53090   1.54693   1.58389
 Alpha virt. eigenvalues --    1.60220   1.61549   1.62985   1.67249   1.67759
 Alpha virt. eigenvalues --    1.70657   1.72787   1.74640   1.75476   1.76127
 Alpha virt. eigenvalues --    1.77780   1.79295   1.82613   1.86743   1.87728
 Alpha virt. eigenvalues --    1.88603   1.89979   1.92288   1.94256   1.95150
 Alpha virt. eigenvalues --    1.97819   1.98660   2.00288   2.01573   2.03091
 Alpha virt. eigenvalues --    2.04499   2.05557   2.08135   2.09661   2.10431
 Alpha virt. eigenvalues --    2.13492   2.13736   2.14486   2.15269   2.16706
 Alpha virt. eigenvalues --    2.17647   2.19900   2.20710   2.21849   2.22402
 Alpha virt. eigenvalues --    2.24321   2.26375   2.26947   2.28516   2.30851
 Alpha virt. eigenvalues --    2.31993   2.33279   2.34321   2.35662   2.38087
 Alpha virt. eigenvalues --    2.39735   2.40718   2.44184   2.45367   2.46385
 Alpha virt. eigenvalues --    2.49613   2.51921   2.53497   2.54541   2.57020
 Alpha virt. eigenvalues --    2.58083   2.59490   2.60481   2.63699   2.65571
 Alpha virt. eigenvalues --    2.66362   2.68183   2.69886   2.71671   2.72449
 Alpha virt. eigenvalues --    2.74066   2.75502   2.78481   2.80245   2.80951
 Alpha virt. eigenvalues --    2.81997   2.82361   2.83593   2.85006   2.86587
 Alpha virt. eigenvalues --    2.88811   2.89556   2.90070   2.92714   2.94484
 Alpha virt. eigenvalues --    2.95677   2.96642   2.98014   3.00298   3.02327
 Alpha virt. eigenvalues --    3.04390   3.04719   3.08160   3.11406   3.12264
 Alpha virt. eigenvalues --    3.13984   3.16737   3.21934   3.30845   3.39868
 Alpha virt. eigenvalues --    3.40028   3.42062   3.44678   3.47035   3.53637
 Alpha virt. eigenvalues --    3.55981   3.56725   3.57773   3.58083   3.60251
 Alpha virt. eigenvalues --    3.61027   3.62193   3.66139   3.66914   3.70418
 Alpha virt. eigenvalues --    3.71315   4.46951   4.53855   4.55796   4.60875
 Alpha virt. eigenvalues --    4.70865   4.74129   4.76237   4.83329   4.85482
 Alpha virt. eigenvalues --    4.92447   5.04977   5.12844
  Beta  occ. eigenvalues --  -19.30939 -19.27157 -10.37017 -10.34939 -10.31441
  Beta  occ. eigenvalues --  -10.31261 -10.31242 -10.30610 -10.30300 -10.29259
  Beta  occ. eigenvalues --  -10.29049 -10.28508  -1.13987  -1.09412  -0.98763
  Beta  occ. eigenvalues --   -0.87740  -0.84959  -0.83540  -0.78765  -0.77447
  Beta  occ. eigenvalues --   -0.72641  -0.69763  -0.66607  -0.61813  -0.58546
  Beta  occ. eigenvalues --   -0.57634  -0.56775  -0.54543  -0.53541  -0.52100
  Beta  occ. eigenvalues --   -0.51594  -0.50459  -0.49078  -0.47670  -0.47422
  Beta  occ. eigenvalues --   -0.46498  -0.45616  -0.45339  -0.44636  -0.42673
  Beta  occ. eigenvalues --   -0.41507  -0.39813  -0.38083  -0.36959  -0.35055
  Beta  occ. eigenvalues --   -0.34584
  Beta virt. eigenvalues --   -0.07392   0.03897   0.05010   0.05213   0.05674
  Beta virt. eigenvalues --    0.07096   0.07245   0.07414   0.07663   0.08295
  Beta virt. eigenvalues --    0.09775   0.09851   0.09931   0.10392   0.11062
  Beta virt. eigenvalues --    0.11574   0.12605   0.13302   0.13796   0.14456
  Beta virt. eigenvalues --    0.14671   0.15538   0.16307   0.16782   0.17309
  Beta virt. eigenvalues --    0.17574   0.17839   0.18086   0.18539   0.18864
  Beta virt. eigenvalues --    0.19362   0.19542   0.20105   0.20427   0.20810
  Beta virt. eigenvalues --    0.20896   0.21194   0.21655   0.22008   0.22458
  Beta virt. eigenvalues --    0.22655   0.23197   0.23582   0.23930   0.24197
  Beta virt. eigenvalues --    0.24391   0.24997   0.25422   0.25531   0.25991
  Beta virt. eigenvalues --    0.26168   0.27082   0.27753   0.27931   0.28775
  Beta virt. eigenvalues --    0.28994   0.29575   0.30566   0.30771   0.31399
  Beta virt. eigenvalues --    0.31694   0.32752   0.33592   0.33987   0.35291
  Beta virt. eigenvalues --    0.35581   0.36595   0.37094   0.37978   0.38346
  Beta virt. eigenvalues --    0.38966   0.39530   0.39788   0.41242   0.41507
  Beta virt. eigenvalues --    0.41680   0.42370   0.43265   0.44306   0.44702
  Beta virt. eigenvalues --    0.45871   0.46069   0.46973   0.47155   0.47366
  Beta virt. eigenvalues --    0.48416   0.49630   0.49777   0.50590   0.51526
  Beta virt. eigenvalues --    0.52302   0.54180   0.55098   0.56634   0.57576
  Beta virt. eigenvalues --    0.62103   0.73419   0.75985   0.76669   0.78076
  Beta virt. eigenvalues --    0.80078   0.81599   0.81930   0.82821   0.84240
  Beta virt. eigenvalues --    0.85115   0.85728   0.86260   0.86513   0.88201
  Beta virt. eigenvalues --    0.88716   0.89487   0.91524   0.93536   0.94959
  Beta virt. eigenvalues --    0.95326   0.97255   0.99350   0.99492   1.00705
  Beta virt. eigenvalues --    1.04394   1.05095   1.06485   1.10372   1.11415
  Beta virt. eigenvalues --    1.12735   1.14785   1.15149   1.15595   1.15899
  Beta virt. eigenvalues --    1.16571   1.16960   1.17689   1.20186   1.21292
  Beta virt. eigenvalues --    1.22886   1.24146   1.24875   1.25870   1.27746
  Beta virt. eigenvalues --    1.28999   1.29065   1.31847   1.33374   1.37293
  Beta virt. eigenvalues --    1.38024   1.39176   1.40583   1.41521   1.44367
  Beta virt. eigenvalues --    1.45932   1.50629   1.51230   1.53538   1.55392
  Beta virt. eigenvalues --    1.59582   1.60432   1.61657   1.63352   1.67399
  Beta virt. eigenvalues --    1.68064   1.71125   1.73501   1.75102   1.75710
  Beta virt. eigenvalues --    1.76907   1.77914   1.79726   1.83025   1.87024
  Beta virt. eigenvalues --    1.88478   1.89671   1.90336   1.92686   1.94754
  Beta virt. eigenvalues --    1.95959   1.97990   1.98855   2.00463   2.02072
  Beta virt. eigenvalues --    2.03622   2.05197   2.05674   2.08459   2.10426
  Beta virt. eigenvalues --    2.11186   2.13634   2.13833   2.14804   2.15680
  Beta virt. eigenvalues --    2.16930   2.17856   2.20100   2.21065   2.22128
  Beta virt. eigenvalues --    2.22754   2.24612   2.26469   2.27018   2.28663
  Beta virt. eigenvalues --    2.30961   2.32299   2.33407   2.34492   2.35751
  Beta virt. eigenvalues --    2.38312   2.40403   2.40959   2.44693   2.45740
  Beta virt. eigenvalues --    2.46814   2.49967   2.52196   2.53614   2.54667
  Beta virt. eigenvalues --    2.57380   2.58215   2.59581   2.60782   2.63919
  Beta virt. eigenvalues --    2.65631   2.66439   2.68284   2.70192   2.71795
  Beta virt. eigenvalues --    2.72583   2.74145   2.75629   2.78608   2.80296
  Beta virt. eigenvalues --    2.81087   2.82050   2.82523   2.83696   2.85159
  Beta virt. eigenvalues --    2.86765   2.88864   2.89633   2.90202   2.92815
  Beta virt. eigenvalues --    2.94596   2.95760   2.96718   2.98360   3.00382
  Beta virt. eigenvalues --    3.02454   3.04456   3.04923   3.08237   3.11484
  Beta virt. eigenvalues --    3.12313   3.14055   3.16873   3.22058   3.31774
  Beta virt. eigenvalues --    3.39950   3.40242   3.42106   3.44710   3.47067
  Beta virt. eigenvalues --    3.53742   3.56071   3.56919   3.57889   3.58106
  Beta virt. eigenvalues --    3.60355   3.61073   3.62245   3.66176   3.66958
  Beta virt. eigenvalues --    3.70473   3.71348   4.47650   4.54444   4.56070
  Beta virt. eigenvalues --    4.61072   4.71072   4.75100   4.76505   4.83565
  Beta virt. eigenvalues --    4.85526   4.92878   5.05019   5.12918
          Condensed to atoms (all electrons):
               1          2          3          4          5          6
     1  C    6.900448   0.347452   0.426812  -1.568388   0.878444   0.097573
     2  H    0.347452   0.596051  -0.055883  -0.089486   0.214814  -0.214052
     3  H    0.426812  -0.055883   0.602983  -0.073230   0.015266  -0.045959
     4  C   -1.568388  -0.089486  -0.073230   9.072781  -3.078820   1.738941
     5  C    0.878444   0.214814   0.015266  -3.078820  14.933799  -5.380150
     6  C    0.097573  -0.214052  -0.045959   1.738941  -5.380150  14.522040
     7  H   -0.008159  -0.004883  -0.000263   0.033538   0.014156   0.377446
     8  C    0.512281   0.049638   0.077109  -0.657144   2.427451  -4.185430
     9  C   -1.078879  -0.067541  -0.087124   0.601944  -0.579820  -0.401772
    10  H    0.058031  -0.008496  -0.015125  -0.020165  -0.026302   0.119043
    11  C    0.122554   0.103713   0.028833  -0.490488   0.948196  -1.568329
    12  H    0.025661   0.003512  -0.004048  -0.066736   0.220365  -0.159329
    13  H   -0.001130   0.000459   0.000589   0.031742  -0.091167   0.021004
    14  C   -0.015986   0.007608  -0.015244   0.138919  -0.414096   0.782616
    15  H   -0.001389  -0.001743   0.000586  -0.003961   0.015265  -0.045046
    16  H   -0.006757  -0.002463   0.000099   0.010806  -0.052111   0.163738
    17  H    0.010813   0.003303   0.000327  -0.000822   0.013113  -0.057171
    18  C    0.206932  -0.089142   0.008403  -0.226407  -0.749949   1.179933
    19  H    0.061623  -0.008897  -0.000870  -0.083646  -0.036587   0.093109
    20  H   -0.029145   0.006009  -0.000143   0.010619   0.043393  -0.092059
    21  H    0.042710  -0.012567   0.000867  -0.003544  -0.052872   0.079322
    22  C   -0.234450   0.066799   0.009599  -0.088922  -2.116034  -1.719991
    23  H    0.001218  -0.001268   0.000170   0.008386  -0.093331   0.005307
    24  H    0.028062   0.001497   0.001226  -0.049723  -0.052121  -0.010478
    25  H   -0.008558   0.001371  -0.000318   0.006941  -0.167723   0.015558
    26  O    0.029519  -0.007361  -0.000953  -0.149095   0.351048   0.051658
    27  O   -0.206451  -0.009078   0.002341   0.603765  -0.027455   0.107633
    28  H   -0.001548   0.006070  -0.000986  -0.031273  -0.071278   0.022192
    29  H   -0.160446   0.030539  -0.026522   0.386097  -0.030542  -0.133843
               7          8          9         10         11         12
     1  C   -0.008159   0.512281  -1.078879   0.058031   0.122554   0.025661
     2  H   -0.004883   0.049638  -0.067541  -0.008496   0.103713   0.003512
     3  H   -0.000263   0.077109  -0.087124  -0.015125   0.028833  -0.004048
     4  C    0.033538  -0.657144   0.601944  -0.020165  -0.490488  -0.066736
     5  C    0.014156   2.427451  -0.579820  -0.026302   0.948196   0.220365
     6  C    0.377446  -4.185430  -0.401772   0.119043  -1.568329  -0.159329
     7  H    0.560602  -0.028562   0.084898   0.009445  -0.078380   0.006065
     8  C   -0.028562  12.280190  -1.804112   0.019984   0.582745   0.043018
     9  C    0.084898  -1.804112   9.252655   0.195368  -0.583058  -0.024211
    10  H    0.009445   0.019984   0.195368   0.547275  -0.017861   0.003477
    11  C   -0.078380   0.582745  -0.583058  -0.017861   6.844480   0.372294
    12  H    0.006065   0.043018  -0.024211   0.003477   0.372294   0.564665
    13  H   -0.012941   0.012068  -0.036606  -0.007482   0.360671  -0.062611
    14  C   -0.029740  -1.257989  -0.038682  -0.022407  -0.165538   0.014873
    15  H   -0.004121  -0.040658  -0.016972   0.002564   0.027262   0.001003
    16  H   -0.000384  -0.220317   0.076576  -0.001296  -0.117619   0.001602
    17  H    0.001147   0.015575  -0.049643  -0.007513   0.044274  -0.000353
    18  C    0.035083  -0.865217   0.201681   0.018386  -0.414532  -0.019328
    19  H    0.002337  -0.137125  -0.012074   0.001993  -0.015069  -0.000588
    20  H   -0.005248  -0.000961   0.067105   0.000295   0.007201  -0.000872
    21  H    0.003661  -0.082841  -0.079850   0.000888  -0.020378   0.000525
    22  C   -0.124343   0.113336  -0.112046  -0.031256   0.494061  -0.062414
    23  H    0.004703  -0.002382   0.011136   0.000674  -0.004927   0.001968
    24  H   -0.002620   0.008282  -0.032845  -0.001168   0.003644   0.006367
    25  H   -0.008249   0.002643  -0.005092  -0.000605   0.028404   0.000972
    26  O   -0.006665  -0.093967   0.005363   0.001537   0.013020  -0.000079
    27  O    0.000296   0.012160   0.022738  -0.002950  -0.014793   0.002137
    28  H   -0.000520  -0.044815   0.008104   0.000064  -0.005113  -0.003205
    29  H   -0.009170  -0.048202   0.012720  -0.004317   0.055539  -0.017372
              13         14         15         16         17         18
     1  C   -0.001130  -0.015986  -0.001389  -0.006757   0.010813   0.206932
     2  H    0.000459   0.007608  -0.001743  -0.002463   0.003303  -0.089142
     3  H    0.000589  -0.015244   0.000586   0.000099   0.000327   0.008403
     4  C    0.031742   0.138919  -0.003961   0.010806  -0.000822  -0.226407
     5  C   -0.091167  -0.414096   0.015265  -0.052111   0.013113  -0.749949
     6  C    0.021004   0.782616  -0.045046   0.163738  -0.057171   1.179933
     7  H   -0.012941  -0.029740  -0.004121  -0.000384   0.001147   0.035083
     8  C    0.012068  -1.257989  -0.040658  -0.220317   0.015575  -0.865217
     9  C   -0.036606  -0.038682  -0.016972   0.076576  -0.049643   0.201681
    10  H   -0.007482  -0.022407   0.002564  -0.001296  -0.007513   0.018386
    11  C    0.360671  -0.165538   0.027262  -0.117619   0.044274  -0.414532
    12  H   -0.062611   0.014873   0.001003   0.001602  -0.000353  -0.019328
    13  H    0.570297   0.005095  -0.003355   0.010485  -0.000435   0.015932
    14  C    0.005095   6.437306   0.469831   0.454595   0.429797  -0.329324
    15  H   -0.003355   0.469831   0.544397  -0.028997  -0.031785  -0.034796
    16  H    0.010485   0.454595  -0.028997   0.569445  -0.036375   0.046660
    17  H   -0.000435   0.429797  -0.031785  -0.036375   0.549292  -0.043895
    18  C    0.015932  -0.329324  -0.034796   0.046660  -0.043895   6.359123
    19  H    0.000524   0.059767   0.003429   0.000113   0.000758   0.476259
    20  H   -0.000169  -0.088281   0.002421   0.000183  -0.003515   0.409823
    21  H   -0.000103  -0.006779  -0.003967   0.004532   0.002420   0.487558
    22  C    0.020319  -0.035878  -0.005934  -0.007795   0.004712  -0.460511
    23  H   -0.000540  -0.000840   0.000149  -0.000010  -0.000091   0.002714
    24  H   -0.004191  -0.005979  -0.000345  -0.000519   0.000199  -0.002837
    25  H    0.001254   0.006704  -0.000135  -0.000265   0.000167  -0.014712
    26  O    0.000750   0.002192   0.001446   0.000706  -0.000697   0.031619
    27  O   -0.000121   0.003322   0.000157   0.000368   0.000144   0.002223
    28  H    0.000767  -0.006283  -0.000415  -0.000016  -0.000091   0.010294
    29  H    0.008686  -0.005854  -0.001121  -0.001149   0.000483  -0.031646
              19         20         21         22         23         24
     1  C    0.061623  -0.029145   0.042710  -0.234450   0.001218   0.028062
     2  H   -0.008897   0.006009  -0.012567   0.066799  -0.001268   0.001497
     3  H   -0.000870  -0.000143   0.000867   0.009599   0.000170   0.001226
     4  C   -0.083646   0.010619  -0.003544  -0.088922   0.008386  -0.049723
     5  C   -0.036587   0.043393  -0.052872  -2.116034  -0.093331  -0.052121
     6  C    0.093109  -0.092059   0.079322  -1.719991   0.005307  -0.010478
     7  H    0.002337  -0.005248   0.003661  -0.124343   0.004703  -0.002620
     8  C   -0.137125  -0.000961  -0.082841   0.113336  -0.002382   0.008282
     9  C   -0.012074   0.067105  -0.079850  -0.112046   0.011136  -0.032845
    10  H    0.001993   0.000295   0.000888  -0.031256   0.000674  -0.001168
    11  C   -0.015069   0.007201  -0.020378   0.494061  -0.004927   0.003644
    12  H   -0.000588  -0.000872   0.000525  -0.062414   0.001968   0.006367
    13  H    0.000524  -0.000169  -0.000103   0.020319  -0.000540  -0.004191
    14  C    0.059767  -0.088281  -0.006779  -0.035878  -0.000840  -0.005979
    15  H    0.003429   0.002421  -0.003967  -0.005934   0.000149  -0.000345
    16  H    0.000113   0.000183   0.004532  -0.007795  -0.000010  -0.000519
    17  H    0.000758  -0.003515   0.002420   0.004712  -0.000091   0.000199
    18  C    0.476259   0.409823   0.487558  -0.460511   0.002714  -0.002837
    19  H    0.557897  -0.030378  -0.021609  -0.067899   0.000589  -0.001528
    20  H   -0.030378   0.554612  -0.049671   0.038208  -0.000455   0.001167
    21  H   -0.021609  -0.049671   0.566201  -0.022151   0.000242  -0.000562
    22  C   -0.067899   0.038208  -0.022151   9.429436   0.427331   0.459662
    23  H    0.000589  -0.000455   0.000242   0.427331   0.509781  -0.033320
    24  H   -0.001528   0.001167  -0.000562   0.459662  -0.033320   0.557952
    25  H   -0.000795   0.000713  -0.000420   0.497260  -0.026949  -0.033580
    26  O   -0.007192  -0.007054   0.004177  -0.191638   0.001805   0.001413
    27  O    0.002407  -0.000099  -0.001475  -0.254670   0.014255  -0.008188
    28  H   -0.009800   0.002918  -0.001479   0.057421   0.003025   0.001140
    29  H   -0.008890   0.004229  -0.003675   0.190464  -0.013152   0.003668
              25         26         27         28         29
     1  C   -0.008558   0.029519  -0.206451  -0.001548  -0.160446
     2  H    0.001371  -0.007361  -0.009078   0.006070   0.030539
     3  H   -0.000318  -0.000953   0.002341  -0.000986  -0.026522
     4  C    0.006941  -0.149095   0.603765  -0.031273   0.386097
     5  C   -0.167723   0.351048  -0.027455  -0.071278  -0.030542
     6  C    0.015558   0.051658   0.107633   0.022192  -0.133843
     7  H   -0.008249  -0.006665   0.000296  -0.000520  -0.009170
     8  C    0.002643  -0.093967   0.012160  -0.044815  -0.048202
     9  C   -0.005092   0.005363   0.022738   0.008104   0.012720
    10  H   -0.000605   0.001537  -0.002950   0.000064  -0.004317
    11  C    0.028404   0.013020  -0.014793  -0.005113   0.055539
    12  H    0.000972  -0.000079   0.002137  -0.003205  -0.017372
    13  H    0.001254   0.000750  -0.000121   0.000767   0.008686
    14  C    0.006704   0.002192   0.003322  -0.006283  -0.005854
    15  H   -0.000135   0.001446   0.000157  -0.000415  -0.001121
    16  H   -0.000265   0.000706   0.000368  -0.000016  -0.001149
    17  H    0.000167  -0.000697   0.000144  -0.000091   0.000483
    18  C   -0.014712   0.031619   0.002223   0.010294  -0.031646
    19  H   -0.000795  -0.007192   0.002407  -0.009800  -0.008890
    20  H    0.000713  -0.007054  -0.000099   0.002918   0.004229
    21  H   -0.000420   0.004177  -0.001475  -0.001479  -0.003675
    22  C    0.497260  -0.191638  -0.254670   0.057421   0.190464
    23  H   -0.026949   0.001805   0.014255   0.003025  -0.013152
    24  H   -0.033580   0.001413  -0.008188   0.001140   0.003668
    25  H    0.528732  -0.002629  -0.002527  -0.000306   0.007810
    26  O   -0.002629   8.121738  -0.013165   0.036910   0.006572
    27  O   -0.002527  -0.013165   8.065590   0.210306  -0.105700
    28  H   -0.000306   0.036910   0.210306   0.395879   0.022613
    29  H    0.007810   0.006572  -0.105700   0.022613   0.724651
          Atomic-Atomic Spin Densities.
               1          2          3          4          5          6
     1  C    0.309051   0.000833  -0.015314  -0.297674   0.276578  -0.202598
     2  H    0.000833   0.000001  -0.000426  -0.003383   0.002562  -0.001283
     3  H   -0.015314  -0.000426   0.002520   0.010188  -0.011530   0.006557
     4  C   -0.297674  -0.003383   0.010188   0.492279  -0.413360   0.358601
     5  C    0.276578   0.002562  -0.011530  -0.413360   0.329725  -0.269065
     6  C   -0.202598  -0.001283   0.006557   0.358601  -0.269065   0.313970
     7  H   -0.007700  -0.000014   0.000099   0.014601  -0.014860   0.016223
     8  C    0.059576   0.001389  -0.001314  -0.048167   0.054555  -0.050481
     9  C   -0.265812  -0.001848   0.011382   0.220528  -0.268418   0.215059
    10  H    0.001668   0.000329   0.000201  -0.000043   0.002513  -0.001558
    11  C    0.133412   0.000224  -0.003934  -0.163829   0.192752  -0.186194
    12  H    0.010775   0.000084  -0.000067  -0.014329   0.015385  -0.017569
    13  H   -0.006264  -0.000092   0.000044   0.005850  -0.007764   0.005768
    14  C   -0.029753   0.000017   0.000271   0.040999  -0.053891   0.032926
    15  H   -0.000528   0.000031  -0.000005   0.000506  -0.000277  -0.000645
    16  H   -0.000251   0.000017   0.000055  -0.000377   0.000680  -0.001035
    17  H   -0.000251  -0.000046   0.000013   0.001369  -0.002642   0.003623
    18  C   -0.065548   0.002507   0.002777   0.049178  -0.024040  -0.002673
    19  H   -0.009707  -0.000080  -0.000040   0.013089  -0.015746   0.013599
    20  H   -0.004037  -0.000259   0.000009   0.003634  -0.010097   0.007167
    21  H    0.011883   0.000390   0.000008  -0.009513   0.016297  -0.008263
    22  C    0.125775  -0.000863  -0.001718  -0.286667   0.183970  -0.202735
    23  H    0.001583   0.000002  -0.000020  -0.003627   0.008383  -0.003015
    24  H   -0.006576  -0.000038  -0.000060   0.018724  -0.019610   0.017692
    25  H    0.000825  -0.000015  -0.000002  -0.004281   0.008915  -0.003808
    26  O    0.016425  -0.000080   0.000002  -0.017282   0.046119  -0.019025
    27  O   -0.007772   0.000088   0.000477   0.000927  -0.007418  -0.003169
    28  H    0.002114  -0.000004   0.000092  -0.004197   0.004781  -0.004493
    29  H   -0.029394  -0.000234   0.000813   0.033639  -0.014287   0.023892
               7          8          9         10         11         12
     1  C   -0.007700   0.059576  -0.265812   0.001668   0.133412   0.010775
     2  H   -0.000014   0.001389  -0.001848   0.000329   0.000224   0.000084
     3  H    0.000099  -0.001314   0.011382   0.000201  -0.003934  -0.000067
     4  C    0.014601  -0.048167   0.220528  -0.000043  -0.163829  -0.014329
     5  C   -0.014860   0.054555  -0.268418   0.002513   0.192752   0.015385
     6  C    0.016223  -0.050481   0.215059  -0.001558  -0.186194  -0.017569
     7  H    0.001223  -0.002726   0.011323  -0.000035  -0.011850  -0.000778
     8  C   -0.002726   0.016236  -0.094571  -0.001222   0.074608   0.003579
     9  C    0.011323  -0.094571   0.311130   0.001344  -0.167842  -0.010216
    10  H   -0.000035  -0.001222   0.001344  -0.000823   0.000639  -0.000182
    11  C   -0.011850   0.074608  -0.167842   0.000639   0.113786   0.008708
    12  H   -0.000778   0.003579  -0.010216  -0.000182   0.008708   0.001134
    13  H    0.000606   0.000257   0.009795   0.000176  -0.008540  -0.000668
    14  C    0.004472  -0.003380   0.035085   0.000057  -0.038554  -0.002445
    15  H    0.000161   0.000637   0.000741   0.000014  -0.000738  -0.000038
    16  H   -0.000009  -0.000469   0.001253  -0.000127   0.000525   0.000037
    17  H    0.000119  -0.000874  -0.000590  -0.000104  -0.000484  -0.000082
    18  C    0.001634  -0.031118   0.084957  -0.003164  -0.012796  -0.000731
    19  H    0.000381  -0.006673   0.006341   0.000133  -0.002604  -0.000063
    20  H    0.000254  -0.005113   0.005502   0.000176  -0.002562  -0.000067
    21  H   -0.000366   0.010678  -0.013127  -0.000419   0.004988   0.000162
    22  C   -0.015613   0.010665  -0.100575   0.000225   0.085919   0.009788
    23  H   -0.000232  -0.000419  -0.000806  -0.000008   0.000943   0.000203
    24  H    0.000865   0.002186   0.007324   0.000098  -0.008189  -0.000719
    25  H   -0.000408   0.000880  -0.000648   0.000005   0.000488  -0.000074
    26  O    0.000008   0.010125  -0.017312  -0.000151   0.003426  -0.000106
    27  O   -0.000162  -0.001694   0.004520   0.000051  -0.000067  -0.000025
    28  H   -0.000138  -0.000460  -0.000578  -0.000033   0.001176   0.000188
    29  H    0.000901  -0.001410   0.021323   0.000281  -0.014182  -0.001240
              13         14         15         16         17         18
     1  C   -0.006264  -0.029753  -0.000528  -0.000251  -0.000251  -0.065548
     2  H   -0.000092   0.000017   0.000031   0.000017  -0.000046   0.002507
     3  H    0.000044   0.000271  -0.000005   0.000055   0.000013   0.002777
     4  C    0.005850   0.040999   0.000506  -0.000377   0.001369   0.049178
     5  C   -0.007764  -0.053891  -0.000277   0.000680  -0.002642  -0.024040
     6  C    0.005768   0.032926  -0.000645  -0.001035   0.003623  -0.002673
     7  H    0.000606   0.004472   0.000161  -0.000009   0.000119   0.001634
     8  C    0.000257  -0.003380   0.000637  -0.000469  -0.000874  -0.031118
     9  C    0.009795   0.035085   0.000741   0.001253  -0.000590   0.084957
    10  H    0.000176   0.000057   0.000014  -0.000127  -0.000104  -0.003164
    11  C   -0.008540  -0.038554  -0.000738   0.000525  -0.000484  -0.012796
    12  H   -0.000668  -0.002445  -0.000038   0.000037  -0.000082  -0.000731
    13  H    0.003208   0.001742   0.000053  -0.000000   0.000151   0.001830
    14  C    0.001742   0.020776   0.000367  -0.000682   0.000894   0.017520
    15  H    0.000053   0.000367   0.000033  -0.000025  -0.000061   0.000571
    16  H   -0.000000  -0.000682  -0.000025  -0.000098  -0.000122  -0.000651
    17  H    0.000151   0.000894  -0.000061  -0.000122   0.000417  -0.000869
    18  C    0.001830   0.017520   0.000571  -0.000651  -0.000869  -0.004091
    19  H    0.000018   0.001369  -0.000013  -0.000008   0.000193   0.011897
    20  H    0.000049   0.000454  -0.000019   0.000065  -0.000026   0.006852
    21  H   -0.000098  -0.003880  -0.000084  -0.000035   0.000010  -0.014572
    22  C   -0.004227  -0.022997  -0.000632   0.001039  -0.000526   0.006319
    23  H   -0.000069  -0.000251  -0.000009   0.000005  -0.000003  -0.000314
    24  H   -0.000105   0.000754   0.000018   0.000041   0.000003   0.000656
    25  H   -0.000008  -0.000730  -0.000021   0.000031  -0.000010   0.000725
    26  O   -0.000046  -0.004188  -0.000181  -0.000004  -0.000064  -0.014069
    27  O    0.000017  -0.000174  -0.000012   0.000002   0.000003   0.000909
    28  H   -0.000061  -0.000240  -0.000011   0.000014  -0.000003  -0.000648
    29  H    0.000261   0.002281   0.000052   0.000007   0.000059   0.003814
              19         20         21         22         23         24
     1  C   -0.009707  -0.004037   0.011883   0.125775   0.001583  -0.006576
     2  H   -0.000080  -0.000259   0.000390  -0.000863   0.000002  -0.000038
     3  H   -0.000040   0.000009   0.000008  -0.001718  -0.000020  -0.000060
     4  C    0.013089   0.003634  -0.009513  -0.286667  -0.003627   0.018724
     5  C   -0.015746  -0.010097   0.016297   0.183970   0.008383  -0.019610
     6  C    0.013599   0.007167  -0.008263  -0.202735  -0.003015   0.017692
     7  H    0.000381   0.000254  -0.000366  -0.015613  -0.000232   0.000865
     8  C   -0.006673  -0.005113   0.010678   0.010665  -0.000419   0.002186
     9  C    0.006341   0.005502  -0.013127  -0.100575  -0.000806   0.007324
    10  H    0.000133   0.000176  -0.000419   0.000225  -0.000008   0.000098
    11  C   -0.002604  -0.002562   0.004988   0.085919   0.000943  -0.008189
    12  H   -0.000063  -0.000067   0.000162   0.009788   0.000203  -0.000719
    13  H    0.000018   0.000049  -0.000098  -0.004227  -0.000069  -0.000105
    14  C    0.001369   0.000454  -0.003880  -0.022997  -0.000251   0.000754
    15  H   -0.000013  -0.000019  -0.000084  -0.000632  -0.000009   0.000018
    16  H   -0.000008   0.000065  -0.000035   0.001039   0.000005   0.000041
    17  H    0.000193  -0.000026   0.000010  -0.000526  -0.000003   0.000003
    18  C    0.011897   0.006852  -0.014572   0.006319  -0.000314   0.000656
    19  H    0.000379   0.001190  -0.002139  -0.004819  -0.000151   0.000019
    20  H    0.001190   0.001765  -0.002336  -0.001855  -0.000001  -0.000014
    21  H   -0.002139  -0.002336   0.014449   0.002727   0.000024   0.000011
    22  C   -0.004819  -0.001855   0.002727   0.422425  -0.002228  -0.021991
    23  H   -0.000151  -0.000001   0.000024  -0.002228  -0.005385  -0.000014
    24  H    0.000019  -0.000014   0.000011  -0.021991  -0.000014   0.021933
    25  H   -0.000038  -0.000006   0.000034  -0.001255   0.000596  -0.000306
    26  O   -0.008198  -0.002180   0.001833  -0.061232  -0.000188   0.002553
    27  O   -0.000017   0.000083  -0.000058   0.010863   0.000181  -0.000176
    28  H   -0.000308   0.000058   0.000044   0.005410  -0.000050  -0.000058
    29  H    0.000521   0.000166  -0.000400  -0.030323  -0.000672   0.002219
              25         26         27         28         29
     1  C    0.000825   0.016425  -0.007772   0.002114  -0.029394
     2  H   -0.000015  -0.000080   0.000088  -0.000004  -0.000234
     3  H   -0.000002   0.000002   0.000477   0.000092   0.000813
     4  C   -0.004281  -0.017282   0.000927  -0.004197   0.033639
     5  C    0.008915   0.046119  -0.007418   0.004781  -0.014287
     6  C   -0.003808  -0.019025  -0.003169  -0.004493   0.023892
     7  H   -0.000408   0.000008  -0.000162  -0.000138   0.000901
     8  C    0.000880   0.010125  -0.001694  -0.000460  -0.001410
     9  C   -0.000648  -0.017312   0.004520  -0.000578   0.021323
    10  H    0.000005  -0.000151   0.000051  -0.000033   0.000281
    11  C    0.000488   0.003426  -0.000067   0.001176  -0.014182
    12  H   -0.000074  -0.000106  -0.000025   0.000188  -0.001240
    13  H   -0.000008  -0.000046   0.000017  -0.000061   0.000261
    14  C   -0.000730  -0.004188  -0.000174  -0.000240   0.002281
    15  H   -0.000021  -0.000181  -0.000012  -0.000011   0.000052
    16  H    0.000031  -0.000004   0.000002   0.000014   0.000007
    17  H   -0.000010  -0.000064   0.000003  -0.000003   0.000059
    18  C    0.000725  -0.014069   0.000909  -0.000648   0.003814
    19  H   -0.000038  -0.008198  -0.000017  -0.000308   0.000521
    20  H   -0.000006  -0.002180   0.000083   0.000058   0.000166
    21  H    0.000034   0.001833  -0.000058   0.000044  -0.000400
    22  C   -0.001255  -0.061232   0.010863   0.005410  -0.030323
    23  H    0.000596  -0.000188   0.000181  -0.000050  -0.000672
    24  H   -0.000306   0.002553  -0.000176  -0.000058   0.002219
    25  H   -0.005173  -0.001038   0.000000   0.000188  -0.000114
    26  O   -0.001038   0.885464   0.002102  -0.005117  -0.000315
    27  O    0.000000   0.002102   0.003374   0.001976   0.001036
    28  H    0.000188  -0.005117   0.001976  -0.001356  -0.001081
    29  H   -0.000114  -0.000315   0.001036  -0.001081   0.001960
 Mulliken charges and spin densities:
               1          2
     1  C   -0.428845   0.001318
     2  H    0.134021  -0.000192
     3  H    0.151458   0.001078
     4  C    0.037371  -0.002615
     5  C   -1.054952   0.010210
     6  C    0.636495   0.037470
     7  H    0.190870  -0.002020
     8  C   -0.686758  -0.004720
     9  C    0.470035   0.005264
    10  H    0.187919   0.000042
    11  C   -0.540805  -0.000769
    12  H    0.152641   0.000642
    13  H    0.160210   0.001882
    14  C   -0.373726  -0.001183
    15  H    0.156230  -0.000115
    16  H    0.136166  -0.000123
    17  H    0.155861   0.000100
    18  C   -0.210328   0.016863
    19  H    0.182142  -0.001474
    20  H    0.159154  -0.001146
    21  H    0.170837   0.008246
    22  C   -0.272676   0.104870
    23  H    0.183813  -0.005540
    24  H    0.165725   0.017236
    25  H    0.174333  -0.005249
    26  O   -0.180976   0.817280
    27  O   -0.403170   0.005867
    28  H    0.399426  -0.002793
    29  H    0.147530  -0.000429
 Sum of Mulliken charges =  -0.00000   1.00000
 Mulliken charges and spin densities with hydrogens summed into heavy atoms:
               1          2
     1  C   -0.143366   0.002204
     4  C    0.184901  -0.003044
     5  C   -1.054952   0.010210
     6  C    0.827365   0.035450
     8  C   -0.686758  -0.004720
     9  C    0.657954   0.005306
    11  C   -0.227954   0.001756
    14  C    0.074532  -0.001322
    18  C    0.301804   0.022490
    22  C    0.251195   0.111317
    26  O   -0.180976   0.817280
    27  O   -0.003744   0.003074
 Electronic spatial extent (au):  <R**2>=           1824.4783
 Charge=             -0.0000 electrons
 Dipole moment (field-independent basis, Debye):
    X=              1.8579    Y=              1.5321    Z=             -1.4272  Tot=              2.7993
 Quadrupole moment (field-independent basis, Debye-Ang):
   XX=            -78.2536   YY=            -75.2967   ZZ=            -75.1272
   XY=             -5.2046   XZ=              1.1876   YZ=             -1.8403
 Traceless Quadrupole moment (field-independent basis, Debye-Ang):
   XX=             -2.0278   YY=              0.9292   ZZ=              1.0987
   XY=             -5.2046   XZ=              1.1876   YZ=             -1.8403
 Octapole moment (field-independent basis, Debye-Ang**2):
  XXX=              0.7230  YYY=              6.6461  ZZZ=             -0.6150  XYY=              2.4281
  XXY=             13.4582  XXZ=              2.9399  XZZ=             -5.3035  YZZ=             -5.4882
  YYZ=              2.2535  XYZ=              2.8217
 Hexadecapole moment (field-independent basis, Debye-Ang**3):
 XXXX=          -1324.2719 YYYY=           -622.3006 ZZZZ=           -555.6581 XXXY=            -38.8498
 XXXZ=            -20.8369 YYYX=            -15.3545 YYYZ=              6.1227 ZZZX=             -1.3525
 ZZZY=             -3.8165 XXYY=           -330.1463 XXZZ=           -292.6916 YYZZ=           -189.8004
 XXYZ=             -6.8750 YYXZ=             -4.6151 ZZXY=             14.4525
 N-N= 8.133591199287D+02 E-N=-2.885707243074D+03  KE= 5.367859155083D+02
                          Isotropic Fermi Contact Couplings
        Atom                 a.u.       MegaHertz       Gauss      10(-4) cm-1
     1  C(13)              0.00315       3.54393       1.26456       1.18213
     2  H(1)              -0.00002      -0.10204      -0.03641      -0.03404
     3  H(1)               0.00045       2.01090       0.71754       0.67077
     4  C(13)              0.00116       1.30682       0.46631       0.43591
     5  C(13)             -0.02961     -33.28807     -11.87801     -11.10371
     6  C(13)              0.01172      13.17764       4.70211       4.39559
     7  H(1)              -0.00051      -2.27827      -0.81294      -0.75995
     8  C(13)             -0.00232      -2.60314      -0.92887      -0.86831
     9  C(13)             -0.00048      -0.53411      -0.19059      -0.17816
    10  H(1)               0.00009       0.38991       0.13913       0.13006
    11  C(13)             -0.00024      -0.27431      -0.09788      -0.09150
    12  H(1)               0.00042       1.89402       0.67584       0.63178
    13  H(1)               0.00096       4.29893       1.53397       1.43397
    14  C(13)              0.00232       2.60631       0.93000       0.86937
    15  H(1)              -0.00003      -0.12722      -0.04540      -0.04244
    16  H(1)              -0.00002      -0.10279      -0.03668      -0.03429
    17  H(1)               0.00002       0.11113       0.03965       0.03707
    18  C(13)              0.00437       4.90935       1.75178       1.63758
    19  H(1)               0.00321      14.35124       5.12088       4.78706
    20  H(1)               0.00018       0.79741       0.28454       0.26599
    21  H(1)               0.00272      12.17819       4.34548       4.06221
    22  C(13)              0.07249      81.49307      29.07875      27.18316
    23  H(1)              -0.00210      -9.39481      -3.35230      -3.13377
    24  H(1)               0.00702      31.37356      11.19487      10.46509
    25  H(1)              -0.00181      -8.07902      -2.88280      -2.69487
    26  O(17)              0.10230     -62.01099     -22.12706     -20.68464
    27  O(17)              0.00001      -0.00439      -0.00157      -0.00146
    28  H(1)               0.00018       0.78873       0.28144       0.26309
    29  H(1)              -0.00042      -1.87508      -0.66908      -0.62546
 --------------------------------------------------------
       Center         ----  Spin Dipole Couplings  ----
                      3XX-RR        3YY-RR        3ZZ-RR
 --------------------------------------------------------
     1   Atom       -0.001444      0.002470     -0.001026
     2   Atom       -0.002578      0.003564     -0.000986
     3   Atom       -0.001788      0.000373      0.001415
     4   Atom       -0.017359      0.014082      0.003277
     5   Atom        0.000321     -0.014390      0.014070
     6   Atom        0.047443     -0.031781     -0.015662
     7   Atom        0.002721      0.001912     -0.004633
     8   Atom        0.007559     -0.004204     -0.003355
     9   Atom        0.000219     -0.000942      0.000723
    10   Atom        0.000403     -0.000645      0.000242
    11   Atom        0.000934     -0.004378      0.003443
    12   Atom       -0.001821     -0.002913      0.004734
    13   Atom        0.000430     -0.001424      0.000995
    14   Atom        0.005614     -0.002695     -0.002919
    15   Atom        0.003233     -0.001532     -0.001701
    16   Atom        0.002044     -0.001429     -0.000616
    17   Atom        0.002273     -0.001074     -0.001198
    18   Atom        0.026634     -0.012940     -0.013694
    19   Atom        0.006913      0.007712     -0.014625
    20   Atom        0.008214     -0.004509     -0.003706
    21   Atom        0.002051      0.001528     -0.003579
    22   Atom       -0.009868      0.030137     -0.020270
    23   Atom        0.016600     -0.010942     -0.005658
    24   Atom       -0.007588     -0.007453      0.015042
    25   Atom       -0.014671      0.021004     -0.006333
    26   Atom        1.274629      0.205522     -1.480150
    27   Atom        0.002312      0.016060     -0.018372
    28   Atom       -0.000827      0.012632     -0.011806
    29   Atom       -0.004043     -0.001764      0.005807
 --------------------------------------------------------
                        XY            XZ            YZ
 --------------------------------------------------------
     1   Atom       -0.006827     -0.004583      0.007378
     2   Atom       -0.002533     -0.000895      0.003105
     3   Atom       -0.000663     -0.000362      0.002805
     4   Atom        0.001566      0.002260      0.018469
     5   Atom       -0.045692     -0.005682     -0.007567
     6   Atom        0.012838     -0.034115     -0.007026
     7   Atom        0.008559     -0.004600     -0.003091
     8   Atom       -0.004621     -0.004260      0.000082
     9   Atom       -0.002392     -0.003644      0.002235
    10   Atom       -0.001256     -0.001756      0.001109
    11   Atom       -0.002971     -0.007348      0.002265
    12   Atom       -0.000205     -0.001778      0.000384
    13   Atom        0.000729     -0.002648     -0.000586
    14   Atom        0.001805     -0.001793     -0.000367
    15   Atom        0.001008     -0.000074      0.000094
    16   Atom        0.000394     -0.001411     -0.000393
    17   Atom       -0.000683     -0.000714     -0.000050
    18   Atom       -0.006091     -0.008480     -0.000512
    19   Atom       -0.014779      0.001580     -0.002386
    20   Atom       -0.002062      0.006112      0.000158
    21   Atom       -0.004496      0.000397     -0.000770
    22   Atom       -0.093263      0.069466     -0.085081
    23   Atom       -0.003868      0.008624     -0.006514
    24   Atom       -0.003399     -0.002995     -0.007078
    25   Atom       -0.006174      0.002930     -0.001825
    26   Atom       -2.221139      0.479604     -0.375949
    27   Atom       -0.015368      0.003676      0.002056
    28   Atom        0.016699      0.004585      0.005646
    29   Atom        0.000901      0.003464      0.004691
 --------------------------------------------------------


 ---------------------------------------------------------------------------------
              Anisotropic Spin Dipole Couplings in Principal Axis System
 ---------------------------------------------------------------------------------

       Atom             a.u.   MegaHertz   Gauss  10(-4) cm-1        Axes

              Baa    -0.0072    -0.961    -0.343    -0.320  0.4130  0.7201 -0.5576
     1 C(13)  Bbb    -0.0058    -0.780    -0.278    -0.260  0.7646  0.0585  0.6418
              Bcc     0.0130     1.741     0.621     0.581 -0.4948  0.6914  0.5264
 
              Baa    -0.0035    -1.879    -0.671    -0.627  0.9037  0.3952 -0.1648
     2 H(1)   Bbb    -0.0024    -1.306    -0.466    -0.436  0.3075 -0.3311  0.8921
              Bcc     0.0060     3.185     1.137     1.062 -0.2980  0.8568  0.4208
 
              Baa    -0.0022    -1.172    -0.418    -0.391  0.6478  0.6317 -0.4258
     3 H(1)   Bbb    -0.0016    -0.874    -0.312    -0.292  0.7516 -0.4390  0.4923
              Bcc     0.0038     2.046     0.730     0.682 -0.1241  0.6390  0.7592
 
              Baa    -0.0176    -2.364    -0.843    -0.788  0.9909  0.0278 -0.1318
     4 C(13)  Bbb    -0.0105    -1.403    -0.501    -0.468  0.1219 -0.6018  0.7893
              Bcc     0.0281     3.767     1.344     1.257  0.0573  0.7981  0.5997
 
              Baa    -0.0546    -7.329    -2.615    -2.445  0.6418  0.7547  0.1362
     5 C(13)  Bbb     0.0154     2.060     0.735     0.687 -0.1067 -0.0881  0.9904
              Bcc     0.0393     5.268     1.880     1.757  0.7594 -0.6502  0.0240
 
              Baa    -0.0344    -4.618    -1.648    -1.540 -0.0026  0.9380  0.3467
     6 C(13)  Bbb    -0.0302    -4.046    -1.444    -1.350  0.4252 -0.3128  0.8494
              Bcc     0.0646     8.664     3.092     2.890  0.9051  0.1496 -0.3980
 
              Baa    -0.0072    -3.845    -1.372    -1.282  0.6254 -0.3508  0.6970
     7 H(1)   Bbb    -0.0054    -2.888    -1.031    -0.963 -0.3447  0.6771  0.6502
              Bcc     0.0126     6.733     2.402     2.246  0.7000  0.6469 -0.3025
 
              Baa    -0.0066    -0.884    -0.316    -0.295  0.4019  0.7606  0.5098
     8 C(13)  Bbb    -0.0038    -0.506    -0.181    -0.169  0.0685 -0.5802  0.8116
              Bcc     0.0104     1.391     0.496     0.464  0.9131 -0.2913 -0.2853
 
              Baa    -0.0032    -0.435    -0.155    -0.145  0.7791  0.2531  0.5736
     9 C(13)  Bbb    -0.0025    -0.333    -0.119    -0.111  0.0883  0.8615 -0.5001
              Bcc     0.0057     0.768     0.274     0.256 -0.6207  0.4402  0.6488
 
              Baa    -0.0015    -0.799    -0.285    -0.266  0.6996  0.6531  0.2899
    10 H(1)   Bbb    -0.0014    -0.736    -0.263    -0.245  0.2799 -0.6237  0.7298
              Bcc     0.0029     1.535     0.548     0.512  0.6575 -0.4294 -0.6191
 
              Baa    -0.0061    -0.813    -0.290    -0.271  0.6434  0.6892  0.3333
    11 C(13)  Bbb    -0.0045    -0.601    -0.215    -0.201 -0.4267  0.6843 -0.5912
              Bcc     0.0105     1.414     0.505     0.472 -0.6356  0.2381  0.7344
 
              Baa    -0.0030    -1.575    -0.562    -0.525  0.1598  0.9871 -0.0123
    12 H(1)   Bbb    -0.0023    -1.204    -0.430    -0.402  0.9559 -0.1517  0.2515
              Bcc     0.0052     2.779     0.991     0.927 -0.2464  0.0520  0.9678
 
              Baa    -0.0020    -1.070    -0.382    -0.357  0.7378 -0.3351  0.5860
    13 H(1)   Bbb    -0.0015    -0.823    -0.294    -0.275  0.1368  0.9243  0.3563
              Bcc     0.0035     1.893     0.675     0.631 -0.6610 -0.1827  0.7278
 
              Baa    -0.0033    -0.440    -0.157    -0.147  0.1951  0.0129  0.9807
    14 C(13)  Bbb    -0.0031    -0.412    -0.147    -0.137 -0.1982  0.9798  0.0265
              Bcc     0.0064     0.852     0.304     0.284  0.9606  0.1995 -0.1937
 
              Baa    -0.0018    -0.975    -0.348    -0.325 -0.1582  0.7468 -0.6460
    15 H(1)   Bbb    -0.0016    -0.859    -0.307    -0.287 -0.1206  0.6347  0.7633
              Bcc     0.0034     1.834     0.655     0.612  0.9800  0.1986 -0.0104
 
              Baa    -0.0016    -0.855    -0.305    -0.285  0.0902  0.8742  0.4772
    16 H(1)   Bbb    -0.0011    -0.595    -0.212    -0.199  0.4081 -0.4695  0.7830
              Bcc     0.0027     1.450     0.517     0.484  0.9085  0.1241 -0.3991
 
              Baa    -0.0015    -0.779    -0.278    -0.260  0.2529  0.5511  0.7952
    17 H(1)   Bbb    -0.0011    -0.574    -0.205    -0.191  0.0430  0.8147 -0.5783
              Bcc     0.0025     1.352     0.483     0.451  0.9665 -0.1804 -0.1824
 
              Baa    -0.0165    -2.209    -0.788    -0.737  0.2352  0.5256  0.8176
    18 C(13)  Bbb    -0.0127    -1.704    -0.608    -0.569  0.0128  0.8394 -0.5434
              Bcc     0.0292     3.914     1.396     1.305  0.9719 -0.1383 -0.1906
 
              Baa    -0.0149    -7.938    -2.832    -2.648 -0.0015  0.1041  0.9946
    19 H(1)   Bbb    -0.0074    -3.966    -1.415    -1.323  0.7195  0.6908 -0.0712
              Bcc     0.0223    11.904     4.248     3.971 -0.6945  0.7155 -0.0759
 
              Baa    -0.0067    -3.588    -1.280    -1.197 -0.3925 -0.4233  0.8166
    20 H(1)   Bbb    -0.0043    -2.286    -0.816    -0.763 -0.0643  0.8983  0.4347
              Bcc     0.0110     5.874     2.096     1.959  0.9175 -0.1181  0.3798
 
              Baa    -0.0037    -1.989    -0.710    -0.663  0.1298  0.2516  0.9591
    21 H(1)   Bbb    -0.0026    -1.405    -0.501    -0.469  0.6785  0.6829 -0.2709
              Bcc     0.0064     3.394     1.211     1.132  0.7231 -0.6859  0.0820
 
              Baa    -0.0854   -11.460    -4.089    -3.823  0.8364  0.4792 -0.2661
    22 C(13)  Bbb    -0.0838   -11.244    -4.012    -3.751 -0.0614  0.5644  0.8232
              Bcc     0.1692    22.704     8.101     7.573 -0.5447  0.6722 -0.5015
 
              Baa    -0.0154    -8.233    -2.938    -2.746 -0.0619  0.8044  0.5909
    23 H(1)   Bbb    -0.0052    -2.776    -0.991    -0.926 -0.3882 -0.5648  0.7282
              Bcc     0.0206    11.009     3.928     3.672  0.9195 -0.1843  0.3473
 
              Baa    -0.0128    -6.827    -2.436    -2.277  0.6270  0.7362  0.2547
    24 H(1)   Bbb    -0.0044    -2.370    -0.846    -0.791  0.7750 -0.6229 -0.1072
              Bcc     0.0172     9.198     3.282     3.068 -0.0797 -0.2645  0.9611
 
              Baa    -0.0164    -8.742    -3.119    -2.916  0.9566  0.1456 -0.2524
    25 H(1)   Bbb    -0.0058    -3.117    -1.112    -1.040  0.2362  0.1199  0.9643
              Bcc     0.0222    11.859     4.232     3.956 -0.1707  0.9820 -0.0803
 
              Baa    -1.5613   112.972    40.311    37.683 -0.1581  0.0113  0.9874
    26 O(17)  Bbb    -1.5443   111.748    39.874    37.275  0.6072  0.7897  0.0882
              Bcc     3.1056  -224.720   -80.186   -74.959  0.7787 -0.6134  0.1317
 
              Baa    -0.0198     1.434     0.512     0.478 -0.2769 -0.1728  0.9452
    27 O(17)  Bbb    -0.0062     0.449     0.160     0.150  0.7917  0.5165  0.3263
              Bcc     0.0260    -1.883    -0.672    -0.628 -0.5446  0.8387 -0.0062
 
              Baa    -0.0135    -7.204    -2.571    -2.403 -0.4366  0.0855  0.8956
    28 H(1)   Bbb    -0.0118    -6.306    -2.250    -2.103  0.7104 -0.5779  0.4016
              Bcc     0.0253    13.510     4.821     4.507  0.5519  0.8116  0.1916
 
              Baa    -0.0053    -2.839    -1.013    -0.947  0.8645  0.3065 -0.3984
    29 H(1)   Bbb    -0.0037    -1.963    -0.700    -0.655 -0.4297  0.8619 -0.2693
              Bcc     0.0090     4.802     1.713     1.602  0.2608  0.4040  0.8768
 

 ---------------------------------------------------------------------------------

 Calling FoFJK, ICntrl=      2127 FMM=F ISym2X=0 I1Cent= 0 IOpClX= 1 NMat=1 NMatS=1 NMatT=0.
 ***** Axes restored to original set *****
 -------------------------------------------------------------------
 Center     Atomic                   Forces (Hartrees/Bohr)
 Number     Number              X              Y              Z
 -------------------------------------------------------------------
      1        6          -0.000545533    0.000167225    0.000250131
      2        1           0.000320860   -0.002230961    0.002007678
      3        1          -0.000629081   -0.001530250   -0.002380028
      4        6           0.000893840    0.000097279    0.000259198
      5        6          -0.000167746    0.000314605   -0.002961272
      6        6           0.000447508   -0.000613273    0.000132789
      7        1           0.000526883    0.003043035    0.001004248
      8        6          -0.000325728    0.000147106   -0.000794390
      9        6          -0.000062646    0.000827550    0.000386762
     10        1           0.002375787   -0.001870338   -0.001551429
     11        6           0.000010743   -0.000502042    0.000800167
     12        1          -0.002164521    0.000306580   -0.002398106
     13        1           0.002324005    0.001680089   -0.001437887
     14        6          -0.000183997   -0.000090769    0.000248764
     15        1           0.000543408    0.001838108    0.002041418
     16        1           0.000858233    0.001400996   -0.002311248
     17        1           0.001909193   -0.002020865    0.000158573
     18        6           0.000075295    0.000141304    0.000012699
     19        1          -0.002516772   -0.001014417    0.000648397
     20        1           0.000318568    0.001606333    0.002213130
     21        1           0.001611942   -0.002242776    0.000119553
     22        6           0.000299342   -0.000359410    0.000510298
     23        1          -0.002653306   -0.000719285    0.000245185
     24        1           0.000354296    0.000705567   -0.002699032
     25        1           0.000383748    0.002343312    0.001437677
     26        8          -0.000578116   -0.000646104    0.004642973
     27        8          -0.002104712   -0.002018529   -0.002408679
     28        1           0.000183758    0.000666488    0.004167686
     29        1          -0.001505248    0.000573443   -0.002345254
 -------------------------------------------------------------------
 Cartesian Forces:  Max     0.004642973 RMS     0.001541432

 GradGradGradGradGradGradGradGradGradGradGradGradGradGradGradGradGradGrad
 Berny optimization.
 FormGI is forming the generalized inverse of G from B-inverse, IUseBI=4.
 Internal  Forces:  Max     0.004709950 RMS     0.001183049
 Search for a local minimum.
 Step number   1 out of a maximum of  174
 All quantities printed in internal units (Hartrees-Bohrs-Radians)
 Mixed Optimization -- RFO/linear search
 Second derivative matrix not updated -- first step.
 ITU=  0
     Eigenvalues ---    0.00230   0.00315   0.00394   0.00503   0.00896
     Eigenvalues ---    0.01521   0.01652   0.02191   0.02755   0.02795
     Eigenvalues ---    0.02906   0.03170   0.03502   0.03663   0.04231
     Eigenvalues ---    0.04439   0.04719   0.04851   0.05243   0.05329
     Eigenvalues ---    0.05355   0.05598   0.05673   0.05682   0.05741
     Eigenvalues ---    0.05825   0.05881   0.06593   0.06778   0.06925
     Eigenvalues ---    0.07433   0.07539   0.08192   0.08692   0.09091
     Eigenvalues ---    0.09474   0.10455   0.12053   0.12845   0.16000
     Eigenvalues ---    0.16000   0.16000   0.16000   0.16000   0.16000
     Eigenvalues ---    0.16000   0.16000   0.16000   0.16000   0.16675
     Eigenvalues ---    0.18841   0.20928   0.22179   0.24145   0.24671
     Eigenvalues ---    0.25969   0.27077   0.27224   0.27866   0.29313
     Eigenvalues ---    0.29600   0.30379   0.34530   0.34644   0.34645
     Eigenvalues ---    0.34702   0.34710   0.34755   0.34757   0.34794
     Eigenvalues ---    0.34843   0.34887   0.34902   0.34964   0.34972
     Eigenvalues ---    0.35084   0.35110   0.35349   0.45131   0.53078
     Eigenvalues ---    0.54598
 RFO step:  Lambda=-8.08881790D-04 EMin= 2.30000000D-03
 Linear search not attempted -- first point.
 Iteration  1 RMS(Cart)=  0.00813515 RMS(Int)=  0.00001482
 Iteration  2 RMS(Cart)=  0.00001833 RMS(Int)=  0.00000150
 Iteration  3 RMS(Cart)=  0.00000000 RMS(Int)=  0.00000150
 Variable       Old X    -DE/DX   Delta X   Delta X   Delta X     New X
                                 (Linear)    (Quad)   (Total)
    R1        2.05930   0.00301   0.00000   0.00863   0.00863   2.06793
    R2        2.06149   0.00290   0.00000   0.00832   0.00832   2.06981
    R3        2.92177   0.00248   0.00000   0.00873   0.00872   2.93049
    R4        2.88347   0.00341   0.00000   0.01151   0.01151   2.89498
    R5        2.96914   0.00242   0.00000   0.00891   0.00891   2.97806
    R6        2.65124   0.00292   0.00000   0.00647   0.00647   2.65770
    R7        2.06162   0.00283   0.00000   0.00812   0.00812   2.06974
    R8        2.90743   0.00308   0.00000   0.01071   0.01071   2.91814
    R9        2.94203   0.00259   0.00000   0.00953   0.00953   2.95156
   R10        2.56881   0.00471   0.00000   0.00886   0.00886   2.57767
   R11        2.06075   0.00325   0.00000   0.00932   0.00932   2.07007
   R12        2.94449   0.00204   0.00000   0.00764   0.00764   2.95214
   R13        2.92384   0.00227   0.00000   0.00820   0.00820   2.93204
   R14        2.94350   0.00217   0.00000   0.00832   0.00832   2.95181
   R15        2.88767   0.00332   0.00000   0.01119   0.01119   2.89887
   R16        2.87213   0.00339   0.00000   0.01111   0.01111   2.88325
   R17        2.06010   0.00340   0.00000   0.00974   0.00974   2.06984
   R18        2.92587   0.00224   0.00000   0.00794   0.00794   2.93382
   R19        2.05859   0.00322   0.00000   0.00921   0.00921   2.06781
   R20        2.05112   0.00319   0.00000   0.00901   0.00901   2.06013
   R21        2.06255   0.00279   0.00000   0.00805   0.00805   2.07059
   R22        2.05733   0.00283   0.00000   0.00807   0.00807   2.06539
   R23        2.06256   0.00278   0.00000   0.00800   0.00800   2.07057
   R24        2.05721   0.00277   0.00000   0.00791   0.00791   2.06511
   R25        2.06071   0.00274   0.00000   0.00788   0.00788   2.06859
   R26        2.06445   0.00276   0.00000   0.00798   0.00798   2.07243
   R27        2.05538   0.00276   0.00000   0.00784   0.00784   2.06322
   R28        2.05834   0.00281   0.00000   0.00802   0.00802   2.06636
   R29        2.05497   0.00277   0.00000   0.00788   0.00788   2.06285
   R30        1.82191   0.00417   0.00000   0.00763   0.00763   1.82954
    A1        1.85863  -0.00011   0.00000  -0.00158  -0.00158   1.85705
    A2        1.90462   0.00007   0.00000   0.00047   0.00047   1.90509
    A3        1.93446   0.00003   0.00000   0.00015   0.00015   1.93461
    A4        1.89013   0.00003   0.00000   0.00011   0.00011   1.89024
    A5        1.92107   0.00010   0.00000   0.00078   0.00078   1.92186
    A6        1.95204  -0.00014   0.00000  -0.00001  -0.00001   1.95204
    A7        1.96828  -0.00000   0.00000  -0.00027  -0.00027   1.96801
    A8        1.96676  -0.00019   0.00000  -0.00177  -0.00177   1.96499
    A9        1.87780   0.00012   0.00000   0.00218   0.00217   1.87998
   A10        1.92163   0.00018   0.00000   0.00057   0.00056   1.92219
   A11        1.86896   0.00000   0.00000   0.00149   0.00149   1.87045
   A12        1.85346  -0.00011   0.00000  -0.00208  -0.00207   1.85138
   A13        1.94008   0.00008   0.00000   0.00080   0.00079   1.94088
   A14        1.89991   0.00016   0.00000   0.00313   0.00312   1.90303
   A15        1.95339  -0.00023   0.00000  -0.00395  -0.00395   1.94944
   A16        1.91358  -0.00001   0.00000   0.00187   0.00186   1.91544
   A17        1.95694  -0.00005   0.00000  -0.00192  -0.00192   1.95501
   A18        1.79361   0.00006   0.00000   0.00035   0.00036   1.79397
   A19        1.92997  -0.00005   0.00000  -0.00101  -0.00101   1.92895
   A20        1.94218   0.00010   0.00000   0.00061   0.00061   1.94279
   A21        1.89383   0.00004   0.00000   0.00149   0.00149   1.89533
   A22        2.05126  -0.00008   0.00000  -0.00050  -0.00050   2.05076
   A23        2.08172   0.00000   0.00000   0.00032   0.00032   2.08205
   A24        1.53098   0.00002   0.00000  -0.00057  -0.00058   1.53041
   A25        1.49144  -0.00001   0.00000  -0.00045  -0.00045   1.49099
   A26        1.94056   0.00012   0.00000   0.00097   0.00097   1.94153
   A27        2.09114  -0.00007   0.00000  -0.00117  -0.00117   2.08997
   A28        1.95447   0.00012   0.00000   0.00103   0.00103   1.95550
   A29        2.07637   0.00001   0.00000   0.00092   0.00092   2.07729
   A30        1.88554  -0.00012   0.00000  -0.00096  -0.00096   1.88457
   A31        1.93661   0.00007   0.00000   0.00181   0.00181   1.93842
   A32        1.95260  -0.00010   0.00000  -0.00162  -0.00162   1.95098
   A33        1.90695   0.00014   0.00000   0.00142   0.00142   1.90837
   A34        2.03766  -0.00002   0.00000  -0.00014  -0.00014   2.03752
   A35        1.53065  -0.00001   0.00000  -0.00071  -0.00071   1.52993
   A36        2.06044  -0.00003   0.00000  -0.00025  -0.00025   2.06019
   A37        1.50356  -0.00011   0.00000  -0.00055  -0.00055   1.50302
   A38        2.06206   0.00011   0.00000   0.00208   0.00208   2.06414
   A39        1.95898   0.00010   0.00000   0.00013   0.00013   1.95911
   A40        2.05475   0.00004   0.00000   0.00052   0.00052   2.05527
   A41        1.97662   0.00016   0.00000   0.00155   0.00155   1.97817
   A42        1.88750  -0.00023   0.00000  -0.00292  -0.00292   1.88458
   A43        1.92412   0.00016   0.00000   0.00116   0.00116   1.92528
   A44        1.97690   0.00024   0.00000   0.00129   0.00129   1.97819
   A45        1.92001   0.00012   0.00000   0.00074   0.00074   1.92075
   A46        1.88047  -0.00022   0.00000  -0.00144  -0.00144   1.87903
   A47        1.88106  -0.00010   0.00000  -0.00021  -0.00021   1.88084
   A48        1.87814  -0.00022   0.00000  -0.00170  -0.00170   1.87644
   A49        1.98548   0.00035   0.00000   0.00192   0.00192   1.98740
   A50        1.92619   0.00011   0.00000   0.00069   0.00069   1.92689
   A51        1.91800  -0.00001   0.00000   0.00022   0.00022   1.91822
   A52        1.87319  -0.00031   0.00000  -0.00238  -0.00238   1.87081
   A53        1.87415  -0.00019   0.00000  -0.00125  -0.00125   1.87290
   A54        1.88325   0.00001   0.00000   0.00067   0.00067   1.88392
   A55        1.91857   0.00015   0.00000   0.00102   0.00102   1.91959
   A56        1.88062   0.00019   0.00000   0.00108   0.00108   1.88170
   A57        1.92468   0.00012   0.00000   0.00077   0.00077   1.92545
   A58        1.91169  -0.00017   0.00000  -0.00105  -0.00105   1.91064
   A59        1.91767  -0.00013   0.00000  -0.00066  -0.00066   1.91700
   A60        1.91022  -0.00016   0.00000  -0.00115  -0.00115   1.90908
   A61        1.85831   0.00108   0.00000   0.00672   0.00672   1.86503
    D1        1.68445   0.00004   0.00000   0.00283   0.00283   1.68728
    D2       -0.50447  -0.00005   0.00000   0.00372   0.00372  -0.50075
    D3       -2.54166   0.00012   0.00000   0.00590   0.00590  -2.53576
    D4       -2.58220  -0.00003   0.00000   0.00127   0.00126  -2.58093
    D5        1.51206  -0.00011   0.00000   0.00216   0.00216   1.51422
    D6       -0.52513   0.00005   0.00000   0.00433   0.00434  -0.52079
    D7       -0.46229   0.00003   0.00000   0.00232   0.00231  -0.45997
    D8       -2.65121  -0.00005   0.00000   0.00321   0.00321  -2.64800
    D9        1.59479   0.00011   0.00000   0.00538   0.00538   1.60017
   D10       -1.03596   0.00000   0.00000  -0.00226  -0.00226  -1.03822
   D11        1.27333  -0.00005   0.00000  -0.00227  -0.00227   1.27106
   D12       -2.69519  -0.00007   0.00000  -0.00274  -0.00274  -2.69793
   D13       -3.08748   0.00005   0.00000  -0.00089  -0.00089  -3.08837
   D14       -0.77819  -0.00001   0.00000  -0.00091  -0.00091  -0.77909
   D15        1.53648  -0.00002   0.00000  -0.00137  -0.00138   1.53511
   D16        1.09375   0.00003   0.00000  -0.00156  -0.00156   1.09219
   D17       -2.88014  -0.00003   0.00000  -0.00157  -0.00157  -2.88171
   D18       -0.56547  -0.00004   0.00000  -0.00204  -0.00204  -0.56752
   D19        0.44828  -0.00005   0.00000  -0.00128  -0.00128   0.44700
   D20        2.55779   0.00010   0.00000   0.00360   0.00360   2.56139
   D21       -1.75490   0.00013   0.00000   0.00370   0.00370  -1.75120
   D22        2.66145  -0.00016   0.00000  -0.00340  -0.00340   2.65805
   D23       -1.51223  -0.00002   0.00000   0.00148   0.00148  -1.51075
   D24        0.45827   0.00002   0.00000   0.00159   0.00158   0.45985
   D25       -1.61398  -0.00020   0.00000  -0.00474  -0.00474  -1.61873
   D26        0.49553  -0.00006   0.00000   0.00013   0.00013   0.49566
   D27        2.46603  -0.00002   0.00000   0.00024   0.00023   2.46626
   D28        1.78562  -0.00015   0.00000  -0.00952  -0.00952   1.77610
   D29       -0.42840  -0.00014   0.00000  -0.00825  -0.00825  -0.43665
   D30       -2.44595  -0.00017   0.00000  -0.00914  -0.00914  -2.45509
   D31        2.90594   0.00012   0.00000   0.00096   0.00096   2.90690
   D32       -1.06407   0.00005   0.00000  -0.00008  -0.00008  -1.06415
   D33        0.59216   0.00013   0.00000   0.00012   0.00012   0.59228
   D34        0.80449  -0.00012   0.00000  -0.00469  -0.00469   0.79980
   D35        3.11766  -0.00019   0.00000  -0.00573  -0.00573   3.11193
   D36       -1.50929  -0.00011   0.00000  -0.00553  -0.00553  -1.51483
   D37       -1.17603  -0.00016   0.00000  -0.00515  -0.00515  -1.18118
   D38        1.13714  -0.00022   0.00000  -0.00619  -0.00619   1.13095
   D39        2.79337  -0.00015   0.00000  -0.00599  -0.00599   2.78738
   D40        0.90097  -0.00014   0.00000  -0.00876  -0.00876   0.89221
   D41       -1.18128  -0.00014   0.00000  -0.00872  -0.00872  -1.19000
   D42        3.01793  -0.00012   0.00000  -0.00843  -0.00843   3.00951
   D43        3.02667   0.00005   0.00000  -0.00464  -0.00463   3.02204
   D44        0.94443   0.00005   0.00000  -0.00459  -0.00459   0.93984
   D45       -1.13955   0.00007   0.00000  -0.00430  -0.00430  -1.14385
   D46       -1.17263   0.00002   0.00000  -0.00581  -0.00581  -1.17843
   D47        3.02831   0.00002   0.00000  -0.00576  -0.00576   3.02255
   D48        0.94434   0.00004   0.00000  -0.00547  -0.00547   0.93887
   D49        1.43631  -0.00007   0.00000  -0.00081  -0.00081   1.43551
   D50       -2.89501   0.00006   0.00000   0.00019   0.00019  -2.89482
   D51       -0.67476  -0.00006   0.00000  -0.00133  -0.00133  -0.67609
   D52       -2.59663  -0.00012   0.00000  -0.00214  -0.00214  -2.59877
   D53       -0.64477   0.00001   0.00000  -0.00114  -0.00114  -0.64591
   D54        1.57548  -0.00011   0.00000  -0.00266  -0.00266   1.57282
   D55       -0.46595  -0.00013   0.00000  -0.00224  -0.00224  -0.46819
   D56        1.48592   0.00000   0.00000  -0.00124  -0.00124   1.48467
   D57       -2.57702  -0.00011   0.00000  -0.00276  -0.00276  -2.57979
   D58       -1.48092   0.00000   0.00000   0.00173   0.00173  -1.47919
   D59        0.60525   0.00001   0.00000   0.00248   0.00248   0.60773
   D60        2.82002  -0.00013   0.00000   0.00026   0.00026   2.82028
   D61        2.57213   0.00003   0.00000   0.00146   0.00145   2.57358
   D62       -1.62489   0.00004   0.00000   0.00221   0.00221  -1.62268
   D63        0.58988  -0.00010   0.00000  -0.00002  -0.00002   0.58987
   D64        0.46853   0.00011   0.00000   0.00232   0.00231   0.47084
   D65        2.55470   0.00012   0.00000   0.00307   0.00307   2.55777
   D66       -1.51372  -0.00002   0.00000   0.00084   0.00084  -1.51287
   D67       -1.45012  -0.00002   0.00000   0.00087   0.00087  -1.44925
   D68        2.56793   0.00008   0.00000   0.00158   0.00158   2.56950
   D69        0.46560   0.00013   0.00000   0.00229   0.00229   0.46789
   D70        2.89523  -0.00015   0.00000  -0.00007  -0.00007   2.89515
   D71        0.63009  -0.00005   0.00000   0.00063   0.00063   0.63072
   D72       -1.47223  -0.00000   0.00000   0.00135   0.00135  -1.47088
   D73        0.67461  -0.00010   0.00000  -0.00054  -0.00054   0.67407
   D74       -1.59052   0.00000   0.00000   0.00017   0.00016  -1.59036
   D75        2.59034   0.00005   0.00000   0.00088   0.00088   2.59122
   D76        1.27256  -0.00008   0.00000  -0.00112  -0.00112   1.27144
   D77       -0.83593  -0.00007   0.00000  -0.00099  -0.00099  -0.83692
   D78       -2.93849  -0.00003   0.00000  -0.00021  -0.00021  -2.93870
   D79        2.90818   0.00001   0.00000  -0.00080  -0.00080   2.90738
   D80        0.79969   0.00002   0.00000  -0.00067  -0.00067   0.79902
   D81       -1.30287   0.00006   0.00000   0.00012   0.00012  -1.30275
   D82       -1.05551   0.00001   0.00000   0.00047   0.00047  -1.05504
   D83        3.11918   0.00002   0.00000   0.00060   0.00060   3.11979
   D84        1.01663   0.00007   0.00000   0.00139   0.00139   1.01801
   D85        0.85981  -0.00005   0.00000  -0.00366  -0.00366   0.85616
   D86       -1.24671   0.00002   0.00000  -0.00241  -0.00241  -1.24912
   D87        2.96161  -0.00006   0.00000  -0.00380  -0.00380   2.95781
   D88       -0.92539  -0.00000   0.00000  -0.00290  -0.00290  -0.92829
   D89       -3.03191   0.00007   0.00000  -0.00165  -0.00165  -3.03356
   D90        1.17641  -0.00001   0.00000  -0.00304  -0.00304   1.17336
   D91        3.10521  -0.00006   0.00000  -0.00423  -0.00423   3.10098
   D92        0.99869   0.00001   0.00000  -0.00299  -0.00299   0.99571
   D93       -1.07618  -0.00007   0.00000  -0.00438  -0.00438  -1.08055
   D94        1.47593  -0.00001   0.00000  -0.00040  -0.00040   1.47553
   D95       -0.61703  -0.00008   0.00000  -0.00260  -0.00260  -0.61963
   D96       -2.84237   0.00006   0.00000  -0.00033  -0.00033  -2.84270
   D97       -0.46871  -0.00009   0.00000  -0.00220  -0.00220  -0.47091
   D98       -2.56166  -0.00016   0.00000  -0.00440  -0.00440  -2.56606
   D99        1.49618  -0.00002   0.00000  -0.00214  -0.00214   1.49405
   D100      -2.55047  -0.00005   0.00000  -0.00156  -0.00156  -2.55203
   D101       1.63977  -0.00012   0.00000  -0.00376  -0.00376   1.63600
   D102      -0.58558   0.00002   0.00000  -0.00149  -0.00149  -0.58707
         Item               Value     Threshold  Converged?
 Maximum Force            0.004710     0.000450     NO 
 RMS     Force            0.001183     0.000300     NO 
 Maximum Displacement     0.032013     0.001800     NO 
 RMS     Displacement     0.008139     0.001200     NO 
 Predicted change in Energy=-4.059558D-04
 GradGradGradGradGradGradGradGradGradGradGradGradGradGradGradGradGradGrad

                          Input orientation:                          
 ---------------------------------------------------------------------
 Center     Atomic      Atomic             Coordinates (Angstroms)
 Number     Number       Type             X           Y           Z
 ---------------------------------------------------------------------
      1          6           0       -0.172517   -1.575856   -0.881835
      2          1           0       -0.053103   -2.340409   -0.108083
      3          1           0       -0.397066   -2.109333   -1.811701
      4          6           0       -1.388056   -0.680015   -0.528629
      5          6           0       -0.972187    0.648017    0.210903
      6          6           0        0.475850    1.053161   -0.140729
      7          1           0        0.674766    2.082236    0.177720
      8          6           0        1.495296   -0.046969    0.296220
      9          6           0        1.112075   -0.756577   -1.041518
     10          1           0        1.901326   -1.330911   -1.538444
     11          6           0        0.760899    0.644702   -1.610176
     12          1           0       -0.056848    0.710554   -2.334267
     13          1           0        1.621051    1.170355   -2.025274
     14          6           0        2.933154    0.487104    0.273235
     15          1           0        3.096409    1.175974    1.109529
     16          1           0        3.182792    1.019208   -0.648234
     17          1           0        3.643132   -0.340776    0.378577
     18          6           0        1.289692   -0.789390    1.613204
     19          1           0        0.277285   -1.177961    1.748409
     20          1           0        1.498368   -0.128446    2.460474
     21          1           0        1.977025   -1.641896    1.672510
     22          6           0       -1.954643    1.789962   -0.201732
     23          1           0       -2.986937    1.460588   -0.067827
     24          1           0       -1.778646    2.017720   -1.256637
     25          1           0       -1.770270    2.683592    0.397477
     26          8           0       -1.164627    0.556371    1.558189
     27          8           0       -2.364555   -1.364080    0.217329
     28          1           0       -2.255443   -1.091168    1.139789
     29          1           0       -1.871843   -0.389458   -1.467307
 ---------------------------------------------------------------------
                    Distance matrix (angstroms):
                    1          2          3          4          5
     1  C    0.000000
     2  H    1.094301   0.000000
     3  H    1.095295   1.753289   0.000000
     4  C    1.550748   2.171605   2.161316   0.000000
     5  C    2.603682   3.142795   3.467661   1.575920   0.000000
     6  C    2.807373   3.434701   3.681779   2.574589   1.544214
     7  H    3.901561   4.491243   4.761919   3.519118   2.184156
     8  C    2.550864   2.796582   3.503957   3.065100   2.564909
     9  C    1.531957   2.176572   2.168095   2.553345   2.808130
    10  H    2.189054   2.623893   2.441970   3.501918   3.903005
    11  C    2.516471   3.439444   2.994362   2.746384   2.513946
    12  H    2.711200   3.776809   2.888007   2.639342   2.705484
    13  H    3.473617   4.336344   3.856782   3.836475   3.463843
    14  C    3.903227   4.130129   4.709438   4.547307   3.909152
    15  H    4.714231   4.875136   5.615264   5.122370   4.199969
    16  H    4.248179   4.695722   4.894569   4.877941   4.259078
    17  H    4.203955   4.230547   4.924257   5.123568   4.723028
    18  C    2.996966   2.677983   4.039477   3.430706   3.024680
    19  H    2.697929   2.215176   3.741201   2.864648   2.694309
    20  H    4.007228   3.727912   5.076225   4.191706   3.430322
    21  H    3.339097   2.789239   4.241996   4.134489   4.009720
    22  C    3.868752   4.548032   4.496949   2.555126   1.561898
    23  H    4.219426   4.801727   4.742664   2.711262   2.190246
    24  H    3.953975   4.825968   4.387417   2.821406   2.163362
    25  H    4.725711   5.333371   5.453282   3.509645   2.194381
    26  O    3.388863   3.521830   4.364778   2.435852   1.364043
    27  O    2.461309   2.530202   2.922906   1.406396   2.446889
    28  H    2.942867   2.822781   3.633389   1.924844   2.352518
    29  H    2.153608   2.993579   2.291625   1.095259   2.168439
                    6          7          8          9         10
     6  C    0.000000
     7  H    1.095433   0.000000
     8  C    1.562203   2.284912   0.000000
     9  C    2.119281   3.120359   1.562033   0.000000
    10  H    3.109564   4.012386   2.275821   1.095314   0.000000
    11  C    1.551569   2.295756   2.156872   1.552508   2.282273
    12  H    2.283146   2.954124   3.146816   2.278168   2.938598
    13  H    2.208332   2.565183   2.624315   2.222589   2.563569
    14  C    2.555411   2.766565   1.534014   2.567420   2.766230
    15  H    2.906123   2.748441   2.172699   3.507041   3.837246
    16  H    2.754314   2.846475   2.208250   2.756076   2.820937
    17  H    3.499201   3.836994   2.169402   2.931861   2.772945
    18  C    2.670882   3.268789   1.525748   2.660860   3.255799
    19  H    2.930217   3.640595   2.207157   2.942470   3.669374
    20  H    3.034467   3.282742   2.165789   3.578787   4.195193
    21  H    3.578364   4.218938   2.161025   2.982931   3.226867
    22  C    2.540452   2.672677   3.940095   4.073679   5.137621
    23  H    3.487436   3.722205   4.742960   4.760861   5.818101
    24  H    2.694139   2.842671   4.170492   4.012390   4.983467
    25  H    2.827194   2.527474   4.257950   4.713107   5.774482
    26  O    2.413356   2.759950   3.005291   3.696712   4.748793
    27  O    3.746887   4.595230   4.079149   3.747094   4.613197
    28  H    3.701059   4.425177   3.983718   4.026193   4.950671
    29  H    3.058207   3.911599   3.816406   3.036419   3.889499
                   11         12         13         14         15
    11  C    0.000000
    12  H    1.094236   0.000000
    13  H    1.090174   1.766986   0.000000
    14  C    2.879369   3.973550   2.733421   0.000000
    15  H    3.624038   4.692480   3.464636   1.095710   0.000000
    16  H    2.632709   3.665138   2.087611   1.092958   1.766852
    17  H    3.637798   4.706874   3.485803   1.095697   1.770234
    18  C    3.567411   4.432327   4.145952   2.475059   2.716720
    19  H    3.851762   4.510695   4.643380   3.464422   3.727819
    20  H    4.208540   5.110005   4.671602   2.687290   2.465826
    21  H    4.181331   5.071974   4.659300   2.721176   3.083887
    22  C    3.266420   3.051959   4.061380   5.080708   5.254475
    23  H    4.134100   3.779514   5.014917   6.009282   6.202763
    24  H    2.908515   2.415483   3.587029   5.185013   5.483926
    25  H    3.820282   3.780359   4.434035   5.192513   5.144365
    26  O    3.708637   4.049957   4.580195   4.295080   4.329161
    27  O    4.140464   4.017494   5.228545   5.612105   6.088515
    28  H    4.435524   4.488773   5.491750   5.492122   5.812329
    29  H    2.832178   2.292565   3.865832   5.185157   5.811557
                   16         17         18         19         20
    16  H    0.000000
    17  H    1.765165   0.000000
    18  C    3.459617   2.695225   0.000000
    19  H    4.360437   3.729107   1.092811   0.000000
    20  H    3.717318   2.996563   1.094650   1.760557   0.000000
    21  H    3.731113   2.478526   1.096682   1.763551   1.772155
    22  C    5.214084   6.017631   4.524683   4.194415   4.763498
    23  H    6.212668   6.884911   5.116427   4.573379   5.388440
    24  H    5.097358   6.134502   5.052777   4.844536   5.400163
    25  H    5.328837   6.200974   4.785704   4.574832   4.779906
    26  O    4.897201   5.030995   2.799604   2.263449   2.893896
    27  O    6.099370   6.096348   3.953765   3.059112   4.634724
    28  H    6.101239   5.994641   3.589315   2.606274   4.094159
    29  H    5.310797   5.815893   4.432246   3.947318   5.182076
                   21         22         23         24         25
    21  H    0.000000
    22  C    5.545128   0.000000
    23  H    6.106971   1.091810   0.000000
    24  H    6.006477   1.093469   1.784274   0.000000
    25  H    5.863257   1.091613   1.786764   1.783129   0.000000
    26  O    3.836070   2.289802   2.604294   3.230450   2.497824
    27  O    4.587379   3.208056   2.906445   3.735297   4.095031
    28  H    4.301265   3.192345   2.916312   3.954160   3.877529
    29  H    5.122582   2.521589   2.573840   2.418176   3.596022
                   26         27         28         29
    26  O    0.000000
    27  O    2.631703   0.000000
    28  H    2.019733   0.968152   0.000000
    29  H    3.247826   2.007648   2.726994   0.000000
 Stoichiometry    C10H17O2(2)
 Framework group  C1[X(C10H17O2)]
 Deg. of freedom    81
 Full point group                 C1      NOp   1
 Largest Abelian subgroup         C1      NOp   1
 Largest concise Abelian subgroup C1      NOp   1
                         Standard orientation:                         
 ---------------------------------------------------------------------
 Center     Atomic      Atomic             Coordinates (Angstroms)
 Number     Number       Type             X           Y           Z
 ---------------------------------------------------------------------
      1          6           0       -0.173467   -1.575965   -0.880054
      2          1           0       -0.054965   -2.339944   -0.105595
      3          1           0       -0.398446   -2.110046   -1.809469
      4          6           0       -1.388113   -0.678529   -0.527828
      5          6           0       -0.970953    0.649733    0.210561
      6          6           0        0.477558    1.053037   -0.141232
      7          1           0        0.677511    2.082190    0.176315
      8          6           0        1.495786   -0.047767    0.296854
      9          6           0        1.112007   -0.758181   -1.040296
     10          1           0        1.900724   -1.333792   -1.536592
     11          6           0        0.762383    0.642952   -1.610269
     12          1           0       -0.055193    0.709008   -2.334534
     13          1           0        1.623145    1.167326   -2.025721
     14          6           0        2.934208    0.484775    0.273589
     15          1           0        3.098069    1.174227    1.109283
     16          1           0        3.184534    1.015782   -0.648325
     17          1           0        3.643301   -0.343755    0.379778
     18          6           0        1.289219   -0.788781    1.614479
     19          1           0        0.276385   -1.176166    1.749892
     20          1           0        1.498470   -0.127292    2.461181
     21          1           0        1.975647   -1.641956    1.674652
     22          6           0       -1.952151    1.792336   -0.203243
     23          1           0       -2.984810    1.464167   -0.069185
     24          1           0       -1.775768    2.018956   -1.258329
     25          1           0       -1.766923    2.686313    0.395184
     26          8           0       -1.163678    0.559506    1.557903
     27          8           0       -2.365435   -1.360894    0.218610
     28          1           0       -2.256166   -1.087263    1.140838
     29          1           0       -1.871464   -0.388313   -1.466837
 ---------------------------------------------------------------------
 Rotational constants (GHZ):           1.4294142           0.8408735           0.8070980
 Standard basis: 6-31++G(d,p) (6D, 7F)
 There are   330 symmetry adapted cartesian basis functions of A   symmetry.
 There are   330 symmetry adapted basis functions of A   symmetry.
   330 basis functions,   520 primitive gaussians,   330 cartesian basis functions
    47 alpha electrons       46 beta electrons
       nuclear repulsion energy       810.6531334554 Hartrees.
 NAtoms=   29 NActive=   29 NUniq=   29 SFac= 1.00D+00 NAtFMM=   60 NAOKFM=F Big=F
 Integral buffers will be    131072 words long.
 Raffenetti 2 integral format.
 Two-electron integral symmetry is turned on.
 Nuclear repulsion after empirical dispersion term =      810.6269767309 Hartrees.
 One-electron integrals computed using PRISM.
 NBasis=   330 RedAO= T EigKep=  1.80D-06  NBF=   330
 NBsUse=   330 1.00D-06 EigRej= -1.00D+00 NBFU=   330
 Initial guess from the checkpoint file:  "Alpha-Pinene-RO-OHdown-Odown-wb97-opt.chk"
 B after Tr=    -0.000000    0.000000    0.000000
         Rot=    1.000000    0.000420    0.000070    0.000469 Ang=   0.07 deg.
 Initial guess <Sx>= 0.0000 <Sy>= 0.0000 <Sz>= 0.5000 <S**2>= 0.7545 S= 0.5023
 ExpMin= 3.60D-02 ExpMax= 5.48D+03 ExpMxC= 8.25D+02 IAcc=3 IRadAn=         7 AccDes= 0.00D+00
 Harris functional with IExCor= 4639 and IRadAn=       7 diagonalized for initial guess.
 HarFok:  IExCor= 4639 AccDes= 0.00D+00 IRadAn=         7 IDoV= 1 UseB2=F ITyADJ=14
 ICtDFT=  3500011 ScaDFX=  1.000000  1.000000  1.000000  1.000000
 FoFCou: FMM=F IPFlag=           0 FMFlag=      100000 FMFlg1=           0
         NFxFlg=           0 DoJE=T BraDBF=F KetDBF=T FulRan=T
         wScrn=  0.000000 ICntrl=       500 IOpCl=  0 I1Cent=   200000004 NGrid=           0
         NMat0=    1 NMatS0=      1 NMatT0=    0 NMatD0=    1 NMtDS0=    0 NMtDT0=    0
 Petite list used in FoFCou.
 Requested convergence on RMS density matrix=1.00D-08 within 128 cycles.
 Requested convergence on MAX density matrix=1.00D-06.
 Requested convergence on             energy=1.00D-06.
 No special actions if energy rises.
 SCF Done:  E(UwB97XD) =  -541.542709488     A.U. after   18 cycles
            NFock= 18  Conv=0.83D-08     -V/T= 2.0093
 <Sx>= 0.0000 <Sy>= 0.0000 <Sz>= 0.5000 <S**2>= 0.7545 S= 0.5023
 <L.S>= 0.000000000000E+00
 Annihilation of the first spin contaminant:
 S**2 before annihilation     0.7545,   after     0.7500
 Calling FoFJK, ICntrl=      2127 FMM=F ISym2X=0 I1Cent= 0 IOpClX= 1 NMat=1 NMatS=1 NMatT=0.
 ***** Axes restored to original set *****
 -------------------------------------------------------------------
 Center     Atomic                   Forces (Hartrees/Bohr)
 Number     Number              X              Y              Z
 -------------------------------------------------------------------
      1        6          -0.000077150    0.000146881    0.000250612
      2        1           0.000055974    0.000128139    0.000096309
      3        1           0.000108283    0.000098160   -0.000003835
      4        6           0.000503565    0.000428823    0.000256832
      5        6          -0.000366904    0.000193277   -0.001684918
      6        6           0.000299806   -0.000074315    0.000263314
      7        1          -0.000097577   -0.000027131   -0.000027690
      8        6          -0.000384244    0.000032219   -0.000309246
      9        6           0.000296980    0.000311999    0.000105664
     10        1          -0.000081659   -0.000040859    0.000014631
     11        6          -0.000357427   -0.000338124    0.000365571
     12        1          -0.000099872    0.000003491    0.000016723
     13        1          -0.000031108   -0.000024264    0.000022459
     14        6          -0.000096508   -0.000121757    0.000151039
     15        1          -0.000116286   -0.000045892   -0.000028561
     16        1          -0.000077346   -0.000032267   -0.000024751
     17        1          -0.000103981   -0.000028510   -0.000007008
     18        6           0.000257196   -0.000037259   -0.000018501
     19        1          -0.000097615    0.000028998   -0.000135784
     20        1          -0.000025406    0.000034361   -0.000102831
     21        1          -0.000010908    0.000029742   -0.000091208
     22        6           0.000374717   -0.000464395    0.000188004
     23        1           0.000082810   -0.000067367    0.000011705
     24        1           0.000060270   -0.000054649   -0.000035857
     25        1           0.000071504   -0.000079510   -0.000010283
     26        8          -0.000018637   -0.000010273    0.001094003
     27        8          -0.000434567   -0.000002930   -0.000209108
     28        1           0.000448372    0.000124852   -0.000243835
     29        1          -0.000082281   -0.000111440    0.000096549
 -------------------------------------------------------------------
 Cartesian Forces:  Max     0.001684918 RMS     0.000284186

 GradGradGradGradGradGradGradGradGradGradGradGradGradGradGradGradGradGrad
 Berny optimization.
 Using GEDIIS/GDIIS optimizer.
 FormGI is forming the generalized inverse of G from B-inverse, IUseBI=4.
 Internal  Forces:  Max     0.001084390 RMS     0.000165459
 Search for a local minimum.
 Step number   2 out of a maximum of  174
 All quantities printed in internal units (Hartrees-Bohrs-Radians)
 Mixed Optimization -- En-DIIS/RFO-DIIS
 Update second derivatives using D2CorX and points    1    2
 DE= -3.75D-04 DEPred=-4.06D-04 R= 9.23D-01
 TightC=F SS=  1.41D+00  RLast= 6.11D-02 DXNew= 5.0454D-01 1.8326D-01
 Trust test= 9.23D-01 RLast= 6.11D-02 DXMaxT set to 3.00D-01
 ITU=  1  0
 Use linear search instead of GDIIS.
     Eigenvalues ---    0.00230   0.00315   0.00394   0.00503   0.00900
     Eigenvalues ---    0.01532   0.01643   0.02188   0.02753   0.02795
     Eigenvalues ---    0.02908   0.03173   0.03503   0.03656   0.04220
     Eigenvalues ---    0.04439   0.04713   0.04845   0.05237   0.05319
     Eigenvalues ---    0.05344   0.05588   0.05667   0.05673   0.05731
     Eigenvalues ---    0.05829   0.05871   0.06604   0.06791   0.06932
     Eigenvalues ---    0.07429   0.07535   0.08196   0.08695   0.09086
     Eigenvalues ---    0.09473   0.10447   0.12058   0.12873   0.15994
     Eigenvalues ---    0.16000   0.16000   0.16000   0.16000   0.16000
     Eigenvalues ---    0.16000   0.16000   0.16000   0.16197   0.16684
     Eigenvalues ---    0.18857   0.20950   0.22185   0.24189   0.24674
     Eigenvalues ---    0.26013   0.27048   0.27537   0.28270   0.29478
     Eigenvalues ---    0.30052   0.31118   0.34412   0.34562   0.34647
     Eigenvalues ---    0.34664   0.34706   0.34729   0.34757   0.34783
     Eigenvalues ---    0.34833   0.34895   0.34900   0.34945   0.34981
     Eigenvalues ---    0.35094   0.35154   0.35353   0.45306   0.51969
     Eigenvalues ---    0.54781
 RFO step:  Lambda=-2.47737750D-05 EMin= 2.30268278D-03
 Quartic linear search produced a step of -0.06513.
 Iteration  1 RMS(Cart)=  0.00317572 RMS(Int)=  0.00000497
 Iteration  2 RMS(Cart)=  0.00000661 RMS(Int)=  0.00000105
 Iteration  3 RMS(Cart)=  0.00000000 RMS(Int)=  0.00000105
 Variable       Old X    -DE/DX   Delta X   Delta X   Delta X     New X
                                 (Linear)    (Quad)   (Total)
    R1        2.06793  -0.00002  -0.00056   0.00078   0.00022   2.06815
    R2        2.06981  -0.00007  -0.00054   0.00062   0.00008   2.06988
    R3        2.93049  -0.00030  -0.00057   0.00009  -0.00048   2.93001
    R4        2.89498  -0.00038  -0.00075  -0.00016  -0.00091   2.89407
    R5        2.97806  -0.00061  -0.00058  -0.00089  -0.00147   2.97658
    R6        2.65770  -0.00031  -0.00042  -0.00002  -0.00044   2.65726
    R7        2.06974  -0.00008  -0.00053   0.00057   0.00004   2.06978
    R8        2.91814  -0.00047  -0.00070  -0.00058  -0.00128   2.91686
    R9        2.95156  -0.00090  -0.00062  -0.00219  -0.00281   2.94874
   R10        2.57767   0.00108  -0.00058   0.00276   0.00218   2.57985
   R11        2.07007  -0.00005  -0.00061   0.00075   0.00015   2.07022
   R12        2.95214  -0.00033  -0.00050  -0.00041  -0.00091   2.95123
   R13        2.93204  -0.00027  -0.00053  -0.00024  -0.00077   2.93127
   R14        2.95181  -0.00047  -0.00054  -0.00137  -0.00191   2.94990
   R15        2.89887  -0.00045  -0.00073  -0.00035  -0.00108   2.89779
   R16        2.88325  -0.00035  -0.00072   0.00000  -0.00072   2.88252
   R17        2.06984  -0.00004  -0.00063   0.00081   0.00018   2.07002
   R18        2.93382  -0.00031  -0.00052  -0.00018  -0.00070   2.93311
   R19        2.06781   0.00006  -0.00060   0.00105   0.00045   2.06826
   R20        2.06013  -0.00004  -0.00059   0.00074   0.00016   2.06029
   R21        2.07059  -0.00007  -0.00052   0.00059   0.00006   2.07065
   R22        2.06539  -0.00001  -0.00053   0.00074   0.00021   2.06561
   R23        2.07057  -0.00005  -0.00052   0.00064   0.00012   2.07069
   R24        2.06511   0.00006  -0.00051   0.00093   0.00041   2.06552
   R25        2.06859  -0.00006  -0.00051   0.00058   0.00007   2.06866
   R26        2.07243  -0.00003  -0.00052   0.00067   0.00015   2.07258
   R27        2.06322  -0.00006  -0.00051   0.00060   0.00009   2.06331
   R28        2.06636   0.00003  -0.00052   0.00085   0.00033   2.06669
   R29        2.06285  -0.00006  -0.00051   0.00060   0.00009   2.06294
   R30        1.82954  -0.00015  -0.00050   0.00048  -0.00002   1.82952
    A1        1.85705   0.00007   0.00010   0.00121   0.00131   1.85836
    A2        1.90509   0.00003  -0.00003   0.00026   0.00023   1.90531
    A3        1.93461  -0.00003  -0.00001  -0.00029  -0.00030   1.93431
    A4        1.89024   0.00002  -0.00001   0.00061   0.00060   1.89084
    A5        1.92186  -0.00008  -0.00005  -0.00061  -0.00066   1.92120
    A6        1.95204  -0.00000   0.00000  -0.00104  -0.00104   1.95100
    A7        1.96801  -0.00002   0.00002   0.00000   0.00002   1.96803
    A8        1.96499   0.00007   0.00012   0.00011   0.00022   1.96522
    A9        1.87998   0.00005  -0.00014   0.00108   0.00094   1.88092
   A10        1.92219  -0.00009  -0.00004  -0.00074  -0.00077   1.92142
   A11        1.87045   0.00006  -0.00010   0.00090   0.00080   1.87125
   A12        1.85138  -0.00007   0.00014  -0.00134  -0.00121   1.85018
   A13        1.94088   0.00008  -0.00005  -0.00034  -0.00040   1.94048
   A14        1.90303  -0.00004  -0.00020  -0.00004  -0.00025   1.90278
   A15        1.94944   0.00003   0.00026   0.00064   0.00090   1.95033
   A16        1.91544  -0.00004  -0.00012  -0.00013  -0.00025   1.91518
   A17        1.95501  -0.00009   0.00013  -0.00070  -0.00058   1.95444
   A18        1.79397   0.00007  -0.00002   0.00067   0.00064   1.79461
   A19        1.92895  -0.00002   0.00007   0.00015   0.00022   1.92917
   A20        1.94279  -0.00003  -0.00004  -0.00013  -0.00017   1.94263
   A21        1.89533  -0.00014  -0.00010  -0.00308  -0.00318   1.89214
   A22        2.05076   0.00009   0.00003   0.00135   0.00138   2.05215
   A23        2.08205   0.00008  -0.00002   0.00077   0.00074   2.08279
   A24        1.53041   0.00001   0.00004   0.00074   0.00077   1.53118
   A25        1.49099   0.00006   0.00003   0.00082   0.00084   1.49183
   A26        1.94153  -0.00001  -0.00006   0.00072   0.00066   1.94219
   A27        2.08997   0.00003   0.00008   0.00028   0.00036   2.09033
   A28        1.95550   0.00001  -0.00007   0.00045   0.00038   1.95588
   A29        2.07729  -0.00007  -0.00006  -0.00137  -0.00142   2.07587
   A30        1.88457  -0.00001   0.00006  -0.00055  -0.00049   1.88409
   A31        1.93842  -0.00011  -0.00012  -0.00274  -0.00286   1.93557
   A32        1.95098   0.00002   0.00011   0.00026   0.00037   1.95135
   A33        1.90837  -0.00012  -0.00009  -0.00102  -0.00111   1.90726
   A34        2.03752   0.00004   0.00001   0.00097   0.00098   2.03850
   A35        1.52993   0.00007   0.00005   0.00103   0.00108   1.53101
   A36        2.06019   0.00008   0.00002   0.00133   0.00135   2.06154
   A37        1.50302  -0.00001   0.00004   0.00040   0.00043   1.50345
   A38        2.06414   0.00000  -0.00014  -0.00048  -0.00061   2.06352
   A39        1.95911  -0.00003  -0.00001   0.00003   0.00002   1.95913
   A40        2.05527   0.00006  -0.00003   0.00004   0.00001   2.05528
   A41        1.97817  -0.00006  -0.00010   0.00013   0.00003   1.97820
   A42        1.88458   0.00002   0.00019  -0.00005   0.00014   1.88472
   A43        1.92528  -0.00011  -0.00008  -0.00053  -0.00060   1.92468
   A44        1.97819  -0.00008  -0.00008  -0.00034  -0.00042   1.97777
   A45        1.92075  -0.00010  -0.00005  -0.00048  -0.00053   1.92022
   A46        1.87903   0.00010   0.00009   0.00045   0.00054   1.87957
   A47        1.88084   0.00011   0.00001   0.00066   0.00067   1.88151
   A48        1.87644   0.00009   0.00011   0.00033   0.00044   1.87688
   A49        1.98740  -0.00020  -0.00012  -0.00114  -0.00126   1.98613
   A50        1.92689  -0.00006  -0.00005  -0.00017  -0.00021   1.92667
   A51        1.91822  -0.00006  -0.00001  -0.00028  -0.00029   1.91793
   A52        1.87081   0.00012   0.00016   0.00036   0.00051   1.87133
   A53        1.87290   0.00012   0.00008   0.00038   0.00046   1.87337
   A54        1.88392   0.00010  -0.00004   0.00097   0.00093   1.88485
   A55        1.91959  -0.00009  -0.00007  -0.00043  -0.00050   1.91909
   A56        1.88170  -0.00009  -0.00007  -0.00046  -0.00053   1.88116
   A57        1.92545  -0.00009  -0.00005  -0.00040  -0.00045   1.92500
   A58        1.91064   0.00008   0.00007   0.00034   0.00041   1.91104
   A59        1.91700   0.00010   0.00004   0.00064   0.00068   1.91768
   A60        1.90908   0.00008   0.00007   0.00031   0.00038   1.90946
   A61        1.86503  -0.00088  -0.00044  -0.00448  -0.00492   1.86011
    D1        1.68728  -0.00011  -0.00018  -0.00597  -0.00615   1.68113
    D2       -0.50075  -0.00003  -0.00024  -0.00506  -0.00530  -0.50606
    D3       -2.53576  -0.00002  -0.00038  -0.00416  -0.00455  -2.54031
    D4       -2.58093  -0.00001  -0.00008  -0.00407  -0.00415  -2.58508
    D5        1.51422   0.00008  -0.00014  -0.00316  -0.00330   1.51092
    D6       -0.52079   0.00009  -0.00028  -0.00226  -0.00254  -0.52333
    D7       -0.45997  -0.00010  -0.00015  -0.00508  -0.00523  -0.46521
    D8       -2.64800  -0.00001  -0.00021  -0.00418  -0.00438  -2.65239
    D9        1.60017   0.00000  -0.00035  -0.00328  -0.00363   1.59654
   D10       -1.03822   0.00005   0.00015   0.00508   0.00522  -1.03300
   D11        1.27106   0.00003   0.00015   0.00422   0.00437   1.27543
   D12       -2.69793   0.00006   0.00018   0.00539   0.00557  -2.69237
   D13       -3.08837   0.00003   0.00006   0.00414   0.00420  -3.08417
   D14       -0.77909   0.00001   0.00006   0.00329   0.00335  -0.77575
   D15        1.53511   0.00004   0.00009   0.00445   0.00454   1.53965
   D16        1.09219   0.00006   0.00010   0.00448   0.00458   1.09677
   D17       -2.88171   0.00005   0.00010   0.00362   0.00372  -2.87799
   D18       -0.56752   0.00008   0.00013   0.00479   0.00492  -0.56260
   D19        0.44700   0.00005   0.00008   0.00234   0.00242   0.44942
   D20        2.56139   0.00001  -0.00023   0.00192   0.00169   2.56308
   D21       -1.75120   0.00008  -0.00024   0.00305   0.00281  -1.74839
   D22        2.65805   0.00006   0.00022   0.00190   0.00212   2.66017
   D23       -1.51075   0.00002  -0.00010   0.00148   0.00139  -1.50936
   D24        0.45985   0.00009  -0.00010   0.00261   0.00250   0.46236
   D25       -1.61873  -0.00004   0.00031   0.00043   0.00074  -1.61799
   D26        0.49566  -0.00007  -0.00001   0.00001   0.00001   0.49567
   D27        2.46626  -0.00001  -0.00002   0.00114   0.00112   2.46738
   D28        1.77610  -0.00013   0.00062  -0.00636  -0.00574   1.77036
   D29       -0.43665  -0.00008   0.00054  -0.00586  -0.00532  -0.44197
   D30       -2.45509  -0.00007   0.00060  -0.00582  -0.00523  -2.46032
   D31        2.90690  -0.00001  -0.00006  -0.00061  -0.00068   2.90623
   D32       -1.06415   0.00007   0.00001   0.00127   0.00128  -1.06288
   D33        0.59228   0.00000  -0.00001   0.00076   0.00076   0.59303
   D34        0.79980   0.00002   0.00031  -0.00025   0.00006   0.79986
   D35        3.11193   0.00010   0.00037   0.00164   0.00201   3.11394
   D36       -1.51483   0.00004   0.00036   0.00113   0.00149  -1.51334
   D37       -1.18118   0.00001   0.00034  -0.00058  -0.00024  -1.18142
   D38        1.13095   0.00009   0.00040   0.00131   0.00171   1.13266
   D39        2.78738   0.00003   0.00039   0.00080   0.00119   2.78857
   D40        0.89221   0.00000   0.00057   0.00201   0.00259   0.89479
   D41       -1.19000   0.00001   0.00057   0.00213   0.00270  -1.18730
   D42        3.00951   0.00001   0.00055   0.00227   0.00282   3.01232
   D43        3.02204   0.00004   0.00030   0.00148   0.00178   3.02382
   D44        0.93984   0.00004   0.00030   0.00159   0.00189   0.94173
   D45       -1.14385   0.00005   0.00028   0.00173   0.00201  -1.14184
   D46       -1.17843  -0.00004   0.00038   0.00096   0.00134  -1.17710
   D47        3.02255  -0.00004   0.00038   0.00107   0.00145   3.02400
   D48        0.93887  -0.00003   0.00036   0.00121   0.00157   0.94043
   D49        1.43551  -0.00003   0.00005  -0.00016  -0.00011   1.43539
   D50       -2.89482   0.00001  -0.00001   0.00068   0.00067  -2.89415
   D51       -0.67609   0.00001   0.00009   0.00087   0.00096  -0.67513
   D52       -2.59877  -0.00000   0.00014   0.00118   0.00132  -2.59745
   D53       -0.64591   0.00003   0.00007   0.00203   0.00210  -0.64381
   D54        1.57282   0.00003   0.00017   0.00221   0.00239   1.57521
   D55       -0.46819   0.00012   0.00015   0.00288   0.00303  -0.46516
   D56        1.48467   0.00016   0.00008   0.00372   0.00381   1.48848
   D57       -2.57979   0.00016   0.00018   0.00391   0.00409  -2.57569
   D58       -1.47919  -0.00010  -0.00011  -0.00293  -0.00304  -1.48223
   D59        0.60773  -0.00003  -0.00016  -0.00275  -0.00291   0.60482
   D60        2.82028  -0.00003  -0.00002  -0.00323  -0.00325   2.81703
   D61        2.57358  -0.00001  -0.00009  -0.00081  -0.00090   2.57268
   D62       -1.62268   0.00005  -0.00014  -0.00064  -0.00078  -1.62346
   D63        0.58987   0.00006   0.00000  -0.00112  -0.00111   0.58875
   D64        0.47084  -0.00015  -0.00015  -0.00308  -0.00323   0.46761
   D65        2.55777  -0.00008  -0.00020  -0.00291  -0.00311   2.55466
   D66       -1.51287  -0.00008  -0.00005  -0.00339  -0.00344  -1.51632
   D67       -1.44925  -0.00001  -0.00006  -0.00194  -0.00200  -1.45125
   D68        2.56950   0.00003  -0.00010  -0.00054  -0.00064   2.56886
   D69        0.46789  -0.00012  -0.00015  -0.00289  -0.00304   0.46485
   D70        2.89515  -0.00002   0.00000  -0.00308  -0.00308   2.89208
   D71        0.63072   0.00001  -0.00004  -0.00169  -0.00173   0.62900
   D72       -1.47088  -0.00013  -0.00009  -0.00404  -0.00412  -1.47501
   D73        0.67407   0.00004   0.00004  -0.00145  -0.00142   0.67265
   D74       -1.59036   0.00008  -0.00001  -0.00006  -0.00007  -1.59042
   D75        2.59122  -0.00007  -0.00006  -0.00241  -0.00246   2.58875
   D76        1.27144  -0.00002   0.00007  -0.00139  -0.00132   1.27012
   D77       -0.83692  -0.00002   0.00006  -0.00135  -0.00129  -0.83821
   D78       -2.93870  -0.00002   0.00001  -0.00121  -0.00119  -2.93989
   D79        2.90738   0.00005   0.00005   0.00005   0.00010   2.90748
   D80        0.79902   0.00005   0.00004   0.00009   0.00013   0.79915
   D81       -1.30275   0.00005  -0.00001   0.00023   0.00023  -1.30252
   D82       -1.05504  -0.00004  -0.00003  -0.00190  -0.00193  -1.05697
   D83        3.11979  -0.00004  -0.00004  -0.00187  -0.00190   3.11788
   D84        1.01801  -0.00004  -0.00009  -0.00172  -0.00181   1.01620
   D85        0.85616   0.00002   0.00024   0.00009   0.00033   0.85648
   D86       -1.24912   0.00004   0.00016   0.00054   0.00069  -1.24843
   D87        2.95781  -0.00001   0.00025  -0.00039  -0.00014   2.95767
   D88       -0.92829  -0.00003   0.00019  -0.00024  -0.00005  -0.92834
   D89       -3.03356  -0.00001   0.00011   0.00021   0.00031  -3.03325
   D90        1.17336  -0.00006   0.00020  -0.00072  -0.00052   1.17284
   D91        3.10098   0.00002   0.00028   0.00084   0.00112   3.10210
   D92        0.99571   0.00004   0.00019   0.00129   0.00148   0.99719
   D93       -1.08055  -0.00000   0.00029   0.00036   0.00065  -1.07990
   D94        1.47553   0.00002   0.00003   0.00029   0.00031   1.47584
   D95       -0.61963   0.00001   0.00017   0.00060   0.00077  -0.61886
   D96       -2.84270  -0.00002   0.00002   0.00051   0.00053  -2.84217
   D97       -0.47091   0.00012   0.00014   0.00292   0.00307  -0.46784
   D98       -2.56606   0.00011   0.00029   0.00324   0.00353  -2.56254
   D99        1.49405   0.00008   0.00014   0.00314   0.00328   1.49733
   D100      -2.55203   0.00001   0.00010   0.00085   0.00096  -2.55107
   D101       1.63600   0.00000   0.00025   0.00117   0.00141   1.63742
   D102      -0.58707  -0.00003   0.00010   0.00107   0.00117  -0.58590
         Item               Value     Threshold  Converged?
 Maximum Force            0.001084     0.000450     NO 
 RMS     Force            0.000165     0.000300     YES
 Maximum Displacement     0.014075     0.001800     NO 
 RMS     Displacement     0.003176     0.001200     NO 
 Predicted change in Energy=-1.414506D-05
 GradGradGradGradGradGradGradGradGradGradGradGradGradGradGradGradGradGrad

                          Input orientation:                          
 ---------------------------------------------------------------------
 Center     Atomic      Atomic             Coordinates (Angstroms)
 Number     Number       Type             X           Y           Z
 ---------------------------------------------------------------------
      1          6           0       -0.170372   -1.575263   -0.878424
      2          1           0       -0.049464   -2.335848   -0.100838
      3          1           0       -0.393953   -2.112516   -1.806395
      4          6           0       -1.386066   -0.678650   -0.528844
      5          6           0       -0.971532    0.648762    0.210891
      6          6           0        0.475927    1.054060   -0.139974
      7          1           0        0.674530    2.083431    0.177982
      8          6           0        1.494745   -0.046532    0.295558
      9          6           0        1.112493   -0.754932   -1.041917
     10          1           0        1.901609   -1.328661   -1.539964
     11          6           0        0.756622    0.645111   -1.609691
     12          1           0       -0.064296    0.709176   -2.330709
     13          1           0        1.614262    1.172272   -2.028277
     14          6           0        2.932446    0.486409    0.274678
     15          1           0        3.094488    1.174638    1.111778
     16          1           0        3.183183    1.018859   -0.646427
     17          1           0        3.641347   -0.342433    0.380359
     18          6           0        1.288617   -0.791584    1.610528
     19          1           0        0.275743   -1.180486    1.743009
     20          1           0        1.496063   -0.131987    2.459194
     21          1           0        1.976162   -1.644144    1.668072
     22          6           0       -1.952927    1.789225   -0.202728
     23          1           0       -2.985116    1.459927   -0.067444
     24          1           0       -1.777132    2.014651   -1.258349
     25          1           0       -1.767372    2.683707    0.394926
     26          8           0       -1.164039    0.557588    1.559368
     27          8           0       -2.364488   -1.361110    0.215623
     28          1           0       -2.250222   -1.088396    1.137508
     29          1           0       -1.868879   -0.388974   -1.468323
 ---------------------------------------------------------------------
                    Distance matrix (angstroms):
                    1          2          3          4          5
     1  C    0.000000
     2  H    1.094418   0.000000
     3  H    1.095335   1.754274   0.000000
     4  C    1.550494   2.171635   2.161572   0.000000
     5  C    2.602835   3.139312   3.468096   1.575141   0.000000
     6  C    2.806483   3.430604   3.682506   2.573037   1.543538
     7  H    3.900755   4.486863   4.762917   3.517776   2.183776
     8  C    2.547129   2.789745   3.500525   3.062398   2.563811
     9  C    1.531475   2.176022   2.167220   2.551834   2.807675
    10  H    2.188961   2.625299   2.440291   3.500526   3.902644
    11  C    2.514781   3.436936   2.994498   2.740745   2.510188
    12  H    2.709067   3.774218   2.888863   2.630562   2.699343
    13  H    3.472179   4.334734   3.856422   3.830951   3.460385
    14  C    3.899694   4.122855   4.706401   4.544508   3.907873
    15  H    4.709795   4.866044   5.611625   5.118758   4.197697
    16  H    4.246130   4.690601   4.893561   4.875797   4.258359
    17  H    4.199239   4.222244   4.919221   5.120017   4.721212
    18  C    2.989596   2.665330   4.031286   3.426893   3.023550
    19  H    2.688267   2.200089   3.730341   2.859154   2.692439
    20  H    3.999968   3.714757   5.068521   4.187347   3.428332
    21  H    3.331215   2.776807   4.231872   4.130762   4.008702
    22  C    3.867020   4.544203   4.497302   2.553056   1.560408
    23  H    4.218157   4.798654   4.743461   2.709864   2.188603
    24  H    3.951393   4.821983   4.387146   2.817620   2.161784
    25  H    4.723416   5.328502   5.453059   3.507733   2.192769
    26  O    3.388105   3.517177   4.364728   2.436844   1.365197
    27  O    2.461087   2.531719   2.921673   1.406162   2.445390
    28  H    2.937141   2.816553   3.627825   1.921298   2.347634
    29  H    2.154110   2.995097   2.293533   1.095282   2.168383
                    6          7          8          9         10
     6  C    0.000000
     7  H    1.095511   0.000000
     8  C    1.561724   2.285459   0.000000
     9  C    2.119237   3.120299   1.561020   0.000000
    10  H    3.109646   4.012410   2.275639   1.095409   0.000000
    11  C    1.551159   2.295926   2.157120   1.552137   2.282900
    12  H    2.282565   2.954313   3.146265   2.278032   2.939871
    13  H    2.208047   2.565324   2.626781   2.222340   2.564310
    14  C    2.555122   2.767312   1.533443   2.566433   2.765869
    15  H    2.904873   2.748469   2.171785   3.505702   3.836822
    16  H    2.754445   2.847157   2.207536   2.755087   2.819875
    17  H    3.498689   3.837679   2.168559   2.930551   2.772540
    18  C    2.670417   3.270322   1.525365   2.658538   3.254199
    19  H    2.928975   3.641634   2.206113   2.938887   3.666512
    20  H    3.033654   3.284345   2.165324   3.576725   4.194015
    21  H    3.577714   4.220122   2.160538   2.980044   3.224374
    22  C    2.538452   2.671147   3.937606   4.071089   5.134867
    23  H    3.485514   3.720484   4.740290   4.758739   5.815893
    24  H    2.692540   2.842256   4.167527   4.008412   4.978974
    25  H    2.823873   2.523942   4.255055   4.709817   5.770989
    26  O    2.413242   2.759848   3.005215   3.697565   4.749947
    27  O    3.745324   4.593681   4.077767   3.746766   4.613320
    28  H    3.695127   4.419881   3.977328   4.021062   4.946138
    29  H    3.056954   3.910503   3.813464   3.033863   3.886479
                   11         12         13         14         15
    11  C    0.000000
    12  H    1.094476   0.000000
    13  H    1.090257   1.767337   0.000000
    14  C    2.882749   3.977201   2.740733   0.000000
    15  H    3.626625   4.695241   3.471458   1.095743   0.000000
    16  H    2.637378   3.671352   2.096320   1.093072   1.767319
    17  H    3.641041   4.710368   3.493556   1.095759   1.770744
    18  C    3.566079   4.428996   4.147732   2.473851   2.715871
    19  H    3.847680   4.503513   4.642166   3.463035   3.726981
    20  H    4.207906   5.107391   4.674662   2.686582   2.465312
    21  H    4.179916   5.068712   4.661134   2.719427   3.083124
    22  C    3.260398   3.043310   4.054392   5.078594   5.251861
    23  H    4.128323   3.770568   5.008182   6.006857   6.199480
    24  H    2.901550   2.405832   3.578260   5.183225   5.482318
    25  H    3.813779   3.772045   4.426262   5.189496   5.140900
    26  O    3.706688   4.045382   4.579082   4.293797   4.326216
    27  O    4.134975   4.007590   5.223367   5.610198   6.085518
    28  H    4.426427   4.476390   5.483343   5.484937   5.804129
    29  H    2.825344   2.281702   3.857889   5.182380   5.808340
                   16         17         18         19         20
    16  H    0.000000
    17  H    1.765594   0.000000
    18  C    3.458458   2.692655   0.000000
    19  H    4.358868   3.726452   1.093028   0.000000
    20  H    3.716948   2.994677   1.094686   1.761094   0.000000
    21  H    3.728994   2.474975   1.096762   1.764092   1.772848
    22  C    5.212480   6.014970   4.522840   4.191902   4.761556
    23  H    6.211093   6.881791   5.113677   4.569762   5.385077
    24  H    5.096153   6.131976   5.050172   4.840594   5.398332
    25  H    5.325798   6.197740   4.784811   4.574236   4.779053
    26  O    4.896595   5.029099   2.799716   2.264420   2.891599
    27  O    6.097871   6.093841   3.951620   3.055544   4.631221
    28  H    6.094656   5.986679   3.582629   2.599155   4.086101
    29  H    5.308562   5.812261   4.428454   3.941896   5.178249
                   21         22         23         24         25
    21  H    0.000000
    22  C    5.543073   0.000000
    23  H    6.104225   1.091858   0.000000
    24  H    6.003161   1.093643   1.784712   0.000000
    25  H    5.862188   1.091659   1.787267   1.783549   0.000000
    26  O    3.836705   2.290034   2.603278   3.230858   2.498064
    27  O    4.585952   3.204530   2.902336   3.730059   4.092584
    28  H    4.295658   3.188310   2.913062   3.948778   3.874705
    29  H    5.118278   2.520584   2.574273   2.414523   3.594909
                   26         27         28         29
    26  O    0.000000
    27  O    2.632134   0.000000
    28  H    2.016686   0.968143   0.000000
    29  H    3.249568   2.006577   2.724880   0.000000
 Stoichiometry    C10H17O2(2)
 Framework group  C1[X(C10H17O2)]
 Deg. of freedom    81
 Full point group                 C1      NOp   1
 Largest Abelian subgroup         C1      NOp   1
 Largest concise Abelian subgroup C1      NOp   1
                         Standard orientation:                         
 ---------------------------------------------------------------------
 Center     Atomic      Atomic             Coordinates (Angstroms)
 Number     Number       Type             X           Y           Z
 ---------------------------------------------------------------------
      1          6           0       -0.170228   -1.573446   -0.881143
      2          1           0       -0.049123   -2.335584   -0.105108
      3          1           0       -0.394130   -2.108839   -1.810110
      4          6           0       -1.385759   -0.677459   -0.529401
      5          6           0       -0.970916    0.648455    0.212843
      6          6           0        0.476458    1.054364   -0.137665
      7          1           0        0.675221    2.083089    0.182276
      8          6           0        1.495346   -0.047152    0.295360
      9          6           0        1.112635   -0.752867   -1.043402
     10          1           0        1.901562   -1.325651   -1.542835
     11          6           0        0.756671    0.648323   -1.608279
     12          1           0       -0.064466    0.713871   -2.328913
     13          1           0        1.614213    1.176265   -2.026083
     14          6           0        2.933072    0.485745    0.275093
     15          1           0        3.095415    1.172298    1.113510
     16          1           0        3.183554    1.020012   -0.645029
     17          1           0        3.641956   -0.343348    0.378905
     18          6           0        1.289582   -0.794806    1.608910
     19          1           0        0.276725   -1.183910    1.740932
     20          1           0        1.497330   -0.136910    2.458822
     21          1           0        1.977093   -1.647519    1.664545
     22          6           0       -1.952372    1.789797   -0.198201
     23          1           0       -2.984538    1.460291   -0.063252
     24          1           0       -1.776891    2.017312   -1.253426
     25          1           0       -1.766578    2.683078    0.401172
     26          8           0       -1.163010    0.554610    1.561196
     27          8           0       -2.363991   -1.361339    0.214011
     28          1           0       -2.249422   -1.090467    1.136400
     29          1           0       -1.868847   -0.385885   -1.468153
 ---------------------------------------------------------------------
 Rotational constants (GHZ):           1.4307143           0.8417908           0.8079597
 Standard basis: 6-31++G(d,p) (6D, 7F)
 There are   330 symmetry adapted cartesian basis functions of A   symmetry.
 There are   330 symmetry adapted basis functions of A   symmetry.
   330 basis functions,   520 primitive gaussians,   330 cartesian basis functions
    47 alpha electrons       46 beta electrons
       nuclear repulsion energy       810.9934763218 Hartrees.
 NAtoms=   29 NActive=   29 NUniq=   29 SFac= 1.00D+00 NAtFMM=   60 NAOKFM=F Big=F
 Integral buffers will be    131072 words long.
 Raffenetti 2 integral format.
 Two-electron integral symmetry is turned on.
 Nuclear repulsion after empirical dispersion term =      810.9673000091 Hartrees.
 One-electron integrals computed using PRISM.
 NBasis=   330 RedAO= T EigKep=  1.79D-06  NBF=   330
 NBsUse=   330 1.00D-06 EigRej= -1.00D+00 NBFU=   330
 Initial guess from the checkpoint file:  "Alpha-Pinene-RO-OHdown-Odown-wb97-opt.chk"
 B after Tr=     0.000000    0.000000   -0.000000
         Rot=    0.999999   -0.001504   -0.000204   -0.000418 Ang=  -0.18 deg.
 Initial guess <Sx>= 0.0000 <Sy>= 0.0000 <Sz>= 0.5000 <S**2>= 0.7545 S= 0.5023
 Requested convergence on RMS density matrix=1.00D-08 within 128 cycles.
 Requested convergence on MAX density matrix=1.00D-06.
 Requested convergence on             energy=1.00D-06.
 No special actions if energy rises.
 SCF Done:  E(UwB97XD) =  -541.542719548     A.U. after   16 cycles
            NFock= 16  Conv=0.81D-08     -V/T= 2.0092
 <Sx>= 0.0000 <Sy>= 0.0000 <Sz>= 0.5000 <S**2>= 0.7545 S= 0.5023
 <L.S>= 0.000000000000E+00
 Annihilation of the first spin contaminant:
 S**2 before annihilation     0.7545,   after     0.7500
 Calling FoFJK, ICntrl=      2127 FMM=F ISym2X=0 I1Cent= 0 IOpClX= 1 NMat=1 NMatS=1 NMatT=0.
 ***** Axes restored to original set *****
 -------------------------------------------------------------------
 Center     Atomic                   Forces (Hartrees/Bohr)
 Number     Number              X              Y              Z
 -------------------------------------------------------------------
      1        6          -0.000207040   -0.000117019   -0.000111395
      2        1          -0.000043201    0.000070639   -0.000171753
      3        1          -0.000040917    0.000031815    0.000103434
      4        6           0.000240145    0.000060099    0.000024977
      5        6          -0.000272880    0.000278355   -0.000897642
      6        6           0.000018510   -0.000113828    0.000211863
      7        1          -0.000024914   -0.000126846   -0.000044187
      8        6           0.000085370    0.000144322   -0.000192059
      9        6           0.000012487    0.000042935    0.000099422
     10        1          -0.000106191    0.000075887    0.000038796
     11        6           0.000262440    0.000001776   -0.000029169
     12        1           0.000164528    0.000021948    0.000070106
     13        1           0.000000155   -0.000034072    0.000008040
     14        6           0.000018406    0.000053862    0.000053491
     15        1          -0.000007510   -0.000048405   -0.000079159
     16        1          -0.000065846   -0.000023569   -0.000003652
     17        1          -0.000073192    0.000069446   -0.000020384
     18        6           0.000000870    0.000001252    0.000170454
     19        1           0.000134831    0.000085412    0.000064456
     20        1          -0.000010128   -0.000056982   -0.000082243
     21        1          -0.000073956    0.000076884   -0.000024762
     22        6           0.000160082   -0.000186554    0.000118856
     23        1           0.000070016    0.000050297   -0.000037229
     24        1          -0.000051865    0.000017433    0.000095148
     25        1          -0.000038284   -0.000050146   -0.000063777
     26        8          -0.000010460   -0.000172473    0.000428490
     27        8          -0.000249169    0.000078434    0.000130395
     28        1           0.000018634   -0.000151768    0.000061603
     29        1           0.000089079   -0.000079134    0.000077880
 -------------------------------------------------------------------
 Cartesian Forces:  Max     0.000897642 RMS     0.000150657

 GradGradGradGradGradGradGradGradGradGradGradGradGradGradGradGradGradGrad
 Berny optimization.
 Using GEDIIS/GDIIS optimizer.
 FormGI is forming the generalized inverse of G from B-inverse, IUseBI=4.
 Internal  Forces:  Max     0.000436784 RMS     0.000075926
 Search for a local minimum.
 Step number   3 out of a maximum of  174
 All quantities printed in internal units (Hartrees-Bohrs-Radians)
 Mixed Optimization -- En-DIIS/RFO-DIIS
 Swapping is turned off.
 Update second derivatives using D2CorX and points    1    2    3
 DE= -1.01D-05 DEPred=-1.41D-05 R= 7.11D-01
 TightC=F SS=  1.41D+00  RLast= 2.93D-02 DXNew= 5.0454D-01 8.8044D-02
 Trust test= 7.11D-01 RLast= 2.93D-02 DXMaxT set to 3.00D-01
 ITU=  1  1  0
     Eigenvalues ---    0.00230   0.00309   0.00394   0.00504   0.00949
     Eigenvalues ---    0.01470   0.01856   0.02226   0.02753   0.02823
     Eigenvalues ---    0.02906   0.03238   0.03482   0.03813   0.04239
     Eigenvalues ---    0.04446   0.04680   0.04895   0.05248   0.05324
     Eigenvalues ---    0.05353   0.05592   0.05668   0.05729   0.05789
     Eigenvalues ---    0.05877   0.06134   0.06609   0.06880   0.06983
     Eigenvalues ---    0.07492   0.07612   0.08244   0.08751   0.09080
     Eigenvalues ---    0.09524   0.10457   0.12075   0.12862   0.15651
     Eigenvalues ---    0.16000   0.16000   0.16000   0.16000   0.16000
     Eigenvalues ---    0.16000   0.16000   0.16001   0.16666   0.16998
     Eigenvalues ---    0.18828   0.21046   0.22098   0.23837   0.24784
     Eigenvalues ---    0.25493   0.26235   0.27258   0.27865   0.29552
     Eigenvalues ---    0.30086   0.31291   0.34540   0.34645   0.34659
     Eigenvalues ---    0.34701   0.34725   0.34757   0.34776   0.34825
     Eigenvalues ---    0.34833   0.34897   0.34943   0.34966   0.35087
     Eigenvalues ---    0.35113   0.35343   0.35748   0.46103   0.48596
     Eigenvalues ---    0.54701
 En-DIIS/RFO-DIIS/Sim-DIIS IScMMF=       -3 using points:     3    2
 RFO step:  Lambda=-1.04809295D-05.
 DidBck=F Rises=F RFO-DIIS coefs:    0.89903    0.10097
 Iteration  1 RMS(Cart)=  0.00254917 RMS(Int)=  0.00000314
 Iteration  2 RMS(Cart)=  0.00000373 RMS(Int)=  0.00000024
 Iteration  3 RMS(Cart)=  0.00000000 RMS(Int)=  0.00000024
 Variable       Old X    -DE/DX   Delta X   Delta X   Delta X     New X
                                 (Linear)    (Quad)   (Total)
    R1        2.06815  -0.00018  -0.00002  -0.00024  -0.00026   2.06789
    R2        2.06988  -0.00009  -0.00001  -0.00012  -0.00013   2.06975
    R3        2.93001  -0.00009   0.00005  -0.00087  -0.00082   2.92919
    R4        2.89407   0.00022   0.00009   0.00038   0.00047   2.89454
    R5        2.97658  -0.00010   0.00015  -0.00152  -0.00137   2.97521
    R6        2.65726   0.00030   0.00004   0.00036   0.00040   2.65767
    R7        2.06978  -0.00013  -0.00000  -0.00021  -0.00021   2.06957
    R8        2.91686   0.00010   0.00013  -0.00015  -0.00002   2.91685
    R9        2.94874  -0.00024   0.00028  -0.00186  -0.00157   2.94717
   R10        2.57985   0.00044  -0.00022   0.00164   0.00142   2.58127
   R11        2.07022  -0.00014  -0.00001  -0.00018  -0.00019   2.07002
   R12        2.95123  -0.00021   0.00009  -0.00095  -0.00086   2.95037
   R13        2.93127  -0.00004   0.00008  -0.00006   0.00002   2.93129
   R14        2.94990   0.00002   0.00019  -0.00039  -0.00020   2.94970
   R15        2.89779  -0.00010   0.00011  -0.00066  -0.00055   2.89723
   R16        2.88252   0.00005   0.00007  -0.00011  -0.00004   2.88248
   R17        2.07002  -0.00013  -0.00002  -0.00016  -0.00017   2.06985
   R18        2.93311  -0.00015   0.00007  -0.00045  -0.00038   2.93274
   R19        2.06826  -0.00017  -0.00005  -0.00011  -0.00016   2.06810
   R20        2.06029  -0.00002  -0.00002   0.00008   0.00007   2.06036
   R21        2.07065  -0.00009  -0.00001  -0.00013  -0.00013   2.07052
   R22        2.06561  -0.00002  -0.00002   0.00009   0.00007   2.06568
   R23        2.07069  -0.00010  -0.00001  -0.00012  -0.00014   2.07055
   R24        2.06552  -0.00015  -0.00004  -0.00010  -0.00014   2.06539
   R25        2.06866  -0.00010  -0.00001  -0.00014  -0.00015   2.06851
   R26        2.07258  -0.00011  -0.00002  -0.00012  -0.00014   2.07244
   R27        2.06331  -0.00009  -0.00001  -0.00010  -0.00011   2.06321
   R28        2.06669  -0.00010  -0.00003  -0.00002  -0.00005   2.06663
   R29        2.06294  -0.00008  -0.00001  -0.00009  -0.00010   2.06284
   R30        1.82952   0.00002   0.00000   0.00007   0.00007   1.82959
    A1        1.85836  -0.00003  -0.00013   0.00012  -0.00002   1.85834
    A2        1.90531  -0.00001  -0.00002   0.00007   0.00005   1.90536
    A3        1.93431   0.00001   0.00003   0.00002   0.00005   1.93437
    A4        1.89084  -0.00000  -0.00006  -0.00015  -0.00021   1.89063
    A5        1.92120   0.00007   0.00007  -0.00005   0.00002   1.92121
    A6        1.95100  -0.00003   0.00011  -0.00001   0.00010   1.95109
    A7        1.96803   0.00002  -0.00000  -0.00032  -0.00032   1.96771
    A8        1.96522   0.00002  -0.00002   0.00044   0.00042   1.96563
    A9        1.88092  -0.00003  -0.00010   0.00020   0.00011   1.88103
   A10        1.92142   0.00000   0.00008  -0.00011  -0.00003   1.92139
   A11        1.87125  -0.00002  -0.00008   0.00030   0.00022   1.87147
   A12        1.85018   0.00000   0.00012  -0.00053  -0.00041   1.84977
   A13        1.94048   0.00005   0.00004   0.00059   0.00062   1.94110
   A14        1.90278   0.00001   0.00002   0.00047   0.00049   1.90328
   A15        1.95033  -0.00007  -0.00009  -0.00089  -0.00098   1.94935
   A16        1.91518   0.00001   0.00003   0.00047   0.00050   1.91568
   A17        1.95444  -0.00003   0.00006  -0.00097  -0.00091   1.95352
   A18        1.79461   0.00004  -0.00006   0.00037   0.00031   1.79492
   A19        1.92917   0.00004  -0.00002  -0.00023  -0.00025   1.92892
   A20        1.94263   0.00006   0.00002   0.00073   0.00075   1.94337
   A21        1.89214   0.00003   0.00032   0.00028   0.00061   1.89275
   A22        2.05215  -0.00006  -0.00014   0.00016   0.00002   2.05217
   A23        2.08279  -0.00005  -0.00008  -0.00004  -0.00011   2.08268
   A24        1.53118  -0.00002  -0.00008  -0.00092  -0.00100   1.53018
   A25        1.49183  -0.00001  -0.00009   0.00025   0.00016   1.49200
   A26        1.94219  -0.00000  -0.00007  -0.00069  -0.00076   1.94143
   A27        2.09033  -0.00003  -0.00004   0.00027   0.00024   2.09057
   A28        1.95588  -0.00002  -0.00004  -0.00056  -0.00059   1.95528
   A29        2.07587   0.00006   0.00014   0.00102   0.00117   2.07703
   A30        1.88409  -0.00000   0.00005  -0.00029  -0.00024   1.88384
   A31        1.93557   0.00007   0.00029   0.00147   0.00176   1.93732
   A32        1.95135  -0.00001  -0.00004  -0.00047  -0.00050   1.95084
   A33        1.90726   0.00007   0.00011   0.00018   0.00029   1.90755
   A34        2.03850  -0.00000  -0.00010   0.00008  -0.00002   2.03848
   A35        1.53101  -0.00006  -0.00011  -0.00097  -0.00108   1.52993
   A36        2.06154  -0.00006  -0.00014  -0.00022  -0.00035   2.06119
   A37        1.50345  -0.00001  -0.00004  -0.00001  -0.00006   1.50339
   A38        2.06352  -0.00001   0.00006   0.00003   0.00009   2.06362
   A39        1.95913   0.00004  -0.00000   0.00006   0.00005   1.95919
   A40        2.05528  -0.00003  -0.00000   0.00025   0.00025   2.05553
   A41        1.97820   0.00004  -0.00000  -0.00021  -0.00022   1.97798
   A42        1.88472  -0.00002  -0.00001  -0.00010  -0.00011   1.88461
   A43        1.92468   0.00004   0.00006  -0.00002   0.00004   1.92472
   A44        1.97777  -0.00010   0.00004  -0.00075  -0.00071   1.97706
   A45        1.92022   0.00000   0.00005  -0.00019  -0.00014   1.92009
   A46        1.87957   0.00003  -0.00005   0.00030   0.00025   1.87982
   A47        1.88151   0.00000  -0.00007   0.00047   0.00041   1.88192
   A48        1.87688   0.00004  -0.00004   0.00025   0.00021   1.87709
   A49        1.98613   0.00010   0.00013  -0.00003   0.00010   1.98623
   A50        1.92667  -0.00003   0.00002  -0.00032  -0.00030   1.92637
   A51        1.91793  -0.00003   0.00003  -0.00022  -0.00019   1.91774
   A52        1.87133  -0.00004  -0.00005  -0.00007  -0.00012   1.87121
   A53        1.87337  -0.00001  -0.00005   0.00029   0.00025   1.87362
   A54        1.88485   0.00002  -0.00009   0.00039   0.00030   1.88514
   A55        1.91909   0.00003   0.00005  -0.00007  -0.00002   1.91907
   A56        1.88116   0.00006   0.00005   0.00007   0.00013   1.88129
   A57        1.92500   0.00003   0.00005  -0.00002   0.00002   1.92502
   A58        1.91104  -0.00005  -0.00004  -0.00008  -0.00012   1.91092
   A59        1.91768  -0.00003  -0.00007   0.00015   0.00008   1.91776
   A60        1.90946  -0.00005  -0.00004  -0.00005  -0.00009   1.90937
   A61        1.86011   0.00017   0.00050  -0.00128  -0.00078   1.85933
    D1        1.68113   0.00005   0.00062  -0.00067  -0.00005   1.68108
    D2       -0.50606   0.00001   0.00054  -0.00062  -0.00009  -0.50614
    D3       -2.54031   0.00002   0.00046  -0.00035   0.00011  -2.54020
    D4       -2.58508   0.00000   0.00042  -0.00057  -0.00016  -2.58524
    D5        1.51092  -0.00003   0.00033  -0.00053  -0.00019   1.51072
    D6       -0.52333  -0.00003   0.00026  -0.00026   0.00000  -0.52333
    D7       -0.46521   0.00007   0.00053  -0.00074  -0.00021  -0.46542
    D8       -2.65239   0.00003   0.00044  -0.00069  -0.00025  -2.65264
    D9        1.59654   0.00004   0.00037  -0.00042  -0.00006   1.59649
   D10       -1.03300  -0.00004  -0.00053  -0.00052  -0.00105  -1.03405
   D11        1.27543   0.00001  -0.00044   0.00049   0.00004   1.27547
   D12       -2.69237  -0.00002  -0.00056  -0.00005  -0.00061  -2.69298
   D13       -3.08417  -0.00005  -0.00042  -0.00065  -0.00107  -3.08524
   D14       -0.77575   0.00000  -0.00034   0.00036   0.00002  -0.77572
   D15        1.53965  -0.00003  -0.00046  -0.00018  -0.00064   1.53901
   D16        1.09677  -0.00007  -0.00046  -0.00042  -0.00088   1.09588
   D17       -2.87799  -0.00002  -0.00038   0.00058   0.00021  -2.87778
   D18       -0.56260  -0.00006  -0.00050   0.00005  -0.00045  -0.56305
   D19        0.44942  -0.00005  -0.00024   0.00141   0.00117   0.45059
   D20        2.56308  -0.00000  -0.00017   0.00269   0.00252   2.56559
   D21       -1.74839   0.00000  -0.00028   0.00293   0.00264  -1.74575
   D22        2.66017  -0.00001  -0.00021   0.00167   0.00145   2.66162
   D23       -1.50936   0.00004  -0.00014   0.00294   0.00280  -1.50656
   D24        0.46236   0.00004  -0.00025   0.00318   0.00293   0.46528
   D25       -1.61799  -0.00002  -0.00007   0.00115   0.00108  -1.61691
   D26        0.49567   0.00003  -0.00000   0.00243   0.00243   0.49809
   D27        2.46738   0.00004  -0.00011   0.00267   0.00255   2.46994
   D28        1.77036  -0.00006   0.00058  -0.00628  -0.00570   1.76465
   D29       -0.44197  -0.00010   0.00054  -0.00611  -0.00557  -0.44754
   D30       -2.46032  -0.00008   0.00053  -0.00613  -0.00560  -2.46592
   D31        2.90623   0.00001   0.00007  -0.00143  -0.00136   2.90487
   D32       -1.06288   0.00001  -0.00013  -0.00077  -0.00090  -1.06378
   D33        0.59303   0.00002  -0.00008  -0.00143  -0.00150   0.59153
   D34        0.79986  -0.00004  -0.00001  -0.00271  -0.00271   0.79715
   D35        3.11394  -0.00004  -0.00020  -0.00205  -0.00226   3.11169
   D36       -1.51334  -0.00003  -0.00015  -0.00271  -0.00286  -1.51619
   D37       -1.18142  -0.00007   0.00002  -0.00289  -0.00287  -1.18429
   D38        1.13266  -0.00007  -0.00017  -0.00224  -0.00241   1.13025
   D39        2.78857  -0.00007  -0.00012  -0.00289  -0.00301   2.78555
   D40        0.89479  -0.00005  -0.00026  -0.00114  -0.00140   0.89339
   D41       -1.18730  -0.00005  -0.00027  -0.00105  -0.00132  -1.18862
   D42        3.01232  -0.00005  -0.00028  -0.00102  -0.00130   3.01102
   D43        3.02382   0.00002  -0.00018   0.00018  -0.00000   3.02382
   D44        0.94173   0.00002  -0.00019   0.00027   0.00008   0.94181
   D45       -1.14184   0.00002  -0.00020   0.00030   0.00010  -1.14174
   D46       -1.17710   0.00001  -0.00013  -0.00053  -0.00066  -1.17776
   D47        3.02400   0.00002  -0.00015  -0.00043  -0.00058   3.02342
   D48        0.94043   0.00002  -0.00016  -0.00040  -0.00056   0.93987
   D49        1.43539  -0.00007   0.00001  -0.00162  -0.00161   1.43378
   D50       -2.89415  -0.00009  -0.00007  -0.00218  -0.00224  -2.89639
   D51       -0.67513  -0.00013  -0.00010  -0.00305  -0.00315  -0.67828
   D52       -2.59745  -0.00001  -0.00013  -0.00109  -0.00122  -2.59868
   D53       -0.64381  -0.00004  -0.00021  -0.00164  -0.00185  -0.64566
   D54        1.57521  -0.00007  -0.00024  -0.00252  -0.00276   1.57244
   D55       -0.46516  -0.00010  -0.00031  -0.00163  -0.00194  -0.46710
   D56        1.48848  -0.00012  -0.00038  -0.00218  -0.00257   1.48591
   D57       -2.57569  -0.00016  -0.00041  -0.00306  -0.00347  -2.57917
   D58       -1.48223   0.00007   0.00031   0.00118   0.00149  -1.48074
   D59        0.60482   0.00002   0.00029   0.00147   0.00177   0.60659
   D60        2.81703   0.00003   0.00033   0.00141   0.00174   2.81877
   D61        2.57268   0.00003   0.00009   0.00126   0.00136   2.57403
   D62       -1.62346  -0.00002   0.00008   0.00156   0.00163  -1.62183
   D63        0.58875  -0.00002   0.00011   0.00149   0.00161   0.59036
   D64        0.46761   0.00013   0.00033   0.00166   0.00199   0.46960
   D65        2.55466   0.00008   0.00031   0.00195   0.00227   2.55692
   D66       -1.51632   0.00008   0.00035   0.00189   0.00224  -1.51408
   D67       -1.45125   0.00006   0.00020   0.00175   0.00195  -1.44930
   D68        2.56886   0.00001   0.00007   0.00092   0.00099   2.56984
   D69        0.46485   0.00012   0.00031   0.00170   0.00201   0.46686
   D70        2.89208   0.00007   0.00031   0.00244   0.00275   2.89482
   D71        0.62900   0.00002   0.00017   0.00161   0.00178   0.63078
   D72       -1.47501   0.00013   0.00042   0.00239   0.00280  -1.47221
   D73        0.67265   0.00003   0.00014   0.00247   0.00262   0.67527
   D74       -1.59042  -0.00002   0.00001   0.00165   0.00165  -1.58877
   D75        2.58875   0.00009   0.00025   0.00242   0.00267   2.59143
   D76        1.27012  -0.00002   0.00013  -0.00065  -0.00052   1.26960
   D77       -0.83821  -0.00001   0.00013  -0.00051  -0.00038  -0.83859
   D78       -2.93989   0.00001   0.00012  -0.00020  -0.00008  -2.93996
   D79        2.90748  -0.00004  -0.00001  -0.00089  -0.00090   2.90658
   D80        0.79915  -0.00003  -0.00001  -0.00076  -0.00077   0.79838
   D81       -1.30252  -0.00001  -0.00002  -0.00044  -0.00046  -1.30299
   D82       -1.05697   0.00002   0.00020  -0.00021  -0.00002  -1.05699
   D83        3.11788   0.00003   0.00019  -0.00008   0.00012   3.11800
   D84        1.01620   0.00005   0.00018   0.00024   0.00042   1.01663
   D85        0.85648  -0.00002  -0.00003  -0.00218  -0.00221   0.85427
   D86       -1.24843  -0.00001  -0.00007  -0.00183  -0.00191  -1.25033
   D87        2.95767   0.00001   0.00001  -0.00198  -0.00197   2.95570
   D88       -0.92834  -0.00003   0.00001  -0.00343  -0.00342  -0.93176
   D89       -3.03325  -0.00002  -0.00003  -0.00308  -0.00311  -3.03636
   D90        1.17284   0.00000   0.00005  -0.00323  -0.00317   1.16967
   D91        3.10210  -0.00005  -0.00011  -0.00323  -0.00334   3.09876
   D92        0.99719  -0.00004  -0.00015  -0.00288  -0.00303   0.99416
   D93       -1.07990  -0.00002  -0.00007  -0.00303  -0.00309  -1.08300
   D94        1.47584  -0.00003  -0.00003  -0.00034  -0.00037   1.47547
   D95       -0.61886  -0.00000  -0.00008  -0.00043  -0.00050  -0.61936
   D96       -2.84217   0.00001  -0.00005  -0.00031  -0.00036  -2.84253
   D97       -0.46784  -0.00009  -0.00031  -0.00157  -0.00188  -0.46972
   D98       -2.56254  -0.00006  -0.00036  -0.00166  -0.00201  -2.56455
   D99        1.49733  -0.00005  -0.00033  -0.00153  -0.00187   1.49546
   D100      -2.55107  -0.00003  -0.00010  -0.00103  -0.00113  -2.55220
   D101       1.63742  -0.00001  -0.00014  -0.00112  -0.00126   1.63616
   D102      -0.58590   0.00001  -0.00012  -0.00100  -0.00112  -0.58702
         Item               Value     Threshold  Converged?
 Maximum Force            0.000437     0.000450     YES
 RMS     Force            0.000076     0.000300     YES
 Maximum Displacement     0.010474     0.001800     NO 
 RMS     Displacement     0.002550     0.001200     NO 
 Predicted change in Energy=-5.241401D-06
 GradGradGradGradGradGradGradGradGradGradGradGradGradGradGradGradGradGrad

                          Input orientation:                          
 ---------------------------------------------------------------------
 Center     Atomic      Atomic             Coordinates (Angstroms)
 Number     Number       Type             X           Y           Z
 ---------------------------------------------------------------------
      1          6           0       -0.172168   -1.575445   -0.879101
      2          1           0       -0.053180   -2.336472   -0.101845
      3          1           0       -0.395071   -2.111949   -1.807587
      4          6           0       -1.387188   -0.678079   -0.531033
      5          6           0       -0.972217    0.647763    0.209725
      6          6           0        0.475600    1.053104   -0.139569
      7          1           0        0.673493    2.082468    0.178502
      8          6           0        1.494524   -0.046663    0.296174
      9          6           0        1.111986   -0.756246   -1.040468
     10          1           0        1.900752   -1.330923   -1.537775
     11          6           0        0.758932    0.644075   -1.608769
     12          1           0       -0.060199    0.709385   -2.331577
     13          1           0        1.618211    1.170151   -2.025450
     14          6           0        2.931537    0.487202    0.273049
     15          1           0        3.093886    1.176930    1.108763
     16          1           0        3.180267    1.018279   -0.649437
     17          1           0        3.641001   -0.341027    0.379017
     18          6           0        1.290539   -0.789572    1.612665
     19          1           0        0.277342   -1.176248    1.748552
     20          1           0        1.501439   -0.129009    2.459625
     21          1           0        1.976710   -1.643204    1.669330
     22          6           0       -1.952897    1.788708   -0.201118
     23          1           0       -2.985084    1.459173   -0.066853
     24          1           0       -1.777020    2.016711   -1.256142
     25          1           0       -1.767348    2.681723    0.398632
     26          8           0       -1.164206    0.553570    1.558831
     27          8           0       -2.367951   -1.359617    0.211599
     28          1           0       -2.250950   -1.090981    1.134375
     29          1           0       -1.868361   -0.387507   -1.470945
 ---------------------------------------------------------------------
                    Distance matrix (angstroms):
                    1          2          3          4          5
     1  C    0.000000
     2  H    1.094279   0.000000
     3  H    1.095266   1.754097   0.000000
     4  C    1.550061   2.171186   2.160987   0.000000
     5  C    2.601591   3.138051   3.466793   1.574415   0.000000
     6  C    2.806383   3.430781   3.682108   2.572979   1.543529
     7  H    3.900513   4.487057   4.762302   3.517167   2.183509
     8  C    2.548786   2.792317   3.501684   3.063857   2.564081
     9  C    1.531724   2.176175   2.167400   2.551765   2.806800
    10  H    2.188753   2.625047   2.440001   3.500040   3.901654
    11  C    2.515081   3.437151   2.994482   2.741429   2.510739
    12  H    2.709737   3.774785   2.889054   2.632093   2.700701
    13  H    3.472445   4.334768   3.856547   3.831665   3.461100
    14  C    3.900634   4.125798   4.706480   4.544866   3.907567
    15  H    4.711081   4.869660   5.612009   5.119572   4.197795
    16  H    4.244876   4.691417   4.891082   4.873735   4.256591
    17  H    4.200822   4.226109   4.920089   5.120984   4.721032
    18  C    2.994329   2.671708   4.035850   3.431923   3.025597
    19  H    2.695548   2.208921   3.738154   2.866242   2.693772
    20  H    4.005025   3.721674   5.073253   4.194005   3.432841
    21  H    3.334182   2.781750   4.234858   4.133869   4.009383
    22  C    3.866288   4.542675   4.496965   2.552237   1.559577
    23  H    4.216771   4.796271   4.742493   2.708613   2.187810
    24  H    3.952378   4.822264   4.388588   2.817737   2.161131
    25  H    4.722360   5.326456   5.452507   3.506718   2.192010
    26  O    3.385315   3.513484   4.362262   2.436024   1.365950
    27  O    2.461234   2.531928   2.921535   1.406376   2.444924
    28  H    2.934302   2.812416   3.625162   1.920979   2.348056
    29  H    2.153729   2.994625   2.292948   1.095168   2.167836
                    6          7          8          9         10
     6  C    0.000000
     7  H    1.095409   0.000000
     8  C    1.561271   2.284981   0.000000
     9  C    2.119046   3.120331   1.560916   0.000000
    10  H    3.109602   4.012856   2.275459   1.095317   0.000000
    11  C    1.551171   2.295782   2.155696   1.551939   2.282413
    12  H    2.282569   2.953668   3.145449   2.277950   2.939100
    13  H    2.208123   2.565584   2.624095   2.222040   2.563792
    14  C    2.553845   2.766329   1.533151   2.565590   2.765353
    15  H    2.903289   2.746578   2.171506   3.504896   3.836282
    16  H    2.752527   2.846384   2.206810   2.753113   2.818697
    17  H    3.497470   3.836618   2.168150   2.929720   2.771723
    18  C    2.670188   3.268973   1.525343   2.659344   3.254335
    19  H    2.928194   3.638850   2.206104   2.941371   3.668696
    20  H    3.034064   3.283238   2.165028   3.577115   4.193239
    21  H    3.577084   4.219192   2.160325   2.979505   3.223168
    22  C    2.538208   2.669893   3.937080   4.071217   5.135110
    23  H    3.485185   3.719392   4.739854   4.758360   5.815465
    24  H    2.692502   2.840341   4.167756   4.010257   4.981162
    25  H    2.823628   2.522948   4.253750   4.709693   5.771131
    26  O    2.413102   2.760430   3.003902   3.695000   4.747025
    27  O    3.745708   4.593411   4.080406   3.747224   4.613345
    28  H    3.695147   4.420049   3.977657   4.018871   4.943135
    29  H    3.056482   3.909281   3.814169   3.033768   3.885964
                   11         12         13         14         15
    11  C    0.000000
    12  H    1.094391   0.000000
    13  H    1.090294   1.767224   0.000000
    14  C    2.878552   3.972899   2.733924   0.000000
    15  H    3.622282   4.690713   3.464239   1.095674   0.000000
    16  H    2.631200   3.664101   2.087222   1.093111   1.767456
    17  H    3.637038   4.706332   3.486660   1.095688   1.770892
    18  C    3.565893   4.430396   4.145331   2.473378   2.715347
    19  H    3.849300   4.507438   4.641833   3.462503   3.725547
    20  H    4.207233   5.108545   4.670905   2.684401   2.462964
    21  H    4.178585   5.068622   4.657778   2.720280   3.084717
    22  C    3.262772   3.047310   4.057538   5.077050   5.249769
    23  H    4.130320   3.774401   5.010984   6.005552   6.198032
    24  H    2.905086   2.411044   3.582749   5.181537   5.479391
    25  H    3.816249   3.776044   4.429789   5.187601   5.138120
    26  O    3.706797   4.047021   4.579202   4.293338   4.326949
    27  O    4.135930   4.009268   5.224328   5.612404   6.088566
    28  H    4.426584   4.478117   5.483395   5.485500   5.806147
    29  H    2.825920   2.283267   3.858752   5.181279   5.807431
                   16         17         18         19         20
    16  H    0.000000
    17  H    1.765703   0.000000
    18  C    3.457818   2.692165   0.000000
    19  H    4.358128   3.726583   1.092955   0.000000
    20  H    3.714970   2.991923   1.094606   1.760894   0.000000
    21  H    3.729440   2.475972   1.096690   1.764136   1.772917
    22  C    5.209983   6.013652   4.522965   4.191199   4.763363
    23  H    6.208490   6.880735   5.114546   4.569963   5.388349
    24  H    5.093098   6.130874   5.051256   4.841857   5.399938
    25  H    5.323945   6.195775   4.782723   4.570228   4.778376
    26  O    4.895595   5.028148   2.798696   2.259719   2.895342
    27  O    6.097417   6.096971   3.958849   3.064869   4.641141
    28  H    6.093364   5.987326   3.586328   2.603218   4.094154
    29  H    5.304692   5.811849   4.432714   3.948584   5.183797
                   21         22         23         24         25
    21  H    0.000000
    22  C    5.542419   0.000000
    23  H    6.103972   1.091801   0.000000
    24  H    6.003653   1.093615   1.784566   0.000000
    25  H    5.859832   1.091606   1.787228   1.783426   0.000000
    26  O    3.834499   2.290200   2.603567   3.231159   2.497774
    27  O    4.591457   3.202274   2.898960   3.728680   4.090004
    28  H    4.297003   3.188258   2.912935   3.949295   3.874078
    29  H    5.120808   2.521016   2.574640   2.415523   3.595232
                   26         27         28         29
    26  O    0.000000
    27  O    2.631411   0.000000
    28  H    2.016364   0.968179   0.000000
    29  H    3.249770   2.006375   2.725609   0.000000
 Stoichiometry    C10H17O2(2)
 Framework group  C1[X(C10H17O2)]
 Deg. of freedom    81
 Full point group                 C1      NOp   1
 Largest Abelian subgroup         C1      NOp   1
 Largest concise Abelian subgroup C1      NOp   1
                         Standard orientation:                         
 ---------------------------------------------------------------------
 Center     Atomic      Atomic             Coordinates (Angstroms)
 Number     Number       Type             X           Y           Z
 ---------------------------------------------------------------------
      1          6           0       -0.173423   -1.577677   -0.873431
      2          1           0       -0.054369   -2.336388   -0.093925
      3          1           0       -0.397613   -2.116871   -1.800047
      4          6           0       -1.387377   -0.678217   -0.527056
      5          6           0       -0.970630    0.649569    0.209211
      6          6           0        0.477210    1.052610   -0.142641
      7          1           0        0.676249    2.082790    0.172056
      8          6           0        1.495607   -0.046654    0.295594
      9          6           0        1.111269   -0.760059   -1.038495
     10          1           0        1.899105   -1.336937   -1.534726
     11          6           0        0.758872    0.638788   -1.610820
     12          1           0       -0.060856    0.702543   -2.333089
     13          1           0        1.618215    1.162848   -2.029905
     14          6           0        2.933043    0.485931    0.269519
     15          1           0        3.096724    1.178112    1.102943
     16          1           0        3.181385    1.013935   -0.654834
     17          1           0        3.641910   -0.342560    0.377418
     18          6           0        1.292189   -0.785305    1.614567
     19          1           0        0.278793   -1.170708    1.752565
     20          1           0        1.504406   -0.122295    2.459283
     21          1           0        1.977698   -1.639332    1.673263
     22          6           0       -1.950726    1.790056   -0.204286
     23          1           0       -2.983067    1.461805   -0.068070
     24          1           0       -1.775611    2.014637   -1.260170
     25          1           0       -1.763890    2.684771    0.392522
     26          8           0       -1.161480    0.559722    1.558776
     27          8           0       -2.368039   -1.356625    0.218570
     28          1           0       -2.249980   -1.085226    1.140403
     29          1           0       -1.869156   -0.390158   -1.467430
 ---------------------------------------------------------------------
 Rotational constants (GHZ):           1.4317110           0.8413913           0.8077736
 Standard basis: 6-31++G(d,p) (6D, 7F)
 There are   330 symmetry adapted cartesian basis functions of A   symmetry.
 There are   330 symmetry adapted basis functions of A   symmetry.
   330 basis functions,   520 primitive gaussians,   330 cartesian basis functions
    47 alpha electrons       46 beta electrons
       nuclear repulsion energy       811.0101537986 Hartrees.
 NAtoms=   29 NActive=   29 NUniq=   29 SFac= 1.00D+00 NAtFMM=   60 NAOKFM=F Big=F
 Integral buffers will be    131072 words long.
 Raffenetti 2 integral format.
 Two-electron integral symmetry is turned on.
 Nuclear repulsion after empirical dispersion term =      810.9839839932 Hartrees.
 One-electron integrals computed using PRISM.
 NBasis=   330 RedAO= T EigKep=  1.78D-06  NBF=   330
 NBsUse=   330 1.00D-06 EigRej= -1.00D+00 NBFU=   330
 Initial guess from the checkpoint file:  "Alpha-Pinene-RO-OHdown-Odown-wb97-opt.chk"
 B after Tr=    -0.000000    0.000000    0.000000
         Rot=    0.999997    0.002413   -0.000179    0.000418 Ang=   0.28 deg.
 Initial guess <Sx>= 0.0000 <Sy>= 0.0000 <Sz>= 0.5000 <S**2>= 0.7545 S= 0.5023
 Requested convergence on RMS density matrix=1.00D-08 within 128 cycles.
 Requested convergence on MAX density matrix=1.00D-06.
 Requested convergence on             energy=1.00D-06.
 No special actions if energy rises.
 SCF Done:  E(UwB97XD) =  -541.542725412     A.U. after   17 cycles
            NFock= 17  Conv=0.34D-08     -V/T= 2.0092
 <Sx>= 0.0000 <Sy>= 0.0000 <Sz>= 0.5000 <S**2>= 0.7545 S= 0.5023
 <L.S>= 0.000000000000E+00
 Annihilation of the first spin contaminant:
 S**2 before annihilation     0.7545,   after     0.7500
 Calling FoFJK, ICntrl=      2127 FMM=F ISym2X=0 I1Cent= 0 IOpClX= 1 NMat=1 NMatS=1 NMatT=0.
 ***** Axes restored to original set *****
 -------------------------------------------------------------------
 Center     Atomic                   Forces (Hartrees/Bohr)
 Number     Number              X              Y              Z
 -------------------------------------------------------------------
      1        6          -0.000027500   -0.000020385   -0.000018399
      2        1           0.000003904    0.000014305   -0.000030965
      3        1           0.000013417   -0.000006562    0.000072341
      4        6           0.000090705   -0.000026794   -0.000019942
      5        6          -0.000153983    0.000167254   -0.000390351
      6        6           0.000065024    0.000000584    0.000069368
      7        1          -0.000001475   -0.000060159   -0.000016876
      8        6          -0.000061211   -0.000033684    0.000072973
      9        6           0.000050031    0.000012197   -0.000017174
     10        1          -0.000038104    0.000039632    0.000032694
     11        6          -0.000036959    0.000083794   -0.000228894
     12        1           0.000084827    0.000015674    0.000030758
     13        1          -0.000099658   -0.000040480    0.000010806
     14        6           0.000142585    0.000066050   -0.000047923
     15        1           0.000018378   -0.000035265   -0.000052297
     16        1           0.000046803   -0.000046365    0.000117309
     17        1          -0.000013771    0.000064048    0.000001794
     18        6          -0.000007334   -0.000059677    0.000033675
     19        1           0.000036254    0.000013778    0.000009923
     20        1          -0.000012770   -0.000053723   -0.000030004
     21        1          -0.000045250    0.000043401    0.000010781
     22        6           0.000080052   -0.000077277    0.000052135
     23        1           0.000023296    0.000058486   -0.000029602
     24        1          -0.000047467    0.000029199    0.000058149
     25        1          -0.000049343   -0.000002257   -0.000051949
     26        8           0.000035456   -0.000052168    0.000205222
     27        8          -0.000107345    0.000141347    0.000096350
     28        1          -0.000046835   -0.000187850    0.000036014
     29        1           0.000058273   -0.000047102    0.000024084
 -------------------------------------------------------------------
 Cartesian Forces:  Max     0.000390351 RMS     0.000080520

 GradGradGradGradGradGradGradGradGradGradGradGradGradGradGradGradGradGrad
 Berny optimization.
 Using GEDIIS/GDIIS optimizer.
 FormGI is forming the generalized inverse of G from B-inverse, IUseBI=4.
 Internal  Forces:  Max     0.000285445 RMS     0.000046299
 Search for a local minimum.
 Step number   4 out of a maximum of  174
 All quantities printed in internal units (Hartrees-Bohrs-Radians)
 Mixed Optimization -- En-DIIS/RFO-DIIS
 Swapping is turned off.
 Update second derivatives using D2CorX and points    1    2    3    4
 DE= -5.86D-06 DEPred=-5.24D-06 R= 1.12D+00
 TightC=F SS=  1.41D+00  RLast= 2.10D-02 DXNew= 5.0454D-01 6.3097D-02
 Trust test= 1.12D+00 RLast= 2.10D-02 DXMaxT set to 3.00D-01
 ITU=  1  1  1  0
     Eigenvalues ---    0.00230   0.00288   0.00392   0.00488   0.00945
     Eigenvalues ---    0.01038   0.01980   0.02228   0.02767   0.02904
     Eigenvalues ---    0.02982   0.03309   0.03536   0.03948   0.04035
     Eigenvalues ---    0.04441   0.04783   0.04899   0.05272   0.05329
     Eigenvalues ---    0.05360   0.05591   0.05692   0.05730   0.05780
     Eigenvalues ---    0.05876   0.06278   0.06598   0.06880   0.06973
     Eigenvalues ---    0.07489   0.07695   0.08267   0.08809   0.09075
     Eigenvalues ---    0.09519   0.10441   0.12105   0.12910   0.15849
     Eigenvalues ---    0.16000   0.16000   0.16000   0.16000   0.16000
     Eigenvalues ---    0.16000   0.16000   0.16409   0.16665   0.18331
     Eigenvalues ---    0.18775   0.21092   0.21812   0.23720   0.24886
     Eigenvalues ---    0.25913   0.26117   0.27413   0.28090   0.30024
     Eigenvalues ---    0.30503   0.32790   0.34539   0.34642   0.34646
     Eigenvalues ---    0.34690   0.34708   0.34751   0.34757   0.34793
     Eigenvalues ---    0.34863   0.34893   0.34942   0.35073   0.35101
     Eigenvalues ---    0.35144   0.35219   0.35851   0.44637   0.47912
     Eigenvalues ---    0.54657
 En-DIIS/RFO-DIIS/Sim-DIIS IScMMF=       -3 using points:     4    3    2
 RFO step:  Lambda=-4.03654525D-06.
 DidBck=F Rises=F RFO-DIIS coefs:    1.64652   -0.27959   -0.36693
 Iteration  1 RMS(Cart)=  0.00120072 RMS(Int)=  0.00000327
 Iteration  2 RMS(Cart)=  0.00000366 RMS(Int)=  0.00000037
 Iteration  3 RMS(Cart)=  0.00000000 RMS(Int)=  0.00000037
 Variable       Old X    -DE/DX   Delta X   Delta X   Delta X     New X
                                 (Linear)    (Quad)   (Total)
    R1        2.06789  -0.00003  -0.00009  -0.00004  -0.00013   2.06776
    R2        2.06975  -0.00006  -0.00006  -0.00012  -0.00017   2.06958
    R3        2.92919   0.00000  -0.00071   0.00038  -0.00032   2.92887
    R4        2.89454   0.00005  -0.00003   0.00033   0.00030   2.89484
    R5        2.97521   0.00002  -0.00143   0.00079  -0.00064   2.97458
    R6        2.65767   0.00020   0.00010   0.00050   0.00060   2.65826
    R7        2.06957  -0.00006  -0.00012  -0.00009  -0.00021   2.06936
    R8        2.91685   0.00008  -0.00048   0.00061   0.00013   2.91697
    R9        2.94717  -0.00001  -0.00205   0.00094  -0.00111   2.94606
   R10        2.58127   0.00020   0.00172  -0.00031   0.00141   2.58268
   R11        2.07002  -0.00006  -0.00007  -0.00012  -0.00019   2.06984
   R12        2.95037   0.00005  -0.00089   0.00065  -0.00024   2.95013
   R13        2.93129   0.00009  -0.00027   0.00044   0.00017   2.93146
   R14        2.94970   0.00002  -0.00083   0.00054  -0.00029   2.94942
   R15        2.89723   0.00020  -0.00075   0.00107   0.00032   2.89756
   R16        2.88248   0.00005  -0.00029   0.00040   0.00011   2.88259
   R17        2.06985  -0.00006  -0.00005  -0.00013  -0.00017   2.06967
   R18        2.93274   0.00007  -0.00050   0.00047  -0.00003   2.93271
   R19        2.06810  -0.00008   0.00006  -0.00025  -0.00019   2.06791
   R20        2.06036  -0.00010   0.00010  -0.00028  -0.00018   2.06018
   R21        2.07052  -0.00006  -0.00006  -0.00011  -0.00017   2.07035
   R22        2.06568  -0.00011   0.00013  -0.00032  -0.00020   2.06548
   R23        2.07055  -0.00006  -0.00004  -0.00012  -0.00016   2.07039
   R24        2.06539  -0.00004   0.00006  -0.00012  -0.00006   2.06533
   R25        2.06851  -0.00006  -0.00007  -0.00011  -0.00018   2.06833
   R26        2.07244  -0.00006  -0.00003  -0.00013  -0.00017   2.07228
   R27        2.06321  -0.00004  -0.00004  -0.00007  -0.00011   2.06310
   R28        2.06663  -0.00006   0.00009  -0.00018  -0.00009   2.06654
   R29        2.06284  -0.00004  -0.00003  -0.00006  -0.00009   2.06274
   R30        1.82959  -0.00002   0.00004  -0.00001   0.00003   1.82963
    A1        1.85834  -0.00001   0.00047  -0.00054  -0.00007   1.85827
    A2        1.90536  -0.00000   0.00011  -0.00003   0.00008   1.90544
    A3        1.93437  -0.00001  -0.00007  -0.00006  -0.00014   1.93423
    A4        1.89063  -0.00000   0.00009   0.00009   0.00018   1.89081
    A5        1.92121  -0.00000  -0.00023   0.00035   0.00012   1.92134
    A6        1.95109   0.00003  -0.00032   0.00016  -0.00017   1.95093
    A7        1.96771  -0.00002  -0.00020   0.00008  -0.00012   1.96758
    A8        1.96563   0.00000   0.00035   0.00020   0.00055   1.96619
    A9        1.88103  -0.00001   0.00041  -0.00074  -0.00033   1.88070
   A10        1.92139   0.00005  -0.00030   0.00085   0.00055   1.92194
   A11        1.87147  -0.00000   0.00044  -0.00056  -0.00012   1.87135
   A12        1.84977  -0.00002  -0.00071   0.00008  -0.00062   1.84915
   A13        1.94110   0.00001   0.00026  -0.00015   0.00010   1.94121
   A14        1.90328   0.00003   0.00023   0.00057   0.00080   1.90408
   A15        1.94935  -0.00003  -0.00030  -0.00046  -0.00076   1.94859
   A16        1.91568   0.00001   0.00023   0.00044   0.00067   1.91635
   A17        1.95352  -0.00004  -0.00080  -0.00034  -0.00114   1.95238
   A18        1.79492   0.00002   0.00043   0.00001   0.00044   1.79536
   A19        1.92892  -0.00000  -0.00008  -0.00001  -0.00010   1.92882
   A20        1.94337  -0.00001   0.00042  -0.00027   0.00015   1.94352
   A21        1.89275  -0.00000  -0.00078   0.00043  -0.00035   1.89240
   A22        2.05217  -0.00001   0.00052  -0.00042   0.00010   2.05226
   A23        2.08268  -0.00001   0.00020  -0.00015   0.00005   2.08272
   A24        1.53018   0.00004  -0.00036   0.00054   0.00018   1.53036
   A25        1.49200  -0.00003   0.00042  -0.00052  -0.00010   1.49190
   A26        1.94143   0.00003  -0.00025   0.00054   0.00030   1.94173
   A27        2.09057   0.00001   0.00029  -0.00020   0.00009   2.09066
   A28        1.95528   0.00003  -0.00025   0.00043   0.00019   1.95547
   A29        2.07703  -0.00001   0.00023  -0.00041  -0.00017   2.07686
   A30        1.88384  -0.00003  -0.00034   0.00012  -0.00022   1.88363
   A31        1.93732  -0.00003   0.00009  -0.00039  -0.00031   1.93702
   A32        1.95084   0.00001  -0.00019   0.00007  -0.00012   1.95072
   A33        1.90755   0.00000  -0.00022   0.00035   0.00013   1.90768
   A34        2.03848  -0.00001   0.00035  -0.00029   0.00006   2.03854
   A35        1.52993   0.00005  -0.00030   0.00057   0.00026   1.53019
   A36        2.06119  -0.00002   0.00027  -0.00023   0.00004   2.06123
   A37        1.50339  -0.00005   0.00012  -0.00043  -0.00031   1.50308
   A38        2.06362   0.00002  -0.00016   0.00031   0.00015   2.06377
   A39        1.95919   0.00002   0.00004   0.00010   0.00014   1.95933
   A40        2.05553   0.00003   0.00017   0.00017   0.00033   2.05587
   A41        1.97798   0.00001  -0.00013   0.00019   0.00006   1.97804
   A42        1.88461  -0.00003  -0.00002  -0.00029  -0.00031   1.88429
   A43        1.92472   0.00001  -0.00019   0.00018  -0.00001   1.92471
   A44        1.97706   0.00010  -0.00061   0.00091   0.00030   1.97736
   A45        1.92009   0.00002  -0.00028   0.00023  -0.00006   1.92003
   A46        1.87982  -0.00005   0.00036  -0.00044  -0.00008   1.87975
   A47        1.88192  -0.00003   0.00051  -0.00055  -0.00004   1.88188
   A48        1.87709  -0.00006   0.00030  -0.00043  -0.00013   1.87696
   A49        1.98623   0.00001  -0.00040   0.00033  -0.00007   1.98616
   A50        1.92637   0.00003  -0.00027   0.00028   0.00001   1.92638
   A51        1.91774   0.00001  -0.00023   0.00018  -0.00005   1.91769
   A52        1.87121  -0.00002   0.00011  -0.00022  -0.00011   1.87110
   A53        1.87362  -0.00001   0.00033  -0.00024   0.00009   1.87370
   A54        1.88514  -0.00002   0.00053  -0.00038   0.00015   1.88530
   A55        1.91907   0.00005  -0.00020   0.00044   0.00025   1.91932
   A56        1.88129   0.00006  -0.00011   0.00045   0.00034   1.88163
   A57        1.92502   0.00006  -0.00015   0.00051   0.00036   1.92538
   A58        1.91092  -0.00006   0.00007  -0.00045  -0.00038   1.91054
   A59        1.91776  -0.00006   0.00030  -0.00050  -0.00020   1.91756
   A60        1.90937  -0.00006   0.00008  -0.00045  -0.00037   1.90900
   A61        1.85933   0.00029  -0.00231   0.00303   0.00072   1.86005
    D1        1.68108   0.00002  -0.00229   0.00108  -0.00121   1.67987
    D2       -0.50614  -0.00003  -0.00200  -0.00030  -0.00230  -0.50844
    D3       -2.54020   0.00000  -0.00160  -0.00005  -0.00165  -2.54184
    D4       -2.58524   0.00001  -0.00162   0.00047  -0.00115  -2.58639
    D5        1.51072  -0.00004  -0.00134  -0.00090  -0.00224   1.50849
    D6       -0.52333  -0.00001  -0.00093  -0.00065  -0.00159  -0.52492
    D7       -0.46542   0.00002  -0.00206   0.00108  -0.00098  -0.46640
    D8       -2.65264  -0.00003  -0.00177  -0.00030  -0.00207  -2.65471
    D9        1.59649  -0.00000  -0.00137  -0.00005  -0.00142   1.59507
   D10       -1.03405   0.00002   0.00124  -0.00016   0.00108  -1.03297
   D11        1.27547  -0.00002   0.00163  -0.00085   0.00078   1.27626
   D12       -2.69298  -0.00003   0.00165  -0.00080   0.00084  -2.69214
   D13       -3.08524   0.00004   0.00085   0.00033   0.00117  -3.08407
   D14       -0.77572   0.00000   0.00124  -0.00037   0.00088  -0.77485
   D15        1.53901  -0.00001   0.00125  -0.00032   0.00094   1.53995
   D16        1.09588   0.00003   0.00111  -0.00013   0.00097   1.09686
   D17       -2.87778  -0.00001   0.00150  -0.00082   0.00068  -2.87711
   D18       -0.56305  -0.00002   0.00151  -0.00078   0.00074  -0.56231
   D19        0.45059  -0.00004   0.00165  -0.00117   0.00048   0.45107
   D20        2.56559  -0.00001   0.00225  -0.00034   0.00191   2.56750
   D21       -1.74575   0.00002   0.00274  -0.00025   0.00249  -1.74326
   D22        2.66162  -0.00002   0.00172  -0.00017   0.00155   2.66318
   D23       -1.50656   0.00002   0.00232   0.00066   0.00298  -1.50358
   D24        0.46528   0.00004   0.00281   0.00076   0.00357   0.46885
   D25       -1.61691  -0.00002   0.00097   0.00006   0.00103  -1.61588
   D26        0.49809   0.00002   0.00157   0.00089   0.00246   0.50055
   D27        2.46994   0.00004   0.00206   0.00098   0.00304   2.47298
   D28        1.76465  -0.00006  -0.00579  -0.00144  -0.00723   1.75742
   D29       -0.44754  -0.00007  -0.00556  -0.00237  -0.00793  -0.45547
   D30       -2.46592  -0.00008  -0.00554  -0.00218  -0.00771  -2.47363
   D31        2.90487   0.00005  -0.00113   0.00106  -0.00007   2.90480
   D32       -1.06378   0.00002  -0.00011   0.00023   0.00011  -1.06366
   D33        0.59153   0.00006  -0.00069   0.00093   0.00023   0.59176
   D34        0.79715  -0.00001  -0.00173   0.00015  -0.00158   0.79557
   D35        3.11169  -0.00003  -0.00072  -0.00068  -0.00140   3.11029
   D36       -1.51619   0.00001  -0.00130   0.00001  -0.00129  -1.51748
   D37       -1.18429  -0.00001  -0.00194   0.00007  -0.00187  -1.18616
   D38        1.13025  -0.00003  -0.00093  -0.00076  -0.00169   1.12856
   D39        2.78555   0.00000  -0.00151  -0.00006  -0.00157   2.78398
   D40        0.89339  -0.00002   0.00004  -0.00132  -0.00128   0.89211
   D41       -1.18862  -0.00002   0.00014  -0.00130  -0.00117  -1.18979
   D42        3.01102  -0.00002   0.00019  -0.00133  -0.00114   3.00988
   D43        3.02382   0.00002   0.00065  -0.00087  -0.00021   3.02360
   D44        0.94181   0.00002   0.00075  -0.00085  -0.00010   0.94171
   D45       -1.14174   0.00002   0.00080  -0.00087  -0.00007  -1.14181
   D46       -1.17776  -0.00001   0.00006  -0.00106  -0.00099  -1.17875
   D47        3.02342  -0.00001   0.00016  -0.00104  -0.00088   3.02254
   D48        0.93987  -0.00001   0.00021  -0.00106  -0.00085   0.93902
   D49        1.43378   0.00001  -0.00108   0.00082  -0.00026   1.43352
   D50       -2.89639   0.00003  -0.00120   0.00112  -0.00008  -2.89647
   D51       -0.67828   0.00003  -0.00169   0.00167  -0.00002  -0.67830
   D52       -2.59868  -0.00001  -0.00031   0.00014  -0.00017  -2.59884
   D53       -0.64566   0.00001  -0.00043   0.00044   0.00002  -0.64565
   D54        1.57244   0.00001  -0.00091   0.00099   0.00008   1.57252
   D55       -0.46710   0.00000  -0.00014   0.00017   0.00002  -0.46708
   D56        1.48591   0.00003  -0.00026   0.00047   0.00021   1.48612
   D57       -2.57917   0.00003  -0.00074   0.00101   0.00027  -2.57890
   D58       -1.48074  -0.00002  -0.00015  -0.00010  -0.00025  -1.48099
   D59        0.60659  -0.00001   0.00007  -0.00009  -0.00001   0.60657
   D60        2.81877  -0.00001  -0.00007  -0.00013  -0.00020   2.81857
   D61        2.57403  -0.00000   0.00054  -0.00036   0.00018   2.57422
   D62       -1.62183   0.00001   0.00077  -0.00035   0.00042  -1.62141
   D63        0.59036   0.00000   0.00063  -0.00039   0.00024   0.59060
   D64        0.46960  -0.00001   0.00010  -0.00016  -0.00006   0.46954
   D65        2.55692  -0.00000   0.00033  -0.00015   0.00018   2.55710
   D66       -1.51408  -0.00001   0.00018  -0.00019  -0.00001  -1.51408
   D67       -1.44930  -0.00002   0.00053  -0.00074  -0.00021  -1.44951
   D68        2.56984   0.00000   0.00040  -0.00019   0.00022   2.57006
   D69        0.46686  -0.00000   0.00018  -0.00017   0.00001   0.46687
   D70        2.89482  -0.00004   0.00065  -0.00115  -0.00050   2.89432
   D71        0.63078  -0.00001   0.00052  -0.00060  -0.00008   0.63070
   D72       -1.47221  -0.00002   0.00030  -0.00058  -0.00028  -1.47249
   D73        0.67527  -0.00002   0.00117  -0.00138  -0.00021   0.67507
   D74       -1.58877   0.00000   0.00104  -0.00083   0.00022  -1.58855
   D75        2.59143  -0.00000   0.00082  -0.00081   0.00001   2.59144
   D76        1.26960   0.00002  -0.00082  -0.00000  -0.00082   1.26878
   D77       -0.83859   0.00001  -0.00072  -0.00020  -0.00092  -0.83952
   D78       -2.93996  -0.00000  -0.00049  -0.00042  -0.00091  -2.94087
   D79        2.90658   0.00001  -0.00055  -0.00019  -0.00073   2.90585
   D80        0.79838  -0.00000  -0.00045  -0.00038  -0.00083   0.79755
   D81       -1.30299  -0.00001  -0.00022  -0.00061  -0.00082  -1.30381
   D82       -1.05699  -0.00000  -0.00072  -0.00028  -0.00100  -1.05799
   D83        3.11800  -0.00001  -0.00062  -0.00048  -0.00110   3.11690
   D84        1.01663  -0.00002  -0.00039  -0.00070  -0.00109   1.01554
   D85        0.85427  -0.00002  -0.00131  -0.00063  -0.00194   0.85233
   D86       -1.25033  -0.00002  -0.00098  -0.00078  -0.00175  -1.25209
   D87        2.95570  -0.00002  -0.00132  -0.00060  -0.00192   2.95378
   D88       -0.93176   0.00001  -0.00223   0.00048  -0.00175  -0.93350
   D89       -3.03636   0.00001  -0.00190   0.00034  -0.00156  -3.03792
   D90        1.16967   0.00001  -0.00224   0.00052  -0.00172   1.16795
   D91        3.09876   0.00000  -0.00175   0.00010  -0.00165   3.09711
   D92        0.99416   0.00000  -0.00142  -0.00004  -0.00146   0.99269
   D93       -1.08300   0.00000  -0.00176   0.00013  -0.00163  -1.08463
   D94        1.47547  -0.00001  -0.00013  -0.00004  -0.00016   1.47530
   D95       -0.61936  -0.00001  -0.00004  -0.00019  -0.00023  -0.61960
   D96       -2.84253  -0.00000  -0.00004  -0.00010  -0.00014  -2.84268
   D97       -0.46972   0.00001  -0.00009   0.00014   0.00005  -0.46966
   D98       -2.56455   0.00000  -0.00001  -0.00001  -0.00001  -2.56456
   D99        1.49546   0.00001  -0.00000   0.00008   0.00008   1.49554
   D100      -2.55220  -0.00000  -0.00038   0.00020  -0.00018  -2.55238
   D101       1.63616  -0.00001  -0.00030   0.00005  -0.00025   1.63591
   D102      -0.58702  -0.00000  -0.00029   0.00014  -0.00016  -0.58717
         Item               Value     Threshold  Converged?
 Maximum Force            0.000285     0.000450     YES
 RMS     Force            0.000046     0.000300     YES
 Maximum Displacement     0.008788     0.001800     NO 
 RMS     Displacement     0.001202     0.001200     NO 
 Predicted change in Energy=-2.007856D-06
 GradGradGradGradGradGradGradGradGradGradGradGradGradGradGradGradGradGrad

                          Input orientation:                          
 ---------------------------------------------------------------------
 Center     Atomic      Atomic             Coordinates (Angstroms)
 Number     Number       Type             X           Y           Z
 ---------------------------------------------------------------------
      1          6           0       -0.172258   -1.575366   -0.878282
      2          1           0       -0.053230   -2.335295   -0.100053
      3          1           0       -0.394894   -2.113164   -1.805976
      4          6           0       -1.387175   -0.677633   -0.531558
      5          6           0       -0.972320    0.648095    0.208752
      6          6           0        0.475705    1.053271   -0.140169
      7          1           0        0.673411    2.082647    0.177638
      8          6           0        1.494491   -0.046292    0.295959
      9          6           0        1.111958   -0.756112   -1.040382
     10          1           0        1.900524   -1.331108   -1.537433
     11          6           0        0.758926    0.643908   -1.609394
     12          1           0       -0.060039    0.709204   -2.332241
     13          1           0        1.618098    1.169750   -2.026346
     14          6           0        2.931806    0.487259    0.273135
     15          1           0        3.093829    1.177680    1.108221
     16          1           0        3.181495    1.017320   -0.649552
     17          1           0        3.640903   -0.341007    0.380373
     18          6           0        1.290334   -0.789097    1.612547
     19          1           0        0.276637   -1.174139    1.749084
     20          1           0        1.502733   -0.129004    2.459376
     21          1           0        1.975171   -1.643732    1.668514
     22          6           0       -1.952994    1.788914   -0.200223
     23          1           0       -2.985107    1.459191   -0.066320
     24          1           0       -1.777710    2.018560   -1.254937
     25          1           0       -1.767768    2.681356    0.400386
     26          8           0       -1.162789    0.552422    1.558724
     27          8           0       -2.369955   -1.358490    0.209631
     28          1           0       -2.250391   -1.095631    1.133760
     29          1           0       -1.867012   -0.387206   -1.472067
 ---------------------------------------------------------------------
                    Distance matrix (angstroms):
                    1          2          3          4          5
     1  C    0.000000
     2  H    1.094212   0.000000
     3  H    1.095175   1.753925   0.000000
     4  C    1.549892   2.171048   2.160905   0.000000
     5  C    2.601062   3.136990   3.466569   1.574077   0.000000
     6  C    2.806136   3.429834   3.682277   2.572846   1.543596
     7  H    3.900152   4.485904   4.762439   3.516834   2.183424
     8  C    2.548522   2.791380   3.501409   3.063883   2.564164
     9  C    1.531883   2.176167   2.167562   2.551612   2.806483
    10  H    2.188736   2.625187   2.439809   3.499682   3.901235
    11  C    2.515314   3.437057   2.995228   2.741158   2.510555
    12  H    2.710323   3.775141   2.890474   2.631932   2.700488
    13  H    3.472620   4.334661   3.857230   3.831303   3.460932
    14  C    3.900693   4.125109   4.706574   4.545119   3.907968
    15  H    4.710922   4.868767   5.611897   5.119615   4.197984
    16  H    4.245233   4.690994   4.891605   4.874375   4.257604
    17  H    4.200959   4.225472   4.920195   5.121182   4.721187
    18  C    2.993597   2.669998   4.034780   3.432006   3.025849
    19  H    2.695467   2.208258   3.737804   2.866378   2.693149
    20  H    4.004687   3.720137   5.072584   4.195027   3.434396
    21  H    3.332011   2.778578   4.231980   4.132679   4.008875
    22  C    3.866415   4.541832   4.498036   2.552212   1.558990
    23  H    4.216626   4.795327   4.743134   2.708477   2.187431
    24  H    3.954194   4.823240   4.391693   2.818732   2.160836
    25  H    4.722323   5.325117   5.453461   3.506591   2.191715
    26  O    3.383435   3.510210   4.360759   2.435707   1.366696
    27  O    2.461800   2.533233   2.921142   1.406693   2.445357
    28  H    2.932080   2.808305   3.622194   1.921757   2.351529
    29  H    2.153253   2.994542   2.292937   1.095056   2.167366
                    6          7          8          9         10
     6  C    0.000000
     7  H    1.095310   0.000000
     8  C    1.561144   2.284853   0.000000
     9  C    2.118742   3.120008   1.560763   0.000000
    10  H    3.109295   4.012605   2.275289   1.095224   0.000000
    11  C    1.551262   2.295815   2.155876   1.551922   2.282348
    12  H    2.282671   2.953606   3.145596   2.278075   2.939116
    13  H    2.208233   2.565806   2.624335   2.221991   2.563804
    14  C    2.554138   2.766718   1.533321   2.565764   2.765531
    15  H    2.903193   2.746520   2.171580   3.504834   3.836337
    16  H    2.753554   2.847744   2.207089   2.753324   2.818570
    17  H    3.497636   3.836823   2.168195   2.930260   2.772580
    18  C    2.670197   3.269017   1.525400   2.659124   3.253995
    19  H    2.927501   3.637792   2.206078   2.941705   3.669175
    20  H    3.034830   3.284129   2.165014   3.576909   4.192586
    21  H    3.576808   4.219383   2.160272   2.978443   3.222018
    22  C    2.538377   2.669656   3.936919   4.071480   5.135394
    23  H    3.485318   3.719270   4.739675   4.758393   5.815439
    24  H    2.693023   2.839784   4.168476   4.011860   4.982919
    25  H    2.824188   2.523376   4.253623   4.710077   5.771601
    26  O    2.412831   2.760547   3.002362   3.693520   4.745289
    27  O    3.746563   4.593967   4.082066   3.748215   4.614106
    28  H    3.697604   4.423149   3.978337   4.018402   4.941742
    29  H    3.055692   3.908382   3.813377   3.032607   3.884527
                   11         12         13         14         15
    11  C    0.000000
    12  H    1.094293   0.000000
    13  H    1.090200   1.766867   0.000000
    14  C    2.879212   3.973460   2.734819   0.000000
    15  H    3.622446   4.690750   3.464585   1.095582   0.000000
    16  H    2.632408   3.665231   2.088780   1.093005   1.767248
    17  H    3.637997   4.707249   3.488040   1.095602   1.770724
    18  C    3.566062   4.430549   4.145606   2.473366   2.715723
    19  H    3.849321   4.507499   4.641897   3.462455   3.725363
    20  H    4.207794   5.109251   4.671378   2.683595   2.462647
    21  H    4.178185   5.067981   4.657808   2.720912   3.086372
    22  C    3.263635   3.048697   4.058422   5.077366   5.249386
    23  H    4.130805   3.775301   5.011484   6.005809   6.197762
    24  H    2.906859   2.413585   3.584280   5.182608   5.479369
    25  H    3.817669   3.777959   4.431487   5.188088   5.137821
    26  O    3.706526   4.047252   4.578991   4.292167   4.325818
    27  O    4.136224   4.009013   5.224573   5.614223   6.090366
    28  H    4.427966   4.479758   5.484836   5.486473   5.807692
    29  H    2.824466   2.281922   3.857115   5.180645   5.806608
                   16         17         18         19         20
    16  H    0.000000
    17  H    1.765462   0.000000
    18  C    3.457850   2.691507   0.000000
    19  H    4.358228   3.726361   1.092923   0.000000
    20  H    3.714531   2.989811   1.094512   1.760719   0.000000
    21  H    3.729591   2.476098   1.096602   1.764094   1.772869
    22  C    5.211547   6.013763   4.522328   4.189360   4.763814
    23  H    6.209862   6.880716   5.113979   4.568270   5.389082
    24  H    5.095359   6.132142   5.051564   4.841261   5.400876
    25  H    5.326030   6.195871   4.781775   4.567650   4.778467
    26  O    4.895449   5.026151   2.796495   2.255925   2.894913
    27  O    6.099284   6.098758   3.961073   3.067304   4.644427
    28  H    6.095092   5.987019   3.586075   2.602049   4.096043
    29  H    5.304399   5.811265   4.432290   3.948457   5.184409
                   21         22         23         24         25
    21  H    0.000000
    22  C    5.541274   0.000000
    23  H    6.102634   1.091744   0.000000
    24  H    6.003588   1.093565   1.784239   0.000000
    25  H    5.858680   1.091555   1.787013   1.783113   0.000000
    26  O    3.831702   2.290683   2.604581   3.231776   2.498021
    27  O    4.592366   3.201248   2.897221   3.728295   4.088934
    28  H    4.294386   3.191952   2.916696   3.953162   3.877679
    29  H    5.119031   2.521999   2.575935   2.417195   3.596110
                   26         27         28         29
    26  O    0.000000
    27  O    2.632278   0.000000
    28  H    2.019790   0.968197   0.000000
    29  H    3.250312   2.006104   2.727486   0.000000
 Stoichiometry    C10H17O2(2)
 Framework group  C1[X(C10H17O2)]
 Deg. of freedom    81
 Full point group                 C1      NOp   1
 Largest Abelian subgroup         C1      NOp   1
 Largest concise Abelian subgroup C1      NOp   1
                         Standard orientation:                         
 ---------------------------------------------------------------------
 Center     Atomic      Atomic             Coordinates (Angstroms)
 Number     Number       Type             X           Y           Z
 ---------------------------------------------------------------------
      1          6           0       -0.173970   -1.577932   -0.871881
      2          1           0       -0.054822   -2.335333   -0.091209
      3          1           0       -0.398223   -2.118651   -1.797485
      4          6           0       -1.387569   -0.677780   -0.526817
      5          6           0       -0.970506    0.650030    0.208505
      6          6           0        0.477529    1.052532   -0.143454
      7          1           0        0.676653    2.082779    0.170624
      8          6           0        1.495692   -0.046586    0.295240
      9          6           0        1.110895   -0.760551   -1.038240
     10          1           0        1.898300   -1.338043   -1.534238
     11          6           0        0.758640    0.637887   -1.611603
     12          1           0       -0.061091    0.701566   -2.333727
     13          1           0        1.617868    1.161428   -2.031326
     14          6           0        2.933525    0.485410    0.268952
     15          1           0        3.097214    1.178498    1.101499
     16          1           0        3.182692    1.012075   -0.655818
     17          1           0        3.641898   -0.343215    0.378192
     18          6           0        1.292292   -0.784702    1.614580
     19          1           0        0.278361   -1.168238    1.753589
     20          1           0        1.506341   -0.121953    2.458915
     21          1           0        1.976320   -1.639845    1.672666
     22          6           0       -1.950484    1.790458   -0.203220
     23          1           0       -2.982779    1.462251   -0.067013
     24          1           0       -1.776181    2.016338   -1.258910
     25          1           0       -1.763656    2.684746    0.394138
     26          8           0       -1.159519    0.559142    1.559013
     27          8           0       -2.370190   -1.355106    0.217811
     28          1           0       -2.249293   -1.089230    1.140903
     29          1           0       -1.868192   -0.390059   -1.467756
 ---------------------------------------------------------------------
 Rotational constants (GHZ):           1.4320463           0.8412632           0.8077028
 Standard basis: 6-31++G(d,p) (6D, 7F)
 There are   330 symmetry adapted cartesian basis functions of A   symmetry.
 There are   330 symmetry adapted basis functions of A   symmetry.
   330 basis functions,   520 primitive gaussians,   330 cartesian basis functions
    47 alpha electrons       46 beta electrons
       nuclear repulsion energy       811.0057329712 Hartrees.
 NAtoms=   29 NActive=   29 NUniq=   29 SFac= 1.00D+00 NAtFMM=   60 NAOKFM=F Big=F
 Integral buffers will be    131072 words long.
 Raffenetti 2 integral format.
 Two-electron integral symmetry is turned on.
 Nuclear repulsion after empirical dispersion term =      810.9795644716 Hartrees.
 One-electron integrals computed using PRISM.
 NBasis=   330 RedAO= T EigKep=  1.78D-06  NBF=   330
 NBsUse=   330 1.00D-06 EigRej= -1.00D+00 NBFU=   330
 Initial guess from the checkpoint file:  "Alpha-Pinene-RO-OHdown-Odown-wb97-opt.chk"
 B after Tr=    -0.000000   -0.000000   -0.000000
         Rot=    1.000000    0.000099   -0.000101    0.000141 Ang=   0.02 deg.
 Initial guess <Sx>= 0.0000 <Sy>= 0.0000 <Sz>= 0.5000 <S**2>= 0.7545 S= 0.5023
 Requested convergence on RMS density matrix=1.00D-08 within 128 cycles.
 Requested convergence on MAX density matrix=1.00D-06.
 Requested convergence on             energy=1.00D-06.
 No special actions if energy rises.
 SCF Done:  E(UwB97XD) =  -541.542727789     A.U. after   16 cycles
            NFock= 16  Conv=0.89D-08     -V/T= 2.0092
 <Sx>= 0.0000 <Sy>= 0.0000 <Sz>= 0.5000 <S**2>= 0.7545 S= 0.5023
 <L.S>= 0.000000000000E+00
 Annihilation of the first spin contaminant:
 S**2 before annihilation     0.7545,   after     0.7500
 Calling FoFJK, ICntrl=      2127 FMM=F ISym2X=0 I1Cent= 0 IOpClX= 1 NMat=1 NMatS=1 NMatT=0.
 ***** Axes restored to original set *****
 -------------------------------------------------------------------
 Center     Atomic                   Forces (Hartrees/Bohr)
 Number     Number              X              Y              Z
 -------------------------------------------------------------------
      1        6           0.000028477   -0.000004977    0.000004098
      2        1           0.000024484   -0.000032217   -0.000008149
      3        1          -0.000010399   -0.000022793    0.000027439
      4        6          -0.000058012   -0.000057111   -0.000036266
      5        6          -0.000096867    0.000016603    0.000159387
      6        6          -0.000030515    0.000036716   -0.000032587
      7        1           0.000009531   -0.000000464    0.000000398
      8        6           0.000025418   -0.000015359    0.000094884
      9        6          -0.000029158   -0.000092456   -0.000043959
     10        1           0.000006317    0.000007369    0.000002756
     11        6           0.000011846    0.000077870   -0.000119664
     12        1           0.000021761    0.000001304    0.000015742
     13        1          -0.000018329   -0.000015604    0.000014469
     14        6           0.000030286    0.000028702   -0.000048100
     15        1           0.000019782   -0.000001566   -0.000003176
     16        1           0.000023577   -0.000011169    0.000036011
     17        1           0.000013894    0.000016117    0.000008806
     18        6          -0.000016130   -0.000019291   -0.000027404
     19        1           0.000026347   -0.000002898    0.000019773
     20        1           0.000003276   -0.000025897    0.000014478
     21        1          -0.000004924    0.000001767    0.000021043
     22        6           0.000033250   -0.000040467   -0.000007088
     23        1          -0.000012379    0.000026188   -0.000006247
     24        1          -0.000024008    0.000024020    0.000003603
     25        1          -0.000021808    0.000018929   -0.000013810
     26        8           0.000004480    0.000035888   -0.000036970
     27        8           0.000059510    0.000202630    0.000034994
     28        1          -0.000012771   -0.000116217   -0.000072683
     29        1          -0.000006935   -0.000035618   -0.000001779
 -------------------------------------------------------------------
 Cartesian Forces:  Max     0.000202630 RMS     0.000045380

 GradGradGradGradGradGradGradGradGradGradGradGradGradGradGradGradGradGrad
 Berny optimization.
 Using GEDIIS/GDIIS optimizer.
 FormGI is forming the generalized inverse of G from B-inverse, IUseBI=4.
 Internal  Forces:  Max     0.000107783 RMS     0.000025554
 Search for a local minimum.
 Step number   5 out of a maximum of  174
 All quantities printed in internal units (Hartrees-Bohrs-Radians)
 Mixed Optimization -- En-DIIS/RFO-DIIS
 Swapping is turned off.
 Update second derivatives using D2CorX and points    1    2    3    4    5
 DE= -2.38D-06 DEPred=-2.01D-06 R= 1.18D+00
 TightC=F SS=  1.41D+00  RLast= 1.81D-02 DXNew= 5.0454D-01 5.4262D-02
 Trust test= 1.18D+00 RLast= 1.81D-02 DXMaxT set to 3.00D-01
 ITU=  1  1  1  1  0
     Eigenvalues ---    0.00231   0.00249   0.00389   0.00473   0.00762
     Eigenvalues ---    0.00987   0.01986   0.02236   0.02768   0.02913
     Eigenvalues ---    0.02984   0.03305   0.03537   0.03965   0.04349
     Eigenvalues ---    0.04444   0.04891   0.04901   0.05257   0.05328
     Eigenvalues ---    0.05370   0.05590   0.05692   0.05732   0.05773
     Eigenvalues ---    0.05874   0.06322   0.06623   0.06896   0.06970
     Eigenvalues ---    0.07485   0.07708   0.08266   0.08844   0.09067
     Eigenvalues ---    0.09516   0.10419   0.12077   0.12983   0.15817
     Eigenvalues ---    0.16000   0.16000   0.16000   0.16000   0.16000
     Eigenvalues ---    0.16000   0.16083   0.16419   0.16655   0.17770
     Eigenvalues ---    0.19131   0.21093   0.22671   0.23936   0.24904
     Eigenvalues ---    0.25994   0.26136   0.27457   0.28874   0.30038
     Eigenvalues ---    0.30578   0.32725   0.34543   0.34645   0.34666
     Eigenvalues ---    0.34701   0.34717   0.34756   0.34774   0.34817
     Eigenvalues ---    0.34891   0.34918   0.34995   0.35078   0.35103
     Eigenvalues ---    0.35131   0.35576   0.35728   0.47683   0.48058
     Eigenvalues ---    0.55443
 En-DIIS/RFO-DIIS/Sim-DIIS IScMMF=       -3 using points:     5    4    3    2
 RFO step:  Lambda=-1.53998209D-06.
 DidBck=F Rises=F RFO-DIIS coefs:    1.37590   -0.09074   -0.11285   -0.17230
 Iteration  1 RMS(Cart)=  0.00099728 RMS(Int)=  0.00000212
 Iteration  2 RMS(Cart)=  0.00000240 RMS(Int)=  0.00000028
 Iteration  3 RMS(Cart)=  0.00000000 RMS(Int)=  0.00000028
 Variable       Old X    -DE/DX   Delta X   Delta X   Delta X     New X
                                 (Linear)    (Quad)   (Total)
    R1        2.06776   0.00002  -0.00008   0.00010   0.00001   2.06778
    R2        2.06958  -0.00001  -0.00009   0.00002  -0.00006   2.06952
    R3        2.92887   0.00007  -0.00044   0.00038  -0.00006   2.92881
    R4        2.89484   0.00002   0.00009   0.00011   0.00020   2.89504
    R5        2.97458   0.00007  -0.00088   0.00061  -0.00027   2.97430
    R6        2.65826  -0.00009   0.00026  -0.00023   0.00004   2.65830
    R7        2.06936  -0.00001  -0.00013   0.00005  -0.00008   2.06927
    R8        2.91697   0.00008  -0.00018   0.00047   0.00029   2.91726
    R9        2.94606   0.00004  -0.00135   0.00073  -0.00062   2.94545
   R10        2.58268  -0.00004   0.00131  -0.00053   0.00078   2.58346
   R11        2.06984   0.00000  -0.00010   0.00006  -0.00004   2.06980
   R12        2.95013   0.00011  -0.00049   0.00067   0.00018   2.95031
   R13        2.93146   0.00006  -0.00006   0.00031   0.00025   2.93171
   R14        2.94942   0.00008  -0.00049   0.00054   0.00005   2.94946
   R15        2.89756   0.00009  -0.00022   0.00049   0.00026   2.89782
   R16        2.88259   0.00004  -0.00010   0.00025   0.00016   2.88275
   R17        2.06967  -0.00000  -0.00008   0.00005  -0.00004   2.06964
   R18        2.93271   0.00007  -0.00024   0.00042   0.00018   2.93289
   R19        2.06791  -0.00003  -0.00004  -0.00005  -0.00009   2.06782
   R20        2.06018  -0.00003  -0.00002  -0.00005  -0.00007   2.06011
   R21        2.07035  -0.00000  -0.00009   0.00005  -0.00004   2.07031
   R22        2.06548  -0.00003  -0.00002  -0.00006  -0.00008   2.06540
   R23        2.07039  -0.00000  -0.00008   0.00004  -0.00004   2.07035
   R24        2.06533  -0.00002   0.00001  -0.00005  -0.00005   2.06528
   R25        2.06833  -0.00000  -0.00010   0.00004  -0.00006   2.06827
   R26        2.07228  -0.00000  -0.00008   0.00003  -0.00004   2.07224
   R27        2.06310   0.00000  -0.00006   0.00005  -0.00001   2.06309
   R28        2.06654  -0.00000   0.00001  -0.00000   0.00001   2.06654
   R29        2.06274   0.00000  -0.00005   0.00005   0.00000   2.06274
   R30        1.82963  -0.00010   0.00003  -0.00016  -0.00013   1.82949
    A1        1.85827  -0.00002   0.00019  -0.00040  -0.00021   1.85807
    A2        1.90544   0.00003   0.00008   0.00029   0.00037   1.90582
    A3        1.93423  -0.00001  -0.00009  -0.00003  -0.00012   1.93411
    A4        1.89081  -0.00001   0.00011  -0.00012  -0.00001   1.89080
    A5        1.92134   0.00001  -0.00006   0.00022   0.00016   1.92149
    A6        1.95093  -0.00001  -0.00021   0.00002  -0.00019   1.95073
    A7        1.96758   0.00002  -0.00014   0.00012  -0.00002   1.96757
    A8        1.96619   0.00001   0.00037   0.00002   0.00039   1.96658
    A9        1.88070  -0.00001   0.00007  -0.00014  -0.00007   1.88063
   A10        1.92194  -0.00002   0.00006   0.00009   0.00015   1.92209
   A11        1.87135   0.00001   0.00016  -0.00003   0.00013   1.87148
   A12        1.84915  -0.00001  -0.00056  -0.00009  -0.00065   1.84850
   A13        1.94121  -0.00004   0.00015  -0.00034  -0.00020   1.94101
   A14        1.90408   0.00001   0.00040  -0.00017   0.00023   1.90431
   A15        1.94859   0.00002  -0.00041   0.00041  -0.00001   1.94858
   A16        1.91635   0.00002   0.00035  -0.00009   0.00025   1.91660
   A17        1.95238   0.00001  -0.00079   0.00036  -0.00043   1.95195
   A18        1.79536  -0.00002   0.00037  -0.00016   0.00020   1.79557
   A19        1.92882  -0.00001  -0.00007  -0.00006  -0.00013   1.92869
   A20        1.94352   0.00002   0.00024   0.00033   0.00057   1.94410
   A21        1.89240   0.00001  -0.00051   0.00036  -0.00015   1.89226
   A22        2.05226  -0.00001   0.00028  -0.00032  -0.00004   2.05223
   A23        2.08272  -0.00001   0.00011  -0.00018  -0.00007   2.08266
   A24        1.53036  -0.00000  -0.00008  -0.00006  -0.00014   1.53022
   A25        1.49190  -0.00001   0.00015  -0.00020  -0.00004   1.49185
   A26        1.94173  -0.00000   0.00001  -0.00002  -0.00001   1.94171
   A27        2.09066   0.00002   0.00016   0.00025   0.00042   2.09107
   A28        1.95547   0.00001  -0.00003   0.00001  -0.00002   1.95545
   A29        2.07686  -0.00000   0.00002  -0.00013  -0.00011   2.07675
   A30        1.88363  -0.00001  -0.00023   0.00004  -0.00019   1.88344
   A31        1.93702   0.00001  -0.00011   0.00004  -0.00007   1.93695
   A32        1.95072   0.00000  -0.00013   0.00008  -0.00005   1.95067
   A33        1.90768   0.00001  -0.00006   0.00029   0.00023   1.90791
   A34        2.03854  -0.00001   0.00019  -0.00021  -0.00002   2.03852
   A35        1.53019   0.00000  -0.00002  -0.00006  -0.00008   1.53011
   A36        2.06123  -0.00001   0.00015  -0.00015  -0.00000   2.06122
   A37        1.50308   0.00000  -0.00006  -0.00005  -0.00011   1.50297
   A38        2.06377  -0.00001  -0.00002   0.00007   0.00004   2.06381
   A39        1.95933   0.00000   0.00007  -0.00004   0.00003   1.95936
   A40        2.05587   0.00000   0.00020   0.00000   0.00020   2.05607
   A41        1.97804  -0.00000  -0.00004  -0.00002  -0.00006   1.97798
   A42        1.88429   0.00000  -0.00013   0.00003  -0.00010   1.88419
   A43        1.92471   0.00001  -0.00010   0.00013   0.00004   1.92474
   A44        1.97736   0.00004  -0.00016   0.00036   0.00020   1.97756
   A45        1.92003   0.00002  -0.00015   0.00017   0.00002   1.92005
   A46        1.87975  -0.00003   0.00014  -0.00021  -0.00007   1.87968
   A47        1.88188  -0.00002   0.00022  -0.00032  -0.00010   1.88178
   A48        1.87696  -0.00003   0.00009  -0.00018  -0.00009   1.87686
   A49        1.98616   0.00003  -0.00022   0.00034   0.00012   1.98628
   A50        1.92638   0.00003  -0.00012   0.00023   0.00011   1.92649
   A51        1.91769   0.00001  -0.00012   0.00011  -0.00002   1.91767
   A52        1.87110  -0.00003   0.00001  -0.00014  -0.00013   1.87097
   A53        1.87370  -0.00002   0.00018  -0.00022  -0.00003   1.87367
   A54        1.88530  -0.00003   0.00030  -0.00037  -0.00007   1.88523
   A55        1.91932   0.00003   0.00000   0.00020   0.00020   1.91951
   A56        1.88163   0.00004   0.00007   0.00027   0.00034   1.88197
   A57        1.92538   0.00003   0.00006   0.00020   0.00026   1.92564
   A58        1.91054  -0.00003  -0.00011  -0.00017  -0.00028   1.91026
   A59        1.91756  -0.00003   0.00006  -0.00028  -0.00022   1.91734
   A60        1.90900  -0.00003  -0.00010  -0.00020  -0.00030   1.90870
   A61        1.86005   0.00011  -0.00080   0.00121   0.00041   1.86046
    D1        1.67987  -0.00001  -0.00153   0.00002  -0.00151   1.67836
    D2       -0.50844  -0.00001  -0.00180  -0.00021  -0.00201  -0.51045
    D3       -2.54184   0.00001  -0.00137  -0.00003  -0.00140  -2.54324
    D4       -2.58639  -0.00002  -0.00119  -0.00036  -0.00155  -2.58794
    D5        1.50849  -0.00002  -0.00147  -0.00059  -0.00206   1.50643
    D6       -0.52492  -0.00000  -0.00103  -0.00041  -0.00145  -0.52637
    D7       -0.46640  -0.00001  -0.00133  -0.00015  -0.00149  -0.46789
    D8       -2.65471  -0.00001  -0.00160  -0.00039  -0.00199  -2.65670
    D9        1.59507   0.00001  -0.00117  -0.00021  -0.00138   1.59369
   D10       -1.03297  -0.00001   0.00101  -0.00010   0.00091  -1.03205
   D11        1.27626  -0.00001   0.00106  -0.00028   0.00078   1.27704
   D12       -2.69214  -0.00002   0.00110  -0.00017   0.00093  -2.69120
   D13       -3.08407   0.00001   0.00086   0.00028   0.00114  -3.08293
   D14       -0.77485   0.00000   0.00091   0.00010   0.00101  -0.77384
   D15        1.53995   0.00000   0.00095   0.00021   0.00116   1.54111
   D16        1.09686   0.00002   0.00090   0.00027   0.00117   1.09803
   D17       -2.87711   0.00001   0.00096   0.00008   0.00104  -2.87607
   D18       -0.56231   0.00001   0.00100   0.00020   0.00119  -0.56112
   D19        0.45107  -0.00000   0.00093  -0.00008   0.00085   0.45191
   D20        2.56750   0.00000   0.00173  -0.00054   0.00119   2.56869
   D21       -1.74326   0.00000   0.00217  -0.00061   0.00156  -1.74170
   D22        2.66318   0.00001   0.00136   0.00011   0.00147   2.66465
   D23       -1.50358   0.00001   0.00216  -0.00034   0.00181  -1.50176
   D24        0.46885   0.00001   0.00261  -0.00042   0.00219   0.47104
   D25       -1.61588  -0.00001   0.00082   0.00003   0.00085  -1.61502
   D26        0.50055  -0.00001   0.00162  -0.00042   0.00120   0.50175
   D27        2.47298  -0.00001   0.00207  -0.00049   0.00157   2.47455
   D28        1.75742  -0.00003  -0.00533  -0.00055  -0.00588   1.75154
   D29       -0.45547  -0.00005  -0.00549  -0.00079  -0.00628  -0.46175
   D30       -2.47363  -0.00005  -0.00540  -0.00076  -0.00616  -2.47979
   D31        2.90480   0.00000  -0.00053   0.00025  -0.00028   2.90452
   D32       -1.06366   0.00000   0.00001   0.00004   0.00005  -1.06362
   D33        0.59176   0.00001  -0.00021   0.00024   0.00003   0.59179
   D34        0.79557   0.00001  -0.00136   0.00075  -0.00061   0.79495
   D35        3.11029   0.00000  -0.00082   0.00054  -0.00028   3.11000
   D36       -1.51748   0.00001  -0.00104   0.00074  -0.00030  -1.51777
   D37       -1.18616   0.00001  -0.00156   0.00079  -0.00077  -1.18693
   D38        1.12856   0.00001  -0.00103   0.00059  -0.00044   1.12812
   D39        2.78398   0.00002  -0.00125   0.00079  -0.00045   2.78353
   D40        0.89211   0.00002  -0.00044   0.00052   0.00008   0.89219
   D41       -1.18979   0.00002  -0.00035   0.00045   0.00010  -1.18968
   D42        3.00988   0.00002  -0.00031   0.00042   0.00011   3.00999
   D43        3.02360  -0.00001   0.00023  -0.00008   0.00015   3.02375
   D44        0.94171  -0.00001   0.00031  -0.00014   0.00017   0.94188
   D45       -1.14181  -0.00001   0.00035  -0.00018   0.00017  -1.14164
   D46       -1.17875  -0.00000  -0.00033   0.00021  -0.00012  -1.17887
   D47        3.02254  -0.00001  -0.00025   0.00015  -0.00010   3.02244
   D48        0.93902  -0.00001  -0.00021   0.00011  -0.00010   0.93893
   D49        1.43352   0.00000  -0.00058   0.00004  -0.00054   1.43298
   D50       -2.89647   0.00001  -0.00055  -0.00002  -0.00058  -2.89705
   D51       -0.67830   0.00001  -0.00074   0.00025  -0.00049  -0.67879
   D52       -2.59884   0.00000  -0.00018  -0.00001  -0.00020  -2.59904
   D53       -0.64565   0.00001  -0.00016  -0.00008  -0.00024  -0.64589
   D54        1.57252   0.00001  -0.00035   0.00019  -0.00015   1.57237
   D55       -0.46708  -0.00001  -0.00002  -0.00035  -0.00037  -0.46745
   D56        1.48612  -0.00000   0.00000  -0.00041  -0.00041   1.48570
   D57       -2.57890   0.00000  -0.00018  -0.00014  -0.00032  -2.57922
   D58       -1.48099  -0.00001  -0.00019   0.00000  -0.00019  -1.48119
   D59        0.60657  -0.00001  -0.00000  -0.00001  -0.00001   0.60656
   D60        2.81857  -0.00001  -0.00014   0.00005  -0.00009   2.81848
   D61        2.57422  -0.00000   0.00030  -0.00010   0.00020   2.57441
   D62       -1.62141   0.00000   0.00049  -0.00011   0.00038  -1.62103
   D63        0.59060   0.00000   0.00036  -0.00006   0.00030   0.59090
   D64        0.46954   0.00001  -0.00001   0.00037   0.00035   0.46989
   D65        2.55710   0.00001   0.00018   0.00036   0.00053   2.55763
   D66       -1.51408   0.00001   0.00004   0.00041   0.00046  -1.51363
   D67       -1.44951  -0.00000   0.00013   0.00004   0.00017  -1.44933
   D68        2.57006  -0.00001   0.00025   0.00008   0.00033   2.57039
   D69        0.46687   0.00000   0.00005   0.00033   0.00038   0.46725
   D70        2.89432   0.00000   0.00006   0.00014   0.00021   2.89453
   D71        0.63070  -0.00000   0.00018   0.00018   0.00036   0.63106
   D72       -1.47249   0.00001  -0.00002   0.00043   0.00041  -1.47208
   D73        0.67507   0.00001   0.00043   0.00018   0.00061   0.67567
   D74       -1.58855   0.00001   0.00054   0.00022   0.00076  -1.58779
   D75        2.59144   0.00002   0.00034   0.00047   0.00081   2.59225
   D76        1.26878   0.00001  -0.00068   0.00019  -0.00049   1.26829
   D77       -0.83952   0.00001  -0.00068   0.00011  -0.00057  -0.84008
   D78       -2.94087   0.00000  -0.00057  -0.00002  -0.00059  -2.94146
   D79        2.90585   0.00000  -0.00052  -0.00004  -0.00056   2.90529
   D80        0.79755  -0.00000  -0.00051  -0.00012  -0.00063   0.79692
   D81       -1.30381  -0.00001  -0.00040  -0.00025  -0.00066  -1.30446
   D82       -1.05799  -0.00001  -0.00071  -0.00017  -0.00088  -1.05888
   D83        3.11690  -0.00001  -0.00071  -0.00024  -0.00095   3.11594
   D84        1.01554  -0.00002  -0.00060  -0.00038  -0.00098   1.01456
   D85        0.85233  -0.00000  -0.00130   0.00018  -0.00113   0.85120
   D86       -1.25209  -0.00001  -0.00108  -0.00004  -0.00113  -1.25321
   D87        2.95378  -0.00000  -0.00131   0.00021  -0.00110   2.95268
   D88       -0.93350   0.00000  -0.00164   0.00036  -0.00128  -0.93479
   D89       -3.03792  -0.00000  -0.00142   0.00014  -0.00128  -3.03920
   D90        1.16795   0.00000  -0.00164   0.00039  -0.00126   1.16669
   D91        3.09711   0.00001  -0.00138   0.00041  -0.00097   3.09614
   D92        0.99269  -0.00000  -0.00116   0.00019  -0.00097   0.99172
   D93       -1.08463   0.00001  -0.00138   0.00044  -0.00095  -1.08557
   D94        1.47530  -0.00000  -0.00011  -0.00034  -0.00046   1.47485
   D95       -0.61960  -0.00000  -0.00010  -0.00039  -0.00049  -0.62008
   D96       -2.84268  -0.00000  -0.00006  -0.00041  -0.00048  -2.84315
   D97       -0.46966  -0.00001   0.00001  -0.00039  -0.00037  -0.47004
   D98       -2.56456  -0.00001   0.00003  -0.00044  -0.00041  -2.56497
   D99        1.49554  -0.00001   0.00006  -0.00046  -0.00040   1.49515
   D100      -2.55238   0.00000  -0.00023  -0.00008  -0.00030  -2.55268
   D101       1.63591   0.00000  -0.00021  -0.00013  -0.00034   1.63557
   D102      -0.58717   0.00000  -0.00018  -0.00015  -0.00033  -0.58750
         Item               Value     Threshold  Converged?
 Maximum Force            0.000108     0.000450     YES
 RMS     Force            0.000026     0.000300     YES
 Maximum Displacement     0.006392     0.001800     NO 
 RMS     Displacement     0.000998     0.001200     YES
 Predicted change in Energy=-7.308843D-07
 GradGradGradGradGradGradGradGradGradGradGradGradGradGradGradGradGradGrad

                          Input orientation:                          
 ---------------------------------------------------------------------
 Center     Atomic      Atomic             Coordinates (Angstroms)
 Number     Number       Type             X           Y           Z
 ---------------------------------------------------------------------
      1          6           0       -0.172617   -1.575419   -0.877422
      2          1           0       -0.053629   -2.334559   -0.098406
      3          1           0       -0.395041   -2.114350   -1.804469
      4          6           0       -1.387494   -0.677103   -0.532220
      5          6           0       -0.972906    0.648341    0.208445
      6          6           0        0.475495    1.053233   -0.139921
      7          1           0        0.673108    2.082615    0.177851
      8          6           0        1.494572   -0.046222    0.296132
      9          6           0        1.111712   -0.756247   -1.040036
     10          1           0        1.900097   -1.331484   -1.537053
     11          6           0        0.758966    0.643873   -1.609236
     12          1           0       -0.059746    0.709448   -2.332272
     13          1           0        1.618308    1.169524   -2.025982
     14          6           0        2.931955    0.487525    0.272784
     15          1           0        3.094037    1.178493    1.107376
     16          1           0        3.181680    1.016975   -0.650194
     17          1           0        3.641156   -0.340553    0.380562
     18          6           0        1.291318   -0.789269    1.612820
     19          1           0        0.277572   -1.173720    1.750456
     20          1           0        1.505021   -0.129640    2.459644
     21          1           0        1.975664   -1.644332    1.667833
     22          6           0       -1.953193    1.789190   -0.200130
     23          1           0       -2.985427    1.459748   -0.066493
     24          1           0       -1.778076    2.019422   -1.254747
     25          1           0       -1.768091    2.681547    0.400645
     26          8           0       -1.163247    0.552104    1.558811
     27          8           0       -2.372104   -1.357183    0.207290
     28          1           0       -2.250655   -1.099014    1.132420
     29          1           0       -1.866055   -0.386641   -1.473317
 ---------------------------------------------------------------------
                    Distance matrix (angstroms):
                    1          2          3          4          5
     1  C    0.000000
     2  H    1.094220   0.000000
     3  H    1.095141   1.753769   0.000000
     4  C    1.549859   2.171302   2.160847   0.000000
     5  C    2.600900   3.136386   3.466729   1.573934   0.000000
     6  C    2.806024   3.429115   3.682680   2.572681   1.543749
     7  H    3.900009   4.485074   4.762883   3.516578   2.183447
     8  C    2.548566   2.790890   3.501473   3.064389   2.564869
     9  C    1.531988   2.176179   2.167743   2.551504   2.806636
    10  H    2.188780   2.625435   2.439682   3.499451   3.901361
    11  C    2.515682   3.437146   2.996272   2.740845   2.510650
    12  H    2.711078   3.775735   2.892202   2.631658   2.700525
    13  H    3.472941   4.334688   3.858300   3.830954   3.461024
    14  C    3.900907   4.125003   4.706765   4.545550   3.908700
    15  H    4.711103   4.868598   5.612070   5.120121   4.198710
    16  H    4.245403   4.690892   4.891879   4.874543   4.258372
    17  H    4.201462   4.225743   4.920529   5.121890   4.721981
    18  C    2.993734   2.669288   4.034540   3.433630   3.027491
    19  H    2.696252   2.208060   3.738273   2.868743   2.694699
    20  H    4.005092   3.719499   5.072669   4.197334   3.437045
    21  H    3.331394   2.777416   4.230608   4.133594   4.010016
    22  C    3.866494   4.541365   4.498818   2.552039   1.558664
    23  H    4.216841   4.795125   4.743926   2.708583   2.187284
    24  H    3.955093   4.823691   4.393524   2.818838   2.160809
    25  H    4.722368   5.324449   5.454212   3.506511   2.191618
    26  O    3.382741   3.508625   4.360249   2.435908   1.367106
    27  O    2.462108   2.534570   2.920489   1.406713   2.445380
    28  H    2.929962   2.805073   3.619328   1.922000   2.353640
    29  H    2.153142   2.994939   2.293147   1.095013   2.167309
                    6          7          8          9         10
     6  C    0.000000
     7  H    1.095289   0.000000
     8  C    1.561237   2.284894   0.000000
     9  C    2.118772   3.120057   1.560788   0.000000
    10  H    3.109396   4.012789   2.275284   1.095205   0.000000
    11  C    1.551392   2.295872   2.155870   1.552016   2.282417
    12  H    2.282777   2.953537   3.145703   2.278256   2.939177
    13  H    2.208341   2.565934   2.624036   2.222009   2.563884
    14  C    2.554319   2.766896   1.533461   2.565881   2.765689
    15  H    2.903137   2.746334   2.171713   3.504884   3.836468
    16  H    2.754111   2.848540   2.207319   2.753372   2.818552
    17  H    3.497850   3.836945   2.168314   2.930698   2.773172
    18  C    2.670671   3.269409   1.525483   2.659134   3.253661
    19  H    2.927801   3.637754   2.206218   2.942264   3.669495
    20  H    3.035927   3.285230   2.165145   3.577022   4.192148
    21  H    3.577057   4.219814   2.160317   2.977862   3.221006
    22  C    2.538461   2.669537   3.937270   4.071650   5.135545
    23  H    3.485488   3.719213   4.740235   4.758673   5.815657
    24  H    2.693500   2.839830   4.169213   4.012644   4.983696
    25  H    2.824411   2.523452   4.254012   4.710335   5.771889
    26  O    2.412944   2.760746   3.002725   3.693404   4.745141
    27  O    3.746930   4.594170   4.083833   3.748856   4.614661
    28  H    3.699043   4.425196   3.979255   4.017782   4.940534
    29  H    3.055166   3.907804   3.813220   3.031739   3.883387
                   11         12         13         14         15
    11  C    0.000000
    12  H    1.094244   0.000000
    13  H    1.090163   1.766734   0.000000
    14  C    2.878945   3.973140   2.734065   0.000000
    15  H    3.621928   4.690153   3.463494   1.095561   0.000000
    16  H    2.632207   3.664806   2.088108   1.092963   1.767151
    17  H    3.638051   4.707298   3.487650   1.095581   1.770621
    18  C    3.566363   4.431171   4.145440   2.473376   2.716129
    19  H    3.850054   4.508744   4.642182   3.462513   3.725444
    20  H    4.208409   5.110286   4.671350   2.683168   2.462684
    21  H    4.177968   5.067940   4.657226   2.721299   3.087590
    22  C    3.263914   3.049101   4.058737   5.077662   5.249482
    23  H    4.131124   3.775754   5.011807   6.006308   6.198142
    24  H    2.907641   2.414488   3.585047   5.183093   5.479442
    25  H    3.818082   3.778420   4.431979   5.188498   5.137989
    26  O    3.706730   4.047592   4.579192   4.292868   4.326734
    27  O    4.136133   4.008409   5.224476   5.616073   6.092497
    28  H    4.428561   4.480481   5.485495   5.487762   5.809768
    29  H    2.823326   2.280782   3.855889   5.180148   5.806216
                   16         17         18         19         20
    16  H    0.000000
    17  H    1.765349   0.000000
    18  C    3.457921   2.691012   0.000000
    19  H    4.358452   3.726187   1.092898   0.000000
    20  H    3.714432   2.988334   1.094482   1.760591   0.000000
    21  H    3.729648   2.476039   1.096580   1.764034   1.772783
    22  C    5.212082   6.014130   4.523505   4.190458   4.766084
    23  H    6.210472   6.881319   5.115537   4.569860   5.391813
    24  H    5.096035   6.132846   5.053006   4.842840   5.403138
    25  H    5.326847   6.196245   4.782877   4.568349   4.780744
    26  O    4.896346   5.026669   2.797694   2.256360   2.897574
    27  O    6.100527   6.101054   3.964682   3.071776   4.648878
    28  H    6.096342   5.987821   3.587799   2.603744   4.099551
    29  H    5.303518   5.811056   4.433437   3.950614   5.186366
                   21         22         23         24         25
    21  H    0.000000
    22  C    5.542046   0.000000
    23  H    6.103738   1.091741   0.000000
    24  H    6.004593   1.093568   1.784063   0.000000
    25  H    5.859581   1.091556   1.786874   1.782929   0.000000
    26  O    3.832621   2.290910   2.604951   3.232205   2.498342
    27  O    4.595512   3.200179   2.895897   3.727182   4.088222
    28  H    4.294859   3.194667   2.919682   3.955571   3.880851
    29  H    5.119318   2.522467   2.577072   2.417571   3.596541
                   26         27         28         29
    26  O    0.000000
    27  O    2.633120   0.000000
    28  H    2.022488   0.968126   0.000000
    29  H    3.250997   2.005612   2.728601   0.000000
 Stoichiometry    C10H17O2(2)
 Framework group  C1[X(C10H17O2)]
 Deg. of freedom    81
 Full point group                 C1      NOp   1
 Largest Abelian subgroup         C1      NOp   1
 Largest concise Abelian subgroup C1      NOp   1
                         Standard orientation:                         
 ---------------------------------------------------------------------
 Center     Atomic      Atomic             Coordinates (Angstroms)
 Number     Number       Type             X           Y           Z
 ---------------------------------------------------------------------
      1          6           0       -0.174339   -1.578448   -0.870230
      2          1           0       -0.054860   -2.334754   -0.088537
      3          1           0       -0.398719   -2.120662   -1.794887
      4          6           0       -1.387823   -0.677672   -0.526536
      5          6           0       -0.970821    0.650161    0.208472
      6          6           0        0.477420    1.052349   -0.143671
      7          1           0        0.676506    2.082734    0.169903
      8          6           0        1.496128   -0.046427    0.294948
      9          6           0        1.110514   -0.761125   -1.037932
     10          1           0        1.897576   -1.338989   -1.533996
     11          6           0        0.758213    0.637173   -1.611868
     12          1           0       -0.061561    0.700800   -2.333874
     13          1           0        1.617405    1.160424   -2.031931
     14          6           0        2.933980    0.485853    0.267351
     15          1           0        3.098019    1.179812    1.099075
     16          1           0        3.182772    1.011575   -0.658006
     17          1           0        3.642561   -0.342491    0.377155
     18          6           0        1.294218   -0.784301    1.614748
     19          1           0        0.280323   -1.167260    1.755410
     20          1           0        1.509867   -0.121685    2.458742
     21          1           0        1.977836   -1.639805    1.671927
     22          6           0       -1.950658    1.790397   -0.202887
     23          1           0       -2.982995    1.462450   -0.066402
     24          1           0       -1.776965    2.016478   -1.258637
     25          1           0       -1.763772    2.684839    0.394225
     26          8           0       -1.159151    0.559207    1.559486
     27          8           0       -2.371927   -1.354013    0.217066
     28          1           0       -2.248792   -1.092468    1.141025
     29          1           0       -1.867572   -0.390308   -1.467980
 ---------------------------------------------------------------------
 Rotational constants (GHZ):           1.4322679           0.8409539           0.8074007
 Standard basis: 6-31++G(d,p) (6D, 7F)
 There are   330 symmetry adapted cartesian basis functions of A   symmetry.
 There are   330 symmetry adapted basis functions of A   symmetry.
   330 basis functions,   520 primitive gaussians,   330 cartesian basis functions
    47 alpha electrons       46 beta electrons
       nuclear repulsion energy       810.9417667825 Hartrees.
 NAtoms=   29 NActive=   29 NUniq=   29 SFac= 1.00D+00 NAtFMM=   60 NAOKFM=F Big=F
 Integral buffers will be    131072 words long.
 Raffenetti 2 integral format.
 Two-electron integral symmetry is turned on.
 Nuclear repulsion after empirical dispersion term =      810.9156015920 Hartrees.
 One-electron integrals computed using PRISM.
 NBasis=   330 RedAO= T EigKep=  1.78D-06  NBF=   330
 NBsUse=   330 1.00D-06 EigRej= -1.00D+00 NBFU=   330
 Initial guess from the checkpoint file:  "Alpha-Pinene-RO-OHdown-Odown-wb97-opt.chk"
 B after Tr=    -0.000000    0.000000   -0.000000
         Rot=    1.000000    0.000144   -0.000145    0.000019 Ang=   0.02 deg.
 Initial guess <Sx>= 0.0000 <Sy>= 0.0000 <Sz>= 0.5000 <S**2>= 0.7545 S= 0.5023
 Requested convergence on RMS density matrix=1.00D-08 within 128 cycles.
 Requested convergence on MAX density matrix=1.00D-06.
 Requested convergence on             energy=1.00D-06.
 No special actions if energy rises.
 SCF Done:  E(UwB97XD) =  -541.542728480     A.U. after   16 cycles
            NFock= 16  Conv=0.41D-08     -V/T= 2.0092
 <Sx>= 0.0000 <Sy>= 0.0000 <Sz>= 0.5000 <S**2>= 0.7545 S= 0.5023
 <L.S>= 0.000000000000E+00
 Annihilation of the first spin contaminant:
 S**2 before annihilation     0.7545,   after     0.7500
 Calling FoFJK, ICntrl=      2127 FMM=F ISym2X=0 I1Cent= 0 IOpClX= 1 NMat=1 NMatS=1 NMatT=0.
 ***** Axes restored to original set *****
 -------------------------------------------------------------------
 Center     Atomic                   Forces (Hartrees/Bohr)
 Number     Number              X              Y              Z
 -------------------------------------------------------------------
      1        6           0.000047803    0.000032196    0.000000695
      2        1           0.000015911   -0.000022189    0.000005753
      3        1          -0.000016710   -0.000018737    0.000004729
      4        6          -0.000103429   -0.000078557   -0.000009434
      5        6           0.000002044   -0.000055946    0.000380092
      6        6          -0.000030418    0.000047542   -0.000076837
      7        1           0.000017984    0.000011634    0.000004816
      8        6           0.000024001   -0.000027714    0.000096896
      9        6          -0.000031247   -0.000072656   -0.000040343
     10        1           0.000018102    0.000003339   -0.000004413
     11        6          -0.000012407    0.000034707   -0.000046052
     12        1          -0.000004461   -0.000006530    0.000006295
     13        1          -0.000000383   -0.000009318    0.000015151
     14        6          -0.000018141    0.000011579   -0.000030639
     15        1           0.000010533    0.000005962    0.000012163
     16        1           0.000013439   -0.000001240    0.000012778
     17        1           0.000012358   -0.000004045    0.000008750
     18        6          -0.000037897    0.000019355   -0.000052393
     19        1          -0.000005815    0.000004495    0.000005411
     20        1           0.000006525   -0.000004258    0.000022433
     21        1           0.000008932   -0.000005849    0.000013443
     22        6          -0.000020891    0.000033312   -0.000041056
     23        1          -0.000010418    0.000001195    0.000004562
     24        1          -0.000003719    0.000008008   -0.000006160
     25        1          -0.000004159    0.000012666    0.000004529
     26        8           0.000042461    0.000008256   -0.000233594
     27        8           0.000081771    0.000144949    0.000012732
     28        1          -0.000003475   -0.000056430   -0.000059108
     29        1           0.000001706   -0.000015727   -0.000011204
 -------------------------------------------------------------------
 Cartesian Forces:  Max     0.000380092 RMS     0.000059169

 GradGradGradGradGradGradGradGradGradGradGradGradGradGradGradGradGradGrad
 Berny optimization.
 Using GEDIIS/GDIIS optimizer.
 FormGI is forming the generalized inverse of G from B-inverse, IUseBI=4.
 Internal  Forces:  Max     0.000236754 RMS     0.000023600
 Search for a local minimum.
 Step number   6 out of a maximum of  174
 All quantities printed in internal units (Hartrees-Bohrs-Radians)
 Mixed Optimization -- En-DIIS/RFO-DIIS
 Swapping is turned off.
 Update second derivatives using D2CorX and points    1    2    3    4    5
                                                      6
 DE= -6.91D-07 DEPred=-7.31D-07 R= 9.45D-01
 Trust test= 9.45D-01 RLast= 1.39D-02 DXMaxT set to 3.00D-01
 ITU=  0  1  1  1  1  0
     Eigenvalues ---    0.00186   0.00231   0.00391   0.00464   0.00727
     Eigenvalues ---    0.01092   0.01998   0.02265   0.02771   0.02916
     Eigenvalues ---    0.03012   0.03369   0.03762   0.04055   0.04353
     Eigenvalues ---    0.04449   0.04897   0.04960   0.05236   0.05326
     Eigenvalues ---    0.05370   0.05589   0.05675   0.05734   0.05845
     Eigenvalues ---    0.05871   0.06326   0.06624   0.06900   0.07049
     Eigenvalues ---    0.07478   0.07743   0.08274   0.08843   0.09107
     Eigenvalues ---    0.09537   0.10415   0.12225   0.13009   0.15859
     Eigenvalues ---    0.15998   0.16000   0.16000   0.16000   0.16000
     Eigenvalues ---    0.16008   0.16063   0.16427   0.16596   0.17533
     Eigenvalues ---    0.19165   0.21219   0.22571   0.23924   0.24920
     Eigenvalues ---    0.26062   0.26702   0.27436   0.28366   0.30027
     Eigenvalues ---    0.30473   0.31645   0.34543   0.34645   0.34665
     Eigenvalues ---    0.34699   0.34721   0.34758   0.34781   0.34835
     Eigenvalues ---    0.34857   0.34892   0.34954   0.35045   0.35099
     Eigenvalues ---    0.35132   0.35608   0.35685   0.48295   0.53131
     Eigenvalues ---    0.55984
 En-DIIS/RFO-DIIS/Sim-DIIS IScMMF=       -3 using points:     6    5    4    3    2
 RFO step:  Lambda=-5.96933024D-07.
 DidBck=F Rises=F RFO-DIIS coefs:    0.89888    0.42188   -0.26376   -0.02019   -0.03681
 Iteration  1 RMS(Cart)=  0.00047561 RMS(Int)=  0.00000035
 Iteration  2 RMS(Cart)=  0.00000037 RMS(Int)=  0.00000012
 Variable       Old X    -DE/DX   Delta X   Delta X   Delta X     New X
                                 (Linear)    (Quad)   (Total)
    R1        2.06778   0.00002  -0.00005   0.00007   0.00002   2.06780
    R2        2.06952   0.00001  -0.00005   0.00004  -0.00001   2.06950
    R3        2.92881   0.00003  -0.00016   0.00022   0.00006   2.92887
    R4        2.89504  -0.00002   0.00007  -0.00006   0.00001   2.89504
    R5        2.97430   0.00004  -0.00031   0.00037   0.00006   2.97436
    R6        2.65830  -0.00012   0.00020  -0.00036  -0.00016   2.65814
    R7        2.06927   0.00000  -0.00007   0.00005  -0.00002   2.06925
    R8        2.91726   0.00001  -0.00004   0.00014   0.00011   2.91737
    R9        2.94545   0.00007  -0.00049   0.00051   0.00003   2.94547
   R10        2.58346  -0.00024   0.00053  -0.00064  -0.00011   2.58335
   R11        2.06980   0.00002  -0.00006   0.00006   0.00000   2.06980
   R12        2.95031   0.00003  -0.00018   0.00028   0.00010   2.95041
   R13        2.93171   0.00002   0.00000   0.00009   0.00009   2.93180
   R14        2.94946   0.00005  -0.00018   0.00037   0.00019   2.94965
   R15        2.89782   0.00002   0.00001   0.00010   0.00011   2.89793
   R16        2.88275  -0.00001  -0.00001   0.00002   0.00001   2.88276
   R17        2.06964   0.00001  -0.00006   0.00005  -0.00000   2.06964
   R18        2.93289   0.00004  -0.00008   0.00019   0.00011   2.93300
   R19        2.06782  -0.00000  -0.00004  -0.00000  -0.00005   2.06778
   R20        2.06011  -0.00001  -0.00004  -0.00001  -0.00005   2.06006
   R21        2.07031   0.00001  -0.00006   0.00006   0.00000   2.07031
   R22        2.06540  -0.00001  -0.00004  -0.00000  -0.00005   2.06535
   R23        2.07035   0.00001  -0.00005   0.00005  -0.00000   2.07034
   R24        2.06528   0.00000  -0.00001  -0.00002  -0.00002   2.06525
   R25        2.06827   0.00002  -0.00006   0.00006   0.00000   2.06827
   R26        2.07224   0.00001  -0.00005   0.00005  -0.00000   2.07223
   R27        2.06309   0.00001  -0.00004   0.00004   0.00001   2.06310
   R28        2.06654   0.00001  -0.00002   0.00002  -0.00000   2.06654
   R29        2.06274   0.00001  -0.00003   0.00004   0.00001   2.06275
   R30        1.82949  -0.00007   0.00003  -0.00015  -0.00013   1.82937
    A1        1.85807  -0.00001   0.00005  -0.00019  -0.00014   1.85792
    A2        1.90582   0.00001  -0.00000   0.00020   0.00020   1.90602
    A3        1.93411  -0.00001  -0.00004  -0.00002  -0.00006   1.93405
    A4        1.89080  -0.00001   0.00007  -0.00011  -0.00004   1.89076
    A5        1.92149   0.00001   0.00000   0.00016   0.00016   1.92165
    A6        1.95073   0.00000  -0.00007  -0.00005  -0.00012   1.95061
    A7        1.96757   0.00000  -0.00006   0.00002  -0.00004   1.96753
    A8        1.96658   0.00001   0.00017  -0.00003   0.00014   1.96672
    A9        1.88063  -0.00000  -0.00006   0.00004  -0.00001   1.88062
   A10        1.92209  -0.00002   0.00013  -0.00017  -0.00004   1.92204
   A11        1.87148   0.00001  -0.00001   0.00012   0.00011   1.87159
   A12        1.84850  -0.00000  -0.00020   0.00004  -0.00016   1.84834
   A13        1.94101  -0.00001   0.00007  -0.00027  -0.00019   1.94082
   A14        1.90431  -0.00000   0.00025  -0.00022   0.00004   1.90434
   A15        1.94858   0.00001  -0.00027   0.00031   0.00005   1.94863
   A16        1.91660  -0.00000   0.00021  -0.00015   0.00006   1.91666
   A17        1.95195   0.00000  -0.00040   0.00035  -0.00005   1.95190
   A18        1.79557   0.00001   0.00016  -0.00004   0.00013   1.79569
   A19        1.92869   0.00001  -0.00002   0.00008   0.00005   1.92874
   A20        1.94410  -0.00002   0.00003  -0.00020  -0.00017   1.94393
   A21        1.89226   0.00001  -0.00018   0.00032   0.00014   1.89240
   A22        2.05223  -0.00000   0.00009  -0.00016  -0.00007   2.05215
   A23        2.08266  -0.00000   0.00004  -0.00003   0.00001   2.08266
   A24        1.53022   0.00001   0.00004  -0.00001   0.00003   1.53025
   A25        1.49185  -0.00000   0.00001  -0.00004  -0.00003   1.49183
   A26        1.94171  -0.00000   0.00008  -0.00006   0.00001   1.94173
   A27        2.09107  -0.00000   0.00001  -0.00004  -0.00003   2.09105
   A28        1.95545  -0.00000   0.00004   0.00003   0.00007   1.95552
   A29        2.07675   0.00000  -0.00003  -0.00002  -0.00005   2.07670
   A30        1.88344   0.00001  -0.00008   0.00010   0.00001   1.88345
   A31        1.93695  -0.00001  -0.00010   0.00005  -0.00005   1.93689
   A32        1.95067  -0.00000  -0.00005   0.00012   0.00007   1.95074
   A33        1.90791   0.00001  -0.00001   0.00001   0.00000   1.90791
   A34        2.03852   0.00001   0.00006  -0.00008  -0.00002   2.03850
   A35        1.53011  -0.00001   0.00007  -0.00007   0.00000   1.53011
   A36        2.06122   0.00000   0.00004  -0.00007  -0.00002   2.06120
   A37        1.50297   0.00001  -0.00008   0.00008  -0.00000   1.50297
   A38        2.06381   0.00000   0.00003  -0.00002   0.00001   2.06382
   A39        1.95936  -0.00001   0.00005  -0.00008  -0.00004   1.95932
   A40        2.05607  -0.00000   0.00010  -0.00006   0.00004   2.05611
   A41        1.97798  -0.00000   0.00001  -0.00007  -0.00006   1.97792
   A42        1.88419   0.00001  -0.00009   0.00013   0.00004   1.88423
   A43        1.92474   0.00000  -0.00003   0.00005   0.00002   1.92476
   A44        1.97756   0.00002   0.00002   0.00013   0.00015   1.97770
   A45        1.92005   0.00000  -0.00005   0.00007   0.00002   1.92006
   A46        1.87968  -0.00001   0.00002  -0.00007  -0.00005   1.87963
   A47        1.88178  -0.00001   0.00005  -0.00015  -0.00011   1.88167
   A48        1.87686  -0.00001  -0.00001  -0.00004  -0.00004   1.87682
   A49        1.98628  -0.00000  -0.00008   0.00013   0.00006   1.98634
   A50        1.92649   0.00002  -0.00003   0.00013   0.00010   1.92659
   A51        1.91767   0.00001  -0.00004   0.00007   0.00003   1.91770
   A52        1.87097  -0.00001  -0.00001  -0.00006  -0.00007   1.87089
   A53        1.87367  -0.00000   0.00006  -0.00007  -0.00001   1.87366
   A54        1.88523  -0.00002   0.00011  -0.00023  -0.00012   1.88511
   A55        1.91951  -0.00000   0.00004   0.00001   0.00005   1.91956
   A56        1.88197   0.00001   0.00006   0.00009   0.00016   1.88213
   A57        1.92564   0.00001   0.00007   0.00002   0.00009   1.92573
   A58        1.91026  -0.00000  -0.00008   0.00000  -0.00008   1.91018
   A59        1.91734  -0.00001  -0.00001  -0.00010  -0.00011   1.91723
   A60        1.90870  -0.00001  -0.00008  -0.00002  -0.00010   1.90861
   A61        1.86046   0.00004  -0.00004   0.00033   0.00030   1.86075
    D1        1.67836  -0.00001  -0.00046  -0.00030  -0.00076   1.67760
    D2       -0.51045   0.00000  -0.00073  -0.00006  -0.00079  -0.51124
    D3       -2.54324   0.00000  -0.00055  -0.00011  -0.00066  -2.54390
    D4       -2.58794  -0.00002  -0.00037  -0.00047  -0.00085  -2.58879
    D5        1.50643  -0.00000  -0.00064  -0.00023  -0.00087   1.50556
    D6       -0.52637  -0.00001  -0.00046  -0.00029  -0.00074  -0.52711
    D7       -0.46789  -0.00000  -0.00037  -0.00038  -0.00075  -0.46863
    D8       -2.65670   0.00001  -0.00064  -0.00014  -0.00077  -2.65747
    D9        1.59369   0.00001  -0.00045  -0.00019  -0.00064   1.59305
   D10       -1.03205  -0.00001   0.00039  -0.00024   0.00015  -1.03190
   D11        1.27704  -0.00001   0.00034  -0.00020   0.00014   1.27717
   D12       -2.69120  -0.00000   0.00035  -0.00018   0.00017  -2.69103
   D13       -3.08293  -0.00000   0.00035  -0.00009   0.00026  -3.08266
   D14       -0.77384  -0.00000   0.00030  -0.00005   0.00025  -0.77359
   D15        1.54111   0.00000   0.00031  -0.00003   0.00028   1.54139
   D16        1.09803  -0.00000   0.00031  -0.00003   0.00028   1.09831
   D17       -2.87607  -0.00000   0.00026   0.00001   0.00027  -2.87580
   D18       -0.56112   0.00000   0.00027   0.00003   0.00030  -0.56082
   D19        0.45191   0.00001   0.00022   0.00066   0.00089   0.45280
   D20        2.56869  -0.00000   0.00070   0.00016   0.00086   2.56955
   D21       -1.74170   0.00001   0.00089   0.00017   0.00106  -1.74063
   D22        2.66465   0.00001   0.00051   0.00050   0.00101   2.66566
   D23       -1.50176   0.00000   0.00098   0.00000   0.00099  -1.50078
   D24        0.47104   0.00001   0.00118   0.00001   0.00119   0.47222
   D25       -1.61502   0.00001   0.00033   0.00052   0.00085  -1.61417
   D26        0.50175  -0.00000   0.00081   0.00002   0.00083   0.50258
   D27        2.47455   0.00000   0.00100   0.00003   0.00103   2.47558
   D28        1.75154  -0.00002  -0.00226   0.00003  -0.00223   1.74931
   D29       -0.46175  -0.00002  -0.00242   0.00017  -0.00225  -0.46400
   D30       -2.47979  -0.00002  -0.00236   0.00009  -0.00227  -2.48206
   D31        2.90452  -0.00000  -0.00009  -0.00032  -0.00042   2.90410
   D32       -1.06362  -0.00002   0.00003  -0.00065  -0.00062  -1.06424
   D33        0.59179  -0.00001   0.00001  -0.00060  -0.00059   0.59121
   D34        0.79495   0.00001  -0.00060   0.00022  -0.00038   0.79458
   D35        3.11000  -0.00000  -0.00048  -0.00011  -0.00058   3.10942
   D36       -1.51777   0.00000  -0.00049  -0.00006  -0.00055  -1.51832
   D37       -1.18693   0.00000  -0.00069   0.00015  -0.00054  -1.18747
   D38        1.12812  -0.00001  -0.00057  -0.00017  -0.00074   1.12737
   D39        2.78353  -0.00001  -0.00059  -0.00012  -0.00071   2.78282
   D40        0.89219   0.00001  -0.00040   0.00059   0.00019   0.89238
   D41       -1.18968   0.00001  -0.00036   0.00053   0.00017  -1.18952
   D42        3.00999   0.00000  -0.00035   0.00048   0.00014   3.01012
   D43        3.02375  -0.00000  -0.00002   0.00003   0.00001   3.02376
   D44        0.94188  -0.00001   0.00002  -0.00004  -0.00001   0.94186
   D45       -1.14164  -0.00001   0.00004  -0.00008  -0.00004  -1.14168
   D46       -1.17887   0.00000  -0.00029   0.00035   0.00005  -1.17882
   D47        3.02244   0.00000  -0.00025   0.00028   0.00003   3.02247
   D48        0.93893  -0.00000  -0.00024   0.00024  -0.00000   0.93893
   D49        1.43298   0.00002  -0.00013   0.00029   0.00016   1.43315
   D50       -2.89705   0.00002  -0.00007   0.00030   0.00023  -2.89682
   D51       -0.67879   0.00002  -0.00010   0.00034   0.00024  -0.67855
   D52       -2.59904   0.00000  -0.00005   0.00006   0.00000  -2.59904
   D53       -0.64589   0.00000   0.00000   0.00007   0.00007  -0.64582
   D54        1.57237   0.00001  -0.00003   0.00011   0.00008   1.57246
   D55       -0.46745   0.00001   0.00005  -0.00003   0.00001  -0.46744
   D56        1.48570   0.00001   0.00010  -0.00002   0.00008   1.48578
   D57       -2.57922   0.00001   0.00007   0.00002   0.00009  -2.57913
   D58       -1.48119   0.00001  -0.00009   0.00024   0.00016  -1.48103
   D59        0.60656   0.00001  -0.00001   0.00021   0.00020   0.60676
   D60        2.81848   0.00002  -0.00007   0.00030   0.00023   2.81871
   D61        2.57441  -0.00000   0.00008  -0.00015  -0.00006   2.57435
   D62       -1.62103  -0.00001   0.00016  -0.00018  -0.00002  -1.62104
   D63        0.59090  -0.00000   0.00010  -0.00009   0.00001   0.59090
   D64        0.46989  -0.00001  -0.00006   0.00006   0.00000   0.46989
   D65        2.55763  -0.00001   0.00002   0.00003   0.00005   2.55768
   D66       -1.51363  -0.00000  -0.00005   0.00012   0.00007  -1.51356
   D67       -1.44933  -0.00001  -0.00005   0.00004  -0.00001  -1.44934
   D68        2.57039  -0.00001   0.00007  -0.00011  -0.00005   2.57034
   D69        0.46725  -0.00001  -0.00003   0.00002  -0.00001   0.46724
   D70        2.89453  -0.00001  -0.00014   0.00012  -0.00002   2.89451
   D71        0.63106  -0.00001  -0.00002  -0.00003  -0.00006   0.63101
   D72       -1.47208  -0.00001  -0.00012   0.00010  -0.00002  -1.47210
   D73        0.67567  -0.00002  -0.00003  -0.00004  -0.00007   0.67560
   D74       -1.58779  -0.00002   0.00008  -0.00019  -0.00010  -1.58790
   D75        2.59225  -0.00002  -0.00002  -0.00005  -0.00007   2.59218
   D76        1.26829   0.00000  -0.00029   0.00013  -0.00016   1.26813
   D77       -0.84008  -0.00000  -0.00031   0.00010  -0.00021  -0.84029
   D78       -2.94146  -0.00000  -0.00028   0.00001  -0.00027  -2.94173
   D79        2.90529   0.00000  -0.00023   0.00007  -0.00015   2.90514
   D80        0.79692  -0.00000  -0.00024   0.00004  -0.00020   0.79672
   D81       -1.30446  -0.00001  -0.00022  -0.00005  -0.00026  -1.30472
   D82       -1.05888   0.00001  -0.00030   0.00016  -0.00015  -1.05902
   D83        3.11594   0.00000  -0.00032   0.00012  -0.00020   3.11574
   D84        1.01456  -0.00000  -0.00029   0.00004  -0.00026   1.01430
   D85        0.85120  -0.00000  -0.00062   0.00012  -0.00051   0.85070
   D86       -1.25321  -0.00000  -0.00053   0.00001  -0.00052  -1.25373
   D87        2.95268   0.00000  -0.00062   0.00017  -0.00045   2.95223
   D88       -0.93479   0.00000  -0.00063   0.00021  -0.00042  -0.93521
   D89       -3.03920   0.00000  -0.00054   0.00010  -0.00043  -3.03963
   D90        1.16669   0.00000  -0.00063   0.00026  -0.00037   1.16632
   D91        3.09614  -0.00001  -0.00058   0.00009  -0.00049   3.09564
   D92        0.99172  -0.00001  -0.00049  -0.00002  -0.00051   0.99121
   D93       -1.08557  -0.00000  -0.00058   0.00014  -0.00044  -1.08601
   D94        1.47485  -0.00000  -0.00002  -0.00002  -0.00004   1.47481
   D95       -0.62008  -0.00000  -0.00003  -0.00003  -0.00006  -0.62015
   D96       -2.84315  -0.00001   0.00000  -0.00009  -0.00009  -2.84324
   D97       -0.47004   0.00001   0.00006  -0.00005   0.00001  -0.47002
   D98       -2.56497   0.00001   0.00005  -0.00006  -0.00001  -2.56498
   D99        1.49515   0.00000   0.00008  -0.00011  -0.00003   1.49511
   D100      -2.55268   0.00001  -0.00006   0.00010   0.00005  -2.55264
   D101       1.63557   0.00000  -0.00007   0.00009   0.00003   1.63560
   D102      -0.58750  -0.00000  -0.00004   0.00004   0.00000  -0.58750
         Item               Value     Threshold  Converged?
 Maximum Force            0.000237     0.000450     YES
 RMS     Force            0.000024     0.000300     YES
 Maximum Displacement     0.002484     0.001800     NO 
 RMS     Displacement     0.000476     0.001200     YES
 Predicted change in Energy=-2.538128D-07
 GradGradGradGradGradGradGradGradGradGradGradGradGradGradGradGradGradGrad

                          Input orientation:                          
 ---------------------------------------------------------------------
 Center     Atomic      Atomic             Coordinates (Angstroms)
 Number     Number       Type             X           Y           Z
 ---------------------------------------------------------------------
      1          6           0       -0.172622   -1.575539   -0.877257
      2          1           0       -0.053628   -2.334409   -0.097963
      3          1           0       -0.395075   -2.114929   -1.804022
      4          6           0       -1.387466   -0.676907   -0.532612
      5          6           0       -0.972854    0.648340    0.208457
      6          6           0        0.475508    1.053286   -0.140255
      7          1           0        0.673188    2.082706    0.177357
      8          6           0        1.494591   -0.046130    0.296073
      9          6           0        1.111729   -0.756432   -1.040062
     10          1           0        1.900143   -1.331733   -1.536957
     11          6           0        0.758996    0.643643   -1.609540
     12          1           0       -0.059672    0.709136   -2.332597
     13          1           0        1.618379    1.169161   -2.026306
     14          6           0        2.932032    0.487628    0.272775
     15          1           0        3.094016    1.178852    1.107178
     16          1           0        3.182055    1.016769   -0.650270
     17          1           0        3.641229   -0.340392    0.381019
     18          6           0        1.291187   -0.788969    1.612863
     19          1           0        0.277321   -1.172984    1.750722
     20          1           0        1.505281   -0.129437    2.459664
     21          1           0        1.975191   -1.644300    1.667920
     22          6           0       -1.953305    1.789288   -0.199502
     23          1           0       -2.985509    1.459839   -0.065620
     24          1           0       -1.778650    2.019927   -1.254105
     25          1           0       -1.768123    2.681528    0.401430
     26          8           0       -1.162665    0.551585    1.558804
     27          8           0       -2.372741   -1.356604    0.206202
     28          1           0       -2.250682   -1.100328    1.131708
     29          1           0       -1.865472   -0.386296   -1.473930
 ---------------------------------------------------------------------
                    Distance matrix (angstroms):
                    1          2          3          4          5
     1  C    0.000000
     2  H    1.094232   0.000000
     3  H    1.095134   1.753681   0.000000
     4  C    1.549892   2.171487   2.160840   0.000000
     5  C    2.600920   3.136186   3.466923   1.573965   0.000000
     6  C    2.806059   3.429031   3.682882   2.572583   1.543805
     7  H    3.900046   4.484972   4.763107   3.516506   2.183535
     8  C    2.548606   2.790782   3.501595   3.064450   2.564810
     9  C    1.531991   2.176148   2.167857   2.551432   2.806719
    10  H    2.188835   2.625506   2.439825   3.499411   3.901445
    11  C    2.515734   3.437153   2.996569   2.740607   2.510864
    12  H    2.711183   3.775818   2.892617   2.631369   2.700843
    13  H    3.472949   4.334642   3.858582   3.830691   3.461200
    14  C    3.901040   4.124986   4.707020   4.545641   3.908721
    15  H    4.711218   4.868576   5.612293   5.120198   4.198639
    16  H    4.245638   4.690957   4.892293   4.874720   4.258687
    17  H    4.201703   4.225813   4.920888   5.122083   4.721984
    18  C    2.993682   2.669052   4.034446   3.433774   3.027226
    19  H    2.696437   2.208182   3.738392   2.869010   2.694205
    20  H    4.005198   3.719348   5.072726   4.197787   3.437153
    21  H    3.331030   2.776814   4.230134   4.133479   4.009639
    22  C    3.866813   4.541361   4.499496   2.552107   1.558678
    23  H    4.217180   4.795132   4.744613   2.708783   2.187334
    24  H    3.955845   4.824169   4.394737   2.818952   2.160936
    25  H    4.722635   5.324333   5.454840   3.506626   2.191699
    26  O    3.382194   3.507678   4.359826   2.435929   1.367051
    27  O    2.462182   2.535135   2.920140   1.406628   2.445300
    28  H    2.929181   2.803943   3.618176   1.922079   2.354375
    29  H    2.153150   2.995198   2.293294   1.095000   2.167410
                    6          7          8          9         10
     6  C    0.000000
     7  H    1.095290   0.000000
     8  C    1.561291   2.284894   0.000000
     9  C    2.118847   3.120118   1.560887   0.000000
    10  H    3.109450   4.012815   2.275356   1.095204   0.000000
    11  C    1.551442   2.295924   2.155980   1.552075   2.282454
    12  H    2.282810   2.953583   3.145802   2.278315   2.939228
    13  H    2.208341   2.565947   2.624062   2.221999   2.563849
    14  C    2.554423   2.766904   1.533518   2.566074   2.765864
    15  H    2.903177   2.746257   2.171781   3.505057   3.836642
    16  H    2.754422   2.848790   2.207454   2.753621   2.818683
    17  H    3.497978   3.836946   2.168377   2.931029   2.773584
    18  C    2.670704   3.269422   1.525490   2.659187   3.253734
    19  H    2.927687   3.637541   2.206253   2.942487   3.669821
    20  H    3.036255   3.285556   2.165220   3.577162   4.192184
    21  H    3.577083   4.219902   2.160345   2.977759   3.220958
    22  C    2.538571   2.669566   3.937302   4.072059   5.136012
    23  H    3.485613   3.719282   4.740260   4.759070   5.816124
    24  H    2.693750   2.839813   4.169623   4.013511   4.984691
    25  H    2.824620   2.523647   4.254002   4.710735   5.772329
    26  O    2.412906   2.760992   3.002127   3.692950   4.744619
    27  O    3.747016   4.594276   4.084321   3.748988   4.614841
    28  H    3.699738   4.426230   3.979535   4.017544   4.940108
    29  H    3.054713   3.907367   3.812958   3.031330   3.882998
                   11         12         13         14         15
    11  C    0.000000
    12  H    1.094220   0.000000
    13  H    1.090138   1.766717   0.000000
    14  C    2.879157   3.973327   2.734218   0.000000
    15  H    3.622061   4.690248   3.463570   1.095562   0.000000
    16  H    2.632610   3.665195   2.088488   1.092939   1.767101
    17  H    3.638395   4.707642   3.487963   1.095579   1.770551
    18  C    3.566439   4.431230   4.145465   2.473440   2.716290
    19  H    3.850131   4.508818   4.642200   3.462579   3.725460
    20  H    4.208683   5.110582   4.671517   2.683071   2.462705
    21  H    4.177986   5.067886   4.657273   2.721597   3.088105
    22  C    3.264550   3.050028   4.059396   5.077784   5.249333
    23  H    4.131728   3.776674   5.012441   6.006413   6.197986
    24  H    2.908631   2.415824   3.586071   5.183612   5.479593
    25  H    3.818810   3.779424   4.432782   5.188566   5.137753
    26  O    3.706704   4.047767   4.579150   4.292377   4.326287
    27  O    4.135902   4.007877   5.224234   5.616605   6.093089
    28  H    4.428774   4.480636   5.485733   5.488160   5.810427
    29  H    2.822586   2.279955   3.855098   5.179843   5.805887
                   16         17         18         19         20
    16  H    0.000000
    17  H    1.765300   0.000000
    18  C    3.458011   2.690977   0.000000
    19  H    4.358585   3.726282   1.092885   0.000000
    20  H    3.714437   2.987899   1.094482   1.760533   0.000000
    21  H    3.729855   2.476282   1.096578   1.764018   1.772706
    22  C    5.212667   6.014263   4.523141   4.189764   4.765971
    23  H    6.211036   6.881422   5.115132   4.569126   5.391665
    24  H    5.097012   6.133500   5.053049   4.842590   5.403337
    25  H    5.327453   6.196250   4.782395   4.567461   4.780484
    26  O    4.896222   5.025952   2.796676   2.254890   2.897115
    27  O    6.101000   6.101728   3.965511   3.072798   4.650063
    28  H    6.096899   5.987959   3.587937   2.603700   4.100410
    29  H    5.303257   5.810912   4.433388   3.950799   5.186628
                   21         22         23         24         25
    21  H    0.000000
    22  C    5.541649   0.000000
    23  H    6.103228   1.091744   0.000000
    24  H    6.004675   1.093566   1.784013   0.000000
    25  H    5.859112   1.091561   1.786809   1.782870   0.000000
    26  O    3.831444   2.290995   2.605080   3.232325   2.498550
    27  O    4.596075   3.199555   2.895121   3.726446   4.087810
    28  H    4.294349   3.195377   2.920278   3.956123   3.881831
    29  H    5.119032   2.522904   2.577991   2.417802   3.596943
                   26         27         28         29
    26  O    0.000000
    27  O    2.633440   0.000000
    28  H    2.023614   0.968058   0.000000
    29  H    3.251313   2.005408   2.729025   0.000000
 Stoichiometry    C10H17O2(2)
 Framework group  C1[X(C10H17O2)]
 Deg. of freedom    81
 Full point group                 C1      NOp   1
 Largest Abelian subgroup         C1      NOp   1
 Largest concise Abelian subgroup C1      NOp   1
                         Standard orientation:                         
 ---------------------------------------------------------------------
 Center     Atomic      Atomic             Coordinates (Angstroms)
 Number     Number       Type             X           Y           Z
 ---------------------------------------------------------------------
      1          6           0       -0.174487   -1.579801   -0.867732
      2          1           0       -0.054956   -2.334743   -0.084712
      3          1           0       -0.399007   -2.123762   -1.791320
      4          6           0       -1.387868   -0.678182   -0.525745
      5          6           0       -0.970718    0.650472    0.207761
      6          6           0        0.477466    1.052158   -0.145432
      7          1           0        0.676690    2.083011    0.166515
      8          6           0        1.496179   -0.046001    0.294907
      9          6           0        1.110404   -0.762833   -1.036896
     10          1           0        1.897425   -1.341488   -1.532103
     11          6           0        0.758117    0.634626   -1.613040
     12          1           0       -0.061680    0.697190   -2.335076
     13          1           0        1.617330    1.157118   -2.033940
     14          6           0        2.934108    0.486192    0.266474
     15          1           0        3.098156    1.181567    1.097014
     16          1           0        3.183128    1.010294   -0.659713
     17          1           0        3.642662   -0.341965    0.377837
     18          6           0        1.294217   -0.781805    1.615862
     19          1           0        0.280200   -1.164087    1.757380
     20          1           0        1.510365   -0.118109    2.458879
     21          1           0        1.977463   -1.637523    1.674223
     22          6           0       -1.950712    1.790269   -0.204488
     23          1           0       -2.983018    1.462551   -0.067199
     24          1           0       -1.777573    2.015267   -1.260559
     25          1           0       -1.763652    2.685426    0.391506
     26          8           0       -1.158391    0.560903    1.558902
     27          8           0       -2.372593   -1.353057    0.218204
     28          1           0       -2.248750   -1.092112    1.142167
     29          1           0       -1.867142   -0.391974   -1.467768
 ---------------------------------------------------------------------
 Rotational constants (GHZ):           1.4323448           0.8409135           0.8073733
 Standard basis: 6-31++G(d,p) (6D, 7F)
 There are   330 symmetry adapted cartesian basis functions of A   symmetry.
 There are   330 symmetry adapted basis functions of A   symmetry.
   330 basis functions,   520 primitive gaussians,   330 cartesian basis functions
    47 alpha electrons       46 beta electrons
       nuclear repulsion energy       810.9356670390 Hartrees.
 NAtoms=   29 NActive=   29 NUniq=   29 SFac= 1.00D+00 NAtFMM=   60 NAOKFM=F Big=F
 Integral buffers will be    131072 words long.
 Raffenetti 2 integral format.
 Two-electron integral symmetry is turned on.
 Nuclear repulsion after empirical dispersion term =      810.9095028800 Hartrees.
 One-electron integrals computed using PRISM.
 NBasis=   330 RedAO= T EigKep=  1.78D-06  NBF=   330
 NBsUse=   330 1.00D-06 EigRej= -1.00D+00 NBFU=   330
 Initial guess from the checkpoint file:  "Alpha-Pinene-RO-OHdown-Odown-wb97-opt.chk"
 B after Tr=     0.000000    0.000000    0.000000
         Rot=    1.000000    0.000673   -0.000037    0.000038 Ang=   0.08 deg.
 Initial guess <Sx>= 0.0000 <Sy>= 0.0000 <Sz>= 0.5000 <S**2>= 0.7545 S= 0.5023
 Requested convergence on RMS density matrix=1.00D-08 within 128 cycles.
 Requested convergence on MAX density matrix=1.00D-06.
 Requested convergence on             energy=1.00D-06.
 No special actions if energy rises.
 SCF Done:  E(UwB97XD) =  -541.542728838     A.U. after   11 cycles
            NFock= 11  Conv=0.50D-08     -V/T= 2.0092
 <Sx>= 0.0000 <Sy>= 0.0000 <Sz>= 0.5000 <S**2>= 0.7545 S= 0.5023
 <L.S>= 0.000000000000E+00
 Annihilation of the first spin contaminant:
 S**2 before annihilation     0.7545,   after     0.7500
 Calling FoFJK, ICntrl=      2127 FMM=F ISym2X=0 I1Cent= 0 IOpClX= 1 NMat=1 NMatS=1 NMatT=0.
 ***** Axes restored to original set *****
 -------------------------------------------------------------------
 Center     Atomic                   Forces (Hartrees/Bohr)
 Number     Number              X              Y              Z
 -------------------------------------------------------------------
      1        6           0.000038713    0.000038068    0.000011265
      2        1           0.000005492   -0.000010667    0.000013474
      3        1          -0.000013012   -0.000010200   -0.000007093
      4        6          -0.000079448   -0.000055502    0.000014634
      5        6           0.000032768   -0.000049247    0.000287353
      6        6          -0.000018950    0.000025743   -0.000062779
      7        1           0.000015012    0.000012650    0.000001535
      8        6           0.000022795   -0.000013745    0.000051241
      9        6          -0.000024615   -0.000031717   -0.000021126
     10        1           0.000016034    0.000001266   -0.000004552
     11        6          -0.000010555    0.000014082    0.000012006
     12        1          -0.000012243   -0.000004121   -0.000001732
     13        1           0.000013076    0.000000708    0.000009633
     14        6          -0.000031146   -0.000011289   -0.000009563
     15        1           0.000000342    0.000007012    0.000013398
     16        1           0.000001111    0.000003889   -0.000008313
     17        1           0.000009732   -0.000011334    0.000005353
     18        6          -0.000006915    0.000016626   -0.000042992
     19        1          -0.000011203   -0.000001487    0.000000549
     20        1           0.000004196    0.000005375    0.000015076
     21        1           0.000012057   -0.000010792    0.000004741
     22        6          -0.000034117    0.000034290   -0.000037922
     23        1          -0.000006218   -0.000009834    0.000005937
     24        1           0.000010761   -0.000003678   -0.000010718
     25        1           0.000007086    0.000004761    0.000010715
     26        8           0.000009138    0.000012570   -0.000205232
     27        8           0.000031101    0.000075958   -0.000013848
     28        1           0.000014020   -0.000022848   -0.000020896
     29        1           0.000004987   -0.000006539   -0.000010145
 -------------------------------------------------------------------
 Cartesian Forces:  Max     0.000287353 RMS     0.000044324

 GradGradGradGradGradGradGradGradGradGradGradGradGradGradGradGradGradGrad
 Berny optimization.
 Using GEDIIS/GDIIS optimizer.
 FormGI is forming the generalized inverse of G from B-inverse, IUseBI=4.
 Internal  Forces:  Max     0.000204438 RMS     0.000017623
 Search for a local minimum.
 Step number   7 out of a maximum of  174
 All quantities printed in internal units (Hartrees-Bohrs-Radians)
 Mixed Optimization -- En-DIIS/RFO-DIIS
 Swapping is turned off.
 Update second derivatives using D2CorX and points    1    2    3    4    5
                                                      6    7
 DE= -3.58D-07 DEPred=-2.54D-07 R= 1.41D+00
 Trust test= 1.41D+00 RLast= 6.00D-03 DXMaxT set to 3.00D-01
 ITU=  0  0  1  1  1  1  0
     Eigenvalues ---    0.00198   0.00236   0.00390   0.00454   0.00649
     Eigenvalues ---    0.01232   0.01993   0.02288   0.02778   0.02909
     Eigenvalues ---    0.02967   0.03354   0.03900   0.03968   0.04397
     Eigenvalues ---    0.04450   0.04903   0.04988   0.05297   0.05327
     Eigenvalues ---    0.05369   0.05586   0.05660   0.05733   0.05865
     Eigenvalues ---    0.05885   0.06349   0.06643   0.06915   0.07056
     Eigenvalues ---    0.07727   0.07818   0.08306   0.08803   0.09114
     Eigenvalues ---    0.09538   0.10395   0.12263   0.13045   0.15742
     Eigenvalues ---    0.15966   0.16000   0.16000   0.16000   0.16000
     Eigenvalues ---    0.16037   0.16173   0.16320   0.16521   0.18414
     Eigenvalues ---    0.19224   0.21326   0.22208   0.23622   0.25042
     Eigenvalues ---    0.25648   0.26143   0.27551   0.27987   0.29969
     Eigenvalues ---    0.30631   0.32113   0.34552   0.34647   0.34660
     Eigenvalues ---    0.34700   0.34727   0.34758   0.34770   0.34828
     Eigenvalues ---    0.34843   0.34897   0.34958   0.35077   0.35103
     Eigenvalues ---    0.35136   0.35586   0.36229   0.48492   0.50036
     Eigenvalues ---    0.55394
 En-DIIS/RFO-DIIS/Sim-DIIS IScMMF=       -3 using points:     7    6    5    4    3    2
 RFO step:  Lambda=-3.65172005D-07.
 DidBck=F Rises=F RFO-DIIS coefs:    1.36916   -0.06269   -0.26430   -0.16251    0.06621
                  RFO-DIIS coefs:    0.05413
 Iteration  1 RMS(Cart)=  0.00028529 RMS(Int)=  0.00000029
 Iteration  2 RMS(Cart)=  0.00000031 RMS(Int)=  0.00000006
 Variable       Old X    -DE/DX   Delta X   Delta X   Delta X     New X
                                 (Linear)    (Quad)   (Total)
    R1        2.06780   0.00002   0.00003   0.00001   0.00004   2.06784
    R2        2.06950   0.00001  -0.00002   0.00003   0.00001   2.06951
    R3        2.92887   0.00001   0.00011  -0.00007   0.00005   2.92892
    R4        2.89504  -0.00001   0.00007  -0.00010  -0.00003   2.89501
    R5        2.97436   0.00001   0.00016  -0.00007   0.00009   2.97445
    R6        2.65814  -0.00008  -0.00005  -0.00015  -0.00020   2.65794
    R7        2.06925   0.00000  -0.00002  -0.00000  -0.00002   2.06923
    R8        2.91737   0.00000   0.00020  -0.00010   0.00010   2.91747
    R9        2.94547   0.00004   0.00012   0.00001   0.00013   2.94560
   R10        2.58335  -0.00020  -0.00003  -0.00034  -0.00037   2.58298
   R11        2.06980   0.00002  -0.00000   0.00002   0.00002   2.06982
   R12        2.95041   0.00002   0.00023  -0.00010   0.00013   2.95054
   R13        2.93180  -0.00001   0.00016  -0.00016  -0.00000   2.93180
   R14        2.94965   0.00001   0.00020  -0.00005   0.00014   2.94979
   R15        2.89793  -0.00002   0.00026  -0.00025   0.00001   2.89794
   R16        2.88276  -0.00003   0.00010  -0.00016  -0.00006   2.88270
   R17        2.06964   0.00001  -0.00001   0.00002   0.00001   2.06965
   R18        2.93300   0.00001   0.00018  -0.00008   0.00010   2.93310
   R19        2.06778   0.00001  -0.00006   0.00003  -0.00003   2.06775
   R20        2.06006   0.00001  -0.00006   0.00004  -0.00003   2.06004
   R21        2.07031   0.00001  -0.00001   0.00003   0.00002   2.07033
   R22        2.06535   0.00001  -0.00007   0.00005  -0.00002   2.06534
   R23        2.07034   0.00001  -0.00001   0.00003   0.00002   2.07036
   R24        2.06525   0.00001  -0.00003   0.00002  -0.00001   2.06525
   R25        2.06827   0.00002  -0.00001   0.00003   0.00002   2.06829
   R26        2.07223   0.00002  -0.00001   0.00003   0.00002   2.07226
   R27        2.06310   0.00001   0.00000   0.00001   0.00001   2.06311
   R28        2.06654   0.00001  -0.00001   0.00002   0.00000   2.06654
   R29        2.06275   0.00001   0.00001   0.00001   0.00002   2.06277
   R30        1.82937  -0.00002  -0.00009  -0.00002  -0.00011   1.82925
    A1        1.85792   0.00000  -0.00019   0.00008  -0.00011   1.85781
    A2        1.90602   0.00000   0.00017  -0.00005   0.00013   1.90614
    A3        1.93405  -0.00001  -0.00006  -0.00001  -0.00006   1.93399
    A4        1.89076  -0.00001  -0.00002  -0.00007  -0.00009   1.89068
    A5        1.92165   0.00001   0.00015   0.00003   0.00018   1.92183
    A6        1.95061   0.00001  -0.00007   0.00001  -0.00005   1.95056
    A7        1.96753  -0.00001   0.00001  -0.00007  -0.00006   1.96747
    A8        1.96672   0.00002   0.00013   0.00004   0.00018   1.96690
    A9        1.88062  -0.00000  -0.00010   0.00003  -0.00008   1.88054
   A10        1.92204  -0.00001   0.00010  -0.00015  -0.00005   1.92199
   A11        1.87159   0.00001   0.00000   0.00005   0.00006   1.87165
   A12        1.84834   0.00000  -0.00017   0.00011  -0.00006   1.84828
   A13        1.94082   0.00000  -0.00018   0.00007  -0.00011   1.94071
   A14        1.90434  -0.00001   0.00007  -0.00020  -0.00013   1.90421
   A15        1.94863  -0.00000   0.00005  -0.00002   0.00004   1.94867
   A16        1.91666  -0.00001   0.00008  -0.00013  -0.00005   1.91662
   A17        1.95190   0.00001  -0.00006   0.00022   0.00017   1.95207
   A18        1.79569   0.00000   0.00006   0.00004   0.00009   1.79578
   A19        1.92874   0.00001  -0.00001   0.00012   0.00011   1.92885
   A20        1.94393  -0.00001   0.00004  -0.00016  -0.00012   1.94381
   A21        1.89240   0.00000   0.00009   0.00000   0.00009   1.89249
   A22        2.05215   0.00000  -0.00011   0.00002  -0.00010   2.05205
   A23        2.08266  -0.00000  -0.00004   0.00001  -0.00003   2.08263
   A24        1.53025   0.00000   0.00005  -0.00003   0.00003   1.53028
   A25        1.49183  -0.00000  -0.00009   0.00006  -0.00003   1.49180
   A26        1.94173  -0.00000   0.00007  -0.00006   0.00001   1.94174
   A27        2.09105   0.00001   0.00007  -0.00005   0.00002   2.09107
   A28        1.95552  -0.00000   0.00008  -0.00004   0.00004   1.95556
   A29        2.07670  -0.00000  -0.00012   0.00005  -0.00007   2.07664
   A30        1.88345   0.00000  -0.00001   0.00003   0.00002   1.88347
   A31        1.93689  -0.00000  -0.00011  -0.00003  -0.00014   1.93676
   A32        1.95074   0.00000   0.00005   0.00008   0.00012   1.95087
   A33        1.90791   0.00000   0.00010  -0.00001   0.00009   1.90801
   A34        2.03850  -0.00000  -0.00006   0.00001  -0.00005   2.03845
   A35        1.53011  -0.00000   0.00006  -0.00007  -0.00001   1.53010
   A36        2.06120   0.00000  -0.00004  -0.00001  -0.00005   2.06115
   A37        1.50297   0.00001  -0.00006   0.00009   0.00002   1.50299
   A38        2.06382  -0.00000   0.00005  -0.00004   0.00001   2.06383
   A39        1.95932  -0.00001  -0.00001  -0.00008  -0.00009   1.95923
   A40        2.05611  -0.00000   0.00006  -0.00003   0.00003   2.05613
   A41        1.97792  -0.00000  -0.00001  -0.00007  -0.00008   1.97784
   A42        1.88423   0.00001  -0.00002   0.00011   0.00008   1.88431
   A43        1.92476  -0.00000   0.00005  -0.00006  -0.00001   1.92476
   A44        1.97770  -0.00000   0.00024  -0.00014   0.00009   1.97780
   A45        1.92006   0.00000   0.00005  -0.00003   0.00003   1.92009
   A46        1.87963   0.00000  -0.00010   0.00008  -0.00002   1.87960
   A47        1.88167  -0.00000  -0.00016   0.00007  -0.00008   1.88158
   A48        1.87682   0.00000  -0.00010   0.00009  -0.00001   1.87681
   A49        1.98634  -0.00000   0.00011  -0.00007   0.00004   1.98638
   A50        1.92659   0.00001   0.00012  -0.00003   0.00009   1.92668
   A51        1.91770   0.00000   0.00004  -0.00002   0.00002   1.91772
   A52        1.87089  -0.00000  -0.00008   0.00003  -0.00005   1.87084
   A53        1.87366   0.00000  -0.00006   0.00007   0.00000   1.87366
   A54        1.88511  -0.00001  -0.00014   0.00003  -0.00011   1.88500
   A55        1.91956  -0.00001   0.00012  -0.00013  -0.00001   1.91955
   A56        1.88213  -0.00001   0.00019  -0.00014   0.00005   1.88218
   A57        1.92573  -0.00001   0.00015  -0.00013   0.00002   1.92575
   A58        1.91018   0.00001  -0.00014   0.00015   0.00001   1.91019
   A59        1.91723   0.00001  -0.00016   0.00012  -0.00005   1.91718
   A60        1.90861   0.00001  -0.00015   0.00014  -0.00002   1.90859
   A61        1.86075  -0.00000   0.00063  -0.00038   0.00024   1.86100
    D1        1.67760  -0.00000  -0.00046  -0.00012  -0.00057   1.67703
    D2       -0.51124   0.00001  -0.00071   0.00010  -0.00060  -0.51184
    D3       -2.54390  -0.00000  -0.00051  -0.00008  -0.00059  -2.54449
    D4       -2.58879  -0.00001  -0.00059  -0.00009  -0.00068  -2.58947
    D5        1.50556   0.00000  -0.00085   0.00013  -0.00071   1.50484
    D6       -0.52711  -0.00001  -0.00065  -0.00005  -0.00069  -0.52781
    D7       -0.46863  -0.00000  -0.00046  -0.00009  -0.00055  -0.46918
    D8       -2.65747   0.00001  -0.00072   0.00014  -0.00058  -2.65805
    D9        1.59305  -0.00000  -0.00052  -0.00004  -0.00056   1.59248
   D10       -1.03190  -0.00000   0.00022   0.00002   0.00025  -1.03166
   D11        1.27717  -0.00000   0.00008   0.00008   0.00016   1.27733
   D12       -2.69103   0.00000   0.00016   0.00012   0.00027  -2.69076
   D13       -3.08266  -0.00000   0.00040  -0.00009   0.00031  -3.08236
   D14       -0.77359  -0.00000   0.00025  -0.00003   0.00022  -0.77337
   D15        1.54139   0.00000   0.00033   0.00001   0.00034   1.54173
   D16        1.09831   0.00000   0.00036  -0.00003   0.00033   1.09864
   D17       -2.87580   0.00000   0.00022   0.00002   0.00024  -2.87556
   D18       -0.56082   0.00001   0.00030   0.00006   0.00036  -0.56046
   D19        0.45280   0.00001   0.00033   0.00018   0.00052   0.45332
   D20        2.56955  -0.00001   0.00037  -0.00007   0.00030   2.56985
   D21       -1.74063  -0.00001   0.00051  -0.00015   0.00035  -1.74028
   D22        2.66566   0.00001   0.00060   0.00007   0.00067   2.66633
   D23       -1.50078  -0.00000   0.00063  -0.00018   0.00045  -1.50033
   D24        0.47222  -0.00000   0.00077  -0.00027   0.00051   0.47273
   D25       -1.61417   0.00001   0.00045   0.00016   0.00061  -1.61356
   D26        0.50258  -0.00000   0.00049  -0.00009   0.00039   0.50297
   D27        2.47558  -0.00001   0.00062  -0.00018   0.00044   2.47603
   D28        1.74931  -0.00002  -0.00193  -0.00023  -0.00216   1.74714
   D29       -0.46400  -0.00001  -0.00213  -0.00005  -0.00218  -0.46618
   D30       -2.48206  -0.00001  -0.00209  -0.00010  -0.00220  -2.48425
   D31        2.90410  -0.00000  -0.00004  -0.00011  -0.00016   2.90395
   D32       -1.06424  -0.00001  -0.00017  -0.00013  -0.00030  -1.06454
   D33        0.59121  -0.00001  -0.00006  -0.00022  -0.00028   0.59093
   D34        0.79458   0.00001  -0.00007   0.00018   0.00011   0.79469
   D35        3.10942   0.00001  -0.00020   0.00017  -0.00003   3.10939
   D36       -1.51832   0.00001  -0.00008   0.00007  -0.00001  -1.51833
   D37       -1.18747   0.00000  -0.00016   0.00009  -0.00007  -1.18754
   D38        1.12737   0.00000  -0.00028   0.00007  -0.00021   1.12716
   D39        2.78282   0.00000  -0.00017  -0.00002  -0.00019   2.78263
   D40        0.89238   0.00000   0.00007  -0.00011  -0.00004   0.89234
   D41       -1.18952  -0.00000   0.00006  -0.00013  -0.00007  -1.18959
   D42        3.01012  -0.00000   0.00004  -0.00013  -0.00010   3.01003
   D43        3.02376  -0.00001  -0.00006  -0.00023  -0.00029   3.02347
   D44        0.94186  -0.00001  -0.00007  -0.00026  -0.00032   0.94154
   D45       -1.14168  -0.00001  -0.00009  -0.00026  -0.00035  -1.14202
   D46       -1.17882   0.00001  -0.00005  -0.00002  -0.00007  -1.17889
   D47        3.02247   0.00001  -0.00007  -0.00004  -0.00010   3.02236
   D48        0.93893   0.00001  -0.00008  -0.00004  -0.00012   0.93880
   D49        1.43315   0.00000   0.00008   0.00002   0.00011   1.43325
   D50       -2.89682   0.00000   0.00014   0.00000   0.00014  -2.89668
   D51       -0.67855   0.00001   0.00027  -0.00007   0.00020  -0.67835
   D52       -2.59904   0.00000   0.00001   0.00005   0.00006  -2.59898
   D53       -0.64582   0.00000   0.00006   0.00003   0.00009  -0.64572
   D54        1.57246   0.00001   0.00019  -0.00004   0.00015   1.57260
   D55       -0.46744   0.00000  -0.00004   0.00005   0.00001  -0.46743
   D56        1.48578   0.00000   0.00001   0.00003   0.00004   1.48583
   D57       -2.57913   0.00000   0.00014  -0.00004   0.00010  -2.57903
   D58       -1.48103   0.00001  -0.00003   0.00013   0.00011  -1.48092
   D59        0.60676   0.00001   0.00002   0.00014   0.00016   0.60692
   D60        2.81871   0.00001   0.00001   0.00018   0.00020   2.81891
   D61        2.57435  -0.00000  -0.00007  -0.00004  -0.00011   2.57424
   D62       -1.62104  -0.00000  -0.00003  -0.00003  -0.00006  -1.62111
   D63        0.59090  -0.00000  -0.00003   0.00001  -0.00002   0.59088
   D64        0.46989  -0.00000   0.00004  -0.00004  -0.00000   0.46989
   D65        2.55768  -0.00000   0.00008  -0.00004   0.00005   2.55773
   D66       -1.51356  -0.00000   0.00008   0.00000   0.00009  -1.51347
   D67       -1.44934  -0.00001  -0.00009  -0.00002  -0.00011  -1.44945
   D68        2.57034  -0.00001   0.00001  -0.00011  -0.00010   2.57024
   D69        0.46724  -0.00001   0.00004  -0.00006  -0.00002   0.46721
   D70        2.89451  -0.00000  -0.00013   0.00002  -0.00011   2.89440
   D71        0.63101  -0.00000  -0.00003  -0.00007  -0.00010   0.63091
   D72       -1.47210  -0.00000  -0.00001  -0.00002  -0.00002  -1.47212
   D73        0.67560  -0.00000  -0.00009  -0.00003  -0.00012   0.67549
   D74       -1.58790  -0.00000   0.00001  -0.00012  -0.00011  -1.58801
   D75        2.59218  -0.00000   0.00004  -0.00007  -0.00004   2.59215
   D76        1.26813   0.00000  -0.00011   0.00001  -0.00010   1.26802
   D77       -0.84029   0.00000  -0.00017   0.00004  -0.00013  -0.84042
   D78       -2.94173   0.00000  -0.00024   0.00005  -0.00019  -2.94193
   D79        2.90514  -0.00000  -0.00016   0.00004  -0.00012   2.90502
   D80        0.79672  -0.00000  -0.00022   0.00008  -0.00014   0.79657
   D81       -1.30472  -0.00000  -0.00029   0.00008  -0.00021  -1.30493
   D82       -1.05902  -0.00000  -0.00026   0.00011  -0.00015  -1.05918
   D83        3.11574  -0.00000  -0.00032   0.00014  -0.00018   3.11556
   D84        1.01430  -0.00000  -0.00039   0.00015  -0.00024   1.01406
   D85        0.85070   0.00000  -0.00037   0.00002  -0.00034   0.85035
   D86       -1.25373  -0.00000  -0.00042   0.00005  -0.00037  -1.25410
   D87        2.95223   0.00000  -0.00034   0.00004  -0.00030   2.95193
   D88       -0.93521  -0.00000  -0.00021  -0.00006  -0.00027  -0.93548
   D89       -3.03963  -0.00000  -0.00026  -0.00004  -0.00030  -3.03993
   D90        1.16632   0.00000  -0.00018  -0.00004  -0.00022   1.16610
   D91        3.09564   0.00000  -0.00021  -0.00009  -0.00030   3.09535
   D92        0.99121  -0.00000  -0.00026  -0.00006  -0.00032   0.99089
   D93       -1.08601   0.00000  -0.00018  -0.00006  -0.00025  -1.08626
   D94        1.47481  -0.00000  -0.00013  -0.00001  -0.00014   1.47467
   D95       -0.62015  -0.00000  -0.00016  -0.00000  -0.00017  -0.62031
   D96       -2.84324  -0.00001  -0.00017  -0.00006  -0.00023  -2.84347
   D97       -0.47002   0.00000  -0.00005   0.00005   0.00000  -0.47002
   D98       -2.56498   0.00000  -0.00008   0.00005  -0.00002  -2.56500
   D99        1.49511  -0.00000  -0.00008  -0.00001  -0.00009   1.49502
   D100      -2.55264   0.00000   0.00000   0.00009   0.00009  -2.55255
   D101       1.63560   0.00000  -0.00003   0.00009   0.00006   1.63565
   D102      -0.58750   0.00000  -0.00004   0.00003  -0.00001  -0.58751
         Item               Value     Threshold  Converged?
 Maximum Force            0.000204     0.000450     YES
 RMS     Force            0.000018     0.000300     YES
 Maximum Displacement     0.002360     0.001800     NO 
 RMS     Displacement     0.000285     0.001200     YES
 Predicted change in Energy=-1.624638D-07
 GradGradGradGradGradGradGradGradGradGradGradGradGradGradGradGradGradGrad

                          Input orientation:                          
 ---------------------------------------------------------------------
 Center     Atomic      Atomic             Coordinates (Angstroms)
 Number     Number       Type             X           Y           Z
 ---------------------------------------------------------------------
      1          6           0       -0.172639   -1.575555   -0.877013
      2          1           0       -0.053517   -2.334180   -0.097472
      3          1           0       -0.395243   -2.115359   -1.803506
      4          6           0       -1.387494   -0.676769   -0.532695
      5          6           0       -0.972839    0.648401    0.208589
      6          6           0        0.475509    1.053384   -0.140377
      7          1           0        0.673342    2.082804    0.177173
      8          6           0        1.494603   -0.046084    0.296039
      9          6           0        1.111664   -0.756463   -1.040122
     10          1           0        1.900110   -1.331730   -1.537016
     11          6           0        0.758942    0.643655   -1.609648
     12          1           0       -0.059717    0.709177   -2.332692
     13          1           0        1.618386    1.169096   -2.026348
     14          6           0        2.932066    0.487631    0.272751
     15          1           0        3.094013    1.178973    1.107078
     16          1           0        3.182255    1.016626   -0.650321
     17          1           0        3.641260   -0.340371    0.381245
     18          6           0        1.291144   -0.788914    1.612791
     19          1           0        0.277196   -1.172654    1.750792
     20          1           0        1.505541   -0.129559    2.459666
     21          1           0        1.974934   -1.644437    1.667764
     22          6           0       -1.953376    1.789363   -0.199383
     23          1           0       -2.985572    1.459818   -0.065618
     24          1           0       -1.778656    2.020166   -1.253942
     25          1           0       -1.768361    2.681565    0.401676
     26          8           0       -1.162587    0.551505    1.558734
     27          8           0       -2.373168   -1.356128    0.205695
     28          1           0       -2.250315   -1.101577    1.131510
     29          1           0       -1.865100   -0.386085   -1.474180
 ---------------------------------------------------------------------
                    Distance matrix (angstroms):
                    1          2          3          4          5
     1  C    0.000000
     2  H    1.094252   0.000000
     3  H    1.095139   1.753628   0.000000
     4  C    1.549917   2.171617   2.160802   0.000000
     5  C    2.600929   3.136018   3.467061   1.574013   0.000000
     6  C    2.806074   3.428892   3.683089   2.572571   1.543859
     7  H    3.900074   4.484807   4.763354   3.516561   2.183669
     8  C    2.548535   2.790503   3.501644   3.064481   2.564806
     9  C    1.531975   2.176103   2.167977   2.551396   2.806790
    10  H    2.188913   2.625614   2.440028   3.499425   3.901524
    11  C    2.515847   3.437188   2.996978   2.740535   2.510990
    12  H    2.711411   3.776012   2.893202   2.631317   2.701036
    13  H    3.473017   4.334600   3.859016   3.830604   3.461288
    14  C    3.901011   4.124729   4.707164   4.545676   3.908739
    15  H    4.711163   4.868277   5.612400   5.120208   4.198579
    16  H    4.245716   4.690816   4.892613   4.874836   4.258887
    17  H    4.201752   4.225615   4.921085   5.122188   4.722011
    18  C    2.993424   2.668512   4.034159   3.433771   3.027090
    19  H    2.696302   2.207848   3.738169   2.869043   2.693922
    20  H    4.005074   3.718867   5.072575   4.198013   3.437285
    21  H    3.330572   2.776043   4.229566   4.133318   4.009446
    22  C    3.866896   4.541305   4.499761   2.552083   1.558746
    23  H    4.217161   4.795037   4.744676   2.708693   2.187392
    24  H    3.956081   4.824298   4.395273   2.818983   2.161037
    25  H    4.722758   5.324240   5.455159   3.506639   2.191779
    26  O    3.381900   3.507169   4.359546   2.435840   1.366852
    27  O    2.462262   2.535602   2.919848   1.406521   2.445213
    28  H    2.928405   2.802789   3.617093   1.922108   2.355027
    29  H    2.153108   2.995369   2.293322   1.094989   2.167488
                    6          7          8          9         10
     6  C    0.000000
     7  H    1.095299   0.000000
     8  C    1.561359   2.284899   0.000000
     9  C    2.118911   3.120156   1.560963   0.000000
    10  H    3.109479   4.012785   2.275392   1.095209   0.000000
    11  C    1.551441   2.295911   2.156057   1.552128   2.282473
    12  H    2.282803   2.953582   3.145879   2.278370   2.939273
    13  H    2.208267   2.565829   2.624017   2.221978   2.563775
    14  C    2.554491   2.766866   1.533523   2.566178   2.765911
    15  H    2.903184   2.746139   2.171787   3.505152   3.836700
    16  H    2.754608   2.848882   2.207514   2.753750   2.818670
    17  H    3.498088   3.836920   2.168409   2.931258   2.773828
    18  C    2.670753   3.269471   1.525460   2.659175   3.253732
    19  H    2.927643   3.637473   2.206252   2.942576   3.669991
    20  H    3.036534   3.285860   2.165264   3.577243   4.192179
    21  H    3.577134   4.219991   2.160342   2.977647   3.220870
    22  C    2.538628   2.669747   3.937369   4.072167   5.136131
    23  H    3.485665   3.719504   4.740307   4.759086   5.816153
    24  H    2.693688   2.839773   4.169659   4.013644   4.984843
    25  H    2.824844   2.524050   4.254194   4.710983   5.772585
    26  O    2.412928   2.761199   3.002028   3.692838   4.744508
    27  O    3.747062   4.594376   4.084609   3.749095   4.615034
    28  H    3.700225   4.427054   3.979509   4.017211   4.939638
    29  H    3.054432   3.907181   3.812727   3.030959   3.882654
                   11         12         13         14         15
    11  C    0.000000
    12  H    1.094206   0.000000
    13  H    1.090125   1.766748   0.000000
    14  C    2.879277   3.973434   2.734229   0.000000
    15  H    3.622116   4.690281   3.463515   1.095574   0.000000
    16  H    2.632843   3.665416   2.088632   1.092928   1.767087
    17  H    3.638642   4.707890   3.488125   1.095589   1.770514
    18  C    3.566455   4.431245   4.145386   2.473439   2.716369
    19  H    3.850145   4.508840   4.642130   3.462584   3.725449
    20  H    4.208870   5.110793   4.671569   2.683001   2.462720
    21  H    4.177970   5.067835   4.657205   2.721742   3.088422
    22  C    3.264685   3.050206   4.059559   5.077890   5.249338
    23  H    4.131771   3.776733   5.012525   6.006503   6.198019
    24  H    2.908731   2.416019   3.586199   5.183663   5.479500
    25  H    3.819131   3.779755   4.433161   5.188832   5.137904
    26  O    3.706671   4.047763   4.579088   4.292320   4.326240
    27  O    4.135784   4.007611   5.224105   5.616890   6.093381
    28  H    4.428928   4.480875   5.485879   5.488180   5.810623
    29  H    2.822111   2.279484   3.854627   5.179571   5.805610
                   16         17         18         19         20
    16  H    0.000000
    17  H    1.765292   0.000000
    18  C    3.458027   2.690900   0.000000
    19  H    4.358630   3.726296   1.092881   0.000000
    20  H    3.714449   2.987570   1.094492   1.760505   0.000000
    21  H    3.729933   2.476361   1.096590   1.764026   1.772652
    22  C    5.212981   6.014387   4.523096   4.189532   4.766226
    23  H    6.211311   6.881516   5.115091   4.568907   5.391964
    24  H    5.097263   6.133634   5.052995   4.842422   5.403531
    25  H    5.327975   6.196492   4.782425   4.567211   4.780813
    26  O    4.896316   5.025820   2.796505   2.254459   2.897314
    27  O    6.101266   6.102125   3.965959   3.073340   4.650725
    28  H    6.097091   5.987736   3.587662   2.603243   4.100642
    29  H    5.303031   5.810739   4.433231   3.950769   5.186730
                   21         22         23         24         25
    21  H    0.000000
    22  C    5.541556   0.000000
    23  H    6.103084   1.091751   0.000000
    24  H    6.004592   1.093568   1.784026   0.000000
    25  H    5.859140   1.091571   1.786794   1.782870   0.000000
    26  O    3.831199   2.290986   2.605154   3.232283   2.498580
    27  O    4.596386   3.199129   2.894512   3.726036   4.087440
    28  H    4.293599   3.196401   2.921381   3.957034   3.882924
    29  H    5.118704   2.522989   2.578151   2.417855   3.597036
                   26         27         28         29
    26  O    0.000000
    27  O    2.633493   0.000000
    28  H    2.024439   0.967999   0.000000
    29  H    3.251334   2.005267   2.729458   0.000000
 Stoichiometry    C10H17O2(2)
 Framework group  C1[X(C10H17O2)]
 Deg. of freedom    81
 Full point group                 C1      NOp   1
 Largest Abelian subgroup         C1      NOp   1
 Largest concise Abelian subgroup C1      NOp   1
                         Standard orientation:                         
 ---------------------------------------------------------------------
 Center     Atomic      Atomic             Coordinates (Angstroms)
 Number     Number       Type             X           Y           Z
 ---------------------------------------------------------------------
      1          6           0       -0.174470   -1.580000   -0.867204
      2          1           0       -0.054759   -2.334577   -0.083834
      3          1           0       -0.399171   -2.124515   -1.790429
      4          6           0       -1.387867   -0.678206   -0.525623
      5          6           0       -0.970669    0.650489    0.207885
      6          6           0        0.477475    1.052191   -0.145686
      7          1           0        0.676844    2.083094    0.166038
      8          6           0        1.496244   -0.045933    0.294855
      9          6           0        1.110347   -0.763045   -1.036850
     10          1           0        1.897390   -1.341722   -1.532006
     11          6           0        0.758014    0.634363   -1.613231
     12          1           0       -0.061808    0.696833   -2.335227
     13          1           0        1.617257    1.156736   -2.034181
     14          6           0        2.934181    0.486245    0.266289
     15          1           0        3.098215    1.181863    1.096645
     16          1           0        3.183314    1.010070   -0.660011
     17          1           0        3.642756   -0.341860    0.377992
     18          6           0        1.294302   -0.781538    1.615890
     19          1           0        0.280219   -1.163545    1.757652
     20          1           0        1.510776   -0.117890    2.458875
     21          1           0        1.977355   -1.637424    1.674264
     22          6           0       -1.950793    1.790220   -0.204500
     23          1           0       -2.983079    1.462402   -0.067233
     24          1           0       -1.777641    2.015231   -1.260568
     25          1           0       -1.763892    2.685430    0.391481
     26          8           0       -1.158218    0.560973    1.558847
     27          8           0       -2.372943   -1.352656    0.218045
     28          1           0       -2.248270   -1.093297    1.142281
     29          1           0       -1.866790   -0.392074   -1.467834
 ---------------------------------------------------------------------
 Rotational constants (GHZ):           1.4324292           0.8408863           0.8073473
 Standard basis: 6-31++G(d,p) (6D, 7F)
 There are   330 symmetry adapted cartesian basis functions of A   symmetry.
 There are   330 symmetry adapted basis functions of A   symmetry.
   330 basis functions,   520 primitive gaussians,   330 cartesian basis functions
    47 alpha electrons       46 beta electrons
       nuclear repulsion energy       810.9348129328 Hartrees.
 NAtoms=   29 NActive=   29 NUniq=   29 SFac= 1.00D+00 NAtFMM=   60 NAOKFM=F Big=F
 Integral buffers will be    131072 words long.
 Raffenetti 2 integral format.
 Two-electron integral symmetry is turned on.
 Nuclear repulsion after empirical dispersion term =      810.9086489505 Hartrees.
 One-electron integrals computed using PRISM.
 NBasis=   330 RedAO= T EigKep=  1.78D-06  NBF=   330
 NBsUse=   330 1.00D-06 EigRej= -1.00D+00 NBFU=   330
 Initial guess from the checkpoint file:  "Alpha-Pinene-RO-OHdown-Odown-wb97-opt.chk"
 B after Tr=     0.000000    0.000000   -0.000000
         Rot=    1.000000    0.000064   -0.000016    0.000006 Ang=   0.01 deg.
 Initial guess <Sx>= 0.0000 <Sy>= 0.0000 <Sz>= 0.5000 <S**2>= 0.7545 S= 0.5023
 Requested convergence on RMS density matrix=1.00D-08 within 128 cycles.
 Requested convergence on MAX density matrix=1.00D-06.
 Requested convergence on             energy=1.00D-06.
 No special actions if energy rises.
 SCF Done:  E(UwB97XD) =  -541.542729013     A.U. after   16 cycles
            NFock= 16  Conv=0.21D-08     -V/T= 2.0092
 <Sx>= 0.0000 <Sy>= 0.0000 <Sz>= 0.5000 <S**2>= 0.7545 S= 0.5023
 <L.S>= 0.000000000000E+00
 Annihilation of the first spin contaminant:
 S**2 before annihilation     0.7545,   after     0.7500
 Calling FoFJK, ICntrl=      2127 FMM=F ISym2X=0 I1Cent= 0 IOpClX= 1 NMat=1 NMatS=1 NMatT=0.
 ***** Axes restored to original set *****
 -------------------------------------------------------------------
 Center     Atomic                   Forces (Hartrees/Bohr)
 Number     Number              X              Y              Z
 -------------------------------------------------------------------
      1        6           0.000017250    0.000020283    0.000005982
      2        1          -0.000000750   -0.000000584    0.000010193
      3        1          -0.000004275   -0.000002339   -0.000011128
      4        6          -0.000028523   -0.000019695    0.000014265
      5        6           0.000035036   -0.000036353    0.000141980
      6        6          -0.000003486    0.000005052   -0.000028547
      7        1           0.000003894    0.000009164    0.000000437
      8        6           0.000011102    0.000003556    0.000000843
      9        6          -0.000010530    0.000004990    0.000001314
     10        1           0.000007420   -0.000003070   -0.000003914
     11        6          -0.000010577   -0.000014041    0.000047613
     12        1          -0.000013250   -0.000001834   -0.000008373
     13        1           0.000016948    0.000004586   -0.000000492
     14        6          -0.000023468   -0.000017086    0.000010884
     15        1          -0.000004300    0.000005534    0.000008398
     16        1          -0.000005509    0.000005392   -0.000017859
     17        1           0.000003636   -0.000011175    0.000000662
     18        6           0.000009751    0.000008830   -0.000013085
     19        1          -0.000009610   -0.000001569    0.000000089
     20        1           0.000000284    0.000010155    0.000004900
     21        1           0.000007483   -0.000008982   -0.000002319
     22        6          -0.000038953    0.000039492   -0.000027344
     23        1           0.000001227   -0.000014021    0.000006449
     24        1           0.000015553   -0.000009362   -0.000008763
     25        1           0.000011865   -0.000001622    0.000009029
     26        8           0.000006173    0.000009963   -0.000106086
     27        8          -0.000014852    0.000005842   -0.000042524
     28        1           0.000021852    0.000014175    0.000013608
     29        1          -0.000001392   -0.000005279   -0.000006214
 -------------------------------------------------------------------
 Cartesian Forces:  Max     0.000141980 RMS     0.000024197

 GradGradGradGradGradGradGradGradGradGradGradGradGradGradGradGradGradGrad
 Berny optimization.
 Using GEDIIS/GDIIS optimizer.
 FormGI is forming the generalized inverse of G from B-inverse, IUseBI=4.
 Internal  Forces:  Max     0.000105909 RMS     0.000010889
 Search for a local minimum.
 Step number   8 out of a maximum of  174
 All quantities printed in internal units (Hartrees-Bohrs-Radians)
 Mixed Optimization -- En-DIIS/RFO-DIIS
 Swapping is turned off.
 Update second derivatives using D2CorX and points    1    2    3    4    5
                                                      6    7    8
 DE= -1.75D-07 DEPred=-1.62D-07 R= 1.08D+00
 Trust test= 1.08D+00 RLast= 4.83D-03 DXMaxT set to 3.00D-01
 ITU=  0  0  0  1  1  1  1  0
     Eigenvalues ---    0.00172   0.00233   0.00393   0.00480   0.00770
     Eigenvalues ---    0.01235   0.01983   0.02285   0.02777   0.02913
     Eigenvalues ---    0.02926   0.03358   0.03878   0.03919   0.04357
     Eigenvalues ---    0.04440   0.04906   0.05017   0.05281   0.05324
     Eigenvalues ---    0.05371   0.05585   0.05683   0.05735   0.05866
     Eigenvalues ---    0.05902   0.06352   0.06624   0.06901   0.07066
     Eigenvalues ---    0.07739   0.07812   0.08298   0.08756   0.09116
     Eigenvalues ---    0.09645   0.10418   0.12300   0.13064   0.15429
     Eigenvalues ---    0.15973   0.16000   0.16000   0.16000   0.16016
     Eigenvalues ---    0.16049   0.16192   0.16352   0.16533   0.19092
     Eigenvalues ---    0.19489   0.20977   0.21372   0.23357   0.25077
     Eigenvalues ---    0.25596   0.26169   0.27608   0.28488   0.30054
     Eigenvalues ---    0.30794   0.32632   0.34547   0.34647   0.34658
     Eigenvalues ---    0.34699   0.34724   0.34759   0.34768   0.34829
     Eigenvalues ---    0.34863   0.34920   0.34965   0.35098   0.35133
     Eigenvalues ---    0.35154   0.35600   0.37433   0.43008   0.48623
     Eigenvalues ---    0.56669
 En-DIIS/RFO-DIIS/Sim-DIIS IScMMF=       -3 using points:     8    7    6    5    4    3    2
 RFO step:  Lambda=-1.12865395D-07.
 DIIS inversion failure, remove point   7.
 RFO-DIIS uses    6 points instead of    7
 DidBck=F Rises=F RFO-DIIS coefs:    1.16030    0.14133   -0.18467   -0.22192    0.07386
                  RFO-DIIS coefs:    0.03111    0.00000
 Iteration  1 RMS(Cart)=  0.00017596 RMS(Int)=  0.00000005
 Iteration  2 RMS(Cart)=  0.00000004 RMS(Int)=  0.00000004
 Variable       Old X    -DE/DX   Delta X   Delta X   Delta X     New X
                                 (Linear)    (Quad)   (Total)
    R1        2.06784   0.00001   0.00004  -0.00001   0.00002   2.06786
    R2        2.06951   0.00001   0.00001   0.00001   0.00002   2.06954
    R3        2.92892  -0.00000   0.00008  -0.00006   0.00002   2.92893
    R4        2.89501  -0.00001  -0.00003  -0.00002  -0.00004   2.89497
    R5        2.97445   0.00001   0.00011  -0.00001   0.00010   2.97455
    R6        2.65794  -0.00003  -0.00015   0.00003  -0.00012   2.65782
    R7        2.06923   0.00000   0.00001  -0.00001   0.00000   2.06923
    R8        2.91747  -0.00001   0.00007  -0.00005   0.00001   2.91748
    R9        2.94560   0.00002   0.00012   0.00005   0.00017   2.94578
   R10        2.58298  -0.00011  -0.00019  -0.00015  -0.00035   2.58263
   R11        2.06982   0.00001   0.00002  -0.00000   0.00002   2.06984
   R12        2.95054  -0.00000   0.00012  -0.00006   0.00006   2.95060
   R13        2.93180  -0.00002   0.00004  -0.00011  -0.00007   2.93173
   R14        2.94979  -0.00001   0.00012  -0.00008   0.00004   2.94983
   R15        2.89794  -0.00003   0.00005  -0.00011  -0.00007   2.89787
   R16        2.88270  -0.00002   0.00000  -0.00006  -0.00006   2.88264
   R17        2.06965   0.00001   0.00002  -0.00001   0.00001   2.06966
   R18        2.93310  -0.00001   0.00009  -0.00007   0.00001   2.93311
   R19        2.06775   0.00002  -0.00000   0.00002   0.00002   2.06777
   R20        2.06004   0.00002  -0.00001   0.00002   0.00001   2.06005
   R21        2.07033   0.00001   0.00002   0.00000   0.00002   2.07036
   R22        2.06534   0.00002  -0.00001   0.00003   0.00002   2.06535
   R23        2.07036   0.00001   0.00002   0.00000   0.00002   2.07039
   R24        2.06525   0.00001  -0.00000   0.00001   0.00001   2.06526
   R25        2.06829   0.00001   0.00002   0.00000   0.00002   2.06831
   R26        2.07226   0.00001   0.00002   0.00001   0.00003   2.07228
   R27        2.06311   0.00000   0.00002  -0.00001   0.00001   2.06312
   R28        2.06654   0.00001   0.00001  -0.00000   0.00001   2.06655
   R29        2.06277   0.00001   0.00002  -0.00001   0.00001   2.06278
   R30        1.82925   0.00002  -0.00008   0.00007  -0.00001   1.82924
    A1        1.85781   0.00000  -0.00008   0.00007  -0.00000   1.85781
    A2        1.90614   0.00000   0.00011  -0.00008   0.00004   1.90618
    A3        1.93399  -0.00000  -0.00003   0.00004   0.00001   1.93399
    A4        1.89068  -0.00001  -0.00004  -0.00002  -0.00006   1.89062
    A5        1.92183  -0.00000   0.00008  -0.00003   0.00005   1.92188
    A6        1.95056   0.00000  -0.00005   0.00002  -0.00003   1.95053
    A7        1.96747  -0.00001  -0.00000  -0.00009  -0.00009   1.96737
    A8        1.96690   0.00002   0.00005   0.00009   0.00013   1.96703
    A9        1.88054  -0.00000   0.00001  -0.00007  -0.00006   1.88048
   A10        1.92199  -0.00000  -0.00006   0.00005  -0.00001   1.92198
   A11        1.87165   0.00001   0.00006  -0.00002   0.00005   1.87170
   A12        1.84828  -0.00000  -0.00006   0.00004  -0.00002   1.84826
   A13        1.94071   0.00001  -0.00013   0.00009  -0.00004   1.94067
   A14        1.90421  -0.00001  -0.00008  -0.00007  -0.00016   1.90406
   A15        1.94867   0.00000   0.00013  -0.00005   0.00008   1.94874
   A16        1.91662  -0.00001  -0.00005  -0.00006  -0.00010   1.91651
   A17        1.95207   0.00001   0.00011   0.00006   0.00017   1.95224
   A18        1.79578   0.00000   0.00002   0.00002   0.00004   1.79582
   A19        1.92885   0.00000   0.00004   0.00004   0.00007   1.92893
   A20        1.94381  -0.00000  -0.00004   0.00001  -0.00003   1.94377
   A21        1.89249  -0.00000   0.00006  -0.00007  -0.00001   1.89248
   A22        2.05205   0.00000  -0.00005   0.00002  -0.00003   2.05202
   A23        2.08263   0.00000  -0.00001   0.00000  -0.00001   2.08262
   A24        1.53028  -0.00000   0.00001  -0.00002  -0.00001   1.53027
   A25        1.49180  -0.00000  -0.00001   0.00000  -0.00001   1.49179
   A26        1.94174  -0.00000  -0.00000  -0.00000  -0.00001   1.94173
   A27        2.09107   0.00000   0.00003   0.00001   0.00004   2.09110
   A28        1.95556  -0.00000   0.00003  -0.00004  -0.00002   1.95555
   A29        2.07664   0.00000  -0.00006   0.00005  -0.00000   2.07663
   A30        1.88347  -0.00000   0.00002  -0.00002  -0.00000   1.88347
   A31        1.93676   0.00001  -0.00007   0.00005  -0.00002   1.93674
   A32        1.95087   0.00000   0.00007   0.00000   0.00007   1.95094
   A33        1.90801  -0.00000   0.00002  -0.00000   0.00002   1.90802
   A34        2.03845  -0.00000  -0.00002  -0.00001  -0.00004   2.03841
   A35        1.53010  -0.00000  -0.00000  -0.00002  -0.00003   1.53008
   A36        2.06115   0.00000  -0.00001  -0.00002  -0.00003   2.06112
   A37        1.50299   0.00001   0.00003   0.00002   0.00004   1.50304
   A38        2.06383  -0.00000  -0.00001   0.00001   0.00000   2.06383
   A39        1.95923  -0.00001  -0.00004  -0.00002  -0.00005   1.95918
   A40        2.05613  -0.00000  -0.00000  -0.00000  -0.00001   2.05613
   A41        1.97784  -0.00000  -0.00004  -0.00002  -0.00006   1.97778
   A42        1.88431   0.00000   0.00005   0.00001   0.00006   1.88437
   A43        1.92476  -0.00000   0.00001  -0.00003  -0.00002   1.92474
   A44        1.97780  -0.00001   0.00007  -0.00009  -0.00002   1.97777
   A45        1.92009  -0.00000   0.00002  -0.00001   0.00002   1.92011
   A46        1.87960   0.00001  -0.00003   0.00004   0.00001   1.87962
   A47        1.88158   0.00001  -0.00007   0.00006  -0.00000   1.88158
   A48        1.87681   0.00001  -0.00002   0.00003   0.00002   1.87682
   A49        1.98638  -0.00000   0.00004  -0.00003   0.00002   1.98639
   A50        1.92668  -0.00000   0.00006  -0.00006   0.00001   1.92668
   A51        1.91772  -0.00000   0.00002  -0.00002  -0.00000   1.91772
   A52        1.87084   0.00000  -0.00003   0.00002  -0.00001   1.87083
   A53        1.87366   0.00000  -0.00002   0.00003   0.00001   1.87367
   A54        1.88500   0.00000  -0.00009   0.00006  -0.00002   1.88498
   A55        1.91955  -0.00002   0.00001  -0.00009  -0.00008   1.91947
   A56        1.88218  -0.00002   0.00006  -0.00013  -0.00008   1.88210
   A57        1.92575  -0.00001   0.00002  -0.00008  -0.00006   1.92568
   A58        1.91019   0.00002  -0.00001   0.00011   0.00010   1.91029
   A59        1.91718   0.00002  -0.00005   0.00010   0.00005   1.91724
   A60        1.90859   0.00002  -0.00003   0.00009   0.00007   1.90866
   A61        1.86100  -0.00004   0.00013  -0.00016  -0.00004   1.86096
    D1        1.67703  -0.00000  -0.00037  -0.00003  -0.00040   1.67662
    D2       -0.51184   0.00000  -0.00033  -0.00010  -0.00042  -0.51226
    D3       -2.54449   0.00000  -0.00029  -0.00015  -0.00044  -2.54493
    D4       -2.58947   0.00000  -0.00042   0.00000  -0.00042  -2.58989
    D5        1.50484   0.00000  -0.00038  -0.00006  -0.00044   1.50441
    D6       -0.52781   0.00000  -0.00034  -0.00011  -0.00045  -0.52826
    D7       -0.46918  -0.00000  -0.00038  -0.00004  -0.00041  -0.46960
    D8       -2.65805   0.00000  -0.00033  -0.00010  -0.00043  -2.65848
    D9        1.59248  -0.00000  -0.00030  -0.00015  -0.00045   1.59203
   D10       -1.03166   0.00000   0.00011   0.00011   0.00023  -1.03143
   D11        1.27733   0.00000   0.00007   0.00014   0.00022   1.27755
   D12       -2.69076   0.00001   0.00013   0.00012   0.00026  -2.69050
   D13       -3.08236  -0.00000   0.00017   0.00002   0.00019  -3.08216
   D14       -0.77337   0.00000   0.00014   0.00005   0.00019  -0.77318
   D15        1.54173   0.00000   0.00020   0.00003   0.00022   1.54195
   D16        1.09864   0.00000   0.00020   0.00005   0.00025   1.09890
   D17       -2.87556   0.00001   0.00016   0.00008   0.00025  -2.87531
   D18       -0.56046   0.00001   0.00022   0.00006   0.00028  -0.56018
   D19        0.45332   0.00000   0.00036   0.00004   0.00040   0.45372
   D20        2.56985  -0.00001   0.00017  -0.00003   0.00014   2.57000
   D21       -1.74028  -0.00001   0.00022  -0.00007   0.00014  -1.74014
   D22        2.66633   0.00001   0.00038   0.00012   0.00050   2.66682
   D23       -1.50033   0.00000   0.00018   0.00006   0.00024  -1.50008
   D24        0.47273   0.00000   0.00023   0.00001   0.00024   0.47297
   D25       -1.61356   0.00001   0.00031   0.00019   0.00050  -1.61306
   D26        0.50297  -0.00000   0.00012   0.00012   0.00024   0.50322
   D27        2.47603  -0.00000   0.00017   0.00007   0.00024   2.47627
   D28        1.74714  -0.00001  -0.00077   0.00012  -0.00065   1.74650
   D29       -0.46618   0.00000  -0.00076   0.00014  -0.00062  -0.46680
   D30       -2.48425  -0.00000  -0.00077   0.00011  -0.00066  -2.48492
   D31        2.90395  -0.00001  -0.00013  -0.00006  -0.00020   2.90375
   D32       -1.06454  -0.00000  -0.00021   0.00001  -0.00021  -1.06475
   D33        0.59093  -0.00001  -0.00019  -0.00004  -0.00023   0.59070
   D34        0.79469   0.00000   0.00008   0.00001   0.00010   0.79478
   D35        3.10939   0.00001   0.00000   0.00008   0.00008   3.10947
   D36       -1.51833   0.00000   0.00002   0.00004   0.00006  -1.51827
   D37       -1.18754   0.00000   0.00002  -0.00001   0.00001  -1.18753
   D38        1.12716   0.00001  -0.00006   0.00006  -0.00000   1.12716
   D39        2.78263   0.00000  -0.00004   0.00001  -0.00003   2.78261
   D40        0.89234   0.00000   0.00024  -0.00020   0.00004   0.89237
   D41       -1.18959  -0.00000   0.00021  -0.00020   0.00001  -1.18958
   D42        3.01003   0.00000   0.00020  -0.00019   0.00001   3.01004
   D43        3.02347  -0.00000  -0.00000  -0.00017  -0.00018   3.02329
   D44        0.94154  -0.00000  -0.00003  -0.00018  -0.00020   0.94134
   D45       -1.14202  -0.00000  -0.00004  -0.00016  -0.00021  -1.14223
   D46       -1.17889   0.00000   0.00011  -0.00012  -0.00000  -1.17889
   D47        3.02236   0.00000   0.00009  -0.00012  -0.00003   3.02234
   D48        0.93880   0.00000   0.00008  -0.00010  -0.00003   0.93877
   D49        1.43325  -0.00000   0.00008  -0.00010  -0.00002   1.43324
   D50       -2.89668  -0.00001   0.00010  -0.00014  -0.00004  -2.89671
   D51       -0.67835  -0.00001   0.00015  -0.00016  -0.00002  -0.67837
   D52       -2.59898   0.00000   0.00004  -0.00002   0.00003  -2.59896
   D53       -0.64572   0.00000   0.00006  -0.00006   0.00000  -0.64572
   D54        1.57260  -0.00000   0.00011  -0.00008   0.00003   1.57263
   D55       -0.46743   0.00000   0.00002  -0.00002  -0.00000  -0.46743
   D56        1.48583  -0.00000   0.00004  -0.00006  -0.00002   1.48580
   D57       -2.57903  -0.00000   0.00009  -0.00009   0.00000  -2.57903
   D58       -1.48092   0.00000   0.00002   0.00002   0.00004  -1.48088
   D59        0.60692   0.00000   0.00003   0.00003   0.00006   0.60698
   D60        2.81891   0.00000   0.00006   0.00003   0.00009   2.81900
   D61        2.57424  -0.00000  -0.00007   0.00003  -0.00004   2.57420
   D62       -1.62111  -0.00000  -0.00007   0.00004  -0.00002  -1.62113
   D63        0.59088   0.00000  -0.00004   0.00005   0.00001   0.59089
   D64        0.46989  -0.00000  -0.00001   0.00002   0.00000   0.46989
   D65        2.55773   0.00000  -0.00001   0.00003   0.00002   2.55775
   D66       -1.51347   0.00000   0.00002   0.00003   0.00005  -1.51342
   D67       -1.44945   0.00000  -0.00004   0.00002  -0.00002  -1.44947
   D68        2.57024  -0.00000  -0.00004  -0.00002  -0.00007   2.57017
   D69        0.46721  -0.00000  -0.00003   0.00001  -0.00001   0.46720
   D70        2.89440   0.00000  -0.00003   0.00002  -0.00001   2.89439
   D71        0.63091  -0.00000  -0.00004  -0.00002  -0.00005   0.63085
   D72       -1.47212  -0.00000  -0.00002   0.00002  -0.00000  -1.47213
   D73        0.67549   0.00001  -0.00003   0.00005   0.00002   0.67551
   D74       -1.58801   0.00000  -0.00003   0.00001  -0.00003  -1.58804
   D75        2.59215   0.00000  -0.00002   0.00004   0.00002   2.59217
   D76        1.26802   0.00000  -0.00002   0.00002  -0.00000   1.26802
   D77       -0.84042   0.00000  -0.00004   0.00005   0.00001  -0.84041
   D78       -2.94193   0.00000  -0.00008   0.00008  -0.00001  -2.94193
   D79        2.90502  -0.00000  -0.00002   0.00000  -0.00002   2.90500
   D80        0.79657  -0.00000  -0.00005   0.00004  -0.00001   0.79656
   D81       -1.30493   0.00000  -0.00009   0.00006  -0.00003  -1.30496
   D82       -1.05918  -0.00000  -0.00007   0.00002  -0.00005  -1.05922
   D83        3.11556  -0.00000  -0.00009   0.00005  -0.00003   3.11553
   D84        1.01406   0.00000  -0.00013   0.00008  -0.00005   1.01401
   D85        0.85035   0.00000  -0.00007   0.00004  -0.00002   0.85033
   D86       -1.25410   0.00000  -0.00010   0.00008  -0.00003  -1.25413
   D87        2.95193   0.00000  -0.00005   0.00005  -0.00000   2.95192
   D88       -0.93548  -0.00000  -0.00003  -0.00000  -0.00003  -0.93551
   D89       -3.03993  -0.00000  -0.00007   0.00003  -0.00004  -3.03997
   D90        1.16610  -0.00000  -0.00001  -0.00000  -0.00002   1.16608
   D91        3.09535   0.00000  -0.00003   0.00003  -0.00000   3.09534
   D92        0.99089   0.00000  -0.00007   0.00006  -0.00001   0.99089
   D93       -1.08626   0.00000  -0.00002   0.00003   0.00002  -1.08625
   D94        1.47467   0.00000  -0.00006   0.00002  -0.00003   1.47463
   D95       -0.62031   0.00000  -0.00006   0.00000  -0.00006  -0.62037
   D96       -2.84347   0.00000  -0.00009   0.00001  -0.00008  -2.84356
   D97       -0.47002  -0.00000   0.00001  -0.00002  -0.00001  -0.47003
   D98       -2.56500  -0.00000   0.00001  -0.00004  -0.00003  -2.56503
   D99        1.49502  -0.00000  -0.00002  -0.00003  -0.00005   1.49497
   D100      -2.55255   0.00000   0.00005   0.00001   0.00006  -2.55249
   D101       1.63565   0.00000   0.00004  -0.00001   0.00003   1.63569
   D102      -0.58751   0.00000   0.00001  -0.00000   0.00001  -0.58750
         Item               Value     Threshold  Converged?
 Maximum Force            0.000106     0.000450     YES
 RMS     Force            0.000011     0.000300     YES
 Maximum Displacement     0.000921     0.001800     YES
 RMS     Displacement     0.000176     0.001200     YES
 Predicted change in Energy=-5.480584D-08
 Optimization completed.
    -- Stationary point found.
                           ----------------------------
                           !   Optimized Parameters   !
                           ! (Angstroms and Degrees)  !
 --------------------------                            --------------------------
 ! Name  Definition              Value          Derivative Info.                !
 --------------------------------------------------------------------------------
 ! R1    R(1,2)                  1.0943         -DE/DX =    0.0                 !
 ! R2    R(1,3)                  1.0951         -DE/DX =    0.0                 !
 ! R3    R(1,4)                  1.5499         -DE/DX =    0.0                 !
 ! R4    R(1,9)                  1.532          -DE/DX =    0.0                 !
 ! R5    R(4,5)                  1.574          -DE/DX =    0.0                 !
 ! R6    R(4,27)                 1.4065         -DE/DX =    0.0                 !
 ! R7    R(4,29)                 1.095          -DE/DX =    0.0                 !
 ! R8    R(5,6)                  1.5439         -DE/DX =    0.0                 !
 ! R9    R(5,22)                 1.5587         -DE/DX =    0.0                 !
 ! R10   R(5,26)                 1.3669         -DE/DX =   -0.0001              !
 ! R11   R(6,7)                  1.0953         -DE/DX =    0.0                 !
 ! R12   R(6,8)                  1.5614         -DE/DX =    0.0                 !
 ! R13   R(6,11)                 1.5514         -DE/DX =    0.0                 !
 ! R14   R(8,9)                  1.561          -DE/DX =    0.0                 !
 ! R15   R(8,14)                 1.5335         -DE/DX =    0.0                 !
 ! R16   R(8,18)                 1.5255         -DE/DX =    0.0                 !
 ! R17   R(9,10)                 1.0952         -DE/DX =    0.0                 !
 ! R18   R(9,11)                 1.5521         -DE/DX =    0.0                 !
 ! R19   R(11,12)                1.0942         -DE/DX =    0.0                 !
 ! R20   R(11,13)                1.0901         -DE/DX =    0.0                 !
 ! R21   R(14,15)                1.0956         -DE/DX =    0.0                 !
 ! R22   R(14,16)                1.0929         -DE/DX =    0.0                 !
 ! R23   R(14,17)                1.0956         -DE/DX =    0.0                 !
 ! R24   R(18,19)                1.0929         -DE/DX =    0.0                 !
 ! R25   R(18,20)                1.0945         -DE/DX =    0.0                 !
 ! R26   R(18,21)                1.0966         -DE/DX =    0.0                 !
 ! R27   R(22,23)                1.0918         -DE/DX =    0.0                 !
 ! R28   R(22,24)                1.0936         -DE/DX =    0.0                 !
 ! R29   R(22,25)                1.0916         -DE/DX =    0.0                 !
 ! R30   R(27,28)                0.968          -DE/DX =    0.0                 !
 ! A1    A(2,1,3)              106.4449         -DE/DX =    0.0                 !
 ! A2    A(2,1,4)              109.2139         -DE/DX =    0.0                 !
 ! A3    A(2,1,9)              110.8093         -DE/DX =    0.0                 !
 ! A4    A(3,1,4)              108.3278         -DE/DX =    0.0                 !
 ! A5    A(3,1,9)              110.1129         -DE/DX =    0.0                 !
 ! A6    A(4,1,9)              111.7591         -DE/DX =    0.0                 !
 ! A7    A(1,4,5)              112.7276         -DE/DX =    0.0                 !
 ! A8    A(1,4,27)             112.695          -DE/DX =    0.0                 !
 ! A9    A(1,4,29)             107.747          -DE/DX =    0.0                 !
 ! A10   A(5,4,27)             110.1221         -DE/DX =    0.0                 !
 ! A11   A(5,4,29)             107.2377         -DE/DX =    0.0                 !
 ! A12   A(27,4,29)            105.8987         -DE/DX =    0.0                 !
 ! A13   A(4,5,6)              111.1946         -DE/DX =    0.0                 !
 ! A14   A(4,5,22)             109.1034         -DE/DX =    0.0                 !
 ! A15   A(4,5,26)             111.6504         -DE/DX =    0.0                 !
 ! A16   A(6,5,22)             109.814          -DE/DX =    0.0                 !
 ! A17   A(6,5,26)             111.8452         -DE/DX =    0.0                 !
 ! A18   A(22,5,26)            102.8909         -DE/DX =    0.0                 !
 ! A19   A(5,6,7)              110.5151         -DE/DX =    0.0                 !
 ! A20   A(5,6,8)              111.3719         -DE/DX =    0.0                 !
 ! A21   A(5,6,11)             108.4317         -DE/DX =    0.0                 !
 ! A22   A(7,6,8)              117.574          -DE/DX =    0.0                 !
 ! A23   A(7,6,11)             119.3261         -DE/DX =    0.0                 !
 ! A24   A(8,6,11)              87.6786         -DE/DX =    0.0                 !
 ! A25   A(6,8,9)               85.4738         -DE/DX =    0.0                 !
 ! A26   A(6,8,14)             111.2533         -DE/DX =    0.0                 !
 ! A27   A(6,8,18)             119.8093         -DE/DX =    0.0                 !
 ! A28   A(9,8,14)             112.0455         -DE/DX =    0.0                 !
 ! A29   A(9,8,18)             118.9826         -DE/DX =    0.0                 !
 ! A30   A(14,8,18)            107.915          -DE/DX =    0.0                 !
 ! A31   A(1,9,8)              110.9679         -DE/DX =    0.0                 !
 ! A32   A(1,9,10)             111.7765         -DE/DX =    0.0                 !
 ! A33   A(1,9,11)             109.3207         -DE/DX =    0.0                 !
 ! A34   A(8,9,10)             116.7943         -DE/DX =    0.0                 !
 ! A35   A(8,9,11)              87.6685         -DE/DX =    0.0                 !
 ! A36   A(10,9,11)            118.0952         -DE/DX =    0.0                 !
 ! A37   A(6,11,9)              86.1152         -DE/DX =    0.0                 !
 ! A38   A(6,11,12)            118.2485         -DE/DX =    0.0                 !
 ! A39   A(6,11,13)            112.2557         -DE/DX =    0.0                 !
 ! A40   A(9,11,12)            117.8078         -DE/DX =    0.0                 !
 ! A41   A(9,11,13)            113.3217         -DE/DX =    0.0                 !
 ! A42   A(12,11,13)           107.963          -DE/DX =    0.0                 !
 ! A43   A(8,14,15)            110.2804         -DE/DX =    0.0                 !
 ! A44   A(8,14,16)            113.3193         -DE/DX =    0.0                 !
 ! A45   A(8,14,17)            110.0132         -DE/DX =    0.0                 !
 ! A46   A(15,14,16)           107.6933         -DE/DX =    0.0                 !
 ! A47   A(15,14,17)           107.8068         -DE/DX =    0.0                 !
 ! A48   A(16,14,17)           107.533          -DE/DX =    0.0                 !
 ! A49   A(8,18,19)            113.8111         -DE/DX =    0.0                 !
 ! A50   A(8,18,20)            110.3904         -DE/DX =    0.0                 !
 ! A51   A(8,18,21)            109.8775         -DE/DX =    0.0                 !
 ! A52   A(19,18,20)           107.1913         -DE/DX =    0.0                 !
 ! A53   A(19,18,21)           107.3529         -DE/DX =    0.0                 !
 ! A54   A(20,18,21)           108.0025         -DE/DX =    0.0                 !
 ! A55   A(5,22,23)            109.9821         -DE/DX =    0.0                 !
 ! A56   A(5,22,24)            107.841          -DE/DX =    0.0                 !
 ! A57   A(5,22,25)            110.3371         -DE/DX =    0.0                 !
 ! A58   A(23,22,24)           109.4458         -DE/DX =    0.0                 !
 ! A59   A(23,22,25)           109.8465         -DE/DX =    0.0                 !
 ! A60   A(24,22,25)           109.3542         -DE/DX =    0.0                 !
 ! A61   A(4,27,28)            106.6272         -DE/DX =    0.0                 !
 ! D1    D(2,1,4,5)             96.0865         -DE/DX =    0.0                 !
 ! D2    D(2,1,4,27)           -29.3263         -DE/DX =    0.0                 !
 ! D3    D(2,1,4,29)          -145.7886         -DE/DX =    0.0                 !
 ! D4    D(3,1,4,5)           -148.366          -DE/DX =    0.0                 !
 ! D5    D(3,1,4,27)            86.2213         -DE/DX =    0.0                 !
 ! D6    D(3,1,4,29)           -30.2411         -DE/DX =    0.0                 !
 ! D7    D(9,1,4,5)            -26.8823         -DE/DX =    0.0                 !
 ! D8    D(9,1,4,27)          -152.2951         -DE/DX =    0.0                 !
 ! D9    D(9,1,4,29)            91.2426         -DE/DX =    0.0                 !
 ! D10   D(2,1,9,8)            -59.1095         -DE/DX =    0.0                 !
 ! D11   D(2,1,9,10)            73.1857         -DE/DX =    0.0                 !
 ! D12   D(2,1,9,11)          -154.1691         -DE/DX =    0.0                 !
 ! D13   D(3,1,9,8)           -176.6059         -DE/DX =    0.0                 !
 ! D14   D(3,1,9,10)           -44.3108         -DE/DX =    0.0                 !
 ! D15   D(3,1,9,11)            88.3345         -DE/DX =    0.0                 !
 ! D16   D(4,1,9,8)             62.9476         -DE/DX =    0.0                 !
 ! D17   D(4,1,9,10)          -164.7572         -DE/DX =    0.0                 !
 ! D18   D(4,1,9,11)           -32.112          -DE/DX =    0.0                 !
 ! D19   D(1,4,5,6)             25.9732         -DE/DX =    0.0                 !
 ! D20   D(1,4,5,22)           147.2417         -DE/DX =    0.0                 !
 ! D21   D(1,4,5,26)           -99.7106         -DE/DX =    0.0                 !
 ! D22   D(27,4,5,6)           152.7692         -DE/DX =    0.0                 !
 ! D23   D(27,4,5,22)          -85.9623         -DE/DX =    0.0                 !
 ! D24   D(27,4,5,26)           27.0854         -DE/DX =    0.0                 !
 ! D25   D(29,4,5,6)           -92.4502         -DE/DX =    0.0                 !
 ! D26   D(29,4,5,22)           28.8183         -DE/DX =    0.0                 !
 ! D27   D(29,4,5,26)          141.866          -DE/DX =    0.0                 !
 ! D28   D(1,4,27,28)          100.104          -DE/DX =    0.0                 !
 ! D29   D(5,4,27,28)          -26.7103         -DE/DX =    0.0                 !
 ! D30   D(29,4,27,28)        -142.3373         -DE/DX =    0.0                 !
 ! D31   D(4,5,6,7)            166.3839         -DE/DX =    0.0                 !
 ! D32   D(4,5,6,8)            -60.9936         -DE/DX =    0.0                 !
 ! D33   D(4,5,6,11)            33.8578         -DE/DX =    0.0                 !
 ! D34   D(22,5,6,7)            45.5323         -DE/DX =    0.0                 !
 ! D35   D(22,5,6,8)           178.1548         -DE/DX =    0.0                 !
 ! D36   D(22,5,6,11)          -86.9938         -DE/DX =    0.0                 !
 ! D37   D(26,5,6,7)           -68.0408         -DE/DX =    0.0                 !
 ! D38   D(26,5,6,8)            64.5817         -DE/DX =    0.0                 !
 ! D39   D(26,5,6,11)          159.4331         -DE/DX =    0.0                 !
 ! D40   D(4,5,22,23)           51.1271         -DE/DX =    0.0                 !
 ! D41   D(4,5,22,24)          -68.1587         -DE/DX =    0.0                 !
 ! D42   D(4,5,22,25)          172.462          -DE/DX =    0.0                 !
 ! D43   D(6,5,22,23)          173.2321         -DE/DX =    0.0                 !
 ! D44   D(6,5,22,24)           53.9462         -DE/DX =    0.0                 !
 ! D45   D(6,5,22,25)          -65.4331         -DE/DX =    0.0                 !
 ! D46   D(26,5,22,23)         -67.5455         -DE/DX =    0.0                 !
 ! D47   D(26,5,22,24)         173.1687         -DE/DX =    0.0                 !
 ! D48   D(26,5,22,25)          53.7894         -DE/DX =    0.0                 !
 ! D49   D(5,6,8,9)             82.1193         -DE/DX =    0.0                 !
 ! D50   D(5,6,8,14)          -165.9673         -DE/DX =    0.0                 !
 ! D51   D(5,6,8,18)           -38.8665         -DE/DX =    0.0                 !
 ! D52   D(7,6,8,9)           -148.9106         -DE/DX =    0.0                 !
 ! D53   D(7,6,8,14)           -36.9973         -DE/DX =    0.0                 !
 ! D54   D(7,6,8,18)            90.1035         -DE/DX =    0.0                 !
 ! D55   D(11,6,8,9)           -26.7818         -DE/DX =    0.0                 !
 ! D56   D(11,6,8,14)           85.1316         -DE/DX =    0.0                 !
 ! D57   D(11,6,8,18)         -147.7676         -DE/DX =    0.0                 !
 ! D58   D(5,6,11,9)           -84.8505         -DE/DX =    0.0                 !
 ! D59   D(5,6,11,12)           34.7739         -DE/DX =    0.0                 !
 ! D60   D(5,6,11,13)          161.5116         -DE/DX =    0.0                 !
 ! D61   D(7,6,11,9)           147.4931         -DE/DX =    0.0                 !
 ! D62   D(7,6,11,12)          -92.8825         -DE/DX =    0.0                 !
 ! D63   D(7,6,11,13)           33.8551         -DE/DX =    0.0                 !
 ! D64   D(8,6,11,9)            26.9226         -DE/DX =    0.0                 !
 ! D65   D(8,6,11,12)          146.547          -DE/DX =    0.0                 !
 ! D66   D(8,6,11,13)          -86.7154         -DE/DX =    0.0                 !
 ! D67   D(6,8,9,1)            -83.0473         -DE/DX =    0.0                 !
 ! D68   D(6,8,9,10)           147.264          -DE/DX =    0.0                 !
 ! D69   D(6,8,9,11)            26.7692         -DE/DX =    0.0                 !
 ! D70   D(14,8,9,1)           165.837          -DE/DX =    0.0                 !
 ! D71   D(14,8,9,10)           36.1483         -DE/DX =    0.0                 !
 ! D72   D(14,8,9,11)          -84.3465         -DE/DX =    0.0                 !
 ! D73   D(18,8,9,1)            38.7025         -DE/DX =    0.0                 !
 ! D74   D(18,8,9,10)          -90.9862         -DE/DX =    0.0                 !
 ! D75   D(18,8,9,11)          148.5191         -DE/DX =    0.0                 !
 ! D76   D(6,8,14,15)           72.6525         -DE/DX =    0.0                 !
 ! D77   D(6,8,14,16)          -48.1526         -DE/DX =    0.0                 !
 ! D78   D(6,8,14,17)         -168.56           -DE/DX =    0.0                 !
 ! D79   D(9,8,14,15)          166.4454         -DE/DX =    0.0                 !
 ! D80   D(9,8,14,16)           45.6403         -DE/DX =    0.0                 !
 ! D81   D(9,8,14,17)          -74.7671         -DE/DX =    0.0                 !
 ! D82   D(18,8,14,15)         -60.6863         -DE/DX =    0.0                 !
 ! D83   D(18,8,14,16)         178.5086         -DE/DX =    0.0                 !
 ! D84   D(18,8,14,17)          58.1012         -DE/DX =    0.0                 !
 ! D85   D(6,8,18,19)           48.7216         -DE/DX =    0.0                 !
 ! D86   D(6,8,18,20)          -71.8547         -DE/DX =    0.0                 !
 ! D87   D(6,8,18,21)          169.133          -DE/DX =    0.0                 !
 ! D88   D(9,8,18,19)          -53.5988         -DE/DX =    0.0                 !
 ! D89   D(9,8,18,20)         -174.1751         -DE/DX =    0.0                 !
 ! D90   D(9,8,18,21)           66.8126         -DE/DX =    0.0                 !
 ! D91   D(14,8,18,19)         177.3503         -DE/DX =    0.0                 !
 ! D92   D(14,8,18,20)          56.774          -DE/DX =    0.0                 !
 ! D93   D(14,8,18,21)         -62.2383         -DE/DX =    0.0                 !
 ! D94   D(1,9,11,6)            84.4923         -DE/DX =    0.0                 !
 ! D95   D(1,9,11,12)          -35.5413         -DE/DX =    0.0                 !
 ! D96   D(1,9,11,13)         -162.9191         -DE/DX =    0.0                 !
 ! D97   D(8,9,11,6)           -26.9302         -DE/DX =    0.0                 !
 ! D98   D(8,9,11,12)         -146.9637         -DE/DX =    0.0                 !
 ! D99   D(8,9,11,13)           85.6585         -DE/DX =    0.0                 !
 ! D100  D(10,9,11,6)         -146.2504         -DE/DX =    0.0                 !
 ! D101  D(10,9,11,12)          93.7161         -DE/DX =    0.0                 !
 ! D102  D(10,9,11,13)         -33.6617         -DE/DX =    0.0                 !
 --------------------------------------------------------------------------------
 GradGradGradGradGradGradGradGradGradGradGradGradGradGradGradGradGradGrad

                          Input orientation:                          
 ---------------------------------------------------------------------
 Center     Atomic      Atomic             Coordinates (Angstroms)
 Number     Number       Type             X           Y           Z
 ---------------------------------------------------------------------
      1          6           0       -0.172639   -1.575555   -0.877013
      2          1           0       -0.053517   -2.334180   -0.097472
      3          1           0       -0.395243   -2.115359   -1.803506
      4          6           0       -1.387494   -0.676769   -0.532695
      5          6           0       -0.972839    0.648401    0.208589
      6          6           0        0.475509    1.053384   -0.140377
      7          1           0        0.673342    2.082804    0.177173
      8          6           0        1.494603   -0.046084    0.296039
      9          6           0        1.111664   -0.756463   -1.040122
     10          1           0        1.900110   -1.331730   -1.537016
     11          6           0        0.758942    0.643655   -1.609648
     12          1           0       -0.059717    0.709177   -2.332692
     13          1           0        1.618386    1.169096   -2.026348
     14          6           0        2.932066    0.487631    0.272751
     15          1           0        3.094013    1.178973    1.107078
     16          1           0        3.182255    1.016626   -0.650321
     17          1           0        3.641260   -0.340371    0.381245
     18          6           0        1.291144   -0.788914    1.612791
     19          1           0        0.277196   -1.172654    1.750792
     20          1           0        1.505541   -0.129559    2.459666
     21          1           0        1.974934   -1.644437    1.667764
     22          6           0       -1.953376    1.789363   -0.199383
     23          1           0       -2.985572    1.459818   -0.065618
     24          1           0       -1.778656    2.020166   -1.253942
     25          1           0       -1.768361    2.681565    0.401676
     26          8           0       -1.162587    0.551505    1.558734
     27          8           0       -2.373168   -1.356128    0.205695
     28          1           0       -2.250315   -1.101577    1.131510
     29          1           0       -1.865100   -0.386085   -1.474180
 ---------------------------------------------------------------------
                    Distance matrix (angstroms):
                    1          2          3          4          5
     1  C    0.000000
     2  H    1.094252   0.000000
     3  H    1.095139   1.753628   0.000000
     4  C    1.549917   2.171617   2.160802   0.000000
     5  C    2.600929   3.136018   3.467061   1.574013   0.000000
     6  C    2.806074   3.428892   3.683089   2.572571   1.543859
     7  H    3.900074   4.484807   4.763354   3.516561   2.183669
     8  C    2.548535   2.790503   3.501644   3.064481   2.564806
     9  C    1.531975   2.176103   2.167977   2.551396   2.806790
    10  H    2.188913   2.625614   2.440028   3.499425   3.901524
    11  C    2.515847   3.437188   2.996978   2.740535   2.510990
    12  H    2.711411   3.776012   2.893202   2.631317   2.701036
    13  H    3.473017   4.334600   3.859016   3.830604   3.461288
    14  C    3.901011   4.124729   4.707164   4.545676   3.908739
    15  H    4.711163   4.868277   5.612400   5.120208   4.198579
    16  H    4.245716   4.690816   4.892613   4.874836   4.258887
    17  H    4.201752   4.225615   4.921085   5.122188   4.722011
    18  C    2.993424   2.668512   4.034159   3.433771   3.027090
    19  H    2.696302   2.207848   3.738169   2.869043   2.693922
    20  H    4.005074   3.718867   5.072575   4.198013   3.437285
    21  H    3.330572   2.776043   4.229566   4.133318   4.009446
    22  C    3.866896   4.541305   4.499761   2.552083   1.558746
    23  H    4.217161   4.795037   4.744676   2.708693   2.187392
    24  H    3.956081   4.824298   4.395273   2.818983   2.161037
    25  H    4.722758   5.324240   5.455159   3.506639   2.191779
    26  O    3.381900   3.507169   4.359546   2.435840   1.366852
    27  O    2.462262   2.535602   2.919848   1.406521   2.445213
    28  H    2.928405   2.802789   3.617093   1.922108   2.355027
    29  H    2.153108   2.995369   2.293322   1.094989   2.167488
                    6          7          8          9         10
     6  C    0.000000
     7  H    1.095299   0.000000
     8  C    1.561359   2.284899   0.000000
     9  C    2.118911   3.120156   1.560963   0.000000
    10  H    3.109479   4.012785   2.275392   1.095209   0.000000
    11  C    1.551441   2.295911   2.156057   1.552128   2.282473
    12  H    2.282803   2.953582   3.145879   2.278370   2.939273
    13  H    2.208267   2.565829   2.624017   2.221978   2.563775
    14  C    2.554491   2.766866   1.533523   2.566178   2.765911
    15  H    2.903184   2.746139   2.171787   3.505152   3.836700
    16  H    2.754608   2.848882   2.207514   2.753750   2.818670
    17  H    3.498088   3.836920   2.168409   2.931258   2.773828
    18  C    2.670753   3.269471   1.525460   2.659175   3.253732
    19  H    2.927643   3.637473   2.206252   2.942576   3.669991
    20  H    3.036534   3.285860   2.165264   3.577243   4.192179
    21  H    3.577134   4.219991   2.160342   2.977647   3.220870
    22  C    2.538628   2.669747   3.937369   4.072167   5.136131
    23  H    3.485665   3.719504   4.740307   4.759086   5.816153
    24  H    2.693688   2.839773   4.169659   4.013644   4.984843
    25  H    2.824844   2.524050   4.254194   4.710983   5.772585
    26  O    2.412928   2.761199   3.002028   3.692838   4.744508
    27  O    3.747062   4.594376   4.084609   3.749095   4.615034
    28  H    3.700225   4.427054   3.979509   4.017211   4.939638
    29  H    3.054432   3.907181   3.812727   3.030959   3.882654
                   11         12         13         14         15
    11  C    0.000000
    12  H    1.094206   0.000000
    13  H    1.090125   1.766748   0.000000
    14  C    2.879277   3.973434   2.734229   0.000000
    15  H    3.622116   4.690281   3.463515   1.095574   0.000000
    16  H    2.632843   3.665416   2.088632   1.092928   1.767087
    17  H    3.638642   4.707890   3.488125   1.095589   1.770514
    18  C    3.566455   4.431245   4.145386   2.473439   2.716369
    19  H    3.850145   4.508840   4.642130   3.462584   3.725449
    20  H    4.208870   5.110793   4.671569   2.683001   2.462720
    21  H    4.177970   5.067835   4.657205   2.721742   3.088422
    22  C    3.264685   3.050206   4.059559   5.077890   5.249338
    23  H    4.131771   3.776733   5.012525   6.006503   6.198019
    24  H    2.908731   2.416019   3.586199   5.183663   5.479500
    25  H    3.819131   3.779755   4.433161   5.188832   5.137904
    26  O    3.706671   4.047763   4.579088   4.292320   4.326240
    27  O    4.135784   4.007611   5.224105   5.616890   6.093381
    28  H    4.428928   4.480875   5.485879   5.488180   5.810623
    29  H    2.822111   2.279484   3.854627   5.179571   5.805610
                   16         17         18         19         20
    16  H    0.000000
    17  H    1.765292   0.000000
    18  C    3.458027   2.690900   0.000000
    19  H    4.358630   3.726296   1.092881   0.000000
    20  H    3.714449   2.987570   1.094492   1.760505   0.000000
    21  H    3.729933   2.476361   1.096590   1.764026   1.772652
    22  C    5.212981   6.014387   4.523096   4.189532   4.766226
    23  H    6.211311   6.881516   5.115091   4.568907   5.391964
    24  H    5.097263   6.133634   5.052995   4.842422   5.403531
    25  H    5.327975   6.196492   4.782425   4.567211   4.780813
    26  O    4.896316   5.025820   2.796505   2.254459   2.897314
    27  O    6.101266   6.102125   3.965959   3.073340   4.650725
    28  H    6.097091   5.987736   3.587662   2.603243   4.100642
    29  H    5.303031   5.810739   4.433231   3.950769   5.186730
                   21         22         23         24         25
    21  H    0.000000
    22  C    5.541556   0.000000
    23  H    6.103084   1.091751   0.000000
    24  H    6.004592   1.093568   1.784026   0.000000
    25  H    5.859140   1.091571   1.786794   1.782870   0.000000
    26  O    3.831199   2.290986   2.605154   3.232283   2.498580
    27  O    4.596386   3.199129   2.894512   3.726036   4.087440
    28  H    4.293599   3.196401   2.921381   3.957034   3.882924
    29  H    5.118704   2.522989   2.578151   2.417855   3.597036
                   26         27         28         29
    26  O    0.000000
    27  O    2.633493   0.000000
    28  H    2.024439   0.967999   0.000000
    29  H    3.251334   2.005267   2.729458   0.000000
 Stoichiometry    C10H17O2(2)
 Framework group  C1[X(C10H17O2)]
 Deg. of freedom    81
 Full point group                 C1      NOp   1
 Largest Abelian subgroup         C1      NOp   1
 Largest concise Abelian subgroup C1      NOp   1
                         Standard orientation:                         
 ---------------------------------------------------------------------
 Center     Atomic      Atomic             Coordinates (Angstroms)
 Number     Number       Type             X           Y           Z
 ---------------------------------------------------------------------
      1          6           0       -0.174470   -1.580000   -0.867204
      2          1           0       -0.054759   -2.334577   -0.083834
      3          1           0       -0.399171   -2.124515   -1.790429
      4          6           0       -1.387867   -0.678206   -0.525623
      5          6           0       -0.970669    0.650489    0.207885
      6          6           0        0.477475    1.052191   -0.145686
      7          1           0        0.676844    2.083094    0.166038
      8          6           0        1.496244   -0.045933    0.294855
      9          6           0        1.110347   -0.763045   -1.036850
     10          1           0        1.897390   -1.341722   -1.532006
     11          6           0        0.758014    0.634363   -1.613231
     12          1           0       -0.061808    0.696833   -2.335227
     13          1           0        1.617257    1.156736   -2.034181
     14          6           0        2.934181    0.486245    0.266289
     15          1           0        3.098215    1.181863    1.096645
     16          1           0        3.183314    1.010070   -0.660011
     17          1           0        3.642756   -0.341860    0.377992
     18          6           0        1.294302   -0.781538    1.615890
     19          1           0        0.280219   -1.163545    1.757652
     20          1           0        1.510776   -0.117890    2.458875
     21          1           0        1.977355   -1.637424    1.674264
     22          6           0       -1.950793    1.790220   -0.204500
     23          1           0       -2.983079    1.462402   -0.067233
     24          1           0       -1.777641    2.015231   -1.260568
     25          1           0       -1.763892    2.685430    0.391481
     26          8           0       -1.158218    0.560973    1.558847
     27          8           0       -2.372943   -1.352656    0.218045
     28          1           0       -2.248270   -1.093297    1.142281
     29          1           0       -1.866790   -0.392074   -1.467834
 ---------------------------------------------------------------------
 Rotational constants (GHZ):           1.4324292           0.8408863           0.8073473

 **********************************************************************

            Population analysis using the SCF Density.

 **********************************************************************

 Orbital symmetries:
 Alpha Orbitals:
       Occupied  (A) (A) (A) (A) (A) (A) (A) (A) (A) (A) (A) (A)
                 (A) (A) (A) (A) (A) (A) (A) (A) (A) (A) (A) (A)
                 (A) (A) (A) (A) (A) (A) (A) (A) (A) (A) (A) (A)
                 (A) (A) (A) (A) (A) (A) (A) (A) (A) (A) (A)
       Virtual   (A) (A) (A) (A) (A) (A) (A) (A) (A) (A) (A) (A)
                 (A) (A) (A) (A) (A) (A) (A) (A) (A) (A) (A) (A)
                 (A) (A) (A) (A) (A) (A) (A) (A) (A) (A) (A) (A)
                 (A) (A) (A) (A) (A) (A) (A) (A) (A) (A) (A) (A)
                 (A) (A) (A) (A) (A) (A) (A) (A) (A) (A) (A) (A)
                 (A) (A) (A) (A) (A) (A) (A) (A) (A) (A) (A) (A)
                 (A) (A) (A) (A) (A) (A) (A) (A) (A) (A) (A) (A)
                 (A) (A) (A) (A) (A) (A) (A) (A) (A) (A) (A) (A)
                 (A) (A) (A) (A) (A) (A) (A) (A) (A) (A) (A) (A)
                 (A) (A) (A) (A) (A) (A) (A) (A) (A) (A) (A) (A)
                 (A) (A) (A) (A) (A) (A) (A) (A) (A) (A) (A) (A)
                 (A) (A) (A) (A) (A) (A) (A) (A) (A) (A) (A) (A)
                 (A) (A) (A) (A) (A) (A) (A) (A) (A) (A) (A) (A)
                 (A) (A) (A) (A) (A) (A) (A) (A) (A) (A) (A) (A)
                 (A) (A) (A) (A) (A) (A) (A) (A) (A) (A) (A) (A)
                 (A) (A) (A) (A) (A) (A) (A) (A) (A) (A) (A) (A)
                 (A) (A) (A) (A) (A) (A) (A) (A) (A) (A) (A) (A)
                 (A) (A) (A) (A) (A) (A) (A) (A) (A) (A) (A) (A)
                 (A) (A) (A) (A) (A) (A) (A) (A) (A) (A) (A) (A)
                 (A) (A) (A) (A) (A) (A) (A) (A) (A) (A) (A) (A)
                 (A) (A) (A) (A) (A) (A) (A) (A) (A) (A) (A) (A)
                 (A) (A) (A) (A) (A) (A) (A) (A) (A) (A) (A) (A)
                 (A) (A) (A) (A) (A) (A) (A) (A) (A) (A) (A) (A)
                 (A) (A) (A) (A) (A) (A) (A)
 Beta  Orbitals:
       Occupied  (A) (A) (A) (A) (A) (A) (A) (A) (A) (A) (A) (A)
                 (A) (A) (A) (A) (A) (A) (A) (A) (A) (A) (A) (A)
                 (A) (A) (A) (A) (A) (A) (A) (A) (A) (A) (A) (A)
                 (A) (A) (A) (A) (A) (A) (A) (A) (A) (A)
       Virtual   (A) (A) (A) (A) (A) (A) (A) (A) (A) (A) (A) (A)
                 (A) (A) (A) (A) (A) (A) (A) (A) (A) (A) (A) (A)
                 (A) (A) (A) (A) (A) (A) (A) (A) (A) (A) (A) (A)
                 (A) (A) (A) (A) (A) (A) (A) (A) (A) (A) (A) (A)
                 (A) (A) (A) (A) (A) (A) (A) (A) (A) (A) (A) (A)
                 (A) (A) (A) (A) (A) (A) (A) (A) (A) (A) (A) (A)
                 (A) (A) (A) (A) (A) (A) (A) (A) (A) (A) (A) (A)
                 (A) (A) (A) (A) (A) (A) (A) (A) (A) (A) (A) (A)
                 (A) (A) (A) (A) (A) (A) (A) (A) (A) (A) (A) (A)
                 (A) (A) (A) (A) (A) (A) (A) (A) (A) (A) (A) (A)
                 (A) (A) (A) (A) (A) (A) (A) (A) (A) (A) (A) (A)
                 (A) (A) (A) (A) (A) (A) (A) (A) (A) (A) (A) (A)
                 (A) (A) (A) (A) (A) (A) (A) (A) (A) (A) (A) (A)
                 (A) (A) (A) (A) (A) (A) (A) (A) (A) (A) (A) (A)
                 (A) (A) (A) (A) (A) (A) (A) (A) (A) (A) (A) (A)
                 (A) (A) (A) (A) (A) (A) (A) (A) (A) (A) (A) (A)
                 (A) (A) (A) (A) (A) (A) (A) (A) (A) (A) (A) (A)
                 (A) (A) (A) (A) (A) (A) (A) (A) (A) (A) (A) (A)
                 (A) (A) (A) (A) (A) (A) (A) (A) (A) (A) (A) (A)
                 (A) (A) (A) (A) (A) (A) (A) (A) (A) (A) (A) (A)
                 (A) (A) (A) (A) (A) (A) (A) (A) (A) (A) (A) (A)
                 (A) (A) (A) (A) (A) (A) (A) (A) (A) (A) (A) (A)
                 (A) (A) (A) (A) (A) (A) (A) (A) (A) (A) (A) (A)
                 (A) (A) (A) (A) (A) (A) (A) (A)
 The electronic state is 2-A.
 Alpha  occ. eigenvalues --  -19.32922 -19.27228 -10.37089 -10.35103 -10.31625
 Alpha  occ. eigenvalues --  -10.31576 -10.31486 -10.30801 -10.30484 -10.29475
 Alpha  occ. eigenvalues --  -10.29246 -10.28731  -1.16025  -1.11754  -0.98821
 Alpha  occ. eigenvalues --   -0.88133  -0.85450  -0.83596  -0.78838  -0.77641
 Alpha  occ. eigenvalues --   -0.72661  -0.69781  -0.67096  -0.61977  -0.59623
 Alpha  occ. eigenvalues --   -0.57754  -0.56895  -0.55707  -0.54570  -0.52390
 Alpha  occ. eigenvalues --   -0.52133  -0.50527  -0.50292  -0.48186  -0.47576
 Alpha  occ. eigenvalues --   -0.46590  -0.46080  -0.45539  -0.44870  -0.43279
 Alpha  occ. eigenvalues --   -0.42943  -0.40645  -0.39890  -0.38076  -0.37005
 Alpha  occ. eigenvalues --   -0.35927  -0.34188
 Alpha virt. eigenvalues --    0.03856   0.04890   0.05193   0.05631   0.07027
 Alpha virt. eigenvalues --    0.07196   0.07372   0.07620   0.08273   0.09697
 Alpha virt. eigenvalues --    0.09787   0.09868   0.10345   0.10995   0.11543
 Alpha virt. eigenvalues --    0.12575   0.13240   0.13704   0.14395   0.14563
 Alpha virt. eigenvalues --    0.15479   0.16218   0.16626   0.17194   0.17480
 Alpha virt. eigenvalues --    0.17758   0.17997   0.18433   0.18766   0.19269
 Alpha virt. eigenvalues --    0.19447   0.19952   0.20370   0.20750   0.20824
 Alpha virt. eigenvalues --    0.21124   0.21476   0.21838   0.22393   0.22543
 Alpha virt. eigenvalues --    0.23091   0.23374   0.23826   0.24075   0.24250
 Alpha virt. eigenvalues --    0.24774   0.25302   0.25361   0.25881   0.26077
 Alpha virt. eigenvalues --    0.26961   0.27584   0.27746   0.28569   0.28828
 Alpha virt. eigenvalues --    0.29359   0.30374   0.30532   0.31179   0.31382
 Alpha virt. eigenvalues --    0.32458   0.33438   0.33776   0.35046   0.35228
 Alpha virt. eigenvalues --    0.36234   0.36799   0.37612   0.37759   0.38706
 Alpha virt. eigenvalues --    0.39277   0.39502   0.40960   0.41326   0.41385
 Alpha virt. eigenvalues --    0.42142   0.42903   0.44194   0.44421   0.45548
 Alpha virt. eigenvalues --    0.45752   0.46643   0.46894   0.47070   0.48060
 Alpha virt. eigenvalues --    0.49160   0.49256   0.50225   0.51214   0.51780
 Alpha virt. eigenvalues --    0.53867   0.54749   0.56342   0.57070   0.61659
 Alpha virt. eigenvalues --    0.73249   0.75840   0.76474   0.77945   0.80019
 Alpha virt. eigenvalues --    0.81190   0.81724   0.82631   0.83840   0.84902
 Alpha virt. eigenvalues --    0.85553   0.86177   0.86440   0.87945   0.88694
 Alpha virt. eigenvalues --    0.89278   0.91275   0.93348   0.94744   0.95240
 Alpha virt. eigenvalues --    0.97221   0.99276   0.99354   1.00437   1.04147
 Alpha virt. eigenvalues --    1.04671   1.06357   1.10137   1.11159   1.12652
 Alpha virt. eigenvalues --    1.14507   1.14972   1.15441   1.15720   1.16311
 Alpha virt. eigenvalues --    1.16697   1.17443   1.19924   1.21053   1.22443
 Alpha virt. eigenvalues --    1.23862   1.24430   1.25513   1.27436   1.28432
 Alpha virt. eigenvalues --    1.28622   1.31384   1.32978   1.35901   1.37647
 Alpha virt. eigenvalues --    1.38750   1.40126   1.41380   1.44000   1.45223
 Alpha virt. eigenvalues --    1.49329   1.50323   1.52963   1.54651   1.58201
 Alpha virt. eigenvalues --    1.60088   1.61343   1.62813   1.66984   1.67571
 Alpha virt. eigenvalues --    1.70404   1.72519   1.74414   1.75188   1.75961
 Alpha virt. eigenvalues --    1.77376   1.79179   1.82362   1.86550   1.87448
 Alpha virt. eigenvalues --    1.88190   1.89569   1.91880   1.93984   1.94810
 Alpha virt. eigenvalues --    1.97213   1.98185   1.99691   2.01029   2.02541
 Alpha virt. eigenvalues --    2.04126   2.05035   2.07602   2.09264   2.09980
 Alpha virt. eigenvalues --    2.13124   2.13530   2.14132   2.14530   2.16469
 Alpha virt. eigenvalues --    2.17042   2.19332   2.20098   2.21301   2.21911
 Alpha virt. eigenvalues --    2.23620   2.25738   2.26307   2.27848   2.30189
 Alpha virt. eigenvalues --    2.31464   2.32652   2.33761   2.35188   2.37467
 Alpha virt. eigenvalues --    2.39197   2.40467   2.43568   2.44633   2.45691
 Alpha virt. eigenvalues --    2.49057   2.51373   2.53067   2.54133   2.56449
 Alpha virt. eigenvalues --    2.57421   2.58929   2.59836   2.63250   2.64873
 Alpha virt. eigenvalues --    2.65882   2.67518   2.69198   2.71307   2.71786
 Alpha virt. eigenvalues --    2.73132   2.74748   2.77989   2.79580   2.79999
 Alpha virt. eigenvalues --    2.81203   2.81595   2.82912   2.84219   2.85778
 Alpha virt. eigenvalues --    2.88046   2.88842   2.89201   2.91983   2.93496
 Alpha virt. eigenvalues --    2.94878   2.95775   2.97100   2.99235   3.01487
 Alpha virt. eigenvalues --    3.03438   3.03882   3.07010   3.10621   3.11268
 Alpha virt. eigenvalues --    3.13080   3.15871   3.21102   3.29955   3.38647
 Alpha virt. eigenvalues --    3.38886   3.40876   3.43537   3.45878   3.52681
 Alpha virt. eigenvalues --    3.55137   3.55973   3.56935   3.57200   3.59285
 Alpha virt. eigenvalues --    3.60057   3.61296   3.65104   3.65998   3.69326
 Alpha virt. eigenvalues --    3.70782   4.46034   4.53339   4.55521   4.60329
 Alpha virt. eigenvalues --    4.70400   4.73560   4.75728   4.82828   4.84793
 Alpha virt. eigenvalues --    4.92097   5.04097   5.11955
  Beta  occ. eigenvalues --  -19.30988 -19.27219 -10.37125 -10.35088 -10.31628
  Beta  occ. eigenvalues --  -10.31423 -10.31353 -10.30802 -10.30480 -10.29466
  Beta  occ. eigenvalues --  -10.29241 -10.28705  -1.13738  -1.09129  -0.98524
  Beta  occ. eigenvalues --   -0.87564  -0.84803  -0.83391  -0.78619  -0.77327
  Beta  occ. eigenvalues --   -0.72538  -0.69667  -0.66508  -0.61691  -0.58461
  Beta  occ. eigenvalues --   -0.57473  -0.56569  -0.54408  -0.53409  -0.52055
  Beta  occ. eigenvalues --   -0.51465  -0.50344  -0.48967  -0.47544  -0.47319
  Beta  occ. eigenvalues --   -0.46397  -0.45543  -0.45293  -0.44565  -0.42604
  Beta  occ. eigenvalues --   -0.41470  -0.39767  -0.38086  -0.36992  -0.35133
  Beta  occ. eigenvalues --   -0.34551
  Beta virt. eigenvalues --   -0.07375   0.03888   0.05001   0.05210   0.05659
  Beta virt. eigenvalues --    0.07081   0.07238   0.07402   0.07651   0.08282
  Beta virt. eigenvalues --    0.09759   0.09827   0.09917   0.10386   0.11023
  Beta virt. eigenvalues --    0.11557   0.12607   0.13278   0.13758   0.14413
  Beta virt. eigenvalues --    0.14612   0.15505   0.16262   0.16726   0.17264
  Beta virt. eigenvalues --    0.17536   0.17782   0.18079   0.18505   0.18841
  Beta virt. eigenvalues --    0.19307   0.19498   0.20046   0.20411   0.20771
  Beta virt. eigenvalues --    0.20845   0.21151   0.21572   0.21933   0.22416
  Beta virt. eigenvalues --    0.22607   0.23135   0.23515   0.23859   0.24157
  Beta virt. eigenvalues --    0.24365   0.24916   0.25329   0.25480   0.25927
  Beta virt. eigenvalues --    0.26099   0.27001   0.27642   0.27833   0.28693
  Beta virt. eigenvalues --    0.28919   0.29410   0.30425   0.30654   0.31271
  Beta virt. eigenvalues --    0.31581   0.32633   0.33486   0.33843   0.35109
  Beta virt. eigenvalues --    0.35419   0.36497   0.36937   0.37780   0.38132
  Beta virt. eigenvalues --    0.38827   0.39404   0.39621   0.41066   0.41382
  Beta virt. eigenvalues --    0.41466   0.42263   0.43006   0.44273   0.44692
  Beta virt. eigenvalues --    0.45611   0.45872   0.46766   0.46959   0.47162
  Beta virt. eigenvalues --    0.48316   0.49343   0.49622   0.50336   0.51311
  Beta virt. eigenvalues --    0.52047   0.53988   0.54900   0.56415   0.57490
  Beta virt. eigenvalues --    0.61773   0.73406   0.75931   0.76570   0.78128
  Beta virt. eigenvalues --    0.80124   0.81569   0.81799   0.82733   0.84103
  Beta virt. eigenvalues --    0.85078   0.85665   0.86213   0.86470   0.88163
  Beta virt. eigenvalues --    0.88759   0.89378   0.91376   0.93520   0.94872
  Beta virt. eigenvalues --    0.95316   0.97290   0.99366   0.99416   1.00565
  Beta virt. eigenvalues --    1.04317   1.04890   1.06473   1.10216   1.11356
  Beta virt. eigenvalues --    1.12707   1.14714   1.15051   1.15504   1.15869
  Beta virt. eigenvalues --    1.16399   1.16816   1.17563   1.19983   1.21202
  Beta virt. eigenvalues --    1.22548   1.23982   1.24625   1.25694   1.27484
  Beta virt. eigenvalues --    1.28633   1.28785   1.31690   1.33061   1.37198
  Beta virt. eigenvalues --    1.37945   1.39212   1.40510   1.41510   1.44262
  Beta virt. eigenvalues --    1.45912   1.50481   1.51106   1.53409   1.55374
  Beta virt. eigenvalues --    1.59380   1.60290   1.61455   1.63176   1.67132
  Beta virt. eigenvalues --    1.67852   1.70916   1.73142   1.74867   1.75474
  Beta virt. eigenvalues --    1.76733   1.77513   1.79619   1.82771   1.86838
  Beta virt. eigenvalues --    1.88108   1.89325   1.89930   1.92273   1.94483
  Beta virt. eigenvalues --    1.95621   1.97360   1.98368   1.99900   2.01585
  Beta virt. eigenvalues --    2.03073   2.04845   2.05145   2.07910   2.10003
  Beta virt. eigenvalues --    2.10782   2.13324   2.13630   2.14393   2.14959
  Beta virt. eigenvalues --    2.16703   2.17252   2.19590   2.20400   2.21564
  Beta virt. eigenvalues --    2.22287   2.23908   2.25824   2.26390   2.28006
  Beta virt. eigenvalues --    2.30309   2.31756   2.32791   2.33923   2.35272
  Beta virt. eigenvalues --    2.37686   2.39974   2.40616   2.44033   2.45050
  Beta virt. eigenvalues --    2.46127   2.49379   2.51643   2.53192   2.54247
  Beta virt. eigenvalues --    2.56809   2.57557   2.59016   2.60145   2.63457
  Beta virt. eigenvalues --    2.64936   2.65971   2.67606   2.69481   2.71445
  Beta virt. eigenvalues --    2.71926   2.73206   2.74864   2.78114   2.79632
  Beta virt. eigenvalues --    2.80122   2.81255   2.81781   2.83005   2.84365
  Beta virt. eigenvalues --    2.85943   2.88093   2.88931   2.89323   2.92081
  Beta virt. eigenvalues --    2.93611   2.94960   2.95849   2.97439   2.99316
  Beta virt. eigenvalues --    3.01602   3.03516   3.04077   3.07087   3.10692
  Beta virt. eigenvalues --    3.11315   3.13147   3.16001   3.21234   3.30876
  Beta virt. eigenvalues --    3.38726   3.39102   3.40923   3.43570   3.45909
  Beta virt. eigenvalues --    3.52773   3.55230   3.56163   3.57038   3.57233
  Beta virt. eigenvalues --    3.59394   3.60101   3.61348   3.65141   3.66043
  Beta virt. eigenvalues --    3.69382   3.70813   4.46786   4.53919   4.55793
  Beta virt. eigenvalues --    4.60525   4.70629   4.74521   4.75961   4.83050
  Beta virt. eigenvalues --    4.84835   4.92528   5.04138   5.12029
          Condensed to atoms (all electrons):
               1          2          3          4          5          6
     1  C    6.842383   0.349416   0.423575  -1.524841   0.825585   0.127575
     2  H    0.349416   0.596437  -0.055786  -0.088417   0.211032  -0.210686
     3  H    0.423575  -0.055786   0.602542  -0.072032   0.015457  -0.043544
     4  C   -1.524841  -0.088417  -0.072032   9.047250  -2.996594   1.683019
     5  C    0.825585   0.211032   0.015457  -2.996594  14.620386  -5.254845
     6  C    0.127575  -0.210686  -0.043544   1.683019  -5.254845  14.336829
     7  H   -0.009368  -0.004756  -0.000273   0.034446   0.010315   0.374638
     8  C    0.478823   0.051600   0.073928  -0.616833   2.368684  -4.102405
     9  C   -1.028186  -0.070089  -0.083646   0.548598  -0.537700  -0.430051
    10  H    0.057236  -0.007809  -0.015213  -0.021045  -0.024096   0.115714
    11  C    0.112874   0.103652   0.027470  -0.466913   0.931087  -1.535495
    12  H    0.024206   0.003436  -0.003970  -0.064372   0.211167  -0.152275
    13  H   -0.000162   0.000397   0.000520   0.030731  -0.086063   0.018732
    14  C   -0.016023   0.006693  -0.015015   0.143638  -0.433462   0.804738
    15  H   -0.001233  -0.001668   0.000561  -0.004016   0.014962  -0.043718
    16  H   -0.006336  -0.002379   0.000104   0.010094  -0.049217   0.159271
    17  H    0.010321   0.003146   0.000307  -0.000484   0.011267  -0.053788
    18  C    0.196172  -0.085025   0.008236  -0.219358  -0.692009   1.107259
    19  H    0.058669  -0.008950  -0.000875  -0.077362  -0.035156   0.092200
    20  H   -0.026643   0.005624  -0.000140   0.008745   0.041228  -0.087771
    21  H    0.040083  -0.011744   0.000893  -0.003340  -0.047155   0.072567
    22  C   -0.202569   0.062448   0.009699  -0.137209  -1.998243  -1.659548
    23  H    0.001608  -0.001222   0.000135   0.007486  -0.099343   0.006827
    24  H    0.026872   0.001355   0.001149  -0.047757  -0.053416  -0.010003
    25  H   -0.008123   0.001319  -0.000273   0.006272  -0.160957   0.016477
    26  O    0.030445  -0.007496  -0.001001  -0.150372   0.350362   0.052545
    27  O   -0.196749  -0.009851   0.002406   0.597049  -0.033870   0.108812
    28  H   -0.004536   0.006167  -0.000921  -0.027021  -0.069416   0.019456
    29  H   -0.158758   0.029969  -0.025751   0.385511  -0.020786  -0.140565
               7          8          9         10         11         12
     1  C   -0.009368   0.478823  -1.028186   0.057236   0.112874   0.024206
     2  H   -0.004756   0.051600  -0.070089  -0.007809   0.103652   0.003436
     3  H   -0.000273   0.073928  -0.083646  -0.015213   0.027470  -0.003970
     4  C    0.034446  -0.616833   0.548598  -0.021045  -0.466913  -0.064372
     5  C    0.010315   2.368684  -0.537700  -0.024096   0.931087   0.211167
     6  C    0.374638  -4.102405  -0.430051   0.115714  -1.535495  -0.152275
     7  H    0.558457  -0.032038   0.087364   0.009023  -0.077983   0.005731
     8  C   -0.032038  12.143461  -1.725320   0.017319   0.565025   0.040226
     9  C    0.087364  -1.725320   9.159946   0.198429  -0.568477  -0.021925
    10  H    0.009023   0.017319   0.198429   0.546762  -0.016333   0.003462
    11  C   -0.077983   0.565025  -0.568477  -0.016333   6.832730   0.370614
    12  H    0.005731   0.040226  -0.021925   0.003462   0.370614   0.564630
    13  H   -0.012044   0.016952  -0.036890  -0.006800   0.357074  -0.061880
    14  C   -0.026081  -1.262391  -0.042183  -0.020947  -0.168339   0.015497
    15  H   -0.003977  -0.042682  -0.017085   0.002439   0.026968   0.001016
    16  H   -0.000393  -0.217773   0.075113  -0.001343  -0.115189   0.001530
    17  H    0.001146   0.012483  -0.047763  -0.007254   0.042855  -0.000327
    18  C    0.032531  -0.830653   0.205934   0.015314  -0.406982  -0.018886
    19  H    0.002437  -0.135960  -0.011220   0.001845  -0.016030  -0.000415
    20  H   -0.005039  -0.001116   0.064994   0.000507   0.006877  -0.000849
    21  H    0.003341  -0.079867  -0.077110   0.000368  -0.019491   0.000443
    22  C   -0.118408   0.106102  -0.124459  -0.029148   0.484299  -0.059999
    23  H    0.004666  -0.003176   0.011258   0.000656  -0.005169   0.001909
    24  H   -0.002680   0.008225  -0.032777  -0.001101   0.005490   0.006204
    25  H   -0.007986   0.003385  -0.005286  -0.000572   0.027233   0.000953
    26  O   -0.006065  -0.088795   0.004304   0.001574   0.013162   0.000095
    27  O    0.000536   0.011825   0.021430  -0.002794  -0.016308   0.002127
    28  H   -0.000506  -0.043797   0.007939   0.000080  -0.004811  -0.003125
    29  H   -0.009209  -0.044174   0.010962  -0.004307   0.057973  -0.017497
              13         14         15         16         17         18
     1  C   -0.000162  -0.016023  -0.001233  -0.006336   0.010321   0.196172
     2  H    0.000397   0.006693  -0.001668  -0.002379   0.003146  -0.085025
     3  H    0.000520  -0.015015   0.000561   0.000104   0.000307   0.008236
     4  C    0.030731   0.143638  -0.004016   0.010094  -0.000484  -0.219358
     5  C   -0.086063  -0.433462   0.014962  -0.049217   0.011267  -0.692009
     6  C    0.018732   0.804738  -0.043718   0.159271  -0.053788   1.107259
     7  H   -0.012044  -0.026081  -0.003977  -0.000393   0.001146   0.032531
     8  C    0.016952  -1.262391  -0.042682  -0.217773   0.012483  -0.830653
     9  C   -0.036890  -0.042183  -0.017085   0.075113  -0.047763   0.205934
    10  H   -0.006800  -0.020947   0.002439  -0.001343  -0.007254   0.015314
    11  C    0.357074  -0.168339   0.026968  -0.115189   0.042855  -0.406982
    12  H   -0.061880   0.015497   0.001016   0.001530  -0.000327  -0.018886
    13  H    0.569306   0.003411  -0.003412   0.010682  -0.000445   0.016619
    14  C    0.003411   6.433317   0.470696   0.453763   0.429037  -0.310845
    15  H   -0.003412   0.470696   0.544601  -0.028666  -0.031517  -0.034754
    16  H    0.010682   0.453763  -0.028666   0.568886  -0.036168   0.044682
    17  H   -0.000445   0.429037  -0.031517  -0.036168   0.549377  -0.041745
    18  C    0.016619  -0.310845  -0.034754   0.044682  -0.041745   6.288288
    19  H    0.000485   0.060028   0.003345   0.000142   0.000869   0.470309
    20  H   -0.000215  -0.088738   0.002263   0.000306  -0.003808   0.413177
    21  H   -0.000012  -0.006440  -0.003658   0.004288   0.002580   0.481565
    22  C    0.017213  -0.047786  -0.005953  -0.007228   0.004069  -0.417396
    23  H   -0.000492  -0.000719   0.000136  -0.000017  -0.000083   0.002522
    24  H   -0.003936  -0.005916  -0.000320  -0.000481   0.000168  -0.002368
    25  H    0.001095   0.006147  -0.000128  -0.000245   0.000157  -0.013846
    26  O    0.000721   0.003507   0.001412   0.000652  -0.000658   0.026820
    27  O   -0.000202   0.003121   0.000149   0.000368   0.000117   0.003815
    28  H    0.000743  -0.006330  -0.000406  -0.000012  -0.000098   0.009915
    29  H    0.008480  -0.006610  -0.001104  -0.001115   0.000461  -0.030317
              19         20         21         22         23         24
     1  C    0.058669  -0.026643   0.040083  -0.202569   0.001608   0.026872
     2  H   -0.008950   0.005624  -0.011744   0.062448  -0.001222   0.001355
     3  H   -0.000875  -0.000140   0.000893   0.009699   0.000135   0.001149
     4  C   -0.077362   0.008745  -0.003340  -0.137209   0.007486  -0.047757
     5  C   -0.035156   0.041228  -0.047155  -1.998243  -0.099343  -0.053416
     6  C    0.092200  -0.087771   0.072567  -1.659548   0.006827  -0.010003
     7  H    0.002437  -0.005039   0.003341  -0.118408   0.004666  -0.002680
     8  C   -0.135960  -0.001116  -0.079867   0.106102  -0.003176   0.008225
     9  C   -0.011220   0.064994  -0.077110  -0.124459   0.011258  -0.032777
    10  H    0.001845   0.000507   0.000368  -0.029148   0.000656  -0.001101
    11  C   -0.016030   0.006877  -0.019491   0.484299  -0.005169   0.005490
    12  H   -0.000415  -0.000849   0.000443  -0.059999   0.001909   0.006204
    13  H    0.000485  -0.000215  -0.000012   0.017213  -0.000492  -0.003936
    14  C    0.060028  -0.088738  -0.006440  -0.047786  -0.000719  -0.005916
    15  H    0.003345   0.002263  -0.003658  -0.005953   0.000136  -0.000320
    16  H    0.000142   0.000306   0.004288  -0.007228  -0.000017  -0.000481
    17  H    0.000869  -0.003808   0.002580   0.004069  -0.000083   0.000168
    18  C    0.470309   0.413177   0.481565  -0.417396   0.002522  -0.002368
    19  H    0.557455  -0.030252  -0.021578  -0.065605   0.000568  -0.001490
    20  H   -0.030252   0.554562  -0.048378   0.034803  -0.000406   0.001067
    21  H   -0.021578  -0.048378   0.564222  -0.019288   0.000213  -0.000485
    22  C   -0.065605   0.034803  -0.019288   9.273455   0.431586   0.457310
    23  H    0.000568  -0.000406   0.000213   0.431586   0.509831  -0.032936
    24  H   -0.001490   0.001067  -0.000485   0.457310  -0.032936   0.557311
    25  H   -0.000809   0.000667  -0.000384   0.489947  -0.026736  -0.033424
    26  O   -0.008259  -0.007063   0.004148  -0.191133   0.002132   0.001428
    27  O    0.002924  -0.000265  -0.001144  -0.252970   0.014566  -0.007864
    28  H   -0.010787   0.002950  -0.001417   0.059146   0.003139   0.000997
    29  H   -0.009021   0.004098  -0.003480   0.183634  -0.013049   0.003268
              25         26         27         28         29
     1  C   -0.008123   0.030445  -0.196749  -0.004536  -0.158758
     2  H    0.001319  -0.007496  -0.009851   0.006167   0.029969
     3  H   -0.000273  -0.001001   0.002406  -0.000921  -0.025751
     4  C    0.006272  -0.150372   0.597049  -0.027021   0.385511
     5  C   -0.160957   0.350362  -0.033870  -0.069416  -0.020786
     6  C    0.016477   0.052545   0.108812   0.019456  -0.140565
     7  H   -0.007986  -0.006065   0.000536  -0.000506  -0.009209
     8  C    0.003385  -0.088795   0.011825  -0.043797  -0.044174
     9  C   -0.005286   0.004304   0.021430   0.007939   0.010962
    10  H   -0.000572   0.001574  -0.002794   0.000080  -0.004307
    11  C    0.027233   0.013162  -0.016308  -0.004811   0.057973
    12  H    0.000953   0.000095   0.002127  -0.003125  -0.017497
    13  H    0.001095   0.000721  -0.000202   0.000743   0.008480
    14  C    0.006147   0.003507   0.003121  -0.006330  -0.006610
    15  H   -0.000128   0.001412   0.000149  -0.000406  -0.001104
    16  H   -0.000245   0.000652   0.000368  -0.000012  -0.001115
    17  H    0.000157  -0.000658   0.000117  -0.000098   0.000461
    18  C   -0.013846   0.026820   0.003815   0.009915  -0.030317
    19  H   -0.000809  -0.008259   0.002924  -0.010787  -0.009021
    20  H    0.000667  -0.007063  -0.000265   0.002950   0.004098
    21  H   -0.000384   0.004148  -0.001144  -0.001417  -0.003480
    22  C    0.489947  -0.191133  -0.252970   0.059146   0.183634
    23  H   -0.026736   0.002132   0.014566   0.003139  -0.013049
    24  H   -0.033424   0.001428  -0.007864   0.000997   0.003268
    25  H    0.529180  -0.002578  -0.002638  -0.000237   0.007756
    26  O   -0.002578   8.120535  -0.011216   0.035303   0.005896
    27  O   -0.002638  -0.011216   8.065529   0.208529  -0.106377
    28  H   -0.000237   0.035303   0.208529   0.397353   0.022831
    29  H    0.007756   0.005896  -0.106377   0.022831   0.723946
          Atomic-Atomic Spin Densities.
               1          2          3          4          5          6
     1  C    0.290912   0.000801  -0.014673  -0.272713   0.253114  -0.186285
     2  H    0.000801   0.000034  -0.000425  -0.003136   0.002431  -0.001223
     3  H   -0.014673  -0.000425   0.002343   0.009471  -0.010963   0.006300
     4  C   -0.272713  -0.003136   0.009471   0.455501  -0.382225   0.335635
     5  C    0.253114   0.002431  -0.010963  -0.382225   0.304314  -0.247137
     6  C   -0.186285  -0.001223   0.006300   0.335635  -0.247137   0.299338
     7  H   -0.007410  -0.000015   0.000098   0.013982  -0.013929   0.015620
     8  C    0.054029   0.001366  -0.001300  -0.043203   0.048034  -0.044751
     9  C   -0.254160  -0.001833   0.011155   0.204299  -0.249157   0.201057
    10  H    0.001525   0.000313   0.000221   0.000044   0.002321  -0.001382
    11  C    0.128091   0.000266  -0.003846  -0.154754   0.182946  -0.178375
    12  H    0.010417   0.000075  -0.000066  -0.013568   0.014609  -0.016734
    13  H   -0.005968  -0.000080   0.000042   0.005449  -0.007233   0.005061
    14  C   -0.027212   0.000052   0.000246   0.037298  -0.047928   0.027468
    15  H   -0.000445   0.000031  -0.000005   0.000402  -0.000098  -0.000758
    16  H   -0.000319   0.000011   0.000055  -0.000301   0.000541  -0.000858
    17  H   -0.000280  -0.000040   0.000014   0.001353  -0.002557   0.003476
    18  C   -0.065505   0.002261   0.002796   0.047177  -0.024238  -0.001955
    19  H   -0.008936  -0.000087  -0.000059   0.011504  -0.014265   0.012759
    20  H   -0.003940  -0.000245   0.000012   0.003543  -0.009507   0.006662
    21  H    0.011614   0.000365   0.000006  -0.009086   0.015460  -0.007592
    22  C    0.119220  -0.000861  -0.001694  -0.271748   0.166491  -0.195018
    23  H    0.001538   0.000001  -0.000019  -0.003421   0.007801  -0.002866
    24  H   -0.006251  -0.000037  -0.000051   0.017600  -0.017880   0.016751
    25  H    0.000821  -0.000015  -0.000002  -0.004196   0.008457  -0.003796
    26  O    0.016479  -0.000062   0.000009  -0.016780   0.045272  -0.018857
    27  O   -0.007815   0.000095   0.000484   0.001098  -0.007010  -0.003489
    28  H    0.001722  -0.000010   0.000102  -0.003477   0.004131  -0.003995
    29  H   -0.027164  -0.000223   0.000730   0.030490  -0.012233   0.022547
               7          8          9         10         11         12
     1  C   -0.007410   0.054029  -0.254160   0.001525   0.128091   0.010417
     2  H   -0.000015   0.001366  -0.001833   0.000313   0.000266   0.000075
     3  H    0.000098  -0.001300   0.011155   0.000221  -0.003846  -0.000066
     4  C    0.013982  -0.043203   0.204299   0.000044  -0.154754  -0.013568
     5  C   -0.013929   0.048034  -0.249157   0.002321   0.182946   0.014609
     6  C    0.015620  -0.044751   0.201057  -0.001382  -0.178375  -0.016734
     7  H    0.001099  -0.002229   0.010883  -0.000025  -0.011720  -0.000759
     8  C   -0.002229   0.015342  -0.087949  -0.001138   0.068868   0.003253
     9  C    0.010883  -0.087949   0.299984   0.001295  -0.162669  -0.010040
    10  H   -0.000025  -0.001138   0.001295  -0.000833   0.000522  -0.000175
    11  C   -0.011720   0.068868  -0.162669   0.000522   0.112009   0.008467
    12  H   -0.000759   0.003253  -0.010040  -0.000175   0.008467   0.001105
    13  H    0.000582   0.000601   0.009457   0.000158  -0.008265  -0.000666
    14  C    0.004178  -0.000218   0.032632   0.000099  -0.035756  -0.002303
    15  H    0.000146   0.000767   0.000587   0.000013  -0.000639  -0.000035
    16  H    0.000007  -0.000494   0.001272  -0.000120   0.000384   0.000026
    17  H    0.000116  -0.000869  -0.000404  -0.000102  -0.000512  -0.000082
    18  C    0.001932  -0.030923   0.084640  -0.003015  -0.014782  -0.000788
    19  H    0.000355  -0.006802   0.005982   0.000138  -0.002286  -0.000044
    20  H    0.000251  -0.004928   0.005447   0.000167  -0.002558  -0.000072
    21  H   -0.000363   0.010694  -0.013015  -0.000412   0.004899   0.000163
    22  C   -0.015643   0.007154  -0.096399   0.000195   0.084392   0.009523
    23  H   -0.000238  -0.000438  -0.000825  -0.000009   0.000951   0.000201
    24  H    0.000887   0.002269   0.007080   0.000092  -0.007988  -0.000710
    25  H   -0.000421   0.000782  -0.000655   0.000004   0.000529  -0.000072
    26  O   -0.000069   0.010174  -0.017876  -0.000172   0.003939  -0.000089
    27  O   -0.000160  -0.001525   0.004663   0.000052  -0.000139  -0.000034
    28  H   -0.000125  -0.000493  -0.000429  -0.000036   0.001042   0.000173
    29  H    0.000872  -0.001198   0.020018   0.000278  -0.013440  -0.001154
              13         14         15         16         17         18
     1  C   -0.005968  -0.027212  -0.000445  -0.000319  -0.000280  -0.065505
     2  H   -0.000080   0.000052   0.000031   0.000011  -0.000040   0.002261
     3  H    0.000042   0.000246  -0.000005   0.000055   0.000014   0.002796
     4  C    0.005449   0.037298   0.000402  -0.000301   0.001353   0.047177
     5  C   -0.007233  -0.047928  -0.000098   0.000541  -0.002557  -0.024238
     6  C    0.005061   0.027468  -0.000758  -0.000858   0.003476  -0.001955
     7  H    0.000582   0.004178   0.000146   0.000007   0.000116   0.001932
     8  C    0.000601  -0.000218   0.000767  -0.000494  -0.000869  -0.030923
     9  C    0.009457   0.032632   0.000587   0.001272  -0.000404   0.084640
    10  H    0.000158   0.000099   0.000013  -0.000120  -0.000102  -0.003015
    11  C   -0.008265  -0.035756  -0.000639   0.000384  -0.000512  -0.014782
    12  H   -0.000666  -0.002303  -0.000035   0.000026  -0.000082  -0.000788
    13  H    0.003251   0.001636   0.000049   0.000005   0.000152   0.001762
    14  C    0.001636   0.017994   0.000280  -0.000599   0.000876   0.016517
    15  H    0.000049   0.000280   0.000015  -0.000020  -0.000053   0.000517
    16  H    0.000005  -0.000599  -0.000020  -0.000090  -0.000125  -0.000541
    17  H    0.000152   0.000876  -0.000053  -0.000125   0.000371  -0.000902
    18  C    0.001762   0.016517   0.000517  -0.000541  -0.000902   0.004812
    19  H    0.000011   0.001074  -0.000022   0.000001   0.000188   0.012561
    20  H    0.000049   0.000538  -0.000028   0.000058  -0.000012   0.006484
    21  H   -0.000096  -0.003786  -0.000066  -0.000038  -0.000024  -0.014744
    22  C   -0.004012  -0.021553  -0.000585   0.000936  -0.000508   0.004171
    23  H   -0.000069  -0.000236  -0.000009   0.000004  -0.000003  -0.000336
    24  H   -0.000102   0.000698   0.000016   0.000042   0.000003   0.000680
    25  H   -0.000004  -0.000694  -0.000021   0.000027  -0.000010   0.000638
    26  O   -0.000046  -0.004039  -0.000176  -0.000019  -0.000064  -0.015707
    27  O    0.000016  -0.000162  -0.000011   0.000002   0.000003   0.000859
    28  H   -0.000056  -0.000198  -0.000009   0.000013  -0.000003  -0.000499
    29  H    0.000235   0.002106   0.000046   0.000013   0.000059   0.003826
              19         20         21         22         23         24
     1  C   -0.008936  -0.003940   0.011614   0.119220   0.001538  -0.006251
     2  H   -0.000087  -0.000245   0.000365  -0.000861   0.000001  -0.000037
     3  H   -0.000059   0.000012   0.000006  -0.001694  -0.000019  -0.000051
     4  C    0.011504   0.003543  -0.009086  -0.271748  -0.003421   0.017600
     5  C   -0.014265  -0.009507   0.015460   0.166491   0.007801  -0.017880
     6  C    0.012759   0.006662  -0.007592  -0.195018  -0.002866   0.016751
     7  H    0.000355   0.000251  -0.000363  -0.015643  -0.000238   0.000887
     8  C   -0.006802  -0.004928   0.010694   0.007154  -0.000438   0.002269
     9  C    0.005982   0.005447  -0.013015  -0.096399  -0.000825   0.007080
    10  H    0.000138   0.000167  -0.000412   0.000195  -0.000009   0.000092
    11  C   -0.002286  -0.002558   0.004899   0.084392   0.000951  -0.007988
    12  H   -0.000044  -0.000072   0.000163   0.009523   0.000201  -0.000710
    13  H    0.000011   0.000049  -0.000096  -0.004012  -0.000069  -0.000102
    14  C    0.001074   0.000538  -0.003786  -0.021553  -0.000236   0.000698
    15  H   -0.000022  -0.000028  -0.000066  -0.000585  -0.000009   0.000016
    16  H    0.000001   0.000058  -0.000038   0.000936   0.000004   0.000042
    17  H    0.000188  -0.000012  -0.000024  -0.000508  -0.000003   0.000003
    18  C    0.012561   0.006484  -0.014744   0.004171  -0.000336   0.000680
    19  H   -0.000059   0.001207  -0.002034  -0.004495  -0.000144   0.000010
    20  H    0.001207   0.001584  -0.002323  -0.001799  -0.000002  -0.000008
    21  H   -0.002034  -0.002323   0.014466   0.002652   0.000025   0.000007
    22  C   -0.004495  -0.001799   0.002652   0.416004  -0.001939  -0.021612
    23  H   -0.000144  -0.000002   0.000025  -0.001939  -0.005208  -0.000028
    24  H    0.000010  -0.000008   0.000007  -0.021612  -0.000028   0.021575
    25  H   -0.000031  -0.000007   0.000034  -0.000725   0.000596  -0.000360
    26  O   -0.008310  -0.002145   0.001862  -0.057950  -0.000219   0.002440
    27  O   -0.000016   0.000083  -0.000062   0.010562   0.000176  -0.000170
[truncated: 287,501 more chars]
