# Supplementary material for: Computational Investigation of the Formation of Peroxide (ROOR) Accretion Products in the OH- and NO3-Initiated Oxidation of α-Pinene
Source: J Phys Chem A. 2021 Dec 9;125(50):10632–9. doi: 10.1021/acs.jpca.1c08969 (PMC8713291; doi:10.1021/acs.jpca.1c08969)
Supplement: Supplementary file 2 — jp1c08969_si_002.zip [file jp1c08969_si_002.zip › JPCA-secondnd-paper-updated-outfile/α-pinene, (S-alkoxy,R-hydroxy)2/α-pinene-(S-alkoxy,R-hydroxy)2-dimer.log]

 Entering Gaussian System, Link 0=/appl/soft/chem/gaussian/G16RevB.01/g16/g16
 Initial command:
 /appl/soft/chem/gaussian/G16RevB.01/g16/l1.exe "/scratch/kurten/scratch_galib/2nd-paper-alphapinen/alphapinine-config-sampling/tertiary-alphapinene/Alpha-Pinene-RO-OHdown-Odown/new-conf-sampling/SYS_2A/DFT_opt_new/calc-LM/dft-high/3760676.GAUSS_SCRDIR/Gau-11115.inp" -scrdir="/scratch/kurten/scratch_galib/2nd-paper-alphapinen/alphapinine-config-sampling/tertiary-alphapinene/Alpha-Pinene-RO-OHdown-Odown/new-conf-sampling/SYS_2A/DFT_opt_new/calc-LM/dft-high/3760676.GAUSS_SCRDIR/"
 Entering Link 1 = /appl/soft/chem/gaussian/G16RevB.01/g16/l1.exe PID=     11118.
  
 Copyright (c) 1988-2017, Gaussian, Inc.  All Rights Reserved.
  
 This is part of the Gaussian(R) 16 program.  It is based on
 the Gaussian(R) 09 system (copyright 2009, Gaussian, Inc.),
 the Gaussian(R) 03 system (copyright 2003, Gaussian, Inc.),
 the Gaussian(R) 98 system (copyright 1998, Gaussian, Inc.),
 the Gaussian(R) 94 system (copyright 1995, Gaussian, Inc.),
 the Gaussian 92(TM) system (copyright 1992, Gaussian, Inc.),
 the Gaussian 90(TM) system (copyright 1990, Gaussian, Inc.),
 the Gaussian 88(TM) system (copyright 1988, Gaussian, Inc.),
 the Gaussian 86(TM) system (copyright 1986, Carnegie Mellon
 University), and the Gaussian 82(TM) system (copyright 1983,
 Carnegie Mellon University). Gaussian is a federally registered
 trademark of Gaussian, Inc.
  
 This software contains proprietary and confidential information,
 including trade secrets, belonging to Gaussian, Inc.
  
 This software is provided under written license and may be
 used, copied, transmitted, or stored only in accord with that
 written license.
  
 The following legend is applicable only to US Government
 contracts under FAR:
  
                    RESTRICTED RIGHTS LEGEND
  
 Use, reproduction and disclosure by the US Government is
 subject to restrictions as set forth in subparagraphs (a)
 and (c) of the Commercial Computer Software - Restricted
 Rights clause in FAR 52.227-19.
  
 Gaussian, Inc.
 340 Quinnipiac St., Bldg. 40, Wallingford CT 06492
  
  
 ---------------------------------------------------------------
 Warning -- This program may not be used in any manner that
 competes with the business of Gaussian, Inc. or will provide
 assistance to any competitor of Gaussian, Inc.  The licensee
 of this program is prohibited from giving any competitor of
 Gaussian, Inc. access to this program.  By using this program,
 the user acknowledges that Gaussian, Inc. is engaged in the
 business of creating and licensing software in the field of
 computational chemistry and represents and warrants to the
 licensee that it is not a competitor of Gaussian, Inc. and that
 it will not use this program in any manner prohibited above.
 ---------------------------------------------------------------
  

 Cite this work as:
 Gaussian 16, Revision B.01,
 M. J. Frisch, G. W. Trucks, H. B. Schlegel, G. E. Scuseria, 
 M. A. Robb, J. R. Cheeseman, G. Scalmani, V. Barone, 
 G. A. Petersson, H. Nakatsuji, X. Li, M. Caricato, A. V. Marenich, 
 J. Bloino, B. G. Janesko, R. Gomperts, B. Mennucci, H. P. Hratchian, 
 J. V. Ortiz, A. F. Izmaylov, J. L. Sonnenberg, D. Williams-Young, 
 F. Ding, F. Lipparini, F. Egidi, J. Goings, B. Peng, A. Petrone, 
 T. Henderson, D. Ranasinghe, V. G. Zakrzewski, J. Gao, N. Rega, 
 G. Zheng, W. Liang, M. Hada, M. Ehara, K. Toyota, R. Fukuda, 
 J. Hasegawa, M. Ishida, T. Nakajima, Y. Honda, O. Kitao, H. Nakai, 
 T. Vreven, K. Throssell, J. A. Montgomery, Jr., J. E. Peralta, 
 F. Ogliaro, M. J. Bearpark, J. J. Heyd, E. N. Brothers, K. N. Kudin, 
 V. N. Staroverov, T. A. Keith, R. Kobayashi, J. Normand, 
 K. Raghavachari, A. P. Rendell, J. C. Burant, S. S. Iyengar, 
 J. Tomasi, M. Cossi, J. M. Millam, M. Klene, C. Adamo, R. Cammi, 
 J. W. Ochterski, R. L. Martin, K. Morokuma, O. Farkas, 
 J. B. Foresman, and D. J. Fox, Gaussian, Inc., Wallingford CT, 2016.
 
 ******************************************
 Gaussian 16:  ES64L-G16RevB.01 20-Dec-2017
                23-Oct-2020 
 ******************************************
 %mem=8GB
 %NProcShared=8
 Will use up to    8 processors via shared memory.
 %chk=2_1_251-wb97-opt
 ---------------------------------------------------------------------
 # wb97xd 6-31++g** Opt Integral(Grid=SuperFineGrid) Freq MaxDisk=32GB
 ---------------------------------------------------------------------
 1/18=20,19=15,26=5,38=1/1,3;
 2/9=110,12=2,17=6,18=5,40=1/2;
 3/5=1,6=6,7=1111,11=2,25=1,30=1,71=1,74=-58,75=-7/1,2,3;
 4//1;
 5/5=2,38=5/2;
 6/7=2,8=2,9=2,10=2,28=1/1;
 7//1,2,3,16;
 1/18=20,19=15,26=5/3(2);
 2/9=110/2;
 99//99;
 2/9=110/2;
 3/5=1,6=6,7=1111,11=2,25=1,30=1,71=1,74=-58,75=-7/1,2,3;
 4/5=5,16=3,69=1/1;
 5/5=2,38=5/2;
 7//1,2,3,16;
 1/18=20,19=15,26=5/3(-5);
 2/9=110/2;
 6/7=2,8=2,9=2,10=2,19=2,28=1/1;
 99/9=1/99;
 -----
 Title
 -----
 Symbolic Z-matrix:
 Charge =  0 Multiplicity = 3
 C                    -2.32659   0.4576   -1.53507 
 H                    -1.51741   1.13159  -1.23815 
 H                    -2.35127   0.47374  -2.63081 
 C                    -2.00177  -0.98737  -1.07466 
 C                    -2.69205  -1.37558   0.28617 
 C                    -3.9589   -0.52717   0.52545 
 H                    -4.55255  -0.94843   1.34478 
 C                    -3.61683   0.99556   0.58958 
 C                    -3.66327   0.9443   -0.96935 
 H                    -4.01642   1.84519  -1.48399 
 C                    -4.63812  -0.25512  -0.84196 
 H                    -4.58752  -1.0354   -1.60913 
 H                    -5.68221   0.04328  -0.73442 
 C                    -4.78272   1.80155   1.17443 
 H                    -4.86389   1.62573   2.25393 
 H                    -5.74924   1.55495   0.72479 
 H                    -4.61245   2.87422   1.02185 
 C                    -2.33349   1.45975   1.27415 
 H                    -1.43565   0.91933   0.96069 
 H                    -2.41642   1.34359   2.3606 
 H                    -2.16312   2.52319   1.0597 
 C                    -3.06163  -2.88753   0.25995 
 H                    -2.18574  -3.48173  -0.01233 
 H                    -3.8464   -3.03418  -0.48893 
 H                    -3.43258  -3.20513   1.23742 
 O                    -1.82759  -1.28761   1.34063 
 O                    -0.61349  -1.2377   -0.98785 
 H                    -0.34313  -1.03789  -0.07141 
 H                    -2.37077  -1.67731  -1.83959 
 C                     3.25503   0.09292  -1.78478 
 H                     2.77796  -0.85698  -2.05129 
 H                     3.63579   0.52026  -2.71955 
 C                     2.201     1.06876  -1.20779 
 C                     2.10638   0.98276   0.36232 
 C                     3.47104   0.58155   0.96664 
 H                     3.4923    0.78584   2.0435 
 C                     3.89139  -0.84901   0.49739 
 C                     4.4042   -0.13846  -0.79491 
 H                     5.28214  -0.57569  -1.28451 
 C                     4.60728   1.13681   0.06723 
 H                     4.46391   2.11068  -0.41154 
 H                     5.56891   1.15685   0.58217 
 C                     5.0417   -1.39885   1.35031 
 H                     4.67445  -1.68387   2.34362 
 H                     5.8592   -0.68594   1.49187 
 H                     5.46408  -2.29528   0.88022 
 C                     2.84319  -1.95079   0.36959 
 H                     1.9682   -1.66797  -0.22107 
 H                     2.48371  -2.25379   1.35912 
 H                     3.28568  -2.8313   -0.11445 
 C                     1.65927   2.37295   0.90623 
 H                     0.76401   2.70463   0.37467 
 H                     2.47448   3.08241   0.73036 
 H                     1.45459   2.31799   1.97828 
 O                     1.11492   0.15798   0.80977 
 O                     0.95009   0.97886  -1.82813 
 H                     0.51505   0.13364  -1.6008 
 H                     2.54023   2.08367  -1.43658 
 
 Add virtual bond connecting atoms H57        and O27        Dist= 3.55D+00.

 GradGradGradGradGradGradGradGradGradGradGradGradGradGradGradGradGradGrad
 Berny optimization.
 Initialization pass.
                           ----------------------------
                           !    Initial Parameters    !
                           ! (Angstroms and Degrees)  !
 --------------------------                            --------------------------
 ! Name  Definition              Value          Derivative Info.                !
 --------------------------------------------------------------------------------
 ! R1    R(1,2)                  1.0942         estimate D2E/DX2                !
 ! R2    R(1,3)                  1.0961         estimate D2E/DX2                !
 ! R3    R(1,4)                  1.5509         estimate D2E/DX2                !
 ! R4    R(1,9)                  1.5309         estimate D2E/DX2                !
 ! R5    R(4,5)                  1.5745         estimate D2E/DX2                !
 ! R6    R(4,27)                 1.4133         estimate D2E/DX2                !
 ! R7    R(4,29)                 1.0942         estimate D2E/DX2                !
 ! R8    R(5,6)                  1.5434         estimate D2E/DX2                !
 ! R9    R(5,22)                 1.5567         estimate D2E/DX2                !
 ! R10   R(5,26)                 1.3664         estimate D2E/DX2                !
 ! R11   R(6,7)                  1.096          estimate D2E/DX2                !
 ! R12   R(6,8)                  1.562          estimate D2E/DX2                !
 ! R13   R(6,11)                 1.5509         estimate D2E/DX2                !
 ! R14   R(8,9)                  1.5605         estimate D2E/DX2                !
 ! R15   R(8,14)                 1.5333         estimate D2E/DX2                !
 ! R16   R(8,18)                 1.5268         estimate D2E/DX2                !
 ! R17   R(9,10)                 1.096          estimate D2E/DX2                !
 ! R18   R(9,11)                 1.5509         estimate D2E/DX2                !
 ! R19   R(11,12)                1.0954         estimate D2E/DX2                !
 ! R20   R(11,13)                1.0912         estimate D2E/DX2                !
 ! R21   R(14,15)                1.0967         estimate D2E/DX2                !
 ! R22   R(14,16)                1.0941         estimate D2E/DX2                !
 ! R23   R(14,17)                1.0968         estimate D2E/DX2                !
 ! R24   R(18,19)                1.0938         estimate D2E/DX2                !
 ! R25   R(18,20)                1.0958         estimate D2E/DX2                !
 ! R26   R(18,21)                1.0981         estimate D2E/DX2                !
 ! R27   R(22,23)                1.0929         estimate D2E/DX2                !
 ! R28   R(22,24)                1.0946         estimate D2E/DX2                !
 ! R29   R(22,25)                1.0927         estimate D2E/DX2                !
 ! R30   R(27,28)                0.9762         estimate D2E/DX2                !
 ! R31   R(27,57)                1.8788         estimate D2E/DX2                !
 ! R32   R(30,31)                1.0959         estimate D2E/DX2                !
 ! R33   R(30,32)                1.0961         estimate D2E/DX2                !
 ! R34   R(30,33)                1.548          estimate D2E/DX2                !
 ! R35   R(30,38)                1.5343         estimate D2E/DX2                !
 ! R36   R(33,34)                1.5753         estimate D2E/DX2                !
 ! R37   R(33,56)                1.3992         estimate D2E/DX2                !
 ! R38   R(33,58)                1.0943         estimate D2E/DX2                !
 ! R39   R(34,35)                1.5455         estimate D2E/DX2                !
 ! R40   R(34,51)                1.5583         estimate D2E/DX2                !
 ! R41   R(34,55)                1.3651         estimate D2E/DX2                !
 ! R42   R(35,36)                1.0963         estimate D2E/DX2                !
 ! R43   R(35,37)                1.5631         estimate D2E/DX2                !
 ! R44   R(35,40)                1.5519         estimate D2E/DX2                !
 ! R45   R(37,38)                1.5614         estimate D2E/DX2                !
 ! R46   R(37,43)                1.534          estimate D2E/DX2                !
 ! R47   R(37,47)                1.5261         estimate D2E/DX2                !
 ! R48   R(38,39)                1.0962         estimate D2E/DX2                !
 ! R49   R(38,40)                1.5527         estimate D2E/DX2                !
 ! R50   R(40,41)                1.0946         estimate D2E/DX2                !
 ! R51   R(40,42)                1.091          estimate D2E/DX2                !
 ! R52   R(43,44)                1.0967         estimate D2E/DX2                !
 ! R53   R(43,45)                1.0939         estimate D2E/DX2                !
 ! R54   R(43,46)                1.0968         estimate D2E/DX2                !
 ! R55   R(47,48)                1.0929         estimate D2E/DX2                !
 ! R56   R(47,49)                1.0955         estimate D2E/DX2                !
 ! R57   R(47,50)                1.0979         estimate D2E/DX2                !
 ! R58   R(51,52)                1.0927         estimate D2E/DX2                !
 ! R59   R(51,53)                1.0949         estimate D2E/DX2                !
 ! R60   R(51,54)                1.0928         estimate D2E/DX2                !
 ! R61   R(56,57)                0.9774         estimate D2E/DX2                !
 ! A1    A(2,1,3)              106.1916         estimate D2E/DX2                !
 ! A2    A(2,1,4)              109.7827         estimate D2E/DX2                !
 ! A3    A(2,1,9)              110.4633         estimate D2E/DX2                !
 ! A4    A(3,1,4)              108.372          estimate D2E/DX2                !
 ! A5    A(3,1,9)              110.1856         estimate D2E/DX2                !
 ! A6    A(4,1,9)              111.6762         estimate D2E/DX2                !
 ! A7    A(1,4,5)              113.2328         estimate D2E/DX2                !
 ! A8    A(1,4,27)             112.8905         estimate D2E/DX2                !
 ! A9    A(1,4,29)             108.0171         estimate D2E/DX2                !
 ! A10   A(5,4,27)             109.5046         estimate D2E/DX2                !
 ! A11   A(5,4,29)             107.5111         estimate D2E/DX2                !
 ! A12   A(27,4,29)            105.219          estimate D2E/DX2                !
 ! A13   A(4,5,6)              110.9974         estimate D2E/DX2                !
 ! A14   A(4,5,22)             109.2083         estimate D2E/DX2                !
 ! A15   A(4,5,26)             111.9475         estimate D2E/DX2                !
 ! A16   A(6,5,22)             109.9775         estimate D2E/DX2                !
 ! A17   A(6,5,26)             111.3636         estimate D2E/DX2                !
 ! A18   A(22,5,26)            103.0463         estimate D2E/DX2                !
 ! A19   A(5,6,7)              110.4399         estimate D2E/DX2                !
 ! A20   A(5,6,8)              111.254          estimate D2E/DX2                !
 ! A21   A(5,6,11)             108.6163         estimate D2E/DX2                !
 ! A22   A(7,6,8)              117.5571         estimate D2E/DX2                !
 ! A23   A(7,6,11)             119.2974         estimate D2E/DX2                !
 ! A24   A(8,6,11)              87.7708         estimate D2E/DX2                !
 ! A25   A(6,8,9)               85.4369         estimate D2E/DX2                !
 ! A26   A(6,8,14)             111.1977         estimate D2E/DX2                !
 ! A27   A(6,8,18)             119.9255         estimate D2E/DX2                !
 ! A28   A(9,8,14)             112.0675         estimate D2E/DX2                !
 ! A29   A(9,8,18)             118.8773         estimate D2E/DX2                !
 ! A30   A(14,8,18)            107.9568         estimate D2E/DX2                !
 ! A31   A(1,9,8)              110.7096         estimate D2E/DX2                !
 ! A32   A(1,9,10)             111.6632         estimate D2E/DX2                !
 ! A33   A(1,9,11)             109.4705         estimate D2E/DX2                !
 ! A34   A(8,9,10)             116.8526         estimate D2E/DX2                !
 ! A35   A(8,9,11)              87.8252         estimate D2E/DX2                !
 ! A36   A(10,9,11)            118.1479         estimate D2E/DX2                !
 ! A37   A(6,11,9)              86.1465         estimate D2E/DX2                !
 ! A38   A(6,11,12)            118.1848         estimate D2E/DX2                !
 ! A39   A(6,11,13)            112.3417         estimate D2E/DX2                !
 ! A40   A(9,11,12)            117.6669         estimate D2E/DX2                !
 ! A41   A(9,11,13)            113.4563         estimate D2E/DX2                !
 ! A42   A(12,11,13)           107.9391         estimate D2E/DX2                !
 ! A43   A(8,14,15)            110.3314         estimate D2E/DX2                !
 ! A44   A(8,14,16)            113.3575         estimate D2E/DX2                !
 ! A45   A(8,14,17)            110.0598         estimate D2E/DX2                !
 ! A46   A(15,14,16)           107.637          estimate D2E/DX2                !
 ! A47   A(15,14,17)           107.771          estimate D2E/DX2                !
 ! A48   A(16,14,17)           107.4816         estimate D2E/DX2                !
 ! A49   A(8,18,19)            114.2833         estimate D2E/DX2                !
 ! A50   A(8,18,20)            110.4085         estimate D2E/DX2                !
 ! A51   A(8,18,21)            109.7106         estimate D2E/DX2                !
 ! A52   A(19,18,20)           107.0905         estimate D2E/DX2                !
 ! A53   A(19,18,21)           107.1662         estimate D2E/DX2                !
 ! A54   A(20,18,21)           107.9398         estimate D2E/DX2                !
 ! A55   A(5,22,23)            109.9985         estimate D2E/DX2                !
 ! A56   A(5,22,24)            108.1712         estimate D2E/DX2                !
 ! A57   A(5,22,25)            110.3555         estimate D2E/DX2                !
 ! A58   A(23,22,24)           109.3475         estimate D2E/DX2                !
 ! A59   A(23,22,25)           109.6895         estimate D2E/DX2                !
 ! A60   A(24,22,25)           109.2497         estimate D2E/DX2                !
 ! A61   A(4,27,28)            107.0654         estimate D2E/DX2                !
 ! A62   A(4,27,57)            116.1487         estimate D2E/DX2                !
 ! A63   A(28,27,57)            89.4568         estimate D2E/DX2                !
 ! A64   A(31,30,32)           106.366          estimate D2E/DX2                !
 ! A65   A(31,30,33)           109.917          estimate D2E/DX2                !
 ! A66   A(31,30,38)           110.625          estimate D2E/DX2                !
 ! A67   A(32,30,33)           107.9775         estimate D2E/DX2                !
 ! A68   A(32,30,38)           110.4158         estimate D2E/DX2                !
 ! A69   A(33,30,38)           111.3827         estimate D2E/DX2                !
 ! A70   A(30,33,34)           112.2097         estimate D2E/DX2                !
 ! A71   A(30,33,56)           113.7659         estimate D2E/DX2                !
 ! A72   A(30,33,58)           107.1972         estimate D2E/DX2                !
 ! A73   A(34,33,56)           112.6246         estimate D2E/DX2                !
 ! A74   A(34,33,58)           106.1194         estimate D2E/DX2                !
 ! A75   A(56,33,58)           104.1255         estimate D2E/DX2                !
 ! A76   A(33,34,35)           110.5407         estimate D2E/DX2                !
 ! A77   A(33,34,51)           108.4462         estimate D2E/DX2                !
 ! A78   A(33,34,55)           113.7852         estimate D2E/DX2                !
 ! A79   A(35,34,51)           110.3933         estimate D2E/DX2                !
 ! A80   A(35,34,55)           110.8733         estimate D2E/DX2                !
 ! A81   A(51,34,55)           102.4866         estimate D2E/DX2                !
 ! A82   A(34,35,36)           110.6617         estimate D2E/DX2                !
 ! A83   A(34,35,37)           110.9562         estimate D2E/DX2                !
 ! A84   A(34,35,40)           109.087          estimate D2E/DX2                !
 ! A85   A(36,35,37)           117.4008         estimate D2E/DX2                !
 ! A86   A(36,35,40)           119.2373         estimate D2E/DX2                !
 ! A87   A(37,35,40)            87.5113         estimate D2E/DX2                !
 ! A88   A(35,37,38)            85.4288         estimate D2E/DX2                !
 ! A89   A(35,37,43)           111.2714         estimate D2E/DX2                !
 ! A90   A(35,37,47)           120.0769         estimate D2E/DX2                !
 ! A91   A(38,37,43)           112.1501         estimate D2E/DX2                !
 ! A92   A(38,37,47)           119.0008         estimate D2E/DX2                !
 ! A93   A(43,37,47)           107.6287         estimate D2E/DX2                !
 ! A94   A(30,38,37)           110.8929         estimate D2E/DX2                !
 ! A95   A(30,38,39)           111.8308         estimate D2E/DX2                !
 ! A96   A(30,38,40)           109.4108         estimate D2E/DX2                !
 ! A97   A(37,38,39)           116.8202         estimate D2E/DX2                !
 ! A98   A(37,38,40)            87.5447         estimate D2E/DX2                !
 ! A99   A(39,38,40)           118.0889         estimate D2E/DX2                !
 ! A100  A(35,40,38)            86.1107         estimate D2E/DX2                !
 ! A101  A(35,40,41)           118.4196         estimate D2E/DX2                !
 ! A102  A(35,40,42)           112.2331         estimate D2E/DX2                !
 ! A103  A(38,40,41)           118.082          estimate D2E/DX2                !
 ! A104  A(38,40,42)           113.1065         estimate D2E/DX2                !
 ! A105  A(41,40,42)           107.7908         estimate D2E/DX2                !
 ! A106  A(37,43,44)           110.2211         estimate D2E/DX2                !
 ! A107  A(37,43,45)           113.5016         estimate D2E/DX2                !
 ! A108  A(37,43,46)           110.0864         estimate D2E/DX2                !
 ! A109  A(44,43,45)           107.6031         estimate D2E/DX2                !
 ! A110  A(44,43,46)           107.7425         estimate D2E/DX2                !
 ! A111  A(45,43,46)           107.4772         estimate D2E/DX2                !
 ! A112  A(37,47,48)           114.0996         estimate D2E/DX2                !
 ! A113  A(37,47,49)           110.4515         estimate D2E/DX2                !
 ! A114  A(37,47,50)           109.8223         estimate D2E/DX2                !
 ! A115  A(48,47,49)           107.2785         estimate D2E/DX2                !
 ! A116  A(48,47,50)           106.9738         estimate D2E/DX2                !
 ! A117  A(49,47,50)           107.978          estimate D2E/DX2                !
 ! A118  A(34,51,52)           109.6372         estimate D2E/DX2                !
 ! A119  A(34,51,53)           107.9606         estimate D2E/DX2                !
 ! A120  A(34,51,54)           110.5657         estimate D2E/DX2                !
 ! A121  A(52,51,53)           109.5836         estimate D2E/DX2                !
 ! A122  A(52,51,54)           109.8178         estimate D2E/DX2                !
 ! A123  A(53,51,54)           109.2455         estimate D2E/DX2                !
 ! A124  A(33,56,57)           110.5102         estimate D2E/DX2                !
 ! A125  L(27,57,56,2,-1)      167.7032         estimate D2E/DX2                !
 ! A126  L(27,57,56,2,-2)      175.7566         estimate D2E/DX2                !
 ! D1    D(2,1,4,5)             97.1786         estimate D2E/DX2                !
 ! D2    D(2,1,4,27)           -27.967          estimate D2E/DX2                !
 ! D3    D(2,1,4,29)          -143.8777         estimate D2E/DX2                !
 ! D4    D(3,1,4,5)           -147.2454         estimate D2E/DX2                !
 ! D5    D(3,1,4,27)            87.609          estimate D2E/DX2                !
 ! D6    D(3,1,4,29)           -28.3016         estimate D2E/DX2                !
 ! D7    D(9,1,4,5)            -25.6938         estimate D2E/DX2                !
 ! D8    D(9,1,4,27)          -150.8394         estimate D2E/DX2                !
 ! D9    D(9,1,4,29)            93.25           estimate D2E/DX2                !
 ! D10   D(2,1,9,8)            -60.0908         estimate D2E/DX2                !
 ! D11   D(2,1,9,10)            71.9582         estimate D2E/DX2                !
 ! D12   D(2,1,9,11)          -155.2905         estimate D2E/DX2                !
 ! D13   D(3,1,9,8)           -177.1104         estimate D2E/DX2                !
 ! D14   D(3,1,9,10)           -45.0614         estimate D2E/DX2                !
 ! D15   D(3,1,9,11)            87.6898         estimate D2E/DX2                !
 ! D16   D(4,1,9,8)             62.3928         estimate D2E/DX2                !
 ! D17   D(4,1,9,10)          -165.5582         estimate D2E/DX2                !
 ! D18   D(4,1,9,11)           -32.807          estimate D2E/DX2                !
 ! D19   D(1,4,5,6)             24.7018         estimate D2E/DX2                !
 ! D20   D(1,4,5,22)           146.1176         estimate D2E/DX2                !
 ! D21   D(1,4,5,26)          -100.422          estimate D2E/DX2                !
 ! D22   D(27,4,5,6)           151.652          estimate D2E/DX2                !
 ! D23   D(27,4,5,22)          -86.9322         estimate D2E/DX2                !
 ! D24   D(27,4,5,26)           26.5282         estimate D2E/DX2                !
 ! D25   D(29,4,5,6)           -94.5333         estimate D2E/DX2                !
 ! D26   D(29,4,5,22)           26.8824         estimate D2E/DX2                !
 ! D27   D(29,4,5,26)          140.3429         estimate D2E/DX2                !
 ! D28   D(1,4,27,28)           92.0726         estimate D2E/DX2                !
 ! D29   D(1,4,27,57)           -5.9558         estimate D2E/DX2                !
 ! D30   D(5,4,27,28)          -35.0707         estimate D2E/DX2                !
 ! D31   D(5,4,27,57)         -133.0991         estimate D2E/DX2                !
 ! D32   D(29,4,27,28)        -150.3589         estimate D2E/DX2                !
 ! D33   D(29,4,27,57)         111.6127         estimate D2E/DX2                !
 ! D34   D(4,5,6,7)            167.2445         estimate D2E/DX2                !
 ! D35   D(4,5,6,8)            -60.3239         estimate D2E/DX2                !
 ! D36   D(4,5,6,11)            34.6661         estimate D2E/DX2                !
 ! D37   D(22,5,6,7)            46.281          estimate D2E/DX2                !
 ! D38   D(22,5,6,8)           178.7127         estimate D2E/DX2                !
 ! D39   D(22,5,6,11)          -86.2973         estimate D2E/DX2                !
 ! D40   D(26,5,6,7)           -67.3041         estimate D2E/DX2                !
 ! D41   D(26,5,6,8)            65.1275         estimate D2E/DX2                !
 ! D42   D(26,5,6,11)          160.1175         estimate D2E/DX2                !
 ! D43   D(4,5,22,23)           52.0961         estimate D2E/DX2                !
 ! D44   D(4,5,22,24)          -67.2784         estimate D2E/DX2                !
 ! D45   D(4,5,22,25)          173.2575         estimate D2E/DX2                !
 ! D46   D(6,5,22,23)          174.1283         estimate D2E/DX2                !
 ! D47   D(6,5,22,24)           54.7538         estimate D2E/DX2                !
 ! D48   D(6,5,22,25)          -64.7103         estimate D2E/DX2                !
 ! D49   D(26,5,22,23)         -67.0481         estimate D2E/DX2                !
 ! D50   D(26,5,22,24)         173.5774         estimate D2E/DX2                !
 ! D51   D(26,5,22,25)          54.1133         estimate D2E/DX2                !
 ! D52   D(5,6,8,9)             82.5987         estimate D2E/DX2                !
 ! D53   D(5,6,8,14)          -165.4825         estimate D2E/DX2                !
 ! D54   D(5,6,8,18)           -38.2692         estimate D2E/DX2                !
 ! D55   D(7,6,8,9)           -148.6725         estimate D2E/DX2                !
 ! D56   D(7,6,8,14)           -36.7537         estimate D2E/DX2                !
 ! D57   D(7,6,8,18)            90.4596         estimate D2E/DX2                !
 ! D58   D(11,6,8,9)           -26.5272         estimate D2E/DX2                !
 ! D59   D(11,6,8,14)           85.3916         estimate D2E/DX2                !
 ! D60   D(11,6,8,18)         -147.3951         estimate D2E/DX2                !
 ! D61   D(5,6,11,9)           -85.0185         estimate D2E/DX2                !
 ! D62   D(5,6,11,12)           34.4466         estimate D2E/DX2                !
 ! D63   D(5,6,11,13)          161.1751         estimate D2E/DX2                !
 ! D64   D(7,6,11,9)           147.2785         estimate D2E/DX2                !
 ! D65   D(7,6,11,12)          -93.2564         estimate D2E/DX2                !
 ! D66   D(7,6,11,13)           33.4721         estimate D2E/DX2                !
 ! D67   D(8,6,11,9)            26.6782         estimate D2E/DX2                !
 ! D68   D(8,6,11,12)          146.1433         estimate D2E/DX2                !
 ! D69   D(8,6,11,13)          -87.1282         estimate D2E/DX2                !
 ! D70   D(6,8,9,1)            -83.4877         estimate D2E/DX2                !
 ! D71   D(6,8,9,10)           147.1846         estimate D2E/DX2                !
 ! D72   D(6,8,9,11)            26.5261         estimate D2E/DX2                !
 ! D73   D(14,8,9,1)           165.4701         estimate D2E/DX2                !
 ! D74   D(14,8,9,10)           36.1423         estimate D2E/DX2                !
 ! D75   D(14,8,9,11)          -84.5161         estimate D2E/DX2                !
 ! D76   D(18,8,9,1)            38.3497         estimate D2E/DX2                !
 ! D77   D(18,8,9,10)          -90.9781         estimate D2E/DX2                !
 ! D78   D(18,8,9,11)          148.3635         estimate D2E/DX2                !
 ! D79   D(6,8,14,15)           72.8557         estimate D2E/DX2                !
 ! D80   D(6,8,14,16)          -47.9399         estimate D2E/DX2                !
 ! D81   D(6,8,14,17)         -168.3404         estimate D2E/DX2                !
 ! D82   D(9,8,14,15)          166.591          estimate D2E/DX2                !
 ! D83   D(9,8,14,16)           45.7954         estimate D2E/DX2                !
 ! D84   D(9,8,14,17)          -74.605          estimate D2E/DX2                !
 ! D85   D(18,8,14,15)         -60.6295         estimate D2E/DX2                !
 ! D86   D(18,8,14,16)         178.5749         estimate D2E/DX2                !
 ! D87   D(18,8,14,17)          58.1745         estimate D2E/DX2                !
 ! D88   D(6,8,18,19)           48.9486         estimate D2E/DX2                !
 ! D89   D(6,8,18,20)          -71.8393         estimate D2E/DX2                !
 ! D90   D(6,8,18,21)          169.3185         estimate D2E/DX2                !
 ! D91   D(9,8,18,19)          -53.3279         estimate D2E/DX2                !
 ! D92   D(9,8,18,20)         -174.1159         estimate D2E/DX2                !
 ! D93   D(9,8,18,21)           67.042          estimate D2E/DX2                !
 ! D94   D(14,8,18,19)         177.64           estimate D2E/DX2                !
 ! D95   D(14,8,18,20)          56.852          estimate D2E/DX2                !
 ! D96   D(14,8,18,21)         -61.9901         estimate D2E/DX2                !
 ! D97   D(1,9,11,6)            84.5131         estimate D2E/DX2                !
 ! D98   D(1,9,11,12)          -35.4331         estimate D2E/DX2                !
 ! D99   D(1,9,11,13)         -162.7759         estimate D2E/DX2                !
 ! D100  D(8,9,11,6)           -26.7054         estimate D2E/DX2                !
 ! D101  D(8,9,11,12)         -146.6516         estimate D2E/DX2                !
 ! D102  D(8,9,11,13)           86.0056         estimate D2E/DX2                !
 ! D103  D(10,9,11,6)         -146.1995         estimate D2E/DX2                !
 ! D104  D(10,9,11,12)          93.8542         estimate D2E/DX2                !
 ! D105  D(10,9,11,13)         -33.4885         estimate D2E/DX2                !
 ! D106  D(4,27,56,33)         150.9959         estimate D2E/DX2                !
 ! D107  D(28,27,56,33)         43.3149         estimate D2E/DX2                !
 ! D108  D(31,30,33,34)         92.6442         estimate D2E/DX2                !
 ! D109  D(31,30,33,56)        -36.6875         estimate D2E/DX2                !
 ! D110  D(31,30,33,58)       -151.2335         estimate D2E/DX2                !
 ! D111  D(32,30,33,34)       -151.7199         estimate D2E/DX2                !
 ! D112  D(32,30,33,56)         78.9484         estimate D2E/DX2                !
 ! D113  D(32,30,33,58)        -35.5976         estimate D2E/DX2                !
 ! D114  D(38,30,33,34)        -30.3275         estimate D2E/DX2                !
 ! D115  D(38,30,33,56)       -159.6592         estimate D2E/DX2                !
 ! D116  D(38,30,33,58)         85.7948         estimate D2E/DX2                !
 ! D117  D(31,30,38,37)        -58.1211         estimate D2E/DX2                !
 ! D118  D(31,30,38,39)         74.1911         estimate D2E/DX2                !
 ! D119  D(31,30,38,40)       -153.0481         estimate D2E/DX2                !
 ! D120  D(32,30,38,37)       -175.5945         estimate D2E/DX2                !
 ! D121  D(32,30,38,39)        -43.2823         estimate D2E/DX2                !
 ! D122  D(32,30,38,40)         89.4784         estimate D2E/DX2                !
 ! D123  D(33,30,38,37)         64.4443         estimate D2E/DX2                !
 ! D124  D(33,30,38,39)       -163.2435         estimate D2E/DX2                !
 ! D125  D(33,30,38,40)        -30.4827         estimate D2E/DX2                !
 ! D126  D(30,33,34,35)         29.8688         estimate D2E/DX2                !
 ! D127  D(30,33,34,51)        151.0172         estimate D2E/DX2                !
 ! D128  D(30,33,34,55)        -95.6489         estimate D2E/DX2                !
 ! D129  D(56,33,34,35)        159.7911         estimate D2E/DX2                !
 ! D130  D(56,33,34,51)        -79.0605         estimate D2E/DX2                !
 ! D131  D(56,33,34,55)         34.2734         estimate D2E/DX2                !
 ! D132  D(58,33,34,35)        -86.9018         estimate D2E/DX2                !
 ! D133  D(58,33,34,51)         34.2465         estimate D2E/DX2                !
 ! D134  D(58,33,34,55)        147.5804         estimate D2E/DX2                !
 ! D135  D(30,33,56,57)         69.7576         estimate D2E/DX2                !
 ! D136  D(34,33,56,57)        -59.3644         estimate D2E/DX2                !
 ! D137  D(58,33,56,57)       -173.8866         estimate D2E/DX2                !
 ! D138  D(33,34,35,36)        164.398          estimate D2E/DX2                !
 ! D139  D(33,34,35,37)        -63.449          estimate D2E/DX2                !
 ! D140  D(33,34,35,40)         31.3305         estimate D2E/DX2                !
 ! D141  D(51,34,35,36)         44.4119         estimate D2E/DX2                !
 ! D142  D(51,34,35,37)        176.5649         estimate D2E/DX2                !
 ! D143  D(51,34,35,40)        -88.6556         estimate D2E/DX2                !
 ! D144  D(55,34,35,36)        -68.4577         estimate D2E/DX2                !
 ! D145  D(55,34,35,37)         63.6952         estimate D2E/DX2                !
 ! D146  D(55,34,35,40)        158.4747         estimate D2E/DX2                !
 ! D147  D(33,34,51,52)         51.3066         estimate D2E/DX2                !
 ! D148  D(33,34,51,53)        -68.0193         estimate D2E/DX2                !
 ! D149  D(33,34,51,54)        172.5277         estimate D2E/DX2                !
 ! D150  D(35,34,51,52)        172.5457         estimate D2E/DX2                !
 ! D151  D(35,34,51,53)         53.2198         estimate D2E/DX2                !
 ! D152  D(35,34,51,54)        -66.2331         estimate D2E/DX2                !
 ! D153  D(55,34,51,52)        -69.3118         estimate D2E/DX2                !
 ! D154  D(55,34,51,53)        171.3623         estimate D2E/DX2                !
 ! D155  D(55,34,51,54)         51.9093         estimate D2E/DX2                !
 ! D156  D(34,35,37,38)         82.3906         estimate D2E/DX2                !
 ! D157  D(34,35,37,43)       -165.5997         estimate D2E/DX2                !
 ! D158  D(34,35,37,47)        -38.6566         estimate D2E/DX2                !
 ! D159  D(36,35,37,38)       -148.9919         estimate D2E/DX2                !
 ! D160  D(36,35,37,43)        -36.9821         estimate D2E/DX2                !
 ! D161  D(36,35,37,47)         89.9609         estimate D2E/DX2                !
 ! D162  D(40,35,37,38)        -27.1121         estimate D2E/DX2                !
 ! D163  D(40,35,37,43)         84.8977         estimate D2E/DX2                !
 ! D164  D(40,35,37,47)       -148.1593         estimate D2E/DX2                !
 ! D165  D(34,35,40,38)        -84.0821         estimate D2E/DX2                !
 ! D166  D(34,35,40,41)         35.8971         estimate D2E/DX2                !
 ! D167  D(34,35,40,42)        162.5177         estimate D2E/DX2                !
 ! D168  D(36,35,40,38)        147.4868         estimate D2E/DX2                !
 ! D169  D(36,35,40,41)        -92.534          estimate D2E/DX2                !
 ! D170  D(36,35,40,42)         34.0866         estimate D2E/DX2                !
 ! D171  D(37,35,40,38)         27.2503         estimate D2E/DX2                !
 ! D172  D(37,35,40,41)        147.2295         estimate D2E/DX2                !
 ! D173  D(37,35,40,42)        -86.1499         estimate D2E/DX2                !
 ! D174  D(35,37,38,30)        -82.7619         estimate D2E/DX2                !
 ! D175  D(35,37,38,39)        147.5203         estimate D2E/DX2                !
 ! D176  D(35,37,38,40)         27.0958         estimate D2E/DX2                !
 ! D177  D(43,37,38,30)        166.1135         estimate D2E/DX2                !
 ! D178  D(43,37,38,39)         36.3957         estimate D2E/DX2                !
 ! D179  D(43,37,38,40)        -84.0287         estimate D2E/DX2                !
 ! D180  D(47,37,38,30)         39.2786         estimate D2E/DX2                !
 ! D181  D(47,37,38,39)        -90.4392         estimate D2E/DX2                !
 ! D182  D(47,37,38,40)        149.1364         estimate D2E/DX2                !
 ! D183  D(35,37,43,44)         73.422          estimate D2E/DX2                !
 ! D184  D(35,37,43,45)        -47.3493         estimate D2E/DX2                !
 ! D185  D(35,37,43,46)       -167.861          estimate D2E/DX2                !
 ! D186  D(38,37,43,44)        167.2143         estimate D2E/DX2                !
 ! D187  D(38,37,43,45)         46.4431         estimate D2E/DX2                !
 ! D188  D(38,37,43,46)        -74.0687         estimate D2E/DX2                !
 ! D189  D(47,37,43,44)        -60.051          estimate D2E/DX2                !
 ! D190  D(47,37,43,45)        179.1777         estimate D2E/DX2                !
 ! D191  D(47,37,43,46)         58.666          estimate D2E/DX2                !
 ! D192  D(35,37,47,48)         51.2422         estimate D2E/DX2                !
 ! D193  D(35,37,47,49)        -69.6936         estimate D2E/DX2                !
 ! D194  D(35,37,47,50)        171.3211         estimate D2E/DX2                !
 ! D195  D(38,37,47,48)        -51.2163         estimate D2E/DX2                !
 ! D196  D(38,37,47,49)       -172.1522         estimate D2E/DX2                !
 ! D197  D(38,37,47,50)         68.8625         estimate D2E/DX2                !
 ! D198  D(43,37,47,48)        179.8457         estimate D2E/DX2                !
 ! D199  D(43,37,47,49)         58.9098         estimate D2E/DX2                !
 ! D200  D(43,37,47,50)        -60.0755         estimate D2E/DX2                !
 ! D201  D(30,38,40,35)         84.0233         estimate D2E/DX2                !
 ! D202  D(30,38,40,41)        -36.2683         estimate D2E/DX2                !
 ! D203  D(30,38,40,42)       -163.4372         estimate D2E/DX2                !
 ! D204  D(37,38,40,35)        -27.2828         estimate D2E/DX2                !
 ! D205  D(37,38,40,41)       -147.5745         estimate D2E/DX2                !
 ! D206  D(37,38,40,42)         85.2567         estimate D2E/DX2                !
 ! D207  D(39,38,40,35)       -146.5587         estimate D2E/DX2                !
 ! D208  D(39,38,40,41)         93.1497         estimate D2E/DX2                !
 ! D209  D(39,38,40,42)        -34.0192         estimate D2E/DX2                !
 --------------------------------------------------------------------------------
 Trust Radius=3.00D-01 FncErr=1.00D-07 GrdErr=1.00D-07 EigMax=2.50D+02 EigMin=1.00D-04
 Number of steps in this run=    348 maximum allowed number of steps=    348.
 GradGradGradGradGradGradGradGradGradGradGradGradGradGradGradGradGradGrad

 Stoichiometry    C20H34O4(3)
 Framework group  C1[X(C20H34O4)]
 Deg. of freedom   168
 Full point group                 C1      NOp   1
 Largest Abelian subgroup         C1      NOp   1
 Largest concise Abelian subgroup C1      NOp   1
                         Standard orientation:                         
 ---------------------------------------------------------------------
 Center     Atomic      Atomic             Coordinates (Angstroms)
 Number     Number       Type             X           Y           Z
 ---------------------------------------------------------------------
      1          6           0       -2.326590   -0.457600    1.535069
      2          1           0       -1.517410   -1.131590    1.238149
      3          1           0       -2.351270   -0.473740    2.630809
      4          6           0       -2.001770    0.987370    1.074659
      5          6           0       -2.692050    1.375580   -0.286171
      6          6           0       -3.958900    0.527170   -0.525451
      7          1           0       -4.552550    0.948430   -1.344781
      8          6           0       -3.616830   -0.995560   -0.589581
      9          6           0       -3.663270   -0.944300    0.969349
     10          1           0       -4.016420   -1.845190    1.483989
     11          6           0       -4.638120    0.255120    0.841959
     12          1           0       -4.587520    1.035400    1.609129
     13          1           0       -5.682210   -0.043280    0.734419
     14          6           0       -4.782720   -1.801550   -1.174431
     15          1           0       -4.863890   -1.625730   -2.253931
     16          1           0       -5.749240   -1.554950   -0.724791
     17          1           0       -4.612450   -2.874220   -1.021851
     18          6           0       -2.333490   -1.459750   -1.274151
     19          1           0       -1.435650   -0.919330   -0.960691
     20          1           0       -2.416420   -1.343590   -2.360601
     21          1           0       -2.163120   -2.523190   -1.059701
     22          6           0       -3.061630    2.887530   -0.259951
     23          1           0       -2.185740    3.481730    0.012329
     24          1           0       -3.846400    3.034180    0.488929
     25          1           0       -3.432580    3.205130   -1.237421
     26          8           0       -1.827590    1.287610   -1.340631
     27          8           0       -0.613490    1.237700    0.987849
     28          1           0       -0.343130    1.037890    0.071409
     29          1           0       -2.370770    1.677310    1.839589
     30          6           0        3.255030   -0.092921    1.784779
     31          1           0        2.777960    0.856979    2.051289
     32          1           0        3.635790   -0.520261    2.719549
     33          6           0        2.201000   -1.068761    1.207789
     34          6           0        2.106380   -0.982761   -0.362321
     35          6           0        3.471040   -0.581551   -0.966641
     36          1           0        3.492300   -0.785841   -2.043501
     37          6           0        3.891390    0.849009   -0.497391
     38          6           0        4.404200    0.138459    0.794909
     39          1           0        5.282140    0.575689    1.284509
     40          6           0        4.607280   -1.136811   -0.067231
     41          1           0        4.463910   -2.110681    0.411539
     42          1           0        5.568910   -1.156851   -0.582171
     43          6           0        5.041700    1.398849   -1.350311
     44          1           0        4.674450    1.683869   -2.343621
     45          1           0        5.859200    0.685939   -1.491871
     46          1           0        5.464080    2.295279   -0.880221
     47          6           0        2.843190    1.950789   -0.369591
     48          1           0        1.968200    1.667969    0.221069
     49          1           0        2.483710    2.253789   -1.359121
     50          1           0        3.285680    2.831299    0.114449
     51          6           0        1.659270   -2.372951   -0.906231
     52          1           0        0.764010   -2.704630   -0.374671
     53          1           0        2.474480   -3.082411   -0.730361
     54          1           0        1.454590   -2.317991   -1.978281
     55          8           0        1.114920   -0.157981   -0.809771
     56          8           0        0.950090   -0.978861    1.828129
     57          1           0        0.515050   -0.133640    1.600799
     58          1           0        2.540230   -2.083671    1.436579
 ---------------------------------------------------------------------
 Rotational constants (GHZ):           0.4998918           0.1308493           0.1241233
 Standard basis: 6-31++G(d,p) (6D, 7F)
 There are   660 symmetry adapted cartesian basis functions of A   symmetry.
 There are   660 symmetry adapted basis functions of A   symmetry.
   660 basis functions,  1040 primitive gaussians,   660 cartesian basis functions
    94 alpha electrons       92 beta electrons
       nuclear repulsion energy      2389.0383826494 Hartrees.
 NAtoms=   58 NActive=   58 NUniq=   58 SFac= 1.00D+00 NAtFMM=   60 NAOKFM=F Big=F
 Integral buffers will be    131072 words long.
 Raffenetti 2 integral format.
 Two-electron integral symmetry is turned on.
 Nuclear repulsion after empirical dispersion term =     2388.9777383682 Hartrees.
 One-electron integrals computed using PRISM.
 NBasis=   660 RedAO= T EigKep=  1.20D-06  NBF=   660
 NBsUse=   660 1.00D-06 EigRej= -1.00D+00 NBFU=   660
 ExpMin= 3.60D-02 ExpMax= 5.48D+03 ExpMxC= 8.25D+02 IAcc=3 IRadAn=         7 AccDes= 0.00D+00
 Harris functional with IExCor= 4639 and IRadAn=       7 diagonalized for initial guess.
 HarFok:  IExCor= 4639 AccDes= 0.00D+00 IRadAn=         7 IDoV= 1 UseB2=F ITyADJ=14
 ICtDFT=  3500011 ScaDFX=  1.000000  1.000000  1.000000  1.000000
 FoFCou: FMM=F IPFlag=           0 FMFlag=      100000 FMFlg1=           0
         NFxFlg=           0 DoJE=T BraDBF=F KetDBF=T FulRan=T
         wScrn=  0.000000 ICntrl=       500 IOpCl=  0 I1Cent=   200000004 NGrid=           0
         NMat0=    1 NMatS0=      1 NMatT0=    0 NMatD0=    1 NMtDS0=    0 NMtDT0=    0
 Petite list used in FoFCou.
 Initial guess <Sx>= 0.0000 <Sy>= 0.0000 <Sz>= 1.0000 <S**2>= 2.0000 S= 1.0000
 Requested convergence on RMS density matrix=1.00D-08 within 128 cycles.
 Requested convergence on MAX density matrix=1.00D-06.
 Requested convergence on             energy=1.00D-06.
 No special actions if energy rises.
 Restarting incremental Fock formation.
 SCF Done:  E(UwB97XD) =  -1083.09997248     A.U. after   28 cycles
            NFock= 28  Conv=0.54D-08     -V/T= 2.0093
 <Sx>= 0.0000 <Sy>= 0.0000 <Sz>= 1.0000 <S**2>= 2.0088 S= 1.0029
 <L.S>=  0.00000000000    
 Annihilation of the first spin contaminant:
 S**2 before annihilation     2.0088,   after     2.0000

 **********************************************************************

            Population analysis using the SCF Density.

 **********************************************************************

 Orbital symmetries:
 Alpha Orbitals:
       Occupied  (A) (A) (A) (A) (A) (A) (A) (A) (A) (A) (A) (A)
                 (A) (A) (A) (A) (A) (A) (A) (A) (A) (A) (A) (A)
                 (A) (A) (A) (A) (A) (A) (A) (A) (A) (A) (A) (A)
                 (A) (A) (A) (A) (A) (A) (A) (A) (A) (A) (A) (A)
                 (A) (A) (A) (A) (A) (A) (A) (A) (A) (A) (A) (A)
                 (A) (A) (A) (A) (A) (A) (A) (A) (A) (A) (A) (A)
                 (A) (A) (A) (A) (A) (A) (A) (A) (A) (A) (A) (A)
                 (A) (A) (A) (A) (A) (A) (A) (A) (A) (A)
       Virtual   (A) (A) (A) (A) (A) (A) (A) (A) (A) (A) (A) (A)
                 (A) (A) (A) (A) (A) (A) (A) (A) (A) (A) (A) (A)
                 (A) (A) (A) (A) (A) (A) (A) (A) (A) (A) (A) (A)
                 (A) (A) (A) (A) (A) (A) (A) (A) (A) (A) (A) (A)
                 (A) (A) (A) (A) (A) (A) (A) (A) (A) (A) (A) (A)
                 (A) (A) (A) (A) (A) (A) (A) (A) (A) (A) (A) (A)
                 (A) (A) (A) (A) (A) (A) (A) (A) (A) (A) (A) (A)
                 (A) (A) (A) (A) (A) (A) (A) (A) (A) (A) (A) (A)
                 (A) (A) (A) (A) (A) (A) (A) (A) (A) (A) (A) (A)
                 (A) (A) (A) (A) (A) (A) (A) (A) (A) (A) (A) (A)
                 (A) (A) (A) (A) (A) (A) (A) (A) (A) (A) (A) (A)
                 (A) (A) (A) (A) (A) (A) (A) (A) (A) (A) (A) (A)
                 (A) (A) (A) (A) (A) (A) (A) (A) (A) (A) (A) (A)
                 (A) (A) (A) (A) (A) (A) (A) (A) (A) (A) (A) (A)
                 (A) (A) (A) (A) (A) (A) (A) (A) (A) (A) (A) (A)
                 (A) (A) (A) (A) (A) (A) (A) (A) (A) (A) (A) (A)
                 (A) (A) (A) (A) (A) (A) (A) (A) (A) (A) (A) (A)
                 (A) (A) (A) (A) (A) (A) (A) (A) (A) (A) (A) (A)
                 (A) (A) (A) (A) (A) (A) (A) (A) (A) (A) (A) (A)
                 (A) (A) (A) (A) (A) (A) (A) (A) (A) (A) (A) (A)
                 (A) (A) (A) (A) (A) (A) (A) (A) (A) (A) (A) (A)
                 (A) (A) (A) (A) (A) (A) (A) (A) (A) (A) (A) (A)
                 (A) (A) (A) (A) (A) (A) (A) (A) (A) (A) (A) (A)
                 (A) (A) (A) (A) (A) (A) (A) (A) (A) (A) (A) (A)
                 (A) (A) (A) (A) (A) (A) (A) (A) (A) (A) (A) (A)
                 (A) (A) (A) (A) (A) (A) (A) (A) (A) (A) (A) (A)
                 (A) (A) (A) (A) (A) (A) (A) (A) (A) (A) (A) (A)
                 (A) (A) (A) (A) (A) (A) (A) (A) (A) (A) (A) (A)
                 (A) (A) (A) (A) (A) (A) (A) (A) (A) (A) (A) (A)
                 (A) (A) (A) (A) (A) (A) (A) (A) (A) (A) (A) (A)
                 (A) (A) (A) (A) (A) (A) (A) (A) (A) (A) (A) (A)
                 (A) (A) (A) (A) (A) (A) (A) (A) (A) (A) (A) (A)
                 (A) (A) (A) (A) (A) (A) (A) (A) (A) (A) (A) (A)
                 (A) (A) (A) (A) (A) (A) (A) (A) (A) (A) (A) (A)
                 (A) (A) (A) (A) (A) (A) (A) (A) (A) (A) (A) (A)
                 (A) (A) (A) (A) (A) (A) (A) (A) (A) (A) (A) (A)
                 (A) (A) (A) (A) (A) (A) (A) (A) (A) (A) (A) (A)
                 (A) (A) (A) (A) (A) (A) (A) (A) (A) (A) (A) (A)
                 (A) (A) (A) (A) (A) (A) (A) (A) (A) (A) (A) (A)
                 (A) (A) (A) (A) (A) (A) (A) (A) (A) (A) (A) (A)
                 (A) (A) (A) (A) (A) (A) (A) (A) (A) (A) (A) (A)
                 (A) (A) (A) (A) (A) (A) (A) (A) (A) (A) (A) (A)
                 (A) (A) (A) (A) (A) (A) (A) (A) (A) (A) (A) (A)
                 (A) (A) (A) (A) (A) (A) (A) (A) (A) (A) (A) (A)
                 (A) (A) (A) (A) (A) (A) (A) (A) (A) (A) (A) (A)
                 (A) (A) (A) (A) (A) (A) (A) (A) (A) (A) (A) (A)
                 (A) (A) (A) (A) (A) (A) (A) (A) (A) (A) (A) (A)
                 (A) (A)
 Beta  Orbitals:
       Occupied  (A) (A) (A) (A) (A) (A) (A) (A) (A) (A) (A) (A)
                 (A) (A) (A) (A) (A) (A) (A) (A) (A) (A) (A) (A)
                 (A) (A) (A) (A) (A) (A) (A) (A) (A) (A) (A) (A)
                 (A) (A) (A) (A) (A) (A) (A) (A) (A) (A) (A) (A)
                 (A) (A) (A) (A) (A) (A) (A) (A) (A) (A) (A) (A)
                 (A) (A) (A) (A) (A) (A) (A) (A) (A) (A) (A) (A)
                 (A) (A) (A) (A) (A) (A) (A) (A) (A) (A) (A) (A)
                 (A) (A) (A) (A) (A) (A) (A) (A)
       Virtual   (A) (A) (A) (A) (A) (A) (A) (A) (A) (A) (A) (A)
                 (A) (A) (A) (A) (A) (A) (A) (A) (A) (A) (A) (A)
                 (A) (A) (A) (A) (A) (A) (A) (A) (A) (A) (A) (A)
                 (A) (A) (A) (A) (A) (A) (A) (A) (A) (A) (A) (A)
                 (A) (A) (A) (A) (A) (A) (A) (A) (A) (A) (A) (A)
                 (A) (A) (A) (A) (A) (A) (A) (A) (A) (A) (A) (A)
                 (A) (A) (A) (A) (A) (A) (A) (A) (A) (A) (A) (A)
                 (A) (A) (A) (A) (A) (A) (A) (A) (A) (A) (A) (A)
                 (A) (A) (A) (A) (A) (A) (A) (A) (A) (A) (A) (A)
                 (A) (A) (A) (A) (A) (A) (A) (A) (A) (A) (A) (A)
                 (A) (A) (A) (A) (A) (A) (A) (A) (A) (A) (A) (A)
                 (A) (A) (A) (A) (A) (A) (A) (A) (A) (A) (A) (A)
                 (A) (A) (A) (A) (A) (A) (A) (A) (A) (A) (A) (A)
                 (A) (A) (A) (A) (A) (A) (A) (A) (A) (A) (A) (A)
                 (A) (A) (A) (A) (A) (A) (A) (A) (A) (A) (A) (A)
                 (A) (A) (A) (A) (A) (A) (A) (A) (A) (A) (A) (A)
                 (A) (A) (A) (A) (A) (A) (A) (A) (A) (A) (A) (A)
                 (A) (A) (A) (A) (A) (A) (A) (A) (A) (A) (A) (A)
                 (A) (A) (A) (A) (A) (A) (A) (A) (A) (A) (A) (A)
                 (A) (A) (A) (A) (A) (A) (A) (A) (A) (A) (A) (A)
                 (A) (A) (A) (A) (A) (A) (A) (A) (A) (A) (A) (A)
                 (A) (A) (A) (A) (A) (A) (A) (A) (A) (A) (A) (A)
                 (A) (A) (A) (A) (A) (A) (A) (A) (A) (A) (A) (A)
                 (A) (A) (A) (A) (A) (A) (A) (A) (A) (A) (A) (A)
                 (A) (A) (A) (A) (A) (A) (A) (A) (A) (A) (A) (A)
                 (A) (A) (A) (A) (A) (A) (A) (A) (A) (A) (A) (A)
                 (A) (A) (A) (A) (A) (A) (A) (A) (A) (A) (A) (A)
                 (A) (A) (A) (A) (A) (A) (A) (A) (A) (A) (A) (A)
                 (A) (A) (A) (A) (A) (A) (A) (A) (A) (A) (A) (A)
                 (A) (A) (A) (A) (A) (A) (A) (A) (A) (A) (A) (A)
                 (A) (A) (A) (A) (A) (A) (A) (A) (A) (A) (A) (A)
                 (A) (A) (A) (A) (A) (A) (A) (A) (A) (A) (A) (A)
                 (A) (A) (A) (A) (A) (A) (A) (A) (A) (A) (A) (A)
                 (A) (A) (A) (A) (A) (A) (A) (A) (A) (A) (A) (A)
                 (A) (A) (A) (A) (A) (A) (A) (A) (A) (A) (A) (A)
                 (A) (A) (A) (A) (A) (A) (A) (A) (A) (A) (A) (A)
                 (A) (A) (A) (A) (A) (A) (A) (A) (A) (A) (A) (A)
                 (A) (A) (A) (A) (A) (A) (A) (A) (A) (A) (A) (A)
                 (A) (A) (A) (A) (A) (A) (A) (A) (A) (A) (A) (A)
                 (A) (A) (A) (A) (A) (A) (A) (A) (A) (A) (A) (A)
                 (A) (A) (A) (A) (A) (A) (A) (A) (A) (A) (A) (A)
                 (A) (A) (A) (A) (A) (A) (A) (A) (A) (A) (A) (A)
                 (A) (A) (A) (A) (A) (A) (A) (A) (A) (A) (A) (A)
                 (A) (A) (A) (A) (A) (A) (A) (A) (A) (A) (A) (A)
                 (A) (A) (A) (A) (A) (A) (A) (A) (A) (A) (A) (A)
                 (A) (A) (A) (A) (A) (A) (A) (A) (A) (A) (A) (A)
                 (A) (A) (A) (A) (A) (A) (A) (A) (A) (A) (A) (A)
                 (A) (A) (A) (A)
 The electronic state is 3-A.
 Alpha  occ. eigenvalues --  -19.32122 -19.31778 -19.27714 -19.25881 -10.36557
 Alpha  occ. eigenvalues --  -10.36100 -10.34957 -10.34330 -10.31105 -10.31096
 Alpha  occ. eigenvalues --  -10.31022 -10.30972 -10.30804 -10.30648 -10.30283
 Alpha  occ. eigenvalues --  -10.30239 -10.30038 -10.29831 -10.28982 -10.28854
 Alpha  occ. eigenvalues --  -10.28829 -10.28691 -10.28071 -10.27995  -1.15582
 Alpha  occ. eigenvalues --   -1.14591  -1.11803  -1.10679  -0.98327  -0.98067
 Alpha  occ. eigenvalues --   -0.87686  -0.87336  -0.84926  -0.84694  -0.83138
 Alpha  occ. eigenvalues --   -0.82849  -0.78303  -0.78087  -0.77304  -0.76856
 Alpha  occ. eigenvalues --   -0.72293  -0.72131  -0.69539  -0.69100  -0.66801
 Alpha  occ. eigenvalues --   -0.66165  -0.61945  -0.61060  -0.59093  -0.58932
 Alpha  occ. eigenvalues --   -0.57408  -0.56902  -0.56317  -0.55334  -0.55241
 Alpha  occ. eigenvalues --   -0.54894  -0.53976  -0.53775  -0.52565  -0.52043
 Alpha  occ. eigenvalues --   -0.51844  -0.51472  -0.49987  -0.49812  -0.49714
 Alpha  occ. eigenvalues --   -0.49516  -0.47664  -0.47470  -0.47304  -0.46570
 Alpha  occ. eigenvalues --   -0.46247  -0.45820  -0.45572  -0.45302  -0.45093
 Alpha  occ. eigenvalues --   -0.45060  -0.44339  -0.44137  -0.43267  -0.42521
 Alpha  occ. eigenvalues --   -0.42259  -0.41330  -0.40462  -0.40087  -0.39356
 Alpha  occ. eigenvalues --   -0.39053  -0.37655  -0.37423  -0.36857  -0.36353
 Alpha  occ. eigenvalues --   -0.35495  -0.34893  -0.34000  -0.32817
 Alpha virt. eigenvalues --    0.04015   0.04331   0.04771   0.05275   0.05559
 Alpha virt. eigenvalues --    0.05793   0.05932   0.06982   0.07169   0.07257
 Alpha virt. eigenvalues --    0.07410   0.07776   0.07933   0.08371   0.09217
 Alpha virt. eigenvalues --    0.09319   0.09474   0.09853   0.10174   0.10315
 Alpha virt. eigenvalues --    0.10443   0.10966   0.11229   0.11689   0.11702
 Alpha virt. eigenvalues --    0.12883   0.12979   0.13174   0.13608   0.13918
 Alpha virt. eigenvalues --    0.14175   0.14238   0.14868   0.15022   0.15481
 Alpha virt. eigenvalues --    0.15571   0.15718   0.15919   0.16434   0.16699
 Alpha virt. eigenvalues --    0.17052   0.17323   0.17437   0.17875   0.17893
 Alpha virt. eigenvalues --    0.18043   0.18497   0.18632   0.18755   0.18923
 Alpha virt. eigenvalues --    0.18991   0.19204   0.19413   0.19679   0.19891
 Alpha virt. eigenvalues --    0.20119   0.20486   0.20637   0.20709   0.20966
 Alpha virt. eigenvalues --    0.21067   0.21225   0.21577   0.21738   0.22099
 Alpha virt. eigenvalues --    0.22114   0.22331   0.22492   0.22591   0.22761
 Alpha virt. eigenvalues --    0.22978   0.23072   0.23218   0.23467   0.23860
 Alpha virt. eigenvalues --    0.23980   0.24312   0.24497   0.24629   0.25090
 Alpha virt. eigenvalues --    0.25174   0.25513   0.25619   0.25851   0.25949
 Alpha virt. eigenvalues --    0.26064   0.26446   0.26535   0.26857   0.27050
 Alpha virt. eigenvalues --    0.27559   0.27809   0.27937   0.28123   0.28224
 Alpha virt. eigenvalues --    0.28461   0.28708   0.28811   0.29094   0.29375
 Alpha virt. eigenvalues --    0.29494   0.29915   0.30023   0.30177   0.30743
 Alpha virt. eigenvalues --    0.30919   0.31312   0.31539   0.31807   0.32105
 Alpha virt. eigenvalues --    0.32330   0.32722   0.33100   0.33134   0.33279
 Alpha virt. eigenvalues --    0.33715   0.34226   0.34363   0.34756   0.34836
 Alpha virt. eigenvalues --    0.35333   0.35706   0.36141   0.36639   0.36751
 Alpha virt. eigenvalues --    0.37198   0.37469   0.37635   0.38028   0.38286
 Alpha virt. eigenvalues --    0.38629   0.38986   0.39091   0.39363   0.39424
 Alpha virt. eigenvalues --    0.39716   0.40121   0.40441   0.40860   0.41495
 Alpha virt. eigenvalues --    0.41774   0.42100   0.42201   0.42549   0.42781
 Alpha virt. eigenvalues --    0.42995   0.43273   0.44088   0.44240   0.45036
 Alpha virt. eigenvalues --    0.45206   0.45455   0.45565   0.46024   0.46507
 Alpha virt. eigenvalues --    0.47074   0.47630   0.47643   0.48180   0.48657
 Alpha virt. eigenvalues --    0.48737   0.48882   0.48981   0.49396   0.49936
 Alpha virt. eigenvalues --    0.50363   0.50571   0.50821   0.51128   0.51449
 Alpha virt. eigenvalues --    0.51800   0.52443   0.52921   0.53290   0.53932
 Alpha virt. eigenvalues --    0.54243   0.54862   0.55942   0.56785   0.57600
 Alpha virt. eigenvalues --    0.58085   0.58756   0.59321   0.59450   0.60953
 Alpha virt. eigenvalues --    0.62684   0.63973   0.65128   0.66342   0.70305
 Alpha virt. eigenvalues --    0.76912   0.77324   0.77715   0.77944   0.79598
 Alpha virt. eigenvalues --    0.80416   0.81551   0.81727   0.82422   0.82734
 Alpha virt. eigenvalues --    0.83136   0.83718   0.83868   0.84377   0.85237
 Alpha virt. eigenvalues --    0.85612   0.85921   0.86779   0.87048   0.87286
 Alpha virt. eigenvalues --    0.88265   0.89011   0.89291   0.89755   0.90172
 Alpha virt. eigenvalues --    0.91061   0.91406   0.91894   0.92455   0.92878
 Alpha virt. eigenvalues --    0.93274   0.93677   0.94720   0.95961   0.96828
 Alpha virt. eigenvalues --    0.97651   0.97844   0.98192   0.98766   0.98976
 Alpha virt. eigenvalues --    0.99869   1.00845   1.01804   1.02174   1.02413
 Alpha virt. eigenvalues --    1.02972   1.04947   1.05742   1.06079   1.06786
 Alpha virt. eigenvalues --    1.07609   1.08291   1.10195   1.11137   1.13602
 Alpha virt. eigenvalues --    1.13760   1.14937   1.15478   1.16072   1.16471
 Alpha virt. eigenvalues --    1.16943   1.17191   1.17442   1.18025   1.18178
 Alpha virt. eigenvalues --    1.18524   1.19381   1.19456   1.20335   1.20935
 Alpha virt. eigenvalues --    1.20958   1.21626   1.21778   1.22645   1.23448
 Alpha virt. eigenvalues --    1.24081   1.24621   1.25839   1.25865   1.26288
 Alpha virt. eigenvalues --    1.26580   1.27248   1.28532   1.29052   1.29675
 Alpha virt. eigenvalues --    1.30125   1.30768   1.31551   1.31922   1.33036
 Alpha virt. eigenvalues --    1.33702   1.34850   1.35384   1.36152   1.36659
 Alpha virt. eigenvalues --    1.37681   1.39325   1.40165   1.41662   1.42187
 Alpha virt. eigenvalues --    1.42753   1.43594   1.44925   1.45043   1.46252
 Alpha virt. eigenvalues --    1.48489   1.49748   1.49922   1.50397   1.52805
 Alpha virt. eigenvalues --    1.53154   1.54628   1.55365   1.56379   1.57763
 Alpha virt. eigenvalues --    1.59119   1.60142   1.60890   1.61534   1.62363
 Alpha virt. eigenvalues --    1.63919   1.64345   1.65233   1.67020   1.67501
 Alpha virt. eigenvalues --    1.68226   1.69853   1.71255   1.71731   1.73374
 Alpha virt. eigenvalues --    1.73692   1.75142   1.76641   1.76784   1.77244
 Alpha virt. eigenvalues --    1.77519   1.78104   1.79718   1.79993   1.81514
 Alpha virt. eigenvalues --    1.82010   1.82868   1.84013   1.85228   1.86049
 Alpha virt. eigenvalues --    1.86707   1.87150   1.88748   1.90054   1.90679
 Alpha virt. eigenvalues --    1.91353   1.92486   1.93278   1.93886   1.94432
 Alpha virt. eigenvalues --    1.95199   1.96333   1.97125   1.98144   1.98195
 Alpha virt. eigenvalues --    1.98822   1.99260   2.00251   2.00564   2.01323
 Alpha virt. eigenvalues --    2.01802   2.02820   2.03288   2.05527   2.06705
 Alpha virt. eigenvalues --    2.07210   2.07697   2.08688   2.08907   2.09238
 Alpha virt. eigenvalues --    2.10138   2.11673   2.11949   2.12667   2.13827
 Alpha virt. eigenvalues --    2.14122   2.14680   2.14858   2.15157   2.15660
 Alpha virt. eigenvalues --    2.16613   2.16932   2.17946   2.18114   2.19106
 Alpha virt. eigenvalues --    2.19342   2.20108   2.21198   2.21350   2.21681
 Alpha virt. eigenvalues --    2.22472   2.22920   2.23789   2.24281   2.24774
 Alpha virt. eigenvalues --    2.25142   2.26297   2.26798   2.27363   2.27537
 Alpha virt. eigenvalues --    2.28030   2.30114   2.31005   2.31945   2.32548
 Alpha virt. eigenvalues --    2.33383   2.33498   2.33862   2.34601   2.35117
 Alpha virt. eigenvalues --    2.35590   2.37501   2.37888   2.39362   2.40495
 Alpha virt. eigenvalues --    2.40729   2.41531   2.42663   2.43278   2.44692
 Alpha virt. eigenvalues --    2.45679   2.46182   2.46839   2.48034   2.48790
 Alpha virt. eigenvalues --    2.50259   2.50759   2.53591   2.54082   2.54186
 Alpha virt. eigenvalues --    2.54462   2.56555   2.56893   2.57904   2.58110
 Alpha virt. eigenvalues --    2.58585   2.59304   2.60075   2.61043   2.61609
 Alpha virt. eigenvalues --    2.61839   2.64512   2.66093   2.66876   2.67566
 Alpha virt. eigenvalues --    2.68127   2.68310   2.69545   2.69943   2.70885
 Alpha virt. eigenvalues --    2.71173   2.71921   2.72871   2.73244   2.74253
 Alpha virt. eigenvalues --    2.74722   2.74890   2.76880   2.78570   2.79283
 Alpha virt. eigenvalues --    2.79598   2.80617   2.80752   2.81336   2.81709
 Alpha virt. eigenvalues --    2.82291   2.83175   2.83626   2.84164   2.84757
 Alpha virt. eigenvalues --    2.85070   2.85736   2.88009   2.88491   2.89069
 Alpha virt. eigenvalues --    2.89454   2.89691   2.90113   2.90636   2.91052
 Alpha virt. eigenvalues --    2.92538   2.94035   2.94238   2.94827   2.95828
 Alpha virt. eigenvalues --    2.96123   2.96421   2.97034   2.97601   2.98476
 Alpha virt. eigenvalues --    2.98927   3.00554   3.01307   3.02976   3.04218
 Alpha virt. eigenvalues --    3.04828   3.05216   3.05874   3.06227   3.07779
 Alpha virt. eigenvalues --    3.08496   3.12154   3.12391   3.12824   3.13302
 Alpha virt. eigenvalues --    3.13700   3.15012   3.16675   3.17836   3.22745
 Alpha virt. eigenvalues --    3.28013   3.31659   3.32941   3.39479   3.39918
 Alpha virt. eigenvalues --    3.39937   3.40931   3.42628   3.43167   3.44458
 Alpha virt. eigenvalues --    3.44817   3.47785   3.48373   3.53165   3.53591
 Alpha virt. eigenvalues --    3.56041   3.56340   3.56984   3.57704   3.57751
 Alpha virt. eigenvalues --    3.57883   3.58410   3.58789   3.60477   3.60914
 Alpha virt. eigenvalues --    3.61784   3.62536   3.63220   3.64187   3.66407
 Alpha virt. eigenvalues --    3.67222   3.69255   3.70378   3.70621   3.71180
 Alpha virt. eigenvalues --    3.81847   3.87943   4.50112   4.52028   4.56690
 Alpha virt. eigenvalues --    4.61084   4.62296   4.63558   4.65493   4.68288
 Alpha virt. eigenvalues --    4.72088   4.72646   4.77754   4.80662   4.82432
 Alpha virt. eigenvalues --    4.85578   4.87886   4.90159   4.91679   4.94673
 Alpha virt. eigenvalues --    4.98811   5.03793   5.07576   5.11135   5.14131
 Alpha virt. eigenvalues --    5.16734
  Beta  occ. eigenvalues --  -19.30174 -19.29857 -19.27709 -19.25867 -10.36597
  Beta  occ. eigenvalues --  -10.36135 -10.34945 -10.34309 -10.31109 -10.30976
  Beta  occ. eigenvalues --  -10.30954 -10.30881 -10.30596 -10.30580 -10.30283
  Beta  occ. eigenvalues --  -10.30240 -10.30035 -10.29827 -10.28972 -10.28848
  Beta  occ. eigenvalues --  -10.28821 -10.28687 -10.28044 -10.27969  -1.13835
  Beta  occ. eigenvalues --   -1.11927  -1.08626  -1.08436  -0.98016  -0.97771
  Beta  occ. eigenvalues --   -0.87114  -0.86800  -0.84288  -0.84018  -0.82940
  Beta  occ. eigenvalues --   -0.82633  -0.78072  -0.77887  -0.76998  -0.76533
  Beta  occ. eigenvalues --   -0.72157  -0.72002  -0.69454  -0.68999  -0.66227
  Beta  occ. eigenvalues --   -0.65534  -0.61607  -0.60885  -0.58042  -0.57783
  Beta  occ. eigenvalues --   -0.57096  -0.56733  -0.55990  -0.54906  -0.53899
  Beta  occ. eigenvalues --   -0.53654  -0.53007  -0.52585  -0.52254  -0.51790
  Beta  occ. eigenvalues --   -0.50935  -0.50795  -0.49813  -0.49479  -0.48494
  Beta  occ. eigenvalues --   -0.48247  -0.47222  -0.46945  -0.46781  -0.46177
  Beta  occ. eigenvalues --   -0.46025  -0.45518  -0.45041  -0.44984  -0.44942
  Beta  occ. eigenvalues --   -0.44677  -0.44032  -0.43805  -0.42697  -0.41469
  Beta  occ. eigenvalues --   -0.40971  -0.40778  -0.39222  -0.38931  -0.37647
  Beta  occ. eigenvalues --   -0.37329  -0.36731  -0.36382  -0.35394  -0.34571
  Beta  occ. eigenvalues --   -0.34068  -0.32498
  Beta virt. eigenvalues --   -0.06608  -0.06457   0.04067   0.04360   0.04891
  Beta virt. eigenvalues --    0.05298   0.05654   0.05813   0.05963   0.07040
  Beta virt. eigenvalues --    0.07208   0.07318   0.07450   0.07814   0.07974
  Beta virt. eigenvalues --    0.08394   0.09260   0.09372   0.09544   0.09888
  Beta virt. eigenvalues --    0.10203   0.10371   0.10500   0.11038   0.11295
  Beta virt. eigenvalues --    0.11724   0.11752   0.12916   0.13020   0.13212
  Beta virt. eigenvalues --    0.13690   0.13961   0.14245   0.14297   0.14919
  Beta virt. eigenvalues --    0.15070   0.15515   0.15625   0.15805   0.15987
  Beta virt. eigenvalues --    0.16519   0.16759   0.17092   0.17387   0.17479
  Beta virt. eigenvalues --    0.17904   0.17945   0.18113   0.18549   0.18739
  Beta virt. eigenvalues --    0.18805   0.18997   0.19055   0.19326   0.19480
  Beta virt. eigenvalues --    0.19735   0.19948   0.20191   0.20583   0.20689
  Beta virt. eigenvalues --    0.20752   0.21038   0.21115   0.21289   0.21610
  Beta virt. eigenvalues --    0.21784   0.22152   0.22190   0.22418   0.22591
  Beta virt. eigenvalues --    0.22641   0.22824   0.23098   0.23142   0.23314
  Beta virt. eigenvalues --    0.23557   0.23914   0.24063   0.24383   0.24613
  Beta virt. eigenvalues --    0.24690   0.25163   0.25286   0.25607   0.25673
  Beta virt. eigenvalues --    0.25965   0.26025   0.26196   0.26514   0.26590
  Beta virt. eigenvalues --    0.26958   0.27125   0.27650   0.27933   0.28092
  Beta virt. eigenvalues --    0.28178   0.28296   0.28526   0.28795   0.28858
  Beta virt. eigenvalues --    0.29208   0.29434   0.29588   0.29986   0.30086
  Beta virt. eigenvalues --    0.30270   0.30877   0.31069   0.31407   0.31720
  Beta virt. eigenvalues --    0.31874   0.32147   0.32449   0.32780   0.33167
  Beta virt. eigenvalues --    0.33276   0.33368   0.33820   0.34367   0.34467
  Beta virt. eigenvalues --    0.34832   0.34985   0.35451   0.35798   0.36267
  Beta virt. eigenvalues --    0.36770   0.36999   0.37354   0.37584   0.37878
  Beta virt. eigenvalues --    0.38220   0.38501   0.38819   0.39069   0.39223
  Beta virt. eigenvalues --    0.39490   0.39685   0.39932   0.40264   0.40517
  Beta virt. eigenvalues --    0.40972   0.41614   0.41861   0.42164   0.42307
  Beta virt. eigenvalues --    0.42676   0.42895   0.43085   0.43421   0.44166
  Beta virt. eigenvalues --    0.44468   0.45100   0.45259   0.45690   0.45730
  Beta virt. eigenvalues --    0.46194   0.46639   0.47139   0.47697   0.47735
  Beta virt. eigenvalues --    0.48273   0.48736   0.48795   0.48994   0.49107
  Beta virt. eigenvalues --    0.49712   0.50050   0.50473   0.50830   0.50894
  Beta virt. eigenvalues --    0.51320   0.51659   0.51929   0.52544   0.53028
  Beta virt. eigenvalues --    0.53530   0.54082   0.54447   0.54999   0.56303
  Beta virt. eigenvalues --    0.56920   0.57788   0.58241   0.58881   0.59621
  Beta virt. eigenvalues --    0.59686   0.61289   0.62814   0.64203   0.65259
  Beta virt. eigenvalues --    0.66628   0.70374   0.77049   0.77454   0.77857
  Beta virt. eigenvalues --    0.78048   0.79708   0.80551   0.81657   0.81840
  Beta virt. eigenvalues --    0.82572   0.82811   0.83256   0.84104   0.84226
  Beta virt. eigenvalues --    0.84566   0.85369   0.85811   0.86073   0.86829
  Beta virt. eigenvalues --    0.87222   0.87374   0.88352   0.89110   0.89351
  Beta virt. eigenvalues --    0.89819   0.90274   0.91178   0.91500   0.92008
  Beta virt. eigenvalues --    0.92524   0.93009   0.93376   0.93784   0.94933
  Beta virt. eigenvalues --    0.96084   0.96930   0.97716   0.97990   0.98273
  Beta virt. eigenvalues --    0.98859   0.99084   0.99991   1.01000   1.01918
  Beta virt. eigenvalues --    1.02246   1.02567   1.03071   1.05082   1.05832
  Beta virt. eigenvalues --    1.06281   1.07020   1.07730   1.08411   1.10290
  Beta virt. eigenvalues --    1.11200   1.13755   1.13863   1.15038   1.15813
  Beta virt. eigenvalues --    1.16131   1.16517   1.17095   1.17267   1.17649
  Beta virt. eigenvalues --    1.18102   1.18279   1.18676   1.19470   1.19630
  Beta virt. eigenvalues --    1.20505   1.21008   1.21029   1.21713   1.21864
  Beta virt. eigenvalues --    1.22717   1.23547   1.24210   1.24758   1.26048
  Beta virt. eigenvalues --    1.26153   1.26399   1.26759   1.27392   1.28630
  Beta virt. eigenvalues --    1.29149   1.29815   1.30226   1.30861   1.31683
  Beta virt. eigenvalues --    1.32219   1.33135   1.33933   1.35354   1.35939
  Beta virt. eigenvalues --    1.36675   1.37127   1.38041   1.40017   1.40779
  Beta virt. eigenvalues --    1.41948   1.42531   1.43064   1.43921   1.45194
  Beta virt. eigenvalues --    1.45307   1.46472   1.48922   1.50162   1.50414
  Beta virt. eigenvalues --    1.50817   1.53266   1.53707   1.55530   1.56206
  Beta virt. eigenvalues --    1.57580   1.58417   1.59721   1.60841   1.61613
  Beta virt. eigenvalues --    1.62348   1.62832   1.64482   1.64620   1.65418
  Beta virt. eigenvalues --    1.67152   1.67719   1.68389   1.70291   1.71930
  Beta virt. eigenvalues --    1.72349   1.74068   1.74343   1.75675   1.76851
  Beta virt. eigenvalues --    1.77082   1.77560   1.77869   1.78356   1.79927
  Beta virt. eigenvalues --    1.80394   1.81806   1.82386   1.83298   1.84416
  Beta virt. eigenvalues --    1.85718   1.86643   1.87110   1.87736   1.89260
  Beta virt. eigenvalues --    1.90942   1.91270   1.91933   1.93218   1.93511
  Beta virt. eigenvalues --    1.94143   1.94799   1.95871   1.96587   1.97384
  Beta virt. eigenvalues --    1.98418   1.98801   1.99184   1.99591   2.00407
  Beta virt. eigenvalues --    2.01071   2.01553   2.02050   2.03354   2.04423
  Beta virt. eigenvalues --    2.06095   2.07094   2.07467   2.08088   2.08908
  Beta virt. eigenvalues --    2.09236   2.09608   2.10546   2.12247   2.12587
  Beta virt. eigenvalues --    2.13317   2.14048   2.14271   2.14954   2.15216
  Beta virt. eigenvalues --    2.15488   2.16057   2.16898   2.17360   2.18217
  Beta virt. eigenvalues --    2.18275   2.19303   2.19639   2.20448   2.21495
  Beta virt. eigenvalues --    2.21649   2.21991   2.22847   2.23380   2.24093
  Beta virt. eigenvalues --    2.24725   2.25057   2.25523   2.26443   2.26845
  Beta virt. eigenvalues --    2.27520   2.27654   2.28176   2.30336   2.31248
  Beta virt. eigenvalues --    2.32088   2.32863   2.33526   2.33805   2.33969
  Beta virt. eigenvalues --    2.34724   2.35354   2.35888   2.37720   2.38072
  Beta virt. eigenvalues --    2.39802   2.40749   2.41341   2.42058   2.43004
  Beta virt. eigenvalues --    2.43470   2.45089   2.46131   2.46763   2.47290
  Beta virt. eigenvalues --    2.48169   2.49046   2.50541   2.51030   2.53716
  Beta virt. eigenvalues --    2.54162   2.54449   2.54886   2.56693   2.57032
  Beta virt. eigenvalues --    2.58276   2.58412   2.58836   2.59688   2.60246
  Beta virt. eigenvalues --    2.61141   2.61756   2.62011   2.64640   2.66227
  Beta virt. eigenvalues --    2.67039   2.67688   2.68228   2.68395   2.69658
  Beta virt. eigenvalues --    2.70073   2.71044   2.71312   2.72146   2.72995
  Beta virt. eigenvalues --    2.73408   2.74359   2.74836   2.75036   2.76993
  Beta virt. eigenvalues --    2.78674   2.79412   2.79696   2.80710   2.80871
  Beta virt. eigenvalues --    2.81440   2.81845   2.82384   2.83305   2.83732
  Beta virt. eigenvalues --    2.84275   2.84925   2.85230   2.85951   2.88071
  Beta virt. eigenvalues --    2.88558   2.89110   2.89516   2.89750   2.90232
  Beta virt. eigenvalues --    2.90749   2.91190   2.92661   2.94145   2.94367
  Beta virt. eigenvalues --    2.94956   2.95937   2.96190   2.96475   2.97123
  Beta virt. eigenvalues --    2.97765   2.98785   2.99180   3.00646   3.01480
  Beta virt. eigenvalues --    3.03096   3.04264   3.05006   3.05352   3.05975
  Beta virt. eigenvalues --    3.06357   3.07883   3.08573   3.12196   3.12435
  Beta virt. eigenvalues --    3.12873   3.13374   3.13767   3.15090   3.16789
  Beta virt. eigenvalues --    3.17925   3.22884   3.28146   3.32502   3.33772
  Beta virt. eigenvalues --    3.39650   3.39972   3.40061   3.41098   3.42721
  Beta virt. eigenvalues --    3.43311   3.44488   3.44843   3.47814   3.48400
  Beta virt. eigenvalues --    3.53253   3.53666   3.56126   3.56430   3.57163
  Beta virt. eigenvalues --    3.57757   3.57794   3.57920   3.58521   3.59001
  Beta virt. eigenvalues --    3.60602   3.60994   3.61831   3.62576   3.63277
  Beta virt. eigenvalues --    3.64249   3.66429   3.67258   3.69311   3.70434
  Beta virt. eigenvalues --    3.70681   3.71258   3.81883   3.87958   4.50565
  Beta virt. eigenvalues --    4.52269   4.56991   4.61226   4.62705   4.63643
  Beta virt. eigenvalues --    4.65945   4.68824   4.72203   4.72838   4.78582
  Beta virt. eigenvalues --    4.81246   4.82538   4.85685   4.88103   4.90357
  Beta virt. eigenvalues --    4.91886   4.95119   5.00040   5.04102   5.07901
  Beta virt. eigenvalues --    5.11334   5.14189   5.16944
          Condensed to atoms (all electrons):
          Atomic-Atomic Spin Densities.
 Mulliken charges and spin densities:
               1          2
     1  C   -0.536880   0.002889
     2  H    0.153149  -0.000048
     3  H    0.152779   0.000660
     4  C   -0.068938  -0.010839
     5  C   -1.112015   0.011646
     6  C    0.629468   0.049894
     7  H    0.195460  -0.002291
     8  C   -0.569783  -0.015319
     9  C    0.640639   0.002018
    10  H    0.198116  -0.000037
    11  C   -0.530244  -0.003239
    12  H    0.156075   0.001117
    13  H    0.163566   0.001841
    14  C   -0.286217  -0.000375
    15  H    0.151332  -0.000086
    16  H    0.136145  -0.000049
    17  H    0.146767   0.000225
    18  C   -0.522615   0.033066
    19  H    0.373774  -0.010009
    20  H    0.152097  -0.001339
    21  H    0.161413   0.009430
    22  C   -0.368893   0.091814
    23  H    0.171040  -0.003026
    24  H    0.169044   0.015268
    25  H    0.164248  -0.004846
    26  O   -0.058443   0.827501
    27  O   -0.387714   0.006788
    28  H    0.417115  -0.003618
    29  H    0.108849  -0.000832
    30  C   -0.196032   0.006359
    31  H    0.123779  -0.000836
    32  H    0.166406   0.001731
    33  C   -0.458721  -0.011342
    34  C   -1.238462   0.010805
    35  C    0.825836   0.041986
    36  H    0.183960  -0.000902
    37  C   -0.575525   0.000367
    38  C    0.376238   0.001464
    39  H    0.183362  -0.000084
    40  C   -0.506203  -0.001161
    41  H    0.145301   0.000654
    42  H    0.161039   0.001719
    43  C   -0.338642  -0.000833
    44  H    0.153488   0.000089
    45  H    0.133124  -0.000081
    46  H    0.150866  -0.000091
    47  C   -0.229834   0.009216
    48  H    0.144897  -0.000506
    49  H    0.156361  -0.001203
    50  H    0.170056   0.008895
    51  C   -0.313952   0.106276
    52  H    0.170710  -0.004196
    53  H    0.174823   0.015954
    54  H    0.156602  -0.004000
    55  O   -0.070606   0.814930
    56  O   -0.304921   0.006282
    57  H    0.553384   0.002234
    58  H    0.103333  -0.001931
 Sum of Mulliken charges =   0.00000   2.00000
 Mulliken charges and spin densities with hydrogens summed into heavy atoms:
               1          2
     1  C   -0.230952   0.003500
     4  C    0.039911  -0.011671
     5  C   -1.112015   0.011646
     6  C    0.824928   0.047603
     8  C   -0.569783  -0.015319
     9  C    0.838755   0.001981
    11  C   -0.210603  -0.000281
    14  C    0.148028  -0.000285
    18  C    0.164670   0.031148
    22  C    0.135439   0.099210
    26  O   -0.058443   0.827501
    27  O    0.029400   0.003170
    30  C    0.094152   0.007255
    33  C   -0.355388  -0.013273
    34  C   -1.238462   0.010805
    35  C    1.009796   0.041084
    37  C   -0.575525   0.000367
    38  C    0.559600   0.001380
    40  C   -0.199863   0.001213
    43  C    0.098836  -0.000916
    47  C    0.241479   0.016403
    51  C    0.188184   0.114034
    55  O   -0.070606   0.814930
    56  O    0.248463   0.008515
 Electronic spatial extent (au):  <R**2>=           9468.6079
 Charge=              0.0000 electrons
 Dipole moment (field-independent basis, Debye):
    X=             -0.4945    Y=             -0.3728    Z=             -0.4356  Tot=              0.7571
 Quadrupole moment (field-independent basis, Debye-Ang):
   XX=           -130.3882   YY=           -144.8928   ZZ=           -155.6549
   XY=             -4.5837   XZ=             -3.0799   YZ=              3.8707
 Traceless Quadrupole moment (field-independent basis, Debye-Ang):
   XX=             13.2571   YY=             -1.2475   ZZ=            -12.0096
   XY=             -4.5837   XZ=             -3.0799   YZ=              3.8707
 Octapole moment (field-independent basis, Debye-Ang**2):
  XXX=            -10.8230  YYY=              6.8770  ZZZ=             -3.6664  XYY=             -4.1368
  XXY=              8.0888  XXZ=              8.0099  XZZ=             -2.0067  YZZ=              3.6727
  YYZ=             -3.0347  XYZ=             -0.2100
 Hexadecapole moment (field-independent basis, Debye-Ang**3):
 XXXX=          -9635.1850 YYYY=          -1891.8259 ZZZZ=          -1294.4602 XXXY=            -81.7691
 XXXZ=              9.1769 YYYX=            -62.2509 YYYZ=            -12.5561 ZZZX=             -5.7639
 ZZZY=             13.9119 XXYY=          -1912.5454 XXZZ=          -1843.3259 YYZZ=           -544.5613
 XXYZ=              2.9769 YYXZ=              2.3149 ZZXY=            -11.9800
 N-N= 2.388977738368D+03 E-N=-7.296810992183D+03  KE= 1.073170372400D+03
                          Isotropic Fermi Contact Couplings
        Atom                 a.u.       MegaHertz       Gauss      10(-4) cm-1
     1  C(13)              0.00245       1.37587       0.49095       0.45894
     2  H(1)               0.00000      -0.00206      -0.00073      -0.00069
     3  H(1)               0.00034       0.76409       0.27265       0.25487
     4  C(13)              0.00035       0.19786       0.07060       0.06600
     5  C(13)             -0.02915     -16.38331      -5.84597      -5.46488
     6  C(13)              0.01361       7.65070       2.72996       2.55200
     7  H(1)              -0.00059      -1.32081      -0.47130      -0.44057
     8  C(13)             -0.00248      -1.39546      -0.49794      -0.46548
     9  C(13)             -0.00039      -0.21681      -0.07736      -0.07232
    10  H(1)               0.00004       0.08585       0.03063       0.02864
    11  C(13)             -0.00011      -0.06307      -0.02251      -0.02104
    12  H(1)               0.00039       0.86804       0.30974       0.28955
    13  H(1)               0.00100       2.22553       0.79412       0.74236
    14  C(13)              0.00237       1.33227       0.47539       0.44440
    15  H(1)              -0.00003      -0.07176      -0.02561      -0.02394
    16  H(1)               0.00000      -0.00479      -0.00171      -0.00160
    17  H(1)               0.00001       0.03065       0.01094       0.01022
    18  C(13)              0.00529       2.97494       1.06153       0.99233
    19  H(1)               0.00337       7.52121       2.68376       2.50881
    20  H(1)               0.00017       0.38778       0.13837       0.12935
    21  H(1)               0.00269       6.02213       2.14885       2.00877
    22  C(13)              0.06950      39.06630      13.93983      13.03111
    23  H(1)              -0.00196      -4.38526      -1.56477      -1.46277
    24  H(1)               0.00676      15.10435       5.38961       5.03827
    25  H(1)              -0.00162      -3.61595      -1.29026      -1.20615
    26  O(17)              0.10221     -30.97814     -11.05377     -10.33320
    27  O(17)             -0.00214       0.65009       0.23197       0.21685
    28  H(1)               0.00019       0.42612       0.15205       0.14214
    29  H(1)              -0.00037      -0.83704      -0.29868      -0.27921
    30  C(13)              0.00316       1.77495       0.63334       0.59206
    31  H(1)              -0.00005      -0.11678      -0.04167      -0.03895
    32  H(1)               0.00054       1.20798       0.43104       0.40294
    33  C(13)              0.00212       1.19368       0.42593       0.39817
    34  C(13)             -0.02890     -16.24697      -5.79732      -5.41941
    35  C(13)              0.00967       5.43791       1.94038       1.81389
    36  H(1)              -0.00038      -0.85761      -0.30602      -0.28607
    37  C(13)             -0.00234      -1.31332      -0.46862      -0.43807
    38  C(13)             -0.00042      -0.23600      -0.08421      -0.07872
    39  H(1)               0.00005       0.11775       0.04202       0.03928
    40  C(13)             -0.00015      -0.08577      -0.03060      -0.02861
    41  H(1)               0.00031       0.69589       0.24831       0.23212
    42  H(1)               0.00083       1.85261       0.66106       0.61797
    43  C(13)              0.00197       1.10513       0.39434       0.36863
    44  H(1)              -0.00003      -0.06048      -0.02158      -0.02017
    45  H(1)              -0.00001      -0.02932      -0.01046      -0.00978
    46  H(1)              -0.00001      -0.01560      -0.00557      -0.00520
    47  C(13)              0.00547       3.07515       1.09729       1.02576
    48  H(1)               0.00343       7.67132       2.73732       2.55888
    49  H(1)               0.00022       0.48095       0.17161       0.16043
    50  H(1)               0.00300       6.71071       2.39455       2.23845
    51  C(13)              0.07130      40.07613      14.30016      13.36796
    52  H(1)              -0.00204      -4.54984      -1.62349      -1.51766
    53  H(1)               0.00708      15.82934       5.64830       5.28010
    54  H(1)              -0.00169      -3.77736      -1.34786      -1.25999
    55  O(17)              0.10220     -30.97567     -11.05289     -10.33237
    56  O(17)              0.00087      -0.26359      -0.09406      -0.08792
    57  H(1)              -0.00006      -0.13215      -0.04715      -0.04408
    58  H(1)              -0.00062      -1.39264      -0.49693      -0.46454
 --------------------------------------------------------
       Center         ----  Spin Dipole Couplings  ----
                      3XX-RR        3YY-RR        3ZZ-RR
 --------------------------------------------------------
     1   Atom       -0.004181      0.001380      0.002801
     2   Atom       -0.000640     -0.001280      0.001920
     3   Atom       -0.001392     -0.001948      0.003339
     4   Atom       -0.008316     -0.009927      0.018243
     5   Atom       -0.021537      0.031741     -0.010204
     6   Atom        0.037723     -0.003446     -0.034278
     7   Atom        0.012797     -0.007047     -0.005750
     8   Atom        0.002193      0.004335     -0.006529
     9   Atom        0.000442     -0.000063     -0.000379
    10   Atom        0.000271      0.000082     -0.000352
    11   Atom        0.001353     -0.001042     -0.000311
    12   Atom        0.000921     -0.002775      0.001854
    13   Atom        0.003078     -0.001820     -0.001258
    14   Atom        0.003629     -0.000067     -0.003563
    15   Atom        0.001660     -0.000038     -0.001622
    16   Atom        0.002091     -0.000239     -0.001852
    17   Atom        0.000808      0.001215     -0.002023
    18   Atom        0.006712      0.013268     -0.019980
    19   Atom        0.004937      0.015398     -0.020335
    20   Atom       -0.002809      0.005187     -0.002378
    21   Atom       -0.000308      0.006148     -0.005839
    22   Atom       -0.044999      0.111452     -0.066453
    23   Atom       -0.004030      0.012944     -0.008914
    24   Atom        0.002835     -0.003213      0.000379
    25   Atom       -0.001947      0.005333     -0.003386
    26   Atom       -1.569439      3.149181     -1.579741
    27   Atom       -0.007783      0.012792     -0.005009
    28   Atom        0.015255     -0.012114     -0.003140
    29   Atom       -0.003939     -0.004466      0.008406
    30   Atom        0.002027     -0.004660      0.002633
    31   Atom       -0.000968     -0.002342      0.003310
    32   Atom       -0.000096     -0.001933      0.002029
    33   Atom       -0.013015     -0.014943      0.027958
    34   Atom        0.007249      0.024431     -0.031681
    35   Atom        0.051215     -0.024360     -0.026856
    36   Atom        0.006653     -0.006868      0.000215
    37   Atom        0.008262     -0.001567     -0.006695
    38   Atom        0.004467     -0.003050     -0.001417
    39   Atom        0.002353     -0.001509     -0.000843
    40   Atom        0.008825     -0.004873     -0.003951
    41   Atom        0.002942     -0.000974     -0.001969
    42   Atom        0.003767     -0.001983     -0.001784
    43   Atom        0.004563     -0.002399     -0.002163
    44   Atom        0.002315     -0.001188     -0.001127
    45   Atom        0.002929     -0.001256     -0.001673
    46   Atom        0.002182     -0.000476     -0.001706
    47   Atom        0.019962     -0.003299     -0.016662
    48   Atom       -0.002081      0.007832     -0.005751
    49   Atom       -0.000463      0.004682     -0.004219
    50   Atom        0.000223      0.002573     -0.002797
    51   Atom       -0.080107      0.152038     -0.071931
    52   Atom       -0.000925      0.013652     -0.012726
    53   Atom        0.004860      0.006702     -0.011563
    54   Atom       -0.013734      0.005578      0.008156
    55   Atom       -0.480662      1.622071     -1.141409
    56   Atom       -0.007903     -0.008776      0.016679
    57   Atom       -0.005817     -0.007711      0.013528
    58   Atom       -0.003032      0.000007      0.003025
 --------------------------------------------------------
                        XY            XZ            YZ
 --------------------------------------------------------
     1   Atom        0.001724     -0.003684     -0.008271
     2   Atom        0.000457     -0.003445     -0.005392
     3   Atom        0.000164     -0.002042     -0.001945
     4   Atom       -0.006954      0.002332     -0.009762
     5   Atom       -0.002475     -0.034571     -0.001816
     6   Atom        0.045405     -0.005536     -0.000888
     7   Atom        0.001808      0.004224     -0.000521
     8   Atom        0.006388     -0.002702     -0.001642
     9   Atom        0.002452     -0.003315     -0.003775
    10   Atom        0.001647     -0.001822     -0.001916
    11   Atom        0.004615     -0.006846     -0.005017
    12   Atom        0.000337     -0.004319     -0.000182
    13   Atom        0.001360     -0.001881     -0.000764
    14   Atom        0.004798      0.001291      0.000839
    15   Atom        0.002712      0.001497      0.001091
    16   Atom        0.002085     -0.000364      0.000008
    17   Atom        0.002237     -0.000027     -0.000031
    18   Atom        0.022662      0.001351      0.000310
    19   Atom        0.001753      0.004493     -0.004145
    20   Atom        0.004641      0.004811      0.006752
    21   Atom        0.002272      0.000649     -0.000890
    22   Atom       -0.080166     -0.020101      0.046982
    23   Atom        0.003926      0.000336      0.013541
    24   Atom       -0.004754     -0.013707      0.003135
    25   Atom       -0.017362      0.004865     -0.007532
    26   Atom        0.120634      0.007893      0.034830
    27   Atom       -0.007295      0.001875     -0.004921
    28   Atom       -0.016944      0.007317      0.006060
    29   Atom       -0.001577     -0.001998      0.001653
    30   Atom        0.003727      0.009633      0.003341
    31   Atom        0.000948      0.004707      0.002433
    32   Atom       -0.000376      0.003230     -0.000649
    33   Atom       -0.004297      0.013907     -0.003297
    34   Atom        0.003409      0.036040      0.014083
    35   Atom        0.012017     -0.016770     -0.003741
    36   Atom       -0.002573     -0.008695      0.001732
    37   Atom        0.005181      0.001399      0.000923
    38   Atom        0.000769      0.003866      0.000813
    39   Atom        0.000638      0.001979      0.000363
    40   Atom       -0.000630      0.005460      0.000300
    41   Atom       -0.002992      0.002481     -0.001504
    42   Atom       -0.001146     -0.000082      0.000057
    43   Atom        0.002441     -0.002663     -0.000814
    44   Atom        0.001904     -0.001943     -0.001035
    45   Atom        0.000659     -0.000793     -0.000181
    46   Atom        0.001753     -0.000173      0.000029
    47   Atom        0.020162     -0.003768     -0.000644
    48   Atom        0.013480      0.004018      0.011907
    49   Atom        0.007990     -0.002169     -0.004591
    50   Atom        0.004360      0.001597      0.003116
    51   Atom        0.018555      0.005286      0.049311
    52   Atom        0.008148     -0.006210     -0.006423
    53   Atom       -0.011668      0.004415     -0.000953
    54   Atom       -0.003761      0.003605      0.015193
    55   Atom        1.846689      0.666730      1.147464
    56   Atom        0.008387      0.015907      0.008823
    57   Atom       -0.001992     -0.002848     -0.001377
    58   Atom       -0.003352      0.004614     -0.005170
 --------------------------------------------------------


 ---------------------------------------------------------------------------------
              Anisotropic Spin Dipole Couplings in Principal Axis System
 ---------------------------------------------------------------------------------

       Atom             a.u.   MegaHertz   Gauss  10(-4) cm-1        Axes

              Baa    -0.0070    -0.937    -0.334    -0.312  0.5301  0.5385  0.6550
     1 C(13)  Bbb    -0.0044    -0.588    -0.210    -0.196  0.8123 -0.5442 -0.2099
              Bcc     0.0114     1.525     0.544     0.509 -0.2434 -0.6433  0.7259
 
              Baa    -0.0059    -3.169    -1.131    -1.057  0.3493  0.6942  0.6294
     2 H(1)   Bbb    -0.0012    -0.651    -0.232    -0.217  0.8602 -0.5039  0.0783
              Bcc     0.0072     3.820     1.363     1.274 -0.3715 -0.5140  0.7731
 
              Baa    -0.0029    -1.521    -0.543    -0.507  0.4762  0.7816  0.4028
     3 H(1)   Bbb    -0.0018    -0.954    -0.341    -0.318  0.8210 -0.5593  0.1148
              Bcc     0.0046     2.475     0.883     0.826 -0.3150 -0.2760  0.9081
 
              Baa    -0.0172    -2.306    -0.823    -0.769  0.5767  0.7965  0.1815
     4 C(13)  Bbb    -0.0047    -0.636    -0.227    -0.212  0.8039 -0.5137 -0.2997
              Bcc     0.0219     2.942     1.050     0.982  0.1455 -0.3188  0.9366
 
              Baa    -0.0510    -6.846    -2.443    -2.284  0.7617  0.0370  0.6469
     5 C(13)  Bbb     0.0192     2.571     0.917     0.858 -0.6467 -0.0172  0.7625
              Bcc     0.0319     4.275     1.525     1.426 -0.0393  0.9992 -0.0108
 
              Baa    -0.0361    -4.838    -1.726    -1.614  0.3375 -0.4473  0.8283
     6 C(13)  Bbb    -0.0312    -4.186    -1.494    -1.396 -0.4248  0.7128  0.5581
              Bcc     0.0673     9.024     3.220     3.010  0.8400  0.5402 -0.0505
 
              Baa    -0.0078    -4.187    -1.494    -1.397 -0.1874  0.7964  0.5750
     7 H(1)   Bbb    -0.0060    -3.200    -1.142    -1.067 -0.1202 -0.5996  0.7912
              Bcc     0.0138     7.387     2.636     2.464  0.9749  0.0792  0.2081
 
              Baa    -0.0073    -0.980    -0.350    -0.327  0.2879 -0.0229  0.9574
     8 C(13)  Bbb    -0.0030    -0.400    -0.143    -0.133  0.7072 -0.6691 -0.2286
              Bcc     0.0103     1.379     0.492     0.460  0.6458  0.7428 -0.1764
 
              Baa    -0.0042    -0.563    -0.201    -0.188  0.2652  0.5600  0.7849
     9 C(13)  Bbb    -0.0022    -0.292    -0.104    -0.097  0.7790 -0.6042  0.1679
              Bcc     0.0064     0.854     0.305     0.285 -0.5682 -0.5668  0.5965
 
              Baa    -0.0021    -1.142    -0.408    -0.381  0.2766  0.5018  0.8196
    10 H(1)   Bbb    -0.0015    -0.776    -0.277    -0.259  0.7560 -0.6401  0.1368
              Bcc     0.0036     1.918     0.684     0.640  0.5933  0.5817 -0.5564
 
              Baa    -0.0066    -0.884    -0.315    -0.295  0.5222  0.2907  0.8018
    11 C(13)  Bbb    -0.0046    -0.617    -0.220    -0.206 -0.5620  0.8244  0.0672
              Bcc     0.0112     1.501     0.536     0.501  0.6414  0.4857 -0.5939
 
              Baa    -0.0030    -1.615    -0.576    -0.539  0.6669 -0.4773  0.5723
    12 H(1)   Bbb    -0.0027    -1.451    -0.518    -0.484  0.3304  0.8777  0.3470
              Bcc     0.0057     3.066     1.094     1.023 -0.6679 -0.0423  0.7430
 
              Baa    -0.0024    -1.256    -0.448    -0.419 -0.0187  0.8350  0.5499
    13 H(1)   Bbb    -0.0018    -0.973    -0.347    -0.325  0.4275 -0.4905  0.7594
              Bcc     0.0042     2.229     0.795     0.744  0.9038  0.2493 -0.3478
 
              Baa    -0.0038    -0.508    -0.181    -0.170 -0.1673 -0.0067  0.9859
    14 C(13)  Bbb    -0.0034    -0.450    -0.161    -0.150 -0.5528  0.8286 -0.0882
              Bcc     0.0071     0.959     0.342     0.320  0.8163  0.5597  0.1423
 
              Baa    -0.0022    -1.178    -0.420    -0.393 -0.2646 -0.1485  0.9529
    15 H(1)   Bbb    -0.0020    -1.083    -0.387    -0.361 -0.5825  0.8121 -0.0352
              Bcc     0.0042     2.261     0.807     0.754  0.7686  0.5643  0.3014
 
              Baa    -0.0019    -1.038    -0.370    -0.346  0.2333 -0.2896  0.9283
    16 H(1)   Bbb    -0.0014    -0.740    -0.264    -0.247 -0.4498  0.8142  0.3670
              Bcc     0.0033     1.778     0.634     0.593  0.8621  0.5031 -0.0598
 
              Baa    -0.0020    -1.080    -0.385    -0.360  0.0041  0.0068  1.0000
    17 H(1)   Bbb    -0.0012    -0.659    -0.235    -0.220  0.7385 -0.6743  0.0015
              Bcc     0.0033     1.738     0.620     0.580  0.6743  0.7385 -0.0078
 
              Baa    -0.0201    -2.697    -0.962    -0.900 -0.0992  0.0582  0.9934
    18 C(13)  Bbb    -0.0128    -1.720    -0.614    -0.574  0.7494 -0.6524  0.1131
              Bcc     0.0329     4.416     1.576     1.473  0.6547  0.7556  0.0212
 
              Baa    -0.0216   -11.540    -4.118    -3.849 -0.1731  0.1177  0.9778
    19 H(1)   Bbb     0.0056     2.995     1.069     0.999  0.9780 -0.0969  0.1848
              Bcc     0.0160     8.546     3.049     2.851  0.1165  0.9883 -0.0983
 
              Baa    -0.0077    -4.100    -1.463    -1.368 -0.5837 -0.2020  0.7864
    20 H(1)   Bbb    -0.0043    -2.292    -0.818    -0.765  0.7050 -0.6067  0.3674
              Bcc     0.0120     6.392     2.281     2.132  0.4028  0.7689  0.4966
 
              Baa    -0.0060    -3.217    -1.148    -1.073 -0.1512  0.1001  0.9834
    21 H(1)   Bbb    -0.0009    -0.465    -0.166    -0.155  0.9431 -0.2833  0.1739
              Bcc     0.0069     3.682     1.314     1.228  0.2960  0.9538 -0.0516
 
              Baa    -0.0789   -10.585    -3.777    -3.531  0.8947  0.2938  0.3363
    22 C(13)  Bbb    -0.0780   -10.473    -3.737    -3.493 -0.2366 -0.3269  0.9150
              Bcc     0.1569    21.058     7.514     7.024 -0.3788  0.8982  0.2230
 
              Baa    -0.0156    -8.302    -2.962    -2.769  0.1238 -0.4397  0.8896
    23 H(1)   Bbb    -0.0044    -2.361    -0.842    -0.787  0.9806 -0.0832 -0.1776
              Bcc     0.0200    10.662     3.805     3.557  0.1521  0.8943  0.4208
 
              Baa    -0.0123    -6.540    -2.334    -2.181  0.6873  0.1125  0.7176
    24 H(1)   Bbb    -0.0047    -2.499    -0.892    -0.834  0.1207  0.9565 -0.2655
              Bcc     0.0169     9.039     3.225     3.015  0.7163 -0.2691 -0.6438
 
              Baa    -0.0161    -8.610    -3.072    -2.872  0.7582  0.6455  0.0920
    25 H(1)   Bbb    -0.0064    -3.398    -1.212    -1.133 -0.2783  0.1928  0.9410
              Bcc     0.0225    12.007     4.284     4.005 -0.5896  0.7391 -0.3258
 
              Baa    -1.5842   114.631    40.903    38.237 -0.5142  0.0068  0.8576
    26 O(17)  Bbb    -1.5683   113.483    40.493    37.854  0.8573 -0.0257  0.5142
              Bcc     3.1525  -228.114   -81.397   -76.091  0.0256  0.9996  0.0074
 
              Baa    -0.0101     0.733     0.262     0.244  0.9548  0.2883 -0.0725
    27 O(17)  Bbb    -0.0063     0.454     0.162     0.152 -0.0017  0.2492  0.9684
              Bcc     0.0164    -1.187    -0.424    -0.396 -0.2973  0.9245 -0.2385
 
              Baa    -0.0239   -12.729    -4.542    -4.246  0.4265  0.8164 -0.3894
    28 H(1)   Bbb    -0.0001    -0.063    -0.023    -0.021  0.0287  0.4181  0.9079
              Bcc     0.0240    12.792     4.565     4.267  0.9040 -0.3984  0.1549
 
              Baa    -0.0058    -3.095    -1.105    -1.033  0.6477  0.7619  0.0024
    29 H(1)   Bbb    -0.0032    -1.699    -0.606    -0.567  0.7432 -0.6325  0.2183
              Bcc     0.0090     4.794     1.711     1.599 -0.1679  0.1396  0.9759
 
              Baa    -0.0074    -0.992    -0.354    -0.331  0.7388 -0.2359 -0.6312
    30 C(13)  Bbb    -0.0060    -0.800    -0.285    -0.267 -0.0062  0.9343 -0.3564
              Bcc     0.0134     1.792     0.639     0.598  0.6738  0.2672  0.6889
 
              Baa    -0.0042    -2.249    -0.802    -0.750  0.7230  0.3819 -0.5757
    31 H(1)   Bbb    -0.0028    -1.508    -0.538    -0.503 -0.4641  0.8858  0.0047
              Bcc     0.0070     3.757     1.340     1.253  0.5117  0.2638  0.8176
 
              Baa    -0.0024    -1.306    -0.466    -0.435  0.7866 -0.1730 -0.5927
    32 H(1)   Bbb    -0.0020    -1.071    -0.382    -0.357  0.2081  0.9781 -0.0093
              Bcc     0.0045     2.376     0.848     0.793  0.5813 -0.1160  0.8054
 
              Baa    -0.0196    -2.629    -0.938    -0.877  0.7843  0.5910 -0.1884
    33 C(13)  Bbb    -0.0130    -1.751    -0.625    -0.584 -0.5440  0.8013  0.2489
              Bcc     0.0326     4.381     1.563     1.461  0.2981 -0.0927  0.9500
 
              Baa    -0.0546    -7.321    -2.612    -2.442 -0.4939 -0.1319  0.8594
    34 C(13)  Bbb     0.0171     2.296     0.819     0.766 -0.6174  0.7492 -0.2398
              Bcc     0.0374     5.024     1.793     1.676  0.6122  0.6491  0.4515
 
              Baa    -0.0307    -4.113    -1.468    -1.372  0.1553  0.2686  0.9506
    35 C(13)  Bbb    -0.0260    -3.482    -1.243    -1.162 -0.1994  0.9510 -0.2361
              Bcc     0.0566     7.596     2.710     2.534  0.9675  0.1529 -0.2013
 
              Baa    -0.0073    -3.921    -1.399    -1.308  0.1434  0.9878 -0.0614
    36 H(1)   Bbb    -0.0058    -3.114    -1.111    -1.039  0.5668 -0.0311  0.8233
              Bcc     0.0132     7.035     2.510     2.347  0.8113 -0.1528 -0.5643
 
              Baa    -0.0069    -0.923    -0.329    -0.308 -0.0490 -0.1243  0.9910
    37 C(13)  Bbb    -0.0038    -0.505    -0.180    -0.169 -0.4031  0.9103  0.0943
              Bcc     0.0106     1.429     0.510     0.477  0.9139  0.3948  0.0947
 
              Baa    -0.0036    -0.489    -0.174    -0.163 -0.2871 -0.6243  0.7265
    38 C(13)  Bbb    -0.0029    -0.383    -0.137    -0.128 -0.3575  0.7734  0.5234
              Bcc     0.0065     0.872     0.311     0.291  0.8887  0.1095  0.4452
 
              Baa    -0.0018    -0.962    -0.343    -0.321 -0.3807 -0.2669  0.8854
    39 H(1)   Bbb    -0.0016    -0.856    -0.305    -0.285 -0.2445  0.9524  0.1820
              Bcc     0.0034     1.818     0.649     0.606  0.8918  0.1472  0.4278
 
              Baa    -0.0062    -0.827    -0.295    -0.276 -0.3322 -0.3649  0.8698
    40 C(13)  Bbb    -0.0047    -0.630    -0.225    -0.210 -0.0990  0.9306  0.3525
              Bcc     0.0109     1.457     0.520     0.486  0.9380 -0.0310  0.3453
 
              Baa    -0.0031    -1.656    -0.591    -0.552 -0.1815  0.3840  0.9053
    41 H(1)   Bbb    -0.0026    -1.364    -0.487    -0.455  0.5438  0.8062 -0.2330
              Bcc     0.0057     3.021     1.078     1.008  0.8194 -0.4500  0.3552
 
              Baa    -0.0022    -1.178    -0.420    -0.393  0.1863  0.9778 -0.0959
    42 H(1)   Bbb    -0.0018    -0.950    -0.339    -0.317  0.0335  0.0913  0.9953
              Bcc     0.0040     2.128     0.759     0.710  0.9819 -0.1886 -0.0158
 
              Baa    -0.0032    -0.426    -0.152    -0.142 -0.3664  0.8987 -0.2411
    43 C(13)  Bbb    -0.0031    -0.413    -0.147    -0.138  0.2135  0.3335  0.9183
              Bcc     0.0063     0.839     0.299     0.280  0.9056  0.2850 -0.3141
 
              Baa    -0.0022    -1.170    -0.418    -0.390 -0.0124  0.7285  0.6849
    44 H(1)   Bbb    -0.0019    -1.005    -0.359    -0.335  0.5436 -0.5700  0.6161
              Bcc     0.0041     2.175     0.776     0.726  0.8393  0.3799 -0.3890
 
              Baa    -0.0018    -0.969    -0.346    -0.323  0.1431  0.1476  0.9786
    45 H(1)   Bbb    -0.0014    -0.720    -0.257    -0.240 -0.1731  0.9773 -0.1221
              Bcc     0.0032     1.689     0.603     0.563  0.9745  0.1519 -0.1654
 
              Baa    -0.0017    -0.927    -0.331    -0.309  0.1388 -0.2151  0.9667
    46 H(1)   Bbb    -0.0013    -0.704    -0.251    -0.235 -0.4229  0.8698  0.2543
              Bcc     0.0031     1.631     0.582     0.544  0.8955  0.4441 -0.0297
 
              Baa    -0.0176    -2.360    -0.842    -0.787  0.2802 -0.3551  0.8919
    47 C(13)  Bbb    -0.0143    -1.917    -0.684    -0.639 -0.4171  0.7918  0.4463
              Bcc     0.0319     4.277     1.526     1.427  0.8646  0.4970 -0.0737
 
              Baa    -0.0145    -7.725    -2.756    -2.577  0.4698 -0.6195  0.6289
    48 H(1)   Bbb    -0.0080    -4.261    -1.520    -1.421  0.7337 -0.1222 -0.6684
              Bcc     0.0225    11.986     4.277     3.998  0.4909  0.7754  0.3971
 
              Baa    -0.0070    -3.717    -1.326    -1.240 -0.5510  0.6046  0.5752
    49 H(1)   Bbb    -0.0051    -2.706    -0.965    -0.903  0.6272 -0.1546  0.7633
              Bcc     0.0120     6.423     2.292     2.143  0.5504  0.7814 -0.2941
 
              Baa    -0.0043    -2.291    -0.817    -0.764  0.1844 -0.5008  0.8457
    50 H(1)   Bbb    -0.0028    -1.506    -0.537    -0.502  0.8090 -0.4113 -0.4200
              Bcc     0.0071     3.797     1.355     1.266  0.5581  0.7616  0.3293
 
              Baa    -0.0834   -11.186    -3.991    -3.731 -0.6124 -0.1155  0.7820
    51 C(13)  Bbb    -0.0806   -10.813    -3.858    -3.607  0.7866 -0.1875  0.5883
              Bcc     0.1639    21.998     7.849     7.338  0.0786  0.9755  0.2057
 
              Baa    -0.0157    -8.376    -2.989    -2.794  0.3315  0.1130  0.9367
    52 H(1)   Bbb    -0.0038    -2.033    -0.726    -0.678  0.8428 -0.4816 -0.2402
              Bcc     0.0195    10.409     3.714     3.472  0.4240  0.8691 -0.2548
 
              Baa    -0.0130    -6.919    -2.469    -2.308 -0.3291 -0.1500  0.9323
    53 H(1)   Bbb    -0.0050    -2.660    -0.949    -0.887  0.6518  0.6783  0.3392
              Bcc     0.0180     9.579     3.418     3.195 -0.6833  0.7193 -0.1254
 
              Baa    -0.0169    -9.025    -3.220    -3.010  0.8536  0.3820 -0.3543
    54 H(1)   Bbb    -0.0052    -2.775    -0.990    -0.926 -0.5210  0.6300 -0.5759
              Bcc     0.0221    11.799     4.210     3.936  0.0031  0.6762  0.7367
 
              Baa    -1.5557   112.573    40.169    37.550  0.0397 -0.3597  0.9322
    55 O(17)  Bbb    -1.5542   112.463    40.130    37.514  0.8765 -0.4354 -0.2054
              Bcc     3.1100  -225.035   -80.298   -75.064  0.4798  0.8252  0.2980
 
              Baa    -0.0179     1.297     0.463     0.433  0.8211 -0.5150 -0.2461
    56 O(17)  Bbb    -0.0102     0.741     0.264     0.247  0.3605  0.8022 -0.4759
              Bcc     0.0282    -2.039    -0.727    -0.680  0.4425  0.3021  0.8443
 
              Baa    -0.0093    -4.959    -1.769    -1.654  0.5656  0.8159  0.1198
    57 H(1)   Bbb    -0.0047    -2.507    -0.895    -0.836  0.8132 -0.5760  0.0836
              Bcc     0.0140     7.466     2.664     2.490 -0.1372 -0.0502  0.9893
 
              Baa    -0.0056    -3.004    -1.072    -1.002  0.9093  0.2125 -0.3578
    58 H(1)   Bbb    -0.0039    -2.063    -0.736    -0.688  0.0395  0.8118  0.5826
              Bcc     0.0095     5.067     1.808     1.690  0.4143 -0.5439  0.7298
 

 ---------------------------------------------------------------------------------

 Calling FoFJK, ICntrl=      2127 FMM=F ISym2X=0 I1Cent= 0 IOpClX= 1 NMat=1 NMatS=1 NMatT=0.
 ***** Axes restored to original set *****
 -------------------------------------------------------------------
 Center     Atomic                   Forces (Hartrees/Bohr)
 Number     Number              X              Y              Z
 -------------------------------------------------------------------
      1        6           0.000131163    0.000270025   -0.000392121
      2        1          -0.000145113   -0.000378268   -0.000054931
      3        1          -0.000030127   -0.000020739    0.000609553
      4        6           0.000465722   -0.000129810   -0.000225465
      5        6           0.000014409   -0.000246848   -0.000021027
      6        6          -0.000333417    0.000028507    0.000256836
      7        1           0.000317667    0.000088913   -0.000315518
      8        6          -0.000015009    0.000268560    0.000236967
      9        6           0.000011196    0.000297485   -0.000186732
     10        1           0.000226172   -0.000411067    0.000216431
     11        6          -0.000579713   -0.000321246   -0.000417083
     12        1           0.000000442    0.000337341    0.000408990
     13        1           0.000565657   -0.000072367    0.000048093
     14        6          -0.000682653    0.000466570    0.000311622
     15        1           0.000134363    0.000046758   -0.000666204
     16        1           0.000601606    0.000034304    0.000160354
     17        1          -0.000026121   -0.000695445    0.000053202
     18        6           0.000554401    0.000299826    0.000328729
     19        1          -0.000321887    0.000079218    0.000027212
     20        1          -0.000027785    0.000055225   -0.000701760
     21        1          -0.000184582   -0.000651770    0.000100795
     22        6          -0.000254134   -0.000838263    0.000003819
     23        1          -0.000394663    0.000464756    0.000151676
     24        1           0.000427365    0.000256934    0.000351392
     25        1           0.000258572    0.000320241   -0.000512661
     26        8          -0.000093737    0.000085503    0.000003894
     27        8           0.000578296    0.000800309    0.002545463
     28        1          -0.000846513   -0.000749224   -0.002469469
     29        1          -0.000383824    0.000120632    0.000102830
     30        6           0.000039603   -0.000125859   -0.000478840
     31        1           0.000080804    0.000413929    0.000219041
     32        1          -0.000185110   -0.000221152    0.000528420
     33        6          -0.000428172    0.000142457   -0.000443060
     34        6           0.000115676    0.000239998    0.000002172
     35        6           0.000193157    0.000001800    0.000309989
     36        1          -0.000119595   -0.000037387   -0.000454909
     37        6           0.000038995   -0.000345682    0.000200085
     38        6           0.000227094   -0.000163790   -0.000289683
     39        1          -0.000457187    0.000192089    0.000197265
     40        6           0.000461860    0.000628954    0.000018061
     41        1           0.000014006   -0.000467180    0.000258152
     42        1          -0.000501934   -0.000154092   -0.000202514
     43        6           0.000674217   -0.000290264    0.000466358
     44        1           0.000134641    0.000199335   -0.000649184
     45        1          -0.000528162   -0.000278246   -0.000164679
     46        1          -0.000337422    0.000569329    0.000224810
     47        6          -0.000378694   -0.000580687   -0.000091897
     48        1           0.000371269    0.000027689    0.000193279
     49        1           0.000269594    0.000246586   -0.000603597
     50        1          -0.000200570    0.000610348    0.000317340
     51        6          -0.000268114    0.000822580    0.000345120
     52        1           0.000418988   -0.000341379    0.000130202
     53        1          -0.000333499   -0.000540602    0.000007983
     54        1           0.000145029   -0.000133580   -0.000603015
     55        8           0.000015680    0.000148685    0.000174559
     56        8          -0.001131646   -0.002507643    0.000990549
     57        1           0.001280335    0.002184942   -0.000880968
     58        1           0.000421404   -0.000047234    0.000324078
 -------------------------------------------------------------------
 Cartesian Forces:  Max     0.002545463 RMS     0.000532127

 GradGradGradGradGradGradGradGradGradGradGradGradGradGradGradGradGradGrad
 Berny optimization.
 FormGI is forming the generalized inverse of G from B-inverse, IUseBI=4.
 Internal  Forces:  Max     0.002706147 RMS     0.000268948
 Search for a local minimum.
 Step number   1 out of a maximum of  348
 All quantities printed in internal units (Hartrees-Bohrs-Radians)
 Mixed Optimization -- En-DIIS/RFO-DIIS
 Second derivative matrix not updated -- first step.
 ITU=  0
     Eigenvalues ---    0.00230   0.00230   0.00230   0.00301   0.00317
     Eigenvalues ---    0.00323   0.00326   0.00412   0.00421   0.00853
     Eigenvalues ---    0.00870   0.01316   0.01327   0.01515   0.01516
     Eigenvalues ---    0.01521   0.01703   0.02129   0.02159   0.02711
     Eigenvalues ---    0.02736   0.02744   0.02769   0.02898   0.02909
     Eigenvalues ---    0.03129   0.03146   0.03450   0.03477   0.03597
     Eigenvalues ---    0.03609   0.04187   0.04202   0.04441   0.04444
     Eigenvalues ---    0.04666   0.04711   0.04787   0.04857   0.04881
     Eigenvalues ---    0.05194   0.05238   0.05249   0.05250   0.05262
     Eigenvalues ---    0.05269   0.05300   0.05582   0.05592   0.05622
     Eigenvalues ---    0.05622   0.05643   0.05662   0.05678   0.05684
     Eigenvalues ---    0.05742   0.05802   0.05829   0.05862   0.06253
     Eigenvalues ---    0.06593   0.06627   0.06756   0.06756   0.06848
     Eigenvalues ---    0.07343   0.07411   0.07503   0.07512   0.08095
     Eigenvalues ---    0.08158   0.08661   0.08669   0.08980   0.09032
     Eigenvalues ---    0.09453   0.09455   0.10426   0.10429   0.12022
     Eigenvalues ---    0.12025   0.12308   0.12809   0.12829   0.16000
     Eigenvalues ---    0.16000   0.16000   0.16000   0.16000   0.16000
     Eigenvalues ---    0.16000   0.16000   0.16000   0.16000   0.16000
     Eigenvalues ---    0.16000   0.16000   0.16000   0.16000   0.16000
     Eigenvalues ---    0.16000   0.16000   0.16000   0.16000   0.16710
     Eigenvalues ---    0.16846   0.18392   0.18897   0.20720   0.20793
     Eigenvalues ---    0.21852   0.22102   0.23755   0.23892   0.24339
     Eigenvalues ---    0.24465   0.25648   0.25701   0.26789   0.26931
     Eigenvalues ---    0.26955   0.27091   0.27492   0.27493   0.28598
     Eigenvalues ---    0.28864   0.29061   0.29122   0.29722   0.29787
     Eigenvalues ---    0.33888   0.33915   0.34038   0.34042   0.34046
     Eigenvalues ---    0.34049   0.34098   0.34106   0.34113   0.34119
     Eigenvalues ---    0.34130   0.34131   0.34143   0.34153   0.34180
     Eigenvalues ---    0.34194   0.34251   0.34284   0.34284   0.34322
     Eigenvalues ---    0.34331   0.34336   0.34338   0.34367   0.34376
     Eigenvalues ---    0.34477   0.34482   0.34491   0.34499   0.34506
     Eigenvalues ---    0.34674   0.34696   0.43480   0.45758   0.51684
     Eigenvalues ---    0.51890   0.51932   0.52139
 RFO step:  Lambda=-1.79241869D-04 EMin= 2.30000000D-03
 Linear search not attempted -- first point.
 Iteration  1 RMS(Cart)=  0.09250805 RMS(Int)=  0.00123967
 Iteration  2 RMS(Cart)=  0.00399777 RMS(Int)=  0.00000576
 Iteration  3 RMS(Cart)=  0.00000533 RMS(Int)=  0.00000563
 Iteration  4 RMS(Cart)=  0.00000000 RMS(Int)=  0.00000563
 Variable       Old X    -DE/DX   Delta X   Delta X   Delta X     New X
                                 (Linear)    (Quad)   (Total)
    R1        2.06767  -0.00038   0.00000  -0.00109  -0.00109   2.06658
    R2        2.07140  -0.00061   0.00000  -0.00178  -0.00178   2.06961
    R3        2.93086  -0.00031   0.00000  -0.00091  -0.00091   2.92994
    R4        2.89297  -0.00024   0.00000  -0.00095  -0.00094   2.89202
    R5        2.97537  -0.00007   0.00000   0.00009   0.00009   2.97546
    R6        2.67082  -0.00026   0.00000  -0.00060  -0.00060   2.67022
    R7        2.06776  -0.00002   0.00000  -0.00005  -0.00005   2.06770
    R8        2.91653  -0.00006   0.00000  -0.00017  -0.00017   2.91636
    R9        2.94171  -0.00021   0.00000  -0.00076  -0.00076   2.94095
   R10        2.58203  -0.00005   0.00000  -0.00010  -0.00010   2.58193
   R11        2.07111  -0.00044   0.00000  -0.00129  -0.00129   2.06982
   R12        2.95174  -0.00009   0.00000  -0.00027  -0.00027   2.95147
   R13        2.93070  -0.00004   0.00000  -0.00047  -0.00047   2.93022
   R14        2.94885  -0.00015   0.00000  -0.00053  -0.00053   2.94832
   R15        2.89749  -0.00015   0.00000  -0.00052  -0.00052   2.89697
   R16        2.88520  -0.00016   0.00000  -0.00054  -0.00054   2.88467
   R17        2.07110  -0.00051   0.00000  -0.00150  -0.00150   2.06960
   R18        2.93070   0.00007   0.00000   0.00004   0.00004   2.93074
   R19        2.07005  -0.00053   0.00000  -0.00154  -0.00154   2.06851
   R20        2.06208  -0.00056   0.00000  -0.00160  -0.00160   2.06048
   R21        2.07252  -0.00067   0.00000  -0.00198  -0.00198   2.07055
   R22        2.06763  -0.00060   0.00000  -0.00176  -0.00176   2.06587
   R23        2.07259  -0.00069   0.00000  -0.00203  -0.00203   2.07055
   R24        2.06701  -0.00031   0.00000  -0.00090  -0.00090   2.06610
   R25        2.07073  -0.00070   0.00000  -0.00205  -0.00205   2.06869
   R26        2.07519  -0.00068   0.00000  -0.00200  -0.00200   2.07319
   R27        2.06525  -0.00061   0.00000  -0.00176  -0.00176   2.06349
   R28        2.06853  -0.00058   0.00000  -0.00170  -0.00170   2.06684
   R29        2.06484  -0.00064   0.00000  -0.00185  -0.00185   2.06299
   R30        1.84467  -0.00271   0.00000  -0.00519  -0.00519   1.83948
   R31        3.55041   0.00015   0.00000   0.00285   0.00285   3.55326
   R32        2.07090  -0.00045   0.00000  -0.00131  -0.00131   2.06959
   R33        2.07129  -0.00060   0.00000  -0.00176  -0.00176   2.06953
   R34        2.92521  -0.00028   0.00000  -0.00121  -0.00121   2.92400
   R35        2.89934  -0.00022   0.00000  -0.00078  -0.00078   2.89857
   R36        2.97690  -0.00006   0.00000  -0.00030  -0.00030   2.97660
   R37        2.64405  -0.00010   0.00000  -0.00021  -0.00021   2.64384
   R38        2.06790   0.00002   0.00000   0.00006   0.00006   2.06796
   R39        2.92051  -0.00007   0.00000  -0.00016  -0.00016   2.92035
   R40        2.94481  -0.00020   0.00000  -0.00075  -0.00075   2.94406
   R41        2.57964  -0.00004   0.00000  -0.00008  -0.00008   2.57956
   R42        2.07166  -0.00046   0.00000  -0.00134  -0.00134   2.07032
   R43        2.95390  -0.00007   0.00000  -0.00013  -0.00013   2.95377
   R44        2.93260  -0.00008   0.00000  -0.00031  -0.00031   2.93230
   R45        2.95057  -0.00015   0.00000  -0.00053  -0.00053   2.95004
   R46        2.89875  -0.00018   0.00000  -0.00063  -0.00063   2.89812
   R47        2.88391  -0.00025   0.00000  -0.00083  -0.00083   2.88308
   R48        2.07152  -0.00053   0.00000  -0.00156  -0.00156   2.06996
   R49        2.93416   0.00001   0.00000   0.00016   0.00016   2.93432
   R50        2.06854  -0.00053   0.00000  -0.00154  -0.00154   2.06699
   R51        2.06171  -0.00054   0.00000  -0.00156  -0.00156   2.06015
   R52        2.07248  -0.00068   0.00000  -0.00201  -0.00201   2.07047
   R53        2.06714  -0.00060   0.00000  -0.00174  -0.00174   2.06541
   R54        2.07266  -0.00069   0.00000  -0.00203  -0.00203   2.07062
   R55        2.06532  -0.00039   0.00000  -0.00114  -0.00114   2.06418
   R56        2.07027  -0.00070   0.00000  -0.00205  -0.00205   2.06822
   R57        2.07474  -0.00071   0.00000  -0.00209  -0.00209   2.07264
   R58        2.06496  -0.00051   0.00000  -0.00148  -0.00148   2.06348
   R59        2.06908  -0.00060   0.00000  -0.00175  -0.00175   2.06733
   R60        2.06509  -0.00061   0.00000  -0.00177  -0.00177   2.06331
   R61        1.84704  -0.00248   0.00000  -0.00478  -0.00478   1.84226
    A1        1.85339   0.00002   0.00000   0.00012   0.00012   1.85351
    A2        1.91607  -0.00016   0.00000  -0.00209  -0.00209   1.91398
    A3        1.92795   0.00010   0.00000   0.00068   0.00068   1.92863
    A4        1.89145   0.00003   0.00000   0.00015   0.00015   1.89160
    A5        1.92310  -0.00002   0.00000  -0.00006  -0.00006   1.92304
    A6        1.94912   0.00002   0.00000   0.00112   0.00112   1.95024
    A7        1.97628   0.00010   0.00000   0.00050   0.00049   1.97677
    A8        1.97031  -0.00032   0.00000  -0.00329  -0.00329   1.96702
    A9        1.88525  -0.00003   0.00000  -0.00060  -0.00060   1.88466
   A10        1.91122   0.00006   0.00000  -0.00107  -0.00108   1.91014
   A11        1.87642  -0.00010   0.00000  -0.00031  -0.00031   1.87611
   A12        1.83642   0.00032   0.00000   0.00531   0.00531   1.84172
   A13        1.93727  -0.00008   0.00000   0.00075   0.00075   1.93802
   A14        1.90604   0.00002   0.00000   0.00015   0.00015   1.90619
   A15        1.95385   0.00004   0.00000  -0.00022  -0.00022   1.95363
   A16        1.91947   0.00009   0.00000   0.00032   0.00032   1.91979
   A17        1.94366  -0.00007   0.00000  -0.00131  -0.00131   1.94235
   A18        1.79850   0.00002   0.00000   0.00031   0.00031   1.79881
   A19        1.92754  -0.00002   0.00000  -0.00090  -0.00089   1.92665
   A20        1.94175  -0.00010   0.00000  -0.00102  -0.00102   1.94072
   A21        1.89571   0.00005   0.00000   0.00078   0.00078   1.89649
   A22        2.05176   0.00006   0.00000   0.00050   0.00050   2.05225
   A23        2.08213   0.00001   0.00000   0.00036   0.00036   2.08249
   A24        1.53189   0.00000   0.00000   0.00055   0.00056   1.53244
   A25        1.49116   0.00006   0.00000  -0.00029  -0.00029   1.49087
   A26        1.94077  -0.00008   0.00000  -0.00009  -0.00009   1.94068
   A27        2.09310  -0.00007   0.00000  -0.00092  -0.00093   2.09217
   A28        1.95595  -0.00006   0.00000  -0.00001  -0.00001   1.95594
   A29        2.07480  -0.00010   0.00000  -0.00123  -0.00123   2.07357
   A30        1.88420   0.00020   0.00000   0.00198   0.00198   1.88619
   A31        1.93225  -0.00005   0.00000  -0.00081  -0.00081   1.93144
   A32        1.94889  -0.00003   0.00000  -0.00063  -0.00063   1.94826
   A33        1.91062   0.00004   0.00000   0.00091   0.00091   1.91153
   A34        2.03946   0.00004   0.00000   0.00013   0.00013   2.03959
   A35        1.53284  -0.00002   0.00000   0.00047   0.00047   1.53331
   A36        2.06207   0.00002   0.00000   0.00016   0.00016   2.06223
   A37        1.50354  -0.00003   0.00000  -0.00041  -0.00041   1.50313
   A38        2.06271  -0.00002   0.00000  -0.00014  -0.00014   2.06257
   A39        1.96073  -0.00002   0.00000  -0.00074  -0.00074   1.95999
   A40        2.05368   0.00001   0.00000   0.00069   0.00069   2.05436
   A41        1.98019   0.00000   0.00000  -0.00052  -0.00052   1.97966
   A42        1.88389   0.00004   0.00000   0.00079   0.00079   1.88468
   A43        1.92565  -0.00009   0.00000  -0.00056  -0.00056   1.92509
   A44        1.97846  -0.00017   0.00000  -0.00113  -0.00113   1.97733
   A45        1.92091  -0.00007   0.00000  -0.00043  -0.00043   1.92048
   A46        1.87862   0.00014   0.00000   0.00078   0.00078   1.87940
   A47        1.88096   0.00010   0.00000   0.00071   0.00071   1.88167
   A48        1.87591   0.00013   0.00000   0.00077   0.00077   1.87668
   A49        1.99462  -0.00012   0.00000  -0.00077  -0.00077   1.99385
   A50        1.92699  -0.00007   0.00000  -0.00050  -0.00050   1.92649
   A51        1.91481  -0.00007   0.00000  -0.00043  -0.00043   1.91438
   A52        1.86908   0.00011   0.00000   0.00061   0.00061   1.86969
   A53        1.87040   0.00011   0.00000   0.00077   0.00077   1.87117
   A54        1.88391   0.00007   0.00000   0.00044   0.00044   1.88435
   A55        1.91984  -0.00017   0.00000  -0.00111  -0.00111   1.91873
   A56        1.88794  -0.00020   0.00000  -0.00123  -0.00123   1.88671
   A57        1.92607  -0.00014   0.00000  -0.00087  -0.00087   1.92520
   A58        1.90847   0.00018   0.00000   0.00107   0.00107   1.90954
   A59        1.91444   0.00016   0.00000   0.00091   0.00091   1.91535
   A60        1.90677   0.00018   0.00000   0.00124   0.00124   1.90800
   A61        1.86864  -0.00015   0.00000  -0.00145  -0.00140   1.86724
   A62        2.02718  -0.00074   0.00000  -0.00482  -0.00483   2.02235
   A63        1.56132   0.00024   0.00000   0.00083   0.00082   1.56213
   A64        1.85644   0.00004   0.00000   0.00077   0.00077   1.85721
   A65        1.91841  -0.00014   0.00000  -0.00142  -0.00142   1.91700
   A66        1.93077   0.00008   0.00000  -0.00003  -0.00003   1.93074
   A67        1.88456   0.00006   0.00000   0.00040   0.00040   1.88496
   A68        1.92712  -0.00007   0.00000   0.00013   0.00013   1.92725
   A69        1.94399   0.00002   0.00000   0.00017   0.00017   1.94416
   A70        1.95843   0.00011   0.00000   0.00034   0.00034   1.95877
   A71        1.98559  -0.00025   0.00000  -0.00069  -0.00069   1.98490
   A72        1.87094   0.00002   0.00000  -0.00113  -0.00113   1.86981
   A73        1.96567   0.00014   0.00000   0.00142   0.00142   1.96709
   A74        1.85213  -0.00027   0.00000  -0.00409  -0.00409   1.84804
   A75        1.81733   0.00024   0.00000   0.00396   0.00396   1.82130
   A76        1.92930  -0.00009   0.00000  -0.00002  -0.00002   1.92927
   A77        1.89274  -0.00006   0.00000  -0.00115  -0.00115   1.89160
   A78        1.98593   0.00012   0.00000   0.00153   0.00153   1.98746
   A79        1.92673   0.00016   0.00000   0.00046   0.00046   1.92719
   A80        1.93510  -0.00003   0.00000   0.00009   0.00009   1.93519
   A81        1.78873  -0.00010   0.00000  -0.00101  -0.00101   1.78772
   A82        1.93141  -0.00004   0.00000  -0.00099  -0.00099   1.93042
   A83        1.93655  -0.00007   0.00000  -0.00002  -0.00002   1.93653
   A84        1.90393   0.00006   0.00000   0.00040   0.00040   1.90433
   A85        2.04903   0.00008   0.00000   0.00053   0.00053   2.04956
   A86        2.08108   0.00000   0.00000   0.00028   0.00028   2.08137
   A87        1.52736  -0.00002   0.00000   0.00006   0.00006   1.52742
   A88        1.49101   0.00005   0.00000  -0.00012  -0.00012   1.49089
   A89        1.94205  -0.00008   0.00000  -0.00023  -0.00023   1.94182
   A90        2.09574  -0.00005   0.00000  -0.00035  -0.00035   2.09538
   A91        1.95739  -0.00006   0.00000  -0.00021  -0.00021   1.95718
   A92        2.07696  -0.00011   0.00000  -0.00165  -0.00165   2.07531
   A93        1.87848   0.00020   0.00000   0.00200   0.00200   1.88048
   A94        1.93545  -0.00001   0.00000  -0.00099  -0.00099   1.93445
   A95        1.95181  -0.00002   0.00000  -0.00044  -0.00044   1.95137
   A96        1.90958   0.00002   0.00000   0.00127   0.00127   1.91085
   A97        2.03890   0.00003   0.00000  -0.00006  -0.00006   2.03884
   A98        1.52794  -0.00003   0.00000   0.00004   0.00004   1.52799
   A99        2.06104   0.00001   0.00000   0.00032   0.00032   2.06136
   A100       1.50292   0.00000   0.00000  -0.00028  -0.00029   1.50263
   A101       2.06681  -0.00003   0.00000  -0.00014  -0.00014   2.06668
   A102       1.95884  -0.00003   0.00000  -0.00079  -0.00079   1.95805
   A103       2.06092  -0.00001   0.00000   0.00065   0.00065   2.06157
   A104       1.97408  -0.00001   0.00000  -0.00069  -0.00069   1.97339
   A105       1.88130   0.00006   0.00000   0.00088   0.00088   1.88219
   A106       1.92372  -0.00008   0.00000  -0.00050  -0.00050   1.92322
   A107       1.98098  -0.00019   0.00000  -0.00122  -0.00122   1.97975
   A108       1.92137  -0.00008   0.00000  -0.00048  -0.00048   1.92089
   A109       1.87803   0.00014   0.00000   0.00082   0.00082   1.87885
   A110       1.88046   0.00009   0.00000   0.00068   0.00068   1.88114
   A111       1.87583   0.00014   0.00000   0.00085   0.00085   1.87668
   A112       1.99141  -0.00017   0.00000  -0.00110  -0.00110   1.99031
   A113       1.92774  -0.00005   0.00000  -0.00026  -0.00026   1.92748
   A114       1.91676  -0.00008   0.00000  -0.00050  -0.00050   1.91626
   A115       1.87236   0.00011   0.00000   0.00064   0.00064   1.87300
   A116       1.86704   0.00013   0.00000   0.00075   0.00075   1.86779
   A117       1.88457   0.00008   0.00000   0.00061   0.00061   1.88518
   A118       1.91353  -0.00025   0.00000  -0.00159  -0.00159   1.91194
   A119       1.88427  -0.00023   0.00000  -0.00140  -0.00140   1.88287
   A120       1.92974  -0.00015   0.00000  -0.00087  -0.00087   1.92887
   A121       1.91259   0.00022   0.00000   0.00128   0.00128   1.91387
   A122       1.91668   0.00020   0.00000   0.00124   0.00124   1.91792
   A123       1.90669   0.00020   0.00000   0.00132   0.00132   1.90802
   A124       1.92877   0.00071   0.00000   0.00443   0.00443   1.93319
   A125       2.92697  -0.00036   0.00000  -0.02713  -0.02713   2.89984
   A126       3.06753   0.00056   0.00000   0.04107   0.04108   3.10861
    D1        1.69609   0.00005   0.00000   0.00647   0.00647   1.70256
    D2       -0.48812   0.00015   0.00000   0.01024   0.01024  -0.47788
    D3       -2.51114  -0.00003   0.00000   0.00598   0.00598  -2.50516
    D4       -2.56992   0.00001   0.00000   0.00557   0.00557  -2.56434
    D5        1.52907   0.00011   0.00000   0.00934   0.00934   1.53840
    D6       -0.49396  -0.00008   0.00000   0.00508   0.00508  -0.48887
    D7       -0.44844   0.00002   0.00000   0.00631   0.00631  -0.44213
    D8       -2.63264   0.00012   0.00000   0.01007   0.01007  -2.62257
    D9        1.62752  -0.00007   0.00000   0.00582   0.00582   1.63334
   D10       -1.04878   0.00006   0.00000  -0.00151  -0.00151  -1.05029
   D11        1.25591   0.00004   0.00000  -0.00258  -0.00258   1.25333
   D12       -2.71033   0.00008   0.00000  -0.00211  -0.00211  -2.71244
   D13       -3.09116  -0.00002   0.00000  -0.00202  -0.00202  -3.09318
   D14       -0.78647  -0.00003   0.00000  -0.00310  -0.00310  -0.78957
   D15        1.53048   0.00001   0.00000  -0.00262  -0.00262   1.52785
   D16        1.08896  -0.00006   0.00000  -0.00292  -0.00292   1.08604
   D17       -2.88954  -0.00007   0.00000  -0.00399  -0.00399  -2.89353
   D18       -0.57259  -0.00003   0.00000  -0.00352  -0.00352  -0.57611
   D19        0.43113  -0.00001   0.00000  -0.00631  -0.00631   0.42482
   D20        2.55023   0.00007   0.00000  -0.00533  -0.00533   2.54490
   D21       -1.75269   0.00012   0.00000  -0.00499  -0.00499  -1.75768
   D22        2.64683  -0.00030   0.00000  -0.01117  -0.01117   2.63565
   D23       -1.51725  -0.00023   0.00000  -0.01020  -0.01020  -1.52745
   D24        0.46300  -0.00018   0.00000  -0.00985  -0.00985   0.45315
   D25       -1.64992   0.00004   0.00000  -0.00565  -0.00565  -1.65557
   D26        0.46919   0.00012   0.00000  -0.00467  -0.00467   0.46451
   D27        2.44945   0.00017   0.00000  -0.00433  -0.00433   2.44511
   D28        1.60697   0.00002   0.00000   0.00322   0.00324   1.61021
   D29       -0.10395   0.00010   0.00000   0.00486   0.00485  -0.09910
   D30       -0.61210   0.00009   0.00000   0.00594   0.00595  -0.60615
   D31       -2.32302   0.00016   0.00000   0.00757   0.00756  -2.31545
   D32       -2.62426   0.00001   0.00000   0.00405   0.00405  -2.62020
   D33        1.94801   0.00009   0.00000   0.00568   0.00567   1.95368
   D34        2.91897   0.00007   0.00000   0.00403   0.00403   2.92300
   D35       -1.05285   0.00005   0.00000   0.00306   0.00306  -1.04979
   D36        0.60504   0.00003   0.00000   0.00363   0.00363   0.60867
   D37        0.80776   0.00003   0.00000   0.00314   0.00314   0.81090
   D38        3.11912   0.00002   0.00000   0.00217   0.00217   3.12129
   D39       -1.50617   0.00000   0.00000   0.00275   0.00275  -1.50343
   D40       -1.17468   0.00000   0.00000   0.00332   0.00332  -1.17136
   D41        1.13669  -0.00001   0.00000   0.00235   0.00235   1.13904
   D42        2.79458  -0.00004   0.00000   0.00292   0.00292   2.79750
   D43        0.90925   0.00003   0.00000  -0.00034  -0.00034   0.90891
   D44       -1.17423   0.00004   0.00000  -0.00025  -0.00025  -1.17448
   D45        3.02391   0.00002   0.00000  -0.00050  -0.00049   3.02342
   D46        3.03911   0.00000   0.00000   0.00089   0.00089   3.04000
   D47        0.95563   0.00001   0.00000   0.00098   0.00098   0.95661
   D48       -1.12941  -0.00001   0.00000   0.00073   0.00073  -1.12868
   D49       -1.17021  -0.00003   0.00000  -0.00032  -0.00032  -1.17053
   D50        3.02950  -0.00003   0.00000  -0.00023  -0.00023   3.02927
   D51        0.94446  -0.00004   0.00000  -0.00047  -0.00047   0.94398
   D52        1.44162   0.00003   0.00000   0.00123   0.00123   1.44285
   D53       -2.88821  -0.00001   0.00000   0.00111   0.00111  -2.88711
   D54       -0.66792   0.00014   0.00000   0.00310   0.00309  -0.66483
   D55       -2.59482  -0.00003   0.00000  -0.00062  -0.00062  -2.59544
   D56       -0.64147  -0.00008   0.00000  -0.00074  -0.00074  -0.64222
   D57        1.57882   0.00007   0.00000   0.00125   0.00125   1.58006
   D58       -0.46299   0.00000   0.00000   0.00027   0.00027  -0.46272
   D59        1.49036  -0.00005   0.00000   0.00014   0.00014   1.49051
   D60       -2.57253   0.00010   0.00000   0.00213   0.00213  -2.57040
   D61       -1.48385   0.00007   0.00000   0.00045   0.00046  -1.48340
   D62        0.60121   0.00006   0.00000   0.00098   0.00098   0.60219
   D63        2.81304   0.00009   0.00000   0.00127   0.00128   2.81431
   D64        2.57049   0.00005   0.00000   0.00067   0.00067   2.57117
   D65       -1.62763   0.00003   0.00000   0.00120   0.00120  -1.62643
   D66        0.58420   0.00006   0.00000   0.00149   0.00149   0.58569
   D67        0.46562  -0.00003   0.00000  -0.00036  -0.00036   0.46526
   D68        2.55068  -0.00004   0.00000   0.00016   0.00016   2.55084
   D69       -1.52067  -0.00002   0.00000   0.00046   0.00046  -1.52022
   D70       -1.45713  -0.00004   0.00000  -0.00144  -0.00144  -1.45857
   D71        2.56886   0.00001   0.00000   0.00013   0.00013   2.56899
   D72        0.46297  -0.00001   0.00000  -0.00035  -0.00035   0.46262
   D73        2.88800   0.00002   0.00000  -0.00123  -0.00123   2.88677
   D74        0.63080   0.00008   0.00000   0.00035   0.00035   0.63115
   D75       -1.47508   0.00005   0.00000  -0.00014  -0.00014  -1.47522
   D76        0.66933  -0.00012   0.00000  -0.00300  -0.00300   0.66633
   D77       -1.58787  -0.00006   0.00000  -0.00142  -0.00142  -1.58929
   D78        2.58943  -0.00009   0.00000  -0.00191  -0.00191   2.58752
   D79        1.27157  -0.00001   0.00000   0.00050   0.00050   1.27207
   D80       -0.83671   0.00000   0.00000   0.00068   0.00068  -0.83603
   D81       -2.93809   0.00000   0.00000   0.00076   0.00076  -2.93733
   D82        2.90756   0.00000   0.00000   0.00013   0.00013   2.90769
   D83        0.79928   0.00001   0.00000   0.00030   0.00030   0.79958
   D84       -1.30210   0.00002   0.00000   0.00039   0.00039  -1.30172
   D85       -1.05818  -0.00001   0.00000   0.00015   0.00015  -1.05804
   D86        3.11672   0.00000   0.00000   0.00032   0.00032   3.11704
   D87        1.01534   0.00000   0.00000   0.00041   0.00041   1.01574
   D88        0.85431  -0.00003   0.00000  -0.00151  -0.00151   0.85281
   D89       -1.25383  -0.00002   0.00000  -0.00139  -0.00139  -1.25522
   D90        2.95517  -0.00002   0.00000  -0.00136  -0.00136   2.95381
   D91       -0.93075   0.00001   0.00000   0.00039   0.00039  -0.93036
   D92       -3.03890   0.00002   0.00000   0.00051   0.00051  -3.03839
   D93        1.17010   0.00002   0.00000   0.00054   0.00054   1.17064
   D94        3.10040  -0.00001   0.00000  -0.00047  -0.00047   3.09994
   D95        0.99225   0.00000   0.00000  -0.00035  -0.00035   0.99191
   D96       -1.08193   0.00000   0.00000  -0.00032  -0.00032  -1.08225
   D97        1.47503  -0.00003   0.00000  -0.00028  -0.00028   1.47475
   D98       -0.61842   0.00000   0.00000  -0.00004  -0.00004  -0.61846
   D99       -2.84098  -0.00007   0.00000  -0.00133  -0.00133  -2.84230
   D100      -0.46610   0.00002   0.00000   0.00032   0.00032  -0.46578
   D101      -2.55955   0.00005   0.00000   0.00056   0.00056  -2.55899
   D102       1.50108  -0.00002   0.00000  -0.00073  -0.00073   1.50035
   D103      -2.55166  -0.00002   0.00000  -0.00015  -0.00016  -2.55182
   D104       1.63807   0.00002   0.00000   0.00009   0.00009   1.63815
   D105      -0.58448  -0.00005   0.00000  -0.00120  -0.00120  -0.58569
   D106       2.63538  -0.00023   0.00000  -0.07800  -0.07806   2.55731
   D107       0.75599  -0.00017   0.00000  -0.08116  -0.08110   0.67489
   D108       1.61695   0.00007   0.00000  -0.00056  -0.00056   1.61638
   D109      -0.64032  -0.00001   0.00000  -0.00226  -0.00226  -0.64258
   D110      -2.63952  -0.00018   0.00000  -0.00601  -0.00601  -2.64553
   D111      -2.64801   0.00009   0.00000  -0.00018  -0.00018  -2.64820
   D112       1.37791   0.00001   0.00000  -0.00188  -0.00188   1.37603
   D113      -0.62130  -0.00016   0.00000  -0.00563  -0.00563  -0.62692
   D114      -0.52931   0.00005   0.00000   0.00034   0.00034  -0.52897
   D115      -2.78658  -0.00003   0.00000  -0.00135  -0.00135  -2.78793
   D116       1.49740  -0.00019   0.00000  -0.00510  -0.00510   1.49230
   D117      -1.01441   0.00002   0.00000   0.00254   0.00254  -1.01186
   D118       1.29488   0.00003   0.00000   0.00119   0.00119   1.29607
   D119      -2.67119   0.00005   0.00000   0.00235   0.00235  -2.66884
   D120      -3.06470  -0.00004   0.00000   0.00153   0.00153  -3.06317
   D121      -0.75542  -0.00003   0.00000   0.00017   0.00017  -0.75525
   D122       1.56169  -0.00001   0.00000   0.00134   0.00134   1.56303
   D123       1.12476  -0.00009   0.00000   0.00083   0.00083   1.12560
   D124      -2.84914  -0.00008   0.00000  -0.00053  -0.00053  -2.84966
   D125      -0.53202  -0.00006   0.00000   0.00064   0.00064  -0.53138
   D126       0.52131  -0.00003   0.00000  -0.00154  -0.00154   0.51977
   D127       2.63575   0.00008   0.00000  -0.00172  -0.00172   2.63403
   D128      -1.66939   0.00000   0.00000  -0.00283  -0.00283  -1.67222
   D129       2.78888  -0.00015   0.00000  -0.00095  -0.00095   2.78793
   D130      -1.37987  -0.00004   0.00000  -0.00113  -0.00113  -1.38100
   D131       0.59818  -0.00013   0.00000  -0.00224  -0.00224   0.59594
   D132      -1.51672   0.00005   0.00000   0.00210   0.00210  -1.51462
   D133       0.59771   0.00016   0.00000   0.00192   0.00192   0.59964
   D134       2.57576   0.00007   0.00000   0.00081   0.00081   2.57657
   D135       1.21750  -0.00029   0.00000  -0.01697  -0.01697   1.20053
   D136      -1.03610  -0.00035   0.00000  -0.01811  -0.01811  -1.05422
   D137      -3.03489  -0.00024   0.00000  -0.01623  -0.01623  -3.05112
   D138       2.86929   0.00003   0.00000   0.00178   0.00178   2.87106
   D139      -1.10739   0.00005   0.00000   0.00164   0.00164  -1.10576
   D140       0.54682   0.00002   0.00000   0.00187   0.00187   0.54869
   D141       0.77513   0.00005   0.00000   0.00293   0.00293   0.77806
   D142       3.08164   0.00007   0.00000   0.00279   0.00279   3.08443
   D143      -1.54733   0.00004   0.00000   0.00302   0.00302  -1.54431
   D144      -1.19481   0.00010   0.00000   0.00384   0.00384  -1.19097
   D145       1.11169   0.00011   0.00000   0.00370   0.00370   1.11539
   D146       2.76591   0.00008   0.00000   0.00393   0.00393   2.76984
   D147       0.89547   0.00003   0.00000  -0.00012  -0.00012   0.89535
   D148      -1.18716   0.00004   0.00000   0.00008   0.00008  -1.18709
   D149       3.01118   0.00003   0.00000  -0.00017  -0.00017   3.01101
   D150       3.01149  -0.00001   0.00000  -0.00060  -0.00060   3.01090
   D151       0.92886   0.00000   0.00000  -0.00040  -0.00040   0.92846
   D152      -1.15599  -0.00002   0.00000  -0.00064  -0.00064  -1.15663
   D153      -1.20972  -0.00003   0.00000  -0.00083  -0.00083  -1.21055
   D154       2.99084  -0.00002   0.00000  -0.00063  -0.00064   2.99020
   D155       0.90599  -0.00003   0.00000  -0.00088  -0.00088   0.90511
   D156       1.43799   0.00004   0.00000   0.00011   0.00011   1.43809
   D157      -2.89026  -0.00002   0.00000  -0.00018  -0.00018  -2.89044
   D158      -0.67468   0.00015   0.00000   0.00222   0.00222  -0.67246
   D159      -2.60040  -0.00002   0.00000  -0.00086  -0.00086  -2.60126
   D160      -0.64546  -0.00007   0.00000  -0.00115  -0.00115  -0.64661
   D161       1.57011   0.00010   0.00000   0.00126   0.00126   1.57137
   D162      -0.47319  -0.00001   0.00000  -0.00035  -0.00035  -0.47355
   D163       1.48174  -0.00006   0.00000  -0.00064  -0.00064   1.48111
   D164      -2.58587   0.00010   0.00000   0.00176   0.00176  -2.58410
   D165      -1.46751   0.00006   0.00000   0.00020   0.00020  -1.46731
   D166       0.62652   0.00005   0.00000   0.00075   0.00075   0.62728
   D167       2.83647   0.00008   0.00000   0.00115   0.00115   2.83762
   D168       2.57413   0.00007   0.00000   0.00098   0.00098   2.57511
   D169      -1.61502   0.00005   0.00000   0.00153   0.00153  -1.61349
   D170       0.59492   0.00008   0.00000   0.00193   0.00193   0.59685
   D171       0.47561  -0.00001   0.00000   0.00024   0.00024   0.47585
   D172       2.56964  -0.00003   0.00000   0.00079   0.00079   2.57043
   D173      -1.50360   0.00000   0.00000   0.00119   0.00119  -1.50241
   D174      -1.44447  -0.00001   0.00000  -0.00102  -0.00102  -1.44549
   D175       2.57471   0.00000   0.00000   0.00065   0.00065   2.57536
   D176       0.47291   0.00000   0.00000   0.00027   0.00027   0.47318
   D177       2.89923   0.00006   0.00000  -0.00071  -0.00071   2.89852
   D178       0.63522   0.00007   0.00000   0.00096   0.00096   0.63618
   D179      -1.46658   0.00007   0.00000   0.00058   0.00058  -1.46600
   D180       0.68554  -0.00007   0.00000  -0.00192  -0.00192   0.68362
   D181      -1.57846  -0.00005   0.00000  -0.00026  -0.00026  -1.57872
   D182       2.60292  -0.00006   0.00000  -0.00063  -0.00063   2.60229
   D183       1.28145   0.00001   0.00000   0.00056   0.00056   1.28201
   D184      -0.82640   0.00002   0.00000   0.00070   0.00070  -0.82570
   D185      -2.92973   0.00002   0.00000   0.00079   0.00079  -2.92894
   D186       2.91844   0.00000   0.00000   0.00023   0.00023   2.91867
   D187       0.81058   0.00001   0.00000   0.00038   0.00038   0.81096
   D188      -1.29274   0.00002   0.00000   0.00046   0.00046  -1.29228
   D189      -1.04809  -0.00003   0.00000  -0.00046  -0.00046  -1.04855
   D190       3.12724  -0.00002   0.00000  -0.00032  -0.00032   3.12693
   D191       1.02392  -0.00002   0.00000  -0.00023  -0.00023   1.02368
   D192       0.89435  -0.00002   0.00000  -0.00014  -0.00014   0.89420
   D193      -1.21638  -0.00002   0.00000  -0.00001  -0.00001  -1.21639
   D194       2.99012  -0.00003   0.00000  -0.00028  -0.00028   2.98984
   D195      -0.89389   0.00002   0.00000   0.00145   0.00144  -0.89245
   D196      -3.00462   0.00003   0.00000   0.00158   0.00158  -3.00304
   D197       1.20188   0.00002   0.00000   0.00131   0.00131   1.20319
   D198       3.13890   0.00001   0.00000   0.00121   0.00121   3.14011
   D199       1.02817   0.00002   0.00000   0.00135   0.00135   1.02952
   D200      -1.04851   0.00000   0.00000   0.00107   0.00108  -1.04744
   D201       1.46648  -0.00002   0.00000  -0.00123  -0.00123   1.46525
   D202      -0.63300   0.00001   0.00000  -0.00106  -0.00106  -0.63406
   D203      -2.85252  -0.00006   0.00000  -0.00229  -0.00229  -2.85480
   D204      -0.47618   0.00000   0.00000  -0.00031  -0.00031  -0.47649
   D205      -2.57566   0.00003   0.00000  -0.00014  -0.00014  -2.57580
   D206       1.48801  -0.00003   0.00000  -0.00136  -0.00136   1.48665
   D207      -2.55793  -0.00002   0.00000  -0.00035  -0.00035  -2.55828
   D208       1.62577   0.00002   0.00000  -0.00017  -0.00017   1.62560
   D209      -0.59375  -0.00005   0.00000  -0.00140  -0.00140  -0.59514
         Item               Value     Threshold  Converged?
 Maximum Force            0.002706     0.000450     NO 
 RMS     Force            0.000269     0.000300     YES
 Maximum Displacement     0.385456     0.001800     NO 
 RMS     Displacement     0.095105     0.001200     NO 
 Predicted change in Energy=-9.123709D-05
 GradGradGradGradGradGradGradGradGradGradGradGradGradGradGradGradGradGrad

 Stoichiometry    C20H34O4(3)
 Framework group  C1[X(C20H34O4)]
 Deg. of freedom   168
 Full point group                 C1      NOp   1
 Largest Abelian subgroup         C1      NOp   1
 Largest concise Abelian subgroup C1      NOp   1
                         Standard orientation:                         
 ---------------------------------------------------------------------
 Center     Atomic      Atomic             Coordinates (Angstroms)
 Number     Number       Type             X           Y           Z
 ---------------------------------------------------------------------
      1          6           0       -2.297156   -0.440715    1.537615
      2          1           0       -1.444461   -1.067566    1.262116
      3          1           0       -2.351615   -0.462442    2.631237
      4          6           0       -2.036548    1.020675    1.090016
      5          6           0       -2.714401    1.380144   -0.284935
      6          6           0       -3.925159    0.464186   -0.561998
      7          1           0       -4.517774    0.856677   -1.395329
      8          6           0       -3.495781   -1.036228   -0.623414
      9          6           0       -3.588615   -0.996849    0.933506
     10          1           0       -3.904078   -1.918562    1.433865
     11          6           0       -4.625544    0.146749    0.784509
     12          1           0       -4.640371    0.923895    1.555217
     13          1           0       -5.646730   -0.209375    0.645828
     14          6           0       -4.597334   -1.902932   -1.244319
     15          1           0       -4.657469   -1.725469   -2.323865
     16          1           0       -5.587144   -1.712852   -0.820933
     17          1           0       -4.371185   -2.964036   -1.091181
     18          6           0       -2.168475   -1.421294   -1.271629
     19          1           0       -1.313925   -0.831468   -0.929239
     20          1           0       -2.226667   -1.303632   -2.358431
     21          1           0       -1.943717   -2.473383   -1.056726
     22          6           0       -3.168115    2.868592   -0.258712
     23          1           0       -2.333638    3.506993    0.038700
     24          1           0       -3.977115    2.964427    0.471057
     25          1           0       -3.531516    3.171264   -1.242637
     26          8           0       -1.821127    1.347722   -1.318271
     27          8           0       -0.660420    1.336299    1.032726
     28          1           0       -0.365260    1.157239    0.122591
     29          1           0       -2.458398    1.686695    1.848761
     30          6           0        3.250226    0.039690    1.774789
     31          1           0        2.781197    1.007845    1.979975
     32          1           0        3.644261   -0.321941    2.730462
     33          6           0        2.182547   -0.967854    1.285809
     34          6           0        2.061832   -0.992963   -0.284505
     35          6           0        3.417352   -0.641588   -0.938192
     36          1           0        3.418227   -0.920324   -1.997705
     37          6           0        3.851182    0.815908   -0.576696
     38          6           0        4.383404    0.194147    0.752653
     39          1           0        5.270320    0.659898    1.195719
     40          6           0        4.567053   -1.138798   -0.022354
     41          1           0        4.428755   -2.076142    0.524151
     42          1           0        5.518520   -1.197778   -0.551250
     43          6           0        4.988677    1.298909   -1.484884
     44          1           0        4.605383    1.516169   -2.488041
     45          1           0        5.799092    0.573098   -1.589782
     46          1           0        5.422425    2.222323   -1.085150
     47          6           0        2.809058    1.927901   -0.505406
     48          1           0        1.945619    1.689080    0.119563
     49          1           0        2.432124    2.163079   -1.505625
     50          1           0        3.263178    2.836553   -0.091782
     51          6           0        1.601549   -2.416474   -0.719124
     52          1           0        0.715312   -2.703655   -0.149509
     53          1           0        2.417710   -3.113064   -0.505944
     54          1           0        1.378956   -2.436994   -1.787856
     55          8           0        1.065124   -0.199486   -0.774720
     56          8           0        0.943661   -0.827572    1.920510
     57          1           0        0.513065    0.006573    1.657479
     58          1           0        2.524489   -1.966069    1.575931
 ---------------------------------------------------------------------
 Rotational constants (GHZ):           0.4934877           0.1333541           0.1266510
 Standard basis: 6-31++G(d,p) (6D, 7F)
 There are   660 symmetry adapted cartesian basis functions of A   symmetry.
 There are   660 symmetry adapted basis functions of A   symmetry.
   660 basis functions,  1040 primitive gaussians,   660 cartesian basis functions
    94 alpha electrons       92 beta electrons
       nuclear repulsion energy      2396.3819696216 Hartrees.
 NAtoms=   58 NActive=   58 NUniq=   58 SFac= 1.00D+00 NAtFMM=   60 NAOKFM=F Big=F
 Integral buffers will be    131072 words long.
 Raffenetti 2 integral format.
 Two-electron integral symmetry is turned on.
 Nuclear repulsion after empirical dispersion term =     2396.3207968982 Hartrees.
 One-electron integrals computed using PRISM.
 NBasis=   660 RedAO= T EigKep=  1.18D-06  NBF=   660
 NBsUse=   660 1.00D-06 EigRej= -1.00D+00 NBFU=   660
 Initial guess from the checkpoint file:  "2_1_251-wb97-opt.chk"
 B after Tr=     0.000000    0.000000    0.000000
         Rot=    0.999857    0.016274    0.001139   -0.004434 Ang=   1.94 deg.
 Initial guess <Sx>= 0.0000 <Sy>= 0.0000 <Sz>= 1.0000 <S**2>= 2.0090 S= 1.0030
 ExpMin= 3.60D-02 ExpMax= 5.48D+03 ExpMxC= 8.25D+02 IAcc=3 IRadAn=         7 AccDes= 0.00D+00
 Harris functional with IExCor= 4639 and IRadAn=       7 diagonalized for initial guess.
 HarFok:  IExCor= 4639 AccDes= 0.00D+00 IRadAn=         7 IDoV= 1 UseB2=F ITyADJ=14
 ICtDFT=  3500011 ScaDFX=  1.000000  1.000000  1.000000  1.000000
 FoFCou: FMM=F IPFlag=           0 FMFlag=      100000 FMFlg1=           0
         NFxFlg=           0 DoJE=T BraDBF=F KetDBF=T FulRan=T
         wScrn=  0.000000 ICntrl=       500 IOpCl=  0 I1Cent=   200000004 NGrid=           0
         NMat0=    1 NMatS0=      1 NMatT0=    0 NMatD0=    1 NMtDS0=    0 NMtDT0=    0
 Petite list used in FoFCou.
 Requested convergence on RMS density matrix=1.00D-08 within 128 cycles.
 Requested convergence on MAX density matrix=1.00D-06.
 Requested convergence on             energy=1.00D-06.
 No special actions if energy rises.
 Restarting incremental Fock formation.
 SCF Done:  E(UwB97XD) =  -1083.09988670     A.U. after   25 cycles
            NFock= 25  Conv=0.30D-08     -V/T= 2.0092
 <Sx>= 0.0000 <Sy>= 0.0000 <Sz>= 1.0000 <S**2>= 2.0088 S= 1.0029
 <L.S>=  0.00000000000    
 Annihilation of the first spin contaminant:
 S**2 before annihilation     2.0088,   after     2.0000
 Calling FoFJK, ICntrl=      2127 FMM=F ISym2X=0 I1Cent= 0 IOpClX= 1 NMat=1 NMatS=1 NMatT=0.
 ***** Axes restored to original set *****
 -------------------------------------------------------------------
 Center     Atomic                   Forces (Hartrees/Bohr)
 Number     Number              X              Y              Z
 -------------------------------------------------------------------
      1        6          -0.000304106    0.000352287    0.000003706
      2        1          -0.000208920   -0.000136428   -0.000103413
      3        1          -0.000006322    0.000020093    0.000000969
      4        6          -0.000059430    0.000792816    0.000355521
      5        6           0.000016178   -0.000065176    0.000061280
      6        6           0.000006186    0.000079445    0.000087833
      7        1           0.000032885   -0.000067515    0.000007102
      8        6          -0.000088033    0.000228061    0.000156985
      9        6           0.000096141   -0.000029209   -0.000049615
     10        1           0.000000535    0.000015829   -0.000030507
     11        6           0.000008955   -0.000041986   -0.000042605
     12        1           0.000055686   -0.000029350   -0.000038825
     13        1          -0.000004725   -0.000007605    0.000023438
     14        6          -0.000157920    0.000011942    0.000035790
     15        1           0.000028379   -0.000008217    0.000001468
     16        1          -0.000002631   -0.000010640   -0.000020743
     17        1           0.000035496   -0.000008923   -0.000013952
     18        6          -0.000152698   -0.000270005   -0.000133234
     19        1          -0.000267560    0.000416127    0.000210544
     20        1           0.000008468    0.000034154    0.000038991
     21        1          -0.000012029    0.000060252   -0.000004629
     22        6          -0.000126581   -0.000138910    0.000015704
     23        1           0.000013393   -0.000003372   -0.000003270
     24        1           0.000028899    0.000015026   -0.000002660
     25        1           0.000005872    0.000018985   -0.000000033
     26        8           0.000064430   -0.000081705    0.000124137
     27        8           0.001630572   -0.000422303    0.000445166
     28        1          -0.001198954   -0.000366632   -0.000050883
     29        1           0.000237012   -0.000158710    0.000098490
     30        6           0.000022559    0.000111059   -0.000104939
     31        1           0.000085433   -0.000009877   -0.000069574
     32        1          -0.000031442   -0.000034207   -0.000000654
     33        6          -0.000032960   -0.000070394   -0.000088114
     34        6          -0.000359118    0.000209287   -0.000070078
     35        6           0.000043780   -0.000074017    0.000055824
     36        1          -0.000035083    0.000012557    0.000006731
     37        6          -0.000025918    0.000108410    0.000041226
     38        6           0.000038466   -0.000079712   -0.000146724
     39        1           0.000008194    0.000015774   -0.000010328
     40        6          -0.000082346    0.000163699   -0.000025865
     41        1           0.000000447   -0.000015777    0.000009679
     42        1          -0.000018208   -0.000060284   -0.000005851
     43        6           0.000047413   -0.000114935    0.000104928
     44        1          -0.000014192   -0.000000462   -0.000007050
     45        1          -0.000074635    0.000000359   -0.000040797
     46        1          -0.000014967    0.000002707   -0.000013693
     47        6          -0.000022087   -0.000292759    0.000183480
     48        1           0.000150655    0.000154560    0.000043257
     49        1          -0.000025584    0.000010924   -0.000013931
     50        1          -0.000020884    0.000022505   -0.000002815
     51        6           0.000134799    0.000284541    0.000058322
     52        1           0.000038136   -0.000052613   -0.000019858
     53        1          -0.000025077    0.000042529    0.000009760
     54        1          -0.000060417   -0.000031016   -0.000005809
     55        8          -0.000045745   -0.001067181   -0.000863917
     56        8           0.000510352   -0.000011698    0.000422464
     57        1           0.000170233    0.000623785   -0.000462233
     58        1          -0.000040981   -0.000046092   -0.000156198
 -------------------------------------------------------------------
 Cartesian Forces:  Max     0.001630572 RMS     0.000239936

 GradGradGradGradGradGradGradGradGradGradGradGradGradGradGradGradGradGrad
 Berny optimization.
 Using GEDIIS/GDIIS optimizer.
 FormGI is forming the generalized inverse of G from B-inverse, IUseBI=4.
 Internal  Forces:  Max     0.002972822 RMS     0.000330713
 Search for a local minimum.
 Step number   2 out of a maximum of  348
 All quantities printed in internal units (Hartrees-Bohrs-Radians)
 Mixed Optimization -- En-DIIS/RFO-DIIS
 Swapping is turned off.
 Update second derivatives using D2CorX and points    1    2
 DE=  8.58D-05 DEPred=-9.12D-05 R=-9.40D-01
 Trust test=-9.40D-01 RLast= 1.34D-01 DXMaxT set to 1.50D-01
 ITU= -1  0
     Eigenvalues ---    0.00230   0.00230   0.00253   0.00317   0.00317
     Eigenvalues ---    0.00326   0.00342   0.00412   0.00421   0.00857
     Eigenvalues ---    0.00870   0.01204   0.01496   0.01511   0.01521
     Eigenvalues ---    0.01548   0.02100   0.02148   0.02637   0.02725
     Eigenvalues ---    0.02740   0.02773   0.02896   0.02906   0.03061
     Eigenvalues ---    0.03122   0.03141   0.03440   0.03577   0.03597
     Eigenvalues ---    0.04030   0.04189   0.04241   0.04435   0.04444
     Eigenvalues ---    0.04647   0.04707   0.04816   0.04845   0.05115
     Eigenvalues ---    0.05203   0.05240   0.05256   0.05259   0.05271
     Eigenvalues ---    0.05279   0.05532   0.05593   0.05607   0.05627
     Eigenvalues ---    0.05628   0.05662   0.05675   0.05686   0.05705
     Eigenvalues ---    0.05790   0.05840   0.05848   0.05878   0.06317
     Eigenvalues ---    0.06591   0.06699   0.06763   0.06826   0.06872
     Eigenvalues ---    0.07340   0.07473   0.07505   0.07678   0.08094
     Eigenvalues ---    0.08165   0.08670   0.08706   0.08981   0.09042
     Eigenvalues ---    0.09458   0.09609   0.10426   0.10471   0.11902
     Eigenvalues ---    0.12029   0.12374   0.12776   0.12825   0.15472
     Eigenvalues ---    0.16000   0.16000   0.16000   0.16000   0.16000
     Eigenvalues ---    0.16000   0.16000   0.16000   0.16000   0.16000
     Eigenvalues ---    0.16000   0.16000   0.16000   0.16000   0.16000
     Eigenvalues ---    0.16000   0.16000   0.16000   0.16417   0.16742
     Eigenvalues ---    0.18302   0.18864   0.20413   0.20760   0.20945
     Eigenvalues ---    0.21846   0.22168   0.23805   0.24166   0.24373
     Eigenvalues ---    0.24666   0.25669   0.25767   0.26721   0.26940
     Eigenvalues ---    0.26991   0.27092   0.27475   0.27705   0.28483
     Eigenvalues ---    0.28935   0.28973   0.29108   0.29342   0.29783
     Eigenvalues ---    0.30244   0.33897   0.33932   0.34040   0.34044
     Eigenvalues ---    0.34047   0.34073   0.34100   0.34108   0.34116
     Eigenvalues ---    0.34125   0.34130   0.34139   0.34147   0.34171
     Eigenvalues ---    0.34191   0.34236   0.34269   0.34284   0.34322
     Eigenvalues ---    0.34323   0.34331   0.34339   0.34360   0.34435
     Eigenvalues ---    0.34465   0.34486   0.34496   0.34502   0.34518
     Eigenvalues ---    0.34660   0.34690   0.43735   0.45886   0.47680
     Eigenvalues ---    0.51690   0.51981   0.52013
 En-DIIS/RFO-DIIS/Sim-DIIS IScMMF=       -3 using points:     2    1
 RFO step:  Lambda=-3.54416736D-04.
 DidBck=T Rises=T En-DIIS coefs:    0.42174    0.57826
 Iteration  1 RMS(Cart)=  0.07751080 RMS(Int)=  0.00088230
 Iteration  2 RMS(Cart)=  0.00287750 RMS(Int)=  0.00000510
 Iteration  3 RMS(Cart)=  0.00000276 RMS(Int)=  0.00000505
 Iteration  4 RMS(Cart)=  0.00000000 RMS(Int)=  0.00000505
 Variable       Old X    -DE/DX   Delta X   Delta X   Delta X     New X
                                 (Linear)    (Quad)   (Total)
    R1        2.06658  -0.00017   0.00063  -0.00146  -0.00083   2.06575
    R2        2.06961   0.00000   0.00103  -0.00212  -0.00109   2.06853
    R3        2.92994   0.00065   0.00053  -0.00107  -0.00054   2.92940
    R4        2.89202   0.00024   0.00055  -0.00070  -0.00015   2.89187
    R5        2.97546   0.00051  -0.00005  -0.00004  -0.00009   2.97537
    R6        2.67022   0.00087   0.00035  -0.00005   0.00029   2.67051
    R7        2.06770  -0.00007   0.00003  -0.00013  -0.00010   2.06761
    R8        2.91636   0.00028   0.00010   0.00024   0.00034   2.91670
    R9        2.94095   0.00012   0.00044  -0.00075  -0.00031   2.94064
   R10        2.58193   0.00014   0.00006  -0.00003   0.00003   2.58196
   R11        2.06982   0.00001   0.00075  -0.00152  -0.00078   2.06904
   R12        2.95147   0.00014   0.00016   0.00002   0.00017   2.95165
   R13        2.93022  -0.00006   0.00027  -0.00016   0.00011   2.93034
   R14        2.94832   0.00018   0.00031  -0.00036  -0.00005   2.94827
   R15        2.89697   0.00006   0.00030  -0.00055  -0.00025   2.89672
   R16        2.88467  -0.00026   0.00031  -0.00092  -0.00061   2.88405
   R17        2.06960   0.00003   0.00087  -0.00176  -0.00089   2.06871
   R18        2.93074  -0.00014  -0.00002   0.00041   0.00039   2.93113
   R19        2.06851   0.00005   0.00089  -0.00178  -0.00089   2.06762
   R20        2.06048   0.00001   0.00093  -0.00190  -0.00097   2.05950
   R21        2.07055   0.00000   0.00114  -0.00235  -0.00120   2.06934
   R22        2.06587   0.00001   0.00102  -0.00208  -0.00106   2.06481
   R23        2.07055   0.00000   0.00118  -0.00241  -0.00124   2.06932
   R24        2.06610  -0.00050   0.00052  -0.00155  -0.00102   2.06508
   R25        2.06869   0.00003   0.00118  -0.00240  -0.00122   2.06747
   R26        2.07319   0.00006   0.00116  -0.00233  -0.00117   2.07202
   R27        2.06349   0.00001   0.00102  -0.00208  -0.00106   2.06243
   R28        2.06684  -0.00002   0.00098  -0.00203  -0.00105   2.06578
   R29        2.06299  -0.00001   0.00107  -0.00221  -0.00114   2.06185
   R30        1.83948  -0.00046   0.00300  -0.00646  -0.00345   1.83602
   R31        3.55326   0.00041  -0.00165   0.00590   0.00425   3.55752
   R32        2.06959  -0.00001   0.00076  -0.00157  -0.00081   2.06878
   R33        2.06953  -0.00002   0.00102  -0.00211  -0.00110   2.06844
   R34        2.92400   0.00011   0.00070  -0.00143  -0.00073   2.92327
   R35        2.89857   0.00007   0.00045  -0.00074  -0.00029   2.89827
   R36        2.97660  -0.00081   0.00018  -0.00153  -0.00136   2.97524
   R37        2.64384  -0.00092   0.00012  -0.00091  -0.00078   2.64305
   R38        2.06796  -0.00002  -0.00003   0.00005   0.00002   2.06797
   R39        2.92035   0.00002   0.00009  -0.00023  -0.00013   2.92021
   R40        2.94406   0.00020   0.00043  -0.00064  -0.00021   2.94385
   R41        2.57956   0.00038   0.00005   0.00014   0.00019   2.57975
   R42        2.07032   0.00001   0.00077  -0.00158  -0.00081   2.06951
   R43        2.95377  -0.00012   0.00007  -0.00021  -0.00013   2.95364
   R44        2.93230   0.00014   0.00018  -0.00028  -0.00011   2.93219
   R45        2.95004   0.00016   0.00031  -0.00027   0.00004   2.95008
   R46        2.89812   0.00002   0.00036  -0.00072  -0.00036   2.89776
   R47        2.88308   0.00001   0.00048  -0.00098  -0.00050   2.88258
   R48        2.06996   0.00000   0.00090  -0.00184  -0.00094   2.06902
   R49        2.93432   0.00013  -0.00009   0.00039   0.00030   2.93462
   R50        2.06699  -0.00002   0.00089  -0.00185  -0.00096   2.06603
   R51        2.06015  -0.00002   0.00090  -0.00187  -0.00097   2.05918
   R52        2.07047   0.00000   0.00116  -0.00239  -0.00123   2.06925
   R53        2.06541  -0.00006   0.00100  -0.00212  -0.00111   2.06429
   R54        2.07062   0.00000   0.00118  -0.00242  -0.00124   2.06938
   R55        2.06418  -0.00011   0.00066  -0.00146  -0.00080   2.06337
   R56        2.06822  -0.00001   0.00119  -0.00244  -0.00126   2.06696
   R57        2.07264  -0.00003   0.00121  -0.00251  -0.00130   2.07134
   R58        2.06348  -0.00003   0.00085  -0.00179  -0.00093   2.06255
   R59        2.06733   0.00001   0.00101  -0.00207  -0.00106   2.06627
   R60        2.06331   0.00001   0.00103  -0.00210  -0.00108   2.06224
   R61        1.84226  -0.00050   0.00276  -0.00599  -0.00323   1.83903
    A1        1.85351   0.00005  -0.00007   0.00055   0.00048   1.85399
    A2        1.91398   0.00003   0.00121  -0.00140  -0.00019   1.91380
    A3        1.92863   0.00008  -0.00039   0.00193   0.00154   1.93017
    A4        1.89160  -0.00011  -0.00009  -0.00028  -0.00037   1.89123
    A5        1.92304  -0.00020   0.00004  -0.00076  -0.00072   1.92232
    A6        1.95024   0.00014  -0.00065  -0.00006  -0.00072   1.94951
    A7        1.97677  -0.00043  -0.00028  -0.00142  -0.00172   1.97506
    A8        1.96702   0.00098   0.00190   0.00027   0.00218   1.96920
    A9        1.88466   0.00002   0.00034  -0.00107  -0.00073   1.88393
   A10        1.91014  -0.00004   0.00062   0.00065   0.00128   1.91142
   A11        1.87611   0.00008   0.00018  -0.00145  -0.00127   1.87484
   A12        1.84172  -0.00068  -0.00307   0.00324   0.00017   1.84189
   A13        1.93802   0.00014  -0.00043  -0.00037  -0.00081   1.93721
   A14        1.90619   0.00000  -0.00009  -0.00010  -0.00018   1.90601
   A15        1.95363   0.00000   0.00013   0.00077   0.00090   1.95453
   A16        1.91979  -0.00035  -0.00018  -0.00028  -0.00047   1.91932
   A17        1.94235   0.00018   0.00076  -0.00046   0.00030   1.94265
   A18        1.79881   0.00000  -0.00018   0.00049   0.00031   1.79912
   A19        1.92665  -0.00005   0.00052  -0.00131  -0.00079   1.92586
   A20        1.94072   0.00045   0.00059   0.00123   0.00182   1.94254
   A21        1.89649  -0.00024  -0.00045  -0.00010  -0.00055   1.89594
   A22        2.05225  -0.00015  -0.00029   0.00037   0.00008   2.05234
   A23        2.08249   0.00004  -0.00021   0.00053   0.00032   2.08281
   A24        1.53244  -0.00003  -0.00032  -0.00037  -0.00069   1.53175
   A25        1.49087  -0.00012   0.00017  -0.00032  -0.00015   1.49071
   A26        1.94068   0.00008   0.00005  -0.00075  -0.00069   1.93998
   A27        2.09217   0.00015   0.00053   0.00010   0.00064   2.09281
   A28        1.95594   0.00012   0.00000  -0.00049  -0.00049   1.95545
   A29        2.07357   0.00006   0.00071  -0.00076  -0.00005   2.07352
   A30        1.88619  -0.00023  -0.00115   0.00165   0.00050   1.88668
   A31        1.93144   0.00037   0.00047   0.00096   0.00143   1.93287
   A32        1.94826   0.00002   0.00037  -0.00081  -0.00044   1.94781
   A33        1.91153  -0.00020  -0.00053   0.00037  -0.00016   1.91137
   A34        2.03959  -0.00019  -0.00008  -0.00024  -0.00031   2.03928
   A35        1.53331  -0.00001  -0.00027  -0.00044  -0.00071   1.53260
   A36        2.06223   0.00002  -0.00009   0.00039   0.00029   2.06252
   A37        1.50313   0.00004   0.00024  -0.00051  -0.00027   1.50285
   A38        2.06257   0.00002   0.00008  -0.00030  -0.00021   2.06236
   A39        1.95999  -0.00006   0.00043  -0.00083  -0.00040   1.95960
   A40        2.05436   0.00001  -0.00040   0.00062   0.00023   2.05459
   A41        1.97966  -0.00005   0.00030  -0.00046  -0.00015   1.97951
   A42        1.88468   0.00003  -0.00046   0.00104   0.00058   1.88526
   A43        1.92509  -0.00002   0.00032  -0.00071  -0.00038   1.92470
   A44        1.97733  -0.00001   0.00065  -0.00134  -0.00069   1.97664
   A45        1.92048  -0.00005   0.00025  -0.00063  -0.00038   1.92010
   A46        1.87940   0.00003  -0.00045   0.00102   0.00057   1.87997
   A47        1.88167   0.00003  -0.00041   0.00087   0.00046   1.88212
   A48        1.87668   0.00003  -0.00044   0.00097   0.00052   1.87720
   A49        1.99385   0.00028   0.00045  -0.00026   0.00019   1.99404
   A50        1.92649   0.00000   0.00029  -0.00056  -0.00027   1.92622
   A51        1.91438  -0.00010   0.00025  -0.00084  -0.00059   1.91379
   A52        1.86969  -0.00008  -0.00035   0.00078   0.00043   1.87012
   A53        1.87117  -0.00010  -0.00044   0.00065   0.00020   1.87138
   A54        1.88435  -0.00001  -0.00025   0.00032   0.00007   1.88441
   A55        1.91873   0.00000   0.00064  -0.00132  -0.00068   1.91805
   A56        1.88671  -0.00002   0.00071  -0.00150  -0.00079   1.88592
   A57        1.92520  -0.00002   0.00050  -0.00108  -0.00057   1.92462
   A58        1.90954   0.00001  -0.00062   0.00127   0.00065   1.91020
   A59        1.91535   0.00001  -0.00052   0.00110   0.00058   1.91593
   A60        1.90800   0.00002  -0.00072   0.00152   0.00081   1.90881
   A61        1.86724  -0.00068   0.00081  -0.00290  -0.00214   1.86510
   A62        2.02235   0.00150   0.00279  -0.00207   0.00072   2.02307
   A63        1.56213   0.00050  -0.00047   0.00382   0.00336   1.56550
   A64        1.85721  -0.00005  -0.00044   0.00082   0.00037   1.85758
   A65        1.91700   0.00025   0.00082  -0.00099  -0.00017   1.91683
   A66        1.93074  -0.00020   0.00001   0.00034   0.00035   1.93110
   A67        1.88496  -0.00013  -0.00023   0.00031   0.00008   1.88504
   A68        1.92725   0.00026  -0.00008   0.00006  -0.00002   1.92723
   A69        1.94416  -0.00012  -0.00010  -0.00048  -0.00058   1.94358
   A70        1.95877   0.00005  -0.00020  -0.00102  -0.00122   1.95755
   A71        1.98490   0.00091   0.00040   0.00000   0.00039   1.98529
   A72        1.86981  -0.00040   0.00065  -0.00108  -0.00042   1.86939
   A73        1.96709  -0.00131  -0.00082  -0.00207  -0.00289   1.96420
   A74        1.84804   0.00067   0.00236  -0.00110   0.00127   1.84931
   A75        1.82130   0.00012  -0.00229   0.00578   0.00349   1.82479
   A76        1.92927   0.00017   0.00001  -0.00028  -0.00027   1.92900
   A77        1.89160   0.00013   0.00066  -0.00024   0.00042   1.89202
   A78        1.98746  -0.00063  -0.00089  -0.00111  -0.00199   1.98547
   A79        1.92719  -0.00025  -0.00027   0.00161   0.00134   1.92853
   A80        1.93519   0.00014  -0.00005  -0.00042  -0.00047   1.93473
   A81        1.78772   0.00045   0.00059   0.00062   0.00120   1.78892
   A82        1.93042   0.00008   0.00057  -0.00101  -0.00044   1.92999
   A83        1.93653   0.00006   0.00001  -0.00065  -0.00064   1.93589
   A84        1.90433  -0.00021  -0.00023   0.00058   0.00034   1.90467
   A85        2.04956  -0.00011  -0.00030   0.00062   0.00032   2.04987
   A86        2.08137   0.00008  -0.00016   0.00073   0.00057   2.08193
   A87        1.52742   0.00009  -0.00004  -0.00005  -0.00009   1.52733
   A88        1.49089  -0.00001   0.00007  -0.00020  -0.00013   1.49076
   A89        1.94182   0.00005   0.00013  -0.00017  -0.00004   1.94178
   A90        2.09538  -0.00002   0.00021  -0.00061  -0.00040   2.09498
   A91        1.95718   0.00010   0.00012  -0.00007   0.00005   1.95723
   A92        2.07531  -0.00001   0.00095  -0.00169  -0.00074   2.07457
   A93        1.88048  -0.00008  -0.00116   0.00215   0.00100   1.88147
   A94        1.93445  -0.00013   0.00057  -0.00052   0.00005   1.93450
   A95        1.95137   0.00004   0.00026  -0.00046  -0.00021   1.95117
   A96        1.91085   0.00002  -0.00073   0.00096   0.00022   1.91107
   A97        2.03884   0.00000   0.00004  -0.00009  -0.00005   2.03879
   A98        1.52799   0.00000  -0.00003  -0.00025  -0.00028   1.52771
   A99        2.06136   0.00004  -0.00018   0.00047   0.00028   2.06164
   A100       1.50263  -0.00008   0.00017  -0.00039  -0.00023   1.50240
   A101       2.06668   0.00001   0.00008  -0.00013  -0.00005   2.06663
   A102       1.95805   0.00003   0.00045  -0.00096  -0.00050   1.95755
   A103       2.06157   0.00005  -0.00038   0.00078   0.00041   2.06198
   A104       1.97339  -0.00002   0.00040  -0.00092  -0.00052   1.97287
   A105       1.88219   0.00000  -0.00051   0.00114   0.00063   1.88282
   A106       1.92322   0.00000   0.00029  -0.00059  -0.00030   1.92292
   A107       1.97975  -0.00008   0.00071  -0.00163  -0.00092   1.97883
   A108       1.92089  -0.00001   0.00028  -0.00058  -0.00031   1.92058
   A109       1.87885   0.00004  -0.00047   0.00105   0.00057   1.87942
   A110       1.88114   0.00001  -0.00039   0.00086   0.00047   1.88161
   A111       1.87668   0.00004  -0.00049   0.00108   0.00059   1.87727
   A112       1.99031  -0.00030   0.00064  -0.00200  -0.00137   1.98895
   A113       1.92748   0.00007   0.00015  -0.00014   0.00001   1.92749
   A114       1.91626   0.00007   0.00029  -0.00039  -0.00011   1.91616
   A115       1.87300   0.00008  -0.00037   0.00082   0.00045   1.87345
   A116       1.86779   0.00010  -0.00043   0.00103   0.00059   1.86839
   A117       1.88518  -0.00001  -0.00035   0.00089   0.00054   1.88572
   A118       1.91194  -0.00011   0.00092  -0.00217  -0.00125   1.91070
   A119       1.88287   0.00010   0.00081  -0.00140  -0.00059   1.88227
   A120       1.92887  -0.00002   0.00050  -0.00106  -0.00056   1.92831
   A121       1.91387   0.00000  -0.00074   0.00149   0.00076   1.91463
   A122       1.91792   0.00003  -0.00072   0.00141   0.00070   1.91862
   A123       1.90802   0.00000  -0.00077   0.00170   0.00094   1.90895
   A124       1.93319  -0.00224  -0.00256   0.00068  -0.00188   1.93131
   A125       2.89984  -0.00019   0.01569  -0.03652  -0.02083   2.87901
   A126       3.10861  -0.00297  -0.02376  -0.02439  -0.04815   3.06046
    D1        1.70256   0.00011  -0.00374  -0.00461  -0.00835   1.69421
    D2       -0.47788  -0.00029  -0.00592  -0.00455  -0.01047  -0.48835
    D3       -2.50516  -0.00002  -0.00346  -0.00800  -0.01146  -2.51661
    D4       -2.56434   0.00013  -0.00322  -0.00486  -0.00808  -2.57242
    D5        1.53840  -0.00027  -0.00540  -0.00481  -0.01020   1.52820
    D6       -0.48887  -0.00001  -0.00294  -0.00825  -0.01119  -0.50006
    D7       -0.44213  -0.00011  -0.00365  -0.00604  -0.00969  -0.45182
    D8       -2.62257  -0.00051  -0.00583  -0.00598  -0.01181  -2.63438
    D9        1.63334  -0.00025  -0.00337  -0.00943  -0.01279   1.62054
   D10       -1.05029   0.00000   0.00087   0.00424   0.00512  -1.04517
   D11        1.25333   0.00009   0.00149   0.00406   0.00555   1.25888
   D12       -2.71244  -0.00005   0.00122   0.00421   0.00543  -2.70700
   D13       -3.09318   0.00001   0.00117   0.00286   0.00403  -3.08915
   D14       -0.78957   0.00010   0.00179   0.00268   0.00447  -0.78510
   D15        1.52785  -0.00004   0.00152   0.00283   0.00435   1.53220
   D16        1.08604   0.00020   0.00169   0.00378   0.00547   1.09151
   D17       -2.89353   0.00028   0.00231   0.00359   0.00590  -2.88763
   D18       -0.57611   0.00015   0.00203   0.00375   0.00578  -0.57032
   D19        0.42482   0.00004   0.00365   0.00546   0.00910   0.43392
   D20        2.54490  -0.00030   0.00308   0.00480   0.00788   2.55278
   D21       -1.75768  -0.00031   0.00288   0.00576   0.00865  -1.74904
   D22        2.63565   0.00099   0.00646   0.00525   0.01171   2.64736
   D23       -1.52745   0.00065   0.00590   0.00459   0.01049  -1.51696
   D24        0.45315   0.00064   0.00570   0.00556   0.01125   0.46441
   D25       -1.65557   0.00021   0.00327   0.00861   0.01188  -1.64369
   D26        0.46451  -0.00013   0.00270   0.00795   0.01066   0.47517
   D27        2.44511  -0.00014   0.00250   0.00892   0.01142   2.45654
   D28        1.61021   0.00034  -0.00187   0.00520   0.00331   1.61352
   D29       -0.09910  -0.00045  -0.00281   0.00304   0.00024  -0.09886
   D30       -0.60615   0.00019  -0.00344   0.00637   0.00292  -0.60323
   D31       -2.31545  -0.00060  -0.00437   0.00420  -0.00016  -2.31561
   D32       -2.62020   0.00047  -0.00234   0.00605   0.00370  -2.61650
   D33        1.95368  -0.00032  -0.00328   0.00389   0.00062   1.95430
   D34        2.92300  -0.00023  -0.00233  -0.00289  -0.00522   2.91778
   D35       -1.04979  -0.00010  -0.00177  -0.00246  -0.00423  -1.05402
   D36        0.60867  -0.00006  -0.00210  -0.00247  -0.00457   0.60410
   D37        0.81090  -0.00009  -0.00182  -0.00234  -0.00416   0.80674
   D38        3.12129   0.00004  -0.00125  -0.00191  -0.00316   3.11813
   D39       -1.50343   0.00008  -0.00159  -0.00191  -0.00350  -1.50693
   D40       -1.17136   0.00001  -0.00192  -0.00251  -0.00443  -1.17579
   D41        1.13904   0.00015  -0.00136  -0.00208  -0.00344   1.13560
   D42        2.79750   0.00019  -0.00169  -0.00208  -0.00378   2.79373
   D43        0.90891   0.00002   0.00020   0.00122   0.00142   0.91033
   D44       -1.17448   0.00002   0.00014   0.00134   0.00149  -1.17299
   D45        3.02342   0.00002   0.00029   0.00104   0.00132   3.02474
   D46        3.04000  -0.00003  -0.00051   0.00051   0.00000   3.04000
   D47        0.95661  -0.00003  -0.00056   0.00064   0.00007   0.95668
   D48       -1.12868  -0.00003  -0.00042   0.00033  -0.00009  -1.12877
   D49       -1.17053   0.00002   0.00018   0.00012   0.00030  -1.17023
   D50        3.02927   0.00002   0.00013   0.00024   0.00038   3.02965
   D51        0.94398   0.00002   0.00027  -0.00007   0.00021   0.94419
   D52        1.44285  -0.00032  -0.00071  -0.00184  -0.00256   1.44029
   D53       -2.88711  -0.00023  -0.00064  -0.00255  -0.00319  -2.89030
   D54       -0.66483  -0.00036  -0.00179  -0.00078  -0.00257  -0.66740
   D55       -2.59544  -0.00009   0.00036  -0.00220  -0.00184  -2.59728
   D56       -0.64222   0.00000   0.00043  -0.00290  -0.00247  -0.64469
   D57        1.58006  -0.00012  -0.00072  -0.00113  -0.00185   1.57821
   D58       -0.46272  -0.00010  -0.00015  -0.00170  -0.00186  -0.46458
   D59        1.49051  -0.00001  -0.00008  -0.00241  -0.00249   1.48802
   D60       -2.57040  -0.00013  -0.00123  -0.00064  -0.00187  -2.57227
   D61       -1.48340  -0.00030  -0.00026   0.00042   0.00016  -1.48324
   D62        0.60219  -0.00026  -0.00057   0.00078   0.00022   0.60240
   D63        2.81431  -0.00026  -0.00074   0.00122   0.00048   2.81479
   D64        2.57117  -0.00003  -0.00039   0.00194   0.00155   2.57272
   D65       -1.62643   0.00000  -0.00069   0.00230   0.00161  -1.62483
   D66        0.58569   0.00001  -0.00086   0.00274   0.00187   0.58757
   D67        0.46526   0.00014   0.00021   0.00159   0.00180   0.46705
   D68        2.55084   0.00018  -0.00009   0.00195   0.00185   2.55269
   D69       -1.52022   0.00018  -0.00026   0.00238   0.00212  -1.51810
   D70       -1.45857   0.00030   0.00083   0.00129   0.00212  -1.45645
   D71        2.56899   0.00008  -0.00008   0.00174   0.00166   2.57065
   D72        0.46262   0.00011   0.00020   0.00160   0.00181   0.46442
   D73        2.88677   0.00026   0.00071   0.00225   0.00297   2.88974
   D74        0.63115   0.00004  -0.00020   0.00271   0.00251   0.63366
   D75       -1.47522   0.00007   0.00008   0.00257   0.00265  -1.47257
   D76        0.66633   0.00041   0.00173   0.00103   0.00276   0.66910
   D77       -1.58929   0.00020   0.00082   0.00148   0.00231  -1.58698
   D78        2.58752   0.00023   0.00110   0.00135   0.00245   2.58997
   D79        1.27207   0.00005  -0.00029   0.00098   0.00069   1.27276
   D80       -0.83603   0.00004  -0.00039   0.00110   0.00071  -0.83533
   D81       -2.93733   0.00004  -0.00044   0.00121   0.00077  -2.93656
   D82        2.90769  -0.00001  -0.00007   0.00008   0.00001   2.90770
   D83        0.79958  -0.00002  -0.00017   0.00021   0.00003   0.79961
   D84       -1.30172  -0.00002  -0.00022   0.00032   0.00010  -1.30162
   D85       -1.05804  -0.00002  -0.00009   0.00006  -0.00003  -1.05806
   D86        3.11704  -0.00003  -0.00019   0.00018  -0.00001   3.11704
   D87        1.01574  -0.00003  -0.00024   0.00030   0.00006   1.01580
   D88        0.85281   0.00004   0.00087   0.00028   0.00115   0.85396
   D89       -1.25522  -0.00005   0.00080  -0.00014   0.00066  -1.25456
   D90        2.95381   0.00002   0.00078   0.00033   0.00111   2.95492
   D91       -0.93036   0.00006  -0.00022   0.00117   0.00095  -0.92941
   D92       -3.03839  -0.00003  -0.00029   0.00075   0.00046  -3.03793
   D93        1.17064   0.00004  -0.00031   0.00122   0.00091   1.17155
   D94        3.09994   0.00005   0.00027   0.00093   0.00120   3.10114
   D95        0.99191  -0.00004   0.00020   0.00051   0.00071   0.99262
   D96       -1.08225   0.00004   0.00018   0.00098   0.00116  -1.08109
   D97        1.47475   0.00024   0.00016  -0.00075  -0.00059   1.47416
   D98       -0.61846   0.00019   0.00002  -0.00026  -0.00024  -0.61870
   D99       -2.84230   0.00019   0.00077  -0.00193  -0.00116  -2.84346
   D100      -0.46578  -0.00014  -0.00018  -0.00165  -0.00184  -0.46762
   D101      -2.55899  -0.00018  -0.00032  -0.00116  -0.00149  -2.56048
   D102       1.50035  -0.00019   0.00042  -0.00283  -0.00241   1.49794
   D103      -2.55182   0.00008   0.00009  -0.00122  -0.00113  -2.55295
   D104       1.63815   0.00003  -0.00005  -0.00073  -0.00078   1.63737
   D105      -0.58569   0.00003   0.00070  -0.00240  -0.00170  -0.58739
   D106       2.55731   0.00024   0.04514  -0.01140   0.03380   2.59111
   D107       0.67489   0.00101   0.04690  -0.00522   0.04162   0.71651
   D108       1.61638  -0.00042   0.00033  -0.00587  -0.00554   1.61084
   D109      -0.64258   0.00057   0.00131  -0.00202  -0.00072  -0.64330
   D110      -2.64553   0.00018   0.00347  -0.00840  -0.00492  -2.65046
   D111      -2.64820  -0.00042   0.00011  -0.00525  -0.00514  -2.65334
   D112       1.37603   0.00057   0.00109  -0.00141  -0.00032   1.37571
   D113      -0.62692   0.00018   0.00325  -0.00778  -0.00453  -0.63145
   D114      -0.52897  -0.00026  -0.00020  -0.00528  -0.00548  -0.53444
   D115      -2.78793   0.00073   0.00078  -0.00143  -0.00065  -2.78858
   D116       1.49230   0.00034   0.00295  -0.00781  -0.00486   1.48744
   D117      -1.01186   0.00008  -0.00147   0.00444   0.00297  -1.00889
   D118       1.29607   0.00001  -0.00069   0.00345   0.00277   1.29883
   D119      -2.66884   0.00012  -0.00136   0.00454   0.00318  -2.66566
   D120      -3.06317   0.00011  -0.00088   0.00319   0.00231  -3.06087
   D121      -0.75525   0.00004  -0.00010   0.00220   0.00210  -0.75315
   D122       1.56303   0.00015  -0.00077   0.00328   0.00251   1.56554
   D123       1.12560   0.00017  -0.00048   0.00308   0.00260   1.12820
   D124      -2.84966   0.00011   0.00030   0.00209   0.00240  -2.84727
   D125      -0.53138   0.00021  -0.00037   0.00318   0.00281  -0.52858
   D126       0.51977   0.00008   0.00089   0.00512   0.00601   0.52577
   D127       2.63403  -0.00003   0.00099   0.00677   0.00776   2.64179
   D128      -1.67222   0.00025   0.00164   0.00676   0.00840  -1.66382
   D129       2.78793   0.00024   0.00055   0.00238   0.00293   2.79086
   D130      -1.38100   0.00013   0.00065   0.00403   0.00468  -1.37631
   D131       0.59594   0.00041   0.00130   0.00402   0.00532   0.60126
   D132      -1.51462   0.00013  -0.00121   0.00760   0.00639  -1.50823
   D133       0.59964   0.00001  -0.00111   0.00926   0.00815   0.60778
   D134       2.57657   0.00030  -0.00047   0.00925   0.00878   2.58536
   D135       1.20053   0.00117   0.00981   0.00235   0.01215   1.21269
   D136      -1.05422   0.00147   0.01047   0.00567   0.01614  -1.03808
   D137      -3.05112   0.00123   0.00938   0.00462   0.01401  -3.03712
   D138       2.87106   0.00012  -0.00103  -0.00200  -0.00303   2.86803
   D139      -1.10576   0.00008  -0.00095  -0.00257  -0.00352  -1.10927
   D140       0.54869   0.00012  -0.00108  -0.00264  -0.00372   0.54497
   D141       0.77806   0.00001  -0.00169  -0.00256  -0.00425   0.77381
   D142       3.08443  -0.00003  -0.00161  -0.00312  -0.00474   3.07969
   D143      -1.54431   0.00001  -0.00175  -0.00319  -0.00494  -1.54925
   D144      -1.19097  -0.00047  -0.00222  -0.00399  -0.00621  -1.19718
   D145       1.11539  -0.00051  -0.00214  -0.00455  -0.00669   1.10870
   D146       2.76984  -0.00047  -0.00227  -0.00462  -0.00690   2.76294
   D147       0.89535  -0.00019   0.00007  -0.00285  -0.00278   0.89257
   D148      -1.18709  -0.00019  -0.00004  -0.00259  -0.00264  -1.18972
   D149       3.01101  -0.00024   0.00010  -0.00319  -0.00309   3.00792
   D150       3.01090  -0.00005   0.00034  -0.00236  -0.00202   3.00887
   D151       0.92846  -0.00004   0.00023  -0.00211  -0.00188   0.92659
   D152      -1.15663  -0.00010   0.00037  -0.00270  -0.00233  -1.15896
   D153      -1.21055   0.00024   0.00048  -0.00179  -0.00131  -1.21186
   D154       2.99020   0.00024   0.00037  -0.00153  -0.00116   2.98904
   D155       0.90511   0.00019   0.00051  -0.00213  -0.00162   0.90349
   D156       1.43809  -0.00019  -0.00006  -0.00041  -0.00048   1.43762
   D157      -2.89044  -0.00009   0.00010  -0.00058  -0.00048  -2.89092
   D158      -0.67246  -0.00017  -0.00129   0.00187   0.00058  -0.67188
   D159      -2.60126  -0.00013   0.00050  -0.00194  -0.00144  -2.60270
   D160      -0.64661  -0.00002   0.00066  -0.00211  -0.00144  -0.64805
   D161       1.57137  -0.00010  -0.00073   0.00034  -0.00038   1.57099
   D162      -0.47355  -0.00001   0.00020  -0.00095  -0.00075  -0.47430
   D163       1.48111   0.00010   0.00037  -0.00112  -0.00075   1.48035
   D164      -2.58410   0.00002  -0.00102   0.00133   0.00031  -2.58379
   D165      -1.46731  -0.00006  -0.00011   0.00151   0.00139  -1.46592
   D166       0.62728  -0.00005  -0.00044   0.00216   0.00172   0.62900
   D167       2.83762   0.00000  -0.00066   0.00277   0.00210   2.83972
   D168       2.57511  -0.00004  -0.00057   0.00175   0.00119   2.57630
   D169      -1.61349  -0.00003  -0.00089   0.00240   0.00152  -1.61198
   D170       0.59685   0.00001  -0.00111   0.00301   0.00190   0.59875
   D171       0.47585   0.00002  -0.00014   0.00085   0.00071   0.47656
   D172       2.57043   0.00003  -0.00046   0.00150   0.00104   2.57147
   D173      -1.50241   0.00007  -0.00069   0.00211   0.00142  -1.50099
   D174      -1.44549   0.00000   0.00059  -0.00004   0.00055  -1.44494
   D175       2.57536   0.00006  -0.00037   0.00122   0.00084   2.57620
   D176       0.47318   0.00001  -0.00016   0.00084   0.00068   0.47387
   D177       2.89852  -0.00005   0.00041   0.00023   0.00064   2.89916
   D178       0.63618   0.00000  -0.00055   0.00149   0.00094   0.63712
   D179      -1.46600  -0.00004  -0.00034   0.00111   0.00078  -1.46522
   D180       0.68362  -0.00003   0.00111  -0.00130  -0.00019   0.68343
   D181      -1.57872   0.00003   0.00015  -0.00004   0.00011  -1.57861
   D182       2.60229  -0.00002   0.00037  -0.00042  -0.00005   2.60224
   D183       1.28201  -0.00004  -0.00032   0.00058   0.00026   1.28227
   D184      -0.82570  -0.00003  -0.00041   0.00078   0.00037  -0.82533
   D185      -2.92894  -0.00003  -0.00046   0.00091   0.00045  -2.92848
   D186       2.91867   0.00002  -0.00013   0.00024   0.00010   2.91877
   D187       0.81096   0.00002  -0.00022   0.00043   0.00022   0.81118
   D188      -1.29228   0.00003  -0.00027   0.00057   0.00030  -1.29198
   D189      -1.04855   0.00001   0.00027  -0.00028  -0.00001  -1.04856
   D190       3.12693   0.00001   0.00018  -0.00008   0.00010   3.12703
   D191       1.02368   0.00002   0.00013   0.00006   0.00019   1.02387
   D192       0.89420  -0.00001   0.00008  -0.00027  -0.00019   0.89401
   D193      -1.21639   0.00004   0.00000   0.00018   0.00018  -1.21621
   D194       2.98984  -0.00004   0.00016  -0.00059  -0.00042   2.98941
   D195      -0.89245   0.00002  -0.00084   0.00163   0.00080  -0.89165
   D196      -3.00304   0.00007  -0.00091   0.00208   0.00117  -3.00187
   D197       1.20319  -0.00001  -0.00076   0.00132   0.00056   1.20375
   D198       3.14011  -0.00003  -0.00070   0.00110   0.00040   3.14051
   D199       1.02952   0.00002  -0.00078   0.00155   0.00077   1.03029
   D200      -1.04744  -0.00006  -0.00062   0.00078   0.00016  -1.04728
   D201       1.46525  -0.00010   0.00071  -0.00143  -0.00071   1.46454
   D202      -0.63406  -0.00008   0.00061  -0.00123  -0.00062  -0.63468
   D203      -2.85480  -0.00011   0.00132  -0.00273  -0.00141  -2.85622
   D204      -0.47649   0.00003   0.00018  -0.00087  -0.00069  -0.47717
   D205      -2.57580   0.00005   0.00008  -0.00067  -0.00059  -2.57639
   D206       1.48665   0.00002   0.00079  -0.00217  -0.00138   1.48526
   D207      -2.55828   0.00001   0.00020  -0.00074  -0.00054  -2.55881
   D208       1.62560   0.00004   0.00010  -0.00054  -0.00044   1.62515
   D209      -0.59514   0.00001   0.00081  -0.00204  -0.00123  -0.59638
         Item               Value     Threshold  Converged?
 Maximum Force            0.002973     0.000450     NO 
 RMS     Force            0.000331     0.000300     NO 
 Maximum Displacement     0.292765     0.001800     NO 
 RMS     Displacement     0.079546     0.001200     NO 
 Predicted change in Energy=-1.788652D-04
 GradGradGradGradGradGradGradGradGradGradGradGradGradGradGradGradGradGrad

 Stoichiometry    C20H34O4(3)
 Framework group  C1[X(C20H34O4)]
 Deg. of freedom   168
 Full point group                 C1      NOp   1
 Largest Abelian subgroup         C1      NOp   1
 Largest concise Abelian subgroup C1      NOp   1
                         Standard orientation:                         
 ---------------------------------------------------------------------
 Center     Atomic      Atomic             Coordinates (Angstroms)
 Number     Number       Type             X           Y           Z
 ---------------------------------------------------------------------
      1          6           0       -2.307547   -0.422576    1.544008
      2          1           0       -1.479057   -1.078048    1.263058
      3          1           0       -2.341772   -0.424688    2.638089
      4          6           0       -2.013407    1.022916    1.067487
      5          6           0       -2.698127    1.373528   -0.306294
      6          6           0       -3.942709    0.492361   -0.544614
      7          1           0       -4.536128    0.888421   -1.375140
      8          6           0       -3.566133   -1.023030   -0.582665
      9          6           0       -3.626955   -0.948603    0.974526
     10          1           0       -3.962205   -1.848716    1.499696
     11          6           0       -4.629110    0.225138    0.819942
     12          1           0       -4.605090    1.017507    1.574068
     13          1           0       -5.662951   -0.100236    0.705661
     14          6           0       -4.709501   -1.862718   -1.163481
     15          1           0       -4.784612   -1.705449   -2.244572
     16          1           0       -5.682545   -1.628515   -0.725056
     17          1           0       -4.517464   -2.927039   -0.991891
     18          6           0       -2.266270   -1.467689   -1.247379
     19          1           0       -1.385325   -0.902465   -0.933285
     20          1           0       -2.341677   -1.369814   -2.334437
     21          1           0       -2.075251   -2.522112   -1.015127
     22          6           0       -3.102630    2.876153   -0.307905
     23          1           0       -2.243395    3.492385   -0.037516
     24          1           0       -3.896378    3.014146    0.430967
     25          1           0       -3.470543    3.167565   -1.292886
     26          8           0       -1.821867    1.288030   -1.351124
     27          8           0       -0.630638    1.304326    0.991186
     28          1           0       -0.352095    1.104465    0.082098
     29          1           0       -2.411834    1.712701    1.817538
     30          6           0        3.257556   -0.087073    1.784240
     31          1           0        2.812913    0.879250    2.043061
     32          1           0        3.630420   -0.516735    2.719357
     33          6           0        2.168705   -1.032522    1.224314
     34          6           0        2.061767   -0.951950   -0.344413
     35          6           0        3.433811   -0.602823   -0.963762
     36          1           0        3.436420   -0.815091   -2.038129
     37          6           0        3.906959    0.815545   -0.508435
     38          6           0        4.405890    0.096564    0.784318
     39          1           0        5.300585    0.507008    1.263707
     40          6           0        4.558905   -1.190364   -0.071252
     41          1           0        4.387813   -2.155255    0.413526
     42          1           0        5.513172   -1.243504   -0.594635
     43          6           0        5.067991    1.318878   -1.374499
     44          1           0        4.702107    1.609373   -2.364833
     45          1           0        5.856349    0.576215   -1.516732
     46          1           0        5.524563    2.201313   -0.914034
     47          6           0        2.897260    1.951274   -0.376315
     48          1           0        2.021847    1.698520    0.225344
     49          1           0        2.537386    2.258997   -1.362301
     50          1           0        3.373263    2.817780    0.097011
     51          6           0        1.558226   -2.327589   -0.874373
     52          1           0        0.659669   -2.620980   -0.328672
     53          1           0        2.349609   -3.062525   -0.703619
     54          1           0        1.342393   -2.269545   -1.942530
     55          8           0        1.096534   -0.093772   -0.786535
     56          8           0        0.927177   -0.897211    1.853995
     57          1           0        0.519483   -0.042663    1.629048
     58          1           0        2.482589   -2.055772    1.452315
 ---------------------------------------------------------------------
 Rotational constants (GHZ):           0.5012741           0.1318997           0.1252145
 Standard basis: 6-31++G(d,p) (6D, 7F)
 There are   660 symmetry adapted cartesian basis functions of A   symmetry.
 There are   660 symmetry adapted basis functions of A   symmetry.
   660 basis functions,  1040 primitive gaussians,   660 cartesian basis functions
    94 alpha electrons       92 beta electrons
       nuclear repulsion energy      2394.3682984358 Hartrees.
 NAtoms=   58 NActive=   58 NUniq=   58 SFac= 1.00D+00 NAtFMM=   60 NAOKFM=F Big=F
 Integral buffers will be    131072 words long.
 Raffenetti 2 integral format.
 Two-electron integral symmetry is turned on.
 Nuclear repulsion after empirical dispersion term =     2394.3072579689 Hartrees.
 One-electron integrals computed using PRISM.
 NBasis=   660 RedAO= T EigKep=  1.18D-06  NBF=   660
 NBsUse=   660 1.00D-06 EigRej= -1.00D+00 NBFU=   660
 Initial guess from the checkpoint file:  "2_1_251-wb97-opt.chk"
 B after Tr=     0.000000    0.000000    0.000000
         Rot=    0.999948   -0.008897   -0.000443    0.004919 Ang=  -1.17 deg.
 Initial guess <Sx>= 0.0000 <Sy>= 0.0000 <Sz>= 1.0000 <S**2>= 2.0088 S= 1.0029
 ExpMin= 3.60D-02 ExpMax= 5.48D+03 ExpMxC= 8.25D+02 IAcc=3 IRadAn=         7 AccDes= 0.00D+00
 Harris functional with IExCor= 4639 and IRadAn=       7 diagonalized for initial guess.
 HarFok:  IExCor= 4639 AccDes= 0.00D+00 IRadAn=         7 IDoV= 1 UseB2=F ITyADJ=14
 ICtDFT=  3500011 ScaDFX=  1.000000  1.000000  1.000000  1.000000
 FoFCou: FMM=F IPFlag=           0 FMFlag=      100000 FMFlg1=           0
         NFxFlg=           0 DoJE=T BraDBF=F KetDBF=T FulRan=T
         wScrn=  0.000000 ICntrl=       500 IOpCl=  0 I1Cent=   200000004 NGrid=           0
         NMat0=    1 NMatS0=      1 NMatT0=    0 NMatD0=    1 NMtDS0=    0 NMtDT0=    0
 Petite list used in FoFCou.
 Requested convergence on RMS density matrix=1.00D-08 within 128 cycles.
 Requested convergence on MAX density matrix=1.00D-06.
 Requested convergence on             energy=1.00D-06.
 No special actions if energy rises.
 Restarting incremental Fock formation.
 SCF Done:  E(UwB97XD) =  -1083.09997357     A.U. after   23 cycles
            NFock= 23  Conv=0.90D-08     -V/T= 2.0092
 <Sx>= 0.0000 <Sy>= 0.0000 <Sz>= 1.0000 <S**2>= 2.0088 S= 1.0029
 <L.S>=  0.00000000000    
 Annihilation of the first spin contaminant:
 S**2 before annihilation     2.0088,   after     2.0000
 Calling FoFJK, ICntrl=      2127 FMM=F ISym2X=0 I1Cent= 0 IOpClX= 1 NMat=1 NMatS=1 NMatT=0.
 ***** Axes restored to original set *****
 -------------------------------------------------------------------
 Center     Atomic                   Forces (Hartrees/Bohr)
 Number     Number              X              Y              Z
 -------------------------------------------------------------------
      1        6          -0.000199676   -0.000033255    0.000285437
      2        1          -0.000007149    0.000160232   -0.000037749
      3        1           0.000040106    0.000037599   -0.000388262
      4        6           0.000048852    0.000043434    0.000004069
      5        6          -0.000001453    0.000342440   -0.000019948
      6        6           0.000093828    0.000043969   -0.000149631
      7        1          -0.000187618   -0.000088351    0.000224395
      8        6           0.000077831   -0.000262438   -0.000213690
      9        6          -0.000010598   -0.000156130    0.000098551
     10        1          -0.000154193    0.000271089   -0.000151233
     11        6           0.000241747    0.000010188    0.000077196
     12        1          -0.000014853   -0.000178349   -0.000206278
     13        1          -0.000302856    0.000072957   -0.000034443
     14        6           0.000259735   -0.000158443   -0.000072173
     15        1          -0.000053037   -0.000041830    0.000411835
     16        1          -0.000278720   -0.000015901   -0.000075883
     17        1           0.000053228    0.000425380   -0.000045556
     18        6          -0.000231771   -0.000085534   -0.000086790
     19        1           0.000141169   -0.000283748   -0.000105096
     20        1           0.000022104   -0.000032523    0.000454254
     21        1           0.000062269    0.000442206   -0.000076343
     22        6           0.000102779    0.000250448   -0.000002976
     23        1           0.000250556   -0.000250690   -0.000103482
     24        1          -0.000251901   -0.000092686   -0.000203128
     25        1          -0.000148001   -0.000165120    0.000328108
     26        8           0.000003537   -0.000112242   -0.000066220
     27        8          -0.001131341   -0.000879201   -0.001472922
     28        1           0.000824132    0.000189468    0.001349385
     29        1           0.000089942   -0.000156429    0.000004497
     30        6           0.000035084    0.000197750    0.000137126
     31        1           0.000018448   -0.000211451   -0.000156969
     32        1           0.000079975    0.000133834   -0.000333233
     33        6          -0.000046926   -0.000256332    0.000102850
     34        6           0.000263601   -0.000170175    0.000102062
     35        6          -0.000106926    0.000004075   -0.000168806
     36        1           0.000045632    0.000055080    0.000294168
     37        6          -0.000024528    0.000129098   -0.000040798
     38        6          -0.000103398    0.000003289    0.000140393
     39        1           0.000299191   -0.000077492   -0.000131195
     40        6          -0.000253322   -0.000154586   -0.000074057
     41        1           0.000009815    0.000281429   -0.000112797
     42        1           0.000282106    0.000030641    0.000091935
     43        6          -0.000261425    0.000100356   -0.000177417
     44        1          -0.000117506   -0.000125040    0.000371754
     45        1           0.000262279    0.000166922    0.000083563
     46        1           0.000187564   -0.000337626   -0.000159003
     47        6           0.000145961    0.000193495    0.000047743
     48        1          -0.000367974   -0.000040587   -0.000009588
     49        1          -0.000154168   -0.000147253    0.000346340
     50        1           0.000198448   -0.000354590   -0.000190182
     51        6           0.000079861   -0.000220830   -0.000171724
     52        1          -0.000235130    0.000154262   -0.000080914
     53        1           0.000248217    0.000258221   -0.000007050
     54        1          -0.000142801    0.000056120    0.000344749
     55        8           0.000222253    0.000346493    0.000413811
     56        8           0.001139621    0.001524580   -0.000562495
     57        1          -0.000678009   -0.000833687    0.000397408
     58        1          -0.000364591   -0.000002539   -0.000223599
 -------------------------------------------------------------------
 Cartesian Forces:  Max     0.001524580 RMS     0.000320232

 GradGradGradGradGradGradGradGradGradGradGradGradGradGradGradGradGradGrad
 Berny optimization.
 Using GEDIIS/GDIIS optimizer.
 FormGI is forming the generalized inverse of G from B-inverse, IUseBI=4.
 Internal  Forces:  Max     0.002079931 RMS     0.000271041
 Search for a local minimum.
 Step number   3 out of a maximum of  348
 All quantities printed in internal units (Hartrees-Bohrs-Radians)
 Mixed Optimization -- En-DIIS/RFO-DIIS
 Swapping is turned off.
 Update second derivatives using D2CorX and points    1    2    3
 DE= -8.69D-05 DEPred=-1.79D-04 R= 4.86D-01
 Trust test= 4.86D-01 RLast= 9.96D-02 DXMaxT set to 1.50D-01
 ITU=  0 -1  0
     Eigenvalues ---    0.00229   0.00230   0.00290   0.00316   0.00319
     Eigenvalues ---    0.00326   0.00339   0.00412   0.00422   0.00858
     Eigenvalues ---    0.00869   0.01403   0.01480   0.01520   0.01525
     Eigenvalues ---    0.01661   0.02118   0.02187   0.02676   0.02728
     Eigenvalues ---    0.02747   0.02772   0.02891   0.02901   0.03115
     Eigenvalues ---    0.03136   0.03201   0.03509   0.03577   0.03651
     Eigenvalues ---    0.04166   0.04193   0.04318   0.04436   0.04449
     Eigenvalues ---    0.04630   0.04753   0.04816   0.04942   0.05071
     Eigenvalues ---    0.05181   0.05242   0.05266   0.05280   0.05285
     Eigenvalues ---    0.05484   0.05552   0.05601   0.05615   0.05631
     Eigenvalues ---    0.05634   0.05661   0.05675   0.05691   0.05749
     Eigenvalues ---    0.05795   0.05848   0.05878   0.05916   0.06320
     Eigenvalues ---    0.06675   0.06738   0.06770   0.06829   0.06901
     Eigenvalues ---    0.07337   0.07495   0.07536   0.07779   0.08090
     Eigenvalues ---    0.08164   0.08671   0.08724   0.08947   0.09038
     Eigenvalues ---    0.09457   0.09606   0.10413   0.10479   0.11950
     Eigenvalues ---    0.12031   0.12250   0.12807   0.12902   0.15103
     Eigenvalues ---    0.16000   0.16000   0.16000   0.16000   0.16000
     Eigenvalues ---    0.16000   0.16000   0.16000   0.16000   0.16000
     Eigenvalues ---    0.16000   0.16000   0.16000   0.16000   0.16000
     Eigenvalues ---    0.16000   0.16000   0.16357   0.16576   0.17463
     Eigenvalues ---    0.18410   0.19098   0.20579   0.20779   0.21294
     Eigenvalues ---    0.21844   0.22338   0.23801   0.24334   0.24468
     Eigenvalues ---    0.25410   0.25702   0.25775   0.26874   0.26937
     Eigenvalues ---    0.26994   0.27135   0.27495   0.27729   0.28628
     Eigenvalues ---    0.28962   0.29075   0.29145   0.29738   0.29857
     Eigenvalues ---    0.32385   0.33899   0.33932   0.34040   0.34044
     Eigenvalues ---    0.34048   0.34073   0.34100   0.34108   0.34116
     Eigenvalues ---    0.34126   0.34130   0.34143   0.34150   0.34175
     Eigenvalues ---    0.34193   0.34236   0.34270   0.34284   0.34321
     Eigenvalues ---    0.34328   0.34332   0.34359   0.34412   0.34462
     Eigenvalues ---    0.34486   0.34491   0.34499   0.34516   0.34580
     Eigenvalues ---    0.34659   0.34690   0.43777   0.46120   0.48958
     Eigenvalues ---    0.51693   0.51982   0.52331
 En-DIIS/RFO-DIIS/Sim-DIIS IScMMF=       -3 using points:     3    2    1
 RFO step:  Lambda=-1.50342309D-04.
 DidBck=F Rises=F RFO-DIIS coefs:    0.95346   -0.33534    0.38188
 Iteration  1 RMS(Cart)=  0.06540220 RMS(Int)=  0.00053674
 Iteration  2 RMS(Cart)=  0.00154799 RMS(Int)=  0.00000270
 Iteration  3 RMS(Cart)=  0.00000071 RMS(Int)=  0.00000269
 Variable       Old X    -DE/DX   Delta X   Delta X   Delta X     New X
                                 (Linear)    (Quad)   (Total)
    R1        2.06575   0.00002   0.00046  -0.00096  -0.00050   2.06525
    R2        2.06853   0.00039   0.00073  -0.00100  -0.00026   2.06826
    R3        2.92940   0.00027   0.00037  -0.00020   0.00017   2.92957
    R4        2.89187   0.00015   0.00037  -0.00029   0.00008   2.89194
    R5        2.97537   0.00002  -0.00003   0.00013   0.00010   2.97548
    R6        2.67051   0.00038   0.00021   0.00027   0.00048   2.67100
    R7        2.06761   0.00006   0.00002  -0.00002   0.00001   2.06762
    R8        2.91670   0.00008   0.00005   0.00020   0.00025   2.91695
    R9        2.94064   0.00026   0.00030  -0.00015   0.00015   2.94079
   R10        2.58196  -0.00005   0.00004  -0.00006  -0.00003   2.58193
   R11        2.06904   0.00030   0.00053  -0.00069  -0.00016   2.06888
   R12        2.95165   0.00003   0.00010  -0.00006   0.00003   2.95168
   R13        2.93034   0.00012   0.00018  -0.00002   0.00015   2.93049
   R14        2.94827   0.00018   0.00021  -0.00002   0.00019   2.94845
   R15        2.89672   0.00021   0.00021  -0.00010   0.00011   2.89683
   R16        2.88405   0.00009   0.00023  -0.00050  -0.00026   2.88379
   R17        2.06871   0.00034   0.00061  -0.00080  -0.00019   2.06852
   R18        2.93113   0.00005  -0.00003   0.00029   0.00025   2.93139
   R19        2.06762   0.00027   0.00063  -0.00090  -0.00027   2.06734
   R20        2.05950   0.00031   0.00066  -0.00095  -0.00029   2.05922
   R21        2.06934   0.00042   0.00081  -0.00112  -0.00031   2.06904
   R22        2.06481   0.00028   0.00072  -0.00109  -0.00037   2.06444
   R23        2.06932   0.00043   0.00083  -0.00114  -0.00031   2.06900
   R24        2.06508   0.00029   0.00039  -0.00070  -0.00031   2.06477
   R25        2.06747   0.00045   0.00084  -0.00112  -0.00028   2.06719
   R26        2.07202   0.00045   0.00082  -0.00106  -0.00024   2.07178
   R27        2.06243   0.00036   0.00072  -0.00100  -0.00028   2.06216
   R28        2.06578   0.00033   0.00070  -0.00100  -0.00031   2.06548
   R29        2.06185   0.00039   0.00076  -0.00105  -0.00029   2.06156
   R30        1.83602   0.00154   0.00214  -0.00321  -0.00107   1.83496
   R31        3.55752   0.00082  -0.00129   0.00968   0.00839   3.56591
   R32        2.06878   0.00022   0.00054  -0.00081  -0.00027   2.06850
   R33        2.06844   0.00036   0.00072  -0.00102  -0.00029   2.06814
   R34        2.92327   0.00021   0.00049  -0.00057  -0.00007   2.92320
   R35        2.89827   0.00020   0.00031  -0.00032  -0.00001   2.89826
   R36        2.97524   0.00068   0.00018   0.00006   0.00024   2.97548
   R37        2.64305   0.00038   0.00012  -0.00027  -0.00016   2.64290
   R38        2.06797  -0.00006  -0.00002  -0.00004  -0.00006   2.06792
   R39        2.92021   0.00005   0.00007  -0.00004   0.00003   2.92025
   R40        2.94385   0.00026   0.00030  -0.00007   0.00022   2.94407
   R41        2.57975  -0.00025   0.00002  -0.00009  -0.00007   2.57968
   R42        2.06951   0.00030   0.00055  -0.00073  -0.00018   2.06933
   R43        2.95364   0.00027   0.00005   0.00004   0.00010   2.95374
   R44        2.93219  -0.00001   0.00012  -0.00010   0.00003   2.93222
   R45        2.95008   0.00036   0.00020   0.00033   0.00053   2.95061
   R46        2.89776   0.00019   0.00026  -0.00024   0.00001   2.89777
   R47        2.88258   0.00036   0.00034  -0.00021   0.00013   2.88271
   R48        2.06902   0.00033   0.00064  -0.00087  -0.00023   2.06878
   R49        2.93462   0.00002  -0.00008   0.00023   0.00016   2.93477
   R50        2.06603   0.00030   0.00063  -0.00092  -0.00028   2.06575
   R51        2.05918   0.00029   0.00064  -0.00094  -0.00030   2.05888
   R52        2.06925   0.00041   0.00082  -0.00115  -0.00033   2.06892
   R53        2.06429   0.00031   0.00071  -0.00108  -0.00036   2.06393
   R54        2.06938   0.00042   0.00083  -0.00116  -0.00033   2.06905
   R55        2.06337   0.00029   0.00047  -0.00066  -0.00019   2.06319
   R56        2.06696   0.00041   0.00084  -0.00119  -0.00035   2.06661
   R57        2.07134   0.00045   0.00086  -0.00119  -0.00033   2.07101
   R58        2.06255   0.00028   0.00061  -0.00090  -0.00029   2.06226
   R59        2.06627   0.00035   0.00072  -0.00100  -0.00028   2.06599
   R60        2.06224   0.00036   0.00073  -0.00102  -0.00029   2.06195
   R61        1.83903   0.00194   0.00198  -0.00261  -0.00063   1.83840
    A1        1.85399  -0.00005  -0.00007  -0.00007  -0.00013   1.85386
    A2        1.91380   0.00007   0.00081  -0.00052   0.00028   1.91408
    A3        1.93017  -0.00007  -0.00033   0.00106   0.00072   1.93090
    A4        1.89123   0.00001  -0.00004  -0.00013  -0.00017   1.89106
    A5        1.92232   0.00002   0.00006  -0.00041  -0.00035   1.92197
    A6        1.94951   0.00002  -0.00039   0.00004  -0.00036   1.94916
    A7        1.97506  -0.00009  -0.00011  -0.00044  -0.00056   1.97450
    A8        1.96920   0.00034   0.00116   0.00137   0.00252   1.97172
    A9        1.88393  -0.00001   0.00026  -0.00106  -0.00080   1.88314
   A10        1.91142  -0.00009   0.00035   0.00059   0.00095   1.91236
   A11        1.87484   0.00000   0.00018  -0.00177  -0.00159   1.87325
   A12        1.84189  -0.00017  -0.00203   0.00122  -0.00081   1.84108
   A13        1.93721   0.00011  -0.00025   0.00003  -0.00022   1.93699
   A14        1.90601  -0.00001  -0.00005  -0.00012  -0.00017   1.90584
   A15        1.95453  -0.00006   0.00004   0.00037   0.00041   1.95494
   A16        1.91932  -0.00007  -0.00010  -0.00022  -0.00032   1.91901
   A17        1.94265   0.00004   0.00049  -0.00016   0.00033   1.94298
   A18        1.79912  -0.00002  -0.00013   0.00008  -0.00006   1.79906
   A19        1.92586   0.00001   0.00038  -0.00069  -0.00031   1.92555
   A20        1.94254  -0.00004   0.00031   0.00003   0.00034   1.94288
   A21        1.89594   0.00000  -0.00027  -0.00003  -0.00031   1.89563
   A22        2.05234  -0.00001  -0.00019   0.00035   0.00015   2.05249
   A23        2.08281  -0.00002  -0.00015   0.00036   0.00021   2.08302
   A24        1.53175   0.00005  -0.00018   0.00016  -0.00002   1.53173
   A25        1.49071  -0.00003   0.00012  -0.00019  -0.00007   1.49064
   A26        1.93998   0.00009   0.00007   0.00000   0.00007   1.94005
   A27        2.09281  -0.00001   0.00032  -0.00044  -0.00011   2.09270
   A28        1.95545   0.00005   0.00003   0.00011   0.00013   1.95558
   A29        2.07352   0.00006   0.00047  -0.00045   0.00002   2.07354
   A30        1.88668  -0.00012  -0.00078   0.00076  -0.00002   1.88666
   A31        1.93287  -0.00005   0.00024   0.00027   0.00051   1.93338
   A32        1.94781  -0.00001   0.00026  -0.00041  -0.00015   1.94767
   A33        1.91137   0.00002  -0.00034   0.00015  -0.00019   1.91118
   A34        2.03928   0.00004  -0.00004   0.00000  -0.00004   2.03925
   A35        1.53260   0.00003  -0.00015   0.00005  -0.00010   1.53250
   A36        2.06252  -0.00002  -0.00008   0.00008   0.00001   2.06253
   A37        1.50285  -0.00002   0.00017  -0.00030  -0.00013   1.50272
   A38        2.06236   0.00002   0.00006  -0.00012  -0.00006   2.06230
   A39        1.95960   0.00003   0.00030  -0.00038  -0.00008   1.95951
   A40        2.05459   0.00000  -0.00027   0.00037   0.00010   2.05469
   A41        1.97951   0.00001   0.00021  -0.00034  -0.00013   1.97938
   A42        1.88526  -0.00003  -0.00033   0.00054   0.00022   1.88548
   A43        1.92470   0.00003   0.00023  -0.00042  -0.00019   1.92452
   A44        1.97664   0.00008   0.00046  -0.00070  -0.00023   1.97641
   A45        1.92010   0.00002   0.00018  -0.00039  -0.00021   1.91989
   A46        1.87997  -0.00005  -0.00032   0.00058   0.00026   1.88022
   A47        1.88212  -0.00003  -0.00029   0.00047   0.00018   1.88230
   A48        1.87720  -0.00005  -0.00032   0.00055   0.00023   1.87743
   A49        1.99404  -0.00022   0.00029  -0.00077  -0.00048   1.99355
   A50        1.92622   0.00011   0.00020  -0.00014   0.00006   1.92628
   A51        1.91379   0.00003   0.00019  -0.00041  -0.00022   1.91357
   A52        1.87012   0.00002  -0.00025   0.00043   0.00018   1.87030
   A53        1.87138   0.00011  -0.00030   0.00073   0.00042   1.87180
   A54        1.88441  -0.00003  -0.00017   0.00026   0.00009   1.88450
   A55        1.91805   0.00006   0.00046  -0.00074  -0.00028   1.91777
   A56        1.88592   0.00006   0.00051  -0.00089  -0.00038   1.88555
   A57        1.92462   0.00007   0.00036  -0.00057  -0.00021   1.92442
   A58        1.91020  -0.00006  -0.00044   0.00071   0.00027   1.91047
   A59        1.91593  -0.00006  -0.00037   0.00063   0.00026   1.91619
   A60        1.90881  -0.00007  -0.00051   0.00084   0.00033   1.90914
   A61        1.86510   0.00047   0.00063   0.00033   0.00094   1.86604
   A62        2.02307   0.00104   0.00181   0.00113   0.00294   2.02602
   A63        1.56550  -0.00037  -0.00047   0.00239   0.00192   1.56742
   A64        1.85758  -0.00003  -0.00031   0.00018  -0.00013   1.85744
   A65        1.91683  -0.00005   0.00055  -0.00059  -0.00004   1.91678
   A66        1.93110   0.00003  -0.00001  -0.00013  -0.00014   1.93096
   A67        1.88504   0.00005  -0.00016   0.00021   0.00005   1.88509
   A68        1.92723  -0.00009  -0.00005   0.00021   0.00016   1.92739
   A69        1.94358   0.00008  -0.00004   0.00014   0.00010   1.94368
   A70        1.95755  -0.00015  -0.00007   0.00052   0.00044   1.95799
   A71        1.98529  -0.00053   0.00025  -0.00041  -0.00016   1.98513
   A72        1.86939   0.00027   0.00045  -0.00097  -0.00052   1.86887
   A73        1.96420   0.00101  -0.00041   0.00213   0.00172   1.96592
   A74        1.84931  -0.00028   0.00150  -0.00277  -0.00126   1.84805
   A75        1.82479  -0.00036  -0.00168   0.00113  -0.00055   1.82424
   A76        1.92900   0.00005   0.00002   0.00014   0.00016   1.92916
   A77        1.89202  -0.00019   0.00042  -0.00078  -0.00036   1.89166
   A78        1.98547   0.00031  -0.00049   0.00083   0.00034   1.98580
   A79        1.92853   0.00010  -0.00024   0.00043   0.00019   1.92872
   A80        1.93473  -0.00021  -0.00001  -0.00049  -0.00050   1.93422
   A81        1.78892  -0.00007   0.00033  -0.00015   0.00018   1.78910
   A82        1.92999   0.00002   0.00040  -0.00067  -0.00028   1.92971
   A83        1.93589   0.00000   0.00004  -0.00032  -0.00028   1.93561
   A84        1.90467   0.00003  -0.00017   0.00039   0.00022   1.90489
   A85        2.04987  -0.00003  -0.00022   0.00042   0.00021   2.05008
   A86        2.08193  -0.00006  -0.00013   0.00019   0.00005   2.08199
   A87        1.52733   0.00005  -0.00002   0.00018   0.00016   1.52750
   A88        1.49076  -0.00012   0.00005  -0.00022  -0.00016   1.49059
   A89        1.94178   0.00011   0.00009  -0.00001   0.00008   1.94186
   A90        2.09498   0.00007   0.00015  -0.00035  -0.00019   2.09479
   A91        1.95723   0.00002   0.00008  -0.00013  -0.00005   1.95718
   A92        2.07457   0.00022   0.00066  -0.00021   0.00046   2.07502
   A93        1.88147  -0.00024  -0.00081   0.00070  -0.00012   1.88136
   A94        1.93450   0.00016   0.00038   0.00029   0.00067   1.93517
   A95        1.95117  -0.00005   0.00018  -0.00042  -0.00024   1.95093
   A96        1.91107  -0.00007  -0.00049   0.00035  -0.00014   1.91093
   A97        2.03879  -0.00001   0.00003   0.00003   0.00006   2.03885
   A98        1.52771   0.00001   0.00000  -0.00002  -0.00002   1.52769
   A99        2.06164  -0.00002  -0.00014  -0.00010  -0.00023   2.06141
   A100       1.50240   0.00007   0.00012  -0.00014  -0.00002   1.50238
   A101       2.06663   0.00003   0.00005   0.00005   0.00010   2.06673
   A102       1.95755  -0.00003   0.00032  -0.00054  -0.00022   1.95733
   A103       2.06198  -0.00003  -0.00027   0.00060   0.00033   2.06231
   A104       1.97287  -0.00002   0.00029  -0.00080  -0.00051   1.97236
   A105       1.88282  -0.00001  -0.00037   0.00058   0.00021   1.88303
   A106       1.92292   0.00001   0.00021  -0.00039  -0.00019   1.92273
   A107       1.97883   0.00009   0.00051  -0.00084  -0.00033   1.97850
   A108       1.92058   0.00001   0.00020  -0.00037  -0.00018   1.92041
   A109       1.87942  -0.00005  -0.00034   0.00061   0.00027   1.87969
   A110       1.88161  -0.00002  -0.00028   0.00047   0.00019   1.88180
   A111       1.87727  -0.00005  -0.00035   0.00064   0.00028   1.87756
   A112       1.98895   0.00025   0.00048  -0.00066  -0.00018   1.98877
   A113       1.92749  -0.00001   0.00010  -0.00026  -0.00016   1.92733
   A114       1.91616  -0.00004   0.00019  -0.00030  -0.00011   1.91605
   A115       1.87345  -0.00015  -0.00027   0.00010  -0.00017   1.87328
   A116       1.86839  -0.00005  -0.00031   0.00080   0.00049   1.86888
   A117       1.88572  -0.00002  -0.00026   0.00042   0.00016   1.88588
   A118       1.91070   0.00011   0.00066  -0.00118  -0.00052   1.91018
   A119       1.88227   0.00002   0.00056  -0.00091  -0.00034   1.88193
   A120       1.92831   0.00011   0.00036  -0.00047  -0.00011   1.92820
   A121       1.91463  -0.00006  -0.00052   0.00089   0.00037   1.91500
   A122       1.91862  -0.00012  -0.00051   0.00067   0.00016   1.91878
   A123       1.90895  -0.00006  -0.00055   0.00098   0.00043   1.90939
   A124       1.93131   0.00194  -0.00160   0.00520   0.00360   1.93491
   A125       2.87901   0.00103   0.01133   0.00454   0.01587   2.89488
   A126       3.06046   0.00208  -0.01345   0.04582   0.03237   3.09283
    D1        1.69421   0.00006  -0.00208   0.00005  -0.00204   1.69217
    D2       -0.48835  -0.00003  -0.00342  -0.00152  -0.00494  -0.49329
    D3       -2.51661  -0.00001  -0.00175  -0.00313  -0.00488  -2.52149
    D4       -2.57242   0.00004  -0.00175  -0.00038  -0.00214  -2.57456
    D5        1.52820  -0.00005  -0.00309  -0.00195  -0.00504   1.52316
    D6       -0.50006  -0.00003  -0.00142  -0.00356  -0.00498  -0.50504
    D7       -0.45182   0.00008  -0.00196  -0.00096  -0.00292  -0.45473
    D8       -2.63438   0.00000  -0.00330  -0.00252  -0.00582  -2.64020
    D9        1.62054   0.00002  -0.00163  -0.00413  -0.00576   1.61479
   D10       -1.04517  -0.00008   0.00034   0.00057   0.00091  -1.04426
   D11        1.25888  -0.00009   0.00073   0.00045   0.00118   1.26006
   D12       -2.70700  -0.00010   0.00055   0.00035   0.00090  -2.70610
   D13       -3.08915   0.00001   0.00059   0.00026   0.00085  -3.08830
   D14       -0.78510   0.00001   0.00098   0.00015   0.00112  -0.78398
   D15        1.53220  -0.00001   0.00080   0.00004   0.00084   1.53304
   D16        1.09151  -0.00003   0.00086   0.00068   0.00154   1.09304
   D17       -2.88763  -0.00004   0.00125   0.00056   0.00181  -2.88582
   D18       -0.57032  -0.00005   0.00107   0.00046   0.00153  -0.56879
   D19        0.43392  -0.00008   0.00199   0.00099   0.00297   0.43689
   D20        2.55278  -0.00011   0.00167   0.00066   0.00233   2.55511
   D21       -1.74904  -0.00017   0.00150   0.00088   0.00239  -1.74665
   D22        2.64736   0.00024   0.00372   0.00294   0.00666   2.65402
   D23       -1.51696   0.00020   0.00341   0.00261   0.00601  -1.51095
   D24        0.46441   0.00014   0.00324   0.00284   0.00608   0.47048
   D25       -1.64369  -0.00001   0.00161   0.00374   0.00534  -1.63835
   D26        0.47517  -0.00005   0.00129   0.00341   0.00469   0.47986
   D27        2.45654  -0.00011   0.00112   0.00363   0.00476   2.46129
   D28        1.61352   0.00009  -0.00139   0.00498   0.00358   1.61710
   D29       -0.09886  -0.00011  -0.00186   0.00157  -0.00029  -0.09915
   D30       -0.60323   0.00002  -0.00241   0.00405   0.00164  -0.60159
   D31       -2.31561  -0.00019  -0.00288   0.00065  -0.00223  -2.31784
   D32       -2.61650   0.00016  -0.00172   0.00519   0.00347  -2.61304
   D33        1.95430  -0.00005  -0.00219   0.00178  -0.00041   1.95389
   D34        2.91778   0.00001  -0.00130  -0.00053  -0.00182   2.91595
   D35       -1.05402  -0.00002  -0.00097  -0.00062  -0.00159  -1.05561
   D36        0.60410   0.00002  -0.00117  -0.00044  -0.00161   0.60249
   D37        0.80674   0.00001  -0.00101  -0.00025  -0.00126   0.80548
   D38        3.11813  -0.00003  -0.00068  -0.00034  -0.00103   3.11711
   D39       -1.50693   0.00002  -0.00089  -0.00016  -0.00105  -1.50798
   D40       -1.17579   0.00005  -0.00106  -0.00013  -0.00119  -1.17698
   D41        1.13560   0.00001  -0.00074  -0.00022  -0.00096   1.13464
   D42        2.79373   0.00006  -0.00094  -0.00004  -0.00098   2.79274
   D43        0.91033  -0.00006   0.00006  -0.00017  -0.00010   0.91022
   D44       -1.17299  -0.00006   0.00003  -0.00007  -0.00004  -1.17303
   D45        3.02474  -0.00005   0.00013  -0.00022  -0.00009   3.02465
   D46        3.04000   0.00001  -0.00034  -0.00034  -0.00068   3.03932
   D47        0.95668   0.00002  -0.00038  -0.00024  -0.00062   0.95606
   D48       -1.12877   0.00002  -0.00028  -0.00040  -0.00067  -1.12944
   D49       -1.17023   0.00002   0.00011  -0.00058  -0.00047  -1.17070
   D50        3.02965   0.00002   0.00007  -0.00048  -0.00041   3.02923
   D51        0.94419   0.00003   0.00017  -0.00064  -0.00047   0.94373
   D52        1.44029   0.00005  -0.00035  -0.00029  -0.00064   1.43965
   D53       -2.89030   0.00010  -0.00027  -0.00025  -0.00052  -2.89082
   D54       -0.66740   0.00000  -0.00106   0.00047  -0.00059  -0.66798
   D55       -2.59728   0.00002   0.00032  -0.00094  -0.00062  -2.59790
   D56       -0.64469   0.00007   0.00040  -0.00090  -0.00050  -0.64519
   D57        1.57821  -0.00003  -0.00039  -0.00018  -0.00057   1.57765
   D58       -0.46458   0.00003  -0.00002  -0.00032  -0.00034  -0.46491
   D59        1.48802   0.00008   0.00006  -0.00028  -0.00022   1.48780
   D60       -2.57227  -0.00002  -0.00073   0.00044  -0.00028  -2.57255
   D61       -1.48324   0.00001  -0.00018   0.00019   0.00001  -1.48323
   D62        0.60240   0.00000  -0.00038   0.00041   0.00003   0.60243
   D63        2.81479   0.00001  -0.00051   0.00072   0.00021   2.81500
   D64        2.57272   0.00001  -0.00033   0.00089   0.00056   2.57328
   D65       -1.62483   0.00000  -0.00053   0.00112   0.00058  -1.62424
   D66        0.58757   0.00000  -0.00066   0.00142   0.00076   0.58833
   D67        0.46705  -0.00001   0.00006   0.00027   0.00033   0.46738
   D68        2.55269  -0.00002  -0.00015   0.00050   0.00035   2.55305
   D69       -1.51810  -0.00002  -0.00027   0.00081   0.00053  -1.51757
   D70       -1.45645  -0.00005   0.00045   0.00007   0.00052  -1.45593
   D71        2.57065  -0.00002  -0.00013   0.00039   0.00026   2.57092
   D72        0.46442  -0.00002   0.00005   0.00027   0.00032   0.46474
   D73        2.88974  -0.00013   0.00033   0.00014   0.00047   2.89020
   D74        0.63366  -0.00010  -0.00025   0.00046   0.00021   0.63387
   D75       -1.47257  -0.00010  -0.00007   0.00034   0.00027  -1.47230
   D76        0.66910  -0.00007   0.00102  -0.00067   0.00035   0.66944
   D77       -1.58698  -0.00004   0.00044  -0.00034   0.00010  -1.58689
   D78        2.58997  -0.00004   0.00062  -0.00046   0.00015   2.59012
   D79        1.27276  -0.00002  -0.00022   0.00042   0.00019   1.27295
   D80       -0.83533  -0.00002  -0.00029   0.00045   0.00016  -0.83517
   D81       -2.93656  -0.00003  -0.00033   0.00049   0.00017  -2.93639
   D82        2.90770   0.00000  -0.00005   0.00024   0.00019   2.90789
   D83        0.79961   0.00000  -0.00012   0.00028   0.00016   0.79977
   D84       -1.30162  -0.00001  -0.00015   0.00032   0.00017  -1.30145
   D85       -1.05806   0.00003  -0.00005   0.00036   0.00031  -1.05776
   D86        3.11704   0.00003  -0.00012   0.00040   0.00027   3.11731
   D87        1.01580   0.00002  -0.00016   0.00044   0.00028   1.01608
   D88        0.85396  -0.00003   0.00052  -0.00121  -0.00069   0.85327
   D89       -1.25456   0.00002   0.00050  -0.00113  -0.00063  -1.25519
   D90        2.95492  -0.00002   0.00047  -0.00110  -0.00063   2.95429
   D91       -0.92941  -0.00003  -0.00019  -0.00034  -0.00053  -0.92994
   D92       -3.03793   0.00002  -0.00022  -0.00025  -0.00047  -3.03840
   D93        1.17155  -0.00002  -0.00025  -0.00022  -0.00047   1.17108
   D94        3.10114  -0.00004   0.00012  -0.00084  -0.00071   3.10042
   D95        0.99262   0.00001   0.00010  -0.00075  -0.00065   0.99197
   D96       -1.08109  -0.00003   0.00007  -0.00072  -0.00065  -1.08174
   D97        1.47416  -0.00001   0.00013   0.00005   0.00019   1.47435
   D98       -0.61870  -0.00002   0.00003   0.00029   0.00031  -0.61839
   D99       -2.84346   0.00002   0.00056  -0.00053   0.00003  -2.84344
   D100      -0.46762   0.00004  -0.00004  -0.00027  -0.00030  -0.46792
   D101      -2.56048   0.00002  -0.00015  -0.00004  -0.00018  -2.56066
   D102       1.49794   0.00006   0.00039  -0.00086  -0.00047   1.49748
   D103      -2.55295  -0.00001   0.00011  -0.00032  -0.00020  -2.55315
   D104       1.63737  -0.00003   0.00000  -0.00008  -0.00008   1.63729
   D105      -0.58739   0.00001   0.00054  -0.00090  -0.00037  -0.58775
   D106       2.59111   0.00064   0.02824   0.03466   0.06292   2.65403
   D107       0.71651  -0.00012   0.02903   0.02704   0.05604   0.77254
   D108       1.61084   0.00032   0.00047   0.00153   0.00200   1.61284
   D109      -0.64330  -0.00050   0.00090  -0.00157  -0.00067  -0.64397
   D110      -2.65046   0.00006   0.00252  -0.00212   0.00041  -2.65005
   D111      -2.65334   0.00028   0.00031   0.00154   0.00185  -2.65149
   D112       1.37571  -0.00054   0.00073  -0.00156  -0.00083   1.37488
   D113      -0.63145   0.00003   0.00236  -0.00211   0.00025  -0.63120
   D114      -0.53444   0.00025   0.00012   0.00202   0.00214  -0.53230
   D115      -2.78858  -0.00056   0.00055  -0.00108  -0.00054  -2.78912
   D116       1.48744   0.00000   0.00217  -0.00163   0.00055   1.48799
   D117      -1.00889  -0.00013  -0.00111  -0.00047  -0.00158  -1.01046
   D118       1.29883  -0.00005  -0.00058  -0.00053  -0.00111   1.29773
   D119      -2.66566  -0.00018  -0.00105  -0.00071  -0.00175  -2.66742
   D120      -3.06087  -0.00006  -0.00069  -0.00073  -0.00142  -3.06229
   D121      -0.75315   0.00002  -0.00016  -0.00079  -0.00096  -0.75410
   D122       1.56554  -0.00011  -0.00063  -0.00097  -0.00160   1.56394
   D123       1.12820  -0.00012  -0.00044  -0.00122  -0.00166   1.12654
   D124      -2.84727  -0.00003   0.00009  -0.00128  -0.00119  -2.84846
   D125      -0.52858  -0.00017  -0.00038  -0.00146  -0.00184  -0.53042
   D126       0.52577  -0.00009   0.00031  -0.00158  -0.00128   0.52450
   D127       2.64179  -0.00006   0.00029  -0.00147  -0.00117   2.64062
   D128      -1.66382  -0.00009   0.00069  -0.00168  -0.00099  -1.66481
   D129       2.79086  -0.00008   0.00023   0.00017   0.00040   2.79126
   D130      -1.37631  -0.00004   0.00021   0.00029   0.00051  -1.37581
   D131       0.60126  -0.00007   0.00061   0.00008   0.00069   0.60195
   D132      -1.50823  -0.00017  -0.00110   0.00096  -0.00013  -1.50837
   D133       0.60778  -0.00013  -0.00111   0.00108  -0.00003   0.60775
   D134       2.58536  -0.00017  -0.00072   0.00087   0.00015   2.58551
   D135       1.21269  -0.00051   0.00591  -0.01124  -0.00533   1.20736
   D136      -1.03808  -0.00074   0.00617  -0.01353  -0.00737  -1.04544
   D137      -3.03712  -0.00068   0.00555  -0.01192  -0.00637  -3.04349
   D138       2.86803  -0.00014  -0.00054   0.00077   0.00023   2.86826
   D139      -1.10927  -0.00016  -0.00046   0.00050   0.00003  -1.10924
   D140       0.54497  -0.00010  -0.00054   0.00074   0.00020   0.54517
   D141       0.77381   0.00000  -0.00092   0.00137   0.00045   0.77427
   D142       3.07969  -0.00002  -0.00084   0.00110   0.00026   3.07995
   D143      -1.54925   0.00004  -0.00092   0.00135   0.00043  -1.54883
   D144      -1.19718   0.00015  -0.00118   0.00159   0.00041  -1.19677
   D145       1.10870   0.00012  -0.00110   0.00132   0.00021   1.10891
   D146       2.76294   0.00019  -0.00118   0.00156   0.00038   2.76332
   D147       0.89257   0.00007   0.00018  -0.00387  -0.00370   0.88887
   D148      -1.18972   0.00006   0.00009  -0.00374  -0.00365  -1.19337
   D149       3.00792   0.00006   0.00021  -0.00411  -0.00390   3.00402
   D150       3.00887   0.00007   0.00032  -0.00394  -0.00362   3.00526
   D151       0.92659   0.00006   0.00024  -0.00381  -0.00357   0.92302
   D152      -1.15896   0.00006   0.00035  -0.00418  -0.00382  -1.16278
   D153      -1.21186  -0.00017   0.00038  -0.00439  -0.00401  -1.21588
   D154       2.98904  -0.00018   0.00030  -0.00426  -0.00397   2.98507
   D155       0.90349  -0.00017   0.00041  -0.00463  -0.00422   0.89927
   D156       1.43762   0.00008  -0.00002   0.00025   0.00023   1.43785
   D157      -2.89092   0.00005   0.00009   0.00003   0.00012  -2.89080
   D158      -0.67188  -0.00012  -0.00088   0.00072  -0.00015  -0.67203
   D159      -2.60270   0.00008   0.00040  -0.00065  -0.00025  -2.60295
   D160      -0.64805   0.00006   0.00051  -0.00087  -0.00037  -0.64842
   D161       1.57099  -0.00012  -0.00046  -0.00018  -0.00064   1.57035
   D162      -0.47430   0.00003   0.00017  -0.00021  -0.00004  -0.47434
   D163       1.48035   0.00001   0.00028  -0.00043  -0.00015   1.48020
   D164      -2.58379  -0.00017  -0.00069   0.00026  -0.00043  -2.58422
   D165      -1.46592   0.00000  -0.00014   0.00046   0.00032  -1.46560
   D166       0.62900   0.00002  -0.00037   0.00109   0.00072   0.62972
   D167       2.83972   0.00000  -0.00054   0.00144   0.00091   2.84063
   D168       2.57630   0.00000  -0.00043   0.00089   0.00046   2.57675
   D169      -1.61198   0.00002  -0.00066   0.00151   0.00086  -1.61112
   D170       0.59875  -0.00001  -0.00082   0.00187   0.00104   0.59979
   D171       0.47656   0.00003  -0.00012   0.00022   0.00010   0.47666
   D172       2.57147   0.00004  -0.00035   0.00085   0.00050   2.57197
   D173      -1.50099   0.00002  -0.00052   0.00120   0.00068  -1.50031
   D174      -1.44494   0.00002   0.00036  -0.00024   0.00012  -1.44482
   D175       2.57620  -0.00005  -0.00029   0.00004  -0.00024   2.57596
   D176       0.47387  -0.00003  -0.00014   0.00016   0.00002   0.47389
   D177       2.89916  -0.00004   0.00024  -0.00013   0.00011   2.89927
   D178       0.63712  -0.00012  -0.00041   0.00015  -0.00025   0.63686
   D179      -1.46522  -0.00010  -0.00026   0.00027   0.00001  -1.46521
   D180       0.68343   0.00008   0.00074  -0.00083  -0.00009   0.68334
   D181      -1.57861   0.00001   0.00009  -0.00055  -0.00045  -1.57906
   D182       2.60224   0.00003   0.00024  -0.00043  -0.00019   2.60205
   D183       1.28227   0.00003  -0.00022   0.00041   0.00018   1.28245
   D184      -0.82533   0.00002  -0.00029   0.00048   0.00020  -0.82513
   D185      -2.92848   0.00001  -0.00032   0.00051   0.00018  -2.92830
   D186       2.91877  -0.00006  -0.00009   0.00010   0.00000   2.91878
   D187       0.81118  -0.00007  -0.00015   0.00017   0.00002   0.81120
   D188      -1.29198  -0.00008  -0.00019   0.00020   0.00001  -1.29197
   D189      -1.04856   0.00005   0.00018   0.00030   0.00048  -1.04808
   D190       3.12703   0.00005   0.00012   0.00038   0.00049   3.12752
   D191       1.02387   0.00004   0.00008   0.00040   0.00048   1.02435
   D192       0.89401  -0.00005   0.00006  -0.00268  -0.00262   0.89140
   D193      -1.21621  -0.00002  -0.00001  -0.00215  -0.00215  -1.21836
   D194       2.98941   0.00003   0.00013  -0.00231  -0.00219   2.98723
   D195      -0.89165  -0.00009  -0.00059  -0.00200  -0.00259  -0.89424
   D196      -3.00187  -0.00005  -0.00066  -0.00147  -0.00212  -3.00400
   D197       1.20375   0.00000  -0.00053  -0.00163  -0.00215   1.20159
   D198       3.14051  -0.00007  -0.00048  -0.00231  -0.00279   3.13772
   D199       1.03029  -0.00004  -0.00055  -0.00178  -0.00233   1.02796
   D200      -1.04728   0.00001  -0.00042  -0.00194  -0.00236  -1.04964
   D201       1.46454   0.00016   0.00050   0.00016   0.00066   1.46520
   D202      -0.63468   0.00009   0.00043   0.00005   0.00048  -0.63420
   D203      -2.85622   0.00015   0.00094  -0.00057   0.00037  -2.85585
   D204      -0.47717  -0.00001   0.00015  -0.00018  -0.00003  -0.47720
   D205      -2.57639  -0.00008   0.00008  -0.00029  -0.00021  -2.57660
   D206       1.48526  -0.00002   0.00058  -0.00091  -0.00033   1.48494
   D207      -2.55881   0.00000   0.00016  -0.00018  -0.00003  -2.55884
   D208       1.62515  -0.00006   0.00009  -0.00029  -0.00021   1.62495
   D209      -0.59638   0.00000   0.00059  -0.00092  -0.00033  -0.59670
         Item               Value     Threshold  Converged?
 Maximum Force            0.002080     0.000450     NO 
 RMS     Force            0.000271     0.000300     YES
 Maximum Displacement     0.301642     0.001800     NO 
 RMS     Displacement     0.065301     0.001200     NO 
 Predicted change in Energy=-7.493366D-05
 GradGradGradGradGradGradGradGradGradGradGradGradGradGradGradGradGradGrad

 Stoichiometry    C20H34O4(3)
 Framework group  C1[X(C20H34O4)]
 Deg. of freedom   168
 Full point group                 C1      NOp   1
 Largest Abelian subgroup         C1      NOp   1
 Largest concise Abelian subgroup C1      NOp   1
                         Standard orientation:                         
 ---------------------------------------------------------------------
 Center     Atomic      Atomic             Coordinates (Angstroms)
 Number     Number       Type             X           Y           Z
 ---------------------------------------------------------------------
      1          6           0       -2.325962   -0.436495    1.525472
      2          1           0       -1.511386   -1.097432    1.218841
      3          1           0       -2.330272   -0.444097    2.619915
      4          6           0       -2.032572    1.009130    1.048600
      5          6           0       -2.749449    1.371160   -0.305741
      6          6           0       -4.008787    0.503146   -0.513749
      7          1           0       -4.620514    0.909016   -1.325942
      8          6           0       -3.648838   -1.015788   -0.568476
      9          6           0       -3.665510   -0.947433    0.990190
     10          1           0       -3.994869   -1.846398    1.520816
     11          6           0       -4.660059    0.236744    0.868168
     12          1           0       -4.607490    1.025528    1.624391
     13          1           0       -5.699604   -0.078175    0.780993
     14          6           0       -4.816355   -1.841500   -1.120744
     15          1           0       -4.919540   -1.678817   -2.198549
     16          1           0       -5.774185   -1.599260   -0.654544
     17          1           0       -4.630308   -2.908206   -0.958676
     18          6           0       -2.372635   -1.470374   -1.270933
     19          1           0       -1.478183   -0.914678   -0.979387
     20          1           0       -2.477430   -1.367576   -2.354949
     21          1           0       -2.185729   -2.527375   -1.047838
     22          6           0       -3.139315    2.877667   -0.291575
     23          1           0       -2.267371    3.484284   -0.041483
     24          1           0       -3.912059    3.020077    0.468190
     25          1           0       -3.529772    3.176028   -1.265563
     26          8           0       -1.901998    1.281137   -1.373680
     27          8           0       -0.650442    1.284719    0.941111
     28          1           0       -0.394171    1.091135    0.024746
     29          1           0       -2.409318    1.697619    1.810952
     30          6           0        3.247056   -0.056572    1.790129
     31          1           0        2.774190    0.903329    2.020667
     32          1           0        3.595467   -0.466669    2.743108
     33          6           0        2.197835   -1.031149    1.205145
     34          6           0        2.145749   -0.974759   -0.367538
     35          6           0        3.531566   -0.605208   -0.942846
     36          1           0        3.576701   -0.832246   -2.013142
     37          6           0        3.958201    0.829209   -0.491675
     38          6           0        4.425679    0.138654    0.828385
     39          1           0        5.293900    0.574478    1.333099
     40          6           0        4.636177   -1.156261   -0.002721
     41          1           0        4.468470   -2.117979    0.489158
     42          1           0        5.609307   -1.195332   -0.491111
     43          6           0        5.138678    1.345524   -1.323131
     44          1           0        4.802320    1.614498   -2.329687
     45          1           0        5.946686    0.617974   -1.426409
     46          1           0        5.559678    2.243585   -0.859403
     47          6           0        2.920583    1.944608   -0.412468
     48          1           0        2.028569    1.680312    0.158906
     49          1           0        2.591909    2.232077   -1.415113
     50          1           0        3.360142    2.826746    0.066789
     51          6           0        1.690046   -2.368305   -0.894342
     52          1           0        0.780990   -2.674019   -0.373675
     53          1           0        2.491475   -3.082648   -0.687764
     54          1           0        1.507753   -2.329035   -1.969426
     55          8           0        1.179825   -0.143416   -0.856798
     56          8           0        0.932927   -0.914205    1.790212
     57          1           0        0.515209   -0.070075    1.546544
     58          1           0        2.524412   -2.044537    1.457872
 ---------------------------------------------------------------------
 Rotational constants (GHZ):           0.5029129           0.1283043           0.1217752
 Standard basis: 6-31++G(d,p) (6D, 7F)
 There are   660 symmetry adapted cartesian basis functions of A   symmetry.
 There are   660 symmetry adapted basis functions of A   symmetry.
   660 basis functions,  1040 primitive gaussians,   660 cartesian basis functions
    94 alpha electrons       92 beta electrons
       nuclear repulsion energy      2381.3385706883 Hartrees.
 NAtoms=   58 NActive=   58 NUniq=   58 SFac= 1.00D+00 NAtFMM=   60 NAOKFM=F Big=F
 Integral buffers will be    131072 words long.
 Raffenetti 2 integral format.
 Two-electron integral symmetry is turned on.
 Nuclear repulsion after empirical dispersion term =     2381.2783222655 Hartrees.
 One-electron integrals computed using PRISM.
 NBasis=   660 RedAO= T EigKep=  1.20D-06  NBF=   660
 NBsUse=   660 1.00D-06 EigRej= -1.00D+00 NBFU=   660
 Initial guess from the checkpoint file:  "2_1_251-wb97-opt.chk"
 B after Tr=     0.000000    0.000000    0.000000
         Rot=    0.999999    0.000654    0.000248   -0.000995 Ang=   0.14 deg.
 Initial guess <Sx>= 0.0000 <Sy>= 0.0000 <Sz>= 1.0000 <S**2>= 2.0089 S= 1.0030
 ExpMin= 3.60D-02 ExpMax= 5.48D+03 ExpMxC= 8.25D+02 IAcc=3 IRadAn=         7 AccDes= 0.00D+00
 Harris functional with IExCor= 4639 and IRadAn=       7 diagonalized for initial guess.
 HarFok:  IExCor= 4639 AccDes= 0.00D+00 IRadAn=         7 IDoV= 1 UseB2=F ITyADJ=14
 ICtDFT=  3500011 ScaDFX=  1.000000  1.000000  1.000000  1.000000
 FoFCou: FMM=F IPFlag=           0 FMFlag=      100000 FMFlg1=           0
         NFxFlg=           0 DoJE=T BraDBF=F KetDBF=T FulRan=T
         wScrn=  0.000000 ICntrl=       500 IOpCl=  0 I1Cent=   200000004 NGrid=           0
         NMat0=    1 NMatS0=      1 NMatT0=    0 NMatD0=    1 NMtDS0=    0 NMtDT0=    0
 Petite list used in FoFCou.
 Requested convergence on RMS density matrix=1.00D-08 within 128 cycles.
 Requested convergence on MAX density matrix=1.00D-06.
 Requested convergence on             energy=1.00D-06.
 No special actions if energy rises.
 Restarting incremental Fock formation.
 SCF Done:  E(UwB97XD) =  -1083.09984447     A.U. after   24 cycles
            NFock= 24  Conv=0.26D-08     -V/T= 2.0092
 <Sx>= 0.0000 <Sy>= 0.0000 <Sz>= 1.0000 <S**2>= 2.0088 S= 1.0029
 <L.S>=  0.00000000000    
 Annihilation of the first spin contaminant:
 S**2 before annihilation     2.0088,   after     2.0000
 Calling FoFJK, ICntrl=      2127 FMM=F ISym2X=0 I1Cent= 0 IOpClX= 1 NMat=1 NMatS=1 NMatT=0.
 ***** Axes restored to original set *****
 -------------------------------------------------------------------
 Center     Atomic                   Forces (Hartrees/Bohr)
 Number     Number              X              Y              Z
 -------------------------------------------------------------------
      1        6           0.000071128   -0.000344873    0.000182163
      2        1           0.000213849    0.000355754    0.000065458
      3        1           0.000104398    0.000020642   -0.000442546
      4        6          -0.000567074   -0.000035856    0.000100299
      5        6           0.000142413    0.000380236   -0.000068687
      6        6           0.000092014    0.000089731   -0.000137297
      7        1          -0.000235298   -0.000100711    0.000243769
      8        6           0.000138969   -0.000358404   -0.000238636
      9        6          -0.000044249   -0.000196705    0.000206132
     10        1          -0.000157908    0.000296903   -0.000189379
     11        6           0.000384344    0.000052118    0.000154495
     12        1          -0.000051880   -0.000219894   -0.000273328
     13        1          -0.000377508    0.000106187   -0.000021164
     14        6           0.000398268   -0.000259541   -0.000154957
     15        1          -0.000086092   -0.000049896    0.000494105
     16        1          -0.000396857   -0.000029264   -0.000126891
     17        1           0.000051992    0.000514598   -0.000043182
     18        6          -0.000234351   -0.000043482   -0.000143670
     19        1           0.000375347   -0.000244114   -0.000118893
     20        1          -0.000015736   -0.000055873    0.000512064
     21        1           0.000160425    0.000430586   -0.000074586
     22        6           0.000159718    0.000356784    0.000011463
     23        1           0.000300305   -0.000340516   -0.000118007
     24        1          -0.000317715   -0.000130880   -0.000267764
     25        1          -0.000190259   -0.000213160    0.000386674
     26        8           0.000376259    0.000060000   -0.000205603
     27        8          -0.000275261    0.000387397   -0.000907568
     28        1           0.000805127   -0.000100100    0.002086290
     29        1           0.000295529   -0.000146206   -0.000012107
     30        6          -0.000077898    0.000088294    0.000291429
     31        1          -0.000059411   -0.000352576   -0.000138463
     32        1           0.000142352    0.000166063   -0.000421525
     33        6           0.000217225   -0.000224764    0.000229636
     34        6           0.000076572   -0.000156307    0.000142244
     35        6          -0.000056990   -0.000017617   -0.000419159
     36        1           0.000070770    0.000069631    0.000366775
     37        6          -0.000039794    0.000273827   -0.000052838
     38        6          -0.000148188    0.000113174    0.000196379
     39        1           0.000367753   -0.000140831   -0.000168610
     40        6          -0.000334283   -0.000361714    0.000043643
     41        1          -0.000017474    0.000354162   -0.000180078
     42        1           0.000400734    0.000072619    0.000124537
     43        6          -0.000388321    0.000165172   -0.000309372
     44        1          -0.000118288   -0.000145432    0.000487533
     45        1           0.000382124    0.000217320    0.000105175
     46        1           0.000245522   -0.000444292   -0.000190887
     47        6           0.000236410    0.000289153   -0.000093501
     48        1          -0.000496980    0.000065948   -0.000066400
     49        1          -0.000166665   -0.000179400    0.000464908
     50        1           0.000234582   -0.000468806   -0.000238669
     51        6           0.000075319   -0.000637382   -0.000286877
     52        1          -0.000369628    0.000232946   -0.000108210
     53        1           0.000262548    0.000390040   -0.000010300
     54        1          -0.000023722    0.000112342    0.000461615
     55        8          -0.001574034   -0.000416676   -0.000636391
     56        8           0.000675218    0.001797841   -0.000434653
     57        1          -0.000251685   -0.001088824    0.000224740
     58        1          -0.000383663    0.000044629   -0.000281330
 -------------------------------------------------------------------
 Cartesian Forces:  Max     0.002086290 RMS     0.000375591

 GradGradGradGradGradGradGradGradGradGradGradGradGradGradGradGradGradGrad
 Berny optimization.
 Using GEDIIS/GDIIS optimizer.
 FormGI is forming the generalized inverse of G from B-inverse, IUseBI=4.
 Internal  Forces:  Max     0.007167449 RMS     0.000539112
 Search for a local minimum.
 Step number   4 out of a maximum of  348
 All quantities printed in internal units (Hartrees-Bohrs-Radians)
 Mixed Optimization -- En-DIIS/RFO-DIIS
 Swapping is turned off.
 Update second derivatives using D2CorX and points    1    2    3    4
 DE=  1.29D-04 DEPred=-7.49D-05 R=-1.72D+00
 Trust test=-1.72D+00 RLast= 9.67D-02 DXMaxT set to 7.50D-02
 ITU= -1  0 -1  0
     Eigenvalues ---    0.00224   0.00230   0.00278   0.00317   0.00326
     Eigenvalues ---    0.00330   0.00412   0.00419   0.00663   0.00868
     Eigenvalues ---    0.00883   0.01315   0.01520   0.01523   0.01637
     Eigenvalues ---    0.02043   0.02087   0.02478   0.02695   0.02732
     Eigenvalues ---    0.02755   0.02812   0.02880   0.02903   0.03118
     Eigenvalues ---    0.03138   0.03266   0.03542   0.03596   0.03724
     Eigenvalues ---    0.04024   0.04190   0.04316   0.04437   0.04441
     Eigenvalues ---    0.04704   0.04767   0.04807   0.04930   0.05019
     Eigenvalues ---    0.05189   0.05245   0.05269   0.05287   0.05289
     Eigenvalues ---    0.05499   0.05586   0.05604   0.05618   0.05634
     Eigenvalues ---    0.05636   0.05673   0.05692   0.05719   0.05751
     Eigenvalues ---    0.05785   0.05851   0.05878   0.05916   0.06304
     Eigenvalues ---    0.06670   0.06739   0.06777   0.06831   0.06949
     Eigenvalues ---    0.07386   0.07508   0.07549   0.07796   0.08092
     Eigenvalues ---    0.08155   0.08673   0.08740   0.08932   0.09038
     Eigenvalues ---    0.09476   0.09675   0.10432   0.10495   0.11898
     Eigenvalues ---    0.12074   0.12273   0.12823   0.12888   0.14726
     Eigenvalues ---    0.16000   0.16000   0.16000   0.16000   0.16000
     Eigenvalues ---    0.16000   0.16000   0.16000   0.16000   0.16000
     Eigenvalues ---    0.16000   0.16000   0.16000   0.16000   0.16000
     Eigenvalues ---    0.16000   0.16111   0.16374   0.16893   0.17680
     Eigenvalues ---    0.18592   0.19085   0.20694   0.20808   0.21800
     Eigenvalues ---    0.22125   0.23432   0.24101   0.24322   0.24504
     Eigenvalues ---    0.25369   0.25688   0.26371   0.26925   0.26961
     Eigenvalues ---    0.27025   0.27228   0.27510   0.27831   0.28624
     Eigenvalues ---    0.28928   0.29076   0.29158   0.29814   0.29874
     Eigenvalues ---    0.33897   0.33932   0.34040   0.34044   0.34047
     Eigenvalues ---    0.34073   0.34100   0.34108   0.34116   0.34126
     Eigenvalues ---    0.34130   0.34142   0.34148   0.34174   0.34193
     Eigenvalues ---    0.34236   0.34270   0.34284   0.34321   0.34324
     Eigenvalues ---    0.34332   0.34352   0.34359   0.34436   0.34464
     Eigenvalues ---    0.34486   0.34497   0.34503   0.34507   0.34659
     Eigenvalues ---    0.34690   0.40648   0.43827   0.46457   0.49720
     Eigenvalues ---    0.51692   0.52006   0.59142
 En-DIIS/RFO-DIIS/Sim-DIIS IScMMF=       -3 using points:     4    3    2    1
 RFO step:  Lambda=-3.37409256D-04.
 EnCoef did     4 forward-backward iterations
 DidBck=T Rises=T En-DIIS coefs:    0.18322    0.25925    0.26018    0.29735
 Iteration  1 RMS(Cart)=  0.06126462 RMS(Int)=  0.00045169
 Iteration  2 RMS(Cart)=  0.00203651 RMS(Int)=  0.00000114
 Iteration  3 RMS(Cart)=  0.00000078 RMS(Int)=  0.00000111
 Variable       Old X    -DE/DX   Delta X   Delta X   Delta X     New X
                                 (Linear)    (Quad)   (Total)
    R1        2.06525   0.00054   0.00120  -0.00118   0.00001   2.06526
    R2        2.06826   0.00044   0.00135  -0.00124   0.00011   2.06837
    R3        2.92957  -0.00015   0.00043  -0.00024   0.00019   2.92976
    R4        2.89194   0.00006   0.00030  -0.00026   0.00004   2.89199
    R5        2.97548  -0.00055  -0.00006   0.00001  -0.00005   2.97542
    R6        2.67100  -0.00065  -0.00038   0.00041   0.00003   2.67102
    R7        2.06762   0.00000   0.00006  -0.00005   0.00001   2.06763
    R8        2.91695  -0.00003  -0.00035   0.00040   0.00006   2.91701
    R9        2.94079   0.00033   0.00027  -0.00004   0.00023   2.94103
   R10        2.58193   0.00008   0.00004  -0.00003   0.00000   2.58193
   R11        2.06888   0.00035   0.00095  -0.00085   0.00010   2.06898
   R12        2.95168   0.00000  -0.00004   0.00002  -0.00002   2.95166
   R13        2.93049   0.00020  -0.00005   0.00011   0.00006   2.93055
   R14        2.94845   0.00007   0.00004   0.00007   0.00010   2.94856
   R15        2.89683   0.00018   0.00020  -0.00006   0.00014   2.89697
   R16        2.88379   0.00034   0.00072  -0.00066   0.00006   2.88385
   R17        2.06852   0.00038   0.00110  -0.00099   0.00011   2.06863
   R18        2.93139   0.00015  -0.00044   0.00049   0.00005   2.93144
   R19        2.06734   0.00035   0.00118  -0.00112   0.00006   2.06740
   R20        2.05922   0.00039   0.00125  -0.00118   0.00007   2.05929
   R21        2.06904   0.00050   0.00151  -0.00139   0.00012   2.06915
   R22        2.06444   0.00041   0.00141  -0.00137   0.00005   2.06449
   R23        2.06900   0.00052   0.00155  -0.00142   0.00012   2.06913
   R24        2.06477   0.00046   0.00109  -0.00100   0.00009   2.06486
   R25        2.06719   0.00051   0.00151  -0.00138   0.00014   2.06733
   R26        2.07178   0.00046   0.00144  -0.00131   0.00013   2.07191
   R27        2.06216   0.00046   0.00134  -0.00124   0.00010   2.06226
   R28        2.06548   0.00043   0.00134  -0.00126   0.00008   2.06556
   R29        2.06156   0.00047   0.00142  -0.00132   0.00011   2.06167
   R30        1.83496   0.00217   0.00434  -0.00410   0.00024   1.83520
   R31        3.56591  -0.00056  -0.01007   0.01231   0.00223   3.56814
   R32        2.06850   0.00037   0.00106  -0.00101   0.00006   2.06856
   R33        2.06814   0.00047   0.00137  -0.00127   0.00011   2.06825
   R34        2.92320   0.00001   0.00082  -0.00065   0.00018   2.92338
   R35        2.89826   0.00013   0.00040  -0.00036   0.00004   2.89830
   R36        2.97548  -0.00072   0.00065  -0.00057   0.00008   2.97556
   R37        2.64290  -0.00175   0.00063  -0.00109  -0.00046   2.64243
   R38        2.06792  -0.00001   0.00002  -0.00006  -0.00003   2.06788
   R39        2.92025   0.00019   0.00010  -0.00003   0.00007   2.92031
   R40        2.94407   0.00012   0.00016   0.00001   0.00017   2.94424
   R41        2.57968   0.00115  -0.00002   0.00024   0.00021   2.57989
   R42        2.06933   0.00038   0.00100  -0.00089   0.00010   2.06943
   R43        2.95374   0.00008   0.00003   0.00006   0.00009   2.95383
   R44        2.93222   0.00034   0.00013  -0.00012   0.00001   2.93223
   R45        2.95061   0.00030  -0.00030   0.00059   0.00029   2.95090
   R46        2.89777   0.00022   0.00038  -0.00026   0.00012   2.89789
   R47        2.88271   0.00034   0.00042  -0.00019   0.00023   2.88294
   R48        2.06878   0.00043   0.00118  -0.00108   0.00011   2.06889
   R49        2.93477   0.00008  -0.00034   0.00037   0.00003   2.93480
   R50        2.06575   0.00040   0.00123  -0.00115   0.00007   2.06582
   R51        2.05888   0.00042   0.00125  -0.00118   0.00007   2.05895
   R52        2.06892   0.00052   0.00155  -0.00143   0.00012   2.06903
   R53        2.06393   0.00044   0.00143  -0.00137   0.00006   2.06400
   R54        2.06905   0.00054   0.00157  -0.00144   0.00012   2.06918
   R55        2.06319   0.00046   0.00094  -0.00081   0.00013   2.06331
   R56        2.06661   0.00052   0.00160  -0.00149   0.00011   2.06671
   R57        2.07101   0.00058   0.00162  -0.00148   0.00014   2.07115
   R58        2.06226   0.00043   0.00120  -0.00112   0.00008   2.06234
   R59        2.06599   0.00045   0.00134  -0.00124   0.00010   2.06609
   R60        2.06195   0.00045   0.00136  -0.00127   0.00010   2.06205
   R61        1.83840   0.00071   0.00374  -0.00364   0.00010   1.83850
    A1        1.85386  -0.00001  -0.00019   0.00012  -0.00008   1.85378
    A2        1.91408   0.00015   0.00049  -0.00053  -0.00004   1.91404
    A3        1.93090  -0.00019  -0.00165   0.00142  -0.00023   1.93066
    A4        1.89106   0.00000   0.00030  -0.00018   0.00011   1.89118
    A5        1.92197   0.00023   0.00071  -0.00052   0.00018   1.92215
    A6        1.94916  -0.00016   0.00036  -0.00032   0.00005   1.94921
    A7        1.97450   0.00025   0.00127  -0.00109   0.00019   1.97469
    A8        1.97172  -0.00014  -0.00230   0.00262   0.00032   1.97204
    A9        1.88314   0.00006   0.00123  -0.00092   0.00031   1.88345
   A10        1.91236  -0.00047  -0.00117   0.00061  -0.00056   1.91180
   A11        1.87325   0.00012   0.00210  -0.00221  -0.00011   1.87314
   A12        1.84108   0.00020  -0.00101   0.00083  -0.00018   1.84090
   A13        1.93699   0.00000   0.00041  -0.00020   0.00021   1.93720
   A14        1.90584   0.00007   0.00019  -0.00016   0.00004   1.90588
   A15        1.95494  -0.00024  -0.00077   0.00040  -0.00038   1.95457
   A16        1.91901   0.00006   0.00042  -0.00043  -0.00001   1.91900
   A17        1.94298   0.00008  -0.00005   0.00021   0.00016   1.94314
   A18        1.79906   0.00004  -0.00022   0.00018  -0.00004   1.79902
   A19        1.92555   0.00006   0.00096  -0.00095   0.00001   1.92556
   A20        1.94288  -0.00018  -0.00099   0.00068  -0.00030   1.94258
   A21        1.89563   0.00001   0.00033  -0.00042  -0.00010   1.89554
   A22        2.05249   0.00002  -0.00032   0.00042   0.00010   2.05259
   A23        2.08302   0.00001  -0.00046   0.00052   0.00007   2.08309
   A24        1.53173   0.00006   0.00024  -0.00001   0.00022   1.53196
   A25        1.49064   0.00002   0.00023  -0.00025  -0.00002   1.49062
   A26        1.94005   0.00002   0.00036  -0.00014   0.00022   1.94027
   A27        2.09270   0.00000   0.00001  -0.00022  -0.00021   2.09248
   A28        1.95558   0.00001   0.00017   0.00004   0.00021   1.95579
   A29        2.07354   0.00002   0.00038  -0.00041  -0.00003   2.07351
   A30        1.88666  -0.00005  -0.00085   0.00074  -0.00011   1.88656
   A31        1.93338  -0.00022  -0.00098   0.00072  -0.00025   1.93313
   A32        1.94767   0.00002   0.00056  -0.00054   0.00001   1.94768
   A33        1.91118   0.00009  -0.00002   0.00007   0.00005   1.91123
   A34        2.03925   0.00007   0.00016  -0.00009   0.00008   2.03932
   A35        1.53250   0.00005   0.00034  -0.00015   0.00018   1.53268
   A36        2.06253  -0.00002  -0.00022   0.00016  -0.00006   2.06247
   A37        1.50272  -0.00006   0.00038  -0.00042  -0.00003   1.50269
   A38        2.06230   0.00004   0.00021  -0.00015   0.00006   2.06235
   A39        1.95951   0.00005   0.00051  -0.00049   0.00002   1.95953
   A40        2.05469   0.00003  -0.00041   0.00045   0.00004   2.05473
   A41        1.97938   0.00001   0.00035  -0.00043  -0.00008   1.97930
   A42        1.88548  -0.00005  -0.00074   0.00073  -0.00001   1.88547
   A43        1.92452   0.00004   0.00053  -0.00056  -0.00003   1.92449
   A44        1.97641   0.00010   0.00091  -0.00088   0.00003   1.97644
   A45        1.91989   0.00003   0.00051  -0.00056  -0.00005   1.91984
   A46        1.88022  -0.00007  -0.00076   0.00079   0.00003   1.88025
   A47        1.88230  -0.00005  -0.00061   0.00061   0.00000   1.88230
   A48        1.87743  -0.00007  -0.00071   0.00073   0.00002   1.87746
   A49        1.99355  -0.00004   0.00052  -0.00079  -0.00028   1.99328
   A50        1.92628   0.00004   0.00025  -0.00018   0.00008   1.92635
   A51        1.91357   0.00011   0.00064  -0.00061   0.00003   1.91360
   A52        1.87030  -0.00002  -0.00057   0.00058   0.00001   1.87031
   A53        1.87180  -0.00005  -0.00069   0.00082   0.00014   1.87194
   A54        1.88450  -0.00004  -0.00024   0.00027   0.00004   1.88454
   A55        1.91777   0.00013   0.00094  -0.00091   0.00002   1.91779
   A56        1.88555   0.00008   0.00112  -0.00118  -0.00006   1.88548
   A57        1.92442   0.00008   0.00075  -0.00074   0.00000   1.92442
   A58        1.91047  -0.00010  -0.00090   0.00091   0.00001   1.91048
   A59        1.91619  -0.00010  -0.00080   0.00082   0.00002   1.91621
   A60        1.90914  -0.00009  -0.00109   0.00110   0.00001   1.90915
   A61        1.86604  -0.00022   0.00085  -0.00060   0.00025   1.86629
   A62        2.02602  -0.00078  -0.00137   0.00211   0.00074   2.02676
   A63        1.56742   0.00039  -0.00369   0.00459   0.00091   1.56832
   A64        1.85744  -0.00008  -0.00033   0.00014  -0.00019   1.85726
   A65        1.91678   0.00039   0.00055  -0.00064  -0.00009   1.91669
   A66        1.93096  -0.00028  -0.00008  -0.00033  -0.00041   1.93055
   A67        1.88509  -0.00007  -0.00021   0.00031   0.00010   1.88519
   A68        1.92739   0.00047  -0.00016   0.00039   0.00024   1.92763
   A69        1.94368  -0.00039   0.00019   0.00014   0.00034   1.94402
   A70        1.95799   0.00055   0.00022   0.00045   0.00066   1.95866
   A71        1.98513   0.00115   0.00012  -0.00042  -0.00030   1.98483
   A72        1.86887  -0.00035   0.00099  -0.00036   0.00064   1.86951
   A73        1.96592  -0.00233  -0.00022  -0.00154  -0.00175   1.96417
   A74        1.84805   0.00061   0.00154  -0.00082   0.00072   1.84877
   A75        1.82424   0.00044  -0.00268   0.00291   0.00023   1.82447
   A76        1.92916  -0.00023   0.00003   0.00045   0.00048   1.92964
   A77        1.89166   0.00037   0.00040  -0.00058  -0.00018   1.89148
   A78        1.98580  -0.00061   0.00038  -0.00109  -0.00071   1.98509
   A79        1.92872  -0.00017  -0.00104   0.00104   0.00000   1.92872
   A80        1.93422   0.00075   0.00065  -0.00017   0.00048   1.93470
   A81        1.78910  -0.00011  -0.00052   0.00039  -0.00013   1.78897
   A82        1.92971   0.00002   0.00076  -0.00083  -0.00006   1.92965
   A83        1.93561   0.00012   0.00059  -0.00051   0.00008   1.93569
   A84        1.90489  -0.00011  -0.00049   0.00038  -0.00010   1.90479
   A85        2.05008  -0.00005  -0.00050   0.00057   0.00007   2.05015
   A86        2.08199   0.00004  -0.00044   0.00034  -0.00010   2.08189
   A87        1.52750  -0.00002  -0.00010   0.00026   0.00016   1.52765
   A88        1.49059   0.00003   0.00025  -0.00033  -0.00008   1.49051
   A89        1.94186   0.00007   0.00003   0.00012   0.00015   1.94201
   A90        2.09479  -0.00001   0.00049  -0.00056  -0.00007   2.09472
   A91        1.95718   0.00001   0.00008  -0.00012  -0.00004   1.95714
   A92        2.07502   0.00006   0.00053  -0.00012   0.00041   2.07543
   A93        1.88136  -0.00012  -0.00106   0.00077  -0.00029   1.88107
   A94        1.93517  -0.00016  -0.00028   0.00040   0.00012   1.93530
   A95        1.95093   0.00002   0.00044  -0.00052  -0.00008   1.95085
   A96        1.91093   0.00010  -0.00039   0.00045   0.00007   1.91100
   A97        2.03885   0.00001   0.00000   0.00006   0.00005   2.03890
   A98        1.52769   0.00000   0.00016  -0.00007   0.00009   1.52778
   A99        2.06141   0.00002  -0.00006  -0.00014  -0.00021   2.06121
   A100       1.50238   0.00001   0.00023  -0.00021   0.00002   1.50240
   A101       2.06673  -0.00001  -0.00001   0.00008   0.00007   2.06679
   A102       1.95733   0.00005   0.00069  -0.00067   0.00002   1.95736
   A103       2.06231   0.00003  -0.00069   0.00079   0.00009   2.06241
   A104       1.97236  -0.00004   0.00091  -0.00111  -0.00020   1.97216
   A105       1.88303  -0.00003  -0.00079   0.00077  -0.00001   1.88301
   A106       1.92273   0.00002   0.00047  -0.00053  -0.00005   1.92268
   A107       1.97850   0.00014   0.00115  -0.00113   0.00002   1.97852
   A108       1.92041   0.00005   0.00046  -0.00048  -0.00003   1.92038
   A109       1.87969  -0.00008  -0.00078   0.00081   0.00003   1.87972
   A110       1.88180  -0.00005  -0.00061   0.00061   0.00000   1.88179
   A111       1.87756  -0.00009  -0.00081   0.00085   0.00003   1.87759
   A112       1.98877   0.00017   0.00124  -0.00108   0.00016   1.98892
   A113       1.92733  -0.00002   0.00020  -0.00033  -0.00013   1.92720
   A114       1.91605  -0.00001   0.00029  -0.00031  -0.00002   1.91603
   A115       1.87328  -0.00012  -0.00030   0.00006  -0.00024   1.87304
   A116       1.86888  -0.00001  -0.00095   0.00121   0.00025   1.86913
   A117       1.88588  -0.00002  -0.00061   0.00059  -0.00002   1.88585
   A118       1.91018   0.00017   0.00159  -0.00159   0.00000   1.91018
   A119       1.88193   0.00013   0.00103  -0.00106  -0.00003   1.88190
   A120       1.92820   0.00011   0.00066  -0.00060   0.00006   1.92826
   A121       1.91500  -0.00013  -0.00110   0.00114   0.00003   1.91503
   A122       1.91878  -0.00012  -0.00089   0.00084  -0.00004   1.91874
   A123       1.90939  -0.00016  -0.00127   0.00124  -0.00003   1.90936
   A124       1.93491  -0.00717  -0.00321  -0.00027  -0.00348   1.93143
   A125       2.89488   0.00214   0.00672   0.02017   0.02689   2.92177
   A126       3.09283  -0.00395  -0.01181  -0.00486  -0.01667   3.07616
    D1        1.69217  -0.00035   0.00439  -0.00343   0.00096   1.69314
    D2       -0.49329   0.00020   0.00683  -0.00552   0.00131  -0.49198
    D3       -2.52149  -0.00001   0.00859  -0.00744   0.00115  -2.52034
    D4       -2.57456  -0.00028   0.00459  -0.00368   0.00091  -2.57365
    D5        1.52316   0.00027   0.00703  -0.00577   0.00126   1.52442
    D6       -0.50504   0.00006   0.00879  -0.00769   0.00110  -0.50394
    D7       -0.45473  -0.00009   0.00591  -0.00466   0.00125  -0.45348
    D8       -2.64020   0.00045   0.00834  -0.00674   0.00160  -2.63860
    D9        1.61479   0.00025   0.01011  -0.00867   0.00144   1.61622
   D10       -1.04426   0.00008  -0.00315   0.00274  -0.00041  -1.04467
   D11        1.26006   0.00000  -0.00329   0.00278  -0.00051   1.25955
   D12       -2.70610   0.00007  -0.00314   0.00260  -0.00054  -2.70664
   D13       -3.08830   0.00007  -0.00234   0.00205  -0.00029  -3.08859
   D14       -0.78398  -0.00002  -0.00249   0.00210  -0.00039  -0.78437
   D15        1.53304   0.00006  -0.00233   0.00192  -0.00042   1.53263
   D16        1.09304   0.00002  -0.00343   0.00285  -0.00059   1.09246
   D17       -2.88582  -0.00007  -0.00358   0.00289  -0.00069  -2.88651
   D18       -0.56879   0.00000  -0.00343   0.00271  -0.00072  -0.56951
   D19        0.43689   0.00006  -0.00562   0.00437  -0.00126   0.43564
   D20        2.55511   0.00017  -0.00471   0.00360  -0.00110   2.55400
   D21       -1.74665   0.00013  -0.00529   0.00395  -0.00134  -1.74799
   D22        2.65402  -0.00031  -0.00865   0.00750  -0.00114   2.65288
   D23       -1.51095  -0.00020  -0.00773   0.00674  -0.00099  -1.51194
   D24        0.47048  -0.00024  -0.00831   0.00708  -0.00122   0.46926
   D25       -1.63835  -0.00025  -0.00930   0.00762  -0.00168  -1.64004
   D26        0.47986  -0.00013  -0.00839   0.00685  -0.00153   0.47833
   D27        2.46129  -0.00017  -0.00897   0.00720  -0.00177   2.45953
   D28        1.61710  -0.00008  -0.00574   0.00648   0.00074   1.61784
   D29       -0.09915  -0.00013  -0.00134   0.00059  -0.00075  -0.09989
   D30       -0.60159   0.00007  -0.00473   0.00543   0.00070  -0.60090
   D31       -2.31784   0.00002  -0.00034  -0.00045  -0.00079  -2.31863
   D32       -2.61304   0.00004  -0.00610   0.00728   0.00118  -2.61186
   D33        1.95389   0.00000  -0.00170   0.00139  -0.00031   1.95359
   D34        2.91595   0.00012   0.00320  -0.00246   0.00074   2.91670
   D35       -1.05561   0.00005   0.00275  -0.00211   0.00063  -1.05498
   D36        0.60249   0.00005   0.00278  -0.00205   0.00073   0.60322
   D37        0.80548   0.00000   0.00241  -0.00185   0.00056   0.80605
   D38        3.11711  -0.00008   0.00196  -0.00150   0.00045   3.11756
   D39       -1.50798  -0.00007   0.00199  -0.00144   0.00055  -1.50743
   D40       -1.17698  -0.00013   0.00246  -0.00193   0.00053  -1.17646
   D41        1.13464  -0.00021   0.00200  -0.00159   0.00041   1.13505
   D42        2.79274  -0.00020   0.00204  -0.00153   0.00051   2.79325
   D43        0.91022  -0.00011  -0.00061  -0.00012  -0.00073   0.90950
   D44       -1.17303  -0.00011  -0.00072   0.00001  -0.00071  -1.17374
   D45        3.02465  -0.00009  -0.00051  -0.00017  -0.00068   3.02396
   D46        3.03932  -0.00003   0.00029  -0.00074  -0.00045   3.03887
   D47        0.95606  -0.00004   0.00018  -0.00061  -0.00043   0.95563
   D48       -1.12944  -0.00002   0.00038  -0.00079  -0.00041  -1.12985
   D49       -1.17070   0.00011   0.00031  -0.00060  -0.00029  -1.17099
   D50        3.02923   0.00011   0.00020  -0.00047  -0.00028   3.02896
   D51        0.94373   0.00013   0.00040  -0.00065  -0.00025   0.94348
   D52        1.43965   0.00009   0.00158  -0.00128   0.00031   1.43996
   D53       -2.89082   0.00011   0.00188  -0.00134   0.00054  -2.89028
   D54       -0.66798   0.00006   0.00099  -0.00059   0.00041  -0.66758
   D55       -2.59790   0.00002   0.00171  -0.00160   0.00011  -2.59779
   D56       -0.64519   0.00004   0.00201  -0.00166   0.00034  -0.64484
   D57        1.57765  -0.00002   0.00112  -0.00091   0.00021   1.57786
   D58       -0.46491   0.00007   0.00123  -0.00088   0.00035  -0.46456
   D59        1.48780   0.00009   0.00152  -0.00094   0.00058   1.48838
   D60       -2.57255   0.00004   0.00064  -0.00019   0.00045  -2.57210
   D61       -1.48323   0.00009  -0.00023   0.00014  -0.00009  -1.48332
   D62        0.60243   0.00009  -0.00044   0.00039  -0.00005   0.60238
   D63        2.81500   0.00010  -0.00082   0.00083   0.00001   2.81501
   D64        2.57328  -0.00001  -0.00152   0.00146  -0.00006   2.57322
   D65       -1.62424  -0.00001  -0.00173   0.00171  -0.00002  -1.62426
   D66        0.58833  -0.00001  -0.00211   0.00215   0.00004   0.58837
   D67        0.46738  -0.00008  -0.00116   0.00082  -0.00034   0.46704
   D68        2.55305  -0.00008  -0.00137   0.00107  -0.00030   2.55275
   D69       -1.51757  -0.00007  -0.00175   0.00151  -0.00024  -1.51781
   D70       -1.45593  -0.00016  -0.00118   0.00073  -0.00045  -1.45638
   D71        2.57092  -0.00003  -0.00118   0.00089  -0.00029   2.57062
   D72        0.46474  -0.00006  -0.00117   0.00082  -0.00035   0.46440
   D73        2.89020  -0.00019  -0.00167   0.00098  -0.00070   2.88951
   D74        0.63387  -0.00006  -0.00168   0.00114  -0.00054   0.63333
   D75       -1.47230  -0.00009  -0.00166   0.00106  -0.00060  -1.47290
   D76        0.66944  -0.00014  -0.00093   0.00022  -0.00072   0.66873
   D77       -1.58689  -0.00002  -0.00094   0.00038  -0.00056  -1.58745
   D78        2.59012  -0.00005  -0.00092   0.00030  -0.00062   2.58951
   D79        1.27295  -0.00002  -0.00069   0.00061  -0.00008   1.27287
   D80       -0.83517  -0.00003  -0.00073   0.00061  -0.00012  -0.83529
   D81       -2.93639  -0.00003  -0.00079   0.00066  -0.00013  -2.93652
   D82        2.90789   0.00002  -0.00020   0.00027   0.00007   2.90796
   D83        0.79977   0.00001  -0.00024   0.00027   0.00004   0.79981
   D84       -1.30145   0.00001  -0.00031   0.00033   0.00002  -1.30143
   D85       -1.05776   0.00001  -0.00028   0.00039   0.00011  -1.05765
   D86        3.11731   0.00000  -0.00032   0.00039   0.00008   3.11739
   D87        1.01608   0.00000  -0.00038   0.00045   0.00006   1.01615
   D88        0.85327   0.00001   0.00037  -0.00104  -0.00067   0.85260
   D89       -1.25519   0.00003   0.00056  -0.00111  -0.00055  -1.25574
   D90        2.95429   0.00000   0.00030  -0.00096  -0.00066   2.95363
   D91       -0.92994  -0.00003  -0.00021  -0.00026  -0.00047  -0.93041
   D92       -3.03840   0.00000  -0.00002  -0.00033  -0.00035  -3.03875
   D93        1.17108  -0.00004  -0.00028  -0.00018  -0.00046   1.17062
   D94        3.10042  -0.00002   0.00005  -0.00069  -0.00064   3.09978
   D95        0.99197   0.00001   0.00024  -0.00076  -0.00052   0.99145
   D96       -1.08174  -0.00003  -0.00002  -0.00061  -0.00063  -1.08237
   D97        1.47435  -0.00012   0.00026  -0.00009   0.00017   1.47452
   D98       -0.61839  -0.00013  -0.00011   0.00022   0.00011  -0.61828
   D99       -2.84344  -0.00009   0.00102  -0.00086   0.00016  -2.84327
   D100      -0.46792   0.00009   0.00118  -0.00081   0.00036  -0.46755
   D101      -2.56066   0.00008   0.00081  -0.00050   0.00031  -2.56035
   D102       1.49748   0.00011   0.00194  -0.00158   0.00036   1.49784
   D103      -2.55315  -0.00001   0.00084  -0.00066   0.00018  -2.55297
   D104       1.63729  -0.00003   0.00048  -0.00035   0.00012   1.63742
   D105      -0.58775   0.00001   0.00160  -0.00143   0.00018  -0.58758
   D106       2.65403  -0.00174  -0.04703   0.00062  -0.04641   2.60763
   D107       0.77254  -0.00112  -0.04486  -0.00103  -0.04588   0.72666
   D108       1.61284  -0.00073   0.00162   0.00140   0.00302   1.61586
   D109      -0.64397   0.00103   0.00162   0.00353   0.00516  -0.63881
   D110      -2.65005   0.00009   0.00420   0.00043   0.00463  -2.64542
   D111      -2.65149  -0.00067   0.00141   0.00139   0.00281  -2.64868
   D112       1.37488   0.00110   0.00141   0.00353   0.00494   1.37982
   D113      -0.63120   0.00015   0.00399   0.00043   0.00442  -0.62678
   D114      -0.53230  -0.00038   0.00120   0.00218   0.00338  -0.52893
   D115      -2.78912   0.00138   0.00120   0.00431   0.00551  -2.78361
   D116       1.48799   0.00044   0.00378   0.00121   0.00499   1.49298
   D117      -1.01046   0.00015  -0.00113  -0.00043  -0.00155  -1.01202
   D118       1.29773   0.00005  -0.00099  -0.00045  -0.00144   1.29629
   D119      -2.66742   0.00018  -0.00104  -0.00069  -0.00173  -2.66915
   D120      -3.06229   0.00014  -0.00058  -0.00064  -0.00122  -3.06351
   D121      -0.75410   0.00003  -0.00044  -0.00066  -0.00110  -0.75520
   D122       1.56394   0.00016  -0.00049  -0.00090  -0.00139   1.56255
   D123       1.12654   0.00018  -0.00034  -0.00138  -0.00172   1.12481
   D124      -2.84846   0.00007  -0.00020  -0.00140  -0.00161  -2.85007
   D125      -0.53042   0.00020  -0.00025  -0.00165  -0.00190  -0.53232
   D126       0.52450   0.00013  -0.00185  -0.00153  -0.00338   0.52112
   D127       2.64062   0.00002  -0.00286  -0.00034  -0.00320   2.63742
   D128      -1.66481  -0.00021  -0.00303  -0.00082  -0.00385  -1.66866
   D129       2.79126   0.00017  -0.00168  -0.00307  -0.00475   2.78651
   D130      -1.37581   0.00006  -0.00269  -0.00188  -0.00457  -1.38038
   D131       0.60195  -0.00017  -0.00286  -0.00236  -0.00522   0.59672
   D132      -1.50837  -0.00010  -0.00408  -0.00084  -0.00492  -1.51329
   D133       0.60775  -0.00021  -0.00509   0.00035  -0.00474   0.60302
   D134       2.58551  -0.00045  -0.00526  -0.00013  -0.00539   2.58011
   D135       1.20736   0.00023   0.00262  -0.00371  -0.00109   1.20627
   D136      -1.04544   0.00054   0.00240  -0.00258  -0.00018  -1.04562
   D137      -3.04349   0.00067   0.00222  -0.00255  -0.00033  -3.04382
   D138       2.86826   0.00014   0.00097   0.00068   0.00165   2.86992
   D139      -1.10924   0.00018   0.00144   0.00032   0.00176  -1.10747
   D140       0.54517   0.00017   0.00135   0.00058   0.00193   0.54710
   D141       0.77427  -0.00006   0.00113   0.00043   0.00156   0.77583
   D142       3.07995  -0.00002   0.00160   0.00007   0.00167   3.08162
   D143      -1.54883  -0.00004   0.00151   0.00033   0.00184  -1.54699
   D144      -1.19677  -0.00026   0.00198  -0.00054   0.00145  -1.19532
   D145       1.10891  -0.00022   0.00246  -0.00090   0.00156   1.11047
   D146       2.76332  -0.00024   0.00236  -0.00064   0.00172   2.76505
   D147       0.88887  -0.00013   0.00461  -0.00519  -0.00058   0.88829
   D148      -1.19337  -0.00014   0.00443  -0.00503  -0.00061  -1.19398
   D149       3.00402  -0.00010   0.00496  -0.00555  -0.00059   3.00342
   D150       3.00526  -0.00028   0.00426  -0.00436  -0.00010   3.00515
   D151       0.92302  -0.00030   0.00408  -0.00421  -0.00013   0.92289
   D152      -1.16278  -0.00025   0.00461  -0.00473  -0.00012  -1.16290
   D153      -1.21588   0.00046   0.00426  -0.00388   0.00038  -1.21550
   D154       2.98507   0.00044   0.00408  -0.00372   0.00035   2.98543
   D155       0.89927   0.00048   0.00461  -0.00424   0.00037   0.89964
   D156       1.43785  -0.00008   0.00004   0.00010   0.00015   1.43800
   D157      -2.89080  -0.00005   0.00022  -0.00015   0.00008  -2.89072
   D158      -0.67203  -0.00016  -0.00086   0.00060  -0.00026  -0.67230
   D159      -2.60295   0.00001   0.00127  -0.00107   0.00020  -2.60276
   D160      -0.64842   0.00004   0.00145  -0.00132   0.00013  -0.64829
   D161       1.57035  -0.00007   0.00036  -0.00058  -0.00022   1.57013
   D162      -0.47434   0.00004   0.00056  -0.00037   0.00019  -0.47415
   D163       1.48020   0.00006   0.00073  -0.00061   0.00012   1.48032
   D164      -2.58422  -0.00005  -0.00035   0.00013  -0.00022  -2.58444
   D165      -1.46560  -0.00011  -0.00110   0.00082  -0.00028  -1.46588
   D166       0.62972  -0.00006  -0.00177   0.00163  -0.00014   0.62958
   D167       2.84063  -0.00007  -0.00225   0.00218  -0.00008   2.84055
   D168       2.57675  -0.00006  -0.00133   0.00133   0.00001   2.57676
   D169      -1.61112  -0.00002  -0.00200   0.00214   0.00014  -1.61097
   D170       0.59979  -0.00003  -0.00248   0.00269   0.00021   0.60000
   D171       0.47666   0.00000  -0.00055   0.00040  -0.00015   0.47651
   D172       2.57197   0.00004  -0.00122   0.00121  -0.00001   2.57196
   D173      -1.50031   0.00004  -0.00170   0.00176   0.00005  -1.50025
   D174      -1.44482  -0.00008  -0.00010  -0.00021  -0.00031  -1.44513
   D175       2.57596   0.00003  -0.00046   0.00010  -0.00037   2.57560
   D176       0.47389   0.00001  -0.00048   0.00029  -0.00019   0.47369
   D177       2.89927  -0.00017  -0.00023  -0.00020  -0.00043   2.89884
   D178       0.63686  -0.00005  -0.00060   0.00011  -0.00049   0.63637
   D179      -1.46521  -0.00008  -0.00061   0.00030  -0.00031  -1.46553
   D180       0.68334  -0.00006   0.00075  -0.00110  -0.00034   0.68300
   D181      -1.57906   0.00005   0.00039  -0.00079  -0.00040  -1.57946
   D182       2.60205   0.00003   0.00037  -0.00060  -0.00023   2.60182
   D183       1.28245  -0.00003  -0.00046   0.00042  -0.00004   1.28241
   D184      -0.82513  -0.00004  -0.00058   0.00053  -0.00005  -0.82518
   D185      -2.92830  -0.00005  -0.00064   0.00055  -0.00009  -2.92839
   D186       2.91878   0.00003  -0.00013   0.00004  -0.00009   2.91869
   D187       0.81120   0.00002  -0.00025   0.00015  -0.00010   0.81110
   D188      -1.29197   0.00001  -0.00031   0.00017  -0.00014  -1.29211
   D189      -1.04808   0.00002  -0.00025   0.00043   0.00018  -1.04790
   D190       3.12752   0.00002  -0.00037   0.00054   0.00017   3.12769
   D191       1.02435   0.00000  -0.00043   0.00056   0.00013   1.02449
   D192       0.89140  -0.00005   0.00228  -0.00435  -0.00206   0.88933
   D193      -1.21836   0.00000   0.00166  -0.00343  -0.00177  -1.22013
   D194       2.98723   0.00004   0.00210  -0.00375  -0.00165   2.98558
   D195      -0.89424  -0.00012   0.00124  -0.00343  -0.00219  -0.89643
   D196      -3.00400  -0.00007   0.00061  -0.00251  -0.00189  -3.00589
   D197       1.20159  -0.00003   0.00106  -0.00283  -0.00177   1.19982
   D198       3.13772  -0.00008   0.00170  -0.00390  -0.00220   3.13552
   D199       1.02796  -0.00003   0.00107  -0.00298  -0.00190   1.02605
   D200      -1.04964   0.00002   0.00152  -0.00330  -0.00178  -1.05142
   D201       1.46520  -0.00013   0.00022   0.00013   0.00035   1.46555
   D202      -0.63420  -0.00013   0.00027  -0.00003   0.00024  -0.63396
   D203      -2.85585  -0.00007   0.00117  -0.00080   0.00037  -2.85548
   D204      -0.47720   0.00004   0.00050  -0.00032   0.00018  -0.47702
   D205      -2.57660   0.00004   0.00054  -0.00047   0.00007  -2.57653
   D206       1.48494   0.00009   0.00144  -0.00125   0.00020   1.48513
   D207      -2.55884   0.00002   0.00042  -0.00030   0.00012  -2.55872
   D208       1.62495   0.00002   0.00047  -0.00046   0.00001   1.62495
   D209      -0.59670   0.00008   0.00137  -0.00123   0.00014  -0.59657
         Item               Value     Threshold  Converged?
 Maximum Force            0.007167     0.000450     NO 
 RMS     Force            0.000539     0.000300     NO 
 Maximum Displacement     0.299919     0.001800     NO 
 RMS     Displacement     0.062844     0.001200     NO 
 Predicted change in Energy=-1.538314D-04
 GradGradGradGradGradGradGradGradGradGradGradGradGradGradGradGradGradGrad

 Stoichiometry    C20H34O4(3)
 Framework group  C1[X(C20H34O4)]
 Deg. of freedom   168
 Full point group                 C1      NOp   1
 Largest Abelian subgroup         C1      NOp   1
 Largest concise Abelian subgroup C1      NOp   1
                         Standard orientation:                         
 ---------------------------------------------------------------------
 Center     Atomic      Atomic             Coordinates (Angstroms)
 Number     Number       Type             X           Y           Z
 ---------------------------------------------------------------------
      1          6           0       -2.319465   -0.462627    1.531515
      2          1           0       -1.500879   -1.123257    1.235045
      3          1           0       -2.351397   -0.487461    2.625302
      4          6           0       -2.006515    0.988695    1.085019
      5          6           0       -2.688083    1.376639   -0.280302
      6          6           0       -3.945916    0.518581   -0.533954
      7          1           0       -4.535042    0.940614   -1.354645
      8          6           0       -3.591461   -1.000994   -0.604270
      9          6           0       -3.647569   -0.957757    0.954430
     10          1           0       -3.994630   -1.863479    1.461895
     11          6           0       -4.633016    0.233448    0.826747
     12          1           0       -4.595710    1.009705    1.596760
     13          1           0       -5.671564   -0.074670    0.708482
     14          6           0       -4.747933   -1.812249   -1.199720
     15          1           0       -4.822674   -1.631595   -2.277074
     16          1           0       -5.716426   -1.573197   -0.754307
     17          1           0       -4.570539   -2.882350   -1.050393
     18          6           0       -2.299638   -1.450048   -1.281341
     19          1           0       -1.410800   -0.902749   -0.958275
     20          1           0       -2.376369   -1.329633   -2.365965
     21          1           0       -2.122625   -2.511310   -1.070396
     22          6           0       -3.071172    2.884788   -0.250755
     23          1           0       -2.202996    3.482764    0.031436
     24          1           0       -3.862280    3.018417    0.491566
     25          1           0       -3.435467    3.201300   -1.229204
     26          8           0       -1.814550    1.300055   -1.328087
     27          8           0       -0.620740    1.258022    1.014908
     28          1           0       -0.343551    1.078260    0.101686
     29          1           0       -2.397585    1.667515    1.848833
     30          6           0        3.259150   -0.061234    1.780193
     31          1           0        2.779433    0.889671    2.032936
     32          1           0        3.649032   -0.469731    2.717734
     33          6           0        2.205022   -1.050325    1.229129
     34          6           0        2.096413   -0.991434   -0.340616
     35          6           0        3.453665   -0.594750   -0.964039
     36          1           0        3.464062   -0.817147   -2.036264
     37          6           0        3.870655    0.845525   -0.522440
     38          6           0        4.398155    0.158508    0.776864
     39          1           0        5.276474    0.607802    1.251521
     40          6           0        4.601202   -1.129440   -0.066854
     41          1           0        4.468571   -2.095855    0.426613
     42          1           0        5.556607   -1.149228   -0.590236
     43          6           0        5.010773    1.386316   -1.393813
     44          1           0        4.633289    1.652873   -2.386400
     45          1           0        5.827532    0.673957   -1.529437
     46          1           0        5.432018    2.290229   -0.941669
     47          6           0        2.816692    1.941841   -0.401337
     48          1           0        1.949620    1.658907    0.198904
     49          1           0        2.448435    2.228080   -1.390550
     50          1           0        3.256975    2.829510    0.067090
     51          6           0        1.648162   -2.392197   -0.854785
     52          1           0        0.764198   -2.716059   -0.302745
     53          1           0        2.469741   -3.091846   -0.679109
     54          1           0        1.426680   -2.354045   -1.922578
     55          8           0        1.097796   -0.177421   -0.792246
     56          8           0        0.959281   -0.952133    1.856641
     57          1           0        0.524622   -0.112475    1.627369
     58          1           0        2.554224   -2.059428    1.468314
 ---------------------------------------------------------------------
 Rotational constants (GHZ):           0.4979652           0.1316240           0.1249032
 Standard basis: 6-31++G(d,p) (6D, 7F)
 There are   660 symmetry adapted cartesian basis functions of A   symmetry.
 There are   660 symmetry adapted basis functions of A   symmetry.
   660 basis functions,  1040 primitive gaussians,   660 cartesian basis functions
    94 alpha electrons       92 beta electrons
       nuclear repulsion energy      2391.6125847525 Hartrees.
 NAtoms=   58 NActive=   58 NUniq=   58 SFac= 1.00D+00 NAtFMM=   60 NAOKFM=F Big=F
 Integral buffers will be    131072 words long.
 Raffenetti 2 integral format.
 Two-electron integral symmetry is turned on.
 Nuclear repulsion after empirical dispersion term =     2391.5518144420 Hartrees.
 One-electron integrals computed using PRISM.
 NBasis=   660 RedAO= T EigKep=  1.20D-06  NBF=   660
 NBsUse=   660 1.00D-06 EigRej= -1.00D+00 NBFU=   660
 Initial guess from the checkpoint file:  "2_1_251-wb97-opt.chk"
 B after Tr=     0.000000    0.000000    0.000000
         Rot=    0.999988   -0.004834   -0.000923   -0.000429 Ang=  -0.57 deg.
 Initial guess <Sx>= 0.0000 <Sy>= 0.0000 <Sz>= 1.0000 <S**2>= 2.0088 S= 1.0029
 ExpMin= 3.60D-02 ExpMax= 5.48D+03 ExpMxC= 8.25D+02 IAcc=3 IRadAn=         7 AccDes= 0.00D+00
 Harris functional with IExCor= 4639 and IRadAn=       7 diagonalized for initial guess.
 HarFok:  IExCor= 4639 AccDes= 0.00D+00 IRadAn=         7 IDoV= 1 UseB2=F ITyADJ=14
 ICtDFT=  3500011 ScaDFX=  1.000000  1.000000  1.000000  1.000000
 FoFCou: FMM=F IPFlag=           0 FMFlag=      100000 FMFlg1=           0
         NFxFlg=           0 DoJE=T BraDBF=F KetDBF=T FulRan=T
         wScrn=  0.000000 ICntrl=       500 IOpCl=  0 I1Cent=   200000004 NGrid=           0
         NMat0=    1 NMatS0=      1 NMatT0=    0 NMatD0=    1 NMtDS0=    0 NMtDT0=    0
 Petite list used in FoFCou.
 Requested convergence on RMS density matrix=1.00D-08 within 128 cycles.
 Requested convergence on MAX density matrix=1.00D-06.
 Requested convergence on             energy=1.00D-06.
 No special actions if energy rises.
 Restarting incremental Fock formation.
 SCF Done:  E(UwB97XD) =  -1083.10000190     A.U. after   25 cycles
            NFock= 25  Conv=0.17D-08     -V/T= 2.0092
 <Sx>= 0.0000 <Sy>= 0.0000 <Sz>= 1.0000 <S**2>= 2.0088 S= 1.0029
 <L.S>=  0.00000000000    
 Annihilation of the first spin contaminant:
 S**2 before annihilation     2.0088,   after     2.0000
 Calling FoFJK, ICntrl=      2127 FMM=F ISym2X=0 I1Cent= 0 IOpClX= 1 NMat=1 NMatS=1 NMatT=0.
 ***** Axes restored to original set *****
 -------------------------------------------------------------------
 Center     Atomic                   Forces (Hartrees/Bohr)
 Number     Number              X              Y              Z
 -------------------------------------------------------------------
      1        6           0.000188519   -0.000385754    0.000129231
      2        1           0.000284929    0.000340603    0.000180645
      3        1           0.000032511   -0.000008492   -0.000439794
      4        6          -0.000312251   -0.000227466    0.000140856
      5        6          -0.000019551    0.000434101    0.000087482
      6        6           0.000150452    0.000042951   -0.000239948
      7        1          -0.000216853   -0.000085833    0.000224374
      8        6           0.000068191   -0.000269380   -0.000139799
      9        6           0.000000437   -0.000162132    0.000200486
     10        1          -0.000152352    0.000277331   -0.000169800
     11        6           0.000367521    0.000108614    0.000209945
     12        1          -0.000043821   -0.000210062   -0.000259096
     13        1          -0.000365956    0.000110260   -0.000028476
     14        6           0.000374788   -0.000275992   -0.000221132
     15        1          -0.000064180   -0.000052452    0.000452350
     16        1          -0.000412169   -0.000023583   -0.000106927
     17        1           0.000039803    0.000479027   -0.000034768
     18        6          -0.000240382   -0.000128084   -0.000221235
     19        1           0.000336150   -0.000170194   -0.000069783
     20        1           0.000001460   -0.000056684    0.000474956
     21        1           0.000136451    0.000438729   -0.000068852
     22        6           0.000198568    0.000419549    0.000006740
     23        1           0.000278203   -0.000316940   -0.000117340
     24        1          -0.000305080   -0.000136932   -0.000237302
     25        1          -0.000170988   -0.000207901    0.000360164
     26        8           0.000175443   -0.000180931   -0.000132147
     27        8          -0.000796311   -0.000217415   -0.001631662
     28        1           0.000278778    0.000471606    0.001864604
     29        1           0.000190892   -0.000079479   -0.000074750
     30        6           0.000004957   -0.000008783    0.000373455
     31        1          -0.000095634   -0.000322957   -0.000123429
     32        1           0.000168984    0.000151659   -0.000359148
     33        6           0.000138179   -0.000211808    0.000244661
     34        6          -0.000032699   -0.000143635    0.000040616
     35        6          -0.000093588   -0.000034445   -0.000156223
     36        1           0.000064226    0.000049702    0.000334720
     37        6          -0.000051768    0.000285171   -0.000110011
     38        6          -0.000176345    0.000117378    0.000151481
     39        1           0.000334953   -0.000145441   -0.000126987
     40        6          -0.000389206   -0.000389650   -0.000028349
     41        1          -0.000056323    0.000328704   -0.000215291
     42        1           0.000355498    0.000072164    0.000169912
     43        6          -0.000385215    0.000171920   -0.000296825
     44        1          -0.000116150   -0.000126206    0.000446080
     45        1           0.000362794    0.000204440    0.000102760
     46        1           0.000224408   -0.000405756   -0.000165689
     47        6           0.000255610    0.000363108   -0.000025774
     48        1          -0.000062436   -0.000094674   -0.000194678
     49        1          -0.000183582   -0.000164042    0.000452368
     50        1           0.000131214   -0.000409882   -0.000236844
     51        6           0.000112302   -0.000518742   -0.000184913
     52        1          -0.000330292    0.000198385   -0.000117351
     53        1           0.000239453    0.000356676   -0.000011294
     54        1          -0.000055057    0.000085308    0.000427588
     55        8          -0.000057028    0.000039920    0.000036722
     56        8           0.000379003    0.001685169   -0.000620092
     57        1          -0.000407368   -0.001113325    0.000310829
     58        1          -0.000282091    0.000052581   -0.000257319
 -------------------------------------------------------------------
 Cartesian Forces:  Max     0.001864604 RMS     0.000345707

 GradGradGradGradGradGradGradGradGradGradGradGradGradGradGradGradGradGrad
 Berny optimization.
 Using GEDIIS/GDIIS optimizer.
 FormGI is forming the generalized inverse of G from B-inverse, IUseBI=4.
 Internal  Forces:  Max     0.001919867 RMS     0.000197730
 Search for a local minimum.
 Step number   5 out of a maximum of  348
 All quantities printed in internal units (Hartrees-Bohrs-Radians)
 Mixed Optimization -- En-DIIS/RFO-DIIS
 Swapping is turned off.
 Update second derivatives using D2CorX and points    1    2    3    4    5
 DE= -1.57D-04 DEPred=-1.54D-04 R= 1.02D+00
 TightC=F SS=  1.41D+00  RLast= 7.60D-02 DXNew= 1.2613D-01 2.2809D-01
 Trust test= 1.02D+00 RLast= 7.60D-02 DXMaxT set to 1.26D-01
 ITU=  1 -1  0 -1  0
     Eigenvalues ---    0.00229   0.00231   0.00316   0.00317   0.00326
     Eigenvalues ---    0.00345   0.00411   0.00426   0.00672   0.00867
     Eigenvalues ---    0.00894   0.01460   0.01522   0.01526   0.01659
     Eigenvalues ---    0.02082   0.02317   0.02642   0.02720   0.02752
     Eigenvalues ---    0.02771   0.02872   0.02901   0.03104   0.03119
     Eigenvalues ---    0.03267   0.03508   0.03580   0.03646   0.04033
     Eigenvalues ---    0.04058   0.04198   0.04402   0.04436   0.04451
     Eigenvalues ---    0.04723   0.04783   0.04839   0.04925   0.05087
     Eigenvalues ---    0.05237   0.05252   0.05269   0.05287   0.05367
     Eigenvalues ---    0.05532   0.05541   0.05603   0.05618   0.05634
     Eigenvalues ---    0.05635   0.05685   0.05692   0.05728   0.05735
     Eigenvalues ---    0.05837   0.05853   0.05893   0.06126   0.06336
     Eigenvalues ---    0.06661   0.06742   0.06780   0.06854   0.07046
     Eigenvalues ---    0.07387   0.07532   0.07637   0.07816   0.08096
     Eigenvalues ---    0.08164   0.08673   0.08739   0.09019   0.09067
     Eigenvalues ---    0.09570   0.09720   0.10450   0.10503   0.12011
     Eigenvalues ---    0.12086   0.12409   0.12937   0.12995   0.15526
     Eigenvalues ---    0.16000   0.16000   0.16000   0.16000   0.16000
     Eigenvalues ---    0.16000   0.16000   0.16000   0.16000   0.16000
     Eigenvalues ---    0.16000   0.16000   0.16000   0.16000   0.16000
     Eigenvalues ---    0.16013   0.16110   0.16495   0.17495   0.18257
     Eigenvalues ---    0.18908   0.20107   0.20787   0.20940   0.21899
     Eigenvalues ---    0.22152   0.23520   0.24250   0.24339   0.24739
     Eigenvalues ---    0.25668   0.25729   0.26814   0.26936   0.26977
     Eigenvalues ---    0.27079   0.27502   0.27673   0.28615   0.28937
     Eigenvalues ---    0.29071   0.29116   0.29812   0.29841   0.33894
     Eigenvalues ---    0.33931   0.34040   0.34043   0.34048   0.34053
     Eigenvalues ---    0.34096   0.34107   0.34113   0.34120   0.34130
     Eigenvalues ---    0.34136   0.34149   0.34160   0.34180   0.34233
     Eigenvalues ---    0.34264   0.34281   0.34304   0.34321   0.34327
     Eigenvalues ---    0.34350   0.34360   0.34406   0.34486   0.34487
     Eigenvalues ---    0.34498   0.34504   0.34516   0.34658   0.34688
     Eigenvalues ---    0.35790   0.40567   0.44515   0.49521   0.51182
     Eigenvalues ---    0.51722   0.52315   0.57409
 En-DIIS/RFO-DIIS/Sim-DIIS IScMMF=       -3 using points:     5    4    3    2    1
 RFO step:  Lambda=-6.09229840D-05.
 DidBck=T Rises=F RFO-DIIS coefs:    0.31140    0.09986    0.17533    0.15787    0.25554
 Iteration  1 RMS(Cart)=  0.01747450 RMS(Int)=  0.00004919
 Iteration  2 RMS(Cart)=  0.00012808 RMS(Int)=  0.00000049
 Iteration  3 RMS(Cart)=  0.00000000 RMS(Int)=  0.00000049
 Variable       Old X    -DE/DX   Delta X   Delta X   Delta X     New X
                                 (Linear)    (Quad)   (Total)
    R1        2.06526   0.00046   0.00091   0.00000   0.00091   2.06617
    R2        2.06837   0.00044   0.00099   0.00007   0.00105   2.06942
    R3        2.92976  -0.00019   0.00023   0.00009   0.00031   2.93008
    R4        2.89199   0.00008   0.00023   0.00001   0.00024   2.89223
    R5        2.97542  -0.00023  -0.00001  -0.00003  -0.00004   2.97538
    R6        2.67102  -0.00057  -0.00027  -0.00013  -0.00040   2.67062
    R7        2.06763   0.00003   0.00004   0.00002   0.00006   2.06769
    R8        2.91701  -0.00001  -0.00029   0.00015  -0.00014   2.91687
    R9        2.94103   0.00023   0.00007   0.00036   0.00043   2.94145
   R10        2.58193   0.00000   0.00003  -0.00001   0.00002   2.58195
   R11        2.06898   0.00032   0.00068   0.00008   0.00075   2.06973
   R12        2.95166   0.00007  -0.00001   0.00001   0.00001   2.95167
   R13        2.93055   0.00010  -0.00006   0.00010   0.00004   2.93059
   R14        2.94856   0.00006  -0.00002   0.00016   0.00013   2.94869
   R15        2.89697   0.00015   0.00007   0.00021   0.00028   2.89725
   R16        2.88385   0.00027   0.00050   0.00006   0.00057   2.88442
   R17        2.06863   0.00036   0.00079   0.00007   0.00086   2.06949
   R18        2.93144   0.00008  -0.00036   0.00011  -0.00025   2.93119
   R19        2.06740   0.00033   0.00088  -0.00001   0.00087   2.06827
   R20        2.05929   0.00038   0.00093   0.00001   0.00094   2.06022
   R21        2.06915   0.00046   0.00110   0.00005   0.00115   2.07030
   R22        2.06449   0.00041   0.00107  -0.00003   0.00104   2.06554
   R23        2.06913   0.00048   0.00113   0.00006   0.00119   2.07031
   R24        2.06486   0.00038   0.00078   0.00004   0.00081   2.06567
   R25        2.06733   0.00048   0.00110   0.00008   0.00117   2.06850
   R26        2.07191   0.00046   0.00105   0.00009   0.00113   2.07304
   R27        2.06226   0.00043   0.00098   0.00005   0.00103   2.06329
   R28        2.06556   0.00040   0.00099   0.00001   0.00100   2.06656
   R29        2.06167   0.00044   0.00104   0.00004   0.00108   2.06275
   R30        1.83520   0.00192   0.00322  -0.00003   0.00319   1.83839
   R31        3.56814   0.00010  -0.00897   0.00602  -0.00295   3.56519
   R32        2.06856   0.00035   0.00079   0.00003   0.00082   2.06938
   R33        2.06825   0.00042   0.00100   0.00004   0.00104   2.06929
   R34        2.92338   0.00034   0.00053   0.00015   0.00068   2.92405
   R35        2.89830   0.00015   0.00030   0.00011   0.00041   2.89872
   R36        2.97556   0.00026   0.00044   0.00013   0.00057   2.97614
   R37        2.64243   0.00006   0.00079  -0.00042   0.00037   2.64280
   R38        2.06788   0.00001   0.00004  -0.00003   0.00001   2.06789
   R39        2.92031   0.00010   0.00003   0.00013   0.00016   2.92047
   R40        2.94424   0.00016   0.00003   0.00028   0.00032   2.94455
   R41        2.57989   0.00003  -0.00016   0.00014  -0.00003   2.57986
   R42        2.06943   0.00034   0.00071   0.00008   0.00079   2.07022
   R43        2.95383   0.00020  -0.00004   0.00034   0.00030   2.95413
   R44        2.93223   0.00001   0.00010   0.00007   0.00017   2.93239
   R45        2.95090   0.00003  -0.00039   0.00031  -0.00008   2.95082
   R46        2.89789   0.00017   0.00022   0.00015   0.00037   2.89826
   R47        2.88294   0.00012   0.00018   0.00019   0.00037   2.88331
   R48        2.06889   0.00038   0.00085   0.00006   0.00092   2.06981
   R49        2.93480  -0.00004  -0.00028   0.00018  -0.00009   2.93471
   R50        2.06582   0.00039   0.00091   0.00003   0.00094   2.06676
   R51        2.05895   0.00039   0.00093   0.00002   0.00094   2.05989
   R52        2.06903   0.00048   0.00113   0.00005   0.00118   2.07021
   R53        2.06400   0.00042   0.00107  -0.00002   0.00105   2.06505
   R54        2.06918   0.00049   0.00114   0.00006   0.00120   2.07038
   R55        2.06331   0.00013   0.00065  -0.00007   0.00058   2.06389
   R56        2.06671   0.00051   0.00118   0.00005   0.00123   2.06794
   R57        2.07115   0.00049   0.00117   0.00005   0.00122   2.07238
   R58        2.06234   0.00039   0.00088   0.00003   0.00091   2.06325
   R59        2.06609   0.00041   0.00098   0.00004   0.00102   2.06711
   R60        2.06205   0.00043   0.00100   0.00004   0.00104   2.06309
   R61        1.83850   0.00131   0.00286  -0.00020   0.00266   1.84116
    A1        1.85378  -0.00002  -0.00010  -0.00004  -0.00013   1.85365
    A2        1.91404   0.00008   0.00047  -0.00028   0.00019   1.91423
    A3        1.93066  -0.00006  -0.00108  -0.00024  -0.00132   1.92935
    A4        1.89118   0.00003   0.00014   0.00015   0.00029   1.89146
    A5        1.92215   0.00012   0.00039   0.00030   0.00069   1.92285
    A6        1.94921  -0.00014   0.00019   0.00010   0.00029   1.94950
    A7        1.97469   0.00025   0.00078   0.00038   0.00117   1.97586
    A8        1.97204  -0.00048  -0.00176  -0.00030  -0.00207   1.96997
    A9        1.88345   0.00006   0.00071   0.00042   0.00113   1.88457
   A10        1.91180   0.00003  -0.00043  -0.00041  -0.00083   1.91097
   A11        1.87314  -0.00001   0.00162  -0.00026   0.00135   1.87450
   A12        1.84090   0.00016  -0.00083   0.00017  -0.00065   1.84025
   A13        1.93720  -0.00009   0.00013   0.00024   0.00037   1.93757
   A14        1.90588   0.00003   0.00011  -0.00006   0.00005   1.90593
   A15        1.95457  -0.00006  -0.00030  -0.00039  -0.00069   1.95387
   A16        1.91900   0.00013   0.00030  -0.00006   0.00024   1.91924
   A17        1.94314   0.00008  -0.00009   0.00049   0.00040   1.94354
   A18        1.79902  -0.00008  -0.00015  -0.00026  -0.00041   1.79861
   A19        1.92556   0.00003   0.00073  -0.00014   0.00059   1.92615
   A20        1.94258  -0.00011  -0.00048  -0.00023  -0.00071   1.94186
   A21        1.89554   0.00005   0.00028  -0.00015   0.00013   1.89566
   A22        2.05259   0.00002  -0.00032   0.00021  -0.00011   2.05248
   A23        2.08309  -0.00001  -0.00039   0.00008  -0.00031   2.08277
   A24        1.53196   0.00001   0.00000   0.00027   0.00027   1.53223
   A25        1.49062   0.00001   0.00019  -0.00006   0.00014   1.49076
   A26        1.94027   0.00001   0.00012   0.00024   0.00036   1.94063
   A27        2.09248   0.00001   0.00018  -0.00023  -0.00004   2.09244
   A28        1.95579  -0.00001  -0.00002   0.00022   0.00020   1.95599
   A29        2.07351   0.00002   0.00034  -0.00011   0.00023   2.07374
   A30        1.88656  -0.00004  -0.00063  -0.00002  -0.00065   1.88591
   A31        1.93313  -0.00010  -0.00051  -0.00027  -0.00078   1.93235
   A32        1.94768   0.00001   0.00042  -0.00008   0.00035   1.94803
   A33        1.91123   0.00004  -0.00009   0.00014   0.00005   1.91128
   A34        2.03932   0.00005   0.00006   0.00015   0.00021   2.03953
   A35        1.53268   0.00002   0.00011   0.00022   0.00033   1.53301
   A36        2.06247  -0.00002  -0.00013  -0.00012  -0.00024   2.06223
   A37        1.50269   0.00000   0.00032  -0.00007   0.00025   1.50294
   A38        2.06235   0.00002   0.00012   0.00009   0.00022   2.06257
   A39        1.95953   0.00004   0.00039   0.00000   0.00039   1.95992
   A40        2.05473   0.00000  -0.00036   0.00014  -0.00021   2.05452
   A41        1.97930  -0.00001   0.00033  -0.00027   0.00006   1.97936
   A42        1.88547  -0.00003  -0.00056   0.00006  -0.00050   1.88497
   A43        1.92449   0.00002   0.00043  -0.00015   0.00028   1.92477
   A44        1.97644   0.00013   0.00069   0.00001   0.00070   1.97714
   A45        1.91984   0.00003   0.00043  -0.00014   0.00028   1.92012
   A46        1.88025  -0.00008  -0.00061   0.00012  -0.00048   1.87977
   A47        1.88230  -0.00004  -0.00048   0.00006  -0.00042   1.88188
   A48        1.87746  -0.00008  -0.00057   0.00012  -0.00045   1.87701
   A49        1.99328   0.00005   0.00059  -0.00029   0.00030   1.99358
   A50        1.92635   0.00002   0.00015   0.00003   0.00018   1.92654
   A51        1.91360   0.00007   0.00046  -0.00003   0.00043   1.91403
   A52        1.87031  -0.00005  -0.00045   0.00005  -0.00040   1.86991
   A53        1.87194  -0.00006  -0.00062   0.00022  -0.00040   1.87153
   A54        1.88454  -0.00004  -0.00022   0.00005  -0.00017   1.88437
   A55        1.91779   0.00012   0.00071  -0.00003   0.00068   1.91847
   A56        1.88548   0.00010   0.00091  -0.00021   0.00070   1.88618
   A57        1.92442   0.00008   0.00058  -0.00007   0.00051   1.92493
   A58        1.91048  -0.00010  -0.00071   0.00010  -0.00060   1.90987
   A59        1.91621  -0.00009  -0.00064   0.00011  -0.00053   1.91568
   A60        1.90915  -0.00010  -0.00085   0.00010  -0.00075   1.90840
   A61        1.86629  -0.00025   0.00052  -0.00069  -0.00017   1.86612
   A62        2.02676  -0.00088  -0.00131  -0.00010  -0.00141   2.02535
   A63        1.56832   0.00028  -0.00336   0.00197  -0.00138   1.56695
   A64        1.85726  -0.00001  -0.00014  -0.00008  -0.00022   1.85704
   A65        1.91669   0.00012   0.00052   0.00031   0.00083   1.91752
   A66        1.93055   0.00000   0.00022   0.00003   0.00025   1.93080
   A67        1.88519  -0.00007  -0.00024  -0.00001  -0.00025   1.88495
   A68        1.92763  -0.00004  -0.00028  -0.00001  -0.00030   1.92733
   A69        1.94402   0.00000  -0.00009  -0.00022  -0.00032   1.94370
   A70        1.95866  -0.00012  -0.00030   0.00010  -0.00020   1.95846
   A71        1.98483   0.00026   0.00032   0.00058   0.00090   1.98573
   A72        1.86951  -0.00004   0.00033  -0.00013   0.00020   1.86971
   A73        1.96417  -0.00001   0.00103  -0.00029   0.00074   1.96491
   A74        1.84877   0.00018   0.00077   0.00039   0.00116   1.84993
   A75        1.82447  -0.00030  -0.00229  -0.00073  -0.00302   1.82145
   A76        1.92964   0.00001  -0.00030  -0.00007  -0.00038   1.92926
   A77        1.89148   0.00008   0.00045  -0.00008   0.00037   1.89185
   A78        1.98509   0.00000   0.00072  -0.00027   0.00045   1.98555
   A79        1.92872  -0.00012  -0.00079   0.00014  -0.00064   1.92808
   A80        1.93470   0.00006   0.00014   0.00023   0.00037   1.93506
   A81        1.78897  -0.00004  -0.00026   0.00007  -0.00018   1.78879
   A82        1.92965  -0.00003   0.00064  -0.00014   0.00050   1.93014
   A83        1.93569   0.00017   0.00038   0.00061   0.00099   1.93668
   A84        1.90479  -0.00008  -0.00030  -0.00048  -0.00078   1.90401
   A85        2.05015  -0.00004  -0.00044   0.00012  -0.00032   2.04984
   A86        2.08189   0.00004  -0.00027   0.00000  -0.00027   2.08162
   A87        1.52765  -0.00004  -0.00018  -0.00007  -0.00025   1.52740
   A88        1.49051  -0.00004   0.00024  -0.00005   0.00019   1.49070
   A89        1.94201   0.00002  -0.00007   0.00004  -0.00003   1.94198
   A90        2.09472   0.00015   0.00042   0.00050   0.00092   2.09564
   A91        1.95714   0.00009   0.00009  -0.00006   0.00003   1.95717
   A92        2.07543  -0.00001   0.00018   0.00012   0.00030   2.07573
   A93        1.88107  -0.00016  -0.00066  -0.00045  -0.00110   1.87997
   A94        1.93530   0.00008  -0.00025   0.00036   0.00012   1.93541
   A95        1.95085   0.00003   0.00039  -0.00001   0.00038   1.95123
   A96        1.91100  -0.00006  -0.00038  -0.00014  -0.00052   1.91047
   A97        2.03890  -0.00008  -0.00004   0.00002  -0.00002   2.03888
   A98        1.52778   0.00003   0.00006  -0.00010  -0.00004   1.52774
   A99        2.06121  -0.00001   0.00008  -0.00013  -0.00005   2.06116
   A100       1.50240   0.00004   0.00016   0.00007   0.00024   1.50264
   A101       2.06679   0.00000  -0.00005   0.00002  -0.00003   2.06677
   A102       1.95736  -0.00001   0.00052  -0.00007   0.00045   1.95781
   A103       2.06241   0.00001  -0.00060   0.00009  -0.00050   2.06190
   A104       1.97216  -0.00004   0.00083  -0.00032   0.00051   1.97267
   A105       1.88301   0.00000  -0.00060   0.00015  -0.00045   1.88256
   A106       1.92268   0.00004   0.00040  -0.00012   0.00028   1.92296
   A107       1.97852   0.00012   0.00087  -0.00010   0.00077   1.97929
   A108       1.92038   0.00004   0.00037  -0.00009   0.00028   1.92066
   A109       1.87972  -0.00008  -0.00062   0.00013  -0.00050   1.87922
   A110       1.88179  -0.00005  -0.00048   0.00007  -0.00040   1.88139
   A111       1.87759  -0.00008  -0.00065   0.00013  -0.00052   1.87707
   A112       1.98892   0.00009   0.00084  -0.00008   0.00077   1.98969
   A113       1.92720   0.00003   0.00024  -0.00001   0.00024   1.92744
   A114       1.91603   0.00004   0.00025  -0.00011   0.00014   1.91617
   A115       1.87304  -0.00001  -0.00008   0.00001  -0.00007   1.87297
   A116       1.86913  -0.00013  -0.00090   0.00010  -0.00080   1.86833
   A117       1.88585  -0.00004  -0.00045   0.00009  -0.00036   1.88549
   A118       1.91018   0.00012   0.00123  -0.00023   0.00100   1.91117
   A119       1.88190   0.00014   0.00082  -0.00007   0.00076   1.88266
   A120       1.92826   0.00008   0.00047  -0.00001   0.00046   1.92872
   A121       1.91503  -0.00011  -0.00088   0.00018  -0.00070   1.91433
   A122       1.91874  -0.00010  -0.00067   0.00004  -0.00063   1.91811
   A123       1.90936  -0.00013  -0.00096   0.00009  -0.00087   1.90849
   A124       1.93143   0.00006  -0.00008  -0.00054  -0.00062   1.93081
   A125       2.92177  -0.00076  -0.01231   0.00207  -0.01024   2.91153
   A126       3.07616  -0.00003   0.00183  -0.00300  -0.00117   3.07499
    D1        1.69314  -0.00015   0.00233   0.00157   0.00390   1.69704
    D2       -0.49198   0.00000   0.00372   0.00205   0.00577  -0.48621
    D3       -2.52034   0.00003   0.00529   0.00175   0.00704  -2.51331
    D4       -2.57365  -0.00011   0.00255   0.00145   0.00400  -2.56965
    D5        1.52442   0.00004   0.00393   0.00194   0.00587   1.53030
    D6       -0.50394   0.00007   0.00550   0.00164   0.00714  -0.49680
    D7       -0.45348  -0.00003   0.00325   0.00200   0.00524  -0.44824
    D8       -2.63860   0.00012   0.00463   0.00248   0.00712  -2.63148
    D9        1.61622   0.00015   0.00620   0.00218   0.00838   1.62460
   D10       -1.04467   0.00000  -0.00198  -0.00042  -0.00240  -1.04708
   D11        1.25955  -0.00001  -0.00198  -0.00052  -0.00249   1.25705
   D12       -2.70664   0.00000  -0.00187  -0.00062  -0.00249  -2.70913
   D13       -3.08859  -0.00001  -0.00145  -0.00041  -0.00186  -3.09045
   D14       -0.78437  -0.00002  -0.00145  -0.00051  -0.00195  -0.78632
   D15        1.53263  -0.00001  -0.00134  -0.00061  -0.00195   1.53068
   D16        1.09246  -0.00004  -0.00201  -0.00087  -0.00289   1.08957
   D17       -2.88651  -0.00005  -0.00201  -0.00097  -0.00298  -2.88949
   D18       -0.56951  -0.00004  -0.00190  -0.00108  -0.00298  -0.57249
   D19        0.43564   0.00005  -0.00303  -0.00213  -0.00517   0.43047
   D20        2.55400   0.00017  -0.00250  -0.00209  -0.00460   2.54940
   D21       -1.74799   0.00006  -0.00278  -0.00267  -0.00545  -1.75344
   D22        2.65288  -0.00037  -0.00512  -0.00257  -0.00769   2.64519
   D23       -1.51194  -0.00025  -0.00459  -0.00253  -0.00712  -1.51906
   D24        0.46926  -0.00036  -0.00487  -0.00310  -0.00797   0.46129
   D25       -1.64004  -0.00017  -0.00545  -0.00271  -0.00816  -1.64819
   D26        0.47833  -0.00004  -0.00492  -0.00267  -0.00759   0.47075
   D27        2.45953  -0.00016  -0.00520  -0.00324  -0.00844   2.45109
   D28        1.61784  -0.00007  -0.00482   0.00141  -0.00341   1.61444
   D29       -0.09989   0.00007  -0.00066  -0.00050  -0.00116  -0.10105
   D30       -0.60090  -0.00006  -0.00417   0.00146  -0.00271  -0.60361
   D31       -2.31863   0.00008  -0.00001  -0.00045  -0.00047  -2.31910
   D32       -2.61186  -0.00015  -0.00542   0.00186  -0.00356  -2.61542
   D33        1.95359  -0.00001  -0.00126  -0.00005  -0.00131   1.95228
   D34        2.91670   0.00005   0.00169   0.00122   0.00291   2.91961
   D35       -1.05498   0.00001   0.00147   0.00119   0.00266  -1.05232
   D36        0.60322   0.00000   0.00141   0.00135   0.00275   0.60598
   D37        0.80605  -0.00001   0.00127   0.00118   0.00245   0.80849
   D38        3.11756  -0.00005   0.00105   0.00115   0.00219   3.11975
   D39       -1.50743  -0.00006   0.00098   0.00131   0.00229  -1.50514
   D40       -1.17646  -0.00003   0.00132   0.00126   0.00258  -1.17388
   D41        1.13505  -0.00007   0.00110   0.00122   0.00232   1.13738
   D42        2.79325  -0.00008   0.00104   0.00138   0.00242   2.79568
   D43        0.90950  -0.00004   0.00006  -0.00124  -0.00118   0.90832
   D44       -1.17374  -0.00004  -0.00004  -0.00122  -0.00126  -1.17500
   D45        3.02396  -0.00002   0.00011  -0.00117  -0.00107   3.02290
   D46        3.03887  -0.00005   0.00048  -0.00101  -0.00053   3.03834
   D47        0.95563  -0.00005   0.00038  -0.00100  -0.00061   0.95502
   D48       -1.12985  -0.00004   0.00053  -0.00095  -0.00042  -1.13027
   D49       -1.17099   0.00006   0.00043  -0.00062  -0.00018  -1.17117
   D50        3.02896   0.00006   0.00034  -0.00060  -0.00026   3.02869
   D51        0.94348   0.00007   0.00048  -0.00055  -0.00007   0.94341
   D52        1.43996   0.00008   0.00091   0.00029   0.00119   1.44115
   D53       -2.89028   0.00008   0.00097   0.00051   0.00148  -2.88880
   D54       -0.66758   0.00005   0.00034   0.00051   0.00085  -0.66673
   D55       -2.59779   0.00004   0.00120   0.00005   0.00125  -2.59654
   D56       -0.64484   0.00003   0.00127   0.00027   0.00154  -0.64330
   D57        1.57786   0.00000   0.00063   0.00027   0.00090   1.57877
   D58       -0.46456   0.00004   0.00066   0.00036   0.00102  -0.46355
   D59        1.48838   0.00004   0.00072   0.00059   0.00131   1.48969
   D60       -2.57210   0.00000   0.00008   0.00059   0.00067  -2.57143
   D61       -1.48332   0.00007  -0.00012  -0.00019  -0.00031  -1.48363
   D62        0.60238   0.00007  -0.00032  -0.00004  -0.00037   0.60202
   D63        2.81501   0.00007  -0.00066   0.00013  -0.00052   2.81449
   D64        2.57322  -0.00002  -0.00110   0.00009  -0.00101   2.57221
   D65       -1.62426  -0.00001  -0.00130   0.00024  -0.00106  -1.62533
   D66        0.58837  -0.00001  -0.00163   0.00041  -0.00122   0.58715
   D67        0.46704  -0.00004  -0.00061  -0.00035  -0.00096   0.46608
   D68        2.55275  -0.00004  -0.00081  -0.00021  -0.00101   2.55173
   D69       -1.51781  -0.00004  -0.00114  -0.00003  -0.00117  -1.51898
   D70       -1.45638  -0.00008  -0.00050  -0.00057  -0.00107  -1.45745
   D71        2.57062  -0.00004  -0.00068  -0.00033  -0.00101   2.56962
   D72        0.46440  -0.00004  -0.00061  -0.00036  -0.00097   0.46343
   D73        2.88951  -0.00010  -0.00071  -0.00082  -0.00153   2.88798
   D74        0.63333  -0.00006  -0.00088  -0.00058  -0.00146   0.63187
   D75       -1.47290  -0.00005  -0.00081  -0.00061  -0.00142  -1.47432
   D76        0.66873  -0.00006  -0.00009  -0.00090  -0.00098   0.66774
   D77       -1.58745  -0.00002  -0.00026  -0.00066  -0.00092  -1.58837
   D78        2.58951  -0.00002  -0.00019  -0.00069  -0.00088   2.58863
   D79        1.27287   0.00000  -0.00047   0.00004  -0.00042   1.27244
   D80       -0.83529  -0.00001  -0.00048  -0.00001  -0.00049  -0.83577
   D81       -2.93652  -0.00002  -0.00052  -0.00007  -0.00059  -2.93711
   D82        2.90796   0.00001  -0.00020   0.00017  -0.00003   2.90793
   D83        0.79981   0.00001  -0.00021   0.00011  -0.00009   0.79971
   D84       -1.30143  -0.00001  -0.00025   0.00006  -0.00019  -1.30162
   D85       -1.05765   0.00001  -0.00028   0.00017  -0.00011  -1.05776
   D86        3.11739   0.00000  -0.00029   0.00012  -0.00018   3.11721
   D87        1.01615  -0.00001  -0.00034   0.00006  -0.00028   1.01587
   D88        0.85260   0.00001   0.00078  -0.00099  -0.00021   0.85238
   D89       -1.25574   0.00002   0.00083  -0.00087  -0.00004  -1.25578
   D90        2.95363   0.00001   0.00071  -0.00093  -0.00021   2.95341
   D91       -0.93041  -0.00003   0.00015  -0.00067  -0.00053  -0.93094
   D92       -3.03875  -0.00002   0.00020  -0.00055  -0.00035  -3.03910
   D93        1.17062  -0.00003   0.00008  -0.00061  -0.00053   1.17009
   D94        3.09978  -0.00001   0.00048  -0.00086  -0.00038   3.09940
   D95        0.99145   0.00001   0.00054  -0.00074  -0.00020   0.99124
   D96       -1.08237   0.00000   0.00042  -0.00080  -0.00038  -1.08275
   D97        1.47452  -0.00005   0.00009   0.00018   0.00027   1.47479
   D98       -0.61828  -0.00007  -0.00015   0.00008  -0.00007  -0.61835
   D99       -2.84327  -0.00002   0.00069   0.00012   0.00081  -2.84246
   D100      -0.46755   0.00004   0.00061   0.00038   0.00098  -0.46657
   D101      -2.56035   0.00003   0.00037   0.00028   0.00064  -2.55971
   D102       1.49784   0.00008   0.00121   0.00032   0.00152   1.49936
   D103      -2.55297  -0.00002   0.00050   0.00010   0.00061  -2.55237
   D104       1.63742  -0.00004   0.00026   0.00000   0.00027   1.63768
   D105      -0.58758   0.00002   0.00110   0.00004   0.00115  -0.58643
   D106       2.60763  -0.00013   0.00089   0.00186   0.00274   2.61037
   D107       0.72666   0.00018   0.00212   0.00209   0.00421   0.73087
   D108       1.61586   0.00000  -0.00082  -0.00039  -0.00122   1.61465
   D109      -0.63881  -0.00011  -0.00228  -0.00060  -0.00288  -0.64169
   D110      -2.64542   0.00013   0.00014   0.00005   0.00020  -2.64522
   D111      -2.64868   0.00001  -0.00085  -0.00033  -0.00118  -2.64986
   D112       1.37982  -0.00010  -0.00230  -0.00054  -0.00284   1.37698
   D113      -0.62678   0.00014   0.00012   0.00012   0.00024  -0.62654
   D114      -0.52893  -0.00008  -0.00141  -0.00049  -0.00190  -0.53083
   D115      -2.78361  -0.00020  -0.00286  -0.00070  -0.00357  -2.78717
   D116       1.49298   0.00005  -0.00044  -0.00005  -0.00049   1.49249
   D117      -1.01202   0.00001   0.00012   0.00022   0.00033  -1.01168
   D118       1.29629   0.00000   0.00020   0.00055   0.00075   1.29703
   D119      -2.66915  -0.00003   0.00031   0.00024   0.00055  -2.66859
   D120      -3.06351   0.00005   0.00033   0.00030   0.00063  -3.06288
   D121      -0.75520   0.00004   0.00041   0.00064   0.00104  -0.75416
   D122       1.56255   0.00000   0.00052   0.00033   0.00085   1.56340
   D123       1.12481   0.00016   0.00088   0.00047   0.00135   1.12616
   D124      -2.85007   0.00015   0.00095   0.00081   0.00176  -2.84831
   D125      -0.53232   0.00012   0.00107   0.00050   0.00157  -0.53075
   D126       0.52112   0.00001   0.00099   0.00017   0.00116   0.52228
   D127       2.63742  -0.00008   0.00012   0.00025   0.00037   2.63779
   D128      -1.66866  -0.00008   0.00049   0.00014   0.00063  -1.66804
   D129       2.78651   0.00026   0.00207   0.00083   0.00289   2.78940
   D130      -1.38038   0.00017   0.00120   0.00090   0.00210  -1.37827
   D131       0.59672   0.00017   0.00157   0.00079   0.00236   0.59908
   D132      -1.51329   0.00001   0.00029   0.00005   0.00033  -1.51295
   D133       0.60302  -0.00008  -0.00058   0.00012  -0.00046   0.60256
   D134       2.58011  -0.00008  -0.00021   0.00001  -0.00020   2.57991
   D135       1.20627   0.00024   0.00320   0.00175   0.00495   1.21122
   D136      -1.04562   0.00018   0.00241   0.00134   0.00376  -1.04186
   D137      -3.04382   0.00014   0.00234   0.00144   0.00377  -3.04005
   D138       2.86992  -0.00004  -0.00048  -0.00031  -0.00079   2.86913
   D139      -1.10747   0.00002  -0.00020   0.00025   0.00005  -1.10743
   D140       0.54710   0.00001  -0.00039   0.00020  -0.00019   0.54692
   D141       0.77583  -0.00007  -0.00033  -0.00025  -0.00059   0.77524
   D142       3.08162  -0.00001  -0.00006   0.00031   0.00025   3.08187
   D143      -1.54699  -0.00002  -0.00025   0.00026   0.00002  -1.54697
   D144      -1.19532   0.00001   0.00035  -0.00055  -0.00020  -1.19553
   D145       1.11047   0.00007   0.00062   0.00001   0.00063   1.11110
   D146       2.76505   0.00006   0.00043  -0.00003   0.00040   2.76545
   D147       0.88829   0.00003   0.00376  -0.00031   0.00345   0.89174
   D148      -1.19398   0.00001   0.00364  -0.00035   0.00328  -1.19069
   D149       3.00342   0.00004   0.00403  -0.00042   0.00361   3.00703
   D150       3.00515   0.00002   0.00319  -0.00036   0.00282   3.00798
   D151       0.92289   0.00000   0.00307  -0.00041   0.00266   0.92555
   D152      -1.16290   0.00003   0.00346  -0.00047   0.00299  -1.15991
   D153      -1.21550   0.00002   0.00286   0.00000   0.00286  -1.21264
   D154       2.98543   0.00000   0.00273  -0.00005   0.00269   2.98811
   D155       0.89964   0.00002   0.00312  -0.00011   0.00302   0.90266
   D156       1.43800  -0.00008  -0.00007  -0.00063  -0.00069   1.43730
   D157      -2.89072   0.00000   0.00012  -0.00071  -0.00059  -2.89131
   D158      -0.67230  -0.00008  -0.00054  -0.00086  -0.00140  -0.67370
   D159      -2.60276   0.00000   0.00083  -0.00013   0.00070  -2.60206
   D160      -0.64829   0.00008   0.00102  -0.00021   0.00081  -0.64749
   D161       1.57013   0.00000   0.00036  -0.00037  -0.00001   1.57013
   D162      -0.47415   0.00001   0.00029  -0.00014   0.00016  -0.47399
   D163       1.48032   0.00009   0.00048  -0.00022   0.00026   1.48058
   D164      -2.58444   0.00001  -0.00018  -0.00037  -0.00055  -2.58499
   D165      -1.46588  -0.00016  -0.00062  -0.00042  -0.00105  -1.46692
   D166       0.62958  -0.00012  -0.00123  -0.00027  -0.00150   0.62808
   D167       2.84055  -0.00013  -0.00164  -0.00010  -0.00174   2.83881
   D168       2.57676  -0.00006  -0.00101   0.00026  -0.00076   2.57600
   D169      -1.61097  -0.00002  -0.00162   0.00041  -0.00121  -1.61218
   D170       0.60000  -0.00003  -0.00203   0.00058  -0.00145   0.59855
   D171       0.47651   0.00000  -0.00031   0.00016  -0.00016   0.47635
   D172       2.57196   0.00004  -0.00092   0.00031  -0.00061   2.57135
   D173      -1.50025   0.00003  -0.00133   0.00048  -0.00085  -1.50110
   D174      -1.44513   0.00005   0.00018   0.00028   0.00045  -1.44468
   D175       2.57560  -0.00001  -0.00012  -0.00008  -0.00020   2.57540
   D176       0.47369   0.00000  -0.00023   0.00012  -0.00011   0.47358
   D177       2.89884   0.00003   0.00015   0.00026   0.00041   2.89924
   D178       0.63637  -0.00003  -0.00014  -0.00010  -0.00024   0.63613
   D179      -1.46553  -0.00001  -0.00026   0.00010  -0.00016  -1.46569
   D180       0.68300   0.00019   0.00086   0.00086   0.00172   0.68472
   D181      -1.57946   0.00014   0.00056   0.00051   0.00107  -1.57839
   D182       2.60182   0.00015   0.00045   0.00070   0.00115   2.60297
   D183       1.28241   0.00003  -0.00033   0.00006  -0.00027   1.28214
   D184      -0.82518   0.00002  -0.00041   0.00005  -0.00037  -0.82555
   D185      -2.92839   0.00002  -0.00044   0.00002  -0.00042  -2.92880
   D186       2.91869   0.00003  -0.00004  -0.00001  -0.00005   2.91863
   D187       0.81110   0.00002  -0.00013  -0.00002  -0.00015   0.81095
   D188      -1.29211   0.00002  -0.00015  -0.00005  -0.00020  -1.29231
   D189      -1.04790  -0.00005  -0.00028  -0.00028  -0.00056  -1.04846
   D190       3.12769  -0.00006  -0.00037  -0.00028  -0.00065   3.12704
   D191       1.02449  -0.00006  -0.00039  -0.00031  -0.00071   1.02378
   D192       0.88933   0.00009   0.00308  -0.00039   0.00269   0.89202
   D193      -1.22013   0.00001   0.00241  -0.00035   0.00207  -1.21806
   D194       2.98558   0.00002   0.00267  -0.00039   0.00228   2.98786
   D195      -0.89643   0.00004   0.00233  -0.00075   0.00158  -0.89485
   D196      -3.00589  -0.00003   0.00167  -0.00071   0.00096  -3.00493
   D197       1.19982  -0.00003   0.00192  -0.00075   0.00117   1.20099
   D198       3.13552   0.00009   0.00268  -0.00034   0.00235   3.13786
   D199       1.02605   0.00001   0.00202  -0.00029   0.00173   1.02778
   D200      -1.05142   0.00002   0.00228  -0.00034   0.00194  -1.04948
   D201       1.46555   0.00006  -0.00002   0.00018   0.00015   1.46571
   D202      -0.63396   0.00003   0.00008   0.00009   0.00016  -0.63380
   D203      -2.85548   0.00007   0.00070   0.00010   0.00080  -2.85468
   D204      -0.47702  -0.00003   0.00025  -0.00016   0.00009  -0.47692
   D205      -2.57653  -0.00006   0.00035  -0.00025   0.00010  -2.57643
   D206       1.48513  -0.00003   0.00098  -0.00024   0.00074   1.48587
   D207      -2.55872   0.00004   0.00024  -0.00009   0.00015  -2.55857
   D208       1.62495   0.00001   0.00034  -0.00018   0.00016   1.62511
   D209      -0.59657   0.00005   0.00097  -0.00017   0.00080  -0.59577
         Item               Value     Threshold  Converged?
 Maximum Force            0.001920     0.000450     NO 
 RMS     Force            0.000198     0.000300     YES
 Maximum Displacement     0.075966     0.001800     NO 
 RMS     Displacement     0.017508     0.001200     NO 
 Predicted change in Energy=-2.947954D-05
 GradGradGradGradGradGradGradGradGradGradGradGradGradGradGradGradGradGrad

 Stoichiometry    C20H34O4(3)
 Framework group  C1[X(C20H34O4)]
 Deg. of freedom   168
 Full point group                 C1      NOp   1
 Largest Abelian subgroup         C1      NOp   1
 Largest concise Abelian subgroup C1      NOp   1
                         Standard orientation:                         
 ---------------------------------------------------------------------
 Center     Atomic      Atomic             Coordinates (Angstroms)
 Number     Number       Type             X           Y           Z
 ---------------------------------------------------------------------
      1          6           0       -2.318521   -0.448096    1.536583
      2          1           0       -1.495610   -1.106946    1.246418
      3          1           0       -2.351216   -0.463757    2.631075
      4          6           0       -2.013768    1.001197    1.077432
      5          6           0       -2.700499    1.376579   -0.288787
      6          6           0       -3.951241    0.506777   -0.536997
      7          1           0       -4.543924    0.917988   -1.361144
      8          6           0       -3.583495   -1.010096   -0.596658
      9          6           0       -3.642438   -0.957210    0.961711
     10          1           0       -3.983463   -1.862545    1.474910
     11          6           0       -4.636792    0.225422    0.825297
     12          1           0       -4.605952    1.007245    1.590603
     13          1           0       -5.673433   -0.091503    0.709013
     14          6           0       -4.731576   -1.835791   -1.188872
     15          1           0       -4.806404   -1.662813   -2.268095
     16          1           0       -5.703794   -1.603243   -0.746788
     17          1           0       -4.544718   -2.903931   -1.032608
     18          6           0       -2.286684   -1.452451   -1.269268
     19          1           0       -1.402570   -0.895070   -0.949034
     20          1           0       -2.362955   -1.340019   -2.355407
     21          1           0       -2.100063   -2.511192   -1.050952
     22          6           0       -3.095907    2.881904   -0.266422
     23          1           0       -2.232519    3.489215    0.012610
     24          1           0       -3.888289    3.013488    0.475686
     25          1           0       -3.463480    3.191321   -1.246552
     26          8           0       -1.826970    1.302518   -1.336769
     27          8           0       -0.629106    1.272985    0.999524
     28          1           0       -0.354334    1.083470    0.085748
     29          1           0       -2.402522    1.685171    1.837870
     30          6           0        3.256635   -0.063254    1.782976
     31          1           0        2.786711    0.893435    2.034157
     32          1           0        3.638632   -0.476181    2.722467
     33          6           0        2.193910   -1.041387    1.227872
     34          6           0        2.090886   -0.980078   -0.342462
     35          6           0        3.454819   -0.598340   -0.960822
     36          1           0        3.467234   -0.820582   -2.033485
     37          6           0        3.888011    0.836703   -0.517230
     38          6           0        4.402159    0.143190    0.783921
     39          1           0        5.284675    0.581707    1.261979
     40          6           0        4.592278   -1.147091   -0.059153
     41          1           0        4.445575   -2.111991    0.434397
     42          1           0        5.549884   -1.179555   -0.578907
     43          6           0        5.038046    1.363605   -1.384416
     44          1           0        4.667632    1.635026   -2.379034
     45          1           0        5.847406    0.641537   -1.517512
     46          1           0        5.468976    2.262912   -0.930681
     47          6           0        2.848287    1.947244   -0.400254
     48          1           0        1.975641    1.677518    0.198544
     49          1           0        2.486138    2.237483   -1.391274
     50          1           0        3.299293    2.830223    0.068352
     51          6           0        1.629435   -2.375560   -0.859812
     52          1           0        0.737808   -2.690139   -0.313808
     53          1           0        2.441612   -3.085758   -0.679453
     54          1           0        1.415144   -2.335179   -1.929551
     55          8           0        1.102743   -0.155081   -0.797149
     56          8           0        0.947299   -0.933281    1.852452
     57          1           0        0.518714   -0.089865    1.619590
     58          1           0        2.531174   -2.054189    1.468576
 ---------------------------------------------------------------------
 Rotational constants (GHZ):           0.4987524           0.1314347           0.1247192
 Standard basis: 6-31++G(d,p) (6D, 7F)
 There are   660 symmetry adapted cartesian basis functions of A   symmetry.
 There are   660 symmetry adapted basis functions of A   symmetry.
   660 basis functions,  1040 primitive gaussians,   660 cartesian basis functions
    94 alpha electrons       92 beta electrons
       nuclear repulsion energy      2391.1523040962 Hartrees.
 NAtoms=   58 NActive=   58 NUniq=   58 SFac= 1.00D+00 NAtFMM=   60 NAOKFM=F Big=F
 Integral buffers will be    131072 words long.
 Raffenetti 2 integral format.
 Two-electron integral symmetry is turned on.
 Nuclear repulsion after empirical dispersion term =     2391.0915059896 Hartrees.
 One-electron integrals computed using PRISM.
 NBasis=   660 RedAO= T EigKep=  1.19D-06  NBF=   660
 NBsUse=   660 1.00D-06 EigRej= -1.00D+00 NBFU=   660
 Initial guess from the checkpoint file:  "2_1_251-wb97-opt.chk"
 B after Tr=     0.000000    0.000000    0.000000
         Rot=    0.999998    0.001856    0.000454    0.000078 Ang=   0.22 deg.
 Initial guess <Sx>= 0.0000 <Sy>= 0.0000 <Sz>= 1.0000 <S**2>= 2.0088 S= 1.0029
 ExpMin= 3.60D-02 ExpMax= 5.48D+03 ExpMxC= 8.25D+02 IAcc=3 IRadAn=         7 AccDes= 0.00D+00
 Harris functional with IExCor= 4639 and IRadAn=       7 diagonalized for initial guess.
 HarFok:  IExCor= 4639 AccDes= 0.00D+00 IRadAn=         7 IDoV= 1 UseB2=F ITyADJ=14
 ICtDFT=  3500011 ScaDFX=  1.000000  1.000000  1.000000  1.000000
 FoFCou: FMM=F IPFlag=           0 FMFlag=      100000 FMFlg1=           0
         NFxFlg=           0 DoJE=T BraDBF=F KetDBF=T FulRan=T
         wScrn=  0.000000 ICntrl=       500 IOpCl=  0 I1Cent=   200000004 NGrid=           0
         NMat0=    1 NMatS0=      1 NMatT0=    0 NMatD0=    1 NMtDS0=    0 NMtDT0=    0
 Petite list used in FoFCou.
 Requested convergence on RMS density matrix=1.00D-08 within 128 cycles.
 Requested convergence on MAX density matrix=1.00D-06.
 Requested convergence on             energy=1.00D-06.
 No special actions if energy rises.
 Restarting incremental Fock formation.
 SCF Done:  E(UwB97XD) =  -1083.10003389     A.U. after   24 cycles
            NFock= 24  Conv=0.21D-08     -V/T= 2.0092
 <Sx>= 0.0000 <Sy>= 0.0000 <Sz>= 1.0000 <S**2>= 2.0088 S= 1.0029
 <L.S>=  0.00000000000    
 Annihilation of the first spin contaminant:
 S**2 before annihilation     2.0088,   after     2.0000
 Calling FoFJK, ICntrl=      2127 FMM=F ISym2X=0 I1Cent= 0 IOpClX= 1 NMat=1 NMatS=1 NMatT=0.
 ***** Axes restored to original set *****
 -------------------------------------------------------------------
 Center     Atomic                   Forces (Hartrees/Bohr)
 Number     Number              X              Y              Z
 -------------------------------------------------------------------
      1        6          -0.000004814   -0.000054994    0.000005241
      2        1           0.000040165    0.000061339    0.000032832
      3        1          -0.000013860   -0.000002699   -0.000069515
      4        6          -0.000012283   -0.000036298   -0.000018130
      5        6           0.000029229    0.000085824    0.000047170
      6        6           0.000037943   -0.000021846   -0.000012667
      7        1          -0.000031939   -0.000017012    0.000035241
      8        6          -0.000040323   -0.000050582   -0.000034003
      9        6           0.000039899   -0.000015047    0.000011595
     10        1          -0.000028254    0.000046012   -0.000021562
     11        6           0.000098292    0.000048263    0.000066564
     12        1           0.000010647   -0.000035588   -0.000050445
     13        1          -0.000072703    0.000030759    0.000013838
     14        6           0.000076493   -0.000050517   -0.000034797
     15        1          -0.000011844   -0.000010318    0.000072532
     16        1          -0.000074654   -0.000020614   -0.000036659
     17        1           0.000008346    0.000076300   -0.000007439
     18        6          -0.000017136   -0.000014934   -0.000038782
     19        1           0.000055263   -0.000007775    0.000009459
     20        1          -0.000000109   -0.000008852    0.000075528
     21        1           0.000029693    0.000064820   -0.000011547
     22        6           0.000006463    0.000035443    0.000008565
     23        1           0.000047926   -0.000045304   -0.000012402
     24        1          -0.000048430   -0.000026411   -0.000041471
     25        1          -0.000029235   -0.000031104    0.000056551
     26        8          -0.000038014    0.000015985   -0.000000018
     27        8          -0.000125143   -0.000030139   -0.000237345
     28        1           0.000048729   -0.000076138    0.000328500
     29        1           0.000023970   -0.000012449   -0.000024453
     30        6          -0.000025896   -0.000008384    0.000079124
     31        1          -0.000022857   -0.000055184   -0.000021637
     32        1           0.000026827    0.000025965   -0.000057931
     33        6           0.000031769    0.000007698    0.000030470
     34        6           0.000018660   -0.000082278    0.000016127
     35        6          -0.000000507    0.000002513   -0.000028245
     36        1           0.000013601    0.000003301    0.000055116
     37        6          -0.000035598    0.000063302   -0.000041853
     38        6          -0.000035875    0.000032434    0.000053660
     39        1           0.000055649   -0.000022777   -0.000015287
     40        6          -0.000041925   -0.000066739   -0.000009010
     41        1          -0.000001152    0.000045467   -0.000025467
     42        1           0.000058738    0.000016878    0.000022682
     43        6          -0.000046279    0.000041118   -0.000034232
     44        1          -0.000018882   -0.000020762    0.000070660
     45        1           0.000066301    0.000029358    0.000022935
     46        1           0.000032650   -0.000061974   -0.000028809
     47        6           0.000013267    0.000082238   -0.000018348
     48        1          -0.000066435    0.000024920   -0.000035935
     49        1          -0.000029837   -0.000025020    0.000073981
     50        1           0.000029300   -0.000058786   -0.000033822
     51        6           0.000015191   -0.000087700   -0.000029975
     52        1          -0.000058735    0.000027343   -0.000017886
     53        1           0.000038149    0.000054028   -0.000000017
     54        1          -0.000007818    0.000011345    0.000070782
     55        8          -0.000022106   -0.000017967   -0.000032672
     56        8          -0.000005198    0.000168939   -0.000106425
     57        1           0.000032055   -0.000038717   -0.000047879
     58        1          -0.000017372    0.000013314   -0.000022487
 -------------------------------------------------------------------
 Cartesian Forces:  Max     0.000328500 RMS     0.000053529

 GradGradGradGradGradGradGradGradGradGradGradGradGradGradGradGradGradGrad
 Berny optimization.
 Using GEDIIS/GDIIS optimizer.
 FormGI is forming the generalized inverse of G from B-inverse, IUseBI=4.
 Internal  Forces:  Max     0.000308984 RMS     0.000039344
 Search for a local minimum.
 Step number   6 out of a maximum of  348
 All quantities printed in internal units (Hartrees-Bohrs-Radians)
 Mixed Optimization -- En-DIIS/RFO-DIIS
 Swapping is turned off.
 Update second derivatives using D2CorX and points    1    2    3    4    5
                                                      6
 DE= -3.20D-05 DEPred=-2.95D-05 R= 1.09D+00
 TightC=F SS=  1.41D+00  RLast= 3.86D-02 DXNew= 2.1213D-01 1.1593D-01
 Trust test= 1.09D+00 RLast= 3.86D-02 DXMaxT set to 1.26D-01
 ITU=  1  1 -1  0 -1  0
     Eigenvalues ---    0.00230   0.00231   0.00317   0.00326   0.00328
     Eigenvalues ---    0.00349   0.00411   0.00426   0.00663   0.00871
     Eigenvalues ---    0.00898   0.01488   0.01517   0.01533   0.01682
     Eigenvalues ---    0.02090   0.02312   0.02638   0.02723   0.02752
     Eigenvalues ---    0.02773   0.02881   0.02903   0.03113   0.03129
     Eigenvalues ---    0.03316   0.03507   0.03582   0.03755   0.04014
     Eigenvalues ---    0.04174   0.04201   0.04400   0.04435   0.04451
     Eigenvalues ---    0.04736   0.04741   0.04825   0.04916   0.05087
     Eigenvalues ---    0.05234   0.05248   0.05263   0.05281   0.05329
     Eigenvalues ---    0.05485   0.05547   0.05597   0.05612   0.05630
     Eigenvalues ---    0.05633   0.05685   0.05689   0.05730   0.05745
     Eigenvalues ---    0.05844   0.05871   0.05901   0.06101   0.06332
     Eigenvalues ---    0.06644   0.06737   0.06775   0.06848   0.07053
     Eigenvalues ---    0.07441   0.07533   0.07662   0.07812   0.08093
     Eigenvalues ---    0.08162   0.08674   0.08753   0.09010   0.09080
     Eigenvalues ---    0.09600   0.09727   0.10451   0.10507   0.12046
     Eigenvalues ---    0.12137   0.12525   0.12979   0.13012   0.15582
     Eigenvalues ---    0.15992   0.16000   0.16000   0.16000   0.16000
     Eigenvalues ---    0.16000   0.16000   0.16000   0.16000   0.16000
     Eigenvalues ---    0.16000   0.16000   0.16000   0.16000   0.16000
     Eigenvalues ---    0.16018   0.16159   0.16480   0.17550   0.18215
     Eigenvalues ---    0.18844   0.19924   0.20782   0.20902   0.21865
     Eigenvalues ---    0.22228   0.23454   0.24329   0.24346   0.24832
     Eigenvalues ---    0.25682   0.25742   0.26822   0.26935   0.26959
     Eigenvalues ---    0.27054   0.27548   0.27659   0.28627   0.28936
     Eigenvalues ---    0.29053   0.29130   0.29741   0.29837   0.33160
     Eigenvalues ---    0.33896   0.33933   0.34040   0.34044   0.34048
     Eigenvalues ---    0.34075   0.34100   0.34108   0.34116   0.34126
     Eigenvalues ---    0.34130   0.34143   0.34150   0.34173   0.34196
     Eigenvalues ---    0.34234   0.34268   0.34286   0.34321   0.34326
     Eigenvalues ---    0.34334   0.34358   0.34389   0.34463   0.34485
     Eigenvalues ---    0.34491   0.34499   0.34511   0.34643   0.34668
     Eigenvalues ---    0.34733   0.40708   0.44357   0.49682   0.50427
     Eigenvalues ---    0.51691   0.52111   0.57858
 En-DIIS/RFO-DIIS/Sim-DIIS IScMMF=       -3 using points:     6    5    4    3    2    1
 RFO step:  Lambda=-5.71698084D-06.
 DidBck=F Rises=F RFO-DIIS coefs:    0.53072    0.13925   -0.03105    0.12967    0.09974
                  RFO-DIIS coefs:    0.13168
 Iteration  1 RMS(Cart)=  0.00531735 RMS(Int)=  0.00000377
 Iteration  2 RMS(Cart)=  0.00001280 RMS(Int)=  0.00000035
 Iteration  3 RMS(Cart)=  0.00000000 RMS(Int)=  0.00000035
 Variable       Old X    -DE/DX   Delta X   Delta X   Delta X     New X
                                 (Linear)    (Quad)   (Total)
    R1        2.06617   0.00008   0.00008   0.00007   0.00015   2.06633
    R2        2.06942   0.00007   0.00005   0.00015   0.00020   2.06962
    R3        2.93008   0.00001  -0.00003   0.00014   0.00011   2.93019
    R4        2.89223  -0.00002   0.00001   0.00001   0.00002   2.89225
    R5        2.97538   0.00006   0.00001   0.00019   0.00019   2.97558
    R6        2.67062  -0.00008   0.00002  -0.00005  -0.00003   2.67059
    R7        2.06769   0.00002  -0.00001   0.00004   0.00004   2.06772
    R8        2.91687  -0.00003  -0.00010   0.00005  -0.00005   2.91682
    R9        2.94145   0.00007  -0.00016   0.00037   0.00021   2.94166
   R10        2.58195  -0.00002   0.00001  -0.00004  -0.00003   2.58192
   R11        2.06973   0.00005   0.00002   0.00012   0.00014   2.06988
   R12        2.95167   0.00001  -0.00001   0.00004   0.00003   2.95169
   R13        2.93059  -0.00001  -0.00006   0.00007   0.00001   2.93060
   R14        2.94869   0.00000  -0.00008   0.00015   0.00006   2.94876
   R15        2.89725   0.00000  -0.00009   0.00011   0.00002   2.89727
   R16        2.88442   0.00008   0.00002   0.00015   0.00017   2.88459
   R17        2.06949   0.00006   0.00003   0.00013   0.00017   2.06966
   R18        2.93119  -0.00002  -0.00009   0.00003  -0.00006   2.93113
   R19        2.06827   0.00006   0.00008   0.00009   0.00017   2.06844
   R20        2.06022   0.00008   0.00008   0.00013   0.00020   2.06043
   R21        2.07030   0.00007   0.00007   0.00014   0.00021   2.07051
   R22        2.06554   0.00009   0.00010   0.00012   0.00022   2.06576
   R23        2.07031   0.00008   0.00007   0.00015   0.00022   2.07053
   R24        2.06567   0.00005   0.00006   0.00004   0.00010   2.06577
   R25        2.06850   0.00008   0.00006   0.00016   0.00022   2.06872
   R26        2.07304   0.00007   0.00005   0.00017   0.00021   2.07326
   R27        2.06329   0.00007   0.00006   0.00013   0.00019   2.06347
   R28        2.06656   0.00007   0.00008   0.00010   0.00018   2.06674
   R29        2.06275   0.00007   0.00007   0.00013   0.00020   2.06295
   R30        1.83839   0.00031   0.00029   0.00025   0.00054   1.83893
   R31        3.56519   0.00011  -0.00374   0.00597   0.00222   3.56742
   R32        2.06938   0.00006   0.00006   0.00010   0.00016   2.06954
   R33        2.06929   0.00007   0.00007   0.00012   0.00019   2.06948
   R34        2.92405  -0.00002  -0.00002   0.00013   0.00010   2.92416
   R35        2.89872   0.00002  -0.00003   0.00012   0.00008   2.89880
   R36        2.97614   0.00001  -0.00003   0.00021   0.00018   2.97632
   R37        2.64280  -0.00001   0.00025  -0.00016   0.00008   2.64288
   R38        2.06789   0.00001   0.00002   0.00000   0.00002   2.06791
   R39        2.92047  -0.00002  -0.00006  -0.00002  -0.00008   2.92039
   R40        2.94455   0.00002  -0.00014   0.00023   0.00010   2.94465
   R41        2.57986   0.00002  -0.00007   0.00003  -0.00004   2.57983
   R42        2.07022   0.00005   0.00002   0.00013   0.00015   2.07037
   R43        2.95413  -0.00006  -0.00016  -0.00001  -0.00017   2.95396
   R44        2.93239   0.00003  -0.00003   0.00006   0.00003   2.93242
   R45        2.95082  -0.00002  -0.00019   0.00021   0.00002   2.95084
   R46        2.89826   0.00005  -0.00005   0.00018   0.00013   2.89839
   R47        2.88331   0.00002  -0.00007   0.00015   0.00008   2.88339
   R48        2.06981   0.00006   0.00004   0.00013   0.00017   2.06998
   R49        2.93471   0.00001  -0.00011   0.00007  -0.00004   2.93466
   R50        2.06676   0.00005   0.00006   0.00009   0.00015   2.06691
   R51        2.05989   0.00006   0.00007   0.00010   0.00017   2.06006
   R52        2.07021   0.00008   0.00008   0.00014   0.00021   2.07043
   R53        2.06505   0.00007   0.00010   0.00009   0.00019   2.06524
   R54        2.07038   0.00008   0.00007   0.00014   0.00021   2.07059
   R55        2.06389   0.00008   0.00009   0.00008   0.00017   2.06406
   R56        2.06794   0.00008   0.00008   0.00016   0.00023   2.06818
   R57        2.07238   0.00007   0.00008   0.00014   0.00021   2.07259
   R58        2.06325   0.00007   0.00006   0.00011   0.00017   2.06342
   R59        2.06711   0.00006   0.00007   0.00011   0.00018   2.06729
   R60        2.06309   0.00007   0.00007   0.00013   0.00019   2.06328
   R61        1.84116   0.00013   0.00032   0.00006   0.00038   1.84154
    A1        1.85365   0.00001   0.00001   0.00005   0.00006   1.85371
    A2        1.91423   0.00002   0.00014   0.00002   0.00016   1.91439
    A3        1.92935  -0.00003  -0.00001  -0.00014  -0.00015   1.92920
    A4        1.89146   0.00000  -0.00005   0.00004   0.00000   1.89146
    A5        1.92285   0.00001  -0.00008   0.00003  -0.00005   1.92279
    A6        1.94950  -0.00001  -0.00001   0.00000  -0.00001   1.94949
    A7        1.97586   0.00000  -0.00008  -0.00001  -0.00008   1.97577
    A8        1.96997  -0.00006  -0.00012  -0.00001  -0.00013   1.96984
    A9        1.88457   0.00001  -0.00010   0.00017   0.00007   1.88465
   A10        1.91097   0.00003   0.00008   0.00007   0.00015   1.91112
   A11        1.87450   0.00002   0.00031  -0.00004   0.00027   1.87476
   A12        1.84025   0.00001  -0.00008  -0.00019  -0.00027   1.83998
   A13        1.93757  -0.00001  -0.00008   0.00004  -0.00003   1.93754
   A14        1.90593   0.00000   0.00005   0.00005   0.00010   1.90603
   A15        1.95387   0.00002   0.00012   0.00003   0.00015   1.95402
   A16        1.91924   0.00002   0.00007  -0.00008  -0.00001   1.91923
   A17        1.94354  -0.00003  -0.00026   0.00012  -0.00014   1.94340
   A18        1.79861   0.00000   0.00011  -0.00018  -0.00006   1.79855
   A19        1.92615   0.00000   0.00013  -0.00008   0.00005   1.92620
   A20        1.94186   0.00000   0.00003   0.00003   0.00005   1.94192
   A21        1.89566   0.00001   0.00011  -0.00007   0.00004   1.89570
   A22        2.05248   0.00000  -0.00012   0.00011  -0.00001   2.05247
   A23        2.08277   0.00000  -0.00007   0.00005  -0.00002   2.08275
   A24        1.53223  -0.00002  -0.00011  -0.00003  -0.00014   1.53209
   A25        1.49076   0.00001   0.00004   0.00002   0.00006   1.49082
   A26        1.94063  -0.00001  -0.00009   0.00000  -0.00009   1.94054
   A27        2.09244   0.00000   0.00010   0.00005   0.00015   2.09259
   A28        1.95599  -0.00001  -0.00010  -0.00003  -0.00013   1.95586
   A29        2.07374   0.00001   0.00007   0.00010   0.00017   2.07391
   A30        1.88591   0.00000  -0.00003  -0.00011  -0.00014   1.88577
   A31        1.93235   0.00001   0.00004   0.00024   0.00028   1.93263
   A32        1.94803   0.00000   0.00007   0.00000   0.00007   1.94810
   A33        1.91128   0.00000  -0.00005  -0.00010  -0.00016   1.91112
   A34        2.03953   0.00000  -0.00006   0.00003  -0.00002   2.03951
   A35        1.53301  -0.00001  -0.00008  -0.00006  -0.00013   1.53288
   A36        2.06223   0.00000   0.00004  -0.00011  -0.00007   2.06216
   A37        1.50294   0.00002   0.00006   0.00005   0.00011   1.50305
   A38        2.06257   0.00000  -0.00003   0.00006   0.00003   2.06260
   A39        1.95992  -0.00001   0.00003  -0.00002   0.00001   1.95993
   A40        2.05452  -0.00001  -0.00009  -0.00003  -0.00012   2.05440
   A41        1.97936  -0.00001   0.00015  -0.00018  -0.00003   1.97933
   A42        1.88497   0.00001  -0.00008   0.00009   0.00001   1.88498
   A43        1.92477   0.00001   0.00011  -0.00006   0.00005   1.92482
   A44        1.97714  -0.00001   0.00005  -0.00006  -0.00001   1.97713
   A45        1.92012   0.00001   0.00010  -0.00006   0.00004   1.92016
   A46        1.87977   0.00000  -0.00011   0.00007  -0.00004   1.87973
   A47        1.88188  -0.00001  -0.00007   0.00004  -0.00002   1.88186
   A48        1.87701   0.00000  -0.00010   0.00007  -0.00003   1.87698
   A49        1.99358   0.00004   0.00018   0.00001   0.00019   1.99377
   A50        1.92654  -0.00001   0.00000   0.00000   0.00000   1.92654
   A51        1.91403   0.00001   0.00006   0.00000   0.00006   1.91409
   A52        1.86991  -0.00002  -0.00006  -0.00005  -0.00011   1.86980
   A53        1.87153  -0.00003  -0.00016   0.00006  -0.00010   1.87143
   A54        1.88437  -0.00001  -0.00004  -0.00002  -0.00006   1.88431
   A55        1.91847   0.00001   0.00008  -0.00001   0.00006   1.91854
   A56        1.88618   0.00002   0.00018  -0.00004   0.00014   1.88632
   A57        1.92493   0.00001   0.00008  -0.00002   0.00007   1.92499
   A58        1.90987  -0.00001  -0.00011   0.00003  -0.00007   1.90980
   A59        1.91568  -0.00001  -0.00010   0.00002  -0.00009   1.91559
   A60        1.90840  -0.00002  -0.00012   0.00001  -0.00011   1.90830
   A61        1.86612  -0.00005   0.00034  -0.00035  -0.00001   1.86611
   A62        2.02535  -0.00027  -0.00018  -0.00031  -0.00049   2.02486
   A63        1.56695   0.00013  -0.00123   0.00194   0.00071   1.56766
   A64        1.85704   0.00000   0.00003  -0.00007  -0.00005   1.85699
   A65        1.91752   0.00001  -0.00012   0.00024   0.00013   1.91765
   A66        1.93080  -0.00001  -0.00001   0.00007   0.00005   1.93086
   A67        1.88495   0.00000  -0.00001   0.00001   0.00000   1.88495
   A68        1.92733   0.00001  -0.00001  -0.00001  -0.00002   1.92731
   A69        1.94370  -0.00001   0.00011  -0.00022  -0.00011   1.94359
   A70        1.95846  -0.00001  -0.00005  -0.00008  -0.00013   1.95833
   A71        1.98573   0.00005  -0.00026   0.00036   0.00009   1.98582
   A72        1.86971   0.00000   0.00013  -0.00005   0.00008   1.86978
   A73        1.96491  -0.00007   0.00009   0.00006   0.00015   1.96506
   A74        1.84993   0.00003  -0.00008   0.00028   0.00020   1.85013
   A75        1.82145   0.00000   0.00021  -0.00061  -0.00040   1.82105
   A76        1.92926   0.00001   0.00003  -0.00004  -0.00001   1.92925
   A77        1.89185   0.00002   0.00007   0.00014   0.00021   1.89206
   A78        1.98555  -0.00003   0.00016  -0.00024  -0.00008   1.98547
   A79        1.92808  -0.00002  -0.00014   0.00018   0.00004   1.92812
   A80        1.93506   0.00001  -0.00005  -0.00017  -0.00022   1.93485
   A81        1.78879   0.00000  -0.00008   0.00015   0.00007   1.78886
   A82        1.93014   0.00001   0.00012   0.00008   0.00020   1.93035
   A83        1.93668  -0.00004  -0.00024  -0.00041  -0.00064   1.93603
   A84        1.90401   0.00001   0.00019  -0.00005   0.00014   1.90415
   A85        2.04984   0.00000  -0.00009   0.00011   0.00001   2.04985
   A86        2.08162   0.00000  -0.00003   0.00010   0.00007   2.08169
   A87        1.52740   0.00001   0.00002   0.00012   0.00014   1.52754
   A88        1.49070   0.00002   0.00005   0.00001   0.00006   1.49076
   A89        1.94198  -0.00001  -0.00002   0.00013   0.00011   1.94209
   A90        2.09564  -0.00002  -0.00020  -0.00007  -0.00027   2.09537
   A91        1.95717  -0.00001   0.00003   0.00011   0.00014   1.95731
   A92        2.07573  -0.00001  -0.00005   0.00004  -0.00001   2.07572
   A93        1.87997   0.00002   0.00016  -0.00016   0.00000   1.87997
   A94        1.93541  -0.00003  -0.00022   0.00018  -0.00004   1.93537
   A95        1.95123   0.00000   0.00004   0.00005   0.00009   1.95132
   A96        1.91047   0.00002   0.00006  -0.00020  -0.00014   1.91033
   A97        2.03888   0.00001  -0.00001   0.00003   0.00002   2.03890
   A98        1.52774   0.00000   0.00006   0.00005   0.00010   1.52784
   A99        2.06116   0.00000   0.00007  -0.00011  -0.00004   2.06112
   A100       1.50264  -0.00002  -0.00002   0.00004   0.00002   1.50266
   A101       2.06677   0.00001  -0.00002   0.00005   0.00003   2.06680
   A102       1.95781   0.00001   0.00008   0.00000   0.00008   1.95788
   A103       2.06190   0.00000  -0.00010   0.00004  -0.00006   2.06185
   A104       1.97267   0.00001   0.00022  -0.00018   0.00005   1.97272
   A105       1.88256  -0.00001  -0.00012   0.00004  -0.00008   1.88248
   A106       1.92296   0.00000   0.00009  -0.00007   0.00002   1.92298
   A107       1.97929   0.00004   0.00013   0.00006   0.00019   1.97948
   A108       1.92066   0.00000   0.00008  -0.00009  -0.00001   1.92065
   A109       1.87922  -0.00002  -0.00011   0.00004  -0.00007   1.87915
   A110       1.88139   0.00000  -0.00008   0.00001  -0.00006   1.88133
   A111       1.87707  -0.00002  -0.00012   0.00004  -0.00008   1.87699
   A112       1.98969   0.00000   0.00011  -0.00011   0.00000   1.98969
   A113       1.92744   0.00000   0.00002   0.00001   0.00003   1.92747
   A114       1.91617   0.00000   0.00007  -0.00003   0.00003   1.91621
   A115       1.87297   0.00000  -0.00001  -0.00003  -0.00004   1.87293
   A116       1.86833   0.00000  -0.00012   0.00010  -0.00002   1.86831
   A117       1.88549   0.00000  -0.00008   0.00008  -0.00001   1.88548
   A118       1.91117   0.00002   0.00022  -0.00011   0.00011   1.91128
   A119       1.88266   0.00002   0.00010   0.00003   0.00013   1.88279
   A120       1.92872   0.00001   0.00005   0.00001   0.00006   1.92878
   A121       1.91433  -0.00001  -0.00016   0.00010  -0.00006   1.91427
   A122       1.91811  -0.00001  -0.00007  -0.00004  -0.00011   1.91799
   A123       1.90849  -0.00002  -0.00013   0.00001  -0.00012   1.90837
   A124       1.93081  -0.00031  -0.00001  -0.00001  -0.00002   1.93079
   A125       2.91153   0.00001  -0.00140  -0.00050  -0.00191   2.90962
   A126       3.07499  -0.00014   0.00010   0.00097   0.00106   3.07605
    D1        1.69704  -0.00002  -0.00033   0.00004  -0.00029   1.69675
    D2       -0.48621  -0.00001  -0.00028  -0.00004  -0.00032  -0.48653
    D3       -2.51331   0.00001  -0.00006   0.00010   0.00004  -2.51326
    D4       -2.56965  -0.00001  -0.00027   0.00014  -0.00013  -2.56978
    D5        1.53030   0.00001  -0.00022   0.00006  -0.00016   1.53013
    D6       -0.49680   0.00002   0.00000   0.00019   0.00020  -0.49661
    D7       -0.44824   0.00000  -0.00041   0.00021  -0.00020  -0.44844
    D8       -2.63148   0.00002  -0.00036   0.00013  -0.00023  -2.63172
    D9        1.62460   0.00003  -0.00013   0.00026   0.00013   1.62473
   D10       -1.04708  -0.00001  -0.00005  -0.00016  -0.00022  -1.04729
   D11        1.25705   0.00000  -0.00003   0.00009   0.00006   1.25711
   D12       -2.70913   0.00000   0.00004  -0.00015  -0.00011  -2.70924
   D13       -3.09045   0.00000   0.00000  -0.00016  -0.00017  -3.09062
   D14       -0.78632   0.00000   0.00002   0.00009   0.00011  -0.78622
   D15        1.53068   0.00001   0.00009  -0.00015  -0.00006   1.53061
   D16        1.08957  -0.00001   0.00011  -0.00024  -0.00012   1.08944
   D17       -2.88949   0.00000   0.00013   0.00002   0.00015  -2.88934
   D18       -0.57249   0.00000   0.00021  -0.00022  -0.00002  -0.57250
   D19        0.43047   0.00001   0.00049  -0.00004   0.00045   0.43092
   D20        2.54940   0.00002   0.00056  -0.00008   0.00048   2.54989
   D21       -1.75344   0.00003   0.00079  -0.00025   0.00055  -1.75289
   D22        2.64519  -0.00006   0.00034   0.00000   0.00034   2.64553
   D23       -1.51906  -0.00004   0.00041  -0.00004   0.00037  -1.51869
   D24        0.46129  -0.00003   0.00064  -0.00021   0.00043   0.46172
   D25       -1.64819  -0.00002   0.00045  -0.00021   0.00024  -1.64795
   D26        0.47075   0.00000   0.00052  -0.00025   0.00027   0.47101
   D27        2.45109   0.00001   0.00075  -0.00042   0.00033   2.45142
   D28        1.61444   0.00003  -0.00113   0.00221   0.00108   1.61551
   D29       -0.10105   0.00000   0.00020   0.00023   0.00043  -0.10062
   D30       -0.60361   0.00006  -0.00101   0.00217   0.00117  -0.60244
   D31       -2.31910   0.00003   0.00032   0.00019   0.00052  -2.31858
   D32       -2.61542   0.00002  -0.00136   0.00229   0.00093  -2.61449
   D33        1.95228  -0.00001  -0.00003   0.00031   0.00028   1.95256
   D34        2.91961  -0.00001  -0.00028  -0.00017  -0.00045   2.91916
   D35       -1.05232   0.00000  -0.00031  -0.00007  -0.00037  -1.05270
   D36        0.60598  -0.00002  -0.00037  -0.00012  -0.00050   0.60548
   D37        0.80849  -0.00001  -0.00033  -0.00021  -0.00054   0.80795
   D38        3.11975  -0.00001  -0.00036  -0.00010  -0.00047   3.11928
   D39       -1.50514  -0.00002  -0.00043  -0.00016  -0.00059  -1.50573
   D40       -1.17388   0.00000  -0.00036  -0.00002  -0.00038  -1.17426
   D41        1.13738   0.00000  -0.00039   0.00009  -0.00031   1.13707
   D42        2.79568  -0.00002  -0.00046   0.00003  -0.00043   2.79525
   D43        0.90832   0.00001   0.00055   0.00005   0.00059   0.90891
   D44       -1.17500   0.00001   0.00053   0.00003   0.00056  -1.17444
   D45        3.02290   0.00001   0.00052   0.00005   0.00057   3.02347
   D46        3.03834   0.00001   0.00053   0.00008   0.00061   3.03895
   D47        0.95502   0.00001   0.00051   0.00007   0.00058   0.95559
   D48       -1.13027   0.00001   0.00050   0.00008   0.00058  -1.12969
   D49       -1.17117  -0.00001   0.00032   0.00009   0.00041  -1.17076
   D50        3.02869  -0.00002   0.00031   0.00007   0.00038   3.02907
   D51        0.94341  -0.00002   0.00030   0.00009   0.00039   0.94379
   D52        1.44115   0.00001   0.00000  -0.00010  -0.00010   1.44106
   D53       -2.88880   0.00000  -0.00009  -0.00012  -0.00022  -2.88901
   D54       -0.66673   0.00000  -0.00013  -0.00024  -0.00037  -0.66710
   D55       -2.59654   0.00001   0.00011  -0.00009   0.00002  -2.59652
   D56       -0.64330   0.00000   0.00001  -0.00011  -0.00010  -0.64340
   D57        1.57877  -0.00001  -0.00003  -0.00023  -0.00025   1.57851
   D58       -0.46355   0.00000  -0.00008  -0.00001  -0.00009  -0.46364
   D59        1.48969  -0.00001  -0.00017  -0.00004  -0.00021   1.48948
   D60       -2.57143  -0.00001  -0.00021  -0.00015  -0.00036  -2.57179
   D61       -1.48363   0.00000   0.00008   0.00002   0.00010  -1.48353
   D62        0.60202   0.00000   0.00000   0.00003   0.00003   0.60205
   D63        2.81449   0.00001  -0.00011   0.00020   0.00008   2.81457
   D64        2.57221  -0.00001  -0.00016   0.00016   0.00000   2.57221
   D65       -1.62533  -0.00001  -0.00023   0.00017  -0.00007  -1.62539
   D66        0.58715  -0.00001  -0.00035   0.00033  -0.00002   0.58713
   D67        0.46608   0.00000   0.00008   0.00003   0.00011   0.46619
   D68        2.55173   0.00000   0.00000   0.00004   0.00004   2.55177
   D69       -1.51898   0.00000  -0.00011   0.00021   0.00009  -1.51889
   D70       -1.45745   0.00000   0.00016   0.00013   0.00029  -1.45716
   D71        2.56962  -0.00001   0.00007  -0.00013  -0.00006   2.56956
   D72        0.46343   0.00000   0.00008   0.00002   0.00010   0.46353
   D73        2.88798   0.00001   0.00025   0.00013   0.00038   2.88836
   D74        0.63187   0.00000   0.00016  -0.00013   0.00003   0.63190
   D75       -1.47432   0.00001   0.00017   0.00001   0.00019  -1.47413
   D76        0.66774   0.00001   0.00033   0.00022   0.00055   0.66830
   D77       -1.58837   0.00000   0.00024  -0.00003   0.00020  -1.58817
   D78        2.58863   0.00001   0.00025   0.00011   0.00036   2.58899
   D79        1.27244   0.00000  -0.00007  -0.00003  -0.00009   1.27235
   D80       -0.83577   0.00000  -0.00004  -0.00003  -0.00007  -0.83585
   D81       -2.93711   0.00000  -0.00002  -0.00004  -0.00006  -2.93718
   D82        2.90793   0.00000  -0.00010  -0.00001  -0.00011   2.90782
   D83        0.79971   0.00000  -0.00007  -0.00002  -0.00009   0.79962
   D84       -1.30162   0.00000  -0.00005  -0.00003  -0.00008  -1.30171
   D85       -1.05776   0.00000  -0.00011   0.00000  -0.00011  -1.05787
   D86        3.11721   0.00000  -0.00008  -0.00001  -0.00009   3.11712
   D87        1.01587   0.00000  -0.00006  -0.00002  -0.00008   1.01579
   D88        0.85238   0.00000   0.00050  -0.00072  -0.00022   0.85217
   D89       -1.25578   0.00001   0.00046  -0.00066  -0.00020  -1.25598
   D90        2.95341   0.00001   0.00047  -0.00064  -0.00017   2.95324
   D91       -0.93094  -0.00001   0.00032  -0.00085  -0.00052  -0.93147
   D92       -3.03910  -0.00001   0.00028  -0.00079  -0.00051  -3.03962
   D93        1.17009  -0.00001   0.00029  -0.00077  -0.00048   1.16961
   D94        3.09940   0.00000   0.00043  -0.00078  -0.00035   3.09905
   D95        0.99124   0.00000   0.00038  -0.00072  -0.00034   0.99090
   D96       -1.08275   0.00000   0.00040  -0.00070  -0.00031  -1.08306
   D97        1.47479   0.00000  -0.00008   0.00021   0.00013   1.47492
   D98       -0.61835   0.00000  -0.00006   0.00012   0.00006  -0.61829
   D99       -2.84246   0.00000   0.00000   0.00019   0.00018  -2.84227
   D100      -0.46657   0.00000  -0.00009  -0.00002  -0.00010  -0.46668
   D101      -2.55971  -0.00001  -0.00007  -0.00011  -0.00017  -2.55988
   D102       1.49936   0.00000  -0.00001  -0.00004  -0.00005   1.49931
   D103      -2.55237   0.00001   0.00001   0.00001   0.00002  -2.55235
   D104       1.63768   0.00000   0.00003  -0.00008  -0.00005   1.63763
   D105      -0.58643   0.00001   0.00009  -0.00002   0.00007  -0.58636
   D106       2.61037  -0.00014  -0.00623  -0.00007  -0.00631   2.60406
   D107       0.73087  -0.00009  -0.00602  -0.00062  -0.00664   0.72424
   D108       1.61465  -0.00003   0.00021  -0.00027  -0.00007   1.61458
   D109      -0.64169   0.00004   0.00036  -0.00060  -0.00024  -0.64194
   D110      -2.64522   0.00001   0.00016  -0.00001   0.00015  -2.64507
   D111      -2.64986  -0.00003   0.00017  -0.00023  -0.00006  -2.64992
   D112       1.37698   0.00004   0.00032  -0.00056  -0.00023   1.37675
   D113      -0.62654   0.00001   0.00013   0.00003   0.00016  -0.62638
   D114      -0.53083  -0.00001   0.00023  -0.00038  -0.00015  -0.53098
   D115      -2.78717   0.00006   0.00038  -0.00070  -0.00033  -2.78750
   D116       1.49249   0.00002   0.00018  -0.00012   0.00007   1.49255
   D117      -1.01168   0.00000  -0.00010  -0.00030  -0.00040  -1.01208
   D118       1.29703  -0.00001  -0.00027  -0.00006  -0.00033   1.29670
   D119      -2.66859   0.00001  -0.00010  -0.00034  -0.00044  -2.66903
   D120      -3.06288   0.00001  -0.00012  -0.00024  -0.00036  -3.06323
   D121      -0.75416  -0.00001  -0.00029   0.00000  -0.00029  -0.75445
   D122       1.56340   0.00001  -0.00012  -0.00028  -0.00040   1.56300
   D123       1.12616   0.00000  -0.00018  -0.00010  -0.00027   1.12589
   D124      -2.84831  -0.00001  -0.00035   0.00014  -0.00021  -2.84851
   D125      -0.53075   0.00000  -0.00018  -0.00014  -0.00031  -0.53106
   D126       0.52228   0.00002  -0.00016   0.00089   0.00074   0.52302
   D127       2.63779   0.00001  -0.00027   0.00118   0.00092   2.63871
   D128      -1.66804   0.00001  -0.00024   0.00133   0.00109  -1.66695
   D129       2.78940   0.00001  -0.00049   0.00137   0.00088   2.79029
   D130      -1.37827   0.00001  -0.00060   0.00166   0.00106  -1.37721
   D131       0.59908   0.00000  -0.00057   0.00181   0.00124   0.60032
   D132      -1.51295   0.00000  -0.00024   0.00083   0.00059  -1.51236
   D133       0.60256  -0.00001  -0.00035   0.00112   0.00077   0.60333
   D134       2.57991  -0.00001  -0.00032   0.00127   0.00095   2.58086
   D135       1.21122  -0.00001  -0.00062   0.00092   0.00030   1.21152
   D136      -1.04186   0.00002  -0.00040   0.00066   0.00026  -1.04160
   D137      -3.04005   0.00002  -0.00046   0.00065   0.00019  -3.03986
   D138       2.86913   0.00001   0.00021  -0.00066  -0.00045   2.86868
   D139      -1.10743   0.00000  -0.00002  -0.00079  -0.00081  -1.10823
   D140       0.54692  -0.00001  -0.00001  -0.00083  -0.00084   0.54608
   D141       0.77524   0.00000   0.00019  -0.00093  -0.00074   0.77450
   D142       3.08187  -0.00002  -0.00003  -0.00106  -0.00109   3.08078
   D143      -1.54697  -0.00002  -0.00002  -0.00110  -0.00112  -1.54809
   D144      -1.19553   0.00000   0.00040  -0.00112  -0.00072  -1.19625
   D145       1.11110  -0.00002   0.00017  -0.00125  -0.00108   1.11002
   D146       2.76545  -0.00002   0.00018  -0.00129  -0.00111   2.76434
   D147       0.89174  -0.00001   0.00057  -0.00003   0.00054   0.89228
   D148      -1.19069  -0.00001   0.00058  -0.00010   0.00047  -1.19022
   D149       3.00703  -0.00001   0.00065  -0.00014   0.00050   3.00754
   D150       3.00798   0.00001   0.00056   0.00013   0.00069   3.00867
   D151       0.92555   0.00000   0.00057   0.00005   0.00062   0.92617
   D152      -1.15991   0.00001   0.00064   0.00001   0.00065  -1.15926
   D153      -1.21264   0.00002   0.00040   0.00010   0.00050  -1.21214
   D154       2.98811   0.00001   0.00041   0.00002   0.00043   2.98854
   D155       0.90266   0.00001   0.00048  -0.00002   0.00046   0.90312
   D156       1.43730   0.00002   0.00029   0.00017   0.00046   1.43776
   D157      -2.89131   0.00002   0.00034   0.00030   0.00064  -2.89067
   D158      -0.67370   0.00002   0.00037   0.00013   0.00050  -0.67319
   D159      -2.60206   0.00000   0.00015  -0.00001   0.00014  -2.60192
   D160      -0.64749   0.00000   0.00020   0.00012   0.00032  -0.64717
   D161       1.57013   0.00001   0.00023  -0.00004   0.00018   1.57031
   D162      -0.47399   0.00001   0.00010   0.00021   0.00031  -0.47368
   D163       1.48058   0.00001   0.00015   0.00034   0.00049   1.48107
   D164      -2.58499   0.00001   0.00018   0.00017   0.00035  -2.58464
   D165      -1.46692   0.00002   0.00012   0.00021   0.00032  -1.46660
   D166       0.62808   0.00002  -0.00001   0.00029   0.00028   0.62835
   D167       2.83881   0.00002  -0.00012   0.00038   0.00026   2.83907
   D168       2.57600   0.00000  -0.00022   0.00004  -0.00017   2.57583
   D169      -1.61218  -0.00001  -0.00034   0.00012  -0.00022  -1.61241
   D170       0.59855  -0.00001  -0.00046   0.00022  -0.00024   0.59831
   D171       0.47635  -0.00001  -0.00011  -0.00019  -0.00030   0.47605
   D172       2.57135  -0.00002  -0.00024  -0.00011  -0.00035   2.57101
   D173      -1.50110  -0.00002  -0.00035  -0.00001  -0.00036  -1.50147
   D174      -1.44468  -0.00003  -0.00015  -0.00004  -0.00018  -1.44486
   D175       2.57540   0.00000   0.00002  -0.00030  -0.00028   2.57511
   D176       0.47358   0.00000  -0.00008  -0.00021  -0.00030   0.47328
   D177       2.89924  -0.00003  -0.00014  -0.00019  -0.00034   2.89891
   D178       0.63613  -0.00001   0.00002  -0.00046  -0.00044   0.63569
   D179      -1.46569  -0.00001  -0.00008  -0.00037  -0.00045  -1.46614
   D180       0.68472  -0.00005  -0.00037  -0.00010  -0.00047   0.68425
   D181      -1.57839  -0.00002  -0.00020  -0.00037  -0.00057  -1.57896
   D182       2.60297  -0.00002  -0.00030  -0.00028  -0.00058   2.60239
   D183       1.28214  -0.00001  -0.00006  -0.00014  -0.00019   1.28195
   D184      -0.82555  -0.00001  -0.00006  -0.00018  -0.00024  -0.82579
   D185      -2.92880  -0.00002  -0.00005  -0.00021  -0.00026  -2.92907
   D186       2.91863   0.00001   0.00000  -0.00002  -0.00002   2.91861
   D187       0.81095   0.00001   0.00000  -0.00006  -0.00007   0.81088
   D188      -1.29231   0.00000   0.00001  -0.00010  -0.00009  -1.29240
   D189      -1.04846   0.00001   0.00009  -0.00001   0.00008  -1.04838
   D190       3.12704   0.00000   0.00009  -0.00006   0.00003   3.12707
   D191       1.02378   0.00000   0.00010  -0.00009   0.00001   1.02379
   D192       0.89202   0.00000   0.00043  -0.00073  -0.00031   0.89171
   D193      -1.21806   0.00000   0.00035  -0.00062  -0.00027  -1.21834
   D194       2.98786   0.00000   0.00040  -0.00070  -0.00030   2.98755
   D195      -0.89485  -0.00001   0.00054  -0.00073  -0.00019  -0.89504
   D196      -3.00493   0.00000   0.00046  -0.00062  -0.00015  -3.00509
   D197       1.20099   0.00000   0.00051  -0.00070  -0.00019   1.20080
   D198       3.13786  -0.00001   0.00038  -0.00076  -0.00038   3.13748
   D199       1.02778   0.00000   0.00030  -0.00065  -0.00035   1.02743
   D200      -1.04948   0.00000   0.00035  -0.00073  -0.00038  -1.04986
   D201       1.46571  -0.00001  -0.00010   0.00041   0.00031   1.46602
   D202      -0.63380  -0.00001  -0.00005   0.00033   0.00028  -0.63352
   D203      -2.85468  -0.00001   0.00000   0.00041   0.00041  -2.85428
   D204      -0.47692   0.00002   0.00011   0.00022   0.00033  -0.47659
   D205      -2.57643   0.00002   0.00016   0.00014   0.00030  -2.57613
   D206       1.48587   0.00002   0.00021   0.00022   0.00043   1.48630
   D207      -2.55857   0.00000   0.00007   0.00019   0.00026  -2.55831
   D208       1.62511   0.00000   0.00012   0.00011   0.00023   1.62535
   D209      -0.59577   0.00001   0.00017   0.00019   0.00036  -0.59541
         Item               Value     Threshold  Converged?
 Maximum Force            0.000309     0.000450     YES
 RMS     Force            0.000039     0.000300     YES
 Maximum Displacement     0.021093     0.001800     NO 
 RMS     Displacement     0.005321     0.001200     NO 
 Predicted change in Energy=-2.232127D-06
 GradGradGradGradGradGradGradGradGradGradGradGradGradGradGradGradGradGrad

 Stoichiometry    C20H34O4(3)
 Framework group  C1[X(C20H34O4)]
 Deg. of freedom   168
 Full point group                 C1      NOp   1
 Largest Abelian subgroup         C1      NOp   1
 Largest concise Abelian subgroup C1      NOp   1
                         Standard orientation:                         
 ---------------------------------------------------------------------
 Center     Atomic      Atomic             Coordinates (Angstroms)
 Number     Number       Type             X           Y           Z
 ---------------------------------------------------------------------
      1          6           0       -2.316319   -0.447440    1.536899
      2          1           0       -1.491142   -1.104023    1.247725
      3          1           0       -2.350790   -0.463674    2.631434
      4          6           0       -2.014935    1.002975    1.078871
      5          6           0       -2.700407    1.376837   -0.288515
      6          6           0       -3.948489    0.503885   -0.538870
      7          1           0       -4.541197    0.913929   -1.363682
      8          6           0       -3.576764   -1.012025   -0.598675
      9          6           0       -3.637877   -0.960039    0.959675
     10          1           0       -3.977324   -1.866560    1.472013
     11          6           0       -4.635179    0.219960    0.822324
     12          1           0       -4.607505    1.001492    1.588176
     13          1           0       -5.670896   -0.099749    0.704422
     14          6           0       -4.722089   -1.840328   -1.192612
     15          1           0       -4.796173   -1.667024   -2.271947
     16          1           0       -5.695499   -1.610412   -0.751487
     17          1           0       -4.532749   -2.908194   -1.036640
     18          6           0       -2.278080   -1.451046   -1.270063
     19          1           0       -1.395546   -0.891541   -0.949003
     20          1           0       -2.353550   -1.338680   -2.356382
     21          1           0       -2.088941   -2.509450   -1.051708
     22          6           0       -3.099727    2.881251   -0.266738
     23          1           0       -2.238165    3.490914    0.013196
     24          1           0       -3.893352    3.011035    0.474500
     25          1           0       -3.467040    3.189729   -1.247377
     26          8           0       -1.825148    1.305100   -1.335194
     27          8           0       -0.630910    1.278646    1.003643
     28          1           0       -0.354050    1.091161    0.089774
     29          1           0       -2.406708    1.685566    1.839030
     30          6           0        3.258239   -0.059389    1.782540
     31          1           0        2.790246    0.898589    2.032777
     32          1           0        3.641755   -0.470896    2.722152
     33          6           0        2.192950   -1.037280    1.231786
     34          6           0        2.086679   -0.978926   -0.338538
     35          6           0        3.450041   -0.601286   -0.960559
     36          1           0        3.460071   -0.826083   -2.032796
     37          6           0        3.885736    0.834210   -0.521213
     38          6           0        4.401890    0.143200    0.780486
     39          1           0        5.286127    0.581738    1.255541
     40          6           0        4.588445   -1.149455   -0.059701
     41          1           0        4.441275   -2.112936    0.436649
     42          1           0        5.545094   -1.184742   -0.581217
     43          6           0        5.034406    1.358105   -1.392145
     44          1           0        4.662063    1.627575   -2.386697
     45          1           0        5.843042    0.635101   -1.525398
     46          1           0        5.467097    2.258215   -0.941417
     47          6           0        2.847158    1.945925   -0.404663
     48          1           0        1.975324    1.678203    0.196376
     49          1           0        2.483329    2.234402   -1.395717
     50          1           0        3.299807    2.829618    0.061269
     51          6           0        1.620965   -2.374345   -0.852381
     52          1           0        0.729373   -2.685774   -0.304339
     53          1           0        2.431705   -3.086329   -0.672012
     54          1           0        1.404984   -2.335620   -1.921946
     55          8           0        1.099554   -0.152444   -0.792678
     56          8           0        0.947843   -0.926467    1.858989
     57          1           0        0.519557   -0.082920    1.625206
     58          1           0        2.529218   -2.050062    1.473999
 ---------------------------------------------------------------------
 Rotational constants (GHZ):           0.4984337           0.1316037           0.1248978
 Standard basis: 6-31++G(d,p) (6D, 7F)
 There are   660 symmetry adapted cartesian basis functions of A   symmetry.
 There are   660 symmetry adapted basis functions of A   symmetry.
   660 basis functions,  1040 primitive gaussians,   660 cartesian basis functions
    94 alpha electrons       92 beta electrons
       nuclear repulsion energy      2391.6624802256 Hartrees.
 NAtoms=   58 NActive=   58 NUniq=   58 SFac= 1.00D+00 NAtFMM=   60 NAOKFM=F Big=F
 Integral buffers will be    131072 words long.
 Raffenetti 2 integral format.
 Two-electron integral symmetry is turned on.
 Nuclear repulsion after empirical dispersion term =     2391.6016435635 Hartrees.
 One-electron integrals computed using PRISM.
 NBasis=   660 RedAO= T EigKep=  1.19D-06  NBF=   660
 NBsUse=   660 1.00D-06 EigRej= -1.00D+00 NBFU=   660
 Initial guess from the checkpoint file:  "2_1_251-wb97-opt.chk"
 B after Tr=     0.000000    0.000000    0.000000
         Rot=    1.000000    0.000574   -0.000009   -0.000118 Ang=   0.07 deg.
 Initial guess <Sx>= 0.0000 <Sy>= 0.0000 <Sz>= 1.0000 <S**2>= 2.0088 S= 1.0029
 ExpMin= 3.60D-02 ExpMax= 5.48D+03 ExpMxC= 8.25D+02 IAcc=3 IRadAn=         7 AccDes= 0.00D+00
 Harris functional with IExCor= 4639 and IRadAn=       7 diagonalized for initial guess.
 HarFok:  IExCor= 4639 AccDes= 0.00D+00 IRadAn=         7 IDoV= 1 UseB2=F ITyADJ=14
 ICtDFT=  3500011 ScaDFX=  1.000000  1.000000  1.000000  1.000000
 FoFCou: FMM=F IPFlag=           0 FMFlag=      100000 FMFlg1=           0
         NFxFlg=           0 DoJE=T BraDBF=F KetDBF=T FulRan=T
         wScrn=  0.000000 ICntrl=       500 IOpCl=  0 I1Cent=   200000004 NGrid=           0
         NMat0=    1 NMatS0=      1 NMatT0=    0 NMatD0=    1 NMtDS0=    0 NMtDT0=    0
 Petite list used in FoFCou.
 Requested convergence on RMS density matrix=1.00D-08 within 128 cycles.
 Requested convergence on MAX density matrix=1.00D-06.
 Requested convergence on             energy=1.00D-06.
 No special actions if energy rises.
 Restarting incremental Fock formation.
 SCF Done:  E(UwB97XD) =  -1083.10003562     A.U. after   22 cycles
            NFock= 22  Conv=0.30D-08     -V/T= 2.0092
 <Sx>= 0.0000 <Sy>= 0.0000 <Sz>= 1.0000 <S**2>= 2.0088 S= 1.0029
 <L.S>=  0.00000000000    
 Annihilation of the first spin contaminant:
 S**2 before annihilation     2.0088,   after     2.0000
 Calling FoFJK, ICntrl=      2127 FMM=F ISym2X=0 I1Cent= 0 IOpClX= 1 NMat=1 NMatS=1 NMatT=0.
 ***** Axes restored to original set *****
 -------------------------------------------------------------------
 Center     Atomic                   Forces (Hartrees/Bohr)
 Number     Number              X              Y              Z
 -------------------------------------------------------------------
      1        6           0.000002540   -0.000009147    0.000015267
      2        1           0.000014721    0.000002540    0.000016394
      3        1          -0.000005507   -0.000000176    0.000000410
      4        6           0.000018123   -0.000007776   -0.000002080
      5        6           0.000002034    0.000060404    0.000022980
      6        6           0.000002106   -0.000007646   -0.000014053
      7        1          -0.000001715    0.000003748   -0.000000895
      8        6           0.000006303   -0.000011817   -0.000010301
      9        6          -0.000001428   -0.000007275    0.000001031
     10        1          -0.000003072    0.000002764    0.000005816
     11        6           0.000002517    0.000009076    0.000012658
     12        1           0.000000226   -0.000001613   -0.000003364
     13        1          -0.000005098   -0.000005466    0.000000204
     14        6           0.000009574   -0.000003420   -0.000006142
     15        1          -0.000002552    0.000000280    0.000001851
     16        1          -0.000006320    0.000001922   -0.000000302
     17        1          -0.000001296    0.000002666    0.000001732
     18        6          -0.000005060    0.000004632   -0.000016278
     19        1           0.000014579   -0.000011851   -0.000007741
     20        1           0.000001519    0.000000398    0.000002045
     21        1           0.000001226    0.000002403   -0.000000541
     22        6           0.000003538   -0.000005635    0.000000979
     23        1           0.000000060   -0.000001415   -0.000001697
     24        1          -0.000002786    0.000000726   -0.000003833
     25        1          -0.000000388    0.000001048    0.000001039
     26        8          -0.000000270   -0.000012718   -0.000030226
     27        8           0.000017880   -0.000025812    0.000056800
     28        1          -0.000077003   -0.000069411    0.000048193
     29        1          -0.000017212   -0.000002504    0.000002903
     30        6          -0.000019798   -0.000013973    0.000025578
     31        1          -0.000006371   -0.000005867   -0.000003656
     32        1           0.000003761    0.000001539   -0.000002819
     33        6           0.000023457    0.000032909    0.000028314
     34        6           0.000006279    0.000015332   -0.000002942
     35        6          -0.000000267    0.000006471   -0.000016973
     36        1           0.000004760   -0.000000790   -0.000001899
     37        6           0.000016213    0.000024392    0.000000256
     38        6          -0.000021464    0.000013089    0.000004391
     39        1           0.000000740   -0.000002120    0.000004568
     40        6           0.000010938   -0.000031989    0.000028248
     41        1           0.000003693   -0.000001005    0.000004759
     42        1           0.000010415    0.000001354    0.000008790
     43        6          -0.000014159    0.000001085   -0.000019712
     44        1          -0.000000519    0.000000957    0.000002564
     45        1           0.000009387    0.000010644   -0.000001092
     46        1           0.000004433   -0.000003425    0.000000579
     47        6           0.000026085   -0.000016285   -0.000003795
     48        1           0.000000640   -0.000005800   -0.000015525
     49        1           0.000001062   -0.000001767   -0.000001834
     50        1           0.000002158   -0.000003148   -0.000004604
     51        6           0.000008841   -0.000039306   -0.000032465
     52        1          -0.000004526    0.000004901    0.000002401
     53        1           0.000002738    0.000003539    0.000000070
     54        1          -0.000000057   -0.000002754    0.000004773
     55        8          -0.000065522    0.000027174   -0.000016194
     56        8          -0.000068475   -0.000072222   -0.000021556
     57        1           0.000086669    0.000143462   -0.000076908
     58        1           0.000011650    0.000004679    0.000013832
 -------------------------------------------------------------------
 Cartesian Forces:  Max     0.000143462 RMS     0.000022634

 GradGradGradGradGradGradGradGradGradGradGradGradGradGradGradGradGradGrad
 Berny optimization.
 Using GEDIIS/GDIIS optimizer.
 FormGI is forming the generalized inverse of G from B-inverse, IUseBI=4.
 Internal  Forces:  Max     0.000145925 RMS     0.000018731
 Search for a local minimum.
 Step number   7 out of a maximum of  348
 All quantities printed in internal units (Hartrees-Bohrs-Radians)
 Mixed Optimization -- En-DIIS/RFO-DIIS
 Swapping is turned off.
 Update second derivatives using D2CorX and points    1    2    3    4    5
                                                      6    7
 DE= -1.73D-06 DEPred=-2.23D-06 R= 7.74D-01
 TightC=F SS=  1.41D+00  RLast= 1.17D-02 DXNew= 2.1213D-01 3.5005D-02
 Trust test= 7.74D-01 RLast= 1.17D-02 DXMaxT set to 1.26D-01
 ITU=  1  1  1 -1  0 -1  0
     Eigenvalues ---    0.00230   0.00231   0.00317   0.00326   0.00344
     Eigenvalues ---    0.00353   0.00410   0.00426   0.00638   0.00874
     Eigenvalues ---    0.00960   0.01397   0.01523   0.01614   0.01749
     Eigenvalues ---    0.02113   0.02292   0.02636   0.02734   0.02737
     Eigenvalues ---    0.02790   0.02859   0.02902   0.03121   0.03178
     Eigenvalues ---    0.03212   0.03391   0.03511   0.03598   0.03985
     Eigenvalues ---    0.04159   0.04219   0.04429   0.04445   0.04504
     Eigenvalues ---    0.04677   0.04751   0.04807   0.04924   0.05074
     Eigenvalues ---    0.05242   0.05249   0.05262   0.05281   0.05359
     Eigenvalues ---    0.05514   0.05553   0.05596   0.05611   0.05633
     Eigenvalues ---    0.05633   0.05688   0.05689   0.05733   0.05748
     Eigenvalues ---    0.05844   0.05878   0.05995   0.06079   0.06328
     Eigenvalues ---    0.06646   0.06740   0.06783   0.06843   0.07046
     Eigenvalues ---    0.07452   0.07531   0.07791   0.07905   0.08093
     Eigenvalues ---    0.08201   0.08672   0.08771   0.09075   0.09094
     Eigenvalues ---    0.09634   0.09711   0.10449   0.10512   0.12074
     Eigenvalues ---    0.12173   0.12629   0.12956   0.12992   0.15473
     Eigenvalues ---    0.15983   0.16000   0.16000   0.16000   0.16000
     Eigenvalues ---    0.16000   0.16000   0.16000   0.16000   0.16000
     Eigenvalues ---    0.16000   0.16000   0.16000   0.16000   0.16015
     Eigenvalues ---    0.16033   0.16192   0.16335   0.17864   0.18054
     Eigenvalues ---    0.18904   0.19725   0.20778   0.20874   0.21933
     Eigenvalues ---    0.22418   0.23690   0.24352   0.24453   0.25125
     Eigenvalues ---    0.25675   0.25768   0.26780   0.26938   0.26980
     Eigenvalues ---    0.27115   0.27578   0.27840   0.28626   0.28929
     Eigenvalues ---    0.29094   0.29186   0.29839   0.29907   0.33621
     Eigenvalues ---    0.33896   0.33945   0.34041   0.34044   0.34048
     Eigenvalues ---    0.34082   0.34103   0.34109   0.34120   0.34127
     Eigenvalues ---    0.34131   0.34147   0.34160   0.34172   0.34216
     Eigenvalues ---    0.34246   0.34268   0.34293   0.34321   0.34325
     Eigenvalues ---    0.34340   0.34375   0.34411   0.34450   0.34487
     Eigenvalues ---    0.34498   0.34502   0.34594   0.34651   0.34665
     Eigenvalues ---    0.34817   0.40740   0.44375   0.49707   0.51302
     Eigenvalues ---    0.51849   0.52123   0.58585
 En-DIIS/RFO-DIIS/Sim-DIIS IScMMF=       -3 using points:     7    6    5    4    3    2    1
 RFO step:  Lambda=-2.35495039D-06.
 DidBck=F Rises=F RFO-DIIS coefs:    1.32751   -0.24361    0.00623   -0.08452   -0.00680
                  RFO-DIIS coefs:    0.00997   -0.00878
 Iteration  1 RMS(Cart)=  0.00512100 RMS(Int)=  0.00000378
 Iteration  2 RMS(Cart)=  0.00001071 RMS(Int)=  0.00000012
 Iteration  3 RMS(Cart)=  0.00000000 RMS(Int)=  0.00000012
 Variable       Old X    -DE/DX   Delta X   Delta X   Delta X     New X
                                 (Linear)    (Quad)   (Total)
    R1        2.06633   0.00002   0.00012  -0.00005   0.00007   2.06640
    R2        2.06962   0.00000   0.00015  -0.00006   0.00009   2.06971
    R3        2.93019  -0.00002   0.00007   0.00001   0.00008   2.93027
    R4        2.89225  -0.00001   0.00002  -0.00005  -0.00003   2.89222
    R5        2.97558  -0.00003   0.00006   0.00006   0.00011   2.97569
    R6        2.67059  -0.00003  -0.00004   0.00003  -0.00001   2.67058
    R7        2.06772   0.00001   0.00002   0.00002   0.00004   2.06777
    R8        2.91682  -0.00002  -0.00002  -0.00002  -0.00005   2.91677
    R9        2.94166   0.00001   0.00012   0.00008   0.00020   2.94187
   R10        2.58192  -0.00002  -0.00001  -0.00006  -0.00007   2.58186
   R11        2.06988   0.00000   0.00011  -0.00004   0.00007   2.06995
   R12        2.95169  -0.00001   0.00000   0.00000   0.00001   2.95170
   R13        2.93060   0.00000   0.00001  -0.00003  -0.00002   2.93058
   R14        2.94876  -0.00003   0.00004  -0.00009  -0.00005   2.94870
   R15        2.89727   0.00000   0.00004   0.00000   0.00004   2.89732
   R16        2.88459   0.00000   0.00010  -0.00003   0.00007   2.88467
   R17        2.06966   0.00000   0.00012  -0.00004   0.00008   2.06974
   R18        2.93113   0.00000  -0.00003   0.00002  -0.00001   2.93112
   R19        2.06844   0.00000   0.00012  -0.00005   0.00007   2.06852
   R20        2.06043   0.00000   0.00014  -0.00004   0.00009   2.06052
   R21        2.07051   0.00000   0.00016  -0.00007   0.00009   2.07060
   R22        2.06576   0.00001   0.00015  -0.00005   0.00010   2.06585
   R23        2.07053   0.00000   0.00016  -0.00007   0.00010   2.07063
   R24        2.06577   0.00002   0.00010  -0.00004   0.00006   2.06583
   R25        2.06872   0.00000   0.00016  -0.00006   0.00010   2.06883
   R26        2.07326   0.00000   0.00016  -0.00005   0.00011   2.07337
   R27        2.06347   0.00000   0.00014  -0.00006   0.00008   2.06355
   R28        2.06674   0.00000   0.00014  -0.00006   0.00008   2.06682
   R29        2.06295   0.00000   0.00015  -0.00007   0.00008   2.06303
   R30        1.83893   0.00001   0.00042  -0.00023   0.00018   1.83911
   R31        3.56742   0.00012   0.00075   0.00454   0.00529   3.57270
   R32        2.06954   0.00001   0.00011  -0.00003   0.00008   2.06962
   R33        2.06948   0.00000   0.00014  -0.00006   0.00009   2.06957
   R34        2.92416   0.00000   0.00010  -0.00009   0.00000   2.92416
   R35        2.89880   0.00001   0.00006   0.00002   0.00008   2.89888
   R36        2.97632  -0.00005   0.00011  -0.00013  -0.00001   2.97630
   R37        2.64288   0.00002   0.00001   0.00003   0.00005   2.64293
   R38        2.06791   0.00000   0.00000   0.00001   0.00001   2.06792
   R39        2.92039   0.00003  -0.00001   0.00009   0.00008   2.92047
   R40        2.94465  -0.00004   0.00007  -0.00008  -0.00002   2.94464
   R41        2.57983   0.00003   0.00000   0.00000   0.00001   2.57983
   R42        2.07037   0.00000   0.00011  -0.00005   0.00007   2.07044
   R43        2.95396   0.00002  -0.00002   0.00009   0.00007   2.95403
   R44        2.93242  -0.00001   0.00002  -0.00004  -0.00001   2.93241
   R45        2.95084  -0.00004   0.00002  -0.00013  -0.00010   2.95073
   R46        2.89839  -0.00001   0.00008  -0.00003   0.00005   2.89845
   R47        2.88339   0.00000   0.00007   0.00001   0.00008   2.88347
   R48        2.06998   0.00000   0.00013  -0.00006   0.00007   2.07005
   R49        2.93466  -0.00001  -0.00002   0.00005   0.00003   2.93470
   R50        2.06691   0.00000   0.00012  -0.00008   0.00004   2.06696
   R51        2.06006   0.00001   0.00013  -0.00003   0.00009   2.06016
   R52        2.07043   0.00000   0.00016  -0.00007   0.00009   2.07052
   R53        2.06524   0.00001   0.00014  -0.00004   0.00010   2.06534
   R54        2.07059   0.00000   0.00016  -0.00007   0.00010   2.07069
   R55        2.06406   0.00001   0.00011  -0.00002   0.00008   2.06414
   R56        2.06818   0.00000   0.00017  -0.00008   0.00009   2.06827
   R57        2.07259   0.00001   0.00017  -0.00007   0.00010   2.07268
   R58        2.06342   0.00000   0.00013  -0.00005   0.00007   2.06349
   R59        2.06729   0.00000   0.00014  -0.00006   0.00008   2.06737
   R60        2.06328   0.00000   0.00014  -0.00005   0.00009   2.06337
   R61        1.84154  -0.00006   0.00032  -0.00030   0.00001   1.84156
    A1        1.85371   0.00001   0.00000   0.00009   0.00009   1.85380
    A2        1.91439  -0.00001   0.00005  -0.00010  -0.00005   1.91434
    A3        1.92920   0.00000  -0.00017   0.00007  -0.00011   1.92909
    A4        1.89146   0.00000   0.00003   0.00000   0.00003   1.89149
    A5        1.92279   0.00000   0.00006  -0.00010  -0.00004   1.92275
    A6        1.94949   0.00000   0.00004   0.00004   0.00008   1.94957
    A7        1.97577   0.00000   0.00009  -0.00019  -0.00010   1.97567
    A8        1.96984  -0.00002  -0.00020   0.00014  -0.00007   1.96978
    A9        1.88465   0.00000   0.00014  -0.00008   0.00006   1.88471
   A10        1.91112  -0.00001  -0.00008   0.00007  -0.00001   1.91112
   A11        1.87476   0.00000   0.00018  -0.00013   0.00005   1.87482
   A12        1.83998   0.00002  -0.00012   0.00020   0.00008   1.84006
   A13        1.93754   0.00000   0.00005   0.00004   0.00009   1.93763
   A14        1.90603   0.00000   0.00004  -0.00004   0.00000   1.90603
   A15        1.95402  -0.00001  -0.00004   0.00007   0.00002   1.95404
   A16        1.91923   0.00000   0.00002  -0.00009  -0.00007   1.91915
   A17        1.94340   0.00001  -0.00001   0.00007   0.00007   1.94347
   A18        1.79855   0.00000  -0.00006  -0.00007  -0.00013   1.79842
   A19        1.92620   0.00000   0.00006  -0.00006   0.00000   1.92620
   A20        1.94192  -0.00001  -0.00008   0.00009   0.00001   1.94193
   A21        1.89570   0.00001   0.00002  -0.00007  -0.00005   1.89565
   A22        2.05247   0.00001   0.00000   0.00004   0.00004   2.05251
   A23        2.08275   0.00000  -0.00002   0.00003   0.00001   2.08277
   A24        1.53209   0.00000   0.00000  -0.00002  -0.00001   1.53207
   A25        1.49082   0.00001   0.00003   0.00000   0.00003   1.49085
   A26        1.94054   0.00000   0.00002   0.00000   0.00002   1.94056
   A27        2.09259   0.00000   0.00002   0.00005   0.00007   2.09266
   A28        1.95586   0.00000  -0.00001  -0.00002  -0.00002   1.95584
   A29        2.07391  -0.00001   0.00006  -0.00016  -0.00009   2.07381
   A30        1.88577   0.00001  -0.00009   0.00009   0.00000   1.88577
   A31        1.93263  -0.00002   0.00000  -0.00007  -0.00008   1.93255
   A32        1.94810   0.00001   0.00005   0.00003   0.00008   1.94818
   A33        1.91112   0.00001  -0.00004   0.00006   0.00002   1.91114
   A34        2.03951   0.00000   0.00002  -0.00005  -0.00003   2.03949
   A35        1.53288   0.00001   0.00001   0.00000   0.00000   1.53288
   A36        2.06216   0.00000  -0.00005   0.00002  -0.00003   2.06213
   A37        1.50305  -0.00001   0.00005  -0.00002   0.00003   1.50307
   A38        2.06260   0.00000   0.00003  -0.00002   0.00001   2.06261
   A39        1.95993   0.00000   0.00003  -0.00005  -0.00002   1.95991
   A40        2.05440   0.00000  -0.00005  -0.00002  -0.00006   2.05433
   A41        1.97933   0.00001  -0.00002   0.00002   0.00000   1.97933
   A42        1.88498   0.00000  -0.00003   0.00007   0.00004   1.88501
   A43        1.92482   0.00000   0.00003  -0.00003   0.00000   1.92482
   A44        1.97713   0.00000   0.00005  -0.00007  -0.00002   1.97711
   A45        1.92016   0.00000   0.00003  -0.00003   0.00000   1.92016
   A46        1.87973   0.00000  -0.00004   0.00005   0.00001   1.87974
   A47        1.88186   0.00000  -0.00004   0.00004   0.00000   1.88186
   A48        1.87698   0.00000  -0.00004   0.00005   0.00001   1.87699
   A49        1.99377  -0.00001   0.00005  -0.00004   0.00002   1.99379
   A50        1.92654   0.00000   0.00002   0.00001   0.00003   1.92656
   A51        1.91409   0.00000   0.00005  -0.00005   0.00000   1.91409
   A52        1.86980   0.00000  -0.00006   0.00002  -0.00004   1.86976
   A53        1.87143   0.00000  -0.00004   0.00006   0.00001   1.87145
   A54        1.88431   0.00000  -0.00003   0.00000  -0.00002   1.88429
   A55        1.91854   0.00000   0.00007  -0.00006   0.00001   1.91854
   A56        1.88632   0.00000   0.00009  -0.00008   0.00000   1.88632
   A57        1.92499   0.00000   0.00006  -0.00006  -0.00001   1.92498
   A58        1.90980   0.00000  -0.00006   0.00007   0.00000   1.90980
   A59        1.91559   0.00000  -0.00006   0.00006   0.00000   1.91559
   A60        1.90830   0.00000  -0.00009   0.00008   0.00000   1.90829
   A61        1.86611  -0.00008   0.00000  -0.00047  -0.00047   1.86564
   A62        2.02486  -0.00015  -0.00024  -0.00043  -0.00067   2.02419
   A63        1.56766   0.00011   0.00021   0.00148   0.00169   1.56935
   A64        1.85699   0.00000  -0.00005  -0.00003  -0.00008   1.85691
   A65        1.91765   0.00001   0.00009  -0.00001   0.00008   1.91773
   A66        1.93086   0.00000   0.00000   0.00003   0.00003   1.93088
   A67        1.88495  -0.00001  -0.00001  -0.00004  -0.00004   1.88490
   A68        1.92731   0.00001  -0.00001  -0.00004  -0.00005   1.92726
   A69        1.94359  -0.00001  -0.00003   0.00009   0.00006   1.94365
   A70        1.95833   0.00002   0.00001  -0.00002  -0.00001   1.95832
   A71        1.98582   0.00003   0.00007   0.00002   0.00009   1.98591
   A72        1.86978  -0.00002   0.00009  -0.00013  -0.00004   1.86975
   A73        1.96506  -0.00007  -0.00002  -0.00006  -0.00008   1.96498
   A74        1.85013   0.00001   0.00018  -0.00008   0.00011   1.85023
   A75        1.82105   0.00003  -0.00034   0.00027  -0.00006   1.82098
   A76        1.92925  -0.00001   0.00001   0.00016   0.00017   1.92942
   A77        1.89206   0.00001   0.00007  -0.00018  -0.00011   1.89195
   A78        1.98547  -0.00002  -0.00003  -0.00009  -0.00012   1.98534
   A79        1.92812   0.00000  -0.00004   0.00003  -0.00001   1.92811
   A80        1.93485   0.00004   0.00000   0.00014   0.00014   1.93499
   A81        1.78886  -0.00002  -0.00001  -0.00008  -0.00010   1.78876
   A82        1.93035   0.00000   0.00009  -0.00008   0.00001   1.93036
   A83        1.93603   0.00002  -0.00012   0.00035   0.00023   1.93626
   A84        1.90415   0.00000  -0.00002   0.00000  -0.00002   1.90413
   A85        2.04985   0.00000  -0.00001  -0.00001  -0.00002   2.04983
   A86        2.08169   0.00000  -0.00001  -0.00007  -0.00008   2.08161
   A87        1.52754  -0.00002   0.00004  -0.00016  -0.00012   1.52742
   A88        1.49076   0.00000   0.00003  -0.00002   0.00001   1.49076
   A89        1.94209  -0.00001   0.00005  -0.00005   0.00000   1.94209
   A90        2.09537   0.00002  -0.00002   0.00029   0.00027   2.09563
   A91        1.95731   0.00000   0.00004  -0.00011  -0.00006   1.95724
   A92        2.07572  -0.00002   0.00005  -0.00018  -0.00014   2.07558
   A93        1.87997   0.00000  -0.00010   0.00004  -0.00006   1.87991
   A94        1.93537   0.00000   0.00000  -0.00009  -0.00009   1.93528
   A95        1.95132   0.00001   0.00005  -0.00003   0.00002   1.95134
   A96        1.91033   0.00001  -0.00007   0.00038   0.00031   1.91064
   A97        2.03890  -0.00001   0.00001  -0.00007  -0.00007   2.03883
   A98        1.52784   0.00000   0.00004  -0.00012  -0.00008   1.52776
   A99        2.06112  -0.00001  -0.00004  -0.00006  -0.00010   2.06102
   A100       1.50266   0.00000   0.00003  -0.00003  -0.00001   1.50265
   A101       2.06680  -0.00001   0.00001   0.00002   0.00003   2.06683
   A102       1.95788   0.00001   0.00006  -0.00006   0.00000   1.95788
   A103       2.06185   0.00000  -0.00004   0.00010   0.00005   2.06190
   A104       1.97272   0.00000   0.00003  -0.00008  -0.00005   1.97266
   A105       1.88248   0.00000  -0.00006   0.00004  -0.00002   1.88246
   A106       1.92298   0.00000   0.00002  -0.00004  -0.00002   1.92296
   A107       1.97948  -0.00001   0.00012  -0.00010   0.00002   1.97950
   A108       1.92065   0.00001   0.00001  -0.00001   0.00000   1.92065
   A109       1.87915   0.00000  -0.00006   0.00006   0.00000   1.87915
   A110       1.88133   0.00000  -0.00005   0.00006   0.00001   1.88134
   A111       1.87699   0.00000  -0.00006   0.00005  -0.00001   1.87698
   A112       1.98969   0.00000   0.00007  -0.00010  -0.00003   1.98966
   A113       1.92747   0.00000   0.00002   0.00004   0.00005   1.92752
   A114       1.91621   0.00000   0.00002  -0.00007  -0.00006   1.91615
   A115       1.87293   0.00000  -0.00004   0.00007   0.00003   1.87295
   A116       1.86831  -0.00001  -0.00004   0.00002  -0.00002   1.86830
   A117       1.88548   0.00000  -0.00003   0.00006   0.00003   1.88551
   A118       1.91128   0.00001   0.00010  -0.00009   0.00002   1.91130
   A119       1.88279   0.00000   0.00009  -0.00005   0.00004   1.88283
   A120       1.92878  -0.00001   0.00006  -0.00008  -0.00002   1.92876
   A121       1.91427   0.00000  -0.00006   0.00010   0.00004   1.91431
   A122       1.91799   0.00000  -0.00008   0.00003  -0.00006   1.91794
   A123       1.90837   0.00000  -0.00010   0.00010  -0.00001   1.90836
   A124       1.93079  -0.00012  -0.00031   0.00033   0.00002   1.93082
   A125       2.90962  -0.00002   0.00082  -0.00270  -0.00188   2.90774
   A126       3.07605  -0.00008  -0.00065   0.00140   0.00075   3.07680
    D1        1.69675  -0.00001   0.00037  -0.00039  -0.00002   1.69673
    D2       -0.48653   0.00001   0.00057  -0.00044   0.00013  -0.48640
    D3       -2.51326  -0.00001   0.00075  -0.00072   0.00003  -2.51324
    D4       -2.56978  -0.00001   0.00042  -0.00034   0.00009  -2.56969
    D5        1.53013   0.00002   0.00062  -0.00039   0.00023   1.53036
    D6       -0.49661   0.00000   0.00079  -0.00066   0.00013  -0.49648
    D7       -0.44844  -0.00001   0.00054  -0.00043   0.00010  -0.44834
    D8       -2.63172   0.00002   0.00073  -0.00049   0.00025  -2.63147
    D9        1.62473   0.00000   0.00091  -0.00076   0.00015   1.62488
   D10       -1.04729   0.00001  -0.00032   0.00045   0.00013  -1.04717
   D11        1.25711   0.00000  -0.00026   0.00035   0.00009   1.25720
   D12       -2.70924   0.00001  -0.00031   0.00046   0.00014  -2.70910
   D13       -3.09062   0.00001  -0.00026   0.00036   0.00010  -3.09052
   D14       -0.78622   0.00000  -0.00019   0.00026   0.00007  -0.78615
   D15        1.53061   0.00000  -0.00025   0.00036   0.00012   1.53073
   D16        1.08944   0.00000  -0.00036   0.00040   0.00004   1.08948
   D17       -2.88934  -0.00001  -0.00029   0.00030   0.00000  -2.88933
   D18       -0.57250   0.00000  -0.00035   0.00040   0.00005  -0.57245
   D19        0.43092   0.00000  -0.00045   0.00025  -0.00020   0.43072
   D20        2.54989   0.00001  -0.00037   0.00014  -0.00023   2.54965
   D21       -1.75289   0.00000  -0.00044   0.00007  -0.00037  -1.75327
   D22        2.64553  -0.00003  -0.00071   0.00034  -0.00037   2.64516
   D23       -1.51869  -0.00002  -0.00063   0.00023  -0.00040  -1.51909
   D24        0.46172  -0.00003  -0.00070   0.00016  -0.00054   0.46117
   D25       -1.64795   0.00000  -0.00079   0.00054  -0.00025  -1.64820
   D26        0.47101   0.00000  -0.00071   0.00043  -0.00028   0.47073
   D27        2.45142   0.00000  -0.00078   0.00036  -0.00042   2.45099
   D28        1.61551   0.00002   0.00018   0.00172   0.00189   1.61741
   D29       -0.10062  -0.00001   0.00002   0.00040   0.00041  -0.10021
   D30       -0.60244   0.00003   0.00027   0.00181   0.00208  -0.60036
   D31       -2.31858   0.00001   0.00011   0.00049   0.00060  -2.31797
   D32       -2.61449   0.00002   0.00016   0.00182   0.00198  -2.61251
   D33        1.95256  -0.00001   0.00000   0.00050   0.00050   1.95306
   D34        2.91916   0.00001   0.00020  -0.00008   0.00012   2.91928
   D35       -1.05270   0.00001   0.00018   0.00000   0.00018  -1.05251
   D36        0.60548   0.00000   0.00016  -0.00002   0.00015   0.60563
   D37        0.80795   0.00000   0.00010   0.00000   0.00011   0.80806
   D38        3.11928   0.00000   0.00009   0.00008   0.00017   3.11945
   D39       -1.50573   0.00000   0.00007   0.00006   0.00014  -1.50559
   D40       -1.17426   0.00000   0.00017   0.00010   0.00027  -1.17399
   D41        1.13707   0.00000   0.00015   0.00018   0.00033   1.13740
   D42        2.79525   0.00000   0.00013   0.00016   0.00030   2.79554
   D43        0.90891  -0.00001   0.00002   0.00015   0.00017   0.90909
   D44       -1.17444  -0.00001   0.00001   0.00016   0.00017  -1.17427
   D45        3.02347  -0.00001   0.00003   0.00015   0.00017   3.02364
   D46        3.03895   0.00000   0.00012   0.00012   0.00024   3.03919
   D47        0.95559   0.00000   0.00010   0.00013   0.00023   0.95583
   D48       -1.12969   0.00000   0.00012   0.00012   0.00024  -1.12945
   D49       -1.17076   0.00001   0.00009   0.00013   0.00021  -1.17055
   D50        3.02907   0.00001   0.00007   0.00013   0.00021   3.02928
   D51        0.94379   0.00001   0.00009   0.00012   0.00021   0.94401
   D52        1.44106   0.00001   0.00011  -0.00013  -0.00002   1.44104
   D53       -2.88901   0.00001   0.00011  -0.00015  -0.00003  -2.88905
   D54       -0.66710   0.00002   0.00001   0.00004   0.00006  -0.66704
   D55       -2.59652   0.00000   0.00012  -0.00009   0.00002  -2.59649
   D56       -0.64340   0.00000   0.00012  -0.00011   0.00001  -0.64339
   D57        1.57851   0.00001   0.00002   0.00008   0.00010   1.57862
   D58       -0.46364   0.00000   0.00009  -0.00005   0.00004  -0.46360
   D59        1.48948   0.00000   0.00010  -0.00007   0.00003   1.48950
   D60       -2.57179   0.00001   0.00000   0.00012   0.00012  -2.57167
   D61       -1.48353   0.00001   0.00000  -0.00005  -0.00005  -1.48358
   D62        0.60205   0.00001  -0.00002  -0.00009  -0.00011   0.60194
[truncated: 924,458 more chars]
