# Supplementary material for: Computational Investigation of the Formation of Peroxide (ROOR) Accretion Products in the OH- and NO3-Initiated Oxidation of α-Pinene
Source: J Phys Chem A. 2021 Dec 9;125(50):10632–9. doi: 10.1021/acs.jpca.1c08969 (PMC8713291; doi:10.1021/acs.jpca.1c08969)
Supplement: Supplementary file 2 — jp1c08969_si_002.zip [file jp1c08969_si_002.zip › JPCA-secondnd-paper-updated-outfile/α-pinene, (S-alkoxy,S-hydroxy)2/2_2_1480-local-minima-dimer.log]

 Entering Gaussian System, Link 0=/appl/soft/chem/gaussian/G16RevB.01/g16/g16
 Initial command:
 /appl/soft/chem/gaussian/G16RevB.01/g16/l1.exe "/scratch/kurten/scratch_galib/2nd-paper-alphapinen/alphapinine-config-sampling/tertiary-alphapinene/Alpha-Pinene-RO-OHup-Odown/new-conf-sampling/SYS_2A/DFT_opt_new/calc-LM/dft-high/3761744.GAUSS_SCRDIR/Gau-74272.inp" -scrdir="/scratch/kurten/scratch_galib/2nd-paper-alphapinen/alphapinine-config-sampling/tertiary-alphapinene/Alpha-Pinene-RO-OHup-Odown/new-conf-sampling/SYS_2A/DFT_opt_new/calc-LM/dft-high/3761744.GAUSS_SCRDIR/"
 Entering Link 1 = /appl/soft/chem/gaussian/G16RevB.01/g16/l1.exe PID=     74276.
  
 Copyright (c) 1988-2017, Gaussian, Inc.  All Rights Reserved.
  
 This is part of the Gaussian(R) 16 program.  It is based on
 the Gaussian(R) 09 system (copyright 2009, Gaussian, Inc.),
 the Gaussian(R) 03 system (copyright 2003, Gaussian, Inc.),
 the Gaussian(R) 98 system (copyright 1998, Gaussian, Inc.),
 the Gaussian(R) 94 system (copyright 1995, Gaussian, Inc.),
 the Gaussian 92(TM) system (copyright 1992, Gaussian, Inc.),
 the Gaussian 90(TM) system (copyright 1990, Gaussian, Inc.),
 the Gaussian 88(TM) system (copyright 1988, Gaussian, Inc.),
 the Gaussian 86(TM) system (copyright 1986, Carnegie Mellon
 University), and the Gaussian 82(TM) system (copyright 1983,
 Carnegie Mellon University). Gaussian is a federally registered
 trademark of Gaussian, Inc.
  
 This software contains proprietary and confidential information,
 including trade secrets, belonging to Gaussian, Inc.
  
 This software is provided under written license and may be
 used, copied, transmitted, or stored only in accord with that
 written license.
  
 The following legend is applicable only to US Government
 contracts under FAR:
  
                    RESTRICTED RIGHTS LEGEND
  
 Use, reproduction and disclosure by the US Government is
 subject to restrictions as set forth in subparagraphs (a)
 and (c) of the Commercial Computer Software - Restricted
 Rights clause in FAR 52.227-19.
  
 Gaussian, Inc.
 340 Quinnipiac St., Bldg. 40, Wallingford CT 06492
  
  
 ---------------------------------------------------------------
 Warning -- This program may not be used in any manner that
 competes with the business of Gaussian, Inc. or will provide
 assistance to any competitor of Gaussian, Inc.  The licensee
 of this program is prohibited from giving any competitor of
 Gaussian, Inc. access to this program.  By using this program,
 the user acknowledges that Gaussian, Inc. is engaged in the
 business of creating and licensing software in the field of
 computational chemistry and represents and warrants to the
 licensee that it is not a competitor of Gaussian, Inc. and that
 it will not use this program in any manner prohibited above.
 ---------------------------------------------------------------
  

 Cite this work as:
 Gaussian 16, Revision B.01,
 M. J. Frisch, G. W. Trucks, H. B. Schlegel, G. E. Scuseria, 
 M. A. Robb, J. R. Cheeseman, G. Scalmani, V. Barone, 
 G. A. Petersson, H. Nakatsuji, X. Li, M. Caricato, A. V. Marenich, 
 J. Bloino, B. G. Janesko, R. Gomperts, B. Mennucci, H. P. Hratchian, 
 J. V. Ortiz, A. F. Izmaylov, J. L. Sonnenberg, D. Williams-Young, 
 F. Ding, F. Lipparini, F. Egidi, J. Goings, B. Peng, A. Petrone, 
 T. Henderson, D. Ranasinghe, V. G. Zakrzewski, J. Gao, N. Rega, 
 G. Zheng, W. Liang, M. Hada, M. Ehara, K. Toyota, R. Fukuda, 
 J. Hasegawa, M. Ishida, T. Nakajima, Y. Honda, O. Kitao, H. Nakai, 
 T. Vreven, K. Throssell, J. A. Montgomery, Jr., J. E. Peralta, 
 F. Ogliaro, M. J. Bearpark, J. J. Heyd, E. N. Brothers, K. N. Kudin, 
 V. N. Staroverov, T. A. Keith, R. Kobayashi, J. Normand, 
 K. Raghavachari, A. P. Rendell, J. C. Burant, S. S. Iyengar, 
 J. Tomasi, M. Cossi, J. M. Millam, M. Klene, C. Adamo, R. Cammi, 
 J. W. Ochterski, R. L. Martin, K. Morokuma, O. Farkas, 
 J. B. Foresman, and D. J. Fox, Gaussian, Inc., Wallingford CT, 2016.
 
 ******************************************
 Gaussian 16:  ES64L-G16RevB.01 20-Dec-2017
                26-Oct-2020 
 ******************************************
 %mem=8GB
 %NProcShared=8
 Will use up to    8 processors via shared memory.
 %chk=2_2_1480-wb97-opt
 ---------------------------------------------------------------------
 # wb97xd 6-31++g** Opt Integral(Grid=SuperFineGrid) Freq MaxDisk=32GB
 ---------------------------------------------------------------------
 1/18=20,19=15,26=5,38=1/1,3;
 2/9=110,12=2,17=6,18=5,40=1/2;
 3/5=1,6=6,7=1111,11=2,25=1,30=1,71=1,74=-58,75=-7/1,2,3;
 4//1;
 5/5=2,38=5/2;
 6/7=2,8=2,9=2,10=2,28=1/1;
 7//1,2,3,16;
 1/18=20,19=15,26=5/3(2);
 2/9=110/2;
 99//99;
 2/9=110/2;
 3/5=1,6=6,7=1111,11=2,25=1,30=1,71=1,74=-58,75=-7/1,2,3;
 4/5=5,16=3,69=1/1;
 5/5=2,38=5/2;
 7//1,2,3,16;
 1/18=20,19=15,26=5/3(-5);
 2/9=110/2;
 6/7=2,8=2,9=2,10=2,19=2,28=1/1;
 99/9=1/99;
 -----
 Title
 -----
 Symbolic Z-matrix:
 Charge =  0 Multiplicity = 3
 C                    -2.87848   0.60298   1.59312 
 H                    -2.4745   -0.00134   2.41371 
 H                    -3.13245   1.58459   2.00751 
 C                    -1.74365   0.84566   0.5659 
 C                    -2.16169   0.40536  -0.99418 
 C                    -3.5727   -0.2113   -0.99065 
 H                    -3.82827  -0.51781  -2.01255 
 C                    -3.80931  -1.26859   0.13528 
 C                    -4.14333  -0.0421    1.0336 
 H                    -4.89048  -0.18235   1.82416 
 C                    -4.55127   0.72626  -0.24064 
 H                    -4.33529   1.79918  -0.25218 
 H                    -5.59314   0.57822  -0.53073 
 C                    -5.05412  -2.11185  -0.16742 
 H                    -4.83623  -2.836    -0.96197 
 H                    -5.91323  -1.51567  -0.48984 
 H                    -5.3573   -2.6749    0.7241 
 C                    -2.69828  -2.22059   0.57652 
 H                    -1.76176  -1.72923   0.84311 
 H                    -2.46369  -2.93142  -0.2232 
 H                    -3.03761  -2.79228   1.4508 
 O                    -1.37863   2.19045   0.63862 
 H                    -0.48891   2.30135   0.25272 
 H                    -0.88736   0.21235   0.80802 
 C                    -2.07422   1.6268   -1.92323 
 H                    -1.03853   1.96845  -1.99742 
 H                    -2.69046   2.45798  -1.57502 
 H                    -2.40947   1.32926  -2.92329 
 O                    -1.20815  -0.49529  -1.31461 
 C                     2.81425   0.69666  -1.57274 
 H                     2.42947   0.0879   -2.39828 
 H                     3.00088   1.69423  -1.99006 
 C                     1.71283   0.82682  -0.48328 
 C                     2.113     0.24461   0.93529 
 C                     3.57848  -0.23602   0.95945 
 H                     3.83815  -0.58999   1.96311 
 C                     3.89087  -1.18857  -0.23704 
 C                     4.12826   0.11995  -1.05159 
 H                     4.88973   0.08914  -1.83935 
 C                     4.47414   0.82581   0.2785 
 H                     4.18191   1.88004   0.37076 
 H                     5.52376   0.74463   0.56624 
 C                     5.1929   -1.9625   -0.00475 
 H                     5.0424   -2.7413    0.75233 
 H                     6.01767  -1.32707   0.33254 
 H                     5.51175  -2.45359  -0.93206 
 C                     2.82522  -2.17374  -0.71129 
 H                     1.84591  -1.72353  -0.89636 
 H                     2.67899  -2.96201   0.03578 
 H                     3.14598  -2.65184  -1.64554 
 O                     1.21116   2.16709  -0.42907 
 H                     1.92791   2.78636  -0.24344 
 H                     0.83767   0.25511  -0.7958 
 C                     1.89005   1.26603   2.08678 
 H                     0.86279   1.63438   2.0967 
 H                     2.57258   2.11204   1.96034 
 H                     2.11328   0.78224   3.04076 
 O                     1.26565  -0.7744    1.29737 
 
 Add virtual bond connecting atoms O51        and H23        Dist= 3.47D+00.

 GradGradGradGradGradGradGradGradGradGradGradGradGradGradGradGradGradGrad
 Berny optimization.
 Initialization pass.
                           ----------------------------
                           !    Initial Parameters    !
                           ! (Angstroms and Degrees)  !
 --------------------------                            --------------------------
 ! Name  Definition              Value          Derivative Info.                !
 --------------------------------------------------------------------------------
 ! R1    R(1,2)                  1.0963         estimate D2E/DX2                !
 ! R2    R(1,3)                  1.0953         estimate D2E/DX2                !
 ! R3    R(1,4)                  1.5498         estimate D2E/DX2                !
 ! R4    R(1,9)                  1.5261         estimate D2E/DX2                !
 ! R5    R(4,5)                  1.6741         estimate D2E/DX2                !
 ! R6    R(4,22)                 1.3953         estimate D2E/DX2                !
 ! R7    R(4,24)                 1.0922         estimate D2E/DX2                !
 ! R8    R(5,6)                  1.5399         estimate D2E/DX2                !
 ! R9    R(5,25)                 1.5371         estimate D2E/DX2                !
 ! R10   R(5,29)                 1.3502         estimate D2E/DX2                !
 ! R11   R(6,7)                  1.0971         estimate D2E/DX2                !
 ! R12   R(6,8)                  1.5626         estimate D2E/DX2                !
 ! R13   R(6,11)                 1.5489         estimate D2E/DX2                !
 ! R14   R(8,9)                  1.5565         estimate D2E/DX2                !
 ! R15   R(8,14)                 1.5337         estimate D2E/DX2                !
 ! R16   R(8,18)                 1.5282         estimate D2E/DX2                !
 ! R17   R(9,10)                 1.0968         estimate D2E/DX2                !
 ! R18   R(9,11)                 1.5429         estimate D2E/DX2                !
 ! R19   R(11,12)                1.0945         estimate D2E/DX2                !
 ! R20   R(11,13)                1.0916         estimate D2E/DX2                !
 ! R21   R(14,15)                1.0969         estimate D2E/DX2                !
 ! R22   R(14,16)                1.0943         estimate D2E/DX2                !
 ! R23   R(14,17)                1.0972         estimate D2E/DX2                !
 ! R24   R(18,19)                1.0907         estimate D2E/DX2                !
 ! R25   R(18,20)                1.0954         estimate D2E/DX2                !
 ! R26   R(18,21)                1.0983         estimate D2E/DX2                !
 ! R27   R(22,23)                0.9761         estimate D2E/DX2                !
 ! R28   R(23,51)                1.8366         estimate D2E/DX2                !
 ! R29   R(25,26)                1.0931         estimate D2E/DX2                !
 ! R30   R(25,27)                1.0917         estimate D2E/DX2                !
 ! R31   R(25,28)                1.0959         estimate D2E/DX2                !
 ! R32   R(30,31)                1.0955         estimate D2E/DX2                !
 ! R33   R(30,32)                1.0973         estimate D2E/DX2                !
 ! R34   R(30,33)                1.5547         estimate D2E/DX2                !
 ! R35   R(30,38)                1.5267         estimate D2E/DX2                !
 ! R36   R(33,34)                1.5848         estimate D2E/DX2                !
 ! R37   R(33,51)                1.4321         estimate D2E/DX2                !
 ! R38   R(33,53)                1.0911         estimate D2E/DX2                !
 ! R39   R(34,35)                1.5425         estimate D2E/DX2                !
 ! R40   R(34,54)                1.5553         estimate D2E/DX2                !
 ! R41   R(34,58)                1.3739         estimate D2E/DX2                !
 ! R42   R(35,36)                1.0955         estimate D2E/DX2                !
 ! R43   R(35,37)                1.5609         estimate D2E/DX2                !
 ! R44   R(35,40)                1.5471         estimate D2E/DX2                !
 ! R45   R(37,38)                1.5595         estimate D2E/DX2                !
 ! R46   R(37,43)                1.5324         estimate D2E/DX2                !
 ! R47   R(37,47)                1.5268         estimate D2E/DX2                !
 ! R48   R(38,39)                1.0961         estimate D2E/DX2                !
 ! R49   R(38,40)                1.545          estimate D2E/DX2                !
 ! R50   R(40,41)                1.0979         estimate D2E/DX2                !
 ! R51   R(40,42)                1.0914         estimate D2E/DX2                !
 ! R52   R(43,44)                1.0965         estimate D2E/DX2                !
 ! R53   R(43,45)                1.0944         estimate D2E/DX2                !
 ! R54   R(43,46)                1.0967         estimate D2E/DX2                !
 ! R55   R(47,48)                1.0936         estimate D2E/DX2                !
 ! R56   R(47,49)                1.0958         estimate D2E/DX2                !
 ! R57   R(47,50)                1.0974         estimate D2E/DX2                !
 ! R58   R(51,52)                0.9652         estimate D2E/DX2                !
 ! R59   R(54,55)                1.0913         estimate D2E/DX2                !
 ! R60   R(54,56)                1.0943         estimate D2E/DX2                !
 ! R61   R(54,57)                1.0927         estimate D2E/DX2                !
 ! A1    A(2,1,3)              107.2341         estimate D2E/DX2                !
 ! A2    A(2,1,4)              108.2171         estimate D2E/DX2                !
 ! A3    A(2,1,9)              110.2945         estimate D2E/DX2                !
 ! A4    A(3,1,4)              106.2723         estimate D2E/DX2                !
 ! A5    A(3,1,9)              108.986          estimate D2E/DX2                !
 ! A6    A(4,1,9)              115.4717         estimate D2E/DX2                !
 ! A7    A(1,4,5)              113.1812         estimate D2E/DX2                !
 ! A8    A(1,4,22)             107.9341         estimate D2E/DX2                !
 ! A9    A(1,4,24)             109.6544         estimate D2E/DX2                !
 ! A10   A(5,4,22)             111.554          estimate D2E/DX2                !
 ! A11   A(5,4,24)             104.4689         estimate D2E/DX2                !
 ! A12   A(22,4,24)            110.0102         estimate D2E/DX2                !
 ! A13   A(4,5,6)              109.3907         estimate D2E/DX2                !
 ! A14   A(4,5,25)             109.8801         estimate D2E/DX2                !
 ! A15   A(4,5,29)             102.7236         estimate D2E/DX2                !
 ! A16   A(6,5,25)             111.8235         estimate D2E/DX2                !
 ! A17   A(6,5,29)             112.3666         estimate D2E/DX2                !
 ! A18   A(25,5,29)            110.269          estimate D2E/DX2                !
 ! A19   A(5,6,7)              108.8573         estimate D2E/DX2                !
 ! A20   A(5,6,8)              114.2911         estimate D2E/DX2                !
 ! A21   A(5,6,11)             109.7317         estimate D2E/DX2                !
 ! A22   A(7,6,8)              116.5437         estimate D2E/DX2                !
 ! A23   A(7,6,11)             118.2279         estimate D2E/DX2                !
 ! A24   A(8,6,11)              87.9938         estimate D2E/DX2                !
 ! A25   A(6,8,9)               85.1348         estimate D2E/DX2                !
 ! A26   A(6,8,14)             110.6536         estimate D2E/DX2                !
 ! A27   A(6,8,18)             121.2976         estimate D2E/DX2                !
 ! A28   A(9,8,14)             111.8987         estimate D2E/DX2                !
 ! A29   A(9,8,18)             118.7011         estimate D2E/DX2                !
 ! A30   A(14,8,18)            107.7309         estimate D2E/DX2                !
 ! A31   A(1,9,8)              111.5185         estimate D2E/DX2                !
 ! A32   A(1,9,10)             110.7559         estimate D2E/DX2                !
 ! A33   A(1,9,11)             108.1453         estimate D2E/DX2                !
 ! A34   A(8,9,10)             117.479          estimate D2E/DX2                !
 ! A35   A(8,9,11)              88.4245         estimate D2E/DX2                !
 ! A36   A(10,9,11)            118.6117         estimate D2E/DX2                !
 ! A37   A(6,11,9)              86.0676         estimate D2E/DX2                !
 ! A38   A(6,11,12)            117.619          estimate D2E/DX2                !
 ! A39   A(6,11,13)            113.0935         estimate D2E/DX2                !
 ! A40   A(9,11,12)            116.4052         estimate D2E/DX2                !
 ! A41   A(9,11,13)            113.8473         estimate D2E/DX2                !
 ! A42   A(12,11,13)           108.5714         estimate D2E/DX2                !
 ! A43   A(8,14,15)            110.1646         estimate D2E/DX2                !
 ! A44   A(8,14,16)            113.3164         estimate D2E/DX2                !
 ! A45   A(8,14,17)            110.247          estimate D2E/DX2                !
 ! A46   A(15,14,16)           107.5899         estimate D2E/DX2                !
 ! A47   A(15,14,17)           107.7395         estimate D2E/DX2                !
 ! A48   A(16,14,17)           107.5816         estimate D2E/DX2                !
 ! A49   A(8,18,19)            114.4683         estimate D2E/DX2                !
 ! A50   A(8,18,20)            110.4359         estimate D2E/DX2                !
 ! A51   A(8,18,21)            109.2368         estimate D2E/DX2                !
 ! A52   A(19,18,20)           106.673          estimate D2E/DX2                !
 ! A53   A(19,18,21)           107.7709         estimate D2E/DX2                !
 ! A54   A(20,18,21)           108.0316         estimate D2E/DX2                !
 ! A55   A(4,22,23)            109.1071         estimate D2E/DX2                !
 ! A56   A(5,25,26)            110.0781         estimate D2E/DX2                !
 ! A57   A(5,25,27)            112.3393         estimate D2E/DX2                !
 ! A58   A(5,25,28)            108.566          estimate D2E/DX2                !
 ! A59   A(26,25,27)           108.5725         estimate D2E/DX2                !
 ! A60   A(26,25,28)           108.2257         estimate D2E/DX2                !
 ! A61   A(27,25,28)           108.9707         estimate D2E/DX2                !
 ! A62   A(31,30,32)           106.1598         estimate D2E/DX2                !
 ! A63   A(31,30,33)           109.0117         estimate D2E/DX2                !
 ! A64   A(31,30,38)           110.4644         estimate D2E/DX2                !
 ! A65   A(32,30,33)           108.1127         estimate D2E/DX2                !
 ! A66   A(32,30,38)           109.0774         estimate D2E/DX2                !
 ! A67   A(33,30,38)           113.7143         estimate D2E/DX2                !
 ! A68   A(30,33,34)           114.685          estimate D2E/DX2                !
 ! A69   A(30,33,51)           110.6742         estimate D2E/DX2                !
 ! A70   A(30,33,53)           108.8851         estimate D2E/DX2                !
 ! A71   A(34,33,51)           113.4778         estimate D2E/DX2                !
 ! A72   A(34,33,53)           105.4524         estimate D2E/DX2                !
 ! A73   A(51,33,53)           102.7237         estimate D2E/DX2                !
 ! A74   A(33,34,35)           111.6172         estimate D2E/DX2                !
 ! A75   A(33,34,54)           112.6598         estimate D2E/DX2                !
 ! A76   A(33,34,58)           110.6503         estimate D2E/DX2                !
 ! A77   A(35,34,54)           109.2224         estimate D2E/DX2                !
 ! A78   A(35,34,58)           110.5324         estimate D2E/DX2                !
 ! A79   A(54,34,58)           101.7461         estimate D2E/DX2                !
 ! A80   A(34,35,36)           109.8916         estimate D2E/DX2                !
 ! A81   A(34,35,37)           111.6098         estimate D2E/DX2                !
 ! A82   A(34,35,40)           109.2255         estimate D2E/DX2                !
 ! A83   A(36,35,37)           117.236          estimate D2E/DX2                !
 ! A84   A(36,35,40)           119.1969         estimate D2E/DX2                !
 ! A85   A(37,35,40)            88.028          estimate D2E/DX2                !
 ! A86   A(35,37,38)            85.3423         estimate D2E/DX2                !
 ! A87   A(35,37,43)           111.2263         estimate D2E/DX2                !
 ! A88   A(35,37,47)           119.4836         estimate D2E/DX2                !
 ! A89   A(38,37,43)           111.938          estimate D2E/DX2                !
 ! A90   A(38,37,47)           119.0396         estimate D2E/DX2                !
 ! A91   A(43,37,47)           108.3153         estimate D2E/DX2                !
 ! A92   A(30,38,37)           111.3605         estimate D2E/DX2                !
 ! A93   A(30,38,39)           111.2984         estimate D2E/DX2                !
 ! A94   A(30,38,40)           108.299          estimate D2E/DX2                !
 ! A95   A(37,38,39)           117.2299         estimate D2E/DX2                !
 ! A96   A(37,38,40)            88.1524         estimate D2E/DX2                !
 ! A97   A(39,38,40)           118.4283         estimate D2E/DX2                !
 ! A98   A(35,40,38)            86.3162         estimate D2E/DX2                !
 ! A99   A(35,40,41)           117.9034         estimate D2E/DX2                !
 ! A100  A(35,40,42)           112.9356         estimate D2E/DX2                !
 ! A101  A(38,40,41)           116.8378         estimate D2E/DX2                !
 ! A102  A(38,40,42)           114.0982         estimate D2E/DX2                !
 ! A103  A(41,40,42)           107.7743         estimate D2E/DX2                !
 ! A104  A(37,43,44)           110.2888         estimate D2E/DX2                !
 ! A105  A(37,43,45)           113.1914         estimate D2E/DX2                !
 ! A106  A(37,43,46)           110.1827         estimate D2E/DX2                !
 ! A107  A(44,43,45)           107.6392         estimate D2E/DX2                !
 ! A108  A(44,43,46)           107.7981         estimate D2E/DX2                !
 ! A109  A(45,43,46)           107.5462         estimate D2E/DX2                !
 ! A110  A(37,47,48)           114.3273         estimate D2E/DX2                !
 ! A111  A(37,47,49)           110.2142         estimate D2E/DX2                !
 ! A112  A(37,47,50)           109.9711         estimate D2E/DX2                !
 ! A113  A(48,47,49)           106.9779         estimate D2E/DX2                !
 ! A114  A(48,47,50)           107.2789         estimate D2E/DX2                !
 ! A115  A(49,47,50)           107.8181         estimate D2E/DX2                !
 ! A116  A(23,51,33)           113.9994         estimate D2E/DX2                !
 ! A117  A(23,51,52)           124.6853         estimate D2E/DX2                !
 ! A118  A(33,51,52)           110.3399         estimate D2E/DX2                !
 ! A119  A(34,54,55)           111.3043         estimate D2E/DX2                !
 ! A120  A(34,54,56)           109.4366         estimate D2E/DX2                !
 ! A121  A(34,54,57)           109.046          estimate D2E/DX2                !
 ! A122  A(55,54,56)           109.0983         estimate D2E/DX2                !
 ! A123  A(55,54,57)           109.4995         estimate D2E/DX2                !
 ! A124  A(56,54,57)           108.4055         estimate D2E/DX2                !
 ! A125  L(22,23,51,24,-1)     169.1696         estimate D2E/DX2                !
 ! A126  L(22,23,51,24,-2)     179.7294         estimate D2E/DX2                !
 ! D1    D(2,1,4,5)            126.6764         estimate D2E/DX2                !
 ! D2    D(2,1,4,22)          -109.3616         estimate D2E/DX2                !
 ! D3    D(2,1,4,24)            10.4734         estimate D2E/DX2                !
 ! D4    D(3,1,4,5)           -118.4263         estimate D2E/DX2                !
 ! D5    D(3,1,4,22)             5.5357         estimate D2E/DX2                !
 ! D6    D(3,1,4,24)           125.3708         estimate D2E/DX2                !
 ! D7    D(9,1,4,5)              2.5347         estimate D2E/DX2                !
 ! D8    D(9,1,4,22)           126.4967         estimate D2E/DX2                !
 ! D9    D(9,1,4,24)          -113.6682         estimate D2E/DX2                !
 ! D10   D(2,1,9,8)            -76.1636         estimate D2E/DX2                !
 ! D11   D(2,1,9,10)            56.6682         estimate D2E/DX2                !
 ! D12   D(2,1,9,11)          -171.7943         estimate D2E/DX2                !
 ! D13   D(3,1,9,8)            166.3659         estimate D2E/DX2                !
 ! D14   D(3,1,9,10)           -60.8023         estimate D2E/DX2                !
 ! D15   D(3,1,9,11)            70.7352         estimate D2E/DX2                !
 ! D16   D(4,1,9,8)             46.8855         estimate D2E/DX2                !
 ! D17   D(4,1,9,10)           179.7173         estimate D2E/DX2                !
 ! D18   D(4,1,9,11)           -48.7451         estimate D2E/DX2                !
 ! D19   D(1,4,5,6)             -3.0707         estimate D2E/DX2                !
 ! D20   D(1,4,5,25)           120.0464         estimate D2E/DX2                !
 ! D21   D(1,4,5,29)          -122.6115         estimate D2E/DX2                !
 ! D22   D(22,4,5,6)          -125.0285         estimate D2E/DX2                !
 ! D23   D(22,4,5,25)           -1.9114         estimate D2E/DX2                !
 ! D24   D(22,4,5,29)          115.4307         estimate D2E/DX2                !
 ! D25   D(24,4,5,6)           116.1625         estimate D2E/DX2                !
 ! D26   D(24,4,5,25)         -120.7204         estimate D2E/DX2                !
 ! D27   D(24,4,5,29)           -3.3783         estimate D2E/DX2                !
 ! D28   D(1,4,22,23)          160.3134         estimate D2E/DX2                !
 ! D29   D(5,4,22,23)          -74.7484         estimate D2E/DX2                !
 ! D30   D(24,4,22,23)          40.7031         estimate D2E/DX2                !
 ! D31   D(4,5,6,7)           -178.6957         estimate D2E/DX2                !
 ! D32   D(4,5,6,8)            -46.4552         estimate D2E/DX2                !
 ! D33   D(4,5,6,11)            50.4992         estimate D2E/DX2                !
 ! D34   D(25,5,6,7)            59.3476         estimate D2E/DX2                !
 ! D35   D(25,5,6,8)          -168.4119         estimate D2E/DX2                !
 ! D36   D(25,5,6,11)          -71.4575         estimate D2E/DX2                !
 ! D37   D(29,5,6,7)           -65.2849         estimate D2E/DX2                !
 ! D38   D(29,5,6,8)            66.9556         estimate D2E/DX2                !
 ! D39   D(29,5,6,11)          163.91           estimate D2E/DX2                !
 ! D40   D(4,5,25,26)           65.0704         estimate D2E/DX2                !
 ! D41   D(4,5,25,27)          -56.0496         estimate D2E/DX2                !
 ! D42   D(4,5,25,28)         -176.6322         estimate D2E/DX2                !
 ! D43   D(6,5,25,26)         -173.2543         estimate D2E/DX2                !
 ! D44   D(6,5,25,27)           65.6257         estimate D2E/DX2                !
 ! D45   D(6,5,25,28)          -54.9569         estimate D2E/DX2                !
 ! D46   D(29,5,25,26)         -47.4619         estimate D2E/DX2                !
 ! D47   D(29,5,25,27)        -168.5819         estimate D2E/DX2                !
 ! D48   D(29,5,25,28)          70.8356         estimate D2E/DX2                !
 ! D49   D(5,6,8,9)             84.7753         estimate D2E/DX2                !
 ! D50   D(5,6,8,14)          -163.636          estimate D2E/DX2                !
 ! D51   D(5,6,8,18)           -36.0425         estimate D2E/DX2                !
 ! D52   D(7,6,8,9)           -146.7738         estimate D2E/DX2                !
 ! D53   D(7,6,8,14)           -35.1851         estimate D2E/DX2                !
 ! D54   D(7,6,8,18)            92.4083         estimate D2E/DX2                !
 ! D55   D(11,6,8,9)           -26.0076         estimate D2E/DX2                !
 ! D56   D(11,6,8,14)           85.5811         estimate D2E/DX2                !
 ! D57   D(11,6,8,18)         -146.8255         estimate D2E/DX2                !
 ! D58   D(5,6,11,9)           -88.9141         estimate D2E/DX2                !
 ! D59   D(5,6,11,12)           28.9339         estimate D2E/DX2                !
 ! D60   D(5,6,11,13)          156.8028         estimate D2E/DX2                !
 ! D61   D(7,6,11,9)           145.4756         estimate D2E/DX2                !
 ! D62   D(7,6,11,12)          -96.6764         estimate D2E/DX2                !
 ! D63   D(7,6,11,13)           31.1925         estimate D2E/DX2                !
 ! D64   D(8,6,11,9)            26.22           estimate D2E/DX2                !
 ! D65   D(8,6,11,12)          144.068          estimate D2E/DX2                !
 ! D66   D(8,6,11,13)          -88.0631         estimate D2E/DX2                !
 ! D67   D(6,8,9,1)            -82.7972         estimate D2E/DX2                !
 ! D68   D(6,8,9,10)           147.8235         estimate D2E/DX2                !
 ! D69   D(6,8,9,11)            26.1104         estimate D2E/DX2                !
 ! D70   D(14,8,9,1)           166.8802         estimate D2E/DX2                !
 ! D71   D(14,8,9,10)           37.5009         estimate D2E/DX2                !
 ! D72   D(14,8,9,11)          -84.2122         estimate D2E/DX2                !
 ! D73   D(18,8,9,1)            40.4181         estimate D2E/DX2                !
 ! D74   D(18,8,9,10)          -88.9612         estimate D2E/DX2                !
 ! D75   D(18,8,9,11)          149.3257         estimate D2E/DX2                !
 ! D76   D(6,8,14,15)           75.0287         estimate D2E/DX2                !
 ! D77   D(6,8,14,16)          -45.5579         estimate D2E/DX2                !
 ! D78   D(6,8,14,17)         -166.1932         estimate D2E/DX2                !
 ! D79   D(9,8,14,15)          168.1147         estimate D2E/DX2                !
 ! D80   D(9,8,14,16)           47.5281         estimate D2E/DX2                !
 ! D81   D(9,8,14,17)          -73.1072         estimate D2E/DX2                !
 ! D82   D(18,8,14,15)         -59.6694         estimate D2E/DX2                !
 ! D83   D(18,8,14,16)         179.7439         estimate D2E/DX2                !
 ! D84   D(18,8,14,17)          59.1086         estimate D2E/DX2                !
 ! D85   D(6,8,18,19)           52.4595         estimate D2E/DX2                !
 ! D86   D(6,8,18,20)          -67.9349         estimate D2E/DX2                !
 ! D87   D(6,8,18,21)          173.3869         estimate D2E/DX2                !
 ! D88   D(9,8,18,19)          -50.232          estimate D2E/DX2                !
 ! D89   D(9,8,18,20)         -170.6263         estimate D2E/DX2                !
 ! D90   D(9,8,18,21)           70.6955         estimate D2E/DX2                !
 ! D91   D(14,8,18,19)        -178.6558         estimate D2E/DX2                !
 ! D92   D(14,8,18,20)          60.9498         estimate D2E/DX2                !
 ! D93   D(14,8,18,21)         -57.7284         estimate D2E/DX2                !
 ! D94   D(1,9,11,6)            85.8337         estimate D2E/DX2                !
 ! D95   D(1,9,11,12)          -33.1578         estimate D2E/DX2                !
 ! D96   D(1,9,11,13)         -160.6213         estimate D2E/DX2                !
 ! D97   D(8,9,11,6)           -26.3224         estimate D2E/DX2                !
 ! D98   D(8,9,11,12)         -145.3139         estimate D2E/DX2                !
 ! D99   D(8,9,11,13)           87.2227         estimate D2E/DX2                !
 ! D100  D(10,9,11,6)         -147.0398         estimate D2E/DX2                !
 ! D101  D(10,9,11,12)          93.9687         estimate D2E/DX2                !
 ! D102  D(10,9,11,13)         -33.4947         estimate D2E/DX2                !
 ! D103  D(4,22,51,33)         -14.7355         estimate D2E/DX2                !
 ! D104  D(4,22,51,52)        -153.2334         estimate D2E/DX2                !
 ! D105  D(31,30,33,34)        119.5012         estimate D2E/DX2                !
 ! D106  D(31,30,33,51)       -110.5513         estimate D2E/DX2                !
 ! D107  D(31,30,33,53)          1.6518         estimate D2E/DX2                !
 ! D108  D(32,30,33,34)       -125.511          estimate D2E/DX2                !
 ! D109  D(32,30,33,51)          4.4365         estimate D2E/DX2                !
 ! D110  D(32,30,33,53)        116.6396         estimate D2E/DX2                !
 ! D111  D(38,30,33,34)         -4.2268         estimate D2E/DX2                !
 ! D112  D(38,30,33,51)        125.7206         estimate D2E/DX2                !
 ! D113  D(38,30,33,53)       -122.0763         estimate D2E/DX2                !
 ! D114  D(31,30,38,37)        -73.1124         estimate D2E/DX2                !
 ! D115  D(31,30,38,39)         59.7155         estimate D2E/DX2                !
 ! D116  D(31,30,38,40)       -168.4413         estimate D2E/DX2                !
 ! D117  D(32,30,38,37)        170.5674         estimate D2E/DX2                !
 ! D118  D(32,30,38,39)        -56.6047         estimate D2E/DX2                !
 ! D119  D(32,30,38,40)         75.2385         estimate D2E/DX2                !
 ! D120  D(33,30,38,37)         49.8231         estimate D2E/DX2                !
 ! D121  D(33,30,38,39)       -177.349          estimate D2E/DX2                !
 ! D122  D(33,30,38,40)        -45.5058         estimate D2E/DX2                !
 ! D123  D(30,33,34,35)          4.5359         estimate D2E/DX2                !
 ! D124  D(30,33,34,54)        127.8485         estimate D2E/DX2                !
 ! D125  D(30,33,34,58)       -119.0044         estimate D2E/DX2                !
 ! D126  D(51,33,34,35)       -124.0197         estimate D2E/DX2                !
 ! D127  D(51,33,34,54)         -0.7071         estimate D2E/DX2                !
 ! D128  D(51,33,34,58)        112.4399         estimate D2E/DX2                !
 ! D129  D(53,33,34,35)        124.3139         estimate D2E/DX2                !
 ! D130  D(53,33,34,54)       -112.3735         estimate D2E/DX2                !
 ! D131  D(53,33,34,58)          0.7735         estimate D2E/DX2                !
 ! D132  D(30,33,51,23)        155.613          estimate D2E/DX2                !
 ! D133  D(30,33,51,52)        -58.3511         estimate D2E/DX2                !
 ! D134  D(34,33,51,23)        -73.8026         estimate D2E/DX2                !
 ! D135  D(34,33,51,52)         72.2333         estimate D2E/DX2                !
 ! D136  D(53,33,51,23)         39.5178         estimate D2E/DX2                !
 ! D137  D(53,33,51,52)       -174.4463         estimate D2E/DX2                !
 ! D138  D(33,34,35,36)        177.4475         estimate D2E/DX2                !
 ! D139  D(33,34,35,37)        -50.7305         estimate D2E/DX2                !
 ! D140  D(33,34,35,40)         44.9479         estimate D2E/DX2                !
 ! D141  D(54,34,35,36)         52.2045         estimate D2E/DX2                !
 ! D142  D(54,34,35,37)       -175.9735         estimate D2E/DX2                !
 ! D143  D(54,34,35,40)        -80.2952         estimate D2E/DX2                !
 ! D144  D(58,34,35,36)        -58.9454         estimate D2E/DX2                !
 ! D145  D(58,34,35,37)         72.8766         estimate D2E/DX2                !
 ! D146  D(58,34,35,40)        168.555          estimate D2E/DX2                !
 ! D147  D(33,34,54,55)         54.9685         estimate D2E/DX2                !
 ! D148  D(33,34,54,56)        -65.6969         estimate D2E/DX2                !
 ! D149  D(33,34,54,57)        175.8764         estimate D2E/DX2                !
 ! D150  D(35,34,54,55)        179.6043         estimate D2E/DX2                !
 ! D151  D(35,34,54,56)         58.939          estimate D2E/DX2                !
 ! D152  D(35,34,54,57)        -59.4877         estimate D2E/DX2                !
 ! D153  D(58,34,54,55)        -63.5307         estimate D2E/DX2                !
 ! D154  D(58,34,54,56)        175.804          estimate D2E/DX2                !
 ! D155  D(58,34,54,57)         57.3773         estimate D2E/DX2                !
 ! D156  D(34,35,37,38)         84.1094         estimate D2E/DX2                !
 ! D157  D(34,35,37,43)       -164.1455         estimate D2E/DX2                !
 ! D158  D(34,35,37,47)        -36.782          estimate D2E/DX2                !
 ! D159  D(36,35,37,38)       -147.9027         estimate D2E/DX2                !
 ! D160  D(36,35,37,43)        -36.1576         estimate D2E/DX2                !
 ! D161  D(36,35,37,47)         91.2059         estimate D2E/DX2                !
 ! D162  D(40,35,37,38)        -25.8132         estimate D2E/DX2                !
 ! D163  D(40,35,37,43)         85.9319         estimate D2E/DX2                !
 ! D164  D(40,35,37,47)       -146.7046         estimate D2E/DX2                !
 ! D165  D(34,35,40,38)        -86.1868         estimate D2E/DX2                !
 ! D166  D(34,35,40,41)         32.3566         estimate D2E/DX2                !
 ! D167  D(34,35,40,42)        159.1663         estimate D2E/DX2                !
 ! D168  D(36,35,40,38)        146.3928         estimate D2E/DX2                !
 ! D169  D(36,35,40,41)        -95.0638         estimate D2E/DX2                !
 ! D170  D(36,35,40,42)         31.7459         estimate D2E/DX2                !
 ! D171  D(37,35,40,38)         26.0391         estimate D2E/DX2                !
 ! D172  D(37,35,40,41)        144.5825         estimate D2E/DX2                !
 ! D173  D(37,35,40,42)        -88.6078         estimate D2E/DX2                !
 ! D174  D(35,37,38,30)        -83.0988         estimate D2E/DX2                !
 ! D175  D(35,37,38,39)        147.1181         estimate D2E/DX2                !
 ! D176  D(35,37,38,40)         25.8482         estimate D2E/DX2                !
 ! D177  D(43,37,38,30)        165.875          estimate D2E/DX2                !
 ! D178  D(43,37,38,39)         36.0919         estimate D2E/DX2                !
 ! D179  D(43,37,38,40)        -85.178          estimate D2E/DX2                !
 ! D180  D(47,37,38,30)         38.205          estimate D2E/DX2                !
 ! D181  D(47,37,38,39)        -91.5781         estimate D2E/DX2                !
 ! D182  D(47,37,38,40)        147.152          estimate D2E/DX2                !
 ! D183  D(35,37,43,44)         73.4657         estimate D2E/DX2                !
 ! D184  D(35,37,43,45)        -47.1881         estimate D2E/DX2                !
 ! D185  D(35,37,43,46)       -167.6467         estimate D2E/DX2                !
 ! D186  D(38,37,43,44)        167.0503         estimate D2E/DX2                !
 ! D187  D(38,37,43,45)         46.3965         estimate D2E/DX2                !
 ! D188  D(38,37,43,46)        -74.0621         estimate D2E/DX2                !
 ! D189  D(47,37,43,44)        -59.7492         estimate D2E/DX2                !
 ! D190  D(47,37,43,45)        179.597          estimate D2E/DX2                !
 ! D191  D(47,37,43,46)         59.1384         estimate D2E/DX2                !
 ! D192  D(35,37,47,48)         50.6003         estimate D2E/DX2                !
 ! D193  D(35,37,47,49)        -69.9273         estimate D2E/DX2                !
 ! D194  D(35,37,47,50)        171.3383         estimate D2E/DX2                !
 ! D195  D(38,37,47,48)        -51.359          estimate D2E/DX2                !
 ! D196  D(38,37,47,49)       -171.8867         estimate D2E/DX2                !
 ! D197  D(38,37,47,50)         69.379          estimate D2E/DX2                !
 ! D198  D(43,37,47,48)        179.3018         estimate D2E/DX2                !
 ! D199  D(43,37,47,49)         58.7742         estimate D2E/DX2                !
 ! D200  D(43,37,47,50)        -59.9602         estimate D2E/DX2                !
 ! D201  D(30,38,40,35)         85.8482         estimate D2E/DX2                !
 ! D202  D(30,38,40,41)        -33.6887         estimate D2E/DX2                !
 ! D203  D(30,38,40,42)       -160.6368         estimate D2E/DX2                !
 ! D204  D(37,38,40,35)        -26.0628         estimate D2E/DX2                !
 ! D205  D(37,38,40,41)       -145.5997         estimate D2E/DX2                !
 ! D206  D(37,38,40,42)         87.4522         estimate D2E/DX2                !
 ! D207  D(39,38,40,35)       -146.2688         estimate D2E/DX2                !
 ! D208  D(39,38,40,41)         94.1942         estimate D2E/DX2                !
 ! D209  D(39,38,40,42)        -32.7539         estimate D2E/DX2                !
 --------------------------------------------------------------------------------
 Trust Radius=3.00D-01 FncErr=1.00D-07 GrdErr=1.00D-07 EigMax=2.50D+02 EigMin=1.00D-04
 Number of steps in this run=    348 maximum allowed number of steps=    348.
 GradGradGradGradGradGradGradGradGradGradGradGradGradGradGradGradGradGrad

 Stoichiometry    C20H34O4(3)
 Framework group  C1[X(C20H34O4)]
 Deg. of freedom   168
 Full point group                 C1      NOp   1
 Largest Abelian subgroup         C1      NOp   1
 Largest concise Abelian subgroup C1      NOp   1
                         Standard orientation:                         
 ---------------------------------------------------------------------
 Center     Atomic      Atomic             Coordinates (Angstroms)
 Number     Number       Type             X           Y           Z
 ---------------------------------------------------------------------
      1          6           0        2.878480   -0.602980    1.593121
      2          1           0        2.474500    0.001340    2.413711
      3          1           0        3.132450   -1.584590    2.007511
      4          6           0        1.743650   -0.845660    0.565901
      5          6           0        2.161690   -0.405360   -0.994179
      6          6           0        3.572700    0.211300   -0.990649
      7          1           0        3.828270    0.517810   -2.012549
      8          6           0        3.809311    1.268590    0.135281
      9          6           0        4.143330    0.042100    1.033601
     10          1           0        4.890480    0.182350    1.824161
     11          6           0        4.551270   -0.726260   -0.240639
     12          1           0        4.335290   -1.799180   -0.252179
     13          1           0        5.593140   -0.578220   -0.530729
     14          6           0        5.054121    2.111850   -0.167419
     15          1           0        4.836231    2.836000   -0.961969
     16          1           0        5.913231    1.515670   -0.489839
     17          1           0        5.357301    2.674900    0.724101
     18          6           0        2.698281    2.220590    0.576521
     19          1           0        1.761761    1.729230    0.843111
     20          1           0        2.463691    2.931420   -0.223199
     21          1           0        3.037611    2.792280    1.450801
     22          8           0        1.378630   -2.190450    0.638621
     23          1           0        0.488910   -2.301350    0.252721
     24          1           0        0.887360   -0.212350    0.808021
     25          6           0        2.074220   -1.626800   -1.923229
     26          1           0        1.038530   -1.968450   -1.997419
     27          1           0        2.690460   -2.457980   -1.575019
     28          1           0        2.409470   -1.329260   -2.923289
     29          8           0        1.208150    0.495290   -1.314609
     30          6           0       -2.814250   -0.696660   -1.572739
     31          1           0       -2.429470   -0.087900   -2.398279
     32          1           0       -3.000880   -1.694230   -1.990059
     33          6           0       -1.712830   -0.826820   -0.483279
     34          6           0       -2.113000   -0.244610    0.935291
     35          6           0       -3.578480    0.236020    0.959451
     36          1           0       -3.838150    0.589990    1.963111
     37          6           0       -3.890869    1.188570   -0.237039
     38          6           0       -4.128260   -0.119950   -1.051589
     39          1           0       -4.889730   -0.089140   -1.839349
     40          6           0       -4.474140   -0.825810    0.278501
     41          1           0       -4.181910   -1.880040    0.370761
     42          1           0       -5.523760   -0.744630    0.566241
     43          6           0       -5.192899    1.962500   -0.004749
     44          1           0       -5.042399    2.741300    0.752331
     45          1           0       -6.017669    1.327070    0.332541
     46          1           0       -5.511749    2.453590   -0.932059
     47          6           0       -2.825219    2.173740   -0.711289
     48          1           0       -1.845909    1.723530   -0.896359
     49          1           0       -2.678989    2.962010    0.035781
     50          1           0       -3.145979    2.651840   -1.645539
     51          8           0       -1.211160   -2.167090   -0.429069
     52          1           0       -1.927910   -2.786360   -0.243439
     53          1           0       -0.837670   -0.255110   -0.795799
     54          6           0       -1.890050   -1.266030    2.086781
     55          1           0       -0.862790   -1.634380    2.096701
     56          1           0       -2.572580   -2.112040    1.960341
     57          1           0       -2.113280   -0.782240    3.040761
     58          8           0       -1.265649    0.774400    1.297371
 ---------------------------------------------------------------------
 Rotational constants (GHZ):           0.4941778           0.1330587           0.1251156
 Standard basis: 6-31++G(d,p) (6D, 7F)
 There are   660 symmetry adapted cartesian basis functions of A   symmetry.
 There are   660 symmetry adapted basis functions of A   symmetry.
   660 basis functions,  1040 primitive gaussians,   660 cartesian basis functions
    94 alpha electrons       92 beta electrons
       nuclear repulsion energy      2391.2501139690 Hartrees.
 NAtoms=   58 NActive=   58 NUniq=   58 SFac= 1.00D+00 NAtFMM=   60 NAOKFM=F Big=F
 Integral buffers will be    131072 words long.
 Raffenetti 2 integral format.
 Two-electron integral symmetry is turned on.
 Nuclear repulsion after empirical dispersion term =     2391.1877929782 Hartrees.
 One-electron integrals computed using PRISM.
 NBasis=   660 RedAO= T EigKep=  1.07D-06  NBF=   660
 NBsUse=   660 1.00D-06 EigRej= -1.00D+00 NBFU=   660
 ExpMin= 3.60D-02 ExpMax= 5.48D+03 ExpMxC= 8.25D+02 IAcc=3 IRadAn=         7 AccDes= 0.00D+00
 Harris functional with IExCor= 4639 and IRadAn=       7 diagonalized for initial guess.
 HarFok:  IExCor= 4639 AccDes= 0.00D+00 IRadAn=         7 IDoV= 1 UseB2=F ITyADJ=14
 ICtDFT=  3500011 ScaDFX=  1.000000  1.000000  1.000000  1.000000
 FoFCou: FMM=F IPFlag=           0 FMFlag=      100000 FMFlg1=           0
         NFxFlg=           0 DoJE=T BraDBF=F KetDBF=T FulRan=T
         wScrn=  0.000000 ICntrl=       500 IOpCl=  0 I1Cent=   200000004 NGrid=           0
         NMat0=    1 NMatS0=      1 NMatT0=    0 NMatD0=    1 NMtDS0=    0 NMtDT0=    0
 Petite list used in FoFCou.
 Initial guess <Sx>= 0.0000 <Sy>= 0.0000 <Sz>= 1.0000 <S**2>= 2.0000 S= 1.0000
 Requested convergence on RMS density matrix=1.00D-08 within 128 cycles.
 Requested convergence on MAX density matrix=1.00D-06.
 Requested convergence on             energy=1.00D-06.
 No special actions if energy rises.
 Restarting incremental Fock formation.
 SCF Done:  E(UwB97XD) =  -1083.08987637     A.U. after   34 cycles
            NFock= 34  Conv=0.29D-08     -V/T= 2.0092
 <Sx>= 0.0000 <Sy>= 0.0000 <Sz>= 1.0000 <S**2>= 2.0102 S= 1.0034
 <L.S>=  0.00000000000    
 Annihilation of the first spin contaminant:
 S**2 before annihilation     2.0102,   after     2.0001

 **********************************************************************

            Population analysis using the SCF Density.

 **********************************************************************

 Orbital symmetries:
 Alpha Orbitals:
       Occupied  (A) (A) (A) (A) (A) (A) (A) (A) (A) (A) (A) (A)
                 (A) (A) (A) (A) (A) (A) (A) (A) (A) (A) (A) (A)
                 (A) (A) (A) (A) (A) (A) (A) (A) (A) (A) (A) (A)
                 (A) (A) (A) (A) (A) (A) (A) (A) (A) (A) (A) (A)
                 (A) (A) (A) (A) (A) (A) (A) (A) (A) (A) (A) (A)
                 (A) (A) (A) (A) (A) (A) (A) (A) (A) (A) (A) (A)
                 (A) (A) (A) (A) (A) (A) (A) (A) (A) (A) (A) (A)
                 (A) (A) (A) (A) (A) (A) (A) (A) (A) (A)
       Virtual   (A) (A) (A) (A) (A) (A) (A) (A) (A) (A) (A) (A)
                 (A) (A) (A) (A) (A) (A) (A) (A) (A) (A) (A) (A)
                 (A) (A) (A) (A) (A) (A) (A) (A) (A) (A) (A) (A)
                 (A) (A) (A) (A) (A) (A) (A) (A) (A) (A) (A) (A)
                 (A) (A) (A) (A) (A) (A) (A) (A) (A) (A) (A) (A)
                 (A) (A) (A) (A) (A) (A) (A) (A) (A) (A) (A) (A)
                 (A) (A) (A) (A) (A) (A) (A) (A) (A) (A) (A) (A)
                 (A) (A) (A) (A) (A) (A) (A) (A) (A) (A) (A) (A)
                 (A) (A) (A) (A) (A) (A) (A) (A) (A) (A) (A) (A)
                 (A) (A) (A) (A) (A) (A) (A) (A) (A) (A) (A) (A)
                 (A) (A) (A) (A) (A) (A) (A) (A) (A) (A) (A) (A)
                 (A) (A) (A) (A) (A) (A) (A) (A) (A) (A) (A) (A)
                 (A) (A) (A) (A) (A) (A) (A) (A) (A) (A) (A) (A)
                 (A) (A) (A) (A) (A) (A) (A) (A) (A) (A) (A) (A)
                 (A) (A) (A) (A) (A) (A) (A) (A) (A) (A) (A) (A)
                 (A) (A) (A) (A) (A) (A) (A) (A) (A) (A) (A) (A)
                 (A) (A) (A) (A) (A) (A) (A) (A) (A) (A) (A) (A)
                 (A) (A) (A) (A) (A) (A) (A) (A) (A) (A) (A) (A)
                 (A) (A) (A) (A) (A) (A) (A) (A) (A) (A) (A) (A)
                 (A) (A) (A) (A) (A) (A) (A) (A) (A) (A) (A) (A)
                 (A) (A) (A) (A) (A) (A) (A) (A) (A) (A) (A) (A)
                 (A) (A) (A) (A) (A) (A) (A) (A) (A) (A) (A) (A)
                 (A) (A) (A) (A) (A) (A) (A) (A) (A) (A) (A) (A)
                 (A) (A) (A) (A) (A) (A) (A) (A) (A) (A) (A) (A)
                 (A) (A) (A) (A) (A) (A) (A) (A) (A) (A) (A) (A)
                 (A) (A) (A) (A) (A) (A) (A) (A) (A) (A) (A) (A)
                 (A) (A) (A) (A) (A) (A) (A) (A) (A) (A) (A) (A)
                 (A) (A) (A) (A) (A) (A) (A) (A) (A) (A) (A) (A)
                 (A) (A) (A) (A) (A) (A) (A) (A) (A) (A) (A) (A)
                 (A) (A) (A) (A) (A) (A) (A) (A) (A) (A) (A) (A)
                 (A) (A) (A) (A) (A) (A) (A) (A) (A) (A) (A) (A)
                 (A) (A) (A) (A) (A) (A) (A) (A) (A) (A) (A) (A)
                 (A) (A) (A) (A) (A) (A) (A) (A) (A) (A) (A) (A)
                 (A) (A) (A) (A) (A) (A) (A) (A) (A) (A) (A) (A)
                 (A) (A) (A) (A) (A) (A) (A) (A) (A) (A) (A) (A)
                 (A) (A) (A) (A) (A) (A) (A) (A) (A) (A) (A) (A)
                 (A) (A) (A) (A) (A) (A) (A) (A) (A) (A) (A) (A)
                 (A) (A) (A) (A) (A) (A) (A) (A) (A) (A) (A) (A)
                 (A) (A) (A) (A) (A) (A) (A) (A) (A) (A) (A) (A)
                 (A) (A) (A) (A) (A) (A) (A) (A) (A) (A) (A) (A)
                 (A) (A) (A) (A) (A) (A) (A) (A) (A) (A) (A) (A)
                 (A) (A) (A) (A) (A) (A) (A) (A) (A) (A) (A) (A)
                 (A) (A) (A) (A) (A) (A) (A) (A) (A) (A) (A) (A)
                 (A) (A) (A) (A) (A) (A) (A) (A) (A) (A) (A) (A)
                 (A) (A) (A) (A) (A) (A) (A) (A) (A) (A) (A) (A)
                 (A) (A) (A) (A) (A) (A) (A) (A) (A) (A) (A) (A)
                 (A) (A) (A) (A) (A) (A) (A) (A) (A) (A) (A) (A)
                 (A) (A)
 Beta  Orbitals:
       Occupied  (A) (A) (A) (A) (A) (A) (A) (A) (A) (A) (A) (A)
                 (A) (A) (A) (A) (A) (A) (A) (A) (A) (A) (A) (A)
                 (A) (A) (A) (A) (A) (A) (A) (A) (A) (A) (A) (A)
                 (A) (A) (A) (A) (A) (A) (A) (A) (A) (A) (A) (A)
                 (A) (A) (A) (A) (A) (A) (A) (A) (A) (A) (A) (A)
                 (A) (A) (A) (A) (A) (A) (A) (A) (A) (A) (A) (A)
                 (A) (A) (A) (A) (A) (A) (A) (A) (A) (A) (A) (A)
                 (A) (A) (A) (A) (A) (A) (A) (A)
       Virtual   (A) (A) (A) (A) (A) (A) (A) (A) (A) (A) (A) (A)
                 (A) (A) (A) (A) (A) (A) (A) (A) (A) (A) (A) (A)
                 (A) (A) (A) (A) (A) (A) (A) (A) (A) (A) (A) (A)
                 (A) (A) (A) (A) (A) (A) (A) (A) (A) (A) (A) (A)
                 (A) (A) (A) (A) (A) (A) (A) (A) (A) (A) (A) (A)
                 (A) (A) (A) (A) (A) (A) (A) (A) (A) (A) (A) (A)
                 (A) (A) (A) (A) (A) (A) (A) (A) (A) (A) (A) (A)
                 (A) (A) (A) (A) (A) (A) (A) (A) (A) (A) (A) (A)
                 (A) (A) (A) (A) (A) (A) (A) (A) (A) (A) (A) (A)
                 (A) (A) (A) (A) (A) (A) (A) (A) (A) (A) (A) (A)
                 (A) (A) (A) (A) (A) (A) (A) (A) (A) (A) (A) (A)
                 (A) (A) (A) (A) (A) (A) (A) (A) (A) (A) (A) (A)
                 (A) (A) (A) (A) (A) (A) (A) (A) (A) (A) (A) (A)
                 (A) (A) (A) (A) (A) (A) (A) (A) (A) (A) (A) (A)
                 (A) (A) (A) (A) (A) (A) (A) (A) (A) (A) (A) (A)
                 (A) (A) (A) (A) (A) (A) (A) (A) (A) (A) (A) (A)
                 (A) (A) (A) (A) (A) (A) (A) (A) (A) (A) (A) (A)
                 (A) (A) (A) (A) (A) (A) (A) (A) (A) (A) (A) (A)
                 (A) (A) (A) (A) (A) (A) (A) (A) (A) (A) (A) (A)
                 (A) (A) (A) (A) (A) (A) (A) (A) (A) (A) (A) (A)
                 (A) (A) (A) (A) (A) (A) (A) (A) (A) (A) (A) (A)
                 (A) (A) (A) (A) (A) (A) (A) (A) (A) (A) (A) (A)
                 (A) (A) (A) (A) (A) (A) (A) (A) (A) (A) (A) (A)
                 (A) (A) (A) (A) (A) (A) (A) (A) (A) (A) (A) (A)
                 (A) (A) (A) (A) (A) (A) (A) (A) (A) (A) (A) (A)
                 (A) (A) (A) (A) (A) (A) (A) (A) (A) (A) (A) (A)
                 (A) (A) (A) (A) (A) (A) (A) (A) (A) (A) (A) (A)
                 (A) (A) (A) (A) (A) (A) (A) (A) (A) (A) (A) (A)
                 (A) (A) (A) (A) (A) (A) (A) (A) (A) (A) (A) (A)
                 (A) (A) (A) (A) (A) (A) (A) (A) (A) (A) (A) (A)
                 (A) (A) (A) (A) (A) (A) (A) (A) (A) (A) (A) (A)
                 (A) (A) (A) (A) (A) (A) (A) (A) (A) (A) (A) (A)
                 (A) (A) (A) (A) (A) (A) (A) (A) (A) (A) (A) (A)
                 (A) (A) (A) (A) (A) (A) (A) (A) (A) (A) (A) (A)
                 (A) (A) (A) (A) (A) (A) (A) (A) (A) (A) (A) (A)
                 (A) (A) (A) (A) (A) (A) (A) (A) (A) (A) (A) (A)
                 (A) (A) (A) (A) (A) (A) (A) (A) (A) (A) (A) (A)
                 (A) (A) (A) (A) (A) (A) (A) (A) (A) (A) (A) (A)
                 (A) (A) (A) (A) (A) (A) (A) (A) (A) (A) (A) (A)
                 (A) (A) (A) (A) (A) (A) (A) (A) (A) (A) (A) (A)
                 (A) (A) (A) (A) (A) (A) (A) (A) (A) (A) (A) (A)
                 (A) (A) (A) (A) (A) (A) (A) (A) (A) (A) (A) (A)
                 (A) (A) (A) (A) (A) (A) (A) (A) (A) (A) (A) (A)
                 (A) (A) (A) (A) (A) (A) (A) (A) (A) (A) (A) (A)
                 (A) (A) (A) (A) (A) (A) (A) (A) (A) (A) (A) (A)
                 (A) (A) (A) (A) (A) (A) (A) (A) (A) (A) (A) (A)
                 (A) (A) (A) (A) (A) (A) (A) (A) (A) (A) (A) (A)
                 (A) (A) (A) (A)
 The electronic state is 3-A.
 Alpha  occ. eigenvalues --  -19.32206 -19.30814 -19.28884 -19.27285 -10.37202
 Alpha  occ. eigenvalues --  -10.36072 -10.36025 -10.35029 -10.31723 -10.31608
 Alpha  occ. eigenvalues --  -10.31344 -10.31145 -10.30864 -10.30668 -10.29946
 Alpha  occ. eigenvalues --  -10.29335 -10.29297 -10.29182 -10.29048 -10.28557
 Alpha  occ. eigenvalues --  -10.28392 -10.27858 -10.27691 -10.26831  -1.15855
 Alpha  occ. eigenvalues --   -1.14042  -1.13376  -1.11446  -0.99055  -0.96948
 Alpha  occ. eigenvalues --   -0.87689  -0.86127  -0.85632  -0.84096  -0.83930
 Alpha  occ. eigenvalues --   -0.81797  -0.79195  -0.78269  -0.76852  -0.76078
 Alpha  occ. eigenvalues --   -0.73162  -0.70989  -0.70571  -0.68588  -0.67625
 Alpha  occ. eigenvalues --   -0.65115  -0.63060  -0.61802  -0.59200  -0.58554
 Alpha  occ. eigenvalues --   -0.58297  -0.56707  -0.56388  -0.55857  -0.54966
 Alpha  occ. eigenvalues --   -0.54498  -0.54040  -0.53795  -0.52525  -0.52129
 Alpha  occ. eigenvalues --   -0.51321  -0.50490  -0.50153  -0.49168  -0.48514
 Alpha  occ. eigenvalues --   -0.48147  -0.47782  -0.47714  -0.47501  -0.47190
 Alpha  occ. eigenvalues --   -0.46342  -0.46153  -0.45919  -0.45697  -0.45347
 Alpha  occ. eigenvalues --   -0.45032  -0.43990  -0.43654  -0.43400  -0.43298
 Alpha  occ. eigenvalues --   -0.42047  -0.41271  -0.40212  -0.39354  -0.38953
 Alpha  occ. eigenvalues --   -0.38605  -0.38355  -0.37951  -0.36900  -0.36152
 Alpha  occ. eigenvalues --   -0.35969  -0.35054  -0.32982  -0.32164
 Alpha virt. eigenvalues --    0.03306   0.04453   0.04747   0.04882   0.05813
 Alpha virt. eigenvalues --    0.05981   0.06153   0.06565   0.06847   0.07469
 Alpha virt. eigenvalues --    0.07492   0.07774   0.08235   0.08317   0.09080
 Alpha virt. eigenvalues --    0.09304   0.09345   0.09655   0.09860   0.10495
 Alpha virt. eigenvalues --    0.10741   0.10934   0.11643   0.11842   0.12006
 Alpha virt. eigenvalues --    0.12562   0.12931   0.13261   0.13419   0.13483
 Alpha virt. eigenvalues --    0.13838   0.14381   0.14611   0.15087   0.15326
 Alpha virt. eigenvalues --    0.15588   0.15880   0.16093   0.16202   0.16497
 Alpha virt. eigenvalues --    0.16777   0.16918   0.17153   0.17490   0.17891
 Alpha virt. eigenvalues --    0.18127   0.18330   0.18571   0.18692   0.18829
 Alpha virt. eigenvalues --    0.19199   0.19223   0.19576   0.19909   0.20053
 Alpha virt. eigenvalues --    0.20081   0.20309   0.20448   0.20773   0.20808
 Alpha virt. eigenvalues --    0.21047   0.21275   0.21440   0.21698   0.21983
 Alpha virt. eigenvalues --    0.22067   0.22186   0.22358   0.22818   0.23108
 Alpha virt. eigenvalues --    0.23231   0.23383   0.23474   0.23553   0.23826
 Alpha virt. eigenvalues --    0.24142   0.24277   0.24313   0.24576   0.24839
 Alpha virt. eigenvalues --    0.25018   0.25251   0.25407   0.25787   0.25950
 Alpha virt. eigenvalues --    0.26165   0.26533   0.26947   0.27105   0.27506
 Alpha virt. eigenvalues --    0.27601   0.27650   0.28048   0.28306   0.28456
 Alpha virt. eigenvalues --    0.28596   0.28902   0.29192   0.29432   0.29696
 Alpha virt. eigenvalues --    0.29754   0.30140   0.30521   0.30647   0.30852
 Alpha virt. eigenvalues --    0.31053   0.31364   0.31625   0.31921   0.32105
 Alpha virt. eigenvalues --    0.32512   0.32733   0.33009   0.33396   0.33646
 Alpha virt. eigenvalues --    0.33982   0.34299   0.34406   0.34553   0.35077
 Alpha virt. eigenvalues --    0.35248   0.35545   0.35634   0.36124   0.36917
 Alpha virt. eigenvalues --    0.37208   0.37320   0.37891   0.38254   0.38699
 Alpha virt. eigenvalues --    0.38890   0.39122   0.39315   0.39632   0.39687
 Alpha virt. eigenvalues --    0.39941   0.40319   0.40899   0.41041   0.41558
 Alpha virt. eigenvalues --    0.42011   0.42253   0.42474   0.43095   0.43258
 Alpha virt. eigenvalues --    0.43504   0.43918   0.44337   0.44562   0.44765
 Alpha virt. eigenvalues --    0.45054   0.45525   0.45738   0.45968   0.46433
 Alpha virt. eigenvalues --    0.46849   0.47571   0.47897   0.48197   0.48687
 Alpha virt. eigenvalues --    0.48829   0.49311   0.49645   0.50103   0.50519
 Alpha virt. eigenvalues --    0.50753   0.51081   0.51618   0.51798   0.52064
 Alpha virt. eigenvalues --    0.53089   0.53496   0.54202   0.54448   0.54873
 Alpha virt. eigenvalues --    0.55166   0.55694   0.56274   0.57585   0.58090
 Alpha virt. eigenvalues --    0.58763   0.59047   0.59451   0.60703   0.61079
 Alpha virt. eigenvalues --    0.61914   0.62203   0.63240   0.64937   0.66840
 Alpha virt. eigenvalues --    0.77219   0.78736   0.78782   0.80156   0.80473
 Alpha virt. eigenvalues --    0.80751   0.81209   0.82013   0.82070   0.82556
 Alpha virt. eigenvalues --    0.83114   0.83890   0.84418   0.85279   0.85312
 Alpha virt. eigenvalues --    0.85743   0.86422   0.87100   0.87666   0.87737
 Alpha virt. eigenvalues --    0.88569   0.88915   0.89867   0.90069   0.90397
 Alpha virt. eigenvalues --    0.91228   0.91399   0.91891   0.92723   0.93586
 Alpha virt. eigenvalues --    0.93985   0.94849   0.94905   0.95679   0.96901
 Alpha virt. eigenvalues --    0.97697   0.98647   0.98902   0.99710   1.00174
 Alpha virt. eigenvalues --    1.01139   1.01869   1.02029   1.02836   1.03510
 Alpha virt. eigenvalues --    1.03851   1.04290   1.05164   1.06233   1.07280
 Alpha virt. eigenvalues --    1.08729   1.09118   1.10747   1.11441   1.12174
 Alpha virt. eigenvalues --    1.13115   1.13724   1.14297   1.15457   1.16293
 Alpha virt. eigenvalues --    1.16685   1.17296   1.17526   1.17937   1.18194
 Alpha virt. eigenvalues --    1.18385   1.18874   1.19685   1.20085   1.20211
 Alpha virt. eigenvalues --    1.20868   1.21459   1.21982   1.22399   1.22670
 Alpha virt. eigenvalues --    1.23656   1.24906   1.25432   1.25696   1.26432
 Alpha virt. eigenvalues --    1.26747   1.27202   1.28103   1.29205   1.29739
 Alpha virt. eigenvalues --    1.30090   1.31189   1.31294   1.31674   1.32913
 Alpha virt. eigenvalues --    1.34267   1.34910   1.35626   1.36277   1.37631
 Alpha virt. eigenvalues --    1.38130   1.38859   1.41449   1.42456   1.43722
 Alpha virt. eigenvalues --    1.44140   1.44947   1.46073   1.46948   1.47646
 Alpha virt. eigenvalues --    1.48018   1.49184   1.49629   1.51171   1.52511
 Alpha virt. eigenvalues --    1.52883   1.53371   1.53926   1.55806   1.57325
 Alpha virt. eigenvalues --    1.58067   1.59510   1.60619   1.62153   1.62650
 Alpha virt. eigenvalues --    1.64240   1.66097   1.66499   1.67419   1.68033
 Alpha virt. eigenvalues --    1.68457   1.69730   1.70578   1.71640   1.72303
 Alpha virt. eigenvalues --    1.73745   1.74205   1.75410   1.76362   1.76995
 Alpha virt. eigenvalues --    1.77340   1.78367   1.79389   1.80392   1.81044
 Alpha virt. eigenvalues --    1.82031   1.82679   1.83536   1.84194   1.84689
 Alpha virt. eigenvalues --    1.86344   1.87268   1.88177   1.89027   1.90634
 Alpha virt. eigenvalues --    1.90828   1.92222   1.93148   1.93916   1.94403
 Alpha virt. eigenvalues --    1.95415   1.95747   1.97025   1.97205   1.97758
 Alpha virt. eigenvalues --    1.98398   1.98693   1.99716   2.00741   2.01944
 Alpha virt. eigenvalues --    2.02641   2.03161   2.03837   2.04912   2.05158
 Alpha virt. eigenvalues --    2.05861   2.07247   2.08299   2.09326   2.10224
 Alpha virt. eigenvalues --    2.10985   2.11988   2.12651   2.13407   2.13963
 Alpha virt. eigenvalues --    2.14101   2.14556   2.14686   2.14975   2.15263
 Alpha virt. eigenvalues --    2.16899   2.17146   2.17709   2.18578   2.19448
 Alpha virt. eigenvalues --    2.19892   2.20499   2.20911   2.21202   2.21584
 Alpha virt. eigenvalues --    2.22476   2.22998   2.23779   2.25032   2.26196
 Alpha virt. eigenvalues --    2.26368   2.26568   2.27298   2.27673   2.28114
 Alpha virt. eigenvalues --    2.28878   2.29814   2.30386   2.30889   2.32176
 Alpha virt. eigenvalues --    2.32415   2.33227   2.33788   2.34755   2.35281
 Alpha virt. eigenvalues --    2.35807   2.37334   2.37829   2.38817   2.39346
 Alpha virt. eigenvalues --    2.40340   2.41866   2.43361   2.44850   2.45279
 Alpha virt. eigenvalues --    2.46525   2.47376   2.48238   2.49787   2.50610
 Alpha virt. eigenvalues --    2.50968   2.51430   2.53844   2.53984   2.54876
 Alpha virt. eigenvalues --    2.55542   2.56342   2.57145   2.57718   2.58439
 Alpha virt. eigenvalues --    2.59289   2.60915   2.61340   2.61921   2.62947
 Alpha virt. eigenvalues --    2.63287   2.63759   2.65024   2.65411   2.66171
 Alpha virt. eigenvalues --    2.67136   2.68250   2.68957   2.70237   2.71703
 Alpha virt. eigenvalues --    2.71790   2.72401   2.72719   2.73179   2.73661
 Alpha virt. eigenvalues --    2.74705   2.76408   2.76807   2.77473   2.78867
 Alpha virt. eigenvalues --    2.79804   2.79988   2.81291   2.81921   2.82360
 Alpha virt. eigenvalues --    2.83067   2.83442   2.83738   2.84952   2.85076
 Alpha virt. eigenvalues --    2.85691   2.86648   2.86992   2.87618   2.88058
 Alpha virt. eigenvalues --    2.89343   2.90072   2.90426   2.91008   2.91965
 Alpha virt. eigenvalues --    2.92318   2.93215   2.94250   2.95177   2.95545
 Alpha virt. eigenvalues --    2.96123   2.96339   2.96818   2.97133   2.98748
 Alpha virt. eigenvalues --    2.99707   3.00636   3.01518   3.02570   3.03346
 Alpha virt. eigenvalues --    3.04537   3.05215   3.05529   3.06526   3.07228
 Alpha virt. eigenvalues --    3.09657   3.10280   3.11283   3.11991   3.14223
 Alpha virt. eigenvalues --    3.14929   3.16707   3.18551   3.20829   3.24469
 Alpha virt. eigenvalues --    3.28017   3.30901   3.32253   3.39253   3.40567
 Alpha virt. eigenvalues --    3.40857   3.41349   3.42841   3.43101   3.43471
 Alpha virt. eigenvalues --    3.45682   3.46718   3.48794   3.53194   3.55052
 Alpha virt. eigenvalues --    3.55391   3.57000   3.57366   3.57693   3.58427
 Alpha virt. eigenvalues --    3.59170   3.59826   3.60441   3.61031   3.61803
 Alpha virt. eigenvalues --    3.62789   3.63664   3.64337   3.65101   3.65942
 Alpha virt. eigenvalues --    3.66677   3.68316   3.68861   3.70123   3.71901
 Alpha virt. eigenvalues --    3.77507   3.82708   4.50681   4.52030   4.56984
 Alpha virt. eigenvalues --    4.59416   4.65130   4.66269   4.67181   4.70461
 Alpha virt. eigenvalues --    4.72663   4.74942   4.78189   4.80266   4.81758
 Alpha virt. eigenvalues --    4.85282   4.87384   4.88147   4.91501   4.92093
 Alpha virt. eigenvalues --    4.92964   4.99741   5.09006   5.11483   5.17825
 Alpha virt. eigenvalues --    5.20629
  Beta  occ. eigenvalues --  -19.30817 -19.30223 -19.27180 -19.27117 -10.37247
  Beta  occ. eigenvalues --  -10.36000 -10.35795 -10.35068 -10.31725 -10.31407
  Beta  occ. eigenvalues --  -10.31294 -10.31145 -10.30864 -10.30663 -10.29947
  Beta  occ. eigenvalues --  -10.29332 -10.29296 -10.29149 -10.29016 -10.28544
  Beta  occ. eigenvalues --  -10.28393 -10.27857 -10.27639 -10.26828  -1.15572
  Beta  occ. eigenvalues --   -1.12739  -1.09308  -1.07484  -0.98749  -0.96708
  Beta  occ. eigenvalues --   -0.87297  -0.85472  -0.85327  -0.83642  -0.83485
  Beta  occ. eigenvalues --   -0.81231  -0.78829  -0.78173  -0.76801  -0.75719
  Beta  occ. eigenvalues --   -0.73047  -0.70926  -0.70364  -0.68056  -0.67122
  Beta  occ. eigenvalues --   -0.64359  -0.62807  -0.61493  -0.58365  -0.58220
  Beta  occ. eigenvalues --   -0.58025  -0.56260  -0.55769  -0.54962  -0.54688
  Beta  occ. eigenvalues --   -0.53798  -0.53660  -0.52994  -0.51552  -0.51343
  Beta  occ. eigenvalues --   -0.50656  -0.50181  -0.49241  -0.48862  -0.47939
  Beta  occ. eigenvalues --   -0.47703  -0.47324  -0.47120  -0.46850  -0.46696
  Beta  occ. eigenvalues --   -0.46257  -0.45791  -0.45557  -0.45371  -0.44738
  Beta  occ. eigenvalues --   -0.43960  -0.43449  -0.43185  -0.42866  -0.42438
  Beta  occ. eigenvalues --   -0.41091  -0.39713  -0.39250  -0.38491  -0.38401
  Beta  occ. eigenvalues --   -0.37919  -0.36750  -0.36660  -0.35944  -0.34017
  Beta  occ. eigenvalues --   -0.33687  -0.31541
  Beta virt. eigenvalues --   -0.06669  -0.05276   0.03376   0.04510   0.04789
  Beta virt. eigenvalues --    0.04945   0.05860   0.06040   0.06194   0.06612
  Beta virt. eigenvalues --    0.06908   0.07520   0.07529   0.07802   0.08297
  Beta virt. eigenvalues --    0.08393   0.09134   0.09372   0.09380   0.09698
  Beta virt. eigenvalues --    0.09879   0.10536   0.10804   0.10996   0.11681
  Beta virt. eigenvalues --    0.11876   0.12076   0.12614   0.12993   0.13315
  Beta virt. eigenvalues --    0.13481   0.13585   0.13927   0.14412   0.14669
  Beta virt. eigenvalues --    0.15151   0.15375   0.15637   0.15914   0.16157
  Beta virt. eigenvalues --    0.16266   0.16551   0.16859   0.16967   0.17234
  Beta virt. eigenvalues --    0.17543   0.17989   0.18198   0.18448   0.18627
  Beta virt. eigenvalues --    0.18750   0.18872   0.19278   0.19302   0.19615
  Beta virt. eigenvalues --    0.19984   0.20119   0.20138   0.20389   0.20507
  Beta virt. eigenvalues --    0.20828   0.20901   0.21113   0.21347   0.21489
  Beta virt. eigenvalues --    0.21761   0.22070   0.22117   0.22276   0.22428
  Beta virt. eigenvalues --    0.22869   0.23171   0.23343   0.23454   0.23535
  Beta virt. eigenvalues --    0.23603   0.23951   0.24269   0.24364   0.24400
  Beta virt. eigenvalues --    0.24672   0.24908   0.25087   0.25296   0.25484
  Beta virt. eigenvalues --    0.25864   0.25997   0.26290   0.26674   0.27050
  Beta virt. eigenvalues --    0.27206   0.27587   0.27701   0.27897   0.28166
  Beta virt. eigenvalues --    0.28467   0.28537   0.28643   0.29029   0.29327
  Beta virt. eigenvalues --    0.29524   0.29794   0.29874   0.30228   0.30613
  Beta virt. eigenvalues --    0.30770   0.30951   0.31152   0.31504   0.31712
  Beta virt. eigenvalues --    0.32103   0.32184   0.32595   0.32951   0.33064
  Beta virt. eigenvalues --    0.33577   0.33742   0.34083   0.34436   0.34562
  Beta virt. eigenvalues --    0.34662   0.35167   0.35349   0.35652   0.35734
  Beta virt. eigenvalues --    0.36369   0.37169   0.37373   0.37454   0.38019
  Beta virt. eigenvalues --    0.38352   0.38864   0.38995   0.39222   0.39527
  Beta virt. eigenvalues --    0.39776   0.39824   0.40011   0.40402   0.41045
  Beta virt. eigenvalues --    0.41193   0.41670   0.42162   0.42398   0.42607
  Beta virt. eigenvalues --    0.43169   0.43364   0.43586   0.44024   0.44413
  Beta virt. eigenvalues --    0.44723   0.44943   0.45373   0.45641   0.45848
  Beta virt. eigenvalues --    0.46073   0.46551   0.46990   0.47691   0.48040
  Beta virt. eigenvalues --    0.48358   0.48812   0.48919   0.49426   0.49780
  Beta virt. eigenvalues --    0.50246   0.50622   0.50842   0.51262   0.51847
  Beta virt. eigenvalues --    0.51889   0.52142   0.53287   0.53658   0.54363
  Beta virt. eigenvalues --    0.54572   0.55018   0.55307   0.55840   0.56618
  Beta virt. eigenvalues --    0.57704   0.58384   0.58955   0.59232   0.59700
  Beta virt. eigenvalues --    0.60885   0.61253   0.62252   0.62380   0.63415
  Beta virt. eigenvalues --    0.65072   0.67034   0.77310   0.78800   0.78870
  Beta virt. eigenvalues --    0.80285   0.80573   0.80887   0.81311   0.82069
  Beta virt. eigenvalues --    0.82542   0.82645   0.83168   0.83964   0.84670
  Beta virt. eigenvalues --    0.85390   0.85500   0.85843   0.86479   0.87218
  Beta virt. eigenvalues --    0.87791   0.87848   0.88662   0.89156   0.89944
  Beta virt. eigenvalues --    0.90220   0.90521   0.91368   0.91456   0.91957
  Beta virt. eigenvalues --    0.92849   0.93760   0.94156   0.94934   0.95067
  Beta virt. eigenvalues --    0.95840   0.97054   0.97806   0.98771   0.99051
  Beta virt. eigenvalues --    0.99895   1.00355   1.01258   1.01935   1.02115
  Beta virt. eigenvalues --    1.02901   1.03611   1.03939   1.04363   1.05302
  Beta virt. eigenvalues --    1.06324   1.07417   1.08860   1.09188   1.10905
  Beta virt. eigenvalues --    1.11560   1.12285   1.13231   1.13874   1.14393
  Beta virt. eigenvalues --    1.15549   1.16409   1.16762   1.17366   1.17629
  Beta virt. eigenvalues --    1.18031   1.18259   1.18631   1.18944   1.19798
  Beta virt. eigenvalues --    1.20165   1.20311   1.20945   1.21565   1.22094
  Beta virt. eigenvalues --    1.22534   1.22869   1.23780   1.25004   1.25514
  Beta virt. eigenvalues --    1.25958   1.26577   1.26893   1.27500   1.28196
  Beta virt. eigenvalues --    1.29318   1.29876   1.30365   1.31262   1.31416
  Beta virt. eigenvalues --    1.31932   1.33100   1.34581   1.35056   1.35768
  Beta virt. eigenvalues --    1.36454   1.37796   1.38297   1.39216   1.41805
  Beta virt. eigenvalues --    1.42941   1.44030   1.44307   1.45207   1.46255
  Beta virt. eigenvalues --    1.47393   1.48105   1.48457   1.49467   1.50219
  Beta virt. eigenvalues --    1.51809   1.53248   1.53489   1.54133   1.54983
  Beta virt. eigenvalues --    1.56368   1.57674   1.59258   1.59862   1.61421
  Beta virt. eigenvalues --    1.62780   1.63102   1.64986   1.66694   1.66853
  Beta virt. eigenvalues --    1.68008   1.68296   1.68790   1.70271   1.70999
  Beta virt. eigenvalues --    1.72119   1.72920   1.74155   1.74755   1.75655
  Beta virt. eigenvalues --    1.76666   1.77343   1.77870   1.78574   1.79651
  Beta virt. eigenvalues --    1.80699   1.81451   1.82237   1.82982   1.83981
  Beta virt. eigenvalues --    1.84521   1.85122   1.86786   1.87559   1.88550
  Beta virt. eigenvalues --    1.89282   1.91130   1.91282   1.92930   1.93861
  Beta virt. eigenvalues --    1.94552   1.95177   1.95801   1.96066   1.97162
  Beta virt. eigenvalues --    1.97500   1.98217   1.99227   1.99375   2.00268
  Beta virt. eigenvalues --    2.00969   2.02275   2.03105   2.03719   2.04141
  Beta virt. eigenvalues --    2.05053   2.05708   2.06474   2.08175   2.09407
  Beta virt. eigenvalues --    2.09989   2.10802   2.11550   2.12246   2.13139
  Beta virt. eigenvalues --    2.13528   2.14035   2.14416   2.14675   2.14932
  Beta virt. eigenvalues --    2.15278   2.15443   2.17136   2.17291   2.17962
  Beta virt. eigenvalues --    2.18987   2.19802   2.19992   2.21002   2.21207
  Beta virt. eigenvalues --    2.21571   2.21952   2.22725   2.23125   2.24042
  Beta virt. eigenvalues --    2.25392   2.26298   2.26584   2.26814   2.27546
  Beta virt. eigenvalues --    2.27812   2.28314   2.28977   2.30028   2.30517
  Beta virt. eigenvalues --    2.31093   2.32424   2.32546   2.33427   2.33948
  Beta virt. eigenvalues --    2.34832   2.35574   2.36180   2.37774   2.38187
  Beta virt. eigenvalues --    2.39007   2.39774   2.40740   2.42300   2.44047
  Beta virt. eigenvalues --    2.45355   2.45601   2.46765   2.47626   2.48588
  Beta virt. eigenvalues --    2.50156   2.50751   2.51231   2.51678   2.54030
  Beta virt. eigenvalues --    2.54141   2.55022   2.55657   2.56453   2.57323
  Beta virt. eigenvalues --    2.58048   2.58681   2.59381   2.61013   2.61435
  Beta virt. eigenvalues --    2.62061   2.63038   2.63399   2.63909   2.65322
  Beta virt. eigenvalues --    2.65582   2.66282   2.67304   2.68623   2.69065
  Beta virt. eigenvalues --    2.70547   2.71825   2.71961   2.72499   2.72810
  Beta virt. eigenvalues --    2.73278   2.74131   2.74895   2.76494   2.76945
  Beta virt. eigenvalues --    2.77619   2.78984   2.79919   2.80054   2.81389
  Beta virt. eigenvalues --    2.81997   2.82423   2.83165   2.83557   2.83878
  Beta virt. eigenvalues --    2.85051   2.85206   2.85784   2.86757   2.87068
  Beta virt. eigenvalues --    2.87730   2.88190   2.89452   2.90169   2.90520
  Beta virt. eigenvalues --    2.91151   2.92086   2.92451   2.93342   2.94320
  Beta virt. eigenvalues --    2.95278   2.95645   2.96215   2.96443   2.96877
  Beta virt. eigenvalues --    2.97251   2.98852   2.99827   3.00831   3.01650
  Beta virt. eigenvalues --    3.02689   3.03471   3.04651   3.05317   3.05579
  Beta virt. eigenvalues --    3.06712   3.07313   3.09709   3.10400   3.11313
  Beta virt. eigenvalues --    3.12032   3.14317   3.14995   3.16772   3.18618
  Beta virt. eigenvalues --    3.21021   3.24699   3.28175   3.31959   3.33204
  Beta virt. eigenvalues --    3.39298   3.40594   3.41053   3.41417   3.42888
  Beta virt. eigenvalues --    3.43129   3.43486   3.45723   3.46739   3.48842
  Beta virt. eigenvalues --    3.53244   3.55082   3.55436   3.57028   3.57383
  Beta virt. eigenvalues --    3.57731   3.58443   3.59346   3.59904   3.60499
  Beta virt. eigenvalues --    3.61128   3.61875   3.62855   3.63686   3.64437
  Beta virt. eigenvalues --    3.65168   3.65982   3.66730   3.68376   3.68939
  Beta virt. eigenvalues --    3.70179   3.71930   3.77552   3.82764   4.50794
  Beta virt. eigenvalues --    4.52277   4.57190   4.59581   4.65189   4.66470
  Beta virt. eigenvalues --    4.67583   4.70823   4.72814   4.75003   4.78506
  Beta virt. eigenvalues --    4.80536   4.82673   4.85803   4.87614   4.88712
  Beta virt. eigenvalues --    4.92075   4.92823   4.93768   5.00108   5.09120
  Beta virt. eigenvalues --    5.11644   5.17930   5.20988
          Condensed to atoms (all electrons):
          Atomic-Atomic Spin Densities.
 Mulliken charges and spin densities:
               1          2
     1  C   -0.254748   0.004982
     2  H    0.149012   0.002612
     3  H    0.171161   0.002809
     4  C   -0.831255   0.178125
     5  C   -1.028770  -0.026136
     6  C    0.614997   0.004405
     7  H    0.197237   0.004815
     8  C   -0.534958  -0.005291
     9  C    0.288944  -0.005400
    10  H    0.182253  -0.000101
    11  C   -0.375056   0.001515
    12  H    0.171601   0.000493
    13  H    0.152236   0.000940
    14  C   -0.330789   0.001817
    15  H    0.151832  -0.000012
    16  H    0.137343  -0.000318
    17  H    0.145269   0.000035
    18  C   -0.363466   0.000200
    19  H    0.114713  -0.000007
    20  H    0.149980   0.000680
    21  H    0.158550   0.000713
    22  O   -0.303405   0.038085
    23  H    0.519789  -0.001840
    24  H    0.287930  -0.010189
    25  C   -0.048168   0.048690
    26  H    0.089747  -0.000923
    27  H    0.172387  -0.000834
    28  H    0.162956   0.000199
    29  O    0.006175   0.758634
    30  C   -0.437329   0.011650
    31  H    0.154640   0.000031
    32  H    0.137034   0.000764
    33  C   -0.479182  -0.008287
    34  C   -1.622694   0.047902
    35  C    0.945721   0.029636
    36  H    0.200922  -0.001053
    37  C   -0.562920  -0.002868
    38  C    0.304571   0.002248
    39  H    0.192540  -0.000152
    40  C   -0.310122  -0.008703
    41  H    0.134898   0.001282
    42  H    0.169689   0.000630
    43  C   -0.338302  -0.003816
    44  H    0.154439   0.000246
    45  H    0.139202  -0.000257
    46  H    0.151041   0.000229
    47  C   -0.295313   0.005107
    48  H    0.078927   0.002503
    49  H    0.160549  -0.000313
    50  H    0.174211   0.005508
    51  O   -0.422154  -0.001068
    52  H    0.445277   0.000038
    53  H    0.517859  -0.001759
    54  C   -0.029500   0.063516
    55  H    0.142444   0.003602
    56  H    0.124611   0.019150
    57  H    0.175896  -0.006287
    58  O    0.039548   0.841822
 Sum of Mulliken charges =   0.00000   2.00000
 Mulliken charges and spin densities with hydrogens summed into heavy atoms:
               1          2
     1  C    0.065425   0.010404
     4  C   -0.543325   0.167935
     5  C   -1.028770  -0.026136
     6  C    0.812234   0.009221
     8  C   -0.534958  -0.005291
     9  C    0.471197  -0.005501
    11  C   -0.051220   0.002949
    14  C    0.103656   0.001522
    18  C    0.059777   0.001586
    22  O    0.216385   0.036245
    25  C    0.376922   0.047132
    29  O    0.006175   0.758634
    30  C   -0.145656   0.012445
    33  C    0.038678  -0.010047
    34  C   -1.622694   0.047902
    35  C    1.146643   0.028583
    37  C   -0.562920  -0.002868
    38  C    0.497112   0.002096
    40  C   -0.005535  -0.006791
    43  C    0.106380  -0.003598
    47  C    0.118374   0.012804
    51  O    0.023123  -0.001030
    54  C    0.413451   0.079981
    58  O    0.039548   0.841822
 Electronic spatial extent (au):  <R**2>=           9388.0132
 Charge=              0.0000 electrons
 Dipole moment (field-independent basis, Debye):
    X=             -3.4887    Y=             -1.2813    Z=              0.2304  Tot=              3.7237
 Quadrupole moment (field-independent basis, Debye-Ang):
   XX=           -134.9108   YY=           -151.4176   ZZ=           -149.3538
   XY=              6.4024   XZ=             -0.1080   YZ=             -0.3238
 Traceless Quadrupole moment (field-independent basis, Debye-Ang):
   XX=             10.3166   YY=             -6.1902   ZZ=             -4.1264
   XY=              6.4024   XZ=             -0.1080   YZ=             -0.3238
 Octapole moment (field-independent basis, Debye-Ang**2):
  XXX=            -31.4777  YYY=            -18.7577  ZZZ=              3.8724  XYY=            -29.3921
  XXY=            -12.8434  XXZ=             -0.7209  XZZ=             -5.0157  YZZ=             -4.7171
  YYZ=             -3.7748  XYZ=              8.2295
 Hexadecapole moment (field-independent basis, Debye-Ang**3):
 XXXX=          -9568.5826 YYYY=          -1915.1378 ZZZZ=          -1261.5532 XXXY=              5.5940
 XXXZ=            -13.3081 YYYX=             60.4769 YYYZ=              4.9957 ZZZX=             -7.1232
 ZZZY=             -8.4349 XXYY=          -1935.9129 XXZZ=          -1802.4639 YYZZ=           -546.0503
 XXYZ=             -0.8998 YYXZ=             -6.1835 ZZXY=              3.9767
 N-N= 2.391187792978D+03 E-N=-7.301215338332D+03  KE= 1.073165071298D+03
                          Isotropic Fermi Contact Couplings
        Atom                 a.u.       MegaHertz       Gauss      10(-4) cm-1
     1  C(13)              0.01011       5.68469       2.02844       1.89621
     2  H(1)               0.00130       2.90477       1.03649       0.96893
     3  H(1)               0.00078       1.74371       0.62220       0.58164
     4  C(13)              0.07463      41.95024      14.96889      13.99309
     5  C(13)             -0.03504     -19.69852      -7.02892      -6.57072
     6  C(13)              0.01089       6.12382       2.18513       2.04269
     7  H(1)               0.00038       0.84658       0.30208       0.28239
     8  C(13)             -0.00068      -0.38039      -0.13573      -0.12689
     9  C(13)              0.00016       0.08821       0.03148       0.02943
    10  H(1)              -0.00007      -0.15651      -0.05585      -0.05221
    11  C(13)             -0.00026      -0.14338      -0.05116      -0.04783
    12  H(1)              -0.00001      -0.01502      -0.00536      -0.00501
    13  H(1)               0.00026       0.57089       0.20371       0.19043
    14  C(13)              0.00013       0.07353       0.02624       0.02453
    15  H(1)               0.00000      -0.00981      -0.00350      -0.00327
    16  H(1)               0.00001       0.01402       0.00500       0.00468
    17  H(1)               0.00000      -0.00477      -0.00170      -0.00159
    18  C(13)              0.00127       0.71236       0.25419       0.23762
    19  H(1)               0.00013       0.29275       0.10446       0.09765
    20  H(1)              -0.00007      -0.15355      -0.05479      -0.05122
    21  H(1)               0.00033       0.73443       0.26206       0.24498
    22  O(17)              0.00508      -1.53963      -0.54938      -0.51357
    23  H(1)              -0.00036      -0.80941      -0.28882      -0.26999
    24  H(1)              -0.00242      -5.40850      -1.92989      -1.80408
    25  C(13)              0.01299       7.30180       2.60546       2.43562
    26  H(1)              -0.00059      -1.31996      -0.47099      -0.44029
    27  H(1)               0.00025       0.56414       0.20130       0.18818
    28  H(1)              -0.00078      -1.73659      -0.61966      -0.57926
    29  O(17)              0.09145     -27.71922      -9.89091      -9.24614
    30  C(13)              0.00155       0.86927       0.31018       0.28996
    31  H(1)               0.00023       0.52441       0.18712       0.17492
    32  H(1)               0.00026       0.58523       0.20883       0.19521
    33  C(13)              0.00300       1.68597       0.60160       0.56238
    34  C(13)             -0.02808     -15.78580      -5.63277      -5.26558
    35  C(13)              0.01003       5.63751       2.01160       1.88047
    36  H(1)              -0.00044      -0.99357      -0.35453      -0.33142
    37  C(13)             -0.00174      -0.97881      -0.34926      -0.32650
    38  C(13)             -0.00013      -0.07134      -0.02546      -0.02380
    39  H(1)              -0.00001      -0.02213      -0.00790      -0.00738
    40  C(13)             -0.00085      -0.47695      -0.17019      -0.15909
    41  H(1)               0.00028       0.62535       0.22314       0.20859
    42  H(1)               0.00054       1.20099       0.42854       0.40061
    43  C(13)              0.00158       0.88676       0.31642       0.29579
    44  H(1)              -0.00002      -0.04973      -0.01775      -0.01659
    45  H(1)              -0.00003      -0.06343      -0.02263      -0.02116
    46  H(1)               0.00005       0.10164       0.03627       0.03390
    47  C(13)              0.00253       1.42061       0.50691       0.47387
    48  H(1)               0.00193       4.31928       1.54123       1.44076
    49  H(1)               0.00053       1.17675       0.41989       0.39252
    50  H(1)               0.00202       4.52322       1.61400       1.50878
    51  O(17)             -0.00165       0.50032       0.17853       0.16689
    52  H(1)               0.00001       0.01774       0.00633       0.00592
    53  H(1)              -0.00047      -1.06151      -0.37877      -0.35408
    54  C(13)              0.06820      38.33556      13.67908      12.78737
    55  H(1)              -0.00181      -4.04324      -1.44273      -1.34868
    56  H(1)               0.00848      18.95346       6.76307       6.32219
    57  H(1)              -0.00123      -2.74899      -0.98091      -0.91696
    58  O(17)              0.10297     -31.21134     -11.13698     -10.41098
 --------------------------------------------------------
       Center         ----  Spin Dipole Couplings  ----
                      3XX-RR        3YY-RR        3ZZ-RR
 --------------------------------------------------------
     1   Atom        0.001918     -0.018893      0.016975
     2   Atom        0.001236     -0.004542      0.003306
     3   Atom        0.000179     -0.000655      0.000476
     4   Atom       -0.101838     -0.085502      0.187339
     5   Atom       -0.006978     -0.023224      0.030202
     6   Atom        0.036409     -0.016626     -0.019783
     7   Atom        0.010787     -0.007201     -0.003587
     8   Atom        0.005383     -0.003483     -0.001900
     9   Atom        0.005505     -0.004188     -0.001317
    10   Atom        0.002837     -0.002109     -0.000727
    11   Atom        0.007388     -0.002747     -0.004642
    12   Atom        0.004140     -0.001258     -0.002881
    13   Atom        0.003693     -0.001840     -0.001853
    14   Atom        0.002792     -0.000873     -0.001918
    15   Atom        0.002015     -0.000178     -0.001837
    16   Atom        0.002694     -0.001249     -0.001445
    17   Atom        0.001592     -0.000552     -0.001041
    18   Atom        0.000092      0.002661     -0.002752
    19   Atom        0.000006     -0.002194      0.002189
    20   Atom       -0.001030      0.004763     -0.003733
    21   Atom        0.000608      0.000077     -0.000686
    22   Atom       -0.067098     -0.069737      0.136835
    23   Atom        0.004976      0.001444     -0.006421
    24   Atom        0.008003     -0.016063      0.008060
    25   Atom       -0.025057      0.033753     -0.008697
    26   Atom       -0.005556      0.009257     -0.003700
    27   Atom       -0.002546      0.005189     -0.002644
    28   Atom       -0.004932      0.000966      0.003967
    29   Atom       -0.944099     -1.392413      2.336512
    30   Atom        0.001100     -0.005481      0.004380
    31   Atom        0.001436     -0.003834      0.002398
    32   Atom        0.000289     -0.000564      0.000274
    33   Atom       -0.009971     -0.006677      0.016648
    34   Atom       -0.010037      0.014351     -0.004314
    35   Atom        0.051655     -0.023345     -0.028310
    36   Atom        0.011641     -0.007592     -0.004049
    37   Atom        0.006389     -0.004522     -0.001867
    38   Atom        0.003530     -0.003569      0.000039
    39   Atom        0.001935     -0.001806     -0.000129
    40   Atom        0.005815     -0.003530     -0.002284
    41   Atom        0.002270      0.000251     -0.002521
    42   Atom        0.003569     -0.001740     -0.001829
    43   Atom        0.004790     -0.001947     -0.002843
    44   Atom        0.002668     -0.000631     -0.002037
    45   Atom        0.003044     -0.001440     -0.001604
    46   Atom        0.001902     -0.001017     -0.000885
    47   Atom        0.010756     -0.007502     -0.003254
    48   Atom       -0.001857     -0.007648      0.009505
    49   Atom       -0.001303      0.004954     -0.003651
    50   Atom        0.000096     -0.001348      0.001252
    51   Atom       -0.002939     -0.000023      0.002961
    52   Atom       -0.001896      0.003511     -0.001616
    53   Atom        0.009797     -0.010985      0.001188
    54   Atom       -0.072297      0.068469      0.003827
    55   Atom        0.000700      0.009953     -0.010653
    56   Atom        0.000048      0.007071     -0.007119
    57   Atom       -0.011789     -0.005006      0.016795
    58   Atom       -1.111226      0.103353      1.007873
 --------------------------------------------------------
                        XY            XZ            YZ
 --------------------------------------------------------
     1   Atom        0.001219      0.025022      0.001277
     2   Atom       -0.001830      0.004057      0.001815
     3   Atom       -0.003326      0.004878     -0.002982
     4   Atom       -0.003266     -0.025389     -0.089495
     5   Atom       -0.027988     -0.019759     -0.021607
     6   Atom        0.007706     -0.000596     -0.001125
     7   Atom        0.001159     -0.005236     -0.001338
     8   Atom        0.004261      0.003244      0.001331
     9   Atom        0.001512      0.003089     -0.000718
    10   Atom        0.000426      0.002285      0.000142
    11   Atom       -0.003017      0.000015      0.000184
    12   Atom       -0.004195      0.000214     -0.000522
    13   Atom       -0.000813      0.000083     -0.000199
    14   Atom        0.002438      0.000768      0.000479
    15   Atom        0.002618     -0.000146     -0.000042
    16   Atom        0.001139      0.000198      0.000046
    17   Atom        0.001593      0.000766      0.000479
    18   Atom        0.007201      0.003407      0.005038
    19   Atom        0.005841      0.002646      0.008699
    20   Atom        0.006093      0.000769      0.002826
    21   Atom        0.003089      0.001807      0.002367
    22   Atom        0.024116     -0.078842     -0.090883
    23   Atom        0.003679      0.000241     -0.002137
    24   Atom       -0.018483     -0.019506     -0.002562
    25   Atom       -0.005872     -0.002208      0.031868
    26   Atom        0.002563      0.000426      0.007455
    27   Atom       -0.006592     -0.000804      0.002122
    28   Atom       -0.005119     -0.006058      0.007261
    29   Atom        0.152383     -1.355996     -0.409297
    30   Atom        0.002658      0.006695      0.003018
    31   Atom        0.001283      0.003411      0.001170
    32   Atom        0.002313      0.002127      0.002301
    33   Atom        0.007123     -0.001871      0.018305
    34   Atom        0.014921      0.029570     -0.018156
    35   Atom       -0.010646      0.007736     -0.001479
    36   Atom       -0.001087     -0.006966      0.000998
    37   Atom       -0.002556      0.005862     -0.002572
    38   Atom        0.001231      0.003474      0.000863
    39   Atom        0.000533      0.002168      0.000341
    40   Atom        0.003240      0.004277      0.000684
    41   Atom        0.003872      0.001451      0.001082
    42   Atom        0.001466      0.000369      0.000161
    43   Atom       -0.003043      0.000628     -0.000221
    44   Atom       -0.002671      0.000104     -0.000027
    45   Atom       -0.000726      0.000453     -0.000202
    46   Atom       -0.001386      0.001165     -0.000654
    47   Atom       -0.009126      0.011156     -0.006305
    48   Atom       -0.007864      0.004519     -0.009094
    49   Atom       -0.008517      0.002433     -0.003916
    50   Atom       -0.002846      0.002605     -0.003398
    51   Atom        0.005768     -0.000058      0.002511
    52   Atom        0.002697      0.000024      0.002746
    53   Atom        0.007930     -0.009420      0.007726
    54   Atom        0.008146     -0.006855     -0.104307
    55   Atom       -0.009014      0.001663     -0.010755
    56   Atom        0.012449      0.002262     -0.001611
    57   Atom        0.005633     -0.010040     -0.007953
    58   Atom       -0.916061      1.122123     -2.114465
 --------------------------------------------------------


 ---------------------------------------------------------------------------------
              Anisotropic Spin Dipole Couplings in Principal Axis System
 ---------------------------------------------------------------------------------

       Atom             a.u.   MegaHertz   Gauss  10(-4) cm-1        Axes

              Baa    -0.0190    -2.546    -0.908    -0.849 -0.0947  0.9950  0.0306
     1 C(13)  Bbb    -0.0167    -2.236    -0.798    -0.746  0.7971  0.0942 -0.5965
              Bcc     0.0356     4.782     1.706     1.595  0.5964  0.0321  0.8020
 
              Baa    -0.0061    -3.260    -1.163    -1.088  0.3982  0.8535 -0.3360
     2 H(1)   Bbb    -0.0004    -0.190    -0.068    -0.063  0.6887 -0.5202 -0.5051
              Bcc     0.0065     3.451     1.231     1.151  0.6059  0.0303  0.7950
 
              Baa    -0.0046    -2.456    -0.876    -0.819  0.7571  0.1593 -0.6336
     3 H(1)   Bbb    -0.0030    -1.606    -0.573    -0.536  0.2016  0.8655  0.4585
              Bcc     0.0076     4.062     1.449     1.355  0.6214 -0.4749  0.6232
 
              Baa    -0.1191   -15.987    -5.705    -5.333  0.5527  0.7865  0.2755
     4 C(13)  Bbb    -0.0967   -12.971    -4.628    -4.327  0.8301 -0.5488 -0.0987
              Bcc     0.2158    28.958    10.333     9.659 -0.0735 -0.2832  0.9562
 
              Baa    -0.0543    -7.288    -2.600    -2.431  0.5784  0.7476  0.3264
     5 C(13)  Bbb     0.0138     1.850     0.660     0.617  0.7682 -0.6338  0.0905
              Bcc     0.0405     5.438     1.940     1.814 -0.2745 -0.1984  0.9409
 
              Baa    -0.0202    -2.713    -0.968    -0.905 -0.0419  0.3794  0.9243
     6 C(13)  Bbb    -0.0173    -2.321    -0.828    -0.774 -0.1354  0.9144 -0.3815
              Bcc     0.0375     5.034     1.796     1.679  0.9899  0.1412 -0.0131
 
              Baa    -0.0077    -4.090    -1.460    -1.364  0.0443  0.9310  0.3622
     7 H(1)   Bbb    -0.0049    -2.637    -0.941    -0.880  0.3186 -0.3568  0.8782
              Bcc     0.0126     6.727     2.400     2.244  0.9469  0.0765 -0.3124
 
              Baa    -0.0052    -0.698    -0.249    -0.233 -0.3709  0.9286 -0.0100
     8 C(13)  Bbb    -0.0031    -0.417    -0.149    -0.139 -0.3054 -0.1117  0.9456
              Bcc     0.0083     1.114     0.398     0.372  0.8770  0.3538  0.3250
 
              Baa    -0.0049    -0.659    -0.235    -0.220 -0.2437  0.8894  0.3867
     9 C(13)  Bbb    -0.0019    -0.255    -0.091    -0.085 -0.2658 -0.4447  0.8553
              Bcc     0.0068     0.915     0.326     0.305  0.9327  0.1056  0.3448
 
              Baa    -0.0022    -1.149    -0.410    -0.383 -0.1458  0.9799  0.1359
    10 H(1)   Bbb    -0.0018    -0.977    -0.349    -0.326 -0.4183 -0.1856  0.8892
              Bcc     0.0040     2.126     0.759     0.709  0.8965  0.0728  0.4369
 
              Baa    -0.0047    -0.627    -0.224    -0.209 -0.0408 -0.1580  0.9866
    11 C(13)  Bbb    -0.0035    -0.476    -0.170    -0.159  0.2622  0.9511  0.1631
              Bcc     0.0082     1.103     0.394     0.368  0.9641 -0.2654 -0.0026
 
              Baa    -0.0037    -1.977    -0.705    -0.659  0.4228  0.8112  0.4039
    12 H(1)   Bbb    -0.0027    -1.465    -0.523    -0.489 -0.2320 -0.3340  0.9136
              Bcc     0.0064     3.441     1.228     1.148  0.8760 -0.4800  0.0470
 
              Baa    -0.0021    -1.120    -0.399    -0.373  0.1020  0.7889  0.6061
    13 H(1)   Bbb    -0.0017    -0.914    -0.326    -0.305 -0.1020 -0.5977  0.7952
              Bcc     0.0038     2.034     0.726     0.678  0.9895 -0.1429  0.0195
 
              Baa    -0.0022    -0.290    -0.103    -0.097 -0.2688  0.7399 -0.6166
    14 C(13)  Bbb    -0.0020    -0.266    -0.095    -0.089 -0.3824  0.5056  0.7734
              Bcc     0.0041     0.556     0.198     0.185  0.8840  0.4437  0.1470
 
              Baa    -0.0019    -1.036    -0.370    -0.345 -0.5120  0.7505 -0.4179
    15 H(1)   Bbb    -0.0018    -0.971    -0.346    -0.324 -0.2120  0.3611  0.9081
              Bcc     0.0038     2.007     0.716     0.669  0.8324  0.5536 -0.0257
 
              Baa    -0.0016    -0.830    -0.296    -0.277 -0.2612  0.9633  0.0624
    16 H(1)   Bbb    -0.0015    -0.775    -0.277    -0.259 -0.0278 -0.0721  0.9970
              Bcc     0.0030     1.605     0.573     0.535  0.9649  0.2587  0.0456
 
              Baa    -0.0014    -0.759    -0.271    -0.253 -0.3688  0.8636 -0.3438
    17 H(1)   Bbb    -0.0012    -0.660    -0.236    -0.220 -0.3626  0.2069  0.9087
              Bcc     0.0027     1.419     0.506     0.473  0.8559  0.4598  0.2368
 
              Baa    -0.0063    -0.844    -0.301    -0.282 -0.5285  0.6975 -0.4840
    18 C(13)  Bbb    -0.0050    -0.672    -0.240    -0.224 -0.6213  0.0707  0.7804
              Bcc     0.0113     1.516     0.541     0.506  0.5785  0.7131  0.3959
 
              Baa    -0.0100    -5.356    -1.911    -1.786 -0.3346  0.8005 -0.4972
    19 H(1)   Bbb    -0.0018    -0.942    -0.336    -0.314  0.8302  0.0008 -0.5574
              Bcc     0.0118     6.297     2.247     2.101  0.4458  0.5993  0.6649
 
              Baa    -0.0055    -2.931    -1.046    -0.978  0.6223 -0.5287  0.5773
    20 H(1)   Bbb    -0.0037    -1.989    -0.710    -0.663 -0.5930  0.1630  0.7885
              Bcc     0.0092     4.919     1.755     1.641  0.5110  0.8330  0.2121
 
              Baa    -0.0030    -1.615    -0.576    -0.539 -0.4384  0.7786 -0.4489
    21 H(1)   Bbb    -0.0019    -1.038    -0.370    -0.346 -0.6392  0.0810  0.7647
              Bcc     0.0050     2.653     0.947     0.885  0.6318  0.6222  0.4622
 
              Baa    -0.1060     7.667     2.736     2.557  0.3414  0.8385  0.4247
    22 O(17)  Bbb    -0.0908     6.573     2.345     2.192  0.8915 -0.4320  0.1363
              Bcc     0.1968   -14.240    -5.081    -4.750 -0.2978 -0.3321  0.8950
 
              Baa    -0.0071    -3.780    -1.349    -1.261 -0.1058  0.2843  0.9529
    23 H(1)   Bbb    -0.0003    -0.145    -0.052    -0.048 -0.5393  0.7887 -0.2952
              Bcc     0.0074     3.925     1.401     1.309  0.8354  0.5451 -0.0700
 
              Baa    -0.0301   -16.079    -5.738    -5.364  0.5428  0.7728  0.3290
    24 H(1)   Bbb    -0.0005    -0.244    -0.087    -0.082  0.3890 -0.5785  0.7169
              Bcc     0.0306    16.324     5.825     5.445  0.7443 -0.2611 -0.6146
 
              Baa    -0.0265    -3.555    -1.268    -1.186  0.6615  0.4000 -0.6344
    25 C(13)  Bbb    -0.0248    -3.332    -1.189    -1.112  0.7456 -0.2592  0.6139
              Bcc     0.0513     6.887     2.458     2.297 -0.0812  0.8791  0.4697
 
              Baa    -0.0074    -3.947    -1.408    -1.317  0.4043 -0.4248  0.8100
    26 H(1)   Bbb    -0.0056    -2.986    -1.066    -0.996  0.9047  0.0558 -0.4223
              Bcc     0.0130     6.933     2.474     2.313  0.1342  0.9036  0.4069
 
              Baa    -0.0064    -3.392    -1.211    -1.132  0.8553  0.5075 -0.1049
    27 H(1)   Bbb    -0.0030    -1.613    -0.576    -0.538  0.1827 -0.1059  0.9774
              Bcc     0.0094     5.006     1.786     1.670 -0.4849  0.8551  0.1833
 
              Baa    -0.0084    -4.472    -1.596    -1.492  0.9166  0.2810  0.2845
    28 H(1)   Bbb    -0.0049    -2.638    -0.941    -0.880 -0.0338  0.7634 -0.6451
              Bcc     0.0133     7.110     2.537     2.372 -0.3984  0.5817  0.7092
 
              Baa    -1.4400   104.199    37.181    34.757 -0.5121  0.8541 -0.0913
    29 O(17)  Bbb    -1.4292   103.413    36.900    34.495  0.7901  0.5100  0.3400
              Bcc     2.8692  -207.612   -74.081   -69.252 -0.3369 -0.1019  0.9360
 
              Baa    -0.0065    -0.872    -0.311    -0.291 -0.2222  0.9661 -0.1312
    30 C(13)  Bbb    -0.0041    -0.555    -0.198    -0.185  0.7670  0.0901 -0.6352
              Bcc     0.0106     1.427     0.509     0.476  0.6019  0.2418  0.7611
 
              Baa    -0.0042    -2.220    -0.792    -0.741 -0.1731  0.9812 -0.0850
    31 H(1)   Bbb    -0.0015    -0.807    -0.288    -0.269  0.7408  0.0729 -0.6678
              Bcc     0.0057     3.028     1.080     1.010  0.6491  0.1785  0.7395
 
              Baa    -0.0027    -1.421    -0.507    -0.474 -0.3856  0.8410 -0.3795
    32 H(1)   Bbb    -0.0018    -0.984    -0.351    -0.328 -0.7044 -0.0027  0.7098
              Bcc     0.0045     2.405     0.858     0.802  0.5959  0.5410  0.5934
 
              Baa    -0.0213    -2.854    -1.018    -0.952 -0.5368  0.7491 -0.3882
    33 C(13)  Bbb    -0.0055    -0.740    -0.264    -0.247  0.8422  0.4484 -0.2993
              Bcc     0.0268     3.594     1.282     1.199  0.0501  0.4876  0.8716
 
              Baa    -0.0459    -6.157    -2.197    -2.054  0.6782 -0.3609 -0.6401
    34 C(13)  Bbb     0.0197     2.648     0.945     0.883  0.6896  0.6134  0.3848
              Bcc     0.0261     3.509     1.252     1.170 -0.2537  0.7024 -0.6650
 
              Baa    -0.0291    -3.905    -1.393    -1.303 -0.0811  0.1047  0.9912
    35 C(13)  Bbb    -0.0248    -3.327    -1.187    -1.110  0.1465  0.9849 -0.0920
              Bcc     0.0539     7.231     2.580     2.412  0.9859 -0.1377  0.0953
 
              Baa    -0.0079    -4.226    -1.508    -1.410 -0.0919  0.9118 -0.4002
    36 H(1)   Bbb    -0.0065    -3.443    -1.228    -1.148  0.3495  0.4058  0.8445
              Bcc     0.0144     7.669     2.736     2.558  0.9324 -0.0623 -0.3560
 
              Baa    -0.0062    -0.834    -0.298    -0.278 -0.1453  0.7535  0.6412
    37 C(13)  Bbb    -0.0040    -0.540    -0.193    -0.180  0.4957  0.6163 -0.6119
              Bcc     0.0102     1.374     0.490     0.458  0.8562 -0.2289  0.4631
 
              Baa    -0.0038    -0.511    -0.182    -0.171 -0.1059  0.9864 -0.1257
    38 C(13)  Bbb    -0.0021    -0.282    -0.100    -0.094 -0.5325  0.0505  0.8450
              Bcc     0.0059     0.793     0.283     0.265  0.8398  0.1564  0.5199
 
              Baa    -0.0019    -1.005    -0.359    -0.335 -0.0972  0.9926 -0.0730
    39 H(1)   Bbb    -0.0015    -0.799    -0.285    -0.267 -0.5350  0.0097  0.8448
              Bcc     0.0034     1.804     0.644     0.602  0.8392  0.1211  0.5301
 
              Baa    -0.0049    -0.659    -0.235    -0.220 -0.4267  0.7547  0.4983
    40 C(13)  Bbb    -0.0036    -0.486    -0.173    -0.162 -0.1488 -0.6021  0.7844
              Bcc     0.0085     1.145     0.409     0.382  0.8921  0.2606  0.3692
 
              Baa    -0.0029    -1.561    -0.557    -0.521 -0.2666 -0.0035  0.9638
    41 H(1)   Bbb    -0.0027    -1.460    -0.521    -0.487 -0.5755  0.8027 -0.1563
              Bcc     0.0057     3.021     1.078     1.008  0.7731  0.5964  0.2160
 
              Baa    -0.0021    -1.138    -0.406    -0.379 -0.2292  0.9475 -0.2230
    42 H(1)   Bbb    -0.0018    -0.983    -0.351    -0.328 -0.1205  0.1998  0.9724
              Bcc     0.0040     2.121     0.757     0.707  0.9659  0.2497  0.0684
 
              Baa    -0.0031    -0.419    -0.149    -0.140  0.3636  0.9278 -0.0835
    43 C(13)  Bbb    -0.0029    -0.388    -0.138    -0.129 -0.0397  0.1050  0.9937
              Bcc     0.0060     0.807     0.288     0.269  0.9307 -0.3580  0.0750
 
              Baa    -0.0021    -1.136    -0.405    -0.379  0.4704  0.8335 -0.2899
    44 H(1)   Bbb    -0.0020    -1.083    -0.387    -0.361  0.1271  0.2610  0.9569
              Bcc     0.0042     2.219     0.792     0.740  0.8732 -0.4870  0.0168
 
              Baa    -0.0017    -0.929    -0.331    -0.310  0.0099  0.5753  0.8179
    45 H(1)   Bbb    -0.0015    -0.782    -0.279    -0.261  0.1862  0.8026 -0.5667
              Bcc     0.0032     1.711     0.611     0.571  0.9825 -0.1579  0.0991
 
              Baa    -0.0017    -0.885    -0.316    -0.295  0.1939  0.8736  0.4463
    46 H(1)   Bbb    -0.0013    -0.672    -0.240    -0.224 -0.4494 -0.3253  0.8320
              Bcc     0.0029     1.557     0.555     0.519  0.8720 -0.3619  0.3295
 
              Baa    -0.0121    -1.629    -0.581    -0.543  0.1190  0.8742  0.4708
    47 C(13)  Bbb    -0.0090    -1.213    -0.433    -0.405 -0.5738 -0.3264  0.7511
              Bcc     0.0212     2.842     1.014     0.948  0.8103 -0.3596  0.4628
 
              Baa    -0.0144    -7.659    -2.733    -2.555  0.4528  0.8583  0.2414
    48 H(1)   Bbb    -0.0021    -1.135    -0.405    -0.379  0.8035 -0.2756 -0.5276
              Bcc     0.0165     8.794     3.138     2.933  0.3864 -0.4329  0.8145
 
              Baa    -0.0073    -3.880    -1.385    -1.294  0.8011  0.5901  0.0999
    49 H(1)   Bbb    -0.0050    -2.647    -0.944    -0.883 -0.2432  0.1684  0.9553
              Bcc     0.0122     6.527     2.329     2.177 -0.5468  0.7896 -0.2784
 
              Baa    -0.0040    -2.145    -0.765    -0.715  0.3535  0.8561  0.3771
    50 H(1)   Bbb    -0.0020    -1.063    -0.379    -0.354  0.7633 -0.0309 -0.6453
              Bcc     0.0060     3.207     1.144     1.070  0.5408 -0.5159  0.6643
 
              Baa    -0.0077     0.555     0.198     0.185  0.7646 -0.6263  0.1520
    51 O(17)  Bbb     0.0018    -0.131    -0.047    -0.044 -0.4678 -0.3771  0.7993
              Bcc     0.0059    -0.424    -0.151    -0.142  0.4433  0.6823  0.5813
 
              Baa    -0.0038    -2.013    -0.718    -0.672  0.6625 -0.4663  0.5862
    52 H(1)   Bbb    -0.0018    -0.947    -0.338    -0.316 -0.6766 -0.0368  0.7354
              Bcc     0.0055     2.960     1.056     0.987  0.3214  0.8838  0.3399
 
              Baa    -0.0192   -10.271    -3.665    -3.426 -0.3715  0.7988 -0.4732
    53 H(1)   Bbb     0.0031     1.660     0.592     0.554  0.3343  0.5906  0.7345
              Bcc     0.0161     8.610     3.072     2.872  0.8661  0.1147 -0.4865
 
              Baa    -0.0736    -9.880    -3.525    -3.296  0.6432  0.4288  0.6344
    54 C(13)  Bbb    -0.0722    -9.694    -3.459    -3.233  0.7641 -0.4121 -0.4962
              Bcc     0.1459    19.574     6.984     6.529  0.0486  0.8039 -0.5927
 
              Baa    -0.0155    -8.292    -2.959    -2.766  0.1462  0.4279  0.8919
    55 H(1)   Bbb    -0.0034    -1.821    -0.650    -0.607  0.8850  0.3464 -0.3113
              Bcc     0.0190    10.113     3.608     3.373 -0.4421  0.8348 -0.3281
 
              Baa    -0.0112    -5.999    -2.141    -2.001  0.6625 -0.4994 -0.5584
    56 H(1)   Bbb    -0.0053    -2.802    -1.000    -0.935  0.4433 -0.3394  0.8296
              Bcc     0.0165     8.801     3.140     2.936  0.6038  0.7971  0.0035
 
              Baa    -0.0160    -8.533    -3.045    -2.846  0.9232 -0.3259  0.2036
    57 H(1)   Bbb    -0.0071    -3.773    -1.346    -1.259  0.2279  0.8909  0.3928
              Bcc     0.0231    12.306     4.391     4.105 -0.3095 -0.3162  0.8968
 
              Baa    -1.6099   116.490    41.567    38.857  0.4296  0.7836  0.4488
    58 O(17)  Bbb    -1.5943   115.359    41.163    38.480  0.8451 -0.1737 -0.5056
              Bcc     3.2041  -231.849   -82.730   -77.337  0.3182 -0.5965  0.7368
 

 ---------------------------------------------------------------------------------

 Calling FoFJK, ICntrl=      2127 FMM=F ISym2X=0 I1Cent= 0 IOpClX= 1 NMat=1 NMatS=1 NMatT=0.
 ***** Axes restored to original set *****
 -------------------------------------------------------------------
 Center     Atomic                   Forces (Hartrees/Bohr)
 Number     Number              X              Y              Z
 -------------------------------------------------------------------
      1        6          -0.000057793   -0.000151836    0.000626681
      2        1          -0.000154266    0.000246853   -0.000481635
      3        1           0.000191392   -0.000430373   -0.000356790
      4        6           0.000044671    0.000445767    0.000407313
      5        6          -0.000133279    0.000320508   -0.000132445
      6        6          -0.000169763   -0.000219282   -0.000271198
      7        1           0.000250273    0.000172695    0.000373268
      8        6          -0.000103962   -0.000375967   -0.000002372
      9        6          -0.000187439    0.000051430    0.000379301
     10        1           0.000388618    0.000058894   -0.000346262
     11        6          -0.000516050    0.000544765   -0.000174483
     12        1          -0.000040990   -0.000484553   -0.000049794
     13        1           0.000558281   -0.000063128    0.000154285
     14        6          -0.000741327   -0.000447792   -0.000157074
     15        1          -0.000038990    0.000474469    0.000493705
     16        1           0.000549463   -0.000216371    0.000186025
     17        1           0.000277501    0.000384641   -0.000498718
     18        6           0.000535080   -0.000436135    0.000297044
     19        1          -0.000421040   -0.000111731   -0.000242386
     20        1          -0.000187150    0.000497973    0.000453140
     21        1           0.000099655    0.000398879   -0.000587340
     22        8           0.002499429    0.000151909   -0.001320446
     23        1          -0.002384168   -0.000227386    0.001093143
     24        1          -0.000082410   -0.000378242   -0.000194512
     25        6          -0.000017000    0.000455614   -0.000759002
     26        1          -0.000487050   -0.000266261    0.000306646
     27        1           0.000287715   -0.000460164    0.000038731
     28        1           0.000184434    0.000045478    0.000694002
     29        8           0.000161789   -0.000094061    0.000146085
     30        6          -0.000110802   -0.000011975   -0.000581244
     31        1           0.000179769    0.000258336    0.000469285
     32        1          -0.000148551   -0.000491075    0.000351539
     33        6          -0.000104218    0.000340974   -0.000195928
     34        6           0.000185895    0.000174641    0.000080961
     35        6           0.000197462   -0.000189457    0.000182963
     36        1          -0.000236798    0.000159697   -0.000343420
     37        6           0.000107646   -0.000362116    0.000015349
     38        6           0.000185230    0.000083640   -0.000338623
     39        1          -0.000397776    0.000018471    0.000332702
     40        6           0.000405198    0.000621045    0.000220223
     41        1           0.000116894   -0.000513499    0.000015297
     42        1          -0.000549981   -0.000064217   -0.000161331
     43        6           0.000755681   -0.000413094    0.000132929
     44        1          -0.000005142    0.000506689   -0.000466288
     45        1          -0.000539735   -0.000249880   -0.000198545
     46        1          -0.000274334    0.000332204    0.000523960
     47        6          -0.000526502   -0.000443447   -0.000290799
     48        1           0.000459448   -0.000085302    0.000174487
     49        1           0.000167105    0.000530456   -0.000428443
     50        1          -0.000122670    0.000340092    0.000612731
     51        8           0.002803094    0.002308028    0.000670482
     52        1          -0.002548313   -0.002152601   -0.000646936
     53        1           0.000026175   -0.000439029    0.000087736
     54        6          -0.000125257    0.000423202    0.000804592
     55        1           0.000433279   -0.000203502   -0.000208049
     56        1          -0.000318315   -0.000506802   -0.000186157
     57        1          -0.000090123    0.000132725   -0.000644811
     58        8          -0.000229987    0.000009201   -0.000059573
 -------------------------------------------------------------------
 Cartesian Forces:  Max     0.002803094 RMS     0.000584848

 GradGradGradGradGradGradGradGradGradGradGradGradGradGradGradGradGradGrad
 Berny optimization.
 FormGI is forming the generalized inverse of G from B-inverse, IUseBI=4.
 Internal  Forces:  Max     0.003397605 RMS     0.000298650
 Search for a local minimum.
 Step number   1 out of a maximum of  348
 All quantities printed in internal units (Hartrees-Bohrs-Radians)
 Mixed Optimization -- En-DIIS/RFO-DIIS
 Second derivative matrix not updated -- first step.
 ITU=  0
     Eigenvalues ---    0.00230   0.00230   0.00230   0.00230   0.00251
     Eigenvalues ---    0.00255   0.00275   0.00320   0.00338   0.00393
     Eigenvalues ---    0.00412   0.00880   0.00912   0.01267   0.01504
     Eigenvalues ---    0.01509   0.01753   0.01986   0.02128   0.02230
     Eigenvalues ---    0.02730   0.02754   0.02777   0.02857   0.02890
     Eigenvalues ---    0.02909   0.03108   0.03122   0.03397   0.03445
     Eigenvalues ---    0.03451   0.03714   0.03965   0.04384   0.04440
     Eigenvalues ---    0.04459   0.04627   0.04713   0.04778   0.04868
     Eigenvalues ---    0.05131   0.05217   0.05230   0.05269   0.05279
     Eigenvalues ---    0.05296   0.05385   0.05490   0.05616   0.05617
     Eigenvalues ---    0.05623   0.05639   0.05679   0.05708   0.05717
     Eigenvalues ---    0.05749   0.05764   0.05774   0.05775   0.06140
     Eigenvalues ---    0.06198   0.06594   0.06672   0.06718   0.06726
     Eigenvalues ---    0.07279   0.07406   0.07565   0.07817   0.08499
     Eigenvalues ---    0.08681   0.08742   0.08804   0.09289   0.09407
     Eigenvalues ---    0.09711   0.09784   0.10191   0.10344   0.11861
     Eigenvalues ---    0.12002   0.12566   0.13298   0.14045   0.16000
     Eigenvalues ---    0.16000   0.16000   0.16000   0.16000   0.16000
     Eigenvalues ---    0.16000   0.16000   0.16000   0.16000   0.16000
     Eigenvalues ---    0.16000   0.16000   0.16000   0.16000   0.16000
     Eigenvalues ---    0.16000   0.16000   0.16000   0.16000   0.16524
     Eigenvalues ---    0.17285   0.18519   0.18666   0.19806   0.20950
     Eigenvalues ---    0.20981   0.21812   0.21862   0.23460   0.24794
     Eigenvalues ---    0.24842   0.25645   0.25775   0.27082   0.27123
     Eigenvalues ---    0.27206   0.27585   0.27831   0.28777   0.29083
     Eigenvalues ---    0.29185   0.29204   0.29246   0.29591   0.29722
     Eigenvalues ---    0.33867   0.33919   0.33971   0.33979   0.33999
     Eigenvalues ---    0.34009   0.34028   0.34043   0.34050   0.34070
     Eigenvalues ---    0.34100   0.34121   0.34137   0.34146   0.34183
     Eigenvalues ---    0.34188   0.34198   0.34202   0.34297   0.34305
     Eigenvalues ---    0.34317   0.34322   0.34398   0.34456   0.34504
     Eigenvalues ---    0.34557   0.34614   0.34630   0.34655   0.34657
     Eigenvalues ---    0.34690   0.34735   0.40688   0.46400   0.50242
     Eigenvalues ---    0.52143   0.54362   0.54975
 RFO step:  Lambda=-3.41188267D-04 EMin= 2.30000000D-03
 Linear search not attempted -- first point.
 Iteration  1 RMS(Cart)=  0.22483611 RMS(Int)=  0.00663887
 Iteration  2 RMS(Cart)=  0.13848103 RMS(Int)=  0.00139180
 Iteration  3 RMS(Cart)=  0.00331260 RMS(Int)=  0.00020892
 Iteration  4 RMS(Cart)=  0.00000258 RMS(Int)=  0.00020891
 Iteration  5 RMS(Cart)=  0.00000000 RMS(Int)=  0.00020891
 Variable       Old X    -DE/DX   Delta X   Delta X   Delta X     New X
                                 (Linear)    (Quad)   (Total)
    R1        2.07162  -0.00055   0.00000  -0.00162  -0.00162   2.07000
    R2        2.06990  -0.00057   0.00000  -0.00165  -0.00165   2.06825
    R3        2.92872  -0.00018   0.00000  -0.00085  -0.00085   2.92786
    R4        2.88395  -0.00018   0.00000  -0.00065  -0.00065   2.88329
    R5        3.16351  -0.00032   0.00000  -0.00179  -0.00179   3.16172
    R6        2.63682  -0.00003   0.00000  -0.00006  -0.00003   2.63679
    R7        2.06399   0.00011   0.00000   0.00031   0.00028   2.06427
    R8        2.90995  -0.00014   0.00000  -0.00037  -0.00037   2.90958
    R9        2.90471  -0.00035   0.00000  -0.00121  -0.00121   2.90350
   R10        2.55154   0.00014   0.00000   0.00026   0.00026   2.55180
   R11        2.07315  -0.00045   0.00000  -0.00133  -0.00133   2.07181
   R12        2.95279  -0.00014   0.00000  -0.00039  -0.00039   2.95240
   R13        2.92702  -0.00002   0.00000  -0.00026  -0.00025   2.92677
   R14        2.94144  -0.00009   0.00000  -0.00010  -0.00010   2.94134
   R15        2.89829  -0.00015   0.00000  -0.00051  -0.00051   2.89778
   R16        2.88787  -0.00022   0.00000  -0.00075  -0.00075   2.88713
   R17        2.07258  -0.00052   0.00000  -0.00153  -0.00153   2.07105
   R18        2.91562   0.00006   0.00000   0.00027   0.00027   2.91589
   R19        2.06831  -0.00048   0.00000  -0.00141  -0.00141   2.06691
   R20        2.06280  -0.00057   0.00000  -0.00163  -0.00163   2.06117
   R21        2.07283  -0.00068   0.00000  -0.00199  -0.00199   2.07084
   R22        2.06790  -0.00060   0.00000  -0.00176  -0.00176   2.06614
   R23        2.07332  -0.00068   0.00000  -0.00200  -0.00200   2.07133
   R24        2.06108  -0.00047   0.00000  -0.00136  -0.00136   2.05972
   R25        2.06997  -0.00069   0.00000  -0.00203  -0.00203   2.06795
   R26        2.07555  -0.00071   0.00000  -0.00208  -0.00208   2.07347
   R27        1.84461  -0.00287   0.00000  -0.00550  -0.00556   1.83905
   R28        3.47067  -0.00026   0.00000  -0.00455  -0.00452   3.46616
   R29        2.06567  -0.00057   0.00000  -0.00164  -0.00164   2.06403
   R30        2.06306  -0.00050   0.00000  -0.00144  -0.00144   2.06162
   R31        2.07099  -0.00070   0.00000  -0.00206  -0.00206   2.06893
   R32        2.07023  -0.00056   0.00000  -0.00164  -0.00164   2.06859
   R33        2.07365  -0.00061   0.00000  -0.00178  -0.00178   2.07187
   R34        2.93790  -0.00034   0.00000  -0.00140  -0.00140   2.93649
   R35        2.88505  -0.00019   0.00000  -0.00069  -0.00069   2.88436
   R36        2.99475  -0.00034   0.00000  -0.00142  -0.00142   2.99333
   R37        2.70629  -0.00015   0.00000  -0.00037  -0.00037   2.70592
   R38        2.06182   0.00018   0.00000   0.00053   0.00053   2.06235
   R39        2.91485  -0.00013   0.00000  -0.00037  -0.00037   2.91448
   R40        2.93908  -0.00026   0.00000  -0.00096  -0.00096   2.93812
   R41        2.59622   0.00012   0.00000   0.00024   0.00024   2.59645
   R42        2.07014  -0.00042   0.00000  -0.00123  -0.00123   2.06891
   R43        2.94975  -0.00013   0.00000  -0.00036  -0.00036   2.94939
   R44        2.92351  -0.00001   0.00000  -0.00023  -0.00023   2.92329
   R45        2.94705  -0.00008   0.00000  -0.00016  -0.00016   2.94688
   R46        2.89579  -0.00014   0.00000  -0.00049  -0.00049   2.89530
   R47        2.88521  -0.00023   0.00000  -0.00076  -0.00076   2.88445
   R48        2.07126  -0.00052   0.00000  -0.00151  -0.00151   2.06975
   R49        2.91962   0.00006   0.00000   0.00030   0.00030   2.91992
   R50        2.07467  -0.00052   0.00000  -0.00154  -0.00154   2.07313
   R51        2.06239  -0.00057   0.00000  -0.00163  -0.00163   2.06076
   R52        2.07212  -0.00068   0.00000  -0.00200  -0.00200   2.07012
   R53        2.06818  -0.00061   0.00000  -0.00179  -0.00179   2.06639
   R54        2.07245  -0.00067   0.00000  -0.00197  -0.00197   2.07048
   R55        2.06663  -0.00048   0.00000  -0.00138  -0.00138   2.06525
   R56        2.07084  -0.00070   0.00000  -0.00204  -0.00204   2.06880
   R57        2.07379  -0.00071   0.00000  -0.00207  -0.00207   2.07171
   R58        1.82404  -0.00340   0.00000  -0.00625  -0.00625   1.81779
   R59        2.06235  -0.00048   0.00000  -0.00138  -0.00138   2.06097
   R60        2.06799  -0.00057   0.00000  -0.00166  -0.00166   2.06633
   R61        2.06488  -0.00064   0.00000  -0.00185  -0.00185   2.06302
    A1        1.87159   0.00006   0.00000   0.00119   0.00119   1.87278
    A2        1.88874  -0.00003   0.00000  -0.00051  -0.00051   1.88824
    A3        1.92500   0.00002   0.00000   0.00000   0.00000   1.92500
    A4        1.85480  -0.00008   0.00000  -0.00102  -0.00102   1.85379
    A5        1.90217   0.00005   0.00000   0.00058   0.00058   1.90275
    A6        2.01536  -0.00001   0.00000  -0.00016  -0.00017   2.01519
    A7        1.97538   0.00006   0.00000  -0.00001  -0.00001   1.97538
    A8        1.88381   0.00019   0.00000   0.00204   0.00204   1.88584
    A9        1.91383  -0.00002   0.00000  -0.00028  -0.00027   1.91356
   A10        1.94698  -0.00021   0.00000  -0.00114  -0.00116   1.94583
   A11        1.82333  -0.00018   0.00000  -0.00329  -0.00331   1.82001
   A12        1.92004   0.00015   0.00000   0.00265   0.00267   1.92271
   A13        1.90923   0.00004   0.00000   0.00053   0.00053   1.90976
   A14        1.91777  -0.00011   0.00000  -0.00114  -0.00114   1.91663
   A15        1.79286  -0.00009   0.00000  -0.00159  -0.00159   1.79128
   A16        1.95169   0.00009   0.00000   0.00092   0.00092   1.95261
   A17        1.96117  -0.00002   0.00000   0.00029   0.00029   1.96146
   A18        1.92456   0.00007   0.00000   0.00074   0.00074   1.92529
   A19        1.89992   0.00000   0.00000  -0.00094  -0.00094   1.89898
   A20        1.99476  -0.00008   0.00000  -0.00064  -0.00064   1.99411
   A21        1.91518   0.00000   0.00000   0.00009   0.00009   1.91527
   A22        2.03407   0.00005   0.00000   0.00082   0.00082   2.03489
   A23        2.06347   0.00002   0.00000   0.00074   0.00074   2.06421
   A24        1.53578   0.00001   0.00000   0.00016   0.00016   1.53595
   A25        1.48588   0.00006   0.00000  -0.00012  -0.00012   1.48576
   A26        1.93127  -0.00003   0.00000   0.00037   0.00037   1.93164
   A27        2.11704  -0.00012   0.00000  -0.00161  -0.00161   2.11543
   A28        1.95300  -0.00006   0.00000  -0.00025  -0.00025   1.95275
   A29        2.07173  -0.00007   0.00000  -0.00065  -0.00065   2.07107
   A30        1.88026   0.00018   0.00000   0.00181   0.00181   1.88207
   A31        1.94637  -0.00007   0.00000  -0.00083  -0.00083   1.94553
   A32        1.93306  -0.00001   0.00000  -0.00042  -0.00042   1.93263
   A33        1.88749   0.00004   0.00000   0.00141   0.00141   1.88890
   A34        2.05040   0.00004   0.00000  -0.00006  -0.00006   2.05033
   A35        1.54330  -0.00003   0.00000  -0.00010  -0.00010   1.54319
   A36        2.07016   0.00003   0.00000   0.00017   0.00017   2.07033
   A37        1.50216  -0.00003   0.00000  -0.00028  -0.00028   1.50188
   A38        2.05284  -0.00003   0.00000  -0.00033  -0.00033   2.05251
   A39        1.97385  -0.00001   0.00000  -0.00074  -0.00074   1.97312
   A40        2.03165   0.00000   0.00000   0.00074   0.00074   2.03240
   A41        1.98701   0.00001   0.00000  -0.00054  -0.00054   1.98647
   A42        1.89493   0.00005   0.00000   0.00083   0.00083   1.89575
   A43        1.92273  -0.00009   0.00000  -0.00053  -0.00053   1.92220
   A44        1.97774  -0.00014   0.00000  -0.00090  -0.00090   1.97684
   A45        1.92417  -0.00010   0.00000  -0.00065  -0.00065   1.92352
   A46        1.87780   0.00012   0.00000   0.00078   0.00078   1.87858
   A47        1.88041   0.00010   0.00000   0.00061   0.00061   1.88102
   A48        1.87765   0.00013   0.00000   0.00082   0.00082   1.87848
   A49        1.99785  -0.00013   0.00000  -0.00080  -0.00080   1.99705
   A50        1.92747  -0.00008   0.00000  -0.00068  -0.00068   1.92679
   A51        1.90654  -0.00011   0.00000  -0.00045  -0.00045   1.90609
   A52        1.86179   0.00007   0.00000   0.00007   0.00007   1.86186
   A53        1.88096   0.00017   0.00000   0.00140   0.00140   1.88236
   A54        1.88551   0.00009   0.00000   0.00059   0.00059   1.88610
   A55        1.90428  -0.00042   0.00000  -0.00263  -0.00260   1.90167
   A56        1.92123  -0.00029   0.00000  -0.00207  -0.00207   1.91915
   A57        1.96069  -0.00021   0.00000  -0.00157  -0.00157   1.95912
   A58        1.89483  -0.00010   0.00000  -0.00012  -0.00012   1.89471
   A59        1.89495   0.00018   0.00000   0.00023   0.00022   1.89517
   A60        1.88890   0.00024   0.00000   0.00202   0.00202   1.89091
   A61        1.90190   0.00020   0.00000   0.00169   0.00169   1.90359
   A62        1.85284   0.00004   0.00000   0.00100   0.00100   1.85384
   A63        1.90261   0.00001   0.00000  -0.00005  -0.00004   1.90257
   A64        1.92797   0.00002   0.00000   0.00008   0.00008   1.92804
   A65        1.88692  -0.00005   0.00000  -0.00094  -0.00094   1.88599
   A66        1.90376   0.00004   0.00000   0.00035   0.00035   1.90411
   A67        1.98469  -0.00006   0.00000  -0.00037  -0.00037   1.98432
   A68        2.00163   0.00017   0.00000   0.00053   0.00053   2.00216
   A69        1.93163   0.00007   0.00000   0.00093   0.00093   1.93256
   A70        1.90040  -0.00003   0.00000  -0.00001  -0.00001   1.90039
   A71        1.98056  -0.00021   0.00000  -0.00132  -0.00132   1.97924
   A72        1.84049  -0.00019   0.00000  -0.00308  -0.00308   1.83741
   A73        1.79287   0.00020   0.00000   0.00305   0.00305   1.79592
   A74        1.94809  -0.00004   0.00000   0.00026   0.00026   1.94834
   A75        1.96629  -0.00007   0.00000  -0.00106  -0.00106   1.96522
   A76        1.93121  -0.00008   0.00000  -0.00119  -0.00119   1.93002
   A77        1.90629   0.00013   0.00000   0.00101   0.00101   1.90730
   A78        1.92915   0.00008   0.00000   0.00114   0.00114   1.93029
   A79        1.77580  -0.00001   0.00000  -0.00013  -0.00013   1.77567
   A80        1.91797   0.00000   0.00000  -0.00084  -0.00084   1.91713
   A81        1.94796  -0.00007   0.00000  -0.00047  -0.00047   1.94749
   A82        1.90634  -0.00002   0.00000  -0.00030  -0.00030   1.90605
   A83        2.04615   0.00005   0.00000   0.00073   0.00073   2.04689
   A84        2.08038   0.00002   0.00000   0.00075   0.00075   2.08113
   A85        1.53638   0.00002   0.00000   0.00030   0.00030   1.53667
   A86        1.48950   0.00005   0.00000  -0.00009  -0.00009   1.48941
   A87        1.94127  -0.00004   0.00000   0.00037   0.00037   1.94163
   A88        2.08538  -0.00010   0.00000  -0.00142  -0.00142   2.08396
   A89        1.95369  -0.00004   0.00000  -0.00013  -0.00013   1.95356
   A90        2.07763  -0.00009   0.00000  -0.00093  -0.00093   2.07670
   A91        1.89046   0.00017   0.00000   0.00175   0.00175   1.89221
   A92        1.94361  -0.00006   0.00000  -0.00102  -0.00102   1.94258
   A93        1.94252  -0.00002   0.00000  -0.00052  -0.00052   1.94200
   A94        1.89017   0.00004   0.00000   0.00141   0.00141   1.89158
   A95        2.04605   0.00005   0.00000   0.00003   0.00003   2.04608
   A96        1.53855  -0.00002   0.00000   0.00006   0.00006   1.53861
   A97        2.06696   0.00003   0.00000   0.00023   0.00023   2.06719
   A98        1.50650  -0.00003   0.00000  -0.00028  -0.00028   1.50622
   A99        2.05780  -0.00002   0.00000  -0.00020  -0.00020   2.05760
   A100       1.97110  -0.00001   0.00000  -0.00062  -0.00062   1.97048
   A101       2.03920   0.00001   0.00000   0.00083   0.00083   2.04003
   A102       1.99139   0.00001   0.00000  -0.00049  -0.00049   1.99090
   A103       1.88102   0.00003   0.00000   0.00053   0.00053   1.88155
   A104       1.92490  -0.00009   0.00000  -0.00055  -0.00055   1.92435
   A105       1.97556  -0.00014   0.00000  -0.00090  -0.00090   1.97466
   A106       1.92305  -0.00009   0.00000  -0.00053  -0.00053   1.92252
   A107       1.87866   0.00013   0.00000   0.00079   0.00079   1.87944
   A108       1.88143   0.00009   0.00000   0.00062   0.00062   1.88205
   A109       1.87704   0.00012   0.00000   0.00071   0.00071   1.87775
   A110       1.99539  -0.00015   0.00000  -0.00093  -0.00093   1.99446
   A111       1.92360  -0.00009   0.00000  -0.00066  -0.00066   1.92294
   A112       1.91936  -0.00007   0.00000  -0.00030  -0.00030   1.91906
   A113       1.86712   0.00011   0.00000   0.00047   0.00047   1.86759
   A114       1.87237   0.00014   0.00000   0.00107   0.00107   1.87344
   A115       1.88178   0.00008   0.00000   0.00047   0.00047   1.88225
   A116       1.98967  -0.00086   0.00000  -0.00655  -0.00584   1.98382
   A117       2.17617   0.00023   0.00000   0.00009  -0.00068   2.17549
   A118       1.92579   0.00045   0.00000   0.00152   0.00292   1.92871
   A119       1.94263  -0.00018   0.00000  -0.00126  -0.00126   1.94137
   A120       1.91003  -0.00030   0.00000  -0.00212  -0.00213   1.90790
   A121       1.90321  -0.00014   0.00000  -0.00054  -0.00054   1.90267
   A122       1.90412   0.00019   0.00000   0.00053   0.00053   1.90465
   A123       1.91113   0.00021   0.00000   0.00177   0.00177   1.91290
   A124       1.89203   0.00024   0.00000   0.00170   0.00170   1.89373
   A125       2.95257  -0.00070   0.00000  -0.27061  -0.27012   2.68245
   A126       3.13687  -0.00022   0.00000  -0.07702  -0.07764   3.05923
    D1        2.21092  -0.00005   0.00000   0.00202   0.00202   2.21294
    D2       -1.90872  -0.00013   0.00000   0.00205   0.00203  -1.90669
    D3        0.18280   0.00015   0.00000   0.00631   0.00633   0.18913
    D4       -2.06693  -0.00004   0.00000   0.00265   0.00265  -2.06428
    D5        0.09662  -0.00012   0.00000   0.00268   0.00266   0.09928
    D6        2.18813   0.00016   0.00000   0.00694   0.00696   2.19509
    D7        0.04424  -0.00004   0.00000   0.00255   0.00255   0.04679
    D8        2.20778  -0.00012   0.00000   0.00257   0.00256   2.21034
    D9       -1.98388   0.00016   0.00000   0.00683   0.00685  -1.97703
   D10       -1.32931   0.00003   0.00000   0.00010   0.00010  -1.32920
   D11        0.98905   0.00001   0.00000  -0.00109  -0.00109   0.98796
   D12       -2.99838   0.00007   0.00000  -0.00008  -0.00008  -2.99845
   D13        2.90363  -0.00008   0.00000  -0.00170  -0.00170   2.90194
   D14       -1.06120  -0.00010   0.00000  -0.00289  -0.00289  -1.06409
   D15        1.23456  -0.00004   0.00000  -0.00188  -0.00187   1.23269
   D16        0.81831  -0.00001   0.00000  -0.00071  -0.00070   0.81760
   D17        3.13666  -0.00002   0.00000  -0.00190  -0.00190   3.13476
   D18       -0.85076   0.00004   0.00000  -0.00088  -0.00088  -0.85165
   D19       -0.05359   0.00002   0.00000  -0.00326  -0.00327  -0.05686
   D20        2.09520   0.00009   0.00000  -0.00251  -0.00252   2.09269
   D21       -2.13997   0.00007   0.00000  -0.00300  -0.00300  -2.14297
   D22       -2.18216  -0.00011   0.00000  -0.00507  -0.00506  -2.18722
   D23       -0.03336  -0.00005   0.00000  -0.00432  -0.00431  -0.03768
   D24        2.01465  -0.00006   0.00000  -0.00480  -0.00480   2.00985
   D25        2.02742  -0.00008   0.00000  -0.00569  -0.00569   2.02173
   D26       -2.10697  -0.00002   0.00000  -0.00494  -0.00494  -2.11191
   D27       -0.05896  -0.00003   0.00000  -0.00543  -0.00542  -0.06439
   D28        2.79800   0.00012   0.00000   0.00510   0.00507   2.80307
   D29       -1.30461   0.00018   0.00000   0.00576   0.00573  -1.29888
   D30        0.71040  -0.00006   0.00000   0.00267   0.00260   0.71301
   D31       -3.11883   0.00003   0.00000   0.00272   0.00272  -3.11610
   D32       -0.81080   0.00003   0.00000   0.00244   0.00244  -0.80835
   D33        0.88138   0.00001   0.00000   0.00241   0.00241   0.88379
   D34        1.03581   0.00009   0.00000   0.00319   0.00319   1.03900
   D35       -2.93934   0.00009   0.00000   0.00291   0.00291  -2.93643
   D36       -1.24717   0.00006   0.00000   0.00288   0.00288  -1.24429
   D37       -1.13944  -0.00006   0.00000   0.00127   0.00127  -1.13817
   D38        1.16860  -0.00006   0.00000   0.00099   0.00099   1.16959
   D39        2.86077  -0.00008   0.00000   0.00096   0.00096   2.86173
   D40        1.13569  -0.00013   0.00000  -0.00640  -0.00640   1.12929
   D41       -0.97825  -0.00001   0.00000  -0.00419  -0.00418  -0.98244
   D42       -3.08281  -0.00006   0.00000  -0.00523  -0.00523  -3.08804
   D43       -3.02386  -0.00010   0.00000  -0.00590  -0.00591  -3.02976
   D44        1.14538   0.00002   0.00000  -0.00369  -0.00369   1.14170
   D45       -0.95918  -0.00003   0.00000  -0.00473  -0.00473  -0.96391
   D46       -0.82837   0.00000   0.00000  -0.00428  -0.00428  -0.83264
   D47       -2.94231   0.00012   0.00000  -0.00206  -0.00206  -2.94437
   D48        1.23631   0.00006   0.00000  -0.00310  -0.00310   1.23321
   D49        1.47961  -0.00002   0.00000  -0.00032  -0.00032   1.47929
   D50       -2.85599  -0.00006   0.00000  -0.00062  -0.00062  -2.85661
   D51       -0.62906   0.00006   0.00000   0.00097   0.00096  -0.62810
   D52       -2.56169  -0.00006   0.00000  -0.00156  -0.00157  -2.56325
   D53       -0.61410  -0.00010   0.00000  -0.00186  -0.00186  -0.61596
   D54        1.61283   0.00003   0.00000  -0.00028  -0.00028   1.61255
   D55       -0.45392  -0.00002   0.00000  -0.00041  -0.00041  -0.45433
   D56        1.49367  -0.00006   0.00000  -0.00071  -0.00071   1.49296
   D57       -2.56259   0.00007   0.00000   0.00087   0.00087  -2.56171
   D58       -1.55184   0.00008   0.00000   0.00098   0.00098  -1.55087
   D59        0.50499   0.00006   0.00000   0.00160   0.00160   0.50659
   D60        2.73672   0.00008   0.00000   0.00177   0.00177   2.73850
   D61        2.53903   0.00007   0.00000   0.00160   0.00160   2.54063
   D62       -1.68732   0.00004   0.00000   0.00223   0.00223  -1.68509
   D63        0.54441   0.00007   0.00000   0.00240   0.00240   0.54681
   D64        0.45763  -0.00001   0.00000   0.00036   0.00036   0.45799
   D65        2.51446  -0.00003   0.00000   0.00099   0.00099   2.51545
   D66       -1.53699   0.00000   0.00000   0.00115   0.00115  -1.53584
   D67       -1.44508  -0.00002   0.00000  -0.00106  -0.00106  -1.44614
   D68        2.58001   0.00003   0.00000   0.00045   0.00045   2.58045
   D69        0.45571   0.00000   0.00000   0.00033   0.00033   0.45604
   D70        2.91261   0.00000   0.00000  -0.00140  -0.00140   2.91121
   D71        0.65451   0.00004   0.00000   0.00011   0.00011   0.65462
   D72       -1.46978   0.00002   0.00000  -0.00001  -0.00001  -1.46979
   D73        0.70543  -0.00014   0.00000  -0.00318  -0.00318   0.70224
   D74       -1.55267  -0.00009   0.00000  -0.00168  -0.00168  -1.55435
   D75        2.60622  -0.00012   0.00000  -0.00179  -0.00179   2.60443
   D76        1.30950  -0.00002   0.00000   0.00019   0.00019   1.30969
   D77       -0.79514  -0.00002   0.00000   0.00018   0.00018  -0.79495
   D78       -2.90062  -0.00002   0.00000   0.00021   0.00021  -2.90041
   D79        2.93416   0.00001   0.00000   0.00010   0.00010   2.93426
   D80        0.82952   0.00001   0.00000   0.00010   0.00010   0.82962
   D81       -1.27596   0.00001   0.00000   0.00012   0.00012  -1.27584
   D82       -1.04143   0.00001   0.00000   0.00053   0.00053  -1.04090
   D83        3.13712   0.00001   0.00000   0.00053   0.00053   3.13765
   D84        1.03164   0.00001   0.00000   0.00055   0.00055   1.03219
   D85        0.91559  -0.00007   0.00000  -0.00377  -0.00377   0.91182
   D86       -1.18569  -0.00002   0.00000  -0.00279  -0.00279  -1.18847
   D87        3.02617  -0.00002   0.00000  -0.00283  -0.00282   3.02335
   D88       -0.87671  -0.00001   0.00000  -0.00199  -0.00199  -0.87870
   D89       -2.97799   0.00004   0.00000  -0.00101  -0.00101  -2.97900
   D90        1.23387   0.00004   0.00000  -0.00105  -0.00105   1.23282
   D91       -3.11813  -0.00004   0.00000  -0.00280  -0.00280  -3.12093
   D92        1.06377   0.00001   0.00000  -0.00182  -0.00182   1.06196
   D93       -1.00755   0.00001   0.00000  -0.00186  -0.00186  -1.00941
   D94        1.49808  -0.00006   0.00000  -0.00108  -0.00108   1.49700
   D95       -0.57871  -0.00001   0.00000  -0.00070  -0.00070  -0.57942
   D96       -2.80337  -0.00009   0.00000  -0.00209  -0.00209  -2.80546
   D97       -0.45941   0.00001   0.00000  -0.00032  -0.00032  -0.45973
   D98       -2.53621   0.00007   0.00000   0.00007   0.00007  -2.53614
   D99        1.52232  -0.00001   0.00000  -0.00132  -0.00132   1.52101
   D100      -2.56633  -0.00002   0.00000  -0.00023  -0.00023  -2.56656
   D101       1.64006   0.00003   0.00000   0.00015   0.00015   1.64022
   D102      -0.58459  -0.00005   0.00000  -0.00123  -0.00123  -0.58582
   D103      -0.25718   0.00004   0.00000   0.03611   0.03370  -0.22349
   D104      -2.67443   0.00025   0.00000   0.07490   0.07697  -2.59745
   D105       2.08569  -0.00004   0.00000   0.00085   0.00085   2.08654
   D106      -1.92948  -0.00014   0.00000   0.00031   0.00031  -1.92917
   D107       0.02883   0.00012   0.00000   0.00443   0.00443   0.03326
   D108      -2.19058  -0.00002   0.00000   0.00151   0.00151  -2.18907
   D109       0.07743  -0.00011   0.00000   0.00097   0.00097   0.07840
   D110       2.03574   0.00014   0.00000   0.00509   0.00509   2.04083
   D111      -0.07377  -0.00004   0.00000   0.00105   0.00105  -0.07273
   D112       2.19424  -0.00013   0.00000   0.00051   0.00051   2.19474
   D113      -2.13063   0.00013   0.00000   0.00462   0.00462  -2.12601
   D114      -1.27605   0.00002   0.00000   0.00084   0.00084  -1.27522
   D115       1.04223   0.00000   0.00000  -0.00050  -0.00050   1.04173
   D116      -2.93986   0.00005   0.00000   0.00055   0.00055  -2.93931
   D117       2.97696  -0.00007   0.00000  -0.00062  -0.00063   2.97634
   D118      -0.98794  -0.00008   0.00000  -0.00196  -0.00196  -0.98990
   D119       1.31316  -0.00004   0.00000  -0.00091  -0.00091   1.31225
   D120       0.86958   0.00000   0.00000   0.00057   0.00057   0.87014
   D121      -3.09532  -0.00001   0.00000  -0.00077  -0.00077  -3.09609
   D122      -0.79423   0.00004   0.00000   0.00028   0.00028  -0.79394
   D123       0.07917   0.00001   0.00000  -0.00231  -0.00231   0.07685
   D124       2.23138   0.00010   0.00000  -0.00158  -0.00158   2.22980
   D125      -2.07702   0.00000   0.00000  -0.00310  -0.00310  -2.08012
   D126      -2.16455  -0.00004   0.00000  -0.00290  -0.00290  -2.16746
   D127      -0.01234   0.00004   0.00000  -0.00217  -0.00217  -0.01451
   D128       1.96245  -0.00006   0.00000  -0.00369  -0.00369   1.95876
   D129       2.16969  -0.00006   0.00000  -0.00413  -0.00413   2.16555
   D130      -1.96129   0.00002   0.00000  -0.00340  -0.00340  -1.96469
   D131       0.01350  -0.00008   0.00000  -0.00492  -0.00492   0.00858
   D132       2.71596   0.00016   0.00000   0.01090   0.01014   2.72610
   D133      -1.01842   0.00002   0.00000   0.00443   0.00519  -1.01323
   D134      -1.28810   0.00027   0.00000   0.01132   0.01056  -1.27753
   D135       1.26071   0.00013   0.00000   0.00485   0.00561   1.26632
   D136       0.68972   0.00006   0.00000   0.00888   0.00812   0.69784
   D137      -3.04466  -0.00008   0.00000   0.00241   0.00317  -3.04150
   D138       3.09704   0.00004   0.00000   0.00235   0.00235   3.09940
   D139      -0.88541   0.00005   0.00000   0.00225   0.00225  -0.88317
   D140       0.78449   0.00003   0.00000   0.00227   0.00227   0.78676
   D141       0.91114   0.00007   0.00000   0.00280   0.00280   0.91394
   D142      -3.07132   0.00008   0.00000   0.00269   0.00269  -3.06863
   D143      -1.40141   0.00006   0.00000   0.00272   0.00272  -1.39870
   D144      -1.02879  -0.00003   0.00000   0.00182   0.00182  -1.02697
   D145       1.27194  -0.00002   0.00000   0.00172   0.00171   1.27365
   D146       2.94184  -0.00004   0.00000   0.00174   0.00174   2.94358
   D147       0.95938  -0.00009   0.00000  -0.00198  -0.00197   0.95741
   D148      -1.14663   0.00000   0.00000  -0.00042  -0.00042  -1.14705
   D149       3.06962  -0.00003   0.00000  -0.00092  -0.00092   3.06870
   D150       3.13469  -0.00010   0.00000  -0.00164  -0.00164   3.13305
   D151       1.02868  -0.00001   0.00000  -0.00009  -0.00009   1.02859
   D152      -1.03826  -0.00004   0.00000  -0.00059  -0.00059  -1.03884
   D153      -1.10882   0.00004   0.00000   0.00000   0.00000  -1.10882
   D154       3.06836   0.00013   0.00000   0.00155   0.00155   3.06991
   D155       1.00142   0.00010   0.00000   0.00105   0.00105   1.00248
   D156       1.46799  -0.00003   0.00000  -0.00033  -0.00033   1.46765
   D157      -2.86488  -0.00006   0.00000  -0.00048  -0.00048  -2.86536
   D158      -0.64197   0.00007   0.00000   0.00115   0.00115  -0.64081
   D159      -2.58139  -0.00006   0.00000  -0.00133  -0.00133  -2.58272
   D160      -0.63107  -0.00009   0.00000  -0.00148  -0.00148  -0.63255
   D161       1.59184   0.00004   0.00000   0.00016   0.00016   1.59200
   D162      -0.45053  -0.00001   0.00000  -0.00008  -0.00008  -0.45061
   D163       1.49979  -0.00004   0.00000  -0.00023  -0.00023   1.49956
   D164      -2.56048   0.00009   0.00000   0.00140   0.00140  -2.55907
   D165      -1.50424   0.00006   0.00000   0.00043   0.00043  -1.50381
   D166       0.56473   0.00005   0.00000   0.00118   0.00118   0.56591
   D167       2.77798   0.00006   0.00000   0.00117   0.00117   2.77915
   D168       2.55504   0.00006   0.00000   0.00128   0.00128   2.55632
   D169      -1.65918   0.00005   0.00000   0.00203   0.00203  -1.65715
   D170       0.55407   0.00007   0.00000   0.00202   0.00202   0.55609
   D171       0.45447  -0.00001   0.00000   0.00001   0.00001   0.45448
   D172       2.52344  -0.00002   0.00000   0.00076   0.00076   2.52420
   D173      -1.54650  -0.00001   0.00000   0.00075   0.00075  -1.54575
   D174      -1.45035  -0.00003   0.00000  -0.00144  -0.00144  -1.45178
   D175       2.56770   0.00002   0.00000   0.00031   0.00031   2.56801
   D176       0.45114   0.00000   0.00000   0.00000   0.00000   0.45114
   D177       2.89506  -0.00001   0.00000  -0.00179  -0.00179   2.89328
   D178       0.62992   0.00005   0.00000  -0.00004  -0.00004   0.62988
   D179      -1.48664   0.00002   0.00000  -0.00035  -0.00035  -1.48699
   D180       0.66680  -0.00013   0.00000  -0.00337  -0.00337   0.66343
   D181      -1.59834  -0.00008   0.00000  -0.00162  -0.00162  -1.59996
   D182       2.56829  -0.00011   0.00000  -0.00193  -0.00194   2.56635
   D183       1.28222  -0.00002   0.00000  -0.00022  -0.00022   1.28200
   D184      -0.82359  -0.00002   0.00000  -0.00022  -0.00022  -0.82380
   D185      -2.92599  -0.00001   0.00000  -0.00013  -0.00013  -2.92612
   D186       2.91558   0.00001   0.00000  -0.00022  -0.00022   2.91536
   D187       0.80977   0.00001   0.00000  -0.00022  -0.00022   0.80955
   D188      -1.29263   0.00001   0.00000  -0.00014  -0.00014  -1.29276
   D189      -1.04282   0.00000   0.00000  -0.00008  -0.00008  -1.04290
   D190       3.13456   0.00000   0.00000  -0.00008  -0.00008   3.13448
   D191       1.03216   0.00001   0.00000   0.00000   0.00000   1.03216
   D192       0.88314  -0.00006   0.00000  -0.00398  -0.00398   0.87916
   D193      -1.22046  -0.00003   0.00000  -0.00346  -0.00346  -1.22392
   D194       2.99042  -0.00003   0.00000  -0.00345  -0.00345   2.98696
   D195      -0.89638   0.00000   0.00000  -0.00224  -0.00224  -0.89862
   D196      -2.99999   0.00003   0.00000  -0.00172  -0.00172  -3.00171
   D197       1.21089   0.00003   0.00000  -0.00171  -0.00171   1.20918
   D198       3.12941  -0.00003   0.00000  -0.00296  -0.00296   3.12644
   D199       1.02580   0.00000   0.00000  -0.00245  -0.00245   1.02336
   D200      -1.04650   0.00000   0.00000  -0.00244  -0.00244  -1.04894
   D201       1.49833  -0.00005   0.00000  -0.00091  -0.00091   1.49742
   D202      -0.58798  -0.00001   0.00000  -0.00070  -0.00070  -0.58868
   D203      -2.80364  -0.00007   0.00000  -0.00179  -0.00179  -2.80543
   D204      -0.45488   0.00002   0.00000   0.00002   0.00002  -0.45487
   D205      -2.54119   0.00006   0.00000   0.00022   0.00022  -2.54097
   D206       1.52633   0.00000   0.00000  -0.00086  -0.00086   1.52547
   D207      -2.55287  -0.00002   0.00000  -0.00012  -0.00012  -2.55300
   D208       1.64400   0.00001   0.00000   0.00008   0.00008   1.64408
   D209      -0.57166  -0.00005   0.00000  -0.00100  -0.00100  -0.57266
         Item               Value     Threshold  Converged?
 Maximum Force            0.003398     0.000450     NO 
 RMS     Force            0.000299     0.000300     YES
 Maximum Displacement     1.543937     0.001800     NO 
 RMS     Displacement     0.361717     0.001200     NO 
 Predicted change in Energy=-1.857133D-04
 GradGradGradGradGradGradGradGradGradGradGradGradGradGradGradGradGradGrad

 Stoichiometry    C20H34O4(3)
 Framework group  C1[X(C20H34O4)]
 Deg. of freedom   168
 Full point group                 C1      NOp   1
 Largest Abelian subgroup         C1      NOp   1
 Largest concise Abelian subgroup C1      NOp   1
                         Standard orientation:                         
 ---------------------------------------------------------------------
 Center     Atomic      Atomic             Coordinates (Angstroms)
 Number     Number       Type             X           Y           Z
 ---------------------------------------------------------------------
      1          6           0        2.584498   -0.541594    1.613121
      2          1           0        2.059007    0.004118    2.404290
      3          1           0        2.991604   -1.453181    2.061607
      4          6           0        1.538614   -1.003648    0.567584
      5          6           0        1.920077   -0.541040   -0.994396
      6          6           0        3.201170    0.312848   -0.977014
      7          1           0        3.427053    0.631995   -2.001278
      8          6           0        3.217025    1.423942    0.121229
      9          6           0        3.733750    0.298591    1.064223
     10          1           0        4.420973    0.587850    1.867445
     11          6           0        4.306549   -0.418770   -0.176023
     12          1           0        4.281993   -1.512151   -0.161012
     13          1           0        5.313244   -0.096721   -0.445330
     14          6           0        4.303794    2.464001   -0.176500
     15          1           0        3.986045    3.117310   -0.996921
     16          1           0        5.261557    2.018952   -0.459418
     17          1           0        4.477312    3.093076    0.704175
     18          6           0        1.943380    2.174999    0.505828
     19          1           0        1.100847    1.532307    0.760969
     20          1           0        1.612955    2.813109   -0.319490
     21          1           0        2.150370    2.817487    1.370862
     22          8           0        1.405295   -2.388638    0.672313
     23          1           0        0.563209   -2.656907    0.264878
     24          1           0        0.581020   -0.517094    0.766420
     25          6           0        2.073155   -1.784889   -1.883289
     26          1           0        1.116262   -2.305240   -1.964395
     27          1           0        2.816200   -2.482186   -1.493599
     28          1           0        2.375911   -1.462374   -2.884778
     29          8           0        0.833476    0.169543   -1.365644
     30          6           0       -2.459952   -0.623908   -1.610682
     31          1           0       -1.976387   -0.014078   -2.380445
     32          1           0       -2.727910   -1.570920   -2.093832
     33          6           0       -1.430945   -0.930470   -0.487364
     34          6           0       -1.835352   -0.391750    0.946268
     35          6           0       -3.241919    0.240820    0.939974
     36          1           0       -3.508728    0.563709    1.951499
     37          6           0       -3.396147    1.286230   -0.208620
     38          6           0       -3.730212    0.057936   -1.109450
     39          1           0       -4.445477    0.213678   -1.924152
     40          6           0       -4.210464   -0.679693    0.160495
     41          1           0       -4.035000   -1.761830    0.201907
     42          1           0       -5.257265   -0.501868    0.409065
     43          6           0       -4.619467    2.181011    0.015568
     44          1           0       -4.424259    2.895006    0.823119
     45          1           0       -5.520036    1.619543    0.279088
     46          1           0       -4.839981    2.753338   -0.892325
     47          6           0       -2.210672    2.173907   -0.578129
     48          1           0       -1.277425    1.630415   -0.745629
     49          1           0       -2.019773    2.899941    0.218701
     50          1           0       -2.432790    2.732155   -1.495137
     51          8           0       -1.071807   -2.316597   -0.493571
     52          1           0       -1.852289   -2.867442   -0.380738
     53          1           0       -0.488990   -0.433683   -0.726027
     54          6           0       -1.774087   -1.496320    2.038755
     55          1           0       -0.792975   -1.971903    2.064998
     56          1           0       -2.534156   -2.254156    1.829876
     57          1           0       -1.989819   -1.047896    3.010453
     58          8           0       -0.903098    0.507246    1.405111
 ---------------------------------------------------------------------
 Rotational constants (GHZ):           0.4575966           0.1641323           0.1487583
 Standard basis: 6-31++G(d,p) (6D, 7F)
 There are   660 symmetry adapted cartesian basis functions of A   symmetry.
 There are   660 symmetry adapted basis functions of A   symmetry.
   660 basis functions,  1040 primitive gaussians,   660 cartesian basis functions
    94 alpha electrons       92 beta electrons
       nuclear repulsion energy      2474.7004529699 Hartrees.
 NAtoms=   58 NActive=   58 NUniq=   58 SFac= 1.00D+00 NAtFMM=   60 NAOKFM=F Big=F
 Integral buffers will be    131072 words long.
 Raffenetti 2 integral format.
 Two-electron integral symmetry is turned on.
 Nuclear repulsion after empirical dispersion term =     2474.6341674759 Hartrees.
 One-electron integrals computed using PRISM.
 NBasis=   660 RedAO= T EigKep=  1.02D-06  NBF=   660
 NBsUse=   659 1.00D-06 EigRej=  9.57D-07 NBFU=   659
 Initial guess from the checkpoint file:  "2_2_1480-wb97-opt.chk"
 B after Tr=     0.000000    0.000000    0.000000
         Rot=    0.999947   -0.006022    0.003493   -0.007548 Ang=  -1.18 deg.
 Initial guess <Sx>= 0.0000 <Sy>= 0.0000 <Sz>= 1.0000 <S**2>= 2.0113 S= 1.0038
 ExpMin= 3.60D-02 ExpMax= 5.48D+03 ExpMxC= 8.25D+02 IAcc=3 IRadAn=         7 AccDes= 0.00D+00
 Harris functional with IExCor= 4639 and IRadAn=       7 diagonalized for initial guess.
 HarFok:  IExCor= 4639 AccDes= 0.00D+00 IRadAn=         7 IDoV= 1 UseB2=F ITyADJ=14
 ICtDFT=  3500011 ScaDFX=  1.000000  1.000000  1.000000  1.000000
 FoFCou: FMM=F IPFlag=           0 FMFlag=      100000 FMFlg1=           0
         NFxFlg=           0 DoJE=T BraDBF=F KetDBF=T FulRan=T
         wScrn=  0.000000 ICntrl=       500 IOpCl=  0 I1Cent=   200000004 NGrid=           0
         NMat0=    1 NMatS0=      1 NMatT0=    0 NMatD0=    1 NMtDS0=    0 NMtDT0=    0
 Petite list used in FoFCou.
 Requested convergence on RMS density matrix=1.00D-08 within 128 cycles.
 Requested convergence on MAX density matrix=1.00D-06.
 Requested convergence on             energy=1.00D-06.
 No special actions if energy rises.
 Restarting incremental Fock formation.
 SCF Done:  E(UwB97XD) =  -1083.07277194     A.U. after   32 cycles
            NFock= 32  Conv=0.30D-08     -V/T= 2.0090
 <Sx>= 0.0000 <Sy>= 0.0000 <Sz>= 1.0000 <S**2>= 2.0102 S= 1.0034
 <L.S>=  0.00000000000    
 Annihilation of the first spin contaminant:
 S**2 before annihilation     2.0102,   after     2.0001
 Calling FoFJK, ICntrl=      2127 FMM=F ISym2X=0 I1Cent= 0 IOpClX= 1 NMat=1 NMatS=1 NMatT=0.
 ***** Axes restored to original set *****
 -------------------------------------------------------------------
 Center     Atomic                   Forces (Hartrees/Bohr)
 Number     Number              X              Y              Z
 -------------------------------------------------------------------
      1        6           0.001097463    0.001997595    0.000017598
      2        1           0.000428093   -0.000261506   -0.000097594
      3        1          -0.000430793   -0.000077499    0.000389709
      4        6          -0.006802621    0.001663156    0.004932697
      5        6           0.006141366    0.009353315   -0.000324655
      6        6          -0.000342296   -0.004534967    0.001154721
      7        1           0.000569073    0.000520790   -0.000027916
      8        6          -0.000131140   -0.000833599    0.000190027
      9        6           0.000227163   -0.000009593    0.000390329
     10        1          -0.000056480   -0.000069251   -0.000164482
     11        6           0.001196600    0.001188127    0.000620103
     12        1          -0.000012755   -0.000155310   -0.000082360
     13        1           0.000376753   -0.000333412   -0.000466476
     14        6          -0.000393570    0.000202445   -0.000308859
     15        1           0.000020506   -0.000040585    0.000004601
     16        1          -0.000120280   -0.000069551   -0.000014697
     17        1           0.000142400    0.000136204   -0.000016232
     18        6           0.000806547    0.000884745    0.000492239
     19        1          -0.001510123   -0.000822065   -0.000135820
     20        1          -0.000183201   -0.000447352   -0.000394877
     21        1          -0.000147125   -0.000160233   -0.000122829
     22        8          -0.003073830    0.002652246    0.000582797
     23        1          -0.001140254   -0.003838728    0.000118274
     24        1          -0.012642493    0.002416967    0.000507978
     25        6          -0.002637744   -0.001208898   -0.000093172
     26        1          -0.000173671   -0.000524795   -0.000083905
     27        1          -0.000066398    0.000613512   -0.000598066
     28        1           0.000010719    0.000055660   -0.000261774
     29        8          -0.019142276   -0.012039432   -0.013930040
     30        6          -0.001865850    0.000304198    0.001040065
     31        1          -0.001064697   -0.000136320    0.000006673
     32        1          -0.000054136    0.000051986   -0.000064495
     33        6           0.016413046    0.004972901    0.005792197
     34        6           0.001070647    0.002837750   -0.000892880
     35        6           0.000263492   -0.001472078    0.001186417
     36        1           0.000073318   -0.000037781    0.000103287
     37        6          -0.000125782   -0.000478868   -0.000356865
     38        6          -0.000291355    0.000053881    0.000048244
     39        1           0.000072721   -0.000053726    0.000058914
     40        6          -0.000457987    0.000568162   -0.000168862
     41        1          -0.000008092   -0.000094963   -0.000038164
     42        1          -0.000099691   -0.000209194    0.000233576
     43        6           0.000214395    0.000082567    0.000272648
     44        1          -0.000015831   -0.000032522    0.000006468
     45        1           0.000050543    0.000004562   -0.000000227
     46        1          -0.000104296    0.000078502   -0.000003955
     47        6          -0.000661669    0.000537810    0.000082916
     48        1           0.000038908   -0.000157585   -0.000337913
     49        1           0.000148089   -0.000256418    0.000223726
     50        1          -0.000047118    0.000002575    0.000044673
     51        8           0.002389788    0.001873822   -0.000486166
     52        1           0.000305862   -0.000250677   -0.000572895
     53        1           0.010695508    0.000806410   -0.002589411
     54        6           0.001266205    0.000586912    0.001070239
     55        1           0.000227987   -0.000097905    0.000238047
     56        1          -0.000033897    0.000086183   -0.000146396
     57        1          -0.000036210   -0.000041237   -0.000018690
     58        8           0.009626469   -0.005786931    0.002991512
 -------------------------------------------------------------------
 Cartesian Forces:  Max     0.019142276 RMS     0.003189913

 GradGradGradGradGradGradGradGradGradGradGradGradGradGradGradGradGradGrad
 Berny optimization.
 Using GEDIIS/GDIIS optimizer.
 FormGI is forming the generalized inverse of G from B-inverse, IUseBI=4.
 Internal  Forces:  Max     0.137026260 RMS     0.012076287
 Search for a local minimum.
 Step number   2 out of a maximum of  348
 All quantities printed in internal units (Hartrees-Bohrs-Radians)
 Mixed Optimization -- RFO/linear search
 Update second derivatives using D2CorX and points    2    1
 DE=  1.71D-02 DEPred=-1.86D-04 R=-9.21D+01
 Trust test=-9.21D+01 RLast= 2.97D-01 DXMaxT set to 1.50D-01
 ITU= -1  0
 Use linear search instead of GDIIS.
     Eigenvalues ---    0.00211   0.00230   0.00230   0.00251   0.00255
     Eigenvalues ---    0.00275   0.00320   0.00338   0.00393   0.00411
     Eigenvalues ---    0.00879   0.00911   0.01242   0.01504   0.01509
     Eigenvalues ---    0.01663   0.01999   0.02128   0.02224   0.02729
     Eigenvalues ---    0.02752   0.02774   0.02848   0.02889   0.02907
     Eigenvalues ---    0.03102   0.03115   0.03399   0.03430   0.03452
     Eigenvalues ---    0.03656   0.03958   0.04375   0.04433   0.04456
     Eigenvalues ---    0.04545   0.04686   0.04763   0.04825   0.05057
     Eigenvalues ---    0.05125   0.05220   0.05237   0.05277   0.05304
     Eigenvalues ---    0.05313   0.05403   0.05501   0.05617   0.05624
     Eigenvalues ---    0.05629   0.05637   0.05684   0.05714   0.05736
     Eigenvalues ---    0.05769   0.05776   0.05781   0.06030   0.06183
     Eigenvalues ---    0.06520   0.06665   0.06712   0.06727   0.06983
     Eigenvalues ---    0.07393   0.07493   0.07670   0.08488   0.08599
     Eigenvalues ---    0.08690   0.08747   0.08802   0.09303   0.09418
     Eigenvalues ---    0.09715   0.09920   0.10191   0.10342   0.11799
     Eigenvalues ---    0.11975   0.12578   0.13291   0.13608   0.15414
     Eigenvalues ---    0.16000   0.16000   0.16000   0.16000   0.16000
     Eigenvalues ---    0.16000   0.16000   0.16000   0.16000   0.16000
     Eigenvalues ---    0.16000   0.16000   0.16000   0.16000   0.16000
     Eigenvalues ---    0.16000   0.16000   0.16000   0.16505   0.17268
     Eigenvalues ---    0.18501   0.18646   0.19753   0.20941   0.20969
     Eigenvalues ---    0.21792   0.21857   0.23362   0.24791   0.24837
     Eigenvalues ---    0.25623   0.25773   0.27033   0.27094   0.27163
     Eigenvalues ---    0.27529   0.27803   0.28562   0.29019   0.29117
     Eigenvalues ---    0.29199   0.29229   0.29523   0.29682   0.30515
     Eigenvalues ---    0.33878   0.33925   0.33975   0.33986   0.34005
     Eigenvalues ---    0.34015   0.34035   0.34046   0.34061   0.34088
     Eigenvalues ---    0.34109   0.34126   0.34142   0.34169   0.34186
     Eigenvalues ---    0.34192   0.34201   0.34273   0.34300   0.34312
     Eigenvalues ---    0.34320   0.34390   0.34442   0.34489   0.34496
     Eigenvalues ---    0.34590   0.34622   0.34645   0.34656   0.34659
     Eigenvalues ---    0.34727   0.40653   0.46370   0.47860   0.50246
     Eigenvalues ---    0.52907   0.54953   1.36891
 RFO step:  Lambda=-4.62798349D-04 EMin= 2.11361417D-03
 Quartic linear search produced a step of -0.98043.
 Maximum step size (   0.150) exceeded in Quadratic search.
    -- Step size scaled by   0.473
 Iteration  1 RMS(Cart)=  0.24908258 RMS(Int)=  0.00585998
 Iteration  2 RMS(Cart)=  0.07052566 RMS(Int)=  0.00054946
 Iteration  3 RMS(Cart)=  0.00195429 RMS(Int)=  0.00001045
 Iteration  4 RMS(Cart)=  0.00000035 RMS(Int)=  0.00001045
 Variable       Old X    -DE/DX   Delta X   Delta X   Delta X     New X
                                 (Linear)    (Quad)   (Total)
    R1        2.07000   0.00026   0.00159  -0.00133   0.00025   2.07025
    R2        2.06825   0.00025   0.00162  -0.00136   0.00026   2.06851
    R3        2.92786   0.00064   0.00084  -0.00064   0.00020   2.92806
    R4        2.88329  -0.00154   0.00064  -0.00059   0.00005   2.88334
    R5        3.16172   0.02192   0.00175  -0.00041   0.00135   3.16307
    R6        2.63679   0.00499   0.00003   0.00006   0.00009   2.63688
    R7        2.06427  -0.00930  -0.00027   0.00000  -0.00027   2.06400
    R8        2.90958   0.00250   0.00036  -0.00024   0.00012   2.90970
    R9        2.90350  -0.00006   0.00119  -0.00101   0.00018   2.90368
   R10        2.55180  -0.00505  -0.00025   0.00013  -0.00012   2.55167
   R11        2.07181  -0.00023   0.00131  -0.00111   0.00020   2.07201
   R12        2.95240   0.00062   0.00038  -0.00035   0.00003   2.95243
   R13        2.92677  -0.00210   0.00025  -0.00030  -0.00005   2.92672
   R14        2.94134   0.00100   0.00010  -0.00013  -0.00003   2.94130
   R15        2.89778   0.00017   0.00050  -0.00042   0.00008   2.89786
   R16        2.88713  -0.00061   0.00073  -0.00064   0.00009   2.88722
   R17        2.07105  -0.00006   0.00150  -0.00127   0.00023   2.07128
   R18        2.91589  -0.00326  -0.00026   0.00019  -0.00007   2.91582
   R19        2.06691  -0.00016   0.00138  -0.00117   0.00021   2.06712
   R20        2.06117  -0.00013   0.00160  -0.00135   0.00025   2.06141
   R21        2.07084   0.00003   0.00195  -0.00165   0.00031   2.07115
   R22        2.06614   0.00008   0.00172  -0.00145   0.00027   2.06641
   R23        2.07133  -0.00012   0.00196  -0.00166   0.00030   2.07163
   R24        2.05972  -0.00168   0.00133  -0.00117   0.00016   2.05989
   R25        2.06795   0.00050   0.00199  -0.00166   0.00032   2.06827
   R26        2.07347   0.00003   0.00204  -0.00172   0.00032   2.07379
   R27        1.83905   0.03036   0.00545  -0.00403   0.00143   1.84047
   R28        3.46616   0.02939   0.00443   0.00070   0.00513   3.47128
   R29        2.06403  -0.00039   0.00161  -0.00137   0.00024   2.06427
   R30        2.06162   0.00023   0.00141  -0.00119   0.00023   2.06184
   R31        2.06893   0.00022   0.00202  -0.00170   0.00032   2.06925
   R32        2.06859   0.00054   0.00161  -0.00134   0.00026   2.06886
   R33        2.07187   0.00006   0.00174  -0.00147   0.00027   2.07215
   R34        2.93649  -0.00200   0.00138  -0.00120   0.00018   2.93667
   R35        2.88436  -0.00062   0.00067  -0.00061   0.00006   2.88442
   R36        2.99333   0.00937   0.00139  -0.00078   0.00062   2.99395
   R37        2.70592   0.00614   0.00037  -0.00017   0.00019   2.70611
   R38        2.06235  -0.00902  -0.00052   0.00020  -0.00032   2.06203
   R39        2.91448   0.00000   0.00036  -0.00030   0.00006   2.91454
   R40        2.93812   0.00114   0.00094  -0.00076   0.00018   2.93830
   R41        2.59645  -0.00200  -0.00023   0.00016  -0.00007   2.59638
   R42        2.06891   0.00012   0.00121  -0.00102   0.00019   2.06910
   R43        2.94939  -0.00040   0.00035  -0.00031   0.00004   2.94943
   R44        2.92329  -0.00070   0.00022  -0.00026  -0.00004   2.92325
   R45        2.94688   0.00004   0.00016  -0.00017  -0.00001   2.94687
   R46        2.89530   0.00007   0.00048  -0.00041   0.00008   2.89537
   R47        2.88445   0.00033   0.00074  -0.00062   0.00013   2.88458
   R48        2.06975   0.00001   0.00148  -0.00125   0.00023   2.06998
   R49        2.91992  -0.00078  -0.00029   0.00023  -0.00006   2.91986
   R50        2.07313  -0.00009   0.00151  -0.00128   0.00023   2.07336
   R51        2.06076   0.00000   0.00160  -0.00135   0.00025   2.06101
   R52        2.07012   0.00003   0.00196  -0.00165   0.00031   2.07043
   R53        2.06639   0.00004   0.00175  -0.00148   0.00027   2.06667
   R54        2.07048  -0.00006   0.00193  -0.00163   0.00030   2.07078
   R55        2.06525  -0.00006   0.00136  -0.00115   0.00021   2.06546
   R56        2.06880   0.00030   0.00200  -0.00168   0.00032   2.06912
   R57        2.07171  -0.00005   0.00203  -0.00172   0.00032   2.07203
   R58        1.81779   0.00003   0.00612  -0.00515   0.00097   1.81876
   R59        2.06097  -0.00024   0.00135  -0.00115   0.00020   2.06118
   R60        2.06633   0.00006   0.00162  -0.00137   0.00026   2.06659
   R61        2.06302  -0.00001   0.00182  -0.00153   0.00028   2.06331
    A1        1.87278   0.00093  -0.00117   0.00097  -0.00020   1.87258
    A2        1.88824  -0.00346   0.00050  -0.00045   0.00005   1.88828
    A3        1.92500  -0.00061   0.00000   0.00013   0.00013   1.92513
    A4        1.85379  -0.00024   0.00100  -0.00105  -0.00006   1.85373
    A5        1.90275  -0.00304  -0.00057   0.00013  -0.00044   1.90231
    A6        2.01519   0.00618   0.00017   0.00031   0.00048   2.01567
    A7        1.97538  -0.00759   0.00001  -0.00064  -0.00063   1.97474
    A8        1.88584  -0.00882  -0.00200   0.00022  -0.00178   1.88407
    A9        1.91356  -0.00679   0.00026  -0.00080  -0.00054   1.91303
   A10        1.94583   0.00662   0.00113  -0.00102   0.00011   1.94594
   A11        1.82001   0.01226   0.00325  -0.00103   0.00222   1.82223
   A12        1.92271   0.00509  -0.00262   0.00340   0.00078   1.92349
   A13        1.90976  -0.00120  -0.00052   0.00052   0.00000   1.90976
   A14        1.91663  -0.00175   0.00112  -0.00097   0.00014   1.91677
   A15        1.79128   0.01148   0.00156   0.00016   0.00171   1.79299
   A16        1.95261   0.00074  -0.00090   0.00043  -0.00047   1.95213
   A17        1.96146  -0.00953  -0.00029  -0.00088  -0.00117   1.96029
   A18        1.92529   0.00109  -0.00072   0.00069  -0.00003   1.92527
   A19        1.89898  -0.00163   0.00092  -0.00102  -0.00009   1.89888
   A20        1.99411   0.00205   0.00063  -0.00040   0.00023   1.99434
   A21        1.91527   0.00076  -0.00009   0.00021   0.00012   1.91539
   A22        2.03489   0.00031  -0.00080   0.00064  -0.00016   2.03473
   A23        2.06421  -0.00073  -0.00073   0.00065  -0.00008   2.06413
   A24        1.53595  -0.00026  -0.00016   0.00019   0.00003   1.53598
   A25        1.48576  -0.00102   0.00012  -0.00023  -0.00011   1.48565
   A26        1.93164   0.00029  -0.00036   0.00032  -0.00005   1.93159
   A27        2.11543   0.00055   0.00158  -0.00132   0.00026   2.11569
   A28        1.95275  -0.00034   0.00025  -0.00022   0.00002   1.95277
   A29        2.07107   0.00118   0.00064  -0.00049   0.00015   2.07122
   A30        1.88207  -0.00066  -0.00177   0.00154  -0.00024   1.88183
   A31        1.94553   0.00223   0.00081  -0.00048   0.00034   1.94587
   A32        1.93263  -0.00020   0.00041  -0.00039   0.00002   1.93266
   A33        1.88890  -0.00127  -0.00138   0.00108  -0.00030   1.88860
   A34        2.05033  -0.00054   0.00006  -0.00012  -0.00006   2.05027
   A35        1.54319  -0.00001   0.00010  -0.00004   0.00006   1.54325
   A36        2.07033  -0.00011  -0.00016   0.00010  -0.00006   2.07027
   A37        1.50188   0.00118   0.00028  -0.00035  -0.00007   1.50181
   A38        2.05251   0.00005   0.00033  -0.00022   0.00010   2.05261
   A39        1.97312  -0.00105   0.00072  -0.00074  -0.00001   1.97310
   A40        2.03240  -0.00015  -0.00073   0.00075   0.00003   2.03242
   A41        1.98647  -0.00042   0.00053  -0.00050   0.00003   1.98650
   A42        1.89575   0.00038  -0.00081   0.00074  -0.00007   1.89569
   A43        1.92220   0.00001   0.00052  -0.00045   0.00008   1.92228
   A44        1.97684   0.00022   0.00088  -0.00074   0.00014   1.97699
   A45        1.92352  -0.00028   0.00064  -0.00056   0.00007   1.92360
   A46        1.87858  -0.00005  -0.00076   0.00066  -0.00011   1.87847
   A47        1.88102   0.00007  -0.00060   0.00051  -0.00009   1.88093
   A48        1.87848   0.00003  -0.00081   0.00069  -0.00012   1.87836
   A49        1.99705  -0.00011   0.00078  -0.00067   0.00012   1.99717
   A50        1.92679  -0.00023   0.00067  -0.00059   0.00008   1.92686
   A51        1.90609  -0.00012   0.00044  -0.00038   0.00006   1.90615
   A52        1.86186   0.00037  -0.00006   0.00007   0.00001   1.86187
   A53        1.88236   0.00011  -0.00138   0.00120  -0.00018   1.88218
   A54        1.88610  -0.00001  -0.00058   0.00048  -0.00010   1.88600
   A55        1.90167   0.13703   0.00255   0.00557   0.00812   1.90980
   A56        1.91915  -0.00063   0.00203  -0.00179   0.00025   1.91940
   A57        1.95912   0.00134   0.00154  -0.00123   0.00031   1.95943
   A58        1.89471  -0.00002   0.00012  -0.00009   0.00003   1.89474
   A59        1.89517  -0.00019  -0.00022   0.00015  -0.00007   1.89510
   A60        1.89091  -0.00003  -0.00198   0.00168  -0.00030   1.89062
   A61        1.90359  -0.00051  -0.00166   0.00142  -0.00024   1.90335
   A62        1.85384   0.00052  -0.00098   0.00084  -0.00014   1.85370
   A63        1.90257  -0.00194   0.00004  -0.00016  -0.00012   1.90245
   A64        1.92804  -0.00032  -0.00007   0.00012   0.00005   1.92809
   A65        1.88599  -0.00058   0.00092  -0.00086   0.00006   1.88604
   A66        1.90411  -0.00097  -0.00034   0.00017  -0.00016   1.90394
   A67        1.98432   0.00313   0.00036  -0.00007   0.00029   1.98461
   A68        2.00216  -0.00388  -0.00052   0.00013  -0.00039   2.00177
   A69        1.93256  -0.00502  -0.00092   0.00007  -0.00085   1.93172
   A70        1.90039  -0.00369   0.00001  -0.00052  -0.00051   1.89988
   A71        1.97924   0.00520   0.00129  -0.00101   0.00028   1.97952
   A72        1.83741   0.00500   0.00302  -0.00183   0.00118   1.83860
   A73        1.79592   0.00339  -0.00299   0.00345   0.00046   1.79638
   A74        1.94834   0.00039  -0.00025   0.00034   0.00009   1.94844
   A75        1.96522  -0.00054   0.00104  -0.00090   0.00014   1.96536
   A76        1.93002   0.00460   0.00117  -0.00050   0.00067   1.93069
   A77        1.90730  -0.00051  -0.00099   0.00068  -0.00032   1.90699
   A78        1.93029  -0.00523  -0.00111   0.00036  -0.00075   1.92954
   A79        1.77567   0.00114   0.00013   0.00000   0.00014   1.77581
   A80        1.91713  -0.00010   0.00082  -0.00079   0.00003   1.91716
   A81        1.94749  -0.00021   0.00046  -0.00042   0.00004   1.94753
   A82        1.90605   0.00029   0.00029  -0.00021   0.00008   1.90613
   A83        2.04689   0.00013  -0.00072   0.00060  -0.00012   2.04677
   A84        2.08113  -0.00032  -0.00073   0.00068  -0.00006   2.08107
   A85        1.53667   0.00027  -0.00029   0.00033   0.00004   1.53671
   A86        1.48941  -0.00033   0.00009  -0.00016  -0.00007   1.48934
   A87        1.94163  -0.00003  -0.00036   0.00035  -0.00001   1.94163
   A88        2.08396   0.00009   0.00139  -0.00125   0.00014   2.08411
   A89        1.95356  -0.00014   0.00012  -0.00008   0.00005   1.95360
   A90        2.07670   0.00033   0.00091  -0.00078   0.00013   2.07683
   A91        1.89221   0.00001  -0.00171   0.00152  -0.00019   1.89201
   A92        1.94258   0.00039   0.00100  -0.00089   0.00011   1.94269
   A93        1.94200  -0.00006   0.00051  -0.00045   0.00006   1.94206
   A94        1.89158  -0.00028  -0.00138   0.00123  -0.00015   1.89143
   A95        2.04608  -0.00014  -0.00003   0.00001  -0.00002   2.04606
   A96        1.53861   0.00015  -0.00006   0.00012   0.00006   1.53867
   A97        2.06719  -0.00002  -0.00023   0.00015  -0.00007   2.06712
   A98        1.50622   0.00003   0.00028  -0.00031  -0.00003   1.50619
   A99        2.05760   0.00021   0.00020  -0.00013   0.00007   2.05767
   A100       1.97048  -0.00036   0.00061  -0.00060   0.00001   1.97049
   A101       2.04003  -0.00008  -0.00081   0.00079  -0.00002   2.04001
   A102       1.99090   0.00010   0.00048  -0.00045   0.00003   1.99092
   A103       1.88155   0.00008  -0.00052   0.00048  -0.00004   1.88151
   A104       1.92435   0.00002   0.00054  -0.00046   0.00008   1.92443
   A105       1.97466   0.00007   0.00089  -0.00075   0.00013   1.97479
   A106       1.92252  -0.00018   0.00052  -0.00046   0.00006   1.92258
   A107       1.87944  -0.00001  -0.00077   0.00066  -0.00011   1.87933
   A108       1.88205   0.00005  -0.00061   0.00052  -0.00009   1.88196
   A109       1.87775   0.00005  -0.00070   0.00059  -0.00010   1.87764
   A110       1.99446   0.00033   0.00091  -0.00075   0.00016   1.99462
   A111       1.92294  -0.00023   0.00065  -0.00057   0.00008   1.92302
   A112       1.91906  -0.00002   0.00029  -0.00025   0.00004   1.91910
   A113       1.86759   0.00011  -0.00047   0.00041  -0.00006   1.86753
   A114       1.87344  -0.00021  -0.00105   0.00089  -0.00016   1.87328
   A115       1.88225   0.00001  -0.00046   0.00039  -0.00008   1.88218
   A116       1.98382   0.07333   0.00573  -0.00132   0.00439   1.98821
   A117       2.17549  -0.01770   0.00067  -0.00154  -0.00083   2.17466
   A118       1.92871  -0.05185  -0.00286  -0.00139  -0.00432   1.92439
   A119       1.94137   0.00030   0.00123  -0.00104   0.00019   1.94156
   A120       1.90790  -0.00012   0.00208  -0.00180   0.00029   1.90819
   A121       1.90267  -0.00010   0.00053  -0.00044   0.00009   1.90276
   A122       1.90465  -0.00007  -0.00052   0.00041  -0.00011   1.90454
   A123       1.91290  -0.00013  -0.00174   0.00149  -0.00024   1.91265
   A124       1.89373   0.00011  -0.00166   0.00143  -0.00023   1.89350
   A125       2.68245   0.12237   0.26483  -0.09027   0.17453   2.85699
   A126       3.05923   0.07911   0.07612   0.11865   0.19481   3.25403
    D1        2.21294   0.00278  -0.00198   0.00266   0.00068   2.21362
    D2       -1.90669  -0.00038  -0.00199   0.00107  -0.00092  -1.90761
    D3        0.18913  -0.00348  -0.00621   0.00486  -0.00135   0.18778
    D4       -2.06428   0.00209  -0.00260   0.00304   0.00044  -2.06384
    D5        0.09928  -0.00108  -0.00261   0.00145  -0.00116   0.09812
    D6        2.19509  -0.00417  -0.00682   0.00523  -0.00159   2.19350
    D7        0.04679   0.00191  -0.00250   0.00263   0.00013   0.04692
    D8        2.21034  -0.00126  -0.00251   0.00104  -0.00146   2.20888
    D9       -1.97703  -0.00435  -0.00672   0.00483  -0.00189  -1.97892
   D10       -1.32920  -0.00131  -0.00010  -0.00070  -0.00080  -1.33001
   D11        0.98796  -0.00027   0.00107  -0.00164  -0.00057   0.98738
   D12       -2.99845  -0.00158   0.00007  -0.00094  -0.00087  -2.99932
   D13        2.90194  -0.00026   0.00166  -0.00203  -0.00037   2.90157
   D14       -1.06409   0.00078   0.00283  -0.00297  -0.00014  -1.06423
   D15        1.23269  -0.00053   0.00184  -0.00227  -0.00043   1.23226
   D16        0.81760  -0.00180   0.00069  -0.00097  -0.00028   0.81732
   D17        3.13476  -0.00077   0.00186  -0.00191  -0.00005   3.13471
   D18       -0.85165  -0.00208   0.00087  -0.00121  -0.00035  -0.85199
   D19       -0.05686  -0.00039   0.00320  -0.00303   0.00017  -0.05668
   D20        2.09269  -0.00141   0.00247  -0.00279  -0.00032   2.09237
   D21       -2.14297   0.00506   0.00294  -0.00233   0.00061  -2.14237
   D22       -2.18722   0.01176   0.00496  -0.00208   0.00289  -2.18434
   D23       -0.03768   0.01074   0.00423  -0.00184   0.00239  -0.03529
   D24        2.00985   0.01721   0.00470  -0.00139   0.00332   2.01317
   D25        2.02173  -0.00487   0.00558  -0.00499   0.00059   2.02232
   D26       -2.11191  -0.00589   0.00484  -0.00475   0.00009  -2.11182
   D27       -0.06439   0.00058   0.00532  -0.00430   0.00102  -0.06337
   D28        2.80307  -0.02015  -0.00497  -0.00510  -0.01007   2.79299
   D29       -1.29888  -0.03157  -0.00561  -0.00645  -0.01206  -1.31094
   D30        0.71301  -0.00951  -0.00255  -0.00625  -0.00880   0.70421
   D31       -3.11610  -0.00252  -0.00267   0.00239  -0.00028  -3.11639
   D32       -0.80835  -0.00181  -0.00239   0.00200  -0.00039  -0.80874
   D33        0.88379  -0.00089  -0.00236   0.00217  -0.00020   0.88359
   D34        1.03900   0.00004  -0.00313   0.00298  -0.00015   1.03885
   D35       -2.93643   0.00075  -0.00285   0.00259  -0.00026  -2.93669
   D36       -1.24429   0.00167  -0.00282   0.00275  -0.00007  -1.24436
   D37       -1.13817   0.00539  -0.00125   0.00240   0.00115  -1.13701
   D38        1.16959   0.00610  -0.00097   0.00202   0.00105   1.17063
   D39        2.86173   0.00702  -0.00094   0.00218   0.00124   2.86296
   D40        1.12929   0.00544   0.00628  -0.00834  -0.00207   1.12723
   D41       -0.98244   0.00522   0.00410  -0.00646  -0.00235  -0.98479
   D42       -3.08804   0.00503   0.00513  -0.00739  -0.00227  -3.09031
   D43       -3.02976   0.00320   0.00579  -0.00807  -0.00228  -3.03204
   D44        1.14170   0.00298   0.00362  -0.00619  -0.00257   1.13913
   D45       -0.96391   0.00278   0.00464  -0.00712  -0.00248  -0.96639
   D46       -0.83264  -0.00792   0.00419  -0.00837  -0.00418  -0.83682
   D47       -2.94437  -0.00814   0.00202  -0.00649  -0.00447  -2.94884
   D48        1.23321  -0.00833   0.00304  -0.00742  -0.00438   1.22883
   D49        1.47929   0.00123   0.00032  -0.00023   0.00009   1.47938
   D50       -2.85661   0.00050   0.00061  -0.00053   0.00007  -2.85653
   D51       -0.62810   0.00034  -0.00095   0.00086  -0.00009  -0.62818
   D52       -2.56325   0.00115   0.00153  -0.00151   0.00003  -2.56322
   D53       -0.61596   0.00042   0.00183  -0.00182   0.00001  -0.61595
   D54        1.61255   0.00026   0.00027  -0.00042  -0.00015   1.61240
   D55       -0.45433   0.00024   0.00041  -0.00049  -0.00009  -0.45442
   D56        1.49296  -0.00049   0.00070  -0.00080  -0.00010   1.49286
   D57       -2.56171  -0.00066  -0.00086   0.00059  -0.00026  -2.56198
   D58       -1.55087  -0.00179  -0.00096   0.00077  -0.00018  -1.55105
   D59        0.50659  -0.00130  -0.00157   0.00140  -0.00017   0.50642
   D60        2.73850  -0.00173  -0.00174   0.00155  -0.00018   2.73831
   D61        2.54063   0.00041  -0.00157   0.00148  -0.00010   2.54054
   D62       -1.68509   0.00090  -0.00219   0.00210  -0.00009  -1.68518
   D63        0.54681   0.00047  -0.00235   0.00226  -0.00010   0.54671
   D64        0.45799   0.00040  -0.00035   0.00044   0.00009   0.45808
   D65        2.51545   0.00089  -0.00097   0.00107   0.00010   2.51555
   D66       -1.53584   0.00046  -0.00113   0.00122   0.00009  -1.53574
   D67       -1.44614   0.00109   0.00104  -0.00069   0.00035  -1.44579
   D68        2.58045  -0.00033  -0.00044   0.00048   0.00004   2.58049
   D69        0.45604  -0.00004  -0.00033   0.00042   0.00009   0.45613
   D70        2.91121   0.00121   0.00137  -0.00093   0.00044   2.91166
   D71        0.65462  -0.00021  -0.00011   0.00024   0.00013   0.65476
   D72       -1.46979   0.00007   0.00001   0.00018   0.00018  -1.46960
   D73        0.70224   0.00143   0.00312  -0.00249   0.00063   0.70287
   D74       -1.55435   0.00001   0.00165  -0.00133   0.00032  -1.55403
   D75        2.60443   0.00029   0.00176  -0.00139   0.00037   2.60480
   D76        1.30969   0.00059  -0.00019   0.00045   0.00026   1.30995
   D77       -0.79495   0.00050  -0.00018   0.00043   0.00025  -0.79471
   D78       -2.90041   0.00052  -0.00020   0.00045   0.00024  -2.90017
   D79        2.93426  -0.00060  -0.00010   0.00023   0.00012   2.93438
   D80        0.82962  -0.00069  -0.00010   0.00021   0.00011   0.82973
   D81       -1.27584  -0.00067  -0.00012   0.00023   0.00011  -1.27573
   D82       -1.04090   0.00017  -0.00052   0.00067   0.00015  -1.04075
   D83        3.13765   0.00008  -0.00052   0.00065   0.00013   3.13778
   D84        1.03219   0.00009  -0.00054   0.00067   0.00013   1.03232
   D85        0.91182   0.00002   0.00369  -0.00446  -0.00077   0.91106
   D86       -1.18847  -0.00022   0.00273  -0.00365  -0.00091  -1.18939
   D87        3.02335   0.00000   0.00277  -0.00364  -0.00087   3.02247
   D88       -0.87870   0.00015   0.00195  -0.00286  -0.00091  -0.87961
   D89       -2.97900  -0.00009   0.00099  -0.00205  -0.00106  -2.98006
   D90        1.23282   0.00013   0.00103  -0.00205  -0.00102   1.23180
   D91       -3.12093   0.00026   0.00274  -0.00359  -0.00085  -3.12178
   D92        1.06196   0.00002   0.00178  -0.00278  -0.00099   1.06096
   D93       -1.00941   0.00024   0.00182  -0.00278  -0.00096  -1.01036
   D94        1.49700   0.00189   0.00106  -0.00082   0.00024   1.49724
   D95       -0.57942   0.00124   0.00069  -0.00053   0.00016  -0.57926
   D96       -2.80546   0.00123   0.00204  -0.00185   0.00020  -2.80526
   D97       -0.45973  -0.00033   0.00031  -0.00041  -0.00010  -0.45983
   D98       -2.53614  -0.00099  -0.00006  -0.00012  -0.00019  -2.53633
   D99        1.52101  -0.00100   0.00129  -0.00144  -0.00015   1.52086
   D100      -2.56656   0.00034   0.00022  -0.00027  -0.00005  -2.56660
   D101       1.64022  -0.00032  -0.00015   0.00002  -0.00013   1.64009
   D102      -0.58582  -0.00033   0.00121  -0.00130  -0.00009  -0.58591
   D103      -0.22349  -0.03225  -0.03304  -0.04408  -0.07700  -0.30049
   D104      -2.59745  -0.03875  -0.07547   0.01310  -0.06248  -2.65993
   D105       2.08654   0.00098  -0.00083   0.00183   0.00099   2.08753
   D106      -1.92917   0.00029  -0.00030   0.00057   0.00027  -1.92891
   D107       0.03326  -0.00035  -0.00434   0.00443   0.00009   0.03335
   D108      -2.18907   0.00027  -0.00148   0.00228   0.00080  -2.18827
   D109       0.07840  -0.00042  -0.00095   0.00102   0.00007   0.07847
   D110       2.04083  -0.00106  -0.00499   0.00489  -0.00010   2.04073
   D111      -0.07273   0.00066  -0.00103   0.00184   0.00082  -0.07191
   D112       2.19474  -0.00004  -0.00050   0.00059   0.00009   2.19484
   D113      -2.12601  -0.00067  -0.00453   0.00445  -0.00008  -2.12609
   D114      -1.27522  -0.00001  -0.00082   0.00020  -0.00062  -1.27583
   D115       1.04173   0.00010   0.00049  -0.00098  -0.00050   1.04124
   D116      -2.93931  -0.00020  -0.00054  -0.00013  -0.00067  -2.93997
   D117       2.97634   0.00012   0.00061  -0.00099  -0.00038   2.97596
   D118      -0.98990   0.00022   0.00192  -0.00218  -0.00026  -0.99016
   D119       1.31225  -0.00008   0.00089  -0.00132  -0.00043   1.31182
   D120       0.87014  -0.00052  -0.00056   0.00003  -0.00053   0.86962
   D121      -3.09609  -0.00042   0.00075  -0.00116  -0.00041  -3.09650
   D122      -0.79394  -0.00072  -0.00028  -0.00030  -0.00058  -0.79452
   D123       0.07685  -0.00004   0.00227  -0.00291  -0.00064   0.07622
   D124       2.22980  -0.00082   0.00155  -0.00243  -0.00088   2.22892
   D125      -2.08012   0.00309   0.00304  -0.00326  -0.00022  -2.08034
   D126      -2.16746   0.00588   0.00285  -0.00217   0.00068  -2.16678
   D127      -0.01451   0.00511   0.00213  -0.00170   0.00043  -0.01408
   D128       1.95876   0.00902   0.00362  -0.00252   0.00109   1.95985
   D129       2.16555  -0.00343   0.00405  -0.00474  -0.00069   2.16487
   D130      -1.96469  -0.00421   0.00334  -0.00426  -0.00093  -1.96562
   D131       0.00858  -0.00030   0.00482  -0.00509  -0.00027   0.00831
   D132       2.72610  -0.00421  -0.00994   0.00694  -0.00297   2.72314
   D133      -1.01323  -0.00729  -0.00509   0.00074  -0.00439  -1.01762
   D134      -1.27753  -0.00960  -0.01036   0.00630  -0.00402  -1.28156
   D135       1.26632  -0.01268  -0.00550   0.00009  -0.00544   1.26087
   D136       0.69784   0.00045  -0.00796   0.00567  -0.00225   0.69559
   D137      -3.04150  -0.00262  -0.00310  -0.00053  -0.00367  -3.04517
   D138       3.09940  -0.00076  -0.00231   0.00257   0.00027   3.09966
   D139      -0.88317  -0.00085  -0.00220   0.00236   0.00016  -0.88301
   D140       0.78676  -0.00050  -0.00223   0.00248   0.00025   0.78701
   D141       0.91394   0.00003  -0.00274   0.00300   0.00025   0.91419
   D142      -3.06863  -0.00006  -0.00264   0.00279   0.00015  -3.06848
   D143      -1.39870   0.00029  -0.00267   0.00290   0.00024  -1.39846
   D144      -1.02697   0.00167  -0.00179   0.00244   0.00065  -1.02632
   D145       1.27365   0.00158  -0.00168   0.00223   0.00055   1.27420
   D146       2.94358   0.00193  -0.00171   0.00235   0.00064   2.94422
   D147       0.95741   0.00211   0.00194  -0.00162   0.00031   0.95772
   D148      -1.14705   0.00208   0.00041  -0.00028   0.00013  -1.14692
   D149       3.06870   0.00207   0.00090  -0.00071   0.00019   3.06889
   D150       3.13305   0.00185   0.00161  -0.00131   0.00030   3.13334
   D151       1.02859   0.00182   0.00009   0.00003   0.00012   1.02871
   D152      -1.03884   0.00181   0.00057  -0.00040   0.00017  -1.03867
   D153      -1.10882  -0.00373   0.00000  -0.00062  -0.00062  -1.10944
   D154       3.06991  -0.00376  -0.00152   0.00072  -0.00080   3.06911
   D155       1.00248  -0.00376  -0.00103   0.00029  -0.00074   1.00173
   D156       1.46765   0.00058   0.00033  -0.00023   0.00010   1.46775
   D157      -2.86536   0.00030   0.00047  -0.00035   0.00012  -2.86524
   D158      -0.64081   0.00036  -0.00113   0.00109  -0.00004  -0.64085
   D159      -2.58272   0.00034   0.00131  -0.00123   0.00007  -2.58265
   D160      -0.63255   0.00006   0.00145  -0.00136   0.00009  -0.63246
   D161       1.59200   0.00013  -0.00015   0.00009  -0.00006   1.59194
   D162      -0.45061   0.00017   0.00008  -0.00009   0.00000  -0.45061
   D163       1.49956  -0.00011   0.00023  -0.00021   0.00002   1.49958
   D164      -2.55907  -0.00004  -0.00138   0.00124  -0.00014  -2.55921
   D165      -1.50381   0.00005  -0.00042   0.00037  -0.00005  -1.50386
   D166       0.56591   0.00001  -0.00116   0.00108  -0.00008   0.56583
   D167       2.77915  -0.00003  -0.00115   0.00108  -0.00007   2.77907
   D168       2.55632   0.00018  -0.00126   0.00113  -0.00013   2.55619
   D169      -1.65715   0.00015  -0.00199   0.00183  -0.00016  -1.65730
   D170       0.55609   0.00010  -0.00198   0.00183  -0.00014   0.55594
   D171       0.45448  -0.00005  -0.00001   0.00002   0.00001   0.45449
   D172       2.52420  -0.00008  -0.00075   0.00073  -0.00002   2.52418
   D173      -1.54575  -0.00013  -0.00073   0.00073  -0.00001  -1.54576
   D174      -1.45178   0.00004   0.00141  -0.00128   0.00013  -1.45166
   D175       2.56801  -0.00013  -0.00031   0.00026  -0.00005   2.56796
   D176       0.45114  -0.00015   0.00000   0.00001   0.00001   0.45114
   D177       2.89328   0.00022   0.00175  -0.00159   0.00016   2.89344
   D178       0.62988   0.00004   0.00004  -0.00005  -0.00001   0.62987
   D179      -1.48699   0.00002   0.00034  -0.00030   0.00004  -1.48695
   D180       0.66343   0.00004   0.00331  -0.00302   0.00028   0.66371
   D181      -1.59996  -0.00014   0.00159  -0.00149   0.00011  -1.59986
   D182       2.56635  -0.00016   0.00190  -0.00174   0.00016   2.56651
   D183       1.28200   0.00022   0.00021  -0.00025  -0.00004   1.28196
   D184      -0.82380   0.00016   0.00021  -0.00026  -0.00005  -0.82385
   D185      -2.92612   0.00018   0.00013  -0.00019  -0.00005  -2.92617
   D186       2.91536  -0.00023   0.00022  -0.00033  -0.00011   2.91525
   D187       0.80955  -0.00029   0.00021  -0.00033  -0.00012   0.80944
   D188      -1.29276  -0.00027   0.00013  -0.00026  -0.00012  -1.29289
   D189      -1.04290   0.00011   0.00008  -0.00015  -0.00007  -1.04297
   D190       3.13448   0.00006   0.00008  -0.00015  -0.00007   3.13441
   D191       1.03216   0.00007   0.00000  -0.00008  -0.00008   1.03208
   D192       0.87916   0.00006   0.00390  -0.00493  -0.00104   0.87813
   D193      -1.22392  -0.00014   0.00339  -0.00452  -0.00113  -1.22505
   D194       2.98696   0.00000   0.00339  -0.00449  -0.00110   2.98586
   D195      -0.89862   0.00020   0.00219  -0.00332  -0.00112  -0.89974
   D196      -3.00171   0.00000   0.00169  -0.00290  -0.00121  -3.00292
   D197       1.20918   0.00014   0.00168  -0.00287  -0.00119   1.20799
   D198       3.12644   0.00010   0.00291  -0.00401  -0.00111   3.12534
   D199       1.02336  -0.00010   0.00240  -0.00360  -0.00120   1.02216
   D200      -1.04894   0.00004   0.00239  -0.00357  -0.00118  -1.05012
   D201       1.49742   0.00056   0.00089  -0.00079   0.00011   1.49753
   D202      -0.58868   0.00032   0.00069  -0.00064   0.00005  -0.58863
   D203      -2.80543   0.00019   0.00175  -0.00164   0.00011  -2.80532
   D204      -0.45487   0.00012  -0.00002   0.00000  -0.00002  -0.45488
   D205      -2.54097  -0.00012  -0.00022   0.00014  -0.00008  -2.54105
   D206       1.52547  -0.00025   0.00084  -0.00086  -0.00002   1.52545
   D207      -2.55300   0.00019   0.00012  -0.00013  -0.00001  -2.55301
   D208       1.64408  -0.00004  -0.00008   0.00002  -0.00007   1.64402
   D209      -0.57266  -0.00017   0.00098  -0.00099  -0.00001  -0.57267
         Item               Value     Threshold  Converged?
 Maximum Force            0.137026     0.000450     NO 
 RMS     Force            0.012076     0.000300     NO 
 Maximum Displacement     1.457793     0.001800     NO 
 RMS     Displacement     0.315826     0.001200     NO 
 Predicted change in Energy=-5.573317D-03
 GradGradGradGradGradGradGradGradGradGradGradGradGradGradGradGradGradGrad

 Stoichiometry    C20H34O4(3)
 Framework group  C1[X(C20H34O4)]
 Deg. of freedom   168
 Full point group                 C1      NOp   1
 Largest Abelian subgroup         C1      NOp   1
 Largest concise Abelian subgroup C1      NOp   1
                         Standard orientation:                         
 ---------------------------------------------------------------------
 Center     Atomic      Atomic             Coordinates (Angstroms)
 Number     Number       Type             X           Y           Z
 ---------------------------------------------------------------------
      1          6           0        2.666295   -0.424054    1.637211
      2          1           0        2.155977    0.244564    2.339145
      3          1           0        2.901355   -1.345970    2.178490
      4          6           0        1.660218   -0.818864    0.526909
      5          6           0        2.237683   -0.529661   -1.017301
      6          6           0        3.619770    0.143338   -0.929375
      7          1           0        3.976649    0.351480   -1.945022
      8          6           0        3.696294    1.321635    0.093723
      9          6           0        3.965450    0.211061    1.150501
     10          1           0        4.614119    0.464903    1.996772
     11          6           0        4.537346   -0.667866    0.018590
     12          1           0        4.358093   -1.743918    0.099419
     13          1           0        5.599024   -0.505062   -0.171929
     14          6           0        4.940451    2.180803   -0.162149
     15          1           0        4.790372    2.807638   -1.048589
     16          1           0        5.847098    1.591075   -0.323224
     17          1           0        5.123808    2.845237    0.690314
     18          6           0        2.512732    2.264203    0.306033
     19          1           0        1.568718    1.761916    0.517564
     20          1           0        2.349127    2.877963   -0.585271
     21          1           0        2.731900    2.935651    1.145922
     22          8           0        1.328264   -2.162383    0.705337
     23          1           0        0.490257   -2.352587    0.246948
     24          1           0        0.766351   -0.195945    0.603851
     25          6           0        2.291830   -1.845836   -1.808358
     26          1           0        1.282357   -2.239396   -1.947426
     27          1           0        2.894916   -2.604712   -1.307506
     28          1           0        2.720857   -1.642101   -2.794998
     29          8           0        1.299814    0.291167   -1.536839
     30          6           0       -2.829635   -0.753576   -1.554369
     31          1           0       -2.457209   -0.180691   -2.409746
     32          1           0       -3.044360   -1.760868   -1.930721
     33          6           0       -1.701691   -0.866664   -0.491387
     34          6           0       -2.053441   -0.231953    0.916985
     35          6           0       -3.508287    0.277916    0.963591
     36          1           0       -3.732737    0.670707    1.960679
     37          6           0       -3.834692    1.194951   -0.256457
     38          6           0       -4.118370   -0.135727   -1.018430
     39          1           0       -4.899355   -0.116927   -1.786269
     40          6           0       -4.441650   -0.788830    0.344049
     41          1           0       -4.167238   -1.844118    0.465939
     42          1           0       -5.480666   -0.676304    0.655935
     43          6           0       -5.115085    2.001872   -0.017697
     44          1           0       -4.929618    2.802084    0.707320
     45          1           0       -5.941444    1.394530    0.362168
     46          1           0       -5.448316    2.466650   -0.952438
     47          6           0       -2.762244    2.140028   -0.791942
     48          1           0       -1.797183    1.663328   -0.981800
     49          1           0       -2.583707    2.951547   -0.078894
     50          1           0       -3.096003    2.588857   -1.735026
     51          8           0       -1.221419   -2.212966   -0.404941
     52          1           0       -1.942079   -2.810130   -0.180550
     53          1           0       -0.827415   -0.317887   -0.845162
     54          6           0       -1.818521   -1.220810    2.093689
     55          1           0       -0.799083   -1.608600    2.086501
     56          1           0       -2.519980   -2.055664    2.010510
     57          1           0       -2.006586   -0.703148    3.036454
     58          8           0       -1.177249    0.780945    1.223661
 ---------------------------------------------------------------------
 Rotational constants (GHZ):           0.4852273           0.1366763           0.1277926
 Standard basis: 6-31++G(d,p) (6D, 7F)
 There are   660 symmetry adapted cartesian basis functions of A   symmetry.
 There are   660 symmetry adapted basis functions of A   symmetry.
   660 basis functions,  1040 primitive gaussians,   660 cartesian basis functions
    94 alpha electrons       92 beta electrons
       nuclear repulsion energy      2399.8823780593 Hartrees.
 NAtoms=   58 NActive=   58 NUniq=   58 SFac= 1.00D+00 NAtFMM=   60 NAOKFM=F Big=F
 Integral buffers will be    131072 words long.
 Raffenetti 2 integral format.
 Two-electron integral symmetry is turned on.
 Nuclear repulsion after empirical dispersion term =     2399.8197325300 Hartrees.
 One-electron integrals computed using PRISM.
 NBasis=   660 RedAO= T EigKep=  1.07D-06  NBF=   660
 NBsUse=   660 1.00D-06 EigRej= -1.00D+00 NBFU=   660
 Lowest energy guess from the checkpoint file:  "2_2_1480-wb97-opt.chk"
 B after Tr=     0.000000    0.000000    0.000000
         Rot=    0.999632    0.026642    0.004525   -0.002487 Ang=   3.11 deg.
 B after Tr=     0.000000    0.000000    0.000000
         Rot=    0.999532    0.030165    0.001772    0.004837 Ang=   3.51 deg.
 Initial guess <Sx>= 0.0000 <Sy>= 0.0000 <Sz>= 1.0000 <S**2>= 2.0105 S= 1.0035
 Requested convergence on RMS density matrix=1.00D-08 within 128 cycles.
 Requested convergence on MAX density matrix=1.00D-06.
 Requested convergence on             energy=1.00D-06.
 No special actions if energy rises.
 Restarting incremental Fock formation.
 SCF Done:  E(UwB97XD) =  -1083.08925445     A.U. after   28 cycles
            NFock= 28  Conv=0.46D-08     -V/T= 2.0092
 <Sx>= 0.0000 <Sy>= 0.0000 <Sz>= 1.0000 <S**2>= 2.0102 S= 1.0034
 <L.S>=  0.00000000000    
 Annihilation of the first spin contaminant:
 S**2 before annihilation     2.0102,   after     2.0001
 Calling FoFJK, ICntrl=      2127 FMM=F ISym2X=0 I1Cent= 0 IOpClX= 1 NMat=1 NMatS=1 NMatT=0.
 ***** Axes restored to original set *****
 -------------------------------------------------------------------
 Center     Atomic                   Forces (Hartrees/Bohr)
 Number     Number              X              Y              Z
 -------------------------------------------------------------------
      1        6           0.000220210    0.000086026    0.000117711
      2        1           0.000181929   -0.000038168   -0.000159830
      3        1          -0.000044285   -0.000015511   -0.000046567
      4        6          -0.000452790    0.000026333   -0.000680719
      5        6          -0.000268667   -0.000204179   -0.000030855
      6        6          -0.000179436    0.000154578   -0.000121079
      7        1           0.000022990    0.000023107    0.000016108
      8        6          -0.000014503   -0.000148077   -0.000138452
      9        6           0.000019236    0.000044545    0.000167090
     10        1           0.000038995    0.000004577   -0.000047744
     11        6          -0.000114402    0.000104611   -0.000043990
     12        1          -0.000000276   -0.000089522    0.000015629
     13        1           0.000071262   -0.000036416    0.000051963
     14        6          -0.000197342   -0.000115743   -0.000027146
     15        1           0.000016974    0.000076703    0.000075940
     16        1           0.000114747   -0.000022562    0.000025169
     17        1           0.000061314    0.000062404   -0.000055633
     18        6           0.000280847   -0.000057163    0.000062813
     19        1          -0.000141615   -0.000015431    0.000182772
     20        1          -0.000121221    0.000020975   -0.000005994
     21        1           0.000050783    0.000091352   -0.000074676
     22        8          -0.000422773    0.001300191   -0.000739254
     23        1          -0.000327757   -0.001789344    0.001831309
     24        1          -0.002072843    0.000557426    0.000658634
     25        6          -0.000004427    0.000209334   -0.000169177
     26        1          -0.000042143   -0.000257291   -0.000124188
     27        1           0.000033614   -0.000124493    0.000042151
     28        1           0.000146345    0.000044306    0.000144993
     29        8           0.001016828    0.000499758    0.000627003
     30        6           0.000031918   -0.000052187   -0.000363603
     31        1           0.000098698    0.000111551    0.000108078
     32        1          -0.000088864   -0.000119405    0.000067286
     33        6           0.000088322    0.000561066   -0.000265284
     34        6          -0.000405571    0.000381086    0.000084253
     35        6           0.000112682   -0.000546242    0.000256686
     36        1          -0.000088226    0.000080876   -0.000047146
     37        6           0.000067596   -0.000005197    0.000028566
     38        6          -0.000006685    0.000026981   -0.000060473
     39        1          -0.000074380    0.000019224    0.000062397
     40        6          -0.000095160    0.000292880   -0.000050824
     41        1           0.000037255   -0.000144009   -0.000003380
     42        1          -0.000118990   -0.000067193   -0.000009288
     43        6           0.000168045   -0.000170361    0.000076774
     44        1           0.000003490    0.000079321   -0.000073288
     45        1          -0.000140250   -0.000018478   -0.000053986
     46        1          -0.000074910    0.000071123    0.000076378
     47        6          -0.000052246   -0.000229270   -0.000121613
     48        1           0.000176917   -0.000019097    0.000019713
     49        1           0.000037153    0.000050311   -0.000040621
     50        1          -0.000065476    0.000052581    0.000122001
     51        8           0.001050660    0.000220679   -0.000866621
     52        1          -0.000458852   -0.000364696   -0.000204876
     53        1           0.000342819    0.000229089   -0.000713230
     54        6          -0.000090593    0.000425728    0.000765635
     55        1           0.000072799   -0.000113763   -0.000147757
     56        1           0.000040932   -0.000107561   -0.000071541
     57        1           0.000151504   -0.000062062   -0.000174430
     58        8           0.001407820   -0.000975298    0.000046214
 -------------------------------------------------------------------
 Cartesian Forces:  Max     0.002072843 RMS     0.000385676

 GradGradGradGradGradGradGradGradGradGradGradGradGradGradGradGradGradGrad
 Berny optimization.
 Using GEDIIS/GDIIS optimizer.
 FormGI is forming the generalized inverse of G from B-inverse, IUseBI=4.
 Internal  Forces:  Max     0.008665589 RMS     0.000716290
 Search for a local minimum.
 Step number   3 out of a maximum of  348
 All quantities printed in internal units (Hartrees-Bohrs-Radians)
 Mixed Optimization -- En-DIIS/RFO-DIIS
 Update second derivatives using D2CorX and points    2    3    1
 DE=  6.22D-04 DEPred=-5.57D-03 R=-1.12D-01
 Trust test=-1.12D-01 RLast= 1.64D-01 DXMaxT set to 7.50D-02
 ITU= -1 -1  0
 Use linear search instead of GDIIS.
 Energy rises -- skip Quadratic/GDIIS search.
 Quartic linear search produced a step of -0.90879.
 Iteration  1 RMS(Cart)=  0.10240416 RMS(Int)=  0.00246412
 Iteration  2 RMS(Cart)=  0.01821052 RMS(Int)=  0.00007463
 Iteration  3 RMS(Cart)=  0.00017105 RMS(Int)=  0.00000314
 Iteration  4 RMS(Cart)=  0.00000001 RMS(Int)=  0.00000314
 Variable       Old X    -DE/DX   Delta X   Delta X   Delta X     New X
                                 (Linear)    (Quad)   (Total)
    R1        2.07025   0.00000   0.00124   0.00000   0.00124   2.07149
    R2        2.06851  -0.00002   0.00126   0.00000   0.00126   2.06977
    R3        2.92806  -0.00038   0.00060   0.00000   0.00060   2.92866
    R4        2.88334   0.00003   0.00055   0.00000   0.00055   2.88389
    R5        3.16307  -0.00094   0.00040   0.00000   0.00040   3.16347
    R6        2.63688  -0.00054  -0.00005   0.00000  -0.00005   2.63683
    R7        2.06400  -0.00197  -0.00001   0.00000  -0.00001   2.06399
    R8        2.90970   0.00006   0.00023   0.00000   0.00023   2.90993
    R9        2.90368  -0.00005   0.00094   0.00000   0.00094   2.90462
   R10        2.55167   0.00018  -0.00012   0.00000  -0.00012   2.55155
   R11        2.07201  -0.00003   0.00103   0.00000   0.00103   2.07304
   R12        2.95243   0.00007   0.00033   0.00000   0.00033   2.95276
   R13        2.92672   0.00017   0.00028   0.00000   0.00028   2.92699
   R14        2.94130  -0.00005   0.00012   0.00000   0.00012   2.94143
   R15        2.89786   0.00000   0.00039   0.00000   0.00039   2.89825
   R16        2.88722   0.00006   0.00059   0.00000   0.00059   2.88781
   R17        2.07128  -0.00006   0.00118   0.00000   0.00118   2.07246
   R18        2.91582   0.00023  -0.00018   0.00000  -0.00018   2.91564
   R19        2.06712  -0.00009   0.00109   0.00000   0.00109   2.06820
   R20        2.06141  -0.00007   0.00126   0.00000   0.00126   2.06267
   R21        2.07115  -0.00010   0.00153   0.00000   0.00153   2.07268
   R22        2.06641  -0.00011   0.00135   0.00000   0.00135   2.06776
   R23        2.07163  -0.00009   0.00154   0.00000   0.00154   2.07317
   R24        2.05989  -0.00010   0.00108   0.00000   0.00108   2.06097
   R25        2.06827  -0.00003   0.00155   0.00000   0.00155   2.06982
   R26        2.07379  -0.00012   0.00160   0.00000   0.00160   2.07539
   R27        1.84047   0.00115   0.00376   0.00000   0.00376   1.84423
   R28        3.47128   0.00253  -0.00056   0.00000  -0.00056   3.47073
   R29        2.06427  -0.00011   0.00127   0.00000   0.00127   2.06555
   R30        2.06184  -0.00009   0.00111   0.00000   0.00111   2.06295
   R31        2.06925  -0.00020   0.00158   0.00000   0.00158   2.07083
   R32        2.06886  -0.00018   0.00125   0.00000   0.00125   2.07010
   R33        2.07215  -0.00015   0.00137   0.00000   0.00137   2.07352
   R34        2.93667   0.00025   0.00111   0.00000   0.00111   2.93778
   R35        2.88442  -0.00003   0.00057   0.00000   0.00057   2.88499
   R36        2.99395   0.00129   0.00073   0.00000   0.00073   2.99468
   R37        2.70611   0.00074   0.00016   0.00000   0.00016   2.70628
   R38        2.06203  -0.00017  -0.00019   0.00000  -0.00019   2.06184
   R39        2.91454   0.00008   0.00028   0.00000   0.00028   2.91482
   R40        2.93830   0.00034   0.00070   0.00000   0.00070   2.93901
   R41        2.59638  -0.00020  -0.00015   0.00000  -0.00015   2.59623
   R42        2.06910  -0.00009   0.00095   0.00000   0.00095   2.07005
   R43        2.94943  -0.00005   0.00028   0.00000   0.00028   2.94972
   R44        2.92325  -0.00002   0.00024   0.00000   0.00024   2.92349
   R45        2.94687   0.00010   0.00016   0.00000   0.00016   2.94703
   R46        2.89537  -0.00001   0.00038   0.00000   0.00038   2.89575
   R47        2.88458   0.00003   0.00058   0.00000   0.00058   2.88515
   R48        2.06998  -0.00010   0.00116   0.00000   0.00116   2.07114
   R49        2.91986  -0.00012  -0.00022   0.00000  -0.00022   2.91964
   R50        2.07336  -0.00015   0.00119   0.00000   0.00119   2.07455
   R51        2.06101  -0.00011   0.00126   0.00000   0.00126   2.06226
   R52        2.07043  -0.00011   0.00154   0.00000   0.00154   2.07196
   R53        2.06667  -0.00013   0.00137   0.00000   0.00137   2.06804
   R54        2.07078  -0.00012   0.00152   0.00000   0.00152   2.07230
   R55        2.06546  -0.00017   0.00107   0.00000   0.00107   2.06652
   R56        2.06912  -0.00007   0.00156   0.00000   0.00156   2.07068
   R57        2.07203  -0.00015   0.00160   0.00000   0.00160   2.07363
   R58        1.81876  -0.00062   0.00479   0.00000   0.00479   1.82355
   R59        2.06118  -0.00010   0.00107   0.00000   0.00107   2.06224
   R60        2.06659  -0.00005   0.00127   0.00000   0.00127   2.06786
   R61        2.06331  -0.00010   0.00143   0.00000   0.00143   2.06473
    A1        1.87258   0.00001  -0.00090   0.00000  -0.00090   1.87168
    A2        1.88828   0.00003   0.00042   0.00000   0.00042   1.88870
    A3        1.92513   0.00011  -0.00012   0.00000  -0.00012   1.92501
    A4        1.85373   0.00003   0.00098   0.00000   0.00098   1.85470
    A5        1.90231   0.00012  -0.00013   0.00000  -0.00013   1.90218
    A6        2.01567  -0.00028  -0.00028   0.00000  -0.00028   2.01539
    A7        1.97474   0.00055   0.00058   0.00000   0.00059   1.97533
    A8        1.88407  -0.00016  -0.00024   0.00000  -0.00024   1.88383
    A9        1.91303  -0.00032   0.00073   0.00000   0.00073   1.91376
   A10        1.94594   0.00007   0.00095   0.00000   0.00095   1.94689
   A11        1.82223  -0.00026   0.00100   0.00000   0.00100   1.82323
   A12        1.92349   0.00011  -0.00314   0.00000  -0.00314   1.92035
   A13        1.90976  -0.00014  -0.00048   0.00000  -0.00048   1.90928
   A14        1.91677   0.00027   0.00091   0.00000   0.00091   1.91768
   A15        1.79299  -0.00052  -0.00012   0.00000  -0.00012   1.79288
   A16        1.95213   0.00004  -0.00040   0.00000  -0.00040   1.95173
   A17        1.96029   0.00047   0.00079   0.00000   0.00079   1.96109
   A18        1.92527  -0.00016  -0.00065   0.00000  -0.00065   1.92462
   A19        1.89888   0.00004   0.00094   0.00000   0.00094   1.89982
   A20        1.99434  -0.00008   0.00037   0.00000   0.00037   1.99472
   A21        1.91539  -0.00003  -0.00019   0.00000  -0.00019   1.91520
   A22        2.03473  -0.00001  -0.00060   0.00000  -0.00060   2.03413
   A23        2.06413   0.00009  -0.00060   0.00000  -0.00060   2.06353
   A24        1.53598  -0.00002  -0.00018   0.00000  -0.00018   1.53580
   A25        1.48565   0.00007   0.00021   0.00000   0.00021   1.48586
   A26        1.93159  -0.00004  -0.00029   0.00000  -0.00029   1.93130
   A27        2.11569   0.00002   0.00123   0.00000   0.00123   2.11692
   A28        1.95277   0.00004   0.00021   0.00000   0.00021   1.95298
   A29        2.07122  -0.00014   0.00046   0.00000   0.00046   2.07168
   A30        1.88183   0.00005  -0.00143   0.00000  -0.00143   1.88040
   A31        1.94587  -0.00012   0.00045   0.00000   0.00045   1.94632
   A32        1.93266   0.00004   0.00036   0.00000   0.00036   1.93302
   A33        1.88860   0.00005  -0.00101   0.00000  -0.00101   1.88759
   A34        2.05027   0.00000   0.00011   0.00000   0.00011   2.05038
   A35        1.54325   0.00000   0.00004   0.00000   0.00004   1.54329
   A36        2.07027   0.00002  -0.00010   0.00000  -0.00010   2.07017
   A37        1.50181  -0.00005   0.00032   0.00000   0.00032   1.50213
   A38        2.05261   0.00000   0.00021   0.00000   0.00021   2.05282
   A39        1.97310   0.00004   0.00068   0.00000   0.00068   1.97379
   A40        2.03242   0.00001  -0.00070   0.00000  -0.00070   2.03172
   A41        1.98650  -0.00001   0.00046   0.00000   0.00046   1.98696
   A42        1.89569   0.00001  -0.00069   0.00000  -0.00069   1.89500
   A43        1.92228  -0.00003   0.00041   0.00000   0.00041   1.92269
   A44        1.97699  -0.00004   0.00069   0.00000   0.00069   1.97768
   A45        1.92360  -0.00005   0.00052   0.00000   0.00052   1.92412
   A46        1.87847   0.00004  -0.00061   0.00000  -0.00061   1.87786
   A47        1.88093   0.00004  -0.00048   0.00000  -0.00048   1.88046
   A48        1.87836   0.00005  -0.00064   0.00000  -0.00064   1.87772
   A49        1.99717  -0.00001   0.00062   0.00000   0.00062   1.99779
   A50        1.92686  -0.00011   0.00055   0.00000   0.00055   1.92741
   A51        1.90615   0.00001   0.00035   0.00000   0.00035   1.90651
   A52        1.86187   0.00014  -0.00007   0.00000  -0.00007   1.86180
   A53        1.88218  -0.00006  -0.00111   0.00000  -0.00111   1.88107
   A54        1.88600   0.00004  -0.00045   0.00000  -0.00045   1.88555
   A55        1.90980   0.00298  -0.00502   0.00000  -0.00502   1.90478
   A56        1.91940  -0.00015   0.00166   0.00000   0.00166   1.92106
   A57        1.95943  -0.00008   0.00115   0.00000   0.00115   1.96058
   A58        1.89474   0.00004   0.00008   0.00000   0.00008   1.89483
   A59        1.89510   0.00018  -0.00014   0.00000  -0.00014   1.89496
   A60        1.89062  -0.00005  -0.00156   0.00000  -0.00156   1.88905
   A61        1.90335   0.00006  -0.00132   0.00000  -0.00132   1.90203
   A62        1.85370   0.00005  -0.00079   0.00000  -0.00079   1.85292
   A63        1.90245  -0.00001   0.00015   0.00000   0.00015   1.90260
   A64        1.92809  -0.00020  -0.00011   0.00000  -0.00011   1.92798
   A65        1.88604  -0.00024   0.00080   0.00000   0.00080   1.88684
   A66        1.90394  -0.00001  -0.00017   0.00000  -0.00017   1.90378
   A67        1.98461   0.00039   0.00007   0.00000   0.00007   1.98468
   A68        2.00177  -0.00064  -0.00012   0.00000  -0.00012   2.00164
   A69        1.93172  -0.00117  -0.00008   0.00000  -0.00008   1.93164
   A70        1.89988  -0.00014   0.00047   0.00000   0.00047   1.90036
   A71        1.97952   0.00153   0.00095   0.00000   0.00095   1.98047
   A72        1.83860   0.00041   0.00172   0.00000   0.00172   1.84032
   A73        1.79638   0.00012  -0.00319   0.00000  -0.00319   1.79319
   A74        1.94844   0.00013  -0.00032   0.00000  -0.00032   1.94812
   A75        1.96536   0.00007   0.00084   0.00000   0.00084   1.96620
   A76        1.93069   0.00041   0.00047   0.00000   0.00047   1.93117
   A77        1.90699  -0.00025  -0.00063   0.00000  -0.00063   1.90635
   A78        1.92954  -0.00072  -0.00035   0.00000  -0.00035   1.92919
   A79        1.77581   0.00034   0.00000   0.00000   0.00000   1.77580
   A80        1.91716  -0.00006   0.00074   0.00000   0.00074   1.91790
   A81        1.94753   0.00015   0.00039   0.00000   0.00039   1.94792
   A82        1.90613  -0.00008   0.00020   0.00000   0.00020   1.90632
   A83        2.04677  -0.00004  -0.00056   0.00000  -0.00056   2.04621
   A84        2.08107   0.00003  -0.00063   0.00000  -0.00063   2.08044
   A85        1.53671   0.00002  -0.00030   0.00000  -0.00030   1.53641
   A86        1.48934  -0.00005   0.00015   0.00000   0.00015   1.48949
   A87        1.94163   0.00001  -0.00033   0.00000  -0.00033   1.94130
   A88        2.08411   0.00006   0.00116   0.00000   0.00116   2.08527
   A89        1.95360   0.00004   0.00007   0.00000   0.00007   1.95368
   A90        2.07683   0.00003   0.00073   0.00000   0.00073   2.07756
   A91        1.89201  -0.00007  -0.00141   0.00000  -0.00141   1.89060
   A92        1.94269   0.00011   0.00083   0.00000   0.00083   1.94352
   A93        1.94206  -0.00004   0.00042   0.00000   0.00042   1.94248
   A94        1.89143  -0.00002  -0.00114   0.00000  -0.00114   1.89029
   A95        2.04606  -0.00006  -0.00001   0.00000  -0.00001   2.04605
   A96        1.53867   0.00001  -0.00011   0.00000  -0.00011   1.53856
   A97        2.06712   0.00001  -0.00014   0.00000  -0.00014   2.06698
   A98        1.50619   0.00001   0.00029   0.00000   0.00029   1.50647
   A99        2.05767   0.00004   0.00012   0.00000   0.00012   2.05779
   A100       1.97049  -0.00008   0.00056   0.00000   0.00056   1.97104
   A101       2.04001   0.00002  -0.00073   0.00000  -0.00073   2.03928
   A102       1.99092  -0.00003   0.00042   0.00000   0.00042   1.99135
   A103       1.88151   0.00003  -0.00045   0.00000  -0.00045   1.88106
   A104       1.92443   0.00001   0.00043   0.00000   0.00043   1.92486
   A105       1.97479  -0.00009   0.00070   0.00000   0.00070   1.97549
   A106       1.92258  -0.00005   0.00043   0.00000   0.00043   1.92301
   A107       1.87933   0.00005  -0.00061   0.00000  -0.00061   1.87872
   A108       1.88196   0.00003  -0.00048   0.00000  -0.00048   1.88148
   A109       1.87764   0.00006  -0.00055   0.00000  -0.00055   1.87709
   A110       1.99462  -0.00008   0.00070   0.00000   0.00070   1.99532
   A111       1.92302  -0.00002   0.00053   0.00000   0.00053   1.92355
   A112       1.91910   0.00005   0.00023   0.00000   0.00023   1.91933
   A113       1.86753   0.00005  -0.00038   0.00000  -0.00038   1.86715
   A114       1.87328   0.00001  -0.00083   0.00000  -0.00083   1.87245
   A115       1.88218  -0.00001  -0.00036   0.00000  -0.00036   1.88182
   A116       1.98821   0.00645   0.00132   0.00000   0.00133   1.98954
   A117       2.17466  -0.00227   0.00138   0.00000   0.00137   2.17602
   A118       1.92439  -0.00290   0.00127   0.00000   0.00130   1.92569
   A119       1.94156  -0.00016   0.00097   0.00000   0.00097   1.94253
   A120       1.90819  -0.00013   0.00167   0.00000   0.00167   1.90986
   A121       1.90276  -0.00018   0.00041   0.00000   0.00041   1.90317
   A122       1.90454   0.00015  -0.00038   0.00000  -0.00038   1.90416
   A123       1.91265   0.00022  -0.00139   0.00000  -0.00139   1.91127
   A124       1.89350   0.00009  -0.00133   0.00000  -0.00133   1.89217
   A125       2.85699   0.00867   0.08686   0.00000   0.08687   2.94385
   A126       3.25403  -0.00390  -0.10648   0.00000  -0.10649   3.14755
    D1        2.21362  -0.00014  -0.00246   0.00000  -0.00245   2.21117
    D2       -1.90761   0.00021  -0.00101   0.00000  -0.00101  -1.90862
    D3        0.18778   0.00006  -0.00453   0.00000  -0.00453   0.18325
    D4       -2.06384  -0.00010  -0.00281   0.00000  -0.00281  -2.06665
    D5        0.09812   0.00025  -0.00137   0.00000  -0.00137   0.09675
    D6        2.19350   0.00010  -0.00488   0.00000  -0.00488   2.18862
    D7        0.04692  -0.00010  -0.00244   0.00000  -0.00244   0.04448
    D8        2.20888   0.00025  -0.00099   0.00000  -0.00099   2.20788
    D9       -1.97892   0.00010  -0.00451   0.00000  -0.00451  -1.98343
   D10       -1.33001   0.00019   0.00064   0.00000   0.00064  -1.32937
   D11        0.98738   0.00012   0.00151   0.00000   0.00151   0.98889
   D12       -2.99932   0.00021   0.00086   0.00000   0.00086  -2.99846
   D13        2.90157   0.00004   0.00188   0.00000   0.00188   2.90344
   D14       -1.06423  -0.00003   0.00275   0.00000   0.00275  -1.06148
   D15        1.23226   0.00006   0.00210   0.00000   0.00210   1.23435
   D16        0.81732   0.00011   0.00090   0.00000   0.00090   0.81822
   D17        3.13471   0.00003   0.00177   0.00000   0.00177   3.13648
   D18       -0.85199   0.00012   0.00112   0.00000   0.00112  -0.85088
   D19       -0.05668   0.00002   0.00281   0.00000   0.00281  -0.05388
   D20        2.09237   0.00016   0.00258   0.00000   0.00258   2.09495
   D21       -2.14237  -0.00019   0.00217   0.00000   0.00217  -2.14019
   D22       -2.18434  -0.00022   0.00198   0.00000   0.00198  -2.18236
   D23       -0.03529  -0.00009   0.00175   0.00000   0.00175  -0.03354
   D24        2.01317  -0.00043   0.00135   0.00000   0.00135   2.01451
   D25        2.02232  -0.00024   0.00464   0.00000   0.00464   2.02695
   D26       -2.11182  -0.00011   0.00441   0.00000   0.00441  -2.10741
   D27       -0.06337  -0.00045   0.00400   0.00000   0.00400  -0.05936
   D28        2.79299   0.00107   0.00455   0.00000   0.00455   2.79754
   D29       -1.31094   0.00170   0.00576   0.00000   0.00576  -1.30518
   D30        0.70421   0.00150   0.00563   0.00000   0.00563   0.70984
   D31       -3.11639   0.00016  -0.00222   0.00000  -0.00222  -3.11860
   D32       -0.80874   0.00011  -0.00186   0.00000  -0.00186  -0.81061
   D33        0.88359   0.00004  -0.00201   0.00000  -0.00201   0.88158
   D34        1.03885  -0.00010  -0.00276   0.00000  -0.00276   1.03609
   D35       -2.93669  -0.00016  -0.00241   0.00000  -0.00241  -2.93910
   D36       -1.24436  -0.00023  -0.00255   0.00000  -0.00255  -1.24691
   D37       -1.13701  -0.00028  -0.00220   0.00000  -0.00220  -1.13922
   D38        1.17063  -0.00034  -0.00185   0.00000  -0.00185   1.16878
   D39        2.86296  -0.00040  -0.00200   0.00000  -0.00200   2.86097
   D40        1.12723  -0.00010   0.00769   0.00000   0.00769   1.13492
   D41       -0.98479  -0.00017   0.00594   0.00000   0.00594  -0.97885
   D42       -3.09031  -0.00022   0.00681   0.00000   0.00681  -3.08350
   D43       -3.03204  -0.00007   0.00744   0.00000   0.00744  -3.02460
   D44        1.13913  -0.00013   0.00568   0.00000   0.00568   1.14481
   D45       -0.96639  -0.00018   0.00655   0.00000   0.00655  -0.95984
   D46       -0.83682   0.00046   0.00769   0.00000   0.00769  -0.82914
   D47       -2.94884   0.00040   0.00593   0.00000   0.00593  -2.94290
   D48        1.22883   0.00034   0.00680   0.00000   0.00680   1.23563
   D49        1.47938  -0.00007   0.00021   0.00000   0.00021   1.47959
   D50       -2.85653   0.00000   0.00050   0.00000   0.00050  -2.85604
   D51       -0.62818   0.00005  -0.00080   0.00000  -0.00080  -0.62898
   D52       -2.56322  -0.00010   0.00140   0.00000   0.00140  -2.56183
   D53       -0.61595  -0.00004   0.00168   0.00000   0.00168  -0.61427
   D54        1.61240   0.00001   0.00039   0.00000   0.00039   1.61279
   D55       -0.45442  -0.00001   0.00045   0.00000   0.00045  -0.45396
   D56        1.49286   0.00005   0.00074   0.00000   0.00074   1.49360
   D57       -2.56198   0.00010  -0.00055   0.00000  -0.00055  -2.56253
   D58       -1.55105   0.00007  -0.00072   0.00000  -0.00072  -1.55177
   D59        0.50642   0.00005  -0.00130   0.00000  -0.00130   0.50512
   D60        2.73831   0.00010  -0.00144   0.00000  -0.00144   2.73687
   D61        2.54054  -0.00003  -0.00137   0.00000  -0.00137   2.53917
   D62       -1.68518  -0.00005  -0.00195   0.00000  -0.00195  -1.68713
   D63        0.54671   0.00000  -0.00209   0.00000  -0.00209   0.54462
   D64        0.45808  -0.00003  -0.00041   0.00000  -0.00041   0.45767
   D65        2.51555  -0.00005  -0.00099   0.00000  -0.00099   2.51456
   D66       -1.53574   0.00000  -0.00113   0.00000  -0.00113  -1.53688
   D67       -1.44579  -0.00004   0.00064   0.00000   0.00064  -1.44515
   D68        2.58049   0.00002  -0.00044   0.00000  -0.00044   2.58005
   D69        0.45613   0.00000  -0.00038   0.00000  -0.00038   0.45575
   D70        2.91166  -0.00002   0.00087   0.00000   0.00087   2.91252
   D71        0.65476   0.00004  -0.00022   0.00000  -0.00022   0.65454
   D72       -1.46960   0.00002  -0.00016   0.00000  -0.00016  -1.46976
   D73        0.70287  -0.00001   0.00232   0.00000   0.00232   0.70520
   D74       -1.55403   0.00005   0.00124   0.00000   0.00124  -1.55279
   D75        2.60480   0.00003   0.00130   0.00000   0.00130   2.60609
   D76        1.30995  -0.00001  -0.00041   0.00000  -0.00041   1.30954
   D77       -0.79471  -0.00002  -0.00039   0.00000  -0.00039  -0.79510
   D78       -2.90017  -0.00002  -0.00041   0.00000  -0.00041  -2.90058
   D79        2.93438   0.00006  -0.00021   0.00000  -0.00021   2.93418
   D80        0.82973   0.00006  -0.00019   0.00000  -0.00019   0.82954
   D81       -1.27573   0.00006  -0.00021   0.00000  -0.00021  -1.27594
   D82       -1.04075  -0.00005  -0.00062   0.00000  -0.00062  -1.04137
   D83        3.13778  -0.00005  -0.00060   0.00000  -0.00060   3.13718
   D84        1.03232  -0.00005  -0.00062   0.00000  -0.00062   1.03170
   D85        0.91106   0.00008   0.00412   0.00000   0.00412   0.91518
   D86       -1.18939  -0.00002   0.00336   0.00000   0.00336  -1.18602
   D87        3.02247   0.00000   0.00336   0.00000   0.00336   3.02583
   D88       -0.87961   0.00007   0.00264   0.00000   0.00264  -0.87698
   D89       -2.98006  -0.00002   0.00188   0.00000   0.00188  -2.97818
   D90        1.23180   0.00000   0.00188   0.00000   0.00188   1.23368
   D91       -3.12178   0.00009   0.00331   0.00000   0.00331  -3.11847
   D92        1.06096  -0.00001   0.00256   0.00000   0.00256   1.06352
   D93       -1.01036   0.00001   0.00256   0.00000   0.00256  -1.00781
   D94        1.49724  -0.00011   0.00076   0.00000   0.00077   1.49800
   D95       -0.57926  -0.00008   0.00049   0.00000   0.00049  -0.57876
   D96       -2.80526  -0.00009   0.00171   0.00000   0.00171  -2.80354
   D97       -0.45983   0.00001   0.00038   0.00000   0.00038  -0.45945
   D98       -2.53633   0.00004   0.00011   0.00000   0.00011  -2.53622
   D99        1.52086   0.00003   0.00133   0.00000   0.00133   1.52219
   D100      -2.56660   0.00001   0.00025   0.00000   0.00025  -2.56635
   D101       1.64009   0.00004  -0.00002   0.00000  -0.00002   1.64007
   D102      -0.58591   0.00003   0.00120   0.00000   0.00120  -0.58471
   D103      -0.30049   0.00266   0.03935   0.00000   0.03932  -0.26117
   D104      -2.65993  -0.00130  -0.01318   0.00000  -0.01314  -2.67307
   D105       2.08753  -0.00010  -0.00167   0.00000  -0.00167   2.08586
   D106      -1.92891   0.00043  -0.00052   0.00000  -0.00052  -1.92943
   D107       0.03335  -0.00012  -0.00411   0.00000  -0.00411   0.02924
   D108      -2.18827  -0.00017  -0.00210   0.00000  -0.00210  -2.19037
   D109       0.07847   0.00035  -0.00095   0.00000  -0.00095   0.07753
   D110       2.04073  -0.00020  -0.00453   0.00000  -0.00453   2.03620
   D111      -0.07191  -0.00010  -0.00169   0.00000  -0.00169  -0.07360
   D112       2.19484   0.00043  -0.00054   0.00000  -0.00054   2.19429
   D113      -2.12609  -0.00012  -0.00413   0.00000  -0.00413  -2.13022
   D114      -1.27583   0.00002  -0.00020   0.00000  -0.00020  -1.27603
   D115       1.04124   0.00000   0.00090   0.00000   0.00090   1.04214
   D116      -2.93997  -0.00003   0.00010   0.00000   0.00010  -2.93987
   D117       2.97596   0.00008   0.00091   0.00000   0.00091   2.97687
   D118      -0.99016   0.00006   0.00201   0.00000   0.00201  -0.98814
   D119       1.31182   0.00003   0.00122   0.00000   0.00122   1.31304
   D120       0.86962   0.00013  -0.00004   0.00000  -0.00004   0.86958
   D121      -3.09650   0.00011   0.00107   0.00000   0.00107  -3.09543
   D122      -0.79452   0.00009   0.00027   0.00000   0.00027  -0.79425
   D123       0.07622   0.00003   0.00268   0.00000   0.00268   0.07890
   D124       2.22892  -0.00015   0.00223   0.00000   0.00223   2.23115
   D125      -2.08034   0.00056   0.00301   0.00000   0.00301  -2.07732
   D126      -2.16678   0.00086   0.00203   0.00000   0.00203  -2.16476
   D127      -0.01408   0.00069   0.00158   0.00000   0.00158  -0.01250
   D128       1.95985   0.00140   0.00236   0.00000   0.00236   1.96221
   D129       2.16487  -0.00023   0.00438   0.00000   0.00438   2.16925
   D130      -1.96562  -0.00041   0.00393   0.00000   0.00393  -1.96168
   D131       0.00831   0.00030   0.00471   0.00000   0.00471   0.01303
   D132       2.72314  -0.00058  -0.00652   0.00000  -0.00653   2.71660
   D133      -1.01762   0.00013  -0.00073   0.00000  -0.00072  -1.01834
   D134      -1.28156  -0.00119  -0.00594   0.00000  -0.00596  -1.28751
   D135       1.26087  -0.00048  -0.00015   0.00000  -0.00014   1.26073
   D136       0.69559   0.00003  -0.00534   0.00000  -0.00535   0.69024
   D137      -3.04517   0.00074   0.00046   0.00000   0.00047  -3.04470
   D138       3.09966  -0.00007  -0.00238   0.00000  -0.00238   3.09728
   D139      -0.88301  -0.00004  -0.00219   0.00000  -0.00219  -0.88519
   D140       0.78701   0.00001  -0.00230   0.00000  -0.00230   0.78472
   D141       0.91419  -0.00008  -0.00277   0.00000  -0.00277   0.91142
   D142      -3.06848  -0.00005  -0.00258   0.00000  -0.00258  -3.07106
   D143      -1.39846   0.00000  -0.00269   0.00000  -0.00269  -1.40114
   D144      -1.02632   0.00003  -0.00225   0.00000  -0.00225  -1.02857
   D145       1.27420   0.00006  -0.00206   0.00000  -0.00206   1.27214
   D146       2.94422   0.00011  -0.00216   0.00000  -0.00216   2.94206
   D147       0.95772   0.00022   0.00151   0.00000   0.00151   0.95923
   D148      -1.14692   0.00022   0.00026   0.00000   0.00026  -1.14665
   D149       3.06889   0.00028   0.00066   0.00000   0.00066   3.06956
   D150       3.13334   0.00026   0.00122   0.00000   0.00122   3.13456
   D151       1.02871   0.00025  -0.00002   0.00000  -0.00002   1.02868
   D152      -1.03867   0.00032   0.00037   0.00000   0.00037  -1.03829
   D153      -1.10944  -0.00049   0.00056   0.00000   0.00056  -1.10888
   D154       3.06911  -0.00050  -0.00068   0.00000  -0.00068   3.06843
   D155       1.00173  -0.00043  -0.00028   0.00000  -0.00028   1.00145
   D156       1.46775  -0.00005   0.00021   0.00000   0.00021   1.46796
   D157      -2.86524  -0.00003   0.00033   0.00000   0.00033  -2.86491
   D158      -0.64085  -0.00008  -0.00102   0.00000  -0.00102  -0.64186
   D159      -2.58265  -0.00002   0.00114   0.00000   0.00114  -2.58150
   D160      -0.63246   0.00000   0.00126   0.00000   0.00126  -0.63120
   D161       1.59194  -0.00005  -0.00008   0.00000  -0.00008   1.59185
   D162      -0.45061   0.00001   0.00008   0.00000   0.00008  -0.45053
   D163       1.49958   0.00004   0.00020   0.00000   0.00020   1.49977
   D164      -2.55921  -0.00001  -0.00115   0.00000  -0.00115  -2.56036
   D165      -1.50386  -0.00014  -0.00034   0.00000  -0.00034  -1.50421
   D166       0.56583  -0.00010  -0.00100   0.00000  -0.00100   0.56483
   D167       2.77907  -0.00010  -0.00100   0.00000  -0.00100   2.77808
   D168       2.55619   0.00000  -0.00105   0.00000  -0.00105   2.55514
   D169      -1.65730   0.00004  -0.00170   0.00000  -0.00170  -1.65901
   D170       0.55594   0.00004  -0.00170   0.00000  -0.00170   0.55424
   D171       0.45449   0.00002  -0.00002   0.00000  -0.00002   0.45447
   D172       2.52418   0.00006  -0.00067   0.00000  -0.00067   2.52351
   D173      -1.54576   0.00006  -0.00067   0.00000  -0.00067  -1.54643
   D174      -1.45166   0.00001   0.00119   0.00000   0.00119  -1.45047
   D175       2.56796   0.00001  -0.00024   0.00000  -0.00024   2.56772
   D176       0.45114   0.00001  -0.00001   0.00000  -0.00001   0.45114
   D177       2.89344   0.00002   0.00148   0.00000   0.00148   2.89492
   D178       0.62987   0.00002   0.00005   0.00000   0.00005   0.62992
   D179      -1.48695   0.00001   0.00028   0.00000   0.00028  -1.48667
   D180       0.66371   0.00005   0.00281   0.00000   0.00281   0.66652
   D181      -1.59986   0.00005   0.00138   0.00000   0.00138  -1.59848
   D182       2.56651   0.00005   0.00161   0.00000   0.00161   2.56813
   D183       1.28196   0.00001   0.00023   0.00000   0.00023   1.28219
   D184      -0.82385   0.00001   0.00024   0.00000   0.00024  -0.82361
   D185      -2.92617   0.00002   0.00017   0.00000   0.00017  -2.92600
   D186       2.91525  -0.00002   0.00030   0.00000   0.00030   2.91555
   D187       0.80944  -0.00002   0.00030   0.00000   0.00030   0.80974
   D188      -1.29289  -0.00001   0.00024   0.00000   0.00024  -1.29265
   D189      -1.04297  -0.00001   0.00013   0.00000   0.00013  -1.04283
   D190       3.13441  -0.00001   0.00014   0.00000   0.00014   3.13455
   D191       1.03208   0.00000   0.00007   0.00000   0.00007   1.03215
   D192       0.87813   0.00001   0.00456   0.00000   0.00456   0.88268
   D193      -1.22505   0.00001   0.00417   0.00000   0.00417  -1.22088
   D194       2.98586   0.00000   0.00414   0.00000   0.00414   2.99000
   D195      -0.89974   0.00001   0.00305   0.00000   0.00305  -0.89669
   D196      -3.00292   0.00001   0.00267   0.00000   0.00267  -3.00026
   D197       1.20799   0.00000   0.00264   0.00000   0.00264   1.21063
   D198       3.12534   0.00000   0.00370   0.00000   0.00370   3.12904
   D199       1.02216   0.00000   0.00331   0.00000   0.00331   1.02547
   D200      -1.05012  -0.00001   0.00329   0.00000   0.00329  -1.04683
   D201       1.49753   0.00012   0.00073   0.00000   0.00073   1.49826
   D202      -0.58863   0.00006   0.00059   0.00000   0.00059  -0.58804
   D203      -2.80532   0.00004   0.00153   0.00000   0.00153  -2.80379
   D204      -0.45488   0.00000   0.00000   0.00000   0.00000  -0.45488
   D205      -2.54105  -0.00005  -0.00013   0.00000  -0.00013  -2.54118
   D206       1.52545  -0.00008   0.00080   0.00000   0.00080   1.52625
   D207      -2.55301   0.00006   0.00012   0.00000   0.00012  -2.55288
   D208       1.64402   0.00001  -0.00002   0.00000  -0.00002   1.64400
   D209      -0.57267  -0.00002   0.00092   0.00000   0.00092  -0.57176
         Item               Value     Threshold  Converged?
 Maximum Force            0.008666     0.000450     NO 
 RMS     Force            0.000716     0.000300     NO 
 Maximum Displacement     0.493987     0.001800     NO 
 RMS     Displacement     0.119324     0.001200     NO 
 Predicted change in Energy=-4.734525D-05
 GradGradGradGradGradGradGradGradGradGradGradGradGradGradGradGradGradGrad

 Stoichiometry    C20H34O4(3)
 Framework group  C1[X(C20H34O4)]
 Deg. of freedom   168
 Full point group                 C1      NOp   1
 Largest Abelian subgroup         C1      NOp   1
 Largest concise Abelian subgroup C1      NOp   1
                         Standard orientation:                         
 ---------------------------------------------------------------------
 Center     Atomic      Atomic             Coordinates (Angstroms)
 Number     Number       Type             X           Y           Z
 ---------------------------------------------------------------------
      1          6           0        2.860051   -0.586026    1.598871
      2          1           0        2.446136    0.025286    2.409178
      3          1           0        3.112693   -1.562620    2.025565
      4          6           0        1.736244   -0.842496    0.562967
      5          6           0        2.168722   -0.417033   -0.997271
      6          6           0        3.577743    0.204035   -0.985962
      7          1           0        3.842476    0.500914   -2.008314
      8          6           0        3.799819    1.273442    0.131429
      9          6           0        4.128509    0.057185    1.045480
     10          1           0        4.867180    0.207802    1.841992
     11          6           0        4.551610   -0.722763   -0.216731
     12          1           0        4.339083   -1.796371   -0.219598
     13          1           0        5.595800   -0.574261   -0.497852
     14          6           0        5.045043    2.117465   -0.167309
     15          1           0        4.832947    2.832784   -0.971257
     16          1           0        5.909053    1.520713   -0.474997
     17          1           0        5.337469    2.690386    0.721410
     18          6           0        2.681398    2.226204    0.551746
     19          1           0        1.743769    1.734496    0.813522
     20          1           0        2.452893    2.928216   -0.257357
     21          1           0        3.009968    2.807575    1.423641
     22          8           0        1.374342   -2.187550    0.645743
     23          1           0        0.488860   -2.305370    0.252715
     24          1           0        0.875949   -0.209004    0.789939
     25          6           0        2.094277   -1.648300   -1.914325
     26          1           0        1.060530   -1.994211   -1.994625
     27          1           0        2.709909   -2.473585   -1.551510
     28          1           0        2.438032   -1.359993   -2.914110
     29          8           0        1.215813    0.477348   -1.336606
     30          6           0       -2.816328   -0.702525   -1.570829
     31          1           0       -2.432816   -0.097322   -2.399481
     32          1           0       -3.005468   -1.701277   -1.983982
     33          6           0       -1.712307   -0.830417   -0.483821
     34          6           0       -2.107984   -0.242789    0.933732
     35          6           0       -3.572610    0.240279    0.959974
     36          1           0       -3.829008    0.598241    1.963005
     37          6           0       -3.886528    1.189027   -0.239114
     38          6           0       -4.128096   -0.122025   -1.048330
     39          1           0       -4.891470   -0.092820   -1.834220
     40          6           0       -4.471708   -0.822554    0.285176
     41          1           0       -4.180967   -1.876853    0.380552
     42          1           0       -5.520386   -0.738565    0.575281
     43          6           0       -5.186700    1.965888   -0.006335
     44          1           0       -5.033005    2.747076    0.747518
     45          1           0       -6.011544    1.332990    0.335274
     46          1           0       -5.507031    2.454113   -0.934551
     47          6           0       -2.820367    2.170577   -0.719585
     48          1           0       -1.842292    1.717999   -0.905077
     49          1           0       -2.671187    2.961398    0.024075
     50          1           0       -3.142473    2.645547   -1.654869
     51          8           0       -1.212413   -2.171197   -0.426165
     52          1           0       -1.929451   -2.788543   -0.236604
     53          1           0       -0.837295   -0.260756   -0.800508
     54          6           0       -1.883682   -1.260709    2.088004
     55          1           0       -0.857043   -1.630656    2.096354
     56          1           0       -2.567884   -2.105930    1.965979
     57          1           0       -2.103661   -0.773391    3.040856
     58          8           0       -1.258041    0.776049    1.290208
 ---------------------------------------------------------------------
 Rotational constants (GHZ):           0.4933790           0.1333388           0.1253245
 Standard basis: 6-31++G(d,p) (6D, 7F)
 There are   660 symmetry adapted cartesian basis functions of A   symmetry.
 There are   660 symmetry adapted basis functions of A   symmetry.
   660 basis functions,  1040 primitive gaussians,   660 cartesian basis functions
    94 alpha electrons       92 beta electrons
       nuclear repulsion energy      2391.8793555640 Hartrees.
 NAtoms=   58 NActive=   58 NUniq=   58 SFac= 1.00D+00 NAtFMM=   60 NAOKFM=F Big=F
 Integral buffers will be    131072 words long.
 Raffenetti 2 integral format.
 Two-electron integral symmetry is turned on.
 Nuclear repulsion after empirical dispersion term =     2391.8170129442 Hartrees.
 One-electron integrals computed using PRISM.
 NBasis=   660 RedAO= T EigKep=  1.07D-06  NBF=   660
 NBsUse=   660 1.00D-06 EigRej= -1.00D+00 NBFU=   660
 Lowest energy guess from the checkpoint file:  "2_2_1480-wb97-opt.chk"
 B after Tr=     0.000000    0.000000    0.000000
         Rot=    0.999996    0.002624    0.000398   -0.000207 Ang=   0.31 deg.
 B after Tr=     0.000000    0.000000    0.000000
         Rot=    0.999700   -0.024026   -0.004129    0.002282 Ang=  -2.81 deg.
 Initial guess <Sx>= 0.0000 <Sy>= 0.0000 <Sz>= 1.0000 <S**2>= 2.0102 S= 1.0034
 Requested convergence on RMS density matrix=1.00D-08 within 128 cycles.
 Requested convergence on MAX density matrix=1.00D-06.
 Requested convergence on             energy=1.00D-06.
 No special actions if energy rises.
 Restarting incremental Fock formation.
 SCF Done:  E(UwB97XD) =  -1083.08988116     A.U. after   26 cycles
            NFock= 26  Conv=0.38D-08     -V/T= 2.0092
 <Sx>= 0.0000 <Sy>= 0.0000 <Sz>= 1.0000 <S**2>= 2.0102 S= 1.0034
 <L.S>=  0.00000000000    
 Annihilation of the first spin contaminant:
 S**2 before annihilation     2.0102,   after     2.0001
 Calling FoFJK, ICntrl=      2127 FMM=F ISym2X=0 I1Cent= 0 IOpClX= 1 NMat=1 NMatS=1 NMatT=0.
 ***** Axes restored to original set *****
 -------------------------------------------------------------------
 Center     Atomic                   Forces (Hartrees/Bohr)
 Number     Number              X              Y              Z
 -------------------------------------------------------------------
      1        6          -0.000038336   -0.000136088    0.000584437
      2        1          -0.000131769    0.000227861   -0.000445610
      3        1           0.000168369   -0.000390068   -0.000333946
      4        6           0.000029364    0.000408292    0.000325263
      5        6          -0.000153635    0.000266338   -0.000117628
      6        6          -0.000175630   -0.000163601   -0.000257869
      7        1           0.000230547    0.000156050    0.000340750
      8        6          -0.000089936   -0.000356627   -0.000023955
      9        6          -0.000165368    0.000030296    0.000368190
     10        1           0.000354949    0.000057146   -0.000320268
     11        6          -0.000479938    0.000505859   -0.000166343
     12        1          -0.000036358   -0.000446921   -0.000049225
     13        1           0.000513933   -0.000062997    0.000142155
     14        6          -0.000692646   -0.000417192   -0.000145410
     15        1          -0.000031974    0.000434161    0.000459760
     16        1           0.000511939   -0.000196700    0.000166592
     17        1           0.000254720    0.000359360   -0.000456756
     18        6           0.000514971   -0.000394829    0.000269629
     19        1          -0.000399095   -0.000115704   -0.000200158
     20        1          -0.000177778    0.000451149    0.000416707
     21        1           0.000090549    0.000374990   -0.000538698
     22        8           0.002239327    0.000268287   -0.001287334
     23        1          -0.002188920   -0.000378677    0.001172449
     24        1          -0.000207603   -0.000311543   -0.000126342
     25        6          -0.000017975    0.000441013   -0.000700545
     26        1          -0.000430918   -0.000277688    0.000271851
     27        1           0.000269370   -0.000430443    0.000039415
     28        1           0.000185732    0.000040616    0.000644681
     29        8           0.000256047   -0.000030793    0.000191177
     30        6          -0.000095409   -0.000012882   -0.000563475
     31        1           0.000169892    0.000243684    0.000439193
     32        1          -0.000145392   -0.000457764    0.000324036
     33        6          -0.000111878    0.000358903   -0.000196558
     34        6           0.000145967    0.000185959    0.000079940
     35        6           0.000184680   -0.000219704    0.000188361
     36        1          -0.000221154    0.000153483   -0.000316447
     37        6           0.000104116   -0.000331121    0.000018012
     38        6           0.000169193    0.000080736   -0.000309061
     39        1          -0.000369790    0.000018426    0.000306544
     40        6           0.000363243    0.000589123    0.000195727
     41        1           0.000108239   -0.000479597    0.000012217
     42        1          -0.000509356   -0.000063456   -0.000150632
     43        6           0.000701106   -0.000392642    0.000129154
     44        1          -0.000001388    0.000469087   -0.000429178
     45        1          -0.000503310   -0.000226405   -0.000188014
     46        1          -0.000257609    0.000307375    0.000483138
     47        6          -0.000482454   -0.000419866   -0.000277572
     48        1           0.000434306   -0.000088499    0.000159587
     49        1           0.000158517    0.000487870   -0.000391274
     50        1          -0.000119557    0.000312636    0.000568637
     51        8           0.002615083    0.002111370    0.000548937
     52        1          -0.002362176   -0.001983936   -0.000621116
     53        1           0.000026941   -0.000371162    0.000012315
     54        6          -0.000131013    0.000416879    0.000797753
     55        1           0.000406489   -0.000191659   -0.000195245
     56        1          -0.000287220   -0.000470158   -0.000179458
     57        1          -0.000067318    0.000118641   -0.000601784
     58        8          -0.000124685   -0.000056868   -0.000066705
 -------------------------------------------------------------------
 Cartesian Forces:  Max     0.002615083 RMS     0.000543378

 GradGradGradGradGradGradGradGradGradGradGradGradGradGradGradGradGradGrad
 Berny optimization.
 Using GEDIIS/GDIIS optimizer.
 FormGI is forming the generalized inverse of G from B-inverse, IUseBI=4.
 Internal  Forces:  Max     0.003146476 RMS     0.000272864
 Search for a local minimum.
 Step number   4 out of a maximum of  348
 All quantities printed in internal units (Hartrees-Bohrs-Radians)
 Mixed Optimization -- En-DIIS/RFO-DIIS
 Swapping is turned off.
 Update second derivatives using D2CorX and points    2    1    3    4
 ITU=  0 -1 -1  0
     Eigenvalues ---    0.00225   0.00230   0.00249   0.00251   0.00272
     Eigenvalues ---    0.00320   0.00338   0.00391   0.00409   0.00878
     Eigenvalues ---    0.00911   0.01236   0.01383   0.01502   0.01508
     Eigenvalues ---    0.01929   0.02124   0.02211   0.02704   0.02749
     Eigenvalues ---    0.02765   0.02820   0.02884   0.02904   0.03107
     Eigenvalues ---    0.03117   0.03388   0.03402   0.03443   0.03566
     Eigenvalues ---    0.03905   0.04034   0.04257   0.04405   0.04444
     Eigenvalues ---    0.04461   0.04679   0.04779   0.04828   0.05050
     Eigenvalues ---    0.05162   0.05218   0.05230   0.05270   0.05296
     Eigenvalues ---    0.05369   0.05479   0.05559   0.05618   0.05624
     Eigenvalues ---    0.05638   0.05678   0.05682   0.05709   0.05760
     Eigenvalues ---    0.05769   0.05774   0.05869   0.06115   0.06286
     Eigenvalues ---    0.06658   0.06707   0.06717   0.06935   0.07028
     Eigenvalues ---    0.07436   0.07537   0.07989   0.08478   0.08673
     Eigenvalues ---    0.08720   0.08782   0.08823   0.09290   0.09402
     Eigenvalues ---    0.09757   0.09919   0.10189   0.10343   0.11652
     Eigenvalues ---    0.11994   0.12618   0.13265   0.13996   0.15117
     Eigenvalues ---    0.16000   0.16000   0.16000   0.16000   0.16000
     Eigenvalues ---    0.16000   0.16000   0.16000   0.16000   0.16000
     Eigenvalues ---    0.16000   0.16000   0.16000   0.16000   0.16000
     Eigenvalues ---    0.16000   0.16000   0.16485   0.17039   0.18223
     Eigenvalues ---    0.18569   0.18836   0.20553   0.20927   0.20989
     Eigenvalues ---    0.21777   0.21860   0.23622   0.24811   0.24847
     Eigenvalues ---    0.25427   0.25742   0.26255   0.27087   0.27141
     Eigenvalues ---    0.27329   0.27684   0.27935   0.28888   0.29098
     Eigenvalues ---    0.29197   0.29223   0.29362   0.29636   0.29821
     Eigenvalues ---    0.33878   0.33925   0.33975   0.33986   0.34005
     Eigenvalues ---    0.34015   0.34035   0.34046   0.34061   0.34088
     Eigenvalues ---    0.34109   0.34126   0.34143   0.34169   0.34186
     Eigenvalues ---    0.34193   0.34201   0.34272   0.34300   0.34312
     Eigenvalues ---    0.34320   0.34390   0.34442   0.34490   0.34589
     Eigenvalues ---    0.34618   0.34623   0.34645   0.34656   0.34725
     Eigenvalues ---    0.34831   0.40685   0.46173   0.46596   0.50245
     Eigenvalues ---    0.52733   0.54967   1.43517
 En-DIIS/RFO-DIIS/Sim-DIIS IScMMF=       -3 using points:     4    3
 RFO step:  Lambda=-1.89880625D-04.
 DidBck=F Rises=F RFO-DIIS coefs:    1.00329   -0.00329
 Iteration  1 RMS(Cart)=  0.03074548 RMS(Int)=  0.00020058
 Iteration  2 RMS(Cart)=  0.00039902 RMS(Int)=  0.00000502
 Iteration  3 RMS(Cart)=  0.00000007 RMS(Int)=  0.00000502
 Variable       Old X    -DE/DX   Delta X   Delta X   Delta X     New X
                                 (Linear)    (Quad)   (Total)
    R1        2.07149  -0.00051   0.00000  -0.00322  -0.00322   2.06828
    R2        2.06977  -0.00052   0.00000  -0.00328  -0.00327   2.06650
    R3        2.92866  -0.00019   0.00000  -0.00169  -0.00169   2.92697
    R4        2.88389  -0.00015   0.00000  -0.00133  -0.00133   2.88256
    R5        3.16347  -0.00040   0.00000  -0.00244  -0.00244   3.16103
    R6        2.63683  -0.00007   0.00000  -0.00004  -0.00004   2.63679
    R7        2.06399  -0.00002   0.00000  -0.00009  -0.00009   2.06390
    R8        2.90993  -0.00013   0.00000  -0.00065  -0.00065   2.90928
    R9        2.90462  -0.00033   0.00000  -0.00247  -0.00247   2.90215
   R10        2.55155   0.00015   0.00000   0.00043   0.00042   2.55198
   R11        2.07304  -0.00042   0.00000  -0.00267  -0.00267   2.07038
   R12        2.95276  -0.00011   0.00000  -0.00077  -0.00077   2.95199
   R13        2.92699  -0.00001   0.00000  -0.00060  -0.00060   2.92640
   R14        2.94143  -0.00008   0.00000  -0.00023  -0.00023   2.94120
   R15        2.89825  -0.00014   0.00000  -0.00102  -0.00102   2.89723
   R16        2.88781  -0.00019   0.00000  -0.00148  -0.00148   2.88633
   R17        2.07246  -0.00048   0.00000  -0.00306  -0.00306   2.06941
   R18        2.91564   0.00008   0.00000   0.00055   0.00055   2.91619
   R19        2.06820  -0.00045   0.00000  -0.00282  -0.00281   2.06539
   R20        2.06267  -0.00052   0.00000  -0.00326  -0.00326   2.05941
   R21        2.07268  -0.00063   0.00001  -0.00398  -0.00398   2.06870
   R22        2.06776  -0.00056   0.00000  -0.00352  -0.00351   2.06425
   R23        2.07317  -0.00063   0.00001  -0.00400  -0.00399   2.06918
   R24        2.06097  -0.00044   0.00000  -0.00280  -0.00280   2.05817
   R25        2.06982  -0.00063   0.00001  -0.00402  -0.00401   2.06581
   R26        2.07539  -0.00065   0.00001  -0.00417  -0.00416   2.07123
   R27        1.84423  -0.00259   0.00001  -0.01011  -0.01009   1.83414
   R28        3.47073  -0.00011   0.00000  -0.00011  -0.00011   3.47062
   R29        2.06555  -0.00051   0.00000  -0.00327  -0.00327   2.06227
   R30        2.06295  -0.00046   0.00000  -0.00289  -0.00288   2.06007
   R31        2.07083  -0.00066   0.00001  -0.00413  -0.00412   2.06671
   R32        2.07010  -0.00053   0.00000  -0.00328  -0.00328   2.06683
   R33        2.07352  -0.00056   0.00000  -0.00357  -0.00357   2.06995
   R34        2.93778  -0.00029   0.00000  -0.00280  -0.00279   2.93499
   R35        2.88499  -0.00017   0.00000  -0.00142  -0.00142   2.88357
   R36        2.99468  -0.00022   0.00000  -0.00192  -0.00192   2.99276
   R37        2.70628  -0.00012   0.00000  -0.00049  -0.00049   2.70579
   R38        2.06184   0.00017   0.00000   0.00069   0.00069   2.06253
   R39        2.91482  -0.00012   0.00000  -0.00071  -0.00071   2.91411
   R40        2.93901  -0.00020   0.00000  -0.00173  -0.00173   2.93727
   R41        2.59623   0.00010   0.00000   0.00041   0.00041   2.59664
   R42        2.07005  -0.00039   0.00000  -0.00247  -0.00247   2.06758
   R43        2.94972  -0.00012   0.00000  -0.00077  -0.00077   2.94895
   R44        2.92349  -0.00001   0.00000  -0.00050  -0.00050   2.92298
   R45        2.94703  -0.00006   0.00000  -0.00034  -0.00034   2.94669
   R46        2.89575  -0.00013   0.00000  -0.00098  -0.00098   2.89477
   R47        2.88515  -0.00020   0.00000  -0.00147  -0.00147   2.88368
   R48        2.07114  -0.00048   0.00000  -0.00303  -0.00302   2.06812
   R49        2.91964   0.00004   0.00000   0.00056   0.00055   2.92019
   R50        2.07455  -0.00049   0.00000  -0.00310  -0.00310   2.07145
   R51        2.06226  -0.00052   0.00000  -0.00327  -0.00327   2.05899
   R52        2.07196  -0.00063   0.00001  -0.00400  -0.00399   2.06797
   R53        2.06804  -0.00057   0.00000  -0.00358  -0.00357   2.06446
   R54        2.07230  -0.00062   0.00000  -0.00395  -0.00394   2.06836
   R55        2.06652  -0.00045   0.00000  -0.00280  -0.00280   2.06372
   R56        2.07068  -0.00064   0.00001  -0.00406  -0.00405   2.06663
   R57        2.07363  -0.00065   0.00001  -0.00416  -0.00416   2.06947
   R58        1.82355  -0.00315   0.00002  -0.01250  -0.01248   1.81107
   R59        2.06224  -0.00045   0.00000  -0.00279  -0.00279   2.05946
   R60        2.06786  -0.00052   0.00000  -0.00331  -0.00330   2.06456
   R61        2.06473  -0.00059   0.00000  -0.00371  -0.00370   2.06103
    A1        1.87168   0.00005   0.00000   0.00241   0.00240   1.87408
    A2        1.88870  -0.00002   0.00000  -0.00111  -0.00110   1.88760
    A3        1.92501   0.00003   0.00000   0.00027   0.00027   1.92528
    A4        1.85470  -0.00007   0.00000  -0.00228  -0.00228   1.85243
    A5        1.90218   0.00006   0.00000   0.00067   0.00067   1.90285
    A6        2.01539  -0.00005   0.00000   0.00016   0.00016   2.01555
    A7        1.97533   0.00012   0.00000  -0.00061  -0.00061   1.97471
    A8        1.88383   0.00019   0.00000   0.00224   0.00224   1.88607
    A9        1.91376  -0.00004   0.00000  -0.00176  -0.00177   1.91199
   A10        1.94689  -0.00022   0.00000  -0.00229  -0.00229   1.94460
   A11        1.82323  -0.00020   0.00000  -0.00453  -0.00453   1.81870
   A12        1.92035   0.00015  -0.00001   0.00707   0.00706   1.92742
   A13        1.90928   0.00002   0.00000   0.00114   0.00113   1.91041
   A14        1.91768  -0.00010   0.00000  -0.00227  -0.00227   1.91541
   A15        1.79288  -0.00012   0.00000  -0.00161  -0.00161   1.79127
   A16        1.95173   0.00011   0.00000   0.00168   0.00168   1.95341
   A17        1.96109   0.00003   0.00000  -0.00063  -0.00063   1.96046
   A18        1.92462   0.00004   0.00000   0.00135   0.00134   1.92596
   A19        1.89982   0.00000   0.00000  -0.00216  -0.00216   1.89766
   A20        1.99472  -0.00008   0.00000  -0.00118  -0.00118   1.99354
   A21        1.91520   0.00000   0.00000   0.00047   0.00047   1.91567
   A22        2.03413   0.00005   0.00000   0.00156   0.00156   2.03569
   A23        2.06353   0.00002   0.00000   0.00152   0.00152   2.06504
   A24        1.53580   0.00001   0.00000   0.00035   0.00035   1.53615
   A25        1.48586   0.00006   0.00000  -0.00037  -0.00037   1.48549
   A26        1.93130  -0.00004   0.00000   0.00068   0.00068   1.93198
   A27        2.11692  -0.00010   0.00000  -0.00299  -0.00299   2.11393
   A28        1.95298  -0.00005   0.00000  -0.00058  -0.00058   1.95240
   A29        2.07168  -0.00008   0.00000  -0.00129  -0.00130   2.07038
   A30        1.88040   0.00016   0.00000   0.00359   0.00359   1.88399
   A31        1.94632  -0.00006   0.00000  -0.00121  -0.00121   1.94511
   A32        1.93302  -0.00001   0.00000  -0.00088  -0.00089   1.93213
   A33        1.88759   0.00004   0.00000   0.00256   0.00255   1.89015
   A34        2.05038   0.00004   0.00000  -0.00025  -0.00025   2.05014
   A35        1.54329  -0.00003   0.00000  -0.00021  -0.00021   1.54309
   A36        2.07017   0.00003   0.00000   0.00032   0.00032   2.07050
   A37        1.50213  -0.00003   0.00000  -0.00068  -0.00068   1.50145
   A38        2.05282  -0.00003   0.00000  -0.00060  -0.00060   2.05222
   A39        1.97379  -0.00001   0.00000  -0.00162  -0.00162   1.97217
   A40        2.03172   0.00000   0.00000   0.00164   0.00163   2.03336
   A41        1.98696   0.00001   0.00000  -0.00116  -0.00116   1.98580
   A42        1.89500   0.00004   0.00000   0.00174   0.00174   1.89674
   A43        1.92269  -0.00008   0.00000  -0.00107  -0.00107   1.92162
   A44        1.97768  -0.00014   0.00000  -0.00182  -0.00182   1.97586
   A45        1.92412  -0.00010   0.00000  -0.00135  -0.00135   1.92277
   A46        1.87786   0.00012   0.00000   0.00159   0.00159   1.87945
   A47        1.88046   0.00009   0.00000   0.00124   0.00124   1.88170
   A48        1.87772   0.00013   0.00000   0.00168   0.00167   1.87939
   A49        1.99779  -0.00010   0.00000  -0.00145  -0.00145   1.99634
   A50        1.92741  -0.00008   0.00000  -0.00144  -0.00144   1.92598
   A51        1.90651  -0.00010   0.00000  -0.00098  -0.00098   1.90553
   A52        1.86180   0.00007   0.00000   0.00028   0.00027   1.86208
   A53        1.88107   0.00014   0.00000   0.00271   0.00271   1.88378
   A54        1.88555   0.00009   0.00000   0.00114   0.00114   1.88669
   A55        1.90478  -0.00038  -0.00002   0.00666   0.00664   1.91142
   A56        1.92106  -0.00030   0.00001  -0.00444  -0.00444   1.91662
   A57        1.96058  -0.00020   0.00000  -0.00301  -0.00301   1.95757
   A58        1.89483  -0.00008   0.00000  -0.00020  -0.00019   1.89463
   A59        1.89496   0.00019   0.00000   0.00058   0.00056   1.89553
   A60        1.88905   0.00022  -0.00001   0.00391   0.00391   1.89296
   A61        1.90203   0.00019   0.00000   0.00350   0.00349   1.90552
   A62        1.85292   0.00004   0.00000   0.00196   0.00196   1.85487
   A63        1.90260   0.00001   0.00000  -0.00004  -0.00004   1.90255
   A64        1.92798   0.00001   0.00000   0.00045   0.00045   1.92843
   A65        1.88684  -0.00006   0.00000  -0.00226  -0.00226   1.88458
   A66        1.90378   0.00004   0.00000   0.00030   0.00030   1.90407
   A67        1.98468  -0.00003   0.00000  -0.00030  -0.00030   1.98439
   A68        2.00164   0.00011   0.00000   0.00026   0.00026   2.00190
   A69        1.93164  -0.00001   0.00000   0.00020   0.00020   1.93183
   A70        1.90036  -0.00004   0.00000  -0.00109  -0.00110   1.89926
   A71        1.98047  -0.00010   0.00000  -0.00194  -0.00194   1.97853
   A72        1.84032  -0.00015   0.00001  -0.00437  -0.00436   1.83596
   A73        1.79319   0.00018  -0.00001   0.00752   0.00751   1.80070
   A74        1.94812  -0.00002   0.00000   0.00069   0.00068   1.94880
   A75        1.96620  -0.00006   0.00000  -0.00188  -0.00188   1.96433
   A76        1.93117  -0.00005   0.00000  -0.00141  -0.00140   1.92976
   A77        1.90635   0.00009   0.00000   0.00168   0.00168   1.90803
   A78        1.92919   0.00003   0.00000   0.00070   0.00070   1.92989
   A79        1.77580   0.00002   0.00000   0.00022   0.00021   1.77602
   A80        1.91790   0.00000   0.00000  -0.00185  -0.00184   1.91605
   A81        1.94792  -0.00005   0.00000  -0.00096  -0.00096   1.94696
   A82        1.90632  -0.00003   0.00000  -0.00041  -0.00041   1.90591
   A83        2.04621   0.00004   0.00000   0.00139   0.00139   2.04760
   A84        2.08044   0.00002   0.00000   0.00158   0.00158   2.08202
   A85        1.53641   0.00002   0.00000   0.00066   0.00066   1.53707
   A86        1.48949   0.00004   0.00000  -0.00033  -0.00033   1.48915
   A87        1.94130  -0.00003   0.00000   0.00070   0.00070   1.94200
   A88        2.08527  -0.00008   0.00000  -0.00278  -0.00278   2.08249
   A89        1.95368  -0.00004   0.00000  -0.00025  -0.00025   1.95343
   A90        2.07756  -0.00008   0.00000  -0.00173  -0.00173   2.07583
   A91        1.89060   0.00015   0.00000   0.00347   0.00347   1.89407
   A92        1.94352  -0.00004   0.00000  -0.00168  -0.00168   1.94184
   A93        1.94248  -0.00002   0.00000  -0.00108  -0.00109   1.94140
   A94        1.89029   0.00003   0.00000   0.00259   0.00258   1.89287
   A95        2.04605   0.00003   0.00000  -0.00006  -0.00006   2.04599
   A96        1.53856  -0.00002   0.00000   0.00017   0.00017   1.53873
   A97        2.06698   0.00002   0.00000   0.00046   0.00046   2.06744
   A98        1.50647  -0.00003   0.00000  -0.00071  -0.00071   1.50577
   A99        2.05779  -0.00002   0.00000  -0.00033  -0.00032   2.05747
   A100       1.97104  -0.00001   0.00000  -0.00138  -0.00138   1.96966
   A101       2.03928   0.00001   0.00000   0.00177   0.00177   2.04105
   A102       1.99135   0.00001   0.00000  -0.00102  -0.00102   1.99033
   A103       1.88106   0.00003   0.00000   0.00115   0.00115   1.88221
   A104       1.92486  -0.00008   0.00000  -0.00110  -0.00109   1.92376
   A105       1.97549  -0.00014   0.00000  -0.00185  -0.00185   1.97364
   A106       1.92301  -0.00008   0.00000  -0.00110  -0.00110   1.92191
   A107       1.87872   0.00012   0.00000   0.00160   0.00160   1.88032
   A108       1.88148   0.00009   0.00000   0.00126   0.00126   1.88274
   A109       1.87709   0.00011   0.00000   0.00145   0.00144   1.87854
   A110       1.99532  -0.00013   0.00000  -0.00179  -0.00179   1.99353
   A111       1.92355  -0.00008   0.00000  -0.00137  -0.00136   1.92218
   A112       1.91933  -0.00006   0.00000  -0.00059  -0.00059   1.91875
   A113       1.86715   0.00010   0.00000   0.00098   0.00098   1.86813
   A114       1.87245   0.00012   0.00000   0.00210   0.00209   1.87455
   A115       1.88182   0.00007   0.00000   0.00092   0.00092   1.88274
   A116       1.98954  -0.00046   0.00000  -0.00435  -0.00438   1.98516
   A117       2.17602   0.00008   0.00000  -0.00251  -0.00252   2.17350
   A118       1.92569   0.00029   0.00000  -0.00112  -0.00117   1.92452
   A119       1.94253  -0.00017   0.00000  -0.00247  -0.00247   1.94006
   A120       1.90986  -0.00029   0.00001  -0.00438  -0.00438   1.90548
   A121       1.90317  -0.00014   0.00000  -0.00115  -0.00115   1.90202
   A122       1.90416   0.00018   0.00000   0.00108   0.00106   1.90523
   A123       1.91127   0.00021   0.00000   0.00367   0.00366   1.91493
   A124       1.89217   0.00022   0.00000   0.00341   0.00340   1.89557
   A125       2.94385  -0.00015   0.00029   0.02026   0.02054   2.96439
   A126       3.14755  -0.00066  -0.00035  -0.00308  -0.00342   3.14412
    D1        2.21117  -0.00005  -0.00001   0.00360   0.00359   2.21476
    D2       -1.90862  -0.00012   0.00000   0.00189   0.00188  -1.90673
    D3        0.18325   0.00015  -0.00001   0.01076   0.01075   0.19400
    D4       -2.06665  -0.00004  -0.00001   0.00472   0.00471  -2.06194
    D5        0.09675  -0.00010   0.00000   0.00301   0.00301   0.09976
    D6        2.18862   0.00017  -0.00002   0.01189   0.01187   2.20049
    D7        0.04448  -0.00004  -0.00001   0.00401   0.00400   0.04849
    D8        2.20788  -0.00011   0.00000   0.00230   0.00230   2.21018
    D9       -1.98343   0.00016  -0.00001   0.01118   0.01116  -1.97227
   D10       -1.32937   0.00004   0.00000   0.00000   0.00001  -1.32936
   D11        0.98889   0.00002   0.00000  -0.00219  -0.00218   0.98671
   D12       -2.99846   0.00008   0.00000  -0.00041  -0.00040  -2.99887
   D13        2.90344  -0.00008   0.00001  -0.00348  -0.00347   2.89997
   D14       -1.06148  -0.00009   0.00001  -0.00567  -0.00566  -1.06714
   D15        1.23435  -0.00003   0.00001  -0.00389  -0.00388   1.23047
   D16        0.81822   0.00000   0.00000  -0.00114  -0.00114   0.81708
   D17        3.13648  -0.00001   0.00001  -0.00333  -0.00333   3.13315
   D18       -0.85088   0.00004   0.00000  -0.00155  -0.00155  -0.85242
   D19       -0.05388   0.00003   0.00001  -0.00499  -0.00499  -0.05886
   D20        2.09495   0.00011   0.00001  -0.00364  -0.00363   2.09132
   D21       -2.14019   0.00005   0.00001  -0.00393  -0.00392  -2.14412
   D22       -2.18236  -0.00014   0.00001  -0.00576  -0.00576  -2.18811
   D23       -0.03354  -0.00005   0.00001  -0.00441  -0.00440  -0.03794
   D24        2.01451  -0.00012   0.00000  -0.00470  -0.00469   2.00982
   D25        2.02695  -0.00008   0.00002  -0.01032  -0.01031   2.01664
   D26       -2.10741   0.00000   0.00001  -0.00897  -0.00895  -2.11636
   D27       -0.05936  -0.00006   0.00001  -0.00926  -0.00925  -0.06861
   D28        2.79754   0.00025   0.00001   0.00412   0.00415   2.80169
   D29       -1.30518   0.00038   0.00002   0.00340   0.00342  -1.30176
   D30        0.70984   0.00010   0.00002   0.00080   0.00081   0.71064
   D31       -3.11860   0.00004  -0.00001   0.00444   0.00443  -3.11417
   D32       -0.81061   0.00003  -0.00001   0.00361   0.00360  -0.80701
   D33        0.88158   0.00001  -0.00001   0.00376   0.00375   0.88533
   D34        1.03609   0.00007  -0.00001   0.00541   0.00540   1.04149
   D35       -2.93910   0.00007  -0.00001   0.00458   0.00457  -2.93453
   D36       -1.24691   0.00004  -0.00001   0.00473   0.00472  -1.24219
   D37       -1.13922  -0.00008  -0.00001   0.00281   0.00280  -1.13641
   D38        1.16878  -0.00009  -0.00001   0.00198   0.00197   1.17075
   D39        2.86097  -0.00011  -0.00001   0.00213   0.00212   2.86309
   D40        1.13492  -0.00013   0.00003  -0.01358  -0.01355   1.12137
   D41       -0.97885  -0.00002   0.00002  -0.00918  -0.00916  -0.98801
   D42       -3.08350  -0.00008   0.00002  -0.01152  -0.01150  -3.09500
   D43       -3.02460  -0.00010   0.00002  -0.01258  -0.01256  -3.03716
   D44        1.14481   0.00001   0.00002  -0.00818  -0.00817   1.13664
   D45       -0.95984  -0.00005   0.00002  -0.01053  -0.01051  -0.97034
   D46       -0.82914   0.00005   0.00003  -0.01114  -0.01110  -0.84024
   D47       -2.94290   0.00016   0.00002  -0.00674  -0.00672  -2.94962
   D48        1.23563   0.00010   0.00002  -0.00908  -0.00906   1.22657
   D49        1.47959  -0.00002   0.00000  -0.00053  -0.00053   1.47906
   D50       -2.85604  -0.00006   0.00000  -0.00125  -0.00125  -2.85729
   D51       -0.62898   0.00006   0.00000   0.00205   0.00204  -0.62694
   D52       -2.56183  -0.00006   0.00000  -0.00340  -0.00339  -2.56522
   D53       -0.61427  -0.00009   0.00001  -0.00412  -0.00411  -0.61838
   D54        1.61279   0.00002   0.00000  -0.00082  -0.00082   1.61197
   D55       -0.45396  -0.00002   0.00000  -0.00106  -0.00106  -0.45502
   D56        1.49360  -0.00005   0.00000  -0.00178  -0.00177   1.49182
   D57       -2.56253   0.00007   0.00000   0.00152   0.00152  -2.56101
   D58       -1.55177   0.00008   0.00000   0.00202   0.00202  -1.54975
   D59        0.50512   0.00006   0.00000   0.00339   0.00339   0.50851
   D60        2.73687   0.00008   0.00000   0.00378   0.00377   2.74064
   D61        2.53917   0.00006   0.00000   0.00337   0.00336   2.54253
   D62       -1.68713   0.00004  -0.00001   0.00474   0.00474  -1.68239
   D63        0.54462   0.00006  -0.00001   0.00512   0.00512   0.54974
   D64        0.45767  -0.00001   0.00000   0.00094   0.00094   0.45861
   D65        2.51456  -0.00003   0.00000   0.00232   0.00232   2.51688
   D66       -1.53688   0.00000   0.00000   0.00270   0.00270  -1.53418
   D67       -1.44515  -0.00002   0.00000  -0.00167  -0.00167  -1.44681
   D68        2.58005   0.00002   0.00000   0.00106   0.00106   2.58111
   D69        0.45575   0.00000   0.00000   0.00088   0.00088   0.45663
   D70        2.91252   0.00000   0.00000  -0.00222  -0.00222   2.91030
   D71        0.65454   0.00004   0.00000   0.00051   0.00051   0.65504
   D72       -1.46976   0.00002   0.00000   0.00033   0.00032  -1.46944
   D73        0.70520  -0.00012   0.00001  -0.00572  -0.00571   0.69949
   D74       -1.55279  -0.00008   0.00000  -0.00298  -0.00298  -1.55577
   D75        2.60609  -0.00010   0.00000  -0.00317  -0.00316   2.60293
   D76        1.30954  -0.00002   0.00000   0.00068   0.00068   1.31022
   D77       -0.79510  -0.00002   0.00000   0.00064   0.00064  -0.79446
   D78       -2.90058  -0.00002   0.00000   0.00070   0.00070  -2.89988
   D79        2.93418   0.00001   0.00000   0.00031   0.00030   2.93448
   D80        0.82954   0.00001   0.00000   0.00027   0.00027   0.82981
   D81       -1.27594   0.00001   0.00000   0.00033   0.00033  -1.27561
   D82       -1.04137   0.00001   0.00000   0.00111   0.00110  -1.04026
   D83        3.13718   0.00001   0.00000   0.00107   0.00106   3.13825
   D84        1.03170   0.00001   0.00000   0.00113   0.00113   1.03283
   D85        0.91518  -0.00006   0.00001  -0.00791  -0.00789   0.90729
   D86       -1.18602  -0.00002   0.00001  -0.00618  -0.00617  -1.19219
   D87        3.02583  -0.00002   0.00001  -0.00611  -0.00610   3.01973
   D88       -0.87698  -0.00001   0.00001  -0.00435  -0.00434  -0.88132
   D89       -2.97818   0.00003   0.00001  -0.00263  -0.00262  -2.98080
   D90        1.23368   0.00003   0.00001  -0.00256  -0.00255   1.23113
   D91       -3.11847  -0.00003   0.00001  -0.00586  -0.00585  -3.12432
   D92        1.06352   0.00001   0.00001  -0.00414  -0.00413   1.05939
   D93       -1.00781   0.00001   0.00001  -0.00407  -0.00406  -1.01187
   D94        1.49800  -0.00006   0.00000  -0.00195  -0.00195   1.49606
   D95       -0.57876  -0.00001   0.00000  -0.00123  -0.00122  -0.57999
   D96       -2.80354  -0.00009   0.00001  -0.00417  -0.00417  -2.80771
   D97       -0.45945   0.00001   0.00000  -0.00087  -0.00087  -0.46032
   D98       -2.53622   0.00006   0.00000  -0.00014  -0.00014  -2.53636
   D99        1.52219  -0.00001   0.00000  -0.00309  -0.00309   1.51910
   D100      -2.56635  -0.00002   0.00000  -0.00054  -0.00054  -2.56689
   D101       1.64007   0.00003   0.00000   0.00018   0.00018   1.64025
   D102      -0.58471  -0.00004   0.00000  -0.00277  -0.00276  -0.58747
   D103      -0.26117   0.00031   0.00013   0.01979   0.01996  -0.24120
   D104      -2.67307   0.00019  -0.00004   0.02921   0.02912  -2.64395
   D105       2.08586  -0.00005  -0.00001  -0.00025  -0.00026   2.08560
   D106      -1.92943  -0.00009   0.00000  -0.00258  -0.00258  -1.93201
   D107       0.02924   0.00010  -0.00001   0.00588   0.00587   0.03511
   D108      -2.19037  -0.00003  -0.00001   0.00083   0.00082  -2.18955
   D109       0.07753  -0.00007   0.00000  -0.00150  -0.00150   0.07603
   D110       2.03620   0.00011  -0.00001   0.00697   0.00695   2.04315
   D111      -0.07360  -0.00004  -0.00001  -0.00059  -0.00060  -0.07420
   D112       2.19429  -0.00009   0.00000  -0.00292  -0.00292   2.19137
   D113      -2.13022   0.00010  -0.00001   0.00554   0.00553  -2.12469
   D114      -1.27603   0.00002   0.00000   0.00227   0.00227  -1.27377
   D115       1.04214   0.00001   0.00000  -0.00028  -0.00028   1.04186
   D116      -2.93987   0.00004   0.00000   0.00160   0.00160  -2.93827
   D117       2.97687  -0.00006   0.00000  -0.00054  -0.00054   2.97633
   D118      -0.98814  -0.00007   0.00001  -0.00309  -0.00308  -0.99122
   D119       1.31304  -0.00003   0.00000  -0.00121  -0.00120   1.31183
   D120       0.86958   0.00001   0.00000   0.00234   0.00234   0.87192
   D121      -3.09543   0.00000   0.00000  -0.00021  -0.00021  -3.09564
   D122      -0.79425   0.00004   0.00000   0.00167   0.00167  -0.79258
   D123       0.07890   0.00002   0.00001  -0.00153  -0.00152   0.07737
   D124       2.23115   0.00008   0.00001  -0.00020  -0.00020   2.23096
   D125      -2.07732   0.00003   0.00001  -0.00190  -0.00189  -2.07922
   D126      -2.16476   0.00001   0.00001  -0.00024  -0.00023  -2.16499
   D127      -0.01250   0.00007   0.00001   0.00109   0.00109  -0.01141
   D128       1.96221   0.00003   0.00001  -0.00061  -0.00060   1.96161
   D129       2.16925  -0.00007   0.00001  -0.00574  -0.00572   2.16352
   D130      -1.96168  -0.00001   0.00001  -0.00441  -0.00440  -1.96608
   D131       0.01303  -0.00005   0.00002  -0.00611  -0.00610   0.00693
   D132       2.71660   0.00012  -0.00002   0.01612   0.01611   2.73272
   D133      -1.01834   0.00003   0.00000   0.00456   0.00456  -1.01378
   D134      -1.28751   0.00018  -0.00002   0.01497   0.01496  -1.27255
   D135       1.26073   0.00010   0.00000   0.00341   0.00341   1.26414
   D136       0.69024   0.00007  -0.00002   0.01330   0.01328   0.70352
   D137      -3.04470  -0.00001   0.00000   0.00174   0.00173  -3.04297
   D138       3.09728   0.00003  -0.00001   0.00288   0.00287   3.10015
   D139      -0.88519   0.00004  -0.00001   0.00239   0.00238  -0.88281
   D140       0.78472   0.00003  -0.00001   0.00259   0.00258   0.78730
   D141       0.91142   0.00006  -0.00001   0.00358   0.00357   0.91499
   D142      -3.07106   0.00006  -0.00001   0.00309   0.00308  -3.06798
   D143      -1.40114   0.00005  -0.00001   0.00329   0.00328  -1.39786
   D144      -1.02857  -0.00003  -0.00001   0.00206   0.00205  -1.02652
   D145       1.27214  -0.00002  -0.00001   0.00157   0.00156   1.27370
   D146       2.94206  -0.00004  -0.00001   0.00177   0.00176   2.94382
   D147       0.95923  -0.00007   0.00000  -0.00318  -0.00317   0.95605
   D148      -1.14665   0.00001   0.00000  -0.00005  -0.00005  -1.14670
   D149       3.06956  -0.00001   0.00000  -0.00094  -0.00094   3.06862
   D150       3.13456  -0.00007   0.00000  -0.00237  -0.00237   3.13220
   D151       1.02868   0.00000   0.00000   0.00076   0.00076   1.02944
   D152      -1.03829  -0.00001   0.00000  -0.00013  -0.00013  -1.03842
   D153      -1.10888   0.00001   0.00000  -0.00078  -0.00078  -1.10965
   D154       3.06843   0.00008   0.00000   0.00235   0.00235   3.07077
   D155       1.00145   0.00007   0.00000   0.00146   0.00146   1.00291
   D156       1.46796  -0.00004   0.00000  -0.00062  -0.00062   1.46734
   D157      -2.86491  -0.00006   0.00000  -0.00097  -0.00097  -2.86588
   D158      -0.64186   0.00005   0.00000   0.00229   0.00228  -0.63958
   D159      -2.58150  -0.00005   0.00000  -0.00296  -0.00296  -2.58446
   D160      -0.63120  -0.00008   0.00000  -0.00331  -0.00330  -0.63450
   D161       1.59185   0.00003   0.00000  -0.00005  -0.00005   1.59180
   D162      -0.45053  -0.00001   0.00000  -0.00034  -0.00034  -0.45088
   D163       1.49977  -0.00003   0.00000  -0.00069  -0.00069   1.49908
   D164      -2.56036   0.00008   0.00000   0.00257   0.00256  -2.55780
   D165      -1.50421   0.00004   0.00000   0.00104   0.00104  -1.50317
   D166       0.56483   0.00004   0.00000   0.00260   0.00260   0.56743
   D167       2.77808   0.00005   0.00000   0.00263   0.00262   2.78070
   D168       2.55514   0.00005   0.00000   0.00272   0.00272   2.55786
   D169      -1.65901   0.00005  -0.00001   0.00429   0.00428  -1.65472
   D170       0.55424   0.00006  -0.00001   0.00431   0.00431   0.55855
   D171       0.45447  -0.00001   0.00000   0.00021   0.00021   0.45468
   D172       2.52351  -0.00001   0.00000   0.00177   0.00177   2.52528
   D173      -1.54643   0.00000   0.00000   0.00180   0.00180  -1.54463
   D174      -1.45047  -0.00002   0.00000  -0.00251  -0.00251  -1.45298
   D175       2.56772   0.00002   0.00000   0.00080   0.00080   2.56852
   D176       0.45114   0.00000   0.00000   0.00018   0.00018   0.45131
   D177       2.89492   0.00000   0.00000  -0.00312  -0.00311   2.89180
   D178       0.62992   0.00004   0.00000   0.00019   0.00019   0.63011
   D179      -1.48667   0.00002   0.00000  -0.00043  -0.00043  -1.48709
   D180       0.66652  -0.00011   0.00001  -0.00638  -0.00637   0.66015
   D181      -1.59848  -0.00007   0.00000  -0.00307  -0.00306  -1.60154
   D182       2.56813  -0.00009   0.00001  -0.00369  -0.00368   2.56444
   D183       1.28219  -0.00001   0.00000  -0.00052  -0.00052   1.28168
   D184      -0.82361  -0.00001   0.00000  -0.00053  -0.00052  -0.82414
   D185      -2.92600  -0.00001   0.00000  -0.00034  -0.00034  -2.92634
   D186       2.91555   0.00001   0.00000  -0.00071  -0.00071   2.91484
   D187       0.80974   0.00001   0.00000  -0.00072  -0.00071   0.80903
   D188      -1.29265   0.00001   0.00000  -0.00053  -0.00053  -1.29318
   D189      -1.04283   0.00000   0.00000  -0.00027  -0.00028  -1.04311
   D190       3.13455   0.00000   0.00000  -0.00028  -0.00028   3.13426
   D191       1.03215   0.00001   0.00000  -0.00009  -0.00009   1.03206
   D192       0.88268  -0.00005   0.00001  -0.00920  -0.00919   0.87350
   D193      -1.22088  -0.00003   0.00001  -0.00823  -0.00821  -1.22909
   D194       2.99000  -0.00003   0.00001  -0.00816  -0.00814   2.98186
   D195      -0.89669   0.00000   0.00001  -0.00565  -0.00564  -0.90233
   D196      -3.00026   0.00002   0.00001  -0.00467  -0.00467  -3.00492
   D197       1.21063   0.00003   0.00001  -0.00460  -0.00459   1.20603
   D198       3.12904  -0.00003   0.00001  -0.00720  -0.00718   3.12185
   D199       1.02547   0.00000   0.00001  -0.00622  -0.00621   1.01926
   D200      -1.04683   0.00000   0.00001  -0.00615  -0.00614  -1.05297
   D201       1.49826  -0.00003   0.00000  -0.00161  -0.00161   1.49665
   D202      -0.58804   0.00000   0.00000  -0.00123  -0.00123  -0.58927
   D203      -2.80379  -0.00006   0.00001  -0.00358  -0.00358  -2.80737
   D204      -0.45488   0.00002   0.00000  -0.00014  -0.00014  -0.45503
   D205      -2.54118   0.00005   0.00000   0.00024   0.00024  -2.54094
   D206       1.52625  -0.00001   0.00000  -0.00212  -0.00212   1.52413
   D207      -2.55288  -0.00002   0.00000  -0.00031  -0.00031  -2.55320
   D208       1.64400   0.00001   0.00000   0.00007   0.00007   1.64407
   D209      -0.57176  -0.00004   0.00000  -0.00229  -0.00228  -0.57404
         Item               Value     Threshold  Converged?
 Maximum Force            0.003146     0.000450     NO 
 RMS     Force            0.000273     0.000300     YES
 Maximum Displacement     0.136685     0.001800     NO 
 RMS     Displacement     0.030680     0.001200     NO 
 Predicted change in Energy=-9.559471D-05
 GradGradGradGradGradGradGradGradGradGradGradGradGradGradGradGradGradGrad

 Stoichiometry    C20H34O4(3)
 Framework group  C1[X(C20H34O4)]
 Deg. of freedom   168
 Full point group                 C1      NOp   1
 Largest Abelian subgroup         C1      NOp   1
 Largest concise Abelian subgroup C1      NOp   1
                         Standard orientation:                         
 ---------------------------------------------------------------------
 Center     Atomic      Atomic             Coordinates (Angstroms)
 Number     Number       Type             X           Y           Z
 ---------------------------------------------------------------------
      1          6           0        2.882759   -0.605977    1.590003
      2          1           0        2.485851   -0.002611    2.412384
      3          1           0        3.131906   -1.589753    1.997370
      4          6           0        1.742081   -0.839341    0.568511
      5          6           0        2.157390   -0.402591   -0.991886
      6          6           0        3.570018    0.209465   -0.994373
      7          1           0        3.818494    0.516657   -2.016246
      8          6           0        3.813817    1.263377    0.132600
      9          6           0        4.147661    0.033752    1.026466
     10          1           0        4.896347    0.170177    1.813906
     11          6           0        4.549807   -0.731988   -0.251548
     12          1           0        4.332417   -1.802993   -0.267161
     13          1           0        5.588707   -0.582483   -0.544787
     14          6           0        5.059834    2.103337   -0.171471
     15          1           0        4.840955    2.828699   -0.961615
     16          1           0        5.913393    1.504780   -0.497664
     17          1           0        5.365878    2.660991    0.719765
     18          6           0        2.703761    2.212751    0.579099
     19          1           0        1.768238    1.719685    0.839678
     20          1           0        2.471633    2.926682   -0.215543
     21          1           0        3.043305    2.776987    1.455265
     22          8           0        1.365956   -2.181165    0.639035
     23          1           0        0.480372   -2.290183    0.257083
     24          1           0        0.895970   -0.192907    0.811527
     25          6           0        2.060680   -1.625336   -1.916048
     26          1           0        1.025545   -1.966558   -1.970981
     27          1           0        2.681556   -2.452081   -1.570488
     28          1           0        2.381548   -1.329811   -2.918939
     29          8           0        1.205871    0.501857   -1.308581
     30          6           0       -2.852896   -0.733841   -1.555410
     31          1           0       -2.488765   -0.145377   -2.402369
     32          1           0       -3.047078   -1.740270   -1.941710
     33          6           0       -1.727097   -0.838029   -0.490544
     34          6           0       -2.093555   -0.223355    0.922251
     35          6           0       -3.557155    0.259947    0.970327
     36          1           0       -3.789284    0.639027    1.970079
     37          6           0       -3.896432    1.182199   -0.241926
     38          6           0       -4.154055   -0.146234   -1.016766
     39          1           0       -4.932046   -0.134191   -1.786375
     40          6           0       -4.469685   -0.817561    0.338834
     41          1           0       -4.177428   -1.867868    0.452930
     42          1           0       -5.510295   -0.725082    0.648267
     43          6           0       -5.191560    1.963710   -0.000186
     44          1           0       -5.022354    2.759088    0.732130
     45          1           0       -6.006581    1.337835    0.370634
     46          1           0       -5.528989    2.430327   -0.930993
     47          6           0       -2.837566    2.148562   -0.764951
     48          1           0       -1.864604    1.689009   -0.951453
     49          1           0       -2.677583    2.956852   -0.045879
     50          1           0       -3.173616    2.597254   -1.705709
     51          8           0       -1.225316   -2.176901   -0.414326
     52          1           0       -1.934399   -2.785576   -0.201706
     53          1           0       -0.862671   -0.267683   -0.835101
     54          6           0       -1.842221   -1.219268    2.088852
     55          1           0       -0.816657   -1.587766    2.077403
     56          1           0       -2.528003   -2.064354    1.993296
     57          1           0       -2.041387   -0.714721    3.035046
     58          8           0       -1.235744    0.802052    1.239739
 ---------------------------------------------------------------------
 Rotational constants (GHZ):           0.4973383           0.1331317           0.1251860
 Standard basis: 6-31++G(d,p) (6D, 7F)
 There are   660 symmetry adapted cartesian basis functions of A   symmetry.
 There are   660 symmetry adapted basis functions of A   symmetry.
   660 basis functions,  1040 primitive gaussians,   660 cartesian basis functions
    94 alpha electrons       92 beta electrons
       nuclear repulsion energy      2393.7097799860 Hartrees.
 NAtoms=   58 NActive=   58 NUniq=   58 SFac= 1.00D+00 NAtFMM=   60 NAOKFM=F Big=F
 Integral buffers will be    131072 words long.
 Raffenetti 2 integral format.
 Two-electron integral symmetry is turned on.
 Nuclear repulsion after empirical dispersion term =     2393.6473367525 Hartrees.
 One-electron integrals computed using PRISM.
 NBasis=   660 RedAO= T EigKep=  1.05D-06  NBF=   660
 NBsUse=   660 1.00D-06 EigRej= -1.00D+00 NBFU=   660
 Initial guess from the checkpoint file:  "2_2_1480-wb97-opt.chk"
 B after Tr=     0.000000    0.000000    0.000000
         Rot=    0.999997    0.001746   -0.001875    0.000509 Ang=   0.30 deg.
 Initial guess <Sx>= 0.0000 <Sy>= 0.0000 <Sz>= 1.0000 <S**2>= 2.0102 S= 1.0034
 ExpMin= 3.60D-02 ExpMax= 5.48D+03 ExpMxC= 8.25D+02 IAcc=3 IRadAn=         7 AccDes= 0.00D+00
 Harris functional with IExCor= 4639 and IRadAn=       7 diagonalized for initial guess.
 HarFok:  IExCor= 4639 AccDes= 0.00D+00 IRadAn=         7 IDoV= 1 UseB2=F ITyADJ=14
 ICtDFT=  3500011 ScaDFX=  1.000000  1.000000  1.000000  1.000000
 FoFCou: FMM=F IPFlag=           0 FMFlag=      100000 FMFlg1=           0
         NFxFlg=           0 DoJE=T BraDBF=F KetDBF=T FulRan=T
         wScrn=  0.000000 ICntrl=       500 IOpCl=  0 I1Cent=   200000004 NGrid=           0
         NMat0=    1 NMatS0=      1 NMatT0=    0 NMatD0=    1 NMtDS0=    0 NMtDT0=    0
 Petite list used in FoFCou.
 Requested convergence on RMS density matrix=1.00D-08 within 128 cycles.
 Requested convergence on MAX density matrix=1.00D-06.
 Requested convergence on             energy=1.00D-06.
 No special actions if energy rises.
 Restarting incremental Fock formation.
 SCF Done:  E(UwB97XD) =  -1083.08982598     A.U. after   27 cycles
            NFock= 27  Conv=0.39D-08     -V/T= 2.0091
 <Sx>= 0.0000 <Sy>= 0.0000 <Sz>= 1.0000 <S**2>= 2.0101 S= 1.0034
 <L.S>=  0.00000000000    
 Annihilation of the first spin contaminant:
 S**2 before annihilation     2.0101,   after     2.0001
 Calling FoFJK, ICntrl=      2127 FMM=F ISym2X=0 I1Cent= 0 IOpClX= 1 NMat=1 NMatS=1 NMatT=0.
 ***** Axes restored to original set *****
 -------------------------------------------------------------------
 Center     Atomic                   Forces (Hartrees/Bohr)
 Number     Number              X              Y              Z
 -------------------------------------------------------------------
      1        6           0.000001320    0.000380566   -0.000523458
      2        1           0.000089971   -0.000270172    0.000491511
      3        1          -0.000217853    0.000510004    0.000388759
      4        6          -0.000087334   -0.000055418   -0.000704457
      5        6          -0.000175783   -0.000060252    0.000463200
      6        6           0.000172614    0.000030623    0.000146953
      7        1          -0.000222849   -0.000145353   -0.000469943
      8        6           0.000032318    0.000313656   -0.000151732
      9        6           0.000228321   -0.000000695   -0.000293233
     10        1          -0.000438107   -0.000048718    0.000375458
     11        6           0.000588690   -0.000334544    0.000211295
     12        1           0.000032961    0.000481017    0.000086264
     13        1          -0.000586838   -0.000029004   -0.000090693
     14        6           0.000608971    0.000312167    0.000126029
     15        1           0.000079552   -0.000499652   -0.000520597
     16        1          -0.000499978    0.000266185   -0.000171834
     17        1          -0.000243561   -0.000398796    0.000572616
     18        6          -0.000434952    0.000305254   -0.000073700
     19        1           0.000308560   -0.000058966    0.000120805
     20        1           0.000217519   -0.000526738   -0.000496853
     21        1          -0.000173944   -0.000431787    0.000623693
     22        8          -0.002416357   -0.000565617    0.001715831
     23        1           0.002284779   -0.000009483   -0.000944360
     24        1           0.000586877    0.000589585   -0.000057760
     25        6           0.000118268   -0.000424575    0.000329031
     26        1           0.000452469    0.000332628   -0.000396481
     27        1          -0.000230773    0.000456549   -0.000003907
     28        1          -0.000198612   -0.000086465   -0.000659888
     29        8           0.000332305    0.000048689   -0.000333391
     30        6           0.000275004    0.000245323    0.000531042
     31        1          -0.000033080   -0.000299437   -0.000486180
     32        1           0.000180875    0.000543824   -0.000399688
     33        6          -0.000440714   -0.000170958    0.000015694
     34        6          -0.000002701   -0.000319597   -0.000056698
     35        6          -0.000287432    0.000099837   -0.000218793
     36        1           0.000186712   -0.000145008    0.000436910
     37        6           0.000013140    0.000311976    0.000191313
     38        6          -0.000203572   -0.000072174    0.000233401
     39        1           0.000469208    0.000004039   -0.000348590
     40        6          -0.000477450   -0.000425697   -0.000264132
     41        1          -0.000119059    0.000513185   -0.000016107
     42        1           0.000616599   -0.000020889    0.000089562
     43        6          -0.000627206    0.000307858   -0.000101298
     44        1          -0.000044828   -0.000542646    0.000489195
     45        1           0.000493402    0.000323673    0.000206857
     46        1           0.000254658   -0.000337472   -0.000595531
     47        6           0.000407640    0.000320932    0.000144833
     48        1          -0.000383369   -0.000038416   -0.000095568
     49        1          -0.000185655   -0.000578606    0.000443770
     50        1           0.000187131   -0.000356250   -0.000675426
     51        8          -0.002708335   -0.002611566   -0.001297988
     52        1           0.002613585    0.002453763    0.000760065
     53        1          -0.000605999    0.000607782    0.000264453
     54        6           0.000056252   -0.000331505   -0.000378339
     55        1          -0.000335765    0.000218346    0.000291131
     56        1           0.000314117    0.000503677    0.000181680
     57        1           0.000100836   -0.000176608    0.000641992
     58        8           0.000077449   -0.000108073    0.000253283
 -------------------------------------------------------------------
 Cartesian Forces:  Max     0.002708335 RMS     0.000605970

 GradGradGradGradGradGradGradGradGradGradGradGradGradGradGradGradGradGrad
 Berny optimization.
 Using GEDIIS/GDIIS optimizer.
 FormGI is forming the generalized inverse of G from B-inverse, IUseBI=4.
 Internal  Forces:  Max     0.003660917 RMS     0.000369515
 Search for a local minimum.
 Step number   5 out of a maximum of  348
 All quantities printed in internal units (Hartrees-Bohrs-Radians)
 Mixed Optimization -- En-DIIS/RFO-DIIS
 Swapping is turned off.
 Update second derivatives using D2CorX and points    2    1    3    4    5
 DE=  5.52D-05 DEPred=-9.56D-05 R=-5.77D-01
 Trust test=-5.77D-01 RLast= 8.44D-02 DXMaxT set to 5.00D-02
 ITU= -1  0 -1 -1  0
     Eigenvalues ---    0.00230   0.00236   0.00251   0.00262   0.00289
     Eigenvalues ---    0.00320   0.00338   0.00393   0.00410   0.00879
     Eigenvalues ---    0.00911   0.01320   0.01386   0.01496   0.01510
     Eigenvalues ---    0.02002   0.02131   0.02215   0.02734   0.02748
     Eigenvalues ---    0.02779   0.02864   0.02884   0.02907   0.03095
     Eigenvalues ---    0.03109   0.03399   0.03446   0.03469   0.03612
     Eigenvalues ---    0.03911   0.04074   0.04379   0.04434   0.04454
     Eigenvalues ---    0.04678   0.04716   0.04799   0.04835   0.05144
     Eigenvalues ---    0.05172   0.05232   0.05244   0.05287   0.05313
     Eigenvalues ---    0.05419   0.05515   0.05584   0.05631   0.05636
     Eigenvalues ---    0.05638   0.05690   0.05720   0.05737   0.05761
     Eigenvalues ---    0.05791   0.05803   0.05863   0.06140   0.06330
     Eigenvalues ---    0.06651   0.06713   0.06729   0.06945   0.07091
     Eigenvalues ---    0.07448   0.07542   0.07985   0.08500   0.08694
     Eigenvalues ---    0.08723   0.08818   0.09009   0.09295   0.09411
     Eigenvalues ---    0.09763   0.10050   0.10199   0.10352   0.11957
     Eigenvalues ---    0.12108   0.12632   0.13376   0.14101   0.15553
     Eigenvalues ---    0.16000   0.16000   0.16000   0.16000   0.16000
     Eigenvalues ---    0.16000   0.16000   0.16000   0.16000   0.16000
     Eigenvalues ---    0.16000   0.16000   0.16000   0.16000   0.16000
     Eigenvalues ---    0.16000   0.16060   0.16643   0.17124   0.18331
     Eigenvalues ---    0.18627   0.18917   0.20658   0.20949   0.21098
     Eigenvalues ---    0.21847   0.21967   0.23763   0.24798   0.24853
     Eigenvalues ---    0.25597   0.25787   0.27085   0.27128   0.27257
     Eigenvalues ---    0.27628   0.27856   0.28841   0.29091   0.29196
     Eigenvalues ---    0.29211   0.29281   0.29617   0.29760   0.32537
     Eigenvalues ---    0.33878   0.33930   0.33975   0.33986   0.34005
     Eigenvalues ---    0.34016   0.34035   0.34046   0.34061   0.34088
     Eigenvalues ---    0.34110   0.34128   0.34145   0.34169   0.34190
     Eigenvalues ---    0.34195   0.34204   0.34278   0.34300   0.34312
     Eigenvalues ---    0.34320   0.34411   0.34442   0.34491   0.34587
     Eigenvalues ---    0.34619   0.34624   0.34645   0.34663   0.34769
     Eigenvalues ---    0.34924   0.40677   0.46188   0.49686   0.50389
     Eigenvalues ---    0.53465   0.55112   1.41564
 En-DIIS/RFO-DIIS/Sim-DIIS IScMMF=       -3 using points:     5    4    3
 RFO step:  Lambda=-2.56832035D-04.
 EnCoef did     2 forward-backward iterations
 DidBck=T Rises=T En-DIIS coefs:    0.44424    0.29402    0.26173
 Iteration  1 RMS(Cart)=  0.08817395 RMS(Int)=  0.00197974
 Iteration  2 RMS(Cart)=  0.00729657 RMS(Int)=  0.00005386
 Iteration  3 RMS(Cart)=  0.00002964 RMS(Int)=  0.00005292
 Iteration  4 RMS(Cart)=  0.00000000 RMS(Int)=  0.00005292
 Variable       Old X    -DE/DX   Delta X   Delta X   Delta X     New X
                                 (Linear)    (Quad)   (Total)
    R1        2.06828   0.00055   0.00146  -0.00095   0.00051   2.06879
    R2        2.06650   0.00065   0.00149  -0.00087   0.00062   2.06711
    R3        2.92697   0.00037   0.00078  -0.00044   0.00034   2.92732
    R4        2.88256   0.00025   0.00059  -0.00024   0.00035   2.88292
    R5        3.16103   0.00056   0.00125  -0.00037   0.00088   3.16191
    R6        2.63679  -0.00066   0.00004  -0.00058  -0.00055   2.63624
    R7        2.06390   0.00008   0.00005  -0.00013  -0.00007   2.06383
    R8        2.90928   0.00036   0.00030   0.00013   0.00043   2.90971
    R9        2.90215   0.00067   0.00113  -0.00034   0.00079   2.90294
   R10        2.55198   0.00028  -0.00020   0.00040   0.00019   2.55217
   R11        2.07038   0.00053   0.00121  -0.00071   0.00050   2.07088
   R12        2.95199   0.00041   0.00034   0.00022   0.00056   2.95255
   R13        2.92640   0.00015   0.00026   0.00010   0.00036   2.92676
   R14        2.94120   0.00040   0.00010   0.00045   0.00054   2.94174
   R15        2.89723   0.00022   0.00046  -0.00021   0.00025   2.89749
   R16        2.88633   0.00043   0.00067  -0.00016   0.00051   2.88684
   R17        2.06941   0.00058   0.00139  -0.00085   0.00054   2.06994
   R18        2.91619  -0.00010  -0.00026   0.00017  -0.00009   2.91609
   R19        2.06539   0.00048   0.00128  -0.00085   0.00043   2.06582
   R20        2.05941   0.00059   0.00148  -0.00095   0.00053   2.05995
   R21        2.06870   0.00072   0.00181  -0.00114   0.00067   2.06937
   R22        2.06425   0.00059   0.00160  -0.00107   0.00053   2.06478
   R23        2.06918   0.00074   0.00182  -0.00113   0.00069   2.06986
   R24        2.05817   0.00027   0.00127  -0.00108   0.00019   2.05836
   R25        2.06581   0.00075   0.00182  -0.00112   0.00070   2.06651
   R26        2.07123   0.00078   0.00189  -0.00117   0.00072   2.07195
   R27        1.83414   0.00217   0.00463  -0.00322   0.00141   1.83554
   R28        3.47062  -0.00027   0.00021  -0.00013   0.00007   3.47069
   R29        2.06227   0.00055   0.00148  -0.00099   0.00050   2.06277
   R30        2.06007   0.00048   0.00131  -0.00089   0.00042   2.06049
   R31        2.06671   0.00069   0.00188  -0.00126   0.00062   2.06733
   R32        2.06683   0.00055   0.00149  -0.00100   0.00049   2.06732
   R33        2.06995   0.00067   0.00162  -0.00100   0.00063   2.07057
   R34        2.93499   0.00072   0.00126  -0.00038   0.00088   2.93588
   R35        2.88357   0.00024   0.00064  -0.00035   0.00029   2.88386
   R36        2.99276   0.00110   0.00088   0.00083   0.00170   2.99446
   R37        2.70579  -0.00015   0.00023  -0.00032  -0.00009   2.70570
   R38        2.06253   0.00008  -0.00033   0.00039   0.00005   2.06258
   R39        2.91411   0.00022   0.00032  -0.00006   0.00026   2.91437
   R40        2.93727   0.00067   0.00078   0.00012   0.00090   2.93817
   R41        2.59664   0.00009  -0.00019   0.00025   0.00007   2.59670
   R42        2.06758   0.00049   0.00112  -0.00067   0.00046   2.06804
   R43        2.94895   0.00030   0.00035  -0.00004   0.00031   2.94926
   R44        2.92298   0.00014   0.00022   0.00009   0.00031   2.92329
   R45        2.94669   0.00034   0.00015   0.00033   0.00047   2.94716
   R46        2.89477   0.00019   0.00045  -0.00023   0.00021   2.89498
   R47        2.88368   0.00046   0.00067  -0.00013   0.00054   2.88422
   R48        2.06812   0.00058   0.00138  -0.00084   0.00054   2.06866
   R49        2.92019  -0.00013  -0.00025   0.00009  -0.00016   2.92003
   R50        2.07145   0.00052   0.00141  -0.00094   0.00047   2.07192
   R51        2.05899   0.00062   0.00149  -0.00093   0.00056   2.05956
   R52        2.06797   0.00073   0.00182  -0.00114   0.00067   2.06865
   R53        2.06446   0.00062   0.00163  -0.00106   0.00057   2.06503
   R54        2.06836   0.00073   0.00179  -0.00112   0.00068   2.06903
   R55        2.06372   0.00034   0.00128  -0.00100   0.00028   2.06400
   R56        2.06663   0.00075   0.00184  -0.00115   0.00069   2.06733
   R57        2.06947   0.00078   0.00189  -0.00116   0.00073   2.07020
   R58        1.81107   0.00366   0.00568  -0.00357   0.00212   1.81319
   R59        2.05946   0.00039   0.00127  -0.00094   0.00033   2.05978
   R60        2.06456   0.00057   0.00150  -0.00098   0.00052   2.06508
   R61        2.06103   0.00066   0.00169  -0.00109   0.00060   2.06163
    A1        1.87408  -0.00006  -0.00110   0.00076  -0.00034   1.87374
    A2        1.88760   0.00014   0.00050  -0.00025   0.00025   1.88785
    A3        1.92528  -0.00010  -0.00012  -0.00013  -0.00025   1.92503
    A4        1.85243   0.00004   0.00101  -0.00054   0.00047   1.85290
    A5        1.90285   0.00000  -0.00034   0.00027  -0.00007   1.90278
    A6        2.01555  -0.00002  -0.00001  -0.00006  -0.00007   2.01548
    A7        1.97471   0.00000   0.00019   0.00003   0.00021   1.97493
    A8        1.88607  -0.00017  -0.00118   0.00111  -0.00007   1.88600
    A9        1.91199   0.00031   0.00079   0.00010   0.00090   1.91289
   A10        1.94460   0.00030   0.00102   0.00003   0.00106   1.94566
   A11        1.81870  -0.00001   0.00226  -0.00181   0.00045   1.81915
   A12        1.92742  -0.00044  -0.00310   0.00046  -0.00264   1.92478
   A13        1.91041  -0.00013  -0.00050   0.00021  -0.00030   1.91011
   A14        1.91541   0.00041   0.00102   0.00042   0.00144   1.91685
   A15        1.79127   0.00004   0.00092  -0.00047   0.00046   1.79173
   A16        1.95341  -0.00022  -0.00083   0.00026  -0.00057   1.95284
   A17        1.96046   0.00019   0.00014   0.00002   0.00017   1.96063
   A18        1.92596  -0.00026  -0.00058  -0.00048  -0.00105   1.92491
   A19        1.89766  -0.00003   0.00095  -0.00087   0.00008   1.89774
   A20        1.99354   0.00028   0.00056   0.00072   0.00128   1.99481
   A21        1.91567  -0.00011  -0.00021  -0.00029  -0.00050   1.91517
   A22        2.03569  -0.00013  -0.00071   0.00055  -0.00016   2.03553
   A23        2.06504   0.00004  -0.00069   0.00035  -0.00033   2.06471
   A24        1.53615  -0.00003  -0.00015  -0.00027  -0.00041   1.53573
   A25        1.48549  -0.00014   0.00015  -0.00018  -0.00003   1.48546
   A26        1.93198   0.00010  -0.00030   0.00006  -0.00025   1.93173
   A27        2.11393   0.00024   0.00134   0.00005   0.00139   2.11532
   A28        1.95240   0.00012   0.00027  -0.00049  -0.00023   1.95218
   A29        2.07038   0.00016   0.00060   0.00011   0.00071   2.07110
   A30        1.88399  -0.00039  -0.00162   0.00030  -0.00132   1.88267
   A31        1.94511   0.00019   0.00055   0.00069   0.00125   1.94636
   A32        1.93213   0.00002   0.00040  -0.00038   0.00002   1.93215
   A33        1.89015  -0.00009  -0.00115   0.00049  -0.00066   1.88948
   A34        2.05014  -0.00012   0.00011  -0.00022  -0.00011   2.05002
   A35        1.54309   0.00005   0.00011  -0.00037  -0.00026   1.54283
   A36        2.07050  -0.00003  -0.00015  -0.00009  -0.00025   2.07025
   A37        1.50145   0.00010   0.00029  -0.00006   0.00024   1.50169
   A38        2.05222   0.00005   0.00028   0.00001   0.00029   2.05250
   A39        1.97217  -0.00002   0.00072  -0.00050   0.00022   1.97239
   A40        2.03336  -0.00001  -0.00072   0.00039  -0.00033   2.03303
   A41        1.98580  -0.00010   0.00053  -0.00075  -0.00022   1.98558
   A42        1.89674   0.00000  -0.00079   0.00066  -0.00013   1.89661
   A43        1.92162   0.00007   0.00049  -0.00035   0.00013   1.92176
   A44        1.97586   0.00007   0.00083  -0.00072   0.00011   1.97596
   A45        1.92277   0.00005   0.00062  -0.00057   0.00005   1.92282
   A46        1.87945  -0.00007  -0.00072   0.00063  -0.00009   1.87936
   A47        1.88170  -0.00006  -0.00056   0.00046  -0.00011   1.88159
   A48        1.87939  -0.00007  -0.00076   0.00065  -0.00011   1.87928
   A49        1.99634   0.00026   0.00064  -0.00001   0.00064   1.99697
   A50        1.92598   0.00005   0.00065  -0.00059   0.00006   1.92604
   A51        1.90553   0.00003   0.00045  -0.00046  -0.00001   1.90552
   A52        1.86208  -0.00015  -0.00014  -0.00009  -0.00022   1.86186
   A53        1.88378  -0.00015  -0.00121   0.00093  -0.00028   1.88349
   A54        1.88669  -0.00007  -0.00052   0.00027  -0.00024   1.88645
   A55        1.91142  -0.00245  -0.00238  -0.00129  -0.00367   1.90776
   A56        1.91662   0.00049   0.00203  -0.00094   0.00110   1.91771
   A57        1.95757   0.00017   0.00137  -0.00095   0.00042   1.95799
   A58        1.89463   0.00000   0.00009  -0.00031  -0.00022   1.89441
   A59        1.89553  -0.00025  -0.00028   0.00015  -0.00012   1.89541
   A60        1.89296  -0.00028  -0.00176   0.00101  -0.00075   1.89221
   A61        1.90552  -0.00015  -0.00160   0.00111  -0.00048   1.90504
   A62        1.85487  -0.00003  -0.00088   0.00048  -0.00040   1.85448
   A63        1.90255   0.00010  -0.00001   0.00034   0.00032   1.90288
   A64        1.92843  -0.00018  -0.00022  -0.00026  -0.00048   1.92795
   A65        1.88458  -0.00001   0.00105  -0.00071   0.00034   1.88492
   A66        1.90407  -0.00004  -0.00012  -0.00004  -0.00016   1.90392
   A67        1.98439   0.00015   0.00015   0.00019   0.00034   1.98472
   A68        2.00190  -0.00037  -0.00011  -0.00048  -0.00059   2.00131
   A69        1.93183  -0.00012  -0.00009  -0.00038  -0.00046   1.93137
   A70        1.89926   0.00037   0.00049   0.00056   0.00104   1.90030
   A71        1.97853   0.00051   0.00083   0.00054   0.00137   1.97990
   A72        1.83596   0.00012   0.00197  -0.00095   0.00102   1.83698
   A73        1.80070  -0.00050  -0.00334   0.00085  -0.00248   1.79821
   A74        1.94880  -0.00001  -0.00030   0.00011  -0.00018   1.94862
   A75        1.96433   0.00040   0.00082   0.00055   0.00138   1.96570
   A76        1.92976   0.00009   0.00066   0.00019   0.00085   1.93061
   A77        1.90803  -0.00040  -0.00077  -0.00039  -0.00116   1.90687
   A78        1.92989   0.00000  -0.00030  -0.00043  -0.00072   1.92916
   A79        1.77602  -0.00009  -0.00012  -0.00008  -0.00020   1.77582
   A80        1.91605  -0.00007   0.00083  -0.00092  -0.00009   1.91596
   A81        1.94696   0.00029   0.00043   0.00073   0.00117   1.94812
   A82        1.90591  -0.00003   0.00018  -0.00026  -0.00009   1.90583
   A83        2.04760  -0.00012  -0.00063   0.00040  -0.00023   2.04737
   A84        2.08202   0.00002  -0.00071   0.00034  -0.00038   2.08164
   A85        1.53707  -0.00005  -0.00029  -0.00003  -0.00032   1.53675
   A86        1.48915  -0.00010   0.00015  -0.00024  -0.00010   1.48906
   A87        1.94200   0.00007  -0.00030   0.00001  -0.00029   1.94170
   A88        2.08249   0.00018   0.00124  -0.00012   0.00112   2.08361
   A89        1.95343   0.00006   0.00012  -0.00038  -0.00027   1.95317
   A90        2.07583   0.00017   0.00077   0.00003   0.00080   2.07663
   A91        1.89407  -0.00031  -0.00156   0.00051  -0.00105   1.89302
   A92        1.94184   0.00019   0.00072   0.00054   0.00126   1.94310
   A93        1.94140   0.00001   0.00049  -0.00041   0.00009   1.94148
   A94        1.89287  -0.00006  -0.00114   0.00040  -0.00074   1.89213
   A95        2.04599  -0.00011   0.00003  -0.00019  -0.00015   2.04584
   A96        1.53873   0.00002  -0.00007  -0.00015  -0.00022   1.53851
   A97        2.06744  -0.00004  -0.00022  -0.00004  -0.00026   2.06718
   A98        1.50577   0.00009   0.00032  -0.00021   0.00011   1.50587
   A99        2.05747   0.00003   0.00015   0.00002   0.00017   2.05763
   A100       1.96966  -0.00002   0.00062  -0.00036   0.00026   1.96992
   A101       2.04105   0.00000  -0.00079   0.00056  -0.00023   2.04082
   A102       1.99033  -0.00012   0.00046  -0.00074  -0.00028   1.99005
   A103       1.88221   0.00002  -0.00052   0.00051  -0.00001   1.88220
   A104       1.92376   0.00008   0.00050  -0.00033   0.00017   1.92393
   A105       1.97364   0.00004   0.00085  -0.00083   0.00002   1.97366
   A106       1.92191   0.00004   0.00050  -0.00046   0.00004   1.92195
   A107       1.88032  -0.00006  -0.00073   0.00065  -0.00008   1.88024
   A108       1.88274  -0.00006  -0.00057   0.00048  -0.00009   1.88265
   A109       1.87854  -0.00004  -0.00066   0.00059  -0.00007   1.87846
   A110       1.99353   0.00025   0.00081  -0.00023   0.00058   1.99412
   A111       1.92218   0.00007   0.00062  -0.00053   0.00009   1.92227
   A112       1.91875   0.00002   0.00027  -0.00025   0.00002   1.91876
   A113       1.86813  -0.00017  -0.00045   0.00012  -0.00033   1.86781
   A114       1.87455  -0.00013  -0.00095   0.00074  -0.00021   1.87434
   A115       1.88274  -0.00007  -0.00042   0.00020  -0.00021   1.88252
   A116       1.98516  -0.00114   0.00209  -0.00308  -0.00115   1.98401
   A117       2.17350   0.00056   0.00105   0.00015   0.00137   2.17487
   A118       1.92452   0.00046   0.00031  -0.00017  -0.00019   1.92433
   A119       1.94006   0.00036   0.00112  -0.00027   0.00085   1.94091
   A120       1.90548   0.00026   0.00200  -0.00146   0.00054   1.90602
   A121       1.90202   0.00006   0.00053  -0.00061  -0.00007   1.90194
   A122       1.90523  -0.00023  -0.00049   0.00031  -0.00018   1.90505
   A123       1.91493  -0.00025  -0.00167   0.00110  -0.00058   1.91435
   A124       1.89557  -0.00021  -0.00154   0.00095  -0.00059   1.89498
   A125       2.96439  -0.00181  -0.03415   0.01348  -0.02076   2.94363
   A126       3.14412  -0.00079   0.02977  -0.08946  -0.05950   3.08462
    D1        2.21476  -0.00001  -0.00135   0.00046  -0.00089   2.21387
    D2       -1.90673   0.00025  -0.00078   0.00134   0.00056  -1.90618
    D3        0.19400  -0.00020  -0.00479   0.00263  -0.00216   0.19184
    D4       -2.06194   0.00001  -0.00188   0.00096  -0.00093  -2.06286
    D5        0.09976   0.00027  -0.00131   0.00183   0.00052   0.10028
    D6        2.20049  -0.00018  -0.00532   0.00312  -0.00220   2.19829
    D7        0.04849   0.00002  -0.00159   0.00088  -0.00071   0.04778
    D8        2.21018   0.00028  -0.00102   0.00175   0.00074   2.21092
    D9       -1.97227  -0.00017  -0.00502   0.00305  -0.00198  -1.97425
   D10       -1.32936   0.00000  -0.00017   0.00031   0.00014  -1.32922
   D11        0.98671   0.00002   0.00082   0.00028   0.00110   0.98781
   D12       -2.99887  -0.00009   0.00000   0.00026   0.00026  -2.99861
   D13        2.89997   0.00013   0.00144  -0.00070   0.00074   2.90071
   D14       -1.06714   0.00015   0.00243  -0.00073   0.00170  -1.06544
   D15        1.23047   0.00004   0.00161  -0.00075   0.00086   1.23133
   D16        0.81708   0.00010   0.00040  -0.00017   0.00022   0.81730
   D17        3.13315   0.00011   0.00138  -0.00020   0.00118   3.13433
   D18       -0.85242   0.00001   0.00057  -0.00022   0.00034  -0.85208
   D19       -0.05886  -0.00008   0.00204  -0.00129   0.00075  -0.05811
   D20        2.09132  -0.00017   0.00134  -0.00055   0.00079   2.09211
   D21       -2.14412  -0.00027   0.00161  -0.00116   0.00045  -2.14367
   D22       -2.18811  -0.00008   0.00268  -0.00278  -0.00010  -2.18822
   D23       -0.03794  -0.00017   0.00199  -0.00205  -0.00006  -0.03800
   D24        2.00982  -0.00027   0.00226  -0.00266  -0.00040   2.00941
   D25        2.01664   0.00029   0.00452  -0.00229   0.00223   2.01887
   D26       -2.11636   0.00020   0.00382  -0.00155   0.00227  -2.11409
   D27       -0.06861   0.00011   0.00409  -0.00216   0.00193  -0.06668
   D28        2.80169  -0.00012  -0.00350   0.00068  -0.00281   2.79888
   D29       -1.30176  -0.00004  -0.00341   0.00152  -0.00188  -1.30365
   D30        0.71064  -0.00014  -0.00192  -0.00040  -0.00231   0.70834
   D31       -3.11417  -0.00004  -0.00188   0.00051  -0.00137  -3.11555
   D32       -0.80701   0.00000  -0.00151   0.00110  -0.00041  -0.80742
   D33        0.88533   0.00002  -0.00156   0.00094  -0.00062   0.88471
   D34        1.04149  -0.00032  -0.00228  -0.00034  -0.00261   1.03888
   D35       -2.93453  -0.00028  -0.00191   0.00026  -0.00165  -2.93618
   D36       -1.24219  -0.00026  -0.00196   0.00010  -0.00186  -1.24405
   D37       -1.13641   0.00004  -0.00098   0.00008  -0.00090  -1.13732
   D38        1.17075   0.00008  -0.00061   0.00067   0.00006   1.17081
   D39        2.86309   0.00010  -0.00066   0.00051  -0.00014   2.86295
   D40        1.12137   0.00016   0.00551   0.00093   0.00644   1.12782
   D41       -0.98801   0.00002   0.00354   0.00202   0.00555  -0.98245
   D42       -3.09500   0.00010   0.00461   0.00144   0.00604  -3.08895
   D43       -3.03716   0.00013   0.00503   0.00166   0.00669  -3.03047
   D44        1.13664  -0.00001   0.00305   0.00274   0.00580   1.14244
   D45       -0.97034   0.00007   0.00412   0.00216   0.00629  -0.96406
   D46       -0.84024   0.00002   0.00416   0.00152   0.00568  -0.83457
   D47       -2.94962  -0.00012   0.00218   0.00260   0.00479  -2.94484
   D48        1.22657  -0.00003   0.00325   0.00202   0.00528   1.23185
   D49        1.47906  -0.00009   0.00024  -0.00122  -0.00098   1.47807
   D50       -2.85729  -0.00001   0.00056  -0.00182  -0.00125  -2.85854
   D51       -0.62694  -0.00025  -0.00093  -0.00125  -0.00218  -0.62912
   D52       -2.56522   0.00003   0.00152  -0.00127   0.00025  -2.56497
   D53       -0.61838   0.00011   0.00184  -0.00186  -0.00002  -0.61839
   D54        1.61197  -0.00013   0.00035  -0.00130  -0.00094   1.61103
   D55       -0.45502   0.00002   0.00047  -0.00087  -0.00040  -0.45542
   D56        1.49182   0.00010   0.00079  -0.00146  -0.00067   1.49115
   D57       -2.56101  -0.00014  -0.00070  -0.00090  -0.00160  -2.56261
   D58       -1.54975  -0.00022  -0.00093   0.00029  -0.00064  -1.55040
   D59        0.50851  -0.00016  -0.00154   0.00071  -0.00083   0.50768
   D60        2.74064  -0.00014  -0.00172   0.00119  -0.00053   2.74011
   D61        2.54253  -0.00010  -0.00151   0.00150  -0.00001   2.54252
   D62       -1.68239  -0.00005  -0.00212   0.00192  -0.00021  -1.68259
   D63        0.54974  -0.00003  -0.00230   0.00240   0.00010   0.54984
   D64        0.45861   0.00006  -0.00042   0.00092   0.00050   0.45912
   D65        2.51688   0.00011  -0.00103   0.00134   0.00031   2.51719
   D66       -1.53418   0.00013  -0.00120   0.00182   0.00062  -1.53356
   D67       -1.44681   0.00008   0.00076   0.00041   0.00117  -1.44565
   D68        2.58111  -0.00002  -0.00047   0.00048   0.00000   2.58112
   D69        0.45663   0.00002  -0.00039   0.00087   0.00048   0.45711
   D70        2.91030   0.00002   0.00101   0.00045   0.00146   2.91176
   D71        0.65504  -0.00008  -0.00022   0.00052   0.00029   0.65534
   D72       -1.46944  -0.00004  -0.00014   0.00091   0.00077  -1.46867
   D73        0.69949   0.00032   0.00256   0.00039   0.00295   0.70244
   D74       -1.55577   0.00022   0.00133   0.00046   0.00179  -1.55398
   D75        2.60293   0.00026   0.00142   0.00084   0.00226   2.60519
   D76        1.31022   0.00005  -0.00027  -0.00003  -0.00030   1.30992
   D77       -0.79446   0.00004  -0.00025  -0.00009  -0.00035  -0.79481
   D78       -2.89988   0.00005  -0.00028  -0.00004  -0.00032  -2.90019
   D79        2.93448  -0.00002  -0.00012  -0.00041  -0.00053   2.93396
   D80        0.82981  -0.00003  -0.00010  -0.00048  -0.00057   0.82923
   D81       -1.27561  -0.00003  -0.00013  -0.00042  -0.00055  -1.27616
   D82       -1.04026  -0.00003  -0.00045  -0.00040  -0.00085  -1.04111
   D83        3.13825  -0.00004  -0.00043  -0.00046  -0.00090   3.13735
   D84        1.03283  -0.00004  -0.00046  -0.00041  -0.00087   1.03196
   D85        0.90729   0.00005   0.00331  -0.00185   0.00146   0.90875
   D86       -1.19219   0.00002   0.00255  -0.00129   0.00126  -1.19094
   D87        3.01973   0.00006   0.00251  -0.00099   0.00152   3.02125
   D88       -0.88132  -0.00004   0.00172  -0.00172   0.00001  -0.88131
   D89       -2.98080  -0.00007   0.00096  -0.00116  -0.00020  -2.98100
   D90        1.23113  -0.00003   0.00093  -0.00086   0.00007   1.23119
   D91       -3.12432   0.00002   0.00239  -0.00140   0.00098  -3.12334
   D92        1.05939  -0.00001   0.00163  -0.00085   0.00078   1.06017
   D93       -1.01187   0.00003   0.00159  -0.00055   0.00104  -1.01083
   D94        1.49606   0.00015   0.00088  -0.00023   0.00065   1.49671
   D95       -0.57999   0.00005   0.00055  -0.00028   0.00027  -0.57972
   D96       -2.80771   0.00016   0.00187  -0.00089   0.00098  -2.80673
   D97       -0.46032  -0.00006   0.00038  -0.00089  -0.00051  -0.46082
   D98       -2.53636  -0.00016   0.00005  -0.00094  -0.00089  -2.53725
   D99        1.51910  -0.00005   0.00137  -0.00155  -0.00018   1.51892
   D100      -2.56689   0.00006   0.00023  -0.00037  -0.00014  -2.56703
   D101       1.64025  -0.00004  -0.00010  -0.00043  -0.00053   1.63972
   D102      -0.58747   0.00007   0.00122  -0.00103   0.00019  -0.58729
   D103      -0.24120  -0.00056  -0.02139  -0.07064  -0.09143  -0.33263
   D104      -2.64395  -0.00031  -0.01275  -0.09863  -0.11193  -2.75588
   D105       2.08560  -0.00003   0.00058  -0.00247  -0.00189   2.08371
   D106      -1.93201   0.00024   0.00157  -0.00248  -0.00091  -1.93292
   D107       0.03511  -0.00021  -0.00219  -0.00136  -0.00354   0.03157
   D108      -2.18955  -0.00002   0.00009  -0.00210  -0.00201  -2.19156
   D109       0.07603   0.00026   0.00108  -0.00211  -0.00103   0.07500
   D110       2.04315  -0.00020  -0.00268  -0.00099  -0.00366   2.03949
   D111      -0.07420   0.00002   0.00078  -0.00253  -0.00176  -0.07596
   D112       2.19137   0.00030   0.00177  -0.00254  -0.00077   2.19060
   D113      -2.12469  -0.00016  -0.00199  -0.00141  -0.00340  -2.12810
   D114      -1.27377  -0.00003  -0.00121   0.00142   0.00022  -1.27355
   D115       1.04186   0.00000  -0.00008   0.00128   0.00120   1.04306
   D116      -2.93827  -0.00010  -0.00092   0.00123   0.00031  -2.93795
   D117       2.97633   0.00014   0.00006   0.00101   0.00107   2.97740
   D118      -0.99122   0.00016   0.00118   0.00086   0.00205  -0.98917
   D119       1.31183   0.00007   0.00035   0.00081   0.00116   1.31300
   D120       0.87192   0.00008  -0.00129   0.00181   0.00052   0.87244
   D121      -3.09564   0.00010  -0.00016   0.00167   0.00151  -3.09413
   D122      -0.79258   0.00000  -0.00100   0.00162   0.00062  -0.79197
   D123       0.07737  -0.00006   0.00015   0.00200   0.00214   0.07951
   D124       2.23096  -0.00029  -0.00048   0.00198   0.00151   2.23247
   D125      -2.07922  -0.00012   0.00026   0.00232   0.00259  -2.07663
   D126      -2.16499  -0.00002  -0.00040   0.00248   0.00208  -2.16291
   D127      -0.01141  -0.00025  -0.00102   0.00246   0.00144  -0.00996
   D128       1.96161  -0.00007  -0.00028   0.00280   0.00252   1.96413
   D129       2.16352   0.00026   0.00203   0.00176   0.00379   2.16732
   D130      -1.96608   0.00004   0.00141   0.00175   0.00316  -1.96292
   D131       0.00693   0.00021   0.00215   0.00209   0.00424   0.01117
   D132       2.73272  -0.00017  -0.00724  -0.00117  -0.00822   2.72449
   D133      -1.01378  -0.00009  -0.00234  -0.00510  -0.00765  -1.02143
   D134      -1.27255  -0.00036  -0.00676  -0.00172  -0.00827  -1.28082
   D135       1.26414  -0.00027  -0.00186  -0.00564  -0.00770   1.25644
   D136       0.70352  -0.00027  -0.00598  -0.00211  -0.00789   0.69563
   D137      -3.04297  -0.00019  -0.00108  -0.00604  -0.00732  -3.05029
   D138       3.10015  -0.00006  -0.00097  -0.00118  -0.00215   3.09800
   D139      -0.88281  -0.00005  -0.00075  -0.00081  -0.00156  -0.88438
   D140       0.78730   0.00000  -0.00083  -0.00068  -0.00151   0.78579
   D141       0.91499  -0.00028  -0.00126  -0.00169  -0.00295   0.91204
   D142      -3.06798  -0.00026  -0.00104  -0.00132  -0.00236  -3.07034
   D143      -1.39786  -0.00022  -0.00112  -0.00119  -0.00231  -1.40017
   D144      -1.02652   0.00005  -0.00055  -0.00116  -0.00171  -1.02823
   D145       1.27370   0.00006  -0.00033  -0.00079  -0.00112   1.27259
   D146       2.94382   0.00011  -0.00041  -0.00065  -0.00107   2.94275
   D147       0.95605   0.00014   0.00137   0.00105   0.00242   0.95847
   D148      -1.14670   0.00003  -0.00004   0.00179   0.00175  -1.14495
   D149       3.06862   0.00010   0.00035   0.00184   0.00219   3.07081
   D150       3.13220   0.00012   0.00100   0.00130   0.00230   3.13450
   D151       1.02944   0.00002  -0.00042   0.00205   0.00163   1.03107
   D152      -1.03842   0.00008  -0.00003   0.00210   0.00207  -1.03635
   D153      -1.10965  -0.00009   0.00029   0.00062   0.00090  -1.10875
   D154       3.07077  -0.00020  -0.00113   0.00136   0.00023   3.07101
   D155       1.00291  -0.00013  -0.00074   0.00141   0.00067   1.00358
   D156       1.46734  -0.00001   0.00029  -0.00087  -0.00058   1.46676
   D157      -2.86588   0.00002   0.00045  -0.00138  -0.00092  -2.86681
   D158      -0.63958  -0.00019  -0.00100  -0.00073  -0.00173  -0.64132
   D159      -2.58446   0.00005   0.00134  -0.00114   0.00021  -2.58425
   D160      -0.63450   0.00008   0.00151  -0.00164  -0.00013  -0.63463
   D161       1.59180  -0.00013   0.00005  -0.00100  -0.00094   1.59086
   D162      -0.45088   0.00001   0.00017  -0.00065  -0.00048  -0.45136
   D163       1.49908   0.00004   0.00033  -0.00116  -0.00082   1.49826
   D164      -2.55780  -0.00017  -0.00112  -0.00051  -0.00163  -2.55944
   D165      -1.50317  -0.00022  -0.00049  -0.00005  -0.00053  -1.50370
   D166       0.56743  -0.00017  -0.00118   0.00048  -0.00070   0.56673
   D167       2.78070  -0.00014  -0.00120   0.00090  -0.00030   2.78040
   D168       2.55786  -0.00011  -0.00124   0.00124   0.00001   2.55787
   D169      -1.65472  -0.00005  -0.00194   0.00177  -0.00016  -1.65489
   D170       0.55855  -0.00002  -0.00195   0.00218   0.00024   0.55878
   D171       0.45468   0.00006  -0.00011   0.00069   0.00059   0.45526
   D172       2.52528   0.00012  -0.00081   0.00122   0.00042   2.52570
   D173      -1.54463   0.00015  -0.00082   0.00164   0.00081  -1.54382
   D174      -1.45298   0.00007   0.00108   0.00023   0.00132  -1.45166
   D175       2.56852  -0.00003  -0.00038   0.00047   0.00009   2.56861
   D176       0.45131   0.00004  -0.00010   0.00065   0.00056   0.45187
   D177       2.89180   0.00003   0.00134   0.00035   0.00169   2.89349
   D178       0.63011  -0.00007  -0.00012   0.00058   0.00046   0.63057
   D179      -1.48709  -0.00001   0.00016   0.00077   0.00093  -1.48616
   D180       0.66015   0.00026   0.00280  -0.00004   0.00276   0.66291
   D181      -1.60154   0.00017   0.00134   0.00019   0.00153  -1.60001
   D182       2.56444   0.00023   0.00163   0.00038   0.00200   2.56644
   D183       1.28168   0.00003   0.00023  -0.00036  -0.00014   1.28154
   D184      -0.82414   0.00003   0.00023  -0.00039  -0.00016  -0.82430
   D185      -2.92634   0.00004   0.00014  -0.00026  -0.00011  -2.92645
   D186       2.91484  -0.00003   0.00032  -0.00080  -0.00048   2.91436
   D187       0.80903  -0.00003   0.00032  -0.00083  -0.00051   0.80852
   D188      -1.29318  -0.00003   0.00023  -0.00069  -0.00046  -1.29364
   D189      -1.04311  -0.00001   0.00012  -0.00064  -0.00052  -1.04363
   D190       3.13426  -0.00002   0.00012  -0.00067  -0.00055   3.13372
   D191       1.03206  -0.00001   0.00003  -0.00053  -0.00050   1.03156
   D192       0.87350   0.00004   0.00391  -0.00313   0.00078   0.87428
   D193      -1.22909   0.00003   0.00347  -0.00274   0.00073  -1.22836
   D194       2.98186   0.00006   0.00344  -0.00251   0.00093   2.98279
   D195      -0.90233  -0.00006   0.00233  -0.00275  -0.00041  -0.90274
   D196      -3.00492  -0.00007   0.00190  -0.00235  -0.00046  -3.00538
   D197       1.20603  -0.00004   0.00186  -0.00212  -0.00026   1.20577
   D198       3.12185   0.00001   0.00302  -0.00272   0.00030   3.12215
   D199       1.01926   0.00000   0.00258  -0.00233   0.00026   1.01952
   D200      -1.05297   0.00003   0.00255  -0.00210   0.00045  -1.05252
   D201       1.49665   0.00014   0.00070  -0.00008   0.00062   1.49728
   D202      -0.58927   0.00006   0.00053  -0.00010   0.00042  -0.58884
   D203      -2.80737   0.00015   0.00159  -0.00066   0.00093  -2.80645
   D204      -0.45503  -0.00006   0.00008  -0.00064  -0.00056  -0.45558
   D205      -2.54094  -0.00014  -0.00010  -0.00066  -0.00076  -2.54170
   D206       1.52413  -0.00005   0.00097  -0.00122  -0.00025   1.52388
   D207      -2.55320   0.00007   0.00014  -0.00032  -0.00017  -2.55337
   D208       1.64407  -0.00002  -0.00004  -0.00034  -0.00037   1.64370
   D209      -0.57404   0.00007   0.00103  -0.00090   0.00013  -0.57391
         Item               Value     Threshold  Converged?
 Maximum Force            0.003661     0.000450     NO 
 RMS     Force            0.000370     0.000300     NO 
 Maximum Displacement     0.413566     0.001800     NO 
 RMS     Displacement     0.093534     0.001200     NO 
 Predicted change in Energy=-1.315208D-04
 GradGradGradGradGradGradGradGradGradGradGradGradGradGradGradGradGradGrad

 Stoichiometry    C20H34O4(3)
 Framework group  C1[X(C20H34O4)]
 Deg. of freedom   168
 Full point group                 C1      NOp   1
 Largest Abelian subgroup         C1      NOp   1
 Largest concise Abelian subgroup C1      NOp   1
                         Standard orientation:                         
 ---------------------------------------------------------------------
 Center     Atomic      Atomic             Coordinates (Angstroms)
 Number     Number       Type             X           Y           Z
 ---------------------------------------------------------------------
      1          6           0        2.879056   -0.588093    1.602535
      2          1           0        2.476613    0.022553    2.417175
      3          1           0        3.127804   -1.567619    2.021110
      4          6           0        1.744520   -0.833026    0.576645
      5          6           0        2.167455   -0.409149   -0.985753
      6          6           0        3.579395    0.205075   -0.985755
      7          1           0        3.833743    0.502642   -2.009313
      8          6           0        3.817187    1.269902    0.132621
      9          6           0        4.146199    0.048618    1.040110
     10          1           0        4.890831    0.192691    1.830422
     11          6           0        4.555799   -0.728663   -0.228477
     12          1           0        4.339369   -1.800190   -0.234820
     13          1           0        5.596566   -0.581209   -0.517142
     14          6           0        5.065243    2.106558   -0.172865
     15          1           0        4.851066    2.824341   -0.971662
     16          1           0        5.920730    1.504511   -0.488344
     17          1           0        5.366599    2.673221    0.714725
     18          6           0        2.706352    2.225568    0.564436
     19          1           0        1.768622    1.737105    0.826166
     20          1           0        2.478747    2.931930   -0.238745
     21          1           0        3.043011    2.798640    1.436449
     22          8           0        1.369745   -2.174295    0.658322
     23          1           0        0.484674   -2.284432    0.273617
     24          1           0        0.894702   -0.187666    0.809180
     25          6           0        2.077977   -1.639148   -1.901676
     26          1           0        1.042847   -1.979626   -1.965783
     27          1           0        2.694048   -2.464582   -1.543891
     28          1           0        2.409908   -1.351644   -2.903654
     29          8           0        1.216213    0.490876   -1.316023
     30          6           0       -2.729767   -0.581433   -1.614508
     31          1           0       -2.311635    0.085006   -2.374651
     32          1           0       -2.884805   -1.548307   -2.106113
     33          6           0       -1.682876   -0.780145   -0.483933
     34          6           0       -2.157573   -0.298329    0.949062
     35          6           0       -3.626359    0.171641    0.933605
     36          1           0       -3.935162    0.454877    1.944564
     37          6           0       -3.888773    1.200840   -0.209908
     38          6           0       -4.073066   -0.051477   -1.120952
     39          1           0       -4.793690    0.027745   -1.941173
     40          6           0       -4.478073   -0.847219    0.140178
     41          1           0       -4.182491   -1.902371    0.177756
     42          1           0       -5.539759   -0.789120    0.379479
     43          6           0       -5.208089    1.948426    0.007851
     44          1           0       -5.102701    2.673235    0.821405
     45          1           0       -6.039855    1.285478    0.258459
     46          1           0       -5.483514    2.498041   -0.898151
     47          6           0       -2.808512    2.219625   -0.562883
     48          1           0       -1.818025    1.787034   -0.720196
     49          1           0       -2.711629    2.958606    0.237940
     50          1           0       -3.082686    2.752177   -1.480130
     51          8           0       -1.174940   -2.118764   -0.495388
     52          1           0       -1.891760   -2.747014   -0.385344
     53          1           0       -0.799907   -0.179949   -0.710732
     54          6           0       -1.981404   -1.394585    2.037471
     55          1           0       -0.953404   -1.755388    2.070902
     56          1           0       -2.648097   -2.231615    1.815884
     57          1           0       -2.256585   -0.978564    3.007732
     58          8           0       -1.337556    0.698376    1.420595
 ---------------------------------------------------------------------
 Rotational constants (GHZ):           0.4938702           0.1327790           0.1249696
 Standard basis: 6-31++G(d,p) (6D, 7F)
 There are   660 symmetry adapted cartesian basis functions of A   symmetry.
 There are   660 symmetry adapted basis functions of A   symmetry.
   660 basis functions,  1040 primitive gaussians,   660 cartesian basis functions
    94 alpha electrons       92 beta electrons
       nuclear repulsion energy      2391.1589868586 Hartrees.
 NAtoms=   58 NActive=   58 NUniq=   58 SFac= 1.00D+00 NAtFMM=   60 NAOKFM=F Big=F
 Integral buffers will be    131072 words long.
 Raffenetti 2 integral format.
 Two-electron integral symmetry is turned on.
 Nuclear repulsion after empirical dispersion term =     2391.0967437446 Hartrees.
 One-electron integrals computed using PRISM.
 NBasis=   660 RedAO= T EigKep=  1.10D-06  NBF=   660
 NBsUse=   660 1.00D-06 EigRej= -1.00D+00 NBFU=   660
 Initial guess from the checkpoint file:  "2_2_1480-wb97-opt.chk"
 B after Tr=     0.000000    0.000000    0.000000
         Rot=    0.999865   -0.015857    0.004257   -0.000311 Ang=  -1.88 deg.
 Initial guess <Sx>= 0.0000 <Sy>= 0.0000 <Sz>= 1.0000 <S**2>= 2.0106 S= 1.0035
 ExpMin= 3.60D-02 ExpMax= 5.48D+03 ExpMxC= 8.25D+02 IAcc=3 IRadAn=         7 AccDes= 0.00D+00
 Harris functional with IExCor= 4639 and IRadAn=       7 diagonalized for initial guess.
 HarFok:  IExCor= 4639 AccDes= 0.00D+00 IRadAn=         7 IDoV= 1 UseB2=F ITyADJ=14
 ICtDFT=  3500011 ScaDFX=  1.000000  1.000000  1.000000  1.000000
 FoFCou: FMM=F IPFlag=           0 FMFlag=      100000 FMFlg1=           0
         NFxFlg=           0 DoJE=T BraDBF=F KetDBF=T FulRan=T
         wScrn=  0.000000 ICntrl=       500 IOpCl=  0 I1Cent=   200000004 NGrid=           0
         NMat0=    1 NMatS0=      1 NMatT0=    0 NMatD0=    1 NMtDS0=    0 NMtDT0=    0
 Petite list used in FoFCou.
 Requested convergence on RMS density matrix=1.00D-08 within 128 cycles.
 Requested convergence on MAX density matrix=1.00D-06.
 Requested convergence on             energy=1.00D-06.
 No special actions if energy rises.
 Restarting incremental Fock formation.
 SCF Done:  E(UwB97XD) =  -1083.08971067     A.U. after   30 cycles
            NFock= 30  Conv=0.21D-08     -V/T= 2.0092
 <Sx>= 0.0000 <Sy>= 0.0000 <Sz>= 1.0000 <S**2>= 2.0102 S= 1.0034
 <L.S>=  0.00000000000    
 Annihilation of the first spin contaminant:
 S**2 before annihilation     2.0102,   after     2.0001
 Calling FoFJK, ICntrl=      2127 FMM=F ISym2X=0 I1Cent= 0 IOpClX= 1 NMat=1 NMatS=1 NMatT=0.
 ***** Axes restored to original set *****
 -------------------------------------------------------------------
 Center     Atomic                   Forces (Hartrees/Bohr)
 Number     Number              X              Y              Z
 -------------------------------------------------------------------
      1        6          -0.000023634    0.000013228   -0.000355542
      2        1           0.000127958   -0.000137789    0.000288036
      3        1          -0.000123574    0.000303446    0.000229648
      4        6           0.000268705    0.000067215   -0.000263348
      5        6          -0.000179147   -0.000091122   -0.000386959
      6        6           0.000041415   -0.000021112    0.000238408
      7        1          -0.000129959   -0.000083628   -0.000297641
      8        6           0.000102176    0.000391737   -0.000057079
      9        6           0.000143226    0.000014491   -0.000275673
     10        1          -0.000284011   -0.000052929    0.000251033
     11        6           0.000402036   -0.000233492    0.000127821
     12        1           0.000035700    0.000320885    0.000047941
     13        1          -0.000387240    0.000010572   -0.000089305
     14        6           0.000420730    0.000187949    0.000102780
     15        1           0.000044796   -0.000327188   -0.000372529
     16        1          -0.000335064    0.000154528   -0.000109603
     17        1          -0.000180334   -0.000284666    0.000364798
     18        6          -0.000395799    0.000137567   -0.000138138
     19        1           0.000254426    0.000155873    0.000236724
     20        1           0.000113517   -0.000370263   -0.000385045
     21        1          -0.000050996   -0.000278662    0.000397902
     22        8          -0.001520153   -0.000474009    0.001424759
     23        1           0.001280232   -0.000235155   -0.001378503
     24        1           0.000346505    0.000408068    0.000678375
     25        6           0.000153881   -0.000109458    0.000210787
     26        1           0.000251668    0.000037455   -0.000097414
     27        1          -0.000275213    0.000310221    0.000028130
     28        1          -0.000241158   -0.000077572   -0.000447600
     29        8          -0.000323504   -0.000196539    0.000154335
     30        6          -0.000050239    0.000003353    0.000333797
     31        1          -0.000253301   -0.000183923   -0.000274246
     32        1           0.000067301    0.000339210   -0.000273799
     33        6           0.000169360   -0.000557703    0.000631903
     34        6          -0.000279654    0.000075518   -0.000133151
     35        6           0.000007426   -0.000008633   -0.000114768
     36        1           0.000174689   -0.000106255    0.000288416
     37        6          -0.000114370    0.000356699    0.000069224
     38        6          -0.000176374   -0.000003645    0.000246251
     39        1           0.000299018   -0.000016306   -0.000251487
     40        6          -0.000324477   -0.000308287   -0.000111922
     41        1          -0.000081393    0.000352798   -0.000030166
     42        1           0.000403112    0.000023017    0.000097245
     43        6          -0.000431955    0.000201330   -0.000038986
     44        1           0.000006842   -0.000354377    0.000360903
     45        1           0.000356004    0.000183846    0.000100944
     46        1           0.000153260   -0.000245248   -0.000393930
     47        6           0.000323788    0.000224648    0.000117516
     48        1          -0.000263395    0.000137971   -0.000190580
     49        1          -0.000052190   -0.000404277    0.000367734
     50        1           0.000052239   -0.000232362   -0.000442902
     51        8          -0.001501881   -0.001534080   -0.000112287
     52        1           0.001856487    0.001713994    0.000193220
     53        1           0.000532794    0.000758503   -0.000535968
     54        6           0.000091394   -0.000208332   -0.000404383
     55        1          -0.000420777   -0.000067455    0.000115251
     56        1           0.000268613    0.000362513    0.000076807
     57        1           0.000039329   -0.000059074    0.000433919
     58        8          -0.000388835    0.000016905   -0.000251652
 -------------------------------------------------------------------
 Cartesian Forces:  Max     0.001856487 RMS     0.000419056

 GradGradGradGradGradGradGradGradGradGradGradGradGradGradGradGradGradGrad
 Berny optimization.
 Using GEDIIS/GDIIS optimizer.
 FormGI is forming the generalized inverse of G from B-inverse, IUseBI=4.
 Internal  Forces:  Max     0.002527823 RMS     0.000340065
 Search for a local minimum.
 Step number   6 out of a maximum of  348
 All quantities printed in internal units (Hartrees-Bohrs-Radians)
 Mixed Optimization -- En-DIIS/RFO-DIIS
 Swapping is turned off.
 Update second derivatives using D2CorX and points    2    1    3    4    5
                                                      6
 DE=  1.15D-04 DEPred=-1.32D-04 R=-8.77D-01
 Trust test=-8.77D-01 RLast= 1.61D-01 DXMaxT set to 5.00D-02
 ITU= -1 -1  0 -1 -1  0
     Eigenvalues ---    0.00229   0.00250   0.00253   0.00276   0.00320
     Eigenvalues ---    0.00337   0.00392   0.00407   0.00856   0.00879
     Eigenvalues ---    0.00914   0.01383   0.01467   0.01510   0.01942
     Eigenvalues ---    0.02087   0.02202   0.02622   0.02736   0.02768
     Eigenvalues ---    0.02849   0.02860   0.02888   0.02910   0.03102
     Eigenvalues ---    0.03113   0.03398   0.03436   0.03556   0.03606
     Eigenvalues ---    0.03922   0.04169   0.04380   0.04433   0.04455
     Eigenvalues ---    0.04657   0.04696   0.04804   0.04835   0.05152
     Eigenvalues ---    0.05187   0.05223   0.05242   0.05285   0.05312
     Eigenvalues ---    0.05403   0.05508   0.05590   0.05630   0.05635
     Eigenvalues ---    0.05638   0.05689   0.05719   0.05759   0.05770
     Eigenvalues ---    0.05788   0.05800   0.05882   0.06128   0.06344
     Eigenvalues ---    0.06675   0.06717   0.06728   0.06954   0.07300
     Eigenvalues ---    0.07451   0.07569   0.07930   0.08507   0.08680
     Eigenvalues ---    0.08718   0.08823   0.09022   0.09270   0.09388
     Eigenvalues ---    0.09768   0.10102   0.10200   0.10356   0.11964
     Eigenvalues ---    0.12123   0.12652   0.13362   0.14369   0.14609
     Eigenvalues ---    0.16000   0.16000   0.16000   0.16000   0.16000
     Eigenvalues ---    0.16000   0.16000   0.16000   0.16000   0.16000
     Eigenvalues ---    0.16000   0.16000   0.16000   0.16000   0.16000
     Eigenvalues ---    0.16005   0.16116   0.16780   0.17290   0.18328
     Eigenvalues ---    0.18643   0.18903   0.20751   0.20951   0.21126
     Eigenvalues ---    0.21852   0.21942   0.24036   0.24729   0.24865
     Eigenvalues ---    0.25504   0.25785   0.26964   0.27087   0.27178
     Eigenvalues ---    0.27594   0.27738   0.28782   0.29091   0.29194
     Eigenvalues ---    0.29214   0.29281   0.29370   0.29647   0.30053
     Eigenvalues ---    0.33878   0.33928   0.33975   0.33986   0.34005
     Eigenvalues ---    0.34016   0.34035   0.34046   0.34062   0.34089
     Eigenvalues ---    0.34110   0.34128   0.34146   0.34169   0.34190
     Eigenvalues ---    0.34194   0.34202   0.34280   0.34300   0.34312
     Eigenvalues ---    0.34322   0.34413   0.34444   0.34491   0.34589
     Eigenvalues ---    0.34621   0.34638   0.34645   0.34664   0.34777
     Eigenvalues ---    0.34914   0.40695   0.45341   0.47818   0.50324
     Eigenvalues ---    0.53215   0.55089   1.45899
 En-DIIS/RFO-DIIS/Sim-DIIS IScMMF=       -3 using points:     6    5    4    3
 RFO step:  Lambda=-4.39976211D-04.
 EnCoef did     2 forward-backward iterations
 DidBck=T Rises=T En-DIIS coefs:    0.25480    0.34185    0.14047    0.26288
 Iteration  1 RMS(Cart)=  0.06581973 RMS(Int)=  0.00101099
 Iteration  2 RMS(Cart)=  0.00348470 RMS(Int)=  0.00001326
 Iteration  3 RMS(Cart)=  0.00000568 RMS(Int)=  0.00001304
 Iteration  4 RMS(Cart)=  0.00000000 RMS(Int)=  0.00001304
 Variable       Old X    -DE/DX   Delta X   Delta X   Delta X     New X
                                 (Linear)    (Quad)   (Total)
    R1        2.06879   0.00034   0.00059   0.00000   0.00059   2.06938
    R2        2.06711   0.00039   0.00053   0.00000   0.00053   2.06764
    R3        2.92732   0.00025   0.00027   0.00000   0.00027   2.92758
    R4        2.88292   0.00009   0.00013   0.00000   0.00013   2.88304
    R5        3.16191   0.00080   0.00022   0.00000   0.00022   3.16213
    R6        2.63624  -0.00022   0.00044   0.00000   0.00044   2.63668
    R7        2.06383   0.00019   0.00009   0.00000   0.00009   2.06392
    R8        2.90971   0.00016  -0.00012   0.00000  -0.00012   2.90959
    R9        2.90294   0.00030   0.00016   0.00000   0.00016   2.90310
   R10        2.55217  -0.00014  -0.00028   0.00000  -0.00028   2.55189
   R11        2.07088   0.00033   0.00043   0.00000   0.00043   2.07131
   R12        2.95255   0.00009  -0.00020   0.00000  -0.00020   2.95236
   R13        2.92676   0.00005  -0.00010   0.00000  -0.00010   2.92666
   R14        2.94174   0.00006  -0.00034   0.00000  -0.00034   2.94140
   R15        2.89749   0.00019   0.00012   0.00000   0.00012   2.89761
   R16        2.88684   0.00020   0.00006   0.00000   0.00006   2.88690
   R17        2.06994   0.00038   0.00052   0.00000   0.00052   2.07047
   R18        2.91609  -0.00007  -0.00011   0.00000  -0.00011   2.91599
   R19        2.06582   0.00032   0.00053   0.00000   0.00053   2.06635
   R20        2.05995   0.00039   0.00059   0.00000   0.00059   2.06053
   R21        2.06937   0.00049   0.00070   0.00000   0.00070   2.07007
   R22        2.06478   0.00038   0.00067   0.00000   0.00067   2.06544
   R23        2.06986   0.00049   0.00069   0.00000   0.00069   2.07056
   R24        2.05836   0.00035   0.00070   0.00000   0.00070   2.05906
   R25        2.06651   0.00054   0.00069   0.00000   0.00069   2.06720
   R26        2.07195   0.00048   0.00072   0.00000   0.00072   2.07267
   R27        1.83554   0.00220   0.00203   0.00000   0.00203   1.83758
   R28        3.47069   0.00045   0.00014   0.00000   0.00014   3.47083
   R29        2.06277   0.00025   0.00061   0.00000   0.00061   2.06339
   R30        2.06049   0.00040   0.00056   0.00000   0.00056   2.06105
   R31        2.06733   0.00050   0.00079   0.00000   0.00079   2.06811
   R32        2.06732   0.00040   0.00063   0.00000   0.00063   2.06795
   R33        2.07057   0.00043   0.00061   0.00000   0.00061   2.07119
   R34        2.93588   0.00001   0.00018   0.00000   0.00018   2.93605
   R35        2.88386   0.00023   0.00021   0.00000   0.00021   2.88407
   R36        2.99446  -0.00036  -0.00069   0.00000  -0.00069   2.99377
   R37        2.70570  -0.00022   0.00022   0.00000   0.00022   2.70592
   R38        2.06258  -0.00072  -0.00027   0.00000  -0.00027   2.06231
   R39        2.91437   0.00018   0.00002   0.00000   0.00002   2.91439
   R40        2.93817   0.00018  -0.00016   0.00000  -0.00016   2.93802
   R41        2.59670   0.00014  -0.00017   0.00000  -0.00017   2.59653
   R42        2.06804   0.00034   0.00041   0.00000   0.00041   2.06844
   R43        2.94926   0.00011   0.00000   0.00000   0.00000   2.94926
   R44        2.92329   0.00011  -0.00009   0.00000  -0.00009   2.92320
   R45        2.94716   0.00007  -0.00026   0.00000  -0.00026   2.94691
   R46        2.89498   0.00018   0.00014   0.00000   0.00014   2.89512
   R47        2.88422   0.00018   0.00004   0.00000   0.00004   2.88426
   R48        2.06866   0.00039   0.00051   0.00000   0.00051   2.06917
   R49        2.92003   0.00009  -0.00005   0.00000  -0.00005   2.91999
   R50        2.07192   0.00036   0.00058   0.00000   0.00058   2.07251
   R51        2.05956   0.00041   0.00057   0.00000   0.00057   2.06013
   R52        2.06865   0.00050   0.00070   0.00000   0.00070   2.06935
   R53        2.06503   0.00041   0.00066   0.00000   0.00066   2.06569
   R54        2.06903   0.00049   0.00069   0.00000   0.00069   2.06972
   R55        2.06400   0.00032   0.00064   0.00000   0.00064   2.06464
   R56        2.06733   0.00055   0.00071   0.00000   0.00071   2.06803
   R57        2.07020   0.00050   0.00071   0.00000   0.00071   2.07091
   R58        1.81319   0.00253   0.00220   0.00000   0.00220   1.81539
   R59        2.05978   0.00038   0.00060   0.00000   0.00060   2.06038
   R60        2.06508   0.00043   0.00061   0.00000   0.00061   2.06569
   R61        2.06163   0.00042   0.00068   0.00000   0.00068   2.06230
    A1        1.87374   0.00000  -0.00048   0.00000  -0.00048   1.87326
    A2        1.88785  -0.00004   0.00015   0.00000   0.00015   1.88800
    A3        1.92503  -0.00011   0.00011   0.00000   0.00011   1.92514
    A4        1.85290  -0.00009   0.00031   0.00000   0.00031   1.85321
    A5        1.90278  -0.00005  -0.00019   0.00000  -0.00019   1.90260
    A6        2.01548   0.00028   0.00006   0.00000   0.00006   2.01554
    A7        1.97493  -0.00042  -0.00007   0.00000  -0.00006   1.97486
    A8        1.88600  -0.00064  -0.00079   0.00000  -0.00079   1.88521
    A9        1.91289  -0.00001  -0.00015   0.00000  -0.00015   1.91274
   A10        1.94566   0.00101  -0.00011   0.00000  -0.00012   1.94554
   A11        1.81915   0.00043   0.00123   0.00000   0.00123   1.82038
   A12        1.92478  -0.00035  -0.00006   0.00000  -0.00006   1.92472
   A13        1.91011   0.00007  -0.00011   0.00000  -0.00011   1.91000
   A14        1.91685   0.00021  -0.00040   0.00000  -0.00040   1.91645
   A15        1.79173  -0.00007   0.00034   0.00000   0.00034   1.79206
   A16        1.95284  -0.00024  -0.00015   0.00000  -0.00015   1.95269
   A17        1.96063  -0.00008  -0.00008   0.00000  -0.00008   1.96055
   A18        1.92491   0.00014   0.00041   0.00000   0.00041   1.92532
   A19        1.89774  -0.00003   0.00057   0.00000   0.00057   1.89831
   A20        1.99481   0.00013  -0.00057   0.00000  -0.00057   1.99424
   A21        1.91517  -0.00005   0.00024   0.00000   0.00023   1.91540
   A22        2.03553  -0.00006  -0.00035   0.00000  -0.00035   2.03518
   A23        2.06471   0.00002  -0.00021   0.00000  -0.00020   2.06451
   A24        1.53573   0.00002   0.00021   0.00000   0.00021   1.53595
   A25        1.48546  -0.00007   0.00012   0.00000   0.00012   1.48558
   A26        1.93173   0.00006  -0.00001   0.00000  -0.00001   1.93172
   A27        2.11532   0.00013  -0.00015   0.00000  -0.00015   2.11517
   A28        1.95218   0.00010   0.00035   0.00000   0.00035   1.95252
   A29        2.07110   0.00004  -0.00013   0.00000  -0.00013   2.07097
   A30        1.88267  -0.00020  -0.00009   0.00000  -0.00009   1.88258
   A31        1.94636   0.00002  -0.00056   0.00000  -0.00056   1.94580
   A32        1.93215   0.00002   0.00025   0.00000   0.00025   1.93240
   A33        1.88948  -0.00002  -0.00027   0.00000  -0.00027   1.88921
   A34        2.05002  -0.00006   0.00015   0.00000   0.00015   2.05018
   A35        1.54283   0.00007   0.00027   0.00000   0.00027   1.54309
   A36        2.07025  -0.00002   0.00008   0.00000   0.00008   2.07033
   A37        1.50169  -0.00002   0.00001   0.00000   0.00001   1.50170
   A38        2.05250   0.00003  -0.00003   0.00000  -0.00003   2.05248
   A39        1.97239   0.00002   0.00031   0.00000   0.00031   1.97270
   A40        2.03303   0.00003  -0.00023   0.00000  -0.00023   2.03280
   A41        1.98558  -0.00003   0.00051   0.00000   0.00051   1.98609
   A42        1.89661  -0.00003  -0.00042   0.00000  -0.00042   1.89618
   A43        1.92176   0.00005   0.00022   0.00000   0.00022   1.92198
   A44        1.97596   0.00007   0.00047   0.00000   0.00047   1.97644
   A45        1.92282   0.00005   0.00037   0.00000   0.00037   1.92319
   A46        1.87936  -0.00007  -0.00041   0.00000  -0.00041   1.87894
   A47        1.88159  -0.00005  -0.00029   0.00000  -0.00029   1.88129
   A48        1.87928  -0.00007  -0.00043   0.00000  -0.00043   1.87886
   A49        1.99697  -0.00003  -0.00005   0.00000  -0.00005   1.99692
   A50        1.92604   0.00004   0.00039   0.00000   0.00039   1.92643
   A51        1.90552   0.00011   0.00031   0.00000   0.00031   1.90583
   A52        1.86186   0.00003   0.00007   0.00000   0.00007   1.86193
   A53        1.88349  -0.00011  -0.00059   0.00000  -0.00059   1.88290
   A54        1.88645  -0.00006  -0.00016   0.00000  -0.00016   1.88629
   A55        1.90776   0.00218   0.00137   0.00000   0.00137   1.90913
   A56        1.91771   0.00003   0.00054   0.00000   0.00054   1.91825
   A57        1.95799   0.00011   0.00060   0.00000   0.00060   1.95859
   A58        1.89441  -0.00002   0.00022   0.00000   0.00022   1.89463
   A59        1.89541   0.00000  -0.00010   0.00000  -0.00010   1.89531
   A60        1.89221  -0.00001  -0.00061   0.00000  -0.00061   1.89160
   A61        1.90504  -0.00010  -0.00070   0.00000  -0.00070   1.90434
   A62        1.85448  -0.00006  -0.00029   0.00000  -0.00029   1.85419
   A63        1.90288   0.00003  -0.00026   0.00000  -0.00026   1.90261
   A64        1.92795   0.00010   0.00020   0.00000   0.00020   1.92815
   A65        1.88492   0.00004   0.00045   0.00000   0.00045   1.88537
   A66        1.90392   0.00006   0.00004   0.00000   0.00004   1.90396
   A67        1.98472  -0.00017  -0.00015   0.00000  -0.00015   1.98457
   A68        2.00131   0.00024   0.00037   0.00000   0.00037   2.00168
   A69        1.93137  -0.00022   0.00029   0.00000   0.00029   1.93166
   A70        1.90030  -0.00006  -0.00046   0.00000  -0.00046   1.89984
   A71        1.97990   0.00022  -0.00049   0.00000  -0.00049   1.97941
   A72        1.83698  -0.00002   0.00054   0.00000   0.00054   1.83753
   A73        1.79821  -0.00021  -0.00034   0.00000  -0.00034   1.79788
   A74        1.94862  -0.00004  -0.00006   0.00000  -0.00006   1.94857
   A75        1.96570   0.00014  -0.00049   0.00000  -0.00049   1.96521
   A76        1.93061  -0.00023  -0.00019   0.00000  -0.00019   1.93042
   A77        1.90687   0.00000   0.00035   0.00000   0.00035   1.90723
   A78        1.92916   0.00018   0.00035   0.00000   0.00035   1.92951
   A79        1.77582  -0.00005   0.00007   0.00000   0.00007   1.77588
   A80        1.91596   0.00004   0.00062   0.00000   0.00062   1.91658
   A81        1.94812   0.00003  -0.00058   0.00000  -0.00058   1.94754
   A82        1.90583  -0.00008   0.00018   0.00000   0.00018   1.90600
   A83        2.04737  -0.00005  -0.00025   0.00000  -0.00024   2.04713
   A84        2.08164   0.00004  -0.00019   0.00000  -0.00019   2.08145
   A85        1.53675   0.00000   0.00005   0.00000   0.00005   1.53680
   A86        1.48906  -0.00001   0.00017   0.00000   0.00017   1.48923
   A87        1.94170   0.00001   0.00002   0.00000   0.00002   1.94173
   A88        2.08361   0.00011  -0.00002   0.00000  -0.00002   2.08359
   A89        1.95317   0.00010   0.00028   0.00000   0.00028   1.95344
   A90        2.07663  -0.00003  -0.00009   0.00000  -0.00009   2.07654
   A91        1.89302  -0.00014  -0.00024   0.00000  -0.00024   1.89277
   A92        1.94310   0.00000  -0.00048   0.00000  -0.00048   1.94262
   A93        1.94148   0.00003   0.00026   0.00000   0.00026   1.94175
   A94        1.89213   0.00000  -0.00019   0.00000  -0.00019   1.89194
   A95        2.04584  -0.00004   0.00014   0.00000   0.00014   2.04598
   A96        1.53851   0.00002   0.00012   0.00000   0.00012   1.53864
   A97        2.06718  -0.00002   0.00004   0.00000   0.00004   2.06723
   A98        1.50587  -0.00001   0.00013   0.00000   0.00013   1.50600
   A99        2.05763   0.00003  -0.00002   0.00000  -0.00002   2.05761
   A100       1.96992   0.00001   0.00022   0.00000   0.00022   1.97014
   A101       2.04082   0.00000  -0.00035   0.00000  -0.00035   2.04047
   A102       1.99005  -0.00001   0.00051   0.00000   0.00051   1.99056
   A103       1.88220  -0.00002  -0.00034   0.00000  -0.00034   1.88186
   A104       1.92393   0.00006   0.00021   0.00000   0.00021   1.92414
   A105       1.97366   0.00009   0.00055   0.00000   0.00055   1.97421
   A106       1.92195   0.00002   0.00030   0.00000   0.00030   1.92225
   A107       1.88024  -0.00007  -0.00042   0.00000  -0.00042   1.87982
   A108       1.88265  -0.00004  -0.00031   0.00000  -0.00031   1.88233
   A109       1.87846  -0.00006  -0.00038   0.00000  -0.00038   1.87808
   A110       1.99412  -0.00001   0.00010   0.00000   0.00010   1.99422
   A111       1.92227   0.00004   0.00034   0.00000   0.00034   1.92262
   A112       1.91876   0.00006   0.00016   0.00000   0.00016   1.91893
   A113       1.86781   0.00003  -0.00005   0.00000  -0.00005   1.86776
   A114       1.87434  -0.00009  -0.00047   0.00000  -0.00047   1.87387
   A115       1.88252  -0.00004  -0.00012   0.00000  -0.00012   1.88241
   A116       1.98401   0.00016   0.00228   0.00000   0.00232   1.98633
   A117       2.17487  -0.00064  -0.00036   0.00000  -0.00040   2.17447
   A118       1.92433   0.00070   0.00027   0.00000   0.00036   1.92469
   A119       1.94091  -0.00015   0.00011   0.00000   0.00011   1.94102
   A120       1.90602   0.00023   0.00093   0.00000   0.00093   1.90695
   A121       1.90194   0.00015   0.00041   0.00000   0.00041   1.90236
   A122       1.90505   0.00003  -0.00020   0.00000  -0.00019   1.90485
   A123       1.91435  -0.00011  -0.00068   0.00000  -0.00068   1.91367
   A124       1.89498  -0.00015  -0.00058   0.00000  -0.00058   1.89440
   A125       2.94363   0.00205  -0.01565   0.00000  -0.01562   2.92801
   A126       3.08462   0.00241   0.07372   0.00000   0.07367   3.15829
    D1        2.21387  -0.00001  -0.00014   0.00000  -0.00014   2.21373
    D2       -1.90618   0.00053  -0.00091   0.00000  -0.00091  -1.90709
    D3        0.19184  -0.00029  -0.00154   0.00000  -0.00153   0.19030
    D4       -2.06286  -0.00007  -0.00047   0.00000  -0.00047  -2.06333
    D5        0.10028   0.00047  -0.00124   0.00000  -0.00124   0.09904
    D6        2.19829  -0.00035  -0.00187   0.00000  -0.00187   2.19643
    D7        0.04778  -0.00003  -0.00045   0.00000  -0.00045   0.04733
    D8        2.21092   0.00051  -0.00122   0.00000  -0.00122   2.20970
    D9       -1.97425  -0.00031  -0.00184   0.00000  -0.00184  -1.97609
   D10       -1.32922   0.00004  -0.00028   0.00000  -0.00028  -1.32950
   D11        0.98781   0.00000  -0.00033   0.00000  -0.00034   0.98747
   D12       -2.99861  -0.00004  -0.00026   0.00000  -0.00026  -2.99886
   D13        2.90071   0.00013   0.00036   0.00000   0.00036   2.90107
   D14       -1.06544   0.00009   0.00030   0.00000   0.00030  -1.06515
   D15        1.23133   0.00005   0.00038   0.00000   0.00038   1.23170
   D16        0.81730   0.00010   0.00006   0.00000   0.00006   0.81736
   D17        3.13433   0.00006   0.00000   0.00000   0.00000   3.13433
   D18       -0.85208   0.00002   0.00008   0.00000   0.00008  -0.85201
   D19       -0.05811  -0.00004   0.00071   0.00000   0.00071  -0.05740
   D20        2.09211  -0.00015   0.00020   0.00000   0.00020   2.09230
   D21       -2.14367   0.00006   0.00068   0.00000   0.00068  -2.14299
   D22       -2.18822   0.00035   0.00188   0.00000   0.00188  -2.18634
   D23       -0.03800   0.00023   0.00136   0.00000   0.00136  -0.03664
   D24        2.00941   0.00045   0.00184   0.00000   0.00184   2.01125
   D25        2.01887   0.00000   0.00128   0.00000   0.00128   2.02015
   D26       -2.11409  -0.00012   0.00076   0.00000   0.00076  -2.11333
   D27       -0.06668   0.00010   0.00124   0.00000   0.00124  -0.06544
   D28        2.79888  -0.00020  -0.00077   0.00000  -0.00078   2.79810
   D29       -1.30365  -0.00051  -0.00149   0.00000  -0.00149  -1.30514
   D30        0.70834   0.00041  -0.00008   0.00000  -0.00008   0.70825
   D31       -3.11555   0.00004  -0.00018   0.00000  -0.00018  -3.11573
   D32       -0.80742   0.00004  -0.00065   0.00000  -0.00065  -0.80807
   D33        0.88471   0.00008  -0.00052   0.00000  -0.00052   0.88419
   D34        1.03888  -0.00011   0.00050   0.00000   0.00050   1.03937
   D35       -2.93618  -0.00012   0.00002   0.00000   0.00002  -2.93616
   D36       -1.24405  -0.00007   0.00015   0.00000   0.00015  -1.24390
   D37       -1.13732  -0.00004   0.00012   0.00000   0.00012  -1.13719
   D38        1.17081  -0.00005  -0.00035   0.00000  -0.00035   1.17046
   D39        2.86295   0.00000  -0.00022   0.00000  -0.00022   2.86272
   D40        1.12782   0.00007  -0.00136   0.00000  -0.00136   1.12646
   D41       -0.98245  -0.00002  -0.00201   0.00000  -0.00201  -0.98446
   D42       -3.08895   0.00005  -0.00166   0.00000  -0.00166  -3.09061
   D43       -3.03047   0.00014  -0.00187   0.00000  -0.00187  -3.03235
   D44        1.14244   0.00005  -0.00252   0.00000  -0.00252   1.13992
   D45       -0.96406   0.00013  -0.00217   0.00000  -0.00217  -0.96623
   D46       -0.83457  -0.00004  -0.00177   0.00000  -0.00177  -0.83634
   D47       -2.94484  -0.00013  -0.00242   0.00000  -0.00242  -2.94725
   D48        1.23185  -0.00005  -0.00207   0.00000  -0.00207   1.22978
   D49        1.47807  -0.00002   0.00089   0.00000   0.00089   1.47896
   D50       -2.85854   0.00007   0.00131   0.00000   0.00131  -2.85723
   D51       -0.62912  -0.00005   0.00101   0.00000   0.00101  -0.62811
   D52       -2.56497   0.00000   0.00081   0.00000   0.00081  -2.56415
   D53       -0.61839   0.00009   0.00123   0.00000   0.00123  -0.61716
   D54        1.61103  -0.00003   0.00093   0.00000   0.00093   1.61196
   D55       -0.45542   0.00002   0.00061   0.00000   0.00061  -0.45482
   D56        1.49115   0.00010   0.00102   0.00000   0.00102   1.49217
   D57       -2.56261  -0.00002   0.00073   0.00000   0.00073  -2.56189
   D58       -1.55040  -0.00013  -0.00015   0.00000  -0.00015  -1.55054
   D59        0.50768  -0.00010  -0.00040   0.00000  -0.00040   0.50727
   D60        2.74011  -0.00009  -0.00075   0.00000  -0.00075   2.73936
   D61        2.54252  -0.00005  -0.00099   0.00000  -0.00099   2.54153
   D62       -1.68259  -0.00002  -0.00124   0.00000  -0.00124  -1.68384
   D63        0.54984  -0.00001  -0.00159   0.00000  -0.00159   0.54825
   D64        0.45912   0.00000  -0.00065   0.00000  -0.00065   0.45847
   D65        2.51719   0.00003  -0.00091   0.00000  -0.00091   2.51628
   D66       -1.53356   0.00004  -0.00125   0.00000  -0.00125  -1.53481
   D67       -1.44565   0.00000  -0.00037   0.00000  -0.00037  -1.44601
   D68        2.58112   0.00000  -0.00032   0.00000  -0.00032   2.58080
   D69        0.45711   0.00000  -0.00061   0.00000  -0.00061   0.45650
   D70        2.91176  -0.00004  -0.00042   0.00000  -0.00042   2.91134
   D71        0.65534  -0.00004  -0.00037   0.00000  -0.00037   0.65497
   D72       -1.46867  -0.00004  -0.00066   0.00000  -0.00066  -1.46933
   D73        0.70244   0.00012  -0.00051   0.00000  -0.00051   0.70193
   D74       -1.55398   0.00012  -0.00046   0.00000  -0.00046  -1.55444
   D75        2.60519   0.00013  -0.00075   0.00000  -0.00075   2.60444
   D76        1.30992   0.00002   0.00006   0.00000   0.00006   1.30997
   D77       -0.79481   0.00002   0.00010   0.00000   0.00010  -0.79470
   D78       -2.90019   0.00002   0.00006   0.00000   0.00006  -2.90013
   D79        2.93396   0.00001   0.00032   0.00000   0.00032   2.93428
   D80        0.82923   0.00000   0.00037   0.00000   0.00037   0.82960
   D81       -1.27616   0.00001   0.00033   0.00000   0.00033  -1.27583
   D82       -1.04111  -0.00003   0.00035   0.00000   0.00035  -1.04076
   D83        3.13735  -0.00003   0.00040   0.00000   0.00040   3.13775
   D84        1.03196  -0.00003   0.00036   0.00000   0.00036   1.03232
   D85        0.90875   0.00007   0.00101   0.00000   0.00101   0.90976
   D86       -1.19094   0.00002   0.00067   0.00000   0.00067  -1.19027
   D87        3.02125   0.00000   0.00044   0.00000   0.00044   3.02170
   D88       -0.88131   0.00005   0.00105   0.00000   0.00105  -0.88026
   D89       -2.98100  -0.00001   0.00071   0.00000   0.00071  -2.98029
   D90        1.23119  -0.00003   0.00049   0.00000   0.00049   1.23168
   D91       -3.12334   0.00006   0.00076   0.00000   0.00076  -3.12258
   D92        1.06017   0.00001   0.00041   0.00000   0.00041   1.06058
   D93       -1.01083  -0.00001   0.00019   0.00000   0.00019  -1.01064
   D94        1.49671   0.00004   0.00010   0.00000   0.00010   1.49681
   D95       -0.57972   0.00000   0.00016   0.00000   0.00016  -0.57956
   D96       -2.80673   0.00004   0.00050   0.00000   0.00050  -2.80623
   D97       -0.46082  -0.00001   0.00063   0.00000   0.00063  -0.46020
   D98       -2.53725  -0.00004   0.00069   0.00000   0.00069  -2.53656
   D99        1.51892   0.00000   0.00103   0.00000   0.00103   1.51995
   D100      -2.56703   0.00003   0.00026   0.00000   0.00026  -2.56678
   D101       1.63972  -0.00001   0.00032   0.00000   0.00032   1.64005
   D102      -0.58729   0.00003   0.00066   0.00000   0.00066  -0.58663
   D103      -0.33263   0.00140   0.04974   0.00000   0.04960  -0.28303
   D104      -2.75588   0.00126   0.07512   0.00000   0.07526  -2.68062
   D105       2.08371  -0.00003   0.00195   0.00000   0.00195   2.08566
   D106      -1.93292   0.00028   0.00186   0.00000   0.00186  -1.93107
   D107       0.03157  -0.00011   0.00135   0.00000   0.00135   0.03292
   D108      -2.19156  -0.00006   0.00172   0.00000   0.00172  -2.18984
   D109       0.07500   0.00025   0.00162   0.00000   0.00162   0.07662
   D110       2.03949  -0.00014   0.00112   0.00000   0.00112   2.04060
   D111      -0.07596  -0.00007   0.00199   0.00000   0.00199  -0.07396
   D112       2.19060   0.00025   0.00190   0.00000   0.00190   2.19250
   D113      -2.12810  -0.00015   0.00139   0.00000   0.00139  -2.12670
   D114      -1.27355   0.00009  -0.00102   0.00000  -0.00102  -1.27457
   D115       1.04306   0.00006  -0.00102   0.00000  -0.00102   1.04204
   D116      -2.93795   0.00006  -0.00091   0.00000  -0.00091  -2.93886
   D117       2.97740   0.00007  -0.00082   0.00000  -0.00082   2.97658
   D118      -0.98917   0.00004  -0.00081   0.00000  -0.00081  -0.98999
   D119       1.31300   0.00004  -0.00070   0.00000  -0.00070   1.31230
   D120       0.87244   0.00008  -0.00132   0.00000  -0.00132   0.87112
   D121      -3.09413   0.00006  -0.00132   0.00000  -0.00132  -3.09545
   D122      -0.79197   0.00006  -0.00120   0.00000  -0.00120  -0.79317
   D123       0.07951   0.00001  -0.00169   0.00000  -0.00169   0.07783
   D124       2.23247   0.00009  -0.00163   0.00000  -0.00163   2.23083
   D125      -2.07663  -0.00003  -0.00196   0.00000  -0.00196  -2.07858
   D126      -2.16291  -0.00009  -0.00199   0.00000  -0.00199  -2.16490
   D127      -0.00996  -0.00002  -0.00193   0.00000  -0.00193  -0.01189
   D128       1.96413  -0.00013  -0.00226   0.00000  -0.00226   1.96187
   D129       2.16732   0.00006  -0.00167   0.00000  -0.00167   2.16565
   D130      -1.96292   0.00013  -0.00162   0.00000  -0.00162  -1.96453
   D131       0.01117   0.00002  -0.00194   0.00000  -0.00194   0.00923
   D132       2.72449   0.00034   0.00134   0.00000   0.00130   2.72579
   D133      -1.02143   0.00039   0.00405   0.00000   0.00410  -1.01733
   D134      -1.28082   0.00067   0.00170   0.00000   0.00165  -1.27917
   D135       1.25644   0.00072   0.00440   0.00000   0.00445   1.26089
   D136       0.69563   0.00062   0.00193   0.00000   0.00188   0.69751
   D137      -3.05029   0.00067   0.00463   0.00000   0.00468  -3.04561
   D138       3.09800   0.00006   0.00107   0.00000   0.00107   3.09907
   D139      -0.88438   0.00006   0.00078   0.00000   0.00078  -0.88360
   D140       0.78579   0.00004   0.00069   0.00000   0.00069   0.78648
   D141       0.91204  -0.00009   0.00149   0.00000   0.00149   0.91352
   D142      -3.07034  -0.00009   0.00119   0.00000   0.00119  -3.06914
   D143      -1.40017  -0.00011   0.00110   0.00000   0.00110  -1.39907
   D144      -1.02823  -0.00013   0.00104   0.00000   0.00104  -1.02719
   D145       1.27259  -0.00013   0.00074   0.00000   0.00074   1.27333
   D146       2.94275  -0.00015   0.00065   0.00000   0.00065   2.94340
   D147       0.95847   0.00001  -0.00092   0.00000  -0.00092   0.95755
   D148      -1.14495  -0.00009  -0.00136   0.00000  -0.00136  -1.14630
   D149       3.07081  -0.00013  -0.00143   0.00000  -0.00143   3.06938
   D150       3.13450   0.00006  -0.00108   0.00000  -0.00108   3.13342
   D151       1.03107  -0.00004  -0.00152   0.00000  -0.00151   1.02956
   D152      -1.03635  -0.00008  -0.00159   0.00000  -0.00159  -1.03794
   D153      -1.10875   0.00024  -0.00050   0.00000  -0.00051  -1.10926
   D154       3.07101   0.00014  -0.00094   0.00000  -0.00094   3.07007
   D155       1.00358   0.00010  -0.00102   0.00000  -0.00102   1.00257
   D156       1.46676  -0.00008   0.00063   0.00000   0.00063   1.46739
   D157      -2.86681   0.00003   0.00099   0.00000   0.00099  -2.86581
   D158      -0.64132  -0.00006   0.00064   0.00000   0.00064  -0.64068
   D159      -2.58425  -0.00003   0.00074   0.00000   0.00074  -2.58351
   D160      -0.63463   0.00007   0.00110   0.00000   0.00110  -0.63353
   D161       1.59086  -0.00002   0.00075   0.00000   0.00075   1.59160
   D162      -0.45136   0.00000   0.00048   0.00000   0.00048  -0.45088
   D163       1.49826   0.00011   0.00084   0.00000   0.00084   1.49910
   D164      -2.55944   0.00002   0.00049   0.00000   0.00049  -2.55895
   D165      -1.50370  -0.00003   0.00007   0.00000   0.00007  -1.50364
   D166       0.56673  -0.00003  -0.00026   0.00000  -0.00026   0.56646
   D167       2.78040  -0.00002  -0.00057   0.00000  -0.00057   2.77983
   D168       2.55787  -0.00005  -0.00083   0.00000  -0.00083   2.55704
   D169      -1.65489  -0.00005  -0.00116   0.00000  -0.00116  -1.65604
   D170       0.55878  -0.00003  -0.00147   0.00000  -0.00147   0.55732
   D171       0.45526  -0.00001  -0.00051   0.00000  -0.00051   0.45475
   D172       2.52570   0.00000  -0.00085   0.00000  -0.00085   2.52485
   D173      -1.54382   0.00001  -0.00115   0.00000  -0.00115  -1.54497
   D174      -1.45166   0.00000  -0.00028   0.00000  -0.00028  -1.45194
   D175       2.56861  -0.00002  -0.00032   0.00000  -0.00032   2.56828
   D176       0.45187   0.00000  -0.00049   0.00000  -0.00049   0.45139
   D177       2.89349  -0.00002  -0.00039   0.00000  -0.00039   2.89310
   D178       0.63057  -0.00003  -0.00043   0.00000  -0.00043   0.63014
   D179      -1.48616  -0.00001  -0.00060   0.00000  -0.00060  -1.48676
   D180       0.66291   0.00011  -0.00023   0.00000  -0.00023   0.66269
   D181      -1.60001   0.00010  -0.00027   0.00000  -0.00027  -1.60028
   D182       2.56644   0.00012  -0.00043   0.00000  -0.00043   2.56601
   D183       1.28154   0.00000   0.00025   0.00000   0.00025   1.28179
   D184      -0.82430  -0.00001   0.00027   0.00000   0.00027  -0.82403
   D185      -2.92645   0.00000   0.00018   0.00000   0.00018  -2.92628
   D186       2.91436   0.00004   0.00057   0.00000   0.00057   2.91492
   D187       0.80852   0.00003   0.00059   0.00000   0.00059   0.80911
   D188      -1.29364   0.00003   0.00049   0.00000   0.00049  -1.29314
   D189      -1.04363  -0.00004   0.00046   0.00000   0.00046  -1.04317
   D190       3.13372  -0.00005   0.00048   0.00000   0.00048   3.13420
   D191       1.03156  -0.00004   0.00039   0.00000   0.00039   1.03195
   D192       0.87428   0.00009   0.00193   0.00000   0.00193   0.87620
   D193      -1.22836   0.00003   0.00167   0.00000   0.00167  -1.22669
   D194       2.98279   0.00001   0.00150   0.00000   0.00150   2.98429
   D195      -0.90274   0.00004   0.00178   0.00000   0.00178  -0.90096
   D196      -3.00538  -0.00002   0.00152   0.00000   0.00152  -3.00386
   D197       1.20577  -0.00004   0.00135   0.00000   0.00135   1.20713
   D198       3.12215   0.00006   0.00170   0.00000   0.00170   3.12385
   D199       1.01952   0.00000   0.00144   0.00000   0.00144   1.02096
   D200      -1.05252  -0.00002   0.00128   0.00000   0.00128  -1.05124
   D201       1.49728   0.00001  -0.00001   0.00000  -0.00001   1.49727
   D202      -0.58884  -0.00002   0.00002   0.00000   0.00002  -0.58882
   D203      -2.80645   0.00001   0.00035   0.00000   0.00035  -2.80610
   D204      -0.45558   0.00000   0.00047   0.00000   0.00047  -0.45511
   D205      -2.54170  -0.00003   0.00050   0.00000   0.00050  -2.54120
   D206       1.52388   0.00000   0.00083   0.00000   0.00083   1.52471
   D207      -2.55337   0.00004   0.00022   0.00000   0.00022  -2.55315
   D208       1.64370   0.00001   0.00025   0.00000   0.00025   1.64395
   D209      -0.57391   0.00004   0.00058   0.00000   0.00058  -0.57333
         Item               Value     Threshold  Converged?
 Maximum Force            0.002528     0.000450     NO 
 RMS     Force            0.000340     0.000300     NO 
 Maximum Displacement     0.285026     0.001800     NO 
 RMS     Displacement     0.068185     0.001200     NO 
 Predicted change in Energy=-1.544817D-04
 GradGradGradGradGradGradGradGradGradGradGradGradGradGradGradGradGradGrad

 Stoichiometry    C20H34O4(3)
 Framework group  C1[X(C20H34O4)]
 Deg. of freedom   168
 Full point group                 C1      NOp   1
 Largest Abelian subgroup         C1      NOp   1
 Largest concise Abelian subgroup C1      NOp   1
                         Standard orientation:                         
 ---------------------------------------------------------------------
 Center     Atomic      Atomic             Coordinates (Angstroms)
 Number     Number       Type             X           Y           Z
 ---------------------------------------------------------------------
      1          6           0        2.823351   -0.548501    1.610891
      2          1           0        2.391966    0.077805    2.398813
      3          1           0        3.070319   -1.514662    2.061118
      4          6           0        1.720546   -0.831111    0.560175
      5          6           0        2.182882   -0.441066   -0.999998
      6          6           0        3.588208    0.187523   -0.975876
      7          1           0        3.868947    0.462811   -1.999015
      8          6           0        3.783107    1.282118    0.121723
      9          6           0        4.099453    0.087610    1.068206
     10          1           0        4.820379    0.259440    1.875158
     11          6           0        4.552028   -0.716716   -0.168449
     12          1           0        4.346125   -1.790516   -0.153569
     13          1           0        5.599336   -0.566236   -0.431976
     14          6           0        5.030004    2.125499   -0.170013
     15          1           0        4.830435    2.821266   -0.992239
     16          1           0        5.901004    1.526109   -0.446978
     17          1           0        5.300782    2.717568    0.711279
     18          6           0        2.650251    2.235286    0.498453
     19          1           0        1.710860    1.742376    0.747113
     20          1           0        2.436856    2.918935   -0.328429
     21          1           0        2.956003    2.834204    1.364943
     22          8           0        1.358908   -2.174625    0.664888
     23          1           0        0.484948   -2.306175    0.259355
     24          1           0        0.857386   -0.190565    0.753857
     25          6           0        2.131456   -1.694439   -1.886839
     26          1           0        1.102063   -2.048879   -1.970275
     27          1           0        2.747122   -2.503947   -1.492897
     28          1           0        2.486888   -1.428136   -2.887069
     29          8           0        1.232854    0.440646   -1.378961
     30          6           0       -2.811592   -0.697812   -1.573824
     31          1           0       -2.428281   -0.091226   -2.400045
     32          1           0       -3.001077   -1.694807   -1.987788
     33          6           0       -1.707864   -0.829818   -0.488321
     34          6           0       -2.102076   -0.245837    0.930612
     35          6           0       -3.565409    0.240285    0.959114
     36          1           0       -3.818436    0.596748    1.962607
     37          6           0       -3.877866    1.191471   -0.238112
     38          6           0       -4.122158   -0.117942   -1.049035
     39          1           0       -4.884664   -0.086019   -1.834207
     40          6           0       -4.467029   -0.819777    0.283670
     41          1           0       -4.179168   -1.873783    0.378605
     42          1           0       -5.514256   -0.732463    0.573783
     43          6           0       -5.176334    1.970249   -0.004424
     44          1           0       -5.020839    2.748547    0.750038
     45          1           0       -6.000748    1.337917    0.335278
     46          1           0       -5.494394    2.459766   -0.931129
     47          6           0       -2.807903    2.168966   -0.716888
     48          1           0       -1.831498    1.712979   -0.896886
     49          1           0       -2.660188    2.959600    0.025199
     50          1           0       -3.125582    2.641918   -1.653023
     51          8           0       -1.210806   -2.171559   -0.433249
     52          1           0       -1.926578   -2.784332   -0.246031
     53          1           0       -0.833880   -0.256735   -0.802529
     54          6           0       -1.878334   -1.268029    2.080505
     55          1           0       -0.853193   -1.639302    2.084385
     56          1           0       -2.563921   -2.109838    1.953100
     57          1           0       -2.096784   -0.783778    3.033798
     58          8           0       -1.249238    0.769994    1.289353
 ---------------------------------------------------------------------
 Rotational constants (GHZ):           0.4926357           0.1339112           0.1257726
 Standard basis: 6-31++G(d,p) (6D, 7F)
 There are   660 symmetry adapted cartesian basis functions of A   symmetry.
 There are   660 symmetry adapted basis functions of A   symmetry.
   660 basis functions,  1040 primitive gaussians,   660 cartesian basis functions
    94 alpha electrons       92 beta electrons
       nuclear repulsion energy      2394.0753698312 Hartrees.
 NAtoms=   58 NActive=   58 NUniq=   58 SFac= 1.00D+00 NAtFMM=   60 NAOKFM=F Big=F
 Integral buffers will be    131072 words long.
 Raffenetti 2 integral format.
 Two-electron integral symmetry is turned on.
 Nuclear repulsion after empirical dispersion term =     2394.0129561915 Hartrees.
 One-electron integrals computed using PRISM.
 NBasis=   660 RedAO= T EigKep=  1.07D-06  NBF=   660
 NBsUse=   660 1.00D-06 EigRej= -1.00D+00 NBFU=   660
 Initial guess from the checkpoint file:  "2_2_1480-wb97-opt.chk"
 B after Tr=     0.000000    0.000000    0.000000
         Rot=    0.999839    0.017909   -0.001376   -0.000531 Ang=   2.06 deg.
 Initial guess <Sx>= 0.0000 <Sy>= 0.0000 <Sz>= 1.0000 <S**2>= 2.0102 S= 1.0034
 ExpMin= 3.60D-02 ExpMax= 5.48D+03 ExpMxC= 8.25D+02 IAcc=3 IRadAn=         7 AccDes= 0.00D+00
 Harris functional with IExCor= 4639 and IRadAn=       7 diagonalized for initial guess.
 HarFok:  IExCor= 4639 AccDes= 0.00D+00 IRadAn=         7 IDoV= 1 UseB2=F ITyADJ=14
 ICtDFT=  3500011 ScaDFX=  1.000000  1.000000  1.000000  1.000000
 FoFCou: FMM=F IPFlag=           0 FMFlag=      100000 FMFlg1=           0
         NFxFlg=           0 DoJE=T BraDBF=F KetDBF=T FulRan=T
         wScrn=  0.000000 ICntrl=       500 IOpCl=  0 I1Cent=   200000004 NGrid=           0
         NMat0=    1 NMatS0=      1 NMatT0=    0 NMatD0=    1 NMtDS0=    0 NMtDT0=    0
 Petite list used in FoFCou.
 Requested convergence on RMS density matrix=1.00D-08 within 128 cycles.
 Requested convergence on MAX density matrix=1.00D-06.
 Requested convergence on             energy=1.00D-06.
 No special actions if energy rises.
 Restarting incremental Fock formation.
 SCF Done:  E(UwB97XD) =  -1083.08987782     A.U. after   28 cycles
            NFock= 28  Conv=0.26D-08     -V/T= 2.0092
 <Sx>= 0.0000 <Sy>= 0.0000 <Sz>= 1.0000 <S**2>= 2.0102 S= 1.0034
 <L.S>=  0.00000000000    
 Annihilation of the first spin contaminant:
 S**2 before annihilation     2.0102,   after     2.0001
 Calling FoFJK, ICntrl=      2127 FMM=F ISym2X=0 I1Cent= 0 IOpClX= 1 NMat=1 NMatS=1 NMatT=0.
 ***** Axes restored to original set *****
 -------------------------------------------------------------------
 Center     Atomic                   Forces (Hartrees/Bohr)
 Number     Number              X              Y              Z
 -------------------------------------------------------------------
      1        6           0.000016191    0.000140728   -0.000142672
      2        1           0.000092710   -0.000109080    0.000134222
      3        1          -0.000091862    0.000187172    0.000135739
      4        6           0.000006221    0.000064999   -0.000385124
      5        6          -0.000225757   -0.000095134    0.000030827
      6        6          -0.000025566    0.000080902    0.000031393
      7        1          -0.000078471   -0.000041204   -0.000181922
      8        6           0.000027061    0.000095853   -0.000112952
      9        6           0.000086763   -0.000000868   -0.000055739
     10        1          -0.000156463   -0.000025250    0.000140599
     11        6           0.000227944   -0.000086600    0.000039495
     12        1           0.000022461    0.000164742    0.000034072
     13        1          -0.000211588   -0.000032263   -0.000010681
     14        6           0.000165555    0.000067442    0.000033654
     15        1           0.000032013   -0.000168328   -0.000192610
     16        1          -0.000156028    0.000102965   -0.000046771
     17        1          -0.000066405   -0.000147474    0.000209604
     18        6          -0.000110467    0.000073306    0.000015400
     19        1           0.000102390    0.000000083    0.000090046
     20        1           0.000043243   -0.000198480   -0.000217969
     21        1          -0.000035652   -0.000148921    0.000214054
     22        8          -0.000925852    0.000043825    0.000588944
     23        1           0.000705399   -0.000566036   -0.000072588
     24        1          -0.000150904    0.000384331    0.000286886
     25        6           0.000100691   -0.000052111    0.000033798
     26        1           0.000170570    0.000010520   -0.000153960
     27        1          -0.000108374    0.000131099    0.000030537
     28        1          -0.000068910   -0.000025611   -0.000202711
     29        8           0.000348900    0.000110957    0.000157123
     30        6           0.000071851    0.000069755    0.000088499
     31        1          -0.000024740   -0.000083901   -0.000146097
     32        1           0.000040576    0.000174523   -0.000142954
     33        6          -0.000182117   -0.000004056    0.000100351
     34        6          -0.000123586    0.000027218   -0.000033258
     35        6          -0.000028527   -0.000095137    0.000003327
     36        1           0.000053420   -0.000034520    0.000168210
     37        6           0.000007002    0.000135846    0.000087493
     38        6          -0.000100143   -0.000029845    0.000060246
     39        1           0.000165942    0.000001196   -0.000121979
     40        6          -0.000219019   -0.000068380   -0.000099893
     41        1          -0.000036238    0.000160058   -0.000015159
     42        1           0.000211221   -0.000034835    0.000033372
     43        6          -0.000179639    0.000060442   -0.000011138
     44        1          -0.000017744   -0.000186960    0.000180930
     45        1           0.000152267    0.000120335    0.000056863
     46        1           0.000071691   -0.000118614   -0.000212631
     47        6           0.000137304    0.000056472    0.000017618
     48        1          -0.000079553   -0.000019395   -0.000068994
     49        1          -0.000047933   -0.000215958    0.000180409
     50        1           0.000043729   -0.000125822   -0.000228788
     51        8          -0.000756910   -0.000897703   -0.000623254
     52        1           0.000908605    0.000876571    0.000180108
     53        1          -0.000026944    0.000416178   -0.000242430
     54        6          -0.000019706   -0.000008285    0.000078320
     55        1          -0.000148848    0.000002166    0.000059654
     56        1           0.000142632    0.000169387    0.000033725
     57        1           0.000068845   -0.000068086    0.000199940
     58        8           0.000180746   -0.000240212   -0.000013183
 -------------------------------------------------------------------
 Cartesian Forces:  Max     0.000925852 RMS     0.000217984

 GradGradGradGradGradGradGradGradGradGradGradGradGradGradGradGradGradGrad
 Berny optimization.
 Using GEDIIS/GDIIS optimizer.
 FormGI is forming the generalized inverse of G from B-inverse, IUseBI=4.
 Internal  Forces:  Max     0.001337767 RMS     0.000176061
 Search for a local minimum.
 Step number   7 out of a maximum of  348
 All quantities printed in internal units (Hartrees-Bohrs-Radians)
 Mixed Optimization -- En-DIIS/RFO-DIIS
 Swapping is turned off.
 Update second derivatives using D2CorX and points    2    1    3    4    5
                                                      6    7
 DE= -1.67D-04 DEPred=-1.54D-04 R= 1.08D+00
 TightC=F SS=  1.41D+00  RLast= 1.19D-01 DXNew= 8.4090D-02 3.5661D-01
 Trust test= 1.08D+00 RLast= 1.19D-01 DXMaxT set to 8.41D-02
 ITU=  1 -1 -1  0 -1 -1  0
     Eigenvalues ---    0.00230   0.00250   0.00254   0.00275   0.00320
     Eigenvalues ---    0.00337   0.00392   0.00409   0.00875   0.00879
     Eigenvalues ---    0.00915   0.01362   0.01481   0.01509   0.01991
     Eigenvalues ---    0.02083   0.02211   0.02599   0.02738   0.02766
     Eigenvalues ---    0.02837   0.02859   0.02880   0.02907   0.03103
     Eigenvalues ---    0.03114   0.03388   0.03441   0.03549   0.03618
     Eigenvalues ---    0.03920   0.04148   0.04386   0.04436   0.04456
     Eigenvalues ---    0.04678   0.04719   0.04792   0.04821   0.05149
     Eigenvalues ---    0.05173   0.05223   0.05241   0.05281   0.05308
     Eigenvalues ---    0.05406   0.05508   0.05594   0.05627   0.05632
     Eigenvalues ---    0.05638   0.05686   0.05715   0.05727   0.05766
     Eigenvalues ---    0.05784   0.05793   0.05868   0.06145   0.06338
     Eigenvalues ---    0.06666   0.06720   0.06735   0.06984   0.07180
     Eigenvalues ---    0.07453   0.07563   0.07885   0.08506   0.08684
     Eigenvalues ---    0.08721   0.08817   0.08910   0.09285   0.09401
     Eigenvalues ---    0.09761   0.10043   0.10193   0.10357   0.11957
     Eigenvalues ---    0.12080   0.12639   0.13366   0.14355   0.15398
     Eigenvalues ---    0.16000   0.16000   0.16000   0.16000   0.16000
     Eigenvalues ---    0.16000   0.16000   0.16000   0.16000   0.16000
     Eigenvalues ---    0.16000   0.16000   0.16000   0.16000   0.16000
     Eigenvalues ---    0.16006   0.16113   0.16733   0.17163   0.18136
     Eigenvalues ---    0.18592   0.18843   0.20498   0.20953   0.21078
     Eigenvalues ---    0.21856   0.21871   0.24021   0.24784   0.24856
     Eigenvalues ---    0.25604   0.25792   0.27085   0.27124   0.27229
     Eigenvalues ---    0.27612   0.27826   0.28821   0.29090   0.29195
     Eigenvalues ---    0.29215   0.29271   0.29606   0.29738   0.33522
     Eigenvalues ---    0.33878   0.33940   0.33975   0.33986   0.34006
     Eigenvalues ---    0.34017   0.34035   0.34046   0.34061   0.34089
     Eigenvalues ---    0.34112   0.34128   0.34151   0.34169   0.34191
     Eigenvalues ---    0.34200   0.34211   0.34286   0.34300   0.34312
     Eigenvalues ---    0.34324   0.34437   0.34443   0.34497   0.34590
     Eigenvalues ---    0.34620   0.34645   0.34648   0.34681   0.34844
     Eigenvalues ---    0.34858   0.40672   0.46055   0.49987   0.50793
     Eigenvalues ---    0.54150   0.55228   1.43658
 En-DIIS/RFO-DIIS/Sim-DIIS IScMMF=       -3 using points:     7    6    5    4    3
 RFO step:  Lambda=-1.01172479D-04.
 EnCoef did   100 forward-backward iterations
 EnCoef did   100 forward-backward iterations
 EnCoef did     2 forward-backward iterations
 DidBck=T Rises=T En-DIIS coefs:    0.05803    0.00000    0.41786    0.52412    0.00000
 Iteration  1 RMS(Cart)=  0.03353914 RMS(Int)=  0.00023701
 Iteration  2 RMS(Cart)=  0.00079983 RMS(Int)=  0.00000135
 Iteration  3 RMS(Cart)=  0.00000030 RMS(Int)=  0.00000135
 Variable       Old X    -DE/DX   Delta X   Delta X   Delta X     New X
                                 (Linear)    (Quad)   (Total)
    R1        2.06938   0.00019   0.00065   0.00000   0.00065   2.07003
    R2        2.06764   0.00024   0.00064   0.00000   0.00064   2.06828
    R3        2.92758   0.00006   0.00031   0.00000   0.00031   2.92789
    R4        2.88304   0.00011   0.00024   0.00000   0.00024   2.88329
    R5        3.16213   0.00005   0.00024   0.00000   0.00024   3.16237
    R6        2.63668  -0.00043   0.00012   0.00000   0.00012   2.63680
    R7        2.06392  -0.00031   0.00003   0.00000   0.00003   2.06395
    R8        2.90959   0.00013   0.00005   0.00000   0.00005   2.90964
    R9        2.90310   0.00023   0.00040   0.00000   0.00040   2.90350
   R10        2.55189   0.00013  -0.00014   0.00000  -0.00014   2.55175
   R11        2.07131   0.00020   0.00052   0.00000   0.00052   2.07183
   R12        2.95236   0.00016   0.00006   0.00000   0.00006   2.95241
   R13        2.92666   0.00008   0.00007   0.00000   0.00007   2.92673
   R14        2.94140   0.00014  -0.00007   0.00000  -0.00007   2.94133
   R15        2.89761   0.00010   0.00018   0.00000   0.00018   2.89779
   R16        2.88690   0.00020   0.00024   0.00000   0.00024   2.88714
   R17        2.07047   0.00021   0.00060   0.00000   0.00060   2.07107
   R18        2.91599   0.00005  -0.00010   0.00000  -0.00010   2.91589
   R19        2.06635   0.00017   0.00057   0.00000   0.00057   2.06692
   R20        2.06053   0.00021   0.00065   0.00000   0.00065   2.06119
   R21        2.07007   0.00026   0.00079   0.00000   0.00079   2.07086
   R22        2.06544   0.00019   0.00071   0.00000   0.00071   2.06616
   R23        2.07056   0.00026   0.00079   0.00000   0.00079   2.07135
   R24        2.05906   0.00011   0.00063   0.00000   0.00063   2.05969
   R25        2.06720   0.00030   0.00079   0.00000   0.00079   2.06799
   R26        2.07267   0.00026   0.00082   0.00000   0.00082   2.07349
   R27        1.83758   0.00101   0.00205   0.00000   0.00205   1.83963
   R28        3.47083   0.00040  -0.00014   0.00000  -0.00014   3.47069
   R29        2.06339   0.00018   0.00067   0.00000   0.00067   2.06405
   R30        2.06105   0.00017   0.00059   0.00000   0.00059   2.06163
   R31        2.06811   0.00021   0.00084   0.00000   0.00084   2.06895
   R32        2.06795   0.00017   0.00066   0.00000   0.00066   2.06861
   R33        2.07119   0.00022   0.00070   0.00000   0.00070   2.07189
   R34        2.93605   0.00027   0.00047   0.00000   0.00047   2.93652
   R35        2.88407   0.00013   0.00028   0.00000   0.00027   2.88434
   R36        2.99377   0.00050   0.00005   0.00000   0.00005   2.99382
   R37        2.70592  -0.00002   0.00013   0.00000   0.00013   2.70605
   R38        2.06231  -0.00013  -0.00016   0.00000  -0.00016   2.06215
   R39        2.91439   0.00012   0.00011   0.00000   0.00011   2.91450
   R40        2.93802   0.00033   0.00021   0.00000   0.00021   2.93822
   R41        2.59653   0.00006  -0.00011   0.00000  -0.00011   2.59642
   R42        2.06844   0.00018   0.00048   0.00000   0.00048   2.06892
   R43        2.94926   0.00013   0.00011   0.00000   0.00011   2.94937
   R44        2.92320   0.00006   0.00006   0.00000   0.00006   2.92326
   R45        2.94691   0.00016  -0.00003   0.00000  -0.00003   2.94688
   R46        2.89512   0.00009   0.00018   0.00000   0.00018   2.89531
   R47        2.88426   0.00019   0.00023   0.00000   0.00023   2.88449
   R48        2.06917   0.00020   0.00059   0.00000   0.00059   2.06976
   R49        2.91999  -0.00003  -0.00009   0.00000  -0.00009   2.91989
   R50        2.07251   0.00016   0.00063   0.00000   0.00063   2.07314
   R51        2.06013   0.00021   0.00065   0.00000   0.00065   2.06077
   R52        2.06935   0.00026   0.00079   0.00000   0.00079   2.07014
   R53        2.06569   0.00020   0.00072   0.00000   0.00072   2.06641
   R54        2.06972   0.00025   0.00078   0.00000   0.00078   2.07050
   R55        2.06464   0.00007   0.00060   0.00000   0.00060   2.06524
   R56        2.06803   0.00029   0.00080   0.00000   0.00080   2.06884
   R57        2.07091   0.00026   0.00082   0.00000   0.00082   2.07173
   R58        1.81539   0.00127   0.00248   0.00000   0.00248   1.81787
   R59        2.06038   0.00014   0.00059   0.00000   0.00059   2.06097
   R60        2.06569   0.00022   0.00067   0.00000   0.00067   2.06636
   R61        2.06230   0.00022   0.00074   0.00000   0.00074   2.06304
    A1        1.87326  -0.00001  -0.00049   0.00000  -0.00049   1.87278
    A2        1.88800   0.00005   0.00020   0.00000   0.00020   1.88820
    A3        1.92514  -0.00002  -0.00001   0.00000  -0.00001   1.92513
    A4        1.85321   0.00001   0.00046   0.00000   0.00046   1.85367
    A5        1.90260   0.00003  -0.00011   0.00000  -0.00011   1.90248
    A6        2.01554  -0.00005  -0.00008   0.00000  -0.00008   2.01546
    A7        1.97486   0.00008   0.00018   0.00000   0.00018   1.97504
    A8        1.88521  -0.00015  -0.00036   0.00000  -0.00036   1.88485
    A9        1.91274   0.00003   0.00022   0.00000   0.00022   1.91296
   A10        1.94554   0.00025   0.00031   0.00000   0.00031   1.94585
   A11        1.82038  -0.00002   0.00079   0.00000   0.00079   1.82117
   A12        1.92472  -0.00020  -0.00116   0.00000  -0.00116   1.92356
   A13        1.91000  -0.00005  -0.00021   0.00000  -0.00021   1.90979
   A14        1.91645   0.00020   0.00021   0.00000   0.00021   1.91666
   A15        1.79206  -0.00016   0.00009   0.00000   0.00009   1.79216
   A16        1.95269  -0.00007  -0.00021   0.00000  -0.00021   1.95248
   A17        1.96055   0.00018   0.00025   0.00000   0.00025   1.96079
   A18        1.92532  -0.00010  -0.00010   0.00000  -0.00010   1.92522
   A19        1.89831   0.00001   0.00053   0.00000   0.00053   1.89883
   A20        1.99424   0.00007  -0.00004   0.00000  -0.00004   1.99420
   A21        1.91540  -0.00006   0.00001   0.00000   0.00001   1.91541
   A22        2.03518  -0.00006  -0.00034   0.00000  -0.00033   2.03484
   A23        2.06451   0.00004  -0.00029   0.00000  -0.00029   2.06422
   A24        1.53595   0.00000   0.00001   0.00000   0.00001   1.53595
   A25        1.48558  -0.00004   0.00011   0.00000   0.00011   1.48569
   A26        1.93172   0.00003  -0.00011   0.00000  -0.00011   1.93161
   A27        2.11517   0.00010   0.00040   0.00000   0.00040   2.11557
   A28        1.95252   0.00006   0.00019   0.00000   0.00019   1.95271
   A29        2.07097   0.00003   0.00013   0.00000   0.00013   2.07110
   A30        1.88258  -0.00014  -0.00055   0.00000  -0.00055   1.88203
   A31        1.94580   0.00004  -0.00001   0.00000  -0.00001   1.94579
   A32        1.93240   0.00001   0.00021   0.00000   0.00021   1.93261
   A33        1.88921  -0.00002  -0.00046   0.00000  -0.00046   1.88875
   A34        2.05018  -0.00004   0.00009   0.00000   0.00009   2.05027
   A35        1.54309   0.00002   0.00010   0.00000   0.00010   1.54320
   A36        2.07033   0.00000  -0.00001   0.00000  -0.00001   2.07032
   A37        1.50170   0.00002   0.00012   0.00000   0.00012   1.50182
   A38        2.05248   0.00002   0.00007   0.00000   0.00007   2.05255
   A39        1.97270   0.00000   0.00035   0.00000   0.00035   1.97305
   A40        2.03280   0.00000  -0.00033   0.00000  -0.00033   2.03247
   A41        1.98609  -0.00004   0.00033   0.00000   0.00034   1.98643
   A42        1.89618   0.00001  -0.00039   0.00000  -0.00039   1.89579
   A43        1.92198   0.00002   0.00022   0.00000   0.00022   1.92221
   A44        1.97644   0.00000   0.00041   0.00000   0.00041   1.97684
   A45        1.92319   0.00000   0.00031   0.00000   0.00031   1.92350
   A46        1.87894  -0.00001  -0.00036   0.00000  -0.00036   1.87859
   A47        1.88129  -0.00001  -0.00027   0.00000  -0.00027   1.88102
   A48        1.87886   0.00000  -0.00037   0.00000  -0.00037   1.87848
   A49        1.99692   0.00008   0.00021   0.00000   0.00021   1.99713
   A50        1.92643  -0.00002   0.00033   0.00000   0.00033   1.92676
   A51        1.90583   0.00003   0.00023   0.00000   0.00023   1.90606
   A52        1.86193  -0.00001   0.00000   0.00000   0.00000   1.86192
   A53        1.88290  -0.00007  -0.00060   0.00000  -0.00060   1.88231
   A54        1.88629  -0.00002  -0.00022   0.00000  -0.00022   1.88607
   A55        1.90913  -0.00032  -0.00132   0.00000  -0.00132   1.90781
   A56        1.91825   0.00007   0.00079   0.00000   0.00079   1.91904
   A57        1.95859   0.00003   0.00062   0.00000   0.00062   1.95920
   A58        1.89463   0.00000   0.00010   0.00000   0.00010   1.89473
   A59        1.89531   0.00001  -0.00009   0.00000  -0.00009   1.89522
   A60        1.89160  -0.00008  -0.00077   0.00000  -0.00077   1.89083
   A61        1.90434  -0.00003  -0.00071   0.00000  -0.00071   1.90362
   A62        1.85419  -0.00001  -0.00038   0.00000  -0.00038   1.85381
   A63        1.90261   0.00005  -0.00003   0.00000  -0.00003   1.90258
   A64        1.92815  -0.00007   0.00002   0.00000   0.00002   1.92818
   A65        1.88537  -0.00005   0.00044   0.00000   0.00044   1.88581
   A66        1.90396   0.00001  -0.00005   0.00000  -0.00005   1.90391
   A67        1.98457   0.00007  -0.00002   0.00000  -0.00002   1.98455
   A68        2.00168  -0.00017   0.00007   0.00000   0.00007   2.00175
   A69        1.93166  -0.00030   0.00006   0.00000   0.00006   1.93172
   A70        1.89984   0.00006   0.00002   0.00000   0.00003   1.89987
   A71        1.97941   0.00050   0.00019   0.00000   0.00019   1.97959
   A72        1.83753   0.00011   0.00081   0.00000   0.00081   1.83833
   A73        1.79788  -0.00019  -0.00128   0.00000  -0.00128   1.79660
   A74        1.94857   0.00002  -0.00013   0.00000  -0.00013   1.94843
   A75        1.96521   0.00016   0.00015   0.00000   0.00015   1.96536
   A76        1.93042   0.00004   0.00012   0.00000   0.00012   1.93054
   A77        1.90723  -0.00016  -0.00012   0.00000  -0.00012   1.90711
   A78        1.92951  -0.00010  -0.00001   0.00000  -0.00001   1.92950
   A79        1.77588   0.00003   0.00002   0.00000   0.00002   1.77590
   A80        1.91658  -0.00002   0.00047   0.00000   0.00047   1.91705
   A81        1.94754   0.00014  -0.00005   0.00000  -0.00005   1.94750
   A82        1.90600  -0.00006   0.00013   0.00000   0.00013   1.90613
   A83        2.04713  -0.00006  -0.00028   0.00000  -0.00028   2.04685
   A84        2.08145   0.00003  -0.00029   0.00000  -0.00029   2.08116
   A85        1.53680  -0.00001  -0.00009   0.00000  -0.00009   1.53671
   A86        1.48923  -0.00005   0.00011   0.00000   0.00011   1.48933
   A87        1.94173   0.00002  -0.00011   0.00000  -0.00011   1.94161
   A88        2.08359   0.00010   0.00042   0.00000   0.00042   2.08401
   A89        1.95344   0.00006   0.00012   0.00000   0.00012   1.95356
   A90        2.07654   0.00005   0.00024   0.00000   0.00024   2.07678
   A91        1.89277  -0.00015  -0.00060   0.00000  -0.00060   1.89218
   A92        1.94262   0.00010   0.00015   0.00000   0.00015   1.94277
   A93        1.94175   0.00000   0.00024   0.00000   0.00024   1.94199
   A94        1.89194  -0.00003  -0.00048   0.00000  -0.00048   1.89146
   A95        2.04598  -0.00006   0.00004   0.00000   0.00004   2.04602
   A96        1.53864   0.00001   0.00000   0.00000   0.00000   1.53864
   A97        2.06723  -0.00001  -0.00004   0.00000  -0.00004   2.06719
   A98        1.50600   0.00003   0.00015   0.00000   0.00015   1.50615
   A99        2.05761   0.00002   0.00004   0.00000   0.00004   2.05764
   A100       1.97014  -0.00003   0.00027   0.00000   0.00027   1.97041
   A101       2.04047   0.00001  -0.00038   0.00000  -0.00038   2.04009
   A102       1.99056  -0.00005   0.00032   0.00000   0.00032   1.99087
   A103       1.88186   0.00002  -0.00027   0.00000  -0.00027   1.88159
   A104       1.92414   0.00003   0.00022   0.00000   0.00022   1.92436
   A105       1.97421  -0.00001   0.00044   0.00000   0.00044   1.97464
   A106       1.92225   0.00000   0.00025   0.00000   0.00025   1.92250
   A107       1.87982  -0.00001  -0.00036   0.00000  -0.00036   1.87945
   A108       1.88233  -0.00001  -0.00028   0.00000  -0.00028   1.88206
   A109       1.87808   0.00000  -0.00033   0.00000  -0.00033   1.87775
   A110       1.99422   0.00008   0.00029   0.00000   0.00029   1.99451
   A111       1.92262   0.00001   0.00031   0.00000   0.00031   1.92292
   A112       1.91893   0.00002   0.00014   0.00000   0.00014   1.91907
   A113       1.86776  -0.00003  -0.00016   0.00000  -0.00016   1.86760
   A114       1.87387  -0.00007  -0.00046   0.00000  -0.00046   1.87341
   A115       1.88241  -0.00002  -0.00017   0.00000  -0.00017   1.88223
   A116       1.98633   0.00065   0.00120   0.00000   0.00121   1.98753
   A117       2.17447  -0.00038   0.00041   0.00000   0.00041   2.17488
   A118       1.92469  -0.00005   0.00045   0.00000   0.00046   1.92516
   A119       1.94102   0.00002   0.00039   0.00000   0.00039   1.94141
   A120       1.90695   0.00007   0.00091   0.00000   0.00092   1.90787
   A121       1.90236   0.00000   0.00029   0.00000   0.00029   1.90264
   A122       1.90485   0.00000  -0.00021   0.00000  -0.00020   1.90465
   A123       1.91367  -0.00003  -0.00073   0.00000  -0.00073   1.91294
   A124       1.89440  -0.00005  -0.00068   0.00000  -0.00068   1.89372
   A125       2.92801   0.00134   0.02351   0.00000   0.02351   2.95152
   A126       3.15829  -0.00097  -0.01155   0.00000  -0.01156   3.14674
    D1        2.21373  -0.00005  -0.00091   0.00000  -0.00091   2.21281
    D2       -1.90709   0.00022  -0.00066   0.00000  -0.00066  -1.90774
    D3        0.19030  -0.00009  -0.00215   0.00000  -0.00215   0.18815
    D4       -2.06333  -0.00004  -0.00115   0.00000  -0.00115  -2.06449
    D5        0.09904   0.00023  -0.00090   0.00000  -0.00090   0.09814
    D6        2.19643  -0.00008  -0.00239   0.00000  -0.00239   2.19403
    D7        0.04733  -0.00002  -0.00101   0.00000  -0.00101   0.04632
    D8        2.20970   0.00024  -0.00075   0.00000  -0.00075   2.20895
    D9       -1.97609  -0.00007  -0.00225   0.00000  -0.00225  -1.97834
   D10       -1.32950   0.00005   0.00012   0.00000   0.00012  -1.32937
   D11        0.98747   0.00004   0.00043   0.00000   0.00043   0.98790
   D12       -2.99886   0.00003   0.00021   0.00000   0.00021  -2.99865
   D13        2.90107   0.00006   0.00079   0.00000   0.00079   2.90186
   D14       -1.06515   0.00005   0.00109   0.00000   0.00109  -1.06406
   D15        1.23170   0.00004   0.00087   0.00000   0.00087   1.23258
   D16        0.81736   0.00007   0.00033   0.00000   0.00033   0.81769
   D17        3.13433   0.00005   0.00064   0.00000   0.00064   3.13497
   D18       -0.85201   0.00004   0.00042   0.00000   0.00042  -0.85159
   D19       -0.05740  -0.00001   0.00123   0.00000   0.00123  -0.05616
   D20        2.09230   0.00000   0.00097   0.00000   0.00097   2.09328
   D21       -2.14299  -0.00011   0.00100   0.00000   0.00100  -2.14199
   D22       -2.18634  -0.00006   0.00135   0.00000   0.00135  -2.18499
   D23       -0.03664  -0.00005   0.00108   0.00000   0.00108  -0.03555
   D24        2.01125  -0.00016   0.00111   0.00000   0.00111   2.01236
   D25        2.02015   0.00005   0.00210   0.00000   0.00210   2.02225
   D26       -2.11333   0.00007   0.00184   0.00000   0.00184  -2.11150
   D27       -0.06544  -0.00004   0.00186   0.00000   0.00186  -0.06358
   D28        2.79810   0.00032   0.00120   0.00000   0.00120   2.79930
   D29       -1.30514   0.00048   0.00139   0.00000   0.00138  -1.30375
   D30        0.70825   0.00049   0.00183   0.00000   0.00183   0.71009
   D31       -3.11573   0.00003  -0.00086   0.00000  -0.00086  -3.11659
   D32       -0.80807   0.00002  -0.00088   0.00000  -0.00088  -0.80896
   D33        0.88419   0.00002  -0.00089   0.00000  -0.00089   0.88330
   D34        1.03937  -0.00014  -0.00084   0.00000  -0.00083   1.03854
   D35       -2.93616  -0.00016  -0.00086   0.00000  -0.00086  -2.93702
   D36       -1.24390  -0.00016  -0.00087   0.00000  -0.00087  -1.24476
   D37       -1.13719  -0.00009  -0.00073   0.00000  -0.00073  -1.13793
   D38        1.17046  -0.00010  -0.00076   0.00000  -0.00076   1.16970
   D39        2.86272  -0.00010  -0.00077   0.00000  -0.00077   2.86196
   D40        1.12646   0.00001   0.00231   0.00000   0.00231   1.12877
   D41       -0.98446  -0.00006   0.00146   0.00000   0.00146  -0.98300
   D42       -3.09061  -0.00004   0.00189   0.00000   0.00189  -3.08871
   D43       -3.03235   0.00005   0.00205   0.00000   0.00205  -3.03030
   D44        1.13992  -0.00003   0.00119   0.00000   0.00119   1.14112
   D45       -0.96623  -0.00001   0.00163   0.00000   0.00163  -0.96460
   D46       -0.83634   0.00015   0.00214   0.00000   0.00214  -0.83420
   D47       -2.94725   0.00007   0.00129   0.00000   0.00129  -2.94596
   D48        1.22978   0.00009   0.00172   0.00000   0.00172   1.23151
   D49        1.47896  -0.00005   0.00036   0.00000   0.00036   1.47933
   D50       -2.85723   0.00000   0.00060   0.00000   0.00060  -2.85663
   D51       -0.62811  -0.00008   0.00003   0.00000   0.00003  -0.62808
   D52       -2.56415  -0.00003   0.00077   0.00000   0.00078  -2.56338
   D53       -0.61716   0.00003   0.00101   0.00000   0.00101  -0.61615
   D54        1.61196  -0.00006   0.00044   0.00000   0.00044   1.61240
   D55       -0.45482   0.00000   0.00036   0.00000   0.00036  -0.45446
   D56        1.49217   0.00006   0.00060   0.00000   0.00060   1.49277
   D57       -2.56189  -0.00003   0.00003   0.00000   0.00003  -2.56186
   D58       -1.55054  -0.00006  -0.00031   0.00000  -0.00031  -1.55086
   D59        0.50727  -0.00004  -0.00061   0.00000  -0.00061   0.50666
   D60        2.73936  -0.00002  -0.00077   0.00000  -0.00077   2.73859
   D61        2.54153  -0.00005  -0.00082   0.00000  -0.00082   2.54071
   D62       -1.68384  -0.00003  -0.00112   0.00000  -0.00112  -1.68496
   D63        0.54825  -0.00001  -0.00128   0.00000  -0.00128   0.54697
   D64        0.45847   0.00001  -0.00036   0.00000  -0.00036   0.45811
   D65        2.51628   0.00003  -0.00065   0.00000  -0.00065   2.51563
   D66       -1.53481   0.00005  -0.00082   0.00000  -0.00082  -1.53563
   D67       -1.44601   0.00001   0.00012   0.00000   0.00012  -1.44590
   D68        2.58080   0.00000  -0.00026   0.00000  -0.00026   2.58054
   D69        0.45650   0.00000  -0.00034   0.00000  -0.00034   0.45616
   D70        2.91134  -0.00001   0.00018   0.00000   0.00018   2.91153
   D71        0.65497  -0.00003  -0.00020   0.00000  -0.00020   0.65477
   D72       -1.46933  -0.00002  -0.00027   0.00000  -0.00027  -1.46960
   D73        0.70193   0.00011   0.00069   0.00000   0.00069   0.70262
   D74       -1.55444   0.00009   0.00031   0.00000   0.00031  -1.55413
   D75        2.60444   0.00009   0.00023   0.00000   0.00023   2.60468
   D76        1.30997   0.00001  -0.00013   0.00000  -0.00013   1.30985
   D77       -0.79470   0.00001  -0.00011   0.00000  -0.00011  -0.79481
   D78       -2.90013   0.00001  -0.00013   0.00000  -0.00013  -2.90026
   D79        2.93428   0.00000   0.00003   0.00000   0.00003   2.93431
   D80        0.82960   0.00000   0.00005   0.00000   0.00005   0.82966
   D81       -1.27583   0.00001   0.00003   0.00000   0.00003  -1.27580
   D82       -1.04076  -0.00002  -0.00011   0.00000  -0.00011  -1.04087
   D83        3.13775  -0.00003  -0.00009   0.00000  -0.00009   3.13766
   D84        1.03232  -0.00002  -0.00011   0.00000  -0.00011   1.03221
   D85        0.90976   0.00003   0.00181   0.00000   0.00181   0.91157
   D86       -1.19027   0.00000   0.00142   0.00000   0.00142  -1.18885
   D87        3.02170   0.00002   0.00135   0.00000   0.00135   3.02305
   D88       -0.88026   0.00000   0.00128   0.00000   0.00128  -0.87898
   D89       -2.98029  -0.00003   0.00089   0.00000   0.00089  -2.97940
   D90        1.23168  -0.00001   0.00082   0.00000   0.00082   1.23250
   D91       -3.12258   0.00002   0.00143   0.00000   0.00143  -3.12115
   D92        1.06058  -0.00001   0.00104   0.00000   0.00104   1.06162
   D93       -1.01064   0.00001   0.00097   0.00000   0.00097  -1.00967
   D94        1.49681   0.00004   0.00031   0.00000   0.00031   1.49712
   D95       -0.57956   0.00001   0.00023   0.00000   0.00023  -0.57932
   D96       -2.80623   0.00004   0.00079   0.00000   0.00079  -2.80544
   D97       -0.46020  -0.00001   0.00034   0.00000   0.00034  -0.45985
   D98       -2.53656  -0.00004   0.00026   0.00000   0.00026  -2.53630
   D99        1.51995  -0.00001   0.00082   0.00000   0.00082   1.52077
   D100      -2.56678   0.00003   0.00017   0.00000   0.00017  -2.56660
   D101       1.64005   0.00000   0.00010   0.00000   0.00010   1.64014
   D102      -0.58663   0.00003   0.00065   0.00000   0.00065  -0.58598
   D103      -0.28303   0.00097   0.02894   0.00000   0.02893  -0.25411
   D104      -2.68062   0.00012   0.01928   0.00000   0.01929  -2.66133
   D105       2.08566  -0.00005   0.00008   0.00000   0.00008   2.08574
   D106      -1.93107   0.00023   0.00046   0.00000   0.00046  -1.93060
   D107       0.03292  -0.00012  -0.00101   0.00000  -0.00101   0.03191
   D108      -2.18984  -0.00006  -0.00015   0.00000  -0.00015  -2.18999
   D109       0.07662   0.00022   0.00023   0.00000   0.00023   0.07685
   D110       2.04060  -0.00013  -0.00124   0.00000  -0.00124   2.03936
   D111      -0.07396  -0.00004   0.00009   0.00000   0.00009  -0.07387
   D112       2.19250   0.00023   0.00047   0.00000   0.00047   2.19297
[truncated: 1,140,859 more chars]
