# Supplementary material for: Computational Investigation of the Formation of Peroxide (ROOR) Accretion Products in the OH- and NO3-Initiated Oxidation of α-Pinene
Source: J Phys Chem A. 2021 Dec 9;125(50):10632–9. doi: 10.1021/acs.jpca.1c08969 (PMC8713291; doi:10.1021/acs.jpca.1c08969)
Supplement: Supplementary file 2 — jp1c08969_si_002.zip [file jp1c08969_si_002.zip › JPCA-secondnd-paper-updated-outfile/α-pinene, (S-alkoxy,S-hydroxy)2/soc-1480-local-minima.inp]

 $CONTRL SCFTYP=none CITYP=GUGA MPLEVL=0 RUNTYP=TRANSITN
  itol=30 icut=11 maxit=200
  MULT=1 icharg=0 ispher=0
  EXETYP=run
 $END
 $BASIS GBASIS=N311 NGAUSS=6 NDFUNC=1 Diffs=.true. DIFFSP=.true. $END
 $SYSTEM TIMLIM=360000 MWORDS=350 $END
! $GUESS GUESS=moread norb=536 $END
 $TRANST operat=HSO1
! ZEFF(1)=1150.4 
  NUMCI=2 NUMVEC=1
  NFZC=90 NOCC=94 IROOTS(1)=4,4
  rstate=0000
  ONECNT=0
  TMOMNT=.t.
  PRTPRM=.t.
! Diagonal energies from TDDFT
 ENGYST(1)=-1080.201146796401,
-1080.193154704154,
-1080.191084198814,
-1080.183324806225,
-1080.201242015310,
-1080.193195020855,
-1080.190929744666,
-1080.183771991703,
 $end
 $trans dirtrf=.t. CUTTRF=1.d-12 $end
 $SCF DIRSCF=.TRUE. soscf=.t. $END
 $DRT1 group=c1 fors=.t. nfzc=90 ndoc=3 nalp=0 nval=1 $END
 $DRT2 group=c1 fors=.t. nfzc=90 ndoc=2 nalp=2 nval=0 $END
 $GUGDIA ITERMX=500 $END
 $DATA
 C20H34O4
C1
CARBON      6.0      2.868488000        -0.594300000         1.596119000
HYDROGEN    1.0      2.461560000         0.011899000         2.412674000
HYDROGEN    1.0      3.122388000        -1.573917000         2.013014000
CARBON      6.0      1.736442000        -0.841838000         0.567610000
CARBON      6.0      2.160707000        -0.413975000        -0.993576000
CARBON      6.0      3.569593000         0.207383000        -0.989527000
HYDROGEN    1.0      3.825488000         0.508186000        -2.012294000
CARBON      6.0      3.799314000         1.271662000         0.131142000
CARBON      6.0      4.133288000         0.050787000         1.037397000
HYDROGEN    1.0      4.876320000         0.197545000         1.829527000
CARBON      6.0      4.548994000        -0.722694000        -0.231410000
HYDROGEN    1.0      4.337680000        -1.795756000        -0.239041000
HYDROGEN    1.0      5.590329000        -0.570493000        -0.517874000
CARBON      6.0      5.043205000         2.116234000        -0.170916000
HYDROGEN    1.0      4.826465000         2.834433000        -0.969675000
HYDROGEN    1.0      5.903770000         1.519970000        -0.485811000
HYDROGEN    1.0      5.340012000         2.684070000         0.718378000
CARBON      6.0      2.683218000         2.221704000         0.562864000
HYDROGEN    1.0      1.747413000         1.728421000         0.824803000
HYDROGEN    1.0      2.451883000         2.927952000        -0.240416000
HYDROGEN    1.0      3.016462000         2.796669000         1.435907000
OXYGEN      8.0      1.366850000        -2.184648000         0.648569000
HYDROGEN    1.0      0.481893000        -2.298135000         0.259836000
HYDROGEN    1.0      0.882480000        -0.202091000         0.800647000
CARBON      6.0      2.079568000        -1.643307000        -1.911992000
HYDROGEN    1.0      1.045313000        -1.986730000        -1.984429000
HYDROGEN    1.0      2.695543000        -2.468731000        -1.552291000
HYDROGEN    1.0      2.417561000        -1.353845000        -2.912213000
OXYGEN      8.0      1.205647000         0.481781000        -1.324514000
CARBON      6.0     -2.815279000        -0.697962000        -1.572606000
HYDROGEN    1.0     -2.432382000        -0.089819000        -2.398277000
HYDROGEN    1.0     -3.004794000        -1.694517000        -1.988497000
CARBON      6.0     -1.710919000        -0.831546000        -0.487273000
CARBON      6.0     -2.103544000        -0.244698000         0.931376000
CARBON      6.0     -3.567490000         0.240102000         0.960985000
HYDROGEN    1.0     -3.820288000         0.596209000         1.964945000
CARBON      6.0     -3.882553000         1.190976000        -0.235906000
CARBON      6.0     -4.125895000        -0.118843000        -1.046761000
HYDROGEN    1.0     -4.889635000        -0.087888000        -1.831207000
CARBON      6.0     -4.468518000        -0.821132000         0.286257000
HYDROGEN    1.0     -4.179259000        -1.875080000         0.380665000
HYDROGEN    1.0     -5.515954000        -0.735137000         0.577208000
CARBON      6.0     -5.181980000         1.968009000        -0.000621000
HYDROGEN    1.0     -5.027068000         2.746119000         0.754709000
HYDROGEN    1.0     -6.005757000         1.334265000         0.339022000
HYDROGEN    1.0     -5.501314000         2.458187000        -0.926987000
CARBON      6.0     -2.815384000         2.171041000        -0.716498000
HYDROGEN    1.0     -1.837681000         1.717665000        -0.897432000
HYDROGEN    1.0     -2.668783000         2.963011000         0.024974000
HYDROGEN    1.0     -3.135420000         2.642655000        -1.652989000
OXYGEN      8.0     -1.216379000        -2.174246000        -0.432534000
HYDROGEN    1.0     -1.932615000        -2.787524000        -0.242715000
HYDROGEN    1.0     -0.835090000        -0.262216000        -0.802871000
CARBON      6.0     -1.877981000        -1.263654000         2.084388000
HYDROGEN    1.0     -0.851755000        -1.632600000         2.090624000
HYDROGEN    1.0     -2.561642000        -2.107779000         1.959345000
HYDROGEN    1.0     -2.098149000        -0.777227000         3.036544000
OXYGEN      8.0     -1.251696000         0.773178000         1.286714000
 $END
 $VEC1
 1  1 1.28230786E-07-6.31931269E-07 1.19399698E-06-4.02300775E-07 1.99497353E-07
 1  2 8.61521293E-06-5.45594827E-06 2.25276828E-06-1.56701812E-06-7.27787738E-05
 1  3 4.92872489E-05-2.65088091E-06 4.89151053E-05 4.26040693E-03-9.56740293E-04
 1  4 1.97758399E-05-7.75328713E-04-1.37005941E-07 8.18985717E-07-6.81979776E-07
 1  5-1.09318793E-06-1.25005835E-06-1.18135870E-06-7.62103256E-07 1.38074303E-05
 1  6-1.59916582E-04 2.01811529E-04 2.23929364E-07-1.46687976E-06-5.53769678E-05
 1  7 1.18561089E-04 1.31823075E-07-1.09806348E-06-1.53960755E-06 1.23707897E-06
 1  8 2.25197499E-06 1.79749935E-05 4.22340938E-06-1.84778546E-06-1.05257069E-05
 1  9-4.33301767E-05 8.83541994E-05-9.34851557E-05 9.24049121E-05-2.90469885E-04
 1 10-1.39155500E-03 2.74027528E-04-1.48806249E-03-2.36937841E-06-3.16353689E-06
 1 11 5.53291530E-06 7.78755589E-06 5.57757850E-06-5.56228261E-07 2.12566388E-07
 1 12-1.01682468E-06 1.86875698E-06-1.01288803E-07-2.97306760E-07 8.22512237E-06
 1 13-8.53017770E-06 7.40712969E-07 1.69678898E-06-2.57187941E-05 4.69360395E-05
 1 14 1.03625263E-05 6.29112935E-05-8.81037318E-04-4.89269945E-04 4.12911457E-04
 1 15 3.13892751E-04 1.45080269E-06-2.24816705E-06 7.97364361E-07 1.89516329E-06
 1 16-2.59546698E-06-7.84009823E-07 1.48999332E-07-6.61230169E-07 3.98352910E-07
 1 17 4.43530548E-07-2.60021845E-07 1.03938676E-05-1.52183348E-06-2.11758732E-06
 1 18 2.16535954E-06-8.20290166E-05 3.93711400E-05-6.77560585E-06-7.30077091E-05
 1 19-1.24887297E-03-4.12621577E-04-4.17570827E-04-6.10602106E-04 3.77996460E-07
 1 20-2.21951297E-07-1.56045164E-07 1.19116179E-06 4.44178465E-07-1.32699928E-06
 1 21 5.48423455E-07-6.26182290E-06-1.90398407E-05-9.42514273E-05-9.53730158E-08
 1 22 4.64874999E-07-1.34466214E-07-9.54747957E-07 5.34032312E-07-9.59748948E-06
 1 23 1.68396249E-06 4.00829149E-06-3.00186352E-06 9.04921923E-05-6.34900811E-05
 1 24-7.25722237E-06-2.52518001E-05 2.18468688E-03 7.38958117E-04-7.10997672E-05
 1 25-4.79005787E-04 7.62235109E-07 5.46472997E-07-1.30870811E-06-2.34063326E-06
 1 26-3.47073022E-07 2.44840626E-06-1.41713215E-07 6.73320279E-07-4.72013596E-08
 1 27 1.05077412E-06 3.02946425E-07-8.82745480E-06 4.39135993E-07-5.00026092E-06
 1 28 1.11899711E-07 4.26295833E-05-5.02676893E-06 2.42481392E-05-2.81081903E-05
 1 29-1.81584625E-03 1.77068746E-04-8.21811916E-05 5.60454983E-04-7.41786179E-07
 1 30 2.39111989E-07 5.02674190E-07 9.33995520E-07 4.14562315E-07-3.66512402E-07
 1 31 4.24059423E-07-1.42899422E-06 2.65412328E-05-7.25228467E-05 2.80533705E-08
 1 32-1.50385397E-07 4.55132109E-07 3.50662859E-07 4.05908827E-07 1.26007101E-06
 1 33-3.08480449E-06-1.06414978E-06-2.56418628E-06 2.82753260E-05 2.23338812E-06
 1 34 1.31388786E-05 7.08905706E-07 1.58814611E-03-2.93072299E-04 2.27129683E-04
 1 35 9.50146278E-05 3.57506667E-07 1.32167279E-08-3.70723394E-07-2.43332085E-07
 1 36 6.56207144E-08-6.49304608E-07-1.43311782E-07 2.70534665E-06 9.36643327E-06
 1 37 6.51951470E-06 4.07532827E-07-2.86787364E-06-2.54983598E-06 4.69489974E-05
 1 38 6.55183838E-08-3.49429836E-07 1.09603797E-08-1.63459450E-07-2.76001815E-07
 1 39 3.78006559E-06-7.43682689E-07 3.86549124E-07 1.57589694E-06 2.23092473E-07
 1 40 7.55130450E-06-1.63884130E-05 2.75857932E-06-7.53551577E-04 8.15297153E-05
 1 41 1.24585140E-04-6.42785292E-05-1.74669728E-06 1.24185081E-06 5.04846470E-07
 1 42 3.15581551E-07-5.21333832E-07 4.04719161E-07-1.14209086E-06 9.61914067E-06
 1 43-2.64165082E-05-8.33215673E-05-6.58908400E-07 3.74124546E-06-3.39801493E-05
 1 44 3.38987550E-05-1.40758076E-07 7.32922025E-07 9.34736550E-06 1.31127885E-05
 1 45 4.58714711E-07-2.41687451E-06 4.03105004E-06 2.55685964E-07 2.18031093E-07
 1 46 2.48019753E-05-1.89503852E-05-3.73433762E-06-5.36119233E-07-1.34559061E-04
 1 47 6.53946799E-05 5.37792657E-05 3.44449914E-05 7.52219362E-04-1.72546906E-04
 1 48-1.79785806E-04 2.53677474E-04 3.92163047E-08-2.13478053E-06 2.09556423E-06
 1 49-7.75679094E-07 1.30218553E-06 1.02402488E-06-5.21594058E-07 1.19521955E-06
 1 50 5.10903591E-05-8.31133767E-04-3.55722196E-06 2.76996974E-05 2.02825052E-05
 1 51 2.74511344E-04-1.70923124E-06 9.15199144E-06-6.61169545E-05 1.05571469E-05
 1 52-6.65867175E-07-2.56398348E-07 1.19620544E-06-5.68098224E-07-1.03993656E-06
 1 53-4.04551106E-06-4.71797735E-06 1.90616050E-06 3.88504778E-06 4.47838995E-05
 1 54 1.00268618E-05 4.27229486E-07-2.00310153E-05-8.39312035E-04 1.87633648E-04
 1 55-2.32254965E-04 1.79176879E-04-1.14544863E-06-1.52326537E-07 1.29777517E-06
 1 56 1.41831188E-08 9.49088773E-08-3.97852252E-07 2.45108367E-06-1.26386844E-05
 1 57 4.56045193E-04-2.97295217E-05-5.70896201E-06 8.64786487E-05-2.98951034E-04
 1 58-3.45712223E-03 1.18686849E-08-2.21239254E-07 6.10895578E-07-7.04606470E-07
 1 59 1.20502555E-06-1.14353273E-06-2.26240017E-06 2.90031662E-06-5.14137030E-06
 1 60 9.47869922E-06 3.08253904E-06-1.58534090E-07 4.52896209E-05 1.17306328E-04
 1 61-3.31795231E-05-4.03662336E-05-1.71506063E-05-1.75163114E-06 1.27758677E-06
 1 62 4.74044367E-07-3.87735245E-07-2.12377103E-07 4.80332293E-07 5.77612734E-07
 1 63-8.12461891E-06-3.22155999E-05-1.96263720E-04 2.81680237E-06-1.89917283E-05
 1 64 6.94371235E-05 5.26107870E-05-9.66113152E-07 3.75293676E-06 7.05812587E-05
 1 65 4.08656091E-05 4.58702792E-06 3.60339903E-06-1.89857068E-07 8.12413386E-10
 1 66 3.20407040E-07 3.34925132E-06 9.77148417E-08 1.65522120E-06 2.14483328E-06
 1 67-8.26752945E-06 5.41875226E-06-1.00757529E-05-1.95554451E-05-3.57662004E-04
 1 68 1.57313807E-04-2.64418050E-06-4.52120807E-05-2.30698108E-07-1.41289001E-07
 1 69 3.71987109E-07-1.85687516E-07 2.79464309E-07-1.14963287E-06 5.52915107E-07
 1 70-2.00853218E-06 7.46859675E-07-4.53718292E-06 4.93571341E-07 3.06408660E-05
 1 71-4.39612476E-06 2.06799337E-05-1.75812896E-06-2.23540360E-04 2.26822238E-05
 1 72-2.45931206E-04-6.34682474E-05 2.46567006E-03-2.62562895E-04-1.62535058E-04
 1 73 6.18531489E-04-2.94603380E-06 6.09651819E-06-3.15048439E-06-1.18501639E-06
 1 74 1.20862200E-06-6.88742563E-07-5.54602367E-06 5.96623027E-05 2.13983344E-05
 1 75 2.85315586E-04 4.46300278E-06-3.73169572E-05-5.09193749E-05-1.88879476E-04
 1 76-1.38334065E-06 1.27452424E-06-2.52586731E-06 1.35343602E-06 6.30281141E-06
 1 77-1.75715879E-05 8.40086598E-06-7.45301260E-06-1.55700088E-05 1.52814403E-04
 1 78 8.98429864E-05 1.20698119E-04 1.03207272E-06-1.33964513E-02 1.52062024E-03
 1 79-8.18554855E-04-2.32349870E-03 3.39695788E-06 9.05016152E-06-1.24471194E-05
 1 80 1.16404444E-05 1.29139793E-05 7.83457307E-07 1.04013177E-06 3.95796777E-05
 1 81-1.21195564E-05-1.64734587E-05-3.57572886E-06-1.26478404E-04-1.87554067E-04
 1 82-2.22953196E-04-6.95301484E-05 7.34905490E-05-2.96500270E-05 7.68457164E-05
 1 83 1.04407735E-04 1.87787140E-02 2.69900797E-03 1.30376259E-03-5.52339340E-03
 1 84-7.88606642E-06-6.05942235E-05 6.84802899E-05-1.42969696E-04-4.36862823E-05
 1 85-5.80815795E-05-1.27033200E-06 1.24057694E-06 7.02899375E-06-3.61140325E-06
 1 86 1.34013362E-06-3.78588917E-06-2.12456412E-05 1.27588279E-05-6.04318913E-06
 1 87-4.74614063E-05-9.18905791E-06 2.01963812E-04 6.48616996E-05-8.71396947E-03
 1 88-7.13807969E-04-2.67128716E-04 2.53855071E-03-1.33452722E-05 6.61574585E-06
 1 89 6.72952638E-06 2.14974449E-05 2.05655398E-06 1.53670520E-06 5.40486654E-06
 1 90-6.39561112E-05 8.28694996E-05-5.27942488E-04 1.78845447E-07-1.67276779E-06
 1 91 1.60224355E-06-7.96440157E-07-1.63306434E-06 3.05967612E-05-1.01061239E-05
 1 92 4.18140389E-06 1.06997491E-05-3.29326608E-04-5.70299896E-06-2.13631857E-05
 1 93-7.68967625E-05 3.54580666E-03 7.99219294E-04 8.14582184E-05 8.34392446E-04
 1 94 1.42774727E-06-7.28040308E-07-6.99706964E-07 9.86753944E-08 1.56671665E-06
 1 95-2.59150228E-06-1.09816964E-07 7.39705244E-07-9.73893893E-07-6.09098967E-07
 1 96-7.04717177E-07-1.42117793E-05 3.90500062E-06 1.98457707E-06 1.41510180E-06
 1 97 1.63132202E-04 1.01791783E-04 3.08485204E-05-2.15558358E-05-1.86248330E-04
 1 98 3.46599342E-05 5.93928081E-04 2.41436132E-04 2.77426868E-06-1.69047179E-06
 1 99-1.08379689E-06 7.01156451E-07-7.66405067E-07 3.75226256E-06 3.07681390E-07
 1100-2.24523873E-06 7.67336266E-06 1.58351760E-04-2.43927288E-07 2.29492689E-06
 1101-1.61171279E-06 2.16893366E-06 7.24358728E-07-1.57206495E-05 2.62051537E-06
 1102-1.28613494E-05-3.51025614E-06 1.54933891E-04-3.95732645E-05 9.18996594E-05
 1103 2.61072947E-05 2.68793285E-03 5.31870019E-04 4.41778269E-04-1.92468885E-04
 1104 2.38466066E-06-1.88658950E-06-4.98071161E-07-1.56326744E-06-1.71195813E-06
 1105-2.83610469E-06 4.29116573E-07-1.43175211E-06 4.59797327E-05 2.72988007E-04
 1106 4.46874952E-06-3.98182006E-05 3.94974857E-05 2.88133923E-05 8.50911388E-09
 1107-1.71253452E-07-1.89439590E-06 9.47689521E-07-2.31578241E-07-4.53338858E-06
 1108 8.74178133E-06-4.97250261E-06 8.58269517E-07 1.35346422E-04 5.12249173E-05
 1109-3.26053849E-05 1.30905310E-06 2.60439094E-04 1.27252400E-04-5.94657628E-05
 1110 3.68426314E-05 1.79392554E-06-7.34209021E-07-1.05971651E-06-1.19649314E-06
 1111 1.80089299E-07-1.45360592E-06-2.72647794E-07 7.35317527E-07 1.00454472E-06
 1112-5.14149758E-06 4.61998777E-07-5.94953592E-06 2.22285101E-05-2.07447164E-05
 1113 1.16552373E-07-6.94131260E-06 3.46027129E-05 1.27121936E-04-8.57121184E-07
 1114 2.85083975E-06 1.56196522E-06-1.12881905E-06-2.46604131E-06-3.74462869E-05
 1115-7.83502537E-06 8.64684911E-06 5.25430591E-06 1.56731256E-04 2.58202319E-05
 1116-5.28009120E-05 1.00290262E-04-2.61749673E-03 1.72649407E-05 5.95690060E-04
 1117-8.51576481E-04 1.06522477E-06-3.47937792E-06 2.41415315E-06 4.03575209E-07
 1118 3.70750339E-06-2.63461723E-06-1.27521325E-06-3.61002590E-06-2.28834163E-04
 1119-1.91232453E-05 4.34073704E-06-6.36385235E-05 1.59984942E-04 2.61247946E-04
 1120-4.88058647E-06 2.10339127E-05 5.89509614E-05-4.88721156E-04-2.87718266E-05
 1121-2.47373731E-05 1.52003783E-07-2.05981883E-06-1.76803050E-06 9.57172938E-07
 1122 4.34496195E-07 6.17629995E-06 5.20628358E-06 3.91946865E-05-4.69995911E-06
 1123-3.74493742E-05-2.00268303E-05-5.39067596E-04-1.31727301E-04-1.72937196E-04
 1124-2.46214110E-04 8.16425026E-07-2.53087170E-06 1.71444668E-06 6.98348534E-08
 1125-1.77839184E-06-1.82542899E-06 2.52997971E-06-1.55704744E-05 1.62948319E-04
 1126 1.21561727E-04-4.32808053E-06-2.83190069E-05-4.49181885E-04-1.26871397E-04
 1127-1.16697465E-06-9.33894718E-08-4.10092061E-06 2.17170804E-06-7.15030160E-06
 1128 6.44655334E-06 1.66326825E-05 3.49382430E-06 2.03576830E-05-1.04964694E-04
 1129 9.69744282E-05 3.50641897E-05 5.12317012E-05 1.77010439E-03-5.01032241E-04
 1130 2.22315745E-05-4.98444775E-04 5.87811964E-06 1.09259289E-05-1.68040485E-05
 1131 1.31925613E-05-1.19596699E-05 1.18885204E-05-1.86505618E-06-1.06390787E-05
 1132-4.11779731E-04 5.54112036E-04-6.83528474E-06 2.28424978E-05-1.69607882E-04
 1133-5.46618047E-04 3.89221152E-08-1.03389545E-05-7.31256202E-05 3.65399177E-04
 1134-5.51486048E-01-4.71731466E-01 8.90957178E-04 1.03387713E-03 4.08143000E-04
 1135-5.49081507E-03-3.97582222E-04-4.46067933E-04-1.72873570E-04 1.50127897E-03
 1136 1.99430814E-04 1.79829764E-04 3.37867637E-05-5.07467048E-03 6.44342700E-05
 1137 5.39959104E-04 5.49935601E-04 3.03908798E-06 2.08989796E-06-5.12898593E-06
 1138 1.07435296E-05 1.21238040E-06 1.06207131E-05
 2  1 5.89522325E-07-2.20627211E-06-9.39028937E-07-3.63705772E-06 1.49267779E-08
 2  2 3.56217000E-05 5.76999789E-06 1.82974050E-05-3.80267762E-07-3.09148702E-04
 2  3-5.03071856E-06-2.34594376E-04 1.20427495E-04 3.93205332E-03-6.54009216E-04
 2  4-5.29991792E-04-8.05959268E-04-3.24651806E-06 7.08154483E-06-3.83502676E-06
 2  5 4.82347239E-07-1.02494213E-06 2.52151270E-06-5.26122983E-06 5.52032889E-05
 2  6-7.47919299E-06 1.25262576E-04 3.68718575E-06-3.03944953E-05-1.00353202E-04
 2  7-8.57203230E-05-9.48273845E-07-8.39280575E-07 2.07595942E-06 2.23237090E-07
 2  8-4.13660051E-06-9.75750109E-06-4.06561160E-06 3.20119278E-07-3.43917168E-06
 2  9 2.47767904E-04-5.73182780E-05 1.81787964E-04-1.43481363E-05-9.30938065E-03
 2 10-2.34701450E-03-3.49308597E-04-3.99790427E-04-1.20085718E-06 5.33318363E-06
 2 11-4.13232645E-06-5.41888578E-06 1.73109072E-05-9.43217729E-06 8.89742571E-07
 2 12 4.18653806E-05 1.74007847E-05-1.95799766E-05 7.50752149E-06-1.31392106E-04
 2 13 2.23157084E-04-1.99021553E-04 8.24604218E-05-3.46762434E-06-9.06713600E-05
 2 14-1.91988423E-05-2.33951816E-04 1.13803861E-02-2.24677327E-03 2.20667250E-03
 2 15 4.62976800E-03-3.92078230E-05-2.12225141E-05 6.04303372E-05 1.43314079E-04
 2 16-5.07403792E-05 6.06750242E-05-1.52524563E-06 2.39662515E-06-6.23423034E-06
 2 17-3.17217637E-06-7.39188713E-07-2.35162342E-05 1.67607895E-05 9.38817908E-06
 2 18-7.40380845E-07 1.37068018E-04-5.77985222E-05 1.80854894E-04 4.82857818E-05
 2 19-8.63981837E-03 3.81720575E-04-9.23707253E-04-2.35174911E-03-7.95873251E-06
 2 20 3.25982426E-06 4.69890825E-06-2.31396256E-05 2.57534087E-06-1.26664745E-06
 2 21 5.08074177E-06-5.12234466E-05 1.24067787E-04-2.43488610E-04 1.16466290E-07
 2 22-1.29037854E-06-2.72767480E-06-1.71419980E-06 1.25575606E-06 2.87167223E-05
 2 23 1.65848917E-05 1.08751014E-05-7.08857160E-06-4.19970890E-04 2.74308574E-06
 2 24-2.15770286E-05 1.13615373E-04 4.49721356E-03-6.16552404E-04-9.91793146E-04
 2 25-1.04936540E-03 5.53615830E-07-1.86197620E-07-3.67418210E-07-1.67876710E-06
 2 26 1.32647596E-06 1.62560317E-06-3.41557534E-08 4.73581110E-07 9.34229852E-07
 2 27-6.25897308E-07 3.90732067E-07-8.53171719E-06-4.39938493E-06 1.78848578E-06
 2 28-1.26667611E-06 1.63400053E-04-7.23798507E-05-7.59225795E-06 4.65066773E-05
 2 29-1.51396479E-03-3.35348354E-04 4.95421662E-04 6.44174202E-04 2.30430136E-06
 2 30-3.84579683E-07-1.91972168E-06 1.35575219E-06-2.82153178E-06-2.12987297E-06
 2 31 1.95269814E-06-1.35800259E-05-7.39228231E-06 6.09064503E-05-2.00077106E-07
 2 32 2.09247699E-06 1.44847659E-06 2.54360882E-06-2.14596235E-06-1.03167987E-05
 2 33-1.35974630E-06-1.42480613E-05 1.08518313E-05 6.91352994E-05 9.66092040E-05
 2 34 5.56921279E-05-5.47412384E-05 3.49574561E-03-4.13721132E-04 6.05910072E-04
 2 35 4.20601605E-04 1.01641801E-06-8.92856766E-07-1.23561248E-07 4.41882579E-06
 2 36-3.04053776E-06 2.15601239E-06-1.96197584E-07 2.99636545E-06-4.06469352E-05
 2 37 2.61018458E-04 4.77370299E-06-4.20469115E-05-3.05006731E-05-8.87066501E-05
 2 38 5.48974534E-08-4.23456465E-07 2.46404366E-06 8.63888015E-07 5.45037754E-07
 2 39-2.68170314E-06-1.15569520E-05-5.19359901E-06-1.75459948E-06 1.45172032E-04
 2 40-5.05640167E-05-4.19623699E-05 8.18275784E-06 6.83910805E-04-2.24279017E-04
 2 41-1.12883353E-04 1.29291338E-05 2.11174780E-06-6.30537661E-07-1.48121014E-06
 2 42 1.74198562E-06 3.84599367E-07 1.22073440E-06-6.36649394E-07 1.14040284E-06
 2 43 1.18337058E-05-2.97266694E-06-2.87254812E-08-2.92037877E-06-1.80861830E-05
 2 44 6.60876893E-06 5.65629591E-07-9.28104476E-06 3.52948107E-05 1.43092555E-04
 2 45-8.62840298E-07 3.03581906E-06-1.45595391E-06-1.73052026E-06 1.73581467E-06
 2 46-3.74795535E-05 7.95361704E-06 1.20993617E-05-2.23334633E-06 1.35771295E-04
 2 47-1.37896103E-05-6.25062657E-05-1.19717474E-04-1.88362795E-03 1.45447671E-04
 2 48 6.04602833E-04 6.78308771E-04 6.13667590E-07-2.98306493E-06 2.36939734E-06
 2 49-3.58170609E-07 2.50798967E-06 3.75221243E-06-2.71733426E-06-3.41680052E-06
 2 50-1.71273314E-04 1.33599423E-04 5.01921874E-06-6.96788966E-05 1.54256470E-04
 2 51 2.18984037E-04-5.33171303E-06 2.28956540E-05 8.97468803E-05-4.66864183E-04
 2 52-5.26329487E-06-3.70156605E-06-6.40554875E-07-1.04990561E-06 1.32162533E-06
 2 53-7.37921510E-06 1.46538559E-06 2.81450911E-06-3.76258065E-06 7.95101897E-05
 2 54-4.67958742E-06-1.64492374E-05 1.61352617E-05-1.16118640E-03 2.83176213E-04
 2 55-2.44647631E-04 3.95069513E-04 4.83757357E-07-1.37304987E-06 8.89292517E-07
 2 56-3.02981183E-07-1.46866168E-06 1.48713434E-06 2.20513503E-06-1.44657320E-05
 2 57 4.75823995E-04-1.07586371E-04-2.76208057E-06 7.13863686E-06-7.53015939E-04
 2 58 5.21319170E-04-1.38821722E-06 1.59277038E-06 1.82394602E-06 6.08438510E-06
 2 59 5.36827980E-06-3.52865273E-06-8.21746472E-06-1.80425971E-05-2.00029270E-05
 2 60-1.89635512E-04-7.57913611E-05-9.05749276E-06-9.44801000E-05 2.41172110E-03
 2 61 3.80821199E-04 5.16552133E-04 3.63394355E-04 1.16457953E-05-3.87668867E-06
 2 62-7.76910662E-06-1.43849839E-05-3.79477018E-06-1.71302352E-05-2.26310852E-06
 2 63-9.85917766E-06-4.01495319E-04 6.46986797E-04-6.14320157E-06 9.85360468E-06
 2 64-1.37809326E-04-2.21117106E-04 3.71432294E-06-3.10202233E-05-7.04817942E-05
 2 65 9.95424760E-05-5.51475772E-01-4.71724962E-01-1.01356237E-03 9.35015375E-04
 2 66-3.04651599E-04-5.54346524E-03 4.48116151E-04-4.02682627E-04 1.11992850E-04
 2 67 1.57392842E-03-1.99571250E-04 1.72442320E-04 2.97367357E-05-5.21944738E-03
 2 68-1.23359419E-04 5.09131594E-04-7.10145340E-04 5.31588518E-07 5.01687252E-07
 2 69-1.03327577E-06-1.09181515E-07 2.94623275E-06-7.62661651E-07 3.37734658E-07
 2 70-1.62074659E-06-2.13485142E-06 2.77693004E-07-7.10841850E-08 2.21661836E-05
 2 71 1.17931256E-05 1.43423669E-07 2.18152274E-06-1.21494490E-04-1.10260074E-04
 2 72-3.45485985E-06-6.70264774E-05 3.88225561E-03 9.13625543E-04-2.76368993E-04
 2 73 6.96077011E-04-2.85951423E-06 2.23909894E-06 6.20415291E-07 4.46954456E-07
 2 74-3.68974522E-06 6.91081339E-07 4.11143926E-07 1.07835533E-05-1.32456796E-04
 2 75 3.49589514E-04-9.98489182E-07 6.48785810E-06-8.08288347E-05-1.71703797E-06
 2 76-1.99403602E-07 2.56406964E-07 4.32358281E-06 1.52075453E-06-2.03460802E-06
 2 77-5.66077156E-06-1.81583123E-05-3.72494439E-06 8.47636624E-06 1.37417930E-04
 2 78 4.93224633E-05-8.12190723E-05-6.62000445E-05 2.46341391E-03 1.50204564E-03
 2 79 1.22592212E-03 1.90137683E-03-1.70119561E-06-6.97833070E-07 2.39902868E-06
 2 80-4.97428539E-06 3.71425849E-06 1.26290813E-06 4.65751873E-07-2.17952059E-06
 2 81-1.92660391E-06 7.04778399E-07-1.00930154E-08 2.91581192E-05 1.18898665E-05
 2 82-3.89086278E-06-1.70783175E-06-1.59208297E-04-1.60468373E-04-1.33405897E-06
 2 83-1.14251371E-05-2.40107683E-03-5.52293704E-04 7.04389096E-04 1.79643444E-04
 2 84 1.57470607E-06-5.92945193E-07-9.81760877E-07-3.98179921E-06 3.13314455E-07
 2 85 8.94387583E-08 1.64642986E-08-1.03100345E-07-6.29569818E-07-1.53786541E-07
 2 86-1.72706673E-07 2.61837636E-06 2.24634282E-06 9.23256972E-07 1.07855898E-06
 2 87-5.15253477E-05-5.82074430E-05 5.48390434E-06 1.24239125E-05-2.62216249E-03
 2 88-1.00359502E-05-8.50766071E-05 5.21143406E-04 1.11777123E-06-5.12317393E-07
 2 89-6.05453833E-07-5.29979066E-07 5.90290228E-07 2.17355606E-07 1.22591453E-07
 2 90 3.01840919E-07 2.92536074E-05-8.38598679E-05-6.59337197E-08 3.45377355E-07
 2 91 1.46911872E-07-8.48345702E-07-4.61061939E-07-4.90048000E-06-1.87959273E-06
 2 92 3.60004652E-06 2.55073575E-06 2.46741653E-05 6.60039218E-05 6.01658863E-05
 2 93 2.70637532E-06 1.95576811E-03-1.39568519E-04-1.96023734E-04 3.06550387E-04
 2 94 1.37029342E-06-7.81139151E-07-5.89154265E-07 2.84049783E-06-6.08871734E-07
 2 95-1.87866209E-06-2.04817791E-07 9.48148231E-07-4.68027257E-07 6.68335429E-07
 2 96 1.58818841E-07-1.34579011E-05 1.25890471E-06-2.79218360E-06-2.55708889E-06
 2 97 7.14143285E-05 5.09057791E-06 3.18793536E-05 6.99593305E-05-2.15993896E-03
 2 98-2.98789103E-04 5.32387175E-05-6.90183247E-04-2.30337586E-07 8.13657020E-07
 2 99-5.83319433E-07-1.76697834E-06-4.74001847E-07 7.68235533E-07-8.49559961E-08
 2100 5.34109593E-06 4.27970652E-05-1.55857040E-04-5.08289534E-08 2.41908280E-07
 2101-2.95155712E-07 5.92475943E-07-3.39096212E-07-2.34305006E-06 1.15902072E-06
 2102-3.11727917E-06 2.76035067E-06-3.10552013E-06-1.68820274E-05 7.80720036E-06
 2103 7.82629769E-06 2.25452604E-03 4.50058577E-04 3.01686512E-04-2.21381585E-04
 2104-3.51518791E-07 1.44908045E-07 2.06610747E-07-6.27302944E-10 2.70498774E-08
 2105 7.25994463E-07-1.81378240E-07 5.26611984E-06-4.37522375E-06-1.13525316E-05
 2106 9.49111260E-07-6.17629164E-06-1.51696625E-06 1.35853831E-04 1.96756736E-08
 2107-1.17857938E-07 2.15890527E-07 1.69291845E-07 3.62180888E-08 7.01019355E-07
 2108-5.35520197E-07-7.06715482E-07-4.90272544E-07 1.24060427E-05-1.08462024E-06
 2109-2.37602682E-05-1.90639433E-06-3.72120388E-04-5.46591522E-05 7.14673077E-05
 2110 4.19339455E-05-1.79483815E-06 1.81107553E-06-1.62373730E-08-1.02775821E-06
 2111-9.65029266E-08-4.61451577E-07-5.39858443E-07 4.66075081E-06-3.66946168E-07
 2112-5.13352751E-05-3.49940671E-07 1.81085463E-07-5.82795428E-06-1.57449952E-05
 2113 4.65442789E-07-3.14543917E-06 2.53664951E-05 3.93125741E-05 3.71254263E-07
 2114-1.93818746E-06-3.62522834E-06 5.00236212E-07-3.72484776E-07 1.89892550E-05
 2115 1.62710263E-05-4.43177942E-06 1.49984607E-06-9.16064716E-05-4.71136343E-06
 2116 5.16105276E-05-4.93910171E-05 2.35560724E-04 5.59213237E-05-7.95370623E-05
 2117-1.56210655E-04 1.54484916E-06-3.06339272E-06 1.51854357E-06-9.12997714E-07
 2118 6.50344392E-07 3.22285913E-07 2.34385287E-06-1.54794235E-05-1.24748608E-04
 2119-1.07239174E-04-2.74885799E-06 2.07995341E-05-2.10556477E-06 1.43519710E-04
 2120-5.67949065E-07 3.19963682E-06-5.82739835E-05-6.94642114E-05-5.28786100E-06
 2121-4.70829922E-06-2.95584796E-07-9.44910640E-07 1.43533911E-06 2.09244788E-06
 2122 1.33501801E-06 4.72845632E-06-5.73579592E-06 3.04462480E-06-3.88054915E-06
 2123-4.50292946E-05 2.60829494E-05-5.71661474E-04-3.52327174E-04-3.21785034E-04
 2124-7.80850380E-05 2.83725679E-07-1.67541320E-06 1.39168752E-06-1.84161231E-07
 2125-4.33095166E-07 2.44057698E-07 2.04885626E-06-2.21995163E-05-1.49817592E-04
 2126 1.00434227E-04 7.19202549E-06 1.60649221E-05-4.08358928E-04-4.54444891E-03
 2127 1.12889198E-07-7.79135131E-07-1.71377772E-06-8.33059975E-07 8.39783496E-07
 2128 2.47377055E-06 6.36321228E-06 4.29062773E-06-4.15939592E-06 3.30055305E-05
 2129-1.11140144E-05 1.00625939E-05-2.60865254E-05 5.19538417E-04 4.25811820E-05
 2130 4.58781568E-05-5.50815319E-05-2.18497610E-06 8.30098984E-07 1.35487712E-06
 2131 1.49322443E-06-1.96140925E-06-1.31407707E-06-5.11554039E-07-4.60062409E-06
 2132-1.26206552E-05-1.01131049E-04 3.01731138E-06-1.82920260E-05 6.34777902E-05
 2133 5.07212964E-05-4.24074224E-07 7.14414432E-07 3.08416043E-05-3.08796301E-05
 2134-4.60779934E-06-4.05842632E-06 8.36215059E-07-7.52907528E-07-5.07722274E-07
 2135 6.95738385E-07-1.29134443E-06 4.33723159E-06-2.16300767E-06 1.76994722E-05
 2136-1.36984564E-05-3.48780368E-05 1.52006902E-05-1.80016095E-04-1.46586730E-04
 2137 3.19470679E-06 4.23128781E-05-4.59211493E-07 1.57044339E-06-1.11123190E-06
 2138 5.91979006E-07 9.52152534E-07 1.40210556E-06
 3  1 3.66711694E-07-1.67508319E-06 2.42306000E-06 9.40278439E-07 7.57912672E-07
 3  2 1.50195269E-05-1.39638336E-05-5.33543508E-06-4.22358173E-06-3.61056416E-05
 3  3 3.29326062E-05 1.57983901E-05-1.43374674E-07-4.69742946E-04 9.34725513E-04
 3  4 2.10308827E-04-9.55795678E-05-5.75150936E-07-2.34976167E-06 2.92491261E-06
 3  5-3.33543170E-08 1.41818399E-06 2.69099387E-06-8.29273310E-08 3.06155258E-06
 3  6 2.53588102E-05 3.04498312E-04-1.69450996E-06 2.81827163E-05-4.57154382E-05
 3  7-1.79906888E-04 6.49558846E-07-3.35534585E-06 3.23548259E-06 2.88767644E-06
 3  8 3.60206178E-06 1.94657465E-05-1.56294736E-05-1.55621980E-05-1.46028768E-05
 3  9-3.24240653E-05-6.96748102E-05-5.35208882E-06 1.57715645E-05-1.96795232E-03
 3 10 8.74558946E-04 2.87096147E-05 2.42308607E-03-1.79117597E-06 2.52695349E-06
 3 11-7.35777514E-07 8.15141021E-06 3.03010669E-06 3.53648016E-06-1.08328676E-07
 3 12 3.77292566E-07 4.08338136E-06 1.71190294E-06-1.72118258E-07-4.47393164E-06
 3 13-1.58477525E-05-8.07573246E-06-1.62274022E-06 2.13644276E-06 2.10494578E-04
 3 14 1.19597178E-05 1.39297958E-04 3.96034319E-03 3.37048075E-04-1.07676695E-04
 3 15 1.09350809E-03 5.80665867E-06-4.31117020E-06-1.49548847E-06 9.94198944E-06
 3 16-2.05975524E-06-2.23676125E-06 2.29520451E-07-1.01227145E-06-6.88496799E-07
 3 17 4.42718528E-07-1.00055867E-06 1.75529326E-05 5.35282372E-06-1.83090321E-06
 3 18 7.20343605E-06-1.60914063E-04 5.31709397E-05 8.56913973E-05-1.14576008E-04
 3 19-9.77326662E-04 9.60710949E-05 1.49498771E-04-3.72322069E-04-6.13320923E-07
 3 20-4.41974512E-07 1.05529543E-06-1.38438287E-06-1.74880999E-06 1.12440462E-06
 3 21 2.76788963E-06-2.37459399E-05-8.57477847E-05-8.27349405E-05 1.24288159E-07
 3 22-6.22277424E-07 9.81285469E-07-5.52658442E-08 1.44982317E-06 6.36361994E-06
 3 23-5.03049033E-06-7.00583700E-07-8.26153440E-06-1.32252648E-06 1.05671193E-05
 3 24 8.46287415E-06 6.55938247E-06 7.98408210E-04 4.00964302E-04 4.52357140E-04
 3 25 1.16587824E-04 1.29757230E-06-3.99122512E-07-8.98449788E-07 7.94318377E-07
 3 26 1.00577013E-06 1.27475739E-06-2.08979041E-07 9.52866395E-07-2.66426521E-07
 3 27-3.78407837E-07-5.72731616E-07-1.64082568E-05 2.48473577E-06 1.88942247E-06
 3 28 4.38524314E-06 4.79159003E-05-6.52480902E-05-6.44446011E-06-8.10968029E-05
 3 29-1.25519130E-03 3.85575479E-04 9.62309064E-05-3.95039012E-04-5.86571672E-07
 3 30-1.33109939E-06 1.91767106E-06 8.64139009E-07-3.25185132E-07-1.69620567E-06
 3 31-1.78931741E-06 1.81376097E-05 9.00210391E-05 3.68904484E-05 1.11192305E-08
 3 32-2.33731395E-08 4.28591936E-07-1.43005358E-07 2.46589097E-06 3.00108976E-07
 3 33-3.15902401E-06 1.35431268E-06-1.26846120E-05 3.29373759E-05-3.08269171E-07
 3 34 1.81956984E-05 1.19113973E-05-3.99022919E-04 3.41279311E-05-4.63821933E-05
 3 35-4.62928736E-05 3.59591715E-07-6.28429681E-07 2.68837966E-07-9.00058282E-07
 3 36 9.24315446E-07 3.13393631E-07-5.02100396E-07 3.49709698E-06-3.01265937E-06
 3 37 1.36995025E-05 1.13614392E-06-8.64607947E-06 5.66798973E-05 3.00516417E-05
 3 38 3.72030703E-08-1.93043947E-07-4.14203150E-08 4.20347809E-07 1.20903356E-07
 3 39 1.84889997E-06 1.58864579E-07-2.12151909E-06-4.97540037E-07-1.00417027E-05
 3 40 5.88719012E-06 6.78884323E-06 1.50435692E-06-7.05827243E-04 8.57619052E-05
 3 41 1.66353533E-04-9.28714843E-05 1.27775076E-07 5.05411016E-08-1.78316177E-07
 3 42-2.52749996E-07-2.31727627E-08 3.23075840E-07-1.07440646E-06 7.52094312E-06
 3 43-3.64754755E-05-1.10005692E-04 5.52170951E-07-2.67885835E-06 2.62513290E-05
 3 44 2.24142678E-05 1.56232421E-07-1.84315528E-08-2.41146631E-05-1.84873144E-06
 3 45 4.31380127E-08-2.49369849E-07 2.69411476E-08 6.46178537E-07 4.51348783E-07
 3 46 1.71708161E-06 3.30153738E-07-3.15886422E-06-1.95451999E-06 6.50250721E-06
 3 47-3.82587856E-06 3.04894710E-06 3.44948262E-06 3.84341005E-04-3.34462998E-04
 3 48-1.81089908E-04 1.20800075E-04-5.56468053E-07-2.01011831E-07 7.57479883E-07
 3 49-5.28061956E-08-5.95352043E-07 2.26321212E-07-5.71487421E-07 7.42007010E-06
 3 50-1.52305305E-05-8.57311765E-04-6.87235440E-07 3.50467993E-06-2.58984867E-05
 3 51 2.03786192E-04-1.89949965E-07 2.90633560E-06-5.04210392E-05 4.80795902E-05
 3 52-3.74145028E-05-3.51644908E-05 3.31184506E-06 1.95505502E-06 1.20346764E-06
 3 53 3.68304706E-05-4.51420870E-06-5.68035678E-06-1.60910945E-06-1.96534454E-04
 3 54 1.32573858E-04 3.63895622E-06 5.51696995E-05 1.74785906E-03-5.85547285E-04
 3 55 9.86960241E-05-2.97790458E-04-1.10077687E-05 4.17884018E-06 6.82892847E-06
 3 56-1.23334287E-06-1.13660786E-05 1.93547760E-07-3.38492808E-05 2.40937023E-04
 3 57-1.35763696E-03 4.21547817E-04 4.84205539E-06-1.29949985E-05 5.55324134E-04
 3 58-9.28892664E-04-3.22109538E-07 1.83360670E-06 2.77677045E-06-4.93486398E-07
 3 59-2.51188079E-06-2.81378896E-05-8.91089375E-06 2.83906487E-06 7.97453110E-06
 3 60 2.82036827E-04-1.44127434E-04 2.80589335E-05-2.08693903E-05 9.46703028E-04
 3 61-2.15413353E-04 3.07477662E-05 1.50024245E-04 8.29320047E-06-2.89943323E-06
 3 62-5.39376724E-06 2.05338236E-06-6.17069799E-06 1.45036067E-06 1.07508785E-05
 3 63-8.05392107E-05-1.44321401E-04-2.71346142E-04-8.33562487E-07 6.46427898E-06
 3 64-6.69582988E-05-7.83663059E-05 5.12842473E-06-3.31347550E-05-7.52811013E-05
 3 65 4.68309638E-05-5.35061234E-06-4.07662860E-06-6.12307417E-08-2.70905372E-07
 3 66 9.34933979E-07-6.66656002E-06 3.05761996E-07 3.28870525E-06-4.04999848E-06
 3 67 4.16384982E-05 1.17570211E-05-5.50611607E-05 1.57436532E-05 8.03227117E-04
 3 68-2.30246447E-04-1.41306055E-04 1.61993873E-04 2.11512085E-07 9.62807143E-07
 3 69-1.17431923E-06-4.99004753E-07-1.41107787E-06-1.10764210E-06 1.47476793E-06
 3 70-1.46975968E-06-4.38620779E-06 1.75661668E-06-4.40285342E-06 1.23087147E-05
 3 71 1.26372420E-05-3.32326087E-06 1.06709774E-05 1.32502794E-04-1.29692842E-05
 3 72 7.29708839E-05 9.47662338E-05-8.63643855E-03-1.11260341E-03 7.26962286E-06
 3 73-1.37289661E-03 2.90618043E-06-1.62209693E-05 1.33147889E-05 5.48459193E-06
 3 74 3.50890460E-06 3.72984897E-07 1.71427797E-06-1.35620113E-05 1.30641658E-04
 3 75-1.57145846E-04 3.52848104E-06 7.26984052E-06 1.09755993E-04-1.48470008E-04
 3 76-1.81945599E-06-3.14184201E-05 8.81341451E-06-2.50665448E-05 6.05930426E-06
 3 77 1.21411503E-04 7.19786215E-05-1.96461672E-04-9.71564912E-06-2.44895442E-04
 3 78 5.76648351E-05 1.77404004E-04 2.13577018E-04-1.83173419E-03-5.87140078E-03
 3 79 3.81728587E-04-4.63126870E-03-4.35566360E-05 9.89520338E-05-5.53953978E-05
 3 80-5.76260496E-05-4.49499538E-06-1.14419874E-05 1.54918612E-06-1.93545577E-06
 3 81-1.56320462E-07 9.46797442E-07 6.63090074E-06 3.85310509E-05-1.57108848E-06
 3 82 9.79574181E-07-1.50622989E-05-3.35974103E-04-7.69313722E-05-3.72228822E-05
 3 83 7.45440815E-05-1.14391321E-03 2.92175967E-03 1.29683355E-03-1.68836443E-03
 3 84-2.70811068E-06-6.58363892E-06 9.29174961E-06 6.05740080E-06 1.13847618E-06
 3 85 4.06425026E-06-6.82173636E-07 2.77744407E-06 7.51906058E-08-2.95193622E-06
 3 86-9.58584558E-07-3.54196442E-05 3.00545731E-06 1.46969417E-05 8.45368550E-06
 3 87 1.13218591E-04 5.62157063E-05-8.05394990E-05-9.67280489E-05 4.26131088E-03
 3 88 9.17101807E-04-1.00450686E-03 3.16725949E-04 5.59288298E-06-2.49064929E-06
 3 89-3.10223369E-06-1.03112097E-06 2.50760382E-06-1.69958617E-06-6.59379683E-07
 3 90 1.51706572E-05 3.93049875E-05-2.02554164E-04-2.14417207E-08 7.77831560E-08
 3 91-8.49570690E-07-8.50115531E-07 1.97413770E-06-6.67868759E-07 3.47599361E-06
 3 92 2.33853926E-06-1.03592560E-05 2.80126472E-05-1.87917857E-06 4.24048214E-05
 3 93-1.47433976E-06 1.42892004E-04-7.71109295E-04 6.19273202E-04 2.02024954E-04
 3 94 2.27421008E-06-1.74426858E-06-5.29941507E-07 1.18281903E-06-1.52937769E-06
 3 95 2.41850447E-06-1.06105718E-07-5.81899991E-08-4.77830451E-07-1.41281880E-06
 3 96 1.59561539E-06 4.51376440E-06 4.98237827E-06 5.99335382E-06-6.58093020E-06
 3 97-8.05207535E-05-9.14904323E-05-2.75726949E-06-4.51020779E-05 9.47098244E-04
 3 98 1.04324870E-04 1.32975634E-04 2.10013476E-06 1.12146416E-06 1.45530462E-06
 3 99-2.57676878E-06-2.69344571E-07-3.90424305E-06-4.85649458E-08 2.00737314E-06
 3100-1.55977597E-05-3.40576043E-05-8.60733215E-05-4.33188170E-07 2.02447875E-06
 3101 2.21603190E-06 9.61881145E-07 2.23296741E-06-1.95505607E-05-1.56885679E-05
 3102-3.68575199E-06-1.03111430E-05-1.39537737E-05 9.08302629E-05 2.37742767E-05
 3103-6.90960713E-06-6.10900971E-04-2.71171638E-05-1.99511980E-04-1.34222401E-04
 3104-2.03559875E-08-8.90992272E-07 9.11348260E-07 1.06320076E-06-1.16711475E-06
 3105-8.41851075E-07-3.56507306E-06 1.33844019E-05 8.67415951E-05-2.72893236E-04
 3106-2.54427050E-06 2.04303585E-05 6.60590512E-05 1.71524890E-04 3.63995858E-09
 3107-7.58076010E-08 8.28719599E-07 4.57351135E-07 1.75511579E-07 1.24486335E-06
 3108-3.39426762E-06-1.18271170E-06-1.33894482E-06-2.76708900E-05-2.01607046E-06
 3109 1.89360604E-06 1.31247649E-05-6.47968813E-04-7.26639953E-05 4.76622604E-05
 3110 1.49163418E-04-1.19372050E-06 1.76087180E-06-5.67151300E-07-7.52091430E-07
 3111 1.26661970E-06-3.18559503E-07-9.19533869E-08 1.48649582E-06-2.69047412E-05
 3112-5.98107510E-05-6.29480560E-07 3.04568300E-06-5.21499368E-07-2.19169310E-06
 3113-1.55181588E-07 3.81657139E-06-3.07496023E-06 4.67765946E-05 2.63933381E-07
 3114-1.51129563E-06-2.26380400E-06 1.26683563E-06-1.44456476E-06 1.49994877E-05
 3115 9.64597054E-06-6.43719769E-06 6.67866211E-06-6.76978564E-05-2.94465018E-05
 3116 3.47573668E-05-6.27843482E-05-7.04833858E-05 1.92182923E-04 2.38735766E-06
 3117-3.30658216E-04-1.78793385E-06-8.72334241E-08 1.87516727E-06 1.11486536E-07
 3118 1.61960194E-06-1.08250351E-07-7.48509259E-07 1.54866411E-05-9.89038092E-06
 3119-9.71112965E-04-8.24202276E-07 1.25874719E-05 2.62557912E-05 2.49937954E-04
 3120 1.02891548E-07-4.13956893E-06-4.83204930E-05-4.35045060E-05 5.51460728E-01
 3121 4.71642085E-01-1.51746104E-03 3.46378376E-04 3.26730239E-04 5.76115765E-03
 3122 6.54300189E-04-1.74664592E-04-1.18855947E-04-1.28878868E-03-5.85672825E-04
 3123-5.12010237E-05 5.82641824E-05 3.75759363E-03 1.35842880E-03 1.11858428E-03
 3124 2.75416509E-04 1.66616142E-05-1.31302050E-04 1.14640436E-04 1.30694825E-05
 3125 2.60235128E-05 2.06053979E-05 2.15475222E-04-2.01452387E-04 8.62026165E-04
 3126 4.29309295E-04 1.09669148E-05-8.38302619E-05 4.60765312E-04 2.82375053E-03
 3127 9.80298746E-07-2.27669346E-06 3.99008890E-07-1.53365272E-06-2.59451043E-07
 3128 2.61906230E-05-4.08246144E-07 7.42953480E-06-2.62618292E-06-3.49276238E-06
 3129-2.96616919E-05 8.63791541E-05 2.44873016E-06 2.66113761E-03-1.60252535E-04
 3130-1.16031460E-04-7.67778191E-04 2.21319952E-06-4.00702405E-07-1.81249712E-06
 3131 8.07000921E-07 5.03318234E-06-1.27639432E-05-1.55166689E-08 1.17937056E-05
 3132 3.11009820E-04-1.75542809E-04-2.51471252E-06 3.99928320E-05 1.71954884E-04
 3133-3.15606053E-04 7.43571080E-06-2.47981045E-05 8.49766419E-05 4.15069843E-04
 3134-2.90128926E-05-2.48393307E-05-7.51368124E-07-3.90243117E-07 5.68934057E-07
 3135-1.32179896E-06-1.04253303E-06 1.53108390E-06-1.14358226E-06 1.72761838E-05
 3136-1.70514245E-05-3.59847415E-05-9.37406368E-07 5.41615648E-04 1.08325319E-04
 3137-3.33354331E-04-2.50427277E-04 7.93146091E-07 1.48622002E-06-2.27936611E-06
 3138-1.47002443E-07 5.16773499E-07 1.18157591E-06
 4  1-6.40321488E-07-1.17067581E-06-7.39656381E-06-3.26751809E-06-5.66724995E-06
 4  2 1.76265913E-05 1.57441497E-05-3.45122572E-06 1.22575992E-05-1.03482406E-04
 4  3-5.79739146E-05-1.02009403E-04-1.28269922E-05 1.91699572E-03-8.56808149E-04
 4  4 3.78453367E-04 8.33474058E-05-6.78181302E-06 1.05924598E-05-3.81064683E-06
 4  5 2.68860227E-06-1.47728074E-05-5.92926229E-07-2.85910792E-06 6.82451964E-06
 4  6-7.14898007E-05 5.15058305E-06 5.68656509E-06-2.93239416E-06 6.58529829E-06
 4  7 1.44833067E-04 2.19814661E-06 3.44922769E-05 1.48039887E-08 3.13528159E-05
 4  8-1.77542061E-06-1.15723733E-04 9.09294094E-05 2.31448291E-04-1.48600701E-05
 4  9 1.99808582E-04-3.07909567E-04-8.54872186E-05 1.16493795E-04 1.25347031E-02
 4 10-2.84496140E-03-2.17291667E-03-5.21604337E-03 5.67711794E-05-1.24755351E-04
 4 11 6.79841716E-05-7.04642730E-05 1.19313247E-05 1.12031907E-05-9.82426468E-07
 4 12-4.04495782E-07 1.74384402E-06 3.75136488E-06 5.36290480E-06-1.86697385E-05
 4 13-1.97253182E-05-2.06013182E-05-3.23780391E-06 1.94256459E-04 1.71275154E-04
 4 14 7.90399559E-05 1.54186507E-05-7.32888402E-03 3.28613499E-04-1.23704443E-03
 4 15-2.46278032E-03-1.55461425E-06 1.04865719E-05-8.93195763E-06 9.17612045E-06
 4 16 3.11906607E-07-3.68307184E-06 6.41612859E-07-2.47548672E-06-1.68217192E-06
 4 17-7.50936687E-07 4.63229117E-07 3.90068218E-05 1.23788582E-05 3.39939665E-06
 4 18 2.43275022E-06-3.97420967E-04 1.31084427E-04 1.06116558E-04-3.91531914E-05
 4 19 9.77422712E-03-2.18009398E-04 1.06234575E-04 2.26647839E-03-2.78012445E-06
 4 20-5.40545643E-07 3.32067009E-06-4.68337324E-06-1.66845587E-06 3.46348379E-06
 4 21-1.45503135E-06 1.48670585E-05-1.46787519E-04 4.37531625E-04 3.88927608E-07
 4 22-1.78719293E-06-5.83365023E-10 3.20680016E-07 4.97273822E-07 2.13207888E-05
 4 23-3.21324989E-06-5.30202423E-06-3.28779951E-06-1.23693070E-04 6.11866831E-05
 4 24 1.03445667E-04-5.12154318E-05-6.42290832E-03 4.56019032E-04 3.25805559E-04
 4 25 6.05002025E-04 9.54659590E-07-1.80658925E-06 8.51929659E-07 1.66005432E-07
 4 26-4.39363931E-08 3.36234021E-06-4.88475651E-08 7.42500551E-07-1.94439607E-06
 4 27-3.36008458E-07 4.73410652E-07-4.70403454E-06 1.10056216E-05 2.39710475E-06
 4 28-3.52691516E-06 1.72841327E-05-7.92763724E-05 7.60888559E-05-2.22673252E-05
 4 29 5.47511528E-03-1.72643306E-04-8.53858747E-04-1.03215697E-03-2.56039393E-06
 4 30-3.29762115E-06 5.85801508E-06-5.15078979E-06 2.83482418E-06-4.72926264E-06
 4 31-3.93601591E-06 1.92233960E-05-1.49933679E-05 4.79557193E-05 1.53879422E-07
 4 32-4.47291012E-07-1.19252925E-07-1.76397564E-06 3.00864896E-06 6.20568359E-06
 4 33-2.79425431E-06 6.01737213E-06-1.50737598E-05-1.70964560E-05 8.10132361E-05
 4 34-5.14711401E-06 3.90666190E-05-7.37748451E-03 1.54092514E-03-1.17832174E-03
 4 35-7.07702025E-04-2.22806576E-06 1.56606431E-06 6.62001457E-07-3.82509148E-06
 4 36-9.34486922E-07 7.42013803E-07 3.97515181E-06-3.45881126E-05-2.97199655E-05
 4 37-1.96139826E-04 2.34998441E-06-2.57659018E-05 2.41684566E-05-5.00826772E-04
 4 38 1.79471470E-07-8.84578350E-07-9.53766860E-08 3.80706345E-07 1.18776590E-06
 4 39 8.67968084E-06 4.79442454E-07-2.22865097E-06-5.49438366E-06-7.77040656E-05
 4 40 3.00611824E-05 2.39228126E-05 3.82133268E-05 6.06380781E-04-1.76212423E-04
 4 41-1.14986795E-04 4.78102174E-05-7.26513093E-07-6.39983137E-07 1.36649623E-06
 4 42-1.95875349E-07-2.08519245E-06 7.48124090E-08-5.09873311E-07 9.98702547E-06
 4 43 3.85810427E-05-4.55875662E-05 6.47581696E-07 1.00692984E-06 3.31750205E-05
 4 44 1.95740845E-04-3.27821678E-07 7.36477046E-07-2.53961339E-05 1.61369264E-05
 4 45 1.61896178E-07-5.89153581E-07-4.53734127E-07 1.25740594E-07-1.04105321E-06
 4 46 6.09761596E-06 2.10792674E-06-2.00731497E-06 3.70367454E-06-1.30055862E-05
 4 47-1.68985229E-06 9.00323083E-07-2.12007962E-05 1.31868879E-03 3.58836329E-04
 4 48-3.67799562E-04-2.30435482E-04 6.97497022E-07-4.73691133E-07-2.23805889E-07
 4 49-1.78070562E-06 6.56858906E-07-1.53553448E-07 1.57073774E-06-1.25343664E-05
 4 50 4.49331483E-05 9.86289274E-04 1.19128885E-06-6.92452101E-06 3.89062359E-05
 4 51 2.24264607E-05-1.94464796E-06 1.22166814E-05 8.26661657E-06-9.35169272E-05
 4 52-5.51456689E-01-4.71636485E-01 8.64228824E-04-1.23407974E-03 6.54973465E-04
 4 53-5.80188555E-03-3.31615850E-04 5.32540773E-04-2.51432467E-04 1.46436338E-03
 4 54 3.43034594E-04-2.28705692E-04 1.42279653E-04-6.31326841E-03 6.56576792E-05
 4 55-7.20169261E-04 5.55744819E-04-1.19153182E-05 1.03499983E-04-9.15846648E-05
 4 56 8.30846204E-05 3.53495193E-05-1.30032948E-05-1.91238925E-04 3.49285820E-05
 4 57 1.13181309E-03-1.69378934E-03-1.31989578E-05 2.24873888E-05-1.13482796E-03
 4 58-1.68540602E-03-7.59216829E-07 8.66069581E-07 9.92897520E-07 1.80315419E-06
 4 59-2.77813188E-06-1.74383638E-05-4.04597340E-06-7.72560417E-06 8.22245975E-06
 4 60-1.95033377E-05-1.45102847E-04-8.23545422E-05 9.17280113E-06-2.83024776E-03
 4 61 3.17230901E-04-2.31142169E-04-7.60838172E-04-9.79425607E-07-7.41477912E-06
 4 62 8.39420473E-06 1.74549045E-06-8.82206700E-06-1.18760804E-05 5.74496112E-06
 4 63-6.40264453E-05-3.25106843E-04 5.40254020E-04-4.20397380E-06 1.56897816E-05
 4 64-1.71819967E-04-1.68563374E-05-7.55596522E-06 2.80727908E-05-4.17515341E-05
 4 65-4.63829683E-04 5.46191975E-06 4.78048268E-06-2.17702276E-06 1.25580260E-06
 4 66-1.01006770E-06-2.12020859E-06 5.31319154E-06-5.46424340E-06 7.56587818E-06
 4 67 5.00269154E-05-4.20621653E-05 1.38498444E-05-1.56092578E-05-9.32600091E-04
 4 68 9.49415468E-05 3.95019498E-04-2.73266845E-04-1.55312868E-06-6.38810194E-07
 4 69 2.19193888E-06 2.51841125E-08-4.18221634E-08 8.23283902E-07 6.93946199E-08
 4 70-4.74030248E-07 1.05951823E-06 1.03475520E-10-7.87293484E-08 8.44597204E-06
 4 71-5.09918485E-06 6.16599115E-07 1.20638309E-07-1.49028875E-04-9.69419943E-06
 4 72-2.44142787E-05-8.74781570E-05-8.96956353E-04-4.09560961E-04-3.20439107E-04
 4 73-3.33344784E-04-2.35495973E-07 1.74260656E-06-1.50711059E-06 7.84915993E-07
 4 74-1.69926218E-07-1.44258861E-06 4.61289871E-07 9.05991238E-07-1.97911968E-05
 4 75 8.09890286E-05 9.27583889E-07-4.64418325E-06-1.64948978E-05-2.75265444E-04
 4 76 1.68882905E-07-5.66032768E-07-1.20442418E-06 1.64604609E-06-5.13511910E-08
 4 77 8.85892495E-06 9.95636748E-06-8.17460582E-06 2.92020705E-06 4.61723153E-05
 4 78-1.30554209E-04 7.20388708E-05-1.03517245E-04 9.95669137E-04 4.29123977E-04
 4 79 8.53075411E-04-3.41059047E-04-1.20689788E-06-3.89589984E-06 5.10279773E-06
 4 80 2.25772157E-06 9.63656038E-07 9.14596743E-07-8.18264881E-08 3.54399211E-07
 4 81-8.98478134E-07 1.97036952E-07 1.18727443E-07-8.77182541E-06 4.84759391E-06
 4 82 1.52994424E-07-5.33490744E-07 1.57706325E-04-1.06860638E-05-3.82803036E-06
 4 83 4.84775517E-05 3.62219211E-03-8.06042596E-04-9.27548382E-05 3.78331304E-04
 4 84-8.30662018E-08 1.06429785E-06-9.81231650E-07-9.46079770E-07-9.52651121E-08
 4 85-1.47596978E-06 1.91496244E-07-9.54424663E-07-8.34492594E-07 1.50619905E-07
 4 86 9.01518872E-07 1.24104337E-05 3.80496358E-06-1.37430269E-06-5.52511810E-06
 4 87-6.84657680E-05-4.06898386E-05 3.00525266E-05 5.34600597E-05-3.23629528E-03
 4 88-1.23818834E-03 4.78942749E-04 2.03103680E-04-7.64899344E-07 8.21617949E-07
 4 89-5.67186050E-08 1.05329094E-06-1.52617959E-06 2.88141448E-08 1.41535985E-06
 4 90-9.49551138E-06-2.69121124E-06-2.11864919E-04 3.27155110E-08-1.63792378E-07
 4 91-2.68760478E-07-5.17943550E-08-4.42968340E-07 8.05931637E-07 1.30234434E-06
 4 92 1.82938915E-07 2.49251261E-06 1.15017669E-05 4.12659200E-06-3.67972653E-06
 4 93 9.59956454E-06 1.97660950E-04 8.30399487E-04 1.53517382E-04 8.29874569E-05
 4 94 3.12152464E-07-6.76379273E-08-2.44514537E-07-6.96035823E-07 4.37949750E-07
 4 95-1.75223300E-06-5.68318559E-08 2.84163251E-07-1.06285374E-06-1.64136670E-07
 4 96-5.38467806E-07-6.50943469E-06 4.89602681E-06 3.68134282E-07 1.01200105E-06
 4 97 8.15977119E-05 2.45600603E-05-2.18586548E-05 2.22140948E-05 1.46241227E-03
 4 98-6.46858715E-06 2.57906098E-04 5.31589430E-04-2.11482564E-07 1.40549760E-08
 4 99 1.97427588E-07-5.86797969E-07 8.36431088E-08-4.59257615E-07 2.15988540E-07
 4100 1.44583292E-06-2.02041350E-05 9.82164085E-05 5.15149510E-08-2.55546487E-07
 4101-4.28927557E-07 2.99767676E-07 1.37685706E-07 2.08567279E-06 2.70647296E-06
 4102-7.84613072E-07 6.87654476E-07 1.12593462E-05 8.15805925E-06 7.54626093E-06
 4103 2.26155011E-05-2.53490414E-04 1.97646404E-04-3.47213091E-04 3.77187475E-05
 4104 6.20105494E-07 1.91243791E-07-8.11349285E-07 9.82384179E-07 5.74658413E-07
 4105 8.33250884E-07-3.75775187E-07 4.18506438E-06-5.71472261E-06-4.23078691E-04
 4106 4.95647778E-07-1.27454685E-06 1.98730483E-05 1.80944560E-04 6.48283338E-08
 4107-3.38225106E-07-1.10210049E-07 1.25022948E-07-4.71944705E-07 2.86844531E-06
 4108 5.34496273E-07-8.39771480E-07 2.06941665E-06-9.83120795E-06-2.70455344E-06
 4109 4.30277832E-06-1.10244880E-05 1.76848708E-04-6.08478072E-05-3.35303280E-05
 4110-9.77803061E-05-5.04098066E-07-7.26936027E-08 5.76791669E-07 1.65056948E-07
 4111-6.51295062E-07-3.83349682E-07 6.63945345E-08 1.25671556E-06 2.05293833E-05
 4112 8.74630790E-05 3.38810056E-07-1.07957681E-06 3.76073376E-05-8.93383273E-05
 4113-4.33794034E-08-8.68107371E-07-3.01816628E-06-5.28802707E-05-9.15412545E-09
 4114 3.21865992E-08 2.21595249E-07 9.65691577E-08-9.37572242E-08-8.81169721E-07
 4115-6.64886353E-07-1.74467439E-07 3.83753486E-07 2.20039888E-06 1.98503087E-05
 4116 7.39991897E-06 4.65875332E-06-7.31317234E-04-4.42056688E-05 1.30720481E-04
 4117-1.58943138E-04 4.86963484E-07-4.61469028E-07-2.54944559E-08-5.30877176E-07
 4118 1.47719812E-07 4.56411033E-07 1.35307858E-06-9.06390222E-06-7.74997434E-05
 4119 8.42994105E-05 1.83572657E-06-1.31168671E-05 2.66569740E-05 1.25826716E-05
 4120-1.30054238E-06 7.69098150E-06-4.01435576E-05-7.40527145E-05-3.86592617E-05
 4121-3.23452584E-05 5.27480935E-06-5.56444530E-07 2.44058707E-06-9.58794640E-06
 4122-7.95852269E-06 4.08611057E-07-3.26269208E-06 8.80202513E-05 3.45295817E-05
 4123 2.24460710E-05 1.25607269E-05-5.10099401E-04-5.95670095E-04-2.26108974E-04
 4124-8.52727907E-05-1.27545926E-06 6.77018919E-07 5.98440344E-07-3.40151918E-07
 4125 5.27321748E-07 1.13335202E-06-1.57830767E-06 1.73323007E-05-2.41797793E-04
 4126 5.14749084E-04 1.02664963E-07 2.17574346E-05-4.72939345E-04-3.54625312E-04
 4127 1.71770926E-07-1.29109057E-06 1.03683554E-06-1.04877294E-06-1.19140453E-06
 4128 1.56753243E-05-8.08356674E-07 2.73427444E-06 3.75508102E-06-1.29671524E-04
 4129-2.32324530E-05-5.10087983E-05 2.76559412E-05-7.24513173E-04-3.57776686E-05
 4130-8.44229768E-06 2.29389193E-05-3.99666023E-06 2.29652988E-06 1.70013035E-06
 4131 3.00956563E-06 2.68212536E-06 2.15342433E-06-4.69258487E-06 2.55815087E-05
 4132-1.69652849E-04 3.24970572E-04 6.22304600E-07-5.58904233E-06 1.35366344E-05
 4133 4.98733285E-05-4.01497018E-06 2.24342915E-05-1.66874647E-05 6.12004162E-05
 4134 6.96168818E-07 8.70126659E-07-4.24948694E-07 1.07614940E-06 5.72375968E-07
 4135-2.51003531E-06 1.84631882E-06-4.75503516E-06-2.59198561E-06 1.52453589E-05
 4136-6.68817302E-07 2.24831432E-05 8.89721336E-06-5.20401555E-04-3.57551694E-05
 4137 1.19481518E-04 8.06469931E-05-1.09102725E-08-9.52321407E-07 9.63231680E-07
 4138 4.13246576E-08 2.39919583E-07-7.83836841E-07
 5  1-5.87073415E-07 9.80482132E-07-2.07212158E-07 5.55009387E-07 3.16925021E-07
 5  2-2.03790725E-05 2.45486994E-06-2.77667810E-06-3.02185885E-07 2.17618748E-04
 5  3-4.33429079E-05 4.93928935E-05-5.60872524E-05 6.20357267E-03-1.89080539E-04
 5  4-1.59656673E-04-7.09279422E-04 2.50905935E-06-2.42242491E-06-8.66344432E-08
 5  5 5.33372545E-07 1.00884253E-07-5.62764238E-07 1.41435114E-06-2.13238800E-05
 5  6 6.87171810E-05-2.43225352E-05-9.46764035E-07 3.73594431E-06 5.01666986E-05
 5  7-1.14124503E-04 6.06833006E-06 5.10784793E-06-2.26451820E-06-4.33074536E-07
 5  8-1.04384837E-06 2.02763413E-07 7.46426339E-06 3.73468804E-06 3.92681199E-06
 5  9 3.95440951E-06-4.67092491E-05-4.80529203E-05-1.10323596E-04 2.85094056E-04
 5 10-3.71642676E-03-8.02789220E-04-3.12009270E-03-5.37498790E-06 3.60297632E-06
 5 11 1.77201158E-06 7.95785707E-07-3.81925644E-06-7.29692392E-07-2.09987915E-06
 5 12-2.64085051E-06 2.21647665E-06-1.33782180E-07-7.58107299E-07 1.03911065E-05
 5 13-1.33363718E-05-2.85873944E-06 5.22035755E-06-7.67856068E-05 2.07184015E-04
 5 14 1.44931959E-05-5.74894673E-05-1.32578017E-03 3.77959507E-03 1.76139588E-03
 5 15-9.72320384E-04-4.08444666E-07 1.30390041E-06-8.95455743E-07 1.09997889E-06
 5 16 1.96298963E-06 1.16643972E-06 2.05882116E-07 3.51859669E-07-1.65225501E-06
 5 17 9.64361801E-07-4.12338369E-07-1.59062842E-07 9.18314299E-06-3.53767446E-06
 5 18 8.66543139E-07-1.31247120E-04 9.75868268E-06 4.69823860E-05 2.70888595E-06
 5 19-2.76387208E-03 1.32804616E-03 7.10354630E-04 8.16593123E-04 7.79650847E-07
 5 20-1.61829738E-06 8.38646536E-07 4.31686845E-07-2.13180084E-06 4.61654442E-07
 5 21 8.49515545E-07 4.90111044E-08-3.03432265E-05 6.28052280E-05 5.95277397E-08
 5 22 6.80523029E-08-6.63102604E-07 3.54203139E-07-2.34438338E-07-5.36564801E-07
 5 23 3.84731735E-06-1.79272634E-06 1.46804482E-06 3.33377249E-05-5.06705248E-05
 5 24-2.35134784E-05 2.33804857E-05-4.92120785E-04-1.56717880E-03 6.96349490E-04
 5 25 7.10929899E-04-7.73126158E-07 7.94633361E-07-2.15072034E-08-7.12589574E-07
 5 26 2.92485227E-08-8.69046943E-07 1.85622309E-07-4.01830236E-07-5.27108654E-07
 5 27-1.15776791E-06-3.09597052E-07 9.75919146E-06 1.52308864E-06 5.81143306E-06
 5 28 5.52370790E-07-8.55691785E-05 4.70630479E-05-2.29496595E-05 1.69778109E-05
 5 29-1.17110438E-03 4.83269251E-04 3.77145426E-04-3.23058643E-04-2.45929574E-06
 5 30 1.20452644E-06 1.25476930E-06 1.20758185E-06 1.23339316E-06 1.08646601E-06
 5 31-4.07438273E-07-6.64670034E-07 2.13050051E-05 6.86484204E-05-4.16176270E-08
 5 32-1.26495298E-07-2.75858971E-07 5.44191001E-08 3.17653436E-07-4.19013737E-07
 5 33 9.89996881E-09 1.20705152E-07-1.85670866E-06 3.28469356E-05-3.68309213E-05
 5 34 2.37235647E-05 1.06711570E-05 2.09273040E-04-1.71322345E-04 7.14617536E-05
 5 35 6.84278164E-05-1.17249088E-06 2.19710920E-07 9.52779963E-07-9.80817989E-07
 5 36-7.30151556E-07 3.72728678E-07 2.29557190E-07-1.77486121E-06 5.78093409E-05
 5 37 7.09839819E-05-5.57427111E-07 5.09167599E-06-6.74652804E-06 5.19872227E-05
 5 38-8.24536652E-08 4.30598528E-07 3.31696190E-07 4.49627468E-07 7.25249472E-07
 5 39-5.52194687E-06-9.51384726E-07-2.03370788E-06-2.75978510E-06 5.50147396E-05
 5 40-6.92024557E-06-4.14635725E-06 2.27713299E-05 9.85516296E-04-1.32818348E-04
 5 41-7.41323678E-05 1.58922553E-05 4.39013218E-07-2.21444744E-07-2.17568474E-07
 5 42 3.44571174E-08-6.00645633E-07 5.69708527E-07-1.25676290E-06 6.27918732E-06
 5 43-1.61074116E-05-3.36992127E-05 6.84956343E-07-7.01082185E-06 3.85122306E-05
 5 44-2.35370943E-05 1.16410672E-06-8.85718295E-06-1.85730524E-05-1.70171679E-05
 5 45-2.59920733E-07 4.97768278E-08-6.83237401E-07 3.73947533E-08 1.92783070E-06
 5 46-1.75913017E-06 3.96273551E-06 4.71936209E-07-8.05254794E-06-3.98214694E-06
 5 47-2.43971760E-05 1.41679952E-05 4.92423420E-05-2.22490344E-03-3.77360934E-04
 5 48 3.43269856E-04 2.26722471E-04 2.70232982E-07-1.30324918E-06 1.03301620E-06
 5 49 1.24353741E-06-1.13000202E-07 3.14148499E-07-1.20792051E-06 1.42992138E-05
 5 50-9.84595736E-05 2.36774287E-05-8.56353234E-07 5.59367135E-06 2.87794022E-05
 5 51 4.57885614E-05 1.59708171E-06-9.70541295E-06-3.48700795E-05-9.83454880E-05
 5 52 9.96337636E-08 2.10478337E-07-1.67075560E-07 1.76154937E-07 2.33342500E-07
 5 53-4.10945866E-07 1.30988737E-06-1.63337880E-07-1.22917215E-06-3.75945094E-06
 5 54-6.67111747E-06-1.82215086E-05 1.10889273E-05-6.70735682E-04 3.61814331E-04
 5 55 3.86190870E-05 5.38480662E-05-1.81619530E-07-2.89839001E-07 4.71458531E-07
 5 56 7.42586989E-07 3.46941872E-07 8.98795377E-07 1.11033906E-06-3.12246603E-05
 5 57 3.31983289E-04-4.38041841E-04-2.29655101E-06 1.06214534E-05-1.45458156E-04
 5 58 3.31266181E-04 4.52024937E-07-4.43220942E-07 2.39725261E-07 1.14607972E-08
 5 59-5.99937297E-07 7.88229084E-06-2.69257230E-06 1.77172427E-06 3.88933558E-06
 5 60 4.43019775E-06-2.02586198E-05-1.46011183E-06 2.04442985E-06 6.05160252E-04
 5 61-2.00369492E-04 8.20200507E-05-4.11145975E-05-1.86823490E-08-1.65930861E-06
 5 62 1.67799096E-06-2.09811290E-06-1.17767677E-06 9.15922519E-07 4.92945783E-07
 5 63-6.55478419E-06 9.23531028E-05-1.56107151E-04-9.99765984E-07 7.80152989E-06
 5 64 7.40286207E-05 1.53563753E-04-6.91974258E-07 6.85181943E-06 5.10584937E-05
 5 65-8.85291598E-05-4.42908704E-07-1.40955120E-06-3.16685514E-07-5.83713960E-08
 5 66 1.31274405E-07 1.03784227E-05-1.51359740E-07 4.37505936E-06-1.99766398E-06
 5 67-5.52932360E-05 1.12604148E-05-2.46450488E-05 8.51189695E-06 6.61540320E-04
 5 68-2.60602926E-04-2.01651945E-04 8.33454992E-05 1.80360515E-06 1.05294166E-07
 5 69-1.90889932E-06 1.45360507E-06-1.04599875E-06-1.09921516E-06-1.35064597E-03
 5 70-1.07963007E-03-3.65218920E-05-2.78512753E-06-3.24602783E-05-2.21241556E-04
 5 71-1.40700015E-04 3.37134733E-05-1.57486579E-04 6.21774434E-05-2.23755097E-04
 5 72-2.90683234E-05 2.08028561E-04-4.77621145E-03-1.87128763E-03-1.53983212E-04
 5 73-7.94153702E-04-1.27349217E-05 3.93477160E-05-2.66127943E-05 8.84464588E-06
 5 74-7.67958049E-05 2.01950174E-05-4.74213067E-06 7.43851818E-06 6.00099363E-04
 5 75 1.75013834E-04 1.42082891E-09-3.90756831E-05 2.80290048E-04-2.71011711E-04
 5 76-3.21254898E-01-2.65927255E-01-3.34615833E-05 6.64218525E-04-1.97435415E-04
 5 77-2.50764420E-03 9.92399385E-05-6.71491627E-04-1.55137091E-04 6.45292298E-04
 5 78-1.02111387E-04 6.50200655E-04-5.86885321E-04 3.03370168E-03-9.26599975E-04
 5 79 4.47174592E-04-2.94170646E-03-3.98749192E-05 1.30646011E-04-9.07710918E-05
 5 80-1.09183205E-04 8.42824453E-05-5.80756480E-05-4.62924675E-01-3.83227407E-01
 5 81-5.62948019E-04-6.08850317E-04-6.85953153E-05-3.76989240E-03 3.38843268E-04
 5 82 4.98848833E-04 2.66543384E-04 3.58964584E-03-4.98040483E-04-5.67920780E-04
 5 83-1.84821181E-04-6.29857103E-03 2.68101096E-03-3.08613183E-03 4.16701107E-03
 5 84 2.71018637E-05 5.10639857E-05-7.81658494E-05 9.93066233E-05 4.04294506E-05
 5 85-1.71292202E-05-2.28874842E-03-1.85460322E-03-7.51869219E-05 3.33278462E-05
 5 86 1.96850458E-05-1.58868225E-04-2.90613995E-04 6.27053179E-05-8.90266826E-05
 5 87-5.87710148E-04-3.27292323E-04 1.81247135E-04 3.21003503E-04 4.37328577E-03
 5 88 1.24815886E-03 4.55509507E-04 6.99858597E-05-1.10651107E-04 4.95401302E-05
 5 89 6.11109769E-05 5.83442523E-05 1.24574307E-06 5.46672105E-06 1.35876896E-05
 5 90-6.64802202E-05-1.17296468E-04-4.47361408E-04 3.62064969E-05 2.46646530E-05
 5 91-5.29934935E-06 1.49431905E-06 3.72617349E-06 4.85322951E-05 5.11673683E-05
 5 92-3.85457731E-05-2.02369135E-06 3.03955099E-04-2.81352493E-04 6.76070168E-05
 5 93 1.74423555E-04 9.72476813E-04 3.30355041E-03-9.63167419E-05-1.34870597E-03
 5 94 1.50029883E-05-3.32585444E-06-1.16771338E-05-1.02535647E-05-6.52419872E-06
 5 95 5.81075916E-06 3.65676680E-05 2.75960097E-05 1.79511884E-06-5.00687978E-06
 5 96-8.45692712E-06 2.25131299E-05 1.62898195E-05 1.61472313E-05 6.04347427E-05
 5 97 2.28956709E-04 4.48730716E-06 8.03179021E-05-2.68816957E-05-4.15427949E-03
 5 98-8.37083356E-04 4.15062033E-04-2.34249483E-04-1.23040576E-05 1.35558627E-07
 5 99 1.21684989E-05 1.81487361E-05 1.58027665E-05-1.92504039E-06 5.32405720E-06
 5100-4.24504246E-05 6.98703277E-05-2.83862574E-04 2.37329623E-05 1.31059216E-05
 5101 6.19132293E-06 3.27595604E-06 1.60599479E-06 9.59305114E-05 1.85133279E-05
 5102-8.63211151E-09-3.84193756E-06 2.33925520E-05-3.59266922E-05 2.54941837E-05
 5103-3.64773667E-05 4.93030555E-03 1.37187405E-03 1.04726518E-03-4.86807193E-04
 5104-1.49939568E-05 4.93293782E-07 1.45006630E-05-1.27201001E-05-1.33103825E-05
 5105-2.43096020E-06-3.62391133E-06 7.34091109E-05 1.36791814E-04 1.93577674E-04
 5106 4.73982925E-07 6.59989757E-07-8.37776675E-05 7.73223044E-04-5.87490271E-06
 5107-7.69205299E-06-2.58316948E-07-1.07810421E-06 9.38038327E-07 4.14903172E-05
 5108-2.17939126E-06 7.56116216E-06-4.58529187E-06-3.77768572E-04-1.73573216E-04
 5109 7.31117528E-05 5.44209885E-06 2.98768963E-03 2.86397858E-04-4.93439338E-04
 5110 1.11890470E-04-5.68204453E-06-5.19165553E-07 6.20121008E-06 5.36330704E-06
 5111-1.38724611E-06-2.24991393E-07-6.59947858E-06 6.08213098E-05-4.36706283E-05
 5112 9.83644464E-05-3.52324685E-06 4.05154469E-05-4.02248149E-05-3.89449654E-04
 5113-2.96279480E-06 3.44887757E-05 1.35121288E-05 1.22727074E-04 1.07479264E-05
 5114 9.09474674E-06-3.82979876E-06 4.44536004E-06 1.23182877E-06-2.00017543E-05
 5115 2.29511681E-05-2.07350438E-05-3.95096128E-06 1.73722954E-04-1.26318787E-04
 5116-1.56312365E-04 4.77927954E-05-1.92824828E-03 4.43935085E-04 3.26776231E-04
 5117 2.63954456E-04-1.34987956E-05 1.64165031E-05-2.91770754E-06 1.36354207E-06
 5118 3.43976228E-06-2.91583781E-06 9.62997979E-06-2.46390901E-05 5.45434541E-04
 5119-6.03725853E-04 5.09986225E-07-1.16610951E-05-3.66766740E-05-2.07381904E-04
 5120 4.81482884E-06-3.71279484E-05 2.59551860E-05 2.92639134E-04 3.59125793E-05
 5121 6.44892132E-05 1.98975665E-05-3.93544257E-05 4.83177384E-06-1.29984197E-04
 5122 9.51534420E-05-2.91285255E-04 2.72864194E-05-2.07995391E-04 1.14021403E-04
 5123 3.18627775E-05-9.83220322E-06 1.25752199E-03-5.29929711E-04 2.65144698E-04
 5124 2.96803557E-04 3.60600839E-05-1.05147812E-04 6.90877283E-05 8.67602958E-05
 5125-2.01621732E-06 6.30302634E-06 3.82671353E-06 1.19369997E-04-1.97375374E-04
 5126 1.54025700E-04-1.86277053E-04 4.71246640E-05-6.93539676E-04 1.94723092E-03
 5127-1.69247604E-03-1.35357844E-03 1.17870292E-05-4.73843436E-05 5.59112504E-05
 5128-1.88727489E-04 4.33282174E-05-2.07535820E-04 2.29164934E-04-8.56865526E-04
 5129 1.62306344E-04-1.60518225E-04 2.97240692E-04-5.10642222E-03-2.18502286E-04
 5130-6.93460775E-04 4.51403967E-04 5.56687490E-05-1.74722546E-05-3.81964944E-05
 5131 1.63008557E-05-2.53676427E-05 9.90699729E-05-3.44539117E-06 3.65774269E-05
 5132 1.89156334E-05 5.70828646E-04-3.37252067E-06 5.62747643E-05 3.86165540E-04
 5133-2.11977918E-04-2.13658726E-06 2.31500586E-05 1.83236873E-04 1.27870542E-04
 5134 6.60628642E-05 1.13303323E-04 6.90603195E-05 8.07731615E-05 3.63727046E-05
 5135-2.18265131E-04 2.78587487E-04 3.39368667E-04 1.25250754E-04-5.90917335E-04
 5136 1.41460709E-04 1.32695420E-04 1.00179663E-04 1.59285142E-03-2.81304604E-04
 5137-3.08963311E-05-3.55689347E-04-1.32719673E-05-5.55064555E-05 6.87784228E-05
 5138-1.48675535E-04-5.91901346E-05-7.37928207E-05
 6  1-5.05159679E-07 3.79893827E-07-4.17865305E-07 7.84916978E-07 7.80085240E-07
 6  2-1.12166707E-05 4.40807471E-06-4.22696929E-06-1.31606615E-06 7.04004730E-05
 6  3-2.37007927E-05 7.80130936E-05-5.91005386E-06-1.02413231E-03 4.86065567E-04
 6  4 1.30761076E-04 2.63806867E-04 2.56688012E-06-3.10479247E-06 5.37912352E-07
 6  5-1.29200706E-06-4.70006040E-07-9.72037828E-07 2.14490821E-06-2.42325560E-05
 6  6 1.94713981E-05-9.63751841E-06-6.99266934E-08 7.38728367E-06 8.85295821E-05
 6  7 7.55302321E-06 9.36952550E-06 6.62502304E-06 1.04206664E-06-6.21675272E-07
 6  8 1.57972272E-06 1.23833319E-05-6.97791132E-06 6.62337171E-06-9.32609639E-06
 6  9-3.20739183E-05 5.90288955E-05-1.02295943E-04 3.07101834E-05 1.15552150E-03
 6 10-2.11699234E-06-3.24995570E-04 4.30026387E-04 7.23373817E-08 8.67946577E-07
 6 11-9.40283958E-07 5.38248618E-06 2.70850423E-06 6.64582579E-07-3.09401924E-06
 6 12-1.73828841E-06-9.94357519E-07-1.14467677E-06 2.43910615E-07-1.23605452E-05
 6 13 8.77445954E-07 2.94449571E-06-2.45603411E-07 7.41087053E-05 2.69972197E-05
 6 14-1.56829339E-05-2.77062590E-05-4.80707621E-04 2.15623770E-03 1.09875472E-03
 6 15-4.90053460E-04-5.46397179E-06 3.47011687E-06 1.99385493E-06-5.52241284E-07
 6 16 1.17095904E-07-1.68944806E-06 1.79204131E-07 9.71223269E-07-3.07809032E-06
 6 17 9.95250493E-07-1.58256642E-06-5.09213650E-06 1.66603276E-05-2.58787176E-06
 6 18 6.37711272E-06-9.58862792E-05-2.39276763E-05 6.89624101E-06-4.11568503E-05
 6 19 1.09559857E-03 7.26545694E-04 5.57940095E-04 9.91271627E-04-2.51269744E-07
 6 20 7.09016336E-08 1.80368110E-07 1.67769041E-06-2.29658952E-06 3.71954223E-08
 6 21 2.08463136E-06-9.39713126E-06-1.31537144E-04 3.59243324E-05 6.59952160E-09
 6 22-1.62804883E-08-3.53267053E-09-1.65049658E-07-2.06549941E-07 5.77947862E-08
 6 23-4.02381984E-07 4.71546960E-07 3.89995803E-07 3.02595891E-05-9.69241337E-06
 6 24-4.09590620E-05 2.53671101E-05-2.57956050E-03-7.83378016E-04 3.81593084E-04
 6 25 7.90644524E-04-6.04755620E-07 8.44812314E-07-2.40056694E-07-1.00090678E-06
 6 26-1.64683414E-07-1.67814101E-06 1.68504076E-07-5.10736422E-07-6.90891929E-07
 6 27-4.34534486E-07 9.84923633E-08 1.02194842E-05 2.12405272E-06 2.39355210E-06
 6 28-8.53882598E-07-1.18422054E-04 2.89020956E-05-3.05176772E-05 2.27283598E-05
 6 29 2.93177789E-04 3.09723225E-04 7.76826919E-05-3.47554665E-04-1.81149005E-06
 6 30 8.68814567E-07 9.42675483E-07 1.49478145E-06 9.96190146E-07 1.03259955E-06
 6 31-9.89155971E-07 6.28350198E-06 1.14787789E-06-6.47570886E-05-1.20517215E-08
 6 32-4.36475069E-07-8.62174958E-07 3.78423936E-07 3.56708853E-07 4.70290297E-06
 6 33 2.18820354E-06-6.62153566E-07-2.63008010E-06-1.97258057E-05-3.35696068E-05
 6 34 1.92597000E-05 2.73356169E-05-1.17983188E-03 7.10755728E-05-2.12331219E-04
 6 35-5.51944393E-05-9.00880874E-07 7.21185435E-07 1.79695438E-07-4.10950262E-07
 6 36-1.37465591E-06 1.13843564E-06 3.20030481E-07-3.74340686E-06 4.89887295E-05
 6 37-4.05271815E-05-1.51647168E-06 1.07864837E-05-4.13313613E-06 3.63208654E-05
 6 38-6.64916237E-08 4.89086968E-07 1.97859687E-07 1.79159437E-07 8.33387901E-07
 6 39-5.66408229E-06 3.08055379E-10-4.77932083E-07-3.36742189E-06 3.68173648E-05
 6 40-9.70347562E-06 3.44061827E-06 1.74303195E-05 8.93168483E-04-1.38660539E-04
 6 41-7.82223009E-05 2.86989941E-05 1.04223104E-06-6.91266326E-07-3.50964711E-07
 6 42-2.24777602E-08-2.50922645E-09 5.46215699E-07-4.74625244E-07 4.55880527E-07
 6 43 1.67643186E-05-1.06162331E-06 8.68136428E-07-6.80224002E-06 3.78510007E-05
 6 44 1.81250311E-05 7.66503284E-07-5.75152404E-06-1.25213323E-05-3.30227522E-05
 6 45 1.75607189E-07-1.96475827E-07 2.15634660E-07 5.54378965E-07 1.27715884E-06
 6 46 4.01510368E-06 3.12777304E-07-3.14808300E-06-5.28958222E-06-5.78206369E-06
 6 47 2.50197629E-07 2.85053190E-05 3.19851035E-05-6.06129959E-04-1.41082954E-04
 6 48 9.23102983E-05-1.12730451E-05 3.28837016E-07-1.90572807E-06 1.57689106E-06
 6 49 3.77775438E-07-3.54727688E-07 6.69967380E-07-1.42410223E-06 2.00737515E-05
 6 50-8.92668770E-05-4.35519672E-05-2.11922576E-06 1.24538054E-05-1.85002447E-05
 6 51-1.89218120E-05 1.13958179E-06-7.17365661E-06-3.21367763E-05-2.12463829E-05
 6 52 8.87869806E-08 9.09572026E-08-6.09389034E-08 3.96490359E-07 1.83773850E-07
 6 53 1.22012247E-06 1.40637033E-06-1.65327241E-06 6.19480904E-08-2.88217270E-05
 6 54 6.34912398E-06 2.80046040E-06 1.07281823E-05-1.62516985E-04 1.57219276E-04
 6 55-1.56716294E-05-1.16861071E-04-1.63649842E-06 6.81175300E-07 9.55323121E-07
 6 56-5.09405474E-07-3.16945571E-07-6.22092835E-07-5.10567970E-06 3.37173869E-05
 6 57 1.75769360E-04-1.10711253E-04-4.13592445E-06 5.91247775E-05 2.35029768E-06
 6 58 1.08833742E-03 5.97358809E-07-3.14588068E-07-2.42557097E-06-7.58754093E-07
 6 59 2.02339473E-06 1.28510379E-05 8.54090649E-06 5.51821794E-06-6.31130650E-06
 6 60-5.47242697E-05-1.57360527E-05-8.35780484E-05 3.75705787E-05 7.07216933E-04
 6 61-2.83473080E-04 1.57095148E-05 3.39085071E-05 1.24185224E-06-2.60013397E-06
 6 62 1.35828174E-06 7.23488996E-08 3.15695981E-06-8.11804361E-07-2.79520509E-06
 6 63 1.22357186E-05 2.63980995E-05-2.85888915E-04 1.18187133E-06-7.17448742E-06
 6 64 8.66153715E-05 1.25986035E-04-5.43859582E-06 4.10874005E-05 5.84889640E-05
 6 65 4.67023838E-05-6.01962603E-07-1.17980187E-06-5.04710356E-06-3.10029015E-07
 6 66 1.49877635E-06 8.40374222E-06 2.01731176E-05 8.62443672E-06-9.54208088E-06
 6 67-1.14783861E-04-6.82504691E-05-1.14300854E-05 2.64663311E-05 7.24151672E-04
 6 68-1.98363585E-04-3.08040700E-04 1.28434258E-04 3.61967106E-06-1.16521449E-06
 6 69-2.45445657E-06 3.76122451E-06-3.16882799E-06-3.20423068E-06-2.04541857E-03
 6 70-1.65368363E-03-5.17337280E-05-3.49917708E-06-5.81758103E-05-1.08801864E-04
 6 71-2.35637592E-04 5.34657479E-05-2.14719666E-04-1.37042245E-03-2.75797655E-04
 6 72-6.81412618E-05-3.98167485E-04-3.46474042E-04-9.19964646E-05-5.56635720E-04
 6 73-2.04699589E-04-1.92315875E-05 5.36162334E-05-3.43846459E-05 2.22649767E-05
 6 74-1.05580423E-04 2.53545942E-05-7.39885163E-06 1.08560413E-04 3.25720192E-04
 6 75 2.51616331E-04-8.41225913E-06 1.05129943E-04 1.82409468E-04 3.15221863E-05
 6 76-4.62988690E-01-3.83333198E-01-8.21129990E-05 9.82779115E-04-1.56007373E-04
 6 77-3.51540565E-03-8.10328313E-05-7.01817926E-04 3.80175627E-04 5.10678939E-03
 6 78-3.96873508E-04 9.21775556E-04 4.11048055E-04 1.15884705E-02 2.55371326E-03
 6 79 1.72079134E-03 2.76993936E-03-1.87047389E-04 1.20923691E-04 6.61236978E-05
 6 80-2.07892450E-04 1.47160964E-05 9.35565719E-05 3.21307235E-01 2.66053662E-01
 6 81 3.66347096E-04 4.40648332E-04 1.38992737E-04 2.43970672E-03-3.64896579E-04
 6 82-1.31472765E-04 2.16540166E-04-4.07672040E-03 9.48618152E-05 5.19275967E-04
 6 83 6.21470988E-04-1.07047092E-02-6.31237381E-04-1.33214566E-03 5.04638706E-03
 6 84 8.53596037E-05-3.17575814E-06-8.21838455E-05-2.74828879E-05 3.95438497E-05
 6 85-1.24437477E-04 1.65711459E-03 1.34415170E-03 5.77234266E-05-2.50168118E-05
 6 86-5.46011030E-06 1.07647660E-04 2.06884323E-04-5.50825229E-05 4.62249029E-06
 6 87 9.71325728E-04 5.24845656E-04-5.94273840E-05-1.73923100E-05 1.41017221E-03
 6 88-8.65289579E-05 8.95307184E-04-1.01194284E-03 6.59746069E-05-3.08787803E-05
 6 89-3.50958266E-05-2.63249464E-05-8.10293669E-06-7.81099392E-06-1.38065970E-06
 6 90-4.42406282E-05 9.15969133E-05 2.02028250E-04-2.70742987E-06-8.30534441E-07
 6 91-2.11764071E-06 8.20217287E-07-7.24801026E-08-1.62372149E-05-9.13464068E-06
 6 92 6.65392084E-06-1.18640603E-05-6.58375344E-05 9.22125709E-05-2.53071165E-04
 6 93 5.75057676E-06-3.64342735E-04 1.19440864E-03-1.38193753E-04-5.48444277E-04
 6 94 8.71010177E-07 2.45460482E-06-3.32561500E-06-9.08085355E-06-7.70250588E-07
 6 95-1.57143184E-06 1.23250982E-05 1.03025229E-05-3.13189858E-07-2.55438761E-07
 6 96-1.03710196E-07 1.04827324E-05 2.42709021E-05-5.98989633E-06-1.15272128E-06
 6 97 1.33187468E-04-1.67145458E-05 1.32788331E-05-3.05288797E-04-1.93906946E-03
 6 98-7.33158809E-04 4.44093159E-04-5.49479902E-04 2.34220064E-06 6.45336023E-06
 6 99-8.79556088E-06 7.63389594E-06-6.20207837E-06-2.04480860E-06 6.81926266E-06
 6100-7.65059408E-05-1.48675338E-04-3.83023177E-04 6.53499479E-06 1.06190362E-05
 6101-3.14747299E-06-8.64810733E-07-1.40310418E-06-8.18539409E-05-7.93738125E-06
 6102 1.53085614E-06-1.75349877E-06 4.20888649E-04 3.71974666E-04 5.84119777E-05
 6103-7.02621416E-05 4.00570391E-03 1.53964454E-03 4.53641243E-04-3.39520157E-04
 6104 1.51654126E-05-3.45834706E-06-1.17070655E-05 6.58318873E-06 8.35083475E-06
 6105 6.27464504E-07-3.73610719E-06-4.45956360E-05-3.65108609E-06-1.53870887E-04
 6106-6.68104728E-06 6.02560286E-05 6.88738287E-05 8.19784326E-04 3.65841066E-06
 6107 3.54705165E-06-2.11507875E-06-5.28312095E-07 1.06961905E-06-1.16400798E-05
 6108 1.24366666E-05-2.29587958E-07-4.54729448E-06 2.13517582E-04 7.43012092E-05
 6109-5.10328391E-05 1.70404823E-05 1.23491216E-04-3.01585558E-04 1.05347780E-04
 6110 1.68068466E-05 3.40076841E-06-6.04521561E-07-2.79624685E-06-4.67600579E-08
 6111 7.63576672E-08-2.86093142E-07 1.31623364E-06-1.72856655E-05 5.49548230E-05
 6112-5.34900667E-05 1.72198838E-06-2.12887537E-05 2.73081359E-05-3.28552598E-04
 6113-1.77867988E-06 3.76584535E-06 4.87407355E-05-5.64435274E-05-2.70063208E-06
 6114 8.38307529E-07-9.32673357E-07 2.78806968E-07-4.04740749E-07-4.16886900E-05
 6115 1.00300708E-05 5.90258583E-06-4.33303712E-06 2.42623881E-04-8.47356847E-05
 6116-1.21335408E-04 6.31478340E-05 6.40407153E-05-1.15687222E-04-8.53018840E-05
 6117 3.13799503E-04 5.45894677E-06-2.25681393E-06-3.20213283E-06-2.95507569E-06
 6118 1.12554094E-07-2.12275822E-06 1.52689640E-05-6.49340157E-05 2.96799029E-04
 6119 1.62491050E-04 1.14487204E-06-1.52010546E-05 1.96474814E-06-5.02234671E-05
 6120 2.37146726E-06-2.80569569E-05 4.36269454E-05 1.67505728E-04 5.44539705E-05
 6121 9.32627918E-05 3.20220036E-05-7.41492587E-05-2.32409314E-06-1.52012221E-04
 6122 1.48421908E-04-3.91496228E-04 1.12009687E-05-6.83340377E-04 2.40857280E-04
 6123-3.21283417E-04-4.10382629E-05-5.72689809E-04-3.77441357E-04 8.71289619E-05
 6124-1.56649133E-04 5.00026874E-05-1.48915476E-04 9.89127887E-05 1.23733491E-04
 6125-2.18433711E-06 1.37240151E-06 1.44541780E-05 1.00118958E-04-3.20268381E-05
 6126 1.32571836E-04-2.49631999E-04-2.27109630E-04-2.04676114E-03-7.09660261E-04
 6127 1.22306047E-03 9.84298683E-04-8.65983856E-06 3.28657265E-05-3.85434895E-05
 6128 6.84613115E-05-2.52597618E-05 1.49232546E-04-1.75819490E-04 1.27446256E-03
 6129-1.01206239E-04 2.19961548E-04-5.22521297E-04-3.36717770E-03 1.92617498E-04
 6130-6.01667141E-04 8.77948425E-04-3.25693327E-05-8.53537337E-06 4.11047061E-05
 6131-2.33806183E-06 2.25767219E-05-7.38117271E-05 7.26135999E-06-9.34734270E-05
 6132 3.28394810E-05-5.19129172E-04 8.53997692E-08-7.14473325E-05 9.12706884E-05
 6133 2.35616832E-05 1.97878240E-06-4.50979306E-05 1.60913630E-04-2.97450099E-04
 6134-4.80659859E-05-8.00677447E-05-5.95011666E-05-6.62216433E-05-2.19637312E-05
 6135 1.42175031E-04-1.87196932E-04-2.12918314E-04-6.99651993E-05 5.99784396E-04
 6136-1.77471961E-04-2.17879447E-04-1.28936287E-04 9.93271030E-04-7.97679917E-05
 6137 1.75546419E-04-5.49577269E-05 1.41423943E-05 3.44157865E-05-4.85581808E-05
 6138 9.37707321E-05 3.75830928E-05 4.29841239E-05
 7  1-1.65845478E-05-2.68196969E-06 2.45075056E-06-8.95865315E-07-9.54481953E-07
 7  2-1.48313835E-04-1.77601470E-05-1.11764988E-06-3.96660899E-06 1.25287454E-03
 7  3 3.44853289E-06-7.46937685E-05-5.71562084E-04-2.18512925E-03 1.90468137E-03
 7  4 2.83893565E-04 4.93100910E-05-6.40609086E-06 3.27304008E-06 3.13305078E-06
 7  5 8.01871627E-06-4.71029978E-06-3.86303339E-06 9.76901593E-07-5.98650641E-05
 7  6 4.31986655E-04 1.15959900E-04 5.91748124E-06-1.24325014E-04 1.38263849E-04
 7  7-2.36696675E-04-1.37541088E-02-1.13531735E-02-8.05042842E-06 2.58722345E-05
 7  8 4.44632868E-05-5.31766368E-05-1.16247947E-04-1.29655196E-04 3.58272928E-04
 7  9-2.66033432E-03-4.72224299E-04 2.14278559E-04 7.22291960E-04-8.58995566E-03
 7 10 1.53977347E-03-5.05461446E-04 4.89025431E-03 7.20838248E-05 6.79700098E-05
 7 11-1.40053835E-04-2.54999577E-05 6.86682520E-05 7.82098144E-05-5.63339292E-01
 7 12-4.66386822E-01 7.62762989E-04-7.45859173E-04 3.48941719E-04-4.47155464E-03
 7 13-5.32882093E-04 4.76228558E-04-2.38913162E-04 5.12223197E-03 6.66714527E-04
 7 14-7.63644288E-04 1.06830826E-03 6.19541407E-03-8.84919638E-04-2.25775685E-03
 7 15 3.98649603E-04-2.01796059E-05-9.16653542E-06 2.93461414E-05-8.30779938E-05
 7 16 1.06519586E-05-8.22656138E-05-2.98805197E-03-2.42653658E-03 9.11153883E-05
 7 17 5.02701789E-05-1.83519480E-05-1.73021767E-04 3.43421310E-04 1.10723656E-04
 7 18 8.41835952E-05-1.20396396E-03 5.90432638E-04 2.89948187E-04-3.71868208E-04
 7 19 1.08139016E-03-2.95851883E-04 5.28511470E-04-6.44854225E-04-1.19038064E-04
 7 20 4.83909504E-05 7.06471134E-05-8.08496971E-05 2.51681478E-06-1.06370470E-05
 7 21 9.76253757E-06-1.85764549E-05-2.77274028E-04-5.72374741E-04 3.54793772E-05
 7 22 2.43361817E-05 1.90753982E-06 2.58649286E-06-2.60232730E-06 4.14183811E-05
 7 23-3.65093312E-05-4.68692207E-05-6.18079228E-06 3.90535101E-04 1.84384667E-04
 7 24 9.99857078E-05-1.28665350E-04-2.45083715E-04-2.17118899E-03 4.32741874E-04
 7 25 9.30591170E-04 9.38914397E-06 1.00386796E-07-9.48953076E-06 3.92768453E-06
 7 26-4.66376568E-06-5.58219439E-06 2.29545489E-05 1.53652522E-05-1.63085324E-06
 7 27-2.76997683E-06 8.55633499E-06 3.27971237E-05 4.93509254E-07 8.20661822E-06
 7 28-6.02134374E-05-5.13199551E-05 5.56410261E-05 9.44160692E-05-7.97763132E-05
 7 29-2.07818115E-03 3.97205429E-04 4.67391539E-04-4.69474560E-04-1.04653853E-05
 7 30-7.21138521E-06 1.76767706E-05-1.04037691E-05 2.16198409E-05 4.60990929E-06
 7 31-3.91573189E-08 2.96816498E-06 1.15268416E-04 1.91799160E-05 1.31193645E-05
 7 32 1.44446688E-06-6.06869875E-06 1.02956109E-06-3.83403849E-06 1.34042740E-04
 7 33-2.93707706E-05 3.18323670E-06 8.74249669E-06-8.65586892E-05 2.57981924E-04
 7 34 4.60210604E-05 3.64496779E-06 1.42595826E-03-1.09632157E-04 5.57187430E-04
 7 35 1.11050874E-04-2.39415354E-05 5.83276518E-06 1.81087702E-05 7.96347195E-06
 7 36-1.98362580E-05 1.73510937E-06 2.05115272E-06 7.66207656E-05 1.29623394E-04
 7 37 2.57391682E-04 5.57527472E-06-4.68552436E-05-1.35972831E-04 5.02129395E-05
 7 38-7.51021084E-06-8.40424234E-06-7.94200388E-07-4.80152145E-07-7.56640515E-08
 7 39 3.50695679E-05 7.85476064E-06 5.56414947E-06 3.62972671E-07-3.32503350E-04
 7 40 1.35935997E-04 8.94049078E-05 9.03249286E-06 1.95998417E-03-2.64694261E-04
 7 41-3.67028295E-04 1.73219746E-07-4.41518704E-06-2.31104643E-06 6.72623347E-06
 7 42-5.17097876E-06-7.84331125E-07 1.33925025E-07-5.82709758E-06 5.31077402E-05
 7 43-3.42252636E-05 1.11235137E-04-2.81120199E-06 3.80869664E-05 1.09675251E-05
 7 44-1.04083705E-04-1.16327185E-06 2.14285769E-05 4.63820574E-06 3.30197407E-05
 7 45 9.30679094E-06 6.84989466E-06 2.75095558E-06 2.92793368E-06-8.55524542E-07
 7 46 1.03114306E-06-1.26632992E-05-1.44134455E-05 7.04446294E-07-2.92408073E-06
 7 47 8.54299450E-05-5.91883456E-05 3.39096790E-06-1.84913191E-03-5.37057519E-04
 7 48 3.33929078E-04-2.06826774E-05-1.13716115E-05 1.36471304E-05-2.27551891E-06
 7 49-4.02109119E-06 2.90653476E-06 1.33381448E-06-3.40462939E-06 2.89413971E-05
 7 50 3.60184732E-04-9.82476364E-04-7.32397608E-07 6.23846408E-06-8.93896709E-06
 7 51-1.42916797E-04 3.06567489E-06-1.66867639E-05 1.44571393E-05 1.94588110E-04
 7 52 1.89026206E-07 3.72468719E-06 4.81331314E-06 6.51503995E-06-6.93833657E-06
 7 53-3.65357850E-05-5.90492806E-06-3.46501485E-05-1.61152825E-05 2.89939898E-04
 7 54 1.06205011E-04 2.25470261E-04-5.24229197E-05 1.62393825E-03 1.77509280E-04
 7 55 2.67398399E-04-3.25010816E-04 5.88948711E-06-1.04215249E-05 4.53203777E-06
 7 56-1.63070956E-06-1.49556612E-06-4.08109578E-06-6.29292808E-06 1.32309467E-05
 7 57 1.32510965E-04 1.35967853E-04-1.97041813E-05 1.25773772E-04 7.20104973E-04
 7 58 2.94145333E-03-2.32589964E-03-1.87077210E-03-7.10079960E-06-7.90651834E-05
 7 59-6.09472032E-05-1.99863861E-04-1.84798321E-05-2.84091340E-04-2.18735685E-04
 7 60-1.36041354E-03-1.52124563E-04-3.44001259E-04-4.98826852E-04-2.17109882E-03
 7 61 1.11941141E-04-2.24333297E-04 2.22412881E-04 6.48283025E-05-5.43115596E-05
 7 62-1.05167428E-05 1.96309043E-07-1.52031191E-05-1.12423328E-04-7.58324313E-06
 7 63 8.52984239E-05-5.00723451E-05 3.81738621E-04-2.42919985E-06 9.02046200E-05
 7 64 1.56866323E-04-1.32638784E-04-3.02649788E-06 5.51349190E-05-2.43068923E-05
 7 65 3.83285044E-04 9.06660202E-05 1.54034931E-04-1.16179733E-04 1.04123953E-04
 7 66-3.79216041E-05-3.03611807E-04-4.08184902E-04 3.78932864E-04-1.22299639E-04
 7 67-7.93770890E-04-2.16244697E-04 1.75324143E-04-1.43759383E-04 1.21808613E-03
 7 68 2.13577609E-04-1.69257971E-04 3.22334927E-04-6.27166941E-05-3.17401118E-05
 7 69 9.44568059E-05 1.86967309E-04-6.67199535E-05 6.34222001E-05-2.99898382E-07
 7 70 6.98351411E-07 6.18351556E-08-7.31618535E-08 3.06145133E-07-1.47057768E-05
 7 71 1.53823018E-07 6.58438806E-07-1.30675200E-06 2.01732706E-04 5.04928546E-05
 7 72-1.15993800E-05 8.57092972E-05 4.48681231E-03 1.93336789E-04-2.12037297E-04
 7 73 5.69626564E-04 1.01283419E-06-1.35531416E-06 3.42479964E-07-1.30866509E-06
 7 74 9.63633430E-07-8.87465177E-07 4.80153218E-07-1.07900417E-05 1.31968100E-04
 7 75-4.53226526E-05-3.97301450E-07-3.84065190E-06 3.49598865E-05-9.30941957E-05
 7 76 3.54779532E-06 3.67962887E-06 1.92568308E-06 3.12755719E-07 1.55755778E-06
 7 77-7.64706805E-06-9.45308085E-06-3.29521499E-06-8.03127390E-06 8.40837290E-06
 7 78 1.05519351E-04 3.93310753E-05 1.61957532E-04 3.11793325E-04 2.47026537E-03
 7 79-2.90725714E-04 2.78193552E-03-4.93283778E-06 2.21057806E-06 2.72225972E-06
 7 80 6.31535504E-07-4.79229751E-06 7.85722591E-07 2.27957696E-07-1.08868783E-06
 7 81-2.81124104E-06-2.48421983E-07-1.25148347E-07 1.77912279E-05 1.45597422E-05
 7 82 1.13529647E-07 9.58731475E-07-1.37580574E-04-1.85621726E-04 2.80600703E-05
 7 83 3.56339536E-06-2.79312695E-03-1.48226012E-03 7.62259074E-04 5.53608732E-04
 7 84 4.28749357E-06-2.14110083E-06-2.14639274E-06-1.05928242E-06 1.59668906E-06
 7 85-1.42097728E-06 1.78725734E-07-3.18447963E-07 1.29574997E-07 1.10144427E-07
 7 86-2.33071313E-07 5.12227804E-06-1.18994223E-06-6.36425108E-07 9.48521111E-07
 7 87-9.68802713E-05-1.83499027E-05 2.95299301E-05-2.12896662E-06-1.06204602E-03
 7 88-2.31047274E-04 4.15112349E-05-1.76047945E-04 2.31653088E-07-1.38930706E-06
 7 89 1.15765397E-06 7.37792785E-07-6.93931413E-07-1.16095630E-07-2.45259754E-07
 7 90 2.93418034E-06 2.12079203E-05 6.82445992E-05 1.10558521E-07-4.73775600E-08
 7 91 1.76247007E-07 5.99597865E-07 5.99607856E-08 1.02523744E-07-9.17327208E-07
 7 92-3.60465632E-06-6.12468286E-07 3.36322454E-05 1.40052315E-05-1.27708485E-05
 7 93-3.74911705E-06 4.29510200E-05 9.11524433E-04 4.88361559E-05-2.59362381E-04
 7 94-6.34754292E-07 6.66515367E-07-3.17610745E-08-6.99634624E-08-3.48861960E-07
 7 95-1.58605945E-07 1.78783556E-07-2.52884963E-07 1.22311427E-07-6.37377252E-07
 7 96 4.19890102E-08 6.55846143E-06-5.32573712E-07 3.12280710E-06 1.04306590E-06
 7 97-3.88406571E-05-2.71395871E-05 7.57673518E-07-3.65588889E-05-1.44325400E-03
 7 98-2.57422156E-04 3.42845704E-04-2.11957342E-05-2.60295522E-07-6.74979023E-07
 7 99 9.35274545E-07 5.27039477E-07 1.11458467E-06 1.24636018E-07 7.30568807E-07
 7100-9.80099498E-06 2.34860149E-05 5.59474364E-05-8.55619542E-09 1.94724026E-08
 7101-3.60284597E-08-7.23683880E-07 1.44209929E-08-1.92642787E-06 7.16749325E-07
 7102 3.56866457E-06-5.38801226E-07 5.70334424E-05 2.65972472E-05 9.99650670E-06
 7103-7.88719215E-06 9.73482830E-04 1.57113285E-04 2.42850111E-04-1.63968669E-04
 7104-7.21951893E-07 9.73178171E-08 6.24634076E-07 8.78231642E-07-1.56287320E-07
 7105-1.84036123E-07 5.18138500E-08-1.27449997E-06 1.58225610E-05 1.75395698E-04
 7106-2.51776808E-07 2.65106689E-06-1.74682220E-05 7.87125675E-06-3.98520632E-08
 7107 5.47545445E-08-1.65885502E-07-1.89028968E-07-8.55261875E-08-9.59165675E-07
 7108 6.66826711E-07 8.17173053E-07 2.08192425E-07 1.48128171E-05 5.01700392E-07
 7109-7.48744530E-06-6.04434994E-06 6.67038272E-04 7.85688976E-05-8.39741982E-05
 7110 4.75014999E-05 1.07931031E-07-1.64081938E-07 5.61509070E-08 6.56770809E-08
 7111-2.84533401E-07-2.16189709E-07-5.47788022E-07 3.76918298E-06 1.17818922E-05
 7112-2.44735475E-05-7.96548714E-08-3.51395867E-07 1.00249746E-05-5.37222720E-05
 7113 4.73538167E-07-3.30518226E-06 2.29998946E-05 4.71583037E-05-3.07378211E-07
 7114-2.03172460E-07 2.37622372E-07-2.61445200E-07-2.44335305E-07-3.58200329E-07
 7115-6.18729446E-07 1.75625683E-06 1.03105237E-06-1.80957059E-05-7.79695671E-06
 7116-6.45590894E-06-3.76874359E-06-1.31963749E-03-8.58628247E-05 2.37901741E-04
 7117-1.07305220E-04-3.74680114E-07 3.49139428E-07 2.55406865E-08-5.22264562E-08
 7118 5.92065347E-08 2.65327896E-07-2.19408658E-08-1.22368810E-06 7.87332805E-05
 7119 5.72204074E-04 6.68217633E-07-3.86515188E-06 4.39300103E-05-1.56986990E-06
 7120 2.37018236E-08 1.03118257E-07 1.00869747E-05-1.33985343E-04-1.44240876E-08
 7121-2.48325940E-07-3.63204152E-07 1.49086501E-07-4.68937569E-07 3.07746910E-06
 7122 2.63055792E-06 3.10272631E-07 2.61602358E-06-1.42205875E-05-2.11089162E-05
 7123-1.49179072E-05-1.51012497E-05-3.60808050E-04 2.55352236E-05 1.49684668E-04
 7124-9.97933403E-05-4.25036967E-07 3.74352841E-08 3.87601682E-07-3.88304679E-07
 7125-9.11131953E-07-1.35927621E-06-2.40722128E-06 3.36281686E-06 1.61271230E-04
 7126-1.48535451E-04-2.10633692E-06-1.48038881E-05-6.85295888E-05 5.51212750E-04
 7127-8.56391136E-08-1.93968551E-08-1.47473162E-06-2.52841588E-07 1.29660476E-06
 7128-5.35490655E-06 5.91663526E-06 9.69482349E-07-5.14131282E-06 9.01469315E-05
 7129 1.48395137E-05 4.78215615E-05-2.16030601E-05-3.04217781E-04-4.84015961E-05
 7130-5.66869654E-05 1.85721592E-04-7.82543766E-07 2.36468311E-07 5.46075455E-07
 7131 1.59458248E-06-3.15171872E-06-1.95412953E-06 2.37217047E-06-1.80723909E-05
 7132 9.46563452E-05-1.85397773E-04 2.50769865E-07-1.90828874E-06 7.28070003E-05
 7133 1.78667992E-05 3.09036850E-06-2.13289722E-05 8.72142286E-05-9.53837247E-05
 7134 1.65395152E-08 8.57198038E-09-1.65832802E-06 7.43394075E-07 3.70489550E-07
 7135-1.36303078E-06 6.86603149E-06-3.46841820E-06-1.98427964E-06 4.17437900E-05
 7136-2.32323540E-05-1.32215538E-05-2.33903045E-06 2.28752632E-04 9.02690352E-05
 7137-5.76584283E-05 1.23824225E-05-4.82148917E-07 6.00599257E-07-1.18450340E-07
 7138 1.68284296E-08 1.54805363E-07-5.86267269E-07
 8  1-2.46095804E-03-1.98257053E-03 6.66082523E-05 3.35559317E-06 6.81883895E-05
 8  2-2.14117461E-04 2.82053073E-04 8.16740792E-05 2.43637053E-04-1.06286407E-03
 8  3 3.33346621E-04 1.04850951E-04 2.84697785E-04-3.37609351E-03 1.53871126E-03
 8  4-1.55813504E-04 7.05592896E-04-3.06422258E-05 6.15998952E-05-3.09576694E-05
 8  5-4.19364625E-05-1.27809819E-04-4.28858424E-05-5.44192602E-06 5.25622544E-05
 8  6 5.08722959E-04 2.02340457E-04-1.01381417E-05 9.16575543E-05 3.62006343E-04
 8  7-4.45012691E-05-5.63384259E-01-4.66414690E-01 1.19368892E-04 1.01017739E-03
 8  8 7.02372514E-05-4.18781133E-03 1.59116162E-05-8.13334909E-04-1.34176332E-04
 8  9 4.34274147E-03 6.04198840E-04 8.22559375E-04-1.72326959E-04 6.64238175E-03
 8 10-1.16889748E-03 5.43260672E-04 5.93018839E-04-1.59933335E-04 9.05000123E-05
 8 11 6.94333222E-05 1.83997570E-04-2.40718729E-05-7.21684343E-05 1.38145383E-02
 8 12 1.14739165E-02-9.67650209E-06 1.95870522E-05-4.93350224E-05 6.27110437E-05
 8 13 1.21485191E-04 1.10410424E-04-3.41153483E-04-1.37403051E-03-4.87939440E-05
 8 14 2.64870096E-04-4.96326701E-04-9.44507111E-03-1.31331731E-03-2.39504065E-03
 8 15-3.78555700E-03 9.35816046E-05 6.04868497E-05-1.54068454E-04-3.50723019E-05
 8 16 6.79751205E-05 9.07545369E-05 1.30962629E-04 1.08670895E-04-4.44883880E-06
 8 17-2.68841270E-06-6.44353703E-06-1.33990352E-05-2.14822521E-05-8.67320469E-06
 8 18 4.03383392E-05 5.71865593E-04-2.57858928E-04-5.08856983E-05-8.12136719E-05
 8 19 2.73691769E-03-8.41035761E-04 7.74622477E-04 1.38168129E-04-7.96499077E-06
 8 20 2.21005219E-06 5.75493858E-06-7.07064002E-06-9.09606451E-06 2.22653662E-06
 8 21 3.78332406E-06-5.63840554E-05 6.79300535E-05-1.80421450E-04 2.45129353E-05
 8 22 1.87510497E-05 5.45723831E-06 8.02756725E-07-3.12064553E-06 1.16627001E-05
 8 23-2.48815515E-05-1.21034526E-05 1.83365534E-05 1.14288487E-04 1.24918299E-04
 8 24-1.65127885E-04-6.28800264E-05 1.24565023E-03-3.25921280E-03-2.04091021E-04
 8 25 1.16465733E-03 6.21235051E-06 6.57167924E-10-6.21300768E-06 1.31053748E-05
 8 26-5.76118546E-06-6.48086964E-06 3.42614311E-05 2.59854426E-05 1.14783930E-06
 8 27-2.73097515E-06 2.33530568E-06 3.39406333E-05-3.79175161E-05 2.07154322E-06
 8 28-2.05502475E-05 1.21133156E-04 8.41250825E-05 4.30546512E-05 2.72241878E-04
 8 29-4.48803566E-03 1.18404741E-03 9.04916677E-04 4.60183032E-04-1.30106456E-06
 8 30 4.66186907E-06-3.36080451E-06-1.43445703E-05 3.47820435E-06 9.44810019E-07
 8 31 8.56499603E-06-8.84320219E-05-1.04347451E-04-4.95284283E-04 1.74932898E-05
 8 32 1.73737006E-05-1.03677148E-06 6.24453002E-07-1.34116358E-06-4.35424838E-05
 8 33 7.04305541E-06 1.74535618E-06 9.68069127E-06 3.66457697E-04-4.09970353E-04
 8 34 5.27709796E-06 8.43279704E-05 6.62149868E-03-2.22028988E-03 9.87239301E-04
 8 35 4.86245543E-04 6.47608317E-06-2.19200523E-06-4.28407794E-06 1.95736823E-06
 8 36-2.02675782E-06 2.16927100E-06-4.75749569E-06-2.23578030E-05 1.02406815E-04
 8 37 1.29474562E-04-8.79374099E-06 7.79733611E-05 8.10911901E-05 1.08040844E-03
 8 38-3.33675454E-07-9.84407295E-07 1.76196204E-06-1.47433410E-06-1.41061566E-06
 8 39 9.71918597E-06-7.82659186E-06 6.71781155E-06 6.56042550E-06-4.27877409E-05
 8 40 3.38698753E-05-1.86326579E-06-3.04981643E-05 1.90951163E-03 6.80814057E-05
 8 41-2.36497379E-04-1.01308076E-04 2.73012178E-07-6.29821786E-07 3.56809608E-07
 8 42-2.85580391E-06 1.77834483E-07 8.22159391E-07-2.06707344E-06 1.54952273E-05
 8 43 2.68823408E-05 1.49350335E-05-7.42926049E-07 4.63282153E-06 1.50013766E-05
 8 44-4.91556453E-04-2.33747440E-06 1.92649314E-05 7.54729827E-05 7.36581930E-05
 8 45 6.70422966E-06 7.67569805E-06 1.79234830E-06 1.75273788E-06-4.23577953E-07
 8 46-3.85431422E-05-1.75434896E-05-6.04559690E-06 4.99500361E-06 2.61545477E-04
 8 47 1.31902634E-04-1.62950806E-04-6.02829152E-05-2.53733681E-03-7.15084356E-05
 8 48 4.51040341E-04-1.05342175E-04-2.70225811E-06 6.39199966E-06-3.68974155E-06
 8 49 8.03592326E-07 1.35280717E-06 1.74760825E-08 1.81641157E-05-6.55850385E-05
 8 50 4.73712977E-04 9.58079066E-06 2.79568652E-06-3.30177599E-05 4.30744918E-05
 8 51-1.01530674E-04 4.14919744E-06-3.90264113E-05 4.28703412E-05 9.61900386E-05
 8 52 7.52037907E-05 1.30961322E-04-2.93514939E-05-1.13947149E-04 1.09906875E-05
 8 53-2.58948668E-04-1.23147771E-04-5.21277027E-04 2.18984188E-05-6.41335699E-04
 8 54-1.32743330E-04-2.73593501E-04 8.11566547E-05 3.26936858E-05 6.41743490E-04
 8 55 1.94004104E-04-1.18403366E-04 9.78698339E-05-2.07039447E-04 1.09169613E-04
 8 56-1.00389965E-04 8.29142260E-06 3.00180136E-05 6.10255859E-06 7.11481496E-05
 8 57 2.28711454E-04-1.23983288E-04-3.15750729E-04-1.41107571E-04-1.62225331E-03
 8 58 1.68938088E-03 9.93551756E-05 8.49174199E-05 8.97506963E-09 3.26154229E-06
 8 59-1.78967304E-06-4.69497446E-05-1.98996686E-06 4.93331981E-06 2.92939144E-05
 8 60 6.75731247E-04 7.60170802E-05 1.87752694E-04 2.64390146E-04-3.17202512E-03
 8 61 9.06125163E-05-5.93542205E-04-4.10457294E-04 2.78919689E-06-1.84880657E-05
 8 62 1.56988688E-05-3.38072113E-06 9.24724218E-06 1.02684948E-05-2.27968930E-07
 8 63-2.96280421E-05 1.44542202E-04 6.94306542E-05-1.51650476E-06-3.49861948E-05
 8 64 2.66547895E-04-5.84833316E-05 2.67956471E-06-4.53287538E-05 2.24764473E-04
 8 65-1.36797011E-04-4.33502555E-06-5.92071195E-06 1.46602919E-05-8.65761507E-06
 8 66-6.78158605E-06 1.27626247E-05 1.65722960E-07 9.35813107E-06-1.50338962E-05
 8 67 8.20258305E-05 3.55162368E-05-4.53532681E-05 2.81183841E-05 1.19391812E-03
 8 68 2.27130971E-04 1.25721068E-04 1.10783692E-04 2.68454380E-07 1.66042838E-08
 8 69-2.85058664E-07 9.00990543E-06-2.62402338E-06 4.67546273E-06-1.84464902E-06
 8 70-5.59715879E-07-6.96452151E-07 5.09290661E-07-4.02029139E-07-1.36528858E-05
 8 71 2.69432744E-07-2.56172391E-06-4.58687073E-07 1.00365695E-04-2.27314296E-05
 8 72 5.08299784E-05 2.23523774E-05 3.44648911E-03 7.47788072E-04-4.41255958E-04
 8 73 2.60416306E-04 2.04012358E-06-2.37096538E-06 3.30841802E-07-1.29926432E-09
 8 74-1.38174232E-06 1.18985711E-06 1.29734240E-06-1.60327396E-05 8.07609071E-05
 8 75-9.56008768E-05-4.19438080E-08 1.59298324E-06 6.87021397E-05-1.02920366E-04
 8 76-1.18115504E-05-1.08388393E-05 3.65972185E-07 1.74372326E-07-1.02431674E-06
 8 77 1.10583435E-05 3.05546042E-06 3.17223319E-06 5.83777714E-06-4.34889917E-05
 8 78-4.72153457E-05-5.32988058E-06-2.00108634E-05 4.97487282E-03 2.30318697E-03
 8 79 4.24445789E-04 3.75985426E-03-3.24203218E-07 2.45481103E-06-2.13060781E-06
 8 80-4.45814630E-06 8.71854188E-07 6.78504732E-07 3.48877479E-07 3.91636695E-08
 8 81 4.81037165E-07-2.02151759E-06 6.29517801E-07 2.10531628E-06 1.91994113E-07
 8 82 7.05906693E-06-4.98785526E-06-7.94111515E-05-4.99191237E-05-1.51241437E-04
 8 83 8.59104311E-05-7.49206024E-03-2.59723565E-03 6.58552329E-04 2.79467668E-03
 8 84-8.47837694E-06 3.25430310E-06 5.22407385E-06-2.70023599E-06 1.08509159E-06
 8 85-2.91818249E-06 1.71638588E-07 1.19444661E-06 2.15444682E-06 3.07990176E-07
 8 86 1.03139697E-06-1.25676058E-05-1.18354128E-05-3.74479172E-07-3.41607726E-06
 8 87 9.79021878E-06 6.93413903E-05-2.54452085E-05 8.95887259E-06 1.69211492E-05
 8 88-7.55745407E-05 2.36509076E-04-7.26618782E-04 3.09571843E-06-1.98442255E-06
 8 89-1.11129588E-06-9.00130768E-07-1.81465319E-06 9.62434665E-07 2.22406264E-07
 8 90-6.79902656E-07-7.02702328E-05 9.80988419E-05-9.18489473E-08 5.11396468E-07
 8 91 7.73860252E-07-9.94131399E-08-3.84186668E-08-6.52430120E-06-4.74032972E-06
 8 92 1.79276172E-06-3.91078540E-07 3.26218381E-05 5.02021949E-05-7.95037276E-05
 8 93-3.20783532E-05-9.21211680E-04 1.46764604E-03-1.26902411E-03-7.82954844E-04
 8 94-1.81057228E-06 1.58858848E-06 2.21983804E-07 1.27406577E-06 1.49390562E-07
 8 95 1.29086294E-06 4.32892257E-07-3.90751204E-07 1.10437301E-06-5.92489924E-07
 8 96 1.33259117E-07 1.28350026E-05-3.99176978E-06 2.95447408E-06 3.32172019E-07
 8 97-1.38776278E-04-3.72489694E-05-4.63714114E-05-3.28077682E-05-3.15541013E-03
 8 98-4.35018624E-04-3.44838962E-05-7.54542672E-04-1.48655745E-06 5.85490604E-07
 8 99 9.01066849E-07-2.30840932E-06 5.22684929E-07-2.53366804E-06-3.11493238E-07
 8100 1.65236879E-06 4.26767720E-05-1.40484372E-04 7.63805643E-08-6.70487767E-07
 8101 8.01215477E-07 2.01673549E-07-3.73001299E-07 8.65757239E-06-1.40925419E-06
 8102 5.07679991E-07 1.81087945E-06-2.80496250E-05 8.71068412E-06 1.16281578E-05
 8103-3.29785234E-05 2.01092924E-03 5.00336803E-04 2.97882205E-04-2.49766874E-04
 8104-1.78376767E-06-9.24121718E-08 1.87617984E-06-7.61011012E-07-2.06925789E-06
 8105-7.66657030E-07-1.18050637E-06 1.23650763E-05-6.94182088E-06 3.46081065E-05
 8106-1.61252285E-06 1.08916149E-05-5.99043177E-05 2.15827803E-04-1.65866720E-07
 8107 7.35549877E-07-3.23038020E-07-3.18301508E-07-6.27867745E-07-9.67704243E-06
 8108 4.82659674E-07 1.80349811E-06 2.17055790E-06 7.54590785E-05 2.55582751E-05
 8109-1.25564084E-05-1.57004200E-05 2.18759398E-03 3.25742470E-04-2.25576258E-04
 8110-8.63627219E-06 1.66748840E-06-1.31936256E-06-3.48125841E-07-4.05767549E-07
 8111 9.60095607E-08-6.26878612E-07-1.83099214E-07-3.53542308E-06 2.63884068E-05
 8112 3.95596474E-05 3.20847148E-07-5.25264791E-06 2.52905229E-06-9.76298614E-05
 8113 1.69258736E-06-1.35775094E-05 2.63198595E-05 1.87356843E-05-1.20626749E-07
 8114 4.03715078E-07 1.14322955E-06-3.46051246E-07-6.78578957E-07-3.02171808E-06
 8115-6.39154965E-06 1.63646316E-06 2.49911458E-06 8.03004917E-06 2.51178057E-05
 8116 1.93893915E-05-1.75253951E-05 4.29072065E-04-2.32400308E-04-3.93709850E-05
 8117 3.32391742E-04 1.07722862E-06-2.04474472E-06 9.67516096E-07-8.52948369E-07
 8118-9.42869479E-07-2.79384418E-07-2.59572368E-06 2.30096303E-05-1.73612226E-04
 8119 6.40333928E-04-1.69397356E-06 1.05265541E-05-8.88694078E-05-2.05585858E-04
 8120 1.00904161E-06-5.58186511E-06-4.32850095E-05 4.40525557E-05 1.45905124E-07
 8121 4.22493254E-07 8.84323167E-07 1.77145403E-07 1.00264487E-08-1.88867676E-06
 8122-4.05711557E-06-2.39715671E-07 9.56230086E-08 7.33137855E-06 1.35877628E-05
 8123-4.49069466E-06-6.70491275E-06-3.58431950E-04-3.38685851E-04 1.82255931E-07
 8124 4.05665602E-05-8.76345462E-07 7.37051257E-07 1.39294205E-07 6.22268119E-07
 8125-4.57466034E-07 3.75895236E-07-4.61196088E-07 3.97154664E-06-1.30161975E-04
 8126-1.41099240E-05-3.45128284E-06 3.77384320E-05-1.78427717E-04-3.14872256E-04
 8127 3.73539642E-06 9.16230125E-07 1.24540183E-06-3.09843267E-07-1.84547217E-06
 8128 2.89243736E-05-2.83749003E-06 3.38325117E-06 4.76625733E-06-1.80150564E-04
 8129-2.99176450E-05-8.22632419E-05 3.63644017E-05-2.07921269E-03 2.07452185E-04
 8130-4.34966113E-04 6.09721151E-04 2.46572037E-07-1.12663137E-06 8.80059336E-07
 8131 8.87491192E-07 1.58847427E-06 2.48142284E-06-4.87060114E-06 3.05562136E-05
 8132 8.33419522E-05-5.12033304E-04 1.58813507E-06-4.52508149E-06 1.87005639E-04
 8133 1.05833475E-04-3.20734354E-06 2.79347346E-05 1.74608302E-04-9.72516485E-05
 8134-5.23067359E-07-1.59781051E-06 2.41269052E-06-1.26421558E-06-9.11610537E-07
 8135 1.32230729E-05-9.73435432E-06 1.07756949E-05 6.82933971E-06-1.16882200E-04
 8136-3.68142190E-06-2.63363746E-05-2.46402344E-05 1.10717417E-03 1.13410981E-04
 8137-3.69773979E-04-8.36495943E-05 2.57333748E-06 4.27919811E-07-3.00125729E-06
 8138-1.55057630E-06-6.40846935E-07 2.27531784E-06
 9  1 3.99510482E-09 9.53975166E-10 1.03360647E-06 9.31058573E-08 4.97312572E-09
 9  2 8.55842647E-07-4.97512853E-06-7.01036510E-07-1.11753508E-06 3.18285654E-05
 9  3 4.13476337E-05 7.81443998E-06 2.74026403E-06 9.08360718E-04 3.34850146E-04
 9  4-1.43405062E-05-1.41456646E-05 2.46622097E-07 1.27685858E-07-3.74307955E-07
 9  5 1.91766309E-07-1.34743298E-06-1.30475362E-06-1.35774984E-06 9.29572474E-06
 9  6-5.58543868E-05-2.63431070E-05-4.56612354E-07 9.77260722E-07-2.72121008E-05
 9  7-8.65393591E-05-1.55325003E-07 9.38952824E-07-1.49694779E-06-4.86127106E-07
 9  8-8.99673320E-07-1.26161943E-05 9.82509245E-06 1.70658077E-06 4.90539901E-06
 9  9 6.57522348E-05-3.35631224E-05-7.22981914E-06-2.67870974E-05 1.65286331E-03
 9 10-5.76006224E-04 3.92009989E-04-1.64832501E-04 1.12743519E-06 5.06707732E-07
 9 11-1.63414292E-06 1.61758126E-07-1.16027381E-06-7.29566476E-07-1.18887679E-07
 9 12-2.44504977E-07-1.55221115E-06-8.28604546E-07 4.20091972E-07 2.42472667E-06
 9 13 6.42110105E-06 4.59220827E-06-1.18751350E-06-1.27982679E-05-5.54991981E-05
 9 14 3.84370939E-06-3.59392367E-05-1.95681470E-03-1.16950187E-03-1.07643514E-03
 9 15-7.62396984E-04-1.77293570E-06 1.59141806E-06 1.81517637E-07-2.49113065E-06
 9 16 2.42690775E-06-1.32008453E-07-2.21421896E-07 3.98865580E-07 1.71692067E-08
 9 17-1.55085869E-07 4.97758171E-07-7.27651630E-06-7.23669817E-07 7.95447298E-07
 9 18-3.31777900E-06 8.87821678E-05-1.55478785E-05-7.39763340E-06 3.71482939E-05
 9 19 2.47865769E-03-2.73379367E-04 3.12496858E-04 3.00524520E-04 1.18651950E-07
 9 20 6.42355290E-07-7.61007240E-07 1.11572293E-06-2.07317016E-08 1.32369643E-07
 9 21-5.57481692E-07 3.34689372E-06 5.68133864E-05 2.47833380E-06-1.06681987E-07
 9 22 1.77942321E-07-1.19135965E-07-2.72272586E-07-5.08007661E-08-1.76318632E-06
 9 23 9.66615397E-07 1.83194382E-06 4.52005858E-08-2.03144318E-05-2.61555987E-05
 9 24 2.18656898E-05 1.60462230E-05-1.31986857E-03-5.35498139E-04 1.01639533E-04
 9 25 4.17493677E-04 1.57358263E-07-6.06564851E-07 4.49206588E-07-7.16119682E-07
 9 26-5.78449603E-07-2.76797622E-07-1.09028297E-07 2.27043753E-07-4.45876247E-07
 9 27 2.90040301E-07-7.50059600E-07-2.21327551E-06 2.53074852E-06-1.00178836E-06
 9 28 4.03690579E-06-1.83797153E-05 3.78207886E-06 2.08120821E-05-3.26486561E-05
 9 29-8.72485516E-04 2.40668989E-04 2.37880201E-04-1.92003812E-04 1.69380424E-07
 9 30 2.19912833E-07-3.89293256E-07-5.48513356E-07-4.28753653E-07-7.09124564E-07
 9 31-3.88561388E-07 4.50016796E-06 2.15307773E-05 1.95956159E-05-1.61961298E-07
 9 32 4.49308387E-07-4.75393700E-07-7.81977288E-08 6.21117558E-08-6.44795234E-06
 9 33 3.61677106E-06-5.11974692E-07-4.33458915E-08 2.03521431E-06-1.88672903E-05
 9 34-6.72325049E-06 2.63867564E-06 7.45329666E-04-2.60576943E-04 1.34697362E-04
 9 35 4.11426533E-05-1.30512258E-07-1.69375689E-07 2.99887947E-07 2.45400810E-07
 9 36 3.93495091E-07 1.63010147E-07-3.03732417E-07 2.57554479E-07-1.44579213E-05
 9 37 9.83181557E-05-5.39820340E-07 4.15582721E-06-3.10650540E-06 9.53118284E-05
 9 38-7.31975475E-08 2.42110227E-07-1.03725597E-07 5.31755135E-08-1.22650566E-07
 9 39-3.41832735E-06 5.10504204E-07 2.29318202E-08 5.11570904E-07 3.00169409E-05
 9 40-7.40079357E-06-1.59629060E-05-7.47893331E-06 3.89418415E-04-4.14460574E-06
 9 41-3.68367882E-05 1.33541752E-08-6.21676417E-08 6.99517049E-07-6.37349407E-07
 9 42 4.22972346E-07 5.63337955E-07-7.02296277E-08 4.35662955E-07-4.35322452E-06
 9 43 2.41550784E-05 2.24995999E-05 2.99358681E-07-4.44048958E-06 1.93693120E-05
 9 44-4.81325463E-05-9.03076468E-08 4.26445990E-07 2.31089890E-05-2.97055905E-05
 9 45 5.45727954E-08-2.17136757E-07-5.21367286E-08 1.26591475E-07-1.01890210E-06
 9 46 4.16354253E-06 3.88200921E-08-7.34159310E-07 3.98202739E-06-4.32896425E-05
 9 47-2.89138911E-06 1.70163637E-05-2.11094109E-05-5.58319410E-05 2.57468893E-05
 9 48-1.40642789E-05-2.03830906E-04-3.78564753E-07 4.36048680E-07-5.74839273E-08
 9 49 1.72998180E-08-1.75653589E-07-1.13496561E-06-3.57246258E-07 2.18514814E-06
 9 50 2.92498627E-05 3.16960666E-04 8.71400405E-08 1.23513373E-06-5.97972150E-05
 9 51-1.52368711E-04-6.47699744E-07 7.37164411E-06-6.49578974E-06 7.93232501E-05
 9 52 4.60681577E-09-3.94727685E-08-8.53034577E-07 4.95222139E-07 4.47755451E-07
 9 53 1.12188117E-06 3.58657868E-06-1.84608918E-06-1.84583585E-06-2.37367824E-05
 9 54-1.42484741E-05-2.00534498E-06 8.93664757E-06-1.69962414E-04 8.14984392E-05
 9 55 1.79605203E-05 3.05701227E-05 7.72557639E-07 2.98182512E-08-8.02375891E-07
 9 56-2.83752050E-07 2.72514064E-07 1.37694940E-07-1.68828999E-07-3.69765245E-06
 9 57 2.04619012E-04 1.91047394E-04-1.10655755E-06 4.88387027E-06-3.27393655E-05
 9 58-9.18216990E-04 1.06343395E-07-3.71148483E-07 9.34591234E-07 6.82041452E-07
 9 59 5.10045148E-07 6.67432895E-06-4.48030197E-06-3.16534862E-06-1.60801809E-06
 9 60-7.45171563E-05 6.58382372E-05 1.31638341E-05 4.94276065E-06-7.05579943E-04
 9 61 2.30460287E-04-3.49172804E-05 2.93559543E-06-1.09062356E-06 6.82361021E-07
 9 62 4.08262535E-07-8.77906512E-07 1.22717482E-06 1.20747136E-06-2.20934382E-06
 9 63 1.85591402E-05 9.59238676E-05 2.46253271E-04-6.31694817E-07 4.14100937E-06
 9 64-5.86175608E-05-1.43063151E-04-9.85153643E-07 8.91549090E-06-4.71608627E-05
 9 65 1.87773286E-05 2.97314491E-08 1.29417114E-07-1.37271467E-06-1.64526156E-07
 9 66 4.51213540E-07-8.70634892E-08 6.30668759E-06 4.74062234E-07-1.87694111E-06
 9 67-1.57003742E-05-2.94412093E-05 4.50323404E-06 7.09446717E-06 1.21045866E-04
 9 68 5.85059671E-05 8.24471564E-05 1.83135643E-05-7.30912982E-08-4.49200803E-07
 9 69 5.22292101E-07 3.47811272E-07-3.65354546E-07 2.53085968E-07-1.72509560E-03
 9 70-1.42941383E-03 3.80723456E-06 5.11098985E-06 2.54410741E-07 4.78463686E-05
 9 71 2.12021754E-05-1.81255944E-05 4.24795126E-06-2.92960926E-04-6.63766738E-05
 9 72 1.78414586E-04-2.23460995E-04-2.67050619E-03-6.66725281E-04 1.04610313E-03
 9 73-6.69351716E-04-9.35393203E-06 9.53906981E-06-1.85137774E-07 1.48511151E-05
 9 74 2.87874693E-06-2.49821358E-05-9.65039149E-06 1.32554669E-05-1.36765439E-04
 9 75-4.91663557E-04-8.57095564E-06 6.20297679E-05-4.86440834E-05 5.69983928E-04
 9 76-2.82395001E-05-2.43124414E-05 5.54011842E-06-9.08416717E-06-1.78195379E-07
 9 77-3.11955756E-05-4.07891754E-05 4.83436842E-05 1.20460939E-05 7.61172739E-04
 9 78-1.83888439E-04-5.94929344E-05 1.18459219E-04 4.62805694E-03-2.74201260E-03
 9 79-1.11963584E-04-1.56719685E-03-2.66836055E-06 1.22766380E-05-9.60827740E-06
 9 80-7.74884351E-06-1.76077545E-06 4.34879760E-06 6.71136069E-04 5.64236360E-04
 9 81 2.02417383E-05-6.10349277E-06 7.69539071E-07 4.35745276E-05 6.44844429E-05
 9 82-2.87642988E-05-4.12152564E-05-6.62584891E-04 3.33946031E-04-1.42482016E-04
 9 83 5.76613891E-04-6.12659098E-03 1.97901252E-03-4.64012264E-04 1.04670474E-03
 9 84-5.52689457E-05 3.01792935E-05 2.50896522E-05 3.26703963E-05-7.50137884E-06
 9 85-8.08427469E-06-1.36141351E-01-1.12669400E-01 7.25785695E-07-7.54251389E-06
 9 86 9.42424310E-05-1.39271242E-03 1.14494318E-04-3.01354151E-04 2.86640332E-04
 9 87-3.60063498E-05 2.60994276E-04-7.37460475E-04-1.31158102E-04 5.14157382E-03
 9 88 3.90562409E-04 2.24188969E-04-4.66618592E-04 1.01794015E-04-3.17436884E-05
 9 89-7.00503262E-05 5.04336014E-05-2.64257256E-06 1.30269323E-04-9.93325928E-05
 9 90 1.65130814E-04 5.38381623E-05-3.19207459E-04-5.44915725E-01-4.51156954E-01
 9 91 3.97624541E-05 6.50226894E-05-6.77829487E-05-4.55731198E-03-5.41626498E-05
 9 92 1.89401004E-04-6.47909097E-05 3.92933922E-03-1.68962476E-04-8.61943969E-04
 9 93 2.38522582E-04 4.33656018E-04-2.65555971E-03-3.61979170E-04 2.50727783E-04
 9 94-5.79291886E-06-2.86549979E-05 3.44479167E-05-1.29133231E-05 1.87329484E-05
 9 95 3.62095211E-05-4.25576038E-02-3.51798292E-02-2.36843436E-05-6.12208658E-05
 9 96-4.99869543E-05-5.72196938E-04-4.18308219E-05-3.75496315E-04-1.84831263E-04
 9 97-1.02437051E-03-5.95559699E-05-5.53830533E-04-1.40146649E-04-1.13317647E-03
 9 98-6.48320688E-04-2.78616093E-04 2.33365137E-04 5.92191283E-05-1.10769992E-04
 9 99 5.15508641E-05-3.61469914E-05-3.96980734E-05-1.04682219E-04-3.56233922E-05
 9100 9.55477560E-05-6.58194152E-05-2.57206430E-04-8.63789960E-03-7.12340834E-03
 9101-4.90551961E-06-6.62401101E-06-6.55320399E-06-1.60457844E-04-1.14329276E-04
 9102-1.21706262E-04-2.40414476E-05-4.79613767E-04 9.41025062E-05-2.61122498E-04
 9103-4.11177016E-05-1.86494350E-03 3.10068565E-04-7.96779309E-04 2.15502122E-04
 9104 1.41682886E-05-2.11437884E-05 6.97549989E-06-3.27855368E-05-2.43026021E-05
 9105-7.39739691E-06-4.47368947E-06-3.84300335E-05-6.25330819E-05-4.65190348E-04
 9106-1.48553535E-05 7.74665664E-05 1.40996098E-04 3.45411246E-04-7.60396559E-03
 9107-6.23564814E-03-8.37541643E-05 4.30961827E-05 1.74842349E-05-2.62291122E-04
 9108-3.07372285E-04 2.11269077E-04 4.87038999E-05-1.07011114E-03-2.68494407E-04
 9109 4.12816096E-04 1.08097296E-06-3.19094857E-03-4.47504241E-04 3.65910322E-04
 9110 5.88509185E-05-6.49780344E-05-1.25250608E-05 7.75030952E-05 1.34001270E-04
 9111 2.31648821E-05-1.68683617E-05-9.13699613E-06 4.14608480E-05-2.62092289E-05
 9112 1.01280844E-04-1.15064308E-05 8.88593061E-05 7.34208562E-05 1.21405529E-05
 9113-9.93275136E-06 4.55836604E-05-6.28784893E-05 2.89858367E-05-5.61441176E-03
 9114-4.59010130E-03 7.45256913E-05 6.66089866E-05-3.55052858E-05-2.63349421E-04
 9115 2.28842219E-04 2.21289245E-04-9.41356409E-05-6.25499960E-04-1.93988058E-05
 9116 2.68385620E-04-1.13715883E-04 2.45121126E-03-4.91783806E-04-5.08706272E-04
 9117 4.20110976E-04-9.17923274E-06-3.68882902E-05 4.60675229E-05-1.05403133E-04
 9118 4.81598399E-05 4.82714264E-05-1.80182836E-05 1.11805057E-04 3.65947534E-04
 9119 8.16785536E-04-9.86567383E-06 6.52138202E-05-2.06231445E-05-7.97849768E-05
 9120-3.65213585E-06 1.21167572E-05-5.75645806E-05 9.46256560E-05-6.24993480E-08
 9121-1.44147309E-06 6.83311086E-07 3.92044871E-08-8.71477608E-09 1.87821013E-05
 9122-3.86631465E-06-1.95527229E-06-1.70598336E-07-1.58370723E-04 5.14656186E-05
 9123-3.98966882E-05-9.28263514E-06 6.57234080E-04-2.82970585E-04-2.95782335E-05
 9124 1.64635446E-04-1.02887369E-06 3.44328246E-07 6.84545447E-07 1.42132523E-06
 9125 4.03528966E-07-3.75843879E-07 5.71824718E-06-1.16813019E-05-4.11568392E-04
 9126-1.58236609E-04-4.29775524E-06-8.83835290E-06 4.23695199E-04-9.21045545E-04
 9127 1.12714862E-05 6.86785496E-06 2.02231214E-06 8.65182200E-07 9.84849291E-07
 9128 3.70128687E-05-8.99388329E-06-4.13231243E-06-3.88643951E-06-2.87266004E-04
 9129-1.46409200E-05-1.53840386E-04 6.18771308E-05 3.84135261E-04-3.65553972E-04
 9130 1.47708099E-04-2.72569408E-04 6.12539395E-06-1.15358400E-05 5.41044607E-06
 9131 1.53860680E-06 2.74295817E-06 6.31879734E-06-4.53624025E-06 4.41164066E-05
 9132 5.17491534E-05 4.51148088E-04-3.75118080E-06 3.67990785E-05-2.05644336E-05
 9133-4.96396106E-05-4.95263883E-06 5.15713689E-05 2.78173092E-05 5.30316564E-05
 9134-8.52633471E-07-5.85036331E-07-3.59116236E-06-4.21873300E-06-4.80984108E-06
 9135-2.69667252E-06 1.52486865E-05 5.64747571E-06 1.44041238E-05-8.12665735E-05
 9136-8.89382747E-05-2.70452629E-05-1.00671849E-04 1.27670992E-03-2.17565791E-04
 9137-9.29480772E-05-2.43424778E-04 5.05956794E-06-5.19821886E-06 1.38650925E-07
 9138 4.96653678E-07 7.60681194E-06 2.83717804E-06
10  1-1.45468501E-07 3.25927318E-07-1.69916678E-06-6.63371747E-07 7.69981405E-07
10  2-8.41425118E-06 1.04402265E-05 3.96956341E-06-2.51476358E-06 9.44886404E-05
10  3-9.36790423E-05-3.41338305E-05 9.02454505E-06-4.08313383E-06 6.34687133E-05
10  4 1.54887533E-05 7.34854388E-05 1.66337313E-06 6.23624584E-07-2.28699771E-06
10  5 6.86897138E-07 1.78019983E-06 1.61182725E-06 1.36637294E-06-1.35936306E-05
10  6 1.03219634E-04-3.79262663E-05 1.34819663E-06-1.19344282E-05 4.73649108E-05
10  7-1.91508283E-05 2.47432535E-07-9.93144010E-07 3.29628246E-06-3.38903342E-07
10  8-1.98327749E-06 1.14587969E-05-2.45341447E-05 2.71801901E-06 1.11071364E-05
10  9-1.99487055E-07 1.36515326E-04 7.21794830E-05-1.08612889E-04-2.11109142E-03
10 10-1.47829315E-04-8.60239449E-04-1.29504760E-04-2.51917856E-06-1.47016443E-06
10 11 3.98934300E-06-2.92762544E-06-2.11776648E-06-4.12770343E-08 5.27262330E-08
10 12 6.51327264E-07 1.33090006E-06-3.73242606E-08 1.14451896E-07-5.32489703E-06
10 13-4.65031815E-06 4.45414746E-07-2.65295161E-06 1.00649791E-04 6.85050581E-05
10 14 1.93301326E-05 3.99341936E-05-4.95980654E-04 1.88311161E-03 4.20511131E-04
10 15-1.73292588E-04 3.26155074E-06-1.45598459E-06-1.80556615E-06 2.99706702E-06
10 16-3.84151471E-07-5.73637498E-07 2.72940894E-07-3.99207727E-07 1.31937475E-08
10 17-6.68634391E-08-4.04480249E-07 7.86498995E-06-4.22576071E-07-9.09631750E-07
10 18 3.42725186E-06-8.60494011E-05 5.51365840E-06 2.31715620E-05-6.31326531E-05
10 19-3.53997147E-04 5.16432112E-04 2.34465953E-04 3.96694348E-04-6.08750408E-07
10 20 3.04626276E-07 3.04124132E-07-1.74050097E-06-8.38244926E-07-1.84546511E-08
10 21-1.22386801E-07-4.62145850E-06-8.29905649E-05 3.77440013E-05 1.19440120E-07
10 22-3.53410823E-08-1.26977039E-07-4.98223249E-07 5.09558483E-07-2.79388359E-07
10 23 1.24649117E-06 3.26620492E-06-2.97082412E-06-5.03440798E-06 9.08870113E-06
10 24-1.31247652E-04 1.76986415E-05-1.36669413E-03-8.07388863E-04-3.97508310E-04
10 25 2.03719780E-04-2.42945734E-06 1.98451886E-06 4.44938484E-07 1.16433194E-06
10 26 3.43364172E-07 4.32606047E-08 2.66080849E-07-3.62777257E-07 5.46073790E-07
10 27-4.31656492E-08 5.62968109E-07 7.13401690E-06-4.25265035E-06-1.03856283E-06
10 28-2.33878563E-06-3.15644120E-05 8.26282963E-06-3.22142630E-05 6.46235605E-05
10 29 1.17096323E-03 3.34893746E-05-2.29468873E-05-3.21911616E-04 3.89847075E-07
10 30-1.15471523E-06 7.64868155E-07-2.75638053E-07 9.92451004E-07 1.06297629E-06
10 31 6.52578542E-07-8.04504067E-06-3.73697035E-05 2.32310348E-05 8.12075018E-08
10 32-2.47308920E-07-1.64548439E-07-6.21520784E-07 5.15877015E-07 2.29418483E-06
10 33-1.43900552E-07 3.85519377E-06-2.21011818E-06 3.62435257E-05-5.84434413E-05
10 34-9.39313392E-06 1.82999639E-05-1.62707601E-03 2.52540842E-04-2.98842786E-04
10 35-9.15103981E-05 6.88494157E-07-4.41654131E-07-2.46840026E-07-4.06760848E-07
10 36 2.71078942E-08 4.64533061E-07 2.79724676E-07-7.43322306E-06 3.55882297E-05
10 37-1.24893927E-04-1.37066072E-06 1.25261188E-05 3.69957897E-05-1.39640667E-05
10 38 2.98346451E-08-1.28926056E-07 8.77322880E-07-4.78971024E-07 1.98634099E-07
10 39 1.10160735E-06-4.32948899E-06 1.27629814E-06-6.82994192E-07 3.52380461E-05
10 40-1.44500087E-05 1.57304596E-06 9.35992359E-06 1.12800068E-03-1.52850809E-04
10 41-1.37489221E-04 6.60942056E-05 1.65014732E-06-2.18918657E-06 5.39039254E-07
10 42-1.15374735E-07-3.46944740E-07 4.17325950E-07-6.07512247E-07 2.80928404E-06
10 43 6.04506090E-06 2.45882241E-05 4.25675988E-07-6.53692222E-07 8.49993846E-06
10 44-2.28198270E-05-2.40328717E-07-1.08976398E-06 7.08825297E-06-1.27750792E-05
10 45-1.98717411E-07 1.61157532E-07 6.54538114E-07-7.38503200E-07-1.34642174E-06
10 46-6.12984413E-06-4.30293113E-06 4.08489710E-06 6.22682979E-06 1.98291079E-05
10 47 5.31088444E-05-3.64394307E-05-7.20308847E-05 6.69247586E-05 9.42035217E-05
10 48 2.06194523E-05 2.98869230E-06 1.25426719E-06 6.57575297E-07-1.91184248E-06
10 49-4.61314677E-07-1.51246413E-06-7.86141408E-07 2.81094804E-06-2.07643439E-05
10 50 2.37235256E-04-1.91420982E-04 2.49433852E-06-2.23811619E-05 1.36236657E-05
10 51-1.19526969E-07-2.10246305E-06 1.50402535E-05-7.61668657E-06 3.11415014E-06
10 52 2.62924167E-09 9.78239510E-08 1.78143615E-06-6.91437161E-07-2.04386599E-07
10 53-3.03906170E-06-7.38752490E-06 1.92535439E-06 1.59675346E-08 5.99075849E-05
10 54 1.70953007E-05 1.10609089E-05-3.59512421E-06-2.55729014E-04 2.66067094E-04
10 55 6.55718011E-05 2.88873543E-05-1.20619717E-06 7.57019837E-08 1.13049519E-06
10 56 1.20507478E-06 8.84307622E-07 4.13706774E-07 8.37123052E-06-5.47657258E-05
10 57 3.93834652E-04-4.61828867E-04 6.92507062E-06-4.71098600E-05 3.60209663E-04
10 58 1.43350408E-03-5.08915651E-07 1.45875310E-06-9.99941756E-07-4.84155055E-07
10 59-9.80941051E-07-2.15630634E-05 4.94776211E-06 1.52190320E-06 3.30010978E-06
10 60 1.91244707E-04-6.84096368E-05 2.69030532E-05 1.91503985E-05 5.97470566E-04
10 61-3.16747427E-04 1.51355221E-04 1.02755241E-05 4.65857758E-07-4.75985348E-07
10 62 1.01275899E-08-1.05113593E-07-6.63890572E-07 7.76892093E-07 5.90379122E-07
10 63-1.25016444E-05-1.19221646E-04-2.03791977E-04-8.07517270E-07 7.69833013E-07
10 64 8.18312214E-05 2.50657916E-04 7.25712025E-07-8.41390542E-06 1.67105478E-05
10 65-4.47644561E-05 4.48553996E-08 4.98688074E-07 7.97130357E-07 8.18084925E-07
10 66 5.11151697E-07-6.18374538E-06-3.67450718E-06-3.23630485E-06-2.54449084E-06
10 67 5.25277021E-05 1.75583849E-05 3.40218501E-06 1.56361851E-05 2.45357531E-04
10 68 8.44529142E-06-3.00840956E-05-1.19513969E-04-1.81278444E-07 7.06227857E-07
10 69-5.24949413E-07 6.69428432E-08 5.34053756E-07 1.08786577E-06-8.99552845E-04
10 70-7.40567348E-04 5.03586944E-06-2.19587549E-06-3.31617124E-06-4.85835820E-05
10 71-1.27166559E-05 3.59304543E-06-1.56888194E-05 1.46875303E-04 6.33230939E-05
10 72 5.07824441E-05 1.24347440E-04 3.93062628E-03 4.52687825E-04-6.44431343E-04
10 73 4.99857895E-04 9.32592284E-06-2.08463159E-05 1.15203930E-05-6.18946673E-06
10 74 6.87366293E-06 2.75495737E-06 5.17808071E-06-2.40313364E-05 2.84373319E-04
10 75 5.94089783E-05 3.34281736E-06 8.28785971E-06 2.30113453E-04-2.56876183E-04
10 76 5.75061088E-05 4.93358074E-05-2.91949616E-07-2.72581983E-06-5.60999211E-06
10 77-9.61640651E-06 4.36526787E-05-7.42676396E-06-6.07714851E-06-4.79099133E-04
10 78-7.89267767E-05-2.25381674E-04-2.73882506E-04 2.93132400E-04 3.26895950E-03
10 79 1.75190019E-04 2.91727594E-03 1.12076691E-05-1.59304303E-05 4.72276117E-06
10 80-9.64202029E-06 8.74784729E-06 4.23097239E-06-2.83253528E-03-2.40161317E-03
10 81-8.68578676E-05 2.78298675E-05 4.46119789E-06 1.18727988E-04-4.10462975E-04
10 82 1.50883343E-04 1.40979382E-05 2.05308646E-03-9.87701979E-04 7.55977250E-05
10 83-1.00636695E-03-8.52935016E-03 2.41301559E-03-1.85865538E-03 2.63646083E-03
10 84 1.74302105E-04-8.01697307E-05-9.41323746E-05-1.01408098E-04 2.63499990E-05
10 85-1.13251901E-06 5.45685863E-01 4.51847875E-01 4.92453348E-05-2.06710471E-04
10 86-8.79077476E-05 4.65815985E-03-7.00586354E-05 3.07287687E-05 2.08176255E-05
10 87-5.28432657E-03-3.04667301E-04 3.07505532E-04 2.15785728E-03 9.39103890E-04
10 88 1.68935530E-03-6.12376071E-04 2.08865649E-05-6.39081133E-05-8.13408181E-05
10 89 1.45248931E-04-1.04038364E-05-3.76525824E-05 1.28809147E-04 3.32762793E-04
10 90-6.96483812E-05 1.44022216E-04 6.53586062E-04-1.36000524E-01-1.12659689E-01
10 91 2.52671320E-05-3.14728442E-05 5.92934354E-05-9.22134050E-04 1.15394716E-04
10 92-2.01794329E-04 3.39796477E-04 3.05656275E-03 4.97948444E-04-8.21304972E-04
10 93 5.16159805E-04 5.02424892E-03 1.59182902E-03-2.68631275E-03-1.12894776E-04
10 94-3.93115589E-05-4.27590559E-05 8.20706147E-05-4.64139045E-05 7.81852762E-05
10 95-1.23565009E-04-1.13991279E-02-9.43848155E-03-8.76254583E-06-2.25651985E-05
10 96-2.82828630E-05-1.04386724E-04-1.38506762E-05-8.71836160E-05 6.60964121E-05
10 97-6.61934174E-04 1.80268813E-04-2.60679529E-04-9.54944310E-05-5.21024971E-03
10 98-2.32590547E-04-1.52715444E-06-9.06767212E-04-1.56897999E-06-5.34965388E-05
10 99 5.50655188E-05-4.52114192E-06 2.50615786E-05-3.30310598E-05-1.96272126E-05
10100 1.17600179E-04 9.43921738E-05 9.02050717E-06 3.22069512E-02 2.66090829E-02
10101 5.42809552E-05 6.54112236E-05 4.10965837E-05 4.99400669E-04 2.60257763E-04
10102 2.48439873E-04 2.63510940E-04 1.71543928E-03 5.95479742E-04 4.13334594E-04
10103 1.21510183E-04 3.73207607E-03 6.65160502E-04 4.41512306E-04-4.48755470E-04
10104 4.46774718E-05-3.91504224E-06-4.07624295E-05 8.42570173E-05 1.02741783E-04
10105 1.00458480E-04 3.07120343E-05-1.18866790E-04 1.32313463E-04-2.62198280E-05
10106 2.11854096E-05-4.45647567E-05-1.90203024E-06 1.92030661E-04-2.13922300E-03
10107-1.75252342E-03-2.56857747E-05 1.26738677E-05 5.04781630E-06-1.13146065E-04
10108-8.06313425E-05 6.82579980E-05 8.83149968E-07-1.30316533E-04-5.98535058E-05
10109 5.12888345E-05-2.98335677E-05 2.00825782E-03 3.76561749E-04-1.08368203E-04
10110 2.25061036E-04-1.11812654E-05-2.75777752E-06 1.39390429E-05 2.18491930E-05
10111-7.70745133E-06-1.57372800E-05 8.39732725E-06-2.11761605E-05-5.47317558E-05
10112-2.56829255E-04-9.42467099E-07-2.28593480E-05-7.59974183E-05-4.77568674E-05
10113 7.72487719E-07-9.49983542E-06 4.61457471E-05 2.26412640E-04-1.56834251E-03
10114-1.28506882E-03 2.12624031E-05 1.50977596E-05-5.96782552E-06-4.56554341E-05
10115 5.99449659E-05 8.08928149E-05-5.41532324E-05-6.15511323E-04 4.36852912E-05
10116 2.78171208E-04-6.53006629E-05 1.60154220E-04-4.06875812E-04-1.11252195E-05
10117 2.54760012E-04 1.41298992E-05-2.66174015E-05 1.24875023E-05-2.42163786E-05
10118 1.30717618E-05 1.25005903E-05-5.65387493E-07 4.57222243E-05 1.39846939E-04
10119 5.10038416E-04 4.17314169E-06 1.03714365E-05-1.13686495E-04 6.87406084E-05
10120-3.54825543E-06 3.75470532E-05-4.05694309E-05 8.73717878E-06-2.34448036E-07
10121-1.92435783E-08 2.96389230E-06-2.53951518E-06 6.13882796E-08-7.20534089E-06
10122-1.25440601E-05 1.35049219E-05 1.01637876E-06 1.04082143E-04 2.45976867E-05
10123 4.34060203E-07 2.13277655E-05-1.18527020E-03-6.91890217E-05 7.38078991E-05
10124-2.37995902E-04-9.62433628E-07 7.70952354E-07 1.91481274E-07-1.52947399E-06
10125 1.11302284E-06 1.79104752E-06-4.26658022E-06 3.66522642E-05 4.45459792E-04
10126 8.53883785E-05-1.98433507E-06 9.96179737E-05-1.84816636E-04 8.15615360E-04
10127-2.26013554E-04-1.83886873E-04-4.11814486E-06-8.89598759E-06 1.55806474E-06
10128-5.06380365E-05 3.51038382E-05 2.00980905E-05 6.62627831E-06 4.21205726E-04
10129 3.81395952E-05 1.12952558E-04-8.28942373E-05-3.48200340E-03-3.18322059E-04
10130-3.63241698E-04 7.62461578E-04-1.70935062E-06 1.32080581E-05-1.14987075E-05
10131 9.62096165E-07-8.52107409E-06-1.65029278E-05 5.17013461E-06-4.29386512E-05
10132-1.53247017E-04 2.73897563E-04 6.24784054E-06-4.98691389E-05 2.42560242E-04
10133-8.64123739E-05 4.08430137E-06-3.63475201E-05 1.04118372E-04-3.30778309E-04
10134 2.36034942E-06 4.07743096E-06-4.05709875E-06 1.04134630E-05 4.56308225E-06
10135-1.94771072E-05 2.66984768E-06 1.14194148E-05-8.00798481E-06 3.12479046E-05
10136-1.53164445E-05-7.31284734E-05 8.63968664E-05 5.61248270E-04-4.48780050E-04
10137 6.43670484E-05-6.49290236E-05 3.01945738E-06 5.65435870E-06-8.67381608E-06
10138 7.94460769E-06-2.38865567E-07-2.08705616E-06
11  1 9.47647010E-08-3.26390927E-08-1.19029327E-06 9.17162304E-08-5.46119864E-07
11  2 4.45664821E-06 5.37460794E-06-1.80808703E-07 2.83656973E-06-7.09716984E-05
11  3-3.60133729E-06 1.32236136E-06 4.84071163E-06-3.25964553E-03 8.15678434E-04
11  4 3.35679384E-04 3.81648340E-04-1.39642439E-06 7.09893095E-07 6.86531295E-07
11  5-2.41660006E-07-1.23984222E-07 5.40949260E-07 3.73850507E-08 2.61661133E-06
11  6-2.88598832E-05 4.46631895E-05-7.13860214E-07 5.23413176E-06 3.58748945E-06
11  7 6.94208016E-05 4.27393191E-08 1.08525890E-06-3.89405997E-07 3.92359809E-07
11  8 2.53355759E-06-1.23425166E-05 3.66284757E-06-1.77141771E-06-1.21813614E-05
11  9 1.09821361E-04-3.18497294E-05 9.33650008E-06 4.09052078E-05-4.49482916E-04
11 10 1.95458542E-03 2.09258621E-04 2.53250828E-03-3.52802300E-08-6.46117165E-07
11 11 6.81397395E-07-1.92146560E-07 4.71363649E-06-2.89241744E-07 3.04404497E-08
11 12 5.06599959E-07 1.66861115E-06 1.00293923E-06-1.02158305E-06-5.90164363E-06
11 13-6.24587059E-06-5.95076840E-06 5.87643700E-06 6.59318092E-05 7.15681807E-05
11 14-3.65325181E-06-1.96919706E-05 4.68634378E-03 1.24544403E-03 9.28792329E-04
11 15 7.77396835E-04 3.64980707E-06-2.23087785E-06-1.41892922E-06 2.89081042E-06
11 16-8.64036502E-07 1.16018471E-07 1.90079871E-07-2.12302806E-07-3.79015776E-07
11 17 3.64396743E-07-3.56679886E-07 6.38524839E-06 2.09084705E-06-1.57220957E-06
11 18 2.04092616E-06-9.47843846E-05 3.22372414E-05 3.50382293E-05-1.50546855E-05
11 19-1.25891544E-03 9.39209942E-04 1.03106340E-04 1.07871405E-04-8.40987667E-07
11 20 1.31968508E-07 7.09019159E-07-6.79296468E-07-7.62463274E-07 1.27891596E-07
11 21 5.25447039E-07-1.75982251E-06-5.83764452E-05-1.41958973E-04 9.09442026E-08
11 22-5.35710421E-08 2.91746915E-07 4.87126709E-08 3.39933479E-08 1.40862565E-06
11 23-1.06098421E-06-1.29736711E-07-3.36630773E-07-6.89180153E-06-1.91748306E-06
11 24 7.73900355E-06-6.55140101E-06-5.04216910E-04 1.38664986E-04 1.28399778E-03
11 25 2.00000486E-05 4.51993166E-07-6.37148460E-08-3.88278320E-07 4.49144650E-07
11 26 6.39123835E-07 3.68653664E-07-4.49916348E-08 4.97154151E-08 2.96459009E-07
11 27 4.56216735E-07 2.22986738E-07-2.49250029E-06-1.45279681E-06-2.15538663E-06
11 28-5.84649242E-07 1.63039689E-05-3.74794021E-06 6.97233671E-06-6.90822475E-06
11 29 1.87441810E-03-1.42791668E-05 9.54846761E-05-6.00162948E-04-4.94872157E-07
11 30-4.77242772E-08 5.42596434E-07 3.70423918E-07 1.75531511E-07-3.38913748E-07
11 31-4.77843800E-07 2.67433862E-06-2.05474810E-05 2.39382615E-06 8.35572630E-08
11 32-1.77232816E-07 5.04726267E-07 4.42734706E-07 2.56895804E-07 2.79633331E-06
11 33-2.89293742E-06-1.78358606E-06-1.77953925E-06-8.45310736E-06 1.84654573E-05
11 34 1.23717743E-05-1.11277294E-06-1.88343971E-03 3.84512508E-04-2.95747180E-04
11 35-8.03812038E-05 3.59830262E-07-1.37046900E-07-2.22783363E-07-3.23151218E-07
11 36 1.49114781E-07-2.86396271E-07 3.18836926E-07-1.57049284E-06 8.09152026E-06
11 37-7.27721619E-05 5.63556279E-07-4.96984423E-06 2.12893546E-05-1.23220099E-04
11 38 4.06220157E-09 1.02846860E-08 4.31658121E-08 4.83466118E-07-1.97184765E-08
11 39 1.50348660E-07-1.73520046E-07-2.61630713E-06-1.86288904E-07 4.18550036E-06
11 40 3.66113347E-06 9.11695627E-06 3.46649364E-06-6.06758210E-04 3.25693410E-05
11 41 8.07308218E-05 6.52189075E-06-5.18533996E-09 2.18164298E-08-1.66310899E-08
11 42-4.71356212E-07-4.45213174E-07-1.32140892E-07-5.00037566E-07 4.02268416E-06
11 43-4.08727558E-05-7.34068417E-06 6.84298362E-07-3.96637474E-06 3.05546590E-05
11 44 1.02293484E-04-7.69566579E-07 4.68561791E-06-5.13589197E-05-4.21474630E-05
11 45-2.27377561E-09 3.29335036E-08-3.94589922E-07 2.29965812E-07 5.44735997E-07
11 46 6.25862456E-07 2.48513022E-06-9.72136704E-07-2.05042039E-06-7.45025917E-06
11 47 2.23087062E-06 1.00031128E-05 8.82747134E-06-9.20157545E-04-5.17168734E-04
11 48 9.26965539E-05 1.47095692E-04-2.89449461E-07-2.09496007E-07 4.98945468E-07
11 49-5.88247790E-07 8.92639032E-07 8.32848622E-07-2.33674915E-06 1.73806814E-05
11 50-7.01873768E-06-6.43248362E-04-1.23351638E-06 7.75032248E-06-1.75856431E-05
11 51 1.44956060E-05 3.25054363E-07-2.55805290E-06 6.74532570E-06 7.39309160E-05
11 52 1.50249393E-08 2.48648203E-07-4.67677143E-07 2.07341117E-07-4.12415233E-07
11 53-2.86066060E-06 2.15879219E-06-1.08177123E-06 2.00567699E-06 7.85546029E-06
11 54-1.78873895E-05 1.76009532E-06-1.52414462E-05 8.03384663E-04-2.17247317E-04
11 55-1.75378920E-05-1.70607426E-04 3.96791765E-07-7.72680016E-07 3.75888251E-07
11 56 5.77219066E-07 6.76639307E-07-2.68907481E-07 2.98513828E-07-9.17877559E-06
11 57-6.21765312E-04 2.42465938E-05-2.44374535E-06 1.58984088E-05 1.62961732E-05
11 58 3.71472756E-04-4.05712122E-07 1.25149635E-06-8.22637043E-07-2.06857936E-06
11 59-9.10666210E-07-1.70494295E-05 5.73292717E-06 9.29514245E-06 3.24517228E-06
11 60 1.39115607E-04-9.82291636E-05-6.84215793E-05-2.10479172E-06 1.46514300E-03
11 61-4.34381903E-04-3.91267036E-07 3.30596203E-04 2.54734174E-06-2.22121359E-06
11 62-3.26128149E-07 8.94748330E-08-1.41446120E-06-1.52609287E-06-5.51838498E-07
11 63-7.21009305E-07-3.00970158E-04-6.37776326E-04 8.78335935E-07-6.27811555E-06
11 64-5.42378279E-05 8.36673921E-05-2.71832524E-07 1.94899000E-07-1.96110350E-05
11 65 2.66939073E-04-2.81385809E-08-2.74337142E-07 1.28242036E-06-1.18632007E-07
11 66 3.67667988E-07 2.20522193E-06-5.93554096E-06 7.71332668E-07-1.74073638E-06
11 67-1.43222125E-05 2.88971947E-05-1.32145523E-05 9.91255429E-06 2.21574741E-04
11 68-2.39296014E-04-5.90008112E-05 1.26963018E-04-3.67965107E-07-1.60656134E-07
11 69 5.28621242E-07-7.59156325E-07-3.84386997E-07-9.40052720E-07 6.71138733E-02
11 70 5.55152086E-02-6.76789840E-05 3.56620202E-05 4.55187843E-05 6.89911218E-04
11 71-4.19093715E-04 1.78866669E-04 1.33187666E-04 1.87273560E-03-1.71725181E-04
11 72 2.46853525E-04 7.32709122E-04-2.09958184E-03 1.94213473E-05-6.61574126E-05
11 73-5.82517189E-04 6.81913459E-05-3.61991098E-05-3.19922362E-05-9.18302576E-05
11 74-1.33055930E-04 5.05800145E-05 5.19998697E-05-1.08616726E-04 3.97230958E-04
11 75-1.01590186E-04 5.33544783E-05-1.05095772E-04 3.94059897E-04-3.71632018E-05
11 76-2.68788643E-04-2.28725048E-04-3.54450345E-06-1.28030315E-06-2.49416908E-06
11 77 8.58098125E-06-2.12211811E-06-1.76538704E-06-4.61209091E-05-3.56155379E-04
11 78-6.49284324E-05 1.07062323E-04 3.24407306E-04 5.68991270E-03 9.66809701E-04
11 79-7.31313509E-04 1.14285435E-03 1.91321292E-05-2.91290877E-05 9.99695848E-06
11 80-1.86833550E-05 1.85357192E-05 7.14673793E-06 4.68741189E-05 4.14909048E-05
11 81 3.90042267E-06-2.28094120E-06 2.52197974E-06-2.29069534E-05 4.94874352E-07
11 82 1.48672370E-05 1.27534664E-05-4.40870013E-05-1.56592608E-04-1.85741239E-04
11 83-5.23400736E-05-1.20704193E-02 2.49118765E-03-1.08434927E-03 4.13060170E-03
11 84 7.88461069E-06-1.85825959E-05 1.06979852E-05-1.53283576E-05-3.77743994E-06
11 85 7.72583127E-06-3.18268947E-03-2.64830469E-03 4.80238401E-06-8.91246015E-06
11 86 1.82913785E-05 1.87453863E-05-7.12969573E-05-7.03334366E-05-6.61801668E-05
11 87-5.79082073E-04 2.40551171E-04-1.69643438E-04 1.46382673E-04 9.11612473E-03
11 88 1.70089658E-03-1.10060962E-03-1.39016240E-03-1.29874669E-05-1.25938956E-05
11 89 2.55813625E-05 1.93680919E-05 7.04142809E-06 4.81808777E-05-1.14326478E-05
11 90 8.24153474E-05-5.66783606E-05 3.62303731E-04-4.37862570E-02-3.63092993E-02
11 91-1.38317127E-05-6.48832761E-05-5.74493303E-05-1.72250079E-04-6.85528483E-05
11 92-3.19931381E-04-2.46899712E-04 2.18996378E-03 4.61848358E-04-9.41172528E-04
11 93-3.76065130E-04-5.04710528E-04 2.26766374E-03-1.80121362E-03-6.54745410E-04
11 94-7.35113336E-05 5.39275883E-05 1.95837453E-05 2.75607487E-05 2.23629622E-06
11 95 1.48421247E-04 5.53618112E-01 4.58388686E-01 1.08383669E-04-1.55813215E-04
11 96 1.06928015E-04 4.77590936E-03-2.36867584E-05 4.27077367E-05 4.04194384E-05
11 97-4.85685611E-03-1.23798831E-03-2.20512298E-04-1.56627646E-03-6.48304571E-04
11 98 2.25632736E-04-4.46406127E-04 2.25616701E-04 4.64677695E-05-1.13557651E-04
11 99 6.70898811E-05-2.68784768E-05 1.36099349E-04-2.08632925E-06 3.39562011E-04
11100-6.59851259E-05 2.43499974E-06 3.86231065E-04 6.70525878E-02 5.54597901E-02
11101 2.87030615E-05 4.74563826E-05-7.25132151E-05 7.94523728E-04 6.45428380E-05
11102 1.43550799E-04-4.22205647E-04 1.47225288E-03 4.04375666E-04 2.71139450E-04
11103-5.36620324E-04-1.28703083E-03 1.68534589E-04-1.15470537E-04 7.08181500E-05
11104-5.99907664E-05-5.94576251E-05 1.19448392E-04-1.32565315E-05-9.00734849E-05
11105-9.48424679E-05 5.11648173E-05-1.13316040E-04 1.48884085E-04 1.83367774E-04
11106 4.34808684E-05-3.88644536E-05 7.79595772E-05 1.56667312E-04-8.82536669E-04
11107-7.21618671E-04-1.24308005E-05 6.59869767E-06 3.83357770E-06-7.82187645E-05
11108-1.67541239E-05 2.89475733E-05 3.46053973E-06 2.46998496E-04 7.43430155E-05
11109-1.92204742E-05 2.96416209E-05 3.78058857E-03 6.07988615E-04-4.30377144E-04
11110-1.60043181E-04 1.02733058E-05 4.02332050E-06-1.42966263E-05 7.13924675E-06
11111 7.79724158E-07 5.92138891E-06 2.33110647E-06-2.24834965E-05-2.76415774E-05
11112 9.46327849E-05 8.08953326E-07-4.68332990E-05-8.53781855E-05 2.46634223E-05
11113 1.04230803E-05-3.86327915E-05-4.46168929E-05-1.28513389E-04-6.33703737E-04
11114-5.20339939E-04 8.70636590E-06 1.02589212E-06-5.52213402E-06-6.27648079E-06
11115 2.64893465E-05 6.12241814E-05 3.60566258E-06-5.56904242E-04-2.62251216E-07
11116 2.31797494E-04-9.48201693E-05 2.42535049E-04-6.03764042E-05-6.40205567E-05
11117 3.90847495E-04 1.23221122E-05-2.04648812E-05 8.14276900E-06-6.29151247E-06
11118-7.92032450E-06 1.07607768E-05-2.03656674E-06 5.36314515E-05 2.17277173E-04
11119 1.54676211E-04-7.37490240E-06 6.57847944E-05-1.13661111E-04-2.19150180E-04
11120 8.66477666E-06-2.15529264E-05-8.52402271E-05 3.18869651E-04-1.18884161E-07
11121-9.33287989E-07 1.58591893E-06-1.98002671E-06-4.02289719E-07 5.09713661E-06
11122-4.74776872E-06 8.89933766E-06 2.29890393E-07 2.45481447E-05-2.68844696E-05
11123 2.27345795E-05-2.18068970E-05-1.45347271E-04 4.84626275E-04 4.96609498E-04
11124 9.22260595E-05-2.73198344E-06 2.26092755E-06 4.71055886E-07-2.84488192E-06
11125-8.91216096E-07-1.46663221E-06 6.37707008E-07 9.44204151E-06 5.71629999E-04
11126-4.97278950E-05-1.11325212E-06 8.38490112E-05 9.40325989E-05 3.96519858E-04
11127 5.35807319E-06 1.93024550E-06 2.15857892E-06 8.67359151E-07 9.02416719E-07
11128 2.02837777E-05-1.03783363E-05-1.29940667E-06-6.58263297E-06-3.44450752E-06
11129 8.02289413E-05 5.75222376E-05 2.12583500E-06-3.66270480E-03-1.78170430E-05
11130-7.88906200E-04 6.40951037E-04-3.70837623E-06 1.83143349E-06 1.87694274E-06
11131-3.02078743E-06-7.18140748E-06 6.72761383E-07 5.68363595E-07-2.64045130E-06
11132 1.21966425E-04-1.18011074E-04-7.58290667E-07 3.55597561E-05 2.96620777E-04
11133-2.67924222E-04-1.74448963E-06 1.82826278E-06 1.87661529E-04-6.87313731E-05
11134-2.69606404E-07-9.83508460E-07 1.39838139E-06-1.76815847E-06 1.50876919E-06
11135 3.57166026E-06-6.50405416E-06 5.30722266E-06-4.77554255E-06 1.78889165E-05
11136-2.54774745E-05-6.45255554E-05-6.15395516E-06 1.26807407E-03-4.16739174E-05
11137-1.55285503E-04-2.69987205E-04-9.77299634E-07 6.43321766E-08 9.12967458E-07
11138 2.87734777E-06 8.00522121E-07 2.53972924E-06
12  1-8.13955721E-08-1.00749742E-07 8.60767230E-07 1.80276901E-07 4.63258970E-07
12  2-1.28886011E-06-4.66890856E-06-1.86719485E-06-2.59780412E-06 4.60803140E-05
12  3-1.16973786E-05 2.71956682E-05-7.11321840E-06 2.77077728E-03-6.01559949E-04
12  4 8.02172524E-06-4.67479844E-04 5.08214652E-07-1.09208269E-06 5.83868039E-07
12  5-9.02374979E-07 9.44587740E-07-1.27434880E-06-1.36874021E-07-1.10401058E-06
12  6-8.92480858E-05-4.95279541E-05-1.37159324E-07 3.35229984E-06-1.47453002E-05
12  7 4.44109773E-05-2.52126724E-07-9.03775958E-07-8.53067869E-07-1.55653683E-06
12  8-7.07211563E-07 6.86836360E-06 3.29153756E-06 9.33007887E-06 3.84281897E-06
12  9-5.64356540E-05-3.22426190E-05-1.24287233E-04-3.99025660E-05-7.29027103E-04
12 10-1.17951925E-03 2.52250964E-05-1.13999546E-03-1.95578379E-06 3.14664038E-06
12 11-1.19085659E-06 1.04459733E-06-1.90995906E-06 9.43275372E-07 1.35912347E-08
12 12 3.78919012E-09 2.18283687E-07 8.78194651E-08-3.96180093E-07 1.13576006E-06
12 13-2.75109073E-06-1.70078940E-06 9.74543832E-07-1.16307110E-05 5.05329991E-05
12 14 6.45428795E-05 2.22806775E-05-7.94161854E-04 4.60538994E-06 4.80931846E-04
12 15 1.29693642E-04 1.61842038E-07-5.17845115E-08-1.10057526E-07 4.88537672E-07
12 16-8.51430311E-08-1.49124511E-07-1.24298263E-08 1.19355876E-07-4.26158868E-07
12 17-3.77192669E-07 6.92141519E-07 8.18836204E-07 2.52210764E-06 2.47884695E-06
12 18-3.20919016E-06-2.98708076E-05 2.72412252E-05-1.93274492E-05 1.55870945E-05
12 19-1.07942152E-03-1.03647628E-05 3.55629412E-05-1.87361784E-06-7.08071404E-07
12 20 5.08802218E-07 1.99269187E-07 3.58313562E-07 6.84014577E-07-4.87502004E-07
12 21 1.94610806E-07 1.53049292E-06 8.28475475E-05 1.16998834E-04-2.16157611E-07
12 22 2.41050408E-07-4.34459047E-07 5.91567305E-07-1.67450887E-07-4.07123347E-06
12 23 1.71404293E-06-3.31002730E-06 8.78680449E-07 4.59222442E-05-2.67561060E-05
12 24 4.61734419E-05-2.32240894E-05 6.69323726E-04 8.72227101E-04 2.58165952E-04
12 25-1.67422412E-04 7.58251362E-07-6.48233565E-07-1.10017797E-07-1.88971876E-07
12 26 6.03274841E-09 5.74529499E-07-1.72380166E-07 3.76183713E-07-4.55220690E-07
12 27-1.50171934E-07-2.13871302E-07-6.19433831E-06 2.61753905E-06 1.17837013E-06
12 28 1.15128147E-06 4.83797090E-05-8.70999131E-06 3.14224264E-06-3.20951844E-05
12 29-5.71730332E-04-1.41581306E-04-1.52080434E-04 1.94213221E-04-5.59208877E-07
12 30 5.48485008E-07 1.07238694E-08 6.70314349E-07-7.80321189E-08-3.07767167E-07
12 31-1.26490945E-07 4.96352759E-07 1.80208524E-05 9.25021426E-05-8.97066524E-08
12 32 1.79758871E-07-1.66288510E-07-1.14141144E-07-1.74083809E-07-2.29591637E-06
12 33 8.11037737E-07 4.02418487E-08 6.86659537E-07-5.60217643E-06 3.73630683E-06
12 34-3.94712950E-06-1.33739623E-05 6.60814542E-04-9.41141232E-05 1.96958260E-04
12 35 5.24872381E-06-3.90349691E-07 6.69043191E-07-2.78693500E-07 4.71661071E-07
12 36 5.57935605E-07-3.46976998E-07-1.51506247E-08-2.15846730E-07 2.60603870E-05
12 37 1.37097821E-04-9.26363330E-08 6.44909175E-07-1.46121898E-05-1.86878696E-05
12 38-6.99087799E-08 1.60638423E-07-5.36676198E-07 5.12778858E-08-3.88517593E-08
12 39-1.63928897E-06 2.37193152E-06 4.46976750E-07 6.41553916E-08-9.70283628E-06
12 40 3.88357734E-06-3.54387066E-06 1.92113512E-06-1.01860056E-03 1.69416369E-04
12 41 1.41155600E-04-3.22457085E-05-1.00674160E-06 8.58357706E-07 1.48383895E-07
12 42 2.52485279E-07-1.70198820E-07-4.63848260E-07 6.93092652E-07-3.87649318E-06
12 43 8.89949851E-06-2.34232169E-05-8.33561448E-07 3.96562043E-06-2.97696633E-05
12 44-1.55200897E-05 2.37362249E-07-1.12387407E-06-1.04669089E-05-2.00710386E-05
12 45-1.73934633E-07 2.72794575E-07-2.26811581E-07 2.84819042E-07 5.21058659E-07
12 46-3.50840080E-06 1.27147100E-06-1.19853335E-06-2.34904239E-06 3.13868103E-05
12 47-3.66775069E-05 7.45225889E-06 4.14209779E-05 5.04173056E-04-5.85127535E-05
12 48-1.20465758E-04-3.22089135E-05 4.21977565E-07-4.89091552E-07 6.71139869E-08
12 49 1.32055807E-06 3.87926253E-07 1.05791094E-07 1.61171384E-09-6.97913941E-07
12 50-1.44771063E-04-8.66938442E-05-9.29556790E-07 9.86434117E-06-1.51312687E-05
12 51 3.36142740E-05 1.44169353E-06-1.10062844E-05-1.67983021E-06 3.38809151E-05
12 52-1.83765823E-08-3.55306565E-07-7.87428695E-08 1.63629077E-07 7.34311589E-07
12 53 4.52951231E-06 2.83957695E-07-5.05401032E-07-3.35079052E-06-3.39583391E-05
12 54 2.80802302E-06-1.22833239E-05 1.74075355E-05-3.96948691E-04 1.16812753E-04
12 55-7.90095157E-05 8.19302692E-05-5.01609847E-07 6.78814363E-08 4.33728410E-07
12 56-1.19904198E-07-1.01108277E-06 5.08235487E-07-1.39486052E-06 5.96266393E-06
12 57 2.86386991E-04 3.06056096E-06 1.43100139E-06-1.32196767E-05 2.29057790E-04
12 58-6.65298111E-04-2.24449770E-10 1.86513324E-07 8.17912457E-07-2.89815383E-07
12 59-4.58690974E-07-4.15292382E-06-3.60476777E-06 1.53450361E-06 2.43880218E-06
12 60 6.73752478E-05-4.36026394E-06 2.57006053E-05 7.56833664E-06 5.62033773E-04
12 61 2.93375155E-04 2.22461007E-04 1.27806167E-04 3.12273210E-07 4.61083249E-08
12 62-3.58381535E-07-5.55435961E-07-1.48979499E-07 8.95306071E-07 1.48782523E-06
12 63-1.03801241E-05-1.31441878E-05 5.77296881E-04-4.85809181E-07 1.07159713E-06
12 64-1.26836722E-06-1.63383171E-04 8.18509267E-07-7.07439914E-06-5.24920872E-06
12 65-1.13600944E-04 1.32988307E-08 1.66148156E-07-1.21282884E-06-9.98943375E-07
12 66-6.21973261E-07-1.39472807E-06 5.20315124E-06 4.59597808E-06 2.87382433E-06
12 67 5.04674770E-06-2.14845825E-05-2.15119795E-05-1.75355094E-05-1.49770705E-04
12 68 8.74580281E-05 6.81287679E-05 1.11355136E-05-2.79882273E-07 8.32850213E-07
12 69-5.52967939E-07 5.40661623E-08-6.09193480E-08 1.04189587E-07 1.04185811E-01
12 70 8.62600635E-02-4.15440122E-06 9.58168147E-06 3.12892540E-05 9.92454281E-04
12 71-2.84464800E-05-1.17834804E-05 1.32290802E-06-8.87671283E-04-1.40713636E-04
12 72 4.60279417E-05-3.57326641E-04 3.30780092E-03-1.49932310E-03 7.75705930E-04
12 73 6.29264320E-04-1.60377234E-05 4.03633904E-05-2.43256670E-05 1.89940581E-05
12 74-1.72045248E-05-6.05105058E-06 5.64103813E-05 7.44138660E-05-6.61112274E-05
12 75 2.26037528E-04 4.68161766E-05 1.39065150E-04 1.99282055E-04 1.29525267E-08
12 76-4.82839407E-04-4.11573064E-04-1.69314435E-06 7.04711705E-07-1.61170434E-05
12 77-6.52634482E-06-1.17094283E-04 1.75303857E-05-3.34915775E-05 1.02179666E-03
12 78-2.99440290E-04 1.64585232E-04-7.13781588E-05-3.50947746E-03-2.32043456E-04
12 79-1.03985087E-04-2.26956499E-03 2.48920358E-05-2.76924274E-05 2.80039154E-06
12 80-8.96098419E-06 2.53144103E-05-5.37862574E-06-1.72666243E-04-1.54777090E-04
12 81-5.98467874E-06 8.48945874E-06 4.62754764E-06 1.36192337E-04-6.35483991E-05
12 82-2.01655626E-05-2.69136295E-05-2.67937750E-04 4.36383511E-04 2.52679477E-04
12 83 2.02550962E-04 1.04586231E-02-2.54319393E-03 2.16082470E-03-2.60240842E-03
12 84-1.00934588E-05 1.61069179E-05-6.01345909E-06 1.19976981E-05-2.05979005E-06
12 85 3.99686260E-06 3.28481799E-02 2.72658619E-02 5.84462974E-05 6.03182544E-05
12 86 3.23692398E-05-6.67858983E-05 2.50174164E-04 2.81709000E-04 1.44830068E-04
12 87-2.58658578E-04 3.35368699E-04 2.79570226E-04-2.49385067E-05-2.48074524E-02
12 88-1.93359417E-03 9.00271511E-04 4.46370972E-03 1.40349412E-06-7.29522400E-05
12 89 7.15487459E-05-1.42391004E-04-2.83403068E-05-7.33458802E-05 1.09124006E-05
12 90 5.31093642E-05 7.38337326E-04-8.21674980E-04-4.01892289E-03-3.32809778E-03
12 91 6.55619812E-06-3.02391884E-05 2.01429708E-06-8.15703023E-06-4.51792545E-05
12 92 5.31089643E-05-1.19952641E-05 5.81736698E-06 5.38049651E-04-8.87448557E-05
12 93-1.91061783E-04 1.76431378E-02 3.47166545E-03-5.32300047E-04-1.37524828E-04
12 94 3.28640775E-06-1.48405867E-05 1.15541789E-05 3.52869299E-06 1.11927642E-06
12 95 1.67417938E-05 5.39306922E-02 4.47086327E-02 5.42655066E-05 2.63380608E-05
12 96-8.45072406E-05 1.60943392E-04 1.59245474E-04 1.85938932E-04-3.30140102E-04
12 97-5.40262762E-04 1.97379372E-04 1.32949898E-04-2.52681366E-04-1.48633266E-02
12 98-1.91511006E-03-1.53522347E-04-1.60355205E-03 7.38923648E-05-1.39001717E-05
12 99-5.99921931E-05-7.31798022E-05 4.80050112E-05 1.40448350E-04 2.78183549E-05
12100 3.86914686E-05 5.25984587E-04-2.02084107E-04-5.50052689E-01-4.55479101E-01
12101-7.96843514E-05-2.98532416E-05-5.20783510E-05-4.58689276E-03 2.80400883E-05
12102 2.42437781E-05 1.27973817E-05 3.31653625E-03 7.70694311E-04 6.50683322E-04
12103-2.31880770E-04 1.32535410E-02 1.61095075E-03 1.78009747E-03-5.08460014E-04
12104-8.56816453E-05-4.70615271E-05 1.32743172E-04 8.16361844E-05 8.09077044E-05
12105 2.43647017E-05-3.34282723E-04-2.16361046E-04-1.86941372E-04-3.07368102E-04
12106-3.47121533E-04-6.43756909E-05-3.04767411E-04-1.18168654E-04-1.66646268E-05
12107-1.08544036E-05-3.39238339E-06 2.06038194E-06 8.25313387E-07-4.48910419E-05
12108 6.75167621E-06-1.76640252E-05 1.21131805E-07 5.90850615E-04 1.41718974E-04
12109-1.92489906E-04 1.65499414E-05 6.93803979E-04-8.85661618E-05-3.98767516E-04
12110-2.54827235E-05-8.81945878E-06 3.33181876E-06 5.48764001E-06-3.40606604E-06
12111 7.09081750E-06 2.51231398E-06-1.49929934E-07-4.32103082E-05-1.18827701E-05
12112 2.88873772E-04 1.20531021E-05-5.08738222E-05-3.89699461E-05-3.96191954E-04
12113 8.30178265E-07-4.10268603E-05-4.26722187E-06 1.56834140E-04-1.14746233E-04
12114-9.19974847E-05 2.00547165E-06-5.38443860E-06-5.06074060E-07-7.70511632E-06
12115 3.00177115E-06 4.15719665E-05-4.45496043E-06-2.95877490E-04 1.31294681E-04
12116 3.00675798E-05-2.92315031E-05-5.85028547E-03 8.52698866E-04 1.02808806E-03
12117-6.06753271E-04 3.53697185E-06-3.44972372E-06-8.72481360E-08-1.11842216E-05
12118-2.90555408E-07 4.21834118E-06-1.12313493E-06-6.88413218E-06-1.60072178E-04
12119-7.27310688E-04-3.64058712E-06 2.27401932E-05-6.03006319E-05 4.62649361E-05
12120-1.06984105E-06 2.30054882E-05-7.45090412E-05-1.22582966E-05 4.47150763E-07
12121 1.43983119E-06-4.30696444E-06 9.57727688E-07 1.32452006E-06-1.02558477E-05
12122 2.30431778E-05-1.03293506E-05 2.36175095E-07-3.91491814E-05-6.50337078E-05
12123 2.22542089E-05 1.82441074E-05 6.04568862E-04-4.57879325E-05 1.66672318E-04
12124 8.17412574E-05 1.49508579E-06 2.86903591E-06-4.36412170E-06-1.87940307E-06
12125-1.53810334E-06 5.09930418E-07-2.00915380E-06-4.57093297E-05 2.05742940E-04
12126 3.95522677E-05 9.04384005E-06-7.70701626E-05 5.33247192E-05-3.69504417E-04
12127 7.44878758E-05 6.55147246E-05 3.38267231E-06 7.80667210E-07 5.45892289E-06
12128-6.49202311E-05-9.08249510E-06-9.40047187E-06-1.92784219E-05 4.13919565E-04
12129-2.65244897E-04 1.31459848E-04-1.67748656E-04 3.23499851E-03 5.78257795E-05
12130 3.90496266E-04-8.43604382E-04-9.07721224E-07-1.15884175E-05 1.24961388E-05
12131-1.21363001E-05 2.38465466E-05-2.60051884E-06-1.42457874E-06 1.40000725E-05
12132 2.79312585E-04 1.30184017E-04-1.88452295E-06-1.05591408E-05-1.58939615E-05
12133 2.41981058E-05 6.37192176E-06-6.79365572E-05 9.61292668E-05 2.62715662E-04
12134 5.91646770E-07 9.04399020E-07-4.23632453E-07 4.63425656E-06 7.14298769E-07
12135-1.69763043E-06 3.42319116E-07-7.23239068E-06 2.94012865E-06-2.20125141E-05
12136 4.77843694E-06 6.94730507E-05-1.06998690E-05-4.61081863E-04 7.38062518E-05
12137 4.80234032E-05 1.31103373E-04 1.80076355E-06-1.71727698E-06-8.34865710E-08
12138-1.68710897E-06 1.09507575E-07 7.85359399E-07
13  1-7.11943404E-07 9.59693342E-09 5.11714795E-07 4.82633632E-07 5.85017244E-07
13  2-1.14199562E-05-1.78114170E-06-2.77173981E-06-1.94521234E-06 1.16271670E-04
13  3-2.11433454E-05 5.70431351E-05-4.23944752E-05 7.98935871E-03-1.50167910E-03
13  4-1.79838446E-04-1.32250972E-03 1.35178710E-06-1.92086978E-06 5.69082679E-07
13  5-3.74253177E-07 8.45646990E-07-9.92779563E-07 7.98265769E-07-1.31890468E-05
13  6-1.20580902E-05 9.32184443E-05-7.55419111E-07 6.47247082E-06 2.08353999E-05
13  7 1.28815110E-04-1.66642619E-06-2.85493823E-06 4.54766235E-08-1.40457926E-07
13  8-2.77087683E-06 1.75809166E-05-4.54160355E-06 2.80317300E-07 1.20108203E-05
13  9-1.74703930E-04 1.81410574E-05-8.57019720E-05-4.94069740E-05 6.91187967E-04
13 10-3.77987766E-03-5.05036108E-04-4.74296591E-03-4.42470021E-06 3.54816712E-06
13 11 8.76533082E-07-1.19801512E-07-5.55445289E-06 6.15346958E-07-3.95997288E-08
13 12-1.13388067E-06-6.25210178E-07-3.04850383E-07 1.26552569E-06 1.70192222E-05
13 13-1.65565972E-06 4.04114147E-08-8.11184061E-06-1.68959650E-04 5.77702529E-05
13 14 7.85744973E-05 5.68662252E-05-8.35847072E-03-7.22791327E-04 7.50409493E-04
13 15-6.39504179E-04-3.59057749E-06 2.72239262E-06 8.68184862E-07 6.47042573E-07
13 16-2.24834990E-07-2.55380725E-06-5.15546706E-08 2.09385555E-08-3.43778990E-07
13 17-5.55924354E-07 2.74965177E-07-8.66097089E-07 2.64792694E-06 3.54895351E-06
13 18-1.41170341E-06-1.45335831E-05-1.07731348E-06-6.29446569E-05 4.96102645E-06
13 19 2.61249545E-04-8.81975239E-04-1.14629594E-03-6.45866947E-05-1.23944514E-07
13 20-4.06124522E-07 5.30069036E-07 5.79631549E-07 7.97466117E-07-9.27647101E-07
13 21 8.55763152E-10 3.30150273E-06 1.01010313E-04 3.04363435E-04-1.10158500E-07
13 22 1.62625776E-07-1.75899420E-07 7.78401466E-07-2.56506688E-07-5.14589720E-06
13 23-3.81017558E-07-5.14736165E-06 2.03841699E-06 1.24249247E-04 1.40504320E-05
13 24-2.37644539E-06-2.64374662E-05 3.37742623E-03 5.50467606E-04-1.93005198E-04
13 25-8.37616102E-04-5.35680163E-07 7.35898781E-07-2.00218617E-07 6.87925798E-07
13 26-5.51987987E-07-1.09748059E-06 3.57177341E-07-1.90925380E-07 5.10223363E-07
13 27-5.65126769E-07 2.33814685E-07 7.38228554E-06-2.87625908E-06 2.97719316E-06
13 28-2.66346810E-06-1.61725162E-05 4.55501363E-05-1.83017146E-05 3.15452036E-05
13 29-2.63343690E-03 1.12132357E-04-7.52201306E-06 9.33873282E-04-4.63983001E-07
13 30 6.60692909E-07-1.96709908E-07 5.54361347E-08 1.03521216E-06 1.32274669E-06
13 31 1.08880038E-06-1.02337826E-05 1.48873587E-06-7.70038573E-05 4.86447773E-08
13 32-8.69739840E-08-5.52022427E-07-3.35363196E-07-6.64423588E-07 7.11659310E-07
13 33 1.91236272E-06 1.78397421E-06 3.65455621E-06 2.63023410E-05-2.68359214E-05
13 34-1.03853339E-06-7.72399143E-07 1.72220284E-03-2.99250894E-04 2.91072252E-04
13 35 2.57252214E-04-9.66142628E-07 8.22385627E-07 1.43757001E-07-2.71349166E-07
13 36-7.67970140E-07 8.71693990E-08 2.84782429E-07-2.18714863E-06 5.94293410E-05
13 37-3.95991941E-05-3.91035129E-07 5.30557673E-06 3.45064563E-06 1.16281032E-04
13 38 2.56987987E-08-7.07199660E-08-3.45060982E-07-2.66672156E-07-2.33723045E-07
13 39 2.81822619E-06 1.81602822E-06 1.38350215E-06 1.56251351E-06-6.00468950E-05
13 40 2.16021480E-05 1.63980845E-05-6.33921663E-06-4.19589805E-04 1.39483369E-05
13 41 3.14323044E-05-4.93262407E-05-3.36581090E-07-5.27654511E-08 3.89346541E-07
13 42-4.24119629E-07-2.84641584E-07 3.69660382E-07-1.38578773E-06 1.05742756E-05
13 43-1.02318576E-04-4.93568759E-05-1.07992068E-06 8.01519401E-06-7.01983021E-05
13 44-3.20483499E-05 3.65100749E-07-2.17822632E-07-2.48019573E-05 6.49821655E-05
13 45-1.68451073E-07 5.19693031E-07-1.49117873E-07-3.62964567E-07 1.42647767E-06
13 46-6.76292860E-06 1.05057263E-06 1.38984552E-06-6.32818165E-06 6.77884766E-05
13 47-3.34096254E-05-2.07061332E-05 6.49924971E-05 4.88633154E-04-2.32831463E-04
13 48-8.53998829E-05 2.74906190E-04 7.77369735E-07-1.85292959E-07-5.92076776E-07
13 49 7.95934746E-07-1.20562713E-07 8.12494001E-07 1.99900262E-07-8.13056363E-07
13 50-1.95702779E-04-8.43976664E-04-1.91326151E-06 1.50752895E-05 1.29715090E-05
13 51 8.91303372E-05 1.41935197E-06-1.29421581E-05-3.42911961E-05 1.09035844E-05
13 52 7.05679487E-08 1.41441659E-07-3.81968350E-09-1.03719379E-06 6.74532002E-09
13 53 2.25254494E-07 1.44697815E-06 5.26713512E-06 3.82921638E-08 2.76395662E-06
13 54-1.17788129E-06-3.14908987E-05 1.05411362E-05-8.98126907E-04 1.65680680E-04
13 55-5.49996119E-05 1.81232617E-04-9.66503574E-08-2.08488566E-07 3.05138923E-07
13 56-1.69071739E-07-9.83644581E-07 1.04052704E-06-2.36976110E-06 1.27009932E-05
13 57 7.00991525E-05-6.87455254E-04 1.85215561E-06-6.92906865E-06-2.26955546E-04
13 58-9.91554595E-04-1.82525468E-08-3.54123225E-07 1.69986574E-06-4.56006797E-07
13 59-1.86906459E-06 2.62863894E-06-7.78082645E-06 3.11640404E-06 1.02947142E-05
13 60 4.84306789E-05 7.64081228E-05 5.32987581E-05-3.35227713E-05 1.15462117E-03
13 61 1.53520887E-04 5.16192196E-04-9.99921336E-05-3.16864022E-06 2.37733347E-06
13 62 7.91306748E-07-1.34722925E-06 1.52560783E-06 8.83555607E-07-2.09861316E-06
13 63 1.27874442E-05-1.91248722E-05 5.64371964E-04-1.82253226E-07-2.05961924E-06
13 64 2.31607688E-05 2.41499702E-04-5.64348593E-07-1.74389742E-06-1.08423842E-04
13 65-4.86132734E-04 4.39405365E-08 7.59664864E-07-3.13988904E-06-1.04828461E-06
13 66-8.87416998E-07-7.32335972E-06 1.48427484E-05 5.39682094E-06 3.81960612E-06
13 67 2.33968881E-05-6.22897104E-05-2.33066075E-05-2.32397766E-05-2.36291550E-04
13 68 3.37073078E-04 3.99837871E-05-8.70456080E-05 1.10766101E-06 9.23443941E-07
13 69-2.03110495E-06 9.01685805E-07 1.27079851E-07 3.94299171E-07 5.49572747E-01
13 70 4.55081958E-01 7.99944844E-05-2.10268949E-06 1.21531325E-04 4.67705321E-03
13 71 1.79864053E-05-4.16355553E-05-1.68831443E-04-4.78304895E-03-8.07554883E-05
13 72-4.40556907E-04-1.14922056E-03-1.85575077E-02-1.48890136E-04-7.77016712E-04
13 73-3.15334573E-03-1.06575165E-04 1.34220493E-04-2.76453281E-05 9.08809086E-05
13 74-7.47978678E-05-4.48676018E-05 3.23968132E-04 3.00226556E-04 1.79499278E-04
13 75 1.90556107E-04 3.31071824E-04 2.11491734E-04 1.60630501E-04 1.61978333E-04
13 76-2.47699905E-03-2.11432936E-03-5.80880320E-05 2.32628272E-06-6.93215548E-05
13 77 1.75155493E-04-3.56839474E-04 5.01921822E-05-2.56780382E-04 1.80702564E-03
13 78-3.69506568E-04 2.29371936E-04-4.75790323E-04 2.06434367E-02-5.66859683E-03
13 79 1.99234781E-03-4.11193447E-04 7.62588810E-05-9.89500034E-05 2.26911224E-05
13 80-2.76759732E-05 1.60172220E-04-2.13793022E-05 8.83672042E-05 6.67609788E-05
13 81 1.92683479E-06 2.73269656E-06 1.22968845E-05 9.23675749E-05-5.40495456E-06
13 82 5.03369866E-07-3.52922521E-05-7.27365578E-04 5.00603426E-04-1.25461952E-04
13 83 7.57849085E-04-2.25954753E-02 2.16802853E-03 3.99787959E-03-1.47494829E-03
13 84-9.55756598E-06 8.36696162E-06 1.19060436E-06 3.94739546E-06-5.72927872E-06
13 85-7.77969990E-07-5.37143937E-03-4.45427752E-03-1.45424785E-05-1.21786454E-05
13 86-1.50046997E-05-3.58004993E-05-2.36829284E-05-2.97372352E-05 3.81784552E-05
13 87 2.43246554E-04 1.46689483E-04-1.41404372E-04-1.45877477E-04 2.08009264E-02
13 88 1.54245406E-03-1.51570094E-03-3.20981460E-03 2.41241555E-05 2.04869861E-05
13 89-4.46111416E-05 1.78099188E-05 2.32107311E-06 4.05724871E-06-5.24709331E-07
13 90-6.37350146E-06-1.43491268E-04 4.80657610E-04 4.17817838E-03 3.46977875E-03
13 91 7.54400377E-06 1.34184844E-05 7.88965770E-06-9.34264339E-06-3.49473545E-05
13 92 7.70447236E-05 4.89998318E-05-1.18707441E-03 4.01573986E-05 2.78873359E-05
13 93 7.52158783E-05-1.66877253E-02-6.05980364E-04 1.38430099E-03-4.42623625E-04
13 94-8.67496149E-06 2.14167956E-06 6.53328193E-06 6.27957746E-06 5.40862810E-06
13 95-1.11691988E-05-7.80814296E-02-6.47216276E-02 7.93851758E-05-2.82293564E-05
13 96-2.97107136E-05-4.13534636E-04 2.92927652E-04-2.00588475E-04-1.37290621E-04
13 97 1.70598705E-03 7.80286749E-04-1.34596784E-04 3.55088518E-04 1.91500691E-02
13 98 2.53632789E-03 7.68777258E-05 2.62966830E-03 1.00369442E-04-3.16389033E-05
13 99-6.87305388E-05-8.11065549E-05-1.10782665E-04 5.33948715E-06-5.31282471E-05
13100 2.80822411E-05-2.20077635E-04 3.63239567E-04 9.61162321E-02 7.96028964E-02
13101 1.48549883E-05 5.51675505E-07 2.57717313E-05 7.10104735E-04-6.07768582E-05
13102-3.85028908E-05 5.58534227E-05-1.28713042E-03-1.68586659E-04-2.19675039E-04
13103 1.72067944E-04-1.26193809E-02-2.10536888E-03-1.74946613E-03 8.70215468E-04
13104 1.71839547E-05 1.76977342E-05-3.48816889E-05-1.49719223E-05-1.50069073E-05
13105-2.82149884E-06 6.61275040E-05-4.44164447E-05 4.55821069E-05 1.69584741E-04
13106 5.94052925E-05 4.06548203E-05 8.85903581E-05-5.26441811E-04 1.31920713E-04
13107 1.09694194E-04 3.61207722E-07 6.18674914E-07-1.54516115E-07-2.15556265E-05
13108 1.16970817E-05-1.21728071E-05-3.30451341E-06 3.17012034E-04 1.68574653E-04
13109-3.00394532E-05-6.56560095E-05 2.26620350E-03 6.22628040E-04-2.83311894E-04
13110 2.62899553E-05 7.08276848E-06-4.77683302E-06-2.30593546E-06-7.97386544E-06
13111-6.60839144E-06 7.84453022E-07 3.50974136E-06-3.32687231E-05 7.73467777E-05
13112-9.73592070E-05 1.80534868E-06-2.56855923E-05 8.77298412E-05 4.28682666E-04
13113 2.44741743E-06-3.49846660E-05 6.62661848E-05-2.43754130E-05 2.76900069E-05
13114 2.52519947E-05 2.60863042E-06-5.63000062E-06-1.76405816E-06-2.46648037E-05
13115-2.00515795E-05 2.34988533E-05 1.04344136E-05 2.04164940E-04 2.02155760E-06
13116-3.61266953E-05 8.81900505E-06-2.19015058E-04-5.58308728E-04 1.95824702E-04
13117-1.79698006E-05 1.72439157E-05-8.77220889E-06-8.47170683E-06 2.36447031E-06
13118-5.36415459E-06-1.11936379E-06 7.09334513E-06-1.06356107E-04-3.39733463E-04
13119 1.44903632E-03 6.74157825E-06-5.91471556E-05 2.46345934E-04-1.22688845E-04
13120 1.00207046E-05-4.99592659E-05 2.27217137E-04-2.06812634E-04 2.50018414E-06
13121 3.37853196E-06 3.87968010E-06-8.93555715E-06 4.52536810E-06-7.38583860E-06
13122 2.10239572E-05 1.14419104E-05 1.15333131E-05-7.47315689E-05 4.42386288E-06
13123-8.12564965E-05 3.49051838E-05-1.58582522E-04-2.64539145E-04-3.23653648E-04
13124 1.93008715E-04-2.85813265E-06 8.82854695E-06-5.97041430E-06-1.36169242E-06
13125-5.98191066E-07 1.21398184E-06 5.48577661E-06-8.06765114E-05-5.61871711E-04
13126 9.72250574E-05 3.84206936E-06-1.00074965E-04-1.21412391E-03-2.09464544E-03
13127 2.05586316E-05 1.35497192E-05 3.49062545E-06 4.14356703E-06 4.44099773E-06
13128 2.97293147E-05-1.57289250E-05-1.47392156E-05-2.23806457E-05-2.67373956E-04
13129 4.35063577E-05-7.94810801E-05 1.53930798E-04 8.08586871E-03-6.53525792E-04
13130 1.22860007E-03-1.44178486E-03 1.61356496E-06-5.45329952E-06 3.83973456E-06
13131-4.52068889E-06 1.22100576E-06 1.81991085E-06-2.77654955E-06 2.50203978E-05
13132 1.93185991E-05 1.03150532E-03-2.15605194E-06 3.17018190E-05 8.98280754E-05
13133-1.19531148E-04 1.45059679E-06 6.58937630E-06 7.22385257E-05-2.19632703E-04
13134-3.85593090E-07-4.28845237E-09 3.92862233E-07 2.22525913E-06 1.55367422E-06
13135-8.92944534E-06-7.04422108E-06-1.82568819E-05-1.20165640E-06 1.05046956E-04
13136-1.11998652E-05 7.50920544E-05-4.81818868E-05-1.09950545E-03 2.14027381E-04
13137-7.70229550E-06 4.67004461E-04 2.20569936E-06-2.03731687E-06-1.68382493E-07
13138-1.96090430E-07 1.94687716E-06 2.44825524E-06
14  1-1.39952686E-04-1.18488125E-04-2.32828713E-06 6.54867613E-06-3.15109531E-06
14  2 5.26484726E-05 5.20548499E-06-1.11126119E-05-3.60419005E-06-1.47353646E-04
14  3 1.25092009E-05 2.70634531E-04 1.31530033E-04-6.87184835E-04 6.18275451E-04
14  4 9.98338016E-04 2.89150707E-04-2.71289752E-07 1.42464692E-06-1.15335717E-06
14  5-1.14083492E-05-2.70941593E-06 2.12065630E-05-6.14421837E-06-1.45372173E-05
14  6-7.44759996E-05-3.86172991E-04-7.83331512E-06 7.28555776E-05 7.18292453E-05
14  7 5.04014842E-04-3.29703975E-05-2.85310965E-05-4.22808974E-06-1.04383769E-05
14  8 1.37663361E-06-2.52291804E-05 2.74331137E-05 5.11523720E-05-1.23052827E-05
14  9 5.49723482E-04 2.32045188E-04-2.50920704E-04-6.74846934E-05 3.48526429E-03
14 10 9.94015174E-04-2.48848432E-05 8.49661606E-04-3.57404656E-06 1.03938067E-05
14 11-6.81976012E-06 1.09979418E-05 1.12006892E-06-8.01865045E-06 2.76292218E-04
14 12 2.29121042E-04-9.26746125E-06-3.09788921E-06-2.83357167E-06 5.05417031E-05
14 13-8.53029221E-07-7.29893198E-06 3.86397104E-05-2.69115880E-04-1.07498747E-04
14 14-1.40881601E-04-2.72843067E-04-6.06880906E-03-2.00636644E-03-7.57916563E-04
14 15-1.19727832E-03-2.36791988E-05 1.19542790E-05 1.17249198E-05-1.79508961E-05
14 16-3.27173160E-06 6.04068174E-06-5.71874300E-02-4.72951874E-02-3.57604781E-06
14 17-4.79482775E-05-7.72654515E-05-6.95370477E-04-6.50560623E-05-3.16225311E-04
14 18-2.50527732E-04-9.02280639E-04-1.68606435E-04-6.67155393E-04-2.41651763E-04
14 19 4.64240632E-03-5.64201509E-04-4.27871418E-05 2.04206723E-04 9.23506459E-05
14 20-7.04941859E-05-2.18564600E-05-3.26865677E-05 1.28617380E-05-1.44178665E-04
14 21-4.91038163E-05 1.34674311E-04 3.66603256E-05-2.81817039E-04-5.60154248E-01
14 22-4.63783702E-01-4.57293236E-05 4.66263727E-06 8.87367021E-05-4.62680675E-03
14 23 1.36018092E-05 1.85398448E-04-1.32140758E-05 4.43803690E-03 2.76276597E-04
14 24-1.04013459E-03-1.84558095E-04 9.09786255E-04 2.91271777E-03-3.14195556E-04
14 25-5.35387232E-04-3.78753424E-06-3.79492184E-05 4.17367527E-05 3.06274351E-05
14 26 2.34825191E-05-9.53999080E-06-1.72795568E-02-1.42510235E-02 2.41596329E-05
14 27-7.04997829E-05 5.54860583E-05-3.59335115E-04 7.05261659E-05-3.48841726E-04
14 28 1.93123458E-04-1.36442438E-03 1.02830154E-04-5.90552671E-04 2.46145483E-04
14 29-9.40078036E-04 5.28303480E-04-9.79708087E-05-4.93261587E-04 5.15780056E-05
14 30-1.00837711E-04 4.92597056E-05 4.25550485E-05-3.64005440E-05 1.12685445E-04
14 31-2.21729453E-05 1.20224022E-04-4.73192178E-05-1.04779371E-04-1.45053836E-03
14 32-1.18296837E-03-5.61781746E-06 4.71012769E-06 4.25238373E-06-6.41215314E-05
14 33 8.34267833E-05-7.11927098E-05 8.81592779E-06-9.46526552E-05-2.56269108E-04
14 34-1.75906500E-04 5.86868596E-05-1.75052429E-03-3.50867948E-04-9.01127545E-04
14 35-1.03058699E-04 1.40899547E-05-2.20253743E-05 7.93541958E-06 2.19518107E-05
14 36-1.29231802E-05-2.93105867E-07 2.76735664E-06-7.15236907E-05 4.45358583E-05
14 37-5.70583984E-04-1.06588805E-05 7.74250408E-05 1.72954406E-04 4.27206735E-04
14 38-9.03322463E-03-7.41593584E-03 8.09988562E-05 4.70823960E-05-2.17058950E-05
14 39-2.85864101E-04 3.10783709E-04 2.44233550E-04-6.84232295E-05-1.15137079E-03
14 40 2.53250450E-04 4.58777841E-04-5.87320483E-05-3.46915892E-03 4.57592159E-04
14 41 4.47654676E-04-1.27413026E-04-5.07392507E-05-2.61265357E-05 7.68657864E-05
14 42-1.42326206E-04 3.44144280E-05 3.02976198E-05-1.00199465E-05 4.12870511E-05
14 43-5.56091191E-05 7.11018714E-05-1.33040926E-05 8.80407219E-05 6.41881902E-05
14 44 2.34530575E-06-1.12859101E-05 5.15606279E-05-5.53448592E-05 3.44318628E-05
14 45-6.46220894E-03-5.29023352E-03-7.93468518E-05 6.56534659E-05 3.21522133E-05
14 46-2.74980379E-04-2.48986989E-04 2.24149757E-04 9.20832260E-05-6.51782399E-04
14 47 1.34518022E-05 3.03113359E-04 6.92509435E-05 2.77700610E-03 5.52699912E-04
14 48-5.72944930E-04-4.06163437E-04-1.76662980E-05-3.51578995E-05 5.28241975E-05
14 49 1.13170182E-04 4.65168490E-05-4.39644793E-05-1.89367493E-05 1.16551693E-04
14 50 3.89966052E-04 8.30989843E-04-1.02271959E-05 6.42349843E-05-3.85720324E-05
14 51-7.74111397E-05-5.39921202E-06 1.93848269E-05-6.27724632E-05 9.52856632E-05
14 52-1.08953493E-07-1.63101251E-06-9.14761955E-07-1.13330325E-07-2.32669654E-07
14 53 1.93953615E-05 4.02934439E-06-1.56792029E-07 1.34726628E-06-1.70670986E-04
14 54-5.47984077E-05-4.68608638E-05 3.60301814E-06-4.52743762E-05 1.99393051E-04
14 55 8.72344406E-05-1.55926872E-05-5.01698746E-07 5.05900603E-07-4.20185729E-09
14 56-1.72721574E-06 1.53616901E-06 4.43318857E-07 3.02018085E-06-2.64398597E-05
14 57 3.28508692E-04-3.46500117E-05-1.04812041E-05 6.94848341E-05 3.50644673E-04
14 58-1.25093048E-03-1.48419934E-05-1.45010545E-05-9.25224656E-07-1.80308577E-06
14 59-6.12420512E-07 2.84636561E-05 2.58735542E-06 4.61045414E-06 2.67553513E-06
14 60-1.42304042E-04 2.05786879E-05-1.01603032E-04 1.74354861E-05-1.16346901E-04
14 61 3.58543185E-04 2.65621994E-05 2.04505143E-04 4.49286550E-06-7.41090472E-06
14 62 2.91803922E-06-1.70943023E-06 2.54408512E-06-6.31590056E-07-3.35531518E-06
14 63 3.23579687E-05 6.21866815E-05 3.65283930E-04-3.18231115E-06 2.93580496E-05
14 64 3.60184781E-05-1.19505671E-04-5.18456221E-06 4.78671491E-05 8.02880580E-05
14 65 6.70104444E-05-4.99470967E-07 1.15461999E-07 3.60656480E-06-1.98892295E-06
14 66 3.85316815E-06-7.99185517E-06-1.36233165E-05 4.60508034E-06-1.28687824E-05
14 67-4.53201400E-05 8.91569935E-05-3.81465955E-05 8.38941381E-05 1.25865221E-03
14 68 3.05422568E-04-1.04078121E-05 2.44690673E-04 4.97348501E-06-3.65063100E-06
14 69-1.32285401E-06-1.19695544E-06 6.76329919E-06-2.30858632E-06-9.83206684E-08
14 70-1.68571030E-07-5.33330469E-07 9.86910275E-08-2.68496905E-07 5.74395074E-07
14 71 2.66244881E-06-5.53742495E-07 2.08455890E-06 3.74930174E-05-2.98651847E-06
14 72 9.16416067E-06-2.64967688E-06 9.16335082E-04-4.57320526E-04 2.39230182E-04
14 73 2.51616374E-05 2.90186436E-07-1.94217314E-07-9.59691220E-08 1.44981634E-07
14 74-4.38405184E-07 6.18872607E-07-2.09077744E-07 1.67986452E-07-6.15314459E-05
14 75-9.70265204E-05-1.84031171E-07-1.72521193E-07-2.15391885E-05 3.44242820E-05
14 76-9.74286050E-08 2.50921574E-07 9.44249684E-07-9.52527039E-07 1.16774508E-06
14 77-3.77455234E-06-6.04705551E-06 4.48593103E-06-6.83197047E-06 1.88441854E-07
14 78 2.43479866E-05-2.66938272E-05 4.60424833E-05 7.50904219E-04 1.73659466E-04
14 79-3.34212913E-05-1.87831706E-04 1.16157021E-07 7.29208376E-07-8.45365397E-07
14 80 5.71618270E-07-7.96429854E-07 1.11348495E-07-5.98492991E-08 1.66183268E-07
14 81 1.52374944E-06-9.55519896E-07-6.10362357E-07-3.98780809E-07-7.29725179E-06
14 82 5.17181349E-06 3.11897535E-06-1.38112177E-05 5.97531636E-05 8.54725084E-06
14 83-1.45047963E-05-9.92092605E-04-4.15152117E-04 3.64698037E-04-2.47149486E-04
14 84-1.12720168E-06 4.47606297E-07 6.79595382E-07 1.56897987E-06 8.98569850E-07
14 85 1.62422354E-06 8.67571904E-08 6.14530939E-07-8.95973481E-08-2.91081206E-07
14 86-4.47790962E-07-6.82738366E-06 8.35215990E-07 1.39088029E-06 2.77172889E-06
14 87 8.06377126E-05 1.80015363E-05-1.37460343E-05-2.05060922E-05 1.35547178E-04
14 88-4.25293631E-04 2.06669331E-04-2.76602171E-04-7.79342321E-08 5.94675025E-07
14 89-5.16740793E-07-7.53357744E-07 5.76465923E-07 1.19389963E-08-2.31465603E-07
14 90-9.24151157E-07 4.43982488E-05 1.21059628E-05 3.64043336E-08 2.38353880E-07
14 91-6.03119272E-08-4.31691074E-07-5.23899217E-08-1.68601468E-06 1.77913840E-07
14 92 2.60349908E-06 4.56604145E-07-1.00294406E-05-1.16134402E-06-2.57046667E-06
14 93-1.85557531E-05-9.49616933E-04-5.98751435E-05 2.67637087E-04-2.08340814E-04
14 94-2.42897132E-07-1.45727845E-07 3.88624978E-07 2.73604519E-07-5.23506727E-07
14 95 4.99496875E-07 7.10838266E-08 2.68430197E-07 2.01590207E-07 4.18360995E-07
14 96 4.81000596E-07-1.28953880E-06-1.35169092E-06-1.84882400E-06-2.69043530E-06
14 97-1.40175917E-05-4.64055035E-06 3.78836200E-06 1.49904710E-05-8.30029022E-04
14 98-3.18198475E-04 1.77035396E-04 3.03217947E-04 1.89405960E-07 3.37019152E-08
14 99-2.23107875E-07 2.81957244E-07-1.67676570E-07 2.13240590E-07 2.08021491E-07
14100-3.08460892E-07 2.66742649E-05 2.94961373E-05 1.35335494E-07 5.65483497E-07
14101 3.86348769E-07-1.10526965E-07 1.11981084E-07-4.37477796E-06-2.88640490E-06
14102-1.10966702E-08-7.46922131E-07 4.72564258E-07 1.09935350E-05-9.96160249E-06
14103 1.93075999E-06-2.10988156E-04 1.03764532E-04-1.24186497E-04-3.16999269E-05
14104 3.46391437E-07-3.72970371E-07 2.65789343E-08-4.74272990E-07 3.90328173E-07
14105-8.03058787E-08-5.53274370E-07 1.41827446E-06-2.24513735E-05-9.23897956E-05
14106-1.56332978E-07 1.24937055E-06 1.94191257E-05 7.58279300E-05-1.52996901E-07
14107-1.35976074E-08-6.68175929E-08-1.08619409E-07 5.85698387E-08-1.18531947E-06
14108 3.13303102E-07 5.51083867E-07-2.32065603E-07 1.13073729E-05 2.28059699E-06
14109-7.75787559E-06 9.67495028E-06-2.64079631E-04-8.72706387E-05 3.19387680E-05
14110-1.35824904E-07 2.61595943E-07 2.86833920E-07-5.48429863E-07-2.76532903E-08
14111 7.43239308E-07-3.69797397E-08 2.98557327E-07-3.01480663E-06 1.33821360E-05
14112 3.06572086E-05 2.48901507E-07-2.74175999E-06 9.16269081E-06-4.81496399E-05
14113-4.85095035E-07 3.59331927E-06 4.59518156E-06-3.76007228E-05-2.49326076E-08
14114-1.83724768E-07-9.82987596E-08 3.42091399E-07 1.17331527E-06 2.63808357E-06
14115 7.34762125E-07-1.82050881E-06-4.78482311E-06-2.46792005E-05-9.59134683E-06
14116 1.48715947E-05 3.23682400E-05 1.94059607E-04-2.09732122E-05-6.00771595E-05
14117 1.77727835E-04-3.92681240E-07 5.22734998E-07-1.30053757E-07 2.22004642E-07
14118-3.90826311E-07 8.37150666E-07-2.58658141E-08 1.21745865E-07 5.01330846E-05
14119 1.72554700E-04 5.55313963E-09-4.29140539E-07-7.12662153E-05-1.11103741E-04
14120-1.04730377E-06 8.96353136E-06-1.71108046E-06 9.30759748E-05 6.47589243E-09
14121 4.66047810E-09 8.95145061E-07 6.35421380E-07-5.65998424E-07 4.83691933E-07
14122-3.92914591E-06-2.73469389E-06 2.47193524E-06-1.65452521E-05 1.75242150E-05
14123 9.28996268E-06-1.23866990E-05 8.46125606E-05-8.58501226E-05-3.69122963E-05
14124 4.37962299E-05-2.46380790E-07 2.34938631E-07 1.14421592E-08-3.29827479E-07
14125 2.98709628E-07-8.41300956E-08-5.52945803E-07 1.50876601E-05-1.17760637E-04
14126-2.73514362E-05-2.81829983E-07-7.43349463E-07 1.22352488E-04-4.31385497E-04
14127-4.56868906E-06-3.01320222E-06 8.53951950E-08 5.80761739E-07 8.88274888E-08
14128-6.63904496E-06-4.80267649E-07-2.84028415E-06-4.24296678E-07 3.24865826E-05
14129-2.86858644E-05 2.71173692E-05-6.48347551E-06 1.49662822E-03-2.38391253E-05
14130 3.68491207E-04-3.06109960E-04-6.96055302E-07 2.70923516E-07 4.25131786E-07
14131 2.86036459E-07 9.23064641E-07-1.53327350E-06-1.99932768E-06 1.48526807E-05
14132 3.83042813E-05 1.95457071E-04-8.57724865E-07 2.58024697E-06-2.59453104E-05
14133 7.61127295E-05-8.31274022E-07 4.74490748E-06-7.75467982E-05-1.76213328E-05
14134 4.30888471E-08 2.64085720E-07 1.03039140E-06 1.87352835E-07-6.30092829E-07
14135-1.77385791E-06-4.88390198E-06-1.08119605E-06 2.68283683E-06-3.69560604E-06
14136 2.27013143E-05 8.87947086E-06-1.00958595E-05 1.91358325E-04-2.36457366E-05
14137-1.61215572E-05 3.16896536E-05 3.33176662E-07-4.32659532E-07 9.94828698E-08
14138-3.33465444E-07-5.10854683E-07-3.29232302E-07
15  1 4.50898620E-07-1.05308345E-06 4.43498305E-06 1.47751156E-06 6.26532710E-07
15  2 1.18246797E-05-2.22384981E-05-7.81830831E-06-4.42371371E-06 2.63848750E-05
15  3 1.22350603E-04 1.08231591E-04 2.79504446E-05-1.16168827E-03 2.01869535E-03
15  4 7.44925260E-04 6.32698127E-04 5.13929906E-07-4.41948056E-07-7.19818498E-08
15  5-2.83333767E-07-2.58943731E-06-1.37640669E-06 1.33900629E-06-1.02431206E-05
15  6-3.17245573E-05-4.03275636E-04-2.60210859E-06 2.26428549E-05 4.43893030E-06
15  7 2.32215539E-04-3.52466025E-06-5.05506991E-06-2.48232791E-06-1.38025568E-06
15  8-1.41689457E-07 2.41255632E-05 7.94383351E-06 1.00280975E-05 3.21582820E-06
15  9-2.29927406E-04 9.83795925E-05-7.24807291E-05-2.77332352E-05 5.13986865E-03
15 10 3.27710163E-04-5.13088931E-04-1.28811256E-04-5.17211598E-06 5.44976428E-06
15 11-2.77648296E-07 9.89816479E-07 1.70914595E-06 7.35006890E-08 2.05132364E-07
15 12-5.28460339E-07 4.15487528E-06 2.69314428E-07-2.00479260E-06 4.67897407E-06
15 13-1.96068809E-05-3.17206917E-06 7.55797801E-06 6.16582110E-05 1.86697312E-04
15 14 5.75718216E-05 5.74744421E-05-9.91573560E-04 3.44879071E-03 1.42189597E-03
15 15-1.78429661E-03 4.54586964E-06-2.51765040E-06-2.02821924E-06 3.22154099E-06
15 16-1.78684545E-06 4.60151262E-07 3.23553944E-06 2.34736221E-06 1.30568580E-07
15 17 3.00886972E-07 1.45903222E-06 7.52447891E-06-1.44444217E-07-1.37434922E-06
15 18-5.72596011E-06-7.43658389E-05 7.99754310E-05 3.93587550E-05 4.40618393E-07
15 19-1.37058873E-03 2.40168596E-03 5.41508285E-04 1.29051683E-03-8.81448644E-07
15 20 1.12629782E-06-2.44849175E-07-7.34674537E-07 8.34138968E-07 3.52853828E-07
15 21-3.77537022E-07 3.12639535E-06 5.98491877E-05 1.00718530E-04 4.11874932E-06
15 22 4.23971279E-06-8.92386860E-07 3.49414985E-07 8.05075030E-07-9.50086423E-06
15 23 4.24962027E-06-7.80144513E-07-4.41820105E-06 4.42284846E-05-5.54379090E-05
15 24 7.51894155E-06 1.71330777E-05-2.43538469E-03-1.25449273E-03 3.15679844E-03
15 25 7.04631240E-05-1.15943485E-06 3.23207448E-07 8.36227402E-07 6.03698962E-08
15 26 1.09154141E-06 4.27728898E-07-3.51044825E-07 5.27280807E-08-7.98337036E-08
15 27 6.75123240E-07-1.54058687E-06-4.75639708E-06 9.93013498E-07-2.82140731E-06
15 28 7.88793970E-06-3.04965155E-05 3.15495169E-05 5.72412220E-06-1.19941767E-04
15 29 3.22626805E-03 4.49538678E-04 1.11631005E-03-2.05282596E-03-2.02803427E-06
15 30 1.54394270E-06 4.84091568E-07 8.02164867E-07-8.46291073E-07 5.23028938E-07
15 31-1.83027855E-06 2.06934078E-05 1.39084518E-06 1.46967602E-04 8.29653605E-08
15 32 1.29034006E-07-2.58385393E-07-8.14787156E-07 1.87270370E-07-1.44017256E-07
15 33 5.18258001E-07 3.81211838E-06-1.38205555E-06-1.67797015E-05-1.92181062E-05
15 34-4.39197299E-05-3.01998551E-05-2.91567646E-03 1.75396244E-04-6.97781530E-04
15 35 5.88118460E-05-7.57931899E-07-2.38423692E-07 9.96355590E-07 4.59547074E-07
15 36 2.17397308E-06-8.78738842E-07-1.00407680E-06 6.00076855E-06-7.12044108E-05
15 37-4.30079470E-04 4.46471073E-08 5.15712725E-06 2.97222555E-05 1.32097930E-04
15 38-1.30424838E-08 1.69362071E-07-6.60033453E-07 5.60407829E-07-1.94424274E-07
15 39-1.41113572E-06 2.80948792E-06-2.99520167E-06 8.05903861E-07 2.63996616E-05
15 40-1.59460660E-05 1.93215807E-06-8.06690763E-06-9.26259303E-04 2.71323992E-04
15 41 1.60936010E-04-1.07219850E-05 1.11320096E-07 2.61298782E-07-3.72618878E-07
15 42-2.20124919E-07 2.73453678E-07-9.63120897E-08-6.04364753E-07 2.34166325E-06
15 43-5.60432093E-05-6.63193571E-05 8.85427501E-07-7.69787355E-06 9.91426951E-05
15 44-3.80675683E-05-6.31466195E-07 3.90752318E-06-1.90470500E-05-1.25848655E-04
15 45-4.12648383E-07 1.01807013E-06-1.03639102E-06-3.46274437E-07-2.08730471E-07
15 46-1.21156736E-05 5.60606726E-06 2.44650375E-06 6.77133258E-07 6.49033880E-05
15 47-5.55037271E-05-9.29667950E-06 5.19857789E-06-2.34482053E-03-1.09988272E-03
15 48 1.68122574E-04 2.67053939E-04-9.56121243E-08-1.08072593E-07 2.03684717E-07
15 49 8.33205416E-07-5.03300959E-07-2.53285465E-07-2.48110648E-06 1.63116186E-05
15 50-2.27200035E-04-2.12726369E-03-9.10928831E-07 5.84815736E-06-7.23485307E-05
15 51 6.47145062E-05-7.17929275E-08-4.62857799E-07-9.10628751E-07 3.78801084E-04
15 52-2.71522666E-07-1.12367530E-06-1.74970438E-06 1.03356288E-06 1.43281977E-06
15 53 1.14524732E-05 2.42774845E-06-3.63332436E-06-1.43692544E-06-1.06657428E-04
15 54 7.58911738E-06 1.61519089E-06 1.07225025E-05-3.57913559E-04 1.22778882E-04
15 55 2.38630681E-04-2.93095506E-06 1.32990714E-06 6.02043682E-07-1.93195082E-06
15 56-8.22702711E-07-1.23301979E-06 5.58812231E-07-2.72400312E-06 2.72504301E-06
15 57 4.33535905E-04-6.31088150E-04-3.36517804E-06 1.65724700E-06 4.18081362E-04
15 58 5.91143853E-03 3.50133457E-07 1.19135558E-06 1.40799051E-06 2.81709729E-07
15 59-2.74300434E-06-1.30128465E-05-5.91004391E-06-1.47955127E-06 1.16515244E-05
15 60 1.70544444E-04-1.20707981E-05 8.97492875E-05-2.58927803E-05 5.66865407E-04
15 61-2.36529299E-04 1.46923593E-04 6.78049788E-05-1.71243857E-06 1.33236967E-06
15 62 3.80068892E-07-1.66321169E-06-3.26235489E-06 2.22678009E-06-9.86973374E-07
15 63-1.23022630E-06 7.19760793E-05-4.42944420E-05-1.79432511E-06 1.34622878E-05
15 64 8.36725680E-05 3.08059819E-04 2.77215743E-06-2.35534015E-05-3.19317089E-05
15 65-1.43572851E-04-2.41160403E-08-2.34959775E-07 5.89267809E-07-6.20611858E-07
15 66-8.95219600E-07 2.00671928E-06-2.81818970E-06 3.03128310E-06 4.02714075E-06
15 67 5.12302309E-06 1.16357833E-05-2.83450948E-05-1.62764016E-05 5.13154555E-04
15 68 1.77344925E-04-3.41177916E-05 4.68829069E-05-1.23248481E-06 1.33929914E-06
15 69-1.06814329E-07-6.16201277E-07 4.82831168E-07 1.21692789E-06 3.42580351E-05
15 70 3.10652164E-05 1.84440430E-06-1.54457408E-06 1.69056802E-06-2.24408621E-05
15 71-1.37928695E-05 4.62985576E-06-1.21210612E-05 1.95684278E-04-2.48465495E-05
15 72 5.69148728E-05 5.12167925E-05 6.92192678E-04 7.79760605E-04 1.04517195E-04
15 73-4.12772968E-04 4.77086562E-07 3.63448199E-06-4.11156855E-06 2.52947990E-07
15 74-4.09495343E-06 6.22855265E-06-6.93694544E-07 1.52583338E-06 1.49679431E-05
15 75-4.17714928E-04 1.90140752E-06-1.95409023E-05 1.91894056E-04 3.72127164E-04
15 76-4.35466591E-05-3.29418926E-05-4.23062071E-06 8.98521383E-06 4.51923358E-06
15 77-5.29592566E-05 1.57826382E-05-4.11546524E-05 3.09930462E-06 7.29326227E-04
15 78-2.53091474E-05-6.59055209E-05 2.36038648E-04 1.19184812E-02 2.17640636E-03
15 79 1.29587881E-04 5.13369126E-03 5.54305915E-06 4.56201903E-06-1.01050782E-05
15 80 5.81653836E-06 9.33551382E-06-9.54347041E-06 2.17445433E-03 1.86623649E-03
15 81-6.60846411E-06 6.57918013E-05-7.24124921E-05-2.48367005E-04-8.19576461E-05
15 82 2.85502819E-04-2.84649784E-04-5.33000542E-04-1.76632189E-04 4.98055157E-04
15 83-4.29495365E-04-2.10698602E-02-6.70620179E-03 5.55914806E-03 1.53992133E-03
15 84 1.04930208E-04-4.27334474E-05-6.21967601E-05 3.91166549E-05-2.90325191E-05
15 85 1.65375771E-04-2.09342351E-04-1.75602867E-04 6.90936491E-06 1.66513156E-07
15 86-2.29105862E-06 4.46382668E-05-9.36492525E-06-1.71752759E-05 1.97550612E-05
15 87-8.23099397E-05 3.98705605E-05 1.99128609E-04 4.86059228E-05-4.33467852E-03
15 88-1.40621464E-03 3.61117036E-05-3.89006561E-04-2.08772542E-05 4.75674732E-06
15 89 1.61205069E-05 2.55210892E-06 8.26516810E-07-9.82193956E-06-3.63849022E-06
15 90 3.16036324E-05 2.08738052E-04-1.38472472E-04 4.36981986E-05 3.57963409E-05
15 91 7.85840154E-07 1.16935719E-06-1.51288849E-06 1.39670980E-05-9.26607423E-06
15 92-5.95372010E-06 1.07721534E-06 2.66227782E-05 1.81415522E-04 5.36921657E-05
15 93-6.83066181E-05-2.09575904E-03 1.81790378E-03 1.48764105E-03-5.91383986E-04
15 94 2.50899684E-06-1.86293687E-06-6.46059970E-07 3.54829175E-07-4.88293502E-06
15 95 2.55413962E-06 1.31865849E-05 1.15667987E-05-6.07142128E-07-1.80589680E-06
15 96 2.80678869E-07-1.25974677E-06 4.57317519E-06 1.11144754E-05-4.72666856E-06
15 97-5.25246228E-05-8.81169302E-05 7.32637261E-05-3.46218917E-05 2.96264081E-03
15 98 1.10177612E-04 2.27316468E-04 2.96095817E-04 9.09356716E-09 9.38520216E-07
15 99-9.47613783E-07 3.78419870E-06 4.22523585E-06 5.07719219E-06-1.27145122E-07
15100-1.09466577E-05-5.28523309E-05-1.17337892E-04-8.41229922E-05-6.58767340E-05
15101-1.62034923E-06 7.82533022E-07-3.92076059E-07-6.79639255E-05 2.67369795E-06
15102-9.03774778E-06 4.62167504E-06 4.84076912E-04 3.33639366E-04 1.99133381E-04
15103 4.78384894E-05 1.02872227E-03 7.50337036E-04 2.96639177E-04-2.56344629E-04
15104 1.02031832E-05-5.41870734E-06-4.78447582E-06 6.90276300E-06 1.14953152E-05
15105-3.08401086E-06-7.55670257E-07-1.89534836E-05 2.63610241E-04 3.62138488E-06
15106 5.67751648E-07-5.42519273E-06 1.75741932E-04 4.78704013E-04 2.95720695E-05
15107 2.56875671E-05 9.83921698E-08 1.10820770E-06 1.96137779E-07-1.51513599E-05
15108 2.38668060E-07-4.47909855E-06-1.40686558E-06 1.90776720E-04 6.20574389E-05
15109-7.06404057E-05 1.73484661E-05 1.43125024E-03 7.51127233E-05-3.89972744E-04
15110 8.19474473E-05-1.39182803E-06 2.19002219E-06-7.98194158E-07-2.49191757E-06
15111 2.06143661E-06 4.58386944E-07 1.55736047E-07-1.05956567E-05 6.18920147E-05
15112 7.53655176E-05-7.78960532E-07-2.42492086E-06 8.21527129E-06-2.76427248E-04
15113 2.33315882E-07-5.65374452E-06 7.13805328E-05 9.90336661E-05-5.87491502E-06
15114-5.12017319E-06-1.38112753E-06-1.38787519E-07-9.90520709E-07 3.89484931E-06
15115 1.85582507E-06 3.65791092E-06 3.18201626E-06-8.96511799E-05 9.07159489E-07
15116-8.87038592E-07-1.95741221E-05-2.84406119E-03 3.25361261E-04 4.50897779E-04
15117-2.16595059E-04-1.82575120E-06 7.64623460E-07 1.06112774E-06 2.25574077E-07
15118 1.01190485E-06 1.94471055E-06-3.15598312E-06 2.88641652E-05 1.19517891E-04
15119-1.70523021E-04-2.84549721E-06 1.46456125E-05 9.79087097E-05 9.64091136E-07
15120 1.45943065E-06 8.48735927E-07 4.65024651E-05 4.78668734E-05-1.08750790E-06
15121-2.14252032E-06 1.74652319E-06-1.70323992E-06-2.59951539E-06 7.90670221E-06
15122-1.22250505E-05 1.61230124E-05 2.23220599E-05 4.63569685E-05 8.55960036E-05
15123-7.49514618E-05-1.19627106E-05-9.69420307E-04-4.40334032E-04-2.49420574E-05
15124-8.08164421E-05-9.47160304E-08-7.23178948E-06 7.32650552E-06 1.30366554E-06
15125 1.20059919E-06-1.20807421E-06-8.62793904E-06 8.96545238E-05-3.90917380E-05
15126-2.44462747E-04-1.70945018E-06-3.55441227E-05 1.31001133E-04 1.33547505E-03
15127-5.63354434E-01-4.66507695E-01 1.38632744E-04-2.81386079E-05 7.95528938E-05
15128-4.75325338E-03-1.18748414E-04 8.15780168E-05-1.02362442E-04 3.39045458E-03
15129 8.18448889E-05 4.11607287E-04-6.47638170E-04 9.35095702E-03 4.97338483E-04
15130 1.11417240E-03-1.17347803E-03-8.79272512E-05 1.32278848E-05 7.46993664E-05
15131-9.57500997E-06 4.02085843E-05-1.52216556E-04-3.60676312E-04-1.13676112E-04
15132-7.34916389E-04-8.80004286E-04-3.59945332E-04-2.11890290E-04-1.44133155E-04
15133 3.22606910E-04-3.57506961E-04-1.48009683E-04-3.58959599E-04-4.67904480E-04
15134-2.67368351E-06-4.51159911E-06-7.11858708E-06 5.53216644E-07-1.36580716E-05
15135 2.19632768E-05-4.51809564E-06 9.59186936E-06 2.34359047E-06 7.70374096E-06
15136 4.42142129E-05-5.40324595E-06-3.31018141E-05 1.45954102E-03-1.73616395E-04
15137-1.86563116E-05 3.48734139E-05 7.80980292E-07-4.36452857E-06 3.58354828E-06
15138-1.09107468E-05-5.62927495E-06 1.10110126E-06
16  1 9.76047451E-05 7.74838247E-05 2.51268522E-06 1.16540340E-06-5.14136275E-06
16  2 3.71141818E-05-1.06149894E-05-9.87474743E-07-5.26408995E-06-6.87453532E-05
16  3 2.46721299E-05-5.89281233E-05 3.58901460E-05-6.05711860E-03 6.67006253E-04
16  4 6.78996407E-04 5.43452134E-04-6.98871677E-06 2.04109663E-05-1.34222495E-05
16  5-9.96429132E-06-4.30100108E-06 2.80320039E-06-7.82155003E-06 3.71353245E-05
16  6-2.33616093E-04 1.41625037E-04-5.60752397E-06-7.35841684E-06-1.40603607E-04
16  7 2.40895543E-04-5.80890848E-05-5.01932904E-05-1.45654852E-07 6.81551158E-07
16  8-4.25172089E-06-5.40184830E-06 3.78877240E-05 1.38824532E-05-1.31635547E-05
16  9 4.87736155E-04-2.86052274E-05 1.91040283E-04-3.94646824E-04 1.05071278E-03
16 10 4.77896218E-03 9.98482944E-04 4.10985421E-03-1.52521932E-05 1.64002927E-05
16 11-1.14809956E-06-1.08815345E-05-9.68119937E-06-7.30060929E-06 3.06962865E-03
16 12 2.59794403E-03-9.00310566E-05-3.74481903E-05 1.24701127E-06-1.01831787E-04
16 13-3.82257182E-04-1.82021525E-04 2.47382916E-05-2.03317912E-03-9.12888968E-04
16 14-4.51598167E-04-1.09876549E-03 3.65876769E-03-1.16324363E-03 2.09736286E-04
16 15 1.29240228E-03-1.53350046E-04 6.29515145E-05 9.03985315E-05-1.24502941E-04
16 16-3.29524977E-05-1.54156512E-06-5.60334607E-01-4.63968279E-01 3.93772613E-05
16 17 1.44780983E-04-9.64959712E-05-4.77426181E-03-7.55300841E-05-5.31547987E-05
16 18-7.33217277E-06 5.19287338E-03-4.28246337E-04-2.84089512E-04 2.00792869E-03
16 19 7.19120161E-03 2.83031759E-04 4.69571231E-04 6.93344974E-04 6.96092938E-05
16 20 8.45892285E-05-1.54198522E-04-2.15343445E-05 3.48472993E-05 9.18650897E-05
16 21-3.42945699E-04 5.15949328E-05-1.81595237E-04-5.84714768E-04 5.72453411E-02
16 22 4.74543639E-02 1.49701058E-05 5.31377610E-05 5.91196855E-05 2.65898257E-04
16 23 1.08851991E-04 2.48353776E-04 3.31851597E-04-2.32544071E-03 4.69029959E-04
16 24 6.59004120E-04 3.80812898E-04-6.89086820E-03 1.86976257E-03 2.72438619E-03
16 25-9.46791437E-05 4.39668393E-05 1.65307629E-05-6.04976022E-05-4.95765763E-05
16 26-6.49567668E-05-1.43073129E-04 1.74207146E-03 1.44657228E-03-3.36658375E-06
16 27 1.14207634E-05-2.31861037E-05 2.79911298E-05-1.25253613E-05 2.82612110E-05
16 28 7.23398676E-05 4.04139324E-04 2.15829339E-04 2.22933576E-04 5.81660889E-05
16 29 5.51474436E-03-1.34195913E-04-1.65698456E-04-8.25335789E-04 1.19445543E-05
16 30 3.21609696E-05-4.41055239E-05-7.50372987E-06-2.81240906E-05-2.24865830E-05
16 31 1.37705281E-05-1.23214021E-04-1.62626742E-04-1.23826601E-04-1.34543655E-02
16 32-1.10777858E-02 5.48734587E-05-6.04635598E-05 4.52549496E-05-3.60221067E-04
16 33 2.88191020E-04-2.10310850E-04 2.80494752E-04-1.63776303E-03 5.37729158E-04
16 34-3.13771732E-04 1.98321094E-04-4.77934993E-03 8.31985332E-04-5.58413954E-04
16 35-4.89604188E-04-4.89486780E-05 2.69641963E-05 2.19844817E-05 7.13270895E-05
16 36-1.22158714E-04 9.28589700E-05-1.82222308E-05 1.08998357E-04 2.91286524E-05
16 37 4.93438947E-05-1.14278100E-05 5.97616883E-05 5.06753100E-05-1.54721901E-04
16 38 1.23695479E-03 1.01458421E-03-1.29008282E-05-7.46265199E-06 2.95654435E-06
16 39 7.35869786E-05-3.31229972E-05-3.77468169E-05-2.17227023E-06-3.02390614E-06
16 40-3.01781174E-05 4.79143519E-06-2.37976997E-05-2.07158214E-03 3.55396245E-04
16 41 1.75170269E-04 1.73498641E-04 2.92397734E-06-2.33334418E-06-5.90633157E-07
16 42 2.65959314E-06 1.05010679E-05-1.19638470E-05-9.76645893E-06 2.94930162E-05
16 43 4.47757136E-05 2.35439085E-04 1.76176210E-07 3.12478634E-05 9.33605153E-05
16 44 9.20143008E-05-2.49718636E-06 1.62059400E-05-4.41738106E-05-2.27385732E-04
16 45 8.64516136E-04 7.12372311E-04 1.09698000E-05-4.63258008E-06-1.03101247E-06
16 46-9.95320034E-06 2.64424703E-05-4.81086144E-05-3.40026327E-05 6.18100782E-04
16 47 8.53783875E-05-2.73040098E-04-6.71525291E-05 1.00835700E-03-3.45278771E-04
16 48-2.17078877E-04 5.44084744E-05-1.38196069E-05 2.07999882E-05-6.98038131E-06
16 49-1.19152452E-05-7.21219367E-06 4.55264606E-06-2.01636460E-07-4.88936228E-05
16 50 9.11179463E-06-4.61945159E-04-3.81057144E-06-1.41453575E-05 1.03212754E-04
16 51-1.34290075E-04 2.74595551E-06-3.61563287E-05 4.31593008E-05 5.04283566E-05
16 52 1.87855902E-07-5.81174022E-07 2.60645490E-06 3.09772080E-06-6.01493903E-07
16 53 1.43923829E-05-1.11525479E-05-1.55636174E-05 3.66506518E-06-1.41270048E-04
16 54 2.88161907E-05 1.73488778E-05 2.38120187E-05 1.58039081E-03-6.09098703E-04
16 55 1.03778180E-04-2.53691655E-04-1.42731619E-06-5.51530396E-08 1.48246923E-06
16 56-6.38165357E-07-1.23902250E-06 1.94683650E-06 2.52856792E-06 2.96206135E-05
16 57-6.31320331E-04 6.43571018E-04-1.83067117E-06-8.44668859E-05 4.65900361E-04
16 58-1.77875539E-03 2.55917806E-04 2.07350725E-04-3.91316743E-06 6.80740581E-06
16 59 1.31025145E-06 6.50337925E-05 3.18482626E-05-5.85309681E-06 4.64151262E-06
16 60-5.15426559E-04 5.14775202E-05-2.24439063E-04 9.76583483E-06 1.75317672E-03
16 61-2.95990323E-05 1.74384108E-04 5.33097093E-04 3.67006703E-06-1.96860825E-05
16 62 1.60160155E-05 1.55022274E-06 1.08885345E-05-8.18189114E-06-4.84806319E-06
16 63 4.25312625E-05 1.08870141E-04-7.44586531E-05-8.08812678E-06 4.52919244E-05
16 64-2.24341055E-04-1.83517849E-04-8.82254840E-06 8.83157666E-05-8.71469010E-05
16 65 3.48166149E-04-2.53873170E-06-3.06931424E-06-2.43603831E-06-1.12455951E-05
16 66 5.47995076E-06 1.66323056E-06 3.00701816E-07-1.46995510E-05-1.10362323E-05
16 67 8.87694174E-05 3.37906575E-05 4.86829697E-05 1.24375535E-04-1.61050328E-04
16 68-3.99223162E-04 8.99896162E-07 9.73019936E-05-1.83807200E-06-4.90208883E-06
16 69 6.74016083E-06 6.74551739E-06 3.33465860E-06-3.11333710E-06-7.10272396E-08
16 70 1.45215520E-07-5.58884002E-07-1.60707898E-07 7.40078161E-07 1.55844665E-07
16 71 4.32876304E-06-1.85440778E-07-2.86809337E-06-4.02960125E-05-3.25784550E-05
16 72 2.77235423E-05 2.32141795E-05 1.07872221E-04 4.03622834E-05 3.04748791E-04
16 73 4.84153759E-05-4.61956626E-07-7.96126494E-07 1.25808312E-06 1.17556202E-06
16 74-6.92934172E-07 2.19602043E-06-8.86967697E-07 6.41772810E-06-6.72101379E-05
16 75 5.85214045E-06-8.96912741E-07 6.70703212E-06-3.72144116E-05 1.26761597E-04
16 76-2.91718812E-07 1.26240841E-06 2.89256277E-06-1.27529511E-06-1.20460524E-06
16 77-1.16524377E-05-2.24761080E-05 6.19113258E-06 7.13063717E-06-3.89380400E-05
16 78 1.03112695E-04-1.17775628E-04-4.72381487E-05 1.75812919E-03-3.01488185E-04
16 79-1.77060191E-04-1.16477167E-04 3.11370417E-07 2.70246342E-06-3.01383383E-06
16 80-1.55886655E-06 2.36560460E-06-3.86281843E-07-1.30237456E-08-3.24805096E-07
16 81 1.89135145E-06-3.98530626E-07-3.95191109E-07 4.17137551E-06-8.90203233E-06
16 82 1.11689999E-06-2.29877614E-07-1.25195094E-04 1.21370116E-04-9.86230865E-06
16 83 7.37431065E-07 2.02239503E-04 1.44375832E-03 4.89351763E-04-5.05215625E-04
16 84-2.78102648E-06 7.48095349E-07 2.03293113E-06 3.88259247E-06 4.09642404E-08
16 85 2.48302196E-07 1.66837541E-07 8.90107033E-07 2.39113492E-07 5.03894118E-07
16 86-5.89177766E-07-1.07529565E-05-1.26149955E-06-1.21216113E-06 4.61811499E-06
16 87 1.08481002E-04 4.44041594E-05-3.33003120E-05-6.31881449E-05 1.33639830E-03
16 88 2.63025299E-04-4.40439449E-04-6.73895732E-05 9.90849758E-07-8.79248540E-07
16 89-1.11601218E-07-1.78053213E-06 1.07858083E-06 3.39082884E-07-3.14103954E-09
16 90 3.49018901E-06 6.92456481E-05 7.15116249E-05 6.85551690E-08 2.47879718E-07
16 91 4.60630830E-08 2.32722604E-07 5.76950053E-07-8.69332937E-07 2.59945096E-07
16 92-1.29676137E-06-3.54205626E-06 5.36475566E-06-1.25250091E-05 8.69919839E-05
16 93 7.67743891E-06 7.31410671E-04-9.23305390E-04 7.96154331E-04 1.50177227E-04
16 94 1.34135619E-06-8.98914480E-07-4.42441707E-07 1.15274733E-06-3.48690817E-07
16 95 7.12325583E-07 1.42815445E-07 3.55091550E-07 8.08542636E-07 2.55498403E-07
16 96 3.09246311E-07-1.97531158E-06-5.01427688E-06-2.26651902E-07-7.65116862E-07
16 97 9.09273233E-06 4.01554384E-06 2.08612989E-05 2.37760535E-05-1.21634487E-04
16 98 1.08783248E-05-1.23595151E-04-9.54794311E-06-3.61450813E-07 1.08902092E-06
16 99-7.27570106E-07-3.25265129E-07-5.43297788E-07 2.46771695E-07-3.83260319E-07
16100 3.37055720E-06 2.39801280E-05-1.29869870E-05 3.00680963E-09 1.22670476E-07
16101-1.52950408E-07 6.91539193E-07 4.96395277E-07-2.99592647E-07-2.51266969E-07
16102-3.82945729E-06-2.66943893E-06-3.41004872E-05-5.70710751E-05 7.97933896E-06
16103 1.46985084E-05-2.39069822E-04-6.59661120E-05 2.02856466E-05 9.39520284E-07
16104 2.50197811E-08-1.09549766E-07 8.45299845E-08-9.17259659E-07-2.42003230E-07
16105 3.79116619E-07-2.76978910E-07 5.34823749E-06-1.77594501E-05 8.78477053E-05
16106 1.63808851E-06-1.54499470E-05-7.65068206E-06-6.62085463E-05-1.72650642E-07
16107 1.23593626E-09 3.78823949E-07 4.74319259E-07 1.24624361E-07-7.54446997E-07
16108-2.12371673E-06-1.69234865E-06-4.28136134E-07-3.10415482E-05-1.97679479E-05
16109 4.73534613E-06 7.60476674E-06-1.09475197E-03-1.16480621E-04 1.02258320E-04
16110 4.86158876E-05-9.44959147E-07 1.47525523E-06-5.30296081E-07 1.51189452E-07
16111 1.88203713E-07 1.00954355E-07-4.81964618E-08 1.13114646E-06-4.34362492E-05
16112-3.03416506E-05-1.60548305E-08-1.28731281E-06-2.11496404E-05 6.13891117E-05
16113-2.44998188E-07 3.92896189E-06-4.29482174E-05 2.27195735E-05 4.81284205E-07
16114 8.12219920E-08 3.68985041E-07 4.66935924E-07-1.39519336E-06 5.13210070E-06
16115-2.15585242E-06-3.16036355E-06 6.32075995E-06-1.08730684E-05 3.00581279E-05
16116 1.97561057E-05-6.43013727E-05-3.42853734E-04 2.23914997E-04-1.29872192E-05
16117-9.91813807E-05-4.38658357E-07-7.88604576E-07 1.22726293E-06-5.34402799E-07
16118 7.18490661E-07-4.48027596E-07-1.15678392E-06 8.11217671E-06-1.19659996E-04
16119 1.20154798E-04-2.45887083E-06 2.09698913E-05-9.62769743E-06 3.12397855E-05
16120 1.80851176E-06-1.29843166E-05-2.78221965E-06-3.85401609E-05-1.20891828E-08
16121-1.27783963E-08 1.85132287E-06 1.06167844E-06-5.27062132E-07 1.29868269E-06
16122-8.12050072E-06-4.58716074E-06 1.80493486E-06-4.78190367E-05 4.83938974E-05
16123 1.33289343E-05-4.59925194E-06 1.74726774E-04 3.30190794E-04-6.46107892E-05
16124 5.43786059E-05 1.03200073E-06-4.41224013E-07-5.90776714E-07 5.89907534E-08
16125 8.61788702E-07 5.57197885E-07-2.02517179E-06 3.96316848E-05-6.97278260E-05
16126-1.55357589E-04-6.85225501E-06 5.30332893E-05-1.06864054E-04-1.40573015E-03
16127-2.67788580E-06-2.87812155E-06 3.17555764E-08 1.11368639E-06-2.07569204E-07
16128 9.20912290E-06 4.05764293E-07-4.32018107E-06 3.87297834E-07-1.10371554E-04
16129-4.36994196E-05 1.20236336E-05 2.49972100E-05 7.56783543E-04-1.24002876E-04
16130 1.10676982E-04-1.08179734E-04-7.05714635E-08-1.02324699E-07 1.72896162E-07
16131-1.26910457E-06 8.76643584E-07 7.97508666E-08-4.96340403E-07 1.07799182E-05
16132 1.50619938E-04 7.30545002E-05-6.03182149E-07 5.68945215E-06-6.76748233E-05
16133-4.07153994E-05-6.49482577E-07 5.76439188E-06-8.95068654E-05-4.38379773E-05
16134-5.96325673E-08-6.80911223E-07 7.84640071E-08-6.91918157E-07 3.35490101E-07
16135 8.20928200E-06-5.67319103E-07 2.41060376E-06-1.87600744E-06-6.46877441E-05
16136 3.43150222E-06 2.54385915E-06 1.59260446E-05-7.24661050E-05 1.02715904E-04
16137-2.41248781E-05-1.25829681E-04 5.27760432E-07-7.10025104E-07 1.82264672E-07
16138 6.43016140E-08-7.40067960E-07 8.33852228E-07
17  1-1.43094543E-07 2.39778845E-07-2.83990409E-07 2.91935122E-08 3.14311604E-08
17  2-4.12002300E-06 1.09555844E-06-8.03243552E-08-1.44547144E-07 4.79269965E-05
17  3-5.12297115E-06-2.24243217E-06-1.33977194E-05 7.60349167E-04 4.35865713E-05
17  4-1.68478330E-04-2.98355578E-05-1.90876134E-07-2.55296702E-07 4.46172836E-07
17  5 1.88705909E-07-2.28828103E-08 2.53509887E-07-9.13735114E-08-1.46948893E-06
17  6 2.04696997E-06-8.06287946E-05-6.45927844E-08-1.28432636E-06-1.92985253E-05
17  7-1.11128990E-04 1.93575879E-08 5.99795881E-07-1.22435535E-06 9.19273585E-07
17  8 9.12884091E-08-6.08011884E-06 6.79612147E-06-4.92019884E-06-3.81952629E-07
17  9 3.59420411E-05-5.38044707E-05 2.31387379E-05-1.11265534E-05 1.49022506E-04
17 10-4.95000036E-04 3.57542196E-04-3.16661228E-04-3.74078719E-07 9.19644925E-07
17 11-5.45566206E-07-1.40562426E-07-4.36395362E-07-3.01857667E-07 2.09922170E-08
17 12 1.46800565E-07-8.48663832E-08-2.81016973E-07-6.54413775E-08-9.43720469E-07
17 13 1.34552415E-07 1.27076287E-06 3.11518701E-07 4.19534605E-06 3.44834542E-05
17 14-9.76137609E-06 2.23528028E-07 2.09824630E-03 1.43376020E-03-3.14790106E-04
17 15-4.31414824E-04 1.26752978E-07 1.90278080E-07-3.17031057E-07 2.21108156E-07
17 16 3.11039245E-07 2.47488654E-07 1.67975041E-07 2.90677336E-07 1.94800419E-07
17 17 1.00471497E-07 1.35869124E-07-7.06925068E-07-1.05244917E-06-4.68870905E-07
17 18-7.98488143E-07-5.27023529E-06 2.34427247E-05 9.68092242E-06 1.06708898E-05
17 19-3.27153662E-03 5.42684777E-04 4.41624241E-04-2.82574780E-04-3.83116873E-07
17 20 1.30532146E-07 2.52584727E-07-3.61335401E-07 1.89543547E-07 1.72254360E-07
17 21-6.67235889E-07 5.33358849E-06-5.62788145E-06-1.09785600E-04 1.09251322E-07
17 22 2.34529297E-07-1.18359854E-07-2.87845658E-07-1.22231941E-07-1.96115362E-06
17 23 9.37069932E-07 1.48365989E-06 5.76132259E-07 8.51615678E-06-1.51302538E-05
17 24-1.90185478E-06 3.42862441E-06 7.27947842E-04-2.94148507E-04 8.62240078E-05
17 25-1.37416386E-04-4.65879653E-08 1.54615686E-07-1.08027721E-07-1.69329301E-07
17 26 9.99730234E-08-6.24285923E-08-5.96919836E-08 5.13557774E-08-7.86455178E-08
17 27-1.17238565E-07-2.05441152E-07-2.78988492E-07 4.43339634E-07 4.77733085E-07
17 28 9.52305324E-07-2.99262336E-06 6.89518190E-06-1.48510028E-06-9.49347180E-06
17 29-6.95084504E-05-4.31563320E-05 1.92503972E-04-6.81657755E-05-3.13702802E-07
17 30-2.65545901E-08 3.40257392E-07 1.19376212E-07-2.30695302E-08 9.77487196E-08
17 31-4.39264789E-07 2.26003298E-06-3.42019741E-06 7.92320900E-05-1.55032556E-07
17 32 9.32455614E-08 1.25458788E-07-1.55997731E-07-1.67517536E-07-1.77551720E-06
17 33-4.35358121E-07 7.08129160E-07 7.01331024E-07 6.22603442E-06 1.48815934E-06
17 34-9.47099709E-06-3.35744651E-06 8.15923383E-04-1.36115018E-04 1.31313760E-04
17 35 2.89621204E-05 1.78440874E-07-2.99316899E-07 1.20876025E-07 6.76092473E-08
17 36-1.19055449E-07-1.50421537E-07-4.45058354E-07 2.60972156E-06-3.89488056E-05
17 37 7.23933942E-05-3.29118942E-07 1.92859383E-06-1.31249076E-05 7.04136605E-06
17 38 2.84478203E-09 2.86319602E-08 2.82097125E-07 2.14318408E-08-2.24569042E-07
17 39-9.25334762E-08-1.21934243E-06-3.21511606E-07 9.28910337E-07 7.96920429E-06
17 40 6.27625855E-06-3.31786863E-06-4.67545478E-06-1.92591144E-04 6.73882804E-05
17 41 4.63099054E-05 4.73426867E-05-1.74209371E-07 3.19510452E-07-1.45301081E-07
17 42-3.86941850E-07-1.15134579E-07-2.86202497E-08-2.78503882E-07 1.40114435E-06
17 43-1.24161639E-05 4.67112985E-05 4.64239683E-07-3.77361529E-06 5.92887888E-06
17 44-2.22006041E-05-1.54839632E-07 1.11793900E-06-2.14881600E-06-5.04721918E-05
17 45 9.19611132E-08-9.42584922E-08 3.67808139E-07 4.92456803E-08-6.73228922E-08
17 46 2.44342743E-06-1.64357759E-06-3.57566382E-07 1.38354468E-07-2.23219779E-05
17 47 5.43554265E-06 6.79493709E-06-5.86450546E-07-3.17918604E-04-2.54933695E-05
17 48 6.86444547E-05-4.38003501E-06-4.63621136E-08 2.94105686E-07-2.47743572E-07
17 49-1.27808151E-07-1.11911368E-07-9.72532519E-08-3.54620254E-07 4.40425969E-06
17 50 1.74427426E-05 1.49710694E-04-5.38397330E-07 4.94275941E-06-2.11450040E-05
17 51-1.15048554E-04-9.97426478E-07 6.78900275E-06-2.81947374E-05 2.51690964E-05
17 52-1.01405136E-08-1.39746286E-07-3.39327146E-07 9.15433936E-08 1.22135838E-07
17 53 1.77980514E-06 1.38615374E-06-2.47501773E-07-5.10351503E-07-1.03059315E-05
17 54-4.79605818E-06-3.46941586E-06 2.47122206E-06-6.63190710E-06 9.16547370E-05
17 55 2.62837211E-05 1.98914417E-05 4.24262681E-07-4.78484275E-07 5.42215936E-08
17 56-1.23115612E-08-2.69880011E-08 1.46124705E-07 3.99978341E-07-4.95268152E-06
17 57 1.17348373E-04 2.60384304E-04-1.76088541E-06 7.83957561E-06-1.14140401E-04
17 58-3.35268069E-04-9.15036560E-08 9.38908678E-08-5.78962418E-07-1.10200787E-07
17 59 1.28401978E-07-1.69923684E-06 2.49016910E-06 5.03594547E-07-6.76401553E-07
17 60 8.16787349E-06-2.69128307E-05-3.56716786E-06-3.23303150E-06-9.58228954E-04
17 61-1.23767328E-04-2.53236198E-04-1.19929380E-04 6.56263547E-07-1.38898846E-07
17 62-5.17364702E-07-1.83860191E-07-8.36942654E-07 2.68435212E-07 1.71845994E-07
17 63-3.59251173E-06-2.38184814E-05-2.38437694E-04-4.04145096E-07 3.56564194E-06
17 64-9.45868595E-06-4.34000579E-05 6.02713625E-07-3.76050040E-06 1.96648388E-05
17 65 7.04111626E-05-8.02943738E-09 6.77059840E-09-7.82850553E-08-2.31718089E-07
17 66-1.14088944E-07-3.58785083E-07 3.80674311E-07 1.19534833E-06 3.69940835E-07
17 67 5.15870849E-06-2.80824630E-06-8.64007401E-06 5.19201261E-07 1.20093944E-04
17 68 8.92593131E-05 9.92873940E-06 2.13856434E-05-1.08132419E-07 5.96358136E-08
17 69 4.84966052E-08-4.38576877E-09 3.26245433E-09-1.47577127E-08 4.85520382E-05
17 70 3.93026461E-05 2.39852880E-06 2.90968572E-08 4.86896998E-07 1.47540087E-05
17 71-4.16591007E-06-5.90861649E-07-2.50539912E-06 1.20749866E-05 5.88957124E-05
17 72-3.93171253E-05 2.58642776E-05-5.13866646E-03-2.02246265E-03-4.12274649E-04
17 73-1.36560578E-03 1.50279507E-06-2.67082975E-06 1.16803468E-06 6.58362111E-06
17 74 1.60220110E-06-2.15744697E-06 1.91106055E-06-1.17119895E-05 1.83953335E-04
17 75 8.04410200E-05-4.88209377E-07 1.71207411E-06 1.34844489E-04-1.15935910E-04
17 76 4.81288499E-07 3.21055112E-07 1.91094841E-06-2.49255354E-06 9.43302167E-07
17 77-4.19059191E-06-8.32962479E-06 1.10346988E-05-4.59340734E-06 9.52860773E-05
17 78-2.23745985E-05-3.82444375E-05 6.32760752E-05 4.84054037E-03-1.13484321E-03
17 79 3.86672364E-04-1.71152020E-03-2.78797516E-08 1.07659388E-06-1.04871412E-06
17 80-1.22381413E-06-8.62437426E-07-2.51424135E-08 1.01212893E-05 7.01262647E-06
17 81 1.79126234E-06-1.03484589E-06-1.34371938E-06 2.80573541E-05-2.74972321E-06
17 82 3.32801942E-06 4.65083985E-06-1.81350021E-04 9.20141746E-06-1.01571913E-04
17 83-9.27802707E-05-7.14951558E-03 1.53984029E-03-2.90134518E-04 7.29156431E-04
17 84-1.90593367E-06-2.89924562E-06 4.80517928E-06 2.20539739E-06-2.66717428E-06
17 85 2.12441655E-06-2.34243082E-04-1.96827037E-04 5.04684015E-07 4.02541314E-06
17 86-5.21190843E-06 3.73988373E-05-1.90390393E-05 1.29690985E-05-1.50213123E-06
17 87 4.10689577E-05 1.35538276E-04 3.89646318E-05 1.66585700E-04 1.21632601E-02
17 88-1.25986995E-03 2.44351590E-03-2.02957163E-03 1.28982008E-05-2.86577204E-06
17 89-1.00324287E-05-4.68913994E-06-8.96093713E-06 1.25989850E-05-6.08179397E-06
17 90 3.09451610E-05 2.66067896E-05-6.93878062E-04 8.02709580E-03 6.71187798E-03
17 91 9.95849800E-05-5.36694642E-05-1.85760208E-05-2.41614571E-04 2.97706270E-04
17 92-2.09203339E-04-4.81471438E-05-1.55635171E-04 7.61182258E-04-3.71877407E-05
17 93-1.70139372E-04-1.88638592E-02 1.04850246E-02 5.43296395E-03-4.99093542E-03
17 94-1.03648448E-04 4.13047880E-05 6.23436600E-05 1.34510170E-04 3.18202020E-05
17 95-3.45694535E-05-2.71751388E-04-2.28309139E-04 2.46775076E-06 7.83726245E-06
17 96 2.96924506E-06 4.23627945E-05-1.64966512E-05 2.81934723E-06 4.95065224E-06
17 97-1.30777881E-05-1.12193255E-05 7.29799054E-05-1.48296877E-04 6.15576925E-03
17 98-1.28741192E-03 1.98568332E-03 2.17212078E-03 1.30935933E-05-6.64534264E-06
17 99-6.44825066E-06-8.22242411E-06-8.51164280E-07-9.34644224E-06-5.52161989E-06
17100 3.15626292E-05 3.85808164E-05-3.44891771E-04-7.36529571E-05-6.19287289E-05
17101 3.69348497E-06-3.77577204E-06 4.45994071E-07-2.28510506E-05-2.21724368E-05
17102 2.83973635E-05-2.65254088E-06 4.33156978E-04 1.96255058E-04 2.84180089E-04
17103-9.03700873E-05 2.17147313E-03 8.32316767E-04 1.44640751E-03-1.49633639E-04
17104-5.61377262E-06 1.18417133E-05-6.22794068E-06 2.79949713E-06-1.08353440E-06
17105-4.29645481E-06 5.14837152E-07-7.66819649E-06 2.17473450E-04 1.20941760E-03
17106-1.99527801E-07 8.50734682E-06 2.46362877E-04 2.85106749E-04-5.63308747E-01
17107-4.66466712E-01 4.74500701E-05-1.01714142E-05-8.10922861E-06-4.65533515E-03
17108 3.21425081E-05-3.21856249E-05-4.03019608E-06 2.87162230E-03 5.13333687E-04
17109-4.57202052E-04-7.52365161E-05 1.23432545E-02 1.36146757E-03-1.69509008E-03
17110-1.16561112E-04 6.07036597E-05 4.00952377E-06-6.47131834E-05-1.07428404E-04
17111-2.42135721E-05 1.44757962E-05-3.57711734E-04-1.47014404E-04-3.66697618E-04
17112-1.19641476E-05-3.61249609E-04-1.75399074E-04-2.18895152E-04-6.57368117E-04
17113-3.59470386E-04-1.40267848E-04-4.42605052E-04-2.07388669E-04 7.05931583E-04
17114 5.79550301E-04-5.54180451E-06-1.12365932E-05 2.50386519E-06 8.51854092E-05
17115-9.89276232E-06 3.64878125E-05 9.08436470E-07-5.35244819E-04 2.16649034E-04
17116 5.80912710E-05-1.05531785E-04-1.07660292E-02 1.28756684E-03 1.58833553E-03
17117-6.08414330E-04-1.00847431E-05-1.50753725E-06 1.15922804E-05-1.67490614E-05
17118 1.26514734E-05 7.44697347E-06-8.28139221E-07 2.03785792E-05-1.43206432E-04
17119-3.83816685E-05-8.67626784E-06 9.70780966E-05 1.21544049E-04-9.37647966E-05
17120-9.11442454E-06 9.11226381E-05 4.49646763E-05-1.28192582E-04-1.86343359E-09
17121-1.93880477E-07 2.63396219E-07 2.92696060E-07-9.07304988E-09 2.07298784E-06
17122-1.12975588E-06-1.52082520E-06 4.02336759E-07-1.84018604E-05 9.04168407E-06
17123 7.53797096E-06-3.97111259E-06 1.18440119E-04-5.82202014E-05 3.79609497E-05
17124 6.09857532E-05-3.92044121E-07 2.85145527E-07 1.06898594E-07-3.78627310E-07
17125-1.39205496E-07-2.97144181E-07-7.25682194E-07 1.12772352E-05 6.96692750E-05
17126-2.20593310E-04-4.14204645E-06 2.54255296E-05 2.42457608E-05 1.91848385E-03
17127-2.91639301E-05-2.36726855E-05 2.10323773E-07-1.59795568E-06-1.01353073E-06
17128-9.99186918E-06 3.07724267E-07 7.90204257E-06 2.66142770E-06 1.38771707E-04
17129-3.71163370E-05 3.41199511E-05-8.64729597E-05 1.75764383E-03-7.27526715E-04
17130 2.31455896E-04-5.48208299E-04-5.81730969E-07 1.60807630E-06-1.02634533E-06
17131-1.73983730E-06 1.99033202E-06-3.28681389E-06 1.11261948E-06-8.60957849E-06
17132 1.33855752E-04 6.07081223E-04-1.80279198E-06 6.91754867E-06 5.16992546E-05
17133-5.34983885E-04-3.12684547E-06 1.45271625E-05 9.54536559E-05 3.02141538E-04
17134 1.94875278E-08 5.49443840E-08 0.00000000E+00-7.36579221E-07-1.97670008E-07
17135-8.46175595E-07 1.94186970E-06 2.53352381E-06 1.47932120E-06 1.18245264E-05
17136-2.37237868E-05-3.23306340E-05-6.02833537E-06 6.23421998E-04-1.15005640E-04
17137-1.45691958E-04-4.93543155E-05 7.95527171E-08 2.44177081E-08-1.03970425E-07
17138 1.55170269E-06 2.57936781E-07 1.25836955E-07
18  1-1.70176247E-02-1.40316718E-02-7.47087636E-05-4.45917408E-05 3.44020780E-05
18  2-2.81280927E-04-3.91562013E-04-1.96806789E-04 1.69456683E-04-2.15946767E-03
18  3-1.96771790E-04-2.40414642E-04 7.53196570E-04-9.53434127E-04-2.21406934E-04
18  4-8.19823216E-05-8.01364696E-05-5.86881897E-05 3.66583630E-05 2.20298267E-05
18  5-9.83442845E-05 1.24240559E-04 6.57866619E-05-2.29013891E-05 1.24921537E-04
18  6-3.12948691E-04 8.74162068E-05-2.16810242E-05 1.25161455E-04-2.62957415E-04
18  7 1.18443943E-04 3.97169313E-05 3.41630784E-05 3.04104463E-06 1.42967189E-06
18  8 2.39511016E-06-4.48672792E-06 1.81202323E-05 7.15419309E-06-1.48185936E-05
18  9 5.32672458E-04 4.99984908E-05-1.21266630E-04 2.57247340E-04-1.03375010E-03
18 10 1.44294956E-03 1.28345511E-03 4.94760363E-04-1.09303670E-05 1.99867323E-05
18 11-9.05636534E-06-1.44036249E-05-1.98663192E-06 7.76215855E-06-2.79671306E-05
18 12-2.62788278E-05 2.13723835E-06 2.37755501E-06 9.26055457E-07 3.34024447E-05
18 13 5.90347437E-06-1.19037099E-05 1.37962031E-05-1.09323135E-04-1.24275413E-04
18 14 1.91334679E-04 1.51188256E-05 5.68847619E-03 1.47895441E-04 8.00089831E-04
18 15 2.43147579E-03-1.82108736E-06 9.57614043E-06-7.75505307E-06-1.74124820E-05
18 16 3.40952563E-06 4.47299852E-06 7.46399856E-04 6.28539874E-04 8.46579804E-06
18 17 5.25703599E-06 1.73392867E-05-1.19620479E-05-6.67758399E-05 2.20799734E-05
18 18-7.63858233E-05 4.16102316E-04 2.04074458E-04 1.67768423E-04-5.85403787E-05
18 19-2.27527185E-03 7.01777993E-04 4.74094282E-04-9.18357055E-04 1.87856901E-05
18 20 1.86500280E-05-3.74357181E-05 9.53334794E-06-9.78238351E-06 3.13451133E-05
18 21 1.10039603E-05-1.03261460E-04-5.21388453E-06-3.82949833E-04 1.74111941E-02
18 22 1.44737922E-02-2.09342512E-05 6.77842291E-05-6.16306197E-05-6.59887312E-05
18 23-8.92449371E-05 2.98859510E-04-2.79022565E-04-1.84908012E-03 3.28171451E-04
18 24 8.28736315E-04-5.12032070E-04-2.59607947E-03 2.33979285E-03 2.11013667E-03
18 25-7.73634333E-04 6.85173019E-05-2.86212171E-05-3.98960848E-05 3.78929675E-05
18 26-1.45679325E-05 1.55275481E-04-5.62075524E-01-4.65399057E-01 6.16330715E-05
18 27 1.07424949E-04 9.00703837E-05-4.81346003E-03-1.65078818E-05-5.17842494E-05
18 28 5.59618401E-05 4.87811762E-03-1.27431368E-03-5.12618665E-05-1.56214548E-03
18 29 5.60984681E-03-5.01829654E-04 2.16231362E-04-4.91327502E-04-2.97193399E-05
18 30 1.01296063E-04-7.15767229E-05-4.51444875E-05-1.33852037E-04-2.28476015E-05
18 31-3.48421917E-04 6.79337941E-05-7.78325188E-05-2.60050655E-04-3.01603824E-02
18 32-2.49088753E-02 2.68858902E-05-5.69532116E-05-7.30641284E-05-5.13605819E-04
18 33 8.81831289E-05-1.67116057E-04-4.11267220E-04-1.52859830E-03 3.51003203E-04
18 34-2.68165112E-04-5.06281323E-04-1.91936339E-03 6.59820146E-04-2.31851223E-04
18 35-1.88009320E-04 6.67072504E-05 4.55881467E-05-1.12295397E-04-3.89430289E-06
18 36 9.20960491E-05-9.98090601E-05-2.60339324E-05 1.00145905E-04 3.33530497E-05
18 37-4.32460966E-05-2.18125947E-05 5.65216875E-05 4.46585472E-06-2.61171359E-04
18 38 8.20650030E-04 6.73595761E-04-8.19703932E-06-4.32086682E-06 2.85769991E-06
18 39 6.43629540E-05-4.39801228E-07-1.95865156E-05 4.57913682E-06-2.58681906E-04
18 40 6.48221210E-05 4.34064779E-05 3.94515381E-05-3.29586642E-03 4.23260092E-04
18 41 3.80189155E-04-2.28074279E-04-1.34350208E-05-3.50466935E-06 1.69396902E-05
18 42 7.94396028E-07-2.02248800E-06 8.02504954E-06-2.39266226E-06 2.56868788E-05
18 43 2.11445702E-05-1.39879782E-04-2.15755594E-06 5.17218806E-05 9.48997913E-05
18 44 9.37367461E-05-1.04612776E-05 3.86008221E-05 4.22610212E-05 1.58607479E-04
18 45 4.81934983E-04 3.97219032E-04 5.88399511E-06 1.64850657E-06-4.47459209E-06
18 46-7.66251233E-08 1.30899593E-05-4.61690482E-05 1.31004204E-05 4.74683922E-04
18 47 4.01593255E-05-2.02552815E-04-6.57631471E-05 2.73480569E-04-1.04396264E-05
18 48-3.55568762E-05 2.43266778E-04-1.06367612E-05 1.72436531E-05-6.60689186E-06
18 49-2.32061183E-06 9.85982292E-06 6.75265836E-06 2.04242202E-06-4.73941618E-05
18 50-7.98095116E-05 1.31271079E-04 5.64382945E-06-5.18309182E-05 1.28709895E-04
18 51 1.73635908E-04-8.61088187E-06 2.19190179E-05 1.04060654E-04-2.80585238E-04
18 52 3.54581324E-07 5.36834608E-07 3.44737205E-06 1.65557982E-06-4.32834772E-07
18 53 2.85911868E-06-1.58116740E-05-1.10754582E-05-2.72784750E-06-8.26612726E-05
18 54 3.54025704E-05-1.75317693E-05 6.98701668E-07-7.56708453E-04 1.46953980E-04
18 55-2.85206557E-04 3.17308211E-04 9.68083185E-07-1.36904488E-06 4.00961692E-07
18 56-1.18850625E-06 1.17300188E-06 1.76309674E-07-4.17005038E-06 4.72005530E-05
18 57 6.46702277E-04 3.73642501E-04-4.32833478E-06-5.34655053E-05 1.60320121E-05
18 58-8.53937232E-04-1.14690006E-05-6.05406025E-06 1.85018957E-06-1.87970210E-06
18 59 3.18644727E-06-3.37656370E-05-9.42253528E-06 4.90149189E-06-1.67780268E-05
18 60 1.41071673E-04 8.08456797E-05-8.37394880E-06 1.29336401E-04 2.02527331E-03
18 61 9.81460520E-06 3.81292361E-04 3.50425680E-04 4.91786632E-07 1.75128352E-06
18 62-2.24307015E-06-1.04680445E-06 8.56028691E-06 2.40199128E-06 4.66438637E-07
18 63-1.22233864E-05-4.62977577E-05-1.31529233E-04 4.57872008E-06-6.22846067E-05
18 64-1.80889920E-04 2.45530484E-05 2.29015723E-06-7.39329433E-06-4.19444552E-05
18 65 2.17312229E-04 2.18042181E-07 1.30704593E-06 2.24975061E-06 8.96456571E-07
18 66 1.30208362E-06-8.39696710E-06-1.01354379E-05-2.41631675E-06-3.53894245E-06
18 67 3.52671033E-06-3.40978736E-06 2.91166088E-05-1.07671127E-05-9.98486231E-04
18 68-5.30521292E-06 1.41034705E-04-1.52356334E-04 7.10575559E-07 6.85810949E-07
18 69-1.39638651E-06 1.77990981E-06-5.91632480E-07 1.40886678E-06 1.91428295E-07
18 70 6.85094636E-07-2.26078108E-07 3.14921186E-07-9.96190292E-07-1.11527359E-05
18 71 1.20186036E-06-1.56158408E-06 4.52784263E-06 1.70740214E-04 6.10575110E-05
18 72 1.85420943E-05 4.04568166E-05 9.14388447E-04 3.70736638E-04 2.12653531E-04
18 73 2.11653993E-04 1.07195395E-06-1.08341629E-06 1.14623398E-08-5.71637888E-07
18 74 1.23980366E-06 2.90205607E-07 1.12075543E-06-1.36912792E-05-3.97672208E-06
18 75-7.72249883E-05 5.84954808E-07-6.99730059E-06 2.55800563E-05 1.43546147E-04
18 76-5.73063686E-08-7.92798317E-07 2.77804553E-07-8.64691154E-07 3.38333711E-06
18 77 9.64494797E-06-1.47541184E-07 5.50417907E-06-1.75695375E-05-1.28222948E-04
18 78 1.11525706E-05-4.22794688E-05 1.41980526E-04-1.65174031E-03-4.96965322E-05
18 79-5.95610992E-04 5.09036791E-04-3.34864148E-07 1.29422072E-06-9.59356574E-07
18 80-9.45831666E-07-5.79699145E-06-5.45800664E-07-3.85888690E-08 3.94748134E-08
18 81 2.77031353E-06-1.16114206E-06-9.76159355E-07 3.08493142E-06-1.22431819E-05
18 82 6.08507920E-06 5.69926650E-06-7.69823237E-05 8.32331254E-05 2.78910185E-05
18 83-5.49233081E-05-1.98826573E-03 4.94064983E-04-9.20140525E-05-3.29883626E-05
18 84-3.15375266E-06 1.41722409E-06 1.73652858E-06 2.48207289E-06 1.43090027E-08
18 85 1.77465398E-06 9.16326066E-08 1.08290690E-06-2.08795206E-07-4.16290974E-07
18 86-9.49479239E-07-1.40975065E-05 1.64437116E-06 1.98714194E-06 5.80115133E-06
18 87 1.34205665E-04 4.07066795E-05-3.40725450E-05-5.24685736E-05 1.32677960E-03
18 88 2.26127940E-04 3.87703376E-07-4.13500038E-04 1.01846717E-07 1.38201544E-07
18 89-2.40048261E-07-5.62482188E-07 1.82281518E-06-1.74954131E-07-1.23224324E-06
18 90 5.92108307E-06 6.15105085E-05 2.27483404E-04 1.63472039E-08 1.66807102E-07
18 91 3.52207301E-07-3.54955809E-07 3.11791197E-07-6.94409002E-07-1.78736629E-06
18 92 1.92721070E-06-1.91143318E-06-1.62939588E-05-3.76244158E-06-1.96973734E-05
18 93-2.03567467E-05-5.14216805E-04-2.78482439E-04-2.66865301E-04 6.50882022E-05
18 94-5.95732522E-07 1.55637604E-07 4.40094918E-07 2.95407188E-07-8.66778846E-07
18 95 1.45129634E-06-5.29981969E-08-1.79510266E-07 5.86695451E-07-2.40117699E-07
18 96 3.07731929E-07 5.08253730E-06-2.47728397E-06 1.25897341E-06-5.79157373E-07
18 97-3.71879227E-05-1.91414404E-05-1.23944784E-05-2.38529011E-05 1.01203499E-05
18 98 5.90889344E-05-2.02421573E-04-1.32280764E-04 2.77965550E-07 3.21430283E-07
18 99-5.99395833E-07 2.35760581E-07-1.38443777E-07-7.35674047E-08 2.03637835E-07
18100-3.32041732E-06-1.67348424E-05 1.63912436E-06 1.03457255E-07 6.78782028E-07
18101 5.61506111E-07-2.40006775E-07 6.82465075E-07-5.70707094E-06-3.97699592E-06
18102 3.77592787E-07-4.13635835E-06 3.72575783E-06 1.48269565E-05-1.53338588E-05
18103 1.45106546E-06-5.04172051E-04-1.47366747E-04-2.33046026E-06 9.35117481E-05
18104 1.28708351E-07-3.45845053E-07 2.17136703E-07-1.06201014E-06-1.52491247E-07
18105-4.58793512E-07-2.31313613E-07-2.59983769E-06 1.48959786E-05 1.16644140E-04
18106-5.73016543E-07 3.71471182E-06 2.58874433E-06-9.79671024E-05 5.46777498E-08
18107 1.26956012E-07-9.04493488E-08-2.62403964E-07-5.34618840E-08-9.70402991E-07
18108 4.88012471E-07 1.43754107E-06 1.17667140E-07 8.78358050E-06 6.53538238E-06
18109-5.46375515E-06 5.64425061E-06-6.06458010E-05-2.35348016E-05 1.83224966E-05
18110-4.63199602E-05 4.41409313E-07-1.17321306E-07-3.24088007E-07-2.49185554E-07
18111 7.39373878E-07 2.69485080E-07 5.32327155E-07-5.24030395E-06 1.96747429E-05
18112 6.80010198E-06-2.81782554E-07 1.28179528E-06-2.33726269E-05 1.63134911E-05
18113 1.08185145E-07-4.91780698E-08 1.14407253E-05-4.12340190E-05-7.16221815E-08
18114-6.06961607E-08-3.51296940E-07-6.82949351E-08 8.70729153E-07-1.00979549E-06
18115 2.02876038E-06 5.59663729E-07-3.53270040E-06 6.87238526E-06-1.11478541E-05
18116-1.41014204E-05 2.76480171E-05 7.55287087E-04-7.27657497E-05-1.12219417E-04
18117 1.11189932E-04 6.52441938E-08 9.86666117E-07-1.05191031E-06-5.25222949E-07
18118-9.04947252E-07 6.30030885E-07 1.53216989E-06-1.14253419E-05 1.10161093E-04
18119-2.29012130E-04 9.80110372E-07-6.47772043E-06-5.12763913E-06-1.65248812E-05
18120-3.68930772E-07 3.94779971E-06 1.72335765E-05 8.97937683E-05-3.33613082E-08
18121-4.07751522E-07-1.31105409E-06 1.95408544E-07-9.75979554E-07 3.81487481E-06
18122 5.80490467E-06-4.98251781E-07 4.26344246E-06-1.10552765E-05-2.09180231E-05
18123-2.27850875E-07-2.16439402E-05 2.36467864E-05-6.23666225E-06 3.29400374E-05
18124-3.52118658E-06-9.24459818E-07 5.37772744E-07 3.86687074E-07-1.16722907E-07
18125-9.96066404E-08-7.19280625E-07-1.97637602E-06 7.66447990E-06-3.02027997E-05
18126-1.76666335E-04 3.81144915E-06-3.20684831E-05 5.00238642E-04 6.82009610E-04
18127 3.81542792E-07 7.05968830E-07 3.25685216E-07 1.33162631E-06-7.07462691E-07
18128-3.98414935E-06-3.07378613E-07-6.33677724E-06 3.02315510E-06 8.76338534E-06
18129-5.28267928E-05 8.57712934E-05-4.17296061E-05 4.79486788E-04-2.95810338E-04
18130 3.03537390E-04-7.61468145E-05-1.22946416E-06 3.35669692E-07 8.93794466E-07
18131 4.41337206E-09 4.69513925E-07-3.26078313E-06 1.87077138E-10-6.26468871E-07
18132 2.99054763E-04 6.56884805E-04-2.28574541E-06 1.20651723E-05-9.21472114E-06
18133-8.46312877E-05 2.75502633E-07-3.02856610E-06-4.76575347E-05-2.05970713E-04
18134 2.48956161E-08 2.85749412E-07 1.05748437E-06-6.33432655E-08 1.25159990E-07
18135-2.75632346E-06-4.99141043E-06 1.59874605E-07-6.21294369E-07 1.63892651E-05
18136 2.23569748E-05 3.40732374E-06 4.84379304E-06 1.16200088E-04-1.25630780E-04
18137 2.74156028E-05 2.56120601E-05 6.47997222E-07 1.58587963E-08-6.63856019E-07
18138-5.10605298E-07 1.84240084E-07-9.49903265E-07
19  1 7.78569479E-07 9.07709331E-08-1.22890239E-06 3.03012834E-07-1.23054009E-07
19  2 1.01413940E-05 5.70838736E-06-5.89779141E-07-2.79152857E-08-1.13631192E-04
19  3 9.41387762E-06-5.61571059E-06 4.13649259E-05 1.35512355E-03 8.28011677E-04
19  4 2.65830113E-04-5.35794243E-04-1.23385750E-06 1.46573244E-06-2.31874935E-07
19  5-1.98310362E-07-1.48845328E-06 1.35324167E-06-5.20804492E-07 6.35853296E-06
19  6-7.49993064E-05 3.35726684E-04-1.33387239E-06 1.12464534E-05-9.18436884E-05
19  7 3.76776140E-05-7.82737083E-09 8.82648956E-07-1.38715827E-07 3.72340976E-07
19  8 9.56738690E-07-1.01977886E-05 6.48873453E-07-9.20438377E-07-5.75537290E-06
19  9 1.13572232E-04 4.06183841E-06 5.94906307E-05 4.98147109E-05-1.87725837E-03
19 10 9.61592335E-05 1.23894234E-04 1.33382879E-03 1.62903044E-06-2.97240974E-06
19 11 1.34337930E-06-2.46873241E-06 2.64295855E-06 1.35122967E-06 2.45410716E-07
19 12 1.04835558E-06-2.09747464E-07 1.60799545E-06-1.94024501E-06-6.11722675E-06
19 13 6.20322786E-06-9.13367932E-06 9.95062103E-06 1.67524214E-05-4.00053447E-05
19 14 5.75267374E-06 1.47116963E-06 5.97314826E-03 3.34692867E-03 2.66805770E-03
19 15 1.37121650E-03 4.31997506E-06-2.68182935E-06-1.63814571E-06 9.21957455E-08
19 16-3.53323962E-06 1.19623351E-06-3.36360590E-07-4.77432694E-07 1.27949303E-06
19 17 3.02075553E-07 7.65388446E-07 2.24839013E-06-7.52777683E-06-2.08036489E-06
19 18-3.53996238E-06 8.43648694E-07 2.90630055E-05 1.63652734E-05 1.36129833E-05
19 19-4.74562056E-03 1.97940592E-03 1.77290942E-04 3.91990024E-04-3.51237939E-07
19 20-2.11329158E-07 5.62567097E-07-7.14207492E-07 1.06696245E-06 9.22865509E-07
19 21-3.58999666E-07 7.34256682E-07-3.90879837E-05 3.97210214E-05 8.93800333E-08
19 22-3.76894180E-08-2.92430064E-07-1.04094283E-10 2.20303845E-07 2.85836326E-06
19 23 2.05056314E-06 1.00487590E-07-3.20168407E-07-3.36894021E-05-8.29714377E-06
19 24 1.79320303E-05-9.23584766E-06 7.16842800E-04 5.77627050E-04 1.93766518E-03
19 25-6.59876065E-04 4.15596867E-07-6.37693931E-07 2.22097064E-07 5.12497856E-07
19 26 7.72655679E-07 2.86448481E-07 2.23806978E-07 2.73330281E-07 7.78202796E-07
19 27-5.16145483E-08-2.82720450E-07-2.07977408E-06-4.29659891E-06 4.97661706E-08
19 28 1.63136604E-06 4.65137768E-05 8.97716284E-06 1.25242366E-05-5.61836476E-06
19 29 1.34490839E-03 3.24878117E-04 4.80377910E-04-8.22474861E-04-2.08404286E-07
19 30 9.46536155E-07-7.38131868E-07 3.97670617E-07-2.68813458E-07-3.96580062E-07
19 31 5.62578471E-07-4.94372743E-06-1.32619488E-05 4.15501967E-05-3.42823733E-06
19 32-2.34271043E-06 9.75784665E-07 5.89500368E-08 7.01981583E-08-5.69163400E-06
19 33-3.03632927E-06-1.05187673E-06-6.29339275E-07 1.00064217E-05 2.00039993E-05
19 34-3.41803651E-06 8.67448904E-07-2.88328461E-03 6.75297887E-04-4.93438575E-04
19 35-9.48910401E-05 5.02493682E-07 1.44159111E-07-6.46652793E-07 5.54014997E-08
19 36-4.39329144E-07-9.16910771E-08 5.72844462E-07-7.32626801E-06 4.00576446E-05
19 37-1.14690012E-04 6.59847869E-07-5.15523907E-06 3.17642905E-05-3.10841687E-04
19 38 4.04887723E-07 4.05413946E-08 4.65138676E-08 4.80504962E-07 4.69464710E-07
19 39 2.41109717E-06-5.82401151E-07-2.48712047E-06-1.66553757E-06 1.00535473E-06
19 40-2.53840587E-06 4.81768740E-06 1.96237864E-05-1.99160031E-03 2.42804080E-04
19 41 3.63552103E-04-5.30716029E-05-8.22045468E-07 2.53315210E-07 5.68730258E-07
19 42 2.89103082E-07-6.16792473E-07 7.04805594E-07-9.47083734E-07 8.63604058E-06
19 43-3.55759210E-05-2.23626735E-04-1.45609888E-07 1.17470883E-06 2.92583199E-05
19 44 1.96702119E-04 7.03340149E-07-5.86183750E-06-1.34356464E-05-3.61073363E-05
19 45 2.02784563E-07 7.35268016E-07 4.91300707E-07 2.08452421E-07 2.02259033E-06
19 46-7.38407924E-06-1.24372383E-06 2.89139356E-07-8.46063090E-06 5.39630676E-05
19 47 9.60543045E-08-8.45558105E-06 4.13711862E-05-1.66621946E-03-6.53300930E-04
19 48 1.17815136E-04 8.76848710E-04-3.80267520E-08-5.77297466E-07 6.15324218E-07
19 49-6.25113022E-07 1.58378021E-06 1.64668954E-06-6.51752508E-07 6.68079884E-06
19 50-7.91743307E-05-1.62319546E-03 1.46704596E-06-1.31881222E-05 1.92010692E-04
19 51 7.54855176E-04 7.33454751E-07-9.29417508E-06-6.84525412E-06-1.82500338E-04
19 52 1.01098990E-08 2.15700517E-07-1.87194385E-07 7.95777270E-07 8.54151325E-08
19 53-3.30843771E-06 5.88711681E-07-3.91740591E-06-2.04496507E-07 1.97279246E-05
19 54-6.87050669E-06 2.35604514E-05-6.17424723E-06-9.65491370E-06 1.38541625E-04
19 55-4.40503259E-05-5.67952855E-05-3.47798930E-07 3.64113589E-07-1.63146590E-08
19 56 3.34995008E-07 6.68134710E-07-6.45201723E-07 3.13602515E-06-2.64972849E-05
19 57 2.99814842E-04-8.55803633E-05 8.65286100E-07-3.37314581E-06-2.93398273E-04
19 58 5.12147895E-04-1.26248419E-06 4.36022504E-07-1.81928807E-06 7.92128461E-07
19 59-7.82108341E-08-1.66131612E-05 7.79915101E-06-4.13206336E-06-8.46985693E-07
19 60 9.40818606E-05-6.50496561E-05 3.67590290E-05 1.94634883E-05 3.07062769E-03
19 61-3.99698166E-04 4.36828723E-04 5.29325491E-04 1.61581219E-07-1.01653881E-07
19 62-5.99273375E-08 1.12118807E-06-1.67829774E-06 1.14604530E-06 1.88117958E-06
19 63-1.73628803E-05 6.42738934E-06-3.74750462E-04-1.03897965E-06 5.97205780E-06
19 64 1.24989965E-05 2.23259515E-04 2.98942953E-07-6.42949083E-06-3.14444712E-05
19 65 1.54811622E-04-1.23243083E-07-4.82055351E-07 4.11899428E-06 3.14707688E-07
19 66-1.49430724E-06 1.53090724E-06-1.94534512E-05-4.56717960E-07 6.15877739E-06
19 67 3.02643465E-05 7.93518243E-05-5.21006957E-06-2.15388283E-05-4.65548017E-04
19 68-1.14943708E-04 5.31335176E-05-1.06947555E-05-1.02298816E-06 2.86269323E-07
19 69 7.36718833E-07-1.67999795E-06 1.54797376E-06 1.02703537E-07-5.09618309E-05
19 70-4.52540180E-05-5.70497425E-07-7.28913358E-06-3.08528280E-07 3.23008089E-05
19 71-5.11976628E-06 3.84920554E-05-6.86176574E-08-2.13687332E-04-5.90046235E-05
19 72-2.00370044E-04 7.37452067E-06 7.23668754E-03 8.45230107E-04 1.79693674E-04
19 73 1.12031905E-03-1.16265491E-05 1.77954768E-05-6.16892771E-06-1.94584784E-06
19 74 2.90310269E-06 1.03763282E-05-1.74158413E-05 1.69367443E-04 1.60874036E-04
19 75-4.35933386E-04-2.06651980E-06-3.07823935E-06 1.87877215E-05 4.28904264E-04
19 76-5.08719201E-06-2.12864460E-06-2.29357850E-06-2.88957277E-06 1.28272599E-06
19 77-5.37535822E-05 2.78652254E-05 3.17205673E-06-6.52257657E-06 3.75273626E-04
19 78-3.93290542E-04 4.84757944E-04-2.23014501E-05-6.94663574E-03 3.87073105E-03
19 79-2.24287507E-04 2.83242782E-03 3.56338670E-06-2.14457685E-06-1.41880984E-06
19 80-4.79769887E-06 8.22174480E-07 5.31382445E-06-1.00104816E-05-1.07521430E-05
19 81-5.31386943E-07-8.11948467E-06 6.11008236E-06 3.01800875E-05-6.18691347E-06
19 82 4.63330950E-05-2.76838234E-05-1.04374512E-04 5.35372231E-06-2.85762711E-04
19 83 1.76324641E-04 1.60871023E-03-2.46162232E-03 2.37121386E-03-2.26032799E-03
19 84-1.25598759E-05 6.40171840E-06 6.15815746E-06-9.23804159E-06 6.04783648E-06
19 85-1.93521450E-05-1.70151864E-04-1.39055575E-04-5.84036743E-06 7.98697384E-06
19 86 4.10797968E-07-3.97503119E-05 3.51719395E-05-8.71122815E-06-2.30937836E-05
19 87 6.62978496E-04 1.53081665E-04 2.23114345E-04 1.90754172E-05 6.89148809E-04
19 88-8.28677773E-04 8.31362405E-04-6.24638645E-04 9.02528862E-06-8.88599712E-06
19 89-1.39291499E-07 4.82934561E-06-1.28890181E-05 8.80096124E-06 4.22940993E-06
19 90-8.63782923E-05 9.18807077E-05-2.76678468E-04 5.96396562E-03 5.00735372E-03
19 91-7.81601123E-05-7.34191378E-05 3.60714187E-05-2.51647552E-04-2.97250086E-04
19 92-2.31862338E-04 1.21103983E-04-7.04948868E-04-3.32549577E-04-3.09573983E-04
19 93 1.88116376E-04-1.16717181E-02-7.84137025E-03 5.67755077E-03 1.61303478E-03
19 94-3.86702399E-05 6.86243564E-07 3.79839964E-05-1.48695590E-04 6.11875187E-05
19 95 5.30107963E-05-1.85931267E-04-1.52338404E-04-4.35219883E-06 1.04312943E-05
19 96-4.15088653E-07-3.53121184E-05 3.61554702E-05-1.32774713E-05 5.69307391E-06
19 97 6.47761781E-04 8.51614993E-05 2.20565395E-04-1.37361433E-04 6.52178406E-03
19 98 8.70140237E-04 1.42340995E-03 9.56236951E-04 1.27592379E-05-9.26397384E-06
19 99-3.49526411E-06 6.41247292E-07 2.83854760E-06-6.38021419E-06 2.46692944E-06
19100-7.22369606E-05-1.18772659E-05 1.78879540E-04 3.87055818E-05 3.42096333E-05
19101 1.11907138E-06-2.89664919E-07 1.05650384E-06-1.12766628E-05-9.64659950E-06
19102-7.72752651E-06-1.15094799E-06 2.28107099E-04 1.34869410E-04-7.99275182E-06
19103-1.68102622E-05 1.01596066E-03 7.37696478E-04 1.19140763E-04-2.59224080E-04
19104-1.12188109E-07-1.86596238E-06 1.97815049E-06-5.04522586E-07 2.76888825E-07
19105 2.20026441E-06 1.48717978E-06-9.67882138E-06-1.47498272E-05-9.35795366E-05
19106-3.53357758E-06 3.77265605E-05 1.06340888E-05 5.49892107E-04-6.26433215E-04
19107-5.21571869E-04 5.03479790E-06-7.55874637E-06-1.48523133E-07 4.02779796E-05
19108 1.33900127E-05 2.45965272E-05-7.96340229E-06 1.26474881E-05-3.06557289E-05
19109-1.06892742E-04 1.74999738E-05-9.78641178E-03-1.93989312E-03 1.09719560E-03
19110 3.76832961E-04-1.34314646E-05 9.86640407E-07 1.24448242E-05 1.34630127E-05
19111 5.12499526E-06-2.29642877E-06-9.73582421E-06 7.18861648E-05 9.47375396E-05
19112-1.39943265E-04 1.18003169E-06-2.38489379E-05 4.09503795E-05-2.72931983E-04
19113-9.50976477E-06 6.49276952E-05 1.00457143E-04-1.27938936E-04-5.63325678E-01
19114-4.66475880E-01 6.13258100E-05-1.96875829E-05 3.00205056E-05-4.77969975E-03
19115-1.24957909E-04-5.41089136E-06 1.37813859E-05 3.27445292E-03-2.09821563E-04
19116-6.81343895E-04 1.94934397E-04 8.91832449E-03 1.25585937E-04-1.73906537E-03
19117 2.40017866E-05 1.02167596E-05 3.68926388E-05-4.71093984E-05 9.95484654E-05
19118-4.28113558E-05-5.89084257E-05-3.75567431E-04-9.66644512E-05-9.47966060E-04
19119-2.45712654E-03-3.58808991E-04-1.47813158E-04-5.31286837E-04 2.40612774E-04
19120-3.62155159E-04-1.52459621E-04-5.49812452E-04-5.19724423E-05 1.43223889E-07
19121 1.02395489E-06 2.20721843E-06 1.19831307E-06 6.45859714E-07-1.10646588E-05
19122-8.72054106E-06-7.41466723E-06-3.04808441E-06 1.18853380E-04 2.18981445E-05
19123 6.57415365E-05 1.42452037E-05 1.48989964E-04-2.85178522E-04 9.21683186E-05
19124-2.00115109E-04-8.72842557E-07 4.50353324E-07 4.22489233E-07-4.54949795E-07
19125-6.38592096E-07-1.37689985E-07 1.26814051E-06 7.18378789E-06 7.43289912E-05
19126-1.14268617E-05 9.44582660E-06-1.16037264E-04 3.51552011E-04 2.49004105E-03
19127 6.64550499E-06 5.81622386E-06 6.87759555E-07-5.63176985E-07-7.28022549E-07
19128-3.47580932E-07-2.69572871E-06-8.85233452E-07 7.71333906E-06-1.37195068E-04
19129 3.82603370E-05-3.38941515E-05 4.27832940E-05 2.95572338E-03-1.42986961E-04
19130 5.11020120E-04-4.53130333E-04 1.29853684E-06 1.36978567E-06-2.66832251E-06
19131-1.03328369E-07-1.22076499E-06 1.78495200E-06 4.62472319E-07-5.73528750E-06
19132-2.40785165E-05 8.24643532E-05-1.86673253E-06 1.61874212E-05 4.43487988E-05
19133 4.94732008E-05-9.10091720E-07 8.12253589E-06 5.50846830E-05 1.16963223E-04
19134-4.42232215E-07 1.47981059E-06 2.13327589E-06 9.44097479E-08 4.07878010E-06
19135-3.13065937E-05-4.22102913E-06-3.45136073E-06-9.57622653E-06 2.70901919E-04
19136-6.54289152E-05 1.50569118E-05-4.00931576E-05-4.12289768E-04 1.81557408E-05
19137-6.34912201E-06 2.15491715E-04 1.43703552E-07-7.00757824E-07 5.57054273E-07
19138-4.92065112E-07 1.79478765E-06-2.43083335E-06
20  1-2.43752171E-03-2.00930221E-03-1.33779298E-05-8.35634907E-06 7.72856300E-06
20  2-1.34304211E-04-3.83105917E-06 1.82864532E-05 1.91563871E-05 3.16263751E-04
20  3-1.42252672E-04-1.90754041E-04-2.93702038E-04-5.94129189E-03-1.68475074E-03
20  4-1.15475895E-03 1.01600175E-03 1.84424147E-07-1.80806740E-05 1.78962498E-05
20  5 1.18085893E-05-2.86280428E-06 2.58892057E-07 3.84219450E-06-2.07207502E-05
20  6 1.53015005E-04-1.46041670E-04 1.58665837E-05-1.37544130E-04-1.19876076E-04
20  7 5.28137966E-05 2.74856628E-05 2.06846412E-05 8.67109467E-06-1.34190597E-06
20  8-2.21988163E-06 7.23442756E-05-4.53283421E-05-4.76644868E-06 7.42268688E-06
20  9-8.97315923E-04-3.84946547E-04-1.30692696E-04 5.39515133E-05 3.69177468E-03
20 10-1.81354600E-04 2.72169490E-04-2.14105638E-03-1.33338797E-05 8.03205394E-06
20 11 5.30182572E-06-6.02882071E-06 5.78093137E-06-1.38586729E-06 8.69062501E-05
20 12 8.10835860E-05-2.21432046E-06-7.74323518E-06 3.67208007E-06-1.21097169E-04
20 13-4.94876961E-05 2.58776306E-05-2.95239710E-05 1.85709081E-04 4.62526294E-04
20 14-2.82690588E-04 2.12139831E-04-1.06294571E-02-1.71427860E-03-1.52006434E-03
20 15-1.18692930E-03 1.28943687E-05-1.39669389E-05 1.07257026E-06 2.09759725E-05
20 16-9.78718277E-07 3.05453113E-06-1.35955489E-02-1.13263997E-02 6.08666491E-05
20 17-6.00888259E-05 4.23533703E-05 2.32867344E-04 2.85630288E-04-2.62145591E-04
20 18 1.66708449E-04 6.38562356E-05 3.86005446E-04-1.97402461E-04 3.48533644E-05
20 19 2.64093113E-02-1.65162244E-03-6.10527627E-04 4.89370216E-03 1.83515154E-05
20 20 3.80028122E-05-5.63543276E-05-1.52392978E-04 5.37176712E-05-8.98992724E-05
20 21-1.38081692E-06-2.95973025E-05-8.05972278E-04 8.23709439E-04 8.65636321E-04
20 22 7.13132341E-04 2.76661574E-06 2.67032834E-05-1.52202778E-07 3.46616284E-06
20 23-2.95675659E-05-6.92838659E-05-9.09482319E-06-1.05304856E-04 4.49361467E-04
20 24 9.53574574E-05-1.70674743E-04-2.15210816E-02 3.47583253E-03 1.69789884E-03
20 25-4.86118297E-04-1.03031235E-05 1.77685636E-05-7.46544011E-06-2.00814921E-06
20 26 1.35600258E-06 1.04027534E-05-3.01839431E-02-2.50598182E-02 3.52955106E-05
20 27-4.91718545E-05-8.01227494E-05 9.37220020E-05 1.33686685E-04-2.28058275E-04
20 28-2.98885206E-04 5.10858311E-04 1.78108946E-04-1.43636967E-04-1.68623263E-04
20 29 2.02310433E-02-2.77923455E-03-5.83346120E-06-2.26176435E-03-4.51333849E-05
20 30 7.73635823E-06 3.73970266E-05-6.85967296E-05-6.43471643E-05 1.34717654E-04
20 31-1.35978349E-05-4.52631113E-05-5.96980617E-04 3.86800107E-04 5.62409645E-01
20 32 4.65708639E-01-5.80430117E-05 1.32761902E-04-8.01517521E-05 4.72851066E-03
20 33 5.52773084E-06-8.48711004E-05 4.71434664E-05-3.41581710E-03 8.89207989E-04
20 34-5.36191842E-04-2.16306231E-04-1.54247870E-02 2.33368249E-03-1.79899100E-03
20 35-4.82488140E-04 6.28707067E-05 7.44103338E-05-1.37281041E-04 9.04913974E-05
20 36-9.06941501E-05 6.82078392E-06 3.41811596E-04 1.83273936E-04 3.10958601E-04
20 37 4.91088570E-04 3.59573770E-04 5.50994604E-05 2.39857441E-04-1.08112980E-04
20 38-2.09273129E-04-1.75505208E-04-1.77388645E-06-7.40313735E-07 1.04498822E-06
20 39 3.31319675E-05 2.48707455E-06 1.48726874E-05-2.13181350E-06-4.79100768E-04
20 40 9.33148802E-05 1.85970088E-04 2.58364515E-05-7.11545512E-04-8.80890075E-05
20 41 3.67334356E-04 3.33188922E-05 1.04673226E-05-3.75143503E-06-6.71588756E-06
20 42-1.57005816E-06-8.50849546E-06 5.12602903E-07 2.69405687E-07 3.66852644E-05
20 43 4.64703098E-05-2.73164340E-04-1.16254448E-05 4.16764127E-05 5.48726590E-05
20 44 4.59241712E-04 8.16699557E-07 2.93198926E-05 1.32608742E-05-2.24187859E-04
20 45 1.10862694E-04 8.93475107E-05 7.11629045E-07 4.75757835E-06 5.05373985E-07
20 46 5.82517193E-06 5.17641156E-06-3.30428823E-05-6.28516917E-06 2.55576720E-04
20 47 1.28816030E-04 3.17751944E-06-2.45344266E-06 5.08116264E-03 9.85787431E-04
20 48-8.38214759E-04-3.85526081E-04 1.88692852E-06-8.70389751E-07-1.01653877E-06
20 49-1.08275700E-05-3.95767004E-07 3.83420774E-06 1.99056083E-06-5.07674967E-06
20 50 1.15154706E-04 9.97859684E-04 3.81594426E-06-2.41776092E-05 1.48639625E-04
20 51-1.24965916E-05 3.87585070E-06-3.51432800E-05 1.22713338E-04-1.11239515E-04
20 52 2.85636139E-08 2.32752301E-07-4.18141367E-06-2.94942748E-06 1.66083696E-07
20 53-5.61767752E-06 1.70019575E-05 1.41058633E-05-1.64704301E-07 1.22927958E-04
20 54-4.30338423E-05-3.40277524E-05-1.30556878E-05-1.01450304E-03-2.28045701E-05
20 55-1.95215977E-04 2.13176616E-04 5.42322362E-07-1.65603612E-06 1.11371376E-06
20 56-1.80443385E-06 1.15404357E-06 8.34166644E-07 1.12769173E-06-4.03009365E-05
20 57 1.23178594E-04-5.61491510E-05-8.05692330E-06 6.52879284E-05-3.90548977E-04
20 58 5.16002225E-05-2.31323387E-04-1.93463665E-04 4.21562272E-06 1.15569692E-06
20 59 5.36665807E-06 4.20676827E-05-1.49372286E-05-7.02105034E-07-2.32697285E-05
20 60-4.17266831E-04-2.63490366E-04-1.75915286E-04-1.60985729E-04-5.04656647E-04
20 61 1.75302334E-04 2.05236524E-05-2.86432169E-04 3.49406927E-06 8.37293434E-06
20 62-1.18670036E-05-1.90052858E-05-1.66733102E-05-8.01003070E-06 3.37299612E-06
20 63-2.72267789E-05-2.97384803E-04 7.14612040E-05 8.07955819E-07 2.53635705E-06
20 64-4.81768886E-06-5.74039748E-05-3.35735046E-06 5.71949485E-05-1.61352941E-04
20 65-1.89945268E-04-5.46485595E-07-3.76813004E-07 1.17747295E-07-3.97230238E-06
20 66-3.04418533E-08-5.13809462E-06 1.35863275E-06 4.64275770E-06 2.75650775E-06
20 67 8.62270802E-05 2.03570783E-05-6.38587378E-05-4.26214865E-06 8.42814705E-05
20 68 8.22760309E-06-3.18786410E-05-7.85166856E-06-1.24119943E-07 5.31381474E-07
20 69-4.07261531E-07-2.31838676E-06-7.02861148E-07-2.29079261E-07-9.53678910E-09
20 70-1.07838940E-07 7.80471534E-07-3.84527399E-07 5.22224520E-07 3.32094281E-06
20 71-4.47805445E-06 2.25178453E-06-2.75800073E-06-8.45783525E-05 1.58582882E-07
20 72-3.40533369E-05-2.44434852E-05-1.44627323E-03-1.45833318E-04-2.13843061E-04
20 73-2.18179931E-04 2.29187500E-07 6.95174565E-07-9.24362064E-07 1.28849959E-08
20 74-8.25296047E-08-1.17634266E-06-3.96235248E-07 4.03210966E-06 3.92070673E-05
20 75 3.82661848E-05 5.89361531E-07-3.71313344E-06 5.34547558E-06-6.21456074E-05
20 76-7.83617829E-08 1.49811446E-07-1.58173177E-06 9.35640431E-07-7.82759059E-07
20 77-1.53298588E-06 6.96817372E-06-5.98357164E-06 5.08544187E-06 4.87704882E-05
20 78-5.11064106E-05 6.51926416E-05-6.32953095E-05-2.58132129E-04-4.58390369E-04
20 79 2.94896446E-04-6.15519339E-04 1.42439763E-06-3.67796528E-06 2.25356765E-06
20 80 8.92641200E-07 1.80163020E-06 1.64716264E-06-1.76252093E-08-1.43814368E-07
20 81-2.94076209E-08 5.28992375E-08-5.04876858E-07 2.75929526E-07-1.35110154E-06
20 82 9.53512800E-07 1.70477893E-06-1.41585476E-05 3.84257887E-05-3.44597601E-05
20 83 1.36997910E-05 5.52438785E-04 3.11212057E-04-4.59861280E-04-4.69601820E-04
20 84 5.79158080E-08 1.53129746E-07-2.11045554E-07-5.53498868E-07-5.69506861E-07
20 85 4.69014120E-07-5.41236039E-09-4.28704909E-07-6.05889628E-07 4.41156158E-07
20 86 8.49514217E-07 4.10971406E-06 3.13609324E-06-2.64907753E-06-4.70510156E-06
20 87-2.32395702E-06-3.56199385E-06 2.40200486E-05 2.55442855E-05 3.58024580E-04
20 88 3.64810093E-04-9.20078025E-05 5.33340334E-04 2.08804229E-07-1.01798698E-07
20 89-1.07005531E-07 6.35122033E-07-5.89851419E-07-7.42662090E-07-1.85683293E-07
20 90-1.43117853E-07-1.03918731E-04-2.23433070E-04 1.53082259E-08-4.61745132E-07
20 91-5.74373049E-07-2.38883377E-07-2.05611536E-07 4.95839351E-06 2.94812219E-06
20 92 9.88547816E-07 1.21832939E-06-3.34032476E-05-2.92652647E-05-1.18107432E-05
20 93-9.91395735E-06-1.96201415E-04 1.71454399E-04-6.64622217E-04 1.90684446E-04
20 94 2.63527960E-08 1.61775427E-07-1.88128223E-07-2.71047435E-07-1.09436282E-07
20 95-4.19270707E-10-1.86702135E-08-2.82555565E-07-5.38415197E-07-1.08154427E-07
20 96-2.27779117E-07 1.90631157E-06 2.89809227E-06 1.32876734E-07 9.07798772E-07
20 97-1.70499072E-06 8.24910312E-06-4.73037191E-06-1.49993440E-05 2.07504280E-04
20 98 6.61173710E-05 6.94217050E-05-6.73481004E-05 2.50953667E-07-5.04574533E-07
20 99 2.53620867E-07 6.47790594E-07-1.72258442E-07 3.53065399E-08 2.83603965E-07
20100-8.16147514E-07-6.64244998E-06-3.63350742E-05-3.62927986E-08-3.44593256E-07
20101-2.88171099E-07 1.07011845E-07-5.08278726E-07 3.16309163E-06 1.66082447E-06
20102 9.03357467E-09 2.43598576E-06-6.99842144E-06-4.35825379E-06 4.85626476E-06
20103-1.22818779E-05 2.84821221E-05-2.03344322E-05-1.19014756E-04-3.88843895E-05
20104 1.58139866E-07-3.19947376E-07 1.61807509E-07 6.48386738E-07-3.86208507E-07
20105-2.96164668E-07-2.43975063E-07 2.75411977E-06-1.70003013E-05-1.86263949E-04
20106 4.58924881E-08-1.46964277E-07 8.55087481E-06 5.41221430E-05-1.12551247E-07
20107-3.53185263E-07-2.30841676E-07-2.74563793E-08-3.14832156E-08 2.28600057E-06
20108 9.99713445E-07-2.34281285E-07 1.51168183E-08-1.05899148E-05-1.22638251E-06
20109 6.20788670E-06 1.77045110E-07 5.05634782E-04 9.76552514E-05-7.72618153E-05
20110 3.82584013E-06 3.34366322E-07-4.63319240E-07 1.28952918E-07 1.76244018E-07
20111 8.31402017E-08-3.35958508E-07-5.74035670E-07 3.86794376E-06 6.04368709E-07
20112 3.15801379E-05 2.35368236E-07 3.41576353E-07 1.17567366E-05-1.19630390E-05
20113 2.34391326E-07-1.42319943E-06 2.26780490E-05 4.04097749E-05-3.35233084E-06
20114-3.12900591E-06-4.00333067E-07 8.57628029E-08 1.24570154E-07 2.68877310E-06
20115 1.94434933E-06-7.15421610E-07-4.11702109E-07-9.40388641E-06-1.70934507E-05
20116 1.32413067E-06 1.76892037E-05 3.42045397E-04-3.56662037E-04-1.66951329E-05
20117 4.35920359E-06-7.18459956E-08-5.19773478E-08 1.23823344E-07 8.07431886E-07
20118-3.70145721E-07 2.81105552E-07 9.85869734E-07-4.72356865E-06 3.43953174E-05
20119 5.32357539E-04 8.63044506E-07-8.80214271E-06 3.17749116E-05-3.01339949E-05
20120-1.09544920E-06 7.67533399E-06-9.48733283E-06-1.11353763E-04 2.66902252E-08
20121 3.88377464E-07-2.00327777E-07-9.08958015E-08 1.19381028E-06-4.87564569E-06
20122 8.24895124E-07 1.54678080E-07-5.25282319E-06 3.67909097E-05-9.58219776E-06
20123 1.41581951E-05 2.14654995E-05-1.08035822E-04 5.68603689E-05 2.08427824E-05
20124-8.11341387E-05-1.24004277E-07 3.27846996E-07-2.03842720E-07 4.86067422E-08
20125 2.97554055E-07 2.25865104E-07-1.64469448E-07-4.12570515E-06 1.32051387E-04
20126 1.07995370E-04-2.77192571E-06 2.71156402E-05-3.21281781E-04-2.84302830E-04
20127 6.53993079E-08-2.18436848E-07 3.36024504E-07-3.49554929E-07-9.59145885E-07
20128 4.04631503E-06-1.50742055E-06 1.58112708E-06 4.77475480E-06-6.71541294E-05
20129-4.91823953E-06-3.76630954E-05-7.79514074E-06 1.31167109E-04 3.43492674E-04
20130-1.32455232E-04-7.60766309E-06-4.96070382E-07 1.35214714E-07 3.60855668E-07
20131-6.02139139E-08 4.31432254E-07 7.26903745E-07-1.15686006E-06 7.27691202E-06
20132-5.13642830E-05-6.77773774E-04 1.39613628E-07-2.11048023E-06-3.18358324E-05
20133 1.56843940E-04-9.05173885E-07 8.52808785E-06 1.76140734E-05 1.79771728E-04
20134 1.77926276E-08 2.09753019E-07-1.99081503E-07 5.79648115E-07-4.69432110E-07
20135-2.20059518E-06 5.76994124E-07-2.50160343E-06 2.22534647E-06 6.05692513E-06
20136-1.32309123E-06 1.30772087E-05-1.22579861E-05-1.16641621E-04 1.81295823E-06
20137-4.24877802E-05 6.70396342E-05 4.52413541E-07-4.06927073E-07-4.54864685E-08
20138-1.65514638E-07-1.46109910E-07 4.12217452E-07
21  1-1.34060959E-03-1.11083405E-03-2.29526409E-06-7.89059980E-07-2.40350200E-07
21  2 8.50524815E-07 4.04966680E-06 5.92349903E-07 2.92405947E-06 3.41467162E-05
21  3-4.60001711E-05-3.74254681E-05-1.98088309E-05-6.69691090E-03 2.36822175E-03
21  4-5.69285853E-04 1.71513190E-03 2.63938577E-06-4.05331128E-06 1.41392550E-06
21  5-6.28684968E-06 1.79499219E-06 2.17273376E-06 1.71575393E-06-1.82155849E-05
21  6 2.15822433E-04 2.03562244E-04-6.88418775E-07-1.68895695E-07 1.24172281E-04
21  7-4.14419186E-04 7.62352272E-06 6.43815067E-06-2.27592079E-06-2.32580259E-06
21  8-6.20318881E-07-5.38856626E-06 7.93549302E-06 1.01256711E-05 1.86295036E-06
21  9 1.03345136E-04 2.40476009E-05-2.54835238E-05-5.50074820E-05 6.15527732E-03
21 10 1.36837853E-03 1.06678403E-03 1.91586954E-03-1.53760332E-08 1.20502075E-06
21 11-1.18964472E-06 1.80231858E-06-2.14436870E-06-5.52865893E-07-1.88233915E-05
21 12-1.77669251E-05-2.09252893E-06-2.19289440E-06 1.36435045E-07 2.73482461E-05
21 13 3.34876505E-06-1.06177302E-06-5.08748098E-06-1.32218269E-04 1.85910793E-06
21 14-9.19344732E-05 5.94659971E-05-4.23162958E-03-5.47097285E-04-1.20545312E-03
21 15-2.19426557E-03-2.73499217E-06-2.20348875E-06 4.93848091E-06-2.42471510E-06
21 16-1.59424324E-06-1.40639507E-07-3.06806778E-04-2.56973006E-04-9.47130020E-07
21 17 4.68167241E-06 5.00531731E-06 3.79481055E-05 1.79938302E-05 1.46206105E-05
21 18 8.32792054E-07 4.73189387E-05-1.18279320E-04 1.68490707E-05-1.36701966E-04
21 19 1.15551130E-02 1.91887584E-03 3.01720469E-03 2.17004639E-03 1.15994278E-05
21 20-3.36465193E-06-8.23477585E-06 4.26802293E-06-8.13481697E-06-1.33771052E-05
21 21-6.40858266E-06 4.13660165E-05 2.06706192E-05-7.14507195E-04 9.21488555E-03
21 22 7.69453952E-03-9.52452000E-05-5.80080402E-05 2.22230387E-05-2.30652719E-04
21 23-2.79093774E-04-2.21425937E-04 6.88164184E-05-1.68190021E-04-7.48282649E-04
21 24-5.17940064E-05 1.75171609E-04-2.00267830E-02-1.15291016E-02 5.40128414E-03
21 25 4.73874574E-03-8.60300104E-05 2.99168322E-05 5.61131783E-05-1.39851461E-04
21 26 3.92215769E-05 4.00815561E-05-4.88784804E-04-4.07785294E-04-2.75930533E-06
21 27 7.29405972E-06-3.99711838E-06 3.87682860E-05 1.72122199E-05 6.24629351E-06
21 28-4.39531106E-06-1.25609275E-06 4.62203308E-06 7.49865711E-05 1.11218318E-04
21 29 8.13172295E-03 9.85233653E-04 2.10224140E-03-2.74954432E-03 1.11566004E-05
21 30-4.12065270E-06-7.03594767E-06 8.58119641E-06-1.67043692E-06 9.37621080E-06
21 31-6.29211689E-06 3.64558078E-05 3.48348350E-05-2.69737912E-04-2.61597810E-04
21 32-2.17640400E-04-3.66900404E-06-4.00833195E-06 3.03428626E-08-2.22567738E-05
21 33 2.21360270E-05 3.03488281E-05-4.81889836E-07 3.99293882E-04-2.19523589E-04
21 34 2.51871427E-04 6.36657069E-05 8.35347379E-04-7.60598738E-04 1.13866027E-03
21 35 3.17865967E-05-5.07000616E-06 1.13148088E-05-6.24480260E-06-4.28952676E-06
21 36-1.14969097E-06 1.92529806E-06 9.90120378E-07-1.10769039E-05 2.12356476E-04
21 37 1.21442558E-03 2.81979778E-07 9.07829092E-06 2.81351298E-04 2.69532520E-04
21 38-5.63247507E-01-4.66415543E-01-6.33858635E-05-4.43801914E-05 1.42041563E-05
21 39-4.64837721E-03-1.85084319E-05-1.50272868E-05 3.99612111E-06 2.85299759E-03
21 40-4.81033193E-04-4.96643105E-04 1.11539670E-04 1.25527447E-02-1.20605598E-03
21 41-1.78050506E-03 3.15566375E-04 4.37038610E-05 1.51295442E-05-5.88334052E-05
21 42 1.06730352E-04-2.86758043E-05-2.34691203E-05-3.58078466E-04-1.52432909E-04
21 43-3.40644642E-04 1.87085528E-05-3.60975424E-04-1.77268796E-04-1.95156908E-04
21 44-6.76562988E-04-3.59832695E-04-1.43182190E-04-4.18348884E-04-2.68437122E-04
21 45 7.84746339E-04 6.44512260E-04 6.22082689E-06-1.07890230E-05-1.75812061E-06
21 46 8.93905633E-05 9.59972375E-06 3.46750165E-05-4.20928513E-06-5.48729618E-04
21 47-2.31014246E-04 5.86779134E-05 1.11957506E-04-1.08598200E-02-1.41215448E-03
21 48 1.53830898E-03 4.79695266E-04-1.29966010E-05 6.21887561E-07 1.23747134E-05
21 49 1.61446185E-05 1.19221207E-05-6.68122200E-06-1.83903414E-06 2.94206943E-05
21 50-1.95969839E-04-2.21177187E-04-9.69727020E-06 1.01345648E-04 7.56798129E-05
21 51-1.40481942E-04-7.89638382E-06 9.36466883E-05 1.42798924E-05-5.10685216E-05
21 52-1.70920121E-08-4.29776321E-07-2.93796489E-07 3.79812000E-07-3.73770903E-07
21 53 4.80126720E-06 1.44740095E-06-1.85836691E-06 1.32280550E-06-3.88376455E-05
21 54-1.12405718E-05 5.03587413E-06-1.97772067E-06 3.69182996E-04 1.32879768E-04
21 55 6.41911552E-05-8.51303987E-05 1.41593753E-07 4.12206876E-07-5.53800629E-07
21 56-2.76147778E-07-3.31382343E-07 1.37541365E-08 9.78058085E-07-8.40712956E-06
21 57 6.04902791E-05 1.99062924E-04-4.33073285E-06 2.85032823E-05 1.37296572E-05
21 58 2.11176267E-03 6.94188598E-03 5.74892690E-03-2.63283351E-07 4.38993059E-07
21 59 8.49463728E-07 4.97429471E-05 7.97129219E-07 4.47963236E-06-2.60583225E-06
21 60 7.94715224E-05 1.39772165E-05 3.81430893E-05 4.96196672E-05-8.37433291E-05
21 61 5.23586098E-04-1.65399276E-04 4.62247610E-04-1.94690632E-07 1.66220013E-06
21 62-1.46750950E-06 1.46872801E-06 4.47479881E-07 8.29036648E-07 4.97405670E-06
21 63-1.91452730E-06 1.10379420E-04 4.61665667E-04 1.37256987E-06 2.12106112E-05
21 64-1.27446308E-05-7.73113226E-04 2.64813164E-06 7.93986711E-06 8.59738242E-05
21 65 4.22660756E-04 2.80543110E-08-2.03640091E-07-2.28012405E-07-1.06464508E-06
21 66-5.63261130E-08 2.42717641E-06-1.24755762E-06 3.34433626E-06-7.04190555E-07
21 67-1.19098363E-05 1.90527208E-05-3.05023554E-05 4.55733946E-06 7.62623002E-04
21 68 1.13708020E-04-1.21550375E-04 1.13026694E-04 3.06682197E-07-3.42583521E-07
21 69 3.59013242E-08-1.32543395E-06 3.07837119E-07-2.52988291E-07-3.62239853E-09
21 70 1.19561507E-07 9.25116282E-08 2.01230752E-07-1.46102292E-08-1.16820400E-06
21 71-2.31555152E-07-7.88620549E-07 3.16779959E-07 2.98558815E-05-3.14039612E-06
21 72 6.63967741E-06 7.80140135E-06 1.56043283E-03-1.59815555E-06-7.27046499E-05
21 73 1.54449990E-04-1.21443757E-07-4.56781340E-07 5.78225096E-07-1.63193041E-07
21 74-5.00460265E-07-1.59382926E-07-9.74563602E-08-9.92874179E-07-1.62421724E-05
21 75-9.64905575E-05-2.46634018E-07 1.59072453E-06-2.16687995E-05-3.34453655E-05
21 76-7.90945187E-09 5.01858943E-07 1.13869430E-06 4.64278380E-07 3.29781827E-08
21 77-6.83756649E-06-6.27795289E-06-2.73567384E-06-1.61034139E-07 4.69882272E-05
21 78 4.43336388E-05 2.07953471E-05 2.54986945E-05 1.72613660E-03 7.85758835E-04
21 79 2.83051621E-04 1.03005475E-03-6.01401652E-07 9.68568734E-07-3.67167082E-07
21 80-4.10402603E-09-4.53027254E-07 3.95949179E-07 2.83692399E-08-2.13269540E-08
21 81-1.84815973E-07-2.32223234E-07 4.43112164E-07 1.89327789E-06 7.55917220E-07
21 82 7.10274010E-07-2.36055207E-06-2.08220705E-05-3.30262931E-05-6.52697903E-06
21 83 2.27072706E-05-3.77809120E-04-1.83529807E-03 3.96868928E-04 6.82435970E-04
21 84 5.27357012E-07 2.68735542E-08-5.54230566E-07 1.65923804E-07 4.05455244E-07
21 85-7.57484739E-07 7.40027480E-10 2.88620985E-07-3.82252584E-08-6.48705725E-09
21 86-1.11453580E-07-2.84103110E-06 3.32534209E-07 2.27674633E-07 9.95275293E-07
21 87 7.98590539E-06-9.17665134E-06-1.88235320E-06-1.29617836E-05-2.78454794E-03
21 88-4.90481832E-04 9.94077839E-05 1.40198128E-04-8.08660581E-08 4.92895718E-08
21 89 3.15764864E-08-1.09985679E-07-6.21019830E-08 2.84616509E-09-3.69355335E-07
21 90 3.64299806E-06 6.96177070E-06-3.73955127E-05 1.43800573E-08 2.50352063E-07
21 91 1.48373510E-07-2.83339763E-07 1.13976736E-07-3.31468709E-06-1.18327888E-06
21 92 1.43635170E-06-5.81887432E-07 1.77663145E-05 1.45254837E-05-2.97771239E-06
21 93-6.06481540E-06 7.49747851E-04 1.28504731E-04 1.70880537E-04 1.04162609E-04
21 94-4.57669802E-08 2.19518611E-07-1.73751630E-07 3.46378652E-07-1.03631427E-07
21 95 7.02763215E-08-2.41557824E-09 5.84712888E-08-6.45112830E-08 2.48219391E-08
21 96 2.23898609E-07 3.32506202E-07 2.15622728E-07-1.39646667E-07-1.01202110E-06
21 97-9.60202738E-06-1.38798489E-05-2.12448142E-06 3.92881686E-06-6.42217027E-04
21 98-8.75396200E-05 2.11415178E-04-1.41639053E-05-8.48709928E-08-8.09454464E-08
21 99 1.65816439E-07-2.63944729E-07 6.90914752E-08-1.86166414E-07-9.83349524E-09
21100-7.92057060E-07 3.71413457E-06 3.52054154E-05 2.27278478E-08 2.88969370E-07
21101-5.13023943E-08-1.54086468E-07 2.53990437E-07-2.41434578E-06-1.34299403E-07
21102 6.47214825E-07-1.17862394E-06 7.79846662E-06 2.46135168E-06-8.51269952E-06
21103 3.81920102E-06 6.50516024E-04 9.64368168E-05 9.48849651E-05-1.02146796E-04
21104 1.68297096E-07-1.75613292E-07 7.31619557E-09-1.61230286E-07-7.61722956E-08
21105 3.57024063E-08-3.53475309E-07 1.58384089E-06-3.15182283E-05 3.15263687E-05
21106-3.13302002E-07 2.09750224E-06-1.19411204E-05 4.99599640E-06-3.05859424E-09
21107 6.95366828E-09-1.93491863E-07-3.70659437E-08 2.52837961E-07 2.22834522E-07
21108 9.05327041E-07-3.40046216E-08-1.09477886E-06 4.88734200E-06-5.27456233E-06
21109-4.66279595E-06 7.21754638E-06-2.16657796E-04-4.20937793E-05 3.66934834E-05
21110-4.54940908E-06-1.70231805E-07 4.28535287E-07-2.58303482E-07 2.96795122E-07
21111 6.63691745E-08-1.42636694E-07-3.58283492E-07 2.24467404E-06-1.73189080E-05
21112 1.58962964E-05 3.53011473E-07-3.19708238E-06 1.40991351E-06-9.49098773E-06
21113-3.54943712E-07 2.60814212E-06-3.66180572E-06-1.50869122E-05-3.66319820E-07
21114-5.77933416E-07-7.61832723E-07 7.23475186E-08 1.66422776E-07 3.42366956E-06
21115 3.58993843E-06-5.45019989E-07-5.79946263E-07-2.76806158E-05-1.09967535E-05
21116 8.95505524E-06 2.31277469E-06-3.72484500E-04 5.18345447E-05 6.67212322E-05
21117-1.39105874E-05 1.24936574E-07 5.16858691E-08-1.76622443E-07 9.28132000E-08
21118-7.94862232E-08 1.98381513E-07 2.86443991E-07 5.75460959E-07 3.38242670E-05
21119 1.54852834E-04-4.63732383E-07 4.17299949E-06-1.52674432E-05-8.35721951E-05
21120-1.09726571E-06 7.50374133E-06-2.14858860E-05 1.37873768E-05-5.04721891E-09
21121-1.57405368E-07 5.57003395E-07 7.36675787E-08-1.65730512E-07 2.25838104E-06
21122-2.46265479E-06-1.59917717E-07 7.60212760E-07-1.86042411E-05 8.59320769E-06
21123-5.85064695E-06-4.27290595E-06 1.36738122E-05-4.21257009E-05 3.29420380E-05
21124 1.75852803E-05 3.99457947E-07-3.23040858E-07-7.64170886E-08 7.86045255E-08
21125 9.69370682E-09-1.20523136E-07 4.92539736E-07 3.23915496E-07-1.88585551E-05
21126-3.47879694E-05-1.08318653E-06 4.34355979E-06-1.43824152E-04-1.40894968E-04
21127 5.87293429E-08 1.64191337E-07 3.39905725E-07 1.23799433E-07-1.09813361E-07
21128-1.69795916E-06-1.49018177E-06-4.51054559E-07 5.82314923E-07 2.36519647E-05
21129 1.61904245E-05 8.09841376E-06-4.84844128E-06-5.02451448E-04 1.63766107E-04
21130-1.82110901E-04 1.38800960E-04 1.65557355E-07-2.63806569E-07 9.82492148E-08
21131 3.43044295E-08-5.52678351E-07-4.51862102E-07-1.38004049E-07-1.37030149E-06
21132 2.74320254E-05-3.47873279E-04-2.51312998E-07 2.06683417E-06 4.29433795E-05
21133 4.12462946E-05 1.06412614E-06-6.93113763E-06 7.41749889E-05 1.42734547E-05
21134-1.84748934E-08-1.11984891E-07-6.38742058E-08-2.67783906E-07 2.05956721E-08
21135 9.75985059E-07 2.98540152E-07 1.36706318E-06 5.52003935E-08-3.98361274E-06
21136-2.15084427E-06-9.73452706E-06-2.56844202E-06 2.21881699E-04-3.73739899E-05
21137-2.85753318E-05-1.69853734E-05-9.11021148E-08 8.13419296E-08 9.76018513E-09
21138-4.89740630E-08-2.09648325E-08 2.66390757E-07
22  1 5.08427570E-04 4.17313358E-04 1.25201363E-06 2.72239574E-06 2.21878488E-06
22  2 3.79765351E-05-7.65607327E-06-8.95916627E-06-1.60522772E-05-1.60492026E-04
22  3-2.65015169E-05 3.93078887E-05 5.59091061E-05 4.68584567E-03-6.23517044E-04
22  4-4.72887836E-04-1.39697120E-03-2.99360333E-07-1.05020890E-06 1.34956924E-06
22  5-6.13159009E-07 1.63810250E-06 4.39742954E-06 2.17838300E-06-1.03705610E-05
22  6 7.87861047E-05 4.36993176E-04-6.16971816E-06 4.66944772E-05-1.99648477E-05
22  7-2.00277629E-04 4.32638815E-05 3.39056571E-05-5.23563298E-06-7.84729878E-06
22  8 4.35277285E-06 4.17654434E-05 1.73816011E-05 4.14211892E-05 6.71837758E-06
22  9-6.88194244E-04 5.88703348E-05 5.69979336E-05 2.01411071E-04-1.40958382E-02
22 10-1.46596088E-03-1.82614506E-04 1.76730670E-03-6.72683201E-06-3.35907629E-06
22 11 1.00859083E-05-1.11581806E-06-9.10304410E-06-9.57827754E-06-2.42064467E-03
22 12-2.07363836E-03-1.14707350E-06-8.37818113E-05-6.58062074E-05 2.66530689E-04
22 13-3.41285027E-05-3.39597158E-04-2.28472408E-04 6.62091400E-04-2.62956691E-04
22 14-4.57586679E-04-4.46262446E-04 1.91323150E-02-5.39566944E-03-5.63144145E-03
22 15 2.21490672E-03-1.08613231E-04 9.33954224E-05 1.52178083E-05 1.31400578E-05
22 16 2.72235375E-06 1.51542227E-04 2.41323237E-04 2.02892620E-04 7.05613392E-06
22 17 1.61514209E-06 1.11124396E-07-4.93712599E-05-1.44519879E-05 1.14942753E-05
22 18 3.20507125E-06 3.87021460E-05 4.93670595E-05-1.56340249E-04 1.40074304E-04
22 19 9.61831925E-04-2.11929762E-03-2.78477341E-04-9.68533495E-04 1.77473849E-05
22 20-2.84274352E-06-1.49046413E-05 5.14742373E-06 2.87067911E-06-7.61605935E-06
22 21 3.72916540E-06-1.19124036E-05-2.20088544E-04 3.15904369E-04-1.54481741E-04
22 22-1.28103124E-04 1.02123523E-06-3.83276721E-07-3.15664540E-06-1.49155307E-05
22 23 2.64584061E-07 8.92448047E-06 7.76546955E-06-2.63885942E-06 1.49911228E-04
22 24-1.15586920E-04-4.02700069E-05 5.36360575E-03 1.67574843E-03-2.65439017E-03
22 25-6.76281360E-04-2.91819566E-06 4.48367668E-06-1.56548102E-06 1.16558551E-06
22 26 2.89542998E-06-9.20570917E-07-3.36860405E-05-2.98736574E-05 1.23373324E-06
22 27 1.86148935E-06-2.03393544E-08 2.07574570E-05-6.55588658E-06-1.23831894E-05
22 28-4.26425578E-06-4.71372654E-05 3.67021825E-05-7.85376907E-05 1.06518433E-04
22 29-6.89471831E-03 1.72067759E-04-1.87664280E-04 1.84697360E-03 2.60388138E-06
22 30 8.92928426E-07-3.49680981E-06 5.03194755E-06-4.32863424E-06 4.06375574E-06
22 31 3.43752537E-06-2.31202101E-05-6.38185511E-06-9.61930382E-05 2.43044255E-04
22 32 1.99813608E-04-3.77324130E-06-3.06634412E-06-2.17776839E-06 4.38797585E-05
22 33 1.50602268E-05 1.79527798E-05 1.36755139E-05-3.78238825E-04 2.01605094E-04
22 34-2.01209201E-04 8.36880209E-05 3.62268309E-03 2.39101840E-05 5.94637656E-04
22 35 1.11997665E-04-1.28847473E-05 8.65771955E-06 4.22702772E-06 1.97949873E-06
22 36-1.00524214E-05-2.75289337E-06 7.88792387E-07-1.67965112E-05-3.18367995E-04
22 37 2.84493944E-04-4.37343068E-06 4.18031064E-05-2.25685639E-04-3.95152848E-04
22 38 6.93942328E-03 5.74513184E-03 1.66305702E-06-6.15434886E-07 2.38645392E-07
22 39 7.36601930E-05-3.78254701E-06 4.91742101E-06-1.96126847E-06-1.92799824E-04
22 40 5.29444238E-05 7.74155549E-05 2.34927988E-05-7.82924658E-04-9.89533533E-05
22 41 3.91249599E-04 7.27450106E-05 1.61866130E-06-2.70781112E-06 1.08914982E-06
22 42-3.66782915E-06-1.85403992E-06 4.33228413E-07 3.68297800E-06 1.54248905E-05
22 43-5.61086480E-05-1.46959251E-04 3.36753237E-06 1.38567715E-05-5.41690956E-05
22 44 2.88543281E-04 4.70137519E-06 5.47831911E-06-6.69189676E-05-5.28661881E-05
22 45-5.17796246E-06-3.88131151E-06-2.33698464E-07-5.39171632E-07 2.69975606E-07
22 46-5.76692537E-06-3.11125889E-06-4.73731394E-08-1.64821205E-06 8.42092525E-05
22 47 4.68464487E-05-4.50747954E-06 1.57764287E-05 2.60142009E-03 4.01620633E-04
22 48-2.69781971E-04 4.15299500E-05 3.04558050E-06-2.20196066E-06-8.43619844E-07
22 49-4.12914441E-07-9.73857637E-07 1.13161272E-06 3.77646330E-06-2.87366209E-05
22 50 3.22471111E-06-4.66190327E-05 2.24561966E-06-1.34987795E-05-8.51695004E-06
22 51 1.49911381E-04 3.42688632E-07-1.43486312E-05-5.08457729E-05-1.95892185E-04
22 52 1.14140776E-06 3.26478227E-06-9.06320103E-07 1.11719258E-06-3.96791410E-06
22 53-2.02119814E-05-4.02006469E-07-1.17420922E-05 2.97456424E-05-1.78197716E-06
22 54-1.16401518E-05 8.77079481E-05-5.18914939E-05 5.00829593E-04-2.78969941E-04
22 55 7.57927185E-05 8.02496538E-05-1.14208431E-06 5.30082229E-06-4.15873798E-06
22 56 3.94900876E-06 2.24366292E-06-4.06378019E-06 2.71624420E-06-7.00674094E-05
22 57-4.47105740E-05 7.92052955E-04 1.45180567E-06 3.89282729E-05-9.89988539E-05
22 58-1.05453933E-03 5.63306156E-01 4.66466784E-01 2.52676359E-05 1.27727187E-04
22 59 9.14956275E-06 4.77683095E-03-4.68627666E-05-1.49175562E-04-4.93919715E-05
22 60-3.47292551E-03 1.67515116E-04-5.10223247E-04-5.59250391E-04-1.06315425E-02
22 61 6.05288318E-04-1.41274945E-03-1.20944137E-03 8.15119918E-05-5.57743871E-05
22 62-2.57376048E-05-2.01019573E-05-2.51808846E-06-1.43926487E-04 3.64083120E-04
22 63 1.35193315E-04 7.27666494E-04 8.04329172E-04 3.53405196E-04 1.78462137E-04
22 64 2.17340059E-04-2.35504446E-04 3.63579525E-04 1.45907622E-04 4.20071676E-04
22 65 4.19170772E-04 2.68472169E-06 3.75239288E-06-9.14302979E-06 5.32909693E-07
22 66-1.13015570E-05-1.07179479E-05-1.71017643E-06-1.35230438E-05 5.98113959E-07
22 67-4.56744468E-05 9.57029260E-06 6.53936818E-05-2.06009100E-05-2.00849978E-03
22 68-2.95977291E-04 2.10032764E-04 2.87603795E-06 2.63190473E-06 1.05524835E-06
22 69-3.68715308E-06-8.59477153E-06 3.92852330E-06-1.28056153E-06 1.15346051E-07
22 70 7.93589936E-08 3.11762249E-06-9.08612479E-07-1.92046599E-06 6.92537017E-06
22 71-1.25960972E-05 4.17668610E-06 7.80416013E-06-1.77452602E-04 8.58515536E-05
22 72-8.72442533E-05-1.17708187E-04-4.80283089E-03 1.62502917E-03-7.93226177E-04
22 73-5.75864295E-04-3.38867903E-06 1.90386217E-06 1.48481687E-06 3.24932668E-06
22 74 1.61822549E-06-2.18823692E-06 2.88218886E-06-1.51134563E-05-4.18658238E-06
22 75 1.31357220E-04 4.43491658E-06-2.53707385E-05-1.32434325E-04-3.22634018E-04
22 76 7.34598281E-07 1.37833465E-06 1.38720953E-06 1.05309232E-06-9.96730973E-07
22 77-7.86610380E-06-1.24181202E-05-4.80161879E-06 7.51073114E-06 1.36327128E-04
22 78 1.26680333E-04 5.64284169E-05-1.43138848E-04-3.27447305E-03-2.88183013E-03
22 79 8.28349694E-04-1.75130913E-03 9.52988917E-06-6.43219678E-06-3.09769239E-06
22 80 5.99144803E-07-2.87554776E-06 5.61509671E-07-7.70281322E-08 7.75231868E-07
22 81 3.37943789E-06-4.02230554E-07-7.99759820E-07-1.12436301E-05-1.61844940E-05
22 82 4.54479547E-06 1.48971049E-06 2.24002551E-05 2.76498624E-04-7.36285532E-05
22 83 8.49721849E-05 2.75968685E-03 4.07834580E-03-2.29531433E-03-1.05234878E-03
22 84-6.24403580E-06 3.75210222E-06 2.49193358E-06 5.02658641E-06 2.79364206E-06
22 85 5.47934560E-07 1.49887748E-07 1.67623436E-06 5.73472002E-07-3.60574590E-07
22 86 2.52809944E-07-2.13410184E-05-3.03983960E-06 2.21187436E-06 1.27677456E-06
22 87 1.87867040E-04 9.16245467E-05-5.44372699E-05-7.22232355E-05 4.80157008E-04
22 88 2.27241949E-03-9.52597025E-05 1.49105494E-03 2.30146317E-06 4.09772497E-07
22 89-2.71123567E-06-6.91333444E-07 6.50276158E-08-3.03721749E-07-4.35870609E-07
22 90 5.66912894E-06-2.62463638E-05-2.04915408E-04 1.54433135E-08-2.77934097E-07
22 91-8.26683360E-07-2.04950571E-06 6.75415354E-07 8.33352656E-06 4.35006704E-06
22 92 1.12053223E-05-3.39753640E-06-1.72068374E-04-8.23762851E-05 3.37269558E-05
22 93-2.47867643E-06 2.43954242E-03-8.19531680E-04-3.55724035E-03 4.92648965E-04
22 94 1.65665269E-06-2.65686008E-06 1.00020738E-06 8.85433754E-07-6.19148542E-07
22 95 4.23872455E-07 6.57010182E-08 1.61039922E-06 7.38626710E-07-1.36521017E-06
22 96-8.32959748E-07-1.96989939E-05-4.97799318E-06 5.87927002E-06 1.42451153E-06
22 97 1.61263431E-04 1.20152510E-04-6.14148924E-05 1.68737606E-05-1.45938944E-03
22 98 8.67131203E-04-1.25363391E-03-1.80341436E-03 1.46677393E-06-7.07216936E-08
22 99-1.39605224E-06-1.32603925E-06-2.16383256E-06-9.17169722E-07-7.16695456E-07
22100 9.73918785E-06 1.36286120E-05-1.27219175E-04 6.57979786E-08 2.84421316E-07
22101-4.02424609E-07 1.41610683E-06-3.93148426E-07 2.96667905E-06-4.40353326E-07
22102-7.32712433E-06 2.84792039E-06-1.35359118E-04-1.06234887E-04-2.29386608E-05
22103 1.76613330E-05 2.71085794E-03 8.37561877E-05 5.85105970E-04 6.25437378E-05
22104 1.80562463E-06-8.06552823E-07-9.99071803E-07-2.80529283E-06-9.88324497E-07
22105 6.98744919E-07-2.99043314E-07 8.16414821E-06-8.83595820E-05 2.97735984E-04
22106 6.30593291E-07-1.27952224E-05-6.51713174E-05-1.18154634E-04-6.78430497E-08
22107-1.47390111E-07-5.28247503E-07-6.28539740E-07-2.79690995E-07 6.73596213E-07
22108 2.11793716E-06 3.43858450E-06 1.17109624E-06-4.23137408E-05-2.26496862E-05
22109-3.07731655E-07-9.14410364E-07 1.15914298E-03 3.06054282E-04-1.48307528E-04
22110-6.44204766E-05-2.42496995E-07 2.60318990E-07-1.78219953E-08-4.94099213E-07
22111 3.48740004E-07-7.01052193E-08 1.10590146E-06-6.52715027E-06 4.61478027E-05
22112 9.18200543E-05-5.65767745E-07 4.54803182E-06-1.02584640E-04 5.65357984E-05
22113 1.09374481E-06-6.44380387E-06 9.60753546E-06 8.00565368E-05-1.01331312E-06
22114-1.89560665E-06-4.81179041E-07 1.17343214E-06 2.07295361E-07 9.56061632E-06
22115 1.73358452E-06-6.39104271E-06-5.60619145E-07-2.60064526E-05-8.54992688E-06
22116 2.26949819E-05 1.71864850E-05 3.16229418E-03-1.14216227E-03-4.20096600E-04
22117 3.85127740E-04-1.75894727E-07 1.95431935E-07-1.95372082E-08-4.68507215E-07
22118-3.26797211E-07 5.03969171E-07 2.53601020E-06-1.60153364E-05 1.62582248E-05
22119 1.88023195E-03 1.52578613E-06-1.14100738E-05-2.20803272E-05-1.05494277E-04
22120-4.33517344E-07 5.50366266E-06-5.03758499E-05-2.24273813E-04 3.31993826E-07
22121 1.41939458E-06-6.57903528E-08 2.08783898E-07 1.53065362E-06-1.34334734E-05
22122-4.33569951E-06-1.01964991E-06-3.02102245E-06 8.34737943E-05 2.92387175E-05
22123 1.94998506E-05 1.22510120E-05 8.92869625E-04-5.16906690E-04-5.16818634E-04
22124 9.75240696E-05-6.71725027E-07 4.49887208E-07 2.21837818E-07 2.63169230E-07
22125 8.61079501E-07 1.03456877E-06 4.03536785E-06-1.32708193E-05-7.47658664E-04
22126 7.46434160E-05 4.85920649E-06-1.98669068E-05-1.40449981E-04-4.25205071E-03
22127 5.96084199E-07-4.42380091E-07 1.81421280E-06 3.48617985E-07-1.34693821E-06
22128 1.61480170E-05-9.10914712E-06-1.57266244E-06 5.66376074E-06-2.18808879E-04
22129-3.99315744E-06-8.61057834E-05 7.61759775E-05-1.58021371E-03-1.03433463E-04
22130-4.46789275E-04 2.63313447E-04 1.67017828E-06 2.54978370E-07-1.92515665E-06
22131-1.58291648E-06 8.32395246E-07 3.51314140E-06-2.92383263E-06 3.17529742E-05
22132-1.60305861E-04-3.73175178E-04 9.94199410E-07-6.00021555E-07-1.51465149E-04
22133-2.99004498E-04-7.14120375E-07 9.25837081E-06-2.96845729E-05 2.12651923E-04
22134-2.54048238E-08-3.67481536E-07-4.00761891E-08 8.50105977E-07-4.90462660E-08
22135 5.01571489E-06-3.41670344E-07-4.65837787E-06 1.21181274E-07-3.79455419E-05
22136 8.69338743E-06 5.08408475E-05 1.65390245E-06-5.96551519E-04 6.94577144E-05
22137 5.16783310E-05 5.46746624E-05 1.31126805E-06-1.80627828E-06 4.95010240E-07
22138-8.17213706E-07-2.38856276E-07-2.69146860E-07
23  1 5.63107956E-01 4.66284590E-01-4.91882923E-05 1.16067924E-04-9.71447387E-05
23  2 4.83561676E-03 6.05605323E-06-1.10481668E-04 1.32964467E-04-4.68186564E-03
23  3 8.49801007E-05-1.61604879E-04 1.12935325E-03-1.83405854E-02-1.64623322E-04
23  4-1.99734631E-04 2.87604587E-03-8.97090561E-05 1.28992454E-04-3.92833980E-05
23  5-1.03306343E-04-6.64801082E-05 2.93332272E-05 3.39187294E-04 2.72138973E-04
23  6 1.01631544E-04 1.84877787E-04 3.30607254E-04 2.62948901E-04 4.17642232E-04
23  7 4.73685866E-04-2.54978487E-03-2.17484204E-03 6.66891925E-05 8.55046812E-06
23  8 7.16540608E-05 1.72129503E-04 3.51497325E-04 9.63464114E-05 2.41439983E-04
23  9 1.82540153E-03 5.43559247E-04 1.50077484E-04 2.99837785E-04 2.12692150E-02
23 10 5.86837348E-03 2.00780555E-03-2.77301462E-05 8.20871122E-05-9.74552855E-05
23 11 1.53681733E-05 5.30485283E-05 1.47345885E-04 3.57579484E-05 5.03198662E-05
23 12 3.45877427E-05-2.29352818E-06 2.92593156E-06-1.19296288E-05 1.08784937E-04
23 13 2.12575864E-05-2.11292613E-06 3.04335778E-05-7.12426677E-04-5.23192691E-04
23 14-1.19961405E-04-7.22344670E-04-2.24969305E-02-4.80934063E-03 2.34192947E-03
23 15-4.50998870E-04-4.75092998E-06 6.71379072E-06-1.96286074E-06-5.62493207E-06
23 16-8.18788323E-06 1.14810955E-06 4.69017509E-05 4.27745116E-05 2.79345575E-06
23 17-5.29285188E-07 6.92268260E-06-3.84374864E-05-1.29480750E-05 8.12620127E-06
23 18-5.44889586E-05 7.50531772E-05-2.30329611E-04-7.69455638E-05 5.42035316E-05
23 19 2.23501920E-02-2.30180108E-03-2.26409572E-03 2.87901042E-03 2.12489839E-05
23 20 6.27378867E-06-2.75227726E-05 6.39473263E-06-3.58585954E-06 4.40980620E-06
23 21 1.49045270E-06-1.97851519E-06-1.12136234E-04 4.42691352E-04 4.07166788E-04
23 22 3.41916959E-04-5.90822731E-06 2.00542336E-06-3.62842824E-06-1.80235936E-05
23 23 3.19800729E-05 4.86142852E-05-2.46191532E-05-8.31059317E-04-7.79882140E-05
23 24-1.86902936E-05-2.46349610E-05-1.41947854E-02 1.26918368E-03 9.80492909E-04
23 25-8.23798936E-05-1.08594242E-05 2.28853068E-06 8.57089348E-06-1.07449388E-05
23 26 6.19985874E-06-3.68024039E-06-1.72177988E-02-1.43177637E-02-9.32436701E-05
23 27-4.48040306E-05 3.50136962E-05 6.05637916E-05-3.15442462E-04-1.64824649E-04
23 28 2.04231585E-04 1.09479767E-03-6.66704832E-04-2.02659000E-04-1.36417352E-04
23 29 1.72413081E-02-2.55812615E-03-7.70188284E-04-2.00318873E-03 1.10988999E-04
23 30-3.85696110E-05-7.24193879E-05 1.03174333E-04-9.10131914E-05-4.30973868E-05
23 31-1.62660911E-05 2.87361941E-05-1.33549408E-04 3.02143616E-04 1.52620657E-03
23 32 1.27087312E-03-3.97048740E-06-3.16323337E-06-8.43424453E-06-6.67545255E-05
23 33 5.66290566E-05-9.23660782E-06-2.14757715E-05-4.53095578E-04-9.87213278E-05
23 34-7.51898249E-05-2.69343260E-05-1.19133476E-02 2.31406693E-03-1.55920158E-03
23 35-6.05027105E-04-6.64137165E-06 7.00851574E-06-3.67144093E-07-3.32076552E-06
23 36-1.10931622E-05 8.25793425E-06 1.08178972E-05-1.22002827E-04 1.27677803E-04
23 37 1.06161419E-04-2.07950635E-06 4.22362276E-05 9.91685091E-05-6.38838879E-04
23 38-1.32721586E-03-1.09791505E-03 5.64640591E-07 1.13688008E-06 1.40890684E-07
23 39-3.81563402E-05-9.23034772E-06-1.16640228E-05 2.08085921E-06 3.07864509E-04
23 40-1.35479423E-04-4.03269704E-05 6.15529180E-05 1.99715694E-03-6.32657109E-04
23 41-3.81246263E-04 2.70025310E-05 4.57863175E-06-2.34647387E-06-2.23215788E-06
23 42 7.51917534E-06-5.45333877E-06-1.35806545E-06 1.43646945E-06-2.77584059E-05
23 43 2.31206328E-05-5.48171285E-05 1.62107048E-06-2.61976534E-05 2.51466982E-06
23 44 4.81127913E-04 2.43920379E-06-3.82416545E-05 1.89315751E-05 3.18090969E-05
23 45-1.38365132E-04-1.12922819E-04-1.86982012E-06-5.48734718E-06 2.39871003E-06
23 46-1.08735429E-05 8.74955377E-06 2.79925875E-05-1.06934925E-05 5.75096108E-05
23 47-3.69257803E-06-1.70110814E-06 3.13245572E-06 7.57585957E-04 5.35359669E-04
23 48-1.97605548E-05-1.46581905E-04 1.55350293E-05-1.05086008E-05-5.02642849E-06
23 49 8.28737851E-07-6.80331213E-06-7.30216301E-07 7.27056619E-06-9.66041686E-05
23 50-1.84331964E-04 1.72087767E-03 3.36892220E-06-3.39927358E-05 2.05852780E-04
23 51-1.69275389E-04 8.43112190E-06-3.34920275E-05 1.95333406E-04-1.76179594E-04
23 52 3.16851158E-06 4.31532789E-06 4.55955106E-07-7.64050102E-06-1.84577692E-06
23 53-1.00038234E-05-3.25910768E-05 1.04779794E-05-1.57000527E-05-1.16480998E-04
23 54 6.34023589E-05-4.33313139E-05 1.44667770E-05-1.00400867E-03-3.52797851E-04
23 55-2.10164416E-04 2.88554651E-05-6.64997424E-06 1.08866253E-05-4.23665109E-06
23 56 5.91542009E-06 1.68782077E-06-5.25599232E-07 6.29802247E-07 6.82143267E-05
23 57 5.18999454E-05-2.76074351E-04-1.36896814E-06-5.25981550E-05-1.05129203E-03
23 58-3.44821506E-03-4.92636207E-04-4.11561336E-04-4.51268501E-06 3.63754767E-07
23 59-5.65051059E-06 2.27240706E-05 1.92991080E-05 2.01885506E-06 2.91613659E-05
23 60-1.56793877E-04 8.19329421E-06-1.23051111E-04-7.58636719E-05 5.88560574E-03
23 61 6.21539207E-04 1.08376006E-03 9.10804191E-04 4.24074316E-06-7.45355971E-06
23 62 3.21281655E-06 9.08544933E-06 2.92851362E-06 8.73057532E-07-1.28719703E-06
23 63 7.97233449E-06-3.02291000E-05 8.20401798E-04-9.92876371E-09 1.95962157E-05
23 64-3.58781077E-05-1.05889251E-04-1.15334353E-06 1.41703859E-05 4.74475384E-05
23 65-2.55388307E-04-2.90974822E-07 4.05219615E-07-9.49165088E-07 2.71899977E-06
23 66-2.55093538E-06-1.28635594E-05 1.06809359E-05-1.59931433E-05 3.92924238E-07
23 67 1.28963240E-04-1.48595141E-06 7.21007157E-05 4.13502026E-05-1.42553504E-03
23 68-2.60921390E-04 1.25446628E-04-3.94798506E-04 2.51632410E-06-2.06048973E-06
23 69-4.55834373E-07 7.60548732E-07 9.65299895E-07-2.69157150E-06 5.77000701E-07
23 70 1.21826814E-06-5.85378407E-07 2.34250366E-07-3.99640445E-07-1.36559660E-05
23 71 2.97467876E-06-1.70617347E-06 1.32763319E-06 1.61102875E-04 5.52637552E-05
23 72 3.32062431E-05 7.36166833E-05 8.21230340E-03 1.58427404E-03 4.15224892E-05
23 73 1.60769364E-03 1.28717415E-06-2.45989319E-06 1.17271904E-06-3.80724958E-07
23 74 1.75955716E-06 8.69088582E-07 3.72196843E-07-9.16132430E-06-3.45248328E-05
23 75 2.60893325E-04-5.60608737E-07 4.10892328E-06 4.58169236E-07 1.37176830E-04
23 76-6.45744215E-07-1.86604819E-06 9.22686093E-07-5.99792809E-07 2.96848154E-06
23 77 1.72208035E-05-2.40777572E-06 4.59561680E-06-1.31556496E-05-1.50243155E-04
23 78 6.74029756E-05-1.05962706E-04 1.17959332E-04-2.92257818E-03 3.79300786E-03
23 79-2.03055484E-04 3.35097240E-03-3.72049946E-06 2.92655870E-06 7.93940756E-07
23 80-2.82729939E-06-6.07387703E-06-6.36268887E-07-3.19895024E-08-5.93498732E-07
23 81 1.36183393E-06 1.46198883E-07-1.28623118E-08 1.32372715E-05-2.49277819E-06
23 82-2.92863686E-06 1.47693146E-06-1.78380620E-04-5.01505885E-05 6.83703134E-05
23 83-3.22544525E-05-1.91776850E-03-1.06784861E-03 1.83355375E-03-1.53335039E-03
23 84-2.70700113E-06 1.39994758E-06 1.30705355E-06-5.96611938E-07-1.13214773E-06
23 85 1.73820415E-06 5.29220645E-08 7.55600697E-07 3.85375285E-07-4.68574581E-07
23 86-5.43431789E-07-9.25649570E-06-3.11185352E-06 3.31525293E-06 3.51872742E-06
23 87 1.80561159E-05 4.85866699E-06-4.47408806E-05-4.67927542E-05-3.98295665E-03
23 88 1.58905808E-04-9.17278109E-04 4.66485943E-04-3.90037986E-07-4.97129807E-07
23 89 8.87167792E-07-2.60700999E-07 1.22529024E-06 2.74178390E-07 1.21859654E-07
23 90 1.56316889E-06 9.14088809E-05 2.85091810E-04-1.33237595E-08 3.88053270E-08
23 91 2.02921264E-07 4.35769857E-07 2.92219552E-07-3.10871003E-07 1.84014989E-07
23 92-3.28667178E-06-2.28030128E-06 5.52283684E-05-4.06784147E-05 2.71406888E-05
23 93 5.91210418E-06 3.59382661E-03-1.60206061E-03 3.52859540E-05 1.21089574E-03
23 94 2.64728456E-07 2.09369257E-07-4.74097713E-07-5.66880900E-07-4.36460450E-07
23 95 1.67120556E-06-1.34971510E-07-3.75281360E-07 4.66022411E-07-6.94128458E-07
23 96-6.79310150E-08 5.55042315E-06-2.06815818E-06 3.96164448E-06 1.98288731E-06
23 97-1.26643838E-05-1.98241926E-05-1.87411402E-05-3.42847361E-05-2.12608773E-03
23 98 1.17438727E-04-1.99840737E-04-8.74808778E-04-1.33386003E-07 2.63340231E-07
23 99-1.29954228E-07 1.16776761E-07 3.53252822E-07-4.13266608E-07 8.95289877E-07
23100-9.02904305E-06 1.45002974E-05 3.49092299E-06 2.38623867E-08 9.30715618E-08
23101 5.94770193E-07 1.14193904E-07 6.06709198E-07 9.60746539E-08-2.47986389E-06
23102-6.21762454E-07-3.42935475E-06 6.49958402E-06-8.68219405E-06 2.62444580E-06
23103-7.08799959E-06 1.22739799E-03 1.23799767E-04 1.63044629E-04-2.36483935E-04
23104-1.04859537E-06 3.42253453E-07 7.06341917E-07-3.89472187E-07-1.21007826E-06
23105-1.53307735E-07-2.10615342E-09 1.49675814E-06 3.98721086E-05-4.89929153E-05
23106 2.94515237E-07-2.64783364E-06 1.27754160E-05 1.51274660E-05-8.18177358E-08
23107-2.87608723E-07-2.25163730E-09 9.62465851E-08 1.71020245E-07 4.15780319E-06
23108-1.16244111E-07-5.01258939E-07-1.03678700E-06-6.96901472E-05-3.63297459E-05
23109 2.03057081E-05 8.31461764E-06-1.43797592E-03-1.20680700E-04 1.55579839E-04
23110 1.26332317E-05-3.87358261E-07 3.57195387E-07 3.01628744E-08 7.40424429E-07
23111-8.84283698E-08-2.97125907E-07-1.51570349E-06 1.18653834E-05-1.23319101E-04
23112-3.25485415E-05-7.38079271E-07 6.19838356E-06-9.12922767E-05 1.70254296E-05
23113-1.92938437E-07 4.33369817E-06-6.67949411E-05 5.62906003E-05 6.34608492E-07
23114 1.20722309E-06 2.05411644E-07 5.22872714E-08-1.37424114E-06-7.19553551E-06
23115-9.95984754E-07-6.52409415E-07 6.04814669E-06 6.79893972E-05 3.52760515E-05
23116-1.78223430E-05-5.00379473E-05 9.54980267E-04 1.74803326E-04-1.95095204E-04
23117-3.09885483E-04 1.11455638E-06-2.23385978E-07-8.91170401E-07-9.48281720E-07
23118-3.26451112E-07-5.30976648E-07 1.52439080E-06-1.19743148E-05-1.34037941E-04
23119-3.13953306E-04-1.16768287E-06 8.95428501E-06-5.02378510E-06 8.77905986E-05
23120 6.21901516E-07-6.41777459E-06-5.58281908E-05-1.32382880E-04 5.39087713E-08
23121-3.05525469E-08-1.80398919E-06-1.00329474E-06-8.12336161E-08 6.86069052E-07
23122 7.01677187E-06 5.22844754E-06 1.74463105E-07 1.36318518E-05-2.84550158E-05
23123-3.79197197E-05-3.99183985E-06-7.39948397E-04-3.30165777E-05-6.98059992E-05
23124-1.87866347E-04-5.32377767E-07-3.67571558E-07 8.99949325E-07 2.38144505E-07
23125-1.28824208E-06-1.62096908E-06-2.37984554E-07-1.88934478E-05 1.66299424E-04
23126-5.84791520E-05 7.93624058E-07-1.17917834E-05-2.40960040E-05-3.48780790E-03
23127 2.15022048E-07 1.45985355E-06 1.29467944E-06-9.85043267E-07 1.95738738E-06
23128-1.27641368E-05-6.87034328E-06 5.26920811E-06-1.08047076E-05 1.21104893E-04
23129 2.98162671E-05 9.97289614E-06 1.41395018E-05 3.55482748E-03 1.91467741E-04
23130 8.91797813E-04-4.53877631E-04 2.25671527E-07 2.94288423E-07-5.19959950E-07
23131 7.90065721E-07 8.33997734E-07-1.12654668E-06-1.75525068E-06 7.14153410E-06
23132-2.19096875E-04 5.25047726E-04 2.56102075E-07-6.13344771E-06-4.03023289E-05
23133 3.01260794E-04-2.28731734E-06 1.15543449E-05-2.05975204E-04-3.86310258E-04
23134 1.24854783E-08 4.50750197E-07 1.77711725E-06-1.01594457E-06 8.83074016E-07
23135-5.04203502E-06-8.33342721E-06 5.09874116E-06-3.77190494E-06 2.28069707E-05
23136 2.70680348E-05-2.43985646E-05 1.93487311E-05-3.07322974E-04-5.16625651E-05
23137 6.58258684E-05 5.70114253E-05 7.15005267E-07 1.40259810E-06-2.11760337E-06
23138-5.21588292E-07 3.69965453E-07-8.17947492E-08
24  1 1.54713198E-04 1.30095075E-04-4.69284545E-08 5.80921081E-06-1.24549702E-06
24  2-1.59592164E-05-6.46238686E-06-3.06198333E-05 4.01994458E-06 9.18691538E-05
24  3-3.93489659E-05 8.87974851E-05 2.57576448E-05-4.78600814E-03 7.23415588E-05
24  4-3.75484959E-04 6.48375303E-04 1.04127740E-05-1.45328071E-05 4.12003304E-06
24  5 8.19452597E-07-2.07281292E-06 1.12324594E-05 1.40549582E-05-1.25268747E-04
24  6-1.82010506E-04 5.89672965E-04 3.56774695E-06-1.10264304E-05-4.28901118E-05
24  7-4.89528730E-04 7.56120608E-06 4.10871038E-06-2.22071501E-06 4.06396976E-06
24  8 1.41521281E-06 4.80780288E-05 2.67713614E-05-1.11882497E-05-8.74506843E-06
24  9-2.50094515E-04-3.56782981E-04-4.22737461E-04 3.34683219E-05 5.99527228E-03
24 10 2.65224705E-03 7.27127864E-04 1.69337889E-03-3.00477000E-06 1.91887440E-07
24 11 2.81288256E-06-2.19197880E-06-1.30147997E-06 4.97131524E-06 8.48013806E-06
24 12 7.38454200E-06-3.03482824E-07 5.64914431E-06 3.91478073E-06-6.44941904E-06
24 13-5.87159356E-06-2.95798059E-05-1.50379435E-05-2.79414841E-05 4.71252330E-05
24 14 2.17528360E-04 6.53942144E-05-8.31679873E-04-2.63856449E-03-2.69368382E-03
24 15-1.37721435E-03 1.30711134E-05-9.27742432E-06-3.79368908E-06-5.72440234E-06
24 16-3.99313264E-06-1.68781713E-05 2.10740634E-04 1.71783015E-04-4.20389564E-06
24 17-8.36679970E-06 9.22922237E-07 5.19308844E-05 2.84774210E-05 8.72190201E-06
24 18-2.17271226E-05-7.01759572E-04 1.87738751E-04-1.92872333E-04-7.41462456E-06
24 19-3.35200306E-03-1.33744794E-03-1.09659229E-03-1.58575471E-03-7.65986453E-06
24 20 9.35295178E-06-1.69308725E-06 4.56924889E-06 1.11624413E-05 5.38645621E-06
24 21-3.60048517E-06 7.58479549E-05-5.61469789E-05 1.04568197E-04-6.63515754E-03
24 22-5.56214750E-03-8.30093698E-05 7.04524144E-05 3.35843256E-05 2.43082535E-04
24 23-2.98912914E-04 2.19808050E-04 9.86757210E-05 6.79813629E-04-4.23410565E-04
24 24 2.73449984E-04 1.73820363E-04 1.31961964E-02-7.32449528E-03-6.84243876E-03
24 25 1.91452926E-03 5.17917358E-05-9.36452687E-06-4.24272090E-05-1.48077149E-04
24 26-5.16633579E-05 5.04047483E-05 2.86140845E-04 2.35849205E-04-3.14388934E-06
24 27-9.61453805E-06 7.41551764E-07 2.73016436E-05 3.39476411E-05 9.72729890E-06
24 28 3.98381409E-06-5.81002256E-04 6.66002558E-05-1.85441226E-04-1.05817374E-04
24 29-8.42995134E-03 1.00293836E-03-1.31711506E-03 1.77269287E-03-1.07064552E-05
24 30 7.20814225E-06 3.49831292E-06-1.32055434E-06-2.96541201E-06-7.82571898E-06
24 31-1.41222692E-06 6.52474479E-05 2.31423276E-05-2.62877395E-04-8.11404387E-05
24 32-6.95276475E-05 1.73027337E-06 6.82174594E-07 1.24783814E-06 1.16343075E-05
24 33-1.42739496E-05 6.43495046E-06-2.63050663E-06-1.79239998E-04 1.52972935E-04
24 34 5.05027426E-05-1.38282969E-05 2.06665662E-03 1.05773379E-04 4.28167561E-04
24 35-1.29699384E-04 4.01507481E-07 1.75668042E-06-2.15818790E-06-1.44160288E-06
24 36-2.09735720E-07 1.54237267E-06-2.47801524E-06 2.12647302E-05-5.41065935E-06
24 37 3.01793911E-04 4.74071288E-06-4.86282148E-05-2.97571110E-05-3.94568702E-04
24 38 6.81431491E-04 5.67485432E-04 5.45245177E-06 8.13173342E-06-1.15084333E-06
24 39-4.57508291E-05 1.18728172E-05-2.47754584E-05-5.03747982E-06 6.94332177E-05
24 40-6.24100423E-05 7.93568101E-05 1.47946679E-05 9.99585022E-03-1.89648454E-03
24 41-1.27280661E-03 4.00342097E-04 1.21635033E-05 1.29837511E-07-1.22933409E-05
24 42 1.44169963E-05-6.90194551E-06-3.37630452E-06 9.94239694E-06-7.58685534E-05
24 43-8.27331928E-05 1.46212963E-04-1.21704575E-06 2.12340431E-05-5.50637079E-05
24 44 1.81573840E-04 9.13292954E-06-6.83511547E-05-7.68760810E-05 2.47500528E-04
24 45 5.63318698E-01 4.66470068E-01 5.01732913E-05 6.51744741E-05 2.38912558E-05
24 46 4.77676753E-03-1.20264202E-04-2.14381127E-05 1.78093698E-05-3.30930999E-03
24 47-2.44009661E-04 7.12573584E-04 1.53914559E-04-8.50198766E-03 3.71824137E-04
24 48 1.72243111E-03-8.78869439E-05-9.09189300E-06-3.72381077E-05 4.63300007E-05
24 49 1.04008674E-04 3.78454062E-05-5.25679904E-05 3.77815625E-04 8.42157586E-05
24 50 9.82105768E-04 3.40925457E-03 3.60704977E-04 1.52151563E-04 5.19655498E-04
24 51-2.61450045E-04 3.62233782E-04 1.57858287E-04 5.08718109E-04-1.73958274E-04
24 52-1.29608228E-07-1.15692223E-06 2.24796652E-06-1.30234517E-06 3.92871990E-07
24 53 1.33666860E-05-9.90384646E-06 8.79749411E-06-2.30891209E-06-1.12935102E-04
24 54 4.38827180E-05-6.76254170E-05 2.13292195E-05-2.55128002E-04-3.63015661E-04
24 55-1.61762972E-04-1.31676330E-04-3.54371008E-07-6.99671423E-07 1.05404243E-06
24 56 2.62285180E-07-5.06128051E-07 1.50992857E-07-5.34674526E-07 3.73300197E-05
24 57-2.53507166E-04 3.64616849E-04-9.15081868E-06 9.94795515E-05-5.89608986E-04
24 58-5.88948827E-03-5.27150194E-06-5.09948105E-06 1.23013341E-06-7.68553192E-07
24 59 2.08536763E-08 3.64940967E-06-4.77797127E-06 6.65214990E-06 3.30251238E-06
24 60 7.22106775E-05 1.92203391E-05 1.12509511E-05 4.05738815E-05-3.55633996E-03
24 61 5.33481620E-05-7.89630057E-04-4.96633887E-04-2.50898200E-06 1.41647069E-06
24 62 1.09251131E-06-1.60168577E-06-5.35821898E-07 2.74006414E-06-1.31654030E-07
24 63 2.29011776E-06 1.58886612E-05-2.94047310E-05 3.88361249E-06-2.56459564E-05
24 64-1.15521118E-06-2.48458797E-04 7.64011733E-07-4.91911359E-06 1.74363249E-05
24 65-1.03221678E-04 2.98463386E-07-1.67851830E-06 2.17673761E-06-4.04191414E-07
24 66 2.92942424E-06 2.99528183E-05-3.65482194E-06 4.19140421E-06-6.05738371E-06
24 67-2.27276607E-04-5.10258116E-05-3.79043514E-05-3.30658508E-05 2.55412436E-04
24 68-1.31999019E-05 1.47815215E-05 1.86228941E-04-2.67607421E-07-4.65320417E-07
24 69 7.32927838E-07-1.15156419E-06-1.39539114E-06-3.56709972E-06 5.65931155E-08
24 70 6.89132600E-07-2.58474106E-07-6.42273501E-07 3.25687519E-07-8.45679529E-06
24 71 7.53889369E-07 2.25820342E-06-2.37071855E-06 2.94921334E-05 1.31446426E-05
24 72-2.08703135E-06 2.13905230E-05-3.27089336E-03 5.63069350E-04-1.52107726E-04
24 73-6.27229534E-04 7.61728167E-07-5.68157739E-07-1.93570428E-07 2.34323391E-07
24 74 1.68828660E-06 1.31120715E-06-1.37991325E-08-1.25688226E-06 2.23597654E-05
24 75-3.53434740E-04 9.19947745E-07-8.83185725E-06 6.52310417E-05 6.74960959E-05
24 76-3.02406749E-08 6.23962808E-08-7.81725688E-08-3.98640634E-07 2.47588466E-07
24 77 1.91152857E-06-5.07541145E-07 1.94744606E-06-1.19606850E-06-4.97650337E-05
24 78-1.38028223E-05-7.39603671E-05-1.09134780E-05 5.70429123E-04-1.28611198E-03
24 79 8.11512049E-05-2.04806163E-04 1.84860038E-07 1.82324002E-06-2.00810006E-06
24 80-1.93207982E-06-1.76456285E-06 3.63406551E-07-2.78556560E-07-3.51865925E-07
24 81 3.32823695E-06-6.15977584E-07-1.90511143E-06-2.78294074E-07-1.18725240E-05
24 82 4.96443605E-06 9.05477759E-06-3.06683151E-05 9.84366773E-05 1.87657520E-05
24 83 1.44799638E-05-5.05416071E-03 6.62577798E-03-3.74958752E-03 1.07199832E-03
24 84-7.26231815E-06 4.23296734E-06 3.02935081E-06 1.15783032E-06 1.93044467E-06
24 85 1.98669394E-06 1.25947392E-07 4.33654000E-07 1.04551489E-06 3.82882087E-07
24 86 2.90955535E-07-4.38676994E-06-5.30591211E-06-1.64354182E-06-1.01708980E-06
24 87 7.06744256E-05 3.88373133E-05-2.07499368E-05-2.35564466E-05 8.76793632E-03
24 88 2.58631784E-03-3.33540072E-05 7.97937929E-05 7.60991835E-08 6.34279106E-07
24 89-7.10378289E-07-1.19829738E-06-5.56505665E-07 4.72533381E-07-3.32807830E-07
24 90 3.88728524E-06 3.97084962E-05 2.59961673E-05-2.81521149E-08 5.63782228E-08
24 91-1.55165999E-07 2.96446769E-08 5.79964724E-07-1.23539468E-06 1.65428247E-06
24 92 6.92690877E-08-2.30615643E-06-8.17061331E-06-2.27004226E-05 1.23497999E-05
24 93 1.32998138E-08-1.81506050E-03 4.40303000E-04-1.79418445E-03-2.98864715E-04
24 94-2.18386111E-07 1.53612115E-07 6.47739953E-08 3.30090973E-07-9.84898609E-07
24 95 3.12223670E-07 1.09052789E-09-6.50538777E-08 8.20310726E-07 2.18288773E-07
24 96 3.95485989E-08 1.56502737E-06-4.21246117E-06-1.07253470E-06 2.21530268E-07
24 97-2.19053431E-05 2.01319911E-05-5.42220758E-07 8.82634100E-06 6.28270031E-05
24 98 5.81027199E-04-4.50729564E-04-5.95036658E-04 6.46483765E-08-3.52374438E-07
24 99 2.87726061E-07 9.21315508E-07-6.13732363E-07 1.09727414E-07-1.00873398E-06
24100 8.34154043E-06-1.60519287E-05-2.83187728E-06-7.38431783E-08-4.08881871E-07
24101 5.59574297E-07-3.31412051E-08 1.44045246E-07 4.81191225E-06-1.94281462E-06
24102 3.15838541E-07-1.23597968E-06-3.93465351E-05-1.04127073E-05-1.33762439E-05
24103 7.79604416E-06 1.70723332E-03 2.19612082E-04 4.06451698E-04-4.65373290E-06
24104-3.03947435E-07-7.38573488E-10 3.04686009E-07-6.42319034E-07 2.40695279E-07
24105 2.04564829E-07-8.61916609E-08 2.07813026E-06-5.37039293E-05 1.59024013E-04
24106-7.31620353E-07 3.92948509E-06-5.71666463E-05 1.03927025E-04 6.38609031E-08
24107 2.27235365E-07 5.51896863E-08-3.08889964E-07 5.03966467E-07-1.05128565E-06
24108-5.99367173E-07 1.66110275E-06-1.83887599E-06-1.56393129E-05-9.53925640E-06
24109 2.85774709E-07 1.88204105E-05 1.70291031E-03 2.35004256E-04-2.98641317E-04
24110-7.61933308E-05 3.69705808E-07 1.25743707E-07-4.95449515E-07 3.87075211E-07
24111 5.02127563E-07 8.04099214E-07 8.54905805E-07-7.53779795E-06 3.56864767E-05
24112 2.19175146E-04 3.14280164E-07-1.70898396E-06-2.82887296E-05-1.04348654E-04
24113-5.93521075E-07 5.41913369E-06 2.14625419E-05-3.19340977E-06 3.37649338E-07
24114-2.80118850E-07 2.27752307E-07 1.73520918E-07 2.17876910E-06 7.41274112E-06
24115-3.40690586E-09-1.97712042E-06-8.89348903E-06-4.62351153E-05-1.29943604E-05
24116 9.96281494E-06 4.30723984E-05 1.97931505E-03-7.35514876E-04-1.27477605E-04
24117 8.68839537E-04-4.13268333E-07 1.48239915E-06-1.06913082E-06-6.31635417E-08
24118-1.62027793E-06 1.02077640E-06 3.70166765E-07-6.17265729E-06 1.15615685E-04
24119 1.59597679E-03-1.47835104E-06 1.38523572E-05-1.71034646E-04-7.44922896E-04
24120-8.36836032E-07 9.58180794E-06 1.79001561E-05 1.96841738E-04 5.80111516E-09
24121 1.39128163E-07-6.81394004E-07-6.21363902E-07 1.22104703E-08-1.70780067E-06
24122 2.95272330E-06 3.04986757E-06-5.46357283E-08 1.90141460E-05-1.35565394E-06
24123-1.15936632E-05 1.19596753E-06-4.52258931E-04 2.46876732E-04-8.06247645E-05
24124-1.88070357E-04 3.62487347E-07-4.50361774E-07 8.78744269E-08 2.70549842E-07
24125 2.68521116E-08-5.38850982E-07-3.88451394E-06 2.17167127E-05 7.10044478E-05
24126-1.01541573E-04-3.29084106E-06 2.07331549E-05 1.13009567E-04-1.59448702E-04
24127-1.73360315E-07-1.73029520E-06-2.02148067E-06-3.80009798E-07-5.94022755E-08
24128 2.01453964E-05 9.61348197E-06 2.54669047E-06-1.58146099E-06-1.73846329E-04
24129-9.87387605E-05-7.06052111E-05 5.59683753E-05-3.05477432E-03-5.45804110E-04
24130-1.15435693E-04 5.91434719E-04 9.04272132E-07 1.67445281E-07-1.07171741E-06
24131 8.98332579E-07 3.72125974E-06 1.89440186E-06-3.25754879E-07 1.48891069E-05
24132-1.42190812E-04 6.82347025E-04 7.57761455E-07-8.99135833E-06-1.70041434E-04
24133-2.05295789E-04-2.39469684E-06 2.23706534E-05-1.59336075E-04-2.15260558E-04
24134 1.83721054E-07 9.13229069E-07 4.65454236E-06-7.08268046E-07-8.55775627E-07
24135-5.86201757E-06-2.17128660E-05 1.68345387E-06 3.32365852E-06-2.30251156E-05
24136 9.13930458E-05 1.36121225E-05-1.05320987E-05-1.40904543E-04-2.35803103E-04
24137 9.32035499E-05-4.37576940E-06 1.31942807E-06-4.27870234E-07-8.91557840E-07
24138-9.76952153E-07-1.02191592E-06 1.17387500E-07
25  1 9.83305336E-04 1.66713263E-03 5.68423022E-04 3.54008726E-04 5.21731639E-04
25  2-4.41546213E-03 1.80885465E-03 1.01502035E-03 1.50985279E-03 2.80731455E-03
25  3 2.06757424E-04 2.07122949E-03-4.15052239E-03-1.64626169E-01 5.48870950E-02
25  4 1.92876041E-02 1.81469018E-02-1.83607609E-04 1.71315415E-04 1.22921940E-05
25  5-2.28944058E-04-5.66290070E-04-3.59832664E-04-4.00164556E-04-2.35268840E-04
25  6 3.65569185E-03 3.72491200E-03-7.16528084E-04-3.01488969E-04 4.16552180E-03
25  7-8.24250084E-03 5.45879898E-03 8.99234144E-03 2.07405667E-03 5.01711090E-03
25  8 6.49745354E-05-2.26083688E-02 3.40861453E-03 8.34284500E-03 5.80818505E-04
25  9-1.16971104E-02-8.98880015E-04-5.98148291E-03-2.27650667E-03-9.62205614E-02
25 10 1.23514242E-01-9.26014709E-03 1.71503229E-01 1.03142836E-03-2.42960460E-03
25 11 1.39817624E-03-1.09073551E-03 2.40350711E-04 1.98417346E-04 2.79517842E-03
25 12 4.61736944E-03 1.72862198E-03-1.02791611E-03 7.60243754E-05-1.14757277E-02
25 13 3.88479263E-03-9.88117530E-04-1.05630616E-03-1.10394594E-02-5.32502777E-03
25 14-6.11428091E-04 4.17276832E-03-7.39424771E-02-5.57542551E-02 2.32081015E-02
25 15 5.52502919E-02-3.46479175E-06-6.54859540E-05 6.89507457E-05 7.59012206E-04
25 16-6.37182866E-05 5.95670295E-04 5.60121805E-04 9.55572455E-04 3.97835196E-04
25 17 1.17760587E-04-9.61290514E-05-2.78614801E-03 1.03869807E-03 4.59857731E-04
25 18-2.24357518E-04 3.24334361E-03-2.23165368E-03-4.26953056E-03 3.74597082E-04
25 19 1.76024219E-01-3.07990637E-02-1.38346520E-02 1.04658467E-02-3.06238315E-04
25 20 1.91879838E-04 1.14358477E-04-9.11388422E-05 8.24805205E-05-5.60092298E-05
25 21-2.99279912E-04 2.18237237E-04-1.28349072E-03 1.70249980E-03 2.09085020E-04
25 22 3.60829580E-04 6.62888875E-05 1.09268579E-04 3.46319528E-05-1.11175024E-03
25 23 1.85976586E-04 4.95270520E-04 1.32092123E-04 1.34680534E-03-1.39885053E-03
25 24-2.67613175E-03 4.77585606E-04-5.34007081E-02 2.87199424E-02-7.48578863E-03
25 25 1.91168176E-02 1.52878873E-05-3.25750442E-05 1.72871569E-05-2.25183361E-05
25 26-3.90969979E-05-1.21073000E-04 2.61265852E-04 4.24335879E-04 1.32214786E-04
25 27 8.10584855E-05 7.17995427E-05-7.22019996E-04 5.89208976E-04 9.26746635E-05
25 28 1.63872323E-04-6.13061494E-03 1.32346505E-03 5.30880130E-04 1.29666516E-03
25 29-6.65345115E-02 1.32801276E-02-6.01585010E-03-9.67604175E-03-8.47374651E-05
25 30 4.34344359E-05 4.13030292E-05-9.73679585E-05 7.20931445E-05 2.61708775E-05
25 31-8.21738316E-05-1.33327324E-04 2.11127594E-03 1.04318838E-03 2.04248812E-04
25 32 3.51240747E-04 1.30124645E-04-4.44170419E-05-1.88874027E-05-1.03430701E-03
25 33 5.44369764E-04-2.40887802E-04 5.40099484E-05-8.96219769E-04-1.93108382E-03
25 34 5.04280229E-04 1.86218063E-03-5.55438070E-02 5.18322362E-03-4.41468042E-03
25 35-4.22103421E-04 2.03879192E-05-3.40532219E-05 1.36653027E-05 1.12622329E-04
25 36-6.39898610E-05 5.24716320E-05-1.67784997E-04-1.43572673E-04 4.04688360E-03
25 37 4.60663166E-03-9.37768132E-05 2.80020801E-04 3.27704831E-03 4.33141757E-03
25 38 3.33687290E-05 7.48243676E-05 6.77528754E-06 1.45255892E-05-1.61693681E-05
25 39-4.80034155E-04 1.55593579E-04 9.67794294E-05 6.70156148E-05 2.29966308E-03
25 40-1.30726913E-03-3.15456150E-04-4.99232605E-04-4.05497618E-03 1.33275648E-03
25 41 8.66308974E-05-4.64041043E-03 2.79452126E-05-2.45978453E-05-3.34736724E-06
25 42-1.56368193E-05 2.65865094E-05-1.70917887E-05 2.70096346E-05-5.85153012E-04
25 43 2.56015034E-04 8.83956019E-05-7.45499673E-06-1.79807873E-04-2.73595257E-04
25 44-3.44806408E-03-1.18921843E-05-8.27169537E-05 1.56200588E-04 6.31284759E-04
25 45 9.45098039E-05 1.60527209E-04-1.13745991E-05 5.20666063E-05 3.43111158E-05
25 46-3.60370641E-04 1.77886196E-04 2.27399139E-04-5.53715600E-05-2.51580065E-04
25 47-8.88678777E-05 3.61572801E-04 1.08245981E-03 6.15519299E-02 4.26769274E-03
25 48-1.01550533E-02-9.95290983E-03 3.90372843E-05-4.27354448E-05 3.69816050E-06
25 49 2.66197402E-05-1.51734396E-05-3.53426662E-05-2.07659610E-04 4.09059188E-04
25 50 2.11323704E-04-1.11594600E-02-9.92157577E-05 5.58442349E-04-3.22852505E-03
25 51-3.35794182E-03-5.82604049E-06-1.95823691E-04-1.58556580E-03 3.61099926E-03
25 52 1.47834610E-02 2.46435204E-02 3.53359267E-03-3.52260703E-03 2.28526508E-03
25 53-6.83462204E-02 7.31851050E-03-6.51549760E-03 4.65165205E-03-6.38277618E-02
25 54 2.17938179E-03-4.99898621E-03 2.08118987E-03 1.49035605E-01-4.11939080E-02
25 55 1.57178463E-02-2.64370199E-02-9.84096967E-04-1.57417066E-04 1.14151403E-03
25 56-5.03004183E-04-1.27546286E-03 1.84045395E-04-1.61089424E-02-1.03658073E-02
25 57-7.69442796E-02 2.21503594E-02-2.92737016E-03-3.50564708E-03 5.40917004E-02
25 58 1.74193328E-02 8.59941066E-04 1.48692941E-03 3.08875878E-04-3.71347912E-04
25 59-4.59606732E-04-4.48893974E-03 5.17392511E-04-8.42106083E-04-1.27519244E-03
25 60 5.47203597E-03 1.33452281E-03 2.04608202E-03 2.84706787E-03 1.48310000E-01
25 61 7.72052315E-04 1.56850460E-02 3.42199871E-02 3.01951977E-04-1.35914826E-04
25 62-1.66037151E-04 5.03557911E-05 3.59049266E-05-1.23181807E-04-9.72312858E-04
25 63-5.51823895E-04 1.30183760E-02 2.42558671E-03-4.56626557E-04-3.50119712E-04
25 64-5.01675449E-03-1.68441975E-02-2.66448785E-04-4.22282948E-04-1.25044280E-03
25 65 9.01222514E-03 4.60558889E-03 7.67742330E-03-1.24887216E-03 1.39632723E-03
25 66-5.89748788E-04-2.14830089E-02-2.06055113E-03 2.77229923E-03-1.16174412E-03
25 67-2.25116937E-02-1.25845060E-03 2.08960041E-04-9.60685707E-05 6.80481474E-02
25 68-3.25805424E-03-1.89024215E-02 1.28041567E-02-1.62143898E-04-6.90175026E-05
25 69 2.31161401E-04 4.62818444E-04-1.84910277E-04 1.73222980E-04 7.69901858E-03
25 70 1.29374460E-02-4.12192101E-03 2.54128551E-03-4.69196010E-03-3.18690925E-02
25 71-1.26642123E-02 6.26351310E-03-1.06677040E-02-1.61470392E-02-5.18708638E-03
25 72 3.46953997E-03-3.77338011E-03-4.14528021E-01-8.25933837E-02-1.18042236E-02
25 73-7.71491519E-02-1.04762643E-03 2.10339950E-03-1.05577308E-03 1.25072617E-03
25 74-4.60551860E-03 1.56965703E-03-3.00733796E-03-1.63317505E-03 1.88862189E-03
25 75-7.86620413E-03-5.53358883E-03-5.03837442E-03 4.83962010E-03-3.08376320E-02
25 76 3.64324016E-02 6.02498654E-02-9.94127475E-03 3.37588115E-02-3.21875204E-03
25 77-1.52370191E-01-2.19435467E-02 5.51168733E-02-6.87792147E-03-5.06571277E-02
25 78 1.59707513E-03-5.66179177E-03 4.90998311E-03-3.82366864E-01-2.50542449E-01
25 79 5.42304926E-02-3.68127081E-01 5.82644719E-03-1.68853326E-02 1.10588854E-02
25 80 9.02300090E-03 8.67279743E-04 1.67964410E-03 1.56900275E-02 2.60324969E-02
25 81-6.97803321E-03-2.97676567E-03 1.65788494E-03-6.46332693E-02-1.55671777E-02
25 82-6.44163414E-04 9.46034525E-03-4.32655006E-02 9.00744695E-04 1.03291856E-03
25 83 5.19627421E-06 4.23435037E-01 6.60426757E-02 9.37669250E-02-2.11620304E-01
25 84 1.68406599E-03-9.40251200E-04-7.43814790E-04-2.55729781E-03 7.84644405E-04
25 85-5.40361752E-03 3.69026158E-03 6.12493263E-03-2.46457448E-03 9.22317506E-04
25 86 9.87854085E-04-1.49930074E-02-5.94870996E-03 1.77822427E-03 1.07826298E-03
25 87-1.28397506E-02 1.34378902E-04-7.64448619E-03 5.63578962E-03-4.45923435E-01
25 88-3.63483239E-03-1.69233263E-03 1.30074796E-01-1.81857508E-03 1.10022949E-03
25 89 7.18345583E-04 7.91575020E-04 2.68761790E-04 2.74122874E-04-1.49399043E-03
25 90-1.24682461E-03 3.34587557E-03-2.51998224E-02 1.54990532E-03 2.63232201E-03
25 91-4.57643085E-04 8.63003695E-04-2.79391018E-04-7.87544804E-03-1.61380695E-03
25 92 3.04133774E-03-7.65108905E-04 7.50171436E-03 1.03806626E-02-1.21751867E-02
25 93-2.53792185E-04 3.68123698E-01 5.55745006E-02-8.21171015E-02 8.59006157E-03
25 94 1.81578590E-04-7.86703688E-05-1.02908222E-04 1.71073273E-04-2.40515649E-04
25 95 2.46832066E-04 2.23092944E-03 3.67090419E-03-1.46198455E-03 5.22093420E-04
25 96-8.20002904E-04-8.29904096E-03-3.08746005E-03 9.82850521E-04-3.34009879E-04
25 97-1.33496978E-02-4.95123024E-03-4.98576938E-03-3.31366457E-03-3.00202910E-01
25 98-2.08691769E-02 4.95395452E-03-4.25197392E-02-7.34874266E-04 3.44068003E-04
25 99 3.90806263E-04 4.13410519E-04 6.24254543E-04-4.54005673E-04-6.49759982E-04
25100-1.23890214E-03 3.34076343E-03-1.22844990E-04 1.75397965E-03 2.92750426E-03
25101-1.33468674E-03-3.68754584E-04 3.91468314E-04-7.45265476E-03-2.01332247E-03
25102-1.43788933E-03-2.83264171E-04-7.82998708E-04 3.62697165E-03 1.04914620E-03
25103 9.53142395E-04 3.19175992E-01 8.00119670E-02 3.17732579E-02-3.32414575E-02
25104 3.97484647E-04-3.41188603E-04-5.62960442E-05-5.46845853E-04-1.60597898E-04
25105 3.48445447E-05-1.60059531E-03-4.37161152E-06-1.09432921E-03-1.97184473E-02
25106-5.55749090E-04-4.33101563E-05 2.55481987E-03 3.88480506E-02 2.54429117E-04
25107 4.70752859E-04-1.48364227E-04 1.25555778E-04 2.36277586E-05-1.86099857E-03
25108-6.15513901E-04 5.11986277E-04-5.29621395E-05 8.06612368E-03 4.66098957E-03
25109-1.37997215E-03-9.61784390E-05 3.46746939E-02-8.16221393E-04-6.85520100E-03
25110 2.14828383E-03-2.35993218E-05-7.05221884E-05 9.41215101E-05 1.58120003E-04
25111 3.46849011E-05 2.81349219E-05-1.75712061E-05-1.48531462E-03 1.75729385E-03
25112 6.25144541E-03-1.29444208E-04-5.05918964E-04-1.26539224E-04-1.76131188E-02
25113-7.13213101E-05-6.87276843E-04 1.06574433E-05 3.50680750E-03 6.16768858E-04
25114 9.88010015E-04-5.16808249E-05 3.54835959E-04-2.25716723E-04-1.47203229E-03
25115 9.29051195E-05 1.35204879E-03-7.01027527E-05-1.04234400E-02-8.12560237E-04
25116 6.21043603E-03-6.38265962E-03-8.32353613E-02-1.42190547E-02 2.58702834E-02
25117-2.16235114E-02 3.02942274E-04-4.51664997E-04 1.48722723E-04-1.73030965E-04
25118-9.72770385E-05 2.42611248E-04-7.98648961E-04-1.14340568E-03-9.38144070E-03
25119 8.49666771E-03-3.27869219E-04 6.85485500E-04-1.50550687E-03 6.02030871E-03
25120-1.20439260E-04-8.48633475E-04-7.22198526E-03-1.37030563E-02 1.05074044E-01
25121 1.75427228E-01 2.64872364E-02-1.01685589E-02-5.14176767E-03-4.89200164E-01
25122 5.76104122E-02-1.26386391E-02-1.10055603E-02-4.69805321E-01 3.66724498E-02
25123-1.17928223E-02-1.31168493E-02 3.27272424E-01 3.72388617E-03 3.78395528E-02
25124 3.93994584E-02-4.22388084E-03-6.21891830E-03 1.04427991E-02-4.93394998E-03
25125 3.21292008E-03 2.90520624E-03-8.34347722E-02-3.08866017E-02-3.55903604E-02
25126 4.60104699E-02-1.61137397E-02-1.96045350E-02 5.45501273E-02 2.76886681E-02
25127 4.71436784E-03 7.92961235E-03-3.49013556E-04-1.75269850E-03 3.08911699E-03
25128-1.97669197E-02-1.27495367E-04-3.90732796E-03 9.05357050E-03-8.49769361E-03
25129-5.34763651E-03 4.72006162E-03-1.91814231E-03 2.04554190E-01-1.14593650E-02
25130 5.07341817E-03-4.99492290E-02 1.42817000E-03-1.57771689E-04-1.27039831E-03
25131 5.06047056E-04 1.41763090E-04 9.33625839E-04-2.98227926E-03-4.72760291E-03
25132 3.29902640E-02-1.42186209E-03-2.65316636E-03-3.00710880E-03 1.11980578E-02
25133-2.05384705E-02-1.54982604E-03-3.54862449E-03 7.02281442E-03 2.31044157E-02
25134 2.03129325E-02 3.39421465E-02 5.51034182E-03 7.27850170E-03 3.05663434E-03
25135-9.65549496E-02 1.01589772E-02 1.26973223E-02 4.82139225E-03-8.04481287E-02
25136 4.31110013E-03 6.33937462E-03 4.34456882E-03 4.43869966E-02 5.71272188E-03
25137-3.46443697E-02-1.32681251E-02-7.81053065E-05-9.59899035E-04 1.03800434E-03
25138-2.25121197E-03-9.27306791E-04-1.06793886E-03
26  1 6.92861545E-03 1.15386881E-02 3.56699596E-03 2.11379319E-03 4.15832830E-03
26  2-2.73992167E-02 9.90045728E-03 4.29754891E-03 8.50640194E-03-2.24746772E-02
26  3 8.22919183E-03 1.57115727E-02 4.10515017E-03-8.54685119E-01 8.15793651E-02
26  4 3.54089870E-02 1.30113488E-01-1.00057135E-03 1.40748119E-03-4.06909841E-04
26  5-1.37657164E-03-3.91653880E-03-1.48775983E-03-2.75043114E-03-3.32932139E-03
26  6-2.22888183E-04-1.50172182E-02-4.73583887E-03-4.90136716E-04 8.60915528E-03
26  7 1.03825733E-03 3.29320815E-02 5.44025452E-02 8.54603737E-03 2.51968464E-02
26  8 3.54412050E-03-1.35856418E-01 1.43765984E-02 3.92036095E-02 1.11733838E-02
26  9-6.69976494E-02 1.03341711E-02-1.96455461E-02 7.36599678E-03 6.60178373E-02
26 10 5.43393999E-01 5.47659815E-02 4.11312599E-01 6.72501704E-03-1.22425235E-02
26 11 5.51750650E-03-5.59594890E-03 2.06230138E-03 3.06419435E-03 3.82615907E-02
26 12 6.31119105E-02 2.61435654E-02-2.20973963E-02 6.68717872E-03-1.60111707E-01
26 13 4.67826489E-02-3.43209634E-02 5.08559616E-03-5.80879118E-02-4.79336323E-03
26 14 5.17935503E-03-1.93460097E-05-7.15087067E-02-1.00030705E-01 2.21097252E-02
26 15 6.13548614E-02-3.05093576E-03-2.19010970E-03 5.24104547E-03 1.48977359E-02
26 16-4.47272956E-03 7.69933053E-03 8.52629207E-03 1.41548069E-02 6.60296128E-03
26 17 1.53222291E-03-1.01319827E-03-3.39320394E-02 1.61048996E-02 4.39633048E-03
26 18-4.47253842E-04-3.68098413E-02 8.86471716E-03-1.10904148E-02-2.09626352E-03
26 19 2.14062567E-01-6.63910640E-02-5.64546118E-02-4.39324831E-03-4.32272462E-03
26 20 2.61765900E-03 1.70506562E-03-2.79445646E-03 1.59593906E-04-2.63355479E-04
26 21-4.03352728E-03-5.12944754E-04-2.38927158E-03 8.19404994E-03 3.09868842E-03
26 22 5.18336463E-03 1.06276986E-03 1.75967118E-03 7.76754062E-04-1.43256171E-02
26 23 1.72484480E-03 4.27315318E-03 2.36663071E-03 1.13515731E-02-4.10213768E-03
26 24-4.43019343E-03-2.56103845E-03 8.68110941E-02 7.41888341E-02-3.49189592E-02
26 25 7.44422393E-03 6.23117453E-04-3.60573139E-04-2.62544314E-04-2.11877523E-04
26 26-6.39927801E-04-9.34004734E-04 2.86902613E-03 4.70430315E-03 1.62058646E-03
26 27 4.27658433E-04 1.34343016E-03-1.05986206E-02 2.74014027E-03 7.89619354E-04
26 28 1.71941569E-03-1.92261089E-02 7.53858309E-03-2.11662114E-03-9.35518521E-05
26 29-4.88017244E-02-8.54907491E-03-3.75281726E-02 3.38686035E-02-4.06248889E-04
26 30 2.40954510E-04 1.65294379E-04-3.26986777E-04 5.18627935E-04 3.36928325E-04
26 31-9.13314463E-04-3.88613972E-04 1.26842402E-03-1.08224541E-02 2.61769431E-03
26 32 4.41141508E-03 1.82069247E-03-1.00474874E-03-1.36550917E-04-1.15502663E-02
26 33 4.07489447E-03-2.12587103E-03 9.27220449E-04-7.11636527E-03-6.12197624E-03
26 34-5.44785810E-03 1.20386527E-03-3.58439564E-02 9.73964027E-03-1.24630780E-02
26 35 7.03015808E-03 1.01680907E-05 2.71603313E-05-3.73284220E-05 1.04976765E-03
26 36-6.01416310E-04 3.60468098E-04-1.50127845E-03-2.94316758E-03-5.70836195E-03
26 37-1.47580734E-02-1.04277547E-03 9.38071334E-04 3.79046650E-03 2.41066656E-03
26 38 5.49824604E-04 9.55117411E-04 2.83198224E-04 2.69601351E-04-3.64503633E-05
26 39-2.54629506E-03 1.42171424E-03 1.17322062E-03-3.52571122E-05-3.35900812E-03
26 40-4.26312295E-04 6.47200791E-04-3.51853477E-04-2.63925478E-02 3.00206339E-04
26 41 1.91262575E-03-3.90057957E-03-2.04104331E-04-3.15691240E-05 2.35673455E-04
26 42-3.96556280E-04 7.34326498E-05 1.01519678E-05-1.89314320E-04-1.02869514E-03
26 43 2.25594843E-04-8.59118642E-04-3.28568026E-04-2.18637815E-04-1.25766631E-03
26 44 3.70649434E-03-2.44030305E-04 5.40557725E-05-2.73351854E-03 5.63106942E-04
26 45 1.35316018E-03 2.16526359E-03 1.61429199E-04 9.03812840E-04 4.36486605E-04
26 46-3.54320673E-03-5.83757307E-04 1.86434789E-03 7.93279449E-04-1.47549269E-02
26 47 1.63901417E-03 7.57440120E-03 8.85444513E-03 8.14847509E-02 3.94311948E-03
26 48-1.43962538E-02-6.09241818E-03 2.03336547E-04-4.13505170E-04 2.10168624E-04
26 49 2.10944217E-04-9.42602428E-05-4.09360562E-04-1.53986636E-03-2.86916258E-03
26 50 2.27843660E-03-2.25778707E-02-8.82593792E-04 1.86596191E-03-3.56341077E-03
26 51 3.42171938E-03-2.15001175E-04-1.65983390E-03-6.97353336E-03 5.82141432E-03
26 52 7.33241015E-02 1.22369674E-01 8.28384134E-03-2.06233530E-02 8.61347892E-03
26 53-3.40254266E-01 2.21295266E-02-3.71804603E-02 1.84433816E-02-3.27271753E-01
26 54 1.89127408E-02-2.54491043E-02 1.51848548E-02 2.78422163E-01-6.83566275E-02
26 55 4.48182114E-02-5.43733287E-02-3.64458965E-03-2.03431647E-03 5.67890613E-03
26 56-3.32014966E-03-5.72258100E-03 9.42973101E-04-5.50849474E-02-1.24916680E-02
26 57-8.01240499E-02 7.91667324E-02-1.59679344E-02-1.72065870E-02 8.44810696E-02
26 58 7.97296535E-02 8.83216970E-03 1.48606914E-02 1.44733637E-03-6.30930140E-03
26 59-4.32147960E-03-3.69720696E-02 2.51681160E-03-1.45620604E-02-1.18933657E-02
26 60-2.27074278E-02 1.00098346E-02-4.19845057E-03 5.46022019E-03 5.83669486E-02
26 61-8.37994574E-03-5.69181607E-03 1.41078747E-02 2.54944783E-03-2.37162405E-03
26 62-1.77823788E-04-2.27301507E-04 1.12706510E-03-3.53831241E-03-5.34376506E-03
26 63-4.59699531E-03 3.89610816E-02-2.80517348E-02-3.60227097E-03-6.88933435E-03
26 64 1.33717098E-02 1.75795488E-03-3.89122991E-03-2.82629944E-03 1.55611197E-02
26 65 1.23722414E-02 7.36648157E-02 1.23085055E-01-2.19922122E-02 2.15281506E-02
26 66-8.33555448E-03-3.49734697E-01-3.91290022E-02 3.74906564E-02-1.33449889E-02
26 67-3.06457748E-01-1.65082858E-02 1.84741568E-02-1.07426844E-02 1.83019179E-01
26 68 6.22416178E-03-5.28821392E-02 4.07783246E-02-2.29893826E-03-1.39549338E-03
26 69 3.69443163E-03 7.26428024E-03-2.69930812E-03 2.58135975E-03-1.26600623E-03
26 70-2.09003899E-03 6.30440478E-04-3.83007378E-04 8.08783874E-04 4.54648219E-03
26 71 1.44935162E-03-8.21847135E-04 1.53932478E-03 8.06346307E-03 4.43040355E-03
26 72-1.41358145E-03 4.45614894E-03 1.89045783E-03-7.77899777E-03 9.71317811E-03
26 73 5.19158302E-03 1.27578827E-04-3.50433612E-04 2.22854785E-04-1.85038109E-04
26 74 7.59491435E-04-2.48433725E-04 4.78270020E-04 4.58748936E-06 8.39961679E-03
26 75-8.74943111E-03 9.07119249E-04 5.85515873E-04 2.05473491E-03 6.01831067E-03
26 76-5.10397313E-03-8.46009116E-03 4.73122625E-04-4.76826843E-03 8.25714181E-04
26 77 2.10534175E-02 2.09534031E-03-7.57279962E-03 1.67598327E-03 7.54455923E-03
26 78 3.58873530E-03 2.86938740E-03 2.86103946E-03-1.17512540E-01 4.33945089E-03
26 79-7.08506820E-02 1.49246205E-02-9.89889809E-04 2.37251429E-03-1.38262448E-03
26 80-1.18190325E-03-2.38169732E-04-2.57864347E-05-4.17080038E-03-6.89380390E-03
26 81 2.05768224E-03 1.91920565E-03 2.83249512E-04 1.72296584E-02 3.57558948E-03
26 82 2.78463316E-03-8.47379360E-05 4.47440512E-03 5.34925966E-03-1.21366670E-03
26 83-2.59057947E-03-7.64109468E-02 1.27051506E-01-9.10671030E-02 4.80204247E-03
26 84-1.51268202E-04 4.83892994E-04-3.32624791E-04 1.29413927E-03 2.50166481E-04
26 85 1.12798669E-03-1.09742216E-03-1.81280347E-03 7.79327298E-04-1.61393359E-04
26 86-2.05886300E-04 4.19550719E-03 1.72419331E-03-5.60542287E-04-2.24668831E-04
26 87 7.30889861E-03 4.11153476E-03 1.04423277E-03-5.64635506E-04 3.24732546E-01
26 88 8.30088560E-02-2.23445158E-02-1.16905243E-02 5.26436712E-04-3.43442803E-04
26 89-1.82993909E-04-2.68095202E-04-4.44229712E-05-2.91111911E-05 4.87610086E-04
26 90 2.08229507E-04-4.18157115E-03 5.98246587E-03-4.53999953E-04-7.62604558E-04
26 91 1.28733325E-04-2.48690779E-04 1.19930163E-04 2.14143741E-03 4.35542340E-04
26 92-6.13861011E-04 2.29513341E-04-1.71014703E-03-3.69362161E-03-9.12412901E-04
26 93-2.51705338E-04-8.75757550E-02-2.65903656E-02-1.68216750E-02-4.96790667E-03
26 94-8.67656033E-05 5.50767948E-05 3.16888085E-05-7.85079772E-05 7.86657154E-05
26 95-3.42468467E-05-5.11024060E-04-8.48275676E-04 3.14934227E-04-8.29349246E-05
26 96 2.24198868E-04 2.18038403E-03 3.83279845E-04-6.52826823E-05 2.49705234E-04
26 97 2.66544910E-05 1.81127666E-03-1.41062861E-05-1.96313510E-03 2.79077509E-02
26 98 1.27992064E-02-6.57684055E-03 6.85217883E-03 1.09434261E-04-8.45505137E-05
26 99-2.48837473E-05-2.04425780E-05-9.89679435E-05 6.59091478E-05 1.51856102E-04
26100 1.92154735E-04-2.20615237E-04 3.25153608E-03-4.45530014E-04-7.46952505E-04
26101 3.01760825E-04 1.33717254E-04-8.90406691E-05 1.95369688E-03 5.10430916E-04
26102 4.75855779E-04 1.41864317E-04 8.33656447E-04-8.26842222E-04-1.26409448E-05
26103-1.45996116E-03-7.06604942E-02-2.67425411E-02 1.23483497E-03 7.71686317E-03
26104-5.23656883E-05 4.37949605E-05 8.57072775E-06 1.21286917E-04 1.57773270E-05
26105-3.62064980E-06 3.32176258E-04 4.69520103E-05 8.77059442E-05 1.56530379E-02
26106 1.38384469E-04 1.28820899E-04-1.29026853E-03-1.36448231E-02-8.43171526E-05
26107-1.48312397E-04 4.81213595E-05-5.17877205E-05 9.20022433E-06 4.88342354E-04
26108 1.97118530E-04-9.53706629E-05-6.62070714E-05-1.45481885E-03-6.85177165E-04
26109 7.79816042E-04 5.49687791E-04 1.43855131E-02 6.09663430E-03-1.09496506E-03
26110 3.20972656E-03 6.63184273E-05-3.12014757E-05-3.51169516E-05-1.74806184E-05
26111 7.80090718E-06 1.15322402E-05 1.98254743E-05 2.10976668E-04-1.29147815E-03
26112-2.86899202E-03 5.50791635E-05 9.88853996E-05-1.07806465E-03 5.77106986E-03
26113 2.99904819E-05 1.74139848E-04 1.42674216E-04 1.04209284E-03-1.73194447E-04
26114-2.74406009E-04 1.88990711E-05-1.17081981E-04 8.02150889E-05 4.33959216E-04
26115-2.46089933E-04-1.92551083E-04 7.38562657E-05 2.17505262E-03-2.00375493E-03
26116-2.42386536E-03 2.46924590E-03 6.83870030E-02-3.90057879E-03-1.11264690E-02
26117 1.42807664E-02-1.27776994E-04 1.54686924E-04-2.69099303E-05 1.07460623E-04
26118-2.82271634E-06-8.85370221E-05 5.11503177E-05 1.11301754E-03 1.03098275E-02
26119-1.73945337E-02 8.16936606E-05 6.93262189E-05-1.46634310E-03-3.85939226E-03
26120 4.32645480E-05 2.10228513E-04 2.25042886E-03 7.66429877E-03-1.35116248E-02
26121-2.25964012E-02-5.58964668E-03 1.40145871E-03 5.62068310E-05 6.34978307E-02
26122-1.12417975E-02 1.68318097E-03 3.88922731E-04 5.86619383E-02-7.41092464E-03
26123 2.04606325E-03 6.82444901E-04-7.51118917E-04 3.42636098E-02 1.30051762E-02
26124-5.46141075E-03 3.79931102E-04 1.00625769E-03-1.38618879E-03 6.68474761E-04
26125-7.08272891E-04-4.07003665E-04 1.16874939E-02 5.03470278E-03 1.86508406E-02
26126-2.58681010E-02 5.77472376E-04-2.79052741E-04 1.68298310E-02 1.61146044E-01
26127-9.93813786E-04-1.65171388E-03-1.77159928E-04 7.29585846E-04-6.32035490E-04
26128 3.57950454E-03-3.02416718E-04 1.31020841E-03-1.95300501E-03 7.04456706E-03
26129 3.26844359E-03 3.92904257E-04 8.76067813E-04-6.70263814E-02 1.28694158E-02
26130-1.25003675E-02 2.32944027E-02-1.28137620E-04-2.57364118E-06 1.30711261E-04
26131-2.71380568E-04-2.48652686E-05-3.15432543E-04 1.75029475E-04-1.12744153E-03
26132-4.17378805E-03-4.31064284E-02 4.84389797E-04 7.79208384E-04-6.08951200E-03
26133 4.93631562E-03 5.77784723E-04-2.80903821E-04-4.33977786E-03-2.98955210E-03
26134-6.92677070E-03-1.15814906E-02-1.94293612E-03-2.26075564E-03-8.97794219E-04
26135 3.30514581E-02-3.54006748E-03-3.91263295E-03-1.31241549E-03 2.75694090E-02
26136-1.18878921E-03-2.04230091E-03-2.08309141E-03 1.05081272E-02 8.24852135E-03
26137 1.55386766E-03-2.13374934E-03 4.76984076E-05 2.70744804E-04-3.18443211E-04
26138 7.07066361E-04 2.60314033E-04 3.00093886E-04
27  1 3.69777816E-05 7.56592933E-05-1.22055984E-04-1.11904219E-04 4.74755295E-05
27  2-5.34894670E-04 4.11028710E-04-2.98370415E-04 9.53715226E-05 1.17032720E-03
27  3-3.86048347E-03-1.54762870E-03-1.19221358E-03-3.81686277E-01 3.79245167E-02
27  4-2.14779254E-02 7.47171597E-02-3.87633633E-05 2.49127270E-05 1.38506362E-05
27  5 9.40747516E-05 6.31529464E-05 1.81338695E-04 1.71240307E-05-1.08795863E-03
27  6 1.21678186E-02-1.96452035E-02 7.93746819E-05-2.37952341E-04 4.04305880E-03
27  7-1.06723314E-02 4.96766736E-05 1.06413270E-04 1.38574749E-04-1.72571273E-03
27  8 4.78300755E-04-7.30891519E-04-8.44573704E-04-3.16310879E-03 1.89409891E-03
27  9 1.08685778E-03-1.76919617E-03 9.73840203E-03-1.34171424E-03 1.17144138E-01
27 10 1.23393301E-01 1.68890149E-03 5.87821290E-02 1.03646134E-04 6.96775227E-04
27 11-8.00421361E-04-4.64293352E-05-6.85618714E-05 2.39769600E-04 3.81921682E-03
27 12 6.32376321E-03 2.83583079E-03-2.92170862E-03 1.20614430E-03-1.67215314E-02
27 13 5.44049803E-03-4.92399939E-03 1.67859753E-03-1.86794813E-04-5.53045355E-03
27 14-2.04572740E-03-3.20726756E-03-8.70052810E-02-6.64438601E-02-1.29389075E-01
27 15-6.37518590E-02-6.62553977E-04-2.54293863E-04 9.16847840E-04 1.77798205E-03
27 16-6.49927732E-04 6.37396686E-04 8.38611044E-04 1.39793638E-03 7.07981822E-04
27 17 9.86914733E-05-4.78827185E-05-3.56032282E-03 1.68442071E-03 3.84093986E-04
27 18 1.10274322E-04-3.98110638E-04-1.82385955E-03 1.71777771E-05 2.08417661E-03
27 19 2.51848516E-01-3.67599833E-02 1.49698451E-02 2.93157611E-02-4.24993942E-04
27 20 2.51853326E-04 1.73140616E-04-3.62729071E-04-2.70587417E-05 4.30828907E-05
27 21-4.46385026E-04 2.62421843E-04-1.60665431E-03 5.06612131E-03 2.82965515E-04
27 22 4.52092497E-04 1.36207242E-04 1.76069948E-04 6.79025051E-05-8.46764367E-04
27 23-1.67753700E-05 1.11566721E-04 4.60025523E-04-2.63146125E-03 4.03470379E-03
27 24-8.33779724E-05 2.92178584E-04-1.78202433E-01-5.23825698E-02-4.88789410E-02
27 25 2.41551445E-02 3.05172601E-05-1.41116663E-05-1.64055939E-05 8.53584307E-05
27 26-8.59189275E-05-1.72970034E-04 1.56160477E-04 2.28720872E-04 9.00729684E-05
27 27-4.40662004E-05 1.37910007E-04-6.04820934E-05-1.08054147E-04 9.35052301E-05
27 28-1.21611445E-06-2.25968447E-03-7.35258520E-05-1.15062669E-03 3.68235296E-03
27 29 1.61905461E-01-2.87672395E-02-9.88870725E-04-1.55982667E-02 1.06318969E-04
27 30-6.01532205E-05-4.61657484E-05-3.33590828E-05 4.28934217E-06 9.02207281E-06
27 31-3.73950586E-05-2.14977594E-04-3.75308831E-03 1.76477752E-03 1.89868731E-04
27 32 3.16234255E-04 1.11474202E-04-1.17683670E-04 2.84951805E-06-7.59231717E-04
27 33 4.09278174E-04-8.60214587E-05 2.47876941E-04-1.38513099E-03-7.13809235E-04
27 34-1.00992776E-03 3.76072406E-04-6.94940872E-02 1.83828629E-02-8.27179091E-03
27 35-7.39514552E-03-4.61109457E-05 4.16790975E-05 4.43184820E-06 6.16976130E-05
27 36-9.07758535E-05 8.47392268E-05-3.73639673E-05-6.79478001E-04-2.21916069E-03
27 37 2.66982032E-03-1.09782890E-04 3.19485976E-04-1.62590488E-03-4.13845416E-03
27 38 5.20642110E-05 8.77694207E-05 3.67369357E-05 1.55783572E-05 4.08069238E-06
27 39-1.94295195E-04 1.10330953E-04 1.59915414E-04-4.99612591E-05-1.96489556E-03
27 40 4.60184876E-04 1.01283451E-03-2.04918152E-04 8.06261683E-02-8.27291513E-03
27 41-1.43804034E-02 3.20307189E-03 2.34367171E-05-5.07728117E-05 2.73360946E-05
27 42-6.73257863E-05 1.90938522E-05 1.18506085E-06 5.72669288E-06-3.17893389E-04
27 43 3.17030931E-03 5.49854561E-03-1.23358242E-05-6.56477389E-05 1.19281649E-03
27 44-3.74629346E-03-1.61393718E-05-3.14453454E-05 1.84533032E-03 2.82928850E-03
27 45 1.70911433E-04 3.10245848E-04-3.60862736E-05 9.50674303E-05 5.69484373E-06
27 46-1.19506895E-03 5.86163292E-04 3.61696552E-04 2.85414786E-04 1.43286661E-03
27 47-5.79726244E-04-1.90774034E-03-2.66838988E-03-6.99241192E-03 4.42632447E-02
27 48 8.65039633E-03-2.31701132E-02-6.37692201E-05 1.11895805E-04-4.81265844E-05
27 49-3.84107327E-05-2.57175885E-05-8.80544836E-05-3.00207959E-04-4.82511835E-04
27 50 8.58281493E-03 1.01553774E-01 2.70006606E-05-1.24736529E-03 2.18638235E-04
27 51-1.93780069E-02-3.86475393E-05 9.50118348E-05 3.10119782E-03-7.70505811E-03
27 52-3.00733814E-03-5.01580055E-03-8.58228964E-04 3.94366198E-04-4.58538523E-04
27 53 1.39592737E-02-1.68927805E-03 7.26692045E-04-9.96916675E-04 1.30941069E-02
27 54-1.37042606E-04 1.46535198E-03 3.42647566E-05 2.20576165E-02-8.29454490E-03
27 55 9.74942496E-03-4.30926996E-03 2.61650572E-04-4.99076510E-05-2.11742921E-04
27 56 1.00367661E-04 2.81027531E-04-8.47455661E-06 3.48132042E-03 3.92437201E-03
27 57-1.62600331E-02 3.67684632E-03-1.46441488E-03-5.44350773E-03-4.97787034E-03
27 58 2.05739649E-01 6.91803049E-04 1.14800333E-03 6.15380304E-05-6.71488803E-04
27 59-2.86503650E-04-2.38896807E-03 1.95590109E-04-1.71835061E-03-6.50626405E-04
27 60-7.80003030E-03 1.68716503E-03-2.26672773E-03-2.78640009E-03-1.43884482E-01
27 61 7.33914643E-03-2.08750860E-02-2.24614721E-02 2.47058246E-04-3.20013092E-04
27 62 7.29548456E-05 4.43198840E-05 1.30198989E-04-4.85892308E-04-2.91640053E-04
27 63 4.16731465E-04 6.83479827E-04 4.41300773E-03-2.56327536E-04 3.58839658E-04
27 64-3.61229426E-03-4.25313890E-03-3.78179643E-04-1.97852763E-04-1.19959509E-03
27 65-2.80439299E-03 8.59420491E-03 1.43750984E-02-2.35395029E-03 2.35377143E-03
27 66-8.74566844E-04-4.11402588E-02-4.28524184E-03 3.85711665E-03-1.52880143E-03
27 67-3.36806204E-02-1.92173428E-03 3.43817776E-03 8.59815275E-05 1.76185141E-02
27 68-8.34017865E-05 3.60900859E-03-3.18641208E-04-2.54665974E-04-1.62299860E-04
27 69 4.16965835E-04 7.79606426E-04-2.62636150E-04 3.10284543E-04 5.68233495E-04
27 70 9.37845387E-04 7.78545557E-04-1.26293618E-03-9.25471445E-04-3.10260482E-03
27 71 1.94556894E-03-3.26231409E-03-4.00677505E-04 7.77062992E-03 1.80144757E-03
27 72 1.44565935E-02 1.64952798E-03-1.44348595E-01 5.62462534E-02 8.78920506E-03
27 73-3.51806890E-02 8.64973058E-05-1.21545294E-04 3.50479880E-05 2.36398786E-05
27 74 1.20328719E-04-2.15231498E-04-4.65943905E-05-4.46243220E-03-1.01826654E-03
27 75-2.33331456E-02 4.01962812E-04 2.96901012E-03 4.34954296E-03 1.73307606E-02
27 76 1.04047343E-03 1.82572531E-03 3.23443357E-03-1.48683384E-02-7.33520703E-03
27 77-1.45817311E-03 7.45862858E-03-2.65483112E-02-1.91209566E-02-4.71461380E-02
27 78-2.60031737E-03-1.86093047E-02-1.35166854E-02 5.58543966E-01-5.30410259E-02
27 79 1.87955658E-03 1.62000761E-01 1.33099811E-03 6.28123704E-03-7.61223515E-03
27 80-2.16101580E-03 1.79157760E-03-5.13780871E-03 4.75126228E-02 7.85095580E-02
27 81-2.89336583E-02-3.70126530E-02-1.43574027E-02-2.03556551E-01-5.03387833E-02
27 82-6.52107308E-02-2.59326898E-02-3.70160177E-02 2.71143440E-03-2.30185306E-04
27 83-2.36305081E-03-7.16818951E-01-7.61911415E-02-1.53239676E-01 2.45507304E-01
27 84-2.21616631E-03-9.19452331E-03 1.14106896E-02-2.19538817E-02-8.64468216E-03
27 85-6.96918962E-03 1.17105897E-02 1.94515030E-02-9.29725925E-03 6.50711465E-04
27 86 7.98233848E-04-4.68328279E-02-2.32748615E-02 3.40690994E-03-2.83945836E-04
27 87-5.19416010E-02-1.40791735E-02-8.12240741E-03-3.44177852E-03 6.48230616E-01
27 88 7.29008476E-02-1.11208393E-02-1.70071633E-01-6.00812275E-03 3.86337274E-03
27 89 2.14475001E-03 3.18993048E-03 2.23259021E-04-1.74851776E-04-6.06427286E-03
27 90-5.77999212E-04-8.41862759E-03 5.62554086E-02 4.18278803E-03 6.88446160E-03
27 91-1.78945718E-03 2.04318729E-03-1.50841621E-03-1.71120205E-02-1.93800311E-03
27 92 3.22342761E-03-4.46908109E-03 4.18590752E-03-9.62103835E-03 8.11683694E-03
27 93 6.27074244E-03-3.32183182E-01-1.37794367E-01-3.00570325E-02-1.02081296E-02
27 94 8.40319849E-04-2.81327112E-04-5.58992737E-04 3.11663463E-05-9.89646192E-04
27 95 1.46394082E-03 2.43766375E-03 3.96068437E-03-9.44742611E-04-5.16937812E-04
27 96-1.82588147E-03-8.83162152E-03-9.11168208E-04-5.70398417E-04-2.67011785E-03
27 97-1.26897078E-02-3.80014549E-03 3.93462071E-04 4.39150863E-04 1.59374237E-01
27 98 3.83726432E-02-5.10664681E-02-1.32740025E-02 3.95188162E-04-1.48234631E-04
27 99-2.46953531E-04-7.82475991E-05 1.79424573E-04-1.12427585E-05-7.35956629E-04
27100-1.87952806E-04-1.25886194E-03-4.02868655E-03 2.94853563E-03 4.92530848E-03
27101-1.68652420E-03-1.72502839E-03-1.50714299E-04-1.18741520E-02-4.71785758E-03
27102-3.15702756E-03-1.20163153E-03-1.53184061E-02 3.41731583E-03-9.11419881E-03
27103-3.03700775E-03-2.97381772E-01-6.72069108E-02-5.12247842E-02 1.78986105E-02
27104-3.06323783E-04-3.12660509E-07 3.06636444E-04-1.30779954E-03-7.63153837E-04
27105-8.22531912E-04-1.04881757E-03-4.42698572E-03-1.16637678E-02-1.62739079E-02
27106-1.30446215E-03 1.03227579E-03-1.46900349E-04-1.76180059E-02 7.97138221E-04
27107 1.32888307E-03-4.77879730E-04 3.57276476E-04-2.54924160E-05-2.60660287E-03
27108-1.95755844E-03 1.38975122E-03 6.94334314E-05-1.78980762E-02-6.26918245E-03
27109 3.92560595E-03-5.49015834E-04-5.25295457E-02-6.76117641E-03 9.40530305E-03
27110-3.87782040E-03-4.23874970E-04 3.05718069E-05 3.93303164E-04 5.51271336E-04
27111 1.72976906E-06-7.89085902E-06-4.24689066E-04 2.71264625E-04 7.47677326E-06
27112-3.84243890E-03-4.85529941E-04 3.19589708E-04-3.20481963E-03 1.04932822E-02
27113-3.67786317E-04 5.06935414E-04-2.98892653E-03-6.87632025E-03 2.07536769E-03
27114 3.40908715E-03-2.40933476E-04 1.31469908E-03-7.95904491E-04-7.52756604E-03
27115-1.36589956E-04 2.06393224E-03-2.11752251E-03-6.05118196E-03-7.72318614E-04
27116 1.12708432E-03-6.70308393E-03 2.73791997E-01-2.72432008E-02-5.84195571E-02
27117 5.32936775E-02-1.37221942E-04 9.89674524E-05 3.82544900E-05 1.10922376E-05
27118-2.02747261E-04 4.65562950E-04-2.57871720E-03-4.04930658E-03 5.69058885E-03
27119 2.87659438E-02-1.30067393E-03 9.01534053E-04-5.68455693E-03-1.22337913E-02
27120-3.88138255E-04-2.25347462E-03-1.88454045E-03 2.21224237E-02-2.70332120E-02
27121-4.51603935E-02-6.57889904E-03-2.00230675E-04 4.56208723E-04 1.26362465E-01
27122-1.42333974E-02-2.16594046E-03 1.27452343E-03 1.20566195E-01-8.92669928E-03
27123 1.94315775E-03 4.36503767E-03-5.18787049E-02 9.27586939E-03-5.47496917E-03
27124 7.46347902E-04 1.34527278E-03 1.05453106E-03-2.39980384E-03 1.99238051E-03
27125-7.55089820E-04-9.14225548E-04 2.26622088E-02 9.90416070E-03-8.12644543E-03
27126-1.47446250E-02-3.45394815E-03 1.20714943E-03 1.87557671E-02 3.72732343E-03
27127 1.12391709E-02 1.87247986E-02-6.78616191E-04-9.61494184E-03 6.10524969E-03
27128-4.54384123E-02 3.72327888E-04-1.88796042E-02 1.31899916E-02-4.70738927E-02
27129-5.04661187E-03-1.67179913E-02 8.75132246E-03-2.30308807E-01 2.43984443E-02
27130-1.24700000E-02 5.82420417E-02 2.79628101E-03-1.35024835E-03-1.44603266E-03
27131 1.31692146E-03-4.24670317E-04 5.35216340E-03-5.66707762E-03-2.64188649E-03
27132 1.11969859E-02-2.67596555E-02-3.73053401E-03-2.82266854E-03-3.02540266E-03
27133 3.06646512E-02-6.85957514E-03-3.47151092E-03 2.43503421E-03-2.37047442E-02
27134 1.03706018E-01 1.73371122E-01 2.57700071E-02 3.07226032E-02 1.13046291E-02
27135-4.94447415E-01 4.57349278E-02 5.42880840E-02 1.95085551E-02-4.32927738E-01
27136 2.20297321E-02 2.77010863E-02 1.42321088E-02 2.15102848E-01-2.04611058E-02
27137-3.56563260E-02-2.69905942E-02-9.32072753E-04-3.54718162E-03 4.47925437E-03
27138-9.03373361E-03-3.30093733E-03-3.88863825E-03
28  1 4.62685512E-03 7.66675793E-03 3.45364320E-03 2.84058246E-03 1.95823914E-03
28  2-1.63205247E-02 8.90546946E-03 6.16638741E-03 5.69813978E-03-4.12271934E-02
28  3 7.50469789E-03-3.53606562E-03 1.22845553E-02-6.30239002E-01 1.11716625E-01
28  4 1.05699838E-02 7.74296571E-02-7.68492843E-04 1.25757950E-03-4.89086655E-04
28  5-9.82357101E-04-2.88033085E-03-1.13150731E-03-2.10012883E-03 2.07225913E-03
28  6-3.28091281E-04 2.60818865E-03-3.98143762E-03-2.13166956E-03-1.85867187E-03
28  7-1.07173621E-02 2.24229282E-02 3.70199235E-02 9.34840525E-03 3.39487319E-02
28  8-7.73277247E-03-9.69181968E-02 1.71410864E-02 5.50111626E-02-1.62916389E-02
28  9 1.43394806E-02 9.35666486E-03 7.86535594E-03-1.38443706E-02-4.15722009E-01
28 10 4.41363300E-01 5.89585469E-02 4.58737455E-01 3.91566032E-03-1.68846579E-02
28 11 1.29689976E-02-6.31719291E-03-6.45469893E-04-9.55857974E-04-3.15045659E-02
28 12-5.19461507E-02-2.58132961E-02 2.82219082E-02-1.36035031E-02 1.36961995E-01
28 13-4.13953742E-02 5.02482925E-02-2.53984618E-02 1.63061065E-03-8.86396481E-03
28 14 1.40455326E-03-1.41141813E-02 5.03048825E-01-2.88420700E-01 1.63657582E-01
28 15 2.66254008E-01 6.31359987E-03 4.53341534E-03-1.08470152E-02-1.80369349E-02
28 16 8.34507954E-03-3.90539893E-03-6.88444531E-03-1.14287913E-02-6.07829208E-03
28 17-5.13652805E-04-2.30101883E-04 2.67332527E-02-1.55645685E-02-3.30501154E-03
28 18-1.54767922E-03 4.56809994E-02-1.42930558E-02 3.67469855E-04-2.22709195E-04
28 19-3.81532227E-01-9.45168770E-03-8.26846504E-02-1.82168943E-01 3.73714519E-03
28 20-2.22072306E-03-1.51642213E-03 2.77260977E-03-7.25779122E-05-3.50706278E-06
28 21 3.72146184E-03-5.02754847E-04 8.85126647E-03-4.26112271E-02-2.04137581E-03
28 22-3.32946426E-03-9.43245802E-04-1.13050820E-03-9.13960701E-04 7.99009256E-03
28 23-7.73843548E-04-5.84543946E-04-3.09251304E-03-9.56466895E-03-6.30478017E-03
28 24-8.40183707E-03 7.72341040E-03 4.17595591E-01-7.84872849E-02-5.04465819E-02
28 25-2.52238031E-02-4.52366506E-04 1.03022664E-04 3.49343842E-04-4.64577550E-05
28 26 5.48266930E-04 1.03560499E-03-2.63621542E-04-3.51354863E-04 2.29166467E-04
28 27 6.06147123E-04-9.30286621E-04-3.40403996E-04 1.23916422E-03 1.10980176E-03
28 28-1.35490539E-03 8.82240820E-03-3.65097778E-03-6.41880392E-03-3.06311504E-03
28 29-1.84872468E-01-4.86873358E-04 2.63388976E-02 3.30235197E-02-7.15697555E-04
28 30 4.13328079E-04 3.02369476E-04-3.23393716E-04-1.46724503E-05 2.34476891E-04
28 31 3.94643757E-06 2.98681985E-04 3.40577117E-03-4.42853507E-03-1.07045326E-03
28 32-1.77534768E-03-5.15831216E-04 8.32493358E-04-4.17579079E-04 3.98124420E-03
28 33-2.49210152E-03 1.09125589E-03-1.29417002E-03 2.50439918E-03 5.35451578E-03
28 34 3.14969869E-03-5.49353978E-03 2.61220234E-01-4.00229664E-02 4.61096520E-02
28 35 3.00425232E-02 5.92116593E-04-3.65500938E-04-2.26615654E-04-3.77458379E-04
28 36 6.98149561E-04-6.71443326E-04-5.81455837E-05 3.52429713E-03 1.66962072E-03
28 37 1.42623490E-02 5.72142361E-04-1.04284809E-03-1.61915087E-03 4.55800531E-03
28 38-3.91341400E-04-6.36787987E-04-2.10715241E-04-1.93985268E-04-1.70868661E-05
28 39 8.60244231E-04-1.06296903E-03-6.80472821E-04 8.86719682E-05 1.39897376E-02
28 40-5.54870643E-03-3.83096943E-03-8.44273832E-04 6.06215624E-02-1.44938410E-02
28 41-1.31760584E-02-3.43165344E-03 2.69699998E-04 5.21529515E-06-2.74915294E-04
28 42 3.44968378E-04 5.10517150E-05-2.23982632E-05 2.62163388E-04-8.57312784E-04
28 43 2.60652456E-04 4.92891914E-03 2.38362014E-04-4.10526345E-04-1.05850988E-04
28 44-3.28388929E-03 2.06309208E-04-5.66974084E-04 1.54689267E-03 9.18784567E-03
28 45-1.04854826E-03-1.73624290E-03-9.98414613E-05-7.13818557E-04-4.20365003E-04
28 46 4.06682087E-03-1.49531875E-04-9.32074834E-04-1.15684356E-03 1.54657571E-05
28 47-4.33661574E-05 9.72365983E-04-4.79809881E-03-1.79700217E-01-1.73060091E-02
28 48 5.03293604E-02 3.81201758E-02 1.70634951E-04-2.00406417E-04 2.97714658E-05
28 49 1.12997623E-04-8.52004201E-06 2.39274200E-04 1.28294761E-03 9.93627859E-04
28 50-1.43845588E-03-4.10034827E-02 7.77569411E-04-1.17594691E-03 2.80688869E-03
28 51 8.83955913E-03 1.26228627E-04 1.40411764E-03 4.62244486E-04-1.69284787E-02
28 52 7.86159528E-02 1.31242543E-01 1.01035062E-02-1.93140398E-02 7.96199956E-03
28 53-3.65661482E-01 2.63941154E-02-3.43488304E-02 1.74675878E-02-3.49071637E-01
28 54 1.98118856E-02-2.56349114E-02 1.80488866E-02 2.29891957E-01-4.30239503E-02
28 55 3.34190874E-02-3.44662650E-02-4.50918601E-03-1.16155764E-03 5.67074365E-03
28 56-3.22757266E-03-6.24097246E-03 5.85515932E-04-5.99739859E-02-1.70926716E-02
28 57-4.56726484E-02 7.24016384E-02-6.91638733E-03-1.35628911E-02 3.83066431E-02
28 58 1.82824070E-01-5.31437537E-03-8.87337886E-03-9.75067968E-04 6.17740502E-03
28 59 1.61614632E-03 2.09621485E-02-9.35398911E-04 1.35960559E-02 3.15689491E-03
28 60 2.84222167E-02 5.27282441E-04 1.24513755E-02 4.06736180E-03 2.74815024E-01
28 61 2.91909332E-02 3.03805575E-02 6.06532140E-02-1.72658990E-03 2.62788095E-03
28 62-9.01291053E-04-1.18838424E-04-2.38727400E-04 3.68645686E-03 2.59872281E-03
28 63 9.33238495E-04 4.82553659E-03 2.87246557E-02 1.12949793E-03-1.62562375E-03
28 64 6.18229664E-03-2.97903280E-02 3.58488575E-03-5.17108026E-04 2.19912765E-03
28 65 1.93798567E-02-7.73020014E-02-1.29250814E-01 2.21253355E-02-2.05500465E-02
28 66 6.95415898E-03 3.68732663E-01 3.85411350E-02-3.61798941E-02 1.22375267E-02
28 67 3.19426045E-01 1.66122481E-02-1.60536224E-02 7.15484062E-03-1.50024979E-01
28 68-2.27113267E-02 7.10655235E-03-6.56809568E-03 2.38785067E-03 1.19265012E-03
28 69-3.58050079E-03-6.75898690E-03 2.37988869E-03-2.24834566E-03-8.21640878E-04
28 70-1.38194762E-03 3.87672690E-04-3.24350583E-04 4.32268585E-04 3.40378174E-03
28 71 2.14333570E-03-7.74442341E-04 9.42676852E-04 7.27558248E-03-4.71604281E-03
28 72 3.70898584E-03 3.49224998E-03 5.00833685E-01 8.95849905E-02 8.49798778E-03
28 73 9.58907915E-02 1.21386386E-04-2.55006495E-04 1.33620110E-04-7.03082359E-05
28 74 3.35845713E-04 2.49279436E-05 3.40592726E-04 6.01719967E-04-3.32710535E-03
28 75 2.31557785E-02 5.41077763E-04 1.62132867E-03 5.57253571E-05 1.28973951E-02
28 76-3.25051618E-03-5.38610761E-03 1.21026149E-03-3.58668264E-03-6.38873320E-04
28 77 1.40787694E-02 1.97053353E-03-5.91189629E-03-1.05780173E-03-2.27442692E-03
28 78 2.50806672E-03-1.11658160E-02-4.59170147E-04-2.44754900E-02 2.32226839E-01
28 79-9.88048899E-03 2.00260446E-01-4.47244549E-04 1.96523514E-03-1.51799059E-03
28 80-1.04130818E-03 2.19378060E-04-4.81572627E-04 2.35384179E-03 3.83923282E-03
28 81-1.82207910E-03-2.59492487E-03-1.40615314E-03-9.42508404E-03-2.22208580E-03
28 82-5.15137147E-03-3.04548931E-03-7.07373893E-03-7.61024192E-03 6.47222301E-04
28 83-6.64801952E-03-1.56507489E-01-3.16750333E-02 2.75748105E-02 1.69067508E-03
28 84-1.68048066E-04-8.23355716E-04 9.91403782E-04-1.65922199E-03-8.05835301E-04
28 85-2.58006550E-05 5.30434053E-04 8.78076701E-04-4.93286855E-04-3.82064817E-05
28 86-7.20094105E-05-1.92610107E-03-1.39963793E-03 7.03918780E-05-2.07443044E-04
28 87-5.71211569E-03-2.36987154E-03-1.02186978E-04 2.14000204E-03-9.36950898E-02
28 88 5.14397456E-02-3.62850893E-02 3.42578083E-02-2.97998154E-04 1.66483282E-04
28 89 1.31514872E-04 1.29316887E-04 2.09500273E-05 1.43889346E-05-2.97834583E-04
28 90-3.78106669E-04-2.54384444E-04 4.77713374E-03 1.30766249E-04 2.19721219E-04
28 91-7.68906437E-05 4.47474838E-05-1.16806812E-04-6.95927023E-04-8.51359601E-05
28 92-8.36455485E-05-1.48391820E-04 4.48719862E-03 6.30888971E-04 1.53741643E-03
28 93 1.00339592E-03 1.74226134E-01-6.84443317E-02-2.10033513E-02 2.49041831E-02
28 94 4.79832119E-05 1.35639478E-05-6.15471598E-05 3.97811028E-05-3.20104448E-05
28 95 7.82543912E-05-1.01430977E-04-1.57025422E-04 1.40146921E-04-9.78652950E-05
28 96-3.10829263E-05 1.93351371E-04 5.95929235E-05-1.46758441E-04-2.76117216E-04
28 97-1.54156160E-03-5.92199437E-04 1.80781419E-03 2.57265543E-03-2.32092710E-01
28 98-1.44872429E-02-1.94224751E-02-5.93710484E-02 6.21917505E-05-3.86241185E-05
28 99-2.35676321E-05-7.26538908E-05-4.85449879E-06 4.92159001E-05 2.51747703E-05
28100 3.40080841E-04 5.04300742E-03-7.14309585E-03 1.57597713E-05 3.21447895E-05
28101 1.50856950E-05-8.18200573E-05-9.96260818E-05-1.39252834E-04-1.15103375E-04
28102-4.19374849E-05 1.10050922E-04 1.98038963E-03 9.32531882E-04 1.80977848E-04
28103-1.66695567E-03 1.41920439E-01 2.25001788E-02 2.88999053E-02-1.52251032E-02
28104-7.99295713E-05 1.62005087E-05 6.37290626E-05-4.01231188E-05-5.28004266E-05
28105-6.59618941E-05 5.97849135E-05 4.58641561E-05 1.07637408E-03 1.14639954E-02
28106-2.19192228E-05 7.55356633E-05 7.57064558E-04 3.32703392E-03 2.56851868E-05
28107 4.05853461E-05-8.62562169E-06 1.20600380E-05 1.19900331E-05 2.68646247E-05
28108-9.43572242E-05 2.66641962E-05-1.10285531E-04-1.95211811E-03-1.16576756E-03
28109 3.77927096E-05 4.49366065E-04-3.69325039E-02 2.33020400E-03 7.70451165E-03
28110 4.69015929E-03-4.74019768E-05 3.57439542E-05 1.16580226E-05 1.19381272E-05
28111-4.03928004E-06-3.62619575E-06-6.89866263E-05 5.32249446E-04-4.90067816E-03
28112-6.51570155E-03-4.54727387E-05 2.52951806E-04-3.56933471E-03 5.02635491E-03
28113-1.86538208E-05 2.02154301E-04-2.11163646E-03 3.40966394E-03 6.72198763E-05
28114 9.96752115E-05-6.20143404E-05 5.25996055E-05-7.81359434E-05-6.14492144E-05
28115 4.22474807E-04-1.06767135E-04 4.54395079E-05 5.74750424E-04-1.11800408E-04
28116 3.29232476E-04-3.26944437E-03 9.24336187E-02 2.23793973E-02-2.23336403E-02
28117-8.51959496E-04 3.69365882E-05-4.84964708E-05 1.15598825E-05-2.74494791E-05
28118-2.84137997E-05-2.08962955E-05 1.80612248E-05-3.33008016E-04-6.20895439E-03
28119-4.08550731E-02-1.94297469E-04 1.40459519E-03-3.70769810E-03 7.67382415E-03
28120 3.39002865E-05-5.80366853E-04-3.46567776E-03 4.37051492E-03-9.35675324E-03
28121-1.56641413E-02-4.50231027E-03 1.03205625E-03-3.97955897E-04 4.43171687E-02
28122-9.01560855E-03 1.33401342E-03-7.33355866E-04 3.90658459E-02-5.64087781E-03
28123-7.71764006E-04 1.51988007E-03-3.99930442E-02 1.65511791E-02 3.49663883E-04
28124-9.96310132E-03 1.89890914E-04 7.26232817E-04-9.16123731E-04 5.45867250E-04
28125-6.03670171E-04-3.08450204E-04 8.45479817E-03 2.62368441E-03 2.16248092E-02
28126-1.89229530E-02 2.52926503E-03 4.95923438E-03 1.44927929E-02-3.01992644E-01
28127 6.75603705E-04 1.12541735E-03-3.54306476E-04-5.48835339E-04 3.04425626E-04
28128-3.34380613E-03 4.52544761E-05-9.19237448E-04 1.00992714E-04 5.54644881E-03
28129 2.10602909E-03 2.05856910E-04-1.88220200E-03 2.15822358E-03 2.45201292E-02
28130-5.66419711E-03 1.41797912E-02 1.91071444E-04-1.28732193E-04-6.23392506E-05
28131 7.16660427E-06-1.45270584E-04 2.60668813E-04-7.27385048E-04-2.68717727E-03
28132 1.78520319E-03-5.38037118E-02-5.15270135E-05-8.01430434E-04 2.71630385E-03
28133 1.39127252E-02-3.79064341E-04-8.28893959E-04 1.15004729E-03-5.51513496E-03
28134 6.43149962E-03 1.07430362E-02 1.56042231E-03 1.76901472E-03 6.06903915E-04
28135-3.04841249E-02 2.62440214E-03 3.52232937E-03 1.02617635E-03-2.83041726E-02
28136 7.55166962E-04-6.87860786E-04 1.63629223E-03 3.06775182E-02 1.15617023E-03
28137-6.94477606E-03-5.44068413E-03-9.07969187E-05-1.39504933E-04 2.30301852E-04
28138-4.82946220E-04-1.78161284E-04-1.76060324E-04
29  1-1.11843644E-04-1.81771100E-04-6.75148758E-06-3.64174813E-05-5.37927580E-05
29  2 3.47583418E-04-2.53513907E-04-1.39543028E-04-1.45850133E-04 3.13717063E-03
29  3 8.61810350E-04 4.68236088E-04-7.05457826E-04 7.41997819E-02 2.08685177E-02
29  4-2.89767341E-03-4.39401899E-03 1.63456622E-05-3.34262206E-05 1.70805585E-05
29  5 3.07216152E-05 1.07432628E-05-1.30628950E-05 2.95082037E-05 6.76918393E-05
29  6-8.67870258E-04-3.13387192E-03 6.68765077E-05 2.02591505E-04-1.67577687E-03
29  7-7.88397213E-03-2.23837879E-04-3.61472642E-04 5.73364222E-05-4.57260699E-04
29  8-6.92182372E-07 6.95018481E-04 5.46340214E-04-5.79936656E-04 1.77385301E-04
29  9 1.15186483E-03-3.20167750E-03-9.97507580E-04-1.61697148E-03 9.20870925E-03
29 10-4.86835906E-02 5.06936180E-03-1.53579194E-02-8.73500788E-05 2.41531960E-04
29 11-1.54181881E-04 5.76078276E-05-3.18764454E-05-4.01566962E-05 3.32553678E-05
29 12 6.16883355E-05 4.64418095E-05-9.51248946E-05 6.39317215E-05-2.58004573E-04
29 13 2.17440498E-04-2.11735076E-04 2.66386204E-04 9.91121798E-05-1.39910082E-05
29 14 1.15890478E-04-9.37400693E-04 6.11034486E-02 5.07098756E-02 1.36973804E-02
29 15-1.20758807E-02-3.00475961E-05-1.01001504E-05 4.01477465E-05 2.10249352E-05
29 16 1.05260023E-05 2.46326109E-05-2.35969027E-05-2.91192728E-05 2.63070990E-05
29 17-8.00480201E-06 4.95055267E-05-9.60569207E-05 7.30946397E-05 1.70284947E-05
29 18-9.71974589E-05 1.52990202E-03 2.04482931E-04 4.13277945E-04 1.79323514E-03
29 19-5.19460379E-02 3.93342598E-02 3.68569068E-02 2.37959483E-02-9.06683848E-06
29 20 3.43187118E-06 5.63496730E-06-6.89314662E-06 1.61979914E-05 1.46458130E-05
29 21 7.02532930E-06 5.12879644E-05 2.45542961E-03 3.52592900E-03-3.53464354E-05
29 22-5.75333238E-05-2.24895723E-06-2.03360132E-05-9.96928923E-07 2.12435197E-04
29 23 9.00149731E-05-7.34404238E-05 4.85950215E-05-1.32138079E-03-8.20360911E-04
29 24 1.56230340E-03 3.50097952E-04-6.03344334E-02-1.77041867E-02 2.83181292E-02
29 25 2.04756193E-02 2.48543725E-06-2.18981872E-05 1.94127500E-05-1.43965238E-05
29 26 4.41408731E-06-1.53620527E-05-6.57590383E-05-1.05874187E-04-4.21412566E-05
29 27-2.08028666E-05-3.87845242E-05 2.52689304E-04 9.23172231E-05 4.92586535E-05
29 28 8.91410721E-05-4.67950448E-04 9.74064167E-05 5.16315385E-04-1.51858562E-03
29 29-8.19076940E-03 7.98280652E-03 1.24371470E-02-2.38571497E-02-1.76792373E-05
29 30 2.02318920E-05-2.55265470E-06 8.95137867E-07-1.75175605E-05-1.74661482E-05
29 31 1.81581326E-05 2.08111241E-04 1.23209188E-03 6.84542378E-03-4.70119727E-05
29 32-6.93870606E-05-2.85305268E-05 1.41666401E-05 1.36405950E-05 5.16792048E-05
29 33 3.82150025E-05 2.12001306E-05 2.80398277E-05-2.64916167E-04 1.28234612E-04
29 34-3.62182118E-04-1.38001739E-04-4.57252276E-03-2.97778348E-03 1.10264667E-03
29 35-1.62079860E-03-2.08877177E-05 6.05175356E-06 1.48359642E-05 9.85082576E-06
29 36 9.17415092E-07 5.87135471E-06 2.36617901E-05 5.16789478E-05-4.47915462E-04
29 37 6.58425403E-03 2.16582304E-05 1.71108433E-05-4.13658267E-04-6.10428362E-04
29 38-1.27773366E-05-1.52098965E-05-9.28876414E-06-2.47946518E-06 8.32964855E-06
29 39-8.41927417E-05 1.70295919E-05-2.93402546E-05-3.86352288E-05 1.08576862E-03
29 40-2.89273129E-04-3.96065091E-04 1.93711636E-04-1.03753146E-02 4.79778167E-03
29 41 3.95714348E-03 3.26312819E-04-3.13274861E-06 1.76685103E-05-1.45357617E-05
29 42 1.36843522E-05 2.97125622E-06-7.09454458E-06 2.62618693E-05-2.05445565E-04
29 43 1.81977979E-03-1.19595584E-03 1.42325683E-05-1.18629641E-04 1.25298810E-03
29 44-1.31883201E-03 1.41279955E-05-6.72591759E-05 2.20655166E-04-2.96120712E-03
29 45 1.28601078E-05 3.42660906E-05 1.39764489E-06 1.14438333E-05 1.44639639E-06
29 46-2.78888983E-04 2.35304499E-04-1.20971369E-05-5.58630667E-05 1.18738736E-03
29 47-1.43742954E-03 3.11255763E-04 4.24714202E-04-3.65529207E-02-2.76419852E-03
29 48 3.46354234E-03-1.99955931E-03-1.61341800E-05 3.97729352E-06 1.21568865E-05
29 49 1.07940991E-05 8.80673157E-06-5.66302843E-06-8.54296656E-05 2.12315244E-04
29 50-4.80792557E-03 1.40057187E-02 8.16236242E-06-1.56208595E-04-5.26642373E-04
29 51 7.71845146E-04 2.14806983E-05-2.31937104E-04 2.14713033E-04-4.42491182E-04
29 52-6.07339319E-04-1.02318263E-03 2.92644688E-04 2.82164469E-04 9.29048870E-05
29 53 2.99165648E-03 4.06304984E-04 4.12074224E-04-8.89932864E-06 1.72816666E-03
29 54-1.77655170E-04 1.00874892E-05 3.72510672E-04-1.03792755E-02 6.85381673E-03
29 55 2.10995380E-03 1.86718430E-03 1.50796901E-06 4.72174809E-05-4.87254499E-05
29 56 4.70330568E-05 1.00654884E-05 1.46398943E-06-3.05874117E-04-1.62482080E-03
29 57 1.59818562E-02 1.29247611E-02-3.62916369E-04-7.22669308E-04 1.40500070E-03
29 58 2.91560615E-02 1.14686786E-05 1.00210865E-05 2.84916551E-05 3.22841910E-05
29 59 7.78666955E-06 1.25942300E-04-4.55566669E-05-2.14428209E-04 3.58585419E-05
29 60-2.00381833E-03 2.56382339E-04 1.23280483E-03-1.91830565E-04 5.66193208E-03
29 61 1.18447042E-02 6.81580207E-03 5.64285197E-03 2.35458794E-05-2.26441287E-05
29 62-9.01750762E-07 1.41710161E-05-2.15047047E-05 3.24437287E-05-6.18160134E-06
29 63-4.79738079E-04 7.14645816E-03 2.51810557E-02-4.76969833E-05 5.52341679E-04
29 64-1.04121027E-03-9.68417228E-03-1.51729501E-06 1.71186143E-05-1.39447839E-03
29 65-9.77237032E-04 1.28271860E-04 2.14745018E-04-1.03238966E-04 4.75441981E-05
29 66-2.05603103E-05-6.23857877E-04-2.56189993E-04 9.05877522E-05-8.99138297E-06
29 67-5.23106639E-04 1.50095579E-04-1.40477228E-04 1.21702116E-05 2.42114511E-03
29 68-3.25021660E-03 1.39982038E-03 9.24021142E-04 7.22977742E-06-4.55107003E-06
29 69-2.67870739E-06 2.21918018E-05-8.26143882E-06 1.08149683E-06-2.83601338E-02
29 70-4.71192229E-02-1.01291659E-02 6.80987189E-03 1.19458487E-02 1.17534765E-01
29 71-2.05238420E-02 1.18016089E-02 1.80509329E-02 9.11144330E-02-7.98725073E-03
29 72 7.66140901E-03 9.67219077E-03 3.39060356E-01-6.12284113E-02 4.21854924E-02
29 73 5.98948611E-02 2.40429246E-03-1.55148358E-03-8.52808886E-04-3.22695146E-03
29 74-4.34271721E-03 2.12004028E-03 1.50647007E-02 1.35769243E-02-6.20323485E-03
29 75-7.65924690E-03 1.46974234E-02 1.37524088E-02-5.58509660E-03 1.13141973E-02
29 76-1.37994245E-02-2.29632141E-02-1.30481721E-02 7.68923132E-03-1.68365734E-03
29 77 5.81225757E-02-2.32621032E-02 1.31494162E-02-4.76515929E-03 4.78892449E-02
29 78-1.19921648E-02 1.01509144E-02 2.40843914E-03-2.24158435E-01-1.59166377E-02
29 79 2.48894569E-02-9.97981971E-02 3.00666023E-03-5.17013090E-03 2.16347066E-03
29 80 3.74661581E-04 1.95923164E-03 3.27733571E-04-1.32631932E-02-2.20834688E-02
29 81-2.35126244E-02-6.54475548E-03-9.89053965E-03 5.68854520E-02-4.43388232E-02
29 82-8.59453031E-03-1.74915021E-02 4.38107064E-02-6.31937258E-03-4.45050225E-03
29 83-4.06210732E-03 4.76184225E-01-1.13982264E-01-5.22913627E-02 4.78610371E-04
29 84 4.94264581E-03-5.52099972E-03 5.78353903E-04-9.25020711E-03-1.13587884E-03
29 85-1.37472812E-03-4.87489509E-02-8.03966795E-02-8.42411001E-03-4.21950436E-03
29 86-2.71782542E-02 1.97741153E-01-1.78817239E-02-5.19657512E-03-4.38807057E-02
29 87 1.50864891E-01-2.74711906E-03 8.15882593E-04-1.48969608E-02-7.10275599E-01
29 88-1.08056206E-01 1.37887909E-01 1.55544769E-01-5.18089648E-03-8.83602906E-04
29 89 6.06449939E-03 1.73780586E-03 4.72673854E-03 7.02161112E-04 2.13381570E-02
29 90 1.75647855E-02 5.58382800E-03-7.93451271E-02-5.30762670E-02-8.75227875E-02
29 91-1.66143691E-03-2.27196166E-02 3.64416546E-03 2.18387610E-01-4.38926941E-03
29 92-4.07798214E-02 5.80610844E-03 1.34507128E-01 1.92308336E-02-8.35106181E-03
29 93-1.72101034E-03 2.20452092E-01 2.64779803E-02 1.09188679E-01-2.40618697E-02
29 94-5.22239797E-03 7.10709227E-03-1.88469430E-03 4.87476411E-04 7.81695072E-04
29 95-1.24247210E-03-5.28066465E-02-8.72318919E-02 9.96704565E-03 4.68959417E-03
29 96 2.53528791E-02 2.16741519E-01 1.36608358E-02 9.03323224E-03 4.14189310E-02
29 97 1.41714070E-01-3.65319118E-03 8.23199117E-03 9.28953808E-03-5.42484518E-01
29 98-1.45598495E-01 4.61680914E-02-8.40777219E-02-3.96791243E-03-1.76457869E-03
29 99 5.73249112E-03 4.73627365E-04 2.15298404E-03 2.22442816E-03 2.38500609E-02
29100 1.85215491E-02-3.04306275E-03-5.51306198E-02-4.62026492E-02-7.64490190E-02
29101 1.59414887E-02 2.36465911E-02-9.27972016E-03 1.87722481E-01 2.32485558E-02
29102 3.66643999E-02-1.53127432E-02 1.39496807E-01 2.08121459E-02 1.24655506E-02
29103-6.21107131E-03 5.42907791E-01 9.85384879E-02 7.37498327E-02-2.65086409E-02
29104-1.57007518E-03 2.92666706E-03-1.35659188E-03 5.57525402E-03-1.80043907E-03
29105-3.04714756E-03 2.27318573E-02 1.83242713E-02-1.17835519E-03-6.94398027E-03
29106 2.42500210E-02 2.25518202E-02 4.21965716E-03 2.66707603E-02-2.12467312E-02
29107-3.54749248E-02 1.13369371E-02-9.54838889E-03-1.60483696E-03 8.87510763E-02
29108 2.08578688E-02-1.73580673E-02-3.18947016E-03 7.27043208E-02 7.84149326E-03
29109-9.44087782E-03-1.11595387E-04-9.70996223E-02-3.63215110E-02 6.04252283E-03
29110 3.73619896E-03 2.71243485E-03 2.76569981E-04-2.98900484E-03-4.50177283E-03
29111-1.22915382E-03 6.11126716E-04 1.14234313E-02 9.47564129E-03-5.17063707E-03
29112 4.75947163E-03 1.37955257E-02 1.16688805E-02 7.48133003E-04-2.49359860E-02
29113 1.14616378E-02 9.75562125E-03-5.00443654E-03-2.77463639E-03-1.84564025E-02
29114-3.07885857E-02-8.52949826E-03-9.75763470E-03 3.80845188E-03 7.73822625E-02
29115-1.52221020E-02-1.62920762E-02 6.66003905E-03 4.43841663E-02-1.51172141E-04
29116-6.65791236E-03-1.37003380E-03-5.01311205E-02 2.88342259E-02-4.68925095E-03
29117-7.51175539E-04 8.66176563E-04 1.24589787E-03-2.11207443E-03 3.74939699E-03
29118-1.92795686E-03-1.87264627E-03 1.10183161E-02 1.05585701E-02 4.42630830E-03
29119-4.13417113E-02 9.62992407E-03 1.10080949E-02-6.44641487E-03 8.69047328E-04
29120 1.01520853E-02 9.84033092E-03-7.92398795E-03 8.11617072E-03 1.02091771E-02
29121 1.71304296E-02-1.98332613E-05 5.22218891E-03-1.20524903E-03-4.90328917E-02
29122 1.32782541E-03 9.38310308E-03-2.24237001E-03-4.79374306E-02 5.72371390E-04
29123 7.43426680E-03-1.90674983E-03 5.16495201E-02-7.64262351E-03 2.64119977E-03
29124 4.98561833E-03-5.31058278E-04 2.01206417E-04 3.29851861E-04-2.05200303E-03
29125 3.90297029E-04 3.35254696E-04-1.02381911E-02-5.44078213E-03-3.05873272E-03
29126-4.27346666E-03 6.33663734E-03 4.35693126E-03 2.24736416E-02-6.18003346E-04
29127-3.98328614E-03-6.64205559E-03-2.94075030E-03 5.94842187E-04-2.31111775E-03
29128 1.61917594E-02-5.10133490E-03 1.62841524E-03-4.23690993E-03 1.20386399E-02
29129-4.84476206E-03 4.62888948E-04-2.60893466E-03-3.76685264E-02 1.63106127E-03
29130-2.06785696E-03-1.02042619E-02-4.72194533E-04-1.48546355E-04 6.20740889E-04
29131-3.69111520E-04 1.16153615E-03-1.05137743E-03 1.10207582E-03 1.68255978E-03
29132 5.34679594E-03 2.35414214E-03 3.99775799E-03 4.34906516E-03-1.60960528E-03
29133-7.46493121E-05 2.22773567E-03 1.76221949E-03-3.77432113E-04 1.89626340E-02
29134 2.19767724E-02 3.68618811E-02-1.03334205E-03 1.65991246E-03-4.67085855E-04
29135-1.06797735E-01-1.65541273E-03 2.95378973E-03-6.57269680E-04-9.77236993E-02
29136-8.27811560E-04 9.20546618E-04-5.59247056E-04 6.75971452E-02-8.60793901E-03
29137-2.05386593E-03-1.21740312E-02 4.57542913E-04-6.61438750E-04 2.03895837E-04
29138-2.06207826E-04 2.42641666E-04-1.08691515E-04
30  1-2.66226156E-02-4.42419638E-02 9.78982970E-03 6.89103421E-03-1.14535452E-02
30  2 1.10477307E-01 2.02430136E-02 1.23474818E-02-1.76527834E-02 8.75402579E-02
30  3 8.65311244E-03 8.62382195E-03-9.32682518E-03 2.18242516E-01 9.79322434E-02
30  4 4.54006956E-02-4.17472122E-02 2.06133048E-03-1.13010955E-03-9.31220931E-04
30  5 3.45097517E-03-4.70362989E-03-2.44696532E-03 1.40469822E-02 1.25342416E-02
30  6-4.33289973E-03-2.00160252E-03 1.37663069E-02 1.30087790E-02-4.34774737E-03
30  7 3.04501724E-03-1.08339050E-02-1.80703857E-02 1.18354244E-02 7.53282753E-03
30  8 1.86790810E-03 4.56336113E-02 2.17100177E-02 1.33498941E-02 4.16679718E-03
30  9 4.29338668E-02 9.04827402E-03 1.07338279E-02-1.73909072E-03-2.18268342E-01
30 10 6.48251553E-02 4.12638808E-02 1.81564803E-01 2.98259288E-03-4.77696904E-03
30 11 1.79437616E-03 8.50163246E-05 2.20129996E-03 6.17045467E-04-1.25805646E-02
30 12-2.09773686E-02 2.30918767E-02-2.60543763E-03 7.67643960E-03 5.37306510E-02
30 13 4.32660447E-02-1.14827142E-03 1.40326276E-02 4.80061384E-02 6.21709231E-03
30 14-4.14062100E-03 5.15029427E-03 5.62095982E-01 9.43360313E-02-5.56940950E-02
30 15 9.14363775E-03 3.40885199E-03-3.13143167E-03-2.77420319E-04 9.69533444E-03
30 16-9.30036224E-04 2.15717623E-03-4.93062172E-02-8.13502679E-02 8.99229127E-03
30 17-8.45446569E-04 2.69761220E-02 2.00589279E-01 1.87495785E-02 9.01354838E-04
30 18 4.36177452E-02 1.52231330E-01 2.61751936E-03 3.77521599E-03 1.22445353E-02
30 19-6.35989170E-01 1.11653480E-01 1.50415893E-01-1.54136601E-01-5.12064329E-03
30 20-1.05634318E-03 6.17698647E-03-1.67185100E-03 5.00375214E-03 7.01766027E-04
30 21 2.22778778E-02 1.80018375E-02 4.68148076E-03-8.42432156E-02-5.48463762E-02
30 22-9.04603559E-02 4.18849318E-03-2.23250813E-02-1.79981196E-03 2.25895414E-01
30 23 8.77850050E-03-3.96514491E-02-2.81919107E-03 1.40321713E-01-1.90039311E-02
30 24-1.05064484E-02 3.33869826E-03 1.36112187E-01-6.94704521E-02 1.29729250E-01
30 25 3.98023069E-02-5.04884252E-03 7.18359948E-03-2.13475695E-03-1.57303252E-03
30 26 5.45515423E-04 6.57299573E-04-5.27997100E-02-8.72100054E-02-9.31594891E-03
30 27 2.83702651E-03-2.61806647E-02 2.16729496E-01-1.24638229E-02 6.56534922E-03
30 28-4.27452880E-02 1.39496753E-01 3.06021959E-03 8.03697118E-03-1.12793723E-02
30 29-4.78812873E-01 1.44338029E-01 6.78603031E-02 4.89971084E-02-4.36135185E-03
30 30-1.82444539E-03 6.18579724E-03-8.25536650E-04 2.30641083E-03-1.59965395E-03
30 31 2.38988392E-02 1.92993585E-02-2.08046576E-03-5.16653802E-02-4.59735928E-02
30 32-7.60536157E-02-1.75528585E-02 2.32885183E-02 7.26244579E-03 1.86370831E-01
30 33-2.57784994E-02 3.65698754E-02 1.19115872E-02 1.40800440E-01-2.29492935E-02
30 34 1.21077352E-02 5.24353641E-03 4.86842186E-01-9.96908697E-02 5.88098202E-02
30 35 1.28676304E-02-8.16121980E-04 2.66204759E-03-1.84592561E-03-6.15780871E-03
30 36-1.42230763E-03 2.49325793E-03 2.23249657E-02 1.73684680E-02 4.04253489E-04
30 37-7.00388385E-03 2.44168557E-02 2.27872234E-02 6.26454538E-03 2.74071817E-02
30 38-2.29415231E-02-3.83020651E-02-1.12849069E-02-1.06338741E-02 2.54640127E-03
30 39 9.58097405E-02-2.05610751E-02-1.91514450E-02 4.82098163E-03 7.93126709E-02
30 40-8.00767560E-03-1.04321849E-02 9.11809023E-04-6.67529178E-02 3.31185471E-02
30 41 4.62279701E-03-4.10154781E-03 2.27440389E-03 6.87155716E-04-2.96155960E-03
30 42 4.65433235E-03-1.61054176E-03-1.01357216E-03 1.25216590E-02 1.03971037E-02
30 43-5.07076568E-03 5.75533081E-03 1.49574359E-02 1.25422195E-02 2.25680549E-03
30 44-2.60345050E-02 1.25800005E-02 1.07221851E-02-5.07222498E-03-4.93015760E-03
30 45-1.95551773E-02-3.26193999E-02 9.50707525E-03-9.61219362E-03-3.40473021E-03
30 46 8.19432459E-02 1.68270197E-02-1.58543236E-02-5.91275659E-03 4.78480626E-02
30 47 3.34996772E-04-6.45752090E-03 4.95953587E-04-7.36387824E-02-3.44698026E-02
30 48-3.06153853E-03 8.83704987E-04 1.27873643E-03 9.75285932E-04-2.25402236E-03
30 49-3.88807879E-03-1.80390197E-03 1.56410358E-03 1.16464983E-02 1.12825158E-02
30 50 3.00997319E-03-5.01810452E-02 1.04536174E-02 1.14444895E-02-8.07885114E-03
30 51-1.45605018E-03 1.10183157E-02 1.10448621E-02-8.85153287E-03 1.05258166E-02
30 52 9.18867222E-03 1.53954377E-02 5.44230846E-03 2.17082540E-03 1.61480006E-03
30 53-4.35933057E-02 1.03828796E-02 3.61838316E-03 3.24029384E-03-4.40154982E-02
30 54 6.49861984E-03 3.51408689E-03 2.17900132E-03 6.28445003E-02 4.14276905E-03
30 55 7.01113192E-03-8.70127834E-03-1.32956226E-03 1.17611620E-03 1.53446051E-04
30 56 3.60527815E-04-1.15237693E-03-8.10187534E-05-1.04824838E-02-5.70113991E-03
30 57 7.36210522E-03 2.18243435E-02 5.11462962E-03 2.33507787E-03 3.14163331E-02
30 58 1.33175264E-02-4.70311524E-03-7.82043919E-03 2.60937285E-03 1.91604805E-03
30 59 2.23474508E-03 1.91270778E-02 4.73732186E-03 3.65287094E-03 3.51124440E-03
30 60 1.43379542E-02 4.04607464E-03 1.34508039E-03 3.79027912E-03-5.72265815E-02
30 61-2.97900628E-03-1.40500301E-02 1.62243243E-02-7.56874303E-04 4.94426226E-04
30 62 2.62448077E-04 6.03514285E-04 9.06160942E-04 1.13293712E-03 1.37371414E-03
30 63 2.21208145E-03 4.38355845E-03-3.58008738E-03 3.91656443E-03 4.46395159E-03
30 64-2.10659340E-03-1.24340335E-02 3.06454509E-03 2.77383521E-03 1.42120551E-03
30 65 2.76124674E-02 1.88933416E-02 3.16922320E-02 1.46388355E-03 1.53279670E-03
30 66 5.84149156E-04-9.17265284E-02 2.44321191E-03 2.59398882E-03 9.88407400E-04
30 67-8.50318661E-02 2.00246091E-03 7.06972391E-04 4.71027596E-04 7.11240264E-02
30 68 7.67208330E-03-8.61422467E-04 1.54538238E-02 4.66376326E-04-6.07129538E-04
30 69 1.40753212E-04 2.24255969E-04 2.71115514E-04 1.42377755E-04-2.90465920E-05
30 70-3.59001510E-05 3.14037303E-07-4.28032753E-05 3.16145854E-05-2.24513372E-04
30 71 1.26522242E-04-1.77404440E-04 2.68975162E-05 5.41162356E-03-4.13698317E-05
30 72 1.40847447E-03 2.39346444E-03 1.05326308E-01-2.08733708E-02 1.00534691E-02
30 73 1.19202746E-02 2.42887398E-05-4.83200678E-05 2.40313280E-05-2.96424245E-05
30 74 1.38632568E-07 2.00002474E-05-1.06767350E-05-2.14213335E-04 1.57276584E-03
30 75-3.03940380E-03 2.19982276E-05 2.14070273E-04 1.27599863E-03 9.45095221E-04
30 76-3.32502125E-05-4.87600958E-05-2.01205155E-04-4.47479967E-04 9.13526467E-05
30 77-4.41468772E-05-5.30842706E-04-6.04695502E-04-1.21900828E-04-1.46468544E-03
30 78 1.65680538E-03-7.00860236E-04 3.65946514E-03 3.03748181E-02 5.28356155E-02
30 79-2.42553278E-02 4.30120948E-02-1.62698022E-04 2.54206964E-04-9.15089421E-05
30 80-6.62227696E-05-1.06065168E-05 8.35014848E-06 3.07286592E-05 5.59087883E-05
30 81 4.07915500E-07-4.14158877E-05-5.22833609E-06-1.87976367E-04-5.66102359E-05
30 82-2.87984358E-05-4.87232045E-05-8.75122014E-04-4.47267188E-04 3.24025886E-04
30 83-1.96507503E-04-3.13508269E-02-6.63399805E-02 4.41288719E-02 2.15360681E-02
30 84 8.13788694E-06-9.41085682E-06 1.27296988E-06 2.67328975E-05 2.13775271E-05
30 85 2.57674818E-06 4.35117545E-05 7.97812132E-05-5.75611119E-07-8.96197658E-06
30 86 2.48207109E-06-3.43147182E-04-2.99487861E-05 3.78979974E-05 1.54701025E-04
30 87 6.12221114E-04 4.49340908E-04-4.40875702E-04-1.00380211E-03-1.34757201E-02
30 88-3.69920077E-02 1.02303024E-02-3.48670583E-02 1.88348578E-06-1.19109031E-05
30 89 1.00274173E-05-5.32807794E-06 9.60962848E-06 9.38641620E-06-2.11356381E-05
30 90 1.15009855E-05 2.19986393E-03 7.31202299E-03 5.07994518E-05 8.82436060E-05
30 91 4.73755915E-06 1.88436223E-05 2.26269508E-06-2.91317516E-04-7.31986404E-05
30 92-4.23936942E-05-6.20645173E-05 8.52012888E-04 8.58518802E-04-3.39640552E-04
30 93-3.05992343E-04-4.18324081E-02 2.08288907E-02 3.73420531E-02-2.32220583E-02
30 94-1.57533861E-05 6.39617219E-06 9.35721387E-06 5.26248932E-07-1.34616082E-06
30 95 3.14405905E-05 2.25358517E-05 2.98230042E-05 1.19380226E-05-2.03579533E-05
30 96-7.08119021E-06 1.47114869E-04-5.63873223E-05 5.08124331E-06-6.46721166E-05
30 97-2.57033915E-03-1.51004119E-03 2.62012048E-04-4.74202404E-04-2.74994600E-02
30 98-1.87246393E-02 1.17806325E-02 2.06119210E-02-9.46600839E-06 1.31141793E-05
30 99-3.64817087E-06-1.17255514E-06 1.25840410E-05-6.12645304E-06-1.49099482E-06
30100-1.46639069E-04 5.86236714E-04 2.22459357E-03 2.23807273E-05 4.47925528E-05
30101 3.64285210E-06-3.21454331E-05 9.58442354E-06-2.55346861E-04-8.24277674E-05
30102 2.10713087E-05-7.39015316E-05 9.62653825E-04 9.82993806E-04-1.45507738E-04
30103-2.84948251E-04-2.67082771E-02 4.90564035E-08-1.28561167E-03 1.33271234E-03
30104-1.41513478E-05 1.82293637E-06 1.23284115E-05-1.11837450E-05-8.07514854E-06
30105-1.41141519E-05-4.83280588E-06-9.50591107E-05 8.97021140E-04 7.44071704E-03
30106-2.64410760E-05 1.43384732E-04 1.07905326E-04-2.44059300E-03 2.25294089E-05
30107 4.34533824E-05-9.32464073E-06 7.68807399E-06-1.03949065E-06-2.08900000E-04
30108-4.34775296E-05 2.69243059E-05 1.88645189E-05 9.74079319E-04 4.07634881E-04
30109-2.53657480E-04-9.92428844E-05-1.39686183E-05-1.01827367E-03 1.56748697E-03
30110 1.02581570E-03 6.56668419E-06-6.06083986E-07-5.96060020E-06 1.50580627E-06
30111 5.38580769E-06 3.49453541E-06-4.45716086E-06-1.24304162E-04 6.35764819E-04
30112-2.58666455E-03-1.38067039E-05-7.82321107E-05 8.72045888E-04 6.62235409E-04
30113-1.14349744E-05-2.44814740E-05-1.17405453E-04-1.34201119E-03 4.03886044E-05
30114 7.83852993E-05 1.47628934E-05 1.48912863E-05-1.02372297E-05-3.46181590E-04
30115-1.63615527E-04 7.39759863E-05 4.39975720E-05 5.07631996E-04 4.17907267E-04
30116-5.16142746E-05-4.04441158E-04-5.30697921E-02 1.32012063E-02 6.44984801E-03
30117-2.75820156E-03-2.84750787E-05 6.80631559E-06 2.16687631E-05-2.58920443E-06
30118 1.66910940E-05-4.58524883E-06-1.20412949E-04 4.44267339E-04-7.02781537E-04
30119-1.18490186E-02-2.29881983E-05 9.71041932E-06-1.65633714E-05 3.19033436E-03
30120 8.26181425E-06-3.15090725E-04 9.48313430E-04 1.88005373E-03-4.74337683E-04
30121-8.02024760E-04-7.19411257E-04 2.38382461E-06-1.75373854E-04 2.40926464E-03
30122-1.48213333E-03-1.10748843E-04-1.79412199E-04 3.80916002E-04-3.33365321E-04
30123-1.17123248E-05-7.59517598E-04 1.41733730E-03 3.80738196E-03 8.17902131E-03
30124 1.86155037E-03 1.45504751E-05 4.84466671E-05-6.29971421E-05 4.50200637E-05
30125-6.84878075E-05-2.18007816E-05 6.90346869E-04 9.09044831E-04 4.36659733E-03
30126-8.43077113E-03-6.98028311E-04-9.06074209E-04 7.34731182E-03 7.19368934E-02
30127 3.92558210E-05 6.66834539E-05-4.40985395E-05 4.48266542E-05 6.56947190E-06
30128-2.36410936E-04-4.91845548E-07-1.95396041E-04 1.64427086E-06 6.23952823E-04
30129-3.49603489E-04 2.35160888E-03-7.48910320E-04 8.20923028E-03-8.50093719E-03
30130 4.46860160E-03-1.24585382E-03 5.83537384E-07-2.57078319E-05 2.51242945E-05
30131-7.75495904E-06-1.82299215E-05-3.70764857E-05-8.87852838E-05-4.84821594E-04
30132 1.09985586E-02 1.58199348E-02-5.02037692E-05 3.14252966E-04 3.18329564E-03
30133-4.42793884E-03 1.56030323E-05-3.19140163E-04 1.51040667E-03-3.01823423E-03
30134-1.42708768E-05-2.57300948E-05 4.82524304E-05 2.71687897E-05 1.73139949E-05
30135 1.07252958E-04 1.25791809E-04 5.19212368E-05 4.60587867E-05-3.19075193E-04
30136-1.57878166E-04-2.13496191E-04-1.03208670E-04 1.42617400E-02 3.94712799E-03
30137-2.52410964E-03-2.49618837E-03 7.69793612E-06-4.08552165E-06-3.61241447E-06
30138-1.38485201E-05-7.20585426E-06-1.38485338E-06
31  1 1.27856023E-03 2.12190868E-03 1.66933340E-04 9.01673283E-05 2.78525909E-04
31  2-5.15222949E-03 7.89023040E-04 3.25637070E-04 3.61450403E-04-8.21390629E-03
31  3-5.47099880E-04-1.52344382E-03 1.39267601E-03-2.38840022E-02-3.89875950E-03
31  4-1.90458814E-03-9.70538347E-03-3.86166290E-05 7.70285755E-05-3.84119465E-05
31  5 4.39309190E-05-1.12385816E-04 7.96645447E-06-8.73594338E-04-3.29573455E-04
31  6-3.00649765E-03 1.15994949E-02-9.12330105E-04-1.08781017E-03-9.95033678E-04
31  7 1.71924851E-03 1.39513572E-03 2.33143901E-03 3.12104719E-05 1.82063896E-04
31  8-5.38961375E-04-5.96983324E-03-3.60309639E-04-2.20167535E-04-1.10684677E-03
31  9-2.64980476E-03 3.40190152E-03 4.22821445E-03 2.03935805E-03 3.90623069E-03
31 10 4.84881988E-02 3.45406116E-02 3.63999025E-02-1.22282324E-04-2.20633372E-04
31 11 3.42915697E-04 6.55004235E-05-9.61998902E-05 1.23209264E-05-4.73378254E-04
31 12-7.87479155E-04 3.31450724E-05 4.57716459E-04-6.31714598E-04 2.05373551E-03
31 13 2.59080971E-04 8.90116528E-04-1.35924102E-03 2.91068076E-03-4.08728345E-03
31 14 8.76595573E-04 1.16353429E-03-1.58672171E-02-6.06791218E-02-2.87590638E-02
31 15 6.00948862E-03 1.84122275E-04 1.56142493E-04-3.40264768E-04-1.72717838E-04
31 16 1.01254672E-04 7.69012884E-07-5.56500354E-04-9.37589973E-04-1.36437157E-04
31 17 7.26795526E-05-6.52368421E-05 2.54029507E-03-5.61543514E-04 2.15874925E-04
31 18-8.94109049E-05 3.14559164E-03 1.50362775E-05-1.38403816E-03-9.56269223E-04
31 19 3.27938667E-02-2.14986963E-02-1.98433063E-02-1.32670576E-02-1.03911692E-05
31 20-2.43919998E-05 3.47831689E-05 9.04818829E-05 4.03963506E-05 2.17131888E-05
31 21 4.20914036E-04 4.86721131E-04 7.87601143E-05-5.63932645E-04-4.45121596E-04
31 22-7.37284310E-04 4.61487674E-05 1.74851570E-04-2.47056429E-04 1.79162756E-03
31 23-2.42913197E-05 2.92501932E-04-4.80150022E-04 3.35220161E-03 1.79481711E-04
31 24-7.49098170E-04-8.66473953E-04 6.94166126E-02 8.88143245E-03 2.94783820E-03
31 25-2.74880876E-02 5.52405553E-05 9.39162455E-06-6.46321798E-05 5.66368676E-05
31 26-4.82261983E-05 1.59262013E-04 4.46662489E-04 7.36302609E-04 3.98336823E-04
31 27 3.50637821E-04-2.57864114E-04-1.77088359E-03 4.29445769E-04 5.00343471E-04
31 28-7.11122294E-04 7.96713060E-06 7.45423396E-04 8.22503427E-04 2.13022036E-03
31 29-6.81543194E-03 4.69699734E-03 5.11663646E-03 1.48702325E-02-1.28447143E-04
31 30 7.76712728E-05 5.07758700E-05-1.88077112E-04 9.10823369E-05-1.95939370E-05
31 31-2.43633588E-04-7.76099329E-04-1.73761703E-03-6.17359984E-03-1.64275096E-05
31 32-2.25329500E-05 2.53478634E-05 1.03007988E-04-2.48562483E-04-7.27957737E-05
31 33-5.83067675E-05 2.10203570E-04-3.85904292E-04 1.83825672E-03-4.38362240E-04
31 34 2.67630403E-04 3.26213882E-04 6.93603608E-03 5.23687034E-03 4.01574537E-03
31 35 4.51470486E-05 6.46864535E-05 3.05553182E-05-9.52417717E-05-5.82483376E-05
31 36 6.81328684E-05-7.14010550E-05-4.41946982E-05-3.40661977E-04 1.36004749E-03
31 37 4.33256005E-03 6.42057602E-05 1.55112267E-04 4.92509975E-04-5.21830173E-03
31 38-4.11754305E-04-6.91352357E-04-1.50958968E-04-9.41588167E-05-9.13532401E-07
31 39 1.80407295E-03-2.29280957E-04-6.59607388E-05 4.84378960E-05 7.58278865E-04
31 40 1.64600387E-05-1.64173354E-04-6.19204480E-05-2.49251523E-02 3.44566281E-03
31 41 3.21116217E-03-1.55698120E-03 9.16742272E-06-4.47412235E-06-4.69330036E-06
31 42 1.77247896E-05-1.19186109E-05 1.39452762E-05 2.85279178E-04 4.42100393E-04
31 43-9.92599157E-04-3.42685660E-03 2.67516862E-04 3.36582980E-04-4.84313466E-04
31 44 2.38005323E-03 2.74796201E-04 1.34570360E-04 1.48277262E-03 1.82110430E-03
31 45-3.30466398E-04-5.61958091E-04 1.07513331E-04-6.14234486E-05-9.09862446E-05
31 46 1.57844732E-03 1.97791265E-05 4.10373449E-05-1.11584926E-04-5.12826952E-04
31 47 1.11230291E-03-4.06574779E-04-5.08333625E-04-1.40600332E-02-7.74131714E-04
31 48 2.46338492E-03 1.52888823E-02 1.71984865E-05-1.53057662E-06-1.56679099E-05
31 49-6.10848697E-05 1.34051733E-05 3.49983506E-06 2.13604182E-04 1.14656067E-04
31 50 5.04090508E-03-2.00056630E-02 2.94845854E-04-5.11044668E-05 5.12748117E-03
31 51 1.27928302E-02 1.78144167E-04 5.08353833E-04 6.30068792E-04-4.46347810E-03
31 52 8.55097142E-05 1.47492667E-04-1.37663420E-03-1.20743380E-03-7.28787207E-04
31 53-4.86682066E-04-2.21410944E-03-1.96457846E-03-1.04848017E-03 8.52134770E-04
31 54-6.32953917E-04-2.37747346E-04-8.95605561E-04 1.44226127E-02-5.17381271E-03
31 55-2.73041940E-03-3.00968354E-03 2.06643618E-04-2.86962019E-04 8.03184003E-05
31 56-3.52450917E-05 1.70060356E-04-1.81318426E-06 2.48861654E-03 4.02154190E-03
31 57-1.08779747E-02 1.04647333E-02-1.12343246E-03-4.98633507E-04-1.58067137E-02
31 58-6.89745970E-02-3.69351652E-04-5.92695270E-04 4.51987417E-06 1.01517825E-04
31 59 1.90377807E-05 1.07321664E-03 1.16670932E-04 2.27208871E-04-8.02973399E-05
31 60 4.15287992E-03 4.46421982E-04 4.07193777E-04 4.43057511E-04 5.53261537E-03
31 61 5.35828781E-05-2.44512874E-03 3.28567459E-03-4.84081654E-05 7.85177570E-05
31 62-3.01095916E-05 3.07340101E-05 2.61586311E-05 4.41707630E-06 2.89020278E-04
31 63 5.50162444E-04-5.64762727E-03-9.72470869E-03 2.76692831E-04-1.39363400E-04
31 64-1.99509300E-03-3.05637522E-03 2.96753034E-04 8.39512245E-05-1.62470084E-03
31 65 2.98957159E-03-3.65566843E-04-6.12291502E-04 9.48957883E-04-3.29484108E-04
31 66-1.46117711E-05 1.74814370E-03 1.56903011E-03-5.48712079E-04 6.00385199E-05
31 67 2.74674287E-03 6.42004192E-04 9.00295928E-05-4.89812483E-04-2.07310195E-02
31 68 1.07753458E-02 7.50852334E-03-3.72670984E-03-3.59630437E-05 3.03156445E-05
31 69 5.64739920E-06-1.68417274E-04 7.71931945E-05 3.66871865E-05 4.79979924E-02
31 70 7.98230198E-02-5.69783385E-03 1.39549767E-03-1.25616953E-02-1.99668397E-01
31 71-1.49271995E-02 6.46468671E-03-1.40737639E-02-1.62761973E-01-2.00977828E-03
31 72-1.26958324E-03-1.39081509E-02-3.56226282E-01 2.57316727E-02-9.54227753E-04
31 73-6.91006283E-02 1.51974998E-03 9.80890793E-04-2.50064078E-03-2.63383075E-03
31 74-3.57047816E-03 8.36830680E-04-3.18534081E-02-2.71877473E-02 8.77549293E-03
31 75-7.83453810E-03-3.38697160E-02-3.04683233E-02 1.22137763E-02 2.22389503E-02
31 76 4.43682366E-02 7.41418857E-02 1.77077371E-02-1.50612562E-02 4.21482094E-03
31 77-1.91397332E-01 2.68067903E-02-2.33867032E-02 9.53266035E-03-1.50217512E-01
31 78 7.65919129E-03-1.27332500E-02-8.39871912E-03 1.85549313E-01-2.80728054E-02
31 79-3.52964476E-02 5.69044935E-02-4.45925219E-03 8.32317551E-03-3.86392331E-03
31 80-3.32984986E-03-2.68964000E-03-4.98278907E-05 2.79940314E-02 4.65838296E-02
31 81 5.67999042E-03 2.29861239E-02 1.19870428E-02-1.20564915E-01 4.18259449E-03
31 82 4.00290772E-02 2.04203083E-02-8.04566186E-02 6.48214265E-03 1.28012975E-02
31 83 9.40244076E-03-1.31059349E-01 7.18172717E-02 1.41975294E-01-1.88635521E-01
31 84 5.03595518E-03 4.54955593E-03-9.58551111E-03 4.23989762E-03 2.84088635E-03
31 85 8.03724438E-04-1.36919685E-03-2.49430528E-03-1.39921730E-02 2.10180089E-02
31 86-6.39112467E-03 9.52255980E-03-2.56519644E-02 4.01679123E-02-1.39612496E-02
31 87-2.41200829E-02-5.16691750E-03 7.28981874E-03 1.36197840E-02 6.52808731E-01
31 88-4.86690847E-03-1.02171461E-02-6.59896532E-02-6.48335149E-03 1.73976333E-03
31 89 4.74358815E-03 6.89154257E-04 1.91474742E-03-7.10080935E-03 3.33983852E-03
31 90 4.42099511E-03-1.26652092E-02-2.29671037E-02-4.64118060E-02-7.68939502E-02
31 91-9.24407244E-03 2.20538947E-02 2.36087138E-03 1.94112928E-01-1.75394130E-02
31 92 4.37592606E-02 4.98422087E-03 1.45232962E-01 3.76053642E-03-1.66043230E-02
31 93 3.77208777E-03-1.00048721E+00-9.28261020E-03 2.36414590E-01-4.11563495E-02
31 94 7.74018276E-03-4.30457562E-04-7.30972520E-03-4.66648456E-04-5.20873447E-03
31 95-3.78498374E-03 1.06863616E-02 1.76737308E-02-1.68329412E-02 2.42764413E-02
31 96 9.98235460E-03-4.28390517E-02-3.06425191E-02 4.67722852E-02 2.10100214E-02
31 97-4.75061347E-02-7.17851732E-03 5.89134813E-03-8.79447644E-03 8.46599039E-01
31 98 8.94354376E-02 2.83503176E-02 1.19321252E-01-9.12713021E-03 8.15389486E-03
31 99 9.73235343E-04 6.54858646E-03 3.60500399E-03 4.68828364E-03-5.25494073E-03
31100-2.88373943E-03-6.20250967E-03 4.85792894E-03 8.40817274E-03 1.41210800E-02
31101-7.68086076E-03 6.61336252E-03 3.61105452E-03-3.75011412E-02-1.22936128E-02
31102 1.23362662E-02 6.91660496E-03-1.12398179E-02 1.20135485E-03 7.99971976E-03
31103-2.94067004E-03-3.67592476E-01-5.88575989E-02-3.79132768E-02 2.63402474E-02
31104-4.82179111E-04 1.26892010E-03-7.86740993E-04 9.64191350E-04 1.06570666E-03
31105 8.02144820E-04-1.19202960E-02-1.50071606E-02 2.90931376E-03 2.35807699E-02
31106-8.14018804E-04-1.35674290E-03 1.30001257E-02-1.94353488E-02-4.65727307E-02
31107-7.77694343E-02 1.60728171E-02-7.21319950E-03-2.89551275E-03 1.95056107E-01
31108 2.18928326E-02-7.72728814E-03-4.00574392E-03 1.66309216E-01 1.45482682E-02
31109-7.91615318E-03-3.03732082E-03 1.61316967E-01 2.51998980E-02-3.38345442E-02
31110-2.08827041E-03 2.13393429E-03-1.07104417E-03-1.06289012E-03-1.15960483E-03
31111-7.55327665E-04 2.72302574E-04 3.31854172E-02 2.89179973E-02-9.55215922E-03
31112-1.14692134E-03 3.10757429E-02 2.61061831E-02-5.63153299E-03 2.01028386E-03
31113 3.27552496E-02 2.89123640E-02-1.32513611E-02-5.73260048E-03-3.66612244E-02
31114-6.11530843E-02-1.42447865E-02-6.29173297E-03 6.19216029E-03 1.52711932E-01
31115-2.24482854E-02-4.76185405E-03 9.43740590E-03 1.27962703E-01-4.30966996E-03
31116-7.09404104E-03 1.07979506E-03 5.04935778E-03 1.32700359E-02-1.05853808E-02
31117-2.48162360E-02 1.80702287E-03-1.37837326E-03-4.28649607E-04 2.36590994E-03
31118-1.32291056E-03-6.63813121E-04 2.01590859E-02 1.67122539E-02-3.35929019E-02
31119-1.41260871E-02 2.71866470E-02 2.39017928E-02-2.33012374E-04 7.41752328E-03
31120 2.60658023E-02 2.30763526E-02-5.37422615E-03-1.78912866E-02-2.09964944E-02
31121-3.53163003E-02 1.48772284E-03-2.97943011E-02 3.93619948E-03 1.01526290E-01
31122-7.38006969E-04-5.12310917E-02 6.85261946E-03 1.10080244E-01-2.60241163E-04
31123-2.80509029E-02 6.40168558E-03-3.02649009E-02-3.93934320E-03-9.21299718E-04
31124-6.55853421E-03 2.14147278E-03-1.76701195E-03-3.74460834E-04 6.82502302E-03
31125-1.22655667E-03-1.04363525E-03 3.05489847E-02 2.15093934E-02-7.87731266E-03
31126-8.30302015E-03-3.05210758E-02-2.85040285E-02-6.06134799E-03 1.35284859E-02
31127 2.34912093E-02 3.92656270E-02 2.88591863E-03-4.06358237E-03 8.53222542E-03
31128-9.85820927E-02 4.83146526E-03-5.51241677E-03 1.20294774E-02-8.38550712E-02
31129 2.08777893E-03-4.40144576E-03 9.30819402E-03 1.96520150E-01-2.46740063E-02
31130 3.09438736E-02-2.52412392E-02 2.93944046E-04 6.65395863E-04-9.59339909E-04
31131 5.73137741E-05-9.15105428E-04 1.47874001E-03-1.54663612E-02-1.34607115E-02
31132 2.19667593E-03 2.21389765E-02-1.81562745E-02-1.56923204E-02 1.90223983E-03
31133-1.03697042E-02-1.52371639E-02-1.30871442E-02 6.12552832E-03 5.06629455E-03
31134-2.01907454E-02-3.39677272E-02 5.25705544E-03 9.77360209E-03 3.42202098E-03
31135 9.93881988E-02 8.14305497E-03 1.51794129E-02 5.04361407E-03 1.00676735E-01
31136 4.83814340E-03 9.04731873E-03 3.40793077E-03-8.28572386E-02 3.91927140E-03
31137-5.58088072E-03 1.74729170E-02 4.51292304E-04-8.89295307E-04 4.38003003E-04
31138-1.23622942E-03-3.81795974E-04-9.15117307E-04
32  1-3.83159078E-02-6.37175694E-02-1.66711149E-03-1.95489067E-03-1.01199995E-02
32  2 1.59528232E-01-6.63085251E-03-6.82335653E-03-1.16484161E-02 1.33488596E-01
32  3 1.75657742E-03-6.85890088E-04-1.06920911E-02 2.89050748E-01 3.15640085E-02
32  4 1.73427587E-02-5.99946251E-02-4.57918987E-04-8.29393899E-04 1.28731289E-03
32  5-1.56958330E-03 1.80780201E-03 7.30846569E-04 2.45281973E-02 2.09020996E-02
32  6-8.83308371E-03 7.94975927E-03 2.75190346E-02 2.40251844E-02-1.32349258E-02
32  7-1.92831758E-02-2.98948550E-02-5.00218098E-02 1.72173958E-02 1.12024446E-02
32  8 3.03171799E-03 1.29696920E-01 2.84065691E-02 1.76484671E-02 5.02938011E-03
32  9 1.06641190E-01-5.44224577E-03 1.05886806E-02-2.62364640E-03-2.41290985E-01
32 10 2.93662114E-02-1.32273154E-02 9.93994379E-02 3.25990787E-03-6.69735868E-03
32 11 3.43745081E-03-2.04340889E-03 2.73397878E-03 1.16920622E-03-2.73380331E-02
32 12-4.54884790E-02 1.29316539E-02-1.97972494E-02 4.22260693E-03 1.16717176E-01
32 13 1.73854827E-02-3.42966966E-02 6.71584182E-03 9.39975891E-02 1.14411244E-02
32 14-1.31512911E-02 1.15702145E-02 1.70328260E-01 6.23224472E-02-8.57191014E-02
32 15-7.11265159E-02-3.49375494E-03-1.74255084E-03 5.23630578E-03 4.63582415E-03
32 16-2.29482630E-03 4.42511558E-03-8.26879150E-03-1.35270520E-02-9.17299870E-03
32 17-2.47481261E-02-3.11466468E-03 3.17250390E-02-1.55673838E-02-4.69099083E-02
32 18-9.03651457E-03 4.48362063E-02-1.39109850E-03-4.95625955E-03 9.74888073E-03
32 19-7.55405467E-01-1.97840028E-02-1.16031332E-02-1.25523773E-01 5.65139678E-03
32 20-3.06099763E-03-2.59039914E-03 5.67787712E-04 4.53342671E-04-8.24249708E-03
32 21 3.04750222E-03 6.26219026E-04 1.11318783E-02 5.71722035E-03 4.54449909E-02
32 22 7.53608202E-02-6.13328939E-03-2.96016392E-02 8.75365849E-04-1.90753814E-01
32 23-1.17674763E-02-5.69780200E-02 1.93336082E-03-1.44836769E-01-7.06239292E-04
32 24 1.10762812E-02 3.59953581E-03 1.12448061E+00-2.15017592E-02-2.77302116E-01
32 25-1.63193014E-02-9.12441245E-03 4.96650568E-04 8.62776188E-03-5.79728420E-04
32 26 6.75544210E-03-1.92218432E-03-1.30215415E-02-2.14856452E-02-1.09315644E-02
32 27-2.47251527E-02 5.46155048E-03 5.18555810E-02-1.85115221E-02-4.75663023E-02
32 28 1.32659324E-02 5.10992321E-02-6.49087745E-03-6.39147635E-03-1.41537462E-02
32 29-8.77307049E-01 9.70028504E-02-2.92118870E-02 1.22240201E-01 5.99418918E-03
32 30-6.74793313E-03 7.53743947E-04 6.00549762E-03-3.92657682E-03 6.38532521E-03
32 31 6.17694410E-03 4.69737319E-03 9.00457113E-03-5.68943877E-03-1.84691779E-02
32 32-3.08337166E-02-9.19092275E-03-3.26516874E-03 2.98908030E-03 7.91338815E-02
32 33-1.36808570E-02-7.50441857E-03 4.43605762E-03 4.59882760E-02-1.86460456E-03
32 34-5.80749837E-03-1.96684903E-03 3.76081364E-01-5.53875034E-02 3.59346934E-02
32 35 1.29926089E-02 8.48658944E-04-2.00655325E-04-6.48003619E-04 2.98384411E-04
32 36-9.22207926E-04 4.64295281E-04 1.78892136E-02 1.96363957E-02-3.84491612E-03
32 37-2.06287789E-02 7.92189955E-03 7.79482119E-03-1.10247391E-02 9.79973147E-03
32 38 4.94691784E-02 8.26352609E-02 1.58534138E-02 6.54088457E-03-4.03201800E-03
32 39-2.07548830E-01 2.12111460E-02 5.68770156E-03-5.44024277E-03-1.73933892E-01
32 40 1.19946891E-02 7.28010731E-03-3.86893887E-03-1.18218974E-01 1.09094458E-02
32 41 2.63400080E-02-5.31638419E-03-1.85176484E-03 1.24831883E-03 6.03446013E-04
32 42-8.42411639E-04 8.19580602E-04 2.74875335E-04-3.61800768E-02-3.21588222E-02
32 43 1.03427427E-02 3.48654492E-03-3.26062720E-02-2.74339357E-02 7.76114995E-03
32 44 2.41773452E-03-3.59528197E-02-3.23138998E-02 1.42277324E-02 9.71694262E-03
32 45 4.25349682E-02 7.09805205E-02-1.50284121E-02 5.91292697E-03 5.75711080E-03
32 46-1.77426668E-01-2.28054493E-02 3.64481894E-03 8.87295093E-03-1.53396677E-01
32 47-5.22027362E-03 8.33283888E-03-1.19089855E-03-7.51344370E-02 1.48193315E-02
32 48 2.57433066E-02-1.76166468E-02-2.19653879E-03 1.77684457E-03 4.19694217E-04
32 49 1.68221341E-03 8.88726968E-04-5.56554402E-04-2.50867891E-02-2.15306906E-02
32 50 3.68787811E-02 2.86509208E-02-3.15998355E-02-2.87948914E-02 4.21984145E-03
32 51-5.37100873E-03-3.13318243E-02-2.76249381E-02 8.83165066E-03 1.20970528E-02
32 52 1.62171118E-02 2.72510508E-02 1.75536478E-02 1.47213441E-02 2.86544015E-03
32 53-7.76952516E-02 3.15511396E-02 2.47720148E-02 5.68442516E-03-8.40239011E-02
32 54 2.03398702E-02 1.04452439E-02 5.31777542E-03 2.46341243E-02-2.05487200E-03
32 55-3.23417025E-03-1.15529785E-02-4.02586165E-03 3.95770899E-03 6.81526652E-05
32 56 8.99034187E-04-2.68852921E-03-5.85133395E-04-2.55956836E-02-1.64888698E-02
32 57 6.20719058E-03 5.95766073E-04 1.90182214E-02 1.46597354E-02 4.26320245E-03
32 58-2.13840678E-02-2.87322253E-02-4.79768754E-02 2.65558791E-03 7.51776645E-03
32 59 7.41532263E-03 1.20259064E-01 4.80425019E-03 9.42183629E-03 9.01225033E-03
32 60 1.01405191E-01-7.91660808E-04 8.22989630E-03 6.87232113E-03-1.02790097E-01
32 61-1.95635397E-02-2.44400482E-02-1.25390899E-02-4.31399587E-04 4.02766532E-04
32 62 2.86330557E-05 1.42657452E-04 5.95793924E-04 1.18260929E-03 1.87931007E-02
32 63 1.66611202E-02-3.76727551E-03-2.13048783E-02 2.16740078E-02 1.87091553E-02
32 64 3.02467152E-03 8.39699426E-03 2.01226558E-02 1.73424428E-02-4.22746228E-03
32 65-6.23583019E-03 1.89140967E-02 3.18216033E-02 7.45664259E-03-9.13059751E-03
32 66 2.72027617E-03-9.29302093E-02 1.17132589E-02-1.44890567E-02 4.03967357E-03
32 67-9.51512792E-02 6.87861042E-03-7.91020020E-03 1.79996120E-03 7.48743891E-02
32 68 1.95825530E-03 3.28184873E-03 1.31874929E-02 7.50018972E-05 5.38989251E-04
32 69-6.13991149E-04-1.48273972E-03 2.76679561E-04-5.64272678E-04-1.22911230E-02
32 70-2.04655023E-02-6.41749822E-04 7.15835885E-04 7.27141262E-04 5.12743987E-02
32 71-5.94390335E-04 6.47663009E-04-1.13038068E-03 4.49777094E-02-8.49481480E-04
32 72 1.79002459E-03 4.45324335E-03 1.26706841E-01-6.54074004E-03-3.09205354E-03
32 73 1.72931263E-02-2.15094221E-04 4.66759568E-04-2.51665347E-04 2.56368821E-04
32 74-3.86454884E-04-4.03646272E-05 9.43212041E-03 8.74320697E-03 3.71651860E-03
32 75-3.84325767E-03 9.14400240E-03 8.82312457E-03 2.52969457E-03-5.06996738E-03
32 76-4.30991191E-03-7.22718857E-03-2.03891887E-03 2.06438645E-04-7.16970227E-03
32 77 1.86765063E-02-2.95100717E-03 4.10144832E-04-1.37754593E-02 1.23448106E-02
32 78-4.46668745E-03-1.88978070E-03 1.01475333E-03-1.69735172E-01 8.28397072E-02
32 79-2.39847430E-02 1.42319775E-02 1.24857484E-03-1.19848121E-04-1.12872672E-03
32 80 4.04051700E-04 2.33660712E-03-6.75727941E-04 8.78402769E-03 1.46385998E-02
32 81 6.26543443E-03 5.22230976E-03-5.10147546E-03-3.76566767E-02 1.04369027E-02
32 82 8.34635935E-03-1.01878485E-02-3.58412805E-02 6.66957829E-04 2.55726000E-03
32 83-1.42156715E-03 5.16839299E-02 1.09313564E-01-8.11406275E-02 3.11785038E-02
32 84-6.85589607E-04 5.27000339E-04 1.58589268E-04 2.15604156E-03-3.36664769E-04
32 85 2.60158314E-03 9.98275728E-03 1.66010963E-02-2.15118284E-03 3.44761934E-03
32 86-1.35630964E-03-4.23357124E-02-3.59965739E-03 5.94547680E-03-3.65907129E-03
32 87-3.11210023E-02 1.82746753E-04-6.70201049E-05 1.42688869E-03 2.40995588E-01
32 88 4.83700263E-02-4.84398220E-03-2.81434942E-02-7.15617024E-04 7.40055655E-04
32 89-2.44386308E-05 7.31730345E-04-9.70065347E-05-1.30160243E-03-7.63938217E-03
32 90-7.48723133E-03-1.62836400E-03 1.01257571E-02-1.97880021E-03-3.29663440E-03
32 91 1.52690512E-04 2.17562588E-03-4.79647704E-03 8.41657446E-03 3.91177608E-05
32 92 3.77515682E-03-9.43503124E-03 7.61365315E-03-5.60162016E-04-1.17995437E-03
32 93-3.08326217E-04-9.50122570E-02 6.53951454E-03-2.94024231E-02-2.32110438E-02
32 94 5.94884156E-04 4.65862451E-04-1.06074661E-03 7.38982252E-04-8.06860810E-04
32 95 1.90943913E-03-6.49971661E-03-1.08495842E-02 4.15845918E-03-6.20317356E-04
32 96-4.35919792E-03 2.80478969E-02 7.41910754E-03-8.92642603E-04-8.63012753E-03
32 97 1.72938433E-02 1.16696290E-03-2.33852127E-04-1.42961279E-03-1.10997433E-01
32 98-1.51481866E-02 5.41903813E-03-1.14249675E-02 2.02222356E-03-6.98758978E-04
32 99-1.32346458E-03-1.39620282E-03-7.31244433E-05 1.09988089E-03 5.15663055E-03
32100 5.17499392E-03-7.77863469E-05-2.48948576E-03 4.45995943E-03 7.40872377E-03
32101-1.79657950E-03-1.59514022E-03-4.31016432E-03-1.83670912E-02-2.83469430E-03
32102-2.14868975E-03-8.65824222E-03-1.61242878E-02-9.41011831E-04-1.34243228E-03
32103-2.70583326E-03 4.38433517E-02 1.56812207E-02 6.26778966E-03-8.49569654E-03
32104-8.91821983E-04-7.85625984E-04 1.67744797E-03-6.69174075E-04-1.12993845E-03
32105-1.42043189E-03-3.32551900E-03-2.48712100E-03 3.02264588E-05-4.21987540E-04
32106-3.28053614E-03-2.49914181E-03-1.17650235E-03 1.13519234E-02-1.78139381E-03
32107-2.97722368E-03 6.27678288E-04 1.07263243E-04-8.28213310E-04 7.49489855E-03
32108 8.25558067E-04 4.34731117E-04-1.42272225E-03 5.60604691E-03 1.44306156E-04
32109 2.47314341E-04-8.34358498E-04 3.90818963E-02 3.98876703E-03-4.84069486E-03
32110 3.10005922E-03 4.87997770E-05-1.72067991E-04 1.23268214E-04-2.54545874E-05
32111-2.07573501E-04 8.14634320E-05 1.17871128E-03 1.04518506E-03 5.86792662E-04
32112 9.61049880E-04 8.33527226E-04 6.92753542E-04-7.40298048E-04-6.71942659E-03
32113 1.76024732E-03 1.60449734E-03-3.62335069E-04 1.80241611E-03-4.18790590E-03
32114-6.97930638E-03-6.26224582E-04-8.43240898E-04-2.81208643E-04 1.72329724E-02
32115-8.78449133E-04-9.73731467E-04-7.11051419E-04 1.78881197E-02 5.34844262E-05
32116-1.52571257E-03-5.88166782E-04 6.43104375E-02-1.49888321E-02-7.10951787E-03
32117 1.78764313E-02 1.77375212E-04-6.45136936E-05-1.12861518E-04-1.20793845E-04
32118 1.38126599E-04 7.30867940E-05 3.44790817E-03 3.56505279E-03-4.45329248E-03
32119 2.58534890E-02 2.73415156E-03 2.83038919E-03-5.93663710E-03-1.23782779E-02
32120 3.31565247E-03 2.74617255E-03-2.22694464E-03-1.25123394E-04 6.59140464E-04
32121 1.10878122E-03-2.25434231E-03 2.67384695E-03-3.59032604E-03-3.16007580E-03
32122-3.93253579E-03 4.49698351E-03-5.87375840E-03-5.12256599E-03-1.85881650E-03
32123 2.23151966E-03-3.93506083E-03-2.39310450E-02 1.25803524E-02 1.17473492E-02
32124-8.96754788E-03-9.02708775E-05 3.17036554E-04-2.26765677E-04-4.56089205E-04
32125 1.80922403E-04-2.21486106E-04-1.19045934E-03-7.30248213E-04 2.47202652E-02
32126 3.14034737E-03 3.38794973E-03 3.77036715E-03 1.12301724E-02 5.11079214E-02
32127 1.23107564E-02 2.05562931E-02 1.56168051E-03-1.91319765E-03 2.45566002E-03
32128-5.13109844E-02 2.96600511E-03-1.75566340E-03 2.85464914E-03-4.64608210E-02
32129-8.99625257E-04-3.04055095E-03 6.59096901E-04-1.78781075E-01-8.53834129E-03
32130-2.71610887E-02 3.21053633E-02-7.21494106E-05 2.13479398E-05 5.08014708E-05
32131 2.07474882E-04-1.88336437E-04-1.78868802E-04-8.48959953E-03-8.22264029E-03
32132 7.47403174E-03 4.24051871E-03-9.79196125E-03-9.13128844E-03 4.03352510E-03
32133-6.04266100E-03-9.14334430E-03-7.82817083E-03 6.94573172E-03 2.34426357E-03
32134-6.34358338E-03-1.06691091E-02 3.05449097E-03 3.25299756E-03-1.73963216E-05
32135 3.11159092E-02 4.66138422E-03 5.25800195E-03-5.34074457E-05 3.19026990E-02
32136 2.36653118E-03 1.22036236E-03-1.32845133E-04 3.12399080E-03 5.28411894E-04
32137-5.54498980E-03-2.98643809E-03-1.06749003E-04-2.30132744E-04 3.36881747E-04
32138-5.66008471E-04-2.64063988E-06 9.10383003E-05
33  1-7.11796795E-03-1.18446476E-02-3.93093853E-05-4.17720609E-04-2.08670492E-03
33  2 2.98111110E-02-1.17018750E-03-1.61795284E-03-2.42004109E-03 2.46120952E-02
33  3 4.25063800E-03 2.97871143E-03-2.56076863E-03 5.33302003E-02 6.88721513E-02
33  4 3.71961484E-02-1.17349887E-02-7.76891368E-05-2.20766595E-04 2.98455732E-04
33  5-2.77620575E-04 2.49532407E-04 6.33304603E-05 4.36349874E-03 3.88904359E-03
33  6-4.72447815E-03-3.05868699E-04 5.05770718E-03 5.15685030E-03-1.83406975E-03
33  7 5.33138290E-03-5.30315595E-03-8.88210073E-03 3.97329231E-03 2.52790680E-03
33  8-1.70485437E-04 2.30241835E-02 6.36908060E-03 4.41670909E-03-4.27805931E-04
33  9 1.69670127E-02 1.93974259E-03 4.22350858E-04-5.53878957E-04 7.45775344E-02
33 10 7.91981211E-03-1.41487288E-02 7.86035984E-02 6.01406086E-04-1.69178396E-03
33 11 1.09037787E-03-4.28028152E-04 3.67171269E-04 2.05606261E-04-7.59366059E-03
33 12-1.26477603E-02 3.73254837E-03-4.53000626E-03-4.09737666E-05 3.26435806E-02
33 13 4.88139706E-03-7.86307216E-03-3.38575361E-04 2.79937039E-02 6.38049190E-03
33 14-4.52176676E-04 3.40968544E-03 4.49033637E-02 5.64486641E-02 1.18144056E-02
33 15-3.27531660E-02-5.35157450E-04-2.43295998E-04 7.78453448E-04 1.15664126E-03
33 16-3.87567852E-04 1.25737195E-03-3.39043420E-03-5.59497806E-03-2.36743869E-03
33 17-6.22571276E-03-8.24203166E-04 1.38163534E-02-4.10058141E-03-1.17149397E-02
33 18-2.48634943E-03 1.40169043E-02 1.74595215E-03-1.10606241E-03 2.27501479E-03
33 19-2.22107492E-01 4.34757421E-02 3.41546408E-03-1.41389566E-02 1.35906443E-03
33 20-8.16325988E-04-5.42738446E-04 2.39230723E-04 1.81953394E-04-2.08655764E-03
33 21 1.79377437E-03 1.16684292E-03 5.89661958E-03 1.97015693E-03 1.07680945E-02
33 22 1.78685367E-02-1.30241684E-03-7.39841789E-03-4.03874732E-04-4.54241293E-02
33 23-2.51056123E-03-1.43894970E-02-7.85114262E-04-3.14008767E-02-1.75118875E-03
33 24 3.35354908E-03 6.33088922E-04 2.76478203E-01-4.02972931E-02 6.07238937E-03
33 25 2.55868963E-03-2.28026666E-03 1.44288886E-04 2.13597778E-03 4.46573177E-06
33 26 1.71217091E-03-2.00507565E-04-2.45101938E-03-4.03584804E-03-1.92562045E-03
33 27-5.67708070E-03 6.03402920E-04 9.64682468E-03-3.22259194E-03-1.10035045E-02
33 28 1.94121864E-03 9.03601569E-03 4.32654655E-04-8.12717079E-04-5.86339486E-03
33 29-2.04981681E-01 4.40356549E-02 1.41843811E-02-1.49264284E-02 1.08365278E-03
33 30-1.48618387E-03 4.02531089E-04 1.14870087E-03-8.62802101E-04 1.66902695E-03
33 31 9.66629859E-04 7.93748352E-04 2.97833432E-03 1.95119645E-04-5.08474534E-03
33 32-8.48055024E-03-2.39036326E-03-5.16623929E-04 2.19288453E-04 2.15814771E-02
33 33-3.55254619E-03-1.36502557E-03 9.08223704E-05 1.41585281E-02-1.89135100E-03
33 34-1.63955576E-03-1.13705873E-03 4.42859136E-02-1.47942031E-02-2.67219643E-03
33 35 5.96856518E-03 3.17208401E-04 2.91780957E-05-3.46386496E-04-2.46434068E-05
33 36-3.00968210E-05-7.48197131E-05 4.66433308E-03 4.93274586E-03-1.88858623E-04
33 37-1.46673109E-02 2.41764454E-03 2.42565113E-03-2.33651299E-04 8.19866745E-03
33 38 1.17773990E-02 1.96803537E-02 3.75848079E-03 1.46530686E-03-1.05072419E-03
33 39-4.95198132E-02 5.14554540E-03 1.10950929E-03-1.40424042E-03-4.09157193E-02
33 40 2.47393514E-03 1.80867936E-03-1.33523515E-03-4.49609713E-02 6.85555595E-03
33 41 6.90382228E-03-1.32986720E-03-4.37404060E-04 3.32503751E-04 1.04900309E-04
33 42-1.95924730E-04 2.07975989E-04 5.82907525E-05-8.62212572E-03-7.76504491E-03
33 43 3.59132235E-04 2.38945290E-03-7.69764643E-03-6.57323207E-03 3.88122078E-03
33 44-2.15241213E-03-8.65606580E-03-7.65761156E-03 2.06501119E-03 1.65697513E-03
33 45 1.06841478E-02 1.78540627E-02-3.53544638E-03 1.50023143E-03 1.28429653E-03
33 46-4.50005894E-02-4.92377710E-03 1.10116073E-03 1.81511779E-03-3.63598604E-02
33 47-4.17650360E-03 1.56267848E-03 7.58970221E-04-1.10633460E-01-2.46549457E-02
33 48 1.85299016E-02 1.23170787E-04-5.32040315E-04 4.36467582E-04 9.55727333E-05
33 49 3.94864079E-04 1.93556013E-04-1.11539435E-04-6.68335387E-03-5.74753163E-03
33 50 2.72713910E-03-7.16411595E-03-7.89014629E-03-7.08804625E-03 4.22089780E-05
33 51-8.77628681E-03-7.85156808E-03-7.32940243E-03 3.10841481E-03 8.33140114E-03
33 52 3.99143134E-03 6.71209634E-03 2.37157368E-03 2.31213903E-03 4.07383793E-04
33 53-1.91987201E-02 4.92800694E-03 3.87295463E-03 7.51195835E-04-2.21139989E-02
33 54 2.11005487E-03 1.41374273E-03 1.70109805E-03 1.65735876E-02-4.88892266E-03
33 55 3.49046570E-03-9.87642771E-03-6.33091445E-04 6.01732270E-04 3.13591749E-05
33 56 1.03280253E-04-5.59847765E-04-1.11069860E-04-4.06261397E-03-8.32871991E-04
33 57-1.54513894E-02-2.32027531E-02 2.63236592E-03 3.60252513E-04 1.19191332E-02
33 58 1.55329968E-02-7.93502244E-03-1.32302697E-02 8.58147728E-04 2.14863205E-03
33 59 1.85398434E-03 3.27284983E-02 1.31018181E-03 2.91024075E-03 2.55667583E-03
33 60 3.46248913E-02-9.97739330E-05 3.26520340E-03 6.92305372E-04 3.34375395E-02
33 61-6.42791525E-03 7.97475613E-03 9.65031385E-03-1.50457993E-04 1.52251173E-04
33 62-1.79318019E-06 4.54080422E-05 1.15872000E-04 3.10904057E-04 5.05827298E-03
33 63 4.61984931E-03-6.09114241E-03 5.03382436E-03 5.93486935E-03 5.27379936E-03
33 64-1.25901947E-03 8.95343168E-03 5.72169528E-03 4.24046651E-03-4.35246172E-03
33 65-6.38766728E-03 4.58016668E-03 7.70321832E-03 2.96753600E-03-2.82370616E-03
33 66 6.22901320E-04-2.24264421E-02 4.82961321E-03-4.34711356E-03 1.00513474E-03
33 67-2.39560240E-02 2.09904760E-03-3.09127512E-03-3.49307705E-05 2.99176225E-02
33 68 4.69000549E-03 2.61174943E-03 7.29722789E-03 3.10535347E-05 1.82341250E-04
33 69-2.13394784E-04-5.41093591E-04 1.12848420E-04-1.09761396E-04 5.48397119E-02
33 70 9.13921216E-02 3.09055692E-03-3.74125544E-03-3.12872561E-03-2.30846047E-01
33 71 3.76197953E-03-3.65580877E-03 3.87866940E-03-1.79143522E-01-7.21890411E-04
33 72 3.53466510E-04-5.26696093E-03-4.47641790E-01 1.57167378E-02 1.25377263E-03
33 73-9.40743449E-02 1.34742294E-03-2.24882897E-03 9.01406021E-04-1.26393259E-03
33 74 1.86529198E-03 4.91431505E-04-4.23623074E-02-3.91324138E-02 1.14382130E-02
33 75-1.52173597E-02-4.06038170E-02-3.74284277E-02 1.82929675E-02 1.63294745E-02
33 76 1.89133289E-02 3.16844649E-02 8.78998021E-03-4.47384716E-03 3.08910175E-02
33 77-8.17367770E-02 1.49320891E-02-6.75220685E-03 5.89765071E-02-6.69251774E-02
33 78 3.66576824E-03-5.84968121E-03 5.13830881E-03 7.43089727E-01-4.89073577E-02
33 79 3.63313071E-03 1.39691288E-01-6.53937877E-03 2.59436949E-03 3.94500928E-03
33 80-2.18806196E-03-1.00016201E-02 3.13669205E-03-3.60233666E-02-6.00415816E-02
33 81-2.66060304E-02-2.19194588E-02 2.18752015E-02 1.54146203E-01-4.43494631E-02
33 82-3.51494213E-02 4.35699455E-02 1.44680299E-01-1.61621157E-02-9.14593875E-03
33 83 7.25420152E-03-6.20297868E-01-1.67145165E-01 1.21913767E-01 9.98529828E-02
33 84 3.02707012E-03-2.25470948E-03-7.72360635E-04-9.46776960E-03 1.47727533E-03
33 85-1.10738796E-02-4.26012295E-02-7.09078708E-02 8.45539356E-03-1.34999143E-02
33 86 5.66470369E-03 1.82194434E-01 1.34124551E-02-2.36564049E-02 1.46195090E-02
33 87 1.15495537E-01-1.47779950E-03 3.42156983E-03 2.57614560E-03-2.47154940E-01
33 88-7.78219126E-02 4.39787009E-02 5.13537057E-02 2.67084317E-03-3.11197915E-03
33 89 4.41135982E-04-3.17308059E-03 2.52623165E-04 5.26363591E-03 3.28911750E-02
33 90 3.18924276E-02-6.41124772E-04-4.59337674E-02 6.06258947E-03 1.01430484E-02
33 91-1.35564606E-03-7.57011578E-03 2.08605454E-02-2.67398523E-02-1.98622383E-03
33 92-1.35885678E-02 4.09214347E-02-1.22052466E-02 9.28984035E-03-3.38018695E-03
33 93 3.07155708E-03-3.66421788E-02 1.45422284E-01 2.54859222E-02-2.88694598E-02
33 94-2.15767837E-03-1.87553502E-03 4.03321339E-03-3.40508433E-03 3.21918642E-03
33 95-8.40863931E-03 2.90481846E-02 4.84159529E-02-1.86094164E-02 3.94061076E-03
33 96 1.91842632E-02-1.23600054E-01-3.36199091E-02 6.53568381E-03 3.79073618E-02
33 97-9.73835752E-02-1.05860884E-02 1.27503455E-03 2.66292789E-03 5.36197829E-01
33 98 9.09683580E-02-2.97470290E-02 9.87082984E-02-9.26696357E-03 3.51030211E-03
33 99 5.75666146E-03 6.29831086E-03 5.33432613E-04-4.48045981E-03-2.29394998E-02
33100-2.25622555E-02 7.67692774E-04 2.96169762E-02-1.82757722E-02-3.03797559E-02
33101 7.31774296E-03 6.94306089E-03 1.88611710E-02 7.53691785E-02 1.14108089E-02
33102 1.00956203E-02 3.80996037E-02 7.38245836E-02 1.45033046E-02 8.87714539E-03
33103 7.49263306E-03-1.53441332E-01-2.58701216E-02-1.93593854E-02 3.65492609E-02
33104 3.68401216E-03 3.47040802E-03-7.15442018E-03 3.04550042E-03 4.94399527E-03
33105 6.14359450E-03 1.34455964E-02 9.74095300E-03 9.45898089E-03-3.90616857E-04
33106 1.36139603E-02 1.23257367E-02 5.08202750E-03-1.39076780E-02 4.57187260E-03
33107 7.66597503E-03-1.77846320E-03-7.94932406E-04 3.42000957E-03-1.96854963E-02
33108-2.62446063E-03-2.15278306E-03 5.94604014E-03-7.86476600E-03 2.79870785E-03
33109-7.32793010E-04 2.57194315E-03 1.40197656E-01 2.49729334E-02-2.45591673E-02
33110-1.61256099E-02-5.20477347E-05 5.69364651E-04-5.17316916E-04 1.47397593E-04
33111 8.42624422E-04-2.44590969E-04-2.72161588E-03-3.30278197E-03 1.64790239E-03
33112 1.42902564E-02-1.46956626E-03-1.00738875E-03 4.66527399E-03 8.87326919E-03
33113-5.32345649E-03-4.97456158E-03 2.59313437E-04-7.29297762E-03 1.61817113E-02
33114 2.70261523E-02 1.73047911E-03 3.38457352E-03 1.57036106E-03-6.74958197E-02
33115 1.40229945E-03 4.45353166E-03 3.75370436E-03-6.57426271E-02 9.80013889E-04
33116 5.42590836E-03-3.01929678E-04-2.09954516E-01 2.48113032E-02 3.62264634E-02
33117 1.82737092E-03-6.69050510E-04 1.58487841E-04 5.10562668E-04 5.86286406E-04
33118-7.45763048E-04-4.27611211E-04-1.44569512E-02-1.33208836E-02 1.11894557E-02
33119 1.68575271E-02-1.05401812E-02-8.62079446E-03 8.18947133E-03-1.60843575E-02
33120-1.27123868E-02-1.22618440E-02 9.26590401E-03 1.61803594E-02-5.50297515E-03
33121-9.25986040E-03 1.13921723E-03-1.14838482E-02 1.19775578E-02 2.65621829E-02
33122 7.43655164E-04-1.94780836E-02 1.94095542E-02 3.03339422E-02 1.36104725E-03
33123-1.08663933E-02 1.35022297E-02-1.96357865E-02-1.00128863E-03 8.71107956E-03
33124-1.21983158E-03 5.12210044E-04-9.48846738E-04 4.36636694E-04 2.56742098E-03
33125-1.58346365E-03 7.69097836E-04 1.11245695E-02 1.08681031E-02-6.23868927E-03
33126-8.70578299E-03-1.81848330E-02-1.68892877E-02 1.61695313E-03 4.52349800E-02
33127-5.09968538E-02-8.52707990E-02-7.13590473E-03 8.20909991E-03-1.01844417E-02
33128 2.14630013E-01-1.20679175E-02 8.10865625E-03-1.15887453E-02 1.78570516E-01
33129-2.00687312E-03 6.89553980E-03-4.77144431E-03 2.34124672E-01-4.35994881E-03
33130 4.21275006E-02-3.34339940E-02 4.12495735E-04-2.34034864E-04-1.78460871E-04
33131-7.34033437E-04 9.72490057E-04 9.01008525E-04 3.43687322E-02 3.11515060E-02
33132-1.74140545E-02 8.64031403E-03 4.06643848E-02 3.72864730E-02-7.48877616E-03
33133 4.91387297E-03 3.80929923E-02 3.37116987E-02-1.53263146E-02-1.80353714E-02
33134 2.66902979E-02 4.48939389E-02-1.18139606E-02-1.34029522E-02 2.98428778E-04
33135-1.30928684E-01-1.86951781E-02-2.11864109E-02 9.21239815E-04-1.39849212E-01
33136-6.17326007E-03-6.68957909E-03-5.69941810E-04 4.16330526E-02 8.94090032E-03
33137 5.96233583E-03-5.27382912E-03 6.21806291E-04 9.44716860E-04-1.56652315E-03
33138 2.13745016E-03-1.20214458E-04-3.40734190E-04
34  1 5.53088975E-02 9.21708367E-02-2.77562688E-03-3.60002877E-03 5.05720441E-03
34  2-2.33310135E-01-2.98368290E-03-2.92985144E-03-5.35324312E-05-1.76287052E-01
34  3-1.52812506E-03-5.21547252E-03 2.21152694E-03-5.00055595E-01-3.37665362E-02
34  4-1.29761653E-02 1.00240323E-01 6.38028251E-04-1.65270109E-03 1.01467284E-03
34  5 1.35830652E-03 1.79113062E-03-2.78863917E-04-4.16994535E-02-3.76663366E-02
34  6 1.26235569E-02-8.35288480E-03-4.00510152E-02-3.77170844E-02 1.82215041E-02
34  7 1.09853988E-02 2.19650423E-02 3.68056415E-02-1.15935198E-02-8.61397556E-03
34  8-2.68494482E-02-9.56062315E-02-2.01280479E-02-1.45306838E-02-5.12461939E-02
34  9-7.67674468E-02 2.94941382E-04-5.00792808E-03-5.38012749E-03 7.06790531E-01
34 10 7.25399878E-02 2.40384999E-02-1.36950378E-01-6.23613836E-03 2.38815576E-03
34 11 3.84798259E-03 1.51808128E-03-9.71764120E-03-2.50172364E-03-3.42013512E-02
34 12-5.70758525E-02 2.51985186E-02-2.10098515E-02-2.05536476E-02 1.47514817E-01
34 13 4.18761057E-02-3.53937104E-02-3.99009595E-02 1.32470208E-01 7.24024205E-03
34 14-6.98779019E-03-5.83520680E-03-8.01906599E-01-6.86985685E-03 8.09036501E-02
34 15-1.15926983E-01 4.06672094E-04 3.50973673E-03-3.91640882E-03 8.53769995E-03
34 16 2.41600523E-04 1.07622195E-02-3.76195448E-02-6.26608030E-02-7.49959771E-03
34 17-9.54280087E-03-6.18041067E-03 1.61157071E-01-1.21646572E-02-1.61170270E-02
34 18-1.41572431E-02 1.07132337E-01-5.00802737E-03 9.79211639E-04-8.00568751E-03
34 19 2.05526912E-01 2.26729970E-02 2.88018461E-02-9.06612820E-03 1.60975911E-03
34 20-2.46611877E-03 8.56359668E-04 4.79670973E-03 2.81083966E-04-2.60013343E-03
34 21 3.03320004E-02 2.91187952E-02-1.37660370E-03-4.60530399E-02-1.72192883E-03
34 22-2.80910096E-03 2.53930625E-03-8.77301258E-04-1.90284963E-02 6.45652193E-03
34 23 4.36151407E-03-1.57534072E-03-3.73532842E-02 1.35682346E-02-7.71403507E-03
34 24-7.03060740E-03-4.09765623E-03-3.37548423E-01-1.43742570E-01 6.17724041E-02
34 25 3.82756753E-02-3.01097057E-04-6.41502233E-04 9.42599290E-04 3.61375520E-03
34 26 7.25695747E-04 8.60329153E-03 3.09827247E-02 5.15625769E-02 1.78261391E-02
34 27 8.05105162E-03-1.66920632E-02-1.30704005E-01 3.17644811E-02 1.41215337E-02
34 28-3.42167264E-02-1.05626228E-01 1.04623411E-02 4.27252851E-03 4.66381668E-03
34 29 7.00989728E-01-1.04354392E-01-3.86643792E-02-1.07245591E-01-8.06374078E-03
34 30 4.13744668E-03 3.92629411E-03-7.50110130E-03 1.02904173E-03 2.74324347E-03
34 31-2.34137376E-02-2.33426380E-02-2.36716991E-03 2.65932715E-02-1.01884618E-02
34 32-1.69235987E-02-5.30713770E-03 3.92463649E-03-1.89716863E-02 4.15176062E-02
34 33-8.97498738E-03 5.40827463E-03-3.73500402E-02 5.06522210E-02-1.27558344E-02
34 34 1.05384900E-02-6.88942548E-03-2.37334647E-01 3.68945351E-02-2.11987328E-02
34 35-3.39750223E-02 3.48745860E-03 1.80887591E-03-5.29633451E-03-2.31161899E-03
34 36 5.82974793E-03-6.40401082E-03 7.20996159E-03 4.15305900E-03 1.86787223E-02
34 37 1.28886559E-02 8.48404136E-03 6.99365884E-03 8.14324864E-03-1.08684947E-02
34 38-5.57293095E-03-9.28153469E-03-1.08894672E-03-1.62427981E-03-2.50583599E-03
34 39 2.27316451E-02-9.72059318E-04-2.34400080E-03-4.55782617E-03 2.98648759E-02
34 40-5.27015044E-03-2.94661133E-03-1.93809979E-03 1.82901697E-01-2.62071883E-02
34 41-3.61230778E-02 1.73693613E-02 2.56734596E-04 2.42550921E-04-4.99285517E-04
34 42-1.50026619E-04 6.88675811E-04 2.00847699E-04 4.98777309E-03 3.44763915E-03
34 43 5.17575931E-04 1.60707836E-02 5.22993587E-03 4.43147795E-03 2.45007282E-03
34 44 4.84213280E-03 2.41879206E-03 1.96060551E-03-5.24660235E-04-6.92435125E-03
34 45 6.67509339E-03 1.11550179E-02 8.63082674E-04 2.05925757E-03-2.68687078E-03
34 46-2.79454366E-02 2.31587789E-03 3.57089824E-03-5.26007049E-03-2.94056941E-02
34 47 9.19327804E-04 2.14813499E-03-1.31858882E-03-1.71314288E-01-1.45129209E-02
34 48 2.83579511E-02-6.42141020E-03-2.35796280E-04-1.89685319E-04 4.25481599E-04
34 49-8.57721387E-04-8.20730592E-04 4.65860392E-04-8.36433400E-03-8.27468175E-03
34 50 6.52994797E-03 4.19455850E-02-3.41135653E-03-2.47691719E-03 7.07622933E-03
34 51-2.09770208E-02-5.54185277E-03-5.51757662E-03 7.68370929E-03 9.26462085E-03
34 52-7.00806464E-03-1.17776639E-02-1.10490979E-02-1.18909422E-02-1.20850384E-02
34 53 3.32588124E-02-1.99590139E-02-1.97175376E-02-2.01497814E-02 4.17002331E-02
34 54-9.68611244E-03-9.14972544E-03-1.35094604E-02-2.14716456E-02 4.17901078E-03
34 55 6.31021771E-03 6.39574611E-03 2.32429831E-03-3.26934440E-03 9.45046087E-04
34 56-6.68267726E-04 1.55809612E-03-9.38339206E-04 1.70628240E-02 1.42686946E-02
34 57-5.19368170E-03-1.65068888E-02-1.93655629E-02-1.67179140E-02-4.92896249E-03
34 58-1.76454256E-02-5.06524023E-02-8.46977464E-02 3.96430630E-03 1.13145988E-02
34 59 7.49070016E-03 2.13795281E-01 7.02869632E-03 1.22624690E-02 7.79371046E-03
34 60 1.76975113E-01 1.72990458E-03 8.05838661E-03 7.08196910E-04 2.58430123E-01
34 61 2.34280874E-02 4.97827503E-02 3.23154452E-02 1.99203086E-04 2.91055712E-04
34 62-4.90258798E-04 9.19997438E-04 3.69854945E-04-8.68311295E-04 3.52334795E-02
34 63 3.29307951E-02-1.94574002E-02 2.52089552E-02 3.81010784E-02 3.48128589E-02
34 64-1.04958806E-02-1.08601764E-02 3.84303281E-02 3.50912709E-02-1.84042324E-02
34 65-1.94967143E-02 2.26994006E-02 3.81882834E-02 1.37493989E-02-1.17392614E-02
34 66-8.53938174E-04-1.11367476E-01 2.20243449E-02-1.89107336E-02-1.56698220E-03
34 67-1.18285574E-01 9.19561583E-03-6.16955212E-03-8.99104924E-04 1.03957688E-02
34 68-7.49914655E-03 1.14663524E-02-1.12132148E-03 9.01878472E-04 6.83095967E-04
34 69-1.58497444E-03-2.16162735E-03-1.95875473E-04 3.49605513E-04 2.11050128E-03
34 70 3.51260083E-03-8.29878918E-03 1.33185838E-04-1.12056054E-03-8.82027862E-03
34 71-1.56550238E-02 7.27857047E-04-1.81541740E-03-4.85865598E-03-7.02715896E-03
34 72 1.18301174E-03 2.67919477E-04 2.11500015E-01-3.38426127E-02 4.39557352E-02
34 73 4.60984679E-02 1.07871465E-03 2.23192488E-04-1.30190714E-03-1.04052677E-03
34 74-3.15258258E-03 8.76554256E-04-3.12072567E-03-2.77310806E-03-6.21606232E-03
34 75 1.20859813E-02-5.05426454E-04 1.37203869E-05-1.21545030E-03 8.05043765E-03
34 76 1.35770927E-02 2.27006377E-02-3.95394116E-04-4.61342399E-03-2.81497673E-03
34 77-5.85199743E-02-2.34058476E-03-6.39483034E-03-5.14296875E-03-5.04279015E-02
34 78 8.50560157E-04-9.16711681E-03-2.99031376E-03-8.22805552E-02 4.49251101E-02
34 79-5.07672557E-02-4.26477678E-02-1.40502858E-04 9.78277396E-04-8.37774538E-04
34 80-1.14788025E-03 1.32117597E-03-1.10509838E-04 1.09571198E-02 1.82852098E-02
34 81-1.95244968E-04 1.03171757E-02 2.09127418E-03-4.74621853E-02-2.29348689E-03
34 82 1.78904218E-02 2.85951823E-03-3.32687213E-02-1.92748955E-03 7.05356552E-03
34 83-1.20635787E-03 4.03720628E-01-1.05645333E-01 5.16109447E-02-7.37274091E-02
34 84 3.10413793E-03 7.78877338E-04-3.88301527E-03 2.47401712E-03 9.76643593E-04
34 85 1.84481130E-03-3.17011599E-03-5.25931024E-03-8.96605419E-03-5.18778425E-03
34 86-3.76344819E-03 1.35589056E-02-1.63968644E-02-1.03886583E-02-5.84987801E-03
34 87 3.56929694E-03-7.86870469E-03-1.37837741E-03 1.45686899E-03-4.87687690E-01
34 88-6.81860163E-02-1.84786057E-02 6.10601426E-02-1.29871383E-03 5.02946823E-04
34 89 7.95767008E-04 3.84887556E-03 1.98023340E-03 2.95911384E-03 7.25276251E-04
34 90-4.53116482E-04 2.88583960E-03 4.64572317E-03 8.07877411E-03 1.35124468E-02
34 91-3.47355311E-03-1.48941612E-02 1.58379711E-03-3.55233421E-02-6.22167567E-03
34 92-2.71976441E-02 2.75028185E-03-1.74758441E-02 1.54829106E-03-5.54190783E-03
34 93-1.19282277E-03 4.97296404E-01 2.50170534E-02-4.40089816E-02 2.09383248E-02
34 94-3.80270287E-03 1.50814197E-03 2.29456091E-03-6.63767700E-05 2.24264058E-03
34 95 1.46254454E-03-1.12888060E-02-1.87513193E-02-3.34545076E-03-5.72047119E-03
34 96 6.87866873E-03 4.80123136E-02-7.69869827E-03-1.12859063E-02 1.15681644E-02
34 97 2.71308478E-02-4.83509790E-03-1.12800021E-03 3.71163023E-03-3.41029180E-01
34 98-6.04738622E-02-1.78401859E-02-2.93293345E-02-1.43276600E-03-2.28899995E-03
34 99 3.72176595E-03 4.33198194E-04 1.94506358E-04-2.77184753E-03 7.36985236E-03
34100 6.66107118E-03 2.96321569E-03-9.03356515E-03-1.80727365E-02-3.00985553E-02
34101 7.43901384E-04 3.72777094E-03-3.83835294E-03 7.56775301E-02-7.80918912E-04
34102 4.20324746E-03-6.05738174E-03 6.67768146E-02 4.04696492E-03 1.58094105E-03
34103-3.39390554E-03 3.66987255E-02-7.80603145E-03-1.17939608E-02-2.12413474E-03
34104 2.95673576E-04 9.01850047E-04-1.19752362E-03-2.86949238E-04-1.66930693E-03
34105-1.44071175E-03 1.21224469E-02 1.02475374E-02-2.36240158E-03-1.56177529E-02
34106 1.35827743E-02 1.27463433E-02 1.79239856E-03-1.42900647E-02 1.09580904E-02
34107 1.83286802E-02-3.61562658E-03-1.09150529E-03 9.24026295E-04-4.61306613E-02
34108-4.73027156E-03-3.23885723E-03 1.37288444E-03-3.91591070E-02-1.75982835E-03
34109 1.40899105E-03 4.43229369E-04-4.07817071E-02 2.49063989E-03 6.29567627E-03
34110-4.46217054E-03-3.42015071E-04 6.18148317E-04-2.76133246E-04-2.00427190E-04
34111-2.83212669E-05-1.04630893E-04-9.21213899E-03-8.56298115E-03-1.96930734E-03
34112 3.22591098E-03-6.18488321E-03-4.83164087E-03 3.26688679E-03 7.87402863E-03
34113-8.97476122E-03-8.13788220E-03-1.44192290E-03 3.07599800E-03 1.71666132E-02
34114 2.87177893E-02 3.23645804E-03 1.75365724E-03-1.32517226E-03-7.22896237E-02
34115 3.56944662E-03 1.07912328E-03-1.44142745E-03-6.52074846E-02 4.50200538E-03
34116 4.40677347E-03-7.11200980E-04-1.46203658E-01 1.84787437E-02 2.71707080E-02
34117-1.19125281E-02-3.06563970E-04 3.72909251E-04-6.63452816E-05 2.72049826E-04
34118 1.67956197E-04-1.63722966E-04-1.26553387E-02-1.17086315E-02 2.90242377E-03
34119 2.16378375E-02-1.30472058E-02-1.21844202E-02 3.48182970E-03-3.81309737E-03
34120-1.30816100E-02-1.18237685E-02 5.98363531E-03-1.86395363E-03-4.99609247E-03
34121-8.41004728E-03 1.30472328E-03-1.13185785E-02-1.52816987E-04 2.41724407E-02
34122 1.77260110E-03-1.89303368E-02 2.02119285E-04 2.72640117E-02-2.78243818E-04
34123-1.14663126E-02-3.79507396E-04-2.90105558E-02 1.15715848E-02 4.75174611E-03
34124 1.45985179E-03 9.14074675E-04-8.41531681E-04-7.25429941E-05 2.01836710E-03
34125-1.60620371E-04-4.83019098E-04 8.75423783E-03 6.47684697E-03 1.10303173E-02
34126-6.30036426E-03-1.26351973E-02-1.23400216E-02-7.16066091E-04-1.05128634E-01
34127 1.43744467E-02 2.40958946E-02 4.52753660E-04-1.53926901E-03 3.24035680E-03
34128-6.14484332E-02 8.21908134E-04-1.19521215E-03 3.58431304E-03-4.54851249E-02
34129 2.35287076E-04-1.90928640E-04 2.61833826E-03 4.57326550E-02 1.33121297E-02
34130 1.81781138E-02-8.56910364E-03-2.55202037E-04 3.71468755E-04-1.16266718E-04
34131-1.60911449E-05-5.31487580E-05-8.16537196E-05-1.08270654E-02-1.01702454E-02
34132-2.32351963E-03 1.56357266E-02-1.09944278E-02-1.00832681E-02 3.41096965E-04
34133 1.53522946E-02-1.02644293E-02-9.52538792E-03-2.03909637E-03-8.68406237E-03
34134-9.97054837E-03-1.67900896E-02 2.74154650E-03 4.83672355E-03 1.73358146E-03
34135 4.93052986E-02 4.25345986E-03 7.52448866E-03 2.64128735E-03 5.07488759E-02
34136 2.10323670E-03 2.88816148E-03 1.79840112E-03-1.60350368E-02 1.63282387E-04
34137 9.74122056E-04 1.52303948E-03 2.11242966E-04-4.41250642E-04 2.30007676E-04
34138-4.20181198E-04-1.61994860E-04-2.60174584E-04
35  1 2.17801962E-02 3.62923484E-02-1.22164195E-03-1.45728574E-03 1.92525466E-03
35  2-9.18013420E-02-1.75730855E-03-1.43534320E-03-1.73565581E-04-6.82471517E-02
35  3 1.82600131E-03 5.02403997E-04-5.63301414E-05-6.36481805E-02 2.16293497E-02
35  4 1.15415029E-02 2.30090496E-02 2.93839507E-04-7.35131326E-04 4.41291819E-04
35  5 5.57213466E-04 7.04755006E-04-1.33720972E-04-1.64542145E-02-1.51194678E-02
35  6 4.39833569E-03-2.85566068E-03-1.58478688E-02-1.41497089E-02 5.41245909E-03
35  7 8.81167467E-03 8.06715267E-03 1.35394512E-02-5.18879474E-03-3.43759217E-03
35  8-1.04127818E-02-3.55605745E-02-8.31567414E-03-5.40532227E-03-1.98882004E-02
35  9-2.82238988E-02-5.00670627E-03-4.06603599E-03-2.64156137E-03 3.68555339E-01
35 10-3.41042685E-02-8.14051970E-03-9.09375251E-02-2.27423498E-03 1.06197334E-03
35 11 1.21226164E-03 4.22513940E-04-3.86745272E-03-9.94036358E-04-1.28741028E-02
35 12-2.14856414E-02 1.00777868E-02-8.90933579E-03-7.74418484E-03 5.56174819E-02
35 13 1.68851327E-02-1.52727503E-02-1.47022167E-02 4.63380853E-02 4.97595253E-03
35 14-3.83344759E-03-3.96938285E-03-2.14460081E-01 1.87866720E-01 1.65855684E-01
35 15-4.15928373E-02 7.44488223E-05 1.25262319E-03-1.32707201E-03 3.62233869E-03
35 16-8.19902889E-05 4.35662971E-03-1.46573161E-02-2.43995086E-02-2.56845813E-03
35 17-3.64959158E-03-2.31675067E-03 6.24977043E-02-3.98963568E-03-6.20732589E-03
35 18-5.54053396E-03 4.20992488E-02-1.37027647E-03 1.35721766E-03-7.16852183E-04
35 19-1.13456770E-01 1.05007183E-01 2.20310603E-02 3.30500466E-02 5.55846751E-04
35 20-9.29459648E-04 3.73612897E-04 1.80206761E-03 1.46433081E-04-9.71521184E-04
35 21 1.18590920E-02 1.15798217E-02-1.31079341E-03-1.31732794E-02-8.62100532E-04
35 22-1.41212727E-03 1.17707781E-03-2.53494469E-04-7.52483980E-03 3.42189208E-03
35 23 2.16037848E-03-4.19354949E-04-1.47389087E-02 4.23381089E-03-2.94155339E-03
35 24-1.18471556E-03-5.32841327E-04-1.48771661E-01-5.34750304E-02 1.05953502E-01
35 25 4.34479703E-03-7.99547587E-05-2.69580659E-04 3.49535417E-04 1.43494039E-03
35 26 2.60811049E-04 3.30852617E-03 1.22138519E-02 2.03218163E-02 7.06965988E-03
35 27 3.22845443E-03-6.71844213E-03-5.13630286E-02 1.26622712E-02 5.81873975E-03
35 28-1.35367620E-02-4.43366170E-02 5.63524924E-03 1.57672972E-03-7.86513162E-05
35 29 2.88260593E-01-1.94695286E-02 8.40659260E-03-8.22025896E-02-3.26480193E-03
35 30 1.71111638E-03 1.55368554E-03-2.95849909E-03 3.81565525E-04 1.08552836E-03
35 31-9.28527806E-03-8.92897727E-03 7.89395457E-04 1.35911529E-02-4.08885302E-03
35 32-6.78744193E-03-2.06804909E-03 1.59902483E-03-7.50277218E-03 1.66365049E-02
35 33-3.45707569E-03 2.16580146E-03-1.47751849E-02 1.91293592E-02-3.75181953E-03
35 34 3.71736177E-03-2.85256980E-03-1.91265251E-01 2.90777717E-02-3.27187398E-02
35 35-1.10659775E-02 1.33610283E-03 7.29204847E-04-2.06530767E-03-8.79173356E-04
35 36 2.26333586E-03-2.51796055E-03 2.87185817E-03 1.81595511E-03 5.98913690E-03
35 37-9.85877391E-03 3.45109499E-03 2.58411576E-03 3.83070988E-03-7.70668401E-03
35 38-2.54162460E-03-4.23480069E-03-4.87288941E-04-6.69199465E-04-9.65048718E-04
35 39 1.04059203E-02-4.02054583E-04-1.07002639E-03-1.85983620E-03 1.29141674E-02
35 40-2.05000264E-03-7.41372669E-04-4.32564447E-04 2.39566512E-02-5.52709981E-03
35 41-4.26212165E-03 6.41626742E-03 1.05119995E-04 1.04792909E-04-2.09912903E-04
35 42-6.56855333E-05 2.77326798E-04 1.03351918E-04 2.19449401E-03 1.87162463E-03
35 43-2.77647214E-03 6.18715004E-04 2.33751321E-03 1.88661191E-03 2.25181988E-03
35 44 6.80239126E-03 1.21901409E-03 9.43943113E-04-2.48383311E-03-5.21389003E-03
35 45 2.65310581E-03 4.45553786E-03 4.53353005E-04 8.36872957E-04-1.03129168E-03
35 46-1.15087006E-02 1.33151775E-03 1.38460320E-03-2.43936524E-03-8.28601581E-03
35 47-1.63750065E-03 1.02515632E-03 1.78622757E-03-1.20810990E-01-3.71028507E-02
35 48 1.07882980E-02 2.23282682E-02-9.44019626E-05-1.04527092E-04 1.98929055E-04
35 49-3.51229780E-04-3.14533269E-04 2.28481496E-04-3.50798411E-03-2.77108335E-03
35 50-9.07060711E-03-3.56917647E-02-1.37223002E-03-1.00916531E-03 4.50872792E-03
35 51 9.16180266E-03-2.15101670E-03-2.57463426E-03 5.54036482E-04 1.57071761E-03
35 52-2.60749354E-03-4.38108076E-03-3.92648964E-03-3.85863884E-03-4.15151746E-03
35 53 1.23378424E-02-6.99503434E-03-6.55836156E-03-7.07825580E-03 1.41580827E-02
35 54-4.62584852E-03-3.20875962E-03-4.54679154E-03-1.66838571E-02 5.32250570E-03
35 55 5.19529391E-03 1.33227192E-03 8.52684694E-04-1.14329114E-03 2.90606449E-04
35 56-3.21764987E-04 4.93355573E-04-3.74325155E-04 5.22511461E-03 2.65426486E-03
35 57 3.84203286E-03-2.64199026E-02-6.80624180E-03-5.89359251E-03-7.78810066E-03
35 58 1.73246313E-02-1.98782162E-02-3.32420898E-02 1.49767644E-03 4.35165297E-03
35 59 2.88051311E-03 8.39648251E-02 2.80730353E-03 4.45360835E-03 3.13472542E-03
35 60 6.96376408E-02-8.37035113E-04 3.99121757E-03-6.21038060E-04 2.14543668E-01
35 61-1.24544811E-02 3.68501743E-02 2.71235195E-02 1.46013732E-04 2.48657930E-05
35 62-1.70879525E-04 3.58865469E-04 9.01773722E-05-3.59765759E-04 1.38760693E-02
35 63 1.28093448E-02-2.37653305E-03-5.53864329E-03 1.49402421E-02 1.42784061E-02
35 64-2.53644876E-03 1.36325378E-02 1.51096032E-02 1.37483556E-02-8.42105049E-03
35 65-7.54470631E-03 9.33969055E-03 1.57078031E-02 4.10650380E-03-4.09477948E-03
35 66-4.44139695E-04-4.57538743E-02 6.21722929E-03-6.55608784E-03-6.98720193E-04
35 67-4.91389233E-02 3.97501707E-03-2.62856982E-03-5.77416495E-04 1.43332992E-02
35 68-1.21117271E-02-1.57753494E-03 3.08606921E-03 3.89389415E-04 2.34796240E-04
35 69-6.24185655E-04-6.49403524E-04-1.68727376E-04 1.19039309E-04-1.33862624E-02
35 70-2.23081198E-02 2.01921549E-02 3.57464853E-04 3.29147816E-03 5.63644054E-02
35 71 3.90353323E-02-1.62159601E-03 3.44668936E-03 3.84313137E-02 1.22851588E-02
35 72 1.29721218E-03 3.61878422E-03-1.21738304E-01-1.91041856E-02-1.17659314E-02
35 73-2.81455510E-02-2.97792860E-03-2.07289897E-04 3.18521850E-03 2.67236205E-03
35 74 7.58205360E-03-2.27513569E-03 1.40078264E-02 1.46212942E-02 2.66324045E-04
35 75-1.11314253E-02 7.05457360E-03 7.34504508E-03-2.04528740E-03 1.13859498E-02
35 76-3.60930403E-02-6.03581377E-02-2.62870870E-03 1.30763196E-02 4.52233815E-03
35 77 1.55474049E-01 1.04392855E-03 1.92558900E-02 7.60617442E-03 1.35619349E-01
35 78-9.09673105E-03 2.27180055E-02 9.22377914E-03 2.04896114E-01 4.47247980E-02
35 79 6.18018952E-02-1.85436187E-02 1.03339162E-03-3.92168193E-03 2.88829030E-03
35 80 2.94099282E-03-1.93187288E-03 4.58402402E-05-2.72151449E-02-4.54079413E-02
35 81 2.39250124E-03-2.46882784E-02-6.34579302E-03 1.17989666E-01 9.85322602E-03
35 82-4.30227287E-02-9.00129424E-03 8.33620768E-02-1.28428733E-03-1.33758107E-02
35 83-3.55433330E-03-6.70149955E-01-5.23617564E-02 4.39070005E-02 6.73373205E-02
35 84-8.24253642E-03-1.75186112E-03 9.99439754E-03-5.39859256E-03-2.51953615E-03
35 85-3.94849221E-03 1.18562241E-02 1.96611760E-02 2.38996275E-02 1.36017664E-02
35 86 9.62429783E-03-5.00459251E-02 4.43452635E-02 2.71618786E-02 1.45463607E-02
35 87-2.05674943E-02 1.62077923E-02 4.14603362E-03-2.63960138E-03 7.75819485E-01
35 88-9.97212088E-03 5.66185308E-02-1.98752992E-01 3.42840157E-03-1.22157664E-03
35 89-2.20682493E-03-9.79933456E-03-5.19428091E-03-7.81932875E-03-4.87947138E-03
35 90-2.66595092E-03 5.96425354E-05 1.01710754E-02-1.93470324E-02-3.23940578E-02
35 91 1.00414730E-02 3.79660223E-02-6.54080751E-03 8.54326177E-02 1.82912696E-02
35 92 6.82858946E-02-1.15496228E-02 4.73772431E-02-5.54026887E-03 1.83649809E-02
35 93 2.09345392E-03-1.09532786E+00-1.15899415E-01 3.00195076E-01-4.77946134E-02
35 94 9.49809978E-03-3.54514051E-03-5.95295927E-03 4.97813526E-04-5.73362533E-03
35 95-2.75184064E-03 2.50647383E-02 4.15858978E-02 1.16556242E-02 1.31572516E-02
35 96-2.05018706E-02-1.06045072E-01 2.55645557E-02 2.60076670E-02-3.54509898E-02
35 97-6.00256920E-02 9.65077666E-03 4.82337537E-03-7.17162382E-03 6.47942456E-01
35 98 6.80196671E-02 7.66872392E-02 1.39454842E-01 5.08258646E-03 5.06961059E-03
35 99-1.01521970E-02-1.99227955E-03-5.72468696E-04 7.47482245E-03-1.58924330E-02
35100-1.46427735E-02-3.43665189E-03 2.28753103E-02 4.82521874E-02 8.03501608E-02
35101-2.02690707E-03-1.06019751E-02 7.64298131E-03-2.02036132E-01 2.17252078E-03
35102-1.20027617E-02 1.09750002E-02-1.75386221E-01-1.03279275E-02-5.25624077E-03
35103 8.28261361E-03-2.06828005E-01 2.01890451E-02 3.75068565E-04-2.18204200E-03
35104-1.14836658E-03-2.77391276E-03 3.92227934E-03 5.68988893E-04 3.82752785E-03
35105 3.03052846E-03-3.22846931E-02-2.72527478E-02 8.20036531E-03 1.69591692E-02
35106-3.67256378E-02-3.50232787E-02 2.60234960E-03 4.40207587E-02-2.58662145E-02
35107-4.32699136E-02 8.76160144E-03 3.31989149E-03-2.63214908E-03 1.09023486E-01
35108 1.15532720E-02 8.78668963E-03-4.04046619E-03 8.92518646E-02 1.84923559E-03
35109-1.91288764E-03-5.34940391E-04-8.79068512E-02-4.01474485E-02 1.82391677E-03
35110 1.09843929E-02 8.11371036E-04-1.57880785E-03 7.67436811E-04 5.48703077E-04
35111-4.35657159E-06 2.88048575E-04 2.19213839E-02 2.08476587E-02-1.40722718E-03
35112-3.33234334E-03 1.40393403E-02 1.06701741E-02-6.79192750E-03-2.85322654E-02
35113 2.15693332E-02 2.03999293E-02-2.29859116E-03-8.60234273E-03-4.43871281E-02
35114-7.41995700E-02-7.86698855E-03-4.58665463E-03 2.95667925E-03 1.85845741E-01
35115-9.46488349E-03-2.69060241E-03 3.09340448E-03 1.74781507E-01-5.02508205E-03
35116-1.34487752E-02 1.01444131E-03 1.87219607E-01 6.99954246E-03-4.27798497E-02
35117 1.25609494E-02 7.11479974E-04-8.27733355E-04 1.16253382E-04-9.21998897E-04
35118-2.38245381E-04 4.69654578E-04 3.29083056E-02 3.07007516E-02-1.24737234E-02
35119-3.70903625E-02 3.36614540E-02 3.10694101E-02-1.03852812E-02-4.77006293E-03
35120 3.40640430E-02 3.04598793E-02-1.34457245E-02 1.50817169E-03 1.48191878E-02
35121 2.49588097E-02 2.45738463E-03 2.99660646E-02-4.56131819E-04-7.18913192E-02
35122 6.28888291E-03 5.04372020E-02-1.17141920E-03-7.84431481E-02 4.90856084E-03
35123 3.02300012E-02-1.83233225E-03 2.34969709E-02-3.68243842E-03-1.51622739E-03
35124 2.77035341E-03-2.42483841E-03 1.90798331E-03 5.16855099E-04-5.80280811E-03
35125 8.33964263E-04 1.23183346E-03-2.78539675E-02-2.13467720E-02 3.46356026E-03
35126 2.71144284E-03 3.02353593E-02 2.72282185E-02-1.21658659E-03 2.48012007E-03
35127-3.45580810E-02-5.78364781E-02-9.30108224E-04 3.69431735E-03-7.85163112E-03
35128 1.45696049E-01-1.76774290E-03 3.42798964E-03-9.05312359E-03 1.30627304E-01
35129 3.43928255E-03 1.10040467E-03-9.47026895E-03 2.58591506E-01-1.28853671E-02
35130 4.24324422E-02-5.88819793E-02 5.63304536E-04-8.61538343E-04 2.98233807E-04
35131 2.61436353E-05 1.33131930E-04-1.93797931E-05 2.60923215E-02 2.27985964E-02
35132-1.33438419E-02 2.12531272E-02 2.62770820E-02 2.34821931E-02-6.34655976E-03
35133-1.32311184E-03 2.45233570E-02 2.34360799E-02-9.77879142E-03 1.30636499E-03
35134 2.34502292E-02 3.94922795E-02-8.11494786E-03-1.27717699E-02-4.77478821E-03
35135-1.16045674E-01-1.24464374E-02-1.96556936E-02-7.38733684E-03-1.18593908E-01
35136-7.42573669E-03-9.83423120E-03-4.86221571E-03 6.28915241E-02-2.97849721E-04
35137 2.66447069E-03-6.72730397E-03-7.03557578E-04 1.23467882E-03-5.31121241E-04
35138 1.31054215E-03 5.72594569E-04 7.07365970E-04
36  1 2.90771988E-02 4.84385537E-02 1.88241780E-02 8.65168599E-04 3.87080031E-03
36  2-1.22131446E-01 3.74032796E-02 5.23984782E-03 1.58299675E-03-9.73454919E-02
36  3 1.05477614E-02-2.32173491E-04 6.27166286E-03 2.23481309E-01-4.24123032E-02
36  4 4.93508771E-03-5.12409562E-02 2.98634286E-03-5.14402238E-04-2.47194062E-03
36  5 3.09895517E-03-6.87958011E-03-3.06743460E-03-2.58800781E-02-2.50814629E-02
36  6 2.31474099E-03 2.14997303E-02-1.94860970E-02-1.83580469E-02 9.95084127E-03
36  7-6.58997058E-03 3.74546680E-02 6.26749667E-02-1.09256499E-02-1.42333240E-02
36  8-2.52851714E-03-1.61780318E-01-1.46944060E-02-2.15679631E-02-3.79684732E-03
36  9-1.42359958E-01 2.17445317E-03-2.54480560E-02 7.59167227E-03-1.84657508E-01
36 10-6.42781292E-02-4.29454524E-02-6.01648606E-02-2.06960182E-03 5.18918835E-03
36 11-3.11958654E-03 3.92025108E-03-1.45132678E-03-1.75760274E-03 2.74429873E-02
36 12 4.58017209E-02 1.26890324E-03 2.92684936E-02-2.49424185E-03-1.18553528E-01
36 13 8.93666228E-03 5.23525160E-02-2.87884848E-03-8.95953587E-02-3.74990947E-03
36 14 1.96674678E-02-8.53291915E-03 7.62157174E-01-1.84897950E-02-4.76295552E-02
36 15 1.08111170E-01 1.05074616E-02-1.73303825E-03-8.77442333E-03-3.60889201E-03
36 16 3.22232875E-03-7.32149440E-03-1.86515199E-02-3.10177640E-02 2.68797464E-02
36 17-8.13588486E-03 1.24213174E-02 7.98501230E-02 4.98269037E-02-1.72223098E-02
36 18 1.95719646E-02 3.63070462E-02 1.86267439E-02-5.47941379E-03-2.35139365E-03
36 19-1.03258416E+00 7.12690279E-03-4.16758348E-02-2.40682022E-01-2.73417595E-03
36 20-1.48330485E-03 4.21748079E-03-9.52464370E-03 6.19721221E-03-7.07283354E-03
36 21 1.03089966E-02 8.80569082E-03 1.91453156E-03-1.90129372E-02 1.37422234E-02
36 22 2.31573845E-02 1.60717069E-02-3.77692492E-02-9.19862644E-03-6.29635221E-02
36 23 2.98311304E-02-6.73191023E-02-1.65110536E-02-1.94283726E-02-6.52811766E-03
36 24-2.65415829E-02-3.93971347E-04 1.18841271E+00-1.21164784E-01-3.28292263E-01
36 25-2.44930527E-02-8.78963516E-03 3.12781096E-03 5.66182420E-03 1.27198130E-03
36 26 5.77296765E-03-5.84632072E-04-1.84362608E-02-3.05711159E-02 1.84766179E-02
36 27-9.05366985E-03-2.55268454E-02 7.87870302E-02 3.73934841E-02-1.85381829E-02
36 28-4.54031818E-02 3.66456547E-02 1.56898438E-02-3.46194390E-03-1.24719681E-05
36 29-7.08602345E-01 7.18576243E-02-6.45861604E-02 1.63402725E-01-7.29532692E-03
36 30-2.90631029E-03 1.02016372E-02-4.31782732E-03 5.43100323E-04 8.73740048E-03
36 31 1.06776691E-02 7.93488002E-03 1.12349955E-03-2.41349802E-02-4.95349988E-02
36 32-8.24625707E-02-2.79017315E-03 1.40999159E-02 3.23850492E-03 2.07027730E-01
36 33 1.01479145E-03 1.81302619E-02 3.58079649E-03 1.86292086E-01-1.08459724E-02
36 34 8.11220410E-03 6.34287912E-03 3.62679696E-01-1.35474656E-02 2.24099008E-02
36 35-2.40560036E-03 1.72388471E-03 3.83929404E-03-5.56317875E-03-5.18704904E-04
36 36-2.95430958E-03 8.81230596E-04 3.10068856E-02 2.39519496E-02-9.14192127E-03
36 37-1.47232067E-02 3.90073523E-02 3.68002812E-02-3.29765589E-03-3.67138600E-02
36 38 1.86509884E-02 3.12214075E-02 7.38769801E-03-4.98165319E-03-2.82802701E-03
36 39-7.87393065E-02 1.05333553E-02-1.09518226E-02-4.26142870E-03-6.26678840E-02
36 40-4.61589677E-04 6.58227136E-04-5.96639820E-04 1.27742950E-01-4.65954735E-02
36 41-7.36936294E-03 1.73362080E-02-7.20354318E-04 1.70870472E-03-9.88350404E-04
36 42 3.19249575E-04-3.06563330E-05 9.63697964E-05-1.68770737E-02-1.67085993E-02
36 43-1.73196539E-03 5.16282995E-03-8.15868429E-03-5.33267769E-03 5.43492738E-03
36 44 2.65365910E-02-1.70829657E-02-1.62511619E-02-2.37326220E-03 7.15603015E-03
36 45 4.63942068E-02 7.75989117E-02-6.19751567E-03 3.64573323E-03 1.46957416E-03
36 46-1.94547249E-01-6.07898460E-03 1.28054458E-03 3.60684891E-04-1.85523239E-01
36 47-4.80908241E-03 1.32047175E-02 2.52858144E-03-2.24205474E-01-2.21126860E-03
36 48 5.07250057E-02 1.36971295E-02-4.79484942E-04 7.71852559E-04-2.92367618E-04
36 49-1.75790536E-03-2.68723215E-04 7.60558252E-04-3.62415432E-02-3.40960221E-02
36 50 1.13424162E-02 5.85725803E-02-3.54917797E-02-3.19487486E-02 1.13587094E-02
36 51 1.53693187E-03-3.65357284E-02-3.36881866E-02 1.23820797E-02-6.15786900E-03
36 52-1.82940720E-02-3.07901223E-02-2.08633411E-02-2.20807674E-02-2.46678131E-03
36 53 8.83436897E-02-3.76893877E-02-3.62179813E-02-5.31499036E-03 9.50883307E-02
36 54-2.26902087E-02-1.88694931E-02-4.90536595E-03-2.17621551E-02-7.08532061E-03
36 55 6.07430972E-03 5.66549376E-03 5.21376844E-03-5.23188336E-03 1.81149170E-05
36 56-6.72086100E-04 3.13298240E-03 8.97165988E-04 3.02776056E-02 2.09936787E-02
36 57-1.07864964E-02 1.55105400E-02-3.06277822E-02-2.43307301E-02-5.80692468E-03
36 58-1.50042221E-01 4.44576705E-02 7.43527448E-02 5.34093993E-04-6.82316969E-03
[truncated: 7,274,953 more chars]
