# Supplementary material for: Computational Investigation of the Formation of Peroxide (ROOR) Accretion Products in the OH- and NO3-Initiated Oxidation of α-Pinene
Source: J Phys Chem A. 2021 Dec 9;125(50):10632–9. doi: 10.1021/acs.jpca.1c08969 (PMC8713291; doi:10.1021/acs.jpca.1c08969)
Supplement: Supplementary file 2 — jp1c08969_si_002.zip [file jp1c08969_si_002.zip › JPCA-secondnd-paper-updated-outfile/α-pinene, (S-alkoxy,S-hydroxy)2/soc-1480-local-minima.out]

----- GAMESS execution script 'rungms' -----
This job is running on host r14c47.bullx
under operating system Linux at Thu Nov 4 18:39:52 EET 2021
Available scratch disk space (Kbyte units) at beginning of the job is
Filesystem                                         1K-blocks          Used     Available Use% Mounted on
10.140.15.146@o2ib:10.140.15.145@o2ib:/scratch 5252469523680 3433036298980 1766269734048  67% /scratch
GAMESS temporary binary files will be written to /scratch/kurten/scratch_galib/gamess-us-trash/GALIB/SCR
GAMESS supplementary output files will be written to /scratch/kurten/scratch_galib/gamess-us-trash/SCR/GALIB
Copying input file ./soc-1480.inp to your run's scratch directory...
 
Assuming a single but multicore node.
 

 Distributed Data Interface kickoff program.
 Initiating 20 compute processes on 1 nodes to run the following command:
 /projappl/kurten/appl_galib/gamess/gamess.01.x soc-1480 

          *******************************************************
          *                                                     *
          *          GAMESS VERSION = 30 SEP 2020 (R2)          *
          *                                                     *
          *              doi.org/10.1063/5.0005188              *
          *                                                     *
          **************** 64 BIT INTEL VERSION *****************

  GAMESS HAS BEEN MADE POSSIBLE WITH IMPORTANT CONTRIBUTIONS FROM
  THE FOLLOWING INDIVIDUALS (IN ALPHABETICAL ORDER):

     IVANA ADAMOVIC, CHRISTINE AIKENS, TOMOKO AKAMA,
     YURI ALEXEEV, YURIKO AOKI, POOJA ARORA, TOSHIO ASADA,
     ANDREY ASADCHEV, KIM K. BALDRIDGE, PRADIPTA BANDYOPADHYAY,
     MARIA BARYSZ, ROB BELL, JONATHAN BENTZ, COLLEEN BERTONI,
     JERRY A. BOATZ, BRETT BODE, KURT BRORSEN, KURT R. BRORSEN,
     LAIMUTIS BYTAUTAS, CALEB CARLIN, LAURA CARRINGTON,
     GALINA CHABAN, BENOIT CHAMPAGNE, WEI CHEN, MAHITO CHIBA,
     DAN CHIPMAN, CHEOL HO CHOI, TANNER CULPITT,
     DIPAYAN DATTA, PAUL DAY, ALBERT DEFUSCO,
     NUWAN DESILVA, J. EMILIANO DEUSTUA,
     TIM DUDLEY, MICHEL DUPUIS, STEVEN T. ELBERT,
     DMITRI FEDOROV, ALEX FINDLATER, GRAHAM FLETCHER,
     MARK FREITAG, CHRISTIAN FRIEDL, DAVID GARMER,
     IGOR S. GERASIMOV, KURT GLAESEMANN, MARK S. GORDON,
     JEFFREY GOUR, FENG LONG GU, EMILIE B. GUIDEZ,
     ANASTASIA GUNINA, SHARON HAMMES-SCHIFFER, MASATAKE HARUTA,
     KIMIHIKO HIRAO, YASUHIRO IKABATA, TZVETELIN IORDANOV,
     STEPHAN IRLE, KAZUYA ISHIMURA, JOE IVANIC, FRANK JENSEN,
     JAN H. JENSEN, VISVALDAS KAIRYS, MUNEAKI KAMIYA,
     MICHIO KATOUDA, NAOAKI KAWAKAMI, DAN KEMP, BERNARD KIRTMAN,
     KAZUO KITAURA, MARIUSZ KLOBUKOWSKI, MASATO KOBAYASHI,
     PRAKASHAN KORAMBATH, JACEK KORCHOWIEC, SHIRO KOSEKI,
     KAROL KOWALSKI, JIMMY KROMANN, STANISLAW KUCHARSKI,
     HENRY KURTZ, SAROM SOK LEANG, HUI LI, SHUHUA LI, WEI LI,
     JESSE LUTZ, ALEKSANDR O. LYKHIN, MARCIN MAKOWSKI,
     JOANI MATO, NIKITA MATSUNAGA, BENEDETTA MENNUCCI,
     GRANT MERRILL, NORIYUKI MINEZAWA, VLADIMIR MIRONOV,
     EISAKU MIYOSHI, JOHN A. MONTGOMERY JR., HIROTOSHI MORI,
     JONATHAN MULLIN, MONIKA MUSIAL, SHIGERU NAGASE,
     TAKESHI NAGATA, HIROMI NAKAI, TAKAHITO NAKAJIMA,
     YUYA NAKAJIMA, HARUYUKI NAKANO, HIROYA NAKATA, SEAN NEDD,
     HEATHER NETZLOFF, KIET A. NGUYEN, YOSHIO NISHIMOTO,
     BOSILJKA NJEGIC, RYAN OLSON, MIKE PAK, ROBERTO PEVERATI,
     BUU PHAM, PIOTR PIECUCH, ANNA POMOGAEVA, DAVID POOLE,
     SPENCER PRUITT, OLIVIER QUINET, LUKE ROSKOP,
     KLAUS RUEDENBERG, ANDREW SAND, TOSAPORN SATTASATHUCHANA,
     NOZOMI SAWADA, MICHAEL W. SCHMIDT, PATRICK E. SCHNEIDER,
     JUNJI SEINO, PRACHI SHARMA, JUN SHEN, JIM SHOEMAKER,
     YINAN SHU, DEJUN SI, JONATHAN SKONE, LYUDMILA SLIPCHENKO,
     TONY SMITH, JIE SONG, MARK SPACKMAN, CASPER STEINMANN,
     WALT STEVENS, PEIFENG SU, SHUJUN SU, CHET SWALINA,
     TETSUYA TAKETSUGU, ZHEN TAO, NANDUN THELLAMUREGE
     SEIKEN TOKURA, JACOPO TOMASI, TSUGUKI TOUMA, TAKAO TSUNEDA,
     HIROAKI UMEDA, JORGE LUIS GALVEZ VALLEJO, YALI WANG,
     SIMON WEBB, AARON WEST, THERESA L. WINDUS, MARTA WLOCH,
     PENG XU, KIYOSHI YAGI, SUSUMU YANAGISAWA, YANG YANG,
     SOOHAENG YOO, TAKESHI YOSHIKAWA, FEDERICO ZAHARIEV,
     TOBY ZENG

  WHO ARE SUPPORTED BY THEIR INSTITUTION/UNIVERSITY/COMPANY/GROUP
  (IN ALPHABETICAL ORDER):

     EP ANALYTICS, FACULTES UNIVERSITAIRES NOTRE-DAME DE LA PAIX,
     INSTITUTE FOR MOLECULAR SCIENCE, IOWA STATE UNIVERSITY,
     JACKSON STATE UNIVERSITY, JOHANNES KEPLER UNIVERSITY LINZ,
     KYUSHU UNIVERSITY, MICHIGAN STATE UNIVERSITY,
     MIE UNIVERSITY, MOSCOW STATE UNIVERSITY,
     N. COPERNICUS UNIVERSITY, NAGOYA UNIVERSITY,
     NANJING UNIVERSITY, NAT. INST. OF ADVANCED INDUSTRIAL
     SCIENCE AND TECHNOLOGY, NATIONAL INST. OF STANDARDS AND
     TECHNOLOGY, NESMEYANOV INSTITUTE OF ORGANOELEMENT COMPOUNDS
     OF RUSSIAN ACADEMY OF SCIENCES, OSAKA PREFECTURE UNIVERSITY,
     PENNSYLVANIA STATE UNIVERSITY, TOKYO INSTITUTE OF TECHNOLOGY,
     UNIVERSITY OF AARHUS, UNIVERSITY OF ALBERTA,
     UNIVERSITY OF CALIFORNIA AT SANTA BARBARA,
     UNIVERSITY OF COPENHAGEN, UNIVERSITY OF IOWA,
     UNIVERSITY OF MEMPHIS, UNIVERSITY OF MINNESOTA,
     UNIVERSITY OF NEBRASKA, UNIVERSITY OF NEW ENGLAND,
     UNIVERSITY OF NOTRE DAME, UNIVERSITY OF PISA,
     UNIVERSITY OF SILESIA, UNIVERSITY OF TOKYO,
     UNIVERSITY OF ZURICH, WASEDA UNIVERSITY, YALE UNIVERSITY

  GAMESS SOFTWARE MANAGEMENT TEAM FOR THIS RELEASE:
     MARK S. GORDON (TEAM LEAD),
     BRETT BODE (SENIOR ADVISOR),
     GIUSEPPE BARCA,
     COLLEEN BERTONI,
     KRISTOPHER KEIPERT (ADVISOR),
     SAROM S. LEANG (DEVELOPMENT LEAD),
     BUU PHAM,
     JORGE LUIS GALVEZ VALLEJO (WEBSITE ADMINISTRATOR),
     PENG XU


 PARALLEL VERSION RUNNING ON       20 PROCESSORS IN        1 NODES.

 EXECUTION OF GAMESS BEGUN 18:39:54 04-NOV-2021    

            ECHO OF THE FIRST FEW INPUT CARDS -
 INPUT CARD> $CONTRL SCFTYP=none CITYP=GUGA MPLEVL=0 RUNTYP=TRANSITN                        
 INPUT CARD>  itol=30 icut=11 maxit=200                                                     
 INPUT CARD>  MULT=1 icharg=0 ispher=0                                                      
 INPUT CARD>  EXETYP=run                                                                    
 INPUT CARD> $END                                                                           
 INPUT CARD> $BASIS GBASIS=N311 NGAUSS=6 NDFUNC=1 Diffs=.true. DIFFSP=.true. $END           
 INPUT CARD> $SYSTEM TIMLIM=360000 MWORDS=350 $END                                          
 INPUT CARD>! $GUESS GUESS=moread norb=536 $END                                             
 INPUT CARD> $TRANST operat=HSO1                                                            
 INPUT CARD>! ZEFF(1)=1150.4                                                                
 INPUT CARD>  NUMCI=2 NUMVEC=1                                                              
 INPUT CARD>  NFZC=90 NOCC=94 IROOTS(1)=4,4                                                 
 INPUT CARD>  rstate=0000                                                                   
 INPUT CARD>  ONECNT=0                                                                      
 INPUT CARD>  TMOMNT=.t.                                                                    
 INPUT CARD>  PRTPRM=.t.                                                                    
 INPUT CARD>! Diagonal energies from TDDFT                                                  
 INPUT CARD> ENGYST(1)=-1080.201146796401,                                                  
 INPUT CARD>-1080.193154704154,                                                             
 INPUT CARD>-1080.191084198814,                                                             
 INPUT CARD>-1080.183324806225,                                                             
 INPUT CARD>-1080.201242015310,                                                             
 INPUT CARD>-1080.193195020855,                                                             
 INPUT CARD>-1080.190929744666,                                                             
 INPUT CARD>-1080.183771991703,                                                             
 INPUT CARD> $end                                                                           
 INPUT CARD> $trans dirtrf=.t. CUTTRF=1.d-12 $end                                           
 INPUT CARD> $SCF DIRSCF=.TRUE. soscf=.t. $END                                              
 INPUT CARD> $DRT1 group=c1 fors=.t. nfzc=90 ndoc=3 nalp=0 nval=1 $END                      
 INPUT CARD> $DRT2 group=c1 fors=.t. nfzc=90 ndoc=2 nalp=2 nval=0 $END                      
 INPUT CARD> $GUGDIA ITERMX=500 $END                                                        
 INPUT CARD> $DATA                                                                          
 INPUT CARD> C20H34O4                                                                       
 INPUT CARD>C1                                                                              
 INPUT CARD>CARBON      6.0      2.868488000        -0.594300000         1.596119000        
 INPUT CARD>HYDROGEN    1.0      2.461560000         0.011899000         2.412674000        
 INPUT CARD>HYDROGEN    1.0      3.122388000        -1.573917000         2.013014000        
 INPUT CARD>CARBON      6.0      1.736442000        -0.841838000         0.567610000        
 INPUT CARD>CARBON      6.0      2.160707000        -0.413975000        -0.993576000        
 INPUT CARD>CARBON      6.0      3.569593000         0.207383000        -0.989527000        
 INPUT CARD>HYDROGEN    1.0      3.825488000         0.508186000        -2.012294000        
 INPUT CARD>CARBON      6.0      3.799314000         1.271662000         0.131142000        
 INPUT CARD>CARBON      6.0      4.133288000         0.050787000         1.037397000        
 INPUT CARD>HYDROGEN    1.0      4.876320000         0.197545000         1.829527000        
 INPUT CARD>CARBON      6.0      4.548994000        -0.722694000        -0.231410000        
 INPUT CARD>HYDROGEN    1.0      4.337680000        -1.795756000        -0.239041000        
 INPUT CARD>HYDROGEN    1.0      5.590329000        -0.570493000        -0.517874000        
 INPUT CARD>CARBON      6.0      5.043205000         2.116234000        -0.170916000        
 INPUT CARD>HYDROGEN    1.0      4.826465000         2.834433000        -0.969675000        
 INPUT CARD>HYDROGEN    1.0      5.903770000         1.519970000        -0.485811000        
  350000000 WORDS OF MEMORY AVAILABLE

     BASIS OPTIONS
     -------------
     GBASIS=N311         IGAUSS=       6      POLAR=POPN311 
     NDFUNC=       1     NFFUNC=       0     DIFFSP=       T
     NPFUNC=       0      DIFFS=       T     BASNAM=        


     RUN TITLE
     ---------
  C20H34O4                                                                       

 THE POINT GROUP OF THE MOLECULE IS C1      
 THE ORDER OF THE PRINCIPAL AXIS IS     0

 ATOM      ATOMIC                      COORDINATES (BOHR)
           CHARGE         X                   Y                   Z
 CARBON      6.0     5.4206563191       -1.1230641545        3.0162275538
 HYDROGEN    1.0     4.6516739023        0.0224858495        4.5592927577
 HYDROGEN    1.0     5.9004577474       -2.9742718574        3.8040448694
 CARBON      6.0     3.2813995736       -1.5908431461        1.0726273679
 CARBON      6.0     4.0831441698       -0.7822993158       -1.8775863880
 CARBON      6.0     6.7455526577        0.3918970445       -1.8699348875
 HYDROGEN    1.0     7.2291240893        0.9603322908       -3.8026842667
 CARBON      6.0     7.1796624013        2.4030927290        0.2478224455
 CARBON      6.0     7.8107817483        0.0959735137        1.9603960705
 HYDROGEN    1.0     9.2149086284        0.3733059202        3.4573047171
 CARBON      6.0     8.5963521798       -1.3656936330       -0.4373014908
 HYDROGEN    1.0     8.1970266224       -3.3934867808       -0.4517219898
 HYDROGEN    1.0    10.5641899912       -1.0780754479       -0.9786399562
 CARBON      6.0     9.5302755499        3.9991023859       -0.3229844069
 HYDROGEN    1.0     9.1206963393        5.3563017006       -1.8324200471
 HYDROGEN    1.0    11.1565075945        2.8723268096       -0.9180496718
 HYDROGEN    1.0    10.0911594511        5.0721568319        1.3575375756
 CARBON      6.0     5.0705467853        4.1984117858        1.0636587284
 HYDROGEN    1.0     3.3021317574        3.2662420814        1.5586516639
 HYDROGEN    1.0     4.6333870240        5.5330269852       -0.4543203631
 HYDROGEN    1.0     5.7002866324        5.2849380884        2.7134707739
 OXYGEN      8.0     2.5829719663       -4.1283860996        1.2256176941
 HYDROGEN    1.0     0.9106457254       -4.3428454328        0.4910188417
 HYDROGEN    1.0     1.6676453896       -0.3818966146        1.5130034429
 CARBON      6.0     3.9298136928       -3.1053999437       -3.6131409707
 HYDROGEN    1.0     1.9753551414       -3.7543753116       -3.7500270521
 HYDROGEN    1.0     5.0938376581       -4.6652251274       -2.9334046432
 HYDROGEN    1.0     4.5685278486       -2.5583960798       -5.5032845879
 OXYGEN      8.0     2.2783424679        0.9104340761       -2.5029685269
 CARBON      6.0    -5.3201058890       -1.3189569298       -2.9717944266
 HYDROGEN    1.0    -4.5965354775       -0.1697332985       -4.5320863727
 HYDROGEN    1.0    -5.6782373096       -3.2021728115       -3.7577144574
 CARBON      6.0    -3.2331680972       -1.5713940862       -0.9208124512
 CARBON      6.0    -3.9751217631       -0.4624121697        1.7600454315
 CARBON      6.0    -6.7415785639        0.4537269891        1.8159983283
 HYDROGEN    1.0    -7.2192975142        1.1266716414        3.7132076309
 CARBON      6.0    -7.3369613028        2.2506182980       -0.4457976989
 CARBON      6.0    -7.7968110041       -0.2245807056       -1.9780914646
 HYDROGEN    1.0    -9.2400703300       -0.1660842376       -3.4604794568
 CARBON      6.0    -8.4442745912       -1.5517144798        0.5409472921
 HYDROGEN    1.0    -7.8976543417       -3.5433874051        0.7193525431
 HYDROGEN    1.0   -10.4236416209       -1.3892074934        1.0907649579
 CARBON      6.0    -9.7925222739        3.7189977514       -0.0011735198
 HYDROGEN    1.0    -9.4997810416        5.1894124397        1.4261932105
 HYDROGEN    1.0   -11.3492350788        2.5213952450        0.6406586838
 HYDROGEN    1.0   -10.3959760324        4.6452998566       -1.7517514242
 CARBON      6.0    -5.3203043102        4.1026725981       -1.3539848908
 HYDROGEN    1.0    -3.4727135428        3.2459161887       -1.6959005726
 HYDROGEN    1.0    -5.0432685907        5.5992788886        0.0471940168
 HYDROGEN    1.0    -5.9250846564        4.9938938301       -3.1236962707
 OXYGEN      8.0    -2.2986230072       -4.1087291699       -0.8173707404
 HYDROGEN    1.0    -3.6521127898       -5.2676565442       -0.4586648431
 HYDROGEN    1.0    -1.5780912751       -0.4955163896       -1.5172061935
 CARBON      6.0    -3.5488695001       -2.3879598033        3.9389221721
 HYDROGEN    1.0    -1.6095835587       -3.0851666476        3.9507065034
 HYDROGEN    1.0    -4.8408014586       -3.9831247527        3.7026251654
 HYDROGEN    1.0    -3.9649266914       -1.4687460603        5.7382361097
 OXYGEN      8.0    -2.3653624599        1.4610945597        2.4315368846

          INTERNUCLEAR DISTANCES (ANGS.)
          ------------------------------

                1 CARB       2 HYDR       3 HYDR       4 CARB       5 CARB  

   1 CARB    0.0000000    1.0953674 *  1.0944935 *  1.5493979 *  2.6907232 *
   2 HYDR    1.0953674 *  0.0000000    1.7638691 *  2.1584541 *  3.4459281  
   3 HYDR    1.0944935 *  1.7638691 *  0.0000000    2.1321301 *  3.3630164  
   4 CARB    1.5493979 *  2.1584541 *  2.1321301 *  0.0000000    1.6734304 *
   5 CARB    2.6907232 *  3.4459281    3.3630164    1.6734304 *  0.0000000  
   6 CARB    2.7963922 *  3.5834233    3.5196981    2.6241156 *  1.5398253 *
   7 HYDR    3.8925530    4.6569241    4.5861320    3.5836549    2.1586253 *
   8 CARB    2.5484130 *  2.9295011 *  3.4780729    2.9854359 *  2.6060306 *
   9 CARB    1.5257872 *  2.1650805 *  2.1478851 *  2.6004519 *  2.8691342 *
  10 HYDR    2.1709185 *  2.4911023 *  2.4996045 *  3.5399979    3.9646464  
  11 CARB    2.4860506 *  3.4479251    2.7923510 *  2.9262736 *  2.5258898 *
  12 HYDR    2.6400443 *  3.7173963    2.5686376 *  2.8856688 *  2.6866063 *
  13 HYDR    3.4464404    4.3262556    3.6746410    4.0130224    3.4659915  
  14 CARB    3.8985640    4.2152170    4.6985426    4.4978097    3.9226932  
  15 HYDR    4.7088409    4.9999759    5.5887263    5.0424652    4.2022603  
  16 HYDR    4.2447034    4.7459776    4.8530762    4.9045342    4.2436410  
  17 HYDR    4.1984009    4.2774552    4.9723628    5.0438552    4.7577988  
  18 CARB    3.0052986    2.8903577 *  4.0868746    3.2065085    3.1052097  
  19 HYDR    2.6919826 *  2.4449515 *  3.7693286    2.5831183 *  2.8402772 *
  20 HYDR    3.9940806    3.9423781    5.0788137    3.9212343    3.4380968  
  21 HYDR    3.3979751    3.0028210    4.4097953    3.9536216    4.1161802  
  22 OXYG    2.3836893 *  3.0224618    2.3057789 *  1.3950954 *  2.5420724 *
  23 HYDR    3.2225055    3.7269357    3.2512057    1.9466430 *  2.8177149 *
  24 HYDR    2.1750474 *  2.2666972 *  2.8929100 *  1.0921692 *  2.2131415 *
  25 CARB    3.7456179    4.6463277    4.0617682    2.6284052 *  1.5366615 *
  26 HYDR    4.2524290    5.0333675    4.5237380    2.8812046 *  2.1678219 *
  27 HYDR    3.6682267    4.6828646    3.7005795    2.8391259 *  2.1955032 *
  28 HYDR    4.5940506    5.4974189    4.9802684    3.5826306    2.1518591 *
  29 OXYG    3.5288933    3.9704761    4.3633569    2.3693551 *  1.3505696 *
  30 CARB    6.5082080    6.6506683    6.9914131    5.0318375    5.0176051  
  31 HYDR    6.6564948    6.8634004    7.2468962    5.1711809    4.8140138  
  32 HYDR    6.9681698    7.2224087    7.3190842    5.4534451    5.4140610  
  33 CARB    5.0366434    5.1507934    5.4921222    3.6051605    3.9268558  
  34 CARB    5.0284398    4.8062730    5.4997390    3.9031262    4.6816591  
  35 CARB    6.5208462    6.2055557    7.0108414    5.4274333    6.0877226  
  36 HYDR    6.8039010    6.3248315    7.2740984    5.9074337    6.7487495  
  37 CARB    7.2194238    6.9751680    7.8594830    6.0291853    6.2984858  
  38 CARB    7.4921471    7.4417301    8.0010668    6.1233904    6.2937506  
  39 HYDR    8.4965575    8.4888486    9.0099295    7.0871475    7.1074103  
  40 CARB    7.4564635    7.2966822    7.8211399    6.2113700    6.7639022  
  41 HYDR    7.2655670    7.1965427    7.4879444    6.0081658    6.6497019  
  42 HYDR    8.4473003    8.2199591    8.7969337    7.2531872    7.8422976  
  43 CARB    8.5979673    8.2507007    9.2499997    7.4888377    7.7829853  
  44 HYDR    8.6143006    8.1427487    9.3091179    7.6585579    8.0440540  
  45 HYDR    9.1679812    8.8172638    9.7253690    8.0454535    8.4571446  
  46 HYDR    9.2594452    8.9746879    9.9634183    8.0937690    8.1829282  
  47 CARB    6.7306544    6.5038258    7.5320703    5.6076281    5.6143176  
  48 HYDR    5.8061179    5.6876984    6.6262729    4.6337629    4.5321341  
  49 HYDR    6.7664118    6.3820524    7.6206089    5.8461386    5.9804224  
  50 HYDR    7.5552294    7.4011268    8.3892323    6.3880976    6.1503474  
  51 OXYG    4.8267795    5.1382559    5.0165724    3.3903910    3.8494197  
  52 HYDR    5.5894662    5.8477888    5.6669401    4.2313473    4.7909093  
  53 HYDR    4.4251466    4.6133253    5.0310436    2.9710195 *  3.0056944  
  54 CARB    4.8182372    4.5350219    5.0104937    3.9424102    5.1484772  
  55 HYDR    3.8939453    3.7129704    3.9753339    3.1054210    4.4802080  
  56 HYDR    5.6487931    5.4709323    5.7092982    4.6918076    5.8214512  
  57 HYDR    5.1745309    4.6693554    5.3792504    4.5611290    5.8746637  
  58 OXYG    4.3521999    3.9541879    5.0168693    3.4719384    4.2724172  

                6 CARB       7 HYDR       8 CARB       9 CARB      10 HYDR  

   1 CARB    2.7963922 *  3.8925530    2.5484130 *  1.5257872 *  2.1709185 *
   2 HYDR    3.5834233    4.6569241    2.9295011 *  2.1650805 *  2.4911023 *
   3 HYDR    3.5196981    4.5861320    3.4780729    2.1478851 *  2.4996045 *
   4 CARB    2.6241156 *  3.5836549    2.9854359 *  2.6004519 *  3.5399979  
   5 CARB    1.5398253 *  2.1586253 *  2.6060306 *  2.8691342 *  3.9646464  
   6 CARB    0.0000000    1.0963654 *  1.5624854 *  2.1096671 *  3.1072009  
   7 HYDR    1.0963654 *  0.0000000    2.2754996 *  3.0991241    3.9950387  
   8 CARB    1.5624854 *  2.2754996 *  0.0000000    1.5567185 *  2.2799519 *
   9 CARB    2.1096671 *  3.0991241    1.5567185 *  0.0000000    1.0959491 *
  10 HYDR    3.1072009    3.9950387    2.2799519 *  1.0959491 *  0.0000000  
  11 CARB    1.5488741 *  2.2825587 *  2.1612311 *  1.5430345 *  2.2806673 *
  12 HYDR    2.2728292 *  2.9521036 *  3.1362281    2.2540610 *  2.9227308 *
  13 HYDR    2.2160599 *  2.5517647 *  2.6499984 *  2.2198705 *  2.5709887 *
  14 CARB    2.5466387 *  2.7311767 *  1.5335598 *  2.5600860 *  2.7768670 *
  15 HYDR    2.9123037 *  2.7386921 *  2.1700439 *  3.5010738    3.8459324  
  16 HYDR    2.7248847 *  2.7700385 *  2.2070394 *  2.7592151 *  2.8574904 *
  17 HYDR    3.4907451    3.8058933    2.1710580 *  2.9141268 *  2.7626923 *
  18 CARB    2.6931520 *  3.2973267    1.5279509 *  2.6534440 *  3.2421214  
  19 HYDR    2.9875893 *  3.7224305    2.2136152 *  2.9243891 *  3.6253428  
  20 HYDR    3.0351176    3.2987285    2.1672384 *  3.5690345    4.1973422  
  21 HYDR    3.5906944    4.2168433    2.1542784 *  2.9909829 *  3.2201637  
  22 OXYG    3.6410503    4.5140279    4.2580149    3.5779234    4.4029405  
  23 HYDR    4.1680235    4.9211421    4.8749661    4.4107506    5.2918179  
  24 HYDR    3.2546840    4.1326053    3.3358815    3.2692125    4.1435566  
  25 CARB    2.5487585 *  2.7725835 *  3.9533488    3.9732374    5.0209085  
  26 HYDR    3.4894056    3.7356064    4.7620668    4.7768711    5.8304316  
  27 HYDR    2.8709324 *  3.2172058    4.2476814    3.8886457    4.8271637  
  28 HYDR    2.7315439 *  2.5018537 *  4.2502398    4.5294734    5.5620504  
  29 OXYG    2.4032793 *  2.7087461 *  3.0773292    3.7862199    4.8479485  
  30 CARB    6.4750460    6.7637198    7.1087985    7.4602496    8.4579629  
  31 HYDR    6.1722451    6.2982164    6.8618967    7.4115888    8.4483152  
  32 HYDR    6.9164824    7.1767137    7.7192599    7.9469702    8.9593060  
  33 CARB    5.4051309    5.8968104    5.9303110    6.1039238    7.0582086  
  34 CARB    6.0065572    6.6622405    6.1468248    6.2447278    7.0512946  
  35 CARB    7.3988865    7.9729782    7.4848217    7.7034837    8.4884689  
  36 HYDR    7.9680883    8.6188206    7.8662192    8.0260327    8.7067940  
  37 CARB    7.5544609    7.9394995    7.6910542    8.1960380    9.0537713  
  38 CARB    7.7026122    8.0342959    8.1320291    8.5197766    9.4558452  
  39 HYDR    8.5061242    8.7373603    9.0109392    9.4689629   10.4334233  
  40 CARB    8.2034564    8.7086715    8.5299996    8.6784515    9.5260371  
  41 HYDR    8.1399500    8.6880484    8.5803190    8.5579611    9.4020469  
  42 HYDR    9.2676948    9.7731219    9.5394148    9.6921268   10.5089275  
  43 CARB    8.9815238    9.3441100    9.0092121    9.5669974   10.3756148  
  44 HYDR    9.1318191    9.5410900    8.9703890    9.5528451   10.2823906  
  45 HYDR    9.7325348   10.1422124    9.8074742   10.2437921   11.0423429  
  46 HYDR    9.3461962    9.5900798    9.4355265   10.1232374   10.9728829  
  47 CARB    6.6856884    6.9674497    6.7291609    7.4736649    8.3390191  
  48 HYDR    5.6149840    5.8972231    5.7473990    6.4941910    7.4043825  
  49 HYDR    6.8949281    7.2354808    6.6864200    7.4682139    8.2360666  
  50 HYDR    7.1643514    7.2896706    7.2906297    8.1725194    9.0716293  
  51 OXYG    5.3747489    5.9254963    6.1113983    5.9774916    6.9183303  
  52 HYDR    6.3088421    6.8665031    7.0336171    6.8183484    7.7179285  
  53 HYDR    4.4335760    4.8761881    4.9701974    5.3074794    6.3056406  
  54 CARB    6.4256491    7.2423600    6.5172598    6.2417386    6.9152468  
  55 HYDR    5.6939605    6.5797799    5.8229503    5.3659792    6.0190070  
  56 HYDR    7.1866448    7.9632041    7.4313329    7.0944685    7.7881095  
  57 HYDR    7.0215386    7.8887595    6.8861729    6.5964387    7.1449484  
  58 OXYG    5.3615506    6.0606495    5.2054332    5.4389393    6.1788817  

               11 CARB      12 HYDR      13 HYDR      14 CARB      15 HYDR  

   1 CARB    2.4860506 *  2.6400443 *  3.4464404    3.8985640    4.7088409  
   2 HYDR    3.4479251    3.7173963    4.3262556    4.2152170    4.9999759  
   3 HYDR    2.7923510 *  2.5686376 *  3.6746410    4.6985426    5.5887263  
   4 CARB    2.9262736 *  2.8856688 *  4.0130224    4.4978097    5.0424652  
   5 CARB    2.5258898 *  2.6866063 *  3.4659915    3.9226932    4.2022603  
   6 CARB    1.5488741 *  2.2728292 *  2.2160599 *  2.5466387 *  2.9123037 *
   7 HYDR    2.2825587 *  2.9521036 *  2.5517647 *  2.7311767 *  2.7386921 *
   8 CARB    2.1612311 *  3.1362281    2.6499984 *  1.5335598 *  2.1700439 *
   9 CARB    1.5430345 *  2.2540610 *  2.2198705 *  2.5600860 *  3.5010738  
  10 HYDR    2.2806673 *  2.9227308 *  2.5709887 *  2.7768670 *  3.8459324  
  11 CARB    0.0000000    1.0936974 *  1.0906903 *  2.8822589 *  3.6435117  
  12 HYDR    1.0936974 *  0.0000000    1.7743018 *  3.9756851    4.7128958  
  13 HYDR    1.0906903 *  1.7743018 *  0.0000000    2.7637342 *  3.5186835  
  14 CARB    2.8822589 *  3.9756851    2.7637342 *  0.0000000    1.0958111 *
  15 HYDR    3.6435117    4.7128958    3.5186835    1.0958111 *  0.0000000  
  16 HYDR    2.6324285 *  3.6752649    2.1140740 *  1.0932803 *  1.7670663 *
  17 HYDR    3.6240651    4.6893669    3.4904381    1.0960730 *  1.7708367 *
  18 CARB    3.5751183    4.4181762    4.1732066    2.4736806 *  2.7051100 *
  19 HYDR    3.8694194    4.5012299    4.6750177    3.4646934    3.7314843  
  20 HYDR    4.2101273    5.0862215    4.7080722    2.7163700 *  2.4858005 *
  21 HYDR    4.1850348    5.0637373    4.6668867    2.6744269 *  3.0107078  
  22 OXYG    3.6107773    3.1248871    4.6694604    5.7170559    6.3070456  
  23 HYDR    4.3891511    3.9202495    5.4484583    6.3622141    6.8359533  
  24 HYDR    3.8444108    3.9445058    4.9028624    4.8610902    5.2829476  
  25 CARB    3.1256918    2.8144405 *  3.9268228    5.0939806    5.3369992  
  26 HYDR    4.1166301    3.7312908    4.9813333    6.0088504    6.2105112  
  27 HYDR    2.8685628 *  2.2077443 *  3.6129091    5.3330683    5.7448950  
  28 HYDR    3.4825369    3.3208419    4.0512907    5.1429723    5.2074893  
  29 OXYG    3.7180110    4.0218226    4.5807625    4.3277103    4.3325749  
  30 CARB    7.4854482    7.3585576    8.4724822    8.4640537    8.4402365  
  31 HYDR    7.3372648    7.3079587    8.2541417    8.1063067    7.9550621  
  32 HYDR    7.8161057    7.5486933    8.7921727    9.0882183    9.1037357  
  33 CARB    6.2660853    6.1299975    7.3059775    7.3761562    7.5106260  
  34 CARB    6.7702890    6.7279286    7.8359524    7.6069093    7.8179324  
  35 CARB    8.2599089    8.2508480    9.3118063    8.8851077    8.9953589  
  36 HYDR    8.7526203    8.7824537    9.8023108    9.2430453    9.4014881  
  37 CARB    8.6459897    8.7460167    9.6393865    8.9738220    8.8930514  
  38 CARB    8.7340216    8.6658266    9.7410840    9.4781363    9.4272229  
  39 HYDR    9.5942715    9.5181483   10.5729559   10.3090266   10.1825732  
  40 CARB    9.0328950    8.8755255   10.0940502    9.9654403   10.0666394  
  41 HYDR    8.8252496    8.5398231    9.8971799   10.0642273   10.2521215  
  42 HYDR   10.0973856    9.9441077   11.1613545   10.9629305   11.0499008  
  43 CARB   10.0987624   10.2394676   11.0794487   10.2276771   10.0925085  
  44 HYDR   10.2325978   10.4553657   11.1959145   10.1323213   10.0036699  
  45 HYDR   10.7684373   10.8221013   11.7826815   11.0883305   11.0136382  
  46 HYDR   10.5645881   10.7412804   11.5049911   10.5771195   10.3347183  
  47 CARB    7.9273625    8.1932758    8.8437250    7.8776954    7.6747667  
  48 HYDR    6.8693926    7.1353128    7.7817134    6.9306042    6.7574575  
  49 HYDR    8.1084190    8.4738475    8.9996259    7.7608094    7.5620501  
  50 HYDR    8.5086238    8.8060187    9.3675772    8.3284792    7.9934542  
  51 OXYG    5.9486956    5.5703021    6.9936100    7.5933559    7.8671055  
  52 HYDR    6.8025661    6.3482452    7.8476509    8.5272541    8.8215664  
  53 HYDR    5.4338723    5.4246842    6.4391201    6.3726559    6.4552509  
  54 CARB    6.8528509    6.6570186    7.9390109    8.0257619    8.4303745  
  55 HYDR    5.9487697    5.6907112    7.0308449    7.3429472    7.8461453  
  56 HYDR    7.5682899    7.2478206    8.6576263    8.9562266    9.3588858  
  57 HYDR    7.4072267    7.2929249    8.4728579    8.3461879    8.7774801  
  58 OXYG    6.1798332    6.3378604    7.2024507    6.5995654    6.8032422  

               16 HYDR      17 HYDR      18 CARB      19 HYDR      20 HYDR  

   1 CARB    4.2447034    4.1984009    3.0052986    2.6919826 *  3.9940806  
   2 HYDR    4.7459776    4.2774552    2.8903577 *  2.4449515 *  3.9423781  
   3 HYDR    4.8530762    4.9723628    4.0868746    3.7693286    5.0788137  
   4 CARB    4.9045342    5.0438552    3.2065085    2.5831183 *  3.9212343  
   5 CARB    4.2436410    4.7577988    3.1052097    2.8402772 *  3.4380968  
   6 CARB    2.7248847 *  3.4907451    2.6931520 *  2.9875893 *  3.0351176  
   7 HYDR    2.7700385 *  3.8058933    3.2973267    3.7224305    3.2987285  
   8 CARB    2.2070394 *  2.1710580 *  1.5279509 *  2.2136152 *  2.1672384 *
   9 CARB    2.7592151 *  2.9141268 *  2.6534440 *  2.9243891 *  3.5690345  
  10 HYDR    2.8574904 *  2.7626923 *  3.2421214    3.6253428    4.1973422  
  11 CARB    2.6324285 *  3.6240651    3.5751183    3.8694194    4.2101273  
  12 HYDR    3.6752649    4.6893669    4.4181762    4.5012299    5.0862215  
  13 HYDR    2.1140740 *  3.4904381    4.1732066    4.6750177    4.7080722  
  14 CARB    1.0932803 *  1.0960730 *  2.4736806 *  3.4646934    2.7163700 *
  15 HYDR    1.7670663 *  1.7708367 *  2.7051100 *  3.7314843    2.4858005 *
  16 HYDR    0.0000000    1.7672077 *  3.4589167    4.3630797    3.7360615  
  17 HYDR    1.7672077 *  0.0000000    2.7012074 *  3.7190535    3.0528763  
  18 CARB    3.4589167    2.7012074 *  0.0000000    1.0898033 *  1.0943312 *
  19 HYDR    4.3630797    3.7190535    1.0898033 *  0.0000000    1.7520971 *
  20 HYDR    3.7360615    3.0528763    1.0943312 *  1.7520971 *  0.0000000  
  21 HYDR    3.6958771    2.4344221 *  1.0971966 *  1.7677916 *  1.7737090 *
  22 OXYG    5.9661257    6.2845290    4.5995769    3.9354791    5.3015347  
  23 HYDR    6.6731301    6.9738044    5.0365268    4.2583896    5.6074146  
  24 HYDR    5.4620346    5.3109590    3.0288579    2.1155541 *  3.6529450  
  25 CARB    5.1638004    6.0229173    4.6289973    4.3553328    4.8815155  
  26 HYDR    6.1763586    6.8968092    5.1848193    4.7103159    5.4013072  
  27 HYDR    5.2287509    6.2209736    5.1453098    4.9158531    5.5591882  
  28 HYDR    5.1283421    6.1665767    4.9931237    4.8902710    5.0471242  
  29 OXYG    4.8840167    5.1104265    2.9618818 *  2.5430661 *  2.9516309 *
  30 CARB    9.0621279    9.1211578    6.5816526    5.6967590    6.5318434  
  31 HYDR    8.7028947    8.8214572    6.3467203    5.5825557    6.1334615  
  32 HYDR    9.5892390    9.8048449    7.3620453    6.4972789    7.3619516  
  33 CARB    7.9695118    7.9704942    5.4528491    4.4983369    5.6145956  
  34 CARB    8.3210306    8.0018483    5.3974096    4.3283283    5.6736866  
  35 CARB    9.6662323    9.2398826    6.5693681    5.5210355    6.7008024  
  36 HYDR   10.0705930    9.4775624    6.8486243    5.7949221    7.0456207  
  37 CARB    9.7950399    9.3912562    6.6940109    5.7541696    6.5682711  
  38 CARB   10.1781409   10.0287303    7.3778773    6.4351288    7.2938546  
  39 HYDR   10.9951303   10.9009088    8.2712692    7.3758914    8.0946769  
  40 CARB   10.6612010   10.4249907    7.7770618    6.7400334    7.8882802  
  41 HYDR   10.6744845   10.5601335    7.9943997    6.9503898    8.2113886  
  42 HYDR   11.6886960   11.3825702    8.7160505    7.6737814    8.8075625  
  43 CARB   11.1054042   10.5708097    7.8894370    6.9824934    7.6977176  
  44 HYDR   11.0691260   10.3673293    7.7304803    6.8508551    7.5470554  
  45 HYDR   11.9395004   11.4320759    8.7370441    7.7783666    8.6259644  
  46 HYDR   11.4521102   10.9677983    8.3223881    7.4930214    7.9965869  
  47 CARB    8.7464711    8.2965385    5.6457026    4.8363868    5.3426276  
  48 HYDR    7.7549068    7.4205160    4.7775566    3.9773242    4.5051997  
  49 HYDR    8.7081533    8.0435946    5.4298045    4.6547531    5.1276585  
  50 HYDR    9.1831194    8.8010252    6.2404930    5.5513363    5.7701570  
  51 OXYG    8.0216328    8.2410009    5.9600378    5.0592261    6.2869293  
  52 HYDR    8.9455313    9.1516744    6.8590988    5.9224961    7.2035057  
  53 HYDR    6.9777466    7.0090430    4.5181392    3.6443491    4.6149452  
  54 CARB    8.6550641    8.3396601    5.9386271    4.8664719    6.4592567  
  55 HYDR    7.8875746    7.6716802    5.4484625    4.4333327    6.0947852  
  56 HYDR    9.5290373    9.3240523    6.9428480    5.8797594    7.4386133  
  57 HYDR    9.0396242    8.5252982    6.1623170    5.0949404    6.7208340  
  58 OXYG    7.4094694    6.8865905    4.2550834    3.1812742    4.5488102  

               21 HYDR      22 OXYG      23 HYDR      24 HYDR      25 CARB  

   1 CARB    3.3979751    2.3836893 *  3.2225055    2.1750474 *  3.7456179  
   2 HYDR    3.0028210    3.0224618    3.7269357    2.2666972 *  4.6463277  
   3 HYDR    4.4097953    2.3057789 *  3.2512057    2.8929100 *  4.0617682  
   4 CARB    3.9536216    1.3950954 *  1.9466430 *  1.0921692 *  2.6284052 *
   5 CARB    4.1161802    2.5420724 *  2.8177149 *  2.2131415 *  1.5366615 *
   6 CARB    3.5906944    3.6410503    4.1680235    3.2546840    2.5487585 *
   7 HYDR    4.2168433    4.5140279    4.9211421    4.1326053    2.7725835 *
   8 CARB    2.1542784 *  4.2580149    4.8749661    3.3358815    3.9533488  
   9 CARB    2.9909829 *  3.5779234    4.4107506    3.2692125    3.9732374  
  10 HYDR    3.2201637    4.4029405    5.2918179    4.1435566    5.0209085  
  11 CARB    4.1850348    3.6107773    4.3891511    3.8444108    3.1256918  
  12 HYDR    5.0637373    3.1248871    3.9202495    3.9445058    2.8144405 *
  13 HYDR    4.6668867    4.6694604    5.4484583    4.9028624    3.9268228  
  14 CARB    2.6744269 *  5.7170559    6.3622141    4.8610902    5.0939806  
  15 HYDR    3.0107078    6.3070456    6.8359533    5.2829476    5.3369992  
  16 HYDR    3.6958771    5.9661257    6.6731301    5.4620346    5.1638004  
  17 HYDR    2.4344221 *  6.2845290    6.9738044    5.3109590    6.0229173  
  18 CARB    1.0971966 *  4.5995769    5.0365268    3.0288579    4.6289973  
  19 HYDR    1.7677916 *  3.9354791    4.2583896    2.1155541 *  4.3553328  
  20 HYDR    1.7737090 *  5.3015347    5.6074146    3.6529450    4.8815155  
  21 HYDR    0.0000000    5.3060946    5.8106980    3.7349693    5.6391121  
  22 OXYG    5.3060946    0.0000000    0.9732120 *  2.0465274 *  2.7124693 *
  23 HYDR    5.8106980    0.9732120 *  0.0000000    2.2014420 *  2.7745634 *
  24 HYDR    3.7349693    2.0465274 *  2.2014420 *  0.0000000    3.2967459  
  25 CARB    5.6391121    2.7124693 *  2.7745634 *  3.2967459    0.0000000  
  26 HYDR    6.2020184    2.6599316 *  2.3347678 *  3.3118121    1.0921858 *
  27 HYDR    6.0627348    2.5864866 *  2.8658600 *  3.7364651    1.0909330 *
  28 HYDR    6.0408275    3.8043916    3.8341086    4.1795144    1.0947463 *
  29 OXYG    4.0320815    3.3209767    3.2805362    2.2557542 *  2.3716803 *
  30 CARB    7.4345679    4.9632708    4.0975286    4.4217236    4.9968377  
  31 HYDR    7.2610386    5.3014850    4.5205335    4.6080397    4.7966124  
  32 HYDR    8.2554720    5.1289001    4.1924148    5.0117421    5.0851954  
  33 CARB    6.2618445    3.5487581    2.7418023 *  2.9632195 *  4.1299603  
  34 CARB    5.9765313    3.9858525    3.3692809    2.9891880 *  5.2477876  
  35 CARB    7.0788424    5.5067892    4.8302960    4.4747599    6.6098782  
  36 HYDR    7.2016009    6.0309545    5.4583317    4.9100814    7.4063738  
  37 CARB    7.2780229    6.3034407    5.6096385    5.0715498    6.8109699  
  38 CARB    8.1041418    6.1083502    5.2619597    5.3388825    6.4482855  
  39 HYDR    9.0277945    7.0490635    6.1734079    6.3448412    7.1411235  
  40 CARB    8.3925625    6.0034961    5.1661209    5.4111910    6.9559831  
  41 HYDR    8.6439097    5.5611986    4.6818707    5.3475676    6.6695510  
  42 HYDR    9.2743270    7.0341428    6.2062756    6.4244860    8.0444294  
  43 CARB    8.3644929    7.7815925    7.0955817    6.4906887    8.3321679  
  44 HYDR    8.0724817    8.0750180    7.4858566    6.6043024    8.7682741  
  45 HYDR    9.2055536    8.1752004    7.4357382    7.0725735    8.9053624  
  46 HYDR    8.8459226    8.4386000    7.7349799    7.1284377    8.6753824  
  47 CARB    6.2477744    6.1908413    5.6390423    4.6484065    6.3197319  
  48 HYDR    5.4928522    5.2808318    4.7797848    3.7374070    5.2602571  
  49 HYDR    5.8600693    6.5706619    6.1369029    4.8198556    6.8932460  
  50 HYDR    6.8855393    6.9907409    6.4152364    5.5005845    6.7551945  
  51 OXYG    6.7910243    2.8003507 *  1.8381655 *  3.1329443    3.6515694  
  52 HYDR    7.6481597    3.4704922    2.5143405 *  3.9620484    4.4936990  
  53 HYDR    5.4040131    3.2635813    2.6474056 *  2.3505173 *  3.4106881  
  54 CARB    6.3923644    3.6658879    3.1572371    3.2241358    5.6371432  
  55 HYDR    5.9169402    2.7030516 *  2.3607919 *  2.5919043 *  4.9612200  
  56 HYDR    7.4459950    4.1421120    3.4910846    4.1031944    6.0616676  
  57 HYDR    6.4415850    4.4372826    4.0841015    3.7701679    6.5338673  
  58 OXYG    4.7258806    4.0015930    3.6732510    2.3962717 *  5.2123353  

               26 HYDR      27 HYDR      28 HYDR      29 OXYG      30 CARB  

   1 CARB    4.2524290    3.6682267    4.5940506    3.5288933    6.5082080  
   2 HYDR    5.0333675    4.6828646    5.4974189    3.9704761    6.6506683  
   3 HYDR    4.5237380    3.7005795    4.9802684    4.3633569    6.9914131  
   4 CARB    2.8812046 *  2.8391259 *  3.5826306    2.3693551 *  5.0318375  
   5 CARB    2.1678219 *  2.1955032 *  2.1518591 *  1.3505696 *  5.0176051  
   6 CARB    3.4894056    2.8709324 *  2.7315439 *  2.4032793 *  6.4750460  
   7 HYDR    3.7356064    3.2172058    2.5018537 *  2.7087461 *  6.7637198  
   8 CARB    4.7620668    4.2476814    4.2502398    3.0773292    7.1087985  
   9 CARB    4.7768711    3.8886457    4.5294734    3.7862199    7.4602496  
  10 HYDR    5.8304316    4.8271637    5.5620504    4.8479485    8.4579629  
  11 CARB    4.1166301    2.8685628 *  3.4825369    3.7180110    7.4854482  
  12 HYDR    3.7312908    2.2077443 *  3.3208419    4.0218226    7.3585576  
  13 HYDR    4.9813333    3.6129091    4.0512907    4.5807625    8.4724822  
  14 CARB    6.0088504    5.3330683    5.1429723    4.3277103    8.4640537  
  15 HYDR    6.2105112    5.7448950    5.2074893    4.3325749    8.4402365  
  16 HYDR    6.1763586    5.2287509    5.1283421    4.8840167    9.0621279  
  17 HYDR    6.8968092    6.2209736    6.1665767    5.1104265    9.1211578  
  18 CARB    5.1848193    5.1453098    4.9931237    2.9618818 *  6.5816526  
  19 HYDR    4.7103159    4.9158531    4.8902710    2.5430661 *  5.6967590  
  20 HYDR    5.4013072    5.5591882    5.0471242    2.9516309 *  6.5318434  
  21 HYDR    6.2020184    6.0627348    6.0408275    4.0320815    7.4345679  
  22 OXYG    2.6599316 *  2.5864866 *  3.8043916    3.3209767    4.9632708  
  23 HYDR    2.3347678 *  2.8658600 *  3.8341086    3.2805362    4.0975286  
  24 HYDR    3.3118121    3.7364651    4.1795144    2.2557542 *  4.4217236  
  25 CARB    1.0921858 *  1.0909330 *  1.0947463 *  2.3716803 *  4.9968377  
  26 HYDR    0.0000000    1.7726611 *  1.7732431 *  2.5602229 *  4.0908058  
  27 HYDR    1.7726611 *  0.0000000    1.7803462 *  3.3131848    5.7883672  
  28 HYDR    1.7732431 *  1.7803462 *  0.0000000    2.7127562 *  5.4412631  
  29 OXYG    2.5602229 *  3.3131848    2.7127562 *  0.0000000    4.1977600  
  30 CARB    4.0908058    5.7883672    5.4412631    4.1977600    0.0000000  
  31 HYDR    3.9829517    5.7158140    5.0382377    3.8360068    1.0946144 *
  32 HYDR    4.0606369    5.7691875    5.5110110    4.7859126    1.0963590 *
  33 CARB    3.3425650    4.8199114    4.8163760    3.3063813    1.5541568 *
  34 CARB    4.6316190    5.8434716    6.0368679    4.0703263    2.6423362 *
  35 CARB    5.9086543    7.2718577    7.3050096    5.2976175    2.8044373 *
  36 HYDR    6.7781415    8.0137919    8.1547619    6.0077997    3.8986137  
  37 CARB    6.1187426    7.6418369    7.3027508    5.2514573    2.5483186 *
  38 CARB    5.5775994    7.2325342    6.9153422    5.3724516    1.5263047 *
  39 HYDR    6.2331923    7.9549439    7.4944202    6.1427781    2.1776174 *
  40 CARB    6.0759333    7.5775069    7.6113125    6.0405558    2.4907312 *
  41 HYDR    5.7360516    7.1660061    7.3913981    6.1204282    2.6573136 *
  42 HYDR    7.1539286    8.6584524    8.6890459    7.0906527    3.4520614  
  43 CARB    7.6390204    9.1732061    8.7900572    6.6905415    3.8961278  
  44 HYDR    8.1716918    9.5997724    9.2562694    6.9496137    4.7085135  
  45 HYDR    8.1329589    9.6825857    9.4206555    7.4497267    4.2383273  
  46 HYDR    7.9833449    9.5840488    9.0100661    7.0033945    4.1943873  
  47 CARB    5.8137501    7.2523341    6.6805463    4.4036318    2.9940105 *
  48 HYDR    4.8182735    6.2052294    5.6214412    3.3123487    2.6919903 *
  49 HYDR    6.5063158    7.7953563    7.2892529    4.7946666    3.9970547  
  50 HYDR    6.2465660    7.7547751    6.9565261    4.8602608    3.3568845  
  51 OXYG    2.7493256 *  4.0796704    4.4751967    3.7035547    2.4567580 *
  52 HYDR    3.5415948    4.8204216    5.3014796    4.6591129    2.6294439 *
  53 HYDR    2.8117509 *  4.2303319    4.0274950    2.2338869 *  2.1687589 *
  54 CARB    5.0619916    5.9661350    6.5898283    4.9169012    3.8173473  
  55 HYDR    4.5089169    5.1529863    5.9828513    4.5129456    4.2600738  
  56 HYDR    5.3458517    6.3324456    7.0066366    5.6286781    3.8113769  
  57 HYDR    6.0460252    6.8482170    7.4907833    5.6141781    4.6652784  
  58 OXYG    4.8573366    5.8438531    5.9681372    3.5974934    3.5755777  

               31 HYDR      32 HYDR      33 CARB      34 CARB      35 CARB  

   1 CARB    6.6564948    6.9681698    5.0366434    5.0284398    6.5208462  
   2 HYDR    6.8634004    7.2224087    5.1507934    4.8062730    6.2055557  
   3 HYDR    7.2468962    7.3190842    5.4921222    5.4997390    7.0108414  
   4 CARB    5.1711809    5.4534451    3.6051605    3.9031262    5.4274333  
   5 CARB    4.8140138    5.4140610    3.9268558    4.6816591    6.0877226  
   6 CARB    6.1722451    6.9164824    5.4051309    6.0065572    7.3988865  
   7 HYDR    6.2982164    7.1767137    5.8968104    6.6622405    7.9729782  
   8 CARB    6.8618967    7.7192599    5.9303110    6.1468248    7.4848217  
   9 CARB    7.4115888    7.9469702    6.1039238    6.2447278    7.7034837  
  10 HYDR    8.4483152    8.9593060    7.0582086    7.0512946    8.4884689  
  11 CARB    7.3372648    7.8161057    6.2660853    6.7702890    8.2599089  
  12 HYDR    7.3079587    7.5486933    6.1299975    6.7279286    8.2508480  
  13 HYDR    8.2541417    8.7921727    7.3059775    7.8359524    9.3118063  
  14 CARB    8.1063067    9.0882183    7.3761562    7.6069093    8.8851077  
  15 HYDR    7.9550621    9.1037357    7.5106260    7.8179324    8.9953589  
  16 HYDR    8.7028947    9.5892390    7.9695118    8.3210306    9.6662323  
  17 HYDR    8.8214572    9.8048449    7.9704942    8.0018483    9.2398826  
  18 CARB    6.3467203    7.3620453    5.4528491    5.3974096    6.5693681  
  19 HYDR    5.5825557    6.4972789    4.4983369    4.3283283    5.5210355  
  20 HYDR    6.1334615    7.3619516    5.6145956    5.6736866    6.7008024  
  21 HYDR    7.2610386    8.2554720    6.2618445    5.9765313    7.0788424  
  22 OXYG    5.3014850    5.1289001    3.5487581    3.9858525    5.5067892  
  23 HYDR    4.5205335    4.1924148    2.7418023 *  3.3692809    4.8302960  
  24 HYDR    4.6080397    5.0117421    2.9632195 *  2.9891880 *  4.4747599  
  25 CARB    4.7966124    5.0851954    4.1299603    5.2477876    6.6098782  
  26 HYDR    3.9829517    4.0606369    3.3425650    4.6316190    5.9086543  
  27 HYDR    5.7158140    5.7691875    4.8199114    5.8434716    7.2718577  
  28 HYDR    5.0382377    5.5110110    4.8163760    6.0368679    7.3050096  
  29 OXYG    3.8360068    4.7859126    3.3063813    4.0703263    5.2976175  
  30 CARB    1.0946144 *  1.0963590 *  1.5541568 *  2.6423362 *  2.8044373 *
  31 HYDR    0.0000000    1.7523216 *  2.1731553 *  3.3494344    3.5611739  
  32 HYDR    1.7523216 *  0.0000000    2.1615978 *  3.3822899    3.5719493  
  33 CARB    2.1731553 *  2.1615978 *  0.0000000    1.5846482 *  2.5870324 *
  34 CARB    3.3494344    3.3822899    1.5846482 *  0.0000000    1.5424155 *
  35 CARB    3.5611739    3.5719493    2.5870324 *  1.5424155 *  0.0000000  
  36 HYDR    4.6297542    4.6413532    3.5357170    2.1731543 *  1.0948309 *
  37 CARB    2.9015996 *  3.4882812    2.9782167 *  2.5668230 *  1.5607608 *
  38 CARB    2.1668927 *  2.1509260 *  2.5793568 *  2.8317431 *  2.1146398 *
  39 HYDR    2.5218375 *  2.4816572 *  3.5303571    3.9266725    3.1067638  
  40 CARB    3.4478096    2.8424980 *  2.8640547 *  2.5182448 *  1.5470381 *
  41 HYDR    3.7364762    2.6504527 *  2.8169100 *  2.6962976 *  2.2770655 *
  42 HYDR    4.3334008    3.7160701    3.9523039    3.4656179    2.2124393 *
  43 CARB    4.1885200    4.7016898    4.4858224    3.9040311    2.5528272 *
  44 HYDR    4.9715451    5.5976798    5.0337909    4.1860710    2.9074110 *
  45 HYDR    4.7212106    4.8576377    4.8804850    4.2510321    2.7439345 *
  46 HYDR    4.2515141    4.9602788    5.0381332    4.7227049    3.4962858  
  47 CARB    2.8436876 *  4.0738675    3.2074781    3.0096511    2.6661092 *
  48 HYDR    2.4234693 *  3.7676998    2.5851065 *  2.6955687 *  2.9375407 *
  49 HYDR    3.9048434    5.0852272    3.9469689    3.3808958    3.0162931  
  50 HYDR    2.9182410 *  4.3520903    3.9316879    4.0100521    3.5765634  
  51 OXYG    3.1124982    2.4185924 *  1.4319251 *  2.5239785 *  3.6467375  
  52 HYDR    3.4891012    2.3220652 *  1.9836350 *  2.8060061 *  3.6453023  
  53 HYDR    2.2641517 *  2.8574133 *  1.0912448 *  2.1486961 *  3.2908238  
  54 CARB    4.6668549    4.2477927    2.6130571 *  1.5551806 *  2.5254222 *
  55 HYDR    5.0028779    4.6128775    2.8329143 *  2.1993416 *  3.4868773  
  56 HYDR    4.8039297    3.9940738    2.8876357 *  2.1766132 *  2.7424438 *
  57 HYDR    5.4883076    5.1879151    3.5454455    2.1714853 *  2.7389535 *
  58 OXYG    3.9645860    4.4598070    2.4357863 *  1.3740384 *  2.3985769 *

               36 HYDR      37 CARB      38 CARB      39 HYDR      40 CARB  

   1 CARB    6.8039010    7.2194238    7.4921471    8.4965575    7.4564635  
   2 HYDR    6.3248315    6.9751680    7.4417301    8.4888486    7.2966822  
   3 HYDR    7.2740984    7.8594830    8.0010668    9.0099295    7.8211399  
   4 CARB    5.9074337    6.0291853    6.1233904    7.0871475    6.2113700  
   5 CARB    6.7487495    6.2984858    6.2937506    7.1074103    6.7639022  
   6 CARB    7.9680883    7.5544609    7.7026122    8.5061242    8.2034564  
   7 HYDR    8.6188206    7.9394995    8.0342959    8.7373603    8.7086715  
   8 CARB    7.8662192    7.6910542    8.1320291    9.0109392    8.5299996  
   9 CARB    8.0260327    8.1960380    8.5197766    9.4689629    8.6784515  
  10 HYDR    8.7067940    9.0537713    9.4558452   10.4334233    9.5260371  
  11 CARB    8.7526203    8.6459897    8.7340216    9.5942715    9.0328950  
  12 HYDR    8.7824537    8.7460167    8.6658266    9.5181483    8.8755255  
  13 HYDR    9.8023108    9.6393865    9.7410840   10.5729559   10.0940502  
  14 CARB    9.2430453    8.9738220    9.4781363   10.3090266    9.9654403  
  15 HYDR    9.4014881    8.8930514    9.4272229   10.1825732   10.0666394  
  16 HYDR   10.0705930    9.7950399   10.1781409   10.9951303   10.6612010  
  17 HYDR    9.4775624    9.3912562   10.0287303   10.9009088   10.4249907  
  18 CARB    6.8486243    6.6940109    7.3778773    8.2712692    7.7770618  
  19 HYDR    5.7949221    5.7541696    6.4351288    7.3758914    6.7400334  
  20 HYDR    7.0456207    6.5682711    7.2938546    8.0946769    7.8882802  
  21 HYDR    7.2016009    7.2780229    8.1041418    9.0277945    8.3925625  
  22 OXYG    6.0309545    6.3034407    6.1083502    7.0490635    6.0034961  
  23 HYDR    5.4583317    5.6096385    5.2619597    6.1734079    5.1661209  
  24 HYDR    4.9100814    5.0715498    5.3388825    6.3448412    5.4111910  
  25 CARB    7.4063738    6.8109699    6.4482855    7.1411235    6.9559831  
  26 HYDR    6.7781415    6.1187426    5.5775994    6.2331923    6.0759333  
  27 HYDR    8.0137919    7.6418369    7.2325342    7.9549439    7.5775069  
  28 HYDR    8.1547619    7.3027508    6.9153422    7.4944202    7.6113125  
  29 OXYG    6.0077997    5.2514573    5.3724516    6.1427781    6.0405558  
  30 CARB    3.8986137    2.5483186 *  1.5263047 *  2.1776174 *  2.4907312 *
  31 HYDR    4.6297542    2.9015996 *  2.1668927 *  2.5218375 *  3.4478096  
  32 HYDR    4.6413532    3.4882812    2.1509260 *  2.4816572 *  2.8424980 *
  33 CARB    3.5357170    2.9782167 *  2.5793568 *  3.5303571    2.8640547 *
  34 CARB    2.1731543 *  2.5668230 *  2.8317431 *  3.9266725    2.5182448 *
  35 CARB    1.0948309 *  1.5607608 *  2.1146398 *  3.1067638    1.5470381 *
  36 HYDR    0.0000000    2.2806512 *  3.1104771    4.0027817    2.2906442 *
  37 CARB    2.2806512 *  0.0000000    1.5595919 *  2.2791868 *  2.1597657 *
  38 CARB    3.1104771    1.5595919 *  0.0000000    1.0952682 *  1.5451658 *
  39 HYDR    4.0027817    2.2791868 *  1.0952682 *  0.0000000    2.2800526 *
  40 CARB    2.2906442 *  2.1597657 *  1.5451658 *  2.2800526 *  0.0000000  
  41 HYDR    2.9573760 *  3.1414795    2.2637935 *  2.9310522 *  1.0969914 *
  42 HYDR    2.5638992 *  2.6531235 *  2.2247152 *  2.5713167 *  1.0904906 *
  43 CARB    2.7567173 *  1.5322042 *  2.5621623 *  2.7682527 *  2.8932049 *
  44 HYDR    2.7464709 *  2.1701849 *  3.5022013    3.8389380    3.6409758  
  45 HYDR    2.8221671 *  2.2043296 *  2.7505997 *  2.8245604 *  2.6479472 *
  46 HYDR    3.8283262    2.1688255 *  2.9235606 *  2.7702460 *  3.6458966  
  47 CARB    3.2680368    1.5265470 *  2.6589625 *  3.2631049    3.5625088  
  48 HYDR    3.6580864    2.2128080 *  2.9378537 *  3.6669307    3.8429043  
  49 HYDR    3.2697405    2.1636552 *  3.5734599    4.2054222    4.1984584  
  50 HYDR    4.2126514    2.1618751 *  2.9957344 *  3.2503687    4.1875584  
  51 OXYG    4.4948491    4.2978908    3.6148637    4.4499422    3.5949946  
  52 HYDR    4.4594530    4.4306621    3.5466640    4.3075873    3.2522781  
  53 HYDR    4.1604214    3.4234846    3.3029435    4.1865499    3.8341082  
  54 CARB    2.6918235 *  3.9277578    4.0209207    5.0778312    3.1843340  
  55 HYDR    3.7142392    4.7509009    4.7806524    5.8370685    4.1225229  
  56 HYDR    2.9825781 *  4.1768071    3.9293036    4.8854678    2.8444437 *
  57 HYDR    2.4495742 *  4.2150741    4.6063655    5.6535460    3.6310681  
  58 OXYG    2.6625139 *  3.0682789    3.8081264    4.8680043    3.7270206  

               41 HYDR      42 HYDR      43 CARB      44 HYDR      45 HYDR  

   1 CARB    7.2655670    8.4473003    8.5979673    8.6143006    9.1679812  
   2 HYDR    7.1965427    8.2199591    8.2507007    8.1427487    8.8172638  
   3 HYDR    7.4879444    8.7969337    9.2499997    9.3091179    9.7253690  
   4 CARB    6.0081658    7.2531872    7.4888377    7.6585579    8.0454535  
   5 CARB    6.6497019    7.8422976    7.7829853    8.0440540    8.4571446  
   6 CARB    8.1399500    9.2676948    8.9815238    9.1318191    9.7325348  
   7 HYDR    8.6880484    9.7731219    9.3441100    9.5410900   10.1422124  
   8 CARB    8.5803190    9.5394148    9.0092121    8.9703890    9.8074742  
   9 CARB    8.5579611    9.6921268    9.5669974    9.5528451   10.2437921  
  10 HYDR    9.4020469   10.5089275   10.3756148   10.2823906   11.0423429  
  11 CARB    8.8252496   10.0973856   10.0987624   10.2325978   10.7684373  
  12 HYDR    8.5398231    9.9441077   10.2394676   10.4553657   10.8221013  
  13 HYDR    9.8971799   11.1613545   11.0794487   11.1959145   11.7826815  
  14 CARB   10.0642273   10.9629305   10.2276771   10.1323213   11.0883305  
  15 HYDR   10.2521215   11.0499008   10.0925085   10.0036699   11.0136382  
  16 HYDR   10.6744845   11.6886960   11.1054042   11.0691260   11.9395004  
  17 HYDR   10.5601335   11.3825702   10.5708097   10.3673293   11.4320759  
  18 CARB    7.9943997    8.7160505    7.8894370    7.7304803    8.7370441  
  19 HYDR    6.9503898    7.6737814    6.9824934    6.8508551    7.7783666  
  20 HYDR    8.2113886    8.8075625    7.6977176    7.5470554    8.6259644  
  21 HYDR    8.6439097    9.2743270    8.3644929    8.0724817    9.2055536  
  22 OXYG    5.5611986    7.0341428    7.7815925    8.0750180    8.1752004  
  23 HYDR    4.6818707    6.2062756    7.0955817    7.4858566    7.4357382  
  24 HYDR    5.3475676    6.4244860    6.4906887    6.6043024    7.0725735  
  25 CARB    6.6695510    8.0444294    8.3321679    8.7682741    8.9053624  
  26 HYDR    5.7360516    7.1539286    7.6390204    8.1716918    8.1329589  
  27 HYDR    7.1660061    8.6584524    9.1732061    9.5997724    9.6825857  
  28 HYDR    7.3913981    8.6890459    8.7900572    9.2562694    9.4206555  
  29 OXYG    6.1204282    7.0906527    6.6905415    6.9496137    7.4497267  
  30 CARB    2.6573136 *  3.4520614    3.8961278    4.7085135    4.2383273  
  31 HYDR    3.7364762    4.3334008    4.1885200    4.9715451    4.7212106  
  32 HYDR    2.6504527 *  3.7160701    4.7016898    5.5976798    4.8576377  
  33 CARB    2.8169100 *  3.9523039    4.4858224    5.0337909    4.8804850  
  34 CARB    2.6962976 *  3.4656179    3.9040311    4.1860710    4.2510321  
  35 CARB    2.2770655 *  2.2124393 *  2.5528272 *  2.9074110 *  2.7439345 *
  36 HYDR    2.9573760 *  2.5638992 *  2.7567173 *  2.7464709 *  2.8221671 *
  37 CARB    3.1414795    2.6531235 *  1.5322042 *  2.1701849 *  2.2043296 *
  38 CARB    2.2637935 *  2.2247152 *  2.5621623 *  3.5022013    2.7505997 *
  39 HYDR    2.9310522 *  2.5713167 *  2.7682527 *  3.8389380    2.8245604 *
  40 CARB    1.0969914 *  1.0904906 *  2.8932049 *  3.6409758    2.6479472 *
  41 HYDR    0.0000000    1.7677253 *  3.9900077    4.7131910    3.6929290  
  42 HYDR    1.7677253 *  0.0000000    2.7843174 *  3.5198948    2.1398748 *
  43 CARB    3.9900077    2.7843174 *  0.0000000    1.0954343 *  1.0934338 *
  44 HYDR    4.7131910    3.5198948    1.0954343 *  0.0000000    1.7674726 *
  45 HYDR    3.6929290    2.1398748 *  1.0934338 *  1.7674726 *  0.0000000  
  46 HYDR    4.7153988    3.5298917    1.0956289 *  1.7708516 *  1.7664773 *
  47 CARB    4.4085164    4.1728436    2.4808221 *  2.7178504 *  3.4630617  
  48 HYDR    4.4748560    4.6605250    3.4714951    3.7362383    4.3644784  
  49 HYDR    5.0808639    4.6997493    2.7031173 *  2.4781169 *  3.7265044  
  50 HYDR    5.0631293    4.6957640    2.7154880 *  3.0636656    3.7307944  
  51 OXYG    3.0869809    4.6451005    5.7507231    6.3356837    5.9869099  
  52 HYDR    2.5037104 *  4.2100932    5.7647269    6.4180759    5.8239204  
  53 HYDR    3.8968646    4.9029338    4.9510566    5.3896952    5.5306843  
  54 CARB    2.9278651 *  3.9731309    5.0702384    5.2690677    5.1801564  
  55 HYDR    3.7490051    4.9850396    6.0073737    6.1960542    6.1995269  
  56 HYDR    2.2722377 *  3.5387015    5.2268237    5.5758227    5.1317679  
  57 HYDR    3.5482381    4.2108783    5.1254956    5.1185256    5.1965781  
  58 OXYG    4.0502865    4.5784614    4.3048792    4.2928964    4.8799626  

               46 HYDR      47 CARB      48 HYDR      49 HYDR      50 HYDR  

   1 CARB    9.2594452    6.7306544    5.8061179    6.7664118    7.5552294  
   2 HYDR    8.9746879    6.5038258    5.6876984    6.3820524    7.4011268  
   3 HYDR    9.9634183    7.5320703    6.6262729    7.6206089    8.3892323  
   4 CARB    8.0937690    5.6076281    4.6337629    5.8461386    6.3880976  
   5 CARB    8.1829282    5.6143176    4.5321341    5.9804224    6.1503474  
   6 CARB    9.3461962    6.6856884    5.6149840    6.8949281    7.1643514  
   7 HYDR    9.5900798    6.9674497    5.8972231    7.2354808    7.2896706  
   8 CARB    9.4355265    6.7291609    5.7473990    6.6864200    7.2906297  
   9 CARB   10.1232374    7.4736649    6.4941910    7.4682139    8.1725194  
  10 HYDR   10.9728829    8.3390191    7.4043825    8.2360666    9.0716293  
  11 CARB   10.5645881    7.9273625    6.8693926    8.1084190    8.5086238  
  12 HYDR   10.7412804    8.1932758    7.1353128    8.4738475    8.8060187  
  13 HYDR   11.5049911    8.8437250    7.7817134    8.9996259    9.3675772  
  14 CARB   10.5771195    7.8776954    6.9306042    7.7608094    8.3284792  
  15 HYDR   10.3347183    7.6747667    6.7574575    7.5620501    7.9934542  
  16 HYDR   11.4521102    8.7464711    7.7549068    8.7081533    9.1831194  
  17 HYDR   10.9677983    8.2965385    7.4205160    8.0435946    8.8010252  
  18 CARB    8.3223881    5.6457026    4.7775566    5.4298045    6.2404930  
  19 HYDR    7.4930214    4.8363868    3.9773242    4.6547531    5.5513363  
  20 HYDR    7.9965869    5.3426276    4.5051997    5.1276585    5.7701570  
  21 HYDR    8.8459226    6.2477744    5.4928522    5.8600693    6.8855393  
  22 OXYG    8.4386000    6.1908413    5.2808318    6.5706619    6.9907409  
  23 HYDR    7.7349799    5.6390423    4.7797848    6.1369029    6.4152364  
  24 HYDR    7.1284377    4.6484065    3.7374070    4.8198556    5.5005845  
  25 CARB    8.6753824    6.3197319    5.2602571    6.8932460    6.7551945  
  26 HYDR    7.9833449    5.8137501    4.8182735    6.5063158    6.2465660  
  27 HYDR    9.5840488    7.2523341    6.2052294    7.7953563    7.7547751  
  28 HYDR    9.0100661    6.6805463    5.6214412    7.2892529    6.9565261  
  29 OXYG    7.0033945    4.4036318    3.3123487    4.7946666    4.8602608  
  30 CARB    4.1943873    2.9940105 *  2.6919903 *  3.9970547    3.3568845  
  31 HYDR    4.2515141    2.8436876 *  2.4234693 *  3.9048434    2.9182410 *
  32 HYDR    4.9602788    4.0738675    3.7676998    5.0852272    4.3520903  
  33 CARB    5.0381332    3.2074781    2.5851065 *  3.9469689    3.9316879  
  34 CARB    4.7227049    3.0096511    2.6955687 *  3.3808958    4.0100521  
  35 CARB    3.4962858    2.6661092 *  2.9375407 *  3.0162931    3.5765634  
  36 HYDR    3.8283262    3.2680368    3.6580864    3.2697405    4.2126514  
  37 CARB    2.1688255 *  1.5265470 *  2.2128080 *  2.1636552 *  2.1618751 *
  38 CARB    2.9235606 *  2.6589625 *  2.9378537 *  3.5734599    2.9957344 *
  39 HYDR    2.7702460 *  3.2631049    3.6669307    4.2054222    3.2503687  
  40 CARB    3.6458966    3.5625088    3.8429043    4.1984584    4.1875584  
  41 HYDR    4.7153988    4.4085164    4.4748560    5.0808639    5.0631293  
  42 HYDR    3.5298917    4.1728436    4.6605250    4.6997493    4.6957640  
  43 CARB    1.0956289 *  2.4808221 *  3.4714951    2.7031173 *  2.7154880 *
  44 HYDR    1.7708516 *  2.7178504 *  3.7362383    2.4781169 *  3.0636656  
  45 HYDR    1.7664773 *  3.4630617    4.3644784    3.7265044    3.7307944  
  46 HYDR    0.0000000    2.7094240 *  3.7378407    3.0305625    2.4816450 *
  47 CARB    2.7094240 *  0.0000000    1.0927900 *  1.0947553 *  1.0962929 *
  48 HYDR    3.7378407    1.0927900 *  0.0000000    1.7585363 *  1.7636891 *
  49 HYDR    3.0305625    1.0947553 *  1.7585363 *  0.0000000    1.7708580 *
  50 HYDR    2.4816450 *  1.0962929 *  1.7636891 *  1.7708580 *  0.0000000  
  51 OXYG    6.3296593    4.6388546    3.9685158    5.3581900    5.3267968  
  52 HYDR    6.3813262    5.0587665    4.5535036    5.8036414    5.7378094  
  53 HYDR    5.4027441    3.1384334    2.2212742 *  3.8012954    3.8016436  
  54 CARB    6.0040838    4.5299908    4.2167686    4.7677302    5.5505306  
  55 HYDR    6.8890430    5.1189313    4.5961728    5.3561312    6.1243424  
  56 HYDR    6.1498479    5.0530012    4.8290078    5.4282761    5.9953983  
  57 HYDR    6.1448363    4.8261822    4.6656722    4.8357582    5.8960363  
  58 OXYG    5.0792697    2.9003447 *  2.4506995 *  2.8974975 *  3.9604563  

               51 OXYG      52 HYDR      53 HYDR      54 CARB      55 HYDR  

   1 CARB    4.8267795    5.5894662    4.4251466    4.8182372    3.8939453  
   2 HYDR    5.1382559    5.8477888    4.6133253    4.5350219    3.7129704  
   3 HYDR    5.0165724    5.6669401    5.0310436    5.0104937    3.9753339  
   4 CARB    3.3903910    4.2313473    2.9710195 *  3.9424102    3.1054210  
   5 CARB    3.8494197    4.7909093    3.0056944    5.1484772    4.4802080  
   6 CARB    5.3747489    6.3088421    4.4335760    6.4256491    5.6939605  
   7 HYDR    5.9254963    6.8665031    4.8761881    7.2423600    6.5797799  
   8 CARB    6.1113983    7.0336171    4.9701974    6.5172598    5.8229503  
   9 CARB    5.9774916    6.8183484    5.3074794    6.2417386    5.3659792  
  10 HYDR    6.9183303    7.7179285    6.3056406    6.9152468    6.0190070  
  11 CARB    5.9486956    6.8025661    5.4338723    6.8528509    5.9487697  
  12 HYDR    5.5703021    6.3482452    5.4246842    6.6570186    5.6907112  
  13 HYDR    6.9936100    7.8476509    6.4391201    7.9390109    7.0308449  
  14 CARB    7.5933559    8.5272541    6.3726559    8.0257619    7.3429472  
  15 HYDR    7.8671055    8.8215664    6.4552509    8.4303745    7.8461453  
  16 HYDR    8.0216328    8.9455313    6.9777466    8.6550641    7.8875746  
  17 HYDR    8.2410009    9.1516744    7.0090430    8.3396601    7.6716802  
  18 CARB    5.9600378    6.8590988    4.5181392    5.9386271    5.4484625  
  19 HYDR    5.0592261    5.9224961    3.6443491    4.8664719    4.4333327  
  20 HYDR    6.2869293    7.2035057    4.6149452    6.4592567    6.0947852  
  21 HYDR    6.7910243    7.6481597    5.4040131    6.3923644    5.9169402  
  22 OXYG    2.8003507 *  3.4704922    3.2635813    3.6658879    2.7030516 *
  23 HYDR    1.8381655 *  2.5143405 *  2.6474056 *  3.1572371    2.3607919 *
  24 HYDR    3.1329443    3.9620484    2.3505173 *  3.2241358    2.5919043 *
  25 CARB    3.6515694    4.4936990    3.4106881    5.6371432    4.9612200  
  26 HYDR    2.7493256 *  3.5415948    2.8117509 *  5.0619916    4.5089169  
  27 HYDR    4.0796704    4.8204216    4.2303319    5.9661350    5.1529863  
  28 HYDR    4.4751967    5.3014796    4.0274950    6.5898283    5.9828513  
  29 OXYG    3.7035547    4.6591129    2.2338869 *  4.9169012    4.5129456  
  30 CARB    2.4567580 *  2.6294439 *  2.1687589 *  3.8173473    4.2600738  
  31 HYDR    3.1124982    3.4891012    2.2641517 *  4.6668549    5.0028779  
  32 HYDR    2.4185924 *  2.3220652 *  2.8574133 *  4.2477927    4.6128775  
  33 CARB    1.4319251 *  1.9836350 *  1.0912448 *  2.6130571 *  2.8329143 *
  34 CARB    2.5239785 *  2.8060061 *  2.1486961 *  1.5551806 *  2.1993416 *
  35 CARB    3.6467375    3.6453023    3.2908238    2.5254222 *  3.4868773  
  36 HYDR    4.4948491    4.4594530    4.1604214    2.6918235 *  3.7142392  
  37 CARB    4.2978908    4.4306621    3.4234846    3.9277578    4.7509009  
  38 CARB    3.6148637    3.5466640    3.3029435    4.0209207    4.7806524  
  39 HYDR    4.4499422    4.3075873    4.1865499    5.0778312    5.8370685  
  40 CARB    3.5949946    3.2522781    3.8341082    3.1843340    4.1225229  
  41 HYDR    3.0869809    2.5037104 *  3.8968646    2.9278651 *  3.7490051  
  42 HYDR    4.6451005    4.2100932    4.9029338    3.9731309    4.9850396  
  43 CARB    5.7507231    5.7647269    4.9510566    5.0702384    6.0073737  
  44 HYDR    6.3356837    6.4180759    5.3896952    5.2690677    6.1960542  
  45 HYDR    5.9869099    5.8239204    5.5306843    5.1801564    6.1995269  
  46 HYDR    6.3296593    6.3813262    5.4027441    6.0040838    6.8890430  
  47 CARB    4.6388546    5.0587665    3.1384334    4.5299908    5.1189313  
  48 HYDR    3.9685158    4.5535036    2.2212742 *  4.2167686    4.5961728  
  49 HYDR    5.3581900    5.8036414    3.8012954    4.7677302    5.3561312  
  50 HYDR    5.3267968    5.7378094    3.8016436    5.5505306    6.1243424  
  51 OXYG    0.0000000    0.9618395 *  1.9845376 *  2.7571346 *  2.6062727 *
  52 HYDR    0.9618395 *  0.0000000    2.8098961 *  2.7821885 *  2.8189677 *
  53 HYDR    1.9845376 *  2.8098961 *  0.0000000    3.2290501    3.2016470  
  54 CARB    2.7571346 *  2.7821885 *  3.2290501    0.0000000    1.0905502 *
  55 HYDR    2.6062727 *  2.8189677 *  3.2016470    1.0905502 *  0.0000000  
  56 HYDR    2.7450384 *  2.3888902 *  3.7439180    1.0934236 *  1.7795344 *
  57 HYDR    3.8423538    3.8499656    4.0745137    1.0916438 *  1.7832346 *
  58 OXYG    3.4123847    3.9346413    2.3689590 *  2.2753464 *  2.5678769 *

               56 HYDR      57 HYDR      58 OXYG  

   1 CARB    5.6487931    5.1745309    4.3521999  
   2 HYDR    5.4709323    4.6693554    3.9541879  
   3 HYDR    5.7092982    5.3792504    5.0168693  
   4 CARB    4.6918076    4.5611290    3.4719384  
   5 CARB    5.8214512    5.8746637    4.2724172  
   6 CARB    7.1866448    7.0215386    5.3615506  
   7 HYDR    7.9632041    7.8887595    6.0606495  
   8 CARB    7.4313329    6.8861729    5.2054332  
   9 CARB    7.0944685    6.5964387    5.4389393  
  10 HYDR    7.7881095    7.1449484    6.1788817  
  11 CARB    7.5682899    7.4072267    6.1798332  
  12 HYDR    7.2478206    7.2929249    6.3378604  
  13 HYDR    8.6576263    8.4728579    7.2024507  
  14 CARB    8.9562266    8.3461879    6.5995654  
  15 HYDR    9.3588858    8.7774801    6.8032422  
  16 HYDR    9.5290373    9.0396242    7.4094694  
  17 HYDR    9.3240523    8.5252982    6.8865905  
  18 CARB    6.9428480    6.1623170    4.2550834  
  19 HYDR    5.8797594    5.0949404    3.1812742  
  20 HYDR    7.4386133    6.7208340    4.5488102  
  21 HYDR    7.4459950    6.4415850    4.7258806  
  22 OXYG    4.1421120    4.4372826    4.0015930  
  23 HYDR    3.4910846    4.0841015    3.6732510  
  24 HYDR    4.1031944    3.7701679    2.3962717 *
  25 CARB    6.0616676    6.5338673    5.2123353  
  26 HYDR    5.3458517    6.0460252    4.8573366  
  27 HYDR    6.3324456    6.8482170    5.8438531  
  28 HYDR    7.0066366    7.4907833    5.9681372  
  29 OXYG    5.6286781    5.6141781    3.5974934  
  30 CARB    3.8113769    4.6652784    3.5755777  
  31 HYDR    4.8039297    5.4883076    3.9645860  
  32 HYDR    3.9940738    5.1879151    4.4598070  
  33 CARB    2.8876357 *  3.5454455    2.4357863 *
  34 CARB    2.1766132 *  2.1714853 *  1.3740384 *
  35 CARB    2.7424438 *  2.7389535 *  2.3985769 *
  36 HYDR    2.9825781 *  2.4495742 *  2.6625139 *
  37 CARB    4.1768071    4.2150741    3.0682789  
  38 CARB    3.9293036    4.6063655    3.8081264  
  39 HYDR    4.8854678    5.6535460    4.8680043  
  40 CARB    2.8444437 *  3.6310681    3.7270206  
  41 HYDR    2.2722377 *  3.5482381    4.0502865  
  42 HYDR    3.5387015    4.2108783    4.5784614  
  43 CARB    5.2268237    5.1254956    4.3048792  
  44 HYDR    5.5758227    5.1185256    4.2928964  
  45 HYDR    5.1317679    5.1965781    4.8799626  
  46 HYDR    6.1498479    6.1448363    5.0792697  
  47 CARB    5.0530012    4.8261822    2.9003447 *
  48 HYDR    4.8290078    4.6656722    2.4506995 *
  49 HYDR    5.4282761    4.8357582    2.8974975 *
  50 HYDR    5.9953983    5.8960363    3.9604563  
  51 OXYG    2.7450384 *  3.8423538    3.4123847  
  52 HYDR    2.3888902 *  3.8499656    3.9346413  
  53 HYDR    3.7439180    4.0745137    2.3689590 *
  54 CARB    1.0934236 *  1.0916438 *  2.2753464 *
  55 HYDR    1.7795344 *  1.7832346 *  2.5678769 *
  56 HYDR    0.0000000    1.7735704 *  3.2354759  
  57 HYDR    1.7735704 *  0.0000000    2.4863916 *
  58 OXYG    3.2354759    2.4863916 *  0.0000000  

  * ... LESS THAN  3.000


     ATOMIC BASIS SET
     ----------------
 THE CONTRACTED PRIMITIVE FUNCTIONS HAVE BEEN UNNORMALIZED
 THE CONTRACTED BASIS FUNCTIONS ARE NOW NORMALIZED TO UNITY

  SHELL TYPE  PRIMITIVE        EXPONENT          CONTRACTION COEFFICIENT(S)

 CARBON    

      1   S       1          4563.2400000    0.001966650249
      1   S       2           682.0240000    0.015230601932
      1   S       3           154.9730000    0.076126909656
      1   S       4            44.4553000    0.260801033080
      1   S       5            13.0290000    0.616462078191
      1   S       6             1.8277300    0.221006028032

      2   L       7            20.9642000    0.114660080729    0.040248692673
      2   L       8             4.8033100    0.919999647749    0.237593956746
      2   L       9             1.4593300   -0.003030682134    0.815853851473

      3   L      10             0.4834560    1.000000000000    1.000000000000

      4   L      11             0.1455850    1.000000000000    1.000000000000

      5   L      12             0.0438000    1.000000000000    1.000000000000

      6   D      13             0.6260000    1.000000000000

 HYDROGEN  

      7   S      14            33.8650000    0.025493814541
      7   S      15             5.0947900    0.190373108582
      7   S      16             1.1587900    0.852161486043

      8   S      17             0.3258400    1.000000000000

      9   S      18             0.1027410    1.000000000000

     10   S      19             0.0360000    1.000000000000

 HYDROGEN  

     11   S      20            33.8650000    0.025493814541
     11   S      21             5.0947900    0.190373108582
     11   S      22             1.1587900    0.852161486043

     12   S      23             0.3258400    1.000000000000

     13   S      24             0.1027410    1.000000000000

     14   S      25             0.0360000    1.000000000000

 CARBON    

     15   S      26          4563.2400000    0.001966650249
     15   S      27           682.0240000    0.015230601932
     15   S      28           154.9730000    0.076126909656
     15   S      29            44.4553000    0.260801033080
     15   S      30            13.0290000    0.616462078191
     15   S      31             1.8277300    0.221006028032

     16   L      32            20.9642000    0.114660080729    0.040248692673
     16   L      33             4.8033100    0.919999647749    0.237593956746
     16   L      34             1.4593300   -0.003030682134    0.815853851473

     17   L      35             0.4834560    1.000000000000    1.000000000000

     18   L      36             0.1455850    1.000000000000    1.000000000000

     19   L      37             0.0438000    1.000000000000    1.000000000000

     20   D      38             0.6260000    1.000000000000

 CARBON    

     21   S      39          4563.2400000    0.001966650249
     21   S      40           682.0240000    0.015230601932
     21   S      41           154.9730000    0.076126909656
     21   S      42            44.4553000    0.260801033080
     21   S      43            13.0290000    0.616462078191
     21   S      44             1.8277300    0.221006028032

     22   L      45            20.9642000    0.114660080729    0.040248692673
     22   L      46             4.8033100    0.919999647749    0.237593956746
     22   L      47             1.4593300   -0.003030682134    0.815853851473

     23   L      48             0.4834560    1.000000000000    1.000000000000

     24   L      49             0.1455850    1.000000000000    1.000000000000

     25   L      50             0.0438000    1.000000000000    1.000000000000

     26   D      51             0.6260000    1.000000000000

 CARBON    

     27   S      52          4563.2400000    0.001966650249
     27   S      53           682.0240000    0.015230601932
     27   S      54           154.9730000    0.076126909656
     27   S      55            44.4553000    0.260801033080
     27   S      56            13.0290000    0.616462078191
     27   S      57             1.8277300    0.221006028032

     28   L      58            20.9642000    0.114660080729    0.040248692673
     28   L      59             4.8033100    0.919999647749    0.237593956746
     28   L      60             1.4593300   -0.003030682134    0.815853851473

     29   L      61             0.4834560    1.000000000000    1.000000000000

     30   L      62             0.1455850    1.000000000000    1.000000000000

     31   L      63             0.0438000    1.000000000000    1.000000000000

     32   D      64             0.6260000    1.000000000000

 HYDROGEN  

     33   S      65            33.8650000    0.025493814541
     33   S      66             5.0947900    0.190373108582
     33   S      67             1.1587900    0.852161486043

     34   S      68             0.3258400    1.000000000000

     35   S      69             0.1027410    1.000000000000

     36   S      70             0.0360000    1.000000000000

 CARBON    

     37   S      71          4563.2400000    0.001966650249
     37   S      72           682.0240000    0.015230601932
     37   S      73           154.9730000    0.076126909656
     37   S      74            44.4553000    0.260801033080
     37   S      75            13.0290000    0.616462078191
     37   S      76             1.8277300    0.221006028032

     38   L      77            20.9642000    0.114660080729    0.040248692673
     38   L      78             4.8033100    0.919999647749    0.237593956746
     38   L      79             1.4593300   -0.003030682134    0.815853851473

     39   L      80             0.4834560    1.000000000000    1.000000000000

     40   L      81             0.1455850    1.000000000000    1.000000000000

     41   L      82             0.0438000    1.000000000000    1.000000000000

     42   D      83             0.6260000    1.000000000000

 CARBON    

     43   S      84          4563.2400000    0.001966650249
     43   S      85           682.0240000    0.015230601932
     43   S      86           154.9730000    0.076126909656
     43   S      87            44.4553000    0.260801033080
     43   S      88            13.0290000    0.616462078191
     43   S      89             1.8277300    0.221006028032

     44   L      90            20.9642000    0.114660080729    0.040248692673
     44   L      91             4.8033100    0.919999647749    0.237593956746
     44   L      92             1.4593300   -0.003030682134    0.815853851473

     45   L      93             0.4834560    1.000000000000    1.000000000000

     46   L      94             0.1455850    1.000000000000    1.000000000000

     47   L      95             0.0438000    1.000000000000    1.000000000000

     48   D      96             0.6260000    1.000000000000

 HYDROGEN  

     49   S      97            33.8650000    0.025493814541
     49   S      98             5.0947900    0.190373108582
     49   S      99             1.1587900    0.852161486043

     50   S     100             0.3258400    1.000000000000

     51   S     101             0.1027410    1.000000000000

     52   S     102             0.0360000    1.000000000000

 CARBON    

     53   S     103          4563.2400000    0.001966650249
     53   S     104           682.0240000    0.015230601932
     53   S     105           154.9730000    0.076126909656
     53   S     106            44.4553000    0.260801033080
     53   S     107            13.0290000    0.616462078191
     53   S     108             1.8277300    0.221006028032

     54   L     109            20.9642000    0.114660080729    0.040248692673
     54   L     110             4.8033100    0.919999647749    0.237593956746
     54   L     111             1.4593300   -0.003030682134    0.815853851473

     55   L     112             0.4834560    1.000000000000    1.000000000000

     56   L     113             0.1455850    1.000000000000    1.000000000000

     57   L     114             0.0438000    1.000000000000    1.000000000000

     58   D     115             0.6260000    1.000000000000

 HYDROGEN  

     59   S     116            33.8650000    0.025493814541
     59   S     117             5.0947900    0.190373108582
     59   S     118             1.1587900    0.852161486043

     60   S     119             0.3258400    1.000000000000

     61   S     120             0.1027410    1.000000000000

     62   S     121             0.0360000    1.000000000000

 HYDROGEN  

     63   S     122            33.8650000    0.025493814541
     63   S     123             5.0947900    0.190373108582
     63   S     124             1.1587900    0.852161486043

     64   S     125             0.3258400    1.000000000000

     65   S     126             0.1027410    1.000000000000

     66   S     127             0.0360000    1.000000000000

 CARBON    

     67   S     128          4563.2400000    0.001966650249
     67   S     129           682.0240000    0.015230601932
     67   S     130           154.9730000    0.076126909656
     67   S     131            44.4553000    0.260801033080
     67   S     132            13.0290000    0.616462078191
     67   S     133             1.8277300    0.221006028032

     68   L     134            20.9642000    0.114660080729    0.040248692673
     68   L     135             4.8033100    0.919999647749    0.237593956746
     68   L     136             1.4593300   -0.003030682134    0.815853851473

     69   L     137             0.4834560    1.000000000000    1.000000000000

     70   L     138             0.1455850    1.000000000000    1.000000000000

     71   L     139             0.0438000    1.000000000000    1.000000000000

     72   D     140             0.6260000    1.000000000000

 HYDROGEN  

     73   S     141            33.8650000    0.025493814541
     73   S     142             5.0947900    0.190373108582
     73   S     143             1.1587900    0.852161486043

     74   S     144             0.3258400    1.000000000000

     75   S     145             0.1027410    1.000000000000

     76   S     146             0.0360000    1.000000000000

 HYDROGEN  

     77   S     147            33.8650000    0.025493814541
     77   S     148             5.0947900    0.190373108582
     77   S     149             1.1587900    0.852161486043

     78   S     150             0.3258400    1.000000000000

     79   S     151             0.1027410    1.000000000000

     80   S     152             0.0360000    1.000000000000

 HYDROGEN  

     81   S     153            33.8650000    0.025493814541
     81   S     154             5.0947900    0.190373108582
     81   S     155             1.1587900    0.852161486043

     82   S     156             0.3258400    1.000000000000

     83   S     157             0.1027410    1.000000000000

     84   S     158             0.0360000    1.000000000000

 CARBON    

     85   S     159          4563.2400000    0.001966650249
     85   S     160           682.0240000    0.015230601932
     85   S     161           154.9730000    0.076126909656
     85   S     162            44.4553000    0.260801033080
     85   S     163            13.0290000    0.616462078191
     85   S     164             1.8277300    0.221006028032

     86   L     165            20.9642000    0.114660080729    0.040248692673
     86   L     166             4.8033100    0.919999647749    0.237593956746
     86   L     167             1.4593300   -0.003030682134    0.815853851473

     87   L     168             0.4834560    1.000000000000    1.000000000000

     88   L     169             0.1455850    1.000000000000    1.000000000000

     89   L     170             0.0438000    1.000000000000    1.000000000000

     90   D     171             0.6260000    1.000000000000

 HYDROGEN  

     91   S     172            33.8650000    0.025493814541
     91   S     173             5.0947900    0.190373108582
     91   S     174             1.1587900    0.852161486043

     92   S     175             0.3258400    1.000000000000

     93   S     176             0.1027410    1.000000000000

     94   S     177             0.0360000    1.000000000000

 HYDROGEN  

     95   S     178            33.8650000    0.025493814541
     95   S     179             5.0947900    0.190373108582
     95   S     180             1.1587900    0.852161486043

     96   S     181             0.3258400    1.000000000000

     97   S     182             0.1027410    1.000000000000

     98   S     183             0.0360000    1.000000000000

 HYDROGEN  

     99   S     184            33.8650000    0.025493814541
     99   S     185             5.0947900    0.190373108582
     99   S     186             1.1587900    0.852161486043

    100   S     187             0.3258400    1.000000000000

    101   S     188             0.1027410    1.000000000000

    102   S     189             0.0360000    1.000000000000

 OXYGEN    

    103   S     190          8588.5000000    0.001895150083
    103   S     191          1297.2300000    0.014385900631
    103   S     192           299.2960000    0.070732003103
    103   S     193            87.3771000    0.240001010530
    103   S     194            25.6789000    0.594797026097
    103   S     195             3.7400400    0.280802012320

    104   L     196            42.1175000    0.113889012440    0.036511397380
    104   L     197             9.6283700    0.920811100576    0.237152982984
    104   L     198             2.8533200   -0.003274470358    0.819701941186

    105   L     199             0.9056610    1.000000000000    1.000000000000

    106   L     200             0.2556110    1.000000000000    1.000000000000

    107   L     201             0.0845000    1.000000000000    1.000000000000

    108   D     202             1.2920000    1.000000000000

 HYDROGEN  

    109   S     203            33.8650000    0.025493814541
    109   S     204             5.0947900    0.190373108582
    109   S     205             1.1587900    0.852161486043

    110   S     206             0.3258400    1.000000000000

    111   S     207             0.1027410    1.000000000000

    112   S     208             0.0360000    1.000000000000

 HYDROGEN  

    113   S     209            33.8650000    0.025493814541
    113   S     210             5.0947900    0.190373108582
    113   S     211             1.1587900    0.852161486043

    114   S     212             0.3258400    1.000000000000

    115   S     213             0.1027410    1.000000000000

    116   S     214             0.0360000    1.000000000000

 CARBON    

    117   S     215          4563.2400000    0.001966650249
    117   S     216           682.0240000    0.015230601932
    117   S     217           154.9730000    0.076126909656
    117   S     218            44.4553000    0.260801033080
    117   S     219            13.0290000    0.616462078191
    117   S     220             1.8277300    0.221006028032

    118   L     221            20.9642000    0.114660080729    0.040248692673
    118   L     222             4.8033100    0.919999647749    0.237593956746
    118   L     223             1.4593300   -0.003030682134    0.815853851473

    119   L     224             0.4834560    1.000000000000    1.000000000000

    120   L     225             0.1455850    1.000000000000    1.000000000000

    121   L     226             0.0438000    1.000000000000    1.000000000000

    122   D     227             0.6260000    1.000000000000

 HYDROGEN  

    123   S     228            33.8650000    0.025493814541
    123   S     229             5.0947900    0.190373108582
    123   S     230             1.1587900    0.852161486043

    124   S     231             0.3258400    1.000000000000

    125   S     232             0.1027410    1.000000000000

    126   S     233             0.0360000    1.000000000000

 HYDROGEN  

    127   S     234            33.8650000    0.025493814541
    127   S     235             5.0947900    0.190373108582
    127   S     236             1.1587900    0.852161486043

    128   S     237             0.3258400    1.000000000000

    129   S     238             0.1027410    1.000000000000

    130   S     239             0.0360000    1.000000000000

 HYDROGEN  

    131   S     240            33.8650000    0.025493814541
    131   S     241             5.0947900    0.190373108582
    131   S     242             1.1587900    0.852161486043

    132   S     243             0.3258400    1.000000000000

    133   S     244             0.1027410    1.000000000000

    134   S     245             0.0360000    1.000000000000

 OXYGEN    

    135   S     246          8588.5000000    0.001895150083
    135   S     247          1297.2300000    0.014385900631
    135   S     248           299.2960000    0.070732003103
    135   S     249            87.3771000    0.240001010530
    135   S     250            25.6789000    0.594797026097
    135   S     251             3.7400400    0.280802012320

    136   L     252            42.1175000    0.113889012440    0.036511397380
    136   L     253             9.6283700    0.920811100576    0.237152982984
    136   L     254             2.8533200   -0.003274470358    0.819701941186

    137   L     255             0.9056610    1.000000000000    1.000000000000

    138   L     256             0.2556110    1.000000000000    1.000000000000

    139   L     257             0.0845000    1.000000000000    1.000000000000

    140   D     258             1.2920000    1.000000000000

 CARBON    

    141   S     259          4563.2400000    0.001966650249
    141   S     260           682.0240000    0.015230601932
    141   S     261           154.9730000    0.076126909656
    141   S     262            44.4553000    0.260801033080
    141   S     263            13.0290000    0.616462078191
    141   S     264             1.8277300    0.221006028032

    142   L     265            20.9642000    0.114660080729    0.040248692673
    142   L     266             4.8033100    0.919999647749    0.237593956746
    142   L     267             1.4593300   -0.003030682134    0.815853851473

    143   L     268             0.4834560    1.000000000000    1.000000000000

    144   L     269             0.1455850    1.000000000000    1.000000000000

    145   L     270             0.0438000    1.000000000000    1.000000000000

    146   D     271             0.6260000    1.000000000000

 HYDROGEN  

    147   S     272            33.8650000    0.025493814541
    147   S     273             5.0947900    0.190373108582
    147   S     274             1.1587900    0.852161486043

    148   S     275             0.3258400    1.000000000000

    149   S     276             0.1027410    1.000000000000

    150   S     277             0.0360000    1.000000000000

 HYDROGEN  

    151   S     278            33.8650000    0.025493814541
    151   S     279             5.0947900    0.190373108582
    151   S     280             1.1587900    0.852161486043

    152   S     281             0.3258400    1.000000000000

    153   S     282             0.1027410    1.000000000000

    154   S     283             0.0360000    1.000000000000

 CARBON    

    155   S     284          4563.2400000    0.001966650249
    155   S     285           682.0240000    0.015230601932
    155   S     286           154.9730000    0.076126909656
    155   S     287            44.4553000    0.260801033080
    155   S     288            13.0290000    0.616462078191
    155   S     289             1.8277300    0.221006028032

    156   L     290            20.9642000    0.114660080729    0.040248692673
    156   L     291             4.8033100    0.919999647749    0.237593956746
    156   L     292             1.4593300   -0.003030682134    0.815853851473

    157   L     293             0.4834560    1.000000000000    1.000000000000

    158   L     294             0.1455850    1.000000000000    1.000000000000

    159   L     295             0.0438000    1.000000000000    1.000000000000

    160   D     296             0.6260000    1.000000000000

 CARBON    

    161   S     297          4563.2400000    0.001966650249
    161   S     298           682.0240000    0.015230601932
    161   S     299           154.9730000    0.076126909656
    161   S     300            44.4553000    0.260801033080
    161   S     301            13.0290000    0.616462078191
    161   S     302             1.8277300    0.221006028032

    162   L     303            20.9642000    0.114660080729    0.040248692673
    162   L     304             4.8033100    0.919999647749    0.237593956746
    162   L     305             1.4593300   -0.003030682134    0.815853851473

    163   L     306             0.4834560    1.000000000000    1.000000000000

    164   L     307             0.1455850    1.000000000000    1.000000000000

    165   L     308             0.0438000    1.000000000000    1.000000000000

    166   D     309             0.6260000    1.000000000000

 CARBON    

    167   S     310          4563.2400000    0.001966650249
    167   S     311           682.0240000    0.015230601932
    167   S     312           154.9730000    0.076126909656
    167   S     313            44.4553000    0.260801033080
    167   S     314            13.0290000    0.616462078191
    167   S     315             1.8277300    0.221006028032

    168   L     316            20.9642000    0.114660080729    0.040248692673
    168   L     317             4.8033100    0.919999647749    0.237593956746
    168   L     318             1.4593300   -0.003030682134    0.815853851473

    169   L     319             0.4834560    1.000000000000    1.000000000000

    170   L     320             0.1455850    1.000000000000    1.000000000000

    171   L     321             0.0438000    1.000000000000    1.000000000000

    172   D     322             0.6260000    1.000000000000

 HYDROGEN  

    173   S     323            33.8650000    0.025493814541
    173   S     324             5.0947900    0.190373108582
    173   S     325             1.1587900    0.852161486043

    174   S     326             0.3258400    1.000000000000

    175   S     327             0.1027410    1.000000000000

    176   S     328             0.0360000    1.000000000000

 CARBON    

    177   S     329          4563.2400000    0.001966650249
    177   S     330           682.0240000    0.015230601932
    177   S     331           154.9730000    0.076126909656
    177   S     332            44.4553000    0.260801033080
    177   S     333            13.0290000    0.616462078191
    177   S     334             1.8277300    0.221006028032

    178   L     335            20.9642000    0.114660080729    0.040248692673
    178   L     336             4.8033100    0.919999647749    0.237593956746
    178   L     337             1.4593300   -0.003030682134    0.815853851473

    179   L     338             0.4834560    1.000000000000    1.000000000000

    180   L     339             0.1455850    1.000000000000    1.000000000000

    181   L     340             0.0438000    1.000000000000    1.000000000000

    182   D     341             0.6260000    1.000000000000

 CARBON    

    183   S     342          4563.2400000    0.001966650249
    183   S     343           682.0240000    0.015230601932
    183   S     344           154.9730000    0.076126909656
    183   S     345            44.4553000    0.260801033080
    183   S     346            13.0290000    0.616462078191
    183   S     347             1.8277300    0.221006028032

    184   L     348            20.9642000    0.114660080729    0.040248692673
    184   L     349             4.8033100    0.919999647749    0.237593956746
    184   L     350             1.4593300   -0.003030682134    0.815853851473

    185   L     351             0.4834560    1.000000000000    1.000000000000

    186   L     352             0.1455850    1.000000000000    1.000000000000

    187   L     353             0.0438000    1.000000000000    1.000000000000

    188   D     354             0.6260000    1.000000000000

 HYDROGEN  

    189   S     355            33.8650000    0.025493814541
    189   S     356             5.0947900    0.190373108582
    189   S     357             1.1587900    0.852161486043

    190   S     358             0.3258400    1.000000000000

    191   S     359             0.1027410    1.000000000000

    192   S     360             0.0360000    1.000000000000

 CARBON    

    193   S     361          4563.2400000    0.001966650249
    193   S     362           682.0240000    0.015230601932
    193   S     363           154.9730000    0.076126909656
    193   S     364            44.4553000    0.260801033080
    193   S     365            13.0290000    0.616462078191
    193   S     366             1.8277300    0.221006028032

    194   L     367            20.9642000    0.114660080729    0.040248692673
    194   L     368             4.8033100    0.919999647749    0.237593956746
    194   L     369             1.4593300   -0.003030682134    0.815853851473

    195   L     370             0.4834560    1.000000000000    1.000000000000

    196   L     371             0.1455850    1.000000000000    1.000000000000

    197   L     372             0.0438000    1.000000000000    1.000000000000

    198   D     373             0.6260000    1.000000000000

 HYDROGEN  

    199   S     374            33.8650000    0.025493814541
    199   S     375             5.0947900    0.190373108582
    199   S     376             1.1587900    0.852161486043

    200   S     377             0.3258400    1.000000000000

    201   S     378             0.1027410    1.000000000000

    202   S     379             0.0360000    1.000000000000

 HYDROGEN  

    203   S     380            33.8650000    0.025493814541
    203   S     381             5.0947900    0.190373108582
    203   S     382             1.1587900    0.852161486043

    204   S     383             0.3258400    1.000000000000

    205   S     384             0.1027410    1.000000000000

    206   S     385             0.0360000    1.000000000000

 CARBON    

    207   S     386          4563.2400000    0.001966650249
    207   S     387           682.0240000    0.015230601932
    207   S     388           154.9730000    0.076126909656
    207   S     389            44.4553000    0.260801033080
    207   S     390            13.0290000    0.616462078191
    207   S     391             1.8277300    0.221006028032

    208   L     392            20.9642000    0.114660080729    0.040248692673
    208   L     393             4.8033100    0.919999647749    0.237593956746
    208   L     394             1.4593300   -0.003030682134    0.815853851473

    209   L     395             0.4834560    1.000000000000    1.000000000000

    210   L     396             0.1455850    1.000000000000    1.000000000000

    211   L     397             0.0438000    1.000000000000    1.000000000000

    212   D     398             0.6260000    1.000000000000

 HYDROGEN  

    213   S     399            33.8650000    0.025493814541
    213   S     400             5.0947900    0.190373108582
    213   S     401             1.1587900    0.852161486043

    214   S     402             0.3258400    1.000000000000

    215   S     403             0.1027410    1.000000000000

    216   S     404             0.0360000    1.000000000000

 HYDROGEN  

    217   S     405            33.8650000    0.025493814541
    217   S     406             5.0947900    0.190373108582
    217   S     407             1.1587900    0.852161486043

    218   S     408             0.3258400    1.000000000000

    219   S     409             0.1027410    1.000000000000

    220   S     410             0.0360000    1.000000000000

 HYDROGEN  

    221   S     411            33.8650000    0.025493814541
    221   S     412             5.0947900    0.190373108582
    221   S     413             1.1587900    0.852161486043

    222   S     414             0.3258400    1.000000000000

    223   S     415             0.1027410    1.000000000000

    224   S     416             0.0360000    1.000000000000

 CARBON    

    225   S     417          4563.2400000    0.001966650249
    225   S     418           682.0240000    0.015230601932
    225   S     419           154.9730000    0.076126909656
    225   S     420            44.4553000    0.260801033080
    225   S     421            13.0290000    0.616462078191
    225   S     422             1.8277300    0.221006028032

    226   L     423            20.9642000    0.114660080729    0.040248692673
    226   L     424             4.8033100    0.919999647749    0.237593956746
    226   L     425             1.4593300   -0.003030682134    0.815853851473

    227   L     426             0.4834560    1.000000000000    1.000000000000

    228   L     427             0.1455850    1.000000000000    1.000000000000

    229   L     428             0.0438000    1.000000000000    1.000000000000

    230   D     429             0.6260000    1.000000000000

 HYDROGEN  

    231   S     430            33.8650000    0.025493814541
    231   S     431             5.0947900    0.190373108582
    231   S     432             1.1587900    0.852161486043

    232   S     433             0.3258400    1.000000000000

    233   S     434             0.1027410    1.000000000000

    234   S     435             0.0360000    1.000000000000

 HYDROGEN  

    235   S     436            33.8650000    0.025493814541
    235   S     437             5.0947900    0.190373108582
    235   S     438             1.1587900    0.852161486043

    236   S     439             0.3258400    1.000000000000

    237   S     440             0.1027410    1.000000000000

    238   S     441             0.0360000    1.000000000000

 HYDROGEN  

    239   S     442            33.8650000    0.025493814541
    239   S     443             5.0947900    0.190373108582
    239   S     444             1.1587900    0.852161486043

    240   S     445             0.3258400    1.000000000000

    241   S     446             0.1027410    1.000000000000

    242   S     447             0.0360000    1.000000000000

 OXYGEN    

    243   S     448          8588.5000000    0.001895150083
    243   S     449          1297.2300000    0.014385900631
    243   S     450           299.2960000    0.070732003103
    243   S     451            87.3771000    0.240001010530
    243   S     452            25.6789000    0.594797026097
    243   S     453             3.7400400    0.280802012320

    244   L     454            42.1175000    0.113889012440    0.036511397380
    244   L     455             9.6283700    0.920811100576    0.237152982984
    244   L     456             2.8533200   -0.003274470358    0.819701941186

    245   L     457             0.9056610    1.000000000000    1.000000000000

    246   L     458             0.2556110    1.000000000000    1.000000000000

    247   L     459             0.0845000    1.000000000000    1.000000000000

    248   D     460             1.2920000    1.000000000000

 HYDROGEN  

    249   S     461            33.8650000    0.025493814541
    249   S     462             5.0947900    0.190373108582
    249   S     463             1.1587900    0.852161486043

    250   S     464             0.3258400    1.000000000000

    251   S     465             0.1027410    1.000000000000

    252   S     466             0.0360000    1.000000000000

 HYDROGEN  

    253   S     467            33.8650000    0.025493814541
    253   S     468             5.0947900    0.190373108582
    253   S     469             1.1587900    0.852161486043

    254   S     470             0.3258400    1.000000000000

    255   S     471             0.1027410    1.000000000000

    256   S     472             0.0360000    1.000000000000

 CARBON    

    257   S     473          4563.2400000    0.001966650249
    257   S     474           682.0240000    0.015230601932
    257   S     475           154.9730000    0.076126909656
    257   S     476            44.4553000    0.260801033080
    257   S     477            13.0290000    0.616462078191
    257   S     478             1.8277300    0.221006028032

    258   L     479            20.9642000    0.114660080729    0.040248692673
    258   L     480             4.8033100    0.919999647749    0.237593956746
    258   L     481             1.4593300   -0.003030682134    0.815853851473

    259   L     482             0.4834560    1.000000000000    1.000000000000

    260   L     483             0.1455850    1.000000000000    1.000000000000

    261   L     484             0.0438000    1.000000000000    1.000000000000

    262   D     485             0.6260000    1.000000000000

 HYDROGEN  

    263   S     486            33.8650000    0.025493814541
    263   S     487             5.0947900    0.190373108582
    263   S     488             1.1587900    0.852161486043

    264   S     489             0.3258400    1.000000000000

    265   S     490             0.1027410    1.000000000000

    266   S     491             0.0360000    1.000000000000

 HYDROGEN  

    267   S     492            33.8650000    0.025493814541
    267   S     493             5.0947900    0.190373108582
    267   S     494             1.1587900    0.852161486043

    268   S     495             0.3258400    1.000000000000

    269   S     496             0.1027410    1.000000000000

    270   S     497             0.0360000    1.000000000000

 HYDROGEN  

    271   S     498            33.8650000    0.025493814541
    271   S     499             5.0947900    0.190373108582
    271   S     500             1.1587900    0.852161486043

    272   S     501             0.3258400    1.000000000000

    273   S     502             0.1027410    1.000000000000

    274   S     503             0.0360000    1.000000000000

 OXYGEN    

    275   S     504          8588.5000000    0.001895150083
    275   S     505          1297.2300000    0.014385900631
    275   S     506           299.2960000    0.070732003103
    275   S     507            87.3771000    0.240001010530
    275   S     508            25.6789000    0.594797026097
    275   S     509             3.7400400    0.280802012320

    276   L     510            42.1175000    0.113889012440    0.036511397380
    276   L     511             9.6283700    0.920811100576    0.237152982984
    276   L     512             2.8533200   -0.003274470358    0.819701941186

    277   L     513             0.9056610    1.000000000000    1.000000000000

    278   L     514             0.2556110    1.000000000000    1.000000000000

    279   L     515             0.0845000    1.000000000000    1.000000000000

    280   D     516             1.2920000    1.000000000000

 TOTAL NUMBER OF BASIS SET SHELLS             =  280
 NUMBER OF CARTESIAN GAUSSIAN BASIS FUNCTIONS =  688
 NUMBER OF ELECTRONS                          =  186
 CHARGE OF MOLECULE                           =    0
 SPIN MULTIPLICITY                            =    1
 NUMBER OF OCCUPIED ORBITALS (ALPHA)          =   93
 NUMBER OF OCCUPIED ORBITALS (BETA )          =   93
 TOTAL NUMBER OF ATOMS                        =   58
 THE NUCLEAR REPULSION ENERGY IS     2393.3026884154

     $CONTRL OPTIONS
     ---------------
 SCFTYP=NONE         RUNTYP=TRANSITN     EXETYP=RUN     
 MPLEVL=       0     CITYP =GUGA         CCTYP =NONE         VBTYP =NONE    
 DFTTYP=NONE         TDDFT =NONE    
 MULT  =       1     ICHARG=       0     NZVAR =       0     COORD =UNIQUE  
 PP    =NONE         RELWFN=NONE         LOCAL =NONE         NUMGRD=       F
 ISPHER=       0     NOSYM =       0     MAXIT =     200     UNITS =ANGS    
 PLTORB=       F     MOLPLT=       F     AIMPAC=       F     FRIEND=        
 NPRINT=       7     IREST =       0     GEOM  =INPUT   
 NORMF =       0     NORMP =       0     ITOL  =      30     ICUT  =      11
 INTTYP=BEST         GRDTYP=BEST         QMTTOL= 1.0E-06

     $SYSTEM OPTIONS
     ---------------
  REPLICATED MEMORY=   350000000 WORDS (ON EVERY NODE).
 DISTRIBUTED MEMDDI=           0 MILLION WORDS IN AGGREGATE,
 MEMDDI DISTRIBUTED OVER  20 PROCESSORS IS           0 WORDS/PROCESSOR.
 TOTAL MEMORY REQUESTED ON EACH PROCESSOR=   350000000 WORDS.
 TIMLIM=      360000.00 MINUTES, OR     250.0 DAYS.
 PARALL= T  BALTYP=  DLB     KDIAG=    0  COREFL= F
 MXSEQ2=     300 MXSEQ3=     150  mem10=         0  mem22=         0

 Using Gaussians for PCM contribution to MEP, params: 0.10000E+01 0.10000E-07

          ----------------
          PROPERTIES INPUT
          ----------------

     MOMENTS            FIELD           POTENTIAL          DENSITY
 IEMOM =       1   IEFLD =       0   IEPOT =       0   IEDEN =       0
 WHERE =COMASS     WHERE =NUCLEI     WHERE =NUCLEI     WHERE =NUCLEI  
 OUTPUT=BOTH       OUTPUT=BOTH       OUTPUT=BOTH       OUTPUT=BOTH    
 IEMINT=       0   IEFINT=       0                     IEDINT=       0
                                                       MORB  =       0
          EXTRAPOLATION IN EFFECT
          SOSCF IN EFFECT
 ORBITAL PRINTING OPTION: NPREO=     1   688     2     1

     -------------------------------
     INTEGRAL TRANSFORMATION OPTIONS
     -------------------------------
     NWORD  =            0
     CUTOFF = 1.0E-12     MPTRAN =       0
     DIRTRF =       T     AOINTS =DUP     

          ----------------------
          INTEGRAL INPUT OPTIONS
          ----------------------
 NOPK  =       1 NORDER=       0 SCHWRZ=       T

     ------------------------------------------
     THE POINT GROUP IS C1 , NAXIS= 0, ORDER= 1
     ------------------------------------------

     DIMENSIONS OF THE SYMMETRY SUBSPACES ARE
 A   =  688

 ..... DONE SETTING UP THE RUN .....
 CPU     0: STEP CPU TIME=     1.28 TOTAL CPU TIME=          1.3 (      0.0 MIN)
 TOTAL WALL CLOCK TIME=          1.6 SECONDS, CPU UTILIZATION IS    80.35%

     ------------------------
     TRANSITION MOMENT DRIVER
     ------------------------

     -------------------------------
     INPUT FOR TRANSITION MOMENT RUN
     -------------------------------
     OPERAT=HSO1         NFZC  =      90     NOCC  =      94
     NUMCI =       2     NUMVEC=       1     SYMTOL=   1.0E-04
     IPRHSO=       0     NOSYM =       0     ETOL  =   100.000000
     UPPER ENERGY LIMIT FOR SPIN-ORBIT CI MATRIX   =      100.000 HARTREE.
     TMOMNT=       T     SKIPDM=       T     PRTPRM=       T
     SLOWFF=       F     PHYSRC=       F     MODPAR=       3
     JZ    =       0     PARMP =       0     ZEFTYP=TRUE    
     MCP2E =       0     ONECNT=       0     NFFBUF=      -1
     EEQTOL=   0.10E-05  ISTNO =  0  0
     DEGTOL= .0200 .0020

     IROOTS=         4  4
     NSTATE=         4  4
     IVEX  =         1  1
     ZEFF  =        6.0   1.0   1.0   6.0   6.0   6.0   1.0   6.0   6.0   1.0
     ZEFF  =        6.0   1.0   1.0   6.0   1.0   1.0   1.0   6.0   1.0   1.0
     ZEFF  =        1.0   8.0   1.0   1.0   6.0   1.0   1.0   1.0   8.0   6.0
     ZEFF  =        1.0   1.0   6.0   6.0   6.0   1.0   6.0   6.0   1.0   6.0
     ZEFF  =        1.0   1.0   6.0   1.0   1.0   1.0   6.0   1.0   1.0   1.0
     ZEFF  =        8.0   1.0   1.0   6.0   1.0   1.0   1.0   8.0

          ********************
          1 ELECTRON INTEGRALS
          ********************
 ...... END OF ONE-ELECTRON INTEGRALS ......
 CPU     0: STEP CPU TIME=     0.08 TOTAL CPU TIME=          1.4 (      0.0 MIN)
 TOTAL WALL CLOCK TIME=          1.7 SECONDS, CPU UTILIZATION IS    80.65%
 OPENING FILE SOCCDAT WITH      12 LOGICAL RECORDS OF       0 WORDS
 WITH A MAXIMUM OF          12 PHYSICAL RECORDS OF    2048 WORDS

 STATISTICS FOR GENERATION OF SYMMETRY ORBITAL -Q- MATRIX
 NUMBER OF CARTESIAN ATOMIC ORBITALS=        688
 NUMBER OF SPHERICAL CONTAMINANTS DROPPED=     0
 NUMBER OF LINEARLY DEPENDENT MOS DROPPED=     2
 TOTAL NUMBER OF MOS IN VARIATION SPACE=     686

 ...WARNING (SYMORB.SRC)...
 THE INPUT BASIS SET CONTAINS APPROXIMATE LINEAR DEPENDENCE.
 THE SMALLEST EIGENVALUE OF THE OVERLAP MATRIX IS   7.188279E-07
 THERE ARE    2 EIGENVALUES LESS THAN QMTTOL=  1.00E-06
 EIGENVECTORS BELOW -QMTTOL- ARE DROPPED FROM THE MO SPACE,
 IN ORDER TO ELIMINATE THE APPROXIMATE LINEAR DEPENDENCE.

 THIS WILL MOST LIKELY CHANGE THE ENERGY ON THE ORDER OF TENS OF MICROHARTREES,
 DEPENDING ON THE NUMBER OF ORBITALS REMOVED.  THE VALUE OF QMTTOL CAN BE 
 CHANGED IN $CONTRL: JOBS WITH EIGENVALUES BELOW 1.0E-07 PROBABLY WON'T
 CONVERGE.  EIGENVALUES BETWEEN 1.0E-07 AND 1.0E-06 MAY REQUIRE LOOSENING OF
 THE DENSITY CRITERION (CONV IN $SCF), MORE ACCURATE INTEGRAL EVALUATION
 (ICUT=11 IN $CONTRL), MORE ACCURATE DIRECT SCF FOCK MATRIX
 CONSTRUCTION (FDIFF=.FALSE. IN $SCF), OR CHANGING THE SCF CONVERGER
 (DIIS=.TRUE. IN $SCF).

                    * * * * * WARNING * * * * *
 POSSIBLE LINEAR DEPENDENCE PROBLEMS DETECTED, INPUT QMTTOL= 1.0E-06,
 WITH    12 OVERLAP EIGENVALUES LYING BETWEEN 1.0E-05 AND QMTTOL.
 IF YOU EXPERIENCE SCF CONVERGENCE DIFFICULTIES WITH THE DENSITY ALMOST BUT
 NOT QUITE CONVERGED, YOU MAY NEED TO LOOSEN -QMTTOL- BY A FACTOR 5 TO 10.


          ----------------------
          CORRESPONDING ORBITALS
          ----------------------
 THE CORRESPONDING ORBITAL OVERLAPS ARE
  1.0000000000 1.0000000000 1.0000000000 1.0000000000 1.0000000000
  1.0000000000 1.0000000000 1.0000000000 1.0000000000 1.0000000000
  1.0000000000 1.0000000000 1.0000000000 1.0000000000 1.0000000000
  1.0000000000 1.0000000000 1.0000000000 1.0000000000 1.0000000000
  1.0000000000 1.0000000000 1.0000000000 1.0000000000 1.0000000000
  1.0000000000 1.0000000000 1.0000000000 1.0000000000 1.0000000000
  1.0000000000 1.0000000000 1.0000000000 1.0000000000 1.0000000000
  1.0000000000 1.0000000000 1.0000000000 1.0000000000 1.0000000000
  1.0000000000 1.0000000000 1.0000000000 1.0000000000 1.0000000000
  1.0000000000 1.0000000000 1.0000000000 1.0000000000 1.0000000000
  1.0000000000 1.0000000000 1.0000000000 1.0000000000 1.0000000000
  1.0000000000 1.0000000000 1.0000000000 1.0000000000 1.0000000000
  1.0000000000 1.0000000000 1.0000000000 1.0000000000 1.0000000000
  1.0000000000 1.0000000000 1.0000000000 1.0000000000 1.0000000000
  1.0000000000 1.0000000000 1.0000000000 1.0000000000 1.0000000000
  1.0000000000 1.0000000000 1.0000000000 1.0000000000 1.0000000000
  1.0000000000 1.0000000000 1.0000000000 1.0000000000 1.0000000000
  1.0000000000 1.0000000000 1.0000000000 1.0000000000 1.0000000000
  1.0000000000 1.0000000000 1.0000000000 1.0000000000
 CPU     0: STEP CPU TIME=     0.47 TOTAL CPU TIME=          1.8 (      0.0 MIN)
 TOTAL WALL CLOCK TIME=          2.6 SECONDS, CPU UTILIZATION IS    70.94%

                    ----------------------
                    AO INTEGRAL TECHNOLOGY
                    ----------------------
     S,P,L SHELL ROTATED AXIS INTEGRALS, REPROGRAMMED BY
        KAZUYA ISHIMURA (IMS) AND JOSE SIERRA (SYNSTAR).
     S,P,D,L SHELL ROTATED AXIS INTEGRALS PROGRAMMED BY
        KAZUYA ISHIMURA (INSTITUTE FOR MOLECULAR SCIENCE).
     S,P,D,F,G SHELL TO TOTAL QUARTET ANGULAR MOMENTUM SUM 5,
        ERIC PROGRAM BY GRAHAM FLETCHER (ELORET AND NASA ADVANCED
        SUPERCOMPUTING DIVISION, AMES RESEARCH CENTER).
     S,P,D,F,G,L SHELL GENERAL RYS QUADRATURE PROGRAMMED BY
        MICHEL DUPUIS (PACIFIC NORTHWEST NATIONAL LABORATORY).

          --------------------
          2 ELECTRON INTEGRALS
          --------------------

 DIRECT SCF METHOD SKIPS INTEGRAL STORAGE ON DISK.
 DIRECT TRANSFORMATION SKIPS AO INTEGRAL STORAGE ON DISK.
  ...... END OF TWO-ELECTRON INTEGRALS .....
 STEP CPU TIME =     0.01 TOTAL CPU TIME =          1.8 (      0.0 MIN)
 TOTAL WALL CLOCK TIME=          2.7 SECONDS, CPU UTILIZATION IS    68.58%
 ...... END OF ORBITAL SELECTION ......


     -------------------------
      1-ST     CI CALCULATION
     -------------------------

          -----------------------     ----------------------------
          GUGA DISTINCT ROW TABLE     WRITTEN BY B.R.BROOKS,P.SAXE
          -----------------------     ----------------------------

      GROUP=C1           NPRT=       0
       FORS=       T   INTACT=       F
       FOCI=       F   MXNINT=   50000
       SOCI=       F   MXNEME=   10000
     IEXCIT=       0

      -CORE-    -INTERNAL-  -EXTERNAL-
     NFZC=  90   NDOC=   3   NEXT=   0
     NMCC=   0   NAOS=   0   NFZV=   0
                 NBOS=   0
                 NALP=   0
                 NVAL=   1

 THE MAXIMUM ELECTRON EXCITATION WILL BE   2

 SYMMETRIES FOR THE  90 CORE,   4 ACTIVE,   0 EXTERNAL MO-S ARE
     CORE= A     A     A     A     A     A     A     A     A     A   
           A     A     A     A     A     A     A     A     A     A   
           A     A     A     A     A     A     A     A     A     A   
           A     A     A     A     A     A     A     A     A     A   
           A     A     A     A     A     A     A     A     A     A   
           A     A     A     A     A     A     A     A     A     A   
           A     A     A     A     A     A     A     A     A     A   
           A     A     A     A     A     A     A     A     A     A   
           A     A     A     A     A     A     A     A     A     A   
   ACTIVE= A     A     A     A   
           DOC   DOC   DOC   VAL 

 MOLECULAR CHARGE          =    0
 NUMBER OF ALPHA ELECTRONS =   93
 NUMBER OF  BETA ELECTRONS =   93

 THE ELECTRONIC STATE IS  1-A   

 THE DISTINCT ROW TABLE HAS        11 ROWS.
  THE WAVEFUNCTION CONTAINS        10 WALKS (CSF-S).

 TOTAL NUMBER OF INTEGRALS =         73
 NUMBER OF INTEGRALS/GROUP =         73
 NUMBER OF INTEGRAL GROUPS =          1
 MAXIMUM RECORD SIZES ARE     500 FOR UNIT 11      22 FOR UNIT 12
                            30001 FOR UNIT 15   30001 FOR UNIT 16
 ...... END OF -DRT- GENERATION ...... 
 CPU     0: STEP CPU TIME=     1.23 TOTAL CPU TIME=          3.1 (      0.1 MIN)
 TOTAL WALL CLOCK TIME=          3.9 SECONDS, CPU UTILIZATION IS    78.04%

     --------------------------------------------
     PARTIAL TWO ELECTRON INTEGRAL TRANSFORMATION
     --------------------------------------------

 NUMBER OF CORE MOLECULAR ORBITALS     =   90
 NUMBER OF OCCUPIED MOLECULAR ORBITALS =   94
 TOTAL NUMBER OF MOLECULAR ORBITALS    =   94
 TOTAL NUMBER OF ATOMIC ORBITALS       =  688
 THRESHOLD FOR KEEPING TRANSFORMED 2E- INTEGRALS = 1.000E-12
 AO INTEGRALS WILL BE CALCULATED IN DIRECT MODE...
 DIRECT TRANSFORMATION SKIPS AO INTEGRAL STORAGE ON DISK.
 SCHWARZ INEQUALITY OVERHEAD:    199053 INTEGRALS, T=        0.00
 EVALUATING THE FROZEN CORE ENERGY...
 ----- FROZEN CORE ENERGY =     -3461.4908523579

 PLAN A: REQUIREMENTS FOR FULLY IN-MEMORY TRANSFORMATION:
 # OF WORDS AVAILABLE =            349022593
 # OF WORDS NEEDED    =            654820225

 PLAN B: REQUIREMENTS FOR THE SEGMENTED TRANSFORMATION:
       MINIMUM=      165619201 WORDS FOR 1 MOLECULAR ORBITAL PER PASS
       MAXIMUM=      165619201 WORDS FOR ALL MOLECULAR ORBITALS IN 1 PASS
              (      163067008 EXTRA WORDS INCLUDES 1 EXTRA ORBITAL/PASS)
 THIS RUN USES=      165619201 WORDS,
 DISTRIBUTING   4 PASSES EACH CONTAINING     1 ORBITALS OVER  20 PROCESSORS.

 CHOOSING SEGMENTED PARTIAL TRANSFORMATION...
 DIRECT TRANSFORMATION SKIPS AO INTEGRAL STORAGE ON DISK.
 PASS #   1 TOOK      509.41 SECONDS.
 ASSIGNING PASS #   2 TO A DIFFERENT PROCESSOR.
 ASSIGNING PASS #   3 TO A DIFFERENT PROCESSOR.
 ASSIGNING PASS #   4 TO A DIFFERENT PROCESSOR.
 TOTAL NUMBER OF TRANSFORMED 2E- INTEGRALS KEPT =           55
 ... END OF INTEGRAL TRANSFORMATION ...
 CPU     0: STEP CPU TIME=   531.77 TOTAL CPU TIME=        534.8 (      8.9 MIN)
 TOTAL WALL CLOCK TIME=        537.3 SECONDS, CPU UTILIZATION IS    99.55%

          ------------------------
          GUGA-CI INTEGRAL SORTING
          ------------------------

     80049 WORDS NEEDED TO SORT             73 GUGA INTEGRALS IN MEMORY
 349022593 WORDS ARE AVAILABLE
 CHOOSING IN-MEMORY SORTING...
 IN CORE ALGORITHM SORTED             10 NON-ZERO 1E- INTEGRALS
 IN CORE ALGORITHM SORTED             55 NON-ZERO 2E- INTEGRALS
 ...... END OF INTEGRAL SORTING ...... 
 CPU     0: STEP CPU TIME=     0.03 TOTAL CPU TIME=        534.9 (      8.9 MIN)
 TOTAL WALL CLOCK TIME=        537.3 SECONDS, CPU UTILIZATION IS    99.55%

 -------------------------     ---------------------------------------
 ENERGY MATRIX CALCULATION     WRITTEN BY B.R.BROOKS,W.D.LAIDIG,P.SAXE
 -------------------------     ---------------------------------------

 COMPUTING THE HAMILTONIAN FOR THE        10 CSF-S...

         145 IS THE TOTAL NUMBER OF GENERATED LOOPS
         145 WERE CREATED BY THE LOOP-DRIVEN ALGORITHM
           0 WERE CREATED IMPLICITLY

         145 IS THE TOTAL NUMBER OF PROCESSED LOOPS
          54     DIAGONAL LOOPS ARE STORED ON WORK15 IN     1 BUFFERS OF  10000 ELEMENTS.
          91 OFF DIAGONAL LOOPS ARE STORED ON WORK16 IN     1 BUFFERS OF  10000 ELEMENTS.
 ...... END OF ENERGY MATRIX CALCULATION ...... 
 CPU     0: STEP CPU TIME=     0.03 TOTAL CPU TIME=        534.9 (      8.9 MIN)
 TOTAL WALL CLOCK TIME=        537.5 SECONDS, CPU UTILIZATION IS    99.52%

          -----------------------------------------
          DAVIDSON METHOD CI-MATRIX DIAGONALIZATION
                   WRITTEN BY STEVE ELBERT
          -----------------------------------------
 NUMBER OF STATES REQUESTED =     4
 MAX. NUMB. OF EXPAN. VEC   =    30
 MAX. NUMB. IMPROVED STATES =     4
 MAX. NUMB. OF ITERATIONS   =   500
 CONVERGENCE CRITERION      =    1.0E-06

 CHOOSING TO SOLVE SECULAR EQUATION IN MEMORY
 NUMBER OF WORDS AVAILABLE =  349022593
 NUMBER OF WORDS USED      =      31327
 ENERGY MATRIX BUFFER SIZE =      10000
 SOLUTION FOUND WITH DIRECT METHOD

 STATE #    1  ENERGY =   -1076.641471256

      CSF      COEF    OCCUPANCY (IGNORING CORE)
      ---      ----    --------- --------- -----
        2    0.490071  2211
        4   -0.462449  1221
        5    0.231479  2202
        6    0.458743  2112
        9   -0.475599  1122
       10   -0.227843  0222

 THE PROJECTION OF THIS CI STATE ONTO SPACE SYMMETRY A    WEIGHS 1.0000E+00


 STATE #    2  ENERGY =   -1076.636341037

      CSF      COEF    OCCUPANCY (IGNORING CORE)
      ---      ----    --------- --------- -----
        2   -0.135820  2211
        4    0.186627  1221
        5    0.667511  2202
        6   -0.190973  2112
        9    0.136974  1122
       10   -0.667498  0222

 THE PROJECTION OF THIS CI STATE ONTO SPACE SYMMETRY A    WEIGHS 1.0000E+00


 STATE #    3  ENERGY =   -1076.633021949

      CSF      COEF    OCCUPANCY (IGNORING CORE)
      ---      ----    --------- --------- -----
        1    0.670224  2220
        2    0.143359  2211
        4    0.203961  1221
        6   -0.206375  2112
        8   -0.651507  2022
        9   -0.144780  1122

 THE PROJECTION OF THIS CI STATE ONTO SPACE SYMMETRY A    WEIGHS 1.0000E+00


 STATE #    4  ENERGY =   -1076.628156421

      CSF      COEF    OCCUPANCY (IGNORING CORE)
      ---      ----    --------- --------- -----
        1   -0.246518  2220
        2    0.477187  2211
        4    0.464072  1221
        6   -0.452547  2112
        8    0.247950  2022
        9   -0.476652  1122

 THE PROJECTION OF THIS CI STATE ONTO SPACE SYMMETRY A    WEIGHS 1.0000E+00

 ...... END OF CI-MATRIX DIAGONALIZATION ......
 CPU     0: STEP CPU TIME=     0.03 TOTAL CPU TIME=        534.9 (      8.9 MIN)
 TOTAL WALL CLOCK TIME=        537.5 SECONDS, CPU UTILIZATION IS    99.52%

          ---------------------
          STORE CSF INFORMATION
          --------------------

 READING THE DRT FILE
 TITLE=DRT1    18:39:56 04-NOV-2021                                                    
 NUMBER OF CONFIGURATIONS =         10

 READING THE CI VECTOR FILE
 RUN TITLE= C20H34O4                                                                       
 DRT TITLE=DRT1    18:39:56 04-NOV-2021                                                    
     4 STATES WERE COMPUTED, NWKS=        10

 STORING CSF AND CI COEF. INFORMATION FOR    4 STATES ON FILE  17.
     ENERGIES ARE ...
   -1080.2011468  -1080.1931547  -1080.1910842  -1080.1833248
 SAVING CSFS WITH COEFS LARGER THAN 2.50E-05
 SAVED CSFS:         10
 TOTAL CSFS:         10

 ...... DONE STORING CSF INFORMATION ......
 CPU     0: STEP CPU TIME=     0.00 TOTAL CPU TIME=        534.9 (      8.9 MIN)
 TOTAL WALL CLOCK TIME=        537.5 SECONDS, CPU UTILIZATION IS    99.52%


     -------------------------
      2-ND     CI CALCULATION
     -------------------------

          -----------------------     ----------------------------
          GUGA DISTINCT ROW TABLE     WRITTEN BY B.R.BROOKS,P.SAXE
          -----------------------     ----------------------------

      GROUP=C1           NPRT=       0
       FORS=       T   INTACT=       F
       FOCI=       F   MXNINT=   50000
       SOCI=       F   MXNEME=   10000
     IEXCIT=       0

      -CORE-    -INTERNAL-  -EXTERNAL-
     NFZC=  90   NDOC=   2   NEXT=   0
     NMCC=   0   NAOS=   0   NFZV=   0
                 NBOS=   0
                 NALP=   2
                 NVAL=   0

 THE MAXIMUM ELECTRON EXCITATION WILL BE   2

 SYMMETRIES FOR THE  90 CORE,   4 ACTIVE,   0 EXTERNAL MO-S ARE
     CORE= A     A     A     A     A     A     A     A     A     A   
           A     A     A     A     A     A     A     A     A     A   
           A     A     A     A     A     A     A     A     A     A   
           A     A     A     A     A     A     A     A     A     A   
           A     A     A     A     A     A     A     A     A     A   
           A     A     A     A     A     A     A     A     A     A   
           A     A     A     A     A     A     A     A     A     A   
           A     A     A     A     A     A     A     A     A     A   
           A     A     A     A     A     A     A     A     A     A   
   ACTIVE= A     A     A     A   
           DOC   DOC   ALP   ALP 

 MOLECULAR CHARGE          =    0
 NUMBER OF ALPHA ELECTRONS =   94
 NUMBER OF  BETA ELECTRONS =   92

 THE ELECTRONIC STATE IS  3-A   

 THE DISTINCT ROW TABLE HAS         9 ROWS.
  THE WAVEFUNCTION CONTAINS         6 WALKS (CSF-S).

 TOTAL NUMBER OF INTEGRALS =         73
 NUMBER OF INTEGRALS/GROUP =         73
 NUMBER OF INTEGRAL GROUPS =          1
 MAXIMUM RECORD SIZES ARE     500 FOR UNIT 11      22 FOR UNIT 12
                            30001 FOR UNIT 15   30001 FOR UNIT 16
 ...... END OF -DRT- GENERATION ...... 
 CPU     0: STEP CPU TIME=     0.72 TOTAL CPU TIME=        535.6 (      8.9 MIN)
 TOTAL WALL CLOCK TIME=        538.2 SECONDS, CPU UTILIZATION IS    99.52%

     --------------------------------------------
     PARTIAL TWO ELECTRON INTEGRAL TRANSFORMATION
     --------------------------------------------

 NUMBER OF CORE MOLECULAR ORBITALS     =   90
 NUMBER OF OCCUPIED MOLECULAR ORBITALS =   94
 TOTAL NUMBER OF MOLECULAR ORBITALS    =   94
 TOTAL NUMBER OF ATOMIC ORBITALS       =  688
 THRESHOLD FOR KEEPING TRANSFORMED 2E- INTEGRALS = 1.000E-12
 AO INTEGRALS WILL BE CALCULATED IN DIRECT MODE...
 DIRECT TRANSFORMATION SKIPS AO INTEGRAL STORAGE ON DISK.
 SCHWARZ INEQUALITY OVERHEAD:    199053 INTEGRALS, T=        0.00
 EVALUATING THE FROZEN CORE ENERGY...
 ----- FROZEN CORE ENERGY =     -3461.4908523579

 PLAN A: REQUIREMENTS FOR FULLY IN-MEMORY TRANSFORMATION:
 # OF WORDS AVAILABLE =            349022593
 # OF WORDS NEEDED    =            654820225

 PLAN B: REQUIREMENTS FOR THE SEGMENTED TRANSFORMATION:
       MINIMUM=      165619201 WORDS FOR 1 MOLECULAR ORBITAL PER PASS
       MAXIMUM=      165619201 WORDS FOR ALL MOLECULAR ORBITALS IN 1 PASS
              (      163067008 EXTRA WORDS INCLUDES 1 EXTRA ORBITAL/PASS)
 THIS RUN USES=      165619201 WORDS,
 DISTRIBUTING   4 PASSES EACH CONTAINING     1 ORBITALS OVER  20 PROCESSORS.

 CHOOSING SEGMENTED PARTIAL TRANSFORMATION...
 DIRECT TRANSFORMATION SKIPS AO INTEGRAL STORAGE ON DISK.
 PASS #   1 TOOK      521.79 SECONDS.
 ASSIGNING PASS #   2 TO A DIFFERENT PROCESSOR.
 ASSIGNING PASS #   3 TO A DIFFERENT PROCESSOR.
 ASSIGNING PASS #   4 TO A DIFFERENT PROCESSOR.
 TOTAL NUMBER OF TRANSFORMED 2E- INTEGRALS KEPT =           55
 ... END OF INTEGRAL TRANSFORMATION ...
 CPU     0: STEP CPU TIME=   544.30 TOTAL CPU TIME=       1079.9 (     18.0 MIN)
 TOTAL WALL CLOCK TIME=       1105.9 SECONDS, CPU UTILIZATION IS    97.65%

          ------------------------
          GUGA-CI INTEGRAL SORTING
          ------------------------

     80049 WORDS NEEDED TO SORT             73 GUGA INTEGRALS IN MEMORY
 349022593 WORDS ARE AVAILABLE
 CHOOSING IN-MEMORY SORTING...
 IN CORE ALGORITHM SORTED             10 NON-ZERO 1E- INTEGRALS
 IN CORE ALGORITHM SORTED             55 NON-ZERO 2E- INTEGRALS
 ...... END OF INTEGRAL SORTING ...... 
 CPU     0: STEP CPU TIME=     0.03 TOTAL CPU TIME=       1080.0 (     18.0 MIN)
 TOTAL WALL CLOCK TIME=       1106.0 SECONDS, CPU UTILIZATION IS    97.65%

 -------------------------     ---------------------------------------
 ENERGY MATRIX CALCULATION     WRITTEN BY B.R.BROOKS,W.D.LAIDIG,P.SAXE
 -------------------------     ---------------------------------------

 COMPUTING THE HAMILTONIAN FOR THE         6 CSF-S...

          81 IS THE TOTAL NUMBER OF GENERATED LOOPS
          81 WERE CREATED BY THE LOOP-DRIVEN ALGORITHM
           0 WERE CREATED IMPLICITLY

          81 IS THE TOTAL NUMBER OF PROCESSED LOOPS
          44     DIAGONAL LOOPS ARE STORED ON WORK15 IN     1 BUFFERS OF  10000 ELEMENTS.
          37 OFF DIAGONAL LOOPS ARE STORED ON WORK16 IN     1 BUFFERS OF  10000 ELEMENTS.
 ...... END OF ENERGY MATRIX CALCULATION ...... 
 CPU     0: STEP CPU TIME=     0.03 TOTAL CPU TIME=       1080.0 (     18.0 MIN)
 TOTAL WALL CLOCK TIME=       1106.3 SECONDS, CPU UTILIZATION IS    97.63%

          -----------------------------------------
          DAVIDSON METHOD CI-MATRIX DIAGONALIZATION
                   WRITTEN BY STEVE ELBERT
          -----------------------------------------
 NUMBER OF STATES REQUESTED =     4
 MAX. NUMB. OF EXPAN. VEC   =    30
 MAX. NUMB. IMPROVED STATES =     4
 MAX. NUMB. OF ITERATIONS   =   500
 CONVERGENCE CRITERION      =    1.0E-06

 CHOOSING TO SOLVE SECULAR EQUATION IN MEMORY
 NUMBER OF WORDS AVAILABLE =  349022593
 NUMBER OF WORDS USED      =      31291
 ENERGY MATRIX BUFFER SIZE =      10000
 SOLUTION FOUND WITH DIRECT METHOD

 STATE #    1  ENERGY =   -1076.641484781

      CSF      COEF    OCCUPANCY (IGNORING CORE)
      ---      ----    --------- --------- -----
        1   -0.453725  1122
        2    0.059447  2121
        3    0.480015  2112
        4    0.484920  1221
        5    0.324100  1212
        6    0.469039  2211

 THE PROJECTION OF THIS CI STATE ONTO SPACE SYMMETRY A    WEIGHS 1.0000E+00


 STATE #    2  ENERGY =   -1076.636348830

      CSF      COEF    OCCUPANCY (IGNORING CORE)
      ---      ----    --------- --------- -----
        1    0.189446  1122
        3   -0.138289  2112
        4   -0.132492  1221
        5    0.944228  1212
        6   -0.188792  2211

 THE PROJECTION OF THIS CI STATE ONTO SPACE SYMMETRY A    WEIGHS 1.0000E+00


 STATE #    3  ENERGY =   -1076.632994207

      CSF      COEF    OCCUPANCY (IGNORING CORE)
      ---      ----    --------- --------- -----
        1    0.200245  1122
        2    0.934551  2121
        3    0.144281  2112
        4    0.147817  1221
        6   -0.207895  2211

 THE PROJECTION OF THIS CI STATE ONTO SPACE SYMMETRY A    WEIGHS 1.0000E+00


 STATE #    4  ENERGY =   -1076.628182058

      CSF      COEF    OCCUPANCY (IGNORING CORE)
      ---      ----    --------- --------- -----
        1    0.458163  1122
        2   -0.350479  2121
        3    0.472139  2112
        4    0.481845  1221
        5   -0.052217  1212
        6   -0.457641  2211

 THE PROJECTION OF THIS CI STATE ONTO SPACE SYMMETRY A    WEIGHS 1.0000E+00

 ...... END OF CI-MATRIX DIAGONALIZATION ......
 CPU     0: STEP CPU TIME=     0.03 TOTAL CPU TIME=       1080.0 (     18.0 MIN)
 TOTAL WALL CLOCK TIME=       1106.5 SECONDS, CPU UTILIZATION IS    97.61%

          ---------------------
          STORE CSF INFORMATION
          --------------------

 READING THE DRT FILE
 TITLE=DRT2    18:48:51 04-NOV-2021                                                    
 NUMBER OF CONFIGURATIONS =          6

 READING THE CI VECTOR FILE
 RUN TITLE= C20H34O4                                                                       
 DRT TITLE=DRT2    18:48:51 04-NOV-2021                                                    
     4 STATES WERE COMPUTED, NWKS=         6

 STORING CSF AND CI COEF. INFORMATION FOR    4 STATES ON FILE  17.
     ENERGIES ARE ...
   -1080.2012420  -1080.1931950  -1080.1909297  -1080.1837720
 SAVING CSFS WITH COEFS LARGER THAN 2.50E-05
 SAVED CSFS:          6
 TOTAL CSFS:          6

 ...... DONE STORING CSF INFORMATION ......
 CPU     0: STEP CPU TIME=     0.00 TOTAL CPU TIME=       1080.0 (     18.0 MIN)
 TOTAL WALL CLOCK TIME=       1106.5 SECONDS, CPU UTILIZATION IS    97.61%
 CPU     0: STEP CPU TIME=     0.00 TOTAL CPU TIME=       1080.0 (     18.0 MIN)
 TOTAL WALL CLOCK TIME=       1106.5 SECONDS, CPU UTILIZATION IS    97.61%

 ++++++++++++++++++++++++++++++++++++++++++++++++++++++++++++++++++++++


 THE SYMMETRIES OF THE ANGULAR MOMENTUM L AND TRANSLATION R:
 LX BELONGS TO A   
 LY BELONGS TO A   
 LZ BELONGS TO A   
 RX BELONGS TO A   
 RY BELONGS TO A   
 RZ BELONGS TO A   
 SOC INTEGRALS NEED BE CALCULATED FOR LX: YEA 
 SOC INTEGRALS NEED BE CALCULATED FOR LY: YEA 
 SOC INTEGRALS NEED BE CALCULATED FOR LZ: YEA 

     -------------------------------------------
            DIRECT SPIN-ORBIT COUPLING
         (SHIRO KOSEKI AND DMITRI FEDOROV)

             ONE ELECTRON SO OPERATOR.
     -------------------------------------------


ENERGY FOR THE LOWEST STATE     =    -1080.2012420153
ENERGY TOLERANCE FOR SOC MATRIX =     -980.2012420153 (HIGHEST STATE)
                           ETOL =      100.0000000000
                         UPPREN =     -980.2012420153

  CI# RTS#     LOWEST ENERGY      HIGHEST ENERGY     NEXT ENERGY
    1    4    -1080.2011467964    -1080.1833248062
    2    4    -1080.2012420153    -1080.1837719917

         -------------------------------------
          ONE-ELECTRON SPIN-ORBIT AO INTEGRALS
         -------------------------------------
         USING     717344 WORDS OF MEMORY
         2E SOC INTEGRALS WILL BE DISTRIBUTED
      ...... DONE WITH SPIN-ORBIT INTEGRALS ......
 CPU     0: STEP CPU TIME=     1.68 TOTAL CPU TIME=       1081.7 (     18.0 MIN)
 TOTAL WALL CLOCK TIME=       1108.3 SECONDS, CPU UTILIZATION IS    97.60%

   3122898 WORDS OF MEMORY ARE REQUIRED  FOR 1 PASS(ES)
   3122898 WORDS FOR INTEGRALS,   2412452 WORDS FOR CSFS.

 REFERENCE STATE IS SET TO    1 IN THE DRT NO. 1 (     0).

 THE FOLLOWING LEGEND IS USED BELOW:
 [C] - THE MATRIX ELEMENT ACTUALLY CALCULATED
 [P] - OBTAINED FROM [C] BY THE WIGNER-ECKART THEOREM (<HSO>)
 [Z] - ZERO BY POINT GROUP SYMMETRY
 [W] - ZERO BY THE WIGNER-ECKART THEOREM (<HSO>)
 [S] - ZERO BY SPIN ORTHOGONALITY (<R>)

 [Z]'S ARE NOT CALCULATED.


 CI STATE FORMAT:   N-(2S+1)G:B
 G- IRREP LABEL, B NUMBERS DEGENERATE COMPONENTS OF G
 N NUMBERS EQUIVALENT TERMS (2S+1)G:B

 STATE ID FORMAT: NCI*1000+IROOT,
 WHERE NCI IS THE NTH $DRT GROUP
 AND IROOT IS THE CI ROOT'S ORDINAL NUMBER.

 DIPOLE MOMENTS ARE IN E*BOHR UNITS. TO GET DEBYE, MULTIPLY BY 2.541766.

   < 1-1A    |R| 1-1A    > =     -1.418405     -0.245832     -0.115410 [CCC]
 < 1-1A    (MS= 0.0)|HSO| 1-1A    (MS= 0.0)> =     0.0000     0.0000I    [W]
  
   < 1-1A    |R| 2-1A    > =     -0.017503     -0.023145     -0.041980 [CCC]
 < 1-1A    (MS= 0.0)|HSO| 2-1A    (MS= 0.0)> =     0.0000     0.0000I    [W]
  
   < 1-1A    |R| 3-1A    > =      0.032369     -0.019529     -0.013902 [CCC]
 < 1-1A    (MS= 0.0)|HSO| 3-1A    (MS= 0.0)> =     0.0000     0.0000I    [W]
  
   < 1-1A    |R| 4-1A    > =     -0.000970      0.000345     -0.000282 [CCC]
 < 1-1A    (MS= 0.0)|HSO| 4-1A    (MS= 0.0)> =     0.0000     0.0000I    [W]
  
   < 2-1A    |R| 2-1A    > =     -1.368046     -0.178361     -0.222442 [CCC]
 < 2-1A    (MS= 0.0)|HSO| 2-1A    (MS= 0.0)> =     0.0000     0.0000I    [W]
  
   < 2-1A    |R| 3-1A    > =      0.000962     -0.000319      0.000161 [CCC]
 < 2-1A    (MS= 0.0)|HSO| 3-1A    (MS= 0.0)> =     0.0000     0.0000I    [W]
  
   < 2-1A    |R| 4-1A    > =      0.032229     -0.019992     -0.013132 [CCC]
 < 2-1A    (MS= 0.0)|HSO| 4-1A    (MS= 0.0)> =     0.0000     0.0000I    [W]
  
   < 3-1A    |R| 3-1A    > =     -1.409898     -0.207299     -0.197504 [CCC]
 < 3-1A    (MS= 0.0)|HSO| 3-1A    (MS= 0.0)> =     0.0000     0.0000I    [W]
  
   < 3-1A    |R| 4-1A    > =     -0.016318     -0.021243     -0.044672 [CCC]
 < 3-1A    (MS= 0.0)|HSO| 4-1A    (MS= 0.0)> =     0.0000     0.0000I    [W]
  
   < 4-1A    |R| 4-1A    > =     -1.356462     -0.138263     -0.300475 [CCC]
 < 4-1A    (MS= 0.0)|HSO| 4-1A    (MS= 0.0)> =     0.0000     0.0000I    [W]
  
 CPU     0: STEP CPU TIME=    11.24 TOTAL CPU TIME=       1093.0 (     18.2 MIN)
 TOTAL WALL CLOCK TIME=       1121.1 SECONDS, CPU UTILIZATION IS    97.49%
   < 1-1A    |R| 1-3A    > =      0.000000      0.000000      0.000000 [SSS]
 < 1-1A    (MS= 0.0)|HSO| 1-3A    (MS= 0.0)> =     0.0000    -0.0744I    [C]
 < 1-1A    (MS= 0.0)|HSO| 1-3A    (MS= 1.0)> =     0.1870    -0.0863I    [C]
 < 1-1A    (MS= 0.0)|HSO| 1-3A    (MS=-1.0)> =     0.1870     0.0863I    [P]
  
   < 1-1A    |R| 2-3A    > =      0.000000      0.000000      0.000000 [SSS]
 < 1-1A    (MS= 0.0)|HSO| 2-3A    (MS= 0.0)> =     0.0000   -22.2101I    [C]
 < 1-1A    (MS= 0.0)|HSO| 2-3A    (MS= 1.0)> =   -47.7075   -53.9903I    [C]
 < 1-1A    (MS= 0.0)|HSO| 2-3A    (MS=-1.0)> =   -47.7075    53.9903I    [P]
  
   < 1-1A    |R| 3-3A    > =      0.000000      0.000000      0.000000 [SSS]
 < 1-1A    (MS= 0.0)|HSO| 3-3A    (MS= 0.0)> =     0.0000    31.9827I    [C]
 < 1-1A    (MS= 0.0)|HSO| 3-3A    (MS= 1.0)> =   -53.3269    47.1804I    [C]
 < 1-1A    (MS= 0.0)|HSO| 3-3A    (MS=-1.0)> =   -53.3269   -47.1804I    [P]
  
   < 1-1A    |R| 4-3A    > =      0.000000      0.000000      0.000000 [SSS]
 < 1-1A    (MS= 0.0)|HSO| 4-3A    (MS= 0.0)> =     0.0000    -1.0866I    [C]
 < 1-1A    (MS= 0.0)|HSO| 4-3A    (MS= 1.0)> =     0.9537    -1.8272I    [C]
 < 1-1A    (MS= 0.0)|HSO| 4-3A    (MS=-1.0)> =     0.9537     1.8272I    [P]
  
   < 2-1A    |R| 1-3A    > =      0.000000      0.000000      0.000000 [SSS]
 < 2-1A    (MS= 0.0)|HSO| 1-3A    (MS= 0.0)> =     0.0000    22.2510I    [C]
 < 2-1A    (MS= 0.0)|HSO| 1-3A    (MS= 1.0)> =    47.6427    54.0450I    [C]
 < 2-1A    (MS= 0.0)|HSO| 1-3A    (MS=-1.0)> =    47.6427   -54.0450I    [P]
  
   < 2-1A    |R| 2-3A    > =      0.000000      0.000000      0.000000 [SSS]
 < 2-1A    (MS= 0.0)|HSO| 2-3A    (MS= 0.0)> =     0.0000     0.0481I    [C]
 < 2-1A    (MS= 0.0)|HSO| 2-3A    (MS= 1.0)> =    -0.0150     0.0869I    [C]
 < 2-1A    (MS= 0.0)|HSO| 2-3A    (MS=-1.0)> =    -0.0150    -0.0869I    [P]
  
   < 2-1A    |R| 3-3A    > =      0.000000      0.000000      0.000000 [SSS]
 < 2-1A    (MS= 0.0)|HSO| 3-3A    (MS= 0.0)> =     0.0000     0.6687I    [C]
 < 2-1A    (MS= 0.0)|HSO| 3-3A    (MS= 1.0)> =    -1.8483     0.8099I    [C]
 < 2-1A    (MS= 0.0)|HSO| 3-3A    (MS=-1.0)> =    -1.8483    -0.8099I    [P]
  
   < 2-1A    |R| 4-3A    > =      0.000000      0.000000      0.000000 [SSS]
 < 2-1A    (MS= 0.0)|HSO| 4-3A    (MS= 0.0)> =     0.0000    31.8448I    [C]
 < 2-1A    (MS= 0.0)|HSO| 4-3A    (MS= 1.0)> =   -53.6302    46.8342I    [C]
 < 2-1A    (MS= 0.0)|HSO| 4-3A    (MS=-1.0)> =   -53.6302   -46.8342I    [P]
  
   < 3-1A    |R| 1-3A    > =      0.000000      0.000000      0.000000 [SSS]
 < 3-1A    (MS= 0.0)|HSO| 1-3A    (MS= 0.0)> =     0.0000   -31.9562I    [C]
 < 3-1A    (MS= 0.0)|HSO| 1-3A    (MS= 1.0)> =    53.4014   -47.0934I    [C]
 < 3-1A    (MS= 0.0)|HSO| 1-3A    (MS=-1.0)> =    53.4014    47.0934I    [P]
  
   < 3-1A    |R| 2-3A    > =      0.000000      0.000000      0.000000 [SSS]
 < 3-1A    (MS= 0.0)|HSO| 2-3A    (MS= 0.0)> =     0.0000    -0.6359I    [C]
 < 3-1A    (MS= 0.0)|HSO| 2-3A    (MS= 1.0)> =     1.9262    -0.7121I    [C]
 < 3-1A    (MS= 0.0)|HSO| 2-3A    (MS=-1.0)> =     1.9262     0.7121I    [P]
  
   < 3-1A    |R| 3-3A    > =      0.000000      0.000000      0.000000 [SSS]
 < 3-1A    (MS= 0.0)|HSO| 3-3A    (MS= 0.0)> =     0.0000    -0.0860I    [C]
 < 3-1A    (MS= 0.0)|HSO| 3-3A    (MS= 1.0)> =     0.0950    -0.1551I    [C]
 < 3-1A    (MS= 0.0)|HSO| 3-3A    (MS=-1.0)> =     0.0950     0.1551I    [P]
  
   < 3-1A    |R| 4-3A    > =      0.000000      0.000000      0.000000 [SSS]
 < 3-1A    (MS= 0.0)|HSO| 4-3A    (MS= 0.0)> =     0.0000   -22.3469I    [C]
 < 3-1A    (MS= 0.0)|HSO| 4-3A    (MS= 1.0)> =   -47.5133   -54.1695I    [C]
 < 3-1A    (MS= 0.0)|HSO| 4-3A    (MS=-1.0)> =   -47.5133    54.1695I    [P]
  
   < 4-1A    |R| 1-3A    > =      0.000000      0.000000      0.000000 [SSS]
 < 4-1A    (MS= 0.0)|HSO| 1-3A    (MS= 0.0)> =     0.0000     1.0491I    [C]
 < 4-1A    (MS= 0.0)|HSO| 1-3A    (MS= 1.0)> =    -1.0442     1.7160I    [C]
 < 4-1A    (MS= 0.0)|HSO| 1-3A    (MS=-1.0)> =    -1.0442    -1.7160I    [P]
  
   < 4-1A    |R| 2-3A    > =      0.000000      0.000000      0.000000 [SSS]
 < 4-1A    (MS= 0.0)|HSO| 2-3A    (MS= 0.0)> =     0.0000   -31.8132I    [C]
 < 4-1A    (MS= 0.0)|HSO| 2-3A    (MS= 1.0)> =    53.7003   -46.7554I    [C]
 < 4-1A    (MS= 0.0)|HSO| 2-3A    (MS=-1.0)> =    53.7003    46.7554I    [P]
  
   < 4-1A    |R| 3-3A    > =      0.000000      0.000000      0.000000 [SSS]
 < 4-1A    (MS= 0.0)|HSO| 3-3A    (MS= 0.0)> =     0.0000    22.3552I    [C]
 < 4-1A    (MS= 0.0)|HSO| 3-3A    (MS= 1.0)> =    47.4292    54.2238I    [C]
 < 4-1A    (MS= 0.0)|HSO| 3-3A    (MS=-1.0)> =    47.4292   -54.2238I    [P]
  
   < 4-1A    |R| 4-3A    > =      0.000000      0.000000      0.000000 [SSS]
 < 4-1A    (MS= 0.0)|HSO| 4-3A    (MS= 0.0)> =     0.0000     0.0159I    [C]
 < 4-1A    (MS= 0.0)|HSO| 4-3A    (MS= 1.0)> =    -0.0877    -0.0017I    [C]
 < 4-1A    (MS= 0.0)|HSO| 4-3A    (MS=-1.0)> =    -0.0877     0.0017I    [P]
  
 CPU     0: STEP CPU TIME=     0.00 TOTAL CPU TIME=       1093.0 (     18.2 MIN)
 TOTAL WALL CLOCK TIME=       1121.1 SECONDS, CPU UTILIZATION IS    97.49%
   < 1-3A    |R| 1-3A    > =     -1.418583     -0.245680     -0.115256 [CCC]
 < 1-3A    (MS= 1.0)|HSO| 1-3A    (MS= 1.0)> =     0.0000     0.0000I    [C]
 < 1-3A    (MS= 0.0)|HSO| 1-3A    (MS= 0.0)> =     0.0000     0.0000I    [W]
 < 1-3A    (MS=-1.0)|HSO| 1-3A    (MS=-1.0)> =     0.0000    -0.0000I    [P]
 < 1-3A    (MS= 0.0)|HSO| 1-3A    (MS= 1.0)> =     0.0000     0.0000I    [C]
 < 1-3A    (MS= 1.0)|HSO| 1-3A    (MS= 0.0)> =    -0.0000     0.0000I    [P]
 < 1-3A    (MS=-1.0)|HSO| 1-3A    (MS= 0.0)> =     0.0000     0.0000I    [P]
 < 1-3A    (MS= 0.0)|HSO| 1-3A    (MS=-1.0)> =    -0.0000     0.0000I    [P]
  
   < 1-3A    |R| 2-3A    > =     -0.017506     -0.023224     -0.041911 [CCC]
 < 1-3A    (MS= 1.0)|HSO| 2-3A    (MS= 1.0)> =     0.0000   -22.3771I    [C]
 < 1-3A    (MS= 0.0)|HSO| 2-3A    (MS= 0.0)> =     0.0000     0.0000I    [W]
 < 1-3A    (MS=-1.0)|HSO| 2-3A    (MS=-1.0)> =     0.0000    22.3771I    [P]
 < 1-3A    (MS= 0.0)|HSO| 2-3A    (MS= 1.0)> =    47.4312    54.2303I    [C]
 < 1-3A    (MS= 1.0)|HSO| 2-3A    (MS= 0.0)> =   -47.4312    54.2303I    [P]
 < 1-3A    (MS=-1.0)|HSO| 2-3A    (MS= 0.0)> =    47.4312    54.2303I    [P]
 < 1-3A    (MS= 0.0)|HSO| 2-3A    (MS=-1.0)> =   -47.4312    54.2303I    [P]
  
   < 1-3A    |R| 3-3A    > =      0.032428     -0.019539     -0.013705 [CCC]
 < 1-3A    (MS= 1.0)|HSO| 3-3A    (MS= 1.0)> =     0.0000   -31.8030I    [C]
 < 1-3A    (MS= 0.0)|HSO| 3-3A    (MS= 0.0)> =     0.0000     0.0000I    [W]
 < 1-3A    (MS=-1.0)|HSO| 3-3A    (MS=-1.0)> =     0.0000    31.8030I    [P]
 < 1-3A    (MS= 0.0)|HSO| 3-3A    (MS= 1.0)> =   -53.6877    46.7570I    [C]
 < 1-3A    (MS= 1.0)|HSO| 3-3A    (MS= 0.0)> =    53.6877    46.7570I    [P]
 < 1-3A    (MS=-1.0)|HSO| 3-3A    (MS= 0.0)> =   -53.6877    46.7570I    [P]
 < 1-3A    (MS= 0.0)|HSO| 3-3A    (MS=-1.0)> =    53.6877    46.7570I    [P]
  
   < 1-3A    |R| 4-3A    > =     -0.001016      0.000441     -0.000024 [CCC]
 < 1-3A    (MS= 1.0)|HSO| 4-3A    (MS= 1.0)> =     0.0000     0.7167I    [C]
 < 1-3A    (MS= 0.0)|HSO| 4-3A    (MS= 0.0)> =     0.0000     0.0000I    [W]
 < 1-3A    (MS=-1.0)|HSO| 4-3A    (MS=-1.0)> =     0.0000    -0.7167I    [P]
 < 1-3A    (MS= 0.0)|HSO| 4-3A    (MS= 1.0)> =     1.8391    -0.9046I    [C]
 < 1-3A    (MS= 1.0)|HSO| 4-3A    (MS= 0.0)> =    -1.8391    -0.9046I    [P]
 < 1-3A    (MS=-1.0)|HSO| 4-3A    (MS= 0.0)> =     1.8391    -0.9046I    [P]
 < 1-3A    (MS= 0.0)|HSO| 4-3A    (MS=-1.0)> =    -1.8391    -0.9046I    [P]
  
   < 2-3A    |R| 2-3A    > =     -1.368006     -0.178438     -0.222536 [CCC]
 < 2-3A    (MS= 1.0)|HSO| 2-3A    (MS= 1.0)> =     0.0000    -0.0000I    [C]
 < 2-3A    (MS= 0.0)|HSO| 2-3A    (MS= 0.0)> =     0.0000     0.0000I    [W]
 < 2-3A    (MS=-1.0)|HSO| 2-3A    (MS=-1.0)> =     0.0000     0.0000I    [P]
 < 2-3A    (MS= 0.0)|HSO| 2-3A    (MS= 1.0)> =     0.0000    -0.0000I    [C]
 < 2-3A    (MS= 1.0)|HSO| 2-3A    (MS= 0.0)> =    -0.0000    -0.0000I    [P]
 < 2-3A    (MS=-1.0)|HSO| 2-3A    (MS= 0.0)> =     0.0000    -0.0000I    [P]
 < 2-3A    (MS= 0.0)|HSO| 2-3A    (MS=-1.0)> =    -0.0000    -0.0000I    [P]
  
   < 2-3A    |R| 3-3A    > =      0.000880     -0.000479      0.000054 [CCC]
 < 2-3A    (MS= 1.0)|HSO| 3-3A    (MS= 1.0)> =     0.0000    -1.0606I    [C]
 < 2-3A    (MS= 0.0)|HSO| 3-3A    (MS= 0.0)> =     0.0000     0.0000I    [W]
 < 2-3A    (MS=-1.0)|HSO| 3-3A    (MS=-1.0)> =     0.0000     1.0606I    [P]
 < 2-3A    (MS= 0.0)|HSO| 3-3A    (MS= 1.0)> =    -1.1285     1.7116I    [C]
 < 2-3A    (MS= 1.0)|HSO| 3-3A    (MS= 0.0)> =     1.1285     1.7116I    [P]
 < 2-3A    (MS=-1.0)|HSO| 3-3A    (MS= 0.0)> =    -1.1285     1.7116I    [P]
 < 2-3A    (MS= 0.0)|HSO| 3-3A    (MS=-1.0)> =     1.1285     1.7116I    [P]
  
   < 2-3A    |R| 4-3A    > =      0.032250     -0.019991     -0.013304 [CCC]
 < 2-3A    (MS= 1.0)|HSO| 4-3A    (MS= 1.0)> =     0.0000   -31.9836I    [C]
 < 2-3A    (MS= 0.0)|HSO| 4-3A    (MS= 0.0)> =     0.0000     0.0000I    [W]
 < 2-3A    (MS=-1.0)|HSO| 4-3A    (MS=-1.0)> =     0.0000    31.9836I    [P]
 < 2-3A    (MS= 0.0)|HSO| 4-3A    (MS= 1.0)> =   -53.3319    47.1715I    [C]
 < 2-3A    (MS= 1.0)|HSO| 4-3A    (MS= 0.0)> =    53.3319    47.1715I    [P]
 < 2-3A    (MS=-1.0)|HSO| 4-3A    (MS= 0.0)> =   -53.3319    47.1715I    [P]
 < 2-3A    (MS= 0.0)|HSO| 4-3A    (MS=-1.0)> =    53.3319    47.1715I    [P]
  
   < 3-3A    |R| 3-3A    > =     -1.409996     -0.207163     -0.197446 [CCC]
 < 3-3A    (MS= 1.0)|HSO| 3-3A    (MS= 1.0)> =     0.0000    -0.0000I    [C]
 < 3-3A    (MS= 0.0)|HSO| 3-3A    (MS= 0.0)> =     0.0000     0.0000I    [W]
 < 3-3A    (MS=-1.0)|HSO| 3-3A    (MS=-1.0)> =     0.0000     0.0000I    [P]
 < 3-3A    (MS= 0.0)|HSO| 3-3A    (MS= 1.0)> =     0.0000     0.0000I    [C]
 < 3-3A    (MS= 1.0)|HSO| 3-3A    (MS= 0.0)> =    -0.0000     0.0000I    [P]
 < 3-3A    (MS=-1.0)|HSO| 3-3A    (MS= 0.0)> =     0.0000     0.0000I    [P]
 < 3-3A    (MS= 0.0)|HSO| 3-3A    (MS=-1.0)> =    -0.0000     0.0000I    [P]
  
   < 3-3A    |R| 4-3A    > =     -0.016296     -0.021200     -0.044707 [CCC]
 < 3-3A    (MS= 1.0)|HSO| 4-3A    (MS= 1.0)> =     0.0000   -22.1902I    [C]
 < 3-3A    (MS= 0.0)|HSO| 4-3A    (MS= 0.0)> =     0.0000     0.0000I    [W]
 < 3-3A    (MS=-1.0)|HSO| 4-3A    (MS=-1.0)> =     0.0000    22.1902I    [P]
 < 3-3A    (MS= 0.0)|HSO| 4-3A    (MS= 1.0)> =    47.7076    53.9810I    [C]
 < 3-3A    (MS= 1.0)|HSO| 4-3A    (MS= 0.0)> =   -47.7076    53.9810I    [P]
 < 3-3A    (MS=-1.0)|HSO| 4-3A    (MS= 0.0)> =    47.7076    53.9810I    [P]
 < 3-3A    (MS= 0.0)|HSO| 4-3A    (MS=-1.0)> =   -47.7076    53.9810I    [P]
  
   < 4-3A    |R| 4-3A    > =     -1.356390     -0.138211     -0.300495 [CCC]
 < 4-3A    (MS= 1.0)|HSO| 4-3A    (MS= 1.0)> =     0.0000    -0.0000I    [C]
 < 4-3A    (MS= 0.0)|HSO| 4-3A    (MS= 0.0)> =     0.0000     0.0000I    [W]
 < 4-3A    (MS=-1.0)|HSO| 4-3A    (MS=-1.0)> =     0.0000     0.0000I    [P]
 < 4-3A    (MS= 0.0)|HSO| 4-3A    (MS= 1.0)> =     0.0000     0.0000I    [C]
 < 4-3A    (MS= 1.0)|HSO| 4-3A    (MS= 0.0)> =    -0.0000     0.0000I    [P]
 < 4-3A    (MS=-1.0)|HSO| 4-3A    (MS= 0.0)> =     0.0000     0.0000I    [P]
 < 4-3A    (MS= 0.0)|HSO| 4-3A    (MS=-1.0)> =    -0.0000     0.0000I    [P]
  
 CPU     0: STEP CPU TIME=     0.00 TOTAL CPU TIME=       1093.0 (     18.2 MIN)
 TOTAL WALL CLOCK TIME=       1121.1 SECONDS, CPU UTILIZATION IS    97.49%

 >>> DIMENSION OF HSO MATRIX =      16
     LARGEST NUMBER OF WALKS =      10

     THE MAX HSO MATRIX ELEMENT ABSOLUTE ERROR IS 7.21E-03 CM-1.
     TO DECREASE THE ERROR MAKE SYMTOL SMALLER.

     CI   ADIABATIC STATES (CM-1 UNIT) ---
             0.000       1754.091       2208.523       3911.541        -20.898
           -20.898        -20.898       1745.243       1745.243       1745.243
          2242.422       2242.422       2242.422       3813.394       3813.394
          3813.394

 WEIGHTS OF SO   CI   STATES ---

 STATE   1: RELATIVE E=        -32.038 CM-1; WEIGHT = 0.994  2001
         1.0000
          1      2      3      4      5      6      7      8
         0.0002 0.0000 0.0022 0.0000 0.9941 0.0034 0.0000 0.0000

 STATE   2: RELATIVE E=        -31.957 CM-1; WEIGHT = 0.994  2001
         1.0000
          1      2      3      4      5      6      7      8
         0.0000 0.0000 0.0000 0.0000 0.9944 0.0034 0.0022 0.0000

 STATE   3: RELATIVE E=        -31.928 CM-1; WEIGHT = 0.994  2001
         1.0000
          1      2      3      4      5      6      7      8
         0.0000 0.0034 0.0000 0.0000 0.9944 0.0000 0.0022 0.0000

 STATE   4: RELATIVE E=        -11.176 CM-1; WEIGHT = 0.994  1001
         1.0000
          1      2      3      4      5      6      7      8
         0.9941 0.0000 0.0000 0.0000 0.0002 0.0035 0.0022 0.0000

 STATE   5: RELATIVE E=       1745.982 CM-1; WEIGHT = 0.994  2002
         1.0000
          1      2      3      4      5      6      7      8
         0.0000 0.0000 0.0000 0.0000 0.0035 0.9939 0.0000 0.0026

 STATE   6: RELATIVE E=       1746.050 CM-1; WEIGHT = 0.994  2002
         1.0000
          1      2      3      4      5      6      7      8
         0.0034 0.0001 0.0000 0.0000 0.0001 0.9938 0.0000 0.0025

 STATE   7: RELATIVE E=       1746.228 CM-1; WEIGHT = 0.994  2002
         1.0000
          1      2      3      4      5      6      7      8
         0.0001 0.0002 0.0000 0.0023 0.0033 0.9940 0.0000 0.0000

 STATE   8: RELATIVE E=       1754.782 CM-1; WEIGHT = 0.994  1002
         1.0000
          1      2      3      4      5      6      7      8
         0.0000 0.9937 0.0000 0.0000 0.0034 0.0002 0.0000 0.0026

 STATE   9: RELATIVE E=       2206.783 CM-1; WEIGHT = 0.994  1003
         1.0000
          1      2      3      4      5      6      7      8
         0.0000 0.0000 0.9935 0.0000 0.0022 0.0001 0.0001 0.0042

 STATE  10: RELATIVE E=       2240.468 CM-1; WEIGHT = 0.993  2003
         1.0000
          1      2      3      4      5      6      7      8
         0.0000 0.0000 0.0000 0.0000 0.0021 0.0000 0.9935 0.0043

 STATE  11: RELATIVE E=       2240.516 CM-1; WEIGHT = 0.993  2003
         1.0000
          1      2      3      4      5      6      7      8
         0.0022 0.0000 0.0001 0.0000 0.0000 0.0000 0.9934 0.0043

 STATE  12: RELATIVE E=       2240.869 CM-1; WEIGHT = 0.994  2003
         1.0000
          1      2      3      4      5      6      7      8
         0.0000 0.0000 0.0000 0.0038 0.0021 0.0000 0.9939 0.0000

 STATE  13: RELATIVE E=       3825.526 CM-1; WEIGHT = 0.993  2004
         1.0000
          1      2      3      4      5      6      7      8
         0.0000 0.0000 0.0042 0.0000 0.0000 0.0026 0.0000 0.9933

 STATE  14: RELATIVE E=       3825.668 CM-1; WEIGHT = 0.993  2004
         1.0000
          1      2      3      4      5      6      7      8
         0.0000 0.0000 0.0000 0.0000 0.0000 0.0026 0.0043 0.9931

 STATE  15: RELATIVE E=       3825.690 CM-1; WEIGHT = 0.993  2004
         1.0000
          1      2      3      4      5      6      7      8
         0.0000 0.0026 0.0000 0.0000 0.0000 0.0000 0.0043 0.9931

 STATE  16: RELATIVE E=       3923.171 CM-1; WEIGHT = 0.994  1004
         1.0000
          1      2      3      4      5      6      7      8
         0.0000 0.0000 0.0000 0.9938 0.0000 0.0024 0.0039 0.0000


 -----------------------------------------------------------
 EIGENVALUES AND EIGENVECTORS OF THE SO   CI   HAMILTONIAN
 -----------------------------------------------------------

                          1          2          3          4          5
   STATE ENERGY ---      -32.04     -31.96     -31.93     -11.18    1745.98
       STATE ID ---       2001       2001       2001       1001       2002

    1< 1>  1(  0.0) R  -0.013552   0.000132  -0.004428   0.997028  -0.000611
                   I   0.000000   0.000000   0.000000   0.000000   0.000000
    2< 2>  1(  0.0) R   0.005559  -0.000813  -0.058128  -0.000159   0.001948
                   I   0.000000   0.000000  -0.000000  -0.000000   0.000000
    3< 3>  1(  0.0) R  -0.047123   0.000256  -0.001444  -0.000667  -0.001942
                   I  -0.000000  -0.000000   0.000000   0.000000  -0.000000
    4< 4>  1(  0.0) R   0.000750   0.002790  -0.000233   0.000188  -0.000120
                   I   0.000000  -0.000000  -0.000000  -0.000000   0.000000
    5< 1>  3(  1.0) R   0.488584  -0.056769   0.505142   0.008890   0.031643
                   I   0.458364  -0.253632  -0.471961   0.004167   0.024036
    6< 1>  3(  0.0) R  -0.000000   0.000000   0.000000   0.000000  -0.000000
                   I   0.310672   0.926977  -0.196397   0.003229   0.017107
    7< 1>  3( -1.0) R   0.488584  -0.056769   0.505142   0.008890   0.031643
                   I  -0.458364   0.253632   0.471961  -0.004167  -0.024036
    8< 2>  3(  1.0) R  -0.004051  -0.031568  -0.000035   0.027118   0.064720
                   I  -0.014078  -0.024105  -0.000992  -0.030930   0.240945
    9< 2>  3(  0.0) R   0.000000  -0.000000  -0.000000  -0.000000   0.000000
                   I   0.054613  -0.017022   0.005710  -0.011903  -0.932433
   10< 2>  3( -1.0) R  -0.004051  -0.031568  -0.000035   0.027118   0.064720
                   I   0.014078   0.024105   0.000992   0.030930  -0.240945
   11< 3>  3(  1.0) R  -0.000347  -0.022663  -0.002739   0.023645   0.003715
                   I   0.000277   0.022745  -0.011861   0.020858  -0.002281
   12< 3>  3(  0.0) R   0.000000   0.000000   0.000000  -0.000000   0.000000
                   I  -0.001725   0.009651   0.043083   0.014466  -0.000562
   13< 3>  3( -1.0) R  -0.000347  -0.022663  -0.002739   0.023645   0.003715
                   I  -0.000277  -0.022745   0.011861  -0.020858   0.002281
   14< 4>  3(  1.0) R  -0.001275   0.000261  -0.001537  -0.000454   0.024998
                   I   0.001495  -0.000430  -0.000937  -0.001179  -0.024990
   15< 4>  3(  0.0) R  -0.000000  -0.000000  -0.000000  -0.000000   0.000000
                   I   0.000821  -0.000402  -0.001505   0.002438  -0.009323
   16< 4>  3( -1.0) R  -0.001275   0.000261  -0.001537  -0.000454   0.024998
                   I  -0.001495   0.000430   0.000937   0.001179   0.024990

                          6          7          8          9         10
   STATE ENERGY ---     1746.05    1746.23    1754.78    2206.78    2240.47
       STATE ID ---       2002       2002       1002       1003       2003

    1< 1>  1(  0.0) R  -0.058362   0.011129  -0.000842   0.000245  -0.000087
                   I   0.000000   0.000000   0.000000   0.000000   0.000000
    2< 2>  1(  0.0) R  -0.007526   0.013419   0.996844   0.000283  -0.004328
                   I   0.000000   0.000000  -0.000000   0.000000   0.000000
    3< 3>  1(  0.0) R  -0.003009  -0.005641   0.000201   0.996749   0.000461
                   I   0.000000   0.000000  -0.000000   0.000000  -0.000000
    4< 4>  1(  0.0) R  -0.006350  -0.048097   0.000507  -0.000448   0.000085
                   I  -0.000000  -0.000000  -0.000000  -0.000000   0.000000
    5< 1>  3(  1.0) R  -0.001397  -0.003277   0.026669   0.023767   0.022603
                   I  -0.002699  -0.014622  -0.030197   0.020922  -0.022829
    6< 1>  3(  0.0) R   0.000000   0.000000  -0.000000  -0.000000  -0.000000
                   I   0.010512   0.053588  -0.013026   0.014528  -0.009120
    7< 1>  3( -1.0) R  -0.001397  -0.003277   0.026669   0.023767   0.022603
                   I   0.002699   0.014622   0.030197  -0.020922   0.022829
    8< 2>  3(  1.0) R   0.547592   0.439232  -0.001907   0.003900   0.003722
                   I  -0.431533   0.502619  -0.010508   0.000503  -0.002307
    9< 2>  3(  0.0) R  -0.000000  -0.000000   0.000000  -0.000000  -0.000000
                   I  -0.147023   0.320757  -0.003560   0.005190  -0.000430
   10< 2>  3( -1.0) R   0.547592   0.439232  -0.001907   0.003900   0.003722
                   I   0.431533  -0.502619   0.010508  -0.000503   0.002307
   11< 3>  3(  1.0) R  -0.001601  -0.000871   0.003657  -0.002871   0.058808
                   I  -0.002177   0.001112   0.001198  -0.004569   0.246372
   12< 3>  3(  0.0) R  -0.000000  -0.000000   0.000000  -0.000000  -0.000000
                   I   0.005198   0.001358   0.003008  -0.002297  -0.930136
   13< 3>  3( -1.0) R  -0.001601  -0.000871   0.003657  -0.002871   0.058808
                   I   0.002177  -0.001112  -0.001198   0.004569  -0.246372
   14< 4>  3(  1.0) R  -0.003713   0.000673   0.025832   0.029357   0.035234
                   I  -0.012417   0.001851   0.022523  -0.033403   0.027168
   15< 4>  3(  0.0) R  -0.000000  -0.000000   0.000000   0.000000   0.000000
                   I   0.047014  -0.005644   0.016046  -0.014106   0.019188
   16< 4>  3( -1.0) R  -0.003713   0.000673   0.025832   0.029357   0.035234
                   I   0.012417  -0.001851  -0.022523   0.033403  -0.027168

                         11         12         13         14         15
   STATE ENERGY ---     2240.52    2240.87    3825.53    3825.67    3825.69
       STATE ID ---       2003       2003       2004       2004       2004

    1< 1>  1(  0.0) R  -0.046730   0.002674  -0.000321  -0.003191   0.000763
                   I   0.000000   0.000000   0.000000   0.000000   0.000000
    2< 2>  1(  0.0) R  -0.005799  -0.001509   0.004163  -0.000513  -0.050790
                   I  -0.000000   0.000000   0.000000  -0.000000  -0.000000
    3< 3>  1(  0.0) R   0.007544  -0.002533  -0.064490  -0.000414  -0.001232
                   I   0.000000   0.000000  -0.000000   0.000000   0.000000
    4< 4>  1(  0.0) R   0.000815  -0.062018   0.000771  -0.000070   0.001002
                   I   0.000000   0.000000  -0.000000   0.000000   0.000000
    5< 1>  3(  1.0) R  -0.000055  -0.002995  -0.001513  -0.000301  -0.001598
                   I  -0.000412  -0.011574  -0.001248   0.000412   0.001501
    6< 1>  3(  0.0) R   0.000000   0.000000   0.000000  -0.000000  -0.000000
                   I   0.002229   0.043131  -0.001677   0.000387   0.000730
    7< 1>  3( -1.0) R  -0.000055  -0.002995  -0.001513  -0.000301  -0.001598
                   I   0.000412   0.011574   0.001248  -0.000412  -0.001501
    8< 2>  3(  1.0) R  -0.002120  -0.002153  -0.003350   0.024911  -0.000526
                   I   0.001582  -0.002962  -0.012324  -0.024966  -0.000813
    9< 2>  3(  0.0) R   0.000000   0.000000  -0.000000   0.000000   0.000000
                   I   0.002610   0.004448   0.047241  -0.009450   0.004274
   10< 2>  3( -1.0) R  -0.002120  -0.002153  -0.003350   0.024911  -0.000526
                   I  -0.001582   0.002962   0.012324   0.024966   0.000813
   11< 3>  3(  1.0) R   0.530329   0.460562  -0.000088   0.035231  -0.004284
                   I   0.417084  -0.512024   0.000152   0.027130  -0.016483
   12< 3>  3(  0.0) R   0.000000  -0.000000   0.000000  -0.000000  -0.000000
                   I   0.288018  -0.213009  -0.001559   0.019515   0.061259
   13< 3>  3( -1.0) R   0.530329   0.460562  -0.000088   0.035231  -0.004284
                   I  -0.417084   0.512024  -0.000152  -0.027130   0.016483
   14< 4>  3(  1.0) R  -0.003987  -0.000210   0.443121   0.069108   0.543541
                   I  -0.016467   0.000145  -0.527004   0.245250   0.398372
   15< 4>  3(  0.0) R  -0.000000   0.000000   0.000000  -0.000000  -0.000000
                   I   0.061276   0.000603  -0.212302  -0.929101   0.291171
   16< 4>  3( -1.0) R  -0.003987  -0.000210   0.443121   0.069108   0.543541
                   I   0.016467  -0.000145   0.527004  -0.245250  -0.398372

                         16
   STATE ENERGY ---     3923.17
       STATE ID ---       1004

    1< 1>  1(  0.0) R   0.000190
                   I   0.000000
    2< 2>  1(  0.0) R   0.000036
                   I   0.000000
    3< 3>  1(  0.0) R   0.000078
                   I  -0.000000
    4< 4>  1(  0.0) R   0.996890
                   I  -0.000000
    5< 1>  3(  1.0) R  -0.000444
                   I  -0.001160
    6< 1>  3(  0.0) R   0.000000
                   I   0.002476
    7< 1>  3( -1.0) R  -0.000444
                   I   0.001160
    8< 2>  3(  1.0) R   0.024649
                   I   0.021443
    9< 2>  3(  0.0) R   0.000000
                   I   0.014674
   10< 2>  3( -1.0) R   0.024649
                   I  -0.021443
   11< 3>  3(  1.0) R   0.028224
                   I  -0.032231
   12< 3>  3(  0.0) R  -0.000000
                   I  -0.013389
   13< 3>  3( -1.0) R   0.028224
                   I   0.032231
   14< 4>  3(  1.0) R  -0.000885
                   I   0.000025
   15< 4>  3(  0.0) R  -0.000000
                   I  -0.000197
   16< 4>  3( -1.0) R  -0.000885
                   I  -0.000025

   SPIN-MIXED   CI   STATES (CM-1 UNIT) ---
 (RELATIVE TO THE LOWEST SPIN-MIXED STATE)
           0.000          0.081          0.110         20.862       1778.019
        1778.088       1778.266       1786.819       2238.821       2272.506
        2272.553       2272.906       3857.564       3857.706       3857.728
        3955.209

   SPIN-MIXED   CI   STATES (CM-1 UNIT) ---
      1(   2001)     2(   2001)     3(   2001)     4(   1001)     5(   2002)
         -32.038        -31.957        -31.928        -11.176       1745.982
      6(   2002)     7(   2002)     8(   1002)     9(   1003)    10(   2003)
        1746.050       1746.228       1754.782       2206.783       2240.468
     11(   2003)    12(   2003)    13(   2004)    14(   2004)    15(   2004)
        2240.516       2240.869       3825.526       3825.668       3825.690
     16(   1004)
        3923.171

 NON-ZERO   CI   SPIN-ORBIT COUPLING CONSTANTS (CM-1)
 ---------------------------------------------------------------------
 MUL1(CI)|MUL2(CI)| CI ROOT 1 | CI ROOT 2 |    FULL     | 1E ONLY
 ---------------------------------------------------------------------
  1 ( 1) | 3 ( 2) |     1     |     1     |         0.30|
  1 ( 1) | 3 ( 2) |     1     |     2     |       104.28|
  1 ( 1) | 3 ( 2) |     1     |     3     |       105.65|
  1 ( 1) | 3 ( 2) |     1     |     4     |         3.11|
  1 ( 1) | 3 ( 2) |     2     |     1     |       104.29|
  1 ( 1) | 3 ( 2) |     2     |     2     |         0.13|
  1 ( 1) | 3 ( 2) |     2     |     3     |         2.93|
  1 ( 1) | 3 ( 2) |     2     |     4     |       105.61|
  1 ( 1) | 3 ( 2) |     3     |     1     |       105.64|
  1 ( 1) | 3 ( 2) |     3     |     2     |         2.97|
  1 ( 1) | 3 ( 2) |     3     |     3     |         0.27|
  1 ( 1) | 3 ( 2) |     3     |     4     |       104.32|
  1 ( 1) | 3 ( 2) |     4     |     1     |         3.03|
  1 ( 1) | 3 ( 2) |     4     |     2     |       105.60|
  1 ( 1) | 3 ( 2) |     4     |     3     |       104.30|
  1 ( 1) | 3 ( 2) |     4     |     4     |         0.13|
  3 ( 2) | 3 ( 2) |     1     |     2     |       147.53|
  3 ( 2) | 3 ( 2) |     1     |     3     |       149.32|
  3 ( 2) | 3 ( 2) |     1     |     4     |         4.22|
  3 ( 2) | 3 ( 2) |     2     |     3     |         4.37|
  3 ( 2) | 3 ( 2) |     2     |     4     |       149.41|
  3 ( 2) | 3 ( 2) |     3     |     4     |       147.46|
 ---------------------------------------------------------------------


 ***** START CALCULATING TRANSITION MOMENT AMONG SPIN-MIXED   CI   STATES *****

 NUMBER OF ORBITALS            =    4
 DIMENSION OF HSO MATRIX       =   16
 NUMBER OF SPIN-MULTIPLICITIES =    2

 NOTE THAT T(X),T(Y),T(Z) ARE COMPLEX NUMBERS.


        STATES         ENERGY DIFF.         T(X)                   T(Y)                   T(Z)              TM
    1( 2001)   1( 2001)        0.00   -1.41839    0.00000I   -0.24536    0.00000I   -0.11581    0.00000I    1.44411
    1( 2001)   4( 1001)       20.86   -0.00001   -0.00000I    0.00001   -0.00000I    0.00002   -0.00000I    0.00002
    1( 2001)   5( 2002)     1778.02   -0.00281   -0.00000I   -0.00382   -0.00000I    0.00649    0.00000I    0.00804
    1( 2001)   6( 2002)     1778.09   -0.00164    0.00000I   -0.00223    0.00000I   -0.00395   -0.00000I    0.00482
    1( 2001)   7( 2002)     1778.27   -0.01742   -0.00000I   -0.02311   -0.00000I   -0.04172   -0.00000I    0.05077
    1( 2001)   8( 1002)     1786.82    0.00086   -0.00000I    0.00090   -0.00000I    0.00040   -0.00000I    0.00131
    1( 2001)   9( 1003)     2238.82   -0.00120   -0.00000I   -0.00155   -0.00000I    0.00389    0.00000I    0.00435
    1( 2001)  10( 2003)     2272.51   -0.00031    0.00000I    0.00020   -0.00000I   -0.00011    0.00000I    0.00039
    1( 2001)  11( 2003)     2272.55    0.03229   -0.00000I   -0.01950    0.00000I   -0.01358    0.00000I    0.04009
    1( 2001)  12( 2003)     2272.91   -0.00277    0.00000I    0.00171   -0.00000I    0.00119   -0.00000I    0.00346
    1( 2001)  13( 2004)     3857.56    0.00012    0.00000I   -0.00004   -0.00000I   -0.00002    0.00000I    0.00013
    1( 2001)  14( 2004)     3857.71    0.00022   -0.00000I   -0.00014    0.00000I   -0.00009   -0.00000I    0.00028
    1( 2001)  15( 2004)     3857.73   -0.00100   -0.00000I    0.00043    0.00000I   -0.00003   -0.00000I    0.00109
    1( 2001)  16( 1004)     3955.21   -0.00004    0.00000I   -0.00004   -0.00000I   -0.00005   -0.00000I    0.00007
    2( 2001)   2( 2001)        0.00   -1.41839    0.00000I   -0.24536    0.00000I   -0.11580    0.00000I    1.44411
    2( 2001)   4( 1001)       20.78   -0.00000   -0.00000I   -0.00000   -0.00000I   -0.00000   -0.00000I    0.00000
    2( 2001)   5( 2002)     1777.94    0.01751    0.00000I    0.02322    0.00000I    0.04190    0.00000I    0.05100
    2( 2001)   6( 2002)     1778.01   -0.00080   -0.00000I   -0.00133   -0.00000I    0.00025   -0.00000I    0.00157
    2( 2001)   7( 2002)     1778.18   -0.00275   -0.00000I   -0.00371   -0.00000I    0.00649    0.00000I    0.00797
    2( 2001)   8( 1002)     1786.74   -0.00009   -0.00000I   -0.00004   -0.00000I   -0.00006    0.00000I    0.00012
    2( 2001)   9( 1003)     2238.74   -0.00001   -0.00000I   -0.00005   -0.00000I   -0.00004   -0.00000I    0.00007
    2( 2001)  10( 2003)     2272.43   -0.03244   -0.00000I    0.01951    0.00000I    0.01374    0.00000I    0.04027
    2( 2001)  11( 2003)     2272.47   -0.00032   -0.00000I    0.00002   -0.00000I    0.00018    0.00000I    0.00037
    2( 2001)  12( 2003)     2272.83   -0.00019    0.00000I   -0.00213   -0.00000I    0.00339    0.00000I    0.00401
    2( 2001)  13( 2004)     3857.48   -0.00012   -0.00000I   -0.00009   -0.00000I   -0.00019   -0.00000I    0.00024
    2( 2001)  14( 2004)     3857.62    0.00100    0.00000I   -0.00044   -0.00000I    0.00002    0.00000I    0.00109
    2( 2001)  15( 2004)     3857.65    0.00021    0.00000I   -0.00015   -0.00000I   -0.00012   -0.00000I    0.00028
    2( 2001)  16( 1004)     3955.13   -0.00000    0.00000I   -0.00001   -0.00000I    0.00001    0.00000I    0.00001
    3( 2001)   3( 2001)        0.00   -1.41839   -0.00000I   -0.24537    0.00000I   -0.11580    0.00000I    1.44411
    3( 2001)   4( 1001)       20.75   -0.00002    0.00000I   -0.00003    0.00000I   -0.00004    0.00000I    0.00005
    3( 2001)   5( 2002)     1777.91   -0.00054    0.00000I   -0.00098   -0.00000I   -0.00035    0.00000I    0.00117
    3( 2001)   6( 2002)     1777.98   -0.01739    0.00000I   -0.02308    0.00000I   -0.04178    0.00000I    0.05080
    3( 2001)   7( 2002)     1778.16    0.00167   -0.00000I    0.00218   -0.00000I    0.00394    0.00000I    0.00480
    3( 2001)   8( 1002)     1786.71   -0.00296    0.00000I   -0.00405    0.00000I    0.00603   -0.00000I    0.00784
    3( 2001)   9( 1003)     2238.71   -0.00026   -0.00000I   -0.00001   -0.00000I    0.00005    0.00000I    0.00026
    3( 2001)  10( 2003)     2272.40   -0.00021   -0.00000I   -0.00212    0.00000I    0.00339   -0.00000I    0.00401
    3( 2001)  11( 2003)     2272.44    0.00282    0.00000I   -0.00165   -0.00000I   -0.00112   -0.00000I    0.00346
    3( 2001)  12( 2003)     2272.80    0.03232   -0.00000I   -0.01944    0.00000I   -0.01370    0.00000I    0.04012
    3( 2001)  13( 2004)     3857.45   -0.00099   -0.00000I    0.00043   -0.00000I   -0.00002   -0.00000I    0.00108
    3( 2001)  14( 2004)     3857.60   -0.00009    0.00000I   -0.00011   -0.00000I   -0.00020    0.00000I    0.00025
    3( 2001)  15( 2004)     3857.62   -0.00011    0.00000I    0.00007   -0.00000I   -0.00003   -0.00000I    0.00014
    3( 2001)  16( 1004)     3955.10    0.00011   -0.00000I   -0.00008   -0.00000I   -0.00006    0.00000I    0.00015
    4( 1001)   4( 1001)        0.00   -1.41821    0.00000I   -0.24551    0.00000I   -0.11597   -0.00000I    1.44397
    4( 1001)   5( 2002)     1757.16   -0.00002   -0.00000I   -0.00008   -0.00000I   -0.00008    0.00000I    0.00012
    4( 1001)   6( 2002)     1757.23    0.00289   -0.00000I    0.00402   -0.00000I   -0.00613   -0.00000I    0.00788
    4( 1001)   7( 2002)     1757.40   -0.00115   -0.00000I   -0.00128   -0.00000I    0.00018   -0.00000I    0.00173
    4( 1001)   8( 1002)     1765.96   -0.01747    0.00000I   -0.02310    0.00000I   -0.04203    0.00000I    0.05104
    4( 1001)   9( 1003)     2217.96    0.03236    0.00000I   -0.01956   -0.00000I   -0.01384   -0.00000I    0.04026
    4( 1001)  10( 2003)     2251.64    0.00005   -0.00000I    0.00002   -0.00000I    0.00005   -0.00000I    0.00008
    4( 1001)  11( 2003)     2251.69    0.00120    0.00000I    0.00154   -0.00000I   -0.00385   -0.00000I    0.00432
    4( 1001)  12( 2003)     2252.04    0.00013   -0.00000I   -0.00014   -0.00000I    0.00028   -0.00000I    0.00034
    4( 1001)  13( 2004)     3836.70   -0.00016   -0.00000I    0.00010   -0.00000I    0.00005   -0.00000I    0.00020
    4( 1001)  14( 2004)     3836.84    0.00001    0.00000I    0.00001    0.00000I   -0.00002    0.00000I    0.00003
    4( 1001)  15( 2004)     3836.87    0.00007    0.00000I    0.00011    0.00000I    0.00018    0.00000I    0.00022
    4( 1001)  16( 1004)     3934.35   -0.00096    0.00000I    0.00034   -0.00000I   -0.00028   -0.00000I    0.00106
    5( 2002)   5( 2002)        0.00   -1.36815   -0.00000I   -0.17857   -0.00000I   -0.22237    0.00000I    1.39756
    5( 2002)   8( 1002)        8.80   -0.00000    0.00000I    0.00000   -0.00000I   -0.00000    0.00000I    0.00000
    5( 2002)   9( 1003)      460.80   -0.00002    0.00000I   -0.00001    0.00000I   -0.00002    0.00000I    0.00003
    5( 2002)  10( 2003)      494.49    0.00087   -0.00000I   -0.00047    0.00000I    0.00005   -0.00000I    0.00099
    5( 2002)  11( 2003)      494.53   -0.00031    0.00000I    0.00011   -0.00000I    0.00009   -0.00000I    0.00034
    5( 2002)  12( 2003)      494.89   -0.00024    0.00000I   -0.00018    0.00000I   -0.00018    0.00000I    0.00035
    5( 2002)  13( 2004)     2079.54    0.00053   -0.00000I    0.00187   -0.00000I   -0.00426    0.00000I    0.00468
    5( 2002)  14( 2004)     2079.69    0.03224   -0.00000I   -0.02000    0.00000I   -0.01330    0.00000I    0.04020
    5( 2002)  15( 2004)     2079.71   -0.00039    0.00000I    0.00038   -0.00000I   -0.00033   -0.00000I    0.00064
    5( 2002)  16( 1004)     2177.19    0.00003   -0.00000I   -0.00008    0.00000I   -0.00006    0.00000I    0.00011
    6( 2002)   6( 2002)        0.00   -1.36816    0.00000I   -0.17857    0.00000I   -0.22236    0.00000I    1.39756
    6( 2002)   7( 2002)        0.18   -0.00000    0.00000I    0.00000    0.00000I    0.00000    0.00000I    0.00000
    6( 2002)   8( 1002)        8.73    0.00002   -0.00000I    0.00001    0.00000I    0.00004   -0.00000I    0.00005
    6( 2002)   9( 1003)      460.73    0.00028    0.00000I   -0.00004   -0.00000I   -0.00007   -0.00000I    0.00029
    6( 2002)  10( 2003)      494.42    0.00029   -0.00000I    0.00015   -0.00000I    0.00016   -0.00000I    0.00037
    6( 2002)  11( 2003)      494.47    0.00013   -0.00000I   -0.00009    0.00000I   -0.00002    0.00000I    0.00016
    6( 2002)  12( 2003)      494.82    0.00085   -0.00000I   -0.00046   -0.00000I    0.00005   -0.00000I    0.00097
    6( 2002)  13( 2004)     2079.48    0.03152    0.00000I   -0.01956   -0.00000I   -0.01299   -0.00000I    0.03930
    6( 2002)  14( 2004)     2079.62   -0.00043    0.00000I   -0.00191   -0.00000I    0.00423   -0.00000I    0.00466
    6( 2002)  15( 2004)     2079.64    0.00674   -0.00000I   -0.00424    0.00000I   -0.00282    0.00000I    0.00845
    6( 2002)  16( 1004)     2177.12   -0.00019   -0.00000I   -0.00007    0.00000I    0.00076   -0.00000I    0.00079
    7( 2002)   7( 2002)        0.00   -1.36815    0.00000I   -0.17858   -0.00000I   -0.22235    0.00000I    1.39756
    7( 2002)   8( 1002)        8.55    0.00008    0.00000I   -0.00005    0.00000I   -0.00005    0.00000I    0.00010
    7( 2002)   9( 1003)      460.56    0.00017   -0.00000I    0.00013   -0.00000I    0.00006   -0.00000I    0.00022
    7( 2002)  10( 2003)      494.24    0.00026   -0.00000I   -0.00014    0.00000I   -0.00012    0.00000I    0.00031
    7( 2002)  11( 2003)      494.29    0.00085   -0.00000I   -0.00047    0.00000I    0.00005    0.00000I    0.00097
    7( 2002)  12( 2003)      494.64   -0.00017   -0.00000I    0.00008   -0.00000I   -0.00002   -0.00000I    0.00019
    7( 2002)  13( 2004)     2079.30   -0.00680   -0.00000I    0.00417    0.00000I    0.00278    0.00000I    0.00844
    7( 2002)  14( 2004)     2079.44    0.00049    0.00000I    0.00002   -0.00000I   -0.00058   -0.00000I    0.00077
    7( 2002)  15( 2004)     2079.46    0.03153    0.00000I   -0.01952   -0.00000I   -0.01304   -0.00000I    0.03931
    7( 2002)  16( 1004)     2176.94   -0.00007   -0.00000I   -0.00204    0.00000I    0.00387   -0.00000I    0.00437
    8( 1002)   8( 1002)        0.00   -1.36819    0.00000I   -0.17849    0.00000I   -0.22228   -0.00000I    1.39757
    8( 1002)   9( 1003)      452.00    0.00095    0.00000I   -0.00032   -0.00000I    0.00016    0.00000I    0.00102
    8( 1002)  10( 2003)      485.69   -0.00003    0.00000I    0.00000   -0.00000I   -0.00003    0.00000I    0.00004
    8( 1002)  11( 2003)      485.73   -0.00025   -0.00000I   -0.00017   -0.00000I   -0.00017   -0.00000I    0.00034
    8( 1002)  12( 2003)      486.09   -0.00017    0.00000I    0.00005    0.00000I    0.00006    0.00000I    0.00018
    8( 1002)  13( 2004)     2070.74    0.00017   -0.00000I   -0.00036   -0.00000I    0.00013    0.00000I    0.00042
    8( 1002)  14( 2004)     2070.89   -0.00011   -0.00000I   -0.00001    0.00000I   -0.00001   -0.00000I    0.00011
    8( 1002)  15( 2004)     2070.91    0.00015   -0.00000I    0.00212    0.00000I   -0.00413   -0.00000I    0.00464
    8( 1002)  16( 1004)     2168.39    0.03223    0.00000I   -0.01997   -0.00000I   -0.01317   -0.00000I    0.04014
    9( 1003)   9( 1003)        0.00   -1.40969    0.00000I   -0.20710   -0.00000I   -0.19775    0.00000I    1.43848
    9( 1003)  11( 2003)       33.73    0.00001    0.00000I   -0.00001    0.00000I    0.00000    0.00000I    0.00001
    9( 1003)  12( 2003)       34.09   -0.00004    0.00000I   -0.00005    0.00000I   -0.00011    0.00000I    0.00013
    9( 1003)  13( 2004)     1618.74    0.00344    0.00000I    0.00434    0.00000I   -0.00681   -0.00000I    0.00878
    9( 1003)  14( 2004)     1618.88    0.00003   -0.00000I    0.00009   -0.00000I   -0.00004    0.00000I    0.00010
    9( 1003)  15( 2004)     1618.91    0.00030   -0.00000I    0.00012   -0.00000I    0.00006    0.00000I    0.00033
    9( 1003)  16( 1004)     1716.39   -0.01633    0.00000I   -0.02127    0.00000I   -0.04462    0.00000I    0.05206
   10( 2003)  10( 2003)        0.00   -1.40978   -0.00000I   -0.20695    0.00000I   -0.19771    0.00000I    1.43854
   10( 2003)  13( 2004)     1585.06    0.00021    0.00000I    0.00003   -0.00000I    0.00051    0.00000I    0.00056
   10( 2003)  14( 2004)     1585.20   -0.01626   -0.00000I   -0.02117   -0.00000I   -0.04474   -0.00000I    0.05210
   10( 2003)  15( 2004)     1585.22    0.00375    0.00000I    0.00472    0.00000I   -0.00632   -0.00000I    0.00874
   10( 2003)  16( 1004)     1682.70   -0.00004   -0.00000I    0.00002   -0.00000I   -0.00001    0.00000I    0.00005
   11( 2003)  11( 2003)        0.00   -1.40978    0.00000I   -0.20695    0.00000I   -0.19771    0.00000I    1.43854
   11( 2003)  12( 2003)        0.35    0.00000    0.00000I    0.00000    0.00000I   -0.00000    0.00000I    0.00000
   11( 2003)  13( 2004)     1585.01    0.00052    0.00000I    0.00073    0.00000I    0.00131    0.00000I    0.00159
   11( 2003)  14( 2004)     1585.15   -0.00374   -0.00000I   -0.00472   -0.00000I    0.00633   -0.00000I    0.00874
   11( 2003)  15( 2004)     1585.17   -0.01626   -0.00000I   -0.02115   -0.00000I   -0.04472   -0.00000I    0.05208
   11( 2003)  16( 1004)     1682.66   -0.00019   -0.00000I    0.00001   -0.00000I   -0.00028    0.00000I    0.00033
   12( 2003)  12( 2003)        0.00   -1.40981    0.00000I   -0.20698   -0.00000I   -0.19766    0.00000I    1.43856
   12( 2003)  13( 2004)     1584.66   -0.01630   -0.00000I   -0.02122   -0.00000I   -0.04463   -0.00000I    0.05204
   12( 2003)  14( 2004)     1584.80   -0.00032   -0.00000I   -0.00017   -0.00000I   -0.00032   -0.00000I    0.00049
   12( 2003)  15( 2004)     1584.82   -0.00051    0.00000I   -0.00064    0.00000I   -0.00138    0.00000I    0.00160
   12( 2003)  16( 1004)     1682.30   -0.00331   -0.00000I   -0.00417   -0.00000I    0.00655    0.00000I    0.00844
   13( 2004)  13( 2004)        0.00   -1.35664   -0.00000I   -0.13860    0.00000I   -0.29986    0.00000I    1.39628
   13( 2004)  16( 1004)       97.64    0.00005   -0.00000I    0.00005    0.00000I    0.00011   -0.00000I    0.00013
   14( 2004)  14( 2004)        0.00   -1.35665    0.00000I   -0.13862    0.00000I   -0.29985    0.00000I    1.39629
   14( 2004)  16( 1004)       97.50   -0.00000    0.00000I    0.00000   -0.00000I    0.00000   -0.00000I    0.00000
   15( 2004)  15( 2004)        0.00   -1.35665    0.00000I   -0.13862    0.00000I   -0.29984    0.00000I    1.39629
   15( 2004)  16( 1004)       97.48   -0.00008    0.00000I    0.00005   -0.00000I    0.00003   -0.00000I    0.00010
   16( 1004)  16( 1004)        0.00   -1.35670   -0.00000I   -0.13862    0.00000I   -0.29989    0.00000I    1.39634
 CPU     0: STEP CPU TIME=     0.00 TOTAL CPU TIME=       1093.0 (     18.2 MIN)
 TOTAL WALL CLOCK TIME=       1121.2 SECONDS, CPU UTILIZATION IS    97.48%

 CI ENERGY LEVELS IN CM-1 AND CI ABSOLUTE LEVELS IN A.U.

    1            0.0000  -1080.2012927685
    2            0.0809  -1080.2012924001
    3            0.1101  -1080.2012922670
    4           20.8620  -1080.2011977160
    5         1778.0194  -1080.1931916538
    6         1778.0877  -1080.1931913428
    7         1778.2656  -1080.1931905322
    8         1786.8195  -1080.1931515586
    9         2238.8209  -1080.1910921237
   10         2272.5060  -1080.1909386458
   11         2272.5533  -1080.1909384299
   12         2272.9064  -1080.1909368213
   13         3857.5641  -1080.1837167125
   14         3857.7055  -1080.1837160681
   15         3857.7281  -1080.1837159654
   16         3955.2090  -1080.1832718174

 SKIPPING THE CALCULATION OF NATURAL ORBITALS...
 USE ISTNO IN $TRANST TO ASK FOR NATURAL ORBITALS
 AND SPIN-ORBIT COUPLED STATE'S PROPERTIES

 ....... DONE WITH TRANSITION MOMENT .......

 CPU     0: STEP CPU TIME=     0.00 TOTAL CPU TIME=       1093.0 (     18.2 MIN)
 TOTAL WALL CLOCK TIME=       1121.2 SECONDS, CPU UTILIZATION IS    97.48%
             166640707  WORDS OF DYNAMIC MEMORY USED
 EXECUTION OF GAMESS TERMINATED NORMALLY 18:58:35 04-NOV-2021    
 DDI: 263640 bytes (0.3 MB / 0 MWords) used by master data server.

 ----------------------------------------
 CPU timing information for all processes
 ========================================
 0: 1091.739 + 1.310 = 1093.50
 1: 56.40 + 0.922 = 56.962
 2: 59.240 + 1.42 = 60.283
 3: 56.616 + 1.35 = 57.652
 4: 56.547 + 0.949 = 57.496
 5: 59.870 + 1.79 = 60.950
 6: 59.64 + 0.973 = 60.37
 7: 60.08 + 0.795 = 60.803
 8: 59.969 + 0.851 = 60.821
 9: 55.488 + 0.738 = 56.227
 10: 59.394 + 1.92 = 60.486
 11: 59.208 + 0.890 = 60.99
 12: 58.801 + 0.961 = 59.762
 13: 59.629 + 0.977 = 60.607
 14: 56.491 + 0.899 = 57.391
 15: 59.71 + 1.33 = 60.104
 16: 56.370 + 0.895 = 57.265
 17: 1087.101 + 0.815 = 1087.916
 18: 1086.302 + 0.783 = 1087.86
 19: 1087.486 + 0.725 = 1088.211
 ----------------------------------------
 ddikick.x: exited gracefully.
----- accounting info -----
Files used on the master node r14c47.bullx were:
-rw-rw-r-- 1 hasangal hasangal  7674938 Nov  4 18:39 /scratch/kurten/scratch_galib/gamess-us-trash/GALIB/SCR/soc-1480.F05
-rw-rw-r-- 1 hasangal hasangal   240104 Nov  4 18:57 /scratch/kurten/scratch_galib/gamess-us-trash/GALIB/SCR/soc-1480.F09
-rw-rw-r-- 1 hasangal hasangal   240016 Nov  4 18:49 /scratch/kurten/scratch_galib/gamess-us-trash/GALIB/SCR/soc-1480.F09.001
-rw-rw-r-- 1 hasangal hasangal   240016 Nov  4 18:49 /scratch/kurten/scratch_galib/gamess-us-trash/GALIB/SCR/soc-1480.F09.002
-rw-rw-r-- 1 hasangal hasangal   240016 Nov  4 18:49 /scratch/kurten/scratch_galib/gamess-us-trash/GALIB/SCR/soc-1480.F09.003
-rw-rw-r-- 1 hasangal hasangal   240016 Nov  4 18:49 /scratch/kurten/scratch_galib/gamess-us-trash/GALIB/SCR/soc-1480.F09.004
-rw-rw-r-- 1 hasangal hasangal   240016 Nov  4 18:49 /scratch/kurten/scratch_galib/gamess-us-trash/GALIB/SCR/soc-1480.F09.005
-rw-rw-r-- 1 hasangal hasangal   240016 Nov  4 18:49 /scratch/kurten/scratch_galib/gamess-us-trash/GALIB/SCR/soc-1480.F09.006
-rw-rw-r-- 1 hasangal hasangal   240016 Nov  4 18:49 /scratch/kurten/scratch_galib/gamess-us-trash/GALIB/SCR/soc-1480.F09.007
-rw-rw-r-- 1 hasangal hasangal   240016 Nov  4 18:49 /scratch/kurten/scratch_galib/gamess-us-trash/GALIB/SCR/soc-1480.F09.008
-rw-rw-r-- 1 hasangal hasangal   240016 Nov  4 18:49 /scratch/kurten/scratch_galib/gamess-us-trash/GALIB/SCR/soc-1480.F09.009
-rw-rw-r-- 1 hasangal hasangal   240016 Nov  4 18:49 /scratch/kurten/scratch_galib/gamess-us-trash/GALIB/SCR/soc-1480.F09.010
-rw-rw-r-- 1 hasangal hasangal   240016 Nov  4 18:49 /scratch/kurten/scratch_galib/gamess-us-trash/GALIB/SCR/soc-1480.F09.011
-rw-rw-r-- 1 hasangal hasangal   240016 Nov  4 18:49 /scratch/kurten/scratch_galib/gamess-us-trash/GALIB/SCR/soc-1480.F09.012
-rw-rw-r-- 1 hasangal hasangal   240016 Nov  4 18:49 /scratch/kurten/scratch_galib/gamess-us-trash/GALIB/SCR/soc-1480.F09.013
-rw-rw-r-- 1 hasangal hasangal   240016 Nov  4 18:49 /scratch/kurten/scratch_galib/gamess-us-trash/GALIB/SCR/soc-1480.F09.014
-rw-rw-r-- 1 hasangal hasangal   240016 Nov  4 18:49 /scratch/kurten/scratch_galib/gamess-us-trash/GALIB/SCR/soc-1480.F09.015
-rw-rw-r-- 1 hasangal hasangal   240016 Nov  4 18:49 /scratch/kurten/scratch_galib/gamess-us-trash/GALIB/SCR/soc-1480.F09.016
-rw-rw-r-- 1 hasangal hasangal   240016 Nov  4 18:58 /scratch/kurten/scratch_galib/gamess-us-trash/GALIB/SCR/soc-1480.F09.017
-rw-rw-r-- 1 hasangal hasangal   240016 Nov  4 18:58 /scratch/kurten/scratch_galib/gamess-us-trash/GALIB/SCR/soc-1480.F09.018
-rw-rw-r-- 1 hasangal hasangal   240016 Nov  4 18:58 /scratch/kurten/scratch_galib/gamess-us-trash/GALIB/SCR/soc-1480.F09.019
-rw-rw-r-- 1 hasangal hasangal 39198560 Nov  4 18:58 /scratch/kurten/scratch_galib/gamess-us-trash/GALIB/SCR/soc-1480.F10
-rw-rw-r-- 1 hasangal hasangal   275816 Nov  4 18:48 /scratch/kurten/scratch_galib/gamess-us-trash/GALIB/SCR/soc-1480.F11
-rw-rw-r-- 1 hasangal hasangal   275816 Nov  4 18:48 /scratch/kurten/scratch_galib/gamess-us-trash/GALIB/SCR/soc-1480.F11.001
-rw-rw-r-- 1 hasangal hasangal   275816 Nov  4 18:48 /scratch/kurten/scratch_galib/gamess-us-trash/GALIB/SCR/soc-1480.F11.002
-rw-rw-r-- 1 hasangal hasangal   275816 Nov  4 18:48 /scratch/kurten/scratch_galib/gamess-us-trash/GALIB/SCR/soc-1480.F11.003
-rw-rw-r-- 1 hasangal hasangal   275816 Nov  4 18:48 /scratch/kurten/scratch_galib/gamess-us-trash/GALIB/SCR/soc-1480.F11.004
-rw-rw-r-- 1 hasangal hasangal   275816 Nov  4 18:48 /scratch/kurten/scratch_galib/gamess-us-trash/GALIB/SCR/soc-1480.F11.005
-rw-rw-r-- 1 hasangal hasangal   275816 Nov  4 18:48 /scratch/kurten/scratch_galib/gamess-us-trash/GALIB/SCR/soc-1480.F11.006
-rw-rw-r-- 1 hasangal hasangal   275816 Nov  4 18:48 /scratch/kurten/scratch_galib/gamess-us-trash/GALIB/SCR/soc-1480.F11.007
-rw-rw-r-- 1 hasangal hasangal   275816 Nov  4 18:48 /scratch/kurten/scratch_galib/gamess-us-trash/GALIB/SCR/soc-1480.F11.008
-rw-rw-r-- 1 hasangal hasangal   275816 Nov  4 18:48 /scratch/kurten/scratch_galib/gamess-us-trash/GALIB/SCR/soc-1480.F11.009
-rw-rw-r-- 1 hasangal hasangal   275816 Nov  4 18:48 /scratch/kurten/scratch_galib/gamess-us-trash/GALIB/SCR/soc-1480.F11.010
-rw-rw-r-- 1 hasangal hasangal   275816 Nov  4 18:48 /scratch/kurten/scratch_galib/gamess-us-trash/GALIB/SCR/soc-1480.F11.011
-rw-rw-r-- 1 hasangal hasangal   275816 Nov  4 18:48 /scratch/kurten/scratch_galib/gamess-us-trash/GALIB/SCR/soc-1480.F11.012
-rw-rw-r-- 1 hasangal hasangal   275816 Nov  4 18:48 /scratch/kurten/scratch_galib/gamess-us-trash/GALIB/SCR/soc-1480.F11.013
-rw-rw-r-- 1 hasangal hasangal   275816 Nov  4 18:48 /scratch/kurten/scratch_galib/gamess-us-trash/GALIB/SCR/soc-1480.F11.014
-rw-rw-r-- 1 hasangal hasangal   275816 Nov  4 18:48 /scratch/kurten/scratch_galib/gamess-us-trash/GALIB/SCR/soc-1480.F11.015
-rw-rw-r-- 1 hasangal hasangal   275816 Nov  4 18:48 /scratch/kurten/scratch_galib/gamess-us-trash/GALIB/SCR/soc-1480.F11.016
-rw-rw-r-- 1 hasangal hasangal   275816 Nov  4 18:48 /scratch/kurten/scratch_galib/gamess-us-trash/GALIB/SCR/soc-1480.F11.017
-rw-rw-r-- 1 hasangal hasangal   275816 Nov  4 18:48 /scratch/kurten/scratch_galib/gamess-us-trash/GALIB/SCR/soc-1480.F11.018
-rw-rw-r-- 1 hasangal hasangal   275816 Nov  4 18:48 /scratch/kurten/scratch_galib/gamess-us-trash/GALIB/SCR/soc-1480.F11.019
-rw-rw-r-- 1 hasangal hasangal      408 Nov  4 18:58 /scratch/kurten/scratch_galib/gamess-us-trash/GALIB/SCR/soc-1480.F12
-rw-rw-r-- 1 hasangal hasangal      408 Nov  4 18:58 /scratch/kurten/scratch_galib/gamess-us-trash/GALIB/SCR/soc-1480.F12.001
-rw-rw-r-- 1 hasangal hasangal      408 Nov  4 18:58 /scratch/kurten/scratch_galib/gamess-us-trash/GALIB/SCR/soc-1480.F12.002
-rw-rw-r-- 1 hasangal hasangal      408 Nov  4 18:58 /scratch/kurten/scratch_galib/gamess-us-trash/GALIB/SCR/soc-1480.F12.003
-rw-rw-r-- 1 hasangal hasangal      408 Nov  4 18:58 /scratch/kurten/scratch_galib/gamess-us-trash/GALIB/SCR/soc-1480.F12.004
-rw-rw-r-- 1 hasangal hasangal      408 Nov  4 18:58 /scratch/kurten/scratch_galib/gamess-us-trash/GALIB/SCR/soc-1480.F12.005
-rw-rw-r-- 1 hasangal hasangal      408 Nov  4 18:58 /scratch/kurten/scratch_galib/gamess-us-trash/GALIB/SCR/soc-1480.F12.006
-rw-rw-r-- 1 hasangal hasangal      408 Nov  4 18:58 /scratch/kurten/scratch_galib/gamess-us-trash/GALIB/SCR/soc-1480.F12.007
-rw-rw-r-- 1 hasangal hasangal      408 Nov  4 18:58 /scratch/kurten/scratch_galib/gamess-us-trash/GALIB/SCR/soc-1480.F12.008
-rw-rw-r-- 1 hasangal hasangal      408 Nov  4 18:58 /scratch/kurten/scratch_galib/gamess-us-trash/GALIB/SCR/soc-1480.F12.009
-rw-rw-r-- 1 hasangal hasangal      408 Nov  4 18:58 /scratch/kurten/scratch_galib/gamess-us-trash/GALIB/SCR/soc-1480.F12.010
-rw-rw-r-- 1 hasangal hasangal      408 Nov  4 18:58 /scratch/kurten/scratch_galib/gamess-us-trash/GALIB/SCR/soc-1480.F12.011
-rw-rw-r-- 1 hasangal hasangal      408 Nov  4 18:58 /scratch/kurten/scratch_galib/gamess-us-trash/GALIB/SCR/soc-1480.F12.012
-rw-rw-r-- 1 hasangal hasangal      408 Nov  4 18:58 /scratch/kurten/scratch_galib/gamess-us-trash/GALIB/SCR/soc-1480.F12.013
-rw-rw-r-- 1 hasangal hasangal      408 Nov  4 18:58 /scratch/kurten/scratch_galib/gamess-us-trash/GALIB/SCR/soc-1480.F12.014
-rw-rw-r-- 1 hasangal hasangal      408 Nov  4 18:58 /scratch/kurten/scratch_galib/gamess-us-trash/GALIB/SCR/soc-1480.F12.015
-rw-rw-r-- 1 hasangal hasangal      408 Nov  4 18:58 /scratch/kurten/scratch_galib/gamess-us-trash/GALIB/SCR/soc-1480.F12.016
-rw-rw-r-- 1 hasangal hasangal      408 Nov  4 18:58 /scratch/kurten/scratch_galib/gamess-us-trash/GALIB/SCR/soc-1480.F12.017
-rw-rw-r-- 1 hasangal hasangal      408 Nov  4 18:58 /scratch/kurten/scratch_galib/gamess-us-trash/GALIB/SCR/soc-1480.F12.018
-rw-rw-r-- 1 hasangal hasangal      408 Nov  4 18:58 /scratch/kurten/scratch_galib/gamess-us-trash/GALIB/SCR/soc-1480.F12.019
-rw-rw-r-- 1 hasangal hasangal   400008 Nov  4 18:58 /scratch/kurten/scratch_galib/gamess-us-trash/GALIB/SCR/soc-1480.F14
-rw-rw-r-- 1 hasangal hasangal   400008 Nov  4 18:58 /scratch/kurten/scratch_galib/gamess-us-trash/GALIB/SCR/soc-1480.F14.001
-rw-rw-r-- 1 hasangal hasangal   400008 Nov  4 18:58 /scratch/kurten/scratch_galib/gamess-us-trash/GALIB/SCR/soc-1480.F14.002
-rw-rw-r-- 1 hasangal hasangal   400008 Nov  4 18:58 /scratch/kurten/scratch_galib/gamess-us-trash/GALIB/SCR/soc-1480.F14.003
-rw-rw-r-- 1 hasangal hasangal   400008 Nov  4 18:58 /scratch/kurten/scratch_galib/gamess-us-trash/GALIB/SCR/soc-1480.F14.004
-rw-rw-r-- 1 hasangal hasangal   400008 Nov  4 18:58 /scratch/kurten/scratch_galib/gamess-us-trash/GALIB/SCR/soc-1480.F14.005
-rw-rw-r-- 1 hasangal hasangal   400008 Nov  4 18:58 /scratch/kurten/scratch_galib/gamess-us-trash/GALIB/SCR/soc-1480.F14.006
-rw-rw-r-- 1 hasangal hasangal   400008 Nov  4 18:58 /scratch/kurten/scratch_galib/gamess-us-trash/GALIB/SCR/soc-1480.F14.007
-rw-rw-r-- 1 hasangal hasangal   400008 Nov  4 18:58 /scratch/kurten/scratch_galib/gamess-us-trash/GALIB/SCR/soc-1480.F14.008
-rw-rw-r-- 1 hasangal hasangal   400008 Nov  4 18:58 /scratch/kurten/scratch_galib/gamess-us-trash/GALIB/SCR/soc-1480.F14.009
-rw-rw-r-- 1 hasangal hasangal   400008 Nov  4 18:58 /scratch/kurten/scratch_galib/gamess-us-trash/GALIB/SCR/soc-1480.F14.010
-rw-rw-r-- 1 hasangal hasangal   400008 Nov  4 18:58 /scratch/kurten/scratch_galib/gamess-us-trash/GALIB/SCR/soc-1480.F14.011
-rw-rw-r-- 1 hasangal hasangal   400008 Nov  4 18:58 /scratch/kurten/scratch_galib/gamess-us-trash/GALIB/SCR/soc-1480.F14.012
-rw-rw-r-- 1 hasangal hasangal   400008 Nov  4 18:58 /scratch/kurten/scratch_galib/gamess-us-trash/GALIB/SCR/soc-1480.F14.013
-rw-rw-r-- 1 hasangal hasangal   400008 Nov  4 18:58 /scratch/kurten/scratch_galib/gamess-us-trash/GALIB/SCR/soc-1480.F14.014
-rw-rw-r-- 1 hasangal hasangal   400008 Nov  4 18:58 /scratch/kurten/scratch_galib/gamess-us-trash/GALIB/SCR/soc-1480.F14.015
-rw-rw-r-- 1 hasangal hasangal   400008 Nov  4 18:58 /scratch/kurten/scratch_galib/gamess-us-trash/GALIB/SCR/soc-1480.F14.016
-rw-rw-r-- 1 hasangal hasangal   400008 Nov  4 18:58 /scratch/kurten/scratch_galib/gamess-us-trash/GALIB/SCR/soc-1480.F14.017
-rw-rw-r-- 1 hasangal hasangal   400008 Nov  4 18:58 /scratch/kurten/scratch_galib/gamess-us-trash/GALIB/SCR/soc-1480.F14.018
-rw-rw-r-- 1 hasangal hasangal   400008 Nov  4 18:58 /scratch/kurten/scratch_galib/gamess-us-trash/GALIB/SCR/soc-1480.F14.019
-rw-rw-r-- 1 hasangal hasangal   160272 Nov  4 18:58 /scratch/kurten/scratch_galib/gamess-us-trash/GALIB/SCR/soc-1480.F15
-rw-rw-r-- 1 hasangal hasangal   160272 Nov  4 18:58 /scratch/kurten/scratch_galib/gamess-us-trash/GALIB/SCR/soc-1480.F15.001
-rw-rw-r-- 1 hasangal hasangal   160272 Nov  4 18:58 /scratch/kurten/scratch_galib/gamess-us-trash/GALIB/SCR/soc-1480.F15.002
-rw-rw-r-- 1 hasangal hasangal   160272 Nov  4 18:58 /scratch/kurten/scratch_galib/gamess-us-trash/GALIB/SCR/soc-1480.F15.003
-rw-rw-r-- 1 hasangal hasangal   160272 Nov  4 18:58 /scratch/kurten/scratch_galib/gamess-us-trash/GALIB/SCR/soc-1480.F15.004
-rw-rw-r-- 1 hasangal hasangal   160272 Nov  4 18:58 /scratch/kurten/scratch_galib/gamess-us-trash/GALIB/SCR/soc-1480.F15.005
-rw-rw-r-- 1 hasangal hasangal   160272 Nov  4 18:58 /scratch/kurten/scratch_galib/gamess-us-trash/GALIB/SCR/soc-1480.F15.006
-rw-rw-r-- 1 hasangal hasangal   160272 Nov  4 18:58 /scratch/kurten/scratch_galib/gamess-us-trash/GALIB/SCR/soc-1480.F15.007
-rw-rw-r-- 1 hasangal hasangal   160272 Nov  4 18:58 /scratch/kurten/scratch_galib/gamess-us-trash/GALIB/SCR/soc-1480.F15.008
-rw-rw-r-- 1 hasangal hasangal   160272 Nov  4 18:58 /scratch/kurten/scratch_galib/gamess-us-trash/GALIB/SCR/soc-1480.F15.009
-rw-rw-r-- 1 hasangal hasangal   160272 Nov  4 18:58 /scratch/kurten/scratch_galib/gamess-us-trash/GALIB/SCR/soc-1480.F15.010
-rw-rw-r-- 1 hasangal hasangal   160272 Nov  4 18:58 /scratch/kurten/scratch_galib/gamess-us-trash/GALIB/SCR/soc-1480.F15.011
-rw-rw-r-- 1 hasangal hasangal   160272 Nov  4 18:58 /scratch/kurten/scratch_galib/gamess-us-trash/GALIB/SCR/soc-1480.F15.012
-rw-rw-r-- 1 hasangal hasangal   160272 Nov  4 18:58 /scratch/kurten/scratch_galib/gamess-us-trash/GALIB/SCR/soc-1480.F15.013
-rw-rw-r-- 1 hasangal hasangal   160272 Nov  4 18:58 /scratch/kurten/scratch_galib/gamess-us-trash/GALIB/SCR/soc-1480.F15.014
-rw-rw-r-- 1 hasangal hasangal   160272 Nov  4 18:58 /scratch/kurten/scratch_galib/gamess-us-trash/GALIB/SCR/soc-1480.F15.015
-rw-rw-r-- 1 hasangal hasangal   160272 Nov  4 18:58 /scratch/kurten/scratch_galib/gamess-us-trash/GALIB/SCR/soc-1480.F15.016
-rw-rw-r-- 1 hasangal hasangal   160272 Nov  4 18:58 /scratch/kurten/scratch_galib/gamess-us-trash/GALIB/SCR/soc-1480.F15.017
-rw-rw-r-- 1 hasangal hasangal   160272 Nov  4 18:58 /scratch/kurten/scratch_galib/gamess-us-trash/GALIB/SCR/soc-1480.F15.018
-rw-rw-r-- 1 hasangal hasangal   160272 Nov  4 18:58 /scratch/kurten/scratch_galib/gamess-us-trash/GALIB/SCR/soc-1480.F15.019
-rw-rw-r-- 1 hasangal hasangal   240216 Nov  4 18:58 /scratch/kurten/scratch_galib/gamess-us-trash/GALIB/SCR/soc-1480.F16
-rw-rw-r-- 1 hasangal hasangal   240216 Nov  4 18:58 /scratch/kurten/scratch_galib/gamess-us-trash/GALIB/SCR/soc-1480.F16.001
-rw-rw-r-- 1 hasangal hasangal   240216 Nov  4 18:58 /scratch/kurten/scratch_galib/gamess-us-trash/GALIB/SCR/soc-1480.F16.002
-rw-rw-r-- 1 hasangal hasangal   240216 Nov  4 18:58 /scratch/kurten/scratch_galib/gamess-us-trash/GALIB/SCR/soc-1480.F16.003
-rw-rw-r-- 1 hasangal hasangal   240216 Nov  4 18:58 /scratch/kurten/scratch_galib/gamess-us-trash/GALIB/SCR/soc-1480.F16.004
-rw-rw-r-- 1 hasangal hasangal   240216 Nov  4 18:58 /scratch/kurten/scratch_galib/gamess-us-trash/GALIB/SCR/soc-1480.F16.005
-rw-rw-r-- 1 hasangal hasangal   240216 Nov  4 18:58 /scratch/kurten/scratch_galib/gamess-us-trash/GALIB/SCR/soc-1480.F16.006
-rw-rw-r-- 1 hasangal hasangal   240216 Nov  4 18:58 /scratch/kurten/scratch_galib/gamess-us-trash/GALIB/SCR/soc-1480.F16.007
-rw-rw-r-- 1 hasangal hasangal   240216 Nov  4 18:58 /scratch/kurten/scratch_galib/gamess-us-trash/GALIB/SCR/soc-1480.F16.008
-rw-rw-r-- 1 hasangal hasangal   240216 Nov  4 18:58 /scratch/kurten/scratch_galib/gamess-us-trash/GALIB/SCR/soc-1480.F16.009
-rw-rw-r-- 1 hasangal hasangal   240216 Nov  4 18:58 /scratch/kurten/scratch_galib/gamess-us-trash/GALIB/SCR/soc-1480.F16.010
-rw-rw-r-- 1 hasangal hasangal   240216 Nov  4 18:58 /scratch/kurten/scratch_galib/gamess-us-trash/GALIB/SCR/soc-1480.F16.011
-rw-rw-r-- 1 hasangal hasangal   240216 Nov  4 18:58 /scratch/kurten/scratch_galib/gamess-us-trash/GALIB/SCR/soc-1480.F16.012
-rw-rw-r-- 1 hasangal hasangal   240216 Nov  4 18:58 /scratch/kurten/scratch_galib/gamess-us-trash/GALIB/SCR/soc-1480.F16.013
-rw-rw-r-- 1 hasangal hasangal   240216 Nov  4 18:58 /scratch/kurten/scratch_galib/gamess-us-trash/GALIB/SCR/soc-1480.F16.014
-rw-rw-r-- 1 hasangal hasangal   240216 Nov  4 18:58 /scratch/kurten/scratch_galib/gamess-us-trash/GALIB/SCR/soc-1480.F16.015
-rw-rw-r-- 1 hasangal hasangal   240216 Nov  4 18:58 /scratch/kurten/scratch_galib/gamess-us-trash/GALIB/SCR/soc-1480.F16.016
-rw-rw-r-- 1 hasangal hasangal   240216 Nov  4 18:58 /scratch/kurten/scratch_galib/gamess-us-trash/GALIB/SCR/soc-1480.F16.017
-rw-rw-r-- 1 hasangal hasangal   240216 Nov  4 18:58 /scratch/kurten/scratch_galib/gamess-us-trash/GALIB/SCR/soc-1480.F16.018
-rw-rw-r-- 1 hasangal hasangal   240216 Nov  4 18:58 /scratch/kurten/scratch_galib/gamess-us-trash/GALIB/SCR/soc-1480.F16.019
-rw-rw-r-- 1 hasangal hasangal     1824 Nov  4 18:58 /scratch/kurten/scratch_galib/gamess-us-trash/GALIB/SCR/soc-1480.F17
-rw-rw-r-- 1 hasangal hasangal     1824 Nov  4 18:58 /scratch/kurten/scratch_galib/gamess-us-trash/GALIB/SCR/soc-1480.F17.001
-rw-rw-r-- 1 hasangal hasangal     1824 Nov  4 18:58 /scratch/kurten/scratch_galib/gamess-us-trash/GALIB/SCR/soc-1480.F17.002
-rw-rw-r-- 1 hasangal hasangal     1824 Nov  4 18:58 /scratch/kurten/scratch_galib/gamess-us-trash/GALIB/SCR/soc-1480.F17.003
-rw-rw-r-- 1 hasangal hasangal     1824 Nov  4 18:58 /scratch/kurten/scratch_galib/gamess-us-trash/GALIB/SCR/soc-1480.F17.004
-rw-rw-r-- 1 hasangal hasangal     1824 Nov  4 18:58 /scratch/kurten/scratch_galib/gamess-us-trash/GALIB/SCR/soc-1480.F17.005
-rw-rw-r-- 1 hasangal hasangal     1824 Nov  4 18:58 /scratch/kurten/scratch_galib/gamess-us-trash/GALIB/SCR/soc-1480.F17.006
-rw-rw-r-- 1 hasangal hasangal     1824 Nov  4 18:58 /scratch/kurten/scratch_galib/gamess-us-trash/GALIB/SCR/soc-1480.F17.007
-rw-rw-r-- 1 hasangal hasangal     1824 Nov  4 18:58 /scratch/kurten/scratch_galib/gamess-us-trash/GALIB/SCR/soc-1480.F17.008
-rw-rw-r-- 1 hasangal hasangal     1824 Nov  4 18:58 /scratch/kurten/scratch_galib/gamess-us-trash/GALIB/SCR/soc-1480.F17.009
-rw-rw-r-- 1 hasangal hasangal     1824 Nov  4 18:58 /scratch/kurten/scratch_galib/gamess-us-trash/GALIB/SCR/soc-1480.F17.010
-rw-rw-r-- 1 hasangal hasangal     1824 Nov  4 18:58 /scratch/kurten/scratch_galib/gamess-us-trash/GALIB/SCR/soc-1480.F17.011
-rw-rw-r-- 1 hasangal hasangal     1824 Nov  4 18:58 /scratch/kurten/scratch_galib/gamess-us-trash/GALIB/SCR/soc-1480.F17.012
-rw-rw-r-- 1 hasangal hasangal     1824 Nov  4 18:58 /scratch/kurten/scratch_galib/gamess-us-trash/GALIB/SCR/soc-1480.F17.013
-rw-rw-r-- 1 hasangal hasangal     1824 Nov  4 18:58 /scratch/kurten/scratch_galib/gamess-us-trash/GALIB/SCR/soc-1480.F17.014
-rw-rw-r-- 1 hasangal hasangal     1824 Nov  4 18:58 /scratch/kurten/scratch_galib/gamess-us-trash/GALIB/SCR/soc-1480.F17.015
-rw-rw-r-- 1 hasangal hasangal     1824 Nov  4 18:58 /scratch/kurten/scratch_galib/gamess-us-trash/GALIB/SCR/soc-1480.F17.016
-rw-rw-r-- 1 hasangal hasangal     1824 Nov  4 18:58 /scratch/kurten/scratch_galib/gamess-us-trash/GALIB/SCR/soc-1480.F17.017
-rw-rw-r-- 1 hasangal hasangal     1824 Nov  4 18:58 /scratch/kurten/scratch_galib/gamess-us-trash/GALIB/SCR/soc-1480.F17.018
-rw-rw-r-- 1 hasangal hasangal     1824 Nov  4 18:58 /scratch/kurten/scratch_galib/gamess-us-trash/GALIB/SCR/soc-1480.F17.019
-rw-rw-r-- 1 hasangal hasangal    65536 Nov  4 18:58 /scratch/kurten/scratch_galib/gamess-us-trash/GALIB/SCR/soc-1480.F40
-rw-rw-r-- 1 hasangal hasangal    65536 Nov  4 18:58 /scratch/kurten/scratch_galib/gamess-us-trash/GALIB/SCR/soc-1480.F40.001
-rw-rw-r-- 1 hasangal hasangal    65536 Nov  4 18:58 /scratch/kurten/scratch_galib/gamess-us-trash/GALIB/SCR/soc-1480.F40.002
-rw-rw-r-- 1 hasangal hasangal    65536 Nov  4 18:58 /scratch/kurten/scratch_galib/gamess-us-trash/GALIB/SCR/soc-1480.F40.003
-rw-rw-r-- 1 hasangal hasangal    65536 Nov  4 18:58 /scratch/kurten/scratch_galib/gamess-us-trash/GALIB/SCR/soc-1480.F40.004
-rw-rw-r-- 1 hasangal hasangal    65536 Nov  4 18:58 /scratch/kurten/scratch_galib/gamess-us-trash/GALIB/SCR/soc-1480.F40.005
-rw-rw-r-- 1 hasangal hasangal    65536 Nov  4 18:58 /scratch/kurten/scratch_galib/gamess-us-trash/GALIB/SCR/soc-1480.F40.006
-rw-rw-r-- 1 hasangal hasangal    65536 Nov  4 18:58 /scratch/kurten/scratch_galib/gamess-us-trash/GALIB/SCR/soc-1480.F40.007
-rw-rw-r-- 1 hasangal hasangal    65536 Nov  4 18:58 /scratch/kurten/scratch_galib/gamess-us-trash/GALIB/SCR/soc-1480.F40.008
-rw-rw-r-- 1 hasangal hasangal    65536 Nov  4 18:58 /scratch/kurten/scratch_galib/gamess-us-trash/GALIB/SCR/soc-1480.F40.009
-rw-rw-r-- 1 hasangal hasangal    65536 Nov  4 18:58 /scratch/kurten/scratch_galib/gamess-us-trash/GALIB/SCR/soc-1480.F40.010
-rw-rw-r-- 1 hasangal hasangal    65536 Nov  4 18:58 /scratch/kurten/scratch_galib/gamess-us-trash/GALIB/SCR/soc-1480.F40.011
-rw-rw-r-- 1 hasangal hasangal    65536 Nov  4 18:58 /scratch/kurten/scratch_galib/gamess-us-trash/GALIB/SCR/soc-1480.F40.012
-rw-rw-r-- 1 hasangal hasangal    65536 Nov  4 18:58 /scratch/kurten/scratch_galib/gamess-us-trash/GALIB/SCR/soc-1480.F40.013
-rw-rw-r-- 1 hasangal hasangal    65536 Nov  4 18:58 /scratch/kurten/scratch_galib/gamess-us-trash/GALIB/SCR/soc-1480.F40.014
-rw-rw-r-- 1 hasangal hasangal    65536 Nov  4 18:58 /scratch/kurten/scratch_galib/gamess-us-trash/GALIB/SCR/soc-1480.F40.015
-rw-rw-r-- 1 hasangal hasangal    65536 Nov  4 18:58 /scratch/kurten/scratch_galib/gamess-us-trash/GALIB/SCR/soc-1480.F40.016
-rw-rw-r-- 1 hasangal hasangal    65536 Nov  4 18:58 /scratch/kurten/scratch_galib/gamess-us-trash/GALIB/SCR/soc-1480.F40.017
-rw-rw-r-- 1 hasangal hasangal    65536 Nov  4 18:58 /scratch/kurten/scratch_galib/gamess-us-trash/GALIB/SCR/soc-1480.F40.018
-rw-rw-r-- 1 hasangal hasangal    65536 Nov  4 18:58 /scratch/kurten/scratch_galib/gamess-us-trash/GALIB/SCR/soc-1480.F40.019
Thu Nov  4 18:58:38 EET 2021
0.137u 0.090s 18:45.78 0.0%	0+0k 16600+15048io 0pf+0w
