# Supplementary material for: Computational Investigation of the Formation of Peroxide (ROOR) Accretion Products in the OH- and NO3-Initiated Oxidation of α-Pinene
Source: J Phys Chem A. 2021 Dec 9;125(50):10632–9. doi: 10.1021/acs.jpca.1c08969 (PMC8713291; doi:10.1021/acs.jpca.1c08969)
Supplement: Supplementary file 2 — jp1c08969_si_002.zip [file jp1c08969_si_002.zip › JPCA-secondnd-paper-updated-outfile/α-pinene, (S-alkoxy,S-hydroxy)2/soc-α-pinene-(S-alkoxy,S-hydroxy)2.inp]

 $CONTRL SCFTYP=none CITYP=GUGA MPLEVL=0 RUNTYP=TRANSITN
  itol=30 icut=11 maxit=200
  MULT=1 icharg=0 ispher=0
  EXETYP=run
 $END
 $BASIS GBASIS=N311 NGAUSS=6 NDFUNC=1 Diffs=.true. DIFFSP=.true. $END
 $SYSTEM TIMLIM=360000 MWORDS=350 $END
! $GUESS GUESS=moread norb=536 $END
 $TRANST operat=HSO1
! ZEFF(1)=1150.4 
  NUMCI=2 NUMVEC=1
  NFZC=90 NOCC=94 IROOTS(1)=4,4
  rstate=0000
  ONECNT=0
  TMOMNT=.t.
  PRTPRM=.t.
! Diagonal energies from TDDFT
 ENGYST(1)=-1080.201146252649,
-1080.193154701491,
-1080.191083643366,
-1080.183324794279,
-1080.201241527608,
-1080.193195037493,
-1080.190929244390,
-1080.183772007558,
 $end
 $trans dirtrf=.t. CUTTRF=1.d-12 $end
 $SCF DIRSCF=.TRUE. soscf=.t. $END
 $DRT1 group=c1 fors=.t. nfzc=90 ndoc=3 nalp=0 nval=1 $END
 $DRT2 group=c1 fors=.t. nfzc=90 ndoc=2 nalp=2 nval=0 $END
 $GUGDIA ITERMX=500 $END
 $DATA
 C20H34O4
C1
CARBON      6.0      2.812503000        -0.108014000         1.826791000
HYDROGEN    1.0      2.510817000         0.770285000         2.408367000
HYDROGEN    1.0      2.986094000        -0.919287000         2.540370000
CARBON      6.0      1.628025000        -0.554493000         0.924246000
CARBON      6.0      1.987551000        -0.633109000        -0.621007000
CARBON      6.0      3.458721000        -0.259409000        -0.892823000
HYDROGEN    1.0      3.667801000        -0.337012000        -1.965155000
CARBON      6.0      3.860347000         1.071454000        -0.183322000
CARBON      6.0      4.107103000         0.176177000         1.069005000
HYDROGEN    1.0      4.908144000         0.480226000         1.752225000
CARBON      6.0      4.366910000        -1.008169000         0.111567000
HYDROGEN    1.0      4.038344000        -1.993051000         0.457507000
HYDROGEN    1.0      5.400368000        -1.086503000        -0.228824000
CARBON      6.0      5.167272000         1.631723000        -0.755077000
HYDROGEN    1.0      4.994906000         2.060112000        -1.748889000
HYDROGEN    1.0      5.950806000         0.875469000        -0.850965000
HYDROGEN    1.0      5.552871000         2.427975000        -0.108147000
CARBON      6.0      2.852014000         2.214943000        -0.096807000
HYDROGEN    1.0      1.881017000         1.920287000         0.307510000
HYDROGEN    1.0      2.672883000         2.637435000        -1.091329000
HYDROGEN    1.0      3.244550000         3.014102000         0.543160000
OXYGEN      8.0      1.102109000        -1.764362000         1.433564000
HYDROGEN    1.0      0.140253000        -1.667763000         1.476436000
HYDROGEN    1.0      0.843047000         0.206986000         0.978200000
CARBON      6.0      1.703791000        -2.048280000        -1.208018000
HYDROGEN    1.0      0.649672000        -2.312594000        -1.122713000
HYDROGEN    1.0      2.284564000        -2.775067000        -0.638187000
HYDROGEN    1.0      2.000777000        -2.067212000        -2.258620000
OXYGEN      8.0      1.144091000         0.162235000        -1.356136000
CARBON      6.0     -2.478952000         0.133854000        -1.793727000
HYDROGEN    1.0     -1.618586000         0.676377000        -2.197974000
HYDROGEN    1.0     -2.950542000        -0.374711000        -2.643969000
CARBON      6.0     -1.956500000        -0.948318000        -0.805604000
CARBON      6.0     -2.589218000        -0.863501000         0.645817000
CARBON      6.0     -3.595571000         0.294364000         0.770715000
HYDROGEN    1.0     -4.011132000         0.318890000         1.783686000
CARBON      6.0     -3.018503000         1.631716000         0.204378000
CARBON      6.0     -3.493818000         1.098404000        -1.182198000
HYDROGEN    1.0     -3.829573000         1.838205000        -1.916765000
CARBON      6.0     -4.559701000         0.263668000        -0.439149000
HYDROGEN    1.0     -4.808613000        -0.712519000        -0.871621000
HYDROGEN    1.0     -5.492342000         0.796705000        -0.251592000
CARBON      6.0     -3.848705000         2.829494000         0.678416000
HYDROGEN    1.0     -3.625518000         3.051521000         1.727825000
HYDROGEN    1.0     -4.926604000         2.666220000         0.596032000
HYDROGEN    1.0     -3.601296000         3.718186000         0.087393000
CARBON      6.0     -1.541721000         1.962484000         0.405483000
HYDROGEN    1.0     -0.858862000         1.222823000        -0.016725000
HYDROGEN    1.0     -1.317317000         2.056752000         1.473890000
HYDROGEN    1.0     -1.302744000         2.919217000        -0.072842000
OXYGEN      8.0     -1.999924000        -2.247401000        -1.370739000
HYDROGEN    1.0     -2.873263000        -2.408736000        -1.740079000
HYDROGEN    1.0     -0.892707000        -0.770321000        -0.652141000
CARBON      6.0     -3.271430000        -2.198803000         1.068094000
HYDROGEN    1.0     -2.577826000        -3.032141000         0.962889000
HYDROGEN    1.0     -4.135747000        -2.368907000         0.421053000
HYDROGEN    1.0     -3.615622000        -2.120288000         2.101126000
OXYGEN      8.0     -1.599943000        -0.754068000         1.593086000
 $END
 $VEC1   
 1  1 1.28148955E-07-6.32231684E-07 1.19413157E-06-4.02425368E-07 1.99296030E-07
 1  2 8.61873777E-06-5.45771531E-06 2.25257242E-06-1.56778706E-06-7.27928120E-05
 1  3 4.92930162E-05-2.65477868E-06 4.89241741E-05 4.26095543E-03-9.56761909E-04
 1  4 1.98427436E-05-7.75462377E-04-1.37330884E-07 8.19526787E-07-6.82195903E-07
 1  5-1.09474628E-06-1.24985106E-06-1.18283008E-06-7.62241811E-07 1.38116649E-05
 1  6-1.59946522E-04 2.01862692E-04 2.24192337E-07-1.46915322E-06-5.53961680E-05
 1  7 1.18585427E-04 1.31730812E-07-1.09834610E-06-1.53966917E-06 1.23655820E-06
 1  8 2.25247246E-06 1.79785402E-05 4.22533409E-06-1.84733014E-06-1.05282927E-05
 1  9-4.33309708E-05 8.83632452E-05-9.34996186E-05 9.24066118E-05-2.90639005E-04
 1 10-1.39162623E-03 2.74059503E-04-1.48798890E-03-2.37071181E-06-3.16280482E-06
 1 11 5.53351664E-06 7.78877548E-06 5.57753787E-06-5.56342737E-07 2.12583793E-07
 1 12-1.01693222E-06 1.86925241E-06-1.01449061E-07-2.97154142E-07 8.22644589E-06
 1 13-8.53220629E-06 7.38990159E-07 1.69691727E-06-2.57184805E-05 4.69491135E-05
 1 14 1.03787310E-05 6.29075877E-05-8.80928926E-04-4.89316188E-04 4.13092710E-04
 1 15 3.14100896E-04 1.45215545E-06-2.24977783E-06 7.97622377E-07 1.89727187E-06
 1 16-2.59543058E-06-7.84897290E-07 1.48871962E-07-6.61307528E-07 3.98863474E-07
 1 17 4.44239284E-07-2.60125414E-07 1.03956589E-05-1.52034885E-06-2.11803816E-06
 1 18 2.16672985E-06-8.20413210E-05 3.93814843E-05-6.77554395E-06-7.30091455E-05
 1 19-1.24889357E-03-4.12661712E-04-4.17655460E-04-6.10635960E-04 3.78650667E-07
 1 20-2.20723089E-07-1.57927578E-07 1.19199402E-06 4.43853794E-07-1.32690631E-06
 1 21 5.47997349E-07-6.25978938E-06-1.90448987E-05-9.42417314E-05-9.53793551E-08
 1 22 4.64880626E-07-1.34551006E-07-9.54754727E-07 5.34517183E-07-9.59769280E-06
 1 23 1.68635230E-06 4.00981832E-06-3.00311443E-06 9.04974832E-05-6.35031705E-05
 1 24-7.24878800E-06-2.52515386E-05 2.18507992E-03 7.39172719E-04-7.09736490E-05
 1 25-4.79058758E-04 7.61780819E-07 5.47140431E-07-1.30892125E-06-2.34162387E-06
 1 26-3.47348670E-07 2.44846093E-06-1.41789173E-07 6.73472918E-07-4.69232148E-08
 1 27 1.05120982E-06 3.03042515E-07-8.82976737E-06 4.38343094E-07-5.00080440E-06
 1 28 1.12292489E-07 4.26509166E-05-5.02473768E-06 2.42525564E-05-2.81141849E-05
 1 29-1.81625544E-03 1.77153924E-04-8.21934343E-05 5.60510328E-04-7.42149365E-07
 1 30 2.37356808E-07 5.04792556E-07 9.35029956E-07 4.15500885E-07-3.67082415E-07
 1 31 4.25200527E-07-1.43343063E-06 2.65435067E-05-7.25512681E-05 2.81965783E-08
 1 32-1.50337357E-07 4.55743352E-07 3.51028061E-07 4.06312937E-07 1.26005402E-06
 1 33-3.08600810E-06-1.06376479E-06-2.56531838E-06 2.82713755E-05 2.23792594E-06
 1 34 1.31355875E-05 7.09896126E-07 1.58818134E-03-2.93072947E-04 2.27142972E-04
 1 35 9.50207785E-05 3.57235959E-07 1.35775604E-08-3.70813520E-07-2.42125823E-07
 1 36 6.49275575E-08-6.48925555E-07-1.42663099E-07 2.70438633E-06 9.37010459E-06
 1 37 6.52316938E-06 4.08371996E-07-2.86889263E-06-2.54711484E-06 4.69419806E-05
 1 38 6.54884737E-08-3.49666397E-07 1.08629942E-08-1.63850058E-07-2.76041930E-07
 1 39 3.78221374E-06-7.44021757E-07 3.86337010E-07 1.57689009E-06 2.21812383E-07
 1 40 7.55641826E-06-1.63890960E-05 2.75760651E-06-7.53852124E-04 8.15583639E-05
 1 41 1.24626403E-04-6.42900967E-05-1.74895316E-06 1.24319501E-06 5.05758154E-07
 1 42 3.14524717E-07-5.20683512E-07 4.05373973E-07-1.14187565E-06 9.61903749E-06
 1 43-2.64212958E-05-8.33290120E-05-6.59082117E-07 3.73994309E-06-3.39800822E-05
 1 44 3.39191857E-05-1.40119887E-07 7.31365443E-07 9.34199823E-06 1.31147614E-05
 1 45 4.58751529E-07-2.41700381E-06 4.03140727E-06 2.55658546E-07 2.18350699E-07
 1 46 2.48028616E-05-1.89517557E-05-3.73371148E-06-5.36591686E-07-1.34569141E-04
 1 47 6.53925820E-05 5.37812024E-05 3.44547671E-05 7.52229565E-04-1.72609363E-04
 1 48-1.79791737E-04 2.53717829E-04 4.12803672E-08-2.13563192E-06 2.09435155E-06
 1 49-7.75255481E-07 1.30137710E-06 1.02368003E-06-5.21201623E-07 1.18941703E-06
 1 50 5.10874227E-05-8.31225464E-04-3.55780328E-06 2.77040037E-05 2.02862411E-05
 1 51 2.74530192E-04-1.70948463E-06 9.15220223E-06-6.61243341E-05 1.05517799E-05
 1 52-6.64245888E-07-2.56848981E-07 1.19567946E-06-5.67265701E-07-1.04012181E-06
 1 53-4.04513392E-06-4.71920017E-06 1.90498531E-06 3.88581580E-06 4.47836304E-05
 1 54 1.00285046E-05 4.28402771E-07-2.00316803E-05-8.39381239E-04 1.87647857E-04
 1 55-2.32284459E-04 1.79184833E-04-1.14484653E-06-1.52473713E-07 1.29732024E-06
 1 56 1.46725925E-08 9.46468205E-08-3.97801403E-07 2.45218045E-06-1.26425555E-05
 1 57 4.56083007E-04-2.97494492E-05-5.70999855E-06 8.64857192E-05-2.98969669E-04
 1 58-3.45764032E-03 1.18795071E-08-2.21250109E-07 6.11115219E-07-7.04496449E-07
 1 59 1.20515423E-06-1.14374827E-06-2.26326368E-06 2.90130696E-06-5.14130808E-06
 1 60 9.49030794E-06 3.07764033E-06-1.60270055E-07 4.52973503E-05 1.17589775E-04
 1 61-3.32024300E-05-4.03227588E-05-1.71097711E-05-1.75070622E-06 1.27516875E-06
 1 62 4.75537471E-07-3.86804729E-07-2.12347873E-07 4.80059685E-07 5.77697873E-07
 1 63-8.12608358E-06-3.22382859E-05-1.96273923E-04 2.81699171E-06-1.89929183E-05
 1 64 6.94454198E-05 5.26278619E-05-9.65717597E-07 3.75278015E-06 7.05892920E-05
 1 65 4.08700333E-05 4.57235929E-06 3.58926594E-06-1.90823683E-07 0.00000000E+00
 1 66 3.19575291E-07 3.34731972E-06 9.95340681E-08 1.65578798E-06 2.14514374E-06
 1 67-8.26252942E-06 5.41709605E-06-1.00783537E-05-1.95559334E-05-3.57730559E-04
 1 68 1.57305846E-04-2.64021518E-06-4.52184122E-05-2.30889277E-07-1.40706453E-07
 1 69 3.71595730E-07-1.85281076E-07 2.79254856E-07-1.14993231E-06 5.52793943E-07
 1 70-2.00875130E-06 7.47701159E-07-4.53756305E-06 4.94399313E-07 3.06448357E-05
 1 71-4.39672682E-06 2.06826219E-05-1.76059938E-06-2.23580430E-04 2.26789512E-05
 1 72-2.45982797E-04-6.34738633E-05 2.46696536E-03-2.62476495E-04-1.62586120E-04
 1 73 6.18787772E-04-2.94668706E-06 6.09761879E-06-3.15093173E-06-1.18700025E-06
 1 74 1.20877297E-06-6.90382263E-07-5.54715503E-06 5.96766684E-05 2.13938928E-05
 1 75 2.85376910E-04 4.46326066E-06-3.73234186E-05-5.09515499E-05-1.88908324E-04
 1 76-1.38316929E-06 1.27491458E-06-2.52531065E-06 1.35237143E-06 6.30044822E-06
 1 77-1.75800251E-05 8.39846213E-06-7.45252942E-06-1.55649022E-05 1.52907150E-04
 1 78 8.98494105E-05 1.20772879E-04 1.05234386E-06-1.33975091E-02 1.52116403E-03
 1 79-8.18560791E-04-2.32320829E-03 3.39484095E-06 9.04922751E-06-1.24440685E-05
 1 80 1.16390819E-05 1.29147057E-05 7.86533560E-07 1.03950403E-06 3.95776791E-05
 1 81-1.21195540E-05-1.64743553E-05-3.57517597E-06-1.26462326E-04-1.87552463E-04
 1 82-2.22950027E-04-6.95308774E-05 7.33180496E-05-2.96945862E-05 7.67642190E-05
 1 83 1.04441613E-04 1.87795312E-02 2.69899404E-03 1.30392806E-03-5.52361072E-03
 1 84-7.88710312E-06-6.05904987E-05 6.84776018E-05-1.42965323E-04-4.36839154E-05
 1 85-5.80819582E-05-1.27000229E-06 1.24079739E-06 7.02597484E-06-3.61131355E-06
 1 86 1.33943609E-06-3.78930005E-06-2.12385221E-05 1.27567176E-05-6.04179335E-06
 1 87-4.74144906E-05-9.16345543E-06 2.01979774E-04 6.48710823E-05-8.71491522E-03
 1 88-7.13867426E-04-2.67168404E-04 2.53873316E-03-1.33416845E-05 6.61266147E-06
 1 89 6.72902303E-06 2.14967136E-05 2.05696680E-06 1.53725569E-06 5.40487003E-06
 1 90-6.39657989E-05 8.28909553E-05-5.27968751E-04 1.78768556E-07-1.67250605E-06
 1 91 1.60339134E-06-7.97023049E-07-1.63327459E-06 3.05935988E-05-1.01120562E-05
 1 92 4.18534028E-06 1.07008018E-05-3.29355103E-04-5.65848056E-06-2.13915883E-05
 1 93-7.69062444E-05 3.54643281E-03 7.99414751E-04 8.14033006E-05 8.34417875E-04
 1 94 1.42766230E-06-7.28074566E-07-6.99587735E-07 1.00479983E-07 1.56900760E-06
 1 95-2.59361805E-06-1.09745555E-07 7.40035893E-07-9.73446102E-07-6.08933743E-07
 1 96-7.04395715E-07-1.42159590E-05 3.90234213E-06 1.98300337E-06 1.41367623E-06
 1 97 1.63147998E-04 1.01809504E-04 3.08465566E-05-2.15543803E-05-1.86615565E-04
 1 98 3.46066116E-05 5.93982229E-04 2.41422457E-04 2.77348062E-06-1.68944979E-06
 1 99-1.08403083E-06 6.99716153E-07-7.68141421E-07 3.75118889E-06 3.07260398E-07
 1100-2.24186334E-06 7.67368355E-06 1.58379199E-04-2.43918706E-07 2.29456057E-06
 1101-1.61207069E-06 2.16930714E-06 7.24475955E-07-1.57187171E-05 2.62414565E-06
 1102-1.28625158E-05-3.50745116E-06 1.54939349E-04-3.95989806E-05 9.19184429E-05
 1103 2.61118768E-05 2.68822771E-03 5.31894957E-04 4.41838234E-04-1.92466058E-04
 1104 2.38501114E-06-1.88799034E-06-4.97020801E-07-1.56367344E-06-1.71126984E-06
 1105-2.83477868E-06 4.28235583E-07-1.42223777E-06 4.59996036E-05 2.73016614E-04
 1106 4.46938673E-06-3.98262034E-05 3.94889442E-05 2.87912374E-05 8.50349714E-09
 1107-1.71214645E-07-1.89463831E-06 9.47908219E-07-2.31511960E-07-4.53490959E-06
 1108 8.74356600E-06-4.97430888E-06 8.58853459E-07 1.35394169E-04 5.12399696E-05
 1109-3.26170527E-05 1.30562399E-06 2.60574257E-04 1.27285378E-04-5.94772510E-05
 1110 3.68559515E-05 1.79417960E-06-7.34951901E-07-1.05922770E-06-1.19664054E-06
 1111 1.79558621E-07-1.45388818E-06-2.72484181E-07 7.34146038E-07 1.00188541E-06
 1112-5.14997582E-06 4.62196643E-07-5.95349905E-06 2.22281400E-05-2.07425097E-05
 1113 1.16972112E-07-6.94547373E-06 3.46090186E-05 1.27134370E-04-8.57081633E-07
 1114 2.85136806E-06 1.56159030E-06-1.12868303E-06-2.46721347E-06-3.74506309E-05
 1115-7.83620405E-06 8.64941111E-06 5.25432716E-06 1.56726732E-04 2.58201545E-05
 1116-5.27959595E-05 1.00305584E-04-2.61786317E-03 1.73071151E-05 5.95773112E-04
 1117-8.51629291E-04 1.06507412E-06-3.47971210E-06 2.41463798E-06 4.02417316E-07
 1118 3.71002739E-06-2.63520044E-06-1.27667295E-06-3.60506922E-06-2.28838073E-04
 1119-1.91513865E-05 4.34088705E-06-6.36452329E-05 1.59989113E-04 2.61259925E-04
 1120-4.88075954E-06 2.10361222E-05 5.89606523E-05-4.88739602E-04-2.87302771E-05
 1121-2.46922301E-05 1.52228234E-07-2.05935269E-06-1.76604012E-06 9.58228952E-07
 1122 4.34731994E-07 6.17652670E-06 5.20381068E-06 3.92027394E-05-4.70698146E-06
 1123-3.74509431E-05-2.00260629E-05-5.39116772E-04-1.31741903E-04-1.72923788E-04
 1124-2.46245763E-04 8.16630260E-07-2.53087692E-06 1.71424666E-06 6.94694754E-08
 1125-1.77851076E-06-1.82571661E-06 2.53037951E-06-1.55764527E-05 1.62985572E-04
 1126 1.21582057E-04-4.32824610E-06-2.83283623E-05-4.49282101E-04-1.26970843E-04
 1127-1.16651872E-06-9.33604582E-08-4.10082817E-06 2.17119742E-06-7.15017835E-06
 1128 6.44789675E-06 1.66322615E-05 3.49432815E-06 2.03554890E-05-1.04971018E-04
 1129 9.69921385E-05 3.50803499E-05 5.12388584E-05 1.77020065E-03-5.01039885E-04
 1130 2.22472986E-05-4.98458364E-04 5.87741360E-06 1.09273636E-05-1.68047772E-05
 1131 1.31914255E-05-1.19620748E-05 1.18871518E-05-1.86658587E-06-1.06385789E-05
 1132-4.11812239E-04 5.54156734E-04-6.83376795E-06 2.28456644E-05-1.69590927E-04
 1133-5.46638977E-04 3.79312016E-08-1.03377348E-05-7.31355002E-05 3.65402158E-04
 1134-5.51486009E-01-4.71731487E-01 8.90940020E-04 1.03386524E-03 4.08101905E-04
 1135-5.49094693E-03-3.97560291E-04-4.46047009E-04-1.72848194E-04 1.50160224E-03
 1136 1.99389129E-04 1.79792965E-04 3.37516868E-05-5.07499074E-03 6.44752232E-05
 1137 5.40024971E-04 5.49998857E-04 3.03749293E-06 2.09325421E-06-5.13074714E-06
 1138 1.07502434E-05 1.21881349E-06 1.06276382E-05
 2  1 5.89539187E-07-2.20626406E-06-9.39652166E-07-3.63704959E-06 1.55020704E-08
 2  2 3.56196260E-05 5.77256110E-06 1.82947431E-05-3.79484162E-07-3.09125993E-04
 2  3-5.03372456E-06-2.34558156E-04 1.20425490E-04 3.93158477E-03-6.53978308E-04
 2  4-5.29951717E-04-8.05885503E-04-3.24665444E-06 7.08091493E-06-3.83426050E-06
 2  5 4.82787857E-07-1.02330537E-06 2.52180254E-06-5.26020151E-06 5.51939124E-05
 2  6-7.49305303E-06 1.25265954E-04 3.68614769E-06-3.03858402E-05-1.00358527E-04
 2  7-8.57393889E-05-9.48861527E-07-8.40364627E-07 2.07620141E-06 2.24026952E-07
 2  8-4.13974461E-06-9.74794768E-06-4.06937953E-06 3.20384003E-07-3.43922597E-06
 2  9 2.47704087E-04-5.73022285E-05 1.81755178E-04-1.43211286E-05-9.30891188E-03
 2 10-2.34671745E-03-3.49340285E-04-3.99613424E-04-1.19915423E-06 5.33155186E-06
 2 11-4.13239763E-06-5.41929551E-06 1.73108333E-05-9.43092957E-06 8.89967189E-07
 2 12 4.18687594E-05 1.73974911E-05-1.95781946E-05 7.50657299E-06-1.31407717E-04
 2 13 2.23172534E-04-1.99032116E-04 8.24603596E-05-3.33725810E-06-9.07418256E-05
 2 14-1.91502989E-05-2.33952288E-04 1.13796495E-02-2.24663233E-03 2.20652759E-03
 2 15 4.62965376E-03-3.92106548E-05-2.12195453E-05 6.04302001E-05 1.43323758E-04
 2 16-5.07448727E-05 6.06795136E-05-1.52541471E-06 2.39718525E-06-6.23604542E-06
 2 17-3.17125298E-06-7.39778881E-07-2.35176297E-05 1.67685492E-05 9.39133744E-06
 2 18-7.43628495E-07 1.37046742E-04-5.77703592E-05 1.80835158E-04 4.83189996E-05
 2 19-8.63860362E-03 3.81546915E-04-9.23696164E-04-2.35147907E-03-7.96549448E-06
 2 20 3.26321435E-06 4.70228013E-06-2.31416280E-05 2.57727277E-06-1.26693647E-06
 2 21 5.08123652E-06-5.12148470E-05 1.24052632E-04-2.43415961E-04 1.16555868E-07
 2 22-1.29033194E-06-2.72709862E-06-1.71391352E-06 1.25485435E-06 2.87163286E-05
 2 23 1.65786408E-05 1.08738440E-05-7.08676469E-06-4.19965941E-04 2.77149149E-06
 2 24-2.15494148E-05 1.13604387E-04 4.49657916E-03-6.16334293E-04-9.91720192E-04
 2 25-1.04927952E-03 5.52787867E-07-1.86514713E-07-3.66273154E-07-1.67900173E-06
 2 26 1.32789092E-06 1.62361387E-06-3.40313537E-08 4.73620513E-07 9.35147052E-07
 2 27-6.25560709E-07 3.90833131E-07-8.53099247E-06-4.40226032E-06 1.78739138E-06
 2 28-1.26590861E-06 1.63380109E-04-7.23634546E-05-7.58273616E-06 4.65004808E-05
 2 29-1.51381964E-03-3.35336910E-04 4.95325132E-04 6.44190592E-04 2.30363799E-06
 2 30-3.83078951E-07-1.92055904E-06 1.35407500E-06-2.82218473E-06-2.13105961E-06
 2 31 1.95157149E-06-1.35745201E-05-7.40421658E-06 6.08781580E-05-1.99915735E-07
 2 32 2.09337847E-06 1.44855704E-06 2.54243176E-06-2.14696824E-06-1.03226141E-05
 2 33-1.35613549E-06-1.42483620E-05 1.08519071E-05 6.91102028E-05 9.65959641E-05
 2 34 5.56674020E-05-5.47255317E-05 3.49528811E-03-4.13617000E-04 6.05843216E-04
 2 35 4.20547837E-04 1.01540603E-06-8.92033417E-07-1.23372616E-07 4.41809412E-06
 2 36-3.04088269E-06 2.15748209E-06-1.96279799E-07 2.98907031E-06-4.06694313E-05
 2 37 2.61005878E-04 4.77273883E-06-4.20382342E-05-3.04968827E-05-8.87380437E-05
 2 38 5.48229482E-08-4.23589407E-07 2.46327555E-06 8.63844121E-07 5.45233814E-07
 2 39-2.67994395E-06-1.15554892E-05-5.19232191E-06-1.75515730E-06 1.45138656E-04
 2 40-5.05474764E-05-4.19527540E-05 8.18110059E-06 6.83899615E-04-2.24303641E-04
 2 41-1.12865520E-04 1.29349796E-05 2.11271041E-06-6.29905862E-07-1.48280454E-06
 2 42 1.74235717E-06 3.83399673E-07 1.22180421E-06-6.37608578E-07 1.14481550E-06
 2 43 1.18191958E-05-2.99091978E-06-2.95496771E-08-2.92015325E-06-1.80868277E-05
 2 44 6.64920981E-06 5.64874736E-07-9.27397298E-06 3.52680178E-05 1.43079905E-04
 2 45-8.63040082E-07 3.03492552E-06-1.45510819E-06-1.73018225E-06 1.73548571E-06
 2 46-3.74731520E-05 7.95116937E-06 1.20962145E-05-2.23574260E-06 1.35763611E-04
 2 47-1.37823348E-05-6.25028442E-05-1.19702747E-04-1.88331398E-03 1.45439283E-04
 2 48 6.04525497E-04 6.78277749E-04 6.12090600E-07-2.98268142E-06 2.37059082E-06
 2 49-3.59300502E-07 2.50864836E-06 3.75075532E-06-2.71694354E-06-3.41143984E-06
 2 50-1.71262814E-04 1.33593837E-04 5.01920804E-06-6.96732641E-05 1.54249988E-04
 2 51 2.18978856E-04-5.33141336E-06 2.28924870E-05 8.97320068E-05-4.66857593E-04
 2 52-5.26519365E-06-3.69254385E-06-6.40514557E-07-1.05035107E-06 1.32199215E-06
 2 53-7.38587097E-06 1.46460896E-06 2.81480696E-06-3.76097004E-06 7.95249858E-05
 2 54-4.67768257E-06-1.64488834E-05 1.61316962E-05-1.16116292E-03 2.83138227E-04
 2 55-2.44641896E-04 3.95043430E-04 4.83978349E-07-1.37358968E-06 8.89611329E-07
 2 56-3.03991380E-07-1.46830033E-06 1.48695344E-06 2.20419863E-06-1.44628311E-05
 2 57 4.75794525E-04-1.07598595E-04-2.76323436E-06 7.15531387E-06-7.52966615E-04
 2 58 5.21183199E-04-1.38874553E-06 1.59288624E-06 1.82233530E-06 6.08657230E-06
 2 59 5.36988516E-06-3.52859400E-06-8.21362351E-06-1.80467131E-05-2.00088359E-05
 2 60-1.89655255E-04-7.57848290E-05-9.06603373E-06-9.44684534E-05 2.41163403E-03
 2 61 3.80752444E-04 5.16518762E-04 3.63371193E-04 1.16457059E-05-3.87725276E-06
 2 62-7.76845314E-06-1.43846730E-05-3.79498302E-06-1.71347663E-05-2.26190554E-06
 2 63-9.85561511E-06-4.01472250E-04 6.46888999E-04-6.14392807E-06 9.84926870E-06
 2 64-1.37801575E-04-2.21090049E-04 3.71553763E-06-3.10244359E-05-7.04511440E-05
 2 65 9.95509336E-05-5.51475810E-01-4.71724938E-01-1.01356399E-03 9.35102592E-04
 2 66-3.04645638E-04-5.54334685E-03 4.48138994E-04-4.02743484E-04 1.11997133E-04
 2 67 1.57363761E-03-1.99587430E-04 1.72486008E-04 2.97276861E-05-5.21915986E-03
 2 68-1.23351096E-04 5.09075131E-04-7.10104475E-04 5.34880292E-07 4.99417389E-07
 2 69-1.03429768E-06-1.27922175E-07 2.93496962E-06-7.58769432E-07 3.37846697E-07
 2 70-1.62014919E-06-2.13503544E-06 2.77892484E-07-7.20324945E-08 2.21594616E-05
 2 71 1.17909889E-05 1.42530851E-07 2.18141203E-06-1.21455762E-04-1.10238873E-04
 2 72-3.45346754E-06-6.70114476E-05 3.88224130E-03 9.13585625E-04-2.76360539E-04
 2 73 6.96060349E-04-2.85975897E-06 2.23749398E-06 6.22264993E-07 4.44735051E-07
 2 74-3.69065397E-06 6.90241637E-07 4.11331735E-07 1.07784546E-05-1.32438347E-04
 2 75 3.49533931E-04-9.98756225E-07 6.48897996E-06-8.08261524E-05-1.71951945E-06
 2 76-1.99845724E-07 2.55646289E-07 4.32240184E-06 1.52187381E-06-2.03405771E-06
 2 77-5.65687450E-06-1.81530827E-05-3.72202665E-06 8.47427256E-06 1.37393832E-04
 2 78 4.93270539E-05-8.12054611E-05-6.61828789E-05 2.46331304E-03 1.50196885E-03
 2 79 1.22581376E-03 1.90151378E-03-1.70213850E-06-6.97191089E-07 2.39932959E-06
 2 80-4.97357000E-06 3.71324649E-06 1.26231303E-06 4.65886744E-07-2.17899811E-06
 2 81-1.92729226E-06 7.05459539E-07-9.64029062E-09 2.91531666E-05 1.18920717E-05
 2 82-3.88929596E-06-1.70775627E-06-1.59189248E-04-1.60490353E-04-1.34129247E-06
 2 83-1.14246697E-05-2.40131760E-03-5.52092174E-04 7.04125688E-04 1.79977468E-04
 2 84 1.57712949E-06-5.92432100E-07-9.84697392E-07-3.98097483E-06 3.13610591E-07
 2 85 8.88200807E-08 1.62713867E-08-1.03520086E-07-6.29089317E-07-1.54015345E-07
 2 86-1.72212102E-07 2.62302928E-06 2.24367547E-06 9.23562905E-07 1.07592605E-06
 2 87-5.15342303E-05-5.82136287E-05 5.49532827E-06 1.24263557E-05-2.62159000E-03
 2 88-1.00012477E-05-8.50123271E-05 5.20972858E-04 1.11686826E-06-5.12721643E-07
 2 89-6.04146618E-07-5.30795889E-07 5.90435461E-07 2.16663803E-07 1.23569367E-07
 2 90 2.96111931E-07 2.92624512E-05-8.38124805E-05-6.58849512E-08 3.45251724E-07
 2 91 1.46917106E-07-8.47866344E-07-4.61799935E-07-4.89809807E-06-1.88051735E-06
 2 92 3.59660203E-06 2.55197546E-06 2.46689553E-05 6.60176817E-05 6.01722278E-05
 2 93 2.69944894E-06 1.95546664E-03-1.39518580E-04-1.96097358E-04 3.06484554E-04
 2 94 1.36925554E-06-7.79873110E-07-5.89382431E-07 2.83978403E-06-6.08579558E-07
 2 95-1.87693191E-06-2.04853867E-07 9.47936760E-07-4.67061318E-07 6.68029864E-07
 2 96 1.59046946E-07-1.34555465E-05 1.25731441E-06-2.79199832E-06-2.55667132E-06
 2 97 7.14225650E-05 5.08666903E-06 3.18758833E-05 6.99523268E-05-2.15986916E-03
 2 98-2.98766947E-04 5.32236537E-05-6.90141710E-04-2.30053807E-07 8.12968112E-07
 2 99-5.82914305E-07-1.76925177E-06-4.72481475E-07 7.69221443E-07-8.41931660E-08
 2100 5.33364989E-06 4.27967283E-05-1.55832458E-04-5.09808678E-08 2.41448161E-07
 2101-2.95165297E-07 5.92432787E-07-3.39155425E-07-2.33965940E-06 1.16084494E-06
 2102-3.11433296E-06 2.75899923E-06-3.09471778E-06-1.68854575E-05 7.80594081E-06
 2103 7.83103619E-06 2.25430586E-03 4.49978554E-04 3.01662531E-04-2.21335828E-04
 2104-3.51653250E-07 1.44735426E-07 2.06917824E-07-2.16678036E-09 2.67220732E-08
 2105 7.24668113E-07-1.80268863E-07 5.26319464E-06-4.36526289E-06-1.13452559E-05
 2106 9.47623375E-07-6.17435647E-06-1.53302141E-06 1.35812254E-04 1.96664017E-08
 2107-1.17844492E-07 2.15327443E-07 1.68808243E-07 3.58316235E-08 6.99496589E-07
 2108-5.34747640E-07-7.05991903E-07-4.89045386E-07 1.24211528E-05-1.08439896E-06
 2109-2.37658762E-05-1.91101039E-06-3.72003430E-04-5.46436631E-05 7.14657118E-05
 2110 4.19245893E-05-1.79684459E-06 1.81344594E-06-1.66013483E-08-1.02951795E-06
 2111-9.59528567E-08-4.62727903E-07-5.40128156E-07 4.66023185E-06-3.61406701E-07
 2112-5.13426024E-05-3.50537536E-07 1.82274439E-07-5.83698780E-06-1.57352012E-05
 2113 4.65934957E-07-3.14922434E-06 2.53646847E-05 3.92994052E-05 3.71189179E-07
 2114-1.93816123E-06-3.62463536E-06 5.00259707E-07-3.72281510E-07 1.89886696E-05
 2115 1.62698629E-05-4.43040806E-06 1.49974642E-06-9.16164950E-05-4.71098838E-06
 2116 5.16060053E-05-4.93882658E-05 2.35664386E-04 5.59111644E-05-7.95527762E-05
 2117-1.56163716E-04 1.54549562E-06-3.06336082E-06 1.51786520E-06-9.10807558E-07
 2118 6.49930125E-07 3.20006900E-07 2.34240488E-06-1.54711130E-05-1.24732921E-04
 2119-1.07294743E-04-2.74986509E-06 2.08021693E-05-2.10298940E-06 1.43509954E-04
 2120-5.68797250E-07 3.20141644E-06-5.82685134E-05-6.94299979E-05-5.31311554E-06
 2121-4.73102695E-06-2.95357069E-07-9.44747029E-07 1.43516471E-06 2.09070640E-06
 2122 1.33451977E-06 4.72866260E-06-5.73411775E-06 3.05004448E-06-3.87957136E-06
 2123-4.50258734E-05 2.60769978E-05-5.71639773E-04-3.52320805E-04-3.21770422E-04
 2124-7.80868730E-05 2.83869275E-07-1.67494607E-06 1.39107680E-06-1.83790513E-07
 2125-4.33446241E-07 2.43781048E-07 2.04753883E-06-2.21923980E-05-1.49839492E-04
 2126 1.00420333E-04 7.19084451E-06 1.60637129E-05-4.08315611E-04-4.54371600E-03
 2127 1.12963389E-07-7.78940782E-07-1.71422670E-06-8.33238863E-07 8.40511301E-07
 2128 2.47295067E-06 6.36178802E-06 4.28994493E-06-4.16062892E-06 3.29967381E-05
 2129-1.11139620E-05 1.00605561E-05-2.60780227E-05 5.19084055E-04 4.25136492E-05
 2130 4.58486910E-05-5.49764355E-05-2.18670737E-06 8.33376717E-07 1.35333065E-06
 2131 1.49626936E-06-1.96143281E-06-1.31623038E-06-5.11824285E-07-4.59835509E-06
 2132-1.26186314E-05-1.01058461E-04 3.01824908E-06-1.82978889E-05 6.34755277E-05
 2133 5.07013367E-05-4.24570193E-07 7.17739929E-07 3.08191339E-05-3.09316080E-05
 2134-4.59477808E-06-4.04278943E-06 8.35466488E-07-7.53058611E-07-5.07138371E-07
 2135 6.98245280E-07-1.29174073E-06 4.33801303E-06-2.16126486E-06 1.76947956E-05
 2136-1.36985053E-05-3.48751770E-05 1.51996532E-05-1.79947806E-04-1.46592832E-04
 2137 3.18976866E-06 4.22937747E-05-4.58431513E-07 1.56903190E-06-1.11060039E-06
 2138 5.92341278E-07 9.52561653E-07 1.40132858E-06
 3  1 3.66751444E-07-1.67511859E-06 2.42306698E-06 9.40162214E-07 7.58114974E-07
 3  2 1.50199312E-05-1.39641019E-05-5.33530074E-06-4.22409645E-06-3.61087019E-05
 3  3 3.29326575E-05 1.57963231E-05-1.43313706E-07-4.69749176E-04 9.34743379E-04
 3  4 2.10298790E-04-9.55813688E-05-5.75340783E-07-2.34960651E-06 2.92494730E-06
 3  5-3.32444154E-08 1.41835268E-06 2.69077050E-06-8.27925302E-08 3.06187293E-06
 3  6 2.53662074E-05 3.04506649E-04-1.69443193E-06 2.81823196E-05-4.57154179E-05
 3  7-1.79913398E-04 6.49555607E-07-3.35546600E-06 3.23561990E-06 2.88774118E-06
 3  8 3.60192362E-06 1.94670835E-05-1.56300401E-05-1.55626286E-05-1.46032238E-05
 3  9-3.24303467E-05-6.96748242E-05-5.34763210E-06 1.57739608E-05-1.96808144E-03
 3 10 8.74529957E-04 2.86938850E-05 2.42309889E-03-1.79097872E-06 2.52670293E-06
 3 11-7.35724215E-07 8.15109159E-06 3.03024325E-06 3.53650821E-06-1.08377852E-07
 3 12 3.77273748E-07 4.08336333E-06 1.71198047E-06-1.72184845E-07-4.47431821E-06
 3 13-1.58483164E-05-8.07633765E-06-1.62265397E-06 2.14446647E-06 2.10503550E-04
 3 14 1.19590613E-05 1.39302286E-04 3.96048651E-03 3.37088795E-04-1.07680590E-04
 3 15 1.09353980E-03 5.80692909E-06-4.31095100E-06-1.49597809E-06 9.94272809E-06
 3 16-2.05932007E-06-2.23641309E-06 2.29507619E-07-1.01232956E-06-6.88433321E-07
 3 17 4.42781964E-07-1.00074715E-06 1.75542582E-05 5.35290372E-06-1.83099065E-06
 3 18 7.20419161E-06-1.60924525E-04 5.31738188E-05 8.56962485E-05-1.14583971E-04
 3 19-9.77405257E-04 9.60856306E-05 1.49502444E-04-3.72343704E-04-6.13328159E-07
 3 20-4.42283631E-07 1.05561179E-06-1.38449182E-06-1.74880427E-06 1.12404162E-06
 3 21 2.76804153E-06-2.37473481E-05-8.57535974E-05-8.27423443E-05 1.24271250E-07
 3 22-6.22289372E-07 9.81258869E-07-5.51581354E-08 1.44982337E-06 6.36344926E-06
 3 23-5.03058711E-06-7.00610556E-07-8.26207103E-06-1.31846037E-06 1.05672540E-05
 3 24 8.45904078E-06 6.56020284E-06 7.98371368E-04 4.00954840E-04 4.52387061E-04
 3 25 1.16569403E-04 1.29723265E-06-3.98615314E-07-8.98617334E-07 7.93768393E-07
 3 26 1.00625694E-06 1.27488201E-06-2.08998552E-07 9.52826752E-07-2.66250059E-07
 3 27-3.78450672E-07-5.72890596E-07-1.64083473E-05 2.48460302E-06 1.88899788E-06
 3 28 4.38548700E-06 4.79179649E-05-6.52502535E-05-6.44550513E-06-8.10975610E-05
 3 29-1.25503426E-03 3.85563118E-04 9.62461485E-05-3.95078518E-04-5.86442432E-07
 3 30-1.33140195E-06 1.91784438E-06 8.63955427E-07-3.24886137E-07-1.69634666E-06
 3 31-1.78914719E-06 1.81377618E-05 9.00168717E-05 3.68952362E-05 1.11082620E-08
 3 32-2.33955558E-08 4.28465257E-07-1.43105452E-07 2.46601565E-06 3.00861441E-07
 3 33-3.15924292E-06 1.35491216E-06-1.26848470E-05 3.29386733E-05-3.08565679E-07
 3 34 1.81957219E-05 1.19096998E-05-3.99090037E-04 3.41404702E-05-4.63873266E-05
 3 35-4.62990227E-05 3.60012020E-07-6.28801962E-07 2.68789942E-07-8.99555663E-07
 3 36 9.24447943E-07 3.13174007E-07-5.01954677E-07 3.49694050E-06-3.01025281E-06
 3 37 1.37030436E-05 1.13626058E-06-8.64683202E-06 5.66814778E-05 3.00477379E-05
 3 38 3.71663386E-08-1.93162805E-07-4.19162383E-08 4.20324065E-07 1.20744661E-07
 3 39 1.84965632E-06 1.59146422E-07-2.12148293E-06-4.97242276E-07-1.00418404E-05
 3 40 5.88631703E-06 6.78946189E-06 1.50415283E-06-7.05826529E-04 8.57612011E-05
 3 41 1.66358524E-04-9.28740372E-05 1.27672037E-07 5.03385381E-08-1.78010575E-07
 3 42-2.52745688E-07-2.30445183E-08 3.23580630E-07-1.07462161E-06 7.52211803E-06
 3 43-3.64794904E-05-1.10014256E-04 5.52221218E-07-2.67910552E-06 2.62530010E-05
 3 44 2.24167139E-05 1.56152227E-07-1.85939927E-08-2.41149516E-05-1.85050330E-06
 3 45 4.31259033E-08-2.49358692E-07 2.69427503E-08 6.46170803E-07 4.51249140E-07
 3 46 1.71692649E-06 3.30030818E-07-3.15852756E-06-1.95428607E-06 6.50378810E-06
 3 47-3.82562751E-06 3.04767384E-06 3.44784379E-06 3.84324983E-04-3.34476236E-04
 3 48-1.81091325E-04 1.20812958E-04-5.56706424E-07-2.00952657E-07 7.57659081E-07
 3 49-5.27011768E-08-5.95718181E-07 2.25597196E-07-5.71430165E-07 7.41938551E-06
 3 50-1.52265243E-05-8.57367604E-04-6.86894450E-07 3.50328955E-06-2.58950109E-05
 3 51 2.03798685E-04-1.90084477E-07 2.90730193E-06-5.04203625E-05 4.80844527E-05
 3 52-3.73797649E-05-3.51351648E-05 3.31122911E-06 1.95529255E-06 1.20249123E-06
 3 53 3.68318462E-05-4.51378655E-06-5.68043381E-06-1.60791591E-06-1.96537065E-04
 3 54 1.32576034E-04 3.63979740E-06 5.51691546E-05 1.74788592E-03-5.85550225E-04
 3 55 9.87025251E-05-2.97790964E-04-1.10081175E-05 4.17893774E-06 6.82917974E-06
 3 56-1.23332376E-06-1.13662596E-05 1.93538074E-07-3.38497813E-05 2.40941164E-04
 3 57-1.35765599E-03 4.21552155E-04 4.84215506E-06-1.29961644E-05 5.55334645E-04
 3 58-9.28793998E-04-3.22107138E-07 1.83355671E-06 2.77705235E-06-4.93448200E-07
 3 59-2.51194415E-06-2.81378060E-05-8.91153521E-06 2.83846997E-06 7.97449827E-06
 3 60 2.82040162E-04-1.44131465E-04 2.80595876E-05-2.08731477E-05 9.46710612E-04
 3 61-2.15424258E-04 3.07483689E-05 1.50021370E-04 8.29436983E-06-2.90020814E-06
 3 62-5.39416170E-06 2.05397484E-06-6.17123357E-06 1.44989740E-06 1.07511592E-05
 3 63-8.05416558E-05-1.44328355E-04-2.71362264E-04-8.33621652E-07 6.46539057E-06
 3 64-6.69601186E-05-7.83611779E-05 5.12876558E-06-3.31366811E-05-7.52843377E-05
 3 65 4.68316048E-05-5.37571365E-06-4.09968833E-06-6.23837759E-08-2.71696519E-07
 3 66 9.35138690E-07-6.66745229E-06 3.06908116E-07 3.28959085E-06-4.05054834E-06
 3 67 4.16417580E-05 1.17564808E-05-5.50631352E-05 1.57441549E-05 8.03237049E-04
 3 68-2.30251862E-04-1.41306272E-04 1.61995058E-04 2.11333832E-07 9.62918731E-07
 3 69-1.17425256E-06-4.98923020E-07-1.41146628E-06-1.10761281E-06 1.47474451E-06
 3 70-1.46987482E-06-4.38592277E-06 1.75672390E-06-4.40273993E-06 1.23092012E-05
 3 71 1.26373499E-05-3.32357532E-06 1.06709798E-05 1.32507255E-04-1.29661644E-05
 3 72 7.29724242E-05 9.47686366E-05-8.63660408E-03-1.11260990E-03 7.28358404E-06
 3 73-1.37291505E-03 2.90630421E-06-1.62211379E-05 1.33148337E-05 5.48481268E-06
 3 74 3.50926947E-06 3.72705231E-07 1.71442577E-06-1.35628213E-05 1.30639662E-04
 3 75-1.57150959E-04 3.52841491E-06 7.27010040E-06 1.09758904E-04-1.48459904E-04
 3 76-1.81943052E-06-3.14189463E-05 8.81300728E-06-2.50665025E-05 6.05932428E-06
 3 77 1.21412501E-04 7.19803659E-05-1.96465779E-04-9.71605843E-06-2.44889067E-04
 3 78 5.76697342E-05 1.77406308E-04 2.13586817E-04-1.83172696E-03-5.87152481E-03
 3 79 3.81709656E-04-4.63134448E-03-4.35571951E-05 9.89539293E-05-5.53967342E-05
 3 80-5.76269101E-05-4.49510259E-06-1.14425106E-05 1.54918727E-06-1.93555297E-06
 3 81-1.56019335E-07 9.46852020E-07 6.63110998E-06 3.85325525E-05-1.57110218E-06
 3 82 9.79618977E-07-1.50634777E-05-3.35988421E-04-7.69378324E-05-3.72235576E-05
 3 83 7.45458354E-05-1.14405962E-03 2.92177518E-03 1.29688011E-03-1.68837332E-03
 3 84-2.70828588E-06-6.58378090E-06 9.29206678E-06 6.05695934E-06 1.13858168E-06
 3 85 4.06442930E-06-6.82200687E-07 2.77748270E-06 7.53108007E-08-2.95205032E-06
 3 86-9.58587313E-07-3.54197952E-05 3.00527158E-06 1.46972500E-05 8.45373469E-06
 3 87 1.13216521E-04 5.62178035E-05-8.05406660E-05-9.67295573E-05 4.26152472E-03
 3 88 9.17120069E-04-1.00453562E-03 3.16704782E-04 5.59314652E-06-2.49046579E-06
 3 89-3.10268073E-06-1.03088212E-06 2.50778227E-06-1.69978684E-06-6.59561191E-07
 3 90 1.51725656E-05 3.92995270E-05-2.02555048E-04-2.14541850E-08 7.78018117E-08
 3 91-8.49598223E-07-8.49937671E-07 1.97411263E-06-6.68273329E-07 3.47635909E-06
 3 92 2.33829108E-06-1.03593121E-05 2.80151647E-05-1.87945651E-06 4.24060945E-05
 3 93-1.47384260E-06 1.42754943E-04-7.71147382E-04 6.19271912E-04 2.02034077E-04
 3 94 2.27420499E-06-1.74424276E-06-5.29962238E-07 1.18282549E-06-1.52954775E-06
 3 95 2.41849582E-06-1.06109956E-07-5.81859833E-08-4.77803031E-07-1.41283539E-06
 3 96 1.59565811E-06 4.51377442E-06 4.98245025E-06 5.99320305E-06-6.58124877E-06
 3 97-8.05219363E-05-9.14920774E-05-2.75641730E-06-4.51028446E-05 9.47192818E-04
 3 98 1.04333034E-04 1.32980009E-04 2.10373306E-06 1.12155999E-06 1.45521417E-06
 3 99-2.57677416E-06-2.69433341E-07-3.90458240E-06-4.87065625E-08 2.00748075E-06
 3100-1.55979228E-05-3.40614630E-05-8.60784306E-05-4.33211945E-07 2.02448091E-06
 3101 2.21599197E-06 9.61984910E-07 2.23316465E-06-1.95504127E-05-1.56884303E-05
 3102-3.68596531E-06-1.03114368E-05-1.39563655E-05 9.08310222E-05 2.37749868E-05
 3103-6.90899938E-06-6.11006165E-04-2.71384829E-05-1.99530129E-04-1.34223553E-04
 3104-2.01735665E-08-8.90924662E-07 9.11098229E-07 1.06277152E-06-1.16727422E-06
 3105-8.41840499E-07-3.56519177E-06 1.33845048E-05 8.67448242E-05-2.72901616E-04
 3106-2.54410720E-06 2.04303840E-05 6.60580826E-05 1.71522395E-04 3.68964746E-09
 3107-7.58006112E-08 8.28762423E-07 4.57286591E-07 1.75372982E-07 1.24467914E-06
 3108-3.39431782E-06-1.18276770E-06-1.33879835E-06-2.76726967E-05-2.01530573E-06
 3109 1.89393963E-06 1.31244342E-05-6.48001078E-04-7.26677252E-05 4.76643390E-05
 3110 1.49165104E-04-1.19361585E-06 1.76065191E-06-5.67036059E-07-7.52275535E-07
 3111 1.26650525E-06-3.18609272E-07-9.19315807E-08 1.48630137E-06-2.68993755E-05
 3112-5.98088079E-05-6.29512020E-07 3.04613371E-06-5.19120730E-07-2.18897267E-06
 3113-1.55147951E-07 3.81606173E-06-3.06888399E-06 4.67791046E-05 2.63933554E-07
 3114-1.51140859E-06-2.26402119E-06 1.26664138E-06-1.44449884E-06 1.50004915E-05
 3115 9.64662804E-06-6.43725297E-06 6.67850918E-06-6.77024878E-05-2.94485956E-05
 3116 3.47577807E-05-6.27849731E-05-7.04421155E-05 1.92168050E-04 2.38378862E-06
 3117-3.30647924E-04-1.78786447E-06-8.73106538E-08 1.87517512E-06 1.11368198E-07
 3118 1.61963545E-06-1.08550080E-07-7.48571864E-07 1.54874598E-05-9.88339435E-06
 3119-9.71097742E-04-8.24363142E-07 1.25885497E-05 2.62579982E-05 2.49934036E-04
 3120 1.02842021E-07-4.13980445E-06-4.83152254E-05-4.35021001E-05 5.51460718E-01
 3121 4.71642091E-01-1.51749630E-03 3.46379965E-04 3.26726465E-04 5.76117704E-03
 3122 6.54324361E-04-1.74665146E-04-1.18852836E-04-1.28881875E-03-5.85687863E-04
 3123-5.12070821E-05 5.82599334E-05 3.75764242E-03 1.35846191E-03 1.11860935E-03
 3124 2.75427140E-04 1.66554801E-05-1.31308661E-04 1.14653180E-04 1.30724548E-05
 3125 2.60241947E-05 2.06045317E-05 2.15476355E-04-2.01456896E-04 8.62050412E-04
 3126 4.29312819E-04 1.09670488E-05-8.38335182E-05 4.60775823E-04 2.82380029E-03
 3127 9.80282241E-07-2.27676316E-06 3.98881734E-07-1.53359491E-06-2.59182624E-07
 3128 2.61904135E-05-4.07994948E-07 7.42932711E-06-2.62688869E-06-3.48464313E-06
 3129-2.96602489E-05 8.63823580E-05 2.44631600E-06 2.66119200E-03-1.60247684E-04
 3130-1.16037676E-04-7.67788875E-04 2.21322198E-06-4.00365916E-07-1.81285607E-06
 3131 8.06949184E-07 5.03336201E-06-1.27645997E-05-1.53899483E-08 1.17925960E-05
 3132 3.11015703E-04-1.75563118E-04-2.51489438E-06 3.99930099E-05 1.71962795E-04
 3133-3.15604059E-04 7.43607425E-06-2.47989495E-05 8.49810410E-05 4.15073173E-04
 3134-2.89658733E-05-2.47994719E-05-7.52397726E-07-3.89184278E-07 5.68199973E-07
 3135-1.32158636E-06-1.04140026E-06 1.52977051E-06-1.14235976E-06 1.72787071E-05
 3136-1.70535278E-05-3.59853047E-05-9.39157050E-07 5.41642841E-04 1.08329302E-04
 3137-3.33365828E-04-2.50433535E-04 7.93037587E-07 1.48640184E-06-2.27943943E-06
 3138-1.46903214E-07 5.16760053E-07 1.18168058E-06
 4  1 6.41468793E-07 1.17227914E-06 7.39959382E-06 3.27054530E-06 5.66921079E-06
 4  2-1.76356303E-05-1.57460951E-05 3.45360157E-06-1.22587146E-05 1.03503776E-04
 4  3 5.79598969E-05 1.01989713E-04 1.28152899E-05-1.91480674E-03 8.56411280E-04
 4  4-3.78504937E-04-8.36397142E-05 6.78347140E-06-1.05938110E-05 3.81033959E-06
 4  5-2.68598842E-06 1.47744979E-05 5.95228647E-07 2.85972488E-06-6.82415283E-06
 4  6 7.14884981E-05-5.13284319E-06-5.68729487E-06 2.92473968E-06-6.59791929E-06
 4  7-1.44791933E-04-2.19973502E-06-3.44943111E-05-1.48731149E-08-3.13577506E-05
 4  8 1.77670511E-06 1.15737179E-04-9.09325706E-05-2.31452902E-04 1.48589774E-05
 4  9-1.99964145E-04 3.07905263E-04 8.55500795E-05-1.16439913E-04-1.25334540E-02
 4 10 2.84335056E-03 2.17263986E-03 5.21443150E-03-5.67718937E-05 1.24759338E-04
 4 11-6.79874445E-05 7.04639045E-05-1.19330857E-05-1.12076986E-05 9.82556563E-07
 4 12 4.05507591E-07-1.74239557E-06-3.74800905E-06-5.36462023E-06 1.86517216E-05
 4 13 1.97215321E-05 2.05944802E-05 3.24126542E-06-1.94119189E-04-1.71263356E-04
 4 14-7.90647836E-05-1.53886094E-05 7.32806458E-03-3.28028842E-04 1.23663615E-03
 4 15 2.46218672E-03 1.55356685E-06-1.04864216E-05 8.93285472E-06-9.17332012E-06
 4 16-3.14207919E-07 3.68014857E-06-6.41647553E-07 2.47478537E-06 1.68140900E-06
 4 17 7.50072479E-07-4.63030044E-07-3.89982242E-05-1.23775545E-05-3.39773182E-06
 4 18-2.43049549E-06 3.97361590E-04-1.31070147E-04-1.06087240E-04 3.91314322E-05
 4 19-9.77341735E-03 2.18099685E-04-1.06054159E-04-2.26610781E-03 2.78077814E-06
 4 20 5.39254289E-07-3.32003243E-06 4.68164134E-06 1.66759200E-06-3.46241834E-06
 4 21 1.45474780E-06-1.48676289E-05 1.46755675E-04-4.37464404E-04-3.88788681E-07
 4 22 1.78687427E-06 7.45472469E-10-3.19717086E-07-4.97127790E-07-2.13164077E-05
 4 23 3.21178898E-06 5.29752916E-06 3.28620325E-06 1.23690788E-04-6.11671342E-05
 4 24-1.03420082E-04 5.12017612E-05 6.42171907E-03-4.55857769E-04-3.25613456E-04
 4 25-6.05012132E-04-9.54232507E-07 1.80658613E-06-8.52353624E-07-1.64813066E-07
 4 26 4.37124666E-08-3.36187348E-06 4.85562084E-08-7.43107931E-07 1.94295879E-06
 4 27 3.35183688E-07-4.72868102E-07 4.70603971E-06-1.10061940E-05-2.39706455E-06
 4 28 3.52679388E-06-1.72770820E-05 7.92589323E-05-7.60695812E-05 2.22710058E-05
 4 29-5.47405226E-03 1.72571449E-04 8.53792370E-04 1.03196078E-03 2.56111349E-06
 4 30 3.29607548E-06-5.85718898E-06 5.14964146E-06-2.83459731E-06 4.72793500E-06
 4 31 3.93537262E-06-1.92233320E-05 1.49834381E-05-4.79145195E-05-1.53865687E-07
 4 32 4.47002643E-07 1.18776713E-07 1.76383148E-06-3.00799912E-06-6.20412030E-06
 4 33 2.79484665E-06-6.01508894E-06 1.50714760E-05 1.71171851E-05-8.10134771E-05
 4 34 5.15502268E-06-3.90558813E-05 7.37652126E-03-1.54073552E-03 1.17817583E-03
 4 35 7.07585228E-04 2.22697040E-06-1.56521989E-06-6.61750516E-07 3.82323836E-06
 4 36 9.34323998E-07-7.41421899E-07-3.97408031E-06 3.45778842E-05 2.97277529E-05
 4 37 1.96123709E-04-2.34955754E-06 2.57638289E-05-2.41662624E-05 5.00759969E-04
 4 38-1.79458168E-07 8.84347607E-07 9.52704822E-08-3.80686020E-07-1.18736343E-06
 4 39-8.67781018E-06-4.79681236E-07 2.22804260E-06 5.49426048E-06 7.76821451E-05
 4 40-3.00506435E-05-2.39161111E-05-3.82109778E-05-6.06503417E-04 1.76229963E-04
 4 41 1.15011172E-04-4.77956134E-05 7.26190365E-07 6.40028521E-07-1.36621889E-06
 4 42 1.95530120E-07 2.08477379E-06-7.48571347E-08 5.09376007E-07-9.98336951E-06
 4 43-3.85852517E-05 4.55735693E-05-6.47676658E-07-1.00499776E-06-3.31739278E-05
 4 44-1.95712426E-04 3.27785086E-07-7.34938860E-07 2.53944526E-05-1.61530692E-05
 4 45-1.61977202E-07 5.89574780E-07 4.53087531E-07-1.25252912E-07 1.04104262E-06
 4 46-6.10206783E-06-2.10614856E-06 2.00647968E-06-3.70310511E-06 1.30354134E-05
 4 47 1.68371980E-06-9.14448242E-07 2.11952183E-05-1.31838178E-03-3.58791418E-04
 4 48 3.67697256E-04 2.30377988E-04-6.98066217E-07 4.74555911E-07 2.23510306E-07
 4 49 1.78008631E-06-6.56594470E-07 1.54213410E-07-1.57074766E-06 1.25354032E-05
 4 50-4.49399688E-05-9.86115631E-04-1.19102372E-06 6.92262948E-06-3.88987234E-05
 4 51-2.24359395E-05 1.94451500E-06-1.22176427E-05-8.25300817E-06 9.35275060E-05
 4 52 5.51456761E-01 4.71636427E-01-8.64229720E-04 1.23408318E-03-6.54967206E-04
 4 53 5.80168787E-03 3.31624217E-04-5.32563507E-04 2.51442370E-04-1.46381067E-03
 4 54-3.43040861E-04 2.28744955E-04-1.42297172E-04 6.31218002E-03-6.54906291E-05
 4 55 7.20021256E-04-5.55579297E-04 1.19126584E-05-1.03495680E-04 9.15830216E-05
 4 56-8.30721982E-05-3.53542149E-05 1.29900330E-05 1.91260243E-04-3.49693478E-05
 4 57-1.13154699E-03 1.69346713E-03 1.31953144E-05-2.24555864E-05 1.13457935E-03
 4 58 1.68479410E-03 7.59717420E-07-8.66084003E-07-9.92403774E-07-1.80206122E-06
 4 59 2.77583558E-06 1.74420861E-05 4.04513566E-06 7.72457426E-06-8.21980330E-06
 4 60 1.94392084E-05 1.45085687E-04 8.23272366E-05-9.20790398E-06 2.82945776E-03
 4 61-3.17254427E-04 2.31078132E-04 7.60652150E-04 9.78248723E-07 7.41397770E-06
 4 62-8.39222642E-06-1.74464268E-06 8.82059686E-06 1.18717093E-05-5.74610504E-06
 4 63 6.40286138E-05 3.25017176E-04-5.40242244E-04 4.20093016E-06-1.56786908E-05
 4 64 1.71775900E-04 1.69192104E-05 7.55490587E-06-2.80631403E-05 4.17162738E-05
 4 65 4.63751852E-04-5.45785078E-06-4.77898774E-06 2.17701644E-06-1.25699024E-06
 4 66 1.01138170E-06 2.12021067E-06-5.31206164E-06 5.46559276E-06-7.56808507E-06
 4 67-5.00271442E-05 4.20599351E-05-1.38510877E-05 1.56154127E-05 9.32475654E-04
 4 68-9.49020036E-05-3.94919987E-04 2.73197747E-04 1.55337639E-06 6.38659611E-07
 4 69-2.19203600E-06-2.61437594E-08 4.25903749E-08-8.23256874E-07-6.93564229E-08
 4 70 4.74128228E-07-1.05918503E-06 0.00000000E+00 7.87484901E-08-8.44495006E-06
 4 71 5.09620670E-06-6.15474867E-07-1.21684978E-07 1.49004934E-04 9.69909927E-06
 4 72 2.44079796E-05 8.74631135E-05 8.96211923E-04 4.09445926E-04 3.20404143E-04
 4 73 3.33180701E-04 2.35593436E-07-1.74208996E-06 1.50649652E-06-7.84760244E-07
 4 74 1.69788339E-07 1.44240860E-06-4.61364575E-07-9.05644925E-07 1.97853900E-05
 4 75-8.10228747E-05-9.27528718E-07 4.64152846E-06 1.64907821E-05 2.75233267E-04
 4 76-1.69023201E-07 5.65765804E-07 1.20562932E-06-1.64670251E-06 5.17921389E-08
 4 77-8.85768394E-06-9.95714311E-06 8.17359950E-06-2.92089263E-06-4.61576998E-05
 4 78 1.30536604E-04-7.20239466E-05 1.03510401E-04-9.95542846E-04-4.29394058E-04
 4 79-8.52965855E-04 3.40780280E-04 1.20582718E-06 3.89627440E-06-5.10210158E-06
 4 80-2.25652803E-06-9.64247381E-07-9.14054431E-07 8.17307307E-08-3.54400819E-07
 4 81 8.98205593E-07-1.97528223E-07-1.19520320E-07 8.77136581E-06-4.84637307E-06
 4 82-1.52303196E-07 5.34718365E-07-1.57683315E-04 1.06901880E-05 3.82748901E-06
 4 83-4.84532989E-05-3.62151802E-03 8.05875436E-04 9.27953889E-05-3.78317345E-04
 4 84 8.24876395E-08-1.06339555E-06 9.80907909E-07 9.47090937E-07 9.58156075E-08
 4 85 1.47516029E-06-1.91494126E-07 9.54407970E-07 8.33975600E-07-1.50391430E-07
 4 86-9.01674188E-07-1.24101519E-05-3.80342740E-06 1.37334150E-06 5.52549439E-06
 4 87 6.84653468E-05 4.06831444E-05-3.00505521E-05-5.34670237E-05 3.23591986E-03
 4 88 1.23792509E-03-4.78835451E-04-2.03151706E-04 7.65006090E-07-8.21381505E-07
 4 89 5.63754151E-08-1.05274707E-06 1.52603256E-06-2.89674629E-08-1.41562185E-06
 4 90 9.49673677E-06 2.69321450E-06 2.11841115E-04-3.27742276E-08 1.63687153E-07
 4 91 2.69045169E-07 5.17013492E-08 4.42733252E-07-8.05162552E-07-1.30276132E-06
 4 92-1.82251687E-07-2.49199345E-06-1.15123020E-05-4.12548888E-06 3.68034654E-06
 4 93-9.59750905E-06-1.97953728E-04-8.30290712E-04-1.53407597E-04-8.29849241E-05
 4 94-3.12170633E-07 6.73722470E-08 2.44798386E-07 6.95750222E-07-4.37922015E-07
 4 95 1.75136571E-06 5.68231139E-08-2.84241264E-07 1.06277737E-06 1.63768706E-07
 4 96 5.37993485E-07 6.50913278E-06-4.89505892E-06-3.67878349E-07-1.01083055E-06
 4 97-8.15796253E-05-2.45578833E-05 2.18566010E-05-2.22137137E-05-1.46181220E-03
 4 98 6.50946130E-06-2.57854938E-04-5.31451612E-04 2.11147837E-07-1.36127611E-08
 4 99-1.97535076E-07 5.86927631E-07-8.34716559E-08 4.59098297E-07-2.15646429E-07
 4100-1.44725421E-06 2.01948225E-05-9.81948281E-05-5.14967444E-08 2.55470508E-07
 4101 4.28861302E-07-2.99539518E-07-1.37364317E-07-2.08422966E-06-2.70583745E-06
 4102 7.84502150E-07-6.88640547E-07-1.12710224E-05-8.16430437E-06-7.54964784E-06
 4103-2.26091685E-05 2.53237895E-04-1.97650646E-04 3.47127117E-04-3.76980850E-05
 4104-6.19662348E-07-1.91688694E-07 8.11351041E-07-9.82427761E-07-5.74407612E-07
 4105-8.32691028E-07 3.75668225E-07-4.18336587E-06 5.70584258E-06 4.23007909E-04
 4106-4.95313571E-07 1.27333794E-06-1.98718939E-05-1.80918852E-04-6.47900815E-08
 4107 3.38188981E-07 1.10164245E-07-1.25090787E-07 4.71820628E-07-2.86819431E-06
 4108-5.34250267E-07 8.39656225E-07-2.06886716E-06 9.83202137E-06 2.70581839E-06
 4109-4.30342674E-06 1.10209348E-05-1.76892480E-04 6.08145766E-05 3.35226860E-05
 4110 9.77634067E-05 5.03904901E-07 7.28162722E-08-5.76721173E-07-1.65211718E-07
 4111 6.51057701E-07 3.83337042E-07-6.64206956E-08-1.25687446E-06-2.05165267E-05
 4112-8.74413687E-05-3.38799153E-07 1.07886506E-06-3.75958369E-05 8.93144202E-05
 4113 4.32493782E-08 8.68360557E-07 3.02114560E-06 5.28726775E-05 9.16537115E-09
 4114-3.20799652E-08-2.21493982E-07-9.65942600E-08 9.38381903E-08 8.79491186E-07
 4115 6.64526573E-07 1.74534846E-07-3.83949814E-07-2.19173895E-06-1.98464435E-05
 4116-7.40095029E-06-4.65658303E-06 7.31128624E-04 4.41576996E-05-1.30682833E-04
 4117 1.58920006E-04-4.86892090E-07 4.61168901E-07 2.57231893E-08 5.30688686E-07
 4118-1.47772105E-07-4.56387306E-07-1.35290469E-06 9.06184055E-06 7.74913945E-05
 4119-8.41868051E-05-1.83529114E-06 1.31134158E-05-2.66466525E-05-1.25906179E-05
 4120 1.30034827E-06-7.69035642E-06 4.01433781E-05 7.40264233E-05 3.86255675E-05
 4121 3.23165041E-05-5.27672852E-06 5.56440251E-07-2.44236894E-06 9.58160845E-06
 4122 7.95244899E-06-4.07438287E-07 3.26095685E-06-8.80107342E-05-3.45226774E-05
 4123-2.24443585E-05-1.25627505E-05 5.10040286E-04 5.95543332E-04 2.26060533E-04
 4124 8.52761421E-05 1.27588503E-06-6.77129203E-07-5.98755823E-07 3.39997319E-07
 4125-5.26535167E-07-1.13338327E-06 1.57889311E-06-1.73276154E-05 2.41719731E-04
 4126-5.14666790E-04-1.00984652E-07-2.17639267E-05 4.72882025E-04 3.54883763E-04
 4127-1.71613884E-07 1.29109828E-06-1.03717538E-06 1.04867372E-06 1.19144391E-06
 4128-1.56721533E-05 8.07145687E-07-2.73400758E-06-3.75466382E-06 1.29640066E-04
 4129 2.32262564E-05 5.09991125E-05-2.76434129E-05 7.24545336E-04 3.57386654E-05
 4130 8.47346643E-06-2.29832883E-05 3.99618060E-06-2.29635369E-06-1.69982691E-06
 4131-3.00923254E-06-2.68146766E-06-2.15273737E-06 4.69108636E-06-2.55760619E-05
 4132 1.69615669E-04-3.24824784E-04-6.22753379E-07 5.59221264E-06-1.35456249E-05
 4133-4.98834677E-05 4.01459166E-06-2.24300502E-05 1.66777679E-05-6.11900823E-05
 4134-6.94918027E-07-8.70184090E-07 4.24250470E-07-1.07687524E-06-5.72867113E-07
 4135 2.50988135E-06-1.84448504E-06 4.75483100E-06 2.59271183E-06-1.52420857E-05
 4136 6.66928005E-07-2.24769004E-05-8.89558414E-06 5.20279628E-04 3.57437739E-05
 4137-1.19454602E-04-8.06322367E-05 1.08818051E-08 9.51929810E-07-9.62811615E-07
 4138-4.15757761E-08-2.39696042E-07 7.83321407E-07
 5  1-5.86366736E-07 9.79403271E-07-2.05816988E-07 5.54762402E-07 3.12234430E-07
 5  2-2.03649011E-05 2.45211932E-06-2.76976940E-06-2.97603472E-07 2.17528303E-04
 5  3-4.33094602E-05 4.92942640E-05-5.60802407E-05 6.20589037E-03-1.89739143E-04
 5  4-1.59891891E-04-7.09733548E-04 2.50703815E-06-2.41954786E-06-8.74902877E-08
 5  5 5.34809044E-07 1.01312776E-07-5.62758972E-07 1.40980758E-06-2.12861592E-05
 5  6 6.86967500E-05-2.42892182E-05-9.47778458E-07 3.73310118E-06 5.00337448E-05
 5  7-1.14192088E-04 6.05242786E-06 5.09999162E-06-2.26826665E-06-4.31009171E-07
 5  8-1.04274582E-06 1.84887976E-07 7.47523994E-06 3.72099295E-06 3.93388869E-06
 5  9 4.02453421E-06-4.67602141E-05-4.79206849E-05-1.10367589E-04 2.83362158E-04
 5 10-3.71669005E-03-8.02385990E-04-3.12106244E-03-5.37404833E-06 3.59974584E-06
 5 11 1.77430250E-06 7.90640872E-07-3.82277235E-06-7.32512534E-07-2.09500627E-06
 5 12-2.63862775E-06 2.21513973E-06-1.31167203E-07-7.57659813E-07 1.04114647E-05
 5 13-1.33316805E-05-2.86596826E-06 5.22299158E-06-7.69020550E-05 2.07132453E-04
 5 14 1.45359537E-05-5.74855908E-05-1.32522376E-03 3.77732438E-03 1.76020204E-03
 5 15-9.71852051E-04-4.00421425E-07 1.30152595E-06-9.01104529E-07 1.09942185E-06
 5 16 1.96460894E-06 1.16851761E-06 2.06619682E-07 3.50218665E-07-1.64837803E-06
 5 17 9.65675775E-07-4.07749975E-07-1.57598078E-07 9.16312314E-06-3.53973575E-06
 5 18 8.54026195E-07-1.31101091E-04 9.78881758E-06 4.69756606E-05 2.77422439E-06
 5 19-2.76534851E-03 1.32732788E-03 7.09804352E-04 8.15601362E-04 7.80124629E-07
 5 20-1.61833202E-06 8.38207396E-07 4.28385560E-07-2.12748317E-06 4.61207968E-07
 5 21 8.47090910E-07 5.40219783E-08-3.01694001E-05 6.28292903E-05 5.92664885E-08
 5 22 6.81015693E-08-6.64196580E-07 3.53198978E-07-2.34062251E-07-5.34481020E-07
 5 23 3.85015519E-06-1.79125724E-06 1.46612165E-06 3.32756723E-05-5.06587289E-05
 5 24-2.34741509E-05 2.33498492E-05-4.89226629E-04-1.56633775E-03 6.96095673E-04
 5 25 7.10046255E-04-7.75103037E-07 7.94462641E-07-1.93596038E-08-7.11172958E-07
 5 26 2.91551320E-08-8.65824720E-07 1.85947783E-07-4.01894809E-07-5.27794030E-07
 5 27-1.15486403E-06-3.07796868E-07 9.74807247E-06 1.52244028E-06 5.80883886E-06
 5 28 5.48604846E-07-8.54221627E-05 4.70303417E-05-2.29053087E-05 1.69623335E-05
 5 29-1.17189689E-03 4.83022970E-04 3.77117860E-04-3.22601478E-04-2.45589091E-06
 5 30 1.20249405E-06 1.25339686E-06 1.20519202E-06 1.23298330E-06 1.08597883E-06
 5 31-4.06187948E-07-6.72154668E-07 2.13123052E-05 6.87181480E-05-4.00468773E-08
 5 32-1.27068502E-07-2.73084037E-07 5.31040329E-08 3.16564615E-07-4.27447851E-07
 5 33 6.27528944E-09 1.22576688E-07-1.85149614E-06 3.28797318E-05-3.67905139E-05
 5 34 2.36906409E-05 1.06459714E-05 2.10869601E-04-1.71425441E-04 7.17731898E-05
 5 35 6.85042571E-05-1.17000730E-06 2.17474573E-07 9.52532732E-07-9.79383662E-07
 5 36-7.29552942E-07 3.71464031E-07 2.29665484E-07-1.76827562E-06 5.77305184E-05
 5 37 7.10670339E-05-5.54877800E-07 5.08002909E-06-6.74967815E-06 5.19246559E-05
 5 38-8.31079778E-08 4.30402954E-07 3.34013296E-07 4.49534744E-07 7.24299445E-07
 5 39-5.51329952E-06-9.53299331E-07-2.03287301E-06-2.75551044E-06 5.49800047E-05
 5 40-6.90598440E-06-4.16043392E-06 2.27604489E-05 9.84512569E-04-1.32656768E-04
 5 41-7.40073570E-05 1.58694685E-05 4.39495568E-07-2.20328867E-07-2.19166701E-07
 5 42 3.26357589E-08-6.01452470E-07 5.69167204E-07-1.25731068E-06 6.28823773E-06
 5 43-1.61358425E-05-3.37363030E-05 6.85355301E-07-7.00557301E-06 3.84640770E-05
 5 44-2.35533452E-05 1.16212688E-06-8.84554681E-06-1.85800534E-05-1.70070446E-05
 5 45-2.59874454E-07 4.98005238E-08-6.83581532E-07 3.75412998E-08 1.92571303E-06
 5 46-1.76759304E-06 3.96123589E-06 4.75782984E-07-8.04550284E-06-3.94507289E-06
 5 47-2.43870121E-05 1.41244827E-05 4.92062840E-05-2.22426101E-03-3.77304275E-04
 5 48 3.43122240E-04 2.26799252E-04 2.70995419E-07-1.30211252E-06 1.03111710E-06
 5 49 1.24290309E-06-1.12752985E-07 3.14391007E-07-1.20704704E-06 1.42775792E-05
 5 50-9.83881739E-05 2.34976819E-05-8.52467144E-07 5.57854812E-06 2.88001303E-05
 5 51 4.58704382E-05 1.59663741E-06-9.70232693E-06-3.48385566E-05-9.83058238E-05
 5 52 9.93855878E-08 2.10362942E-07-1.67256358E-07 1.75012880E-07 2.33199090E-07
 5 53-4.10432241E-07 1.30806994E-06-1.59862722E-07-1.22846314E-06-3.73255038E-06
 5 54-6.68013534E-06-1.82304901E-05 1.10708778E-05-6.70561625E-04 3.61645594E-04
 5 55 3.86406287E-05 5.40184430E-05-1.79309299E-07-2.91348629E-07 4.70657928E-07
 5 56 7.43080643E-07 3.47100563E-07 8.98923703E-07 1.11610305E-06-3.12679094E-05
 5 57 3.31803801E-04-4.37909001E-04-2.28931047E-06 1.05437064E-05-1.45454791E-04
 5 58 3.30083281E-04 4.51413563E-07-4.42614214E-07 2.44006887E-07 1.11099176E-08
 5 59-6.03173336E-07 7.86550018E-06-2.70397789E-06 1.76749966E-06 3.89911704E-06
 5 60 4.49675668E-06-2.02321528E-05-1.36018897E-06 2.01140216E-06 6.04347663E-04
 5 61-2.00033687E-04 8.20320315E-05-4.11642824E-05-1.95515767E-08-1.65604434E-06
 5 62 1.67559592E-06-2.09704706E-06-1.17916549E-06 9.16940949E-07 4.96001116E-07
 5 63-6.57175042E-06 9.23487758E-05-1.55741418E-04-9.98293308E-07 7.80536699E-06
 5 64 7.39260558E-05 1.53430597E-04-6.85049274E-07 6.80495702E-06 5.09871644E-05
 5 65-8.86080618E-05-4.42719427E-07-1.40865077E-06-3.10921054E-07-5.84238052E-08
 5 66 1.30331015E-07 1.03744418E-05-1.77491189E-07 4.36478658E-06-1.98612311E-06
 5 67-5.51743613E-05 1.13451585E-05-2.46298434E-05 8.48245521E-06 6.60656833E-04
 5 68-2.60404606E-04-2.01278547E-04 8.31799914E-05 1.79998267E-06 1.06831301E-07
 5 69-1.90681397E-06 1.44947482E-06-1.04189794E-06-1.09667872E-06-1.34824809E-03
 5 70-1.07769454E-03-3.64649252E-05-2.77983143E-06-3.23951354E-05-2.21124046E-04
 5 71-1.40412383E-04 3.36478171E-05-1.57230124E-04 6.38264257E-05-2.23440711E-04
 5 72-2.89749650E-05 2.08524210E-04-4.77581072E-03-1.87091024E-03-1.53345783E-04
 5 73-7.93839266E-04-1.27101707E-05 3.92814646E-05-2.65712939E-05 8.81865904E-06
 5 74-7.66647634E-05 2.01630949E-05-4.73248389E-06 7.31155107E-06 5.99733829E-04
 5 75 1.74704827E-04 1.24690054E-08-3.92019782E-05 2.80121357E-04-2.71026274E-04
 5 76-3.20713342E-01-2.65478869E-01-3.33785371E-05 6.63047885E-04-1.97282102E-04
 5 77-2.50354963E-03 9.93425428E-05-6.70653212E-04-1.55535235E-04 6.39230785E-04
 5 78-1.01648316E-04 6.49109057E-04-5.87431505E-04 3.01903502E-03-9.29503125E-04
 5 79 4.45196975E-04-2.94501863E-03-3.96607243E-05 1.30497998E-04-9.08372738E-05
 5 80-1.08941551E-04 8.42535338E-05-5.81744188E-05-4.63300000E-01-3.83538220E-01
 5 81-5.63415482E-04-6.09344541E-04-6.87670716E-05-3.77294557E-03 3.39306659E-04
 5 82 4.98981502E-04 2.66303642E-04 3.59484630E-03-4.98203278E-04-5.68531623E-04
 5 83-1.85609532E-04-6.28569775E-03 2.68222664E-03-3.08490295E-03 4.16090141E-03
 5 84 2.69940700E-05 5.10785318E-05-7.80726018E-05 9.93487383E-05 4.03882147E-05
 5 85-1.69843883E-05-2.29077476E-03-1.85625478E-03-7.52579969E-05 3.33582278E-05
 5 86 1.96906262E-05-1.58982577E-04-2.90838691E-04 6.27625493E-05-8.90405545E-05
 5 87-5.88918477E-04-3.27950339E-04 1.81343020E-04 3.21066630E-04 4.37065313E-03
 5 88 1.24869286E-03 4.54471518E-04 7.16543526E-05-1.10715072E-04 4.95716956E-05
 5 89 6.11433767E-05 5.83659007E-05 1.25148699E-06 5.47869962E-06 1.35927743E-05
 5 90-6.64351853E-05-1.17411964E-04-4.47665667E-04 3.62151764E-05 2.46652113E-05
 5 91-5.29683483E-06 1.49737334E-06 3.72612032E-06 4.85674496E-05 5.11827632E-05
 5 92-3.85687274E-05-2.00592019E-06 3.04061918E-04-2.81494641E-04 6.79460014E-05
 5 93 1.74424477E-04 9.74024344E-04 3.30200861E-03-9.65386975E-05-1.34794006E-03
 5 94 1.50006676E-05-3.32934887E-06-1.16713188E-05-1.02442283E-05-6.52407107E-06
 5 95 5.81022643E-06 3.65456728E-05 2.75800049E-05 1.79302882E-06-5.00670727E-06
 5 96-8.45882030E-06 2.25017831E-05 1.62667520E-05 1.61545727E-05 6.04428531E-05
 5 97 2.28835308E-04 4.50558616E-06 8.03105650E-05-2.65249305E-05-4.15274250E-03
 5 98-8.36088324E-04 4.14368719E-04-2.33989858E-04-1.23055190E-05 1.26375716E-07
 5 99 1.21791433E-05 1.81409216E-05 1.58126543E-05-1.92290002E-06 5.31580344E-06
 5100-4.23618493E-05 7.00279335E-05-2.83443540E-04 2.37191100E-05 1.30909524E-05
 5101 6.19440316E-06 3.27488729E-06 1.60866367E-06 9.60349092E-05 1.85270327E-05
 5102-3.55251951E-09-3.83808459E-06 2.29188395E-05-3.63729907E-05 2.54401513E-05
 5103-3.63973348E-05 4.92703392E-03 1.37023571E-03 1.04701817E-03-4.86454194E-04
 5104-1.50122920E-05 4.97786200E-07 1.45145058E-05-1.27247409E-05-1.33215880E-05
 5105-2.43072365E-06-3.61895991E-06 7.34749484E-05 1.36795010E-04 1.93827871E-04
 5106 4.82868592E-07 5.90639446E-07-8.38922239E-05 7.72266391E-04-5.88045871E-06
 5107-7.69567395E-06-2.54860684E-07-1.07753326E-06 9.36679327E-07 4.15091713E-05
 5108-2.19345570E-06 7.56099587E-06-4.57933485E-06-3.78064383E-04-1.73688180E-04
 5109 7.31774909E-05 5.43098752E-06 2.98768980E-03 2.86808114E-04-4.93574386E-04
 5110 1.11847643E-04-5.68642969E-06-5.17958503E-07 6.20438820E-06 5.36410275E-06
 5111-1.38925686E-06-2.24936127E-07-6.60132887E-06 6.08445185E-05-4.37461780E-05
 5112 9.84328494E-05-3.52698725E-06 4.05438496E-05-4.02943613E-05-3.89045389E-04
 5113-2.96336357E-06 3.44950258E-05 1.34307767E-05 1.22786388E-04 1.07519346E-05
 5114 9.09433709E-06-3.83061899E-06 4.44563155E-06 1.23163463E-06-1.99542838E-05
 5115 2.29409795E-05-2.07451715E-05-3.94446478E-06 1.73452634E-04-1.26218597E-04
 5116-1.56178825E-04 4.77239863E-05-1.92813271E-03 4.44070206E-04 3.26846965E-04
 5117 2.63603906E-04-1.35085328E-05 1.64217286E-05-2.91319571E-06 1.36798498E-06
 5118 3.44034690E-06-2.91296145E-06 9.61336965E-06-2.45588392E-05 5.45091106E-04
 5119-6.03930562E-04 5.07704443E-07-1.16468773E-05-3.66672384E-05-2.07320404E-04
 5120 4.81083124E-06-3.70915112E-05 2.59092454E-05 2.92461060E-04 3.58488921E-05
 5121 6.43796215E-05 1.98602583E-05-3.92691523E-05 4.83260553E-06-1.29808542E-04
 5122 9.49763381E-05-2.90823227E-04 2.72687402E-05-2.07166489E-04 1.13742814E-04
 5123 3.22562107E-05-9.77915329E-06 1.25817298E-03-5.29499438E-04 2.65020389E-04
 5124 2.96966305E-04 3.60021756E-05-1.04972377E-04 6.89702011E-05 8.66137207E-05
 5125-2.01281765E-06 6.30120906E-06 3.81018608E-06 1.19253876E-04-1.97306554E-04
 5126 1.53873974E-04-1.85982949E-04 4.74070636E-05-6.91154377E-04 1.94787402E-03
 5127-1.69377263E-03-1.35462020E-03 1.17967666E-05-4.74219073E-05 5.59541015E-05
 5128-1.88800959E-04 4.33555314E-05-2.07705734E-04 2.29362942E-04-8.58401908E-04
 5129 1.62438781E-04-1.60782309E-04 2.97873760E-04-5.10279929E-03-2.18750125E-04
 5130-6.92774714E-04 4.50422990E-04 5.57014523E-05-1.74621361E-05-3.82393163E-05
 5131 1.63033319E-05-2.53918707E-05 9.91535835E-05-3.45203088E-06 3.66890675E-05
 5132 1.88377920E-05 5.71523301E-04-3.37554017E-06 5.63619152E-05 3.86068588E-04
 5133-2.12035661E-04-2.13642176E-06 2.31983847E-05 1.83050959E-04 1.28215006E-04
 5134 6.61184678E-05 1.13398634E-04 6.91275183E-05 8.08504835E-05 3.63995925E-05
 5135-2.18441943E-04 2.78800170E-04 3.39617455E-04 1.25331377E-04-5.91628237E-04
 5136 1.41676137E-04 1.32952839E-04 1.00334226E-04 1.59157382E-03-2.81241461E-04
 5137-3.10543315E-05-3.55605503E-04-1.32876930E-05-5.55448686E-05 6.88325616E-05
 5138-1.48780601E-04-5.92328599E-05-7.38425587E-05
 6  1 5.06610697E-07-3.82269156E-07 4.19294101E-07-7.83369854E-07-7.79484658E-07
 6  2 1.12456217E-05-4.41277938E-06 4.22967541E-06 1.31374409E-06-7.06862879E-05
 6  3 2.37574539E-05-7.80802353E-05 5.98008516E-06 1.01722530E-03-4.85910995E-04
 6  4-1.30611816E-04-2.63048305E-04-2.57099281E-06 3.10944115E-06-5.38448342E-07
 6  5 1.29122603E-06 4.70439252E-07 9.72476502E-07-2.14719388E-06 2.42650904E-05
 6  6-1.95418027E-05 9.69190202E-06 7.10002625E-08-7.39130153E-06-8.85597725E-05
 6  7-7.39801001E-06-9.37303888E-06-6.62574643E-06-1.03776168E-06 6.21782492E-07
 6  8-1.57879661E-06-1.23892644E-05 6.96108396E-06-6.62288131E-06 9.32419625E-06
 6  9 3.20921503E-05-5.89629058E-05 1.02361698E-04-3.05620533E-05-1.15608715E-03
 6 10 5.95558941E-06 3.25824356E-04-4.26580166E-04-6.59971450E-08-8.72411178E-07
 6 11 9.38408323E-07-5.38555935E-06-2.70202835E-06-6.61914473E-07 3.09395851E-06
 6 12 1.74101288E-06 9.90151842E-07 1.14725667E-06-2.46143898E-07 1.23517095E-05
 6 13-8.66627628E-07-2.94276277E-06 2.40252035E-07-7.40146253E-05-2.72196116E-05
 6 14 1.56568695E-05 2.77943754E-05 4.82472309E-04-2.16027589E-03-1.10069022E-03
 6 15 4.91196173E-04 5.46409021E-06-3.47244821E-06-1.99164200E-06 5.50620517E-07
 6 16-1.18599535E-07 1.68711330E-06-1.79444198E-07-9.71404171E-07 3.07993649E-06
 6 17-9.95602436E-07 1.58417202E-06 5.09250024E-06-1.66704025E-05 2.59331470E-06
 6 18-6.37851930E-06 9.60213708E-05 2.39252632E-05-6.94690465E-06 4.11390275E-05
 6 19-1.09311384E-03-7.27939782E-04-5.58701970E-04-9.92195871E-04 2.51285755E-07
 6 20-7.13416638E-08-1.79944091E-07-1.67929004E-06 2.29985443E-06-3.67303537E-08
 6 21-2.08472991E-06 9.38345832E-06 1.31592909E-04-3.59672036E-05-7.79669908E-09
 6 22 1.69151350E-08 3.98975965E-09 1.62025336E-07 2.06164546E-07-5.21070895E-08
 6 23 3.99499198E-07-4.67500949E-07-3.90059817E-07-3.03274778E-05 9.74257139E-06
 6 24 4.09813106E-05-2.54056705E-05 2.57975141E-03 7.84908299E-04-3.82571983E-04
 6 25-7.91467475E-04 6.05305131E-07-8.46001287E-07 2.40696157E-07 1.00191934E-06
 6 26 1.65113552E-07 1.67817159E-06-1.67699773E-07 5.09768591E-07 6.91401748E-07
 6 27 4.37479154E-07-9.89038962E-08-1.02308314E-05-2.12676709E-06-2.40241570E-06
 6 28 8.53048064E-07 1.18552425E-04-2.89617020E-05 3.05566160E-05-2.27402955E-05
 6 29-2.91754878E-04-3.10265903E-04-7.80535179E-05 3.47984489E-04 1.81474152E-06
 6 30-8.71021486E-07-9.43720039E-07-1.49595525E-06-9.98166773E-07-1.03447110E-06
 6 31 9.89607300E-07-6.28392592E-06-1.19707962E-06 6.46329589E-05 1.20857606E-08
 6 32 4.35711925E-07 8.62120487E-07-3.78806246E-07-3.58171554E-07-4.69671923E-06
 6 33-2.18646928E-06 6.63172637E-07 2.63351183E-06 1.96739977E-05 3.36035313E-05
 6 34-1.92813960E-05-2.73447065E-05 1.17979834E-03-7.09853522E-05 2.12280505E-04
 6 35 5.51575179E-05 9.02981506E-07-7.22550412E-07-1.80431094E-07 4.12005210E-07
 6 36 1.37383096E-06-1.13874612E-06-3.21251792E-07 3.74723650E-06-4.90432541E-05
 6 37 4.04468756E-05 1.51607195E-06-1.07937126E-05 4.15892802E-06-3.63066555E-05
 6 38 6.68488249E-08-4.89900883E-07-1.96490312E-07-1.80492594E-07-8.34456272E-07
 6 39 5.66868396E-06-2.99882011E-10 4.81929778E-07 3.37362510E-06-3.68520610E-05
 6 40 9.70603139E-06-3.44181656E-06-1.74550624E-05-8.93836361E-04 1.38770398E-04
 6 41 7.82426539E-05-2.87097760E-05-1.04418122E-06 6.93464743E-07 3.50716473E-07
 6 42 2.13958928E-08 2.88520998E-09-5.47148962E-07 4.77510447E-07-4.63866241E-07
 6 43-1.67484710E-05 1.09478777E-06-8.70161091E-07 6.81360617E-06-3.79148900E-05
 6 44-1.81598094E-05-7.66438684E-07 5.75961002E-06 1.25450386E-05 3.30552475E-05
 6 45-1.74882636E-07 1.96622981E-07-2.15236545E-07-5.53403040E-07-1.27918149E-06
 6 46-4.01496550E-06-3.16421590E-07 3.14801124E-06 5.30114884E-06 5.78925603E-06
 6 47-2.14646691E-07-2.85304682E-05-3.20459978E-05 6.08669940E-04 1.41579313E-04
 6 48-9.26918388E-05 1.09817554E-05-3.26704058E-07 1.90780850E-06-1.58110444E-06
 6 49-3.79185711E-07 3.53768599E-07-6.69217438E-07 1.42700637E-06-2.00964109E-05
 6 50 8.93952456E-05 4.35565481E-05 2.12254450E-06-1.24612451E-05 1.84698066E-05
 6 51 1.88664312E-05-1.13974413E-06 7.18083798E-06 3.22043045E-05 2.13696130E-05
 6 52-8.91161269E-08-9.10120748E-08 6.15672270E-08-3.97072659E-07-1.83661054E-07
 6 53-1.22173953E-06-1.40703737E-06 1.65589335E-06-5.95555405E-08 2.88432555E-05
 6 54-6.34306414E-06-2.77949714E-06-1.07480612E-05 1.63257172E-04-1.57625744E-04
 6 55 1.56271257E-05 1.16798790E-04 1.63683646E-06-6.79983177E-07-9.56853286E-07
 6 56 5.10777635E-07 3.15373051E-07 6.21086680E-07 5.10598315E-06-3.36925380E-05
 6 57-1.76165005E-04 1.11175666E-04 4.13968021E-06-5.91439151E-05-2.20806319E-06
 6 58-1.08867398E-03-5.99639352E-07 3.15652444E-07 2.42556590E-06 7.60610923E-07
 6 59-2.02299037E-06-1.28561833E-05-8.53774514E-06-5.51997873E-06 6.31117082E-06
 6 60 5.47256778E-05 1.57468072E-05 8.35890909E-05-3.75852922E-05-7.07818476E-04
 6 61 2.83690035E-04-1.57730683E-05-3.38561560E-05-1.24154738E-06 2.60307313E-06
 6 62-1.36152575E-06-6.86706231E-08-3.15659920E-06 8.11253115E-07 2.79681405E-06
 6 63-1.22353018E-05-2.65016906E-05 2.86068634E-04-1.18033581E-06 7.16630672E-06
 6 64-8.66984561E-05-1.26155726E-04 5.43879942E-06-4.10979642E-05-5.85592099E-05
 6 65-4.66059394E-05 6.02335534E-07 1.18073729E-06 5.04937750E-06 3.13899756E-07
 6 66-1.49454930E-06-8.41229160E-06-2.01705812E-05-8.62398716E-06 9.55175916E-06
 6 67 1.14855969E-04 6.82360805E-05 1.14654168E-05-2.64672620E-05-7.24916654E-04
 6 68 1.98692767E-04 3.08258935E-04-1.28554117E-04-3.62194053E-06 1.16473516E-06
 6 69 2.45720537E-06-3.76148692E-06 3.17080138E-06 3.20628074E-06 2.04699005E-03
 6 70 1.65494009E-03 5.17787101E-05 3.50204885E-06 5.82158795E-05 1.09052838E-04
 6 71 2.35786610E-04-5.35034509E-05 2.14888962E-04 1.37044344E-03 2.76080421E-04
 6 72 6.81801453E-05 3.97953157E-04 3.51903915E-04 9.41406475E-05 5.56898848E-04
 6 73 2.05588141E-04 1.92440120E-05-5.36564139E-05 3.44124018E-05-2.22749513E-05
 6 74 1.05658100E-04-2.53771695E-05 7.40206844E-06-1.08586525E-04-3.26430320E-04
 6 75-2.51896379E-04 8.41313473E-06-1.05098643E-04-1.82741677E-04-3.11667227E-05
 6 76 4.63363952E-01 3.83643861E-01 8.21578998E-05-9.83556538E-04 1.56272837E-04
 6 77 3.51854784E-03 8.08979078E-05 7.02597473E-04-3.80006182E-04-5.10805453E-03
 6 78 3.97056119E-04-9.22552528E-04-4.10392077E-04-1.15932029E-02-2.55284101E-03
 6 79-1.72138147E-03-2.76677855E-03 1.87093866E-04-1.21069480E-04-6.60243868E-05
 6 80 2.08010973E-04-1.48110496E-05-9.34903541E-05-3.20765748E-01-2.65605392E-01
 6 81-3.65717109E-04-4.39877792E-04-1.38919291E-04-2.43537151E-03 3.64528179E-04
 6 82 1.30838669E-04-2.16837404E-04 4.07277444E-03-9.42755401E-05-5.18596301E-04
 6 83-6.21277869E-04 1.07142506E-02 6.27602291E-04 1.33607729E-03-5.05187120E-03
 6 84-8.53994366E-05 3.12141957E-06 8.22780170E-05 2.73572824E-05-3.95911664E-05
 6 85 1.24445016E-04-1.65450580E-03-1.34203969E-03-5.76395384E-05 2.49774381E-05
 6 86 5.43610825E-06-1.07461592E-04-2.06540295E-04 5.50075519E-05-4.51538700E-06
 6 87-9.70740047E-04-5.24500589E-04 5.92141800E-05 1.69793869E-05-1.41577545E-03
 6 88 8.47742993E-05-8.95799210E-04 1.01176371E-03-6.58408586E-05 3.08202104E-05
 6 89 3.50206482E-05 2.62530774E-05 8.10093548E-06 7.80573746E-06 1.36317454E-06
 6 90 4.43294458E-05-9.14743669E-05-2.01477189E-04 2.66439183E-06 8.01368991E-07
 6 91 2.12617946E-06-8.20645248E-07 6.84183526E-08 1.61847746E-05 9.07871624E-06
 6 92-6.61122791E-06 1.18654463E-05 6.54794446E-05-9.19308970E-05 2.53049344E-04
 6 93-5.94539966E-06 3.62524002E-04-1.19877449E-03 1.38520193E-04 5.50140695E-04
 6 94-8.90405444E-07-2.45191042E-06 3.34231586E-06 9.09404482E-06 7.78224593E-07
 6 95 1.56380926E-06-1.23664861E-05-1.03334625E-05 3.11997637E-07 2.60661724E-07
 6 96 1.11607893E-07-1.05113243E-05-2.42968433E-05 5.97541438E-06 1.08454730E-06
 6 97-1.33489965E-04 1.67149147E-05-1.33542758E-05 3.05333314E-04 1.94464502E-03
 6 98 7.34258940E-04-4.44533099E-04 5.49932284E-04-2.33014579E-06-6.45451021E-06
 6 99 8.78465600E-06-7.65296727E-06 6.18818103E-06 2.04620886E-06-6.82678253E-06
 6100 7.65582439E-05 1.48599542E-04 3.83416477E-04-6.56128571E-06-1.06346528E-05
 6101 3.14153113E-06 8.61448436E-07 1.40179436E-06 8.17472282E-05 7.91938071E-06
 6102-1.52874194E-06 1.75657963E-06-4.20946487E-04-3.71970536E-04-5.84453885E-05
 6103 7.03055188E-05-4.01207773E-03-1.54139001E-03-4.55064995E-04 3.40133033E-04
 6104-1.51488634E-05 3.45743994E-06 1.16914235E-05-6.56645529E-06-8.33560918E-06
 6105-6.23331584E-07 3.73854587E-06 4.45198131E-05 3.42013597E-06 1.53526287E-04
 6106 6.68112969E-06-6.02656643E-05-6.88070726E-05-8.20763014E-04-3.65267952E-06
 6107-3.53731285E-06 2.11671080E-06 5.31716683E-07-1.07106328E-06 1.15978071E-05
 6108-1.24352898E-05 2.16086619E-07 4.55303579E-06-2.13146400E-04-7.41162406E-05
 6109 5.09699447E-05-1.70479690E-05-1.27528550E-04 3.01222299E-04-1.04685336E-04
 6110-1.69673591E-05-3.39351002E-06 6.04100040E-07 2.78940998E-06 3.90608173E-08
 6111-7.51861020E-08 2.86353796E-07-1.30773017E-06 1.72137647E-05-5.48807020E-05
 6112 5.33775640E-05-1.71838636E-06 2.12428202E-05-2.72342730E-05 3.29101917E-04
 6113 1.78363272E-06-3.80635678E-06-4.87448055E-05 5.62694033E-05 2.68955129E-06
 6114-8.50952982E-07 9.37388970E-07-2.83855510E-07 4.03028134E-07 4.17182988E-05
 6115-1.00560697E-05-5.88166355E-06 4.33858612E-06-2.42841861E-04 8.48931052E-05
 6116 1.21519933E-04-6.32163530E-05-6.16514582E-05 1.15188965E-04 8.48831366E-05
 6117-3.14132288E-04-5.44402019E-06 2.23597214E-06 3.20804804E-06 2.95395596E-06
 6118-1.15854958E-07 2.12573530E-06-1.52817108E-05 6.49705501E-05-2.97482923E-04
 6119-1.61889055E-04-1.14726452E-06 1.52203896E-05-1.89049434E-06 5.04933575E-05
 6120-2.37809682E-06 2.80996124E-05-4.36217414E-05-1.67827493E-04-5.44934977E-05
 6121-9.33359540E-05-3.20433872E-05 7.41890744E-05 2.31695830E-06 1.52156645E-04
 6122-1.48523830E-04 3.91819844E-04-1.12364355E-05 6.83583894E-04-2.41002066E-04
 6123 3.21244751E-04 4.10548928E-05 5.71414023E-04 3.78057147E-04-8.74016637E-05
 6124 1.56299968E-04-5.00405291E-05 1.49033391E-04-9.89928619E-05-1.23831748E-04
 6125 2.18533203E-06-1.37847130E-06-1.44596500E-05-1.00259013E-04 3.22257165E-05
 6126-1.32703728E-04 2.49843336E-04 2.27074379E-04 2.04762783E-03 7.07777207E-04
 6127-1.22098591E-03-9.82637533E-04 8.64661567E-06-3.28088349E-05 3.84728434E-05
 6128-6.82259010E-05 2.52071334E-05-1.48994674E-04 1.75552777E-04-1.27356197E-03
 6129 1.01038144E-04-2.19805474E-04 5.22217434E-04 3.37365643E-03-1.92313673E-04
 6130 6.02503973E-04-8.78570291E-04 3.25041195E-05 8.55744146E-06-4.10615610E-05
 6131 2.31961697E-06-2.25486501E-05 7.37032022E-05-7.25827807E-06 9.34425147E-05
 6132-3.29269336E-05 5.18352680E-04-8.48266081E-08 7.13996552E-05-9.17828780E-05
 6133-2.32932435E-05-1.97831534E-06 4.50734178E-05-1.61138122E-04 2.97352011E-04
 6134 4.79885573E-05 7.99339130E-05 5.94119706E-05 6.61297471E-05 2.19338794E-05
 6135-1.41913410E-04 1.86851339E-04 2.12519451E-04 6.98357496E-05-5.99119664E-04
 6136 1.77306464E-04 2.17746965E-04 1.28855294E-04-9.95389264E-04 8.01248796E-05
 6137-1.75518413E-04 5.54022874E-05-1.41247336E-05-3.43493977E-05 4.84741312E-05
 6138-9.35914234E-05-3.75135026E-05-4.28986608E-05
 7  1 1.65399440E-05 2.64717686E-06-2.44831144E-06 8.96340078E-07 9.55071941E-07
 7  2 1.48311894E-04 1.77591780E-05 1.11867620E-06 3.97064322E-06-1.25290620E-03
 7  3-3.42571397E-06 7.46616934E-05 5.71554593E-04 2.18403127E-03-1.90439250E-03
 7  4-2.83925665E-04-4.91361386E-05 6.40646636E-06-3.27205187E-06-3.13441449E-06
 7  5-8.01739240E-06 4.71120303E-06 3.86207297E-06-9.77076560E-07 5.98753374E-05
 7  6-4.31925787E-04-1.15931708E-04-5.91741767E-06 1.24319668E-04-1.38256454E-04
 7  7 2.36644169E-04 1.37420453E-02 1.13431802E-02 8.05232033E-06-2.58505787E-05
 7  8-4.44510207E-05 5.30653481E-05 1.16248762E-04 1.29637239E-04-3.58295676E-04
 7  9 2.66045709E-03 4.72244119E-04-2.14210367E-04-7.22248342E-04 8.59033232E-03
 7 10-1.53948033E-03 5.05437798E-04-4.88971773E-03-7.20907475E-05-6.79781637E-05
 7 11 1.40068911E-04 2.55062889E-05-6.86803740E-05-7.82161781E-05 5.63339594E-01
 7 12 4.66387051E-01-7.62807046E-04 7.45617052E-04-3.48870774E-04 4.47151647E-03
 7 13 5.32916049E-04-4.76001681E-04 2.38843348E-04-5.12213561E-03-6.66709239E-04
 7 14 7.63463711E-04-1.06825121E-03-6.19626455E-03 8.84900212E-04 2.25744995E-03
 7 15-3.99034367E-04 2.02192544E-05 9.18825725E-06-2.94075117E-05 8.30597332E-05
 7 16-1.06282768E-05 8.22570097E-05 2.98955317E-03 2.42777734E-03-9.11317445E-05
 7 17-5.02754511E-05 1.83498571E-05 1.73051226E-04-3.43410346E-04-1.10721289E-04
 7 18-8.41756662E-05 1.20396680E-03-5.90466707E-04-2.89936498E-04 3.71812326E-04
 7 19-1.08044025E-03 2.95803411E-04-5.28450620E-04 6.44940726E-04 1.19025490E-04
 7 20-4.83860673E-05-7.06394230E-05 8.08383856E-05-2.51283562E-06 1.06361755E-05
 7 21-9.76325823E-06 1.85652662E-05 2.77244321E-04 5.72310586E-04-3.54903132E-05
 7 22-2.43467376E-05-1.90611981E-06-2.58771806E-06 2.60305402E-06-4.14189213E-05
 7 23 3.65123133E-05 4.68725211E-05 6.18387344E-06-3.90550316E-04-1.84408421E-04
 7 24-1.00029663E-04 1.28662128E-04 2.44243700E-04 2.17065893E-03-4.32706242E-04
 7 25-9.30390402E-04-9.38849943E-06-9.88429792E-08 9.48734241E-06-3.92515883E-06
 7 26 4.66609098E-06 5.57957943E-06-2.29621742E-05-1.53701296E-05 1.62995329E-06
 7 27 2.77241266E-06-8.55520192E-06-3.27973060E-05-4.93577521E-07-8.21020581E-06
 7 28 6.02109644E-05 5.13324078E-05-5.56559335E-05-9.44069564E-05 7.97765309E-05
 7 29 2.07880679E-03-3.97207144E-04-4.67303301E-04 4.69259042E-04 1.04669178E-05
 7 30 7.21013685E-06-1.76770546E-05 1.04051075E-05-2.16208982E-05-4.60889931E-06
 7 31 3.80736128E-08-2.96258031E-06-1.15282446E-04-1.91711505E-05-1.31141786E-05
 7 32-1.44097647E-06 6.07142774E-06-1.03020647E-06 3.83294081E-06-1.34043230E-04
 7 33 2.93703619E-05-3.18859257E-06-8.73711149E-06 8.65872036E-05-2.57978477E-04
 7 34-4.60012896E-05-3.64985236E-06-1.42619709E-03 1.09643915E-04-5.57174874E-04
 7 35-1.11074572E-04 2.39402011E-05-5.83186452E-06-1.81083366E-05-7.96031668E-06
 7 36 1.98340083E-05-1.73317526E-06-2.05208765E-06-7.66218093E-05-1.29587735E-04
 7 37-2.57346603E-04-5.57355750E-06 4.68579300E-05 1.35958194E-04-5.01962283E-05
 7 38 7.51099617E-06 8.40475758E-06 7.94198415E-07 4.79270969E-07 7.58091538E-08
 7 39-3.50708617E-05-7.85857688E-06-5.56592154E-06-3.62858267E-07 3.32552411E-04
 7 40-1.35956568E-04-8.94184408E-05-9.03100908E-06-1.95942149E-03 2.64622083E-04
 7 41 3.66949070E-04-1.81854202E-07 4.41574858E-06 2.31031374E-06-6.72606232E-06
 7 42 5.17166191E-06 7.84714301E-07-1.33512634E-07 5.82763937E-06-5.31083367E-05
 7 43 3.42304481E-05-1.11233166E-04 2.81221805E-06-3.80903663E-05-1.09506415E-05
 7 44 1.04062425E-04 1.16359737E-06-2.14331434E-05-4.61775878E-06-3.30097831E-05
 7 45-9.30710642E-06-6.85076039E-06-2.75035199E-06-2.92625813E-06 8.55764874E-07
 7 46-1.03738406E-06 1.26635177E-05 1.44144362E-05-7.00155807E-07 2.93861817E-06
 7 47-8.54119547E-05 5.91767940E-05-3.40380860E-06 1.84880228E-03 5.37041149E-04
 7 48-3.33880803E-04 2.06612971E-05 1.13729775E-05-1.36468236E-05 2.27384615E-06
 7 49 4.02144693E-06-2.90722179E-06-1.33351847E-06 3.40507712E-06-2.89498765E-05
 7 50-3.60110037E-04 9.82489278E-04 7.35166850E-07-6.24365910E-06 8.95063951E-06
 7 51 1.42905499E-04-3.06435655E-06 1.66830383E-05-1.44427684E-05-1.94572770E-04
 7 52-1.87730734E-07-3.72259743E-06-4.81368369E-06-6.51684058E-06 6.93724287E-06
 7 53 3.65322113E-05 5.90471233E-06 3.46437469E-05 1.61100511E-05-2.89934046E-04
 7 54-1.06204320E-04-2.25466910E-04 5.24326642E-05-1.62387951E-03-1.77456619E-04
 7 55-2.67383798E-04 3.24959990E-04-5.88847532E-06 1.04196449E-05-4.53116955E-06
 7 56 1.62990034E-06 1.49552836E-06 4.08216097E-06 6.29352227E-06-1.32249291E-05
 7 57-1.32442611E-04-1.35992146E-04 1.96998030E-05-1.25781043E-04-7.20086122E-04
 7 58-2.94114156E-03 2.32585482E-03 1.87073391E-03 7.10056376E-06 7.90583662E-05
 7 59 6.09421883E-05 1.99858260E-04 1.84829622E-05 2.84107231E-04 2.18744646E-04
 7 60 1.36038394E-03 1.52120136E-04 3.43993288E-04 4.98804447E-04 2.17078105E-03
 7 61-1.11959972E-04 2.24243365E-04-2.22381687E-04-6.48362626E-05 5.43171869E-05
 7 62 1.05190757E-05-1.91912458E-07 1.52039526E-05 1.12438876E-04 7.58795980E-06
 7 63-8.52984830E-05 5.00946152E-05-3.81755438E-04 2.43264866E-06-9.02083690E-05
 7 64-1.56820601E-04 1.32603850E-04 3.02962731E-06-5.51383018E-05 2.43302644E-05
 7 65-3.83224613E-04-9.06668201E-05-1.54034317E-04 1.16184507E-04-1.04128462E-04
 7 66 3.79348606E-05 3.03609384E-04 4.08167366E-04-3.78923587E-04 1.22315421E-04
 7 67 7.93721643E-04 2.16232344E-04-1.75310873E-04 1.43769981E-04-1.21767967E-03
 7 68-2.13461897E-04 1.69202254E-04-3.22273494E-04 6.27092655E-05 3.17416289E-05
 7 69-9.44508945E-05-1.86957781E-04 6.67167385E-05-6.34222831E-05 2.99407606E-07
 7 70-6.97575332E-07-6.43754749E-08 7.30618047E-08-3.06771051E-07 1.47031323E-05
 7 71-1.51379351E-07-6.56012189E-07 1.30878995E-06-2.01713739E-04-5.04883732E-05
 7 72 1.15850344E-05-8.57036437E-05-4.48655800E-03-1.93432494E-04 2.11915830E-04
 7 73-5.69649170E-04-1.01078132E-06 1.35278684E-06-3.42005524E-07 1.30856217E-06
 7 74-9.64131258E-07 8.87103540E-07-4.79290634E-07 1.07904214E-05-1.31946453E-04
 7 75 4.52928560E-05 3.97756401E-07 3.84066853E-06-3.49640098E-05 9.30448550E-05
 7 76-3.54557845E-06-3.67971359E-06-1.92612094E-06-3.16361921E-07-1.55833208E-06
 7 77 7.64737030E-06 9.45206323E-06 3.29999058E-06 8.03138068E-06-8.40691822E-06
 7 78-1.05507662E-04-3.93240509E-05-1.61940194E-04-3.11385054E-04-2.46983558E-03
 7 79 2.90850335E-04-2.78160919E-03 4.93189780E-06-2.21112918E-06-2.72076862E-06
 7 80-6.30227170E-07 4.79118719E-06-7.84668235E-07-2.26948365E-07 1.08746623E-06
 7 81 2.81257427E-06 2.51548095E-07 1.26223338E-07-1.77872221E-05-1.45577003E-05
 7 82-1.16409164E-07-9.60347626E-07 1.37559057E-04 1.85591803E-04-2.80739595E-05
 7 83-3.54318751E-06 2.79330105E-03 1.48198559E-03-7.62484321E-04-5.53201562E-04
 7 84-4.28898441E-06 2.14180444E-06 2.14717997E-06 1.06040397E-06-1.59502059E-06
 7 85 1.41864203E-06-1.78441577E-07 3.17726163E-07-1.30780779E-07-1.10059330E-07
 7 86 2.33761836E-07-5.12080902E-06 1.19142176E-06 6.35453695E-07-9.51818383E-07
 7 87 9.68815381E-05 1.83386018E-05-2.95182570E-05 2.13418343E-06 1.06172680E-03
 7 88 2.30858343E-04-4.13461291E-05 1.76017939E-04-2.30155307E-07 1.38960315E-06
 7 89-1.15944785E-06-7.37239799E-07 6.94839827E-07 1.15316954E-07 2.48218731E-07
 7 90-2.93799948E-06-2.12316303E-05-6.82814980E-05-1.10459788E-07 4.76130031E-08
 7 91-1.74569303E-07-5.98983609E-07-5.79665035E-08-1.02879124E-07 9.15341716E-07
 7 92 3.60533351E-06 6.08612363E-07-3.36462078E-05-1.39877231E-05 1.27708787E-05
 7 93 3.74525246E-06-4.34411556E-05-9.11234045E-04-4.88033992E-05 2.59304175E-04
 7 94 6.35139781E-07-6.66147466E-07 3.10076851E-08 7.34861147E-08 3.49707554E-07
 7 95 1.58446172E-07-1.78282319E-07 2.52817966E-07-1.21771589E-07 6.37281105E-07
 7 96-4.13241847E-08-6.56044548E-06 5.28817114E-07-3.12369912E-06-1.04350741E-06
 7 97 3.88525952E-05 2.71512111E-05-7.59109034E-07 3.65739186E-05 1.44356395E-03
 7 98 2.57452921E-04-3.42686108E-04 2.13580699E-05 2.58742162E-07 6.74144273E-07
 7 99-9.32886436E-07-5.25180739E-07-1.11332502E-06-1.25092526E-07-7.32708978E-07
 7100 9.80258739E-06-2.34777847E-05-5.58948684E-05 1.02824340E-08-2.13400318E-08
 7101 3.56359433E-08 7.24253950E-07-1.39389188E-08 1.93023410E-06-7.14901492E-07
 7102-3.56909426E-06 5.38429992E-07-5.70588840E-05-2.66091132E-05-1.00036302E-05
 7103 7.89427716E-06-9.73396342E-04-1.57043343E-04-2.42836505E-04 1.63939991E-04
 7104 7.22232216E-07-9.65601731E-08-6.25672043E-07-8.79688442E-07 1.57603068E-07
 7105 1.84482042E-07-5.21327191E-08 1.27802474E-06-1.58351948E-05-1.75379544E-04
 7106 2.51983237E-07-2.65342452E-06 1.74667511E-05-7.82042804E-06 3.89394284E-08
 7107-5.39342376E-08 1.67550189E-07 1.89651552E-07 8.55032352E-08 9.58053843E-07
 7108-6.67037523E-07-8.16598839E-07-2.08518249E-07-1.47901432E-05-4.97884940E-07
 7109 7.48185775E-06 6.04410563E-06-6.66860681E-04-7.85880410E-05 8.39549326E-05
 7110-4.75053041E-05-1.05992359E-07 1.62722899E-07-5.67305403E-08-6.66064543E-08
 7111 2.84767543E-07 2.16814585E-07 5.46091044E-07-3.76790786E-06-1.17810650E-05
 7112 2.44801187E-05 7.83773100E-08 3.52560303E-07-1.00280883E-05 5.36781453E-05
 7113-4.73001592E-07 3.30182845E-06-2.29920764E-05-4.71740396E-05 3.07151563E-07
 7114 2.03871599E-07-2.38157059E-07 2.61344863E-07 2.44168423E-07 3.58261623E-07
 7115 6.19356642E-07-1.75680861E-06-1.03303091E-06 1.80798978E-05 7.79751382E-06
 7116 6.46561201E-06 3.77275325E-06 1.31955623E-03 8.58036254E-05-2.37879980E-04
 7117 1.07364223E-04 3.74243113E-07-3.49053613E-07-2.51895000E-08 5.00218012E-08
 7118-5.84442048E-08-2.65039760E-07 2.20048350E-08 1.22119507E-06-7.87161877E-05
 7119-5.72089157E-04-6.68178065E-07 3.86910536E-06-4.39571840E-05 1.52567681E-06
 7120-2.36697019E-08-1.03661577E-07-1.00879234E-05 1.34003805E-04 1.45349167E-08
 7121 2.48113849E-07 3.63336007E-07-1.48203933E-07 4.68642369E-07-3.07740430E-06
 7122-2.63197791E-06-3.10655591E-07-2.61488423E-06 1.42239981E-05 2.11143414E-05
 7123 1.49224066E-05 1.50967520E-05 3.60720335E-04-2.55605410E-05-1.49684214E-04
 7124 9.97693329E-05 4.23536134E-07-3.62938609E-08-3.87242273E-07 3.87041220E-07
 7125 9.11196462E-07 1.35882979E-06 2.40754200E-06-3.35726286E-06-1.61260677E-04
 7126 1.48548152E-04 2.10257834E-06 1.48132079E-05 6.84812063E-05-5.50850867E-04
 7127 8.59036559E-08 1.90861933E-08 1.47512879E-06 2.52616423E-07-1.29668809E-06
 7128 5.35970848E-06-5.91652420E-06-9.68898965E-07 5.14187034E-06-9.01867611E-05
 7129-1.48393218E-05-4.78318083E-05 2.16115539E-05 3.03627857E-04 4.83918815E-05
 7130 5.65937989E-05-1.85612182E-04 7.83247542E-07-2.35173169E-07-5.48074374E-07
 7131-1.59353988E-06 3.15128147E-06 1.95479539E-06-2.37213317E-06 1.80720019E-05
 7132-9.46442054E-05 1.85356859E-04-2.51014725E-07 1.90966637E-06-7.28189138E-05
 7133-1.78855290E-05-3.09046437E-06 2.13322880E-05-8.72124347E-05 9.53885466E-05
 7134-1.65340680E-08-8.68699057E-09 1.65751851E-06-7.43770625E-07-3.71254389E-07
 7135 1.36378253E-06-6.86601392E-06 3.46924951E-06 1.98494022E-06-4.17432832E-05
 7136 2.32291748E-05 1.32186528E-05 2.33487122E-06-2.28700847E-04-9.02664729E-05
 7137 5.76495143E-05-1.23875420E-05 4.82014795E-07-6.01792601E-07 1.19777806E-07
 7138-1.90262622E-08-1.54768384E-07 5.85381841E-07
 8  1 2.46166864E-03 1.98315189E-03-6.66103706E-05-3.35586106E-06-6.81935875E-05
 8  2 2.14149811E-04-2.82083609E-04-8.16795598E-05-2.43659798E-04 1.06281814E-03
 8  3-3.33291958E-04-1.04834127E-04-2.84677444E-04 3.37684387E-03-1.53896942E-03
 8  4 1.55788374E-04-7.05778950E-04 3.06505773E-05-6.16059847E-05 3.09554074E-05
 8  5 4.19393339E-05 1.27823659E-04 4.28899439E-05 5.44104462E-06-5.25566492E-05
 8  6-5.08781896E-04-2.02302787E-04 1.01398081E-05-9.16585346E-05-3.62023242E-04
 8  7 4.45271752E-05 5.63384572E-01 4.66414918E-01-1.19400227E-04-1.01031506E-03
 8  8-7.00695082E-05 4.18773254E-03-1.58852835E-05 8.13436617E-04 1.34020756E-04
 8  9-4.34237219E-03-6.04213179E-04-8.22640056E-04 1.72386991E-04-6.64199551E-03
 8 10 1.16843760E-03-5.43142993E-04-5.93273619E-04 1.59890385E-04-9.04957372E-05
 8 11-6.93946476E-05-1.83995373E-04 2.40516961E-05 7.21387820E-05-1.38024749E-02
 8 12-1.14639256E-02 9.65970290E-06-1.95682965E-05 4.93367726E-05-6.25744125E-05
 8 13-1.21463278E-04-1.10426213E-04 3.41145698E-04 1.37377850E-03 4.87946747E-05
 8 14-2.64848436E-04 4.96243765E-04 9.44488850E-03 1.31331055E-03 2.39492430E-03
 8 15 3.78560986E-03-9.35757325E-05-6.04779040E-05 1.54053637E-04 3.50741105E-05
 8 16-6.79649573E-05-9.07450635E-05-1.30981370E-04-1.08687653E-04 4.44815302E-06
 8 17 2.68729954E-06 6.44372647E-06 1.33922222E-05 2.14784228E-05 8.67562242E-06
 8 18-4.03440199E-05-5.71833630E-04 2.57847258E-04 5.08664190E-05 8.12627697E-05
 8 19-2.73733110E-03 8.40795742E-04-7.74749042E-04-1.38272932E-04 7.96510923E-06
 8 20-2.21159974E-06-5.75350949E-06 7.07206297E-06 9.09406715E-06-2.22742236E-06
 8 21-3.78438588E-06 5.63955492E-05-6.79135998E-05 1.80478827E-04-2.45337513E-05
 8 22-1.87673567E-05-5.45707577E-06-8.03079269E-07 3.12316293E-06-1.16726089E-05
 8 23 2.48897948E-05 1.21111099E-05-1.83374334E-05-1.14282202E-04-1.24974193E-04
 8 24 1.65111410E-04 6.29130244E-05-1.24459984E-03 3.25942361E-03 2.03731602E-04
 8 25-1.16474133E-03-6.21300460E-06 1.33526938E-10 6.21287107E-06-1.31068459E-05
 8 26 5.76037563E-06 6.48062370E-06-3.42744797E-05-2.59979768E-05-1.14454473E-06
 8 27 2.73314319E-06-2.33567334E-06-3.39321997E-05 3.79116919E-05-2.07773159E-06
 8 28 2.05561141E-05-1.21224566E-04-8.40847865E-05-4.30440985E-05-2.72233019E-04
 8 29 4.48697361E-03-1.18400825E-03-9.05039149E-04-4.59806701E-04 1.30390556E-06
 8 30-4.66079540E-06 3.35688985E-06 1.43470381E-05-3.48054837E-06-9.45629121E-07
 8 31-8.56326288E-06 8.84369970E-05 1.04337367E-04 4.95232959E-04-1.74970647E-05
 8 32-1.73785608E-05 1.03707438E-06-6.24631409E-07 1.34002618E-06 4.35307473E-05
 8 33-7.04013398E-06-1.74745335E-06-9.67993645E-06-3.66444488E-04 4.09958781E-04
 8 34-5.27599731E-06-8.43128482E-05-6.62089784E-03 2.22020931E-03-9.87172695E-04
 8 35-4.86210942E-04-6.47602120E-06 2.19137939E-06 4.28464181E-06-1.95856457E-06
 8 36 2.02663620E-06-2.16770711E-06 4.75696492E-06 2.23525498E-05-1.02421988E-04
 8 37-1.29496095E-04 8.79288064E-06-7.79730262E-05-8.10864981E-05-1.08039011E-03
 8 38 3.34551916E-07 9.84793311E-07-1.76238844E-06 1.47444478E-06 1.41098537E-06
 8 39-9.72379588E-06 7.82637799E-06-6.71936380E-06-6.55921356E-06 4.28348828E-05
 8 40-3.38764488E-05 1.85918969E-06 3.04891283E-05-1.90951300E-03-6.80887452E-05
 8 41 2.36490580E-04 1.01307677E-04-2.73055469E-07 6.31088091E-07-3.58032623E-07
 8 42 2.85494809E-06-1.77577350E-07-8.21849447E-07 2.06763889E-06-1.54982379E-05
 8 43-2.69094469E-05-1.49353050E-05 7.42371808E-07-4.63563515E-06-1.50320061E-05
 8 44 4.91543184E-04 2.33795221E-06-1.92652522E-05-7.54917978E-05-7.36412098E-05
 8 45-6.70834798E-06-7.67512321E-06-1.79137941E-06-1.75284596E-06 4.23225275E-07
 8 46 3.85455200E-05 1.75461182E-05 6.05367038E-06-4.99463858E-06-2.61611293E-04
 8 47-1.31909951E-04 1.62968762E-04 6.02824316E-05 2.53737205E-03 7.16241147E-05
 8 48-4.51016871E-04 1.05333323E-04 2.70251710E-06-6.39358366E-06 3.69106656E-06
 8 49-8.03666755E-07-1.35298786E-06-1.73652160E-08-1.81645982E-05 6.55911360E-05
 8 50-4.73696834E-04-9.21939832E-06-2.79562521E-06 3.30211609E-05-4.30687028E-05
 8 51 1.01531427E-04-4.14908640E-06 3.90297128E-05-4.28652837E-05-9.62585417E-05
 8 52-7.52020077E-05-1.30958537E-04 2.93480215E-05 1.13934564E-04-1.09910119E-05
 8 53 2.58936780E-04 1.23149388E-04 5.21276532E-04-2.18948192E-05 6.41329348E-04
 8 54 1.32722322E-04 2.73568472E-04-8.11616659E-05-3.31160155E-05-6.41691508E-04
 8 55-1.94128537E-04 1.18449620E-04-9.78720128E-05 2.07046245E-04-1.09174232E-04
 8 56 1.00391636E-04-8.28794975E-06-3.00143739E-05-6.10287258E-06-7.11516312E-05
 8 57-2.28600988E-04 1.23916619E-04 3.15762447E-04 1.41137651E-04 1.62210371E-03
 8 58-1.69036849E-03-9.93101598E-05-8.48800767E-05-9.64159101E-09-3.26101229E-06
 8 59 1.78874595E-06 4.69498311E-05 1.99088542E-06-4.92832393E-06-2.92916054E-05
 8 60-6.75687148E-04-7.60339427E-05-1.87760519E-04-2.64353550E-04 3.17187319E-03
 8 61-9.06712670E-05 5.93500820E-04 4.10401548E-04-2.78980921E-06 1.84850953E-05
 8 62-1.56952861E-05 3.37972140E-06-9.24945827E-06-1.02685818E-05 2.26897397E-07
 8 63 2.96239919E-05-1.44586301E-04-6.95182929E-05 1.51684027E-06 3.49816224E-05
 8 64-2.66558818E-04 5.85283040E-05-2.68063346E-06 4.53339360E-05-2.24741781E-04
 8 65 1.36782161E-04 4.33370513E-06 5.91862016E-06-1.46596973E-05 8.65652177E-06
 8 66 6.78179425E-06-1.27637180E-05-1.61914536E-07-9.36461318E-06 1.50376239E-05
 8 67-8.19799868E-05-3.55102165E-05 4.53375629E-05-2.80948069E-05-1.19397811E-03
 8 68-2.27129619E-04-1.25691262E-04-1.10807987E-04-2.69676127E-07-1.59311632E-08
 8 69 2.85607290E-07-9.01184318E-06 2.62437951E-06-4.67951402E-06 1.84502195E-06
 8 70 5.60591961E-07 6.97784570E-07-5.09853585E-07 4.05615365E-07 1.36497497E-05
 8 71-2.72504602E-07 2.56339508E-06 4.51137493E-07-1.00335830E-04 2.27360407E-05
 8 72-5.08351958E-05-2.23384646E-05-3.44695196E-03-7.47743371E-04 4.41256856E-04
 8 73-2.60509967E-04-2.04133682E-06 2.37349749E-06-3.32160671E-07 1.86142782E-09
 8 74 1.38105358E-06-1.19108652E-06-1.29966388E-06 1.60311179E-05-8.07272748E-05
 8 75 9.55733077E-05 4.18855840E-08-1.60215468E-06-6.86783248E-05 1.02948445E-04
 8 76 1.18063392E-05 1.08341189E-05-3.60010624E-07-1.72552859E-07 1.02333116E-06
 8 77-1.10596600E-05-3.06519073E-06-3.17998164E-06-5.83581853E-06 4.35193651E-05
 8 78 4.72243522E-05 5.35580417E-06 2.00399627E-05-4.97450418E-03-2.30328382E-03
 8 79-4.24534598E-04-3.75965353E-03 3.22699277E-07-2.45370077E-06 2.13100149E-06
 8 80 4.45504839E-06-8.71533800E-07-6.78128507E-07-3.50375203E-07-3.74402875E-08
 8 81-4.79298828E-07 2.02048519E-06-6.31170175E-07-2.10022321E-06-1.97838627E-07
 8 82-7.05875873E-06 4.99017536E-06 7.93475637E-05 4.99183435E-05 1.51244203E-04
 8 83-8.58896271E-05 7.49147185E-03 2.59692425E-03-6.58206375E-04-2.79464433E-03
 8 84 8.47909558E-06-3.25390886E-06-5.22518672E-06 2.69916050E-06-1.08623674E-06
 8 85 2.91680028E-06-1.74048136E-07-1.19168009E-06-2.15348548E-06-3.08249899E-07
 8 86-1.03380113E-06 1.25610634E-05 1.18357254E-05 3.72412548E-07 3.42169964E-06
 8 87-9.76288047E-06-6.93313094E-05 2.54426250E-05-8.97691706E-06-1.68688057E-05
 8 88 7.53881293E-05-2.36567433E-04 7.26445848E-04-3.09575220E-06 1.98283700E-06
 8 89 1.11291520E-06 9.00492909E-07 1.81375307E-06-9.60253689E-07-2.27157595E-07
 8 90 6.83609321E-07 7.02773393E-05-9.80647438E-05 9.17534582E-08-5.11859791E-07
 8 91-7.74079349E-07 9.91188681E-08 3.64529562E-08 6.52526305E-06 4.74062538E-06
 8 92-1.79029543E-06 3.95556575E-07-3.26363567E-05-5.02050670E-05 7.94892538E-05
 8 93 3.20749073E-05 9.20775977E-04-1.46768650E-03 1.26917410E-03 7.83016881E-04
 8 94 1.80965862E-06-1.58915593E-06-2.20502690E-07-1.27414920E-06-1.49194883E-07
 8 95-1.29289390E-06-4.31113682E-07 3.88618203E-07-1.10713020E-06 5.90422364E-07
 8 96-1.36736738E-07-1.28325288E-05 3.99832535E-06-2.95202305E-06-3.28051349E-07
 8 97 1.38768080E-04 3.72262678E-05 4.63746272E-05 3.27953269E-05 3.15612421E-03
 8 98 4.35099237E-04 3.44911932E-05 7.54586203E-04 1.48703450E-06-5.85016544E-07
 8 99-9.02017954E-07 2.30956486E-06-5.22217218E-07 2.53434698E-06 3.12705276E-07
 8100-1.65667563E-06-4.26965590E-05 1.40471642E-04-7.74233839E-08 6.71650496E-07
 8101-7.99811453E-07-2.01797006E-07 3.72981011E-07-8.65648550E-06 1.40855660E-06
 8102-5.08115529E-07-1.81118362E-06 2.80433848E-05-8.70432172E-06-1.16332451E-05
 8103 3.29793628E-05-2.01138180E-03-5.00407113E-04-2.97985302E-04 2.49776182E-04
 8104 1.78296254E-06 9.20543573E-08-1.87501690E-06 7.62212320E-07 2.06940168E-06
 8105 7.66402783E-07 1.18171942E-06-1.23672674E-05 6.94341218E-06-3.46615007E-05
 8106 1.61183809E-06-1.08866712E-05 5.99043376E-05-2.15840355E-04 1.66034690E-07
 8107-7.36276133E-07 3.21363393E-07 3.18111990E-07 6.28994334E-07 9.68157927E-06
 8108-4.79647215E-07-1.80518656E-06-2.17233495E-06-7.54615218E-05-2.55621312E-05
 8109 1.25627223E-05 1.57049946E-05-2.18760805E-03-3.25733401E-04 2.25577011E-04
 8110 8.61007778E-06-1.66812442E-06 1.32016336E-06 3.47961060E-07 4.05661298E-07
 8111-9.56656727E-08 6.27591803E-07 1.84253642E-07 3.53399691E-06-2.63980130E-05
 8112-3.95509398E-05-3.19377448E-07 5.25013767E-06-2.52636820E-06 9.76490462E-05
 8113-1.69351675E-06 1.35822532E-05-2.63305484E-05-1.87491813E-05 1.21858977E-07
 8114-4.03805478E-07-1.14276635E-06 3.46654712E-07 6.78038281E-07 3.01455922E-06
 8115 6.39162891E-06-1.63474254E-06-2.49918737E-06-8.00101005E-06-2.51254512E-05
 8116-1.93978133E-05 1.75289330E-05-4.28986814E-04 2.32451712E-04 3.93459986E-05
 8117-3.32400916E-04-1.07687795E-06 2.04285383E-06-9.65975881E-07 8.55145306E-07
 8118 9.42215619E-07 2.78752915E-07 2.59585778E-06-2.30058211E-05 1.73603410E-04
 8119-6.40478549E-04 1.69382162E-06-1.05276516E-05 8.88589701E-05 2.05576513E-04
 8120-1.00765609E-06 5.57730730E-06 4.32888434E-05-4.40302652E-05-1.46039023E-07
 8121-4.22467200E-07-8.84712042E-07-1.78097427E-07-8.89182652E-09 1.89128703E-06
 8122 4.05665391E-06 2.40242632E-07-9.57222934E-08-7.34464086E-06-1.35862953E-05
 8123 4.48219857E-06 6.70277210E-06 3.58459335E-04 3.38654877E-04-1.53441320E-07
 8124-4.05631050E-05 8.78055073E-07-7.39497894E-07-1.38557179E-07-6.18692480E-07
 8125 4.57339497E-07-3.77315967E-07 4.58631441E-07-3.96861227E-06 1.30136178E-04
 8126 1.41178704E-05 3.45441455E-06-3.77485799E-05 1.78436055E-04 3.15322661E-04
 8127-3.73497955E-06-9.17453315E-07-1.24578201E-06 3.08766799E-07 1.84545384E-06
 8128-2.89272977E-05 2.83729747E-06-3.38235542E-06-4.76660815E-06 1.80163447E-04
 8129 2.99123181E-05 8.22688682E-05-3.63723996E-05 2.07967085E-03-2.07453166E-04
 8130 4.35072074E-04-6.09791143E-04-2.47590361E-07 1.12656562E-06-8.78975255E-07
 8131-8.86566755E-07-1.58849257E-06-2.48261583E-06 4.86909127E-06-3.05513422E-05
 8132-8.33157862E-05 5.12114773E-04-1.58841237E-06 4.52422304E-06-1.87002231E-04
 8133-1.05804163E-04 3.20764308E-06-2.79318688E-05-1.74624792E-04 9.72179519E-05
 8134 5.23175868E-07 1.59833045E-06-2.41233098E-06 1.26412039E-06 9.10632825E-07
 8135-1.32263547E-05 9.73262398E-06-1.07760502E-05-6.82932473E-06 1.16891153E-04
 8136 3.68069616E-06 2.63298772E-05 2.46285047E-05-1.10710866E-03-1.13387027E-04
 8137 3.69759494E-04 8.36553831E-05-2.57170638E-06-4.25902111E-07 2.99760849E-06
 8138 1.55172232E-06 6.39489431E-07-2.27453154E-06
 9  1-4.19474792E-09-8.07931022E-10-1.03131637E-06-9.22240982E-08-5.52671548E-09
 9  2-8.50629149E-07 4.96219174E-06 6.96872661E-07 1.11951081E-06-3.18974799E-05
 9  3-4.12633388E-05-7.78636777E-06-2.74847153E-06-9.07181986E-04-3.35308566E-04
 9  4 1.42011866E-05 1.39407981E-05-2.47338813E-07-1.27814259E-07 3.75153071E-07
 9  5-1.92349892E-07 1.34653796E-06 1.30295946E-06 1.35614378E-06-9.28418599E-06
 9  6 5.57749513E-05 2.63654823E-05 4.55374460E-07-9.69513236E-07 2.71705094E-05
 9  7 8.65418800E-05 1.55868126E-07-9.39213500E-07 1.49387544E-06 4.86773583E-07
 9  8 9.00703672E-07 1.26124125E-05-9.80417582E-06-1.70951375E-06-4.91191496E-06
 9  9-6.58023487E-05 3.34490156E-05 7.15358959E-06 2.68694022E-05-1.65050990E-03
 9 10 5.75358678E-04-3.91370344E-04 1.63846566E-04-1.12523439E-06-5.04488003E-07
 9 11 1.62972239E-06-1.58350065E-07 1.15961714E-06 7.29829766E-07 1.18970087E-07
 9 12 2.43327338E-07 1.55133036E-06 8.27515489E-07-4.18929160E-07-2.41638941E-06
 9 13-6.41562311E-06-4.59035233E-06 1.18734429E-06 1.26563859E-05 5.54209932E-05
 9 14-3.86158150E-06 3.59087996E-05 1.95506518E-03 1.16722486E-03 1.07580152E-03
 9 15 7.62333438E-04 1.76926821E-06-1.58926589E-06-1.80002322E-07 2.48869433E-06
 9 16-2.42710547E-06 1.33108277E-07 2.22078266E-07-3.99113347E-07-1.76850895E-08
 9 17 1.55589638E-07-4.97268518E-07 7.26630993E-06 7.24566618E-07-7.94078235E-07
 9 18 3.31423679E-06-8.86773481E-05 1.55279182E-05 7.35643374E-06-3.70848651E-05
 9 19-2.47792284E-03 2.72415171E-04-3.12860059E-04-3.01013485E-04-1.17018706E-07
 9 20-6.43179421E-07 7.60198126E-07-1.11385465E-06 2.23658439E-08-1.32187692E-07
 9 21 5.57071729E-07-3.33832841E-06-5.67198265E-05-2.45356443E-06 1.06880702E-07
 9 22-1.77919750E-07 1.18869870E-07 2.73462684E-07 5.05377912E-08 1.76146097E-06
 9 23-9.66698600E-07-1.83517316E-06-4.19888990E-08 2.03298154E-05 2.61595417E-05
 9 24-2.17463263E-05-1.60679635E-05 1.32159181E-03 5.36342712E-04-1.01955315E-04
 9 25-4.17734642E-04-1.55277438E-07 6.04701301E-07-4.49423863E-07 7.14742048E-07
 9 26 5.78556845E-07 2.77199952E-07 1.08548736E-07-2.26587429E-07 4.45102964E-07
 9 27-2.90325279E-07 7.50910383E-07 2.20640530E-06-2.52490573E-06 1.00285054E-06
 9 28-4.03668083E-06 1.84125971E-05-3.79837231E-06-2.07905023E-05 3.25912129E-05
 9 29 8.70514637E-04-2.40739621E-04-2.37980489E-04 1.92629678E-04-1.68840675E-07
 9 30-2.19571159E-07 3.88411834E-07 5.48821984E-07 4.26970800E-07 7.07966402E-07
 9 31 3.88643728E-07-4.49369311E-06-2.14830484E-05-1.96249409E-05 1.61689153E-07
 9 32-4.48710431E-07 4.75286786E-07 7.82118186E-08-6.31777636E-08 6.44556778E-06
 9 33-3.61572985E-06 5.09378624E-07 4.59294153E-08-2.07267400E-06 1.89236406E-05
 9 34 6.72341142E-06-2.65894795E-06-7.42994516E-04 2.60192985E-04-1.34303030E-04
 9 35-4.10241411E-05 1.30601483E-07 1.68406631E-07-2.99008114E-07-2.44892979E-07
 9 36-3.92797983E-07-1.64607074E-07 3.03058917E-07-2.46657838E-07 1.44113829E-05
 9 37-9.81900914E-05 5.40928735E-07-4.16613855E-06 3.05336175E-06-9.52562179E-05
 9 38 7.28019454E-08-2.41564869E-07 1.03424856E-07-5.30100242E-08 1.22331530E-07
 9 39 3.41834850E-06-5.06379224E-07-2.36501631E-08-5.10428979E-07-3.00652100E-05
 9 40 7.41934985E-06 1.59660155E-05 7.46863664E-06-3.90189885E-04 4.23912477E-06
 9 41 3.69218723E-05-7.75563550E-08 6.01335881E-08-6.97404859E-07 6.37271271E-07
 9 42-4.23733220E-07-5.63010351E-07 7.00494501E-08-4.34992626E-07 4.34981076E-06
 9 43-2.41511444E-05-2.25183811E-05-2.99575294E-07 4.44127002E-06-1.93965759E-05
 9 44 4.81250265E-05 9.09240873E-08-4.26880053E-07-2.31071025E-05 2.97539620E-05
 9 45-5.40605007E-08 2.16657468E-07 5.20448784E-08-1.26440901E-07 1.02019441E-06
 9 46-4.15893270E-06-3.58248380E-08 7.31768870E-07-3.98737943E-06 4.32806376E-05
 9 47 2.84072661E-06-1.69908787E-05 2.11747848E-05 5.63016245E-05-2.55921879E-05
 9 48 1.39870613E-05 2.03779334E-04 3.76826879E-07-4.36333952E-07 5.95070728E-08
 9 49-1.66153751E-08 1.76285968E-07 1.13509662E-06 3.56019610E-07-2.17357610E-06
 9 50-2.94788369E-05-3.16468542E-04-8.90632022E-08-1.21856988E-06 5.98002366E-05
 9 51 1.52376588E-04 6.50214596E-07-7.38591120E-06 6.50223466E-06-7.93870713E-05
 9 52-4.60225491E-09 3.92509473E-08 8.51607942E-07-4.94705237E-07-4.47317830E-07
 9 53-1.11743338E-06-3.58140579E-06 1.84533180E-06 1.84513034E-06 2.36772980E-05
 9 54 1.42426519E-05 1.98999309E-06-8.92596442E-06 1.69829165E-04-8.16701883E-05
 9 55-1.80166284E-05-3.05280189E-05-7.71237303E-07-2.97342620E-08 8.00971565E-07
 9 56 2.82176890E-07-2.73706880E-07-1.38291503E-07 1.60966651E-07 3.75332074E-06
 9 57-2.04741649E-04-1.90671667E-04 1.10194579E-06-4.84876364E-06 3.23991381E-05
 9 58 9.16623020E-04-1.05984602E-07 3.69779677E-07-9.33391479E-07-6.80485156E-07
 9 59-5.08809255E-07-6.64828712E-06 4.47381832E-06 3.15976231E-06 1.60332099E-06
 9 60 7.42915214E-05-6.57399055E-05-1.31597859E-05-4.96030067E-06 7.04546766E-04
 9 61-2.30002317E-04 3.47914004E-05-3.08905818E-06 1.08896438E-06-6.81739820E-07
 9 62-4.07224563E-07 8.77635497E-07-1.22586061E-06-1.20790878E-06 2.20921440E-06
 9 63-1.85472864E-05-9.57035254E-05-2.45819406E-04 6.32568014E-07-4.14158056E-06
 9 64 5.85773240E-05 1.42812220E-04 9.84794812E-07-8.90993812E-06 4.71623084E-05
 9 65-1.88612385E-05-2.97603845E-08-1.29679465E-07 1.37122615E-06 1.63684578E-07
 9 66-4.52202876E-07 9.05023076E-08-6.30127890E-06-4.70915312E-07 1.87948089E-06
 9 67 1.56662944E-05 2.94158658E-05-4.50636955E-06-7.11217784E-06-1.21380148E-04
 9 68-5.84129686E-05-8.24037278E-05-1.82594257E-05 7.32166671E-08 4.48682558E-07
 9 69-5.21899225E-07-3.47682634E-07 3.65280316E-07-2.54491250E-07 1.71256584E-03
 9 70 1.41905747E-03-3.78662620E-06-5.12095715E-06-2.66119189E-07-4.79615813E-05
 9 71-2.10256291E-05 1.80518431E-05-4.28853059E-06 2.91977154E-04 6.63850368E-05
 9 72-1.78568850E-04 2.23031485E-04 2.66735765E-03 6.66271908E-04-1.04555746E-03
 9 73 6.69082295E-04 9.31660772E-06-9.50290250E-06 1.86294783E-07-1.48072269E-05
 9 74-2.83418875E-06 2.49594730E-05 9.63411475E-06-1.31872940E-05 1.36355064E-04
 9 75 4.91714066E-04 8.55202538E-06-6.19945581E-05 4.82854034E-05-5.69784765E-04
 9 76 2.82361390E-05 2.43089245E-05-5.53995414E-06 9.08834105E-06 1.83085783E-07
 9 77 3.12094045E-05 4.07405961E-05-4.83374060E-05-1.20298054E-05-7.60600119E-04
 9 78 1.83993620E-04 5.96595787E-05-1.18358898E-04-4.63056170E-03 2.73861716E-03
 9 79 1.12101769E-04 1.56401624E-03 2.65299484E-06-1.22532211E-05 9.60022631E-06
 9 80 7.76493381E-06 1.75004819E-06-4.35687800E-06-6.68557750E-04-5.62050507E-04
 9 81-2.01640290E-05 6.07995492E-06-7.74884685E-07-4.36796123E-05-6.41012401E-05
 9 82 2.86154742E-05 4.11997193E-05 6.60730117E-04-3.32971614E-04 1.42506173E-04
 9 83-5.75688683E-04 6.13966688E-03-1.98250146E-03 4.66455799E-04-1.05105212E-03
 9 84 5.51027470E-05-3.00973203E-05-2.50054267E-05-3.25702999E-05 7.47919557E-06
 9 85 8.08265115E-06 1.35637794E-01 1.12252449E-01-7.76164397E-07 7.73002442E-06
 9 86-9.41555352E-05 1.38841676E-03-1.14399109E-04 3.01351344E-04-2.86634834E-04
 9 87 4.11198833E-05-2.60820804E-04 7.37280167E-04 1.29112379E-04-5.14678511E-03
 9 88-3.92885942E-04-2.23309776E-04 4.67214598E-04-1.01726698E-04 3.18237069E-05
 9 89 6.99029909E-05-5.04292657E-05 2.67430430E-06-1.30402176E-04 9.90297404E-05
 9 90-1.65109792E-04-5.39557593E-05 3.18501103E-04 5.45058170E-01 4.51275012E-01
 9 91-3.98278997E-05-6.50334399E-05 6.77125119E-05 4.55840244E-03 5.41241477E-05
 9 92-1.89044461E-04 6.45983349E-05-3.93339375E-03 1.68290570E-04 8.63125789E-04
 9 93-2.38880407E-04-4.37566499E-04 2.65358301E-03 3.65155032E-04-2.50363026E-04
 9 94 5.86024642E-06 2.86747422E-05-3.45349887E-05 1.29487710E-05-1.88080415E-05
 9 95-3.61554938E-05 4.23548836E-02 3.50119778E-02 2.36479840E-05 6.12879379E-05
 9 96 4.99678955E-05 5.70434130E-04 4.18606402E-05 3.75552251E-04 1.84741090E-04
 9 97 1.02698112E-03 5.99157762E-05 5.54166169E-04 1.40883104E-04 1.13830088E-03
 9 98 6.48508618E-04 2.78777053E-04-2.32629686E-04-5.92303648E-05 1.10861278E-04
 9 99-5.16309135E-05 3.61577774E-05 3.96204359E-05 1.04715613E-04 3.55121062E-05
 9100-9.56267881E-05 6.57562351E-05 2.57065869E-04 8.57490148E-03 7.07132175E-03
 9101 4.84286547E-06 6.54392557E-06 6.54126532E-06 1.59630591E-04 1.14063708E-04
 9102 1.21422822E-04 2.39589899E-05 4.77465942E-04-9.48236088E-05 2.60646731E-04
 9103 4.12176401E-05 1.86199877E-03-3.10834031E-04 7.96448720E-04-2.15133054E-04
 9104-1.41883238E-05 2.11709338E-05-6.98261004E-06 3.27130569E-05 2.42433104E-05
 9105 7.33927249E-06 4.41957255E-06 3.85802950E-05 6.23518101E-05 4.65163460E-04
 9106 1.48153171E-05-7.74116931E-05-1.41044411E-04-3.45713290E-04 7.60434012E-03
 9107 6.23593951E-03 8.37808422E-05-4.31083337E-05-1.74901146E-05 2.62403024E-04
 9108 3.07439038E-04-2.11337623E-04-4.87029284E-05 1.07018249E-03 2.68531558E-04
 9109-4.12870736E-04-1.06249694E-06 3.18805038E-03 4.47001877E-04-3.65694421E-04
 9110-5.90220433E-05 6.49776670E-05 1.25296748E-05-7.75073417E-05-1.34019447E-04
 9111-2.31560870E-05 1.68798447E-05 9.12658294E-06-4.14348889E-05 2.62586325E-05
 9112-1.01083448E-04 1.15059124E-05-8.88231369E-05-7.33238869E-05-1.20885697E-05
 9113 9.92620213E-06-4.55603911E-05 6.28438490E-05-2.91467521E-05 5.61608362E-03
 9114 4.59147397E-03-7.45516712E-05-6.66252979E-05 3.55140378E-05 2.63393505E-04
 9115-2.28894642E-04-2.21376325E-04 9.41778055E-05 6.26318246E-04 1.93616665E-05
 9116-2.68750333E-04 1.13829629E-04-2.45198363E-03 4.92294101E-04 5.08842767E-04
 9117-4.20590385E-04 9.15539856E-06 3.69211871E-05-4.60765856E-05 1.05416038E-04
 9118-4.81634081E-05-4.82813494E-05 1.80189378E-05-1.11878992E-04-3.66209467E-04
 9119-8.17477891E-04 9.86324691E-06-6.52582998E-05 2.07766636E-05 7.98256331E-05
 9120 3.65029717E-06-1.21437781E-05 5.76487210E-05-9.47646302E-05 6.27294950E-08
 9121 1.44188168E-06-6.86767939E-07-3.60705481E-08 8.67258765E-09-1.87776994E-05
 9122 3.88109003E-06 1.93939020E-06 1.70000499E-07 1.58267239E-04-5.14831490E-05
 9123 3.98885079E-05 9.27186062E-06-6.56091935E-04 2.82850677E-04 2.93144483E-05
 9124-1.64448543E-04 1.03076873E-06-3.45585379E-07-6.85183354E-07-1.41924139E-06
 9125-4.04235662E-07 3.75035849E-07-5.71424806E-06 1.16407111E-05 4.10944153E-04
 9126 1.58198485E-04 4.30065833E-06 8.71137373E-06-4.23624045E-04 9.20234259E-04
 9127-1.10695346E-05-6.70216951E-06-2.01970728E-06-8.57342497E-07-9.87648427E-07
 9128-3.69761140E-05 8.96620155E-06 4.11257857E-06 3.88492480E-06 2.86893029E-04
 9129 1.45731461E-05 1.53721287E-04-6.18042809E-05-3.79084422E-04 3.65897221E-04
 9130-1.47003640E-04 2.71560268E-04-6.12212719E-06 1.15235117E-05-5.40138452E-06
 9131-1.53825670E-06-2.73239843E-06-6.30285357E-06 4.53123639E-06-4.40769411E-05
 9132-5.16489940E-05-4.51375887E-04 3.74586410E-06-3.67692158E-05 2.02306559E-05
 9133 4.98550628E-05 4.94971799E-06-5.15411020E-05-2.79926181E-05-5.27082706E-05
 9134 8.50380249E-07 5.81498757E-07 3.59410328E-06 4.20973137E-06 4.80565492E-06
 9135 2.71476105E-06-1.52490132E-05-5.66199021E-06-1.43944251E-05 8.12322958E-05
 9136 8.89666355E-05 2.71455152E-05 1.00600724E-04-1.27787629E-03 2.18041824E-04
 9137 9.29402603E-05 2.43630429E-04-5.06261133E-06 5.19301360E-06-1.30402270E-07
 9138-5.05770876E-07-7.60741012E-06-2.83589229E-06
10  1 1.45469299E-07-3.26040041E-07 1.69985964E-06 6.62967651E-07-7.69127468E-07
10  2 8.41548768E-06-1.04444454E-05-3.96930830E-06 2.51267598E-06-9.44605478E-05
10  3 9.37189282E-05 3.41390205E-05-9.02214669E-06 5.10599761E-06-6.31342239E-05
10  4-1.55317439E-05-7.35142426E-05-1.66386013E-06-6.23292928E-07 2.28715306E-06
10  5-6.86744389E-07-1.78114634E-06-1.61291657E-06-1.36792486E-06 1.36013894E-05
10  6-1.03252801E-04 3.79234735E-05-1.34814855E-06 1.19343946E-05-4.73878734E-05
10  7 1.90554918E-05-2.48702114E-07 9.94805819E-07-3.29619898E-06 3.38106631E-07
10  8 1.98222187E-06-1.14711305E-05 2.45411190E-05-2.71698736E-06-1.11017224E-05
10  9 2.58305148E-07-1.36543947E-04-7.21727665E-05 1.08591392E-04 2.11288877E-03
10 10 1.47143748E-04 8.60586824E-04 1.29189888E-04 2.52008704E-06 1.47095633E-06
10 11-3.99104337E-06 2.92737119E-06 2.11647164E-06 4.09384359E-08-5.28901669E-08
10 12-6.51746969E-07-1.33253244E-06 3.71897007E-08-1.13788373E-07 5.32926768E-06
10 13 4.65762694E-06-4.41396479E-07 2.65042851E-06-1.00685126E-04-6.85788762E-05
10 14-1.93305760E-05-3.99739566E-05 4.93591163E-04-1.88450197E-03-4.21666424E-04
10 15 1.72525071E-04-3.26442202E-06 1.45755322E-06 1.80686880E-06-3.00016545E-06
10 16 3.86128339E-07 5.73520770E-07-2.73088101E-07 3.99564712E-07-1.21858172E-08
10 17 6.59476749E-08 4.04526448E-07-7.87515094E-06 4.20130353E-07 9.11025641E-07
10 18-3.43055679E-06 8.61613392E-05-5.53493466E-06-2.31841496E-05 6.31806588E-05
10 19 3.56815223E-04-5.16866786E-04-2.34260942E-04-3.96428192E-04 6.09112493E-07
10 20-3.03920753E-07-3.05191740E-07 1.74129068E-06 8.38436401E-07 1.87692855E-08
10 21 1.22122879E-07 4.62682499E-06 8.30406671E-05-3.77349579E-05-1.19725693E-07
10 22 3.55150806E-08 1.27317569E-07 4.97955307E-07-5.09914294E-07 2.79268318E-07
10 23-1.24720143E-06-3.26460044E-06 2.97073782E-06 5.00217886E-06-9.10146693E-06
10 24 1.31270309E-04-1.76769853E-05 1.36553496E-03 8.06762093E-04 3.97471351E-04
10 25-2.03321666E-04 2.42948916E-06-1.98539400E-06-4.44095158E-07-1.16484201E-06
10 26-3.43564706E-07-4.41128267E-08-2.65524975E-07 3.62456503E-07-5.46412500E-07
10 27 4.31846915E-08-5.64822982E-07-7.13468257E-06 4.25481678E-06 1.03836719E-06
10 28 2.34491373E-06 3.15387868E-05-8.25779504E-06 3.22329462E-05-6.46482999E-05
10 29-1.17216383E-03-3.32140097E-05 2.32003553E-05 3.21794532E-04-3.89879598E-07
10 30 1.15509081E-06-7.65211208E-07 2.74744796E-07-9.93049762E-07-1.06374752E-06
10 31-6.52905853E-07 8.04680712E-06 3.74011673E-05-2.32302488E-05-8.13940875E-08
10 32 2.47459261E-07 1.63405391E-07 6.22798588E-07-5.15788043E-07-2.29994540E-06
10 33 1.48012861E-07-3.85755964E-06 2.21107328E-06-3.62471094E-05 5.84272921E-05
10 34 9.38641612E-06-1.82926305E-05 1.62802303E-03-2.52833132E-04 2.98997432E-04
10 35 9.15766152E-05-6.89186235E-07 4.42467496E-07 2.46718738E-07 4.06910166E-07
10 36-2.69310955E-08-4.63983814E-07-2.80068614E-07 7.43249016E-06-3.56085155E-05
10 37 1.24973339E-04 1.36952902E-06-1.25200429E-05-3.70050480E-05 1.40757519E-05
10 38-3.00304347E-08 1.29380670E-07-8.77445800E-07 4.78992945E-07-1.98424025E-07
10 39-1.10469986E-06 4.32956071E-06-1.27595214E-06 6.82942701E-07-3.52159607E-05
10 40 1.44436400E-05-1.58897825E-06-9.36968914E-06-1.12743705E-03 1.52821769E-04
10 41 1.37418434E-04-6.60975459E-05-1.64977939E-06 2.18994916E-06-5.40169767E-07
10 42 1.16409794E-07 3.47742179E-07-4.17355317E-07 6.07191746E-07-2.81160879E-06
10 43-6.02385752E-06-2.45615119E-05-4.25151906E-07 6.50439890E-07-8.48497790E-06
10 44 2.27579291E-05 2.40348512E-07 1.09197333E-06-7.06073736E-06 1.27605944E-05
10 45 1.98944589E-07-1.61374810E-07-6.54603140E-07 7.39081980E-07 1.34556705E-06
10 46 6.13293996E-06 4.30331852E-06-4.08633057E-06-6.22298231E-06-1.98660493E-05
10 47-5.31089473E-05 3.64527562E-05 7.20102660E-05-6.69830378E-05-9.41364972E-05
10 48-2.06167831E-05-3.15743418E-06-1.25501974E-06-6.56451797E-07 1.91147153E-06
10 49 4.61106285E-07 1.51210793E-06 7.84888836E-07-2.81149489E-06 2.07661594E-05
10 50-2.37201663E-04 1.91752322E-04-2.49421604E-06 2.23809569E-05-1.36704779E-05
10 51-1.96701468E-08 2.10112962E-06-1.50319358E-05 7.60137893E-06-3.06428257E-06
10 52-2.63972363E-09-9.78294251E-08-1.78201921E-06 6.91682974E-07 2.04748844E-07
10 53 3.03971948E-06 7.39115318E-06-1.92695979E-06-1.74753074E-08-5.99261706E-05
10 54-1.71082086E-05-1.10622453E-05 3.60338056E-06 2.55519648E-04-2.65992725E-04
10 55-6.55482100E-05-2.88504714E-05 1.20653968E-06-7.52088600E-08-1.13133082E-06
10 56-1.20558987E-06-8.83704103E-07-4.13090830E-07-8.37153735E-06 5.47659928E-05
10 57-3.93641584E-04 4.61989793E-04-6.92805600E-06 4.71213935E-05-3.60322367E-04
10 58-1.43441784E-03 5.09153847E-07-1.45969959E-06 1.00107378E-06 4.84410543E-07
10 59 9.81805707E-07 2.15733386E-05-4.95294552E-06-1.52517636E-06-3.30214290E-06
10 60-1.91349705E-04 6.84878172E-05-2.68881474E-05-1.91468690E-05-5.98317923E-04
10 61 3.16972578E-04-1.51413476E-04-1.03176469E-05-4.67075096E-07 4.76778060E-07
10 62-9.70296362E-09 1.03817178E-07 6.65212051E-07-7.75506895E-07-5.93252448E-07
10 63 1.25218185E-05 1.19347730E-04 2.04008627E-04 8.06777513E-07-7.65083383E-07
10 64-8.18878946E-05-2.50775016E-04-7.27037977E-07 8.42360309E-06-1.67509490E-05
10 65 4.47718222E-05-4.47731294E-08-4.98450362E-07-7.98004900E-07-8.17571603E-07
10 66-5.10001029E-07 6.18262699E-06 3.68111919E-06 3.23654131E-06 2.54383548E-06
10 67-5.25399966E-05-1.75881028E-05-3.39154039E-06-1.56274937E-05-2.45297487E-04
10 68-8.37532235E-06 3.01603073E-05 1.19515035E-04 1.80756307E-07-7.06477889E-07
10 69 5.25721582E-07-6.64490665E-08-5.34346059E-07-1.08771713E-06 8.92306208E-04
10 70 7.34574565E-04-5.02225582E-06 2.19509357E-06 3.31109875E-06 4.85473053E-05
10 71 1.27861725E-05-3.62806396E-06 1.56722203E-05-1.47338903E-04-6.33464463E-05
10 72-5.06610965E-05-1.24605034E-04-3.93458014E-03-4.53014897E-04 6.45279125E-04
10 73-5.00716825E-04-9.34252300E-06 2.08564773E-05-1.15139543E-05 6.21307679E-06
10 74-6.85686483E-06-2.78456044E-06-5.19050269E-06 2.40513060E-05-2.84530810E-04
10 75-5.99133396E-05-3.35212141E-06-8.23949041E-06-2.30231734E-04 2.57446153E-04
10 76-5.75108730E-05-4.93405667E-05 2.95652527E-07 2.71721312E-06 5.60966740E-06
10 77 9.59497771E-06-4.36827175E-05 7.47238188E-06 6.09132146E-06 4.79740595E-04
10 78 7.88119535E-05 2.25298554E-04 2.73970978E-04-2.87794252E-04-3.27198343E-03
10 79-1.75124389E-04-2.91855204E-03-1.12147103E-05 1.59470142E-05-4.73230387E-06
10 80 9.63774450E-06-8.75274797E-06-4.22710260E-06 2.83329850E-03 2.40225447E-03
10 81 8.68772240E-05-2.78366716E-05-4.46158260E-06-1.18698818E-04 4.10530069E-04
10 82-1.50908244E-04-1.41343604E-05-2.05378797E-03 9.88015742E-04-7.57649173E-05
10 83 1.00693393E-03 8.52252275E-03-2.41096497E-03 1.85809561E-03-2.63543725E-03
10 84-1.74349055E-04 8.01965235E-05 9.41525320E-05 1.01436781E-04-2.63572876E-05
10 85 1.12279625E-06-5.45817659E-01-4.51956993E-01-4.92423073E-05 2.06757305E-04
10 86 8.79596896E-05-4.65957778E-03 7.01182249E-05-3.10968179E-05-2.05302246E-05
10 87 5.28473215E-03 3.04856899E-04-3.08225020E-04-2.15811117E-03-9.29764099E-04
10 88-1.68887979E-03 6.12506595E-04-2.21805352E-05 6.40080471E-05 8.13240611E-05
10 89-1.45332108E-04 1.04622152E-05 3.76476541E-05-1.28680505E-04-3.32853042E-04
10 90 6.97837352E-05-1.44109650E-04-6.53788095E-04 1.35501418E-01 1.12246474E-01
10 91-2.52384974E-05 3.15417479E-05-5.93630009E-05 9.17959143E-04-1.15421711E-04
10 92 2.01992561E-04-3.39812077E-04-3.05334039E-03-4.98282317E-04 8.20641543E-04
10 93-5.15892467E-04-5.02815765E-03-1.59531277E-03 2.68656538E-03 1.13233002E-04
10 94 3.93050112E-05 4.27337452E-05-8.20387564E-05 4.63971346E-05-7.81649316E-05
10 95 1.23570788E-04 1.12896817E-02 9.34790171E-03 8.72067283E-06 2.25163714E-05
10 96 2.82393740E-05 1.03314513E-04 1.37960586E-05 8.67852607E-05-6.62235531E-05
10 97 6.61663415E-04-1.80225914E-04 2.60167592E-04 9.55750588E-05 5.21332122E-03
10 98 2.32464360E-04 1.35782106E-06 9.07406433E-04 1.61001250E-06 5.34111035E-05
10 99-5.50211160E-05 4.50119057E-06-2.51273430E-05 3.29073269E-05 1.95549484E-05
10100-1.17516716E-04-9.45733428E-05-9.25985895E-06-3.21149923E-02-2.65329010E-02
10101-5.42667875E-05-6.54129025E-05-4.10788478E-05-4.98722583E-04-2.60367453E-04
10102-2.48555953E-04-2.63482942E-04-1.71676751E-03-5.95601190E-04-4.13751604E-04
10103-1.21438260E-04-3.73685893E-03-6.65278691E-04-4.42679144E-04 4.49084683E-04
10104-4.46432271E-05 3.91290762E-06 4.07303195E-05-8.42965724E-05-1.02769525E-04
10105-1.00456460E-04-3.06595847E-05 1.18887518E-04-1.32375520E-04 2.58230177E-05
10106-2.11362352E-05 4.46518882E-05 2.09103804E-06-1.91706495E-04 2.13176509E-03
10107 1.74640220E-03 2.56087163E-05-1.26346460E-05-5.03189342E-06 1.12917478E-04
10108 8.03489796E-05-6.80631880E-05-8.38598939E-07 1.29207234E-04 5.95828950E-05
10109-5.08650445E-05 2.98253283E-05-2.01181166E-03-3.77036444E-04 1.08821334E-04
10110-2.25000087E-04 1.11232780E-05 2.74457480E-06-1.38678528E-05-2.17260736E-05
10111 7.72697163E-06 1.57225147E-05-8.40659825E-06 2.12258367E-05 5.47116790E-05
10112 2.56873856E-04 9.29037017E-07 2.29581262E-05 7.60945370E-05 4.78474080E-05
10113-7.81891407E-07 9.55338268E-06-4.62003961E-05-2.26418017E-04 1.56325195E-03
10114 1.28090722E-03-2.11960739E-05-1.50360685E-05 5.93610004E-06 4.54148741E-05
10115-5.97375032E-05-8.07023128E-05 5.40674211E-05 6.15088413E-04-4.37400986E-05
10116-2.77973589E-04 6.52161000E-05-1.56812498E-04 4.06292805E-04 1.04559409E-05
10117-2.54301503E-04-1.41404125E-05 2.65870431E-05-1.24466306E-05 2.41221985E-05
10118-1.30272676E-05-1.24572508E-05 5.49111052E-07-4.56287917E-05-1.39494796E-04
10119-5.09154536E-04-4.18170582E-06-1.03218168E-05 1.13708749E-04-6.88093356E-05
10120 3.54492594E-06-3.75417127E-05 4.05551661E-05-8.67041955E-06 2.34437586E-07
10121 1.76193888E-08-2.96279605E-06 2.53936583E-06-6.13276263E-08 7.22513184E-06
10122 1.25378580E-05-1.35054079E-05-1.01611421E-06-1.04233546E-04-2.45356304E-05
10123-4.82378124E-07-2.13378666E-05 1.18583340E-03 6.88666666E-05-7.39415686E-05
10124 2.38143843E-04 9.61668005E-07-7.70926356E-07-1.90741649E-07 1.53144628E-06
10125-1.11233688E-06-1.79140462E-06 4.27235205E-06-3.66593704E-05-4.46000717E-04
10126-8.55397193E-05 1.97971881E-06-9.96299336E-05 1.85175246E-04-8.16572182E-04
10127 2.25902413E-04 1.83791513E-04 4.12052008E-06 8.89655192E-06-1.55650266E-06
10128 5.06821210E-05-3.51108479E-05-2.00994695E-05-6.62950035E-06-4.21563335E-04
10129-3.81152560E-05-1.13128693E-04 8.29918153E-05 3.48237537E-03 3.17952643E-04
10130 3.63426530E-04-7.62682627E-04 1.71476384E-06-1.32164459E-05 1.15016821E-05
10131-9.58683952E-07 8.52153372E-06 1.65084205E-05-5.17312821E-06 4.29793554E-05
10132 1.53247173E-04-2.73439043E-04-6.25107583E-06 4.99017287E-05-2.42617786E-04
10133 8.63855379E-05-4.09038795E-06 3.64083403E-05-1.04136257E-04 3.30791517E-04
10134-2.36146204E-06-4.07832510E-06 4.05286035E-06-1.04166878E-05-4.56878064E-06
10135 1.94765385E-05-2.65862576E-06-1.14122336E-05 8.02021287E-06-3.13159373E-05
10136 1.52289790E-05 7.31035859E-05-8.64937758E-05-5.60154002E-04 4.48602136E-04
10137-6.44377512E-05 6.47163014E-05-3.01451605E-06-5.65967191E-06 8.67418796E-06
10138-7.94294499E-06 2.46346466E-07 2.08873889E-06
11  1-9.43338835E-08 3.26731513E-08 1.18982697E-06-9.14050865E-08 5.44914598E-07
11  2-4.45456577E-06-5.37431624E-06 1.81584768E-07-2.83397303E-06 7.09511763E-05
11  3 3.61898226E-06-1.35413893E-06-4.82700145E-06 3.25596940E-03-8.14793119E-04
11  4-3.35612217E-04-3.80977542E-04 1.39662023E-06-7.08816395E-07-6.87803837E-07
11  5 2.41995110E-07 1.23033873E-07-5.41984654E-07-3.83765251E-08-2.60859253E-06
11  6 2.88760520E-05-4.47030609E-05 7.13539502E-07-5.24014195E-06-3.59632616E-06
11  7-6.95287659E-05-4.10295909E-08-1.08479104E-06 3.89470681E-07-3.90976076E-07
11  8-2.53304007E-06 1.23326516E-05-3.65988277E-06 1.76941411E-06 1.21790541E-05
11  9-1.09728826E-04 3.18458932E-05-9.26861827E-06-4.09037788E-05 4.49909158E-04
11 10-1.95289785E-03-2.08991790E-04-2.53037224E-03 3.85799485E-08 6.42632429E-07
11 11-6.81212378E-07 1.91035787E-07-4.71274513E-06 2.88547173E-07-3.04881990E-08
11 12-5.05676233E-07-1.66959115E-06-1.00387449E-06 1.02129594E-06 5.89344238E-06
11 13 6.24918549E-06 5.95452962E-06-5.87456214E-06-6.58509840E-05-7.16187140E-05
11 14 3.61131640E-06 1.96493754E-05-4.68376072E-03-1.24560857E-03-9.29713620E-04
11 15-7.77591431E-04-3.64786072E-06 2.22983140E-06 1.41802932E-06-2.89160072E-06
11 16 8.65386834E-07-1.14446679E-07-1.90623592E-07 2.12820168E-07 3.79358754E-07
11 17-3.63658788E-07 3.56841758E-07-6.38733678E-06-2.09322696E-06 1.56987679E-06
11 18-2.04227684E-06 9.48119489E-05-3.22502333E-05-3.50142216E-05 1.50675113E-05
11 19 1.26037355E-03-9.39022507E-04-1.02582017E-04-1.07645253E-04 8.41501880E-07
11 20-1.31411041E-07-7.10090839E-07 6.78956061E-07 7.61717764E-07-1.27034975E-07
11 21-5.25873121E-07 1.76293934E-06 5.83328428E-05 1.41843373E-04-9.05289758E-08
11 22 5.31381550E-08-2.91719609E-07-4.98824763E-08-3.38130148E-08-1.40681965E-06
11 23 1.06064463E-06 1.34397874E-07 3.35597983E-07 6.82575980E-06 1.92165316E-06
11 24-7.74990973E-06 6.56759785E-06 5.02257167E-04-1.39402367E-04-1.28398718E-03
11 25-1.94141537E-05-4.52359004E-07 6.41848422E-08 3.88174162E-07-4.49437871E-07
11 26-6.38624784E-07-3.68639551E-07 4.40463019E-08-4.87969829E-08-2.96859962E-07
11 27-4.55630262E-07-2.22393340E-07 2.49088172E-06 1.45454751E-06 2.15376892E-06
11 28 5.85983442E-07-1.63289840E-05 3.73065821E-06-6.95663201E-06 6.90139001E-06
11 29-1.87363214E-03 1.43751308E-05-9.53799010E-05 5.99684042E-04 4.95419749E-07
11 30 4.70395057E-08-5.42459254E-07-3.70302929E-07-1.75533867E-07 3.38486865E-07
11 31 4.77372368E-07-2.66944573E-06 2.05513787E-05-2.37894849E-06-8.39852926E-08
11 32 1.77319481E-07-5.04889824E-07-4.43168610E-07-2.56396132E-07-2.79670300E-06
11 33 2.89288959E-06 1.78430824E-06 1.77757000E-06 8.44684579E-06-1.84617062E-05
11 34-1.23766799E-05 1.12206655E-06 1.88281732E-03-3.84446416E-04 2.95635189E-04
11 35 8.02866726E-05-3.58838815E-07 1.35017926E-07 2.23820889E-07 3.22779321E-07
11 36-1.48854247E-07 2.86459104E-07-3.19406461E-07 1.57294645E-06-8.13555351E-06
11 37 7.27977571E-05-5.63742858E-07 4.96813034E-06-2.12964656E-05 1.23197463E-04
11 38-3.66765297E-09-1.05123060E-08-4.19779423E-08-4.83741792E-07 1.94572892E-08
11 39-1.51465455E-07 1.71940276E-07 2.61578029E-06 1.87059504E-07-4.16076071E-06
11 40-3.66788202E-06-9.12240276E-06-3.46850899E-06 6.07470534E-04-3.26481281E-05
11 41-8.08072376E-05-6.49482974E-06 5.55282497E-09-2.18482210E-08 1.62953961E-08
11 42 4.70977803E-07 4.45244137E-07 1.32709381E-07 5.00571261E-07-4.02559477E-06
11 43 4.09141190E-05 7.36635229E-06-6.83072984E-07 3.95960847E-06-3.05126096E-05
11 44-1.02286876E-04 7.69277880E-07-4.68408155E-06 5.13769188E-05 4.21193157E-05
11 45 2.75490419E-09-3.36228261E-08 3.94983213E-07-2.29771443E-07-5.45536296E-07
11 46-6.20826423E-07-2.48605766E-06 9.72541743E-07 2.05568187E-06 7.40332065E-06
11 47-2.20490137E-06-9.99598704E-06-8.87501482E-06 9.19746046E-04 5.17260346E-04
11 48-9.26304720E-05-1.47263394E-04 2.88516920E-07 2.10022338E-07-4.98539258E-07
11 49 5.86990219E-07-8.92996843E-07-8.33677337E-07 2.33681964E-06-1.73821237E-05
11 50 7.16475438E-06 6.43655806E-04 1.23525023E-06-7.76215227E-06 1.75686659E-05
11 51-1.45838490E-05-3.25685321E-07 2.56687271E-06-6.73288524E-06-7.39076848E-05
11 52-1.50957998E-08-2.48547511E-07 4.67471074E-07-2.06919183E-07 4.12460130E-07
11 53 2.85912255E-06-2.15942583E-06 1.07920903E-06-2.00588637E-06-7.84933961E-06
11 54 1.78868524E-05-1.74216245E-06 1.52388674E-05-8.03008005E-04 2.17195660E-04
11 55 1.75905720E-05 1.70519378E-04-3.96569012E-07 7.73390118E-07-3.76821106E-07
11 56-5.77404469E-07-6.75252950E-07 2.67754211E-07-2.96734046E-07 9.16660739E-06
11 57 6.21779415E-04-2.39423821E-05 2.44475488E-06-1.58979011E-05-1.62178404E-05
11 58-3.71033267E-04 4.05617902E-07-1.25141558E-06 8.21899006E-07 2.06968038E-06
11 59 9.11799681E-07 1.70500017E-05-5.72921877E-06-9.29871663E-06-3.25074003E-06
11 60-1.39171102E-04 9.82174057E-05 6.84047291E-05 2.12099007E-06-1.46625394E-03
11 61 4.34310463E-04 6.65648287E-08-3.30628198E-04-2.54709242E-06 2.22065684E-06
11 62 3.26435583E-07-8.92422380E-08 1.41453426E-06 1.52629955E-06 5.51031071E-07
11 63 7.26017088E-07 3.01014452E-04 6.37477440E-04-8.77977949E-07 6.27970341E-06
11 64 5.42322564E-05-8.37637893E-05 2.71427260E-07-1.92202666E-07 1.96573855E-05
11 65-2.66713652E-04 2.80993021E-08 2.73838244E-07-1.28153901E-06 1.19225505E-07
11 66-3.67262573E-07-2.20067733E-06 5.93051260E-06-7.74965712E-07 1.73775082E-06
11 67 1.43046864E-05-2.88786960E-05 1.32324725E-05-9.89719238E-06-2.21372028E-04
11 68 2.39165209E-04 5.90027038E-05-1.26925497E-04 3.67937600E-07 1.59136238E-07
11 69-5.27073838E-07 7.58614708E-07 3.84130346E-07 9.39413051E-07-6.73510025E-02
11 70-5.57115689E-02 6.76571584E-05-3.56591678E-05-4.55715849E-05-6.91954319E-04
11 71 4.19103709E-04-1.78861020E-04-1.33129814E-04-1.87074504E-03 1.71776535E-04
11 72-2.46621614E-04-7.32253018E-04 2.10522580E-03-1.91773434E-05 6.65924577E-05
11 73 5.83344420E-04-6.81501408E-05 3.61406811E-05 3.20094597E-05 9.17964410E-05
11 74 1.33090261E-04-5.05717495E-05-5.21400040E-05 1.08481764E-04-3.97307096E-04
11 75 1.01268425E-04-5.34947867E-05 1.05005334E-04-3.94158926E-04 3.72756345E-05
11 76 2.69855731E-04 2.29634080E-04 3.56863384E-06 1.27524935E-06 2.52484080E-06
11 77-8.65673193E-06 2.27261061E-06 1.76118775E-06 4.62285214E-05 3.55464218E-04
11 78 6.50703009E-05-1.07230075E-04-3.24183142E-04-5.69553640E-03-9.65201008E-04
11 79 7.30524353E-04-1.14251968E-03-1.91673925E-05 2.91754967E-05-1.00081043E-05
11 80 1.86926751E-05-1.86013929E-05-7.13531574E-06-4.69058470E-05-4.15146697E-05
11 81-3.90192249E-06 2.27844572E-06-2.52724018E-06 2.28729824E-05-4.94497980E-07
11 82-1.48592573E-05-1.27489401E-05 4.43818819E-05 1.56318250E-04 1.85681174E-04
11 83 5.21164364E-05 1.20737978E-02-2.49035269E-03 1.08178384E-03-4.12870336E-03
11 84-7.88358700E-06 1.85797571E-05-1.06961701E-05 1.53266557E-05 3.77947720E-06
11 85-7.72987291E-06 3.18246784E-03 2.64813265E-03-4.80311187E-06 8.88146249E-06
11 86-1.82640258E-05-1.87683861E-05 7.12965082E-05 7.01819951E-05 6.62493908E-05
11 87 5.78450418E-04-2.40604449E-04 1.69387050E-04-1.46148046E-04-9.11692374E-03
11 88-1.70061045E-03 1.10103054E-03 1.39034285E-03 1.30117055E-05 1.25797302E-05
11 89-2.55914357E-05-1.93301574E-05-7.04245919E-06-4.81069067E-05 1.14262132E-05
11 90-8.23625002E-05 5.66109897E-05-3.62367714E-04 4.35620925E-02 3.61236986E-02
11 91 1.38415186E-05 6.49078525E-05 5.74272573E-05 1.70410836E-04 6.85728404E-05
11 92 3.19945921E-04 2.46897215E-04-2.18768565E-03-4.61998574E-04 9.40769260E-04
11 93 3.76232062E-04 5.08039065E-04-2.26904466E-03 1.80027431E-03 6.55054514E-04
11 94 7.35068376E-05-5.39383879E-05-1.95684497E-05-2.75714092E-05-2.22424682E-06
11 95-1.48417885E-04-5.53615376E-01-4.58386363E-01-1.08379694E-04 1.55833506E-04
11 96-1.06921325E-04-4.77599547E-03 2.34822927E-05-4.28487828E-05-4.03717824E-05
11 97 4.85576578E-03 1.23766786E-03 2.20303238E-04 1.56613545E-03 6.43349052E-04
11 98-2.26312055E-04 4.46245689E-04-2.26232005E-04-4.64946902E-05 1.13521103E-04
11 99-6.70264130E-05 2.69100706E-05-1.36074679E-04 2.01278182E-06-3.39568078E-04
11100 6.60088874E-05-2.44043768E-06-3.86344098E-04-6.69829670E-02-5.54021305E-02
11101-2.86786553E-05-4.74378296E-05 7.25132222E-05-7.93880702E-04-6.45441660E-05
11102-1.43564310E-04 4.22202744E-04-1.47247545E-03-4.04380857E-04-2.71242592E-04
11103 5.36594323E-04 1.28898693E-03-1.67825926E-04 1.15575910E-04-7.10028256E-05
11104 6.00123929E-05 5.94520200E-05-1.19464413E-04 1.32437388E-05 9.00656969E-05
11105 9.48491895E-05-5.11274295E-05 1.13350810E-04-1.48886400E-04-1.83533667E-04
11106-4.34431202E-05 3.88852188E-05-7.78921143E-05-1.56260509E-04 8.79353985E-04
11107 7.19007288E-04 1.23971217E-05-6.58238610E-06-3.82604975E-06 7.81249532E-05
11108 1.66215275E-05-2.88515103E-05-3.44299415E-06-2.47677029E-04-7.45508682E-05
11109 1.94396052E-05-2.96194748E-05-3.78251785E-03-6.08334951E-04 4.30678440E-04
11110 1.60093036E-04-1.02999956E-05-4.02718595E-06 1.43271816E-05-7.08203757E-06
11111-7.70356176E-07-5.93067988E-06-2.33619040E-06 2.25195496E-05 2.75847747E-05
11112-9.46417388E-05-8.16263414E-07 4.68875672E-05 8.53565234E-05-2.47746924E-05
11113-1.04271933E-05 3.86721150E-05 4.45712136E-05 1.28531834E-04 6.31518033E-04
11114 5.18552019E-04-8.67793627E-06-9.96795102E-07 5.50835251E-06 6.18732659E-06
11115-2.63883759E-05-6.11490544E-05-3.65223089E-06 5.56574565E-04 2.30953697E-07
11116-2.31653106E-04 9.47777462E-05-2.40023592E-04 6.01475147E-05 6.34897735E-05
11117-3.90497561E-04-1.23318472E-05 2.04511277E-05-8.11928055E-06 6.24862812E-06
11118 7.94326992E-06-1.07412487E-05 2.02760932E-06-5.35386484E-05-2.16949682E-04
11119-1.54698520E-04 7.36890729E-06-6.57434363E-05 1.13544430E-04 2.19156136E-04
11120-8.67008903E-06 2.15777285E-05 8.51347762E-05-3.18747928E-04 1.17935086E-07
11121 9.31144716E-07-1.58585452E-06 1.98267126E-06 4.00662138E-07-5.08687572E-06
11122 4.73180426E-06-8.90119461E-06-2.33478054E-07-2.45543225E-05 2.69191429E-05
11123-2.27212542E-05 2.17878968E-05 1.45420414E-04-4.84632455E-04-4.96530558E-04
11124-9.22815778E-05 2.73290649E-06-2.26507662E-06-4.67829867E-07 2.84519561E-06
11125 8.91791824E-07 1.46551473E-06-6.37309398E-07-9.40150747E-06-5.71575599E-04
11126 4.96400841E-05 1.10762394E-06-8.37881471E-05-9.34147775E-05-3.95957634E-04
11127-5.40002529E-06-1.96479249E-06-2.16009300E-06-8.69402682E-07-9.05550611E-07
11128-2.02723231E-05 1.03855324E-05 1.30774888E-06 6.59527836E-06 3.38783020E-06
11129-8.01841885E-05-5.75687825E-05-2.13536107E-06 3.65832015E-03 1.78930844E-05
11130 7.88304412E-04-6.40179884E-04 3.70989518E-06-1.82913228E-06-1.88076289E-06
11131 3.02588908E-06 7.17509568E-06-6.71935476E-07-5.67437370E-07 2.63737624E-06
11132-1.22022852E-04 1.17763583E-04 7.59044175E-07-3.55621162E-05-2.96629078E-04
11133 2.67924045E-04 1.74130277E-06-1.80045962E-06-1.87674927E-04 6.87591014E-05
11134 2.69664141E-07 9.83769953E-07-1.40096759E-06 1.76688481E-06-1.51094663E-06
11135-3.57275827E-06 6.51275242E-06-5.29257645E-06 4.78084971E-06-1.79473083E-05
11136 2.54420683E-05 6.44604761E-05 6.14341001E-06-1.26696842E-03 4.14408004E-05
11137 1.55249829E-04 2.69671114E-04 9.77985901E-07-6.44352039E-08-9.13550697E-07
11138-2.87565801E-06-7.98658227E-07-2.53927236E-06
12  1 8.84958272E-08 1.00150520E-07-8.65853522E-07-1.84998484E-07-4.68672539E-07
12  2 1.39219373E-06 4.68724037E-06 1.89471238E-06 2.61661664E-06-4.71250181E-05
12  3 1.18762181E-05-2.77325132E-05 7.49483611E-06-2.84467706E-03 6.15547767E-04
12  4-6.34105107E-06 4.79694841E-04-5.20101688E-07 1.10916461E-06-5.89062924E-07
12  5 9.06226197E-07-9.51815941E-07 1.28346349E-06 1.29940460E-07 1.22223320E-06
12  6 8.93771922E-05 4.87014803E-05 1.44606491E-07-3.41517829E-06 1.45493544E-05
12  7-4.56126416E-05 2.67485975E-07 9.29722602E-07 8.52733500E-07 1.55751227E-06
12  8 7.33370115E-07-7.02698906E-06-3.25076247E-06-9.33115350E-06-3.95430417E-06
12  9 5.80408291E-05 3.20783618E-05 1.25079015E-04 4.03409170E-05 7.22283993E-04
12 10 1.21458112E-03-2.06131263E-05 1.18401778E-03 1.99529308E-06-3.17835173E-06
12 11 1.18305865E-06-1.04411950E-06 1.96085216E-06-9.49399781E-07-1.30115517E-08
12 12 7.04321648E-09-2.12372929E-07-8.41142167E-08 3.84427248E-07-1.29603332E-06
12 13 2.76529140E-06 1.69904080E-06-8.98349103E-07 1.32219472E-05-5.10301123E-05
12 14-6.52577936E-05-2.27931469E-05 8.71902341E-04 2.64540772E-06-4.87561036E-04
12 15-1.23713289E-04-1.26300137E-07 2.46390778E-08 1.01661059E-07-4.93206497E-07
12 16 8.64982736E-08 1.71461110E-07 1.18026496E-08-1.17887314E-07 4.28395073E-07
12 17 3.82820231E-07-6.94620697E-07-8.07192109E-07-2.54572002E-06-2.51075900E-06
12 18 3.22339684E-06 2.99611605E-05-2.72178792E-05 1.99228120E-05-1.56514906E-05
12 19 1.07672168E-03 1.87965906E-05-2.49529944E-05 2.56028982E-06 7.08470982E-07
12 20-5.05017063E-07-2.03453920E-07-3.63514521E-07-6.92136218E-07 4.95396605E-07
12 21-1.94312944E-07-1.56162052E-06-8.38099720E-05-1.19826973E-04 2.17799423E-07
12 22-2.42265074E-07 4.35595497E-07-5.97920105E-07 1.69927207E-07 4.12015995E-06
12 23-1.70939717E-06 3.35638000E-06-8.99679909E-07-4.70676362E-05 2.66168897E-05
12 24-4.61655368E-05 2.34755512E-05-7.00668955E-04-8.77480044E-04-2.56096674E-04
12 25 1.75177337E-04-7.53160181E-07 6.42219947E-07 1.10940234E-07 1.83273575E-07
12 26-1.66619800E-09-5.64242117E-07 1.68921741E-07-3.73966813E-07 4.50301847E-07
12 27 1.55856903E-07 2.13618521E-07 6.12864686E-06-2.59221613E-06-1.20534096E-06
12 28-1.12777840E-06-4.82437165E-05 8.29576524E-06-2.97300438E-06 3.18116511E-05
12 29 5.96540236E-04 1.40568622E-04 1.52198386E-04-2.03005101E-04 5.62306864E-07
12 30-5.54215583E-07-8.09128091E-09-6.70703007E-07 6.90265996E-08 2.95351069E-07
12 31 1.16248864E-07-4.01750822E-07-1.80378665E-05-9.17836631E-05 9.01458529E-08
12 32-1.80552727E-07 1.71992673E-07 1.16864690E-07 1.80034664E-07 2.29093487E-06
12 33-8.31264248E-07-5.48594444E-08-7.19042063E-07 5.37862747E-06-3.49310591E-06
12 34 3.96231547E-06 1.33812090E-05-6.77338224E-04 9.70138971E-05-1.99733050E-04
12 35-7.64319870E-06 3.99375680E-07-6.76568426E-07 2.77192746E-07-4.69632606E-07
12 36-5.50326766E-07 3.45738844E-07 1.33619083E-08 2.33004470E-07-2.65956008E-05
12 37-1.36741174E-04 9.62725913E-08-6.94944528E-07 1.45874376E-05 1.75641083E-05
12 38 6.99975440E-08-1.60142691E-07 5.39323970E-07-4.86448070E-08 4.12403668E-08
12 39 1.61150045E-06-2.38746613E-06-4.59831719E-07-7.91429516E-08 1.02747481E-05
12 40-4.08914136E-06 3.39263395E-06-1.86034495E-06 1.02249164E-03-1.69553208E-04
12 41-1.41447310E-04 3.27186249E-05 1.00954577E-06-8.58207878E-07-1.51337894E-07
12 42-2.49438161E-07 1.72368759E-07 4.61336659E-07-6.80867559E-07 3.77748987E-06
12 43-7.96122124E-06 2.38840879E-05 8.44111305E-07-4.04329009E-06 3.04337057E-05
12 44 1.58400277E-05-2.41168635E-07 1.12472869E-06 1.06870847E-05 1.94537937E-05
12 45 1.75711151E-07-2.78027963E-07 2.28634833E-07-2.81787373E-07-5.34285807E-07
12 46 3.57212931E-06-1.28149637E-06 1.18846260E-06 2.40738973E-06-3.20214997E-05
12 47 3.69854789E-05-7.26786507E-06-4.20240213E-05-5.09017416E-04 6.05326278E-05
12 48 1.21302851E-04 2.97356255E-05-4.28001468E-07 4.90248234E-07-6.22467658E-08
12 49-1.32749536E-06-3.87695802E-07-1.12899748E-07-3.29985693E-09 7.03048947E-07
12 50 1.46597368E-04 9.42665967E-05 9.45880221E-07-1.00029229E-05 1.50183530E-05
12 51-3.44287509E-05-1.45663173E-06 1.11299532E-05 1.99544566E-06-3.39685942E-05
12 52 1.78259963E-08 3.54293887E-07 7.88442406E-08-1.53901291E-07-7.34467481E-07
12 53-4.53412256E-06-2.97921974E-07 4.57055055E-07 3.35076691E-06 3.39472777E-05
12 54-2.79901306E-06 1.25752826E-05-1.75083688E-05 4.05293274E-04-1.18323201E-04
12 55 7.95082612E-05-8.36132348E-05 5.02491518E-07-6.65062099E-08-4.35985308E-07
12 56 1.22866100E-07 1.01982397E-06-5.17642654E-07 1.41799165E-06-6.09319107E-06
12 57-2.87069238E-04 3.18932589E-06-1.44678757E-06 1.32799248E-05-2.26907769E-04
12 58 6.74639065E-04-1.30016851E-09-1.81425656E-07-8.33482607E-07 2.93360234E-07
12 59 4.75310729E-07 4.12170524E-06 3.67827969E-06-1.56153226E-06-2.53154706E-06
12 60-6.77524914E-05 3.62122778E-06-2.61937669E-05-7.25603389E-06-5.72272427E-04
12 61-2.94926896E-04-2.27198664E-04-1.26801550E-04-2.82729477E-07-6.83408527E-08
12 62 3.51070330E-07 5.67745416E-07 1.34621704E-07-9.03495142E-07-1.46874527E-06
12 63 1.02578540E-05 1.32317081E-05-5.82641771E-04 4.87452414E-07-1.05472806E-06
12 64 1.06343326E-06 1.61202237E-04-8.11950878E-07 7.08455082E-06 6.25467047E-06
12 65 1.18128910E-04-1.36428360E-08-1.72974338E-07 1.24250346E-06 1.00930221E-06
12 66 6.29483370E-07 1.45961953E-06-5.34067563E-06-4.64456723E-06-2.91051337E-06
12 67-5.24701673E-06 2.20663493E-05 2.17210380E-05 1.77504903E-05 1.51986247E-04
12 68-9.06009275E-05-6.85034323E-05-1.03311032E-05 2.69749142E-07-8.41705352E-07
12 69 5.71956210E-07-6.26157572E-08 5.92310755E-08-1.07564208E-07-1.09221106E-01
12 70-9.04296198E-02 3.40149685E-06-9.54546744E-06-3.23840979E-05-1.03525341E-03
12 71 2.81986527E-05 1.21959688E-05 2.50721604E-07 9.31943012E-04 1.41422550E-04
12 72-4.19189058E-05 3.68034987E-04-3.13716980E-03 1.50074134E-03-7.68672159E-04
12 73-6.00339898E-04 1.70308315E-05-4.16063496E-05 2.45755181E-05-1.98463747E-05
12 74 1.78684631E-05 6.47385429E-06-5.93768062E-05-7.71911239E-05 6.45987110E-05
12 75-2.27807540E-04-4.98498900E-05-1.41017030E-04-2.00611517E-04-1.55250397E-06
12 76 5.05546578E-04 4.30955833E-04 2.22709654E-06-7.27184239E-07 1.67505964E-05
12 77 4.91092017E-06 1.20381956E-04-1.79952308E-05 3.58433231E-05-1.03849748E-03
12 78 3.02784874E-04-1.66695924E-04 7.57557397E-05 3.32087300E-03 2.84867532E-04
12 79 8.55442109E-05 2.27400251E-03-2.55871488E-05 2.85930319E-05-3.00588313E-06
12 80 9.20955766E-06-2.67832776E-05 5.57799588E-06 1.71318497E-04 1.53709482E-04
12 81 5.95314292E-06-8.50903679E-06-4.73923238E-06-1.37013589E-04 6.35127612E-05
12 82 2.01911119E-05 2.72405271E-05 2.74973798E-04-4.41167321E-04-2.51534345E-04
12 83-2.09704542E-04-1.02544848E-02 2.52411161E-03-2.19798380E-03 2.61715089E-03
12 84 1.02158404E-05-1.62018040E-05 5.98596361E-06-1.20564236E-05 2.11711208E-06
12 85-3.98773404E-06-3.26935078E-02-2.71377297E-02-5.83029809E-05-6.02446713E-05
12 86-3.22491973E-05 6.80156005E-05-2.49978473E-04-2.81441055E-04-1.45189255E-04
12 87 2.55311061E-04-3.36699221E-04-2.78216271E-04 2.67149430E-05 2.46165653E-02
12 88 1.92000035E-03-8.86646944E-04-4.43416274E-03-1.64233733E-06 7.27453692E-05
12 89-7.11030319E-05 1.42222926E-04 2.83118468E-05 7.33387431E-05-1.08467947E-05
12 90-5.30475634E-05-7.36951273E-04 8.17407669E-04 3.95560105E-03 3.27555148E-03
12 91-6.62476381E-06 3.00951940E-05-2.08617152E-06 8.10778938E-06 4.55062917E-05
12 92-5.39139393E-05 1.15628486E-05 6.03895012E-06-5.38178369E-04 8.81442526E-05
12 93 1.90372323E-04-1.74878344E-02-3.46510387E-03 5.18693874E-04 1.41483401E-04
12 94-3.22784722E-06 1.48225648E-05-1.15947175E-05-3.59028279E-06-1.15376432E-06
12 95-1.66352024E-05-5.31018219E-02-4.40216756E-02-5.49647618E-05-2.61117895E-05
12 96 8.48032283E-05-1.56172998E-04-1.61946397E-04-1.84089856E-04 3.31405597E-04
12 97 5.23429517E-04-2.04754284E-04-1.31788078E-04 2.49072772E-04 1.46858082E-02
12 98 1.89183020E-03 1.52691196E-04 1.57919120E-03-7.48046943E-05 1.41601654E-05
12 99 6.06445289E-05 7.39176967E-05-4.69502017E-05-1.40494658E-04-2.72673041E-05
12100-3.89412281E-05-5.23914642E-04 1.98845910E-04 5.49165230E-01 4.54744066E-01
12101 7.95467277E-05 2.98604445E-05 5.18401701E-05 4.58038573E-03-2.74100938E-05
12102-2.38071356E-05-1.33521789E-05-3.30382322E-03-7.68900927E-04-6.48485446E-04
12103 2.30210758E-04-1.31362858E-02-1.59136355E-03-1.76381545E-03 5.00379836E-04
12104 8.55128918E-05 4.68851513E-05-1.32398043E-04-8.14855407E-05-8.07670844E-05
12105-2.43418065E-05 3.33683876E-04 2.16716839E-04 1.86569001E-04 3.05854210E-04
12106 3.46581045E-04 6.39897189E-05 3.03937207E-04 1.23050165E-04 1.49392515E-05
12107 9.42617031E-06 3.38288648E-06-2.06177680E-06-8.23034395E-07 4.50528705E-05
12108-6.87179913E-06 1.77888150E-05-8.99597041E-08-5.93670160E-04-1.43244084E-04
12109 1.92755095E-04-1.59445078E-05-7.13349302E-04 8.30509577E-05 4.01230223E-04
12110 2.52410583E-05 8.75612473E-06-3.28769150E-06-5.46843324E-06 3.48249637E-06
12111-7.03151552E-06-2.52025726E-06 1.20443363E-07 4.35025469E-05 1.11442923E-05
12112-2.87997038E-04-1.20694740E-05 5.10912630E-05 3.81214022E-05 3.92229192E-04
12113-8.50205390E-07 4.13372233E-05 3.65077572E-06-1.56590234E-04 1.14213988E-04
12114 9.15373974E-05-2.02525895E-06 5.43679859E-06 5.19905937E-07 7.92888156E-06
12115-2.80629970E-06-4.17638351E-05 4.35173846E-06 2.93760692E-04-1.31295788E-04
12116-2.96353572E-05 2.91214845E-05 5.85194131E-03-8.47572958E-04-1.02983549E-03
12117 6.06998467E-04-3.68904024E-06 3.52059446E-06 1.68445772E-07 1.11576890E-05
12118 3.39362415E-07-4.20384366E-06 1.05809734E-06 7.87809944E-06 1.63254748E-04
12119 7.14032702E-04 3.57815490E-06-2.21826089E-05 5.79924709E-05-4.51592206E-05
12120 9.79613890E-07-2.25434795E-05 7.23999840E-05 1.42427112E-05-4.70116220E-07
12121-1.47121006E-06 4.27191954E-06-8.76252560E-07-1.36611443E-06 1.03238426E-05
12122-2.32384304E-05 1.02279163E-05-3.41695009E-07 3.98545274E-05 6.49881625E-05
12123-2.15015349E-05-1.85645720E-05-6.03313895E-04 4.83047845E-05-1.63565027E-04
12124-8.35327706E-05-1.46938129E-06-2.94980283E-06 4.41918413E-06 1.89113748E-06
12125 1.54363073E-06-5.21469178E-07 1.95759870E-06 4.64586352E-05-2.00366832E-04
12126-4.04394767E-05-9.07844146E-06 7.80172214E-05-4.21805048E-05 3.89093351E-04
12127-7.47709080E-05-6.57164688E-05-3.41463452E-06-8.19424667E-07-5.49918799E-06
12128 6.46345701E-05 9.23112148E-06 9.53761822E-06 1.94841786E-05-4.11350078E-04
12129 2.64847730E-04-1.30680896E-04 1.66306964E-04-3.31051373E-03-5.19027850E-05
12130-4.01989610E-04 8.57084028E-04 8.91167949E-07 1.16405131E-05-1.25316810E-05
12131 1.21768160E-05-2.38586482E-05 2.58032563E-06 1.45121740E-06-1.42379217E-05
12132-2.79465620E-04-1.39587196E-04 1.90387944E-06 1.02642141E-05 1.51761378E-05
12133-2.31908880E-05-6.38455031E-06 6.78649302E-05-9.67314700E-05-2.60772849E-04
12134-5.87744449E-07-9.03850429E-07 4.21310146E-07-4.65436675E-06-7.28668418E-07
12135 1.77643407E-06-2.76304861E-07 7.40011100E-06-2.93321859E-06 2.10608978E-05
12136-4.68011565E-06-7.01888715E-05 1.11531867E-05 4.71509240E-04-7.58610262E-05
12137-4.79654242E-05-1.35450883E-04-1.82177241E-06 1.73788820E-06 8.38842120E-08
12138 1.69030801E-06-1.27503149E-07-8.07023594E-07
13  1-7.11855718E-07 1.07906831E-08 5.04086629E-07 4.81111761E-07 5.80161831E-07
13  2-1.14088377E-05-1.73925464E-06-2.75627982E-06-1.92192663E-06 1.15858885E-04
13  3-2.10341887E-05 5.67923159E-05-4.23209816E-05 7.96505936E-03-1.49646718E-03
13  4-1.80038067E-04-1.31834777E-03 1.34688197E-06-1.90899798E-06 5.62116014E-07
13  5-3.66047135E-07 8.36626020E-07-9.81514590E-07 7.98484097E-07-1.31766589E-05
13  6-1.12353328E-05 9.36596543E-05-7.53873340E-07 6.43814864E-06 2.09697782E-05
13  7 1.28365547E-04-1.66432300E-06-2.84771980E-06 5.29709611E-08-1.27071085E-07
13  8-2.76489094E-06 1.75204837E-05-4.57251752E-06 1.95848844E-07 1.19806175E-05
13  9-1.74196648E-04 1.84549667E-05-8.45677493E-05-4.90611775E-05 6.98150694E-04
13 10-3.76966696E-03-5.05293263E-04-4.73338255E-03-4.40704581E-06 3.51966516E-06
13 11 8.87380649E-07-1.28404645E-07-5.53808178E-06 6.07514475E-07-3.86390759E-08
13 12-1.13542575E-06-6.27421056E-07-3.05810230E-07 1.26937304E-06 1.70136382E-05
13 13-1.62736455E-06 5.65783362E-08-8.12337704E-06-1.68903004E-04 5.72789000E-05
13 14 7.79927455E-05 5.66627831E-05-8.35326579E-03-7.23631286E-04 7.45441782E-04
13 15-6.41023919E-04-3.59348598E-06 2.72213471E-06 8.71351279E-07 6.42817096E-07
13 16-2.23664471E-07-2.55202230E-06-5.11585220E-08 1.96046842E-08-3.39305128E-07
13 17-5.52440752E-07 2.70015678E-07-8.75301764E-07 2.62417718E-06 3.52743058E-06
13 18-1.38373450E-06-1.42132585E-05-1.34442640E-06-6.27875818E-05 4.83528567E-06
13 19 2.71948876E-04-8.82452173E-04-1.14670096E-03-6.46376333E-05-1.17069301E-07
13 20-4.11867176E-07 5.28936477E-07 5.76794721E-07 7.90611523E-07-9.23256681E-07
13 21-1.68762175E-09 3.28896534E-06 1.00279758E-04 3.03369164E-04-1.07806268E-07
13 22 1.60503576E-07-1.71427640E-07 7.72598877E-07-2.54657991E-07-5.10855204E-06
13 23-3.97373306E-07-5.11550118E-06 2.02969913E-06 1.23813553E-04 1.43199183E-05
13 24-2.79492286E-06-2.62271924E-05 3.37182624E-03 5.42448262E-04-1.96059234E-04
13 25-8.36048901E-04-5.42414869E-07 7.41226022E-07-1.98811153E-07 6.89929637E-07
13 26-5.51468682E-07-1.10252951E-06 3.57314169E-07-1.92630343E-07 5.13899008E-07
13 27-5.63586259E-07 2.36071935E-07 7.43757057E-06-2.89974947E-06 2.96726093E-06
13 28-2.67646575E-06-1.66014865E-05 4.56220347E-05-1.83343839E-05 3.18409944E-05
13 29-2.62958129E-03 1.13489132E-04-6.20392320E-06 9.32469150E-04-4.58682773E-07
13 30 6.55794179E-07-1.97111406E-07 4.89488258E-08 1.03569716E-06 1.32499203E-06
13 31 1.09009532E-06-1.02393775E-05 1.34039627E-06-7.78735191E-05 5.01975606E-08
13 32-8.95506901E-08-5.50610654E-07-3.34729366E-07-6.62809628E-07 7.34007924E-07
13 33 1.90705069E-06 1.78452860E-06 3.64792229E-06 2.63411459E-05-2.68707393E-05
13 34-1.01665142E-06-6.48156143E-07 1.71730652E-03-2.98616824E-04 2.89436416E-04
13 35 2.57256023E-04-9.61703382E-07 8.15045991E-07 1.46657391E-07-2.75358598E-07
13 36-7.73371421E-07 8.96648022E-08 2.83975012E-07-2.17924637E-06 5.91584199E-05
13 37-4.08292476E-05-3.90188411E-07 5.30132636E-06 3.56586426E-06 1.16521307E-04
13 38 2.57957596E-08-7.14629001E-08-3.39429364E-07-2.66923180E-07-2.33394472E-07
13 39 2.83334606E-06 1.79403226E-06 1.38036000E-06 1.56132060E-06-5.99763975E-05
13 40 2.15728698E-05 1.64367741E-05-6.35887689E-06-4.09955815E-04 1.23619056E-05
13 41 3.01001776E-05-4.90365863E-05-3.27323064E-07-6.03274991E-08 3.87650563E-07
13 42-4.25826907E-07-2.82827109E-07 3.73703089E-07-1.39211091E-06 1.06075191E-05
13 43-1.02388183E-04-4.91368525E-05-1.07265709E-06 7.98139508E-06-6.99401977E-05
13 44-3.19470315E-05 3.63602264E-07-2.09508330E-07-2.46922216E-05 6.51952689E-05
13 45-1.66052123E-07 5.16349112E-07-1.47281400E-07-3.65274118E-07 1.42177390E-06
13 46-6.73144425E-06 1.03907241E-06 1.40055722E-06-6.30596712E-06 6.75138105E-05
13 47-3.30737219E-05-2.07881263E-05 6.46056774E-05 4.84445184E-04-2.32056074E-04
13 48-8.43307124E-05 2.75131990E-04 7.73524878E-07-1.79608558E-07-5.93916320E-07
13 49 7.83493612E-07-1.24261903E-07 8.11341941E-07 2.01555019E-07-8.16762137E-07
13 50-1.94369372E-04-8.42853212E-04-1.90369215E-06 1.49796381E-05 1.31200428E-05
13 51 8.88101797E-05 1.40663673E-06-1.28404246E-05-3.42790006E-05 1.05449247E-05
13 52 7.07972825E-08 1.44646143E-07-2.92825208E-09-1.03855963E-06 6.98346910E-10
13 53 1.84296086E-07 1.44355029E-06 5.27279627E-06 6.88839228E-08 3.07295898E-06
13 54-1.19777365E-06-3.13826778E-05 1.03880152E-05-8.94834545E-04 1.64697043E-04
13 55-5.42795403E-05 1.80548128E-04-9.22255167E-08-2.09364179E-07 3.01589695E-07
13 56-1.67725644E-07-9.75301405E-07 1.03641969E-06-2.35684609E-06 1.26489491E-05
13 57 6.77320158E-05-6.87483681E-04 1.84065609E-06-6.81639238E-06-2.29064126E-04
13 58-9.85732871E-04-1.78879432E-08-3.55908651E-07 1.69237725E-06-4.52947313E-07
13 59-1.86413580E-06 2.67179340E-06-7.75060753E-06 3.10013605E-06 1.02712811E-05
13 60 4.77652797E-05 7.64875133E-05 5.30918974E-05-3.35837322E-05 1.14865969E-03
13 61 1.51021865E-04 5.14108877E-04-1.01323296E-04-3.17272232E-06 2.37718911E-06
13 62 7.95533214E-07-1.34178408E-06 1.52682712E-06 8.76272449E-07-2.11179320E-06
13 63 1.28824215E-05-1.88872705E-05 5.59346797E-04-1.77583073E-07-2.06683866E-06
13 64 2.31961845E-05 2.42953699E-04-5.71468394E-07-1.68007706E-06-1.08350852E-04
13 65-4.85196035E-04 4.40019888E-08 7.58615635E-07-3.12902730E-06-1.03877861E-06
13 66-8.81778706E-07-7.31558079E-06 1.47970507E-05 5.35432025E-06 3.79371661E-06
13 67 2.33726696E-05-6.21005898E-05-2.31057817E-05-2.30796953E-05-2.35053617E-04
13 68 3.36367093E-04 3.93934604E-05-8.72067909E-05 1.10972891E-06 9.15950234E-07
13 69-2.02567914E-06 9.01392697E-07 1.28271032E-07 3.93519813E-07 5.48565208E-01
13 70 4.54247810E-01 8.00431000E-05-2.24816482E-06 1.21182942E-04 4.66753228E-03
13 71 1.84140938E-05-4.15564203E-05-1.68851243E-04-4.77557210E-03-7.93979599E-05
13 72-4.41096925E-04-1.14622794E-03-1.85862969E-02-1.35090376E-04-7.84216589E-04
13 73-3.15878176E-03-1.06438657E-04 1.33848937E-04-2.74102807E-05 9.07281786E-05
13 74-7.45890077E-05-4.48282680E-05 3.23416092E-04 2.99585232E-04 1.79962254E-04
13 75 1.88561992E-04 3.30604988E-04 2.10249211E-04 1.58591404E-04 1.61930811E-04
13 76-2.47234057E-03-2.11035778E-03-5.80700652E-05 2.32123177E-06-6.91726243E-05
13 77 1.75205138E-04-3.55744030E-04 5.00300696E-05-2.56434863E-04 1.79772384E-03
13 78-3.66732063E-04 2.27817256E-04-4.75272729E-04 2.06732633E-02-5.66659971E-03
13 79 1.99362127E-03-3.90491302E-04 7.60191172E-05-9.86765881E-05 2.26574710E-05
13 80-2.75855929E-05 1.59921054E-04-2.13309351E-05 8.98335280E-05 6.80802418E-05
13 81 1.97845611E-06 2.65628963E-06 1.22531608E-05 9.11297607E-05-4.83867400E-06
13 82 6.89223980E-07-3.50492777E-05-7.24794801E-04 4.96619801E-04-1.27722500E-04
13 83 7.55973725E-04-2.26869857E-02 2.19040448E-03 3.97842529E-03-1.45251930E-03
13 84-9.46115294E-06 8.22383632E-06 1.23731663E-06 3.83938701E-06-5.70624230E-06
13 85-8.17677720E-07-5.65298617E-03-4.68801311E-03-1.50794642E-05-1.27387013E-05
13 86-1.53114277E-05-3.50393446E-05-2.59545564E-05-3.23048421E-05 3.68788541E-05
13 87 2.45630613E-04 1.43503207E-04-1.43907432E-04-1.45616269E-04 2.10244204E-02
13 88 1.55951987E-03-1.52355799E-03-3.25016881E-03 2.41146289E-05 2.11588373E-05
13 89-4.52734663E-05 1.91126316E-05 2.57737370E-06 4.72173309E-06-6.09606197E-07
13 90-6.89289513E-06-1.50225763E-04 4.88088552E-04 4.21614952E-03 3.50124268E-03
13 91 7.49083873E-06 1.37199799E-05 7.89526360E-06-9.32312629E-06-3.45019005E-05
13 92 7.66770372E-05 4.92190784E-05-1.18779140E-03 3.50718836E-05 2.90057044E-05
13 93 7.71376804E-05-1.68487693E-02-6.38513179E-04 1.38963550E-03-4.41092302E-04
13 94-8.67784410E-06 2.25363756E-06 6.42420654E-06 6.23319728E-06 5.40091259E-06
13 95-1.13856500E-05-7.87918839E-02-6.53103711E-02 7.88477805E-05-2.84070644E-05
13 96-2.89782567E-05-4.16895257E-04 2.91435025E-04-2.02314797E-04-1.34258490E-04
13 97 1.71276050E-03 7.78943432E-04-1.35753872E-04 3.58010042E-04 1.92860789E-02
13 98 2.55371947E-03 7.84745959E-05 2.64420921E-03 9.96610121E-05-3.14659689E-05
13 99-6.81950432E-05-8.04149015E-05-1.11267904E-04 4.04171948E-06-5.35171408E-05
13100 2.77575692E-05-2.24900653E-04 3.64938660E-04 1.01144389E-01 8.37665573E-02
13101 1.55677049E-05 8.05461437E-07 2.62935153E-05 7.51945460E-04-6.10466703E-05
13102-3.87748928E-05 5.59017786E-05-1.31807209E-03-1.75794657E-04-2.25740810E-04
13103 1.74413649E-04-1.27402442E-02-2.12019212E-03-1.76571156E-03 8.74832397E-04
13104 1.79964443E-05 1.81553317E-05-3.61517760E-05-1.57160312E-05-1.57119707E-05
13105-3.00395261E-06 6.91809027E-05-4.23930550E-05 4.72565497E-05 1.72351865E-04
13106 6.25780488E-05 4.12584253E-05 9.13572173E-05-5.25426120E-04 1.32188905E-04
13107 1.09887503E-04 3.94963562E-07 5.98809085E-07-1.63336485E-07-2.11245702E-05
13108 1.16321051E-05-1.20147167E-05-3.30651541E-06 3.11485101E-04 1.67241437E-04
13109-2.82594878E-05-6.58194382E-05 2.25857844E-03 6.23234857E-04-2.79492028E-04
13110 2.65968668E-05 7.15866637E-06-4.80944271E-06-2.34922367E-06-7.94242091E-06
13111-6.67325377E-06 7.57985410E-07 3.51060136E-06-3.28613374E-05 7.74493743E-05
13112-1.00065785E-04 1.69414346E-06-2.51986459E-05 8.81083233E-05 4.32294524E-04
13113 2.43472177E-06-3.45917874E-05 6.63166719E-05-2.57538421E-05 2.88289050E-05
13114 2.61672935E-05 2.58804152E-06-5.57993064E-06-1.75787578E-06-2.45991837E-05
13115-2.00841535E-05 2.30998813E-05 1.04701475E-05 2.07057292E-04 8.17567242E-07
13116-3.64689786E-05 9.11592534E-06-1.65368402E-04-5.66123828E-04 1.86405704E-04
13117-1.25412770E-05 1.72080489E-05-8.73568742E-06-8.47236148E-06 2.46699429E-06
13118-5.35742194E-06-1.16154102E-06 7.10381224E-06-1.06308072E-04-3.38357178E-04
13119 1.45563034E-03 6.77644986E-06-5.93749544E-05 2.46910111E-04-1.23023591E-04
13120 1.00262673E-05-5.01613997E-05 2.27912242E-04-2.06818620E-04 2.49591992E-06
13121 3.36539449E-06 3.91782113E-06-8.94306665E-06 4.51313316E-06-7.29319539E-06
13122 2.08116419E-05 1.15320539E-05 1.15297561E-05-7.43757551E-05 5.03472925E-06
13123-8.14659521E-05 3.47465607E-05-1.64072406E-04-2.64341039E-04-3.25385564E-04
13124 1.92213462E-04-2.87061093E-06 8.80049791E-06-5.92988698E-06-1.34322670E-06
13125-5.83413009E-07 1.20965588E-06 5.50406903E-06-8.02558398E-05-5.64010937E-04
13126 9.68788820E-05 3.75772983E-06-9.93933613E-05-1.21464974E-03-2.09143119E-03
13127 1.98378475E-05 1.29191864E-05 3.45878332E-06 4.13551548E-06 4.39015658E-06
13128 3.03175145E-05-1.56397603E-05-1.46518189E-05-2.21993882E-05-2.71185613E-04
13129 4.59090145E-05-8.07064363E-05 1.55474086E-04 8.05743078E-03-6.54086292E-04
13130 1.22533080E-03-1.43425650E-03 1.62304705E-06-5.34645595E-06 3.72340890E-06
13131-4.40772546E-06 1.00430127E-06 1.84235930E-06-2.76341439E-06 2.48941364E-05
13132 1.67196762E-05 1.03043011E-03-2.13967321E-06 3.17874368E-05 8.98714402E-05
13133-1.19654822E-04 1.39281603E-06 7.21334996E-06 7.12822721E-05-2.22048366E-04
13134-3.90787400E-07-1.24109745E-08 3.95547720E-07 2.18329631E-06 1.54766004E-06
13135-8.91536364E-06-7.04564521E-06-1.81928681E-05-1.22587639E-06 1.05245524E-04
13136-1.12347504E-05 7.44763123E-05-4.80773081E-05-1.09574330E-03 2.13347298E-04
13137-8.08410886E-06 4.65908082E-04 2.18988435E-06-2.02118315E-06-1.68701203E-07
13138-1.81831617E-07 1.94510940E-06 2.43975645E-06
14  1-1.39617850E-04-1.18213369E-04-2.32758408E-06 6.54929049E-06-3.15141529E-06
14  2 5.26608599E-05 5.22135206E-06-1.11074320E-05-3.60887722E-06-1.47311204E-04
14  3 1.25135226E-05 2.70651116E-04 1.31520528E-04-6.87373322E-04 6.18441085E-04
14  4 9.98470823E-04 2.89197768E-04-2.67967609E-07 1.42366252E-06-1.15569491E-06
14  5-1.14047626E-05-2.71580665E-06 2.12060040E-05-6.14422201E-06-1.45405746E-05
14  6-7.44723806E-05-3.86195485E-04-7.83163241E-06 7.28582140E-05 7.18486001E-05
14  7 5.04052577E-04-3.29968413E-05-2.85522513E-05-4.22956435E-06-1.04392246E-05
14  8 1.37716455E-06-2.52339885E-05 2.74367173E-05 5.11558634E-05-1.23066861E-05
14  9 5.49787536E-04 2.32058832E-04-2.50925625E-04-6.75107570E-05 3.48550689E-03
14 10 9.94166343E-04-2.49184653E-05 8.49942764E-04-3.57462850E-06 1.03941373E-05
14 11-6.81950876E-06 1.09991349E-05 1.12063444E-06-8.01994143E-06 2.76446339E-04
14 12 2.29247099E-04-9.26722610E-06-3.09768507E-06-2.83517717E-06 5.05560741E-05
14 13-8.46794793E-07-7.29614217E-06 3.86467305E-05-2.69169862E-04-1.07515401E-04
14 14-1.40913983E-04-2.72899250E-04-6.06863370E-03-2.00630537E-03-7.58003451E-04
14 15-1.19739746E-03-2.36802235E-05 1.19552163E-05 1.17250071E-05-1.79502871E-05
14 16-3.27142932E-06 6.04069853E-06-5.71899289E-02-4.72972637E-02-3.55108023E-06
14 17-4.79383323E-05-7.72515757E-05-6.95418946E-04-6.50739786E-05-3.16224374E-04
14 18-2.50535084E-04-9.02280722E-04-1.68620428E-04-6.67208139E-04-2.41636880E-04
14 19 4.64238795E-03-5.64070016E-04-4.27208277E-05 2.04224513E-04 9.23484750E-05
14 20-7.04948503E-05-2.18536247E-05-3.26840690E-05 1.28658950E-05-1.44168936E-04
14 21-4.91042953E-05 1.34687838E-04 3.66620886E-05-2.81858914E-04-5.60154552E-01
14 22-4.63784006E-01-4.57233106E-05 4.59129990E-06 8.87105933E-05-4.62697670E-03
14 23 1.35992890E-05 1.85466068E-04-1.31825239E-05 4.43844511E-03 2.76286358E-04
14 24-1.04028307E-03-1.84569282E-04 9.10159421E-04 2.91279883E-03-3.14052791E-04
14 25-5.35366907E-04-3.79236404E-06-3.79478473E-05 4.17402113E-05 3.06247413E-05
14 26 2.34849671E-05-9.54156957E-06-1.72659043E-02-1.42397233E-02 2.41541184E-05
14 27-7.04995614E-05 5.54857838E-05-3.59219636E-04 7.05269658E-05-3.48831527E-04
14 28 1.93112789E-04-1.36462437E-03 1.02883925E-04-5.90583059E-04 2.46214746E-04
14 29-9.40187445E-04 5.28430821E-04-9.79774827E-05-4.93373406E-04 5.15718187E-05
14 30-1.00836341E-04 4.92645220E-05 4.25496359E-05-3.63958092E-05 1.12678713E-04
14 31-2.21638846E-05 1.20221197E-04-4.73357597E-05-1.04794440E-04-1.44841175E-03
14 32-1.18120764E-03-5.61895717E-06 4.71232834E-06 4.25346225E-06-6.41047917E-05
14 33 8.34275622E-05-7.11954128E-05 8.82407026E-06-9.46428789E-05-2.56298482E-04
14 34-1.75931969E-04 5.87067585E-05-1.75080572E-03-3.50896181E-04-9.01207102E-04
14 35-1.03079146E-04 1.40897049E-05-2.20314510E-05 7.94174607E-06 2.19519278E-05
14 36-1.29244489E-05-2.93782069E-07 2.77037057E-06-7.15317048E-05 4.45453519E-05
14 37-5.70621735E-04-1.06580416E-05 7.74315657E-05 1.72984771E-04 4.27251326E-04
14 38-9.02539144E-03-7.40945213E-03 8.09932022E-05 4.70783570E-05-2.17063495E-05
14 39-2.85785749E-04 3.10766824E-04 2.44223022E-04-6.84167337E-05-1.15144640E-03
14 40 2.53253838E-04 4.58812381E-04-5.87318411E-05-3.46950487E-03 4.57668266E-04
14 41 4.47688853E-04-1.27428863E-04-5.07345181E-05-2.61295227E-05 7.68640408E-05
14 42-1.42321454E-04 3.44122727E-05 3.02960426E-05-1.00151920E-05 4.12911965E-05
14 43-5.56208606E-05 7.11167610E-05-1.32987343E-05 8.80491962E-05 6.42007743E-05
14 44 2.31883792E-06-1.12822618E-05 5.15629533E-05-5.53535171E-05 3.44296442E-05
14 45-6.45832276E-03-5.28701862E-03-7.93403831E-05 6.56469047E-05 3.21499440E-05
14 46-2.74934619E-04-2.48972663E-04 2.24136904E-04 9.20761667E-05-6.51821657E-04
14 47 1.34744109E-05 3.03135639E-04 6.92523590E-05 2.77699195E-03 5.52668212E-04
14 48-5.72970048E-04-4.06193626E-04-1.76620976E-05-3.51597356E-05 5.28218332E-05
14 49 1.13165333E-04 4.65149251E-05-4.39638222E-05-1.89364150E-05 1.16562496E-04
14 50 3.90012119E-04 8.30962441E-04-1.02260621E-05 6.42408893E-05-3.85948754E-05
14 51-7.74229233E-05-5.39789897E-06 1.93840540E-05-6.27935402E-05 9.53254506E-05
14 52-1.09013890E-07-1.63132490E-06-9.15011606E-07-1.13246194E-07-2.33049605E-07
14 53 1.93982201E-05 4.03027605E-06-1.56571864E-07 1.34652451E-06-1.70686985E-04
14 54-5.48041146E-05-4.68645620E-05 3.60564246E-06-4.52191038E-05 1.99398718E-04
14 55 8.72534217E-05-1.56151090E-05-5.02046230E-07 5.06034495E-07-3.98826509E-09
14 56-1.72705098E-06 1.53655659E-06 4.43732099E-07 3.02044935E-06-2.64426540E-05
14 57 3.28505552E-04-3.46568726E-05-1.04822304E-05 6.94896096E-05 3.50689667E-04
14 58-1.25094821E-03-1.48148983E-05-1.44801928E-05-9.26509053E-07-1.80357143E-06
14 59-6.13188444E-07 2.84668766E-05 2.58996347E-06 4.61327578E-06 2.67858719E-06
14 60-1.42326045E-04 2.05766911E-05-1.01622300E-04 1.74313448E-05-1.16401419E-04
14 61 3.58547002E-04 2.65575999E-05 2.04517298E-04 4.49321867E-06-7.41085880E-06
14 62 2.91764013E-06-1.70965956E-06 2.54478912E-06-6.30759268E-07-3.35573397E-06
14 63 3.23631614E-05 6.21844417E-05 3.65295853E-04-3.18370846E-06 2.93634171E-05
14 64 3.60060834E-05-1.19508955E-04-5.18582348E-06 4.78750372E-05 8.02768704E-05
14 65 6.70166843E-05-4.99348848E-07 1.15692816E-07 3.60646076E-06-1.98948877E-06
14 66 3.85250458E-06-7.99382579E-06-1.36244397E-05 4.60428242E-06-1.28715278E-05
14 67-4.53158426E-05 8.91630897E-05-3.81518252E-05 8.39044319E-05 1.25879690E-03
14 68 3.05442108E-04-1.04055677E-05 2.44714325E-04 4.97262985E-06-3.65011984E-06
14 69-1.32251001E-06-1.19747282E-06 6.76451082E-06-2.30858598E-06-9.86668372E-08
14 70-1.68188177E-07-5.34040790E-07 9.78497140E-08-2.68392054E-07 5.75220169E-07
14 71 2.66436597E-06-5.53043137E-07 2.08403672E-06 3.74963460E-05-2.99188644E-06
14 72 9.16034961E-06-2.64764807E-06 9.16817466E-04-4.57417725E-04 2.39271337E-04
14 73 2.52141209E-05 2.90369760E-07-1.94084288E-07-9.62854720E-08 1.44774311E-07
14 74-4.38434140E-07 6.19086453E-07-2.09187326E-07 1.71328124E-07-6.15437493E-05
14 75-9.70349327E-05-1.84056322E-07-1.71495083E-07-2.15537363E-05 3.44168343E-05
14 76-9.75144549E-08 2.51053785E-07 9.45905110E-07-9.52214388E-07 1.16734343E-06
14 77-3.77390850E-06-6.05026732E-06 4.48560182E-06-6.83094430E-06 1.80076116E-07
14 78 2.43493187E-05-2.66910244E-05 4.60456157E-05 7.50936666E-04 1.73818629E-04
14 79-3.34673840E-05-1.87788918E-04 1.15889420E-07 7.28614230E-07-8.44503650E-07
14 80 5.71860677E-07-7.96838431E-07 1.11453933E-07-6.00092955E-08 1.65929027E-07
14 81 1.52338865E-06-9.56716897E-07-6.09224126E-07-4.00881910E-07-7.29753679E-06
14 82 5.17315594E-06 3.11753647E-06-1.38040147E-05 5.97567278E-05 8.54810259E-06
14 83-1.44936241E-05-9.91904039E-04-4.15341106E-04 3.64783627E-04-2.47130429E-04
14 84-1.12700408E-06 4.47473640E-07 6.79530444E-07 1.56951998E-06 8.98933124E-07
14 85 1.62323874E-06 8.66403252E-08 6.14571137E-07-8.93604329E-08-2.91589630E-07
14 86-4.47731935E-07-6.82554135E-06 8.35962722E-07 1.39153084E-06 2.77181884E-06
14 87 8.06268300E-05 1.79989064E-05-1.37503350E-05-2.05076262E-05 1.35542576E-04
14 88-4.25438493E-04 2.06718099E-04-2.76695042E-04-7.78410455E-08 5.95017406E-07
14 89-5.17176360E-07-7.53159693E-07 5.76489404E-07 1.24907595E-08-2.31961437E-07
14 90-9.21346949E-07 4.43958173E-05 1.21074595E-05 3.65863489E-08 2.38393270E-07
14 91-6.10559244E-08-4.31704050E-07-5.22608153E-08-1.68673750E-06 1.79087838E-07
14 92 2.60375951E-06 4.56228158E-07-1.00260381E-05-1.15920817E-06-2.57597694E-06
14 93-1.85530343E-05-9.49793706E-04-5.98184841E-05 2.67718514E-04-2.08426850E-04
14 94-2.43759196E-07-1.45982100E-07 3.89741295E-07 2.74568937E-07-5.23486622E-07
14 95 4.99105745E-07 7.11661851E-08 2.67974900E-07 2.01738225E-07 4.17855637E-07
14 96 4.80181432E-07-1.28813310E-06-1.35090877E-06-1.84939362E-06-2.68970297E-06
14 97-1.40283269E-05-4.64229929E-06 3.79234018E-06 1.49882736E-05-8.30279255E-04
14 98-3.18308322E-04 1.77074983E-04 3.03290907E-04 1.89833232E-07 3.33727426E-08
14 99-2.23205975E-07 2.81648511E-07-1.67882433E-07 2.13240400E-07 2.07914100E-07
14100-3.06568723E-07 2.66781335E-05 2.94966790E-05 1.36120439E-07 5.65965598E-07
14101 3.86480384E-07-1.10688828E-07 1.11797540E-07-4.37609034E-06-2.88717652E-06
14102-1.10720143E-08-7.45748539E-07 4.79437926E-07 1.09928783E-05-9.96257692E-06
14103 1.92526966E-06-2.11133378E-04 1.03763857E-04-1.24218520E-04-3.16971439E-05
14104 3.46337812E-07-3.72961379E-07 2.66235675E-08-4.74334770E-07 3.90340940E-07
14105-8.01692211E-08-5.52701626E-07 1.41552650E-06-2.24494818E-05-9.23995290E-05
14106-1.56298101E-07 1.24807720E-06 1.94218939E-05 7.58367806E-05-1.52632463E-07
14107-1.29625058E-08-6.73789066E-08-1.08244316E-07 5.92058001E-08-1.18771059E-06
14108 3.14118605E-07 5.50690529E-07-2.32877968E-07 1.13134523E-05 2.28302504E-06
14109-7.75983006E-06 9.67297048E-06-2.64119256E-04-8.72907640E-05 3.19337089E-05
14110-1.29759877E-07 2.62330643E-07 2.86553625E-07-5.48884269E-07-2.85706927E-08
14111 7.43250847E-07-3.69547049E-08 2.98794983E-07-3.01415171E-06 1.33884916E-05
14112 3.06705831E-05 2.49431778E-07-2.74248525E-06 9.17025526E-06-4.81696765E-05
14113-4.85491848E-07 3.59373240E-06 4.59753582E-06-3.75977769E-05-2.47762785E-08
14114-1.83706875E-07-9.83067742E-08 3.41882835E-07 1.17304885E-06 2.63750130E-06
14115 7.34431000E-07-1.81983086E-06-4.78449465E-06-2.46778876E-05-9.59092904E-06
14116 1.48737245E-05 3.23677138E-05 1.93991583E-04-2.09822210E-05-6.00608247E-05
14117 1.77748899E-04-3.93376036E-07 5.23428913E-07-1.30052878E-07 2.22111555E-07
14118-3.91154329E-07 8.37728558E-07-2.56704013E-08 1.22478002E-07 5.01281101E-05
14119 1.72618937E-04 5.25990728E-09-4.28574860E-07-7.12780914E-05-1.11129121E-04
14120-1.04666313E-06 8.96343088E-06-1.71598110E-06 9.30737953E-05 6.40931731E-09
14121 4.79232749E-09 8.95453681E-07 6.35452897E-07-5.66226299E-07 4.82765935E-07
14122-3.92993394E-06-2.73513082E-06 2.47243553E-06-1.65427724E-05 1.75262780E-05
14123 9.29223012E-06-1.23885335E-05 8.46052596E-05-8.58507256E-05-3.69088604E-05
14124 4.38019049E-05-2.46194940E-07 2.35753797E-07 1.04411429E-08-3.28511813E-07
14125 2.98696770E-07-8.46261922E-08-5.54599888E-07 1.50911130E-05-1.17769271E-04
14126-2.73573498E-05-2.81459747E-07-7.43232510E-07 1.22365448E-04-4.31382885E-04
14127-4.45643571E-06-2.92031021E-06 8.52669275E-08 5.80589079E-07 8.81127219E-08
14128-6.63737119E-06-4.79471797E-07-2.83976053E-06-4.23140415E-07 3.24793764E-05
14129-2.86846546E-05 2.71134020E-05-6.48107889E-06 1.49671030E-03-2.38336248E-05
14130 3.68513326E-04-3.06123587E-04-6.95665231E-07 2.70184963E-07 4.25480267E-07
14131 2.85217736E-07 9.22941008E-07-1.53346580E-06-1.99921545E-06 1.48528877E-05
14132 3.83009320E-05 1.95450909E-04-8.56786640E-07 2.58026658E-06-2.59493081E-05
14133 7.61277464E-05-8.31176356E-07 4.74603472E-06-7.75543118E-05-1.76223226E-05
14134 4.30919263E-08 2.64278693E-07 1.03022088E-06 1.87537920E-07-6.30098068E-07
14135-1.77507251E-06-4.88440708E-06-1.08176181E-06 2.68305727E-06-3.69540029E-06
14136 2.27022812E-05 8.88207961E-06-1.00957812E-05 1.91354884E-04-2.36303043E-05
14137-1.61237413E-05 3.16855570E-05 3.34373185E-07-4.32695730E-07 9.83225443E-08
14138-3.33534534E-07-5.11546340E-07-3.28934965E-07
15  1-4.50623793E-07 1.05273669E-06-4.43513910E-06-1.47763538E-06-6.26498837E-07
15  2-1.18258534E-05 2.22391947E-05 7.81958895E-06 4.42349416E-06-2.63795403E-05
15  3-1.22352950E-04-1.08233396E-04-2.79527108E-05 1.16134364E-03-2.01870539E-03
15  4-7.44907369E-04-6.32625002E-04-5.13806768E-07 4.42146344E-07 7.16604240E-08
15  5 2.83270267E-07 2.58955057E-06 1.37600748E-06-1.33914497E-06 1.02424473E-05
15  6 3.17372679E-05 4.03251801E-04 2.60209886E-06-2.26451047E-05-4.41882620E-06
15  7-2.32193258E-04 3.52449801E-06 5.05592104E-06 2.48306751E-06 1.38012510E-06
15  8 1.41341390E-07-2.41238122E-05-7.94544028E-06-1.00287566E-05-3.21579209E-06
15  9 2.29923792E-04-9.83740853E-05 7.24905488E-05 2.77331606E-05-5.13979954E-03
15 10-3.27668108E-04 5.13015957E-04 1.28836187E-04 5.17237769E-06-5.45034907E-06
15 11 2.77971374E-07-9.89493158E-07-1.70892412E-06-7.37588514E-08-2.05092119E-07
15 12 5.28734446E-07-4.15550703E-06-2.69627214E-07 2.00479215E-06-4.68153570E-06
15 13 1.96075034E-05 3.17175195E-06-7.55693742E-06-6.16325933E-05-1.86699855E-04
15 14-5.75778155E-05-5.74794900E-05 9.91586297E-04-3.44877996E-03-1.42180375E-03
15 15 1.78433671E-03-4.54591213E-06 2.51767640E-06 2.02823573E-06-3.22146845E-06
15 16 1.78656871E-06-4.59594303E-07-3.27287255E-06-2.37758874E-06-1.30099137E-07
15 17-3.00208178E-07-1.45937069E-06-7.52518950E-06 1.44969255E-07 1.37359333E-06
15 18 5.72628056E-06 7.43628146E-05-7.99737889E-05-3.93543531E-05-4.43414293E-07
15 19 1.37053303E-03-2.40165486E-03-5.41517350E-04-1.29054542E-03 8.80634761E-07
15 20-1.12625528E-06 2.45620522E-07 7.34241337E-07-8.34517158E-07-3.52982585E-07
15 21 3.77793792E-07-3.12851254E-06-5.98475239E-05-1.00743654E-04-4.00236036E-06
15 22-4.14308955E-06 8.92666097E-07-3.48941063E-07-8.05388395E-07 9.50182514E-06
15 23-4.25106804E-06 7.80575126E-07 4.41878875E-06-4.42279833E-05 5.54402808E-05
15 24-7.52963048E-06-1.71339990E-05 2.43519700E-03 1.25440402E-03-3.15678756E-03
15 25-7.04696482E-05 1.15934968E-06-3.23222363E-07-8.36127318E-07-6.03367954E-08
15 26-1.09089636E-06-4.27788432E-07 3.56024846E-07-4.93778167E-08 7.99585559E-08
15 27-6.74675485E-07 1.54067690E-06 4.75810571E-06-9.93538128E-07 2.82148898E-06
15 28-7.88860942E-06 3.04921837E-05-3.15449518E-05-5.72190314E-06 1.19951181E-04
15 29-3.22587638E-03-4.49559120E-04-1.11629653E-03 2.05279310E-03 2.02767995E-06
15 30-1.54415205E-06-4.83527904E-07-8.02389014E-07 8.46938163E-07-5.22997368E-07
15 31 1.83035428E-06-2.06942305E-05-1.40870532E-06-1.46985367E-04-8.27967719E-08
15 32-1.29840243E-07 2.58598218E-07 8.14573579E-07-1.87086335E-07 1.43853757E-07
15 33-5.18945698E-07-3.81014273E-06 1.38194087E-06 1.67839556E-05 1.92111432E-05
15 34 4.39179055E-05 3.02019937E-05 2.91561903E-03-1.75426677E-04 6.97766035E-04
15 35-5.88167665E-05 7.58353495E-07 2.37730221E-07-9.96083717E-07-4.59456009E-07
15 36-2.17373058E-06 8.78938068E-07 1.00387145E-06-6.00017543E-06 7.12047303E-05
15 37 4.30077547E-04-4.45421696E-08-5.15629899E-06-2.97120260E-05-1.32069979E-04
15 38 1.51900453E-08-1.67467331E-07 6.60517323E-07-5.61745280E-07 1.93914231E-07
15 39 1.41129082E-06-2.80987994E-06 2.99779422E-06-8.05675744E-07-2.63971389E-05
15 40 1.59411373E-05-1.93524674E-06 8.06767688E-06 9.26319240E-04-2.71323423E-04
15 41-1.60957766E-04 1.07156704E-05-1.11068339E-07-2.61672066E-07 3.72740405E-07
15 42 2.20422943E-07-2.73108039E-07 9.62722264E-08 6.04936384E-07-2.34452897E-06
15 43 5.60546798E-05 6.63282756E-05-8.85634086E-07 7.69775896E-06-9.91341717E-05
15 44 3.80505771E-05 6.31906248E-07-3.91033820E-06 1.90620610E-05 1.25860084E-04
15 45 4.14506587E-07-1.01698466E-06 1.03681163E-06 3.45918981E-07 2.08065751E-07
15 46 1.21158421E-05-5.60705446E-06-2.44506924E-06-6.76535264E-07-6.49005156E-05
15 47 5.55087279E-05 9.29155902E-06-5.20236660E-06 2.34473763E-03 1.09991289E-03
15 48-1.68096964E-04-2.67060182E-04 9.60185440E-08 1.07921825E-07-2.03940369E-07
15 49-8.32963070E-07 5.03071491E-07 2.52946951E-07 2.48167939E-06-1.63161475E-05
15 50 2.27226637E-04 2.12734761E-03 9.11899004E-07-5.85176762E-06 7.23556690E-05
15 51-6.47362479E-05 7.25196143E-08 4.61869418E-07 9.19262380E-07-3.78810269E-04
15 52 2.71547063E-07 1.12368438E-06 1.74951014E-06-1.03368286E-06-1.43259587E-06
15 53-1.14526988E-05-2.42821433E-06 3.63336787E-06 1.43705874E-06 1.06659980E-04
15 54-7.58756459E-06-1.61497378E-06-1.07233328E-05 3.57933781E-04-1.22782326E-04
15 55-2.38619174E-04 2.92296473E-06-1.32981013E-06-6.02248006E-07 1.93205813E-06
15 56 8.22686470E-07 1.23321130E-06-5.59484865E-07 2.72353358E-06-2.72404242E-06
15 57-4.33543075E-04 6.31077613E-04 3.36535992E-06-1.65816282E-06-4.18085153E-04
15 58-5.91140636E-03-3.51022890E-07-1.19067624E-06-1.40714881E-06-2.81200604E-07
15 59 2.74245598E-06 1.30165524E-05 5.90966790E-06 1.47775997E-06-1.16522542E-05
15 60-1.70564460E-04 1.20711284E-05-8.97529117E-05 2.58900711E-05-5.66806203E-04
15 61 2.36524071E-04-1.46915766E-04-6.78001993E-05 1.71268273E-06-1.33311248E-06
15 62-3.79570251E-07 1.66357734E-06 3.26232031E-06-2.22699982E-06 9.86582928E-07
15 63 1.23137513E-06-7.19647496E-05 4.42973302E-05 1.79480649E-06-1.34615501E-05
15 64-8.36651014E-05-3.08064986E-04-2.77270710E-06 2.35538596E-05 3.19399439E-05
15 65 1.43578598E-04 2.42194435E-08 2.35096278E-07-5.88204003E-07 6.21524973E-07
15 66 8.94379806E-07-2.00773617E-06 2.81991687E-06-3.03073385E-06-4.02935139E-06
15 67-5.12311509E-06-1.16350611E-05 2.83494518E-05 1.62749140E-05-5.13151729E-04
15 68-1.77351021E-04 3.41059657E-05-4.68843072E-05 1.23255076E-06-1.33917759E-06
15 69 1.06626824E-07 6.15855573E-07-4.83590518E-07-1.21712015E-06-3.42452486E-05
15 70-3.10550354E-05-1.84401945E-06 1.54527129E-06-1.68984334E-06 2.24410460E-05
15 71 1.37919670E-05-4.63066027E-06 1.21211138E-05-1.95674687E-04 2.48494344E-05
15 72-5.69131800E-05-5.12126561E-05-6.92041244E-04-7.79805412E-04-1.04461937E-04
15 73 4.12805121E-04-4.77215377E-07-3.63438418E-06 4.11159956E-06-2.53062083E-07
15 74 4.09476094E-06-6.22904795E-06 6.94003170E-07-1.52612614E-06-1.49809159E-05
15 75 4.17692613E-04-1.90071337E-06 1.95382258E-05-1.91888662E-04-3.72103548E-04
15 76 4.35441736E-05 3.29399822E-05 4.23147133E-06-8.98501005E-06-4.51968132E-06
15 77 5.29557253E-05-1.57839853E-05 4.11539228E-05-3.10008304E-06-7.29311061E-04
15 78 2.53257055E-05 6.58946538E-05-2.36040425E-04-1.19190760E-02-2.17635986E-03
15 79-1.29591711E-04-5.13395056E-03-5.54345653E-06-4.56110098E-06 1.01045575E-05
15 80-5.81652741E-06-9.33444365E-06 9.54205978E-06-2.17428993E-03-1.86610031E-03
15 81 6.60950221E-06-6.57946446E-05 7.24176648E-05 2.48374379E-04 8.19570748E-05
15 82-2.85494147E-04 2.84642696E-04 5.32977039E-04 1.76618932E-04-4.98056309E-04
15 83 4.29493941E-04 2.10706267E-02 6.70646816E-03-5.55949678E-03-1.53998573E-03
15 84-1.04924683E-04 4.27295861E-05 6.21950969E-05-3.91164758E-05 2.90305913E-05
15 85-1.65367823E-04 2.09236176E-04 1.75514734E-04-6.90869814E-06-1.66132699E-07
15 86 2.29079673E-06-4.46394172E-05 9.36280496E-06 1.71748304E-05-1.97553561E-05
15 87 8.23013200E-05-3.98740615E-05-1.99119203E-04-4.86040570E-05 4.33492372E-03
15 88 1.40628249E-03-3.59507873E-05 3.89007272E-04 2.08755535E-05-4.75629818E-06
15 89-1.61192554E-05-2.55208132E-06-8.25043485E-07 9.82079884E-06 3.63781435E-06
15 90-3.16057294E-05-2.08747798E-04 1.38451658E-04-4.36646329E-05-3.57681446E-05
15 91-7.86112912E-07-1.17012091E-06 1.51324669E-06-1.39668349E-05 9.26513100E-06
15 92 5.95382500E-06-1.07686100E-06-2.66176515E-05-1.81409046E-04-5.36880009E-05
15 93 6.83037156E-05 2.09552227E-03-1.81795494E-03-1.48762294E-03 5.91324379E-04
15 94-2.50877821E-06 1.86305323E-06 6.45724977E-07-3.54736818E-07 4.88306135E-06
15 95-2.55345767E-06-1.31928222E-05-1.15717440E-05 6.07638354E-07 1.80611254E-06
15 96-2.80746024E-07 1.26012112E-06-4.57454332E-06-1.11155393E-05 4.72786005E-06
15 97 5.25146183E-05 8.81204344E-05-7.32550712E-05 3.46177642E-05-2.96283660E-03
15 98-1.10205370E-04-2.27288426E-04-2.96073721E-04-8.74207958E-09-9.38552693E-07
15 99 9.47294772E-07-3.78438548E-06-4.22556264E-06-5.07709432E-06 1.27822585E-07
15100 1.09464056E-05 5.28590621E-05 1.17354607E-04 8.41760530E-05 6.59196895E-05
15101 1.61991334E-06-7.82736149E-07 3.92570902E-07 6.79649860E-05-2.67344381E-06
15102 9.03810450E-06-4.62128964E-06-4.84073501E-04-3.33639170E-04-1.99129019E-04
15103-4.78455796E-05-1.02838735E-03-7.50252508E-04-2.96603491E-04 2.56347967E-04
15104-1.02031046E-05 5.41869288E-06 4.78441176E-06-6.90258092E-06-1.14953765E-05
15105 3.08378450E-06 7.55610643E-07 1.89566297E-05-2.63633603E-04-3.64746309E-06
15106-5.68101085E-07 5.42579519E-06-1.75748216E-04-4.78668866E-04-2.96284188E-05
15107-2.57337586E-05-9.77315695E-08-1.10779007E-06-1.95295907E-07 1.51492464E-05
15108-2.38664465E-07 4.47867948E-06 1.40595460E-06-1.90772007E-04-6.20565405E-05
15109 7.06371916E-05-1.73476878E-05-1.43138510E-03-7.51445362E-05 3.89989594E-04
15110-8.19420776E-05 1.39198493E-06-2.19012875E-06 7.98143812E-07 2.49195563E-06
15111-2.06154868E-06-4.58010630E-07-1.56423729E-07 1.05963590E-05-6.18783398E-05
15112-7.53562890E-05 7.79397643E-07 2.42302646E-06-8.20490216E-06 2.76418487E-04
15113-2.32391416E-07 5.65189576E-06-7.13633729E-05-9.90363514E-05 5.88199585E-06
15114 5.12636958E-06 1.38182837E-06 1.38857134E-07 9.90265482E-07-3.89373788E-06
15115-1.85568620E-06-3.65862887E-06-3.18233881E-06 8.96441147E-05-9.11628247E-07
15116 8.88690248E-07 1.95742196E-05 2.84407177E-03-3.25403636E-04-4.50888669E-04
15117 2.16627503E-04 1.82567084E-06-7.64586567E-07-1.06108427E-06-2.25706367E-07
15118-1.01179151E-06-1.94443267E-06 3.15546249E-06-2.88642402E-05-1.19494187E-04
15119 1.70640167E-04 2.84471875E-06-1.46436802E-05-9.79007262E-05-9.86863157E-07
15120-1.45818542E-06-8.50809018E-07-4.64916821E-05-4.78714390E-05 1.08733230E-06
15121 2.14251241E-06-1.74669939E-06 1.70350812E-06 2.59949241E-06-7.90570914E-06
15122 1.22248326E-05-1.61229839E-05-2.23221460E-05-4.63596882E-05-8.55959385E-05
15123 7.49469433E-05 1.19634899E-05 9.69382364E-04 4.40345820E-04 2.49231585E-05
15124 8.08051479E-05 9.49081111E-08 7.23123251E-06-7.32614063E-06-1.30382334E-06
15125-1.20083948E-06 1.20818371E-06 8.62841492E-06-8.96556331E-05 3.91018224E-05
15126 2.44469310E-04 1.70951694E-06 3.55395939E-05-1.30999783E-04-1.33563959E-03
15127 5.63354430E-01 4.66507691E-01-1.38670020E-04 2.80624023E-05-7.95489078E-05
15128 4.75327781E-03 1.18772163E-04-8.15142762E-05 1.02349973E-04-3.39046490E-03
15129-8.18576223E-05-4.11646901E-04 6.47644839E-04-9.35122124E-03-4.97360418E-04
15130-1.11420509E-03 1.17349599E-03 8.79225329E-05-1.32271171E-05-7.46954157E-05
15131 9.57086785E-06-4.02097161E-05 1.52204370E-04 3.60676337E-04 1.13682335E-04
15132 7.34885881E-04 8.79996982E-04 3.59948957E-04 2.11889869E-04 1.44067409E-04
15133-3.22608326E-04 3.57508798E-04 1.48020827E-04 3.58967346E-04 4.67937629E-04
15134 2.67396546E-06 4.51215136E-06 7.12121289E-06-5.53827840E-07 1.36571282E-05
15135-2.19658450E-05 4.52184238E-06-9.59269854E-06-2.34546803E-06-7.70119432E-06
15136-4.42078492E-05 5.39799899E-06 3.30999920E-05-1.45955067E-03 1.73598221E-04
15137 1.86672519E-05-3.48840519E-05-7.81617378E-07 4.36526753E-06-3.58365015E-06
15138 1.09101871E-05 5.62889753E-06-1.10125695E-06
16  1 9.74835660E-05 7.73841029E-05 2.51437239E-06 1.16526658E-06-5.14066946E-06
16  2 3.71157471E-05-1.06164667E-05-9.85294480E-07-5.26367124E-06-6.87301914E-05
16  3 2.46919320E-05-5.89433046E-05 3.58982147E-05-6.05754768E-03 6.67264178E-04
16  4 6.79141239E-04 5.43447714E-04-6.98883672E-06 2.04131511E-05-1.34243144E-05
16  5-9.96574631E-06-4.30135432E-06 2.80365536E-06-7.82237653E-06 3.71418481E-05
16  6-2.33635129E-04 1.41684257E-04-5.60612448E-06-7.36510772E-06-1.40619993E-04
16  7 2.40941036E-04-5.81321061E-05-5.02292115E-05-1.48484185E-07 6.80460986E-07
16  8-4.24972995E-06-5.40736048E-06 3.78908042E-05 1.38844348E-05-1.31667336E-05
16  9 4.87831598E-04-2.86099955E-05 1.91066834E-04-3.94698763E-04 1.05003950E-03
16 10 4.77934320E-03 9.98548238E-04 4.11075866E-03-1.52557674E-05 1.64021760E-05
16 11-1.14640855E-06-1.08829537E-05-9.68386807E-06-7.30221869E-06 3.07112456E-03
16 12 2.59917864E-03-9.00155805E-05-3.74387870E-05 1.24303762E-06-1.01774662E-04
16 13-3.82248731E-04-1.82023900E-04 2.47543179E-05-2.03347282E-03-9.12996405E-04
16 14-4.51648211E-04-1.09892946E-03 3.66122522E-03-1.16291951E-03 2.09923650E-04
16 15 1.29290376E-03-1.53355540E-04 6.29526249E-05 9.04029151E-05-1.24509624E-04
16 16-3.29469348E-05-1.53843502E-06-5.60334812E-01-4.63968533E-01 3.95318533E-05
16 17 1.44863683E-04-9.63416480E-05-4.77452571E-03-7.56630365E-05-5.32223879E-05
16 18-7.49315007E-06 5.19358742E-03-4.28204298E-04-2.84105887E-04 2.00824707E-03
16 19 7.19097538E-03 2.83372850E-04 4.69773581E-04 6.93437471E-04 6.96342634E-05
16 20 8.45706980E-05-1.54204961E-04-2.15052760E-05 3.48454096E-05 9.18663495E-05
16 21-3.42931563E-04 5.16120671E-05-1.81538607E-04-5.84768858E-04 5.72478509E-02
16 22 4.74564405E-02 1.49651940E-05 5.31549219E-05 5.91294469E-05 2.65922224E-04
16 23 1.08855654E-04 2.48319547E-04 3.31824839E-04-2.32568628E-03 4.69030492E-04
16 24 6.59079564E-04 3.80869864E-04-6.89183802E-03 1.86967925E-03 2.72499401E-03
16 25-9.45686892E-05 4.39457162E-05 1.65396160E-05-6.04853323E-05-4.95764428E-05
16 26-6.49520043E-05-1.43052373E-04 1.74118186E-03 1.44583390E-03-3.36640726E-06
16 27 1.14195884E-05-2.31916093E-05 2.79831763E-05-1.25170421E-05 2.82500687E-05
16 28 7.23502001E-05 4.04200044E-04 2.15898091E-04 2.22972537E-04 5.81729958E-05
16 29 5.51525999E-03-1.34030530E-04-1.65614946E-04-8.25543916E-04 1.19440524E-05
16 30 3.21686620E-05-4.41127144E-05-7.50919687E-06-2.81341251E-05-2.24792981E-05
16 31 1.37751041E-05-1.23236277E-04-1.62646311E-04-1.23880525E-04-1.34324729E-02
16 32-1.10596632E-02 5.48706265E-05-6.04586256E-05 4.52495170E-05-3.60034062E-04
16 33 2.88164001E-04-2.10283226E-04 2.80474234E-04-1.63801915E-03 5.37782296E-04
16 34-3.13843756E-04 1.98347062E-04-4.77986352E-03 8.32017172E-04-5.58495155E-04
16 35-4.89666506E-04-4.89481228E-05 2.69726335E-05 2.19754893E-05 7.13063880E-05
16 36-1.22150060E-04 9.28435713E-05-1.82082027E-05 1.09009328E-04 2.90997899E-05
16 37 4.93290998E-05-1.14109123E-05 5.97748625E-05 5.07219220E-05-1.54708050E-04
16 38 1.23573186E-03 1.01357060E-03-1.28988117E-05-7.46162924E-06 2.95657883E-06
16 39 7.35863390E-05-3.31342819E-05-3.77534358E-05-2.17002855E-06-2.99971358E-06
16 40-3.01828875E-05 4.79237253E-06-2.37799309E-05-2.07168347E-03 3.55428621E-04
16 41 1.75158114E-04 1.73493846E-04 2.92904703E-06-2.33602208E-06-5.93024945E-07
16 42 2.66353491E-06 1.04984328E-05-1.19690830E-05-9.77130590E-06 2.95062214E-05
16 43 4.47783959E-05 2.35446130E-04 1.74664655E-07 3.12575564E-05 9.33898605E-05
16 44 9.19990221E-05-2.49609695E-06 1.62091603E-05-4.41934242E-05-2.27386308E-04
16 45 8.63967577E-04 7.11917993E-04 1.09674364E-05-4.63089999E-06-1.02882943E-06
16 46-9.96073793E-06 2.64503933E-05-4.81169839E-05-3.40058670E-05 6.18136975E-04
16 47 8.53858462E-05-2.73047912E-04-6.71492706E-05 1.00799664E-03-3.45388313E-04
16 48-2.17047249E-04 5.44663530E-05-1.38193041E-05 2.08023473E-05-6.98304323E-06
16 49-1.19196360E-05-7.21518046E-06 4.55384564E-06-2.02050413E-07-4.88951158E-05
16 50 9.11670872E-06-4.61985413E-04-3.81122635E-06-1.41404058E-05 1.03213919E-04
16 51-1.34282590E-04 2.74695007E-06-3.61583132E-05 4.31531346E-05 5.04063194E-05
16 52 1.87718361E-07-5.81617471E-07 2.60682274E-06 3.09888734E-06-6.02034738E-07
16 53 1.43961990E-05-1.11522196E-05-1.55638778E-05 3.66373087E-06-1.41289766E-04
16 54 2.88165388E-05 1.73509326E-05 2.38170674E-05 1.58056795E-03-6.09148917E-04
16 55 1.03780769E-04-2.53724020E-04-1.42863891E-06-5.46365648E-08 1.48327548E-06
16 56-6.37496413E-07-1.23923131E-06 1.94790948E-06 2.52986970E-06 2.96218131E-05
16 57-6.31369929E-04 6.43638938E-04-1.82999359E-06-8.44762134E-05 4.65954862E-04
16 58-1.77918238E-03 2.55472952E-04 2.06982967E-04-3.91749974E-06 6.80307867E-06
16 59 1.30888209E-06 6.50278371E-05 3.18522444E-05-5.84877234E-06 4.64239078E-06
16 60-5.15481916E-04 5.14828510E-05-2.24482023E-04 9.77064077E-06 1.75361382E-03
16 61-2.96848398E-05 1.74416254E-04 5.33221390E-04 3.66951311E-06-1.96865096E-05
16 62 1.60169965E-05 1.55463179E-06 1.08919305E-05-8.18020855E-06-4.84618937E-06
16 63 4.25430157E-05 1.08860462E-04-7.45609017E-05-8.08921110E-06 4.52956574E-05
16 64-2.24422716E-04-1.83525663E-04-8.82677877E-06 8.83221880E-05-8.71688150E-05
16 65 3.48267654E-04-2.53841104E-06-3.06851900E-06-2.43559519E-06-1.12417072E-05
16 66 5.47973494E-06 1.65702152E-06 3.04197838E-07-1.46946221E-05-1.10383566E-05
16 67 8.87994642E-05 3.38043635E-05 4.86951358E-05 1.24395270E-04-1.61152336E-04
16 68-3.99278013E-04 9.00481500E-07 9.73118006E-05-1.83603775E-06-4.90493674E-06
16 69 6.74097449E-06 6.74712626E-06 3.33659132E-06-3.11356603E-06-7.10562411E-08
16 70 1.45496047E-07-5.58487538E-07-1.61818115E-07 7.40854045E-07 1.56989534E-07
16 71 4.32916906E-06-1.84592402E-07-2.86833739E-06-4.03151475E-05-3.25858491E-05
16 72 2.77238305E-05 2.32107902E-05 1.07929783E-04 4.03778342E-05 3.04779571E-04
16 73 4.84125371E-05-4.61614919E-07-7.95867738E-07 1.25748266E-06 1.17575820E-06
16 74-6.93316479E-07 2.19741312E-06-8.87728844E-07 6.42386915E-06-6.72291988E-05
16 75 5.83796522E-06-8.96905661E-07 6.70634601E-06-3.72140768E-05 1.26786167E-04
16 76-2.92284061E-07 1.26276204E-06 2.89551669E-06-1.27531174E-06-1.20495350E-06
16 77-1.16509146E-05-2.24799026E-05 6.19204719E-06 7.13062216E-06-3.89600532E-05
16 78 1.03112503E-04-1.17791033E-04-4.72502715E-05 1.75849810E-03-3.01426166E-04
16 79-1.77066204E-04-1.16324672E-04 3.11683419E-07 2.70261545E-06-3.01429887E-06
16 80-1.55883354E-06 2.36709894E-06-3.86236976E-07-1.31381800E-08-3.24241992E-07
16 81 1.89015721E-06-3.99626415E-07-3.95017880E-07 4.17091107E-06-8.90290317E-06
16 82 1.11829863E-06-2.30574282E-07-1.25201087E-04 1.21390046E-04-9.86347791E-06
16 83 7.28766667E-07 2.02221845E-04 1.44392517E-03 4.89366801E-04-5.05134433E-04
16 84-2.78127802E-06 7.48329677E-07 2.03294834E-06 3.88287411E-06 4.08280535E-08
16 85 2.49266684E-07 1.67163842E-07 8.90130631E-07 2.37720804E-07 5.04824705E-07
16 86-5.88371802E-07-1.07533064E-05-1.26063992E-06-1.21468174E-06 4.61497342E-06
16 87 1.08492872E-04 4.44137164E-05-3.32946889E-05-6.31769014E-05 1.33652678E-03
16 88 2.63041251E-04-4.40486205E-04-6.73800002E-05 9.90764073E-07-8.79546067E-07
16 89-1.11218006E-07-1.78149746E-06 1.07825557E-06 3.39150494E-07-3.25788083E-09
16 90 3.49023367E-06 6.92399754E-05 7.15038480E-05 6.95795991E-08 2.46460872E-07
16 91 4.55455440E-08 2.33199606E-07 5.76680476E-07-8.67263563E-07 2.60203074E-07
16 92-1.29883937E-06-3.54152445E-06 5.35776256E-06-1.25174901E-05 8.70048862E-05
16 93 7.67815448E-06 7.31462845E-04-9.23355770E-04 7.96300402E-04 1.50194132E-04
16 94 1.34149489E-06-8.98877072E-07-4.42617821E-07 1.15365995E-06-3.48662591E-07
16 95 7.13102792E-07 1.42922430E-07 3.55072403E-07 8.09257996E-07 2.55852487E-07
16 96 3.08605080E-07-1.97551528E-06-5.01768750E-06-2.27788498E-07-7.63643671E-07
16 97 9.09831297E-06 4.02515280E-06 2.08645582E-05 2.37853883E-05-1.21370361E-04
16 98 1.09191407E-05-1.23581685E-04-9.48410713E-06-3.62242859E-07 1.08943258E-06
16 99-7.27189721E-07-3.25263605E-07-5.43760056E-07 2.45559649E-07-3.83746374E-07
16100 3.37383972E-06 2.39767386E-05-1.29715077E-05 2.85655253E-09 1.23559514E-07
16101-1.54142764E-07 6.90283618E-07 4.96285890E-07-3.01108319E-07-2.50243757E-07
16102-3.82930831E-06-2.66768241E-06-3.40965437E-05-5.70758659E-05 7.98647323E-06
16103 1.47034802E-05-2.39130273E-04-6.59887484E-05 2.02955868E-05 9.50002839E-07
16104 2.43572664E-08-1.07942269E-07 8.35850030E-08-9.17555653E-07-2.41565548E-07
16105 3.79320788E-07-2.78118639E-07 5.34889480E-06-1.77553897E-05 8.78677060E-05
16106 1.63970544E-06-1.54511820E-05-7.66139186E-06-6.62282225E-05-1.71368543E-07
16107 2.36768891E-09 3.78924291E-07 4.74330989E-07 1.24614706E-07-7.55293036E-07
16108-2.12423206E-06-1.69358110E-06-4.28605304E-07-3.10342531E-05-1.97680485E-05
16109 4.73267642E-06 7.60752070E-06-1.09484399E-03-1.16489781E-04 1.02271551E-04
16110 4.86233545E-05-9.44571956E-07 1.47497539E-06-5.30403434E-07 1.50555331E-07
16111 1.87808509E-07 1.01528963E-07-4.82262925E-08 1.13116492E-06-4.34446483E-05
16112-3.03509293E-05-1.56965542E-08-1.28899979E-06-2.11572533E-05 6.13994323E-05
16113-2.45050443E-07 3.92954723E-06-4.29529184E-05 2.27182424E-05 4.80491877E-07
16114 8.10034556E-08 3.68076447E-07 4.66940870E-07-1.39537527E-06 5.13149261E-06
16115-2.15497094E-06-3.15998183E-06 6.32131481E-06-1.08768366E-05 3.00614221E-05
16116 1.97575792E-05-6.43078024E-05-3.42988832E-04 2.23976986E-04-1.29692864E-05
16117-9.92012782E-05-4.37977001E-07-7.88965478E-07 1.22694248E-06-5.34359886E-07
16118 7.19000380E-07-4.47750719E-07-1.15754340E-06 8.11461215E-06-1.19676413E-04
16119 1.20081361E-04-2.45954859E-06 2.09720864E-05-9.62139307E-06 3.12451500E-05
16120 1.80844182E-06-1.29856445E-05-2.77686532E-06-3.85300162E-05-1.19100289E-08
16121-1.24313633E-08 1.85135735E-06 1.06179119E-06-5.26630849E-07 1.29591438E-06
16122-8.12153620E-06-4.58759758E-06 1.80464218E-06-4.78159254E-05 4.84002373E-05
16123 1.33324985E-05-4.59738863E-06 1.74700838E-04 3.30229072E-04-6.46196745E-05
16124 5.43715988E-05 1.03178420E-06-4.40520766E-07-5.91263431E-07 5.99963926E-08
16125 8.61884974E-07 5.57787496E-07-2.02609577E-06 3.96384713E-05-6.97341085E-05
16126-1.55369958E-04-6.85369808E-06 5.30439212E-05-1.06874687E-04-1.40562112E-03
16127-2.72703389E-06-2.91824302E-06 3.20219983E-08 1.11287900E-06-2.08784903E-07
16128 9.20935981E-06 4.05098213E-07-4.32025779E-06 3.88937983E-07-1.10377172E-04
16129-4.37053603E-05 1.20291357E-05 2.49989495E-05 7.56637590E-04-1.24006071E-04
16130 1.10647880E-04-1.08144908E-04-7.09898110E-08-1.01729988E-07 1.72719799E-07
16131-1.26935273E-06 8.76386714E-07 7.94999046E-08-4.95153594E-07 1.07789848E-05
16132 1.50629526E-04 7.30217187E-05-6.02507690E-07 5.68573648E-06-6.76722463E-05
16133-4.07194325E-05-6.49778143E-07 5.76184297E-06-8.95093238E-05-4.38346723E-05
16134-5.93259245E-08-6.80828515E-07 7.90093505E-08-6.91957825E-07 3.35457526E-07
16135 8.20770029E-06-5.67104994E-07 2.41071691E-06-1.87678812E-06-6.46886098E-05
16136 3.43180669E-06 2.54457580E-06 1.59271526E-05-7.25075010E-05 1.02725946E-04
16137-2.41092891E-05-1.25836683E-04 5.29348633E-07-7.10346549E-07 1.80997917E-07
16138 6.49789512E-08-7.40026129E-07 8.34731719E-07
17  1-1.42233006E-07 2.39240428E-07-2.83656437E-07 2.95358899E-08 3.15367858E-08
17  2-4.11928311E-06 1.09543857E-06-7.99516708E-08-1.45016610E-07 4.79307799E-05
17  3-5.11827611E-06-2.24409397E-06-1.33964235E-05 7.60416878E-04 4.35950104E-05
17  4-1.68500873E-04-2.98389468E-05-1.90440873E-07-2.55568361E-07 4.46009233E-07
17  5 1.88747034E-07-2.34716416E-08 2.53611524E-07-9.10214099E-08-1.47108361E-06
17  6 2.05242644E-06-8.06232666E-05-6.47435670E-08-1.28366117E-06-1.93069974E-05
17  7-1.11149412E-04 1.96436611E-08 5.99344154E-07-1.22453307E-06 9.19312485E-07
17  8 9.10320859E-08-6.07891504E-06 6.79640544E-06-4.91995583E-06-3.81677303E-07
17  9 3.59386933E-05-5.38047970E-05 2.31399830E-05-1.11269540E-05 1.49126125E-04
17 10-4.95024896E-04 3.57589194E-04-3.16681731E-04-3.74307066E-07 9.19079865E-07
17 11-5.44772798E-07-1.40498118E-07-4.36082891E-07-3.02151355E-07 2.06987048E-08
17 12 1.47338786E-07-8.44851882E-08-2.81072469E-07-6.57660290E-08-9.44873484E-07
17 13 1.34521176E-07 1.27155532E-06 3.11708974E-07 4.20269505E-06 3.44880528E-05
17 14-9.76509080E-06 2.20020383E-07 2.09806637E-03 1.43372145E-03-3.14853352E-04
17 15-4.31446869E-04 1.26085308E-07 1.91162866E-07-3.17248173E-07 2.21552811E-07
17 16 3.11399217E-07 2.47843563E-07 1.66408780E-07 2.89924743E-07 1.94612097E-07
17 17 1.00601514E-07 1.35990317E-07-7.06986441E-07-1.05215102E-06-4.68697969E-07
17 18-7.99372162E-07-5.27634376E-06 2.34467548E-05 9.68053718E-06 1.06753440E-05
17 19-3.27155579E-03 5.42615509E-04 4.41630274E-04-2.82606022E-04-3.83394610E-07
17 20 1.30584319E-07 2.52810291E-07-3.61698447E-07 1.89640960E-07 1.72022642E-07
17 21-6.67245176E-07 5.33462573E-06-5.62469500E-06-1.09787697E-04 1.09019039E-07
17 22 2.34232786E-07-1.18416856E-07-2.87808230E-07-1.22360629E-07-1.96110274E-06
17 23 9.38429070E-07 1.48383376E-06 5.76308096E-07 8.51700019E-06-1.51349596E-05
17 24-1.90061850E-06 3.42786936E-06 7.28116290E-04-2.94168774E-04 8.61385333E-05
17 25-1.37381965E-04-4.64272247E-08 1.54742079E-07-1.08314854E-07-1.69786972E-07
17 26 1.00555524E-07-6.21179747E-08-5.83630445E-08 5.17745794E-08-7.86568683E-08
17 27-1.17155956E-07-2.05120342E-07-2.79730918E-07 4.43712184E-07 4.77360474E-07
17 28 9.51801724E-07-2.99359916E-06 6.89612935E-06-1.48270990E-06-9.49552089E-06
17 29-6.98471618E-05-4.31319331E-05 1.92497020E-04-6.81074273E-05-3.13794168E-07
17 30-2.65867254E-08 3.40380894E-07 1.19009311E-07-2.29852226E-08 9.79738883E-08
17 31-4.38711439E-07 2.26048549E-06-3.41644738E-06 7.92294107E-05-1.54437715E-07
17 32 9.32999120E-08 1.25487210E-07-1.56771537E-07-1.67786239E-07-1.77584747E-06
17 33-4.35474502E-07 7.08808816E-07 7.01383574E-07 6.22662757E-06 1.48819450E-06
17 34-9.47493927E-06-3.35676224E-06 8.16175403E-04-1.36161340E-04 1.31352896E-04
17 35 2.89744534E-05 1.78344471E-07-2.99576293E-07 1.21231822E-07 6.80013764E-08
17 36-1.19022539E-07-1.50761066E-07-4.45314325E-07 2.60984978E-06-3.89588674E-05
17 37 7.24019013E-05-3.29154973E-07 1.92892426E-06-1.31291931E-05 7.05169367E-06
17 38 2.60383286E-09 2.92405279E-08 2.82175647E-07 2.10493162E-08-2.24809316E-07
17 39-9.35428566E-08-1.22006367E-06-3.21345175E-07 9.28588521E-07 7.97054712E-06
17 40 6.27944897E-06-3.31743438E-06-4.67463933E-06-1.92521539E-04 6.73665488E-05
17 41 4.63080235E-05 4.73437798E-05-1.74008837E-07 3.19115246E-07-1.45106409E-07
17 42-3.86780251E-07-1.15238465E-07-2.85997633E-08-2.78922533E-07 1.40245852E-06
17 43-1.24186739E-05 4.67111397E-05 4.64497190E-07-3.77367802E-06 5.92597217E-06
17 44-2.21942852E-05-1.54927691E-07 1.11954866E-06-2.15543057E-06-5.04702169E-05
17 45 9.24324166E-08-9.49906180E-08 3.67787309E-07 4.93642605E-08-6.76426966E-08
17 46 2.44463022E-06-1.64400004E-06-3.57525379E-07 1.37723630E-07-2.23302290E-05
17 47 5.43736358E-06 6.79704837E-06-5.83071156E-07-3.17917305E-04-2.54934572E-05
17 48 6.86439789E-05-4.37949961E-06-4.64816751E-08 2.94274188E-07-2.47792513E-07
17 49-1.27413498E-07-1.11811822E-07-9.71799486E-08-3.54672685E-07 4.40580788E-06
17 50 1.74402807E-05 1.49736308E-04-5.38230247E-07 4.94238593E-06-2.11406755E-05
17 51-1.15051436E-04-9.97428912E-07 6.78948576E-06-2.81996629E-05 2.51650969E-05
17 52-1.01440652E-08-1.39750295E-07-3.39132689E-07 9.15916533E-08 1.22292479E-07
17 53 1.77991313E-06 1.38673151E-06-2.47509895E-07-5.10138835E-07-1.03064979E-05
17 54-4.79760622E-06-3.46875862E-06 2.47077116E-06-6.62793981E-06 9.16625991E-05
17 55 2.62882796E-05 1.98925290E-05 4.24276222E-07-4.78681336E-07 5.44051146E-08
17 56-1.22349492E-08-2.71552268E-08 1.45978533E-07 4.00243350E-07-4.95467195E-06
17 57 1.17363466E-04 2.60414722E-04-1.76114782E-06 7.84089143E-06-1.14138955E-04
17 58-3.35406185E-04-9.31292072E-08 9.56924631E-08-5.78860578E-07-1.10080499E-07
17 59 1.28196095E-07-1.70000480E-06 2.49007239E-06 5.02796849E-07-6.76376077E-07
17 60 8.16242625E-06-2.69129295E-05-3.56638134E-06-3.23309419E-06-9.58318008E-04
17 61-1.23764375E-04-2.53254153E-04-1.19940610E-04 6.56284388E-07-1.38476484E-07
17 62-5.17807904E-07-1.84068388E-07-8.36955991E-07 2.68132649E-07 1.72024865E-07
17 63-3.59154692E-06-2.38144617E-05-2.38444757E-04-4.03862522E-07 3.56442028E-06
17 64-9.45022329E-06-4.34058312E-05 6.03174230E-07-3.76124126E-06 1.96745908E-05
17 65 7.04153687E-05-8.07705346E-09 6.66136830E-09-7.80802660E-08-2.31577595E-07
17 66-1.13892154E-07-3.58153523E-07 3.81531611E-07 1.19597676E-06 3.70306686E-07
17 67 5.15817376E-06-2.81037473E-06-8.64133035E-06 5.19711656E-07 1.20107236E-04
17 68 8.92717706E-05 9.92926472E-06 2.13876329E-05-1.08559315E-07 5.97671902E-08
17 69 4.87921252E-08-4.19676589E-09 3.69793436E-09-1.46802403E-08 4.85646785E-05
17 70 3.93122867E-05 2.39871852E-06 2.91336084E-08 4.86208441E-07 1.47555387E-05
17 71-4.16698654E-06-5.90878724E-07-2.50452449E-06 1.20803082E-05 5.89000849E-05
17 72-3.93143479E-05 2.58679819E-05-5.13926792E-03-2.02262288E-03-4.12285505E-04
17 73-1.36575171E-03 1.50342868E-06-2.67137800E-06 1.16794931E-06 6.58405709E-06
17 74 1.60157759E-06-2.15735205E-06 1.91124108E-06-1.17156339E-05 1.83973179E-04
17 75 8.04271675E-05-4.87917220E-07 1.71163453E-06 1.34856251E-04-1.15934782E-04
17 76 4.80924913E-07 3.21140536E-07 1.91153707E-06-2.49252162E-06 9.43755199E-07
17 77-4.18928783E-06-8.33118154E-06 1.10359982E-05-4.59361515E-06 9.52818483E-05
17 78-2.23747076E-05-3.82506224E-05 6.32804931E-05 4.84102689E-03-1.13507633E-03
17 79 3.86689466E-04-1.71168024E-03-2.80996575E-08 1.07669899E-06-1.04859933E-06
17 80-1.22407508E-06-8.62740628E-07-2.50058203E-08 1.01212437E-05 7.01248003E-06
17 81 1.79191804E-06-1.03443902E-06-1.34336337E-06 2.80592382E-05-2.75275118E-06
17 82 3.32784390E-06 4.65067469E-06-1.81352860E-04 9.20584797E-06-1.01575347E-04
17 83-9.27876415E-05-7.15011893E-03 1.54002674E-03-2.90137187E-04 7.29223908E-04
17 84-1.90546988E-06-2.89956632E-06 4.80503620E-06 2.20537481E-06-2.66703630E-06
17 85 2.12432755E-06-2.34206438E-04-1.96796442E-04 5.04434144E-07 4.02453848E-06
17 86-5.21153426E-06 3.74015804E-05-1.90400140E-05 1.29706225E-05-1.50376316E-06
17 87 4.10566791E-05 1.35551380E-04 3.89589692E-05 1.66600249E-04 1.21642123E-02
17 88-1.25997023E-03 2.44363698E-03-2.02971149E-03 1.28972671E-05-2.86578759E-06
17 89-1.00314795E-05-4.68888608E-06-8.96058540E-06 1.25985290E-05-6.08231021E-06
17 90 3.09500706E-05 2.66075338E-05-6.93928239E-04 8.02508575E-03 6.71021264E-03
17 91 9.95894585E-05-5.36736925E-05-1.85771094E-05-2.41631792E-04 2.97691917E-04
17 92-2.09192721E-04-4.81441594E-05-1.55597300E-04 7.61223361E-04-3.71903661E-05
17 93-1.70145495E-04-1.88650508E-02 1.04856011E-02 5.43327847E-03-4.99120440E-03
17 94-1.03641056E-04 4.13029350E-05 6.23381210E-05 1.34501909E-04 3.18171432E-05
17 95-3.45680976E-05-2.71908647E-04-2.28440112E-04 2.46760701E-06 7.83593862E-06
17 96 2.96898710E-06 4.23640758E-05-1.64960429E-05 2.82102529E-06 4.95182846E-06
17 97-1.30933538E-05-1.12208282E-05 7.29763303E-05-1.48307498E-04 6.15636207E-03
17 98-1.28748820E-03 1.98580729E-03 2.17230021E-03 1.30928592E-05-6.64497259E-06
17 99-6.44788657E-06-8.22180311E-06-8.50954083E-07-9.34567509E-06-5.52203819E-06
17100 3.15660857E-05 3.85762298E-05-3.44915733E-04-7.37181488E-05-6.19826403E-05
17101 3.69392085E-06-3.77573683E-06 4.46054081E-07-2.28563017E-05-2.21734256E-05
17102 2.83962413E-05-2.65271223E-06 4.33193012E-04 1.96271186E-04 2.84200933E-04
17103-9.03741118E-05 2.17132879E-03 8.32352121E-04 1.44641601E-03-1.49628624E-04
17104-5.61409422E-06 1.18421884E-05-6.22809423E-06 2.79970055E-06-1.08394938E-06
17105-4.29647211E-06 5.14524829E-07-7.66968493E-06 2.17490026E-04 1.20945663E-03
17106-1.99400529E-07 8.50416872E-06 2.46386473E-04 2.85138232E-04-5.63308749E-01
17107-4.66466743E-01 4.75092000E-05-1.01569894E-05-8.10622275E-06-4.65543040E-03
17108 3.20859100E-05-3.21863807E-05-4.02873615E-06 2.87178891E-03 5.13372001E-04
17109-4.57220052E-04-7.52416603E-05 1.23439405E-02 1.36154167E-03-1.69518035E-03
17110-1.16570182E-04 6.07004836E-05 4.00893635E-06-6.47094199E-05-1.07420210E-04
17111-2.42135074E-05 1.44736032E-05-3.57709576E-04-1.47021476E-04-3.66721779E-04
17112-1.19625721E-05-3.61244067E-04-1.75402029E-04-2.18883376E-04-6.57408220E-04
17113-3.59466191E-04-1.40269816E-04-4.42623915E-04-2.07406404E-04 7.06317951E-04
17114 5.79869989E-04-5.54113974E-06-1.12361059E-05 2.50319806E-06 8.51948185E-05
17115-9.89246907E-06 3.64884912E-05 9.09573086E-07-5.35292151E-04 2.16667364E-04
17116 5.80968374E-05-1.05542984E-04-1.07665928E-02 1.28764278E-03 1.58841490E-03
17117-6.08448165E-04-1.00863083E-05-1.50656884E-06 1.15928772E-05-1.67486695E-05
17118 1.26523376E-05 7.44697495E-06-8.27043097E-07 2.03808316E-05-1.43213050E-04
17119-3.84213308E-05-8.67639932E-06 9.70859983E-05 1.21552762E-04-9.37645635E-05
17120-9.11417627E-06 9.11285620E-05 4.49663306E-05-1.28188363E-04-1.75940066E-09
17121-1.94023482E-07 2.63265489E-07 2.92731162E-07-8.96731001E-09 2.07325283E-06
17122-1.13005610E-06-1.52113929E-06 4.02240318E-07-1.84048312E-05 9.04223819E-06
17123 7.54016371E-06-3.97103783E-06 1.18470692E-04-5.82248870E-05 3.79643454E-05
17124 6.09913890E-05-3.92124661E-07 2.85349457E-07 1.06775204E-07-3.78729199E-07
17125-1.39097754E-07-2.97255591E-07-7.25658100E-07 1.12789127E-05 6.96640887E-05
17126-2.20611881E-04-4.14184923E-06 2.54275614E-05 2.42636232E-05 1.91870187E-03
17127-2.92210586E-05-2.37196281E-05 2.10354216E-07-1.59779357E-06-1.01362123E-06
17128-9.99364118E-06 3.07794432E-07 7.90202070E-06 2.66119746E-06 1.38781647E-04
17129-3.71200165E-05 3.41221920E-05-8.64785247E-05 1.75777169E-03-7.27584956E-04
17130 2.31483305E-04-5.48255880E-04-5.81665997E-07 1.60789616E-06-1.02623016E-06
17131-1.73965777E-06 1.99087001E-06-3.28678028E-06 1.11244330E-06-8.60961539E-06
17132 1.33869322E-04 6.07148790E-04-1.80321336E-06 6.91714928E-06 5.17079584E-05
17133-5.35013728E-04-3.12691190E-06 1.45280752E-05 9.54601709E-05 3.02160432E-04
17134 1.96353455E-08 5.49048248E-08 0.00000000E+00-7.36651155E-07-1.97775969E-07
17135-8.46694530E-07 1.94176552E-06 2.53389621E-06 1.47911693E-06 1.18230691E-05
17136-2.37244859E-05-3.23325099E-05-6.02806385E-06 6.23472044E-04-1.15021597E-04
17137-1.45699993E-04-4.93634628E-05 7.94716681E-08 2.47094285E-08-1.04181097E-07
17138 1.55142860E-06 2.58137888E-07 1.26102965E-07
18  1-1.70025248E-02-1.40191721E-02-7.47117940E-05-4.45860620E-05 3.43980907E-05
18  2-2.81150690E-04-3.91535185E-04-1.96797086E-04 1.69452808E-04-2.15965086E-03
18  3-1.96798243E-04-2.40457718E-04 7.53231068E-04-9.54817858E-04-2.21466479E-04
18  4-8.20810475E-05-7.99118935E-05-5.86812583E-05 3.66571709E-05 2.20240874E-05
18  5-9.83370002E-05 1.24229213E-04 6.57834933E-05-2.28908244E-05 1.24931463E-04
18  6-3.12946702E-04 8.74087452E-05-2.16697643E-05 1.25153494E-04-2.62983286E-04
18  7 1.18474501E-04 3.96585748E-05 3.41117154E-05 3.04221265E-06 1.42813160E-06
18  8 2.39557507E-06-4.47027074E-06 1.81297311E-05 7.16175288E-06-1.48074067E-05
18  9 5.32646941E-04 4.99573770E-05-1.21290589E-04 2.57274396E-04-1.03296973E-03
18 10 1.44327537E-03 1.28369411E-03 4.94864319E-04-1.09285323E-05 1.99860098E-05
18 11-9.05747752E-06-1.44032524E-05-1.97825867E-06 7.76475106E-06-2.79573432E-05
18 12-2.62684944E-05 2.13631926E-06 2.37725337E-06 9.24352532E-07 3.33929228E-05
18 13 5.89728894E-06-1.19018321E-05 1.37970619E-05-1.09327724E-04-1.24236359E-04
18 14 1.91296375E-04 1.51207924E-05 5.68772163E-03 1.47559171E-04 7.99853278E-04
18 15 2.43153246E-03-1.82195968E-06 9.57467892E-06-7.75271924E-06-1.74115427E-05
18 16 3.40931345E-06 4.47301626E-06 7.43215277E-04 6.25897732E-04 8.47458469E-06
18 17 5.24950911E-06 1.73431791E-05-1.19563790E-05-6.67500731E-05 2.20412491E-05
18 18-7.63812015E-05 4.16133853E-04 2.04137676E-04 1.67752889E-04-5.85462174E-05
18 19-2.27169899E-03 7.01592746E-04 4.74122036E-04-9.17765466E-04 1.87929865E-05
18 20 1.86558845E-05-3.74488710E-05 9.51493761E-06-9.77536260E-06 3.13337730E-05
18 21 1.10055554E-05-1.03272868E-04-5.31752854E-06-3.82886043E-04 1.73976812E-02
18 22 1.44626061E-02-2.09343099E-05 6.77942298E-05-6.16313950E-05-6.60975032E-05
18 23-8.92461394E-05 2.98846636E-04-2.79016246E-04-1.84914538E-03 3.28230180E-04
18 24 8.28783380E-04-5.12089035E-04-2.59946345E-03 2.34052598E-03 2.11066502E-03
18 25-7.73734016E-04 6.85087557E-05-2.86154838E-05-3.98932719E-05 3.78924908E-05
18 26-1.45624655E-05 1.55266496E-04-5.62079892E-01-4.65402728E-01 6.15613024E-05
18 27 1.07470919E-04 9.00677439E-05-4.81362911E-03-1.64252112E-05-5.18611042E-05
18 28 5.59440167E-05 4.87856382E-03-1.27441459E-03-5.12788921E-05-1.56225662E-03
18 29 5.61295638E-03-5.02176809E-04 2.16285627E-04-4.91756832E-04-2.97312723E-05
18 30 1.01293105E-04-7.15618329E-05-4.51601163E-05-1.33857986E-04-2.28172976E-05
18 31-3.48414916E-04 6.79507533E-05-7.78930837E-05-2.60031985E-04-3.00948094E-02
18 32-2.48545776E-02 2.68813693E-05-5.69277467E-05-7.30623356E-05-5.13053939E-04
18 33 8.81832378E-05-1.67134455E-04-4.11260891E-04-1.52910700E-03 3.51129282E-04
18 34-2.68246489E-04-5.06319780E-04-1.92146421E-03 6.60128824E-04-2.32116360E-04
18 35-1.88098299E-04 6.67143966E-05 4.55956191E-05-1.12310016E-04-3.88559980E-06
18 36 9.20867493E-05-9.98074651E-05-2.59956709E-05 1.00169737E-04 3.33742088E-05
18 37-4.32008689E-05-2.17718063E-05 5.65357083E-05 4.49217205E-06-2.61184958E-04
18 38 8.19451819E-04 6.72603392E-04-8.19475995E-06-4.31875386E-06 2.85757224E-06
18 39 6.43550711E-05-4.36024315E-07-1.95835274E-05 4.57632718E-06-2.58750022E-04
18 40 6.48343824E-05 4.34370063E-05 3.94619239E-05-3.29640219E-03 4.23316935E-04
18 41 3.80282771E-04-2.28105101E-04-1.34346683E-05-3.50561598E-06 1.69402843E-05
18 42 7.92602975E-07-2.02410656E-06 8.02647542E-06-2.39236907E-06 2.56914418E-05
18 43 2.11622771E-05-1.39929513E-04-2.16093893E-06 5.17308327E-05 9.49233136E-05
18 44 9.37954489E-05-1.04620164E-05 3.86039117E-05 4.22699527E-05 1.58602949E-04
18 45 4.81460179E-04 3.96826371E-04 5.88104403E-06 1.65173090E-06-4.47364265E-06
18 46-8.47518848E-08 1.30890101E-05-4.61700267E-05 1.31012713E-05 4.74727008E-04
18 47 4.01773483E-05-2.02559016E-04-6.57725063E-05 2.74244976E-04-1.02903671E-05
18 48-3.56988239E-05 2.43232045E-04-1.06358240E-05 1.72433879E-05-6.60756393E-06
18 49-2.32092996E-06 9.85994237E-06 6.75526813E-06 2.04153358E-06-4.73934025E-05
18 50-7.97861539E-05 1.31466535E-04 5.64560871E-06-5.18358850E-05 1.28740420E-04
18 51 1.73656954E-04-8.61194272E-06 2.19204795E-05 1.04084985E-04-2.80634225E-04
18 52 3.54512417E-07 5.36619095E-07 3.44727769E-06 1.65530126E-06-4.32653106E-07
18 53 2.85946964E-06-1.58111758E-05-1.10733867E-05-2.72849208E-06-8.26520672E-05
18 54 3.54016489E-05-1.75358739E-05 6.99970889E-07-7.56894494E-04 1.46964486E-04
18 55-2.85258371E-04 3.17358307E-04 9.67469403E-07-1.36859855E-06 4.01129149E-07
18 56-1.18820462E-06 1.17324557E-06 1.75985979E-07-4.17028471E-06 4.71982292E-05
18 57 6.46789462E-04 3.73705743E-04-4.33024406E-06-5.34580186E-05 1.59834350E-05
18 58-8.54155897E-04-1.14549928E-05-6.04341316E-06 1.85016917E-06-1.88013829E-06
18 59 3.18865830E-06-3.37610652E-05-9.42218233E-06 4.90277754E-06-1.67844419E-05
18 60 1.41010879E-04 8.08134450E-05-8.40687253E-06 1.29329610E-04 2.02534101E-03
18 61 9.83876189E-06 3.81304288E-04 3.50441739E-04 4.91289121E-07 1.75213827E-06
18 62-2.24342739E-06-1.04931393E-06 8.55872508E-06 2.40225580E-06 4.67472095E-07
18 63-1.22256049E-05-4.63474482E-05-1.31540757E-04 4.57934668E-06-6.22863255E-05
18 64-1.80915115E-04 2.45263994E-05 2.28889743E-06-7.38551176E-06-4.19593783E-05
18 65 2.17335260E-04 2.17932742E-07 1.30706092E-06 2.25022712E-06 8.95973306E-07
18 66 1.30238271E-06-8.39888362E-06-1.01354243E-05-2.41634190E-06-3.53968160E-06
18 67 3.54403879E-06-3.40285344E-06 2.91107252E-05-1.07636834E-05-9.98540146E-04
18 68-5.30446101E-06 1.41047648E-04-1.52360404E-04 7.10337226E-07 6.85738617E-07
18 69-1.39607584E-06 1.77977731E-06-5.91525213E-07 1.40868193E-06 1.90345854E-07
18 70 6.86260157E-07-2.26365448E-07 3.14945233E-07-9.97340944E-07-1.11541380E-05
18 71 1.20204648E-06-1.56113223E-06 4.53116637E-06 1.70761104E-04 6.10622808E-05
18 72 1.85426257E-05 4.04595969E-05 9.14180712E-04 3.70809900E-04 2.12632083E-04
18 73 2.11614529E-04 1.07217053E-06-1.08367465E-06 1.15041134E-08-5.71460112E-07
18 74 1.23980646E-06 2.90359526E-07 1.12126243E-06-1.36945460E-05-3.96114525E-06
18 75-7.72418023E-05 5.85695061E-07-7.00116090E-06 2.55961431E-05 1.43568378E-04
18 76-5.64969860E-08-7.93513516E-07 2.77292280E-07-8.64698985E-07 3.38326491E-06
18 77 9.64620357E-06-1.46296383E-07 5.50568372E-06-1.75707640E-05-1.28236639E-04
18 78 1.11467170E-05-4.22778003E-05 1.41988747E-04-1.65161362E-03-4.97222119E-05
18 79-5.95611897E-04 5.09164514E-04-3.34959281E-07 1.29400261E-06-9.59043333E-07
18 80-9.45115212E-07-5.79873451E-06-5.45315384E-07-3.96173879E-08 4.06283744E-08
18 81 2.76948349E-06-1.16105676E-06-9.75843399E-07 3.08410528E-06-1.22424470E-05
18 82 6.08696493E-06 5.69970879E-06-7.69916217E-05 8.32452182E-05 2.78829483E-05
18 83-5.49277421E-05-1.98862685E-03 4.94125791E-04-9.20591620E-05-3.29383811E-05
18 84-3.15420291E-06 1.41766546E-06 1.73653746E-06 2.48243022E-06 1.47471141E-08
18 85 1.77396371E-06 9.19463330E-08 1.08254358E-06-2.08143555E-07-4.16991254E-07
18 86-9.47774139E-07-1.41003656E-05 1.64338372E-06 1.98829956E-06 5.79944791E-06
18 87 1.34230239E-04 4.07159922E-05-3.40739443E-05-5.24724943E-05 1.32661484E-03
18 88 2.26180756E-04 3.70521493E-07-4.13417094E-04 1.01755311E-07 1.38460013E-07
18 89-2.40215325E-07-5.62628945E-07 1.82336761E-06-1.75976482E-07-1.23114215E-06
18 90 5.91998298E-06 6.15142746E-05 2.27466882E-04 1.73204966E-08 1.65715196E-07
18 91 3.53029096E-07-3.55414783E-07 3.12245572E-07-6.94975499E-07-1.78769690E-06
18 92 1.92815765E-06-1.91348048E-06-1.62902481E-05-3.76963249E-06-1.97117876E-05
18 93-2.03632875E-05-5.14165998E-04-2.78513707E-04-2.66987167E-04 6.51870645E-05
18 94-5.96314440E-07 1.56390629E-07 4.39923810E-07 2.95889325E-07-8.66864442E-07
18 95 1.45244254E-06-5.23393173E-08-1.80291047E-07 5.87908677E-07-2.39265246E-07
18 96 3.09108393E-07 5.08630110E-06-2.47970860E-06 1.25780691E-06-5.81600646E-07
18 97-3.72119597E-05-1.91441971E-05-1.23993459E-05-2.38603484E-05 1.02642271E-05
18 98 5.91393255E-05-2.02420542E-04-1.32319458E-04 2.78070582E-07 3.21046968E-07
18 99-5.99117550E-07 2.35930342E-07-1.38255558E-07-7.42229807E-08 2.02700906E-07
18100-3.32044136E-06-1.67388101E-05 1.63816424E-06 1.05341278E-07 6.77039334E-07
18101 5.62246852E-07-2.40580339E-07 6.83144866E-07-5.70641662E-06-3.97839399E-06
18102 3.80021062E-07-4.13861813E-06 3.72643448E-06 1.48325404E-05-1.53396916E-05
18103 1.45094234E-06-5.04011285E-04-1.47312748E-04-2.32437150E-06 9.34988698E-05
18104 1.29007235E-07-3.46696198E-07 2.17688963E-07-1.06198726E-06-1.52702867E-07
18105-4.59401824E-07-2.31972245E-07-2.59585634E-06 1.48773217E-05 1.16628546E-04
18106-5.73391116E-07 3.71627739E-06 2.59233014E-06-9.79408191E-05 5.32200120E-08
18107 1.26491990E-07-9.08634628E-08-2.62118075E-07-5.31711590E-08-9.68742527E-07
18108 4.89692299E-07 1.43777957E-06 1.17002059E-07 8.77983115E-06 6.53436378E-06
18109-5.46234715E-06 5.64900995E-06-6.06673931E-05-2.35429604E-05 1.83246651E-05
18110-4.63224898E-05 4.41663830E-07-1.17531204E-07-3.24132626E-07-2.48254469E-07
18111 7.40106995E-07 2.69539924E-07 5.31837207E-07-5.24147688E-06 1.96759339E-05
18112 6.80351888E-06-2.81291131E-07 1.28048166E-06-2.33734610E-05 1.63080276E-05
18113 1.08242656E-07-4.99911318E-08 1.14504971E-05-4.12315067E-05-7.39453529E-08
18114-6.20339840E-08-3.50873355E-07-6.77871445E-08 8.70476339E-07-1.00955193E-06
18115 2.02942266E-06 5.59341820E-07-3.53290372E-06 6.87773287E-06-1.11539739E-05
18116-1.41030884E-05 2.76550492E-05 7.55525950E-04-7.28187798E-05-1.12258658E-04
18117 1.11211460E-04 6.48586884E-08 9.86736866E-07-1.05159555E-06-5.25721321E-07
18118-9.04920015E-07 6.29776620E-07 1.53251891E-06-1.14270894E-05 1.10177454E-04
18119-2.29001701E-04 9.80008000E-07-6.47869109E-06-5.13408477E-06-1.65333840E-05
18120-3.68578700E-07 3.94813735E-06 1.72285588E-05 8.98019977E-05-3.34016710E-08
18121-4.07738039E-07-1.31124007E-06 1.95504984E-07-9.75919308E-07 3.81445194E-06
18122 5.80551475E-06-4.98374916E-07 4.26325302E-06-1.10519033E-05-2.09215607E-05
18123-2.23824282E-07-2.16428163E-05 2.36296492E-05-6.22285101E-06 3.29484307E-05
18124-3.53801678E-06-9.24917810E-07 5.38923918E-07 3.85993892E-07-1.16268575E-07
18125-9.94504953E-08-7.18824132E-07-1.97751024E-06 7.66735724E-06-3.01893670E-05
18126-1.76681298E-04 3.81091436E-06-3.20658857E-05 5.00249360E-04 6.82066425E-04
18127 3.82904425E-07 7.06477758E-07 3.25144200E-07 1.33189907E-06-7.08073710E-07
18128-3.98390065E-06-3.05876187E-07-6.33749695E-06 3.02524004E-06 8.75175253E-06
18129-5.28368068E-05 8.57751793E-05-4.17333299E-05 4.79480928E-04-2.95789850E-04
18130 3.03542693E-04-7.61331815E-05-1.22944780E-06 3.35387545E-07 8.94060251E-07
18131 4.24263495E-09 4.69945746E-07-3.26039541E-06 0.00000000E+00-6.25962595E-07
18132 2.99085688E-04 6.56854262E-04-2.28541986E-06 1.20663128E-05-9.21629851E-06
18133-8.46196587E-05 2.75101039E-07-3.02767576E-06-4.76605929E-05-2.05975902E-04
18134 2.49682924E-08 2.85831516E-07 1.05807759E-06-6.31402559E-08 1.24995292E-07
18135-2.75697599E-06-4.99146630E-06 1.59678576E-07-6.21114898E-07 1.63890983E-05
18136 2.23603384E-05 3.40927926E-06 4.84192987E-06 1.16237111E-04-1.25651896E-04
18137 2.74043423E-05 2.56183687E-05 6.48585533E-07 1.54089827E-08-6.63994516E-07
18138-5.10265663E-07 1.83568564E-07-9.49587466E-07
19  1 7.78581538E-07 9.03570997E-08-1.22946616E-06 3.03649417E-07-1.22972523E-07
19  2 1.01435224E-05 5.70876157E-06-5.90546929E-07-2.89012708E-08-1.13651285E-04
19  3 9.41450214E-06-5.61181437E-06 4.13748365E-05 1.35508477E-03 8.28165332E-04
19  4 2.65871726E-04-5.35784139E-04-1.23406554E-06 1.46584127E-06-2.31775729E-07
19  5-1.98379315E-07-1.48830706E-06 1.35303897E-06-5.20320095E-07 6.35806829E-06
19  6-7.50021496E-05 3.35740340E-04-1.33464788E-06 1.12496892E-05-9.18459978E-05
19  7 3.76650304E-05-7.06395030E-09 8.82339194E-07-1.38454126E-07 3.72606802E-07
19  8 9.56626670E-07-1.02001839E-05 6.48025965E-07-9.20926597E-07-5.75545633E-06
19  9 1.13590757E-04 4.07054582E-06 5.94864997E-05 4.98207522E-05-1.87717890E-03
19 10 9.62241372E-05 1.23848728E-04 1.33395498E-03 1.62893185E-06-2.97190138E-06
19 11 1.34296953E-06-2.46898407E-06 2.64309259E-06 1.35074946E-06 2.45383375E-07
19 12 1.04867217E-06-2.09182780E-07 1.60731320E-06-1.93970667E-06-6.11820807E-06
19 13 6.20277942E-06-9.13285059E-06 9.95017943E-06 1.67485246E-05-4.00099834E-05
19 14 5.75330560E-06 1.47418206E-06 5.97330553E-03 3.34714078E-03 2.66838954E-03
19 15 1.37134369E-03 4.32043240E-06-2.68217097E-06-1.63826143E-06 9.15568703E-08
19 16-3.53386340E-06 1.19621131E-06-3.36045924E-07-4.77147325E-07 1.27946189E-06
19 17 3.02398942E-07 7.65279227E-07 2.24793923E-06-7.52838489E-06-2.08000765E-06
19 18-3.53948949E-06 8.48699527E-07 2.90649513E-05 1.63603899E-05 1.36118044E-05
19 19-4.74597039E-03 1.97955635E-03 1.77244120E-04 3.91995132E-04-3.51197817E-07
19 20-2.11370750E-07 5.62568567E-07-7.13962314E-07 1.06696609E-06 9.22928825E-07
19 21-3.59129293E-07 7.34544726E-07-3.90883623E-05 3.97201936E-05 8.92071655E-08
19 22-3.77120235E-08-2.92132743E-07-1.36625691E-10 2.20340861E-07 2.85879879E-06
19 23 2.05019152E-06 1.00045030E-07-3.20197960E-07-3.36909172E-05-8.29409845E-06
19 24 1.79357453E-05-9.23954656E-06 7.17014894E-04 5.77616708E-04 1.93781165E-03
19 25-6.59915844E-04 4.15664132E-07-6.37874130E-07 2.22209998E-07 5.12588370E-07
19 26 7.72185371E-07 2.86344362E-07 2.24777221E-07 2.74055093E-07 7.78252762E-07
19 27-5.14429796E-08-2.82725226E-07-2.08041668E-06-4.29707404E-06 4.98674581E-08
19 28 1.63148165E-06 4.65242664E-05 8.97358195E-06 1.25224459E-05-5.62114267E-06
19 29 1.34487806E-03 3.24916270E-04 4.80435404E-04-8.22575412E-04-2.08652595E-07
19 30 9.46662526E-07-7.38009931E-07 3.98122397E-07-2.69080641E-07-3.96586013E-07
19 31 5.62795506E-07-4.94510943E-06-1.32507467E-05 4.15669648E-05-3.41594618E-06
19 32-2.33277911E-06 9.75939012E-07 5.90773583E-08 7.04618161E-08-5.69078608E-06
19 33-3.03633074E-06-1.05165772E-06-6.30139918E-07 1.00023407E-05 2.00037219E-05
19 34-3.42059767E-06 8.69223551E-07-2.88347556E-03 6.75336316E-04-4.93470320E-04
19 35-9.48781197E-05 5.02500592E-07 1.44417102E-07-6.46917694E-07 5.53730721E-08
19 36-4.39276533E-07-9.20435698E-08 5.72855956E-07-7.32686392E-06 4.00633602E-05
19 37-1.14696917E-04 6.60213144E-07-5.15435254E-06 3.17665627E-05-3.10857168E-04
19 38 4.04721138E-07 3.97409565E-08 4.64570847E-08 4.80166892E-07 4.69280258E-07
19 39 2.41116837E-06-5.82070971E-07-2.48714077E-06-1.66541609E-06 1.00073876E-06
19 40-2.53657484E-06 4.81692242E-06 1.96244471E-05-1.99175180E-03 2.42827165E-04
19 41 3.63565547E-04-5.30823114E-05-8.22760987E-07 2.53683826E-07 5.69077161E-07
19 42 2.89124948E-07-6.16867081E-07 7.04932030E-07-9.46654850E-07 8.63510818E-06
19 43-3.55698829E-05-2.23631318E-04-1.45749287E-07 1.17422026E-06 2.92610777E-05
19 44 1.96706353E-04 7.03357021E-07-5.86330508E-06-1.34292529E-05-3.61013525E-05
19 45 2.02276871E-07 7.35426639E-07 4.91880127E-07 2.08799776E-07 2.02233220E-06
19 46-7.38321082E-06-1.24494135E-06 2.89583170E-07-8.46159660E-06 5.39638584E-05
19 47 9.78888066E-08-8.45807200E-06 4.13764298E-05-1.66641537E-03-6.53345848E-04
19 48 1.17845125E-04 8.76929980E-04-3.77280247E-08-5.77674562E-07 6.15402587E-07
19 49-6.25212150E-07 1.58326851E-06 1.64640990E-06-6.51787078E-07 6.67868918E-06
19 50-7.91758710E-05-1.62333715E-03 1.46708978E-06-1.31910766E-05 1.92031577E-04
19 51 7.54910512E-04 7.33512298E-07-9.29378339E-06-6.85188812E-06-1.82520168E-04
19 52 1.00995987E-08 2.15649764E-07-1.87288711E-07 7.95931951E-07 8.55125403E-08
19 53-3.30800594E-06 5.87988609E-07-3.91710254E-06-2.04806512E-07 1.97255848E-05
19 54-6.86999961E-06 2.35577042E-05-6.17301132E-06-9.68111529E-06 1.38552977E-04
19 55-4.40483559E-05-5.68092407E-05-3.48003210E-07 3.64449864E-07-1.64466543E-08
19 56 3.34666396E-07 6.68158564E-07-6.45663114E-07 3.13639047E-06-2.64989947E-05
19 57 2.99843145E-04-8.56055517E-05 8.65343118E-07-3.37273689E-06-2.93417848E-04
19 58 5.12374782E-04-1.26029150E-06 4.39647644E-07-1.81924161E-06 7.92440259E-07
19 59-7.79308961E-08-1.66147650E-05 7.79850186E-06-4.13279359E-06-8.47136782E-07
19 60 9.40942533E-05-6.50492651E-05 3.67661603E-05 1.94651228E-05 3.07101102E-03
19 61-3.99721272E-04 4.36880667E-04 5.29377385E-04 1.61489343E-07-1.01698061E-07
19 62-5.97912818E-08 1.12194092E-06-1.67824689E-06 1.14641564E-06 1.88068519E-06
19 63-1.73632505E-05 6.43791037E-06-3.74767405E-04-1.03910585E-06 5.97300535E-06
19 64 1.25080076E-05 2.23269844E-04 2.98450112E-07-6.42989877E-06-3.14461346E-05
19 65 1.54812562E-04-1.23221324E-07-4.82070518E-07 4.11930396E-06 3.15022609E-07
19 66-1.49399550E-06 1.53105735E-06-1.94544995E-05-4.56263777E-07 6.15984766E-06
19 67 3.02647393E-05 7.93566008E-05-5.20891911E-06-2.15406687E-05-4.65577429E-04
19 68-1.14942564E-04 5.31212688E-05-1.06951939E-05-1.02266933E-06 2.86212751E-07
19 69 7.36456575E-07-1.68050210E-06 1.54727935E-06 1.02350630E-07-5.09782364E-05
19 70-4.52677891E-05-5.70624457E-07-7.28959417E-06-3.08473549E-07 3.23048970E-05
19 71-5.12100715E-06 3.84941514E-05-6.77114859E-08-2.13702424E-04-5.90146658E-05
19 72-2.00383869E-04 7.36800602E-06 7.23711466E-03 8.45339369E-04 1.79700474E-04
19 73 1.12038712E-03-1.16265631E-05 1.77966391E-05-6.17007602E-06-1.94648529E-06
19 74 2.90297564E-06 1.03767193E-05-1.74170603E-05 1.69376393E-04 1.60879110E-04
19 75-4.35970026E-04-2.06668995E-06-3.07955274E-06 1.87836856E-05 4.28943067E-04
19 76-5.08675387E-06-2.12920324E-06-2.29314470E-06-2.88992224E-06 1.28281255E-06
19 77-5.37577014E-05 2.78645179E-05 3.17189926E-06-6.52217881E-06 3.75310111E-04
19 78-3.93316044E-04 4.84793996E-04-2.23020739E-05-6.94681240E-03 3.87097848E-03
19 79-2.24270064E-04 2.83272483E-03 3.56352164E-06-2.14460230E-06-1.41891934E-06
19 80-4.79783968E-06 8.22175256E-07 5.31419548E-06-1.00107863E-05-1.07530719E-05
19 81-5.31136160E-07-8.12029623E-06 6.11108700E-06 3.01838070E-05-6.18876046E-06
19 82 4.63375485E-05-2.76862844E-05-1.04374950E-04 5.35552562E-06-2.85788441E-04
19 83 1.76348995E-04 1.60855188E-03-2.46183865E-03 2.37133541E-03-2.26037070E-03
19 84-1.25601215E-05 6.40199540E-06 6.15812609E-06-9.23882701E-06 6.04848849E-06
19 85-1.93529596E-05-1.70178343E-04-1.39077959E-04-5.84024759E-06 7.98737815E-06
19 86 4.12225474E-07-3.97510037E-05 3.51713859E-05-8.71064508E-06-2.30988530E-05
19 87 6.63022728E-04 1.53089372E-04 2.23128613E-04 1.90822722E-05 6.89136380E-04
19 88-8.28734986E-04 8.31405869E-04-6.24638557E-04 9.02427035E-06-8.88663524E-06
19 89-1.37635111E-07 4.82873452E-06-1.28890877E-05 8.79994408E-06 4.23008095E-06
19 90-8.63831731E-05 9.18835333E-05-2.76716256E-04 5.96396529E-03 5.00735223E-03
19 91-7.81646448E-05-7.34249801E-05 3.60718698E-05-2.51648105E-04-2.97234333E-04
19 92-2.31843391E-04 1.21097386E-04-7.04975307E-04-3.32558361E-04-3.09603940E-04
19 93 1.88120942E-04-1.16724282E-02-7.84186696E-03 5.67786972E-03 1.61315755E-03
19 94-3.86658161E-05 6.87411101E-07 3.79784050E-05-1.48685408E-04 6.11818694E-05
19 95 5.30056302E-05-1.86057199E-04-1.52443049E-04-4.35243688E-06 1.04312104E-05
19 96-4.16029614E-07-3.53137013E-05 3.61563497E-05-1.32773873E-05 5.69621592E-06
19 97 6.47790911E-04 8.51605457E-05 2.20575415E-04-1.37364797E-04 6.52234196E-03
19 98 8.70223948E-04 1.42349153E-03 9.56275716E-04 1.27579050E-05-9.26286443E-06
19 99-3.49504057E-06 6.41505230E-07 2.84000620E-06-6.37860494E-06 2.46684698E-06
19100-7.22378401E-05-1.18870525E-05 1.78883914E-04 3.87395970E-05 3.42377088E-05
19101 1.11862542E-06-2.89908962E-07 1.05617980E-06-1.12770195E-05-9.64702346E-06
19102-7.72726794E-06-1.15060519E-06 2.28125470E-04 1.34884580E-04-7.99579446E-06
19103-1.68105242E-05 1.01597089E-03 7.37743236E-04 1.19118628E-04-2.59239213E-04
19104-1.11466469E-07-1.86722707E-06 1.97869354E-06-5.04669553E-07 2.76795416E-07
19105 2.20117999E-06 1.48777208E-06-9.68149914E-06-1.47555791E-05-9.36050711E-05
19106-3.53377369E-06 3.77281868E-05 1.06476543E-05 5.49931779E-04-6.26840209E-04
19107-5.21908973E-04 5.03409468E-06-7.55867401E-06-1.47938591E-07 4.02769126E-05
19108 1.33926018E-05 2.45949908E-05-7.96334092E-06 1.26592190E-05-3.06560030E-05
19109-1.06900641E-04 1.75031887E-05-9.78696273E-03-1.93999454E-03 1.09726688E-03
19110 3.76847407E-04-1.34313056E-05 9.86787768E-07 1.24445178E-05 1.34617414E-05
19111 5.12554790E-06-2.29604185E-06-9.73661846E-06 7.18895804E-05 9.47350805E-05
19112-1.39955689E-04 1.18117908E-06-2.38509083E-05 4.09543902E-05-2.72934473E-04
19113-9.51079026E-06 6.49306179E-05 1.00458256E-04-1.27956131E-04-5.63325649E-01
19114-4.66475890E-01 6.13143309E-05-1.97251411E-05 3.00718622E-05-4.77981007E-03
19115-1.24937939E-04-5.36939510E-06 1.37371408E-05 3.27467311E-03-2.09837464E-04
19116-6.81394580E-04 1.94966714E-04 8.91889707E-03 1.25617059E-04-1.73917933E-03
19117 2.40301624E-05 1.02149924E-05 3.68913679E-05-4.71063603E-05 9.95373175E-05
19118-4.28083710E-05-5.89062012E-05-3.75563885E-04-9.66660842E-05-9.48007618E-04
19119-2.45730456E-03-3.58803989E-04-1.47817251E-04-5.31322464E-04 2.40621305E-04
19120-3.62148564E-04-1.52458665E-04-5.49809412E-04-5.19521745E-05 1.43231812E-07
19121 1.02387414E-06 2.20723961E-06 1.19885157E-06 6.45912809E-07-1.10648181E-05
19122-8.72082401E-06-7.41394463E-06-3.04837804E-06 1.18860575E-04 2.18990260E-05
19123 6.57434336E-05 1.42456127E-05 1.48995925E-04-2.85208171E-04 9.21705652E-05
19124-2.00126608E-04-8.73277821E-07 4.50520042E-07 4.22757780E-07-4.54889738E-07
19125-6.38785387E-07-1.37546992E-07 1.26804369E-06 7.18387848E-06 7.43182655E-05
19126-1.14262903E-05 9.44646589E-06-1.16046639E-04 3.51569331E-04 2.49019240E-03
19127 6.65203917E-06 5.82210529E-06 6.87495176E-07-5.63143533E-07-7.28618721E-07
19128-3.46688713E-07-2.69505019E-06-8.85163685E-07 7.71316041E-06-1.37212407E-04
19129 3.82624421E-05-3.38973919E-05 4.27923361E-05 2.95576576E-03-1.42984849E-04
19130 5.11039628E-04-4.53129570E-04 1.29852026E-06 1.36975358E-06-2.66827384E-06
19131-1.03768908E-07-1.22064027E-06 1.78504707E-06 4.62109998E-07-5.73530927E-06
19132-2.40754434E-05 8.24632646E-05-1.86650177E-06 1.61882652E-05 4.43644008E-05
19133 4.94887192E-05-9.10064879E-07 8.12268722E-06 5.50927185E-05 1.16969144E-04
19134-4.42115698E-07 1.47989688E-06 2.13340611E-06 9.41023606E-08 4.07919614E-06
19135-3.13082490E-05-4.22225671E-06-3.45135805E-06-9.57634945E-06 2.70917740E-04
19136-6.54302054E-05 1.50572297E-05-4.00993315E-05-4.12286859E-04 1.81454230E-05
19137-6.34831105E-06 2.15513248E-04 1.43610190E-07-7.01573855E-07 5.57963666E-07
19138-4.91923758E-07 1.79538072E-06-2.43067267E-06
20  1 2.43461718E-03 2.00690309E-03 1.33694197E-05 8.34987398E-06-7.72470122E-06
20  2 1.34269632E-04 3.78535329E-06-1.83063002E-05-1.91358689E-05-3.16555329E-04
20  3 1.42238225E-04 1.90708643E-04 2.93797906E-04 5.94164363E-03 1.68465242E-03
20  4 1.15478858E-03-1.01614724E-03-1.89973385E-07 1.80859643E-05-1.78959909E-05
20  5-1.18183777E-05 2.87789394E-06-2.51825223E-07-3.84697135E-06 2.07455460E-05
20  6-1.53075076E-04 1.46075799E-04-1.58695004E-05 1.37557156E-04 1.19836300E-04
20  7-5.27716409E-05-2.74849305E-05-2.06850800E-05-8.67104546E-06 1.34238130E-06
20  8 2.22013568E-06-7.23474271E-05 4.53332727E-05 4.76837155E-06-7.42652162E-06
20  9 8.97423486E-04 3.84942367E-04 1.30685398E-04-5.39234762E-05-3.69211617E-03
20 10 1.81581081E-04-2.71986903E-04 2.14106034E-03 1.33315502E-05-8.02861250E-06
20 11-5.30293770E-06 6.02649780E-06-5.78072669E-06 1.38600648E-06-8.68185228E-05
20 12-8.10100488E-05 2.21075011E-06 7.74169729E-06-3.67195335E-06 1.21094538E-04
20 13 4.94776092E-05-2.58839562E-05 2.95286049E-05-1.85787595E-04-4.62564781E-04
20 14 2.82683317E-04-2.12186048E-04 1.06297208E-02 1.71400468E-03 1.52002213E-03
20 15 1.18726605E-03-1.28982970E-05 1.39700410E-05-1.07174396E-06-2.09827867E-05
20 16 9.78594747E-07-3.05338768E-06 1.35736913E-02 1.13083060E-02-6.08723748E-05
20 17 6.00981766E-05-4.23626004E-05-2.33060622E-04-2.85641904E-04 2.62158768E-04
20 18-1.66711335E-04-6.36262885E-05-3.85994888E-04 1.97432591E-04-3.47940883E-05
20 19-2.64081360E-02 1.65151853E-03 6.10534614E-04-4.89368626E-03-1.83465434E-05
20 20-3.80008196E-05 5.63473630E-05 1.52393007E-04-5.37121115E-05 8.99068445E-05
20 21 1.36910405E-06 2.95902813E-05 8.05930885E-04-8.23778497E-04-8.62828421E-04
20 22-7.10798843E-04-2.76793188E-06-2.66955983E-05 1.47575582E-07-3.47106289E-06
20 23 2.95611192E-05 6.93361269E-05 9.07598496E-06 1.04981231E-04-4.49319306E-04
20 24-9.52133011E-05 1.70637630E-04 2.15205866E-02-3.47556919E-03-1.69747453E-03
20 25 4.86198066E-04 1.03145355E-05-1.77753491E-05 7.46081356E-06 2.01197299E-06
20 26-1.35965792E-06-1.03928542E-05 3.01184602E-02 2.50056002E-02-3.52901742E-05
20 27 4.91873692E-05 8.01423901E-05-9.42921501E-05-1.33681864E-04 2.28045462E-04
20 28 2.98877244E-04-5.10222899E-04-1.78278879E-04 1.43650257E-04 1.68421904E-04
20 29-2.02307052E-02 2.77923833E-03 5.76726301E-06 2.26180909E-03 4.51220577E-05
20 30-7.72469094E-06-3.73973668E-05 6.85862092E-05 6.43229439E-05-1.34709147E-04
20 31 1.35603669E-05 4.52666645E-05 5.96994786E-04-3.86864438E-04-5.62413677E-01
20 32-4.65711975E-01 5.80760420E-05-1.32629979E-04 8.02318391E-05-4.72862822E-03
20 33-5.52188673E-06 8.47259757E-05-4.72573237E-05 3.41559473E-03-8.89114567E-04
20 34 5.36211537E-04 2.16282843E-04 1.54242631E-02-2.33341286E-03 1.79899733E-03
20 35 4.82421416E-04-6.28606003E-05-7.44003539E-05 1.37260954E-04-9.04920823E-05
20 36 9.07196139E-05-6.84755007E-06-3.41810489E-04-1.83249307E-04-3.10849467E-04
20 37-4.91068120E-04-3.59576768E-04-5.50940307E-05-2.39890473E-04 1.07986548E-04
20 38 2.09697691E-04 1.75854851E-04 1.77282797E-06 7.39235658E-07-1.04444654E-06
20 39-3.31158847E-05-2.48722298E-06-1.48774019E-05 2.13158191E-06 4.79070734E-04
20 40-9.33047240E-05-1.85966086E-04-2.58304428E-05 7.11229897E-04 8.81281522E-05
20 41-3.67333857E-04-3.33382296E-05-1.04686626E-05 3.74941754E-06 6.71924502E-06
20 42 1.57021400E-06 8.50946069E-06-5.11907110E-07-2.70701772E-07-3.66793934E-05
20 43-4.64632360E-05 2.73178221E-04 1.16271559E-05-4.16708684E-05-5.48611795E-05
20 44-4.59224058E-04-8.18385850E-07-2.93149340E-05-1.32611247E-05 2.24200897E-04
20 45-1.10778353E-04-8.92755886E-05-7.11464937E-07-4.75716686E-06-5.06002632E-07
20 46-5.82594024E-06-5.17544989E-06 3.30375797E-05 6.28652519E-06-2.55520697E-04
20 47-1.28817515E-04-3.20528970E-06 2.44627894E-06-5.08136116E-03-9.85846639E-04
20 48 8.38251555E-04 3.85563400E-04-1.88930387E-06 8.73376362E-07 1.01592750E-06
20 49 1.08282027E-05 3.97153885E-07-3.83280275E-06-1.98995326E-06 5.06716928E-06
20 50-1.15159465E-04-9.97853145E-04-3.81454638E-06 2.41710987E-05-1.48613421E-04
20 51 1.25067353E-05-3.87669038E-06 3.51451931E-05-1.22697369E-04 1.11200475E-04
20 52-2.84730107E-08-2.32587767E-07 4.18161585E-06 2.94982183E-06-1.66214197E-07
20 53 5.61786061E-06-1.70041310E-05-1.41071469E-05 1.64238108E-07-1.22940794E-04
20 54 4.30376626E-05 3.40224742E-05 1.30573178E-05 1.01442580E-03 2.27927624E-05
20 55 1.95167328E-04-2.13135221E-04-5.41898901E-07 1.65553941E-06-1.11364051E-06
20 56 1.80422189E-06-1.15421215E-06-8.34114212E-07-1.12885818E-06 4.03117489E-05
20 57-1.23140905E-04 5.62042713E-05 8.05611531E-06-6.53014938E-05 3.90550839E-04
20 58-5.18652910E-05 2.30809391E-04 1.93039068E-04-4.21524846E-06-1.15488573E-06
20 59-5.36651135E-06-4.20749709E-05 1.49326864E-05 7.02176094E-07 2.32674692E-05
20 60 4.17252418E-04 2.63513135E-04 1.75901414E-04 1.60998592E-04 5.04889582E-04
20 61-1.75297662E-04-2.04614249E-05 2.86476875E-04-3.49454432E-06-8.37275368E-06
20 62 1.18672980E-05 1.90048950E-05 1.66749243E-05 8.00982086E-06-3.37309805E-06
20 63 2.72275926E-05 2.97382062E-04-7.14765679E-05-8.07206100E-07-2.54944915E-06
20 64 4.78089358E-06 5.74285996E-05 3.35863556E-06-5.71947642E-05 1.61335146E-04
20 65 1.89980419E-04 5.46436084E-07 3.77050394E-07-1.17184792E-07 3.97216626E-06
20 66 3.06826315E-08 5.13565239E-06-1.36011689E-06-4.64304643E-06-2.75744718E-06
20 67-8.62155553E-05-2.03516633E-05 6.38620167E-05 4.26684347E-06-8.44488266E-05
20 68-8.26582602E-06 3.19105011E-05 7.83303432E-06 1.25357826E-07-5.32113732E-07
20 69 4.06755906E-07 2.31896771E-06 7.03119620E-07 2.29250965E-07 1.05708487E-08
20 70 1.06878286E-07-7.81231852E-07 3.84238806E-07-5.22625006E-07-3.32204231E-06
20 71 4.47962846E-06-2.25134757E-06 2.75826892E-06 8.45976396E-05-1.50647610E-07
20 72 3.40549107E-05 2.44494917E-05 1.44614556E-03 1.45943406E-04 2.13881046E-04
20 73 2.18172201E-04-2.28877037E-07-6.96147325E-07 9.25024363E-07-1.28893870E-08
20 74 8.28967426E-08 1.17615638E-06 3.95812273E-07-4.03375761E-06-3.92180387E-05
20 75-3.82902926E-05-5.88575074E-07 3.71305118E-06-5.35635784E-06 6.21735536E-05
20 76 7.87574190E-08-1.50493330E-07 1.58269279E-06-9.35683983E-07 7.82781240E-07
20 77 1.53500328E-06-6.97063818E-06 5.98330886E-06-5.08628161E-06-4.87932172E-05
20 78 5.11171188E-05-6.51967126E-05 6.33124857E-05 2.58000297E-04 4.58154152E-04
20 79-2.94971860E-04 6.15493439E-04-1.42463676E-06 3.67889642E-06-2.25425966E-06
20 80-8.92698082E-07-1.80266331E-06-1.64647000E-06 1.75395141E-08 1.43952171E-07
20 81 3.00064617E-08-5.38246008E-08 5.05184912E-07-2.74514679E-07 1.34853326E-06
20 82-9.51971553E-07-1.70438168E-06 1.41311496E-05-3.84055344E-05 3.44561414E-05
20 83-1.37004065E-05-5.52982312E-04-3.10896867E-04 4.59827235E-04 4.69535056E-04
20 84-5.83815295E-08-1.52822831E-07 2.11204360E-07 5.53234263E-07 5.69653987E-07
20 85-4.68856760E-07 4.83844001E-09 4.29528467E-07 6.05790883E-07-4.39206687E-07
20 86-8.49961388E-07-4.11267269E-06-3.13538903E-06 2.64633696E-06 4.70728376E-06
20 87 2.35580628E-06 3.56897012E-06-2.40266685E-05-2.55614527E-05-3.57199423E-04
20 88-3.64680567E-04 9.19858387E-05-5.33457376E-04-2.08585785E-07 1.02107536E-07
20 89 1.06478249E-07-6.34068823E-07 5.90059414E-07 7.43306714E-07 1.85019723E-07
20 90 1.45289484E-07 1.03924506E-04 2.23464391E-04-1.59571364E-08 4.62768837E-07
20 91 5.73931390E-07 2.37784418E-07 2.04510791E-07-4.95893890E-06-2.94689434E-06
20 92-9.86585488E-07-1.21614428E-06 3.33976186E-05 2.92597401E-05 1.18123145E-05
20 93 9.90916274E-06 1.95838908E-04-1.71615203E-04 6.64564679E-04-1.90681249E-04
20 94-2.63482956E-08-1.62539345E-07 1.88887641E-07 2.70863723E-07 1.09285076E-07
20 95 4.72609810E-10 1.91432548E-08 2.82486994E-07 5.38988840E-07 1.07911242E-07
20 96 2.27630515E-07-1.90780098E-06-2.89716626E-06-1.31727089E-07-9.07668617E-07
20 97 1.70177479E-06-8.25370979E-06 4.73137728E-06 1.49953434E-05-2.07352434E-04
20 98-6.60785589E-05-6.95022629E-05 6.73010003E-05-2.50601439E-07 5.04872291E-07
20 99-2.54270852E-07-6.47797117E-07 1.71957979E-07-3.41553700E-08-2.83810149E-07
20100 8.17419767E-07 6.63518954E-06 3.63291095E-05 3.58155069E-08 3.44721153E-07
20101 2.88052409E-07-1.07536243E-07 5.08250646E-07-3.16236092E-06-1.66136877E-06
20102-9.87748099E-09-2.43790390E-06 6.99020454E-06 4.35090285E-06-4.86116861E-06
20103 1.22811836E-05-2.87316685E-05 2.02665343E-05 1.18981891E-04 3.89224115E-05
20104-1.57876812E-07 3.20004961E-07-1.62128149E-07-6.49264855E-07 3.85313077E-07
20105 2.95651334E-07 2.44567984E-07-2.75563533E-06 1.69968119E-05 1.86270336E-04
20106-4.58246784E-08 1.44944968E-07-8.55275857E-06-5.41542584E-05 1.12071690E-07
20107 3.53128591E-07 2.30868501E-07 2.69533561E-08 3.19412894E-08-2.28625973E-06
20108-9.99147680E-07 2.34648236E-07-1.52462579E-08 1.05867118E-05 1.22643028E-06
20109-6.20653509E-06-1.79574034E-07-5.05693812E-04-9.76577082E-05 7.72599253E-05
20110-3.83361935E-06-3.34391644E-07 4.63425226E-07-1.29033582E-07-1.76465657E-07
20111-8.38317829E-08 3.35420741E-07 5.74039423E-07-3.86762935E-06-5.96092358E-07
20112-3.15680712E-05-2.35190465E-07-3.41265801E-07-1.17545084E-05 1.19743684E-05
20113-2.34274558E-07 1.42209850E-06-2.26753864E-05-4.04108416E-05 3.34010776E-06
20114 3.11898970E-06 4.00362493E-07-8.52312281E-08-1.25104738E-07-2.68894790E-06
20115-1.94519805E-06 7.14026483E-07 4.12294842E-07 9.40695070E-06 1.70945481E-05
20116-1.32364572E-06-1.76870364E-05-3.41799352E-04 3.56600829E-04 1.66580774E-05
20117-4.32185064E-06 7.14866936E-08 5.25236258E-08-1.24010319E-07-8.07172982E-07
20118 3.69388563E-07-2.80642569E-07-9.86077238E-07 4.72490267E-06-3.43894886E-05
20119-5.32255674E-04-8.63445428E-07 8.80298949E-06-3.17769301E-05 3.01123998E-05
20120 1.09568730E-06-7.67357822E-06 9.48924400E-06 1.11350808E-04-2.66099423E-08
20121-3.88539138E-07 2.00307235E-07 9.10782389E-08-1.19395940E-06 4.87680958E-06
20122-8.24531318E-07-1.54738929E-07 5.25356313E-06-3.67965123E-05 9.58163119E-06
20123-1.41583123E-05-2.14695422E-05 1.08085582E-04-5.68448689E-05-2.08430303E-05
20124 8.11448725E-05 1.22960133E-07-3.27740202E-07 2.04780068E-07-4.86260601E-08
20125-2.97464472E-07-2.25598942E-07 1.65211598E-07 4.12711054E-06-1.32069822E-04
20126-1.08016139E-04 2.77291973E-06-2.71212088E-05 3.21349297E-04 2.84170415E-04
20127-6.45364645E-08 2.18231875E-07-3.36382430E-07 3.49009362E-07 9.58042825E-07
20128-4.04547329E-06 1.50819333E-06-1.58049831E-06-4.77370852E-06 6.71404929E-05
20129 4.90542326E-06 3.76736214E-05 7.79463198E-06-1.30992611E-04-3.43560595E-04
20130 1.32521410E-04 7.57253061E-06 4.95482029E-07-1.35139731E-07-3.60342298E-07
20131 5.95613903E-08-4.31107830E-07-7.27678289E-07 1.15679013E-06-7.27517038E-06
20132 5.14174679E-05 6.77904641E-04-1.38949597E-07 2.11302060E-06 3.18254095E-05
20133-1.56863033E-04 9.05522028E-07-8.52787385E-06-1.76310745E-05-1.79803367E-04
20134-1.77326010E-08-2.09773589E-07 1.98945983E-07-5.79524780E-07 4.69595134E-07
20135 2.20007826E-06-5.78244476E-07 2.50178239E-06-2.22530339E-06-6.05543970E-06
20136 1.32431424E-06-1.30766805E-05 1.22587628E-05 1.16660610E-04-1.82200566E-06
20137 4.24877904E-05-6.70465814E-05-4.52569839E-07 4.06802903E-07 4.57669366E-08
20138 1.65822701E-07 1.46494654E-07-4.11618788E-07
21  1 1.34261940E-03 1.11247877E-03 2.30269144E-06 8.04438198E-07 2.53741095E-07
21  2-6.46316570E-07-4.09318809E-06-6.41876362E-07-3.01346833E-06-3.50322195E-05
21  3 4.58542259E-05 3.76313915E-05 2.01116239E-05 6.72298201E-03-2.37173937E-03
21  4 5.66656597E-04-1.72294870E-03-2.64165315E-06 4.04820172E-06-1.40654857E-06
21  5 6.28289191E-06-1.78483233E-06-2.14846551E-06-1.70475952E-06 1.81597198E-05
21  6-2.15378616E-04-2.01111893E-04 6.53983968E-07 4.21391769E-07-1.24276298E-04
21  7 4.13319168E-04-7.38132311E-06-6.24779227E-06 2.24736266E-06 2.28233042E-06
21  8 6.44970398E-07 5.62300036E-06-7.83947986E-06-9.89609779E-06-1.82705521E-06
21  9-1.07187265E-04-2.37308171E-05 2.58186591E-05 5.61291605E-05-6.23379825E-03
21 10-1.37657317E-03-1.06783037E-03-1.90605839E-03-2.20243444E-08-1.22396926E-06
21 11 1.24599360E-06-1.80875122E-06 2.09296087E-06 4.99261336E-07 5.35180373E-06
21 12 6.22659908E-06 2.08663384E-06 1.72681035E-06-5.02259257E-07-2.58641339E-05
21 13-3.54065923E-06-8.26801010E-07 3.81522291E-06 1.35898812E-04-3.31706244E-06
21 14 8.93701225E-05-6.19509858E-05 4.33844389E-03 5.17419154E-04 1.17423994E-03
21 15 2.20661244E-03 2.12898398E-06 2.72376092E-06-4.85274490E-06 2.49900931E-06
21 16 1.60938682E-06 9.84499494E-07 3.07690887E-04 2.57723129E-04 9.86959794E-07
21 17-4.67224425E-06-5.00396951E-06-3.82296856E-05-1.80750854E-05-1.45547082E-05
21 18-8.15010272E-07-4.70579823E-05 1.18564006E-04-1.77055335E-05 1.37503103E-04
21 19-1.15501551E-02-1.93054426E-03-3.01876673E-03-2.17536423E-03-1.15009472E-05
21 20 3.35101306E-06 8.14993413E-06-4.23818196E-06 8.15147452E-06 1.33352857E-05
21 21 6.42867884E-06-4.14351305E-05-2.19006698E-05 7.16298507E-04-9.20764897E-03
21 22-7.68854826E-03 9.52587786E-05 5.80097875E-05-2.22440140E-05 2.30638744E-04
21 23 2.79080890E-04 2.21465843E-04-6.87695921E-05 1.68087881E-04 7.49118471E-04
21 24 5.11705487E-05-1.75383819E-04 2.00568785E-02 1.15386070E-02-5.41606275E-03
21 25-4.74258669E-03 8.60053466E-05-2.98887932E-05-5.61165533E-05 1.39844912E-04
21 26-3.92012171E-05-4.00843088E-05 4.87925583E-04 4.07061850E-04 2.76590784E-06
21 27-7.28316624E-06 3.99659749E-06-3.86568348E-05-1.72482304E-05-6.31328543E-06
21 28 4.37112983E-06 1.01278718E-06-4.41458169E-06-7.54124597E-05-1.10625931E-04
21 29-8.16999095E-03-9.84330568E-04-2.10335484E-03 2.75986501E-03-1.11419412E-05
21 30 4.12679819E-06 7.01514299E-06-8.55162924E-06 1.64541880E-06-9.35376338E-06
21 31 6.31051880E-06-3.65897592E-05-3.48768795E-05 2.69202253E-04 2.63190634E-04
21 32 2.18950856E-04 3.64795892E-06 3.99092775E-06-4.26149560E-08 2.25026444E-05
21 33-2.20532143E-05-3.02494088E-05 5.57021282E-07-4.01418507E-04 2.20661876E-04
21 34-2.52989298E-04-6.31958639E-05-8.15535326E-04 7.60846478E-04-1.13538662E-03
21 35-3.11786403E-05 4.99726649E-06-1.12657680E-05 6.26850147E-06 4.30072829E-06
21 36 1.09317641E-06-1.94033568E-06-9.85245508E-07 1.09859566E-05-2.14110996E-04
21 37-1.21284173E-03-3.06470617E-07-8.84609115E-06-2.82613952E-04-2.71782121E-04
21 38 5.63277523E-01 4.66440402E-01 6.34716964E-05 4.44226295E-05-1.41956613E-05
21 39 4.64878013E-03 1.84151874E-05 1.50083097E-05-4.00849206E-06-2.85409174E-03
21 40 4.81348156E-04 4.97081001E-04-1.11403994E-04-1.25573385E-02 1.20552575E-03
21 41 1.78270517E-03-3.15145341E-04-4.36915806E-05-1.51428754E-05 5.88344559E-05
21 42-1.06740281E-04 2.86658927E-05 2.34667114E-05 3.58089802E-04 1.52515616E-04
21 43 3.40332250E-04-1.95147222E-05 3.60985860E-04 1.77347411E-04 1.94837375E-04
21 44 6.78197391E-04 3.59849078E-04 1.43206726E-04 4.17957584E-04 2.68144479E-04
21 45-7.84479117E-04-6.44289004E-04-6.22087004E-06 1.07846771E-05 1.75850938E-06
21 46-8.94182743E-05-9.61513619E-06-3.46753273E-05 4.20008598E-06 5.49206071E-04
21 47 2.31276977E-04-5.87065356E-05-1.11878847E-04 1.08744141E-02 1.41438534E-03
21 48-1.53983524E-03-4.79483277E-04 1.30143213E-05-6.34255809E-07-1.23800655E-05
21 49-1.61466215E-05-1.19288868E-05 6.68771724E-06 1.85969722E-06-2.95811326E-05
21 50 1.95992794E-04 2.20899428E-04 9.71000821E-06-1.01424914E-04-7.57347287E-05
21 51 1.41308686E-04 7.89795847E-06-9.37263505E-05-1.45539519E-05 4.99944803E-05
21 52 2.34886595E-08 4.48063967E-07 2.88781702E-07-3.73684201E-07 3.51783780E-07
21 53-4.91504665E-06-1.44957620E-06 1.79272117E-06-1.15705620E-06 3.88367067E-05
21 54 1.11786239E-05-4.54417409E-06 1.68829813E-06-3.66374709E-04-1.34441153E-04
21 55-6.37719272E-05 8.55687720E-05-1.47880129E-07-3.82947522E-07 5.30827651E-07
21 56 2.98214924E-07 3.43706623E-07-3.69914781E-08-9.62986967E-07 8.01951132E-06
21 57-6.07665655E-05-1.94688973E-04 4.33923222E-06-2.82900943E-05-1.42876817E-05
21 58-2.11762082E-03-3.80684295E-03-3.15283712E-03 4.05181080E-07 2.72365447E-07
21 59-7.98345838E-07-2.31603477E-05-1.05864267E-06-5.31215501E-06 2.32900053E-06
21 60-9.88022902E-05-1.30478756E-05-4.09838651E-05-5.27340099E-05 2.46949290E-05
21 61-5.20254398E-04 1.57569535E-04-4.68969966E-04 6.48577318E-07-1.97313902E-06
21 62 1.32456170E-06-1.58042668E-06-4.61505451E-07-1.62996182E-06-2.94839219E-06
21 63 2.66619767E-06-1.06326289E-04-4.57206364E-04 5.94586412E-07-2.02201944E-05
21 64 1.39541519E-05 7.71839219E-04-6.24567087E-07-7.12957247E-06-8.36450593E-05
21 65-4.20341213E-04-1.31308369E-08 2.24524317E-07 1.77400216E-07 1.06820654E-06
21 66-7.08546856E-09-2.48703362E-06 1.23846182E-06-3.41937406E-06 7.06402256E-07
21 67 1.16625592E-05-1.89956868E-05 3.08670844E-05-4.66847655E-06-7.73779150E-04
21 68-1.15370821E-04 1.22709789E-04-1.13021166E-04-2.91796040E-07 3.48141923E-07
21 69-5.63458828E-08 1.27793627E-06-2.85965381E-07 2.45912097E-07 4.47102127E-09
21 70-1.19516587E-07-7.51514863E-08-2.06250635E-07 3.70770822E-09 1.20747976E-06
21 71 1.61302490E-07 8.11173492E-07-2.73596223E-07-3.08451478E-05 3.61649269E-06
21 72-7.12453178E-06-8.45840045E-06-1.58677473E-03 1.06474711E-05 6.82981485E-05
21 73-1.57597136E-04 1.03117923E-07 4.67094282E-07-5.70212205E-07 1.81345013E-07
21 74 5.08883591E-07 1.47039107E-07 1.13559827E-07 9.08805683E-07 1.62112505E-05
21 75 9.72238669E-05 2.71329272E-07-1.73148084E-06 2.09200824E-05 3.16372476E-05
21 76 1.23599521E-08-4.94317997E-07-1.13067646E-06-4.58235516E-07-3.83554545E-08
21 77 6.79364611E-06 6.20881857E-06 2.70887724E-06 2.02552786E-07-4.62335901E-05
21 78-4.36304052E-05-2.04822638E-05-2.62931872E-05-1.74431089E-03-8.01683261E-04
21 79-2.78482619E-04-1.03962289E-03 6.53816594E-07-1.00462722E-06 3.50810626E-07
21 80 7.54326927E-09 4.37252451E-07-3.92508528E-07-2.92723898E-08 2.59555348E-08
21 81 2.04028124E-07 2.30143814E-07-4.47527570E-07-1.95524088E-06-8.45351317E-07
21 82-6.85675263E-07 2.36822643E-06 2.09456434E-05 3.45626617E-05 6.12153011E-06
21 83-2.22284639E-05 3.92757062E-04 1.85794764E-03-4.09552645E-04-6.88296550E-04
21 84-5.61984027E-07-5.76788815E-09 5.67751915E-07-1.38227628E-07-3.88948085E-07
21 85 7.59746929E-07 0.00000000E+00-2.79447167E-07 4.13986219E-08 4.71382612E-09
21 86 1.12434463E-07 2.72417204E-06-3.49653220E-07-2.14551247E-07-9.87441464E-07
21 87-6.95926113E-06 9.69060416E-06 1.57395716E-06 1.25639143E-05 2.78739484E-03
21 88 5.03182695E-04-9.99911448E-05-1.31944342E-04 9.35200277E-08-4.72838578E-08
21 89-4.62361700E-08 1.06545554E-07 6.23222155E-08-4.37446439E-09 3.66635249E-07
21 90-3.61198124E-06-7.10577759E-06 3.62875009E-05-1.39584436E-08-2.52384652E-07
21 91-1.53568306E-07 2.71965626E-07-1.10630200E-07 3.36114377E-06 1.20825881E-06
21 92-1.37294668E-06 5.63283416E-07-1.87197614E-05-1.49905583E-05 3.15867084E-06
21 93 6.05534573E-06-7.35947324E-04-1.33046429E-04-1.90657071E-04-1.01454075E-04
21 94 5.49628656E-08-2.34269744E-07 1.79306878E-07-3.40737598E-07 1.00740354E-07
21 95-6.85428245E-08 2.84123738E-09-4.95312047E-08 6.87244722E-08-3.28854396E-08
21 96-2.28177411E-07-4.41340961E-07-2.43758751E-07 1.73236229E-07 1.01880971E-06
21 97 1.04863507E-05 1.45518000E-05 1.78259148E-06-3.83648599E-06 6.33796470E-04
21 98 9.23203118E-05-2.18401529E-04 4.10149493E-06 9.26060277E-08 8.10827560E-08
21 99-1.73688784E-07 2.57213258E-07-8.08940484E-08 1.81034064E-07 6.12348641E-09
21100 8.46575309E-07-3.62932621E-06-3.59142050E-05-2.27327893E-08-2.86946414E-07
21101 4.95820425E-08 1.62004572E-07-2.56026728E-07 2.42957691E-06 1.32085409E-07
21102-6.88121100E-07 1.19370075E-06-8.54406065E-06-3.05646548E-06 8.38756723E-06
21103-3.72239708E-06-6.35394189E-04-9.59960085E-05-9.16158548E-05 1.02491417E-04
21104-1.57626943E-07 1.70391423E-07-1.27644804E-08 1.45788642E-07 7.09044654E-08
21105-3.16179660E-08 3.51155964E-07-1.53778321E-06 3.10252238E-05-2.98722084E-05
21106 3.16452856E-07-2.16925734E-06 1.15661248E-05-5.67663492E-06 2.43394249E-09
21107-7.21475605E-09 1.90276840E-07 3.33893154E-08-2.54245893E-07-2.19455379E-07
21108-8.92724851E-07 5.38877858E-08 1.10025993E-06-5.13131645E-06 5.14754585E-06
21109 4.66122916E-06-7.22204043E-06 2.23068308E-04 4.37998993E-05-3.75153872E-05
21110 4.19896072E-06 1.69238022E-07-4.27461506E-07 2.58223484E-07-2.99490370E-07
21111-6.41118530E-08 1.42007393E-07 3.64242182E-07-2.28004303E-06 1.75796162E-05
21112-1.53878691E-05-3.55841235E-07 3.22183343E-06-1.97519427E-06 9.81878535E-06
21113 3.60863135E-07-2.64353908E-06 3.72081559E-06 1.55400059E-05 3.60488041E-07
21114 5.66544315E-07 7.59698491E-07-6.55759947E-08-1.65361135E-07-3.37077947E-06
21115-3.58091604E-06 5.10125129E-07 5.76842574E-07 2.75416687E-05 1.09508452E-05
21116-8.83142562E-06-2.21810482E-06 3.89916406E-04-5.81712372E-05-6.90318359E-05
21117 1.60249157E-05-1.25270601E-07-5.08690574E-08 1.76139659E-07-9.57042577E-08
21118 7.80973327E-08-1.95438149E-07-2.72087956E-07-6.67366562E-07-3.37369376E-05
21119-1.44412085E-04 4.72600345E-07-4.23948651E-06 1.51580644E-05 8.30022606E-05
21120 1.09474646E-06-7.47374640E-06 2.12087444E-05-1.50453010E-05 6.83608534E-09
21121 1.65130410E-07-5.57308133E-07-7.23695357E-08 1.74151459E-07-2.33209146E-06
21122 2.43838562E-06 1.54443008E-07-7.77445699E-07 1.90671555E-05-8.43087735E-06
21123 5.95766182E-06 4.34140797E-06-8.73049145E-06 3.92534853E-05-3.58111565E-05
21124-1.70406205E-05-4.03367881E-07 3.25242141E-07 7.81257393E-08-7.76766666E-08
21125-4.79788534E-09 1.26550615E-07-4.69573311E-07-3.98483176E-07 1.46966549E-05
21126 3.52006401E-05 1.11042733E-06-4.45348086E-06 1.43029585E-04 1.17378006E-04
21127-5.56242567E-08-1.66873658E-07-3.29831697E-07-1.21638110E-07 1.02514052E-07
21128 1.78806966E-06 1.43949454E-06 4.41406934E-07-5.51574664E-07-2.48699340E-05
21129-1.62102875E-05-8.57489998E-06 5.27539864E-06 4.93679570E-04-1.64322504E-04
21130 1.79643719E-04-1.37316798E-04-1.56465011E-07 2.65853841E-07-1.09388831E-07
21131-4.30340285E-08 5.56776768E-07 4.71636752E-07 1.21752627E-07 1.54761276E-06
21132-2.83260086E-05 3.45786948E-04 2.57223369E-07-2.07203921E-06-4.37642603E-05
21133-4.28762715E-05-1.06793920E-06 6.98259332E-06-7.43344821E-05-1.31108324E-05
21134 1.83254409E-08 1.09782684E-07 6.34416149E-08 2.72779206E-07-2.06824651E-08
21135-9.47171174E-07-3.00790632E-07-1.39277784E-06-5.40480863E-08 3.77110310E-06
21136 2.19994813E-06 1.00177502E-05 2.57717606E-06-2.25206073E-04 3.77672892E-05
21137 2.88627647E-05 1.72939620E-05 9.79564061E-08-9.12238647E-08-6.73254136E-09
21138 4.41979269E-08 2.00089212E-08-2.67464473E-07
22  1-5.11444589E-04-4.19807870E-04-1.23759444E-06-2.71962074E-06-2.21601215E-06
22  2-3.80709167E-05 7.63133314E-06 8.95750773E-06 1.60346771E-05 1.60392581E-04
22  3 2.67659025E-05-3.91028903E-05-5.58216630E-05-4.64823938E-03 6.10203037E-04
22  4 4.75961471E-04 1.38739154E-03 2.86719199E-07 1.07004966E-06-1.35676886E-06
22  5 6.50145801E-07-1.64628124E-06-4.40993524E-06-2.19322292E-06 1.04671500E-05
22  6-7.99716831E-05-4.38135968E-04 6.16692748E-06-4.66998498E-05 1.92663875E-05
22  7 2.02545606E-04-4.32633584E-05-3.39044971E-05 5.24773967E-06 7.86043603E-06
22  8-4.34924631E-06-4.17395382E-05-1.74330131E-05-4.14780120E-05-6.73379489E-06
22  9 6.87563768E-04-5.90156085E-05-5.68501247E-05-2.01103255E-04 1.40611523E-02
22 10 1.45807751E-03 1.76631200E-04-1.77824765E-03 6.72439663E-06 3.35273234E-06
22 11-1.00771290E-05 1.10429204E-06 9.11083248E-06 9.58087121E-06 2.42066014E-03
22 12 2.07366246E-03 1.15982560E-06 8.37914107E-05 6.58032364E-05-2.66674417E-04
22 13 3.41037776E-05 3.39594211E-04 2.28489783E-04-6.61327780E-04 2.62997012E-04
22 14 4.58078349E-04 4.45944122E-04-1.91085136E-02 5.39844599E-03 5.63775723E-03
22 15-2.20279032E-03 1.08624930E-04-9.33811404E-05-1.52437897E-05-1.31249110E-05
22 16-2.71307782E-06-1.51536192E-04-2.39184118E-04-2.01106216E-04-7.05141780E-06
22 17-1.64148021E-06-1.39908157E-07 4.91683874E-05 1.43543215E-05-1.15768637E-05
22 18-3.20620156E-06-3.89922020E-05-4.87018284E-05 1.56267545E-04-1.39333203E-04
22 19-1.02671007E-03 2.10847851E-03 2.61754245E-04 9.56173626E-04-1.78105755E-05
22 20 2.85968129E-06 1.49508942E-05-5.17231015E-06-2.82585208E-06 7.68998593E-06
22 21-3.69218558E-06 1.16822633E-05 2.19965222E-04-3.11999578E-04 1.03067326E-04
22 22 8.51731665E-05-4.91906845E-07 7.05681795E-07 3.03433781E-06 1.61995909E-05
22 23 1.29233136E-06-7.69327906E-06-8.14824282E-06 3.58405062E-06-1.45770674E-04
22 24 1.15873237E-04 3.92952630E-05-5.25151537E-03-1.61179511E-03 2.62408168E-03
22 25 6.49925379E-04 3.39848574E-06-4.65114162E-06 1.25265588E-06-3.87424305E-07
22 26-3.11360903E-06 6.98482859E-07 3.66458618E-05 3.23433339E-05-1.21665590E-06
22 27-1.90077743E-06 4.28161400E-08-2.09760978E-05 6.46668403E-06 1.23513629E-05
22 28 4.28340143E-06 4.71406236E-05-3.67164283E-05 7.81247321E-05-1.07145165E-04
22 29 6.84914332E-03-1.77584988E-04 1.75935781E-04-1.83154068E-03-2.66776113E-06
22 30-8.69757547E-07 3.53751868E-06-5.08207110E-06 4.34031095E-06-4.11543648E-06
22 31-3.40247575E-06 2.29184486E-05 6.18655968E-06 9.76980367E-05-2.41084553E-04
22 32-1.98186253E-04 3.79517796E-06 3.08881487E-06 2.17640985E-06-4.37490986E-05
22 33-1.51836597E-05-1.81208682E-05-1.36692514E-05 3.76037917E-04-2.00383365E-04
22 34 1.99814975E-04-8.40575483E-05-3.62659611E-03-1.97917614E-05-6.00847772E-04
22 35-1.12161559E-04 1.29136224E-05-8.72171875E-06-4.19190370E-06-1.95476399E-06
22 36 1.00598910E-05 2.74136623E-06-7.93079039E-07 1.68621278E-05 3.17183887E-04
22 37-2.91219752E-04 4.37191914E-06-4.18593129E-05 2.24118671E-04 3.93662701E-04
22 38-3.80468562E-03-3.14931021E-03-1.31112606E-06 8.60501148E-07-3.17925613E-07
22 39-4.77913667E-05 3.88740494E-06-4.83188214E-06 1.94067037E-06 1.76940103E-04
22 40-5.02723815E-05-7.46579409E-05-2.41153224E-05 7.13338298E-04 1.05619536E-04
22 41-3.81357534E-04-7.44914671E-05-1.86234229E-06 2.62366710E-06-7.61324819E-07
22 42 3.07313276E-06 2.01398379E-06-3.03008316E-07-1.69180273E-06-1.45731614E-05
22 43 5.79916517E-05 1.46846725E-04-1.35782379E-06-1.28715196E-05 5.52505597E-05
22 44-2.84775724E-04-2.69799926E-06-4.68445575E-06 6.92510425E-05 5.43567858E-05
22 45 8.00805549E-07 2.86272925E-07 1.99277354E-07 6.00226939E-07-2.61946722E-07
22 46 5.27083703E-06 3.05816160E-06-1.46768901E-07 1.67481506E-06-8.11693468E-05
22 47-4.55626309E-05 4.18509809E-06-1.63965935E-05-2.54107070E-03-3.93767550E-04
22 48 2.61239693E-04-4.41817389E-05-2.97268685E-06 2.19822174E-06 7.74465107E-07
22 49 3.23682357E-07 9.07535028E-07-1.09434810E-06-3.76648808E-06 2.85742371E-05
22 50-2.13361019E-06 4.78042913E-05-2.19002474E-06 1.29347568E-05 8.10248525E-06
22 51-1.49113429E-04-2.98385421E-07 1.38260610E-05 5.07612407E-05 1.96173547E-04
22 52-1.14123146E-06-3.26216955E-06 9.07950448E-07-1.11895923E-06 3.97035826E-06
22 53 2.01837991E-05 3.93926801E-07 1.17522422E-05-2.97506648E-05 2.00197310E-06
22 54 1.17042443E-05-8.77340081E-05 5.18998460E-05-5.02910553E-04 2.78231397E-04
22 55-7.61383700E-05-7.97602461E-05 1.13970796E-06-5.30220807E-06 4.16250012E-06
22 56-3.94666245E-06-2.24268864E-06 4.06449855E-06-2.71974795E-06 7.01077112E-05
22 57 4.43774423E-05-7.93152473E-04-1.42776175E-06-3.90886433E-05 9.89202703E-05
22 58 1.04300251E-03-5.63336059E-01-4.66491542E-01-2.52001618E-05-1.27736202E-04
22 59-9.20605801E-06-4.77703345E-03 4.68065799E-05 1.49146627E-04 4.94359443E-05
22 60 3.47240519E-03-1.67556445E-04 5.10003163E-04 5.58946684E-04 1.06314387E-02
22 61-6.08154274E-04 1.41359146E-03 1.20677715E-03-8.15031126E-05 5.57558422E-05
22 62 2.57472704E-05 2.00936829E-05 2.51085354E-06 1.43913364E-04-3.64109438E-04
22 63-1.35179117E-04-7.28256823E-04-8.06873890E-04-3.53409455E-04-1.78577168E-04
22 64-2.17292516E-04 2.39782797E-04-3.63594699E-04-1.45961695E-04-4.20579738E-04
22 65-4.21524493E-04-2.68466795E-06-3.75085472E-06 9.14285406E-06-5.26973481E-07
22 66 1.13010147E-05 1.07023110E-05 1.71457057E-06 1.35044393E-05-5.94829580E-07
22 67 4.57486254E-05-9.67255419E-06-6.52323405E-05 2.05714954E-05 2.00426858E-03
22 68 2.95362863E-04-2.09342402E-04-3.49030477E-06-2.63425101E-06-1.05269277E-06
22 69 3.68694378E-06 8.60273805E-06-3.92996593E-06 1.28277316E-06-1.16772253E-07
22 70-7.80387615E-08-3.11711759E-06 9.07916066E-07 1.92091106E-06-6.91827570E-06
22 71 1.25969218E-05-4.17231546E-06-7.80614993E-06 1.77272479E-04-8.58350706E-05
22 72 8.72076484E-05 1.17659010E-04 4.79314111E-03-1.62505925E-03 7.93602303E-04
22 73 5.74849748E-04 3.38952393E-06-1.90164559E-06-1.48787834E-06-3.24787777E-06
22 74-1.61490152E-06 2.18854533E-06-2.88127424E-06 1.51165211E-05 4.29281908E-06
22 75-1.30810351E-04-4.42949352E-06 2.53549949E-05 1.32578677E-04 3.22826975E-04
22 76-7.36080830E-07-1.37966279E-06-1.39424633E-06-1.05537617E-06 9.97481801E-07
22 77 7.90470250E-06 1.24558256E-05 4.81417512E-06-7.51003671E-06-1.36576499E-04
22 78-1.26932359E-04-5.65340876E-05 1.42982886E-04 3.26511506E-03 2.87708415E-03
22 79-8.29814149E-04 1.74518581E-03-9.52518813E-06 6.42685506E-06 3.09833307E-06
22 80-5.99797900E-07 2.87770278E-06-5.64030357E-07 7.66671239E-08-7.74743681E-07
22 81-3.37680656E-06 4.02951592E-07 7.96572870E-07 1.12312503E-05 1.61756503E-05
22 82-4.54707507E-06-1.47510217E-06-2.22640400E-05-2.76299259E-04 7.36570475E-05
22 83-8.51075090E-05-2.75711538E-03-4.06805506E-03 2.29287851E-03 1.04868367E-03
22 84 6.24123183E-06-3.75259277E-06-2.48863906E-06-5.02777229E-06-2.79576457E-06
22 85-5.42432752E-07-1.50268311E-07-1.67678481E-06-5.74003803E-07 3.62431627E-07
22 86-2.51652561E-07 2.13544043E-05 3.03779682E-06-2.21672415E-06-1.28291220E-06
22 87-1.87893524E-04-9.15792516E-05 5.44499769E-05 7.23061679E-05-4.64649940E-04
22 88-2.26973780E-03 9.47806885E-05-1.49181378E-03-2.30120889E-06-4.10065054E-07
22 89 2.71127394E-06 6.92633308E-07-6.46621281E-08 3.05044240E-07 4.39422607E-07
22 90-5.69427295E-06 2.61916796E-05 2.05093350E-04-1.53693732E-08 2.76808961E-07
22 91 8.24894043E-07 2.05095247E-06-6.77411782E-07-8.31802207E-06-4.34300315E-06
22 92-1.12145696E-05 3.40363628E-06 1.71979164E-04 8.22985230E-05-3.37120643E-05
22 93 2.50778271E-06-2.44391570E-03 8.18873081E-04 3.55616018E-03-4.93232466E-04
22 94-1.65693076E-06 2.65584580E-06-9.98915044E-07-8.88155062E-07 6.19771007E-07
22 95-4.24427496E-07-6.60356587E-08-1.61029335E-06-7.38478999E-07 1.36389398E-06
22 96 8.32499893E-07 1.96972462E-05 4.97703382E-06-5.87724655E-06-1.42291822E-06
22 97-1.61207313E-04-1.20071622E-04 6.14225561E-05-1.68896643E-05 1.46334847E-03
22 98-8.66604981E-04 1.25242301E-03 1.80350690E-03-1.46518994E-06 7.12400811E-08
22 99 1.39394986E-06 1.32620285E-06 2.16394077E-06 9.19247086E-07 7.15297689E-07
22100-9.73290933E-06-1.36529888E-05 1.27003300E-04-6.73744665E-08-2.84417030E-07
22101 4.00662828E-07-1.41455855E-06 3.92228058E-07-2.95363914E-06 4.42955701E-07
22102 7.32338354E-06-2.84424868E-06 1.35312408E-04 1.06222361E-04 2.29821947E-05
22103-1.76842376E-05-2.71467615E-03-8.42941759E-05-5.85697083E-04-6.19527833E-05
22104-1.80681099E-06 8.07441105E-07 9.99369889E-07 2.80556745E-06 9.87434201E-07
22105-7.00791350E-07 2.99100732E-07-8.16987522E-06 8.85300160E-05-2.97937794E-04
22106-6.28683700E-07 1.27841205E-05 6.52526808E-05 1.18149773E-04 6.96660499E-08
22107 1.45191735E-07 5.30112395E-07 6.29852625E-07 2.77606681E-07-6.73257089E-07
22108-2.12574166E-06-3.43908243E-06-1.16534212E-06 4.22883528E-05 2.26809783E-05
22109 3.36257036E-07 8.72953329E-07-1.15781090E-03-3.05807504E-04 1.48091454E-04
22110 6.44349773E-05 2.42865372E-07-2.62198493E-07 1.93331209E-08 4.93223275E-07
22111-3.49421708E-07 7.11565105E-08-1.10370899E-06 6.51323962E-06-4.60508197E-05
22112-9.19094387E-05 5.62599941E-07-4.52946968E-06 1.02580615E-04-5.64903125E-05
22113-1.09045680E-06 6.42575358E-06-9.59056792E-06-7.99716540E-05 1.01330608E-06
22114 1.89485989E-06 4.85197794E-07-1.17468126E-06-2.07384996E-07-9.57803593E-06
22115-1.75351824E-06 6.39325683E-06 5.61449754E-07 2.61488611E-05 8.61124250E-06
22116-2.27387402E-05-1.71898105E-05-3.16008337E-03 1.14180573E-03 4.19698563E-04
22117-3.85004141E-04 1.74943341E-07-1.95079432E-07 2.01360913E-08 4.68197708E-07
22118 3.26940105E-07-5.04742267E-07-2.53806781E-06 1.60126256E-05-1.64283161E-05
22119-1.88093670E-03-1.52194543E-06 1.13850048E-05 2.21513680E-05 1.05943597E-04
22120 4.40719212E-07-5.54468803E-06 5.04959579E-05 2.24192677E-04-3.31905870E-07
22121-1.41828559E-06 6.30213796E-08-2.09203011E-07-1.52966700E-06 1.34205633E-05
22122 4.34844832E-06 1.02090048E-06 3.01673321E-06-8.33700108E-05-2.92840073E-05
22123-1.94674996E-05-1.22258005E-05-8.92840627E-04 5.17099045E-04 5.16619209E-04
22124-9.76058384E-05 6.70279435E-07-4.49630551E-07-2.20648883E-07-2.64199010E-07
22125-8.60402125E-07-1.03328821E-06-4.03656204E-06 1.32655972E-05 7.47723100E-04
22126-7.44213366E-05-4.85332915E-06 1.98430491E-05 1.41252128E-04 4.25258816E-03
22127-5.97600801E-07 4.41927341E-07-1.81479907E-06-3.49736126E-07 1.34727728E-06
22128-1.61342858E-05 9.11473787E-06 1.57583350E-06-5.66602504E-06 2.18669403E-04
22129 3.90517652E-06 8.60571908E-05-7.61510592E-05 1.58280725E-03 1.02517053E-04
22130 4.47731540E-04-2.64078885E-04-1.67155528E-06-2.53955829E-07 1.92551111E-06
22131 1.58157393E-06-8.28644620E-07-3.51057394E-06 2.92441924E-06-3.17429983E-05
22132 1.60143676E-04 3.75085368E-04-9.91793294E-07 5.88096932E-07 1.51206951E-04
22133 2.98731471E-04 7.06827597E-07-9.21942821E-06 2.92746358E-05-2.12707714E-04
22134 2.54159405E-08 3.68041299E-07 3.95688177E-08-8.47882558E-07 4.81392084E-08
22135-5.02032180E-06 3.38739964E-07 4.65175485E-06-1.22225715E-07 3.79636008E-05
22136-8.68167309E-06-5.07853495E-05-1.64030850E-06 5.95348079E-04-6.92515991E-05
22137-5.15198881E-05-5.45905134E-05-1.31095702E-06 1.80636534E-06-4.95408318E-07
22138 8.16576420E-07 2.39261935E-07 2.68849462E-07
23  1 5.63108379E-01 4.66284981E-01-4.91343226E-05 1.15986644E-04-9.71046176E-05
23  2 4.83576197E-03 6.01538620E-06-1.10414656E-04 1.32904381E-04-4.68210671E-03
23  3 8.50210330E-05-1.61655231E-04 1.12941847E-03-1.83415351E-02-1.64584199E-04
23  4-1.99898814E-04 2.87619474E-03-8.97020484E-05 1.28976078E-04-3.92740296E-05
23  5-1.03300922E-04-6.64484266E-05 2.93423976E-05 3.39182768E-04 2.72153929E-04
23  6 1.01670190E-04 1.84960428E-04 3.30598786E-04 2.62943959E-04 4.17598276E-04
23  7 4.73655693E-04-2.55049700E-03-2.17542596E-03 6.66878819E-05 8.55274572E-06
23  8 7.16540731E-05 1.72109208E-04 3.51467057E-04 9.63362683E-05 2.41417542E-04
23  9 1.82542913E-03 5.43563394E-04 1.50093246E-04 2.99848865E-04 2.12707760E-02
23 10 5.86855998E-03 2.00798678E-03-2.78807705E-05 8.20782962E-05-9.74458859E-05
23 11 1.53675896E-05 5.30434393E-05 1.47329724E-04 3.57532110E-05 5.03736279E-05
23 12 3.46326023E-05-2.29432272E-06 2.92626541E-06-1.19271792E-05 1.08782330E-04
23 13 2.12599062E-05-2.10397206E-06 3.04403178E-05-7.12440046E-04-5.23215229E-04
23 14-1.19982160E-04-7.22378652E-04-2.24983588E-02-4.80937133E-03 2.34221673E-03
23 15-4.51062704E-04-4.74818576E-06 6.71264370E-06-1.96445793E-06-5.62511404E-06
23 16-8.18570681E-06 1.14579520E-06 4.68600640E-05 4.27411643E-05 2.79246137E-06
23 17-5.29161948E-07 6.92148811E-06-3.84389852E-05-1.29464972E-05 8.12646827E-06
23 18-5.44896901E-05 7.50290335E-05-2.30339780E-04-7.69472619E-05 5.42041595E-05
23 19 2.23512205E-02-2.30174051E-03-2.26416960E-03 2.87920543E-03 2.12484600E-05
23 20 6.27314814E-06-2.75216082E-05 6.39443262E-06-3.58519272E-06 4.40889291E-06
23 21 1.48942621E-06-1.97436851E-06-1.12150480E-04 4.42695185E-04 4.06588404E-04
23 22 3.41437072E-04-5.90797902E-06 2.00233263E-06-3.62681209E-06-1.80250949E-05
23 23 3.19839154E-05 4.86139224E-05-2.46143636E-05-8.31085283E-04-7.80153000E-05
23 24-1.87171446E-05-2.46168984E-05-1.41959101E-02 1.26889685E-03 9.80373872E-04
23 25-8.23330908E-05-1.08610236E-05 2.28758951E-06 8.57343413E-06-1.07452904E-05
23 26 6.19991302E-06-3.68443936E-06-1.72023877E-02-1.43050044E-02-9.32514723E-05
23 27-4.48062828E-05 3.50116043E-05 6.06899224E-05-3.15437593E-04-1.64823114E-04
23 28 2.04232089E-04 1.09473747E-03-6.66717736E-04-2.02667876E-04-1.36400765E-04
23 29 1.72424235E-02-2.55821895E-03-7.70151358E-04-2.00335623E-03 1.10985971E-04
23 30-3.85701089E-05-7.24158626E-05 1.03172103E-04-9.10082616E-05-4.30944611E-05
23 31-1.62577456E-05 2.87431718E-05-1.33554877E-04 3.02151717E-04 1.52610074E-03
23 32 1.27078328E-03-3.97239871E-06-3.16148867E-06-8.43012331E-06-6.67506195E-05
23 33 5.66311002E-05-9.23688939E-06-2.14678058E-05-4.53085605E-04-9.87306859E-05
23 34-7.51799253E-05-2.69247653E-05-1.19143168E-02 2.31425507E-03-1.55934712E-03
23 35-6.05061998E-04-6.64254027E-06 7.00740102E-06-3.64860749E-07-3.31999406E-06
23 36-1.10950449E-05 8.25979639E-06 1.08191343E-05-1.22011331E-04 1.27702547E-04
23 37 1.06162742E-04-2.07961882E-06 4.22300186E-05 9.91897073E-05-6.38893812E-04
23 38-1.32653817E-03-1.09735415E-03 5.64589035E-07 1.13648503E-06 1.40687916E-07
23 39-3.81568442E-05-9.22992976E-06-1.16639942E-05 2.08037166E-06 3.07910944E-04
23 40-1.35498726E-04-4.03374334E-05 6.15566196E-05 1.99766884E-03-6.32745247E-04
23 41-3.81313042E-04 2.70193450E-05 4.58013493E-06-2.34704186E-06-2.23309307E-06
23 42 7.51957242E-06-5.45352663E-06-1.35860186E-06 1.43707344E-06-2.77620154E-05
23 43 2.31289642E-05-5.48170776E-05 1.62289835E-06-2.62034513E-05 2.52370610E-06
23 44 4.81150260E-04 2.44017294E-06-3.82456661E-05 1.89430810E-05 3.18110926E-05
23 45-1.38409078E-04-1.12958928E-04-1.87057029E-06-5.48719829E-06 2.39964354E-06
23 46-1.08757010E-05 8.75080527E-06 2.79939809E-05-1.06964047E-05 5.74981780E-05
23 47-3.69696162E-06-1.68441438E-06 3.14186519E-06 7.57608294E-04 5.35453841E-04
23 48-1.97417763E-05-1.46582370E-04 1.55363552E-05-1.05097907E-05-5.02656451E-06
23 49 8.29420623E-07-6.80430702E-06-7.31691133E-07 7.27048322E-06-9.66080374E-05
23 50-1.84375836E-04 1.72105061E-03 3.36940361E-06-3.39939700E-05 2.05850575E-04
23 51-1.69290675E-04 8.43278473E-06-3.34952812E-05 1.95319275E-04-1.76216084E-04
23 52 3.16773511E-06 4.31418402E-06 4.58208897E-07-7.63934898E-06-1.84447808E-06
23 53-9.99980899E-06-3.25905413E-05 1.04764107E-05-1.56983543E-05-1.16478802E-04
23 54 6.34125895E-05-4.33328498E-05 1.44715474E-05-1.00405156E-03-3.52819697E-04
23 55-2.10172265E-04 2.88598817E-05-6.64950205E-06 1.08852592E-05-4.23575718E-06
23 56 5.91466072E-06 1.68761234E-06-5.25517049E-07 6.27734778E-07 6.82182272E-05
23 57 5.18782726E-05-2.76078438E-04-1.37258080E-06-5.25993236E-05-1.05135445E-03
23 58-3.44852797E-03-5.03126895E-04-4.20248777E-04-4.51375887E-06 3.61685479E-07
23 59-5.65060541E-06 2.26395554E-05 1.93021843E-05 2.02044168E-06 2.91637229E-05
23 60-1.56774620E-04 8.18553419E-06-1.23060133E-04-7.58761429E-05 5.88625693E-03
23 61 6.21580129E-04 1.08388445E-03 9.10894196E-04 4.24015186E-06-7.45346351E-06
23 62 3.21331164E-06 9.08696773E-06 2.92809340E-06 8.75303138E-07-1.29441643E-06
23 63 7.97339514E-06-3.02554693E-05 8.20460422E-04-1.63102668E-08 1.95981180E-05
23 64-3.58977665E-05-1.05894921E-04-1.16058818E-06 1.41731756E-05 4.74156609E-05
23 65-2.55421196E-04-2.90936357E-07 4.05333824E-07-9.49379748E-07 2.71978002E-06
23 66-2.55083280E-06-1.28641647E-05 1.06819761E-05-1.59926431E-05 3.95025908E-07
23 67 1.28970183E-04-1.48897932E-06 7.21081261E-05 4.13504322E-05-1.42563758E-03
23 68-2.60953301E-04 1.25443729E-04-3.94832507E-04 2.51690760E-06-2.06148254E-06
23 69-4.55425058E-07 7.60437220E-07 9.65298306E-07-2.69226083E-06 5.76744498E-07
23 70 1.21875833E-06-5.85302732E-07 2.34332398E-07-4.00726121E-07-1.36569989E-05
23 71 2.97568005E-06-1.70674071E-06 1.32937783E-06 1.61113043E-04 5.52709567E-05
23 72 3.32159358E-05 7.36233712E-05 8.21251469E-03 1.58424578E-03 4.15561218E-05
23 73 1.60775678E-03 1.28716512E-06-2.46040766E-06 1.17324253E-06-3.81125754E-07
23 74 1.75994442E-06 8.68931725E-07 3.73065311E-07-9.16592908E-06-3.45333806E-05
23 75 2.60905614E-04-5.61729351E-07 4.11380952E-06 4.55086770E-07 1.37183562E-04
23 76-6.46583164E-07-1.86503405E-06 9.21556384E-07-6.00385857E-07 2.96884254E-06
23 77 1.72227562E-05-2.40655953E-06 4.59743458E-06-1.31576710E-05-1.50277623E-04
23 78 6.74117454E-05-1.05985089E-04 1.17961820E-04-2.92301705E-03 3.79310069E-03
23 79-2.03101461E-04 3.35080157E-03-3.72001317E-06 2.92697699E-06 7.93036180E-07
23 80-2.82613658E-06-6.07379880E-06-6.37183335E-07-3.29868936E-08-5.92473039E-07
23 81 1.36125743E-06 1.47588205E-07-1.19708639E-08 1.32348405E-05-2.49042943E-06
23 82-2.93087373E-06 1.47481996E-06-1.78367879E-04-5.01529202E-05 6.83817785E-05
23 83-3.22692337E-05-1.91726086E-03-1.06794972E-03 1.83372843E-03-1.53371892E-03
23 84-2.70793266E-06 1.39977541E-06 1.30815725E-06-5.96456232E-07-1.13220338E-06
23 85 1.73882648E-06 5.30840147E-08 7.55295356E-07 3.85273708E-07-4.67144619E-07
23 86-5.42263929E-07-9.25620768E-06-3.11281141E-06 3.31260522E-06 3.51712664E-06
23 87 1.80518590E-05 4.85434185E-06-4.47401921E-05-4.67965776E-05-3.98336580E-03
23 88 1.58862925E-04-9.17305300E-04 4.66556365E-04-3.88543715E-07-4.97219575E-07
23 89 8.85763290E-07-2.59685254E-07 1.22656713E-06 2.73812451E-07 1.23335717E-07
23 90 1.56383970E-06 9.14128618E-05 2.85093369E-04-1.28610555E-08 3.82815780E-08
23 91 2.02248697E-07 4.35784934E-07 2.91757040E-07-3.10459927E-07 1.86464583E-07
23 92-3.28736924E-06-2.28039261E-06 5.52280752E-05-4.06992211E-05 2.71501500E-05
23 93 5.91735941E-06 3.59385731E-03-1.60232610E-03 3.53525839E-05 1.21100506E-03
23 94 2.65013599E-07 2.08733619E-07-4.73747218E-07-5.68113258E-07-4.36746818E-07
23 95 1.67184773E-06-1.35135322E-07-3.74629621E-07 4.67083820E-07-6.94646286E-07
23 96-6.70686782E-08 5.54791601E-06-2.07016585E-06 3.96258537E-06 1.98133092E-06
23 97-1.26581147E-05-1.98207990E-05-1.87406218E-05-3.42791281E-05-2.12606729E-03
23 98 1.17464438E-04-1.99816580E-04-8.74777039E-04-1.33076936E-07 2.62918107E-07
23 99-1.29841171E-07 1.16297628E-07 3.52906184E-07-4.12299356E-07 8.94784070E-07
23100-9.02825663E-06 1.45041052E-05 3.50902506E-06 2.29540906E-08 9.39414407E-08
23101 5.93816555E-07 1.15112086E-07 6.08470101E-07 9.74055704E-08-2.47931749E-06
23102-6.24234848E-07-3.43376750E-06 6.49009994E-06-8.68584844E-06 2.62172692E-06
23103-7.08273189E-06 1.22733885E-03 1.23791479E-04 1.63030670E-04-2.36491186E-04
23104-1.04853861E-06 3.41641338E-07 7.06897269E-07-3.90110798E-07-1.21056383E-06
23105-1.54357187E-07-5.16159876E-10 1.49351100E-06 3.98767040E-05-4.89999017E-05
23106 2.94228892E-07-2.64754396E-06 1.27774778E-05 1.51351150E-05-8.07142341E-08
23107-2.88392928E-07-1.62099455E-09 9.64119564E-08 1.71062324E-07 4.15966439E-06
23108-1.17983321E-07-5.01458360E-07-1.03709914E-06-6.97120406E-05-3.63334694E-05
23109 2.03110904E-05 8.31598482E-06-1.43831847E-03-1.20741729E-04 1.55604617E-04
23110 1.26496300E-05-3.87475038E-07 3.56942571E-07 3.05324669E-08 7.40254730E-07
23111-8.78683456E-08-2.96653786E-07-1.51520555E-06 1.18654762E-05-1.23316566E-04
23112-3.25388339E-05-7.39335332E-07 6.20180170E-06-9.12941974E-05 1.70072172E-05
23113-1.92442413E-07 4.33275029E-06-6.67870976E-05 5.63045801E-05 6.34739241E-07
23114 1.20662211E-06 2.05926565E-07 5.22317866E-08-1.37447316E-06-7.19450407E-06
23115-9.96384243E-07-6.53295530E-07 6.04784751E-06 6.80004552E-05 3.52742813E-05
23116-1.78249301E-05-5.00396852E-05 9.55138710E-04 1.74755560E-04-1.95113032E-04
23117-3.09890401E-04 1.11452451E-06-2.23569116E-07-8.90955390E-07-9.47533036E-07
23118-3.26808698E-07-5.31987484E-07 1.52446851E-06-1.19751192E-05-1.34041879E-04
23119-3.13868360E-04-1.16718043E-06 8.95475064E-06-5.02419381E-06 8.77813380E-05
23120 6.21611459E-07-6.41995697E-06-5.58284190E-05-1.32410951E-04 5.39518931E-08
23121-3.07793391E-08-1.80375912E-06-1.00339476E-06-8.09940087E-08 6.86195770E-07
23122 7.01856074E-06 5.22836005E-06 1.74907427E-07 1.36317878E-05-2.84593032E-05
23123-3.79198333E-05-3.99292241E-06-7.39979802E-04-3.29834990E-05-6.98046456E-05
23124-1.87867555E-04-5.33040845E-07-3.66667007E-07 8.99707851E-07 2.38231037E-07
23125-1.28858012E-06-1.62097287E-06-2.37884270E-07-1.88965009E-05 1.66339888E-04
23126-5.84868219E-05 7.90329333E-07-1.17846774E-05-2.40938465E-05-3.48807112E-03
23127 2.14811834E-07 1.46051440E-06 1.29585114E-06-9.84599529E-07 1.95687604E-06
23128-1.27650265E-05-6.87116877E-06 5.26923283E-06-1.08045623E-05 1.21116988E-04
23129 2.98169915E-05 9.97033764E-06 1.41360932E-05 3.55537537E-03 1.91484079E-04
23130 8.91890614E-04-4.53978358E-04 2.25871067E-07 2.95104636E-07-5.20975703E-07
23131 7.90689936E-07 8.34445575E-07-1.12702872E-06-1.75515854E-06 7.14340737E-06
23132-2.19122982E-04 5.25070567E-04 2.55899766E-07-6.13403497E-06-4.03189521E-05
23133 3.01279081E-04-2.28731692E-06 1.15572765E-05-2.05994863E-04-3.86313798E-04
23134 1.24460136E-08 4.50786541E-07 1.77714673E-06-1.01606958E-06 8.83442458E-07
23135-5.04170900E-06-8.33393635E-06 5.09805218E-06-3.77158657E-06 2.28043282E-05
23136 2.70727422E-05-2.43982549E-05 1.93513739E-05-3.07371428E-04-5.16656790E-05
23137 6.58249798E-05 5.70195567E-05 7.14564301E-07 1.40212847E-06-2.11669277E-06
23138-5.21538016E-07 3.69391725E-07-8.14807332E-08
24  1 1.54732396E-04 1.30111300E-04-4.69402883E-08 5.80968767E-06-1.24562182E-06
24  2-1.59598820E-05-6.46289428E-06-3.06208591E-05 4.02078393E-06 9.18721805E-05
24  3-3.93531653E-05 8.88036782E-05 2.57528563E-05-4.78662993E-03 7.24309838E-05
24  4-3.75490325E-04 6.48465908E-04 1.04132969E-05-1.45339639E-05 4.12066701E-06
24  5 8.19030454E-07-2.07267355E-06 1.12325810E-05 1.40561122E-05-1.25275314E-04
24  6-1.82007640E-04 5.89719947E-04 3.56878907E-06-1.10290924E-05-4.28774966E-05
24  7-4.89550254E-04 7.56371206E-06 4.10949914E-06-2.22084027E-06 4.06352539E-06
24  8 1.41500070E-06 4.80812520E-05 2.67729538E-05-1.11876421E-05-8.74387000E-06
24  9-2.50123934E-04-3.56800854E-04-4.22769454E-04 3.34737101E-05 5.99573074E-03
24 10 2.65250090E-03 7.27163511E-04 1.69359773E-03-3.00478611E-06 1.91785216E-07
24 11 2.81300089E-06-2.19192623E-06-1.30127354E-06 4.97143735E-06 8.48181144E-06
24 12 7.38647569E-06-3.03897424E-07 5.64919872E-06 3.91547973E-06-6.45109482E-06
24 13-5.87217798E-06-2.95812802E-05-1.50391645E-05-2.79258811E-05 4.71218193E-05
24 14 2.17544326E-04 6.54087866E-05-8.31597622E-04-2.63870027E-03-2.69377411E-03
24 15-1.37729985E-03 1.30711706E-05-9.27745323E-06-3.79371735E-06-5.72529770E-06
24 16-3.99325161E-06-1.68786980E-05 2.10556861E-04 1.71631824E-04-4.20484240E-06
24 17-8.36486018E-06 9.23795634E-07 5.19323786E-05 2.84797089E-05 8.72029401E-06
24 18-2.17294569E-05-7.01794710E-04 1.87750733E-04-1.92875861E-04-7.41981293E-06
24 19-3.35158238E-03-1.33739689E-03-1.09660105E-03-1.58569564E-03-7.66026114E-06
24 20 9.35388759E-06-1.69362645E-06 4.57016894E-06 1.11629225E-05 5.38620029E-06
24 21-3.60017682E-06 7.58489324E-05-5.61585417E-05 1.04561238E-04-6.63119934E-03
24 22-5.55887108E-03-8.30134751E-05 7.04557745E-05 3.35846321E-05 2.43115421E-04
24 23-2.98909908E-04 2.19800464E-04 9.86739653E-05 6.79835852E-04-4.23450007E-04
24 24 2.73471038E-04 1.73829603E-04 1.31963081E-02-7.32498637E-03-6.84250772E-03
24 25 1.91469523E-03 5.17906166E-05-9.36563779E-06-4.24249789E-05-1.48073439E-04
24 26-5.16608308E-05 5.04019123E-05 2.85933352E-04 2.35676764E-04-3.14440650E-06
24 27-9.61265398E-06 7.41064162E-07 2.73032829E-05 3.39491991E-05 9.72700515E-06
24 28 3.98338060E-06-5.81021331E-04 6.66089439E-05-1.85444727E-04-1.05817487E-04
24 29-8.42975293E-03 1.00297700E-03-1.31714358E-03 1.77263811E-03-1.07065586E-05
24 30 7.20831936E-06 3.49823922E-06-1.31971569E-06-2.96656279E-06-7.82519874E-06
24 31-1.41182480E-06 6.52478772E-05 2.31337393E-05-2.62891909E-04-8.11504430E-05
24 32-6.95345727E-05 1.73102167E-06 6.81374197E-07 1.24767793E-06 1.16342941E-05
24 33-1.42765208E-05 6.43731763E-06-2.63124025E-06-1.79243826E-04 1.52979603E-04
24 34 5.05129348E-05-1.38286811E-05 2.06626888E-03 1.05869093E-04 4.28144710E-04
24 35-1.29726887E-04 4.01477713E-07 1.75782328E-06-2.15930099E-06-1.44176345E-06
24 36-2.10365265E-07 1.54263758E-06-2.47839524E-06 2.12658415E-05-5.38551559E-06
24 37 3.01840669E-04 4.74095057E-06-4.86300437E-05-2.97528666E-05-3.94617034E-04
24 38 6.81304704E-04 5.67379738E-04 5.45107352E-06 8.13207572E-06-1.15003608E-06
24 39-4.57536423E-05 1.18733984E-05-2.47766923E-05-5.03757697E-06 6.94576185E-05
24 40-6.24177205E-05 7.93528531E-05 1.48002551E-05 9.99636171E-03-1.89657615E-03
24 41-1.27287205E-03 4.00369477E-04 1.21643134E-05 1.30374876E-07-1.22946883E-05
24 42 1.44169310E-05-6.90317296E-06-3.37642299E-06 9.94247890E-06-7.58716342E-05
24 43-8.27289832E-05 1.46219620E-04-1.21889040E-06 2.12341480E-05-5.50568633E-05
24 44 1.81597845E-04 9.13406591E-06-6.83575969E-05-7.68767310E-05 2.47500607E-04
24 45 5.63318725E-01 4.66470109E-01 5.01738968E-05 6.51982433E-05 2.39034000E-05
24 46 4.77685855E-03-1.20260399E-04-2.14615012E-05 1.77989403E-05-3.30949905E-03
24 47-2.44012407E-04 7.12607302E-04 1.53930045E-04-8.50268120E-03 3.71772993E-04
24 48 1.72255417E-03-8.78509684E-05-9.08266303E-06-3.72456314E-05 4.63282944E-05
24 49 1.04012549E-04 3.78448912E-05-5.25674680E-05 3.77812677E-04 8.42116428E-05
24 50 9.82162880E-04 3.40933617E-03 3.60699463E-04 1.52155804E-04 5.19692321E-04
24 51-2.61446340E-04 3.62227977E-04 1.57856364E-04 5.08737514E-04-1.73968030E-04
24 52-1.29574501E-07-1.15694328E-06 2.24790791E-06-1.30260811E-06 3.92788397E-07
24 53 1.33668062E-05-9.90460031E-06 8.79770994E-06-2.30911784E-06-1.12940590E-04
24 54 4.38829181E-05-6.76295479E-05 2.13290366E-05-2.55135662E-04-3.63034277E-04
24 55-1.61768797E-04-1.31687599E-04-3.54158202E-07-6.99838461E-07 1.05399666E-06
24 56 2.62338530E-07-5.06582736E-07 1.50739814E-07-5.35116172E-07 3.73295320E-05
24 57-2.53515270E-04 3.64641788E-04-9.15108636E-06 9.94873414E-05-5.89620340E-04
24 58-5.88965123E-03-5.28080934E-06-5.10724832E-06 1.23066727E-06-7.67758983E-07
24 59 2.03880804E-08 3.65019809E-06-4.77752078E-06 6.65125946E-06 3.30292347E-06
24 60 7.22196658E-05 1.92203057E-05 1.12536313E-05 4.05734408E-05-3.55645429E-03
24 61 5.33713259E-05-7.89669756E-04-4.96632085E-04-2.50855537E-06 1.41659735E-06
24 62 1.09195802E-06-1.60097957E-06-5.35791288E-07 2.74040435E-06-1.32515577E-07
24 63 2.29153109E-06 1.58860054E-05-2.93903673E-05 3.88417527E-06-2.56477476E-05
24 64-1.15618744E-06-2.48497780E-04 7.64813102E-07-4.92079172E-06 1.74327301E-05
24 65-1.03212914E-04 2.98403859E-07-1.67884384E-06 2.17669135E-06-4.04115989E-07
24 66 2.92978419E-06 2.99560169E-05-3.65496738E-06 4.19167538E-06-6.05660372E-06
24 67-2.27294591E-04-5.10321785E-05-3.79042100E-05-3.30725506E-05 2.55416007E-04
24 68-1.32015670E-05 1.47836985E-05 1.86250199E-04-2.68780881E-07-4.64271530E-07
24 69 7.33052410E-07-1.15169287E-06-1.39579195E-06-3.56727493E-06 5.61826039E-08
24 70 6.89470357E-07-2.58808921E-07-6.42280768E-07 3.24720580E-07-8.45749357E-06
24 71 7.54843646E-07 2.25800140E-06-2.37034163E-06 2.95037194E-05 1.31403082E-05
24 72-2.08597474E-06 2.13956833E-05-3.27094980E-03 5.63074608E-04-1.52089368E-04
24 73-6.27248249E-04 7.61362880E-07-5.68298289E-07-1.93064591E-07 2.34169367E-07
24 74 1.68837595E-06 1.31145582E-06-1.46978144E-08-1.25621089E-06 2.23597468E-05
24 75-3.53456566E-04 9.20151705E-07-8.83424194E-06 6.52428859E-05 6.75055340E-05
24 76-3.05818731E-08 6.30061926E-08-7.81378699E-08-3.98900848E-07 2.47836503E-07
24 77 1.91085606E-06-5.07984303E-07 1.94765841E-06-1.19590311E-06-4.97687790E-05
24 78-1.38029266E-05-7.39637397E-05-1.09147177E-05 5.70406529E-04-1.28611640E-03
24 79 8.11387163E-05-2.04835755E-04 1.84588561E-07 1.82374064E-06-2.00832920E-06
24 80-1.93179831E-06-1.76428069E-06 3.63362068E-07-2.78149015E-07-3.52275323E-07
24 81 3.32853274E-06-6.15977944E-07-1.90484644E-06-2.79591424E-07-1.18735019E-05
24 82 4.96383017E-06 9.05399766E-06-3.06631563E-05 9.84450846E-05 1.87701152E-05
24 83 1.44841456E-05-5.05401876E-03 6.62597641E-03-3.74973741E-03 1.07206017E-03
24 84-7.26271186E-06 4.23330765E-06 3.02940421E-06 1.15798980E-06 1.93027360E-06
24 85 1.98661000E-06 1.25992599E-07 4.33744203E-07 1.04553882E-06 3.82820730E-07
24 86 2.90829650E-07-4.38763809E-06-5.30619958E-06-1.64336235E-06-1.01748873E-06
24 87 7.06821540E-05 3.88331842E-05-2.07545303E-05-2.35631417E-05 8.76815875E-03
24 88 2.58632056E-03-3.32755497E-05 7.97480239E-05 7.60461910E-08 6.34851797E-07
24 89-7.10897988E-07-1.19795269E-06-5.56130657E-07 4.72758228E-07-3.32236224E-07
24 90 3.88698343E-06 3.97174759E-05 2.59998229E-05-2.83781788E-08 5.66258000E-08
24 91-1.55509049E-07 2.97766132E-08 5.80104243E-07-1.23423086E-06 1.65379269E-06
24 92 6.88344392E-08-2.30628947E-06-8.17459569E-06-2.26955593E-05 1.23580392E-05
24 93 1.54481715E-08-1.81524923E-03 4.40367351E-04-1.79423572E-03-2.98942392E-04
24 94-2.18450849E-07 1.53382240E-07 6.50686091E-08 3.29900226E-07-9.85252773E-07
24 95 3.12155654E-07 1.24975090E-09-6.52598701E-08 8.20438894E-07 2.17807158E-07
24 96 3.93484577E-08 1.56618958E-06-4.21215650E-06-1.07221293E-06 2.21251920E-07
24 97-2.19099460E-05 2.01270537E-05-5.31542037E-07 8.82522177E-06 6.27036785E-05
24 98 5.81016626E-04-4.50757827E-04-5.95060426E-04 6.47163431E-08-3.52666540E-07
24 99 2.87950197E-07 9.21093747E-07-6.13464127E-07 1.09818823E-07-1.00881355E-06
24100 8.34054289E-06-1.60492342E-05-2.83731666E-06-7.34308407E-08-4.09456150E-07
24101 5.59472667E-07-3.34742442E-08 1.43987344E-07 4.81088288E-06-1.94374543E-06
24102 3.15231412E-07-1.23680004E-06-3.93431382E-05-1.04119813E-05-1.33780106E-05
24103 7.78959693E-06 1.70738347E-03 2.19651245E-04 4.06467227E-04-4.65100070E-06
24104-3.04381380E-07-5.39353002E-10 3.04920733E-07-6.42158506E-07 2.40060654E-07
24105 2.03863225E-07-8.62286606E-08 2.07871124E-06-5.37166341E-05 1.59016740E-04
24106-7.32070332E-07 3.93030622E-06-5.71698793E-05 1.03940305E-04 6.42288599E-08
24107 2.26831964E-07 5.46801973E-08-3.09063965E-07 5.03535876E-07-1.05128972E-06
24108-5.98896600E-07 1.66090605E-06-1.83918703E-06-1.56386947E-05-9.54142705E-06
24109 2.82404195E-07 1.88179149E-05 1.70298606E-03 2.35003855E-04-2.98664012E-04
24110-7.62080480E-05 3.69358831E-07 1.26216457E-07-4.95575288E-07 3.86447540E-07
24111 5.02213341E-07 8.04025038E-07 8.54929052E-07-7.53638263E-06 3.57002562E-05
24112 2.19202512E-04 3.14604302E-07-1.70842987E-06-2.82880536E-05-1.04363261E-04
24113-5.93752846E-07 5.41977484E-06 2.14618346E-05-3.19980692E-06 3.37171869E-07
24114-2.79902407E-07 2.27461555E-07 1.74045145E-07 2.17820880E-06 7.41347465E-06
24115-2.69003886E-09-1.97816105E-06-8.89352186E-06-4.62405680E-05-1.29967459E-05
24116 9.96649108E-06 4.30736716E-05 1.97937454E-03-7.35552958E-04-1.27473512E-04
24117 8.68889000E-04-4.13293289E-07 1.48233569E-06-1.06904240E-06-6.33781410E-08
24118-1.62067809E-06 1.02094273E-06 3.69628242E-07-6.17147863E-06 1.15621237E-04
24119 1.59606713E-03-1.47866866E-06 1.38528621E-05-1.71046434E-04-7.44968536E-04
24120-8.36922613E-07 9.58310846E-06 1.78967394E-05 1.96851054E-04 5.69988129E-09
24121 1.39221921E-07-6.81614683E-07-6.21408679E-07 1.25554267E-08-1.70827306E-06
24122 2.95300236E-06 3.05028602E-06-5.43844329E-08 1.90166268E-05-1.35503633E-06
24123-1.15931909E-05 1.19612266E-06-4.52295308E-04 2.46900387E-04-8.06208502E-05
24124-1.88084072E-04 3.62415518E-07-4.49716491E-07 8.73009730E-08 2.71183101E-07
24125 2.69290143E-08-5.39277443E-07-3.88568459E-06 2.17196598E-05 7.10260743E-05
24126-1.01547190E-04-3.29028199E-06 2.07346513E-05 1.13013956E-04-1.59490211E-04
24127-1.73703592E-07-1.73056268E-06-2.02210166E-06-3.80185178E-07-5.98638734E-08
24128 2.01465941E-05 9.61468038E-06 2.54751563E-06-1.57982641E-06-1.73856327E-04
24129-9.87441693E-05-7.06114897E-05 5.59678012E-05-3.05489853E-03-5.45831030E-04
24130-1.15448783E-04 5.91456732E-04 9.04768237E-07 1.66933927E-07-1.07170216E-06
24131 8.98183467E-07 3.72157959E-06 1.89453942E-06-3.25514719E-07 1.48905939E-05
24132-1.42200060E-04 6.82354186E-04 7.57225321E-07-8.99028049E-06-1.70062105E-04
24133-2.05306773E-04-2.39456332E-06 2.23709775E-05-1.59343625E-04-2.15264201E-04
24134 1.83840362E-07 9.13100668E-07 4.65491891E-06-7.08451344E-07-8.56014094E-07
24135-5.86250579E-06-2.17133537E-05 1.68362917E-06 3.32318462E-06-2.30251289E-05
24136 9.13967248E-05 1.36139279E-05-1.05316573E-05-1.40935006E-04-2.35809190E-04
24137 9.32108378E-05-4.37995123E-06 1.31980451E-06-4.28024339E-07-8.91780167E-07
24138-9.77030972E-07-1.02206661E-06 1.17263731E-07
25  1 9.82878148E-04 1.66641845E-03 5.68157779E-04 3.53824114E-04 5.21498039E-04
25  2-4.41388328E-03 1.80812760E-03 1.01462310E-03 1.50929304E-03 2.80940716E-03
25  3 2.05854521E-04 2.07037987E-03-4.15116453E-03-1.64587428E-01 5.48791915E-02
25  4 1.92836186E-02 1.81421812E-02-1.83534397E-04 1.71214152E-04 1.23202450E-05
25  5-2.28814222E-04-5.65987361E-04-3.59697234E-04-3.99978819E-04-2.35232523E-04
25  6 3.65656565E-03 3.72436591E-03-7.16206128E-04-3.01510038E-04 4.16552073E-03
25  7-8.24244036E-03 5.45633985E-03 8.98827887E-03 2.07323772E-03 5.01443701E-03
25  8 6.49868678E-05-2.25981359E-02 3.40714246E-03 8.33858425E-03 5.80666712E-04
25  9-1.16941186E-02-8.99827082E-04-5.98019193E-03-2.27642401E-03-9.62065444E-02
25 10 1.23476571E-01-9.26653555E-03 1.71468709E-01 1.03092993E-03-2.42835109E-03
25 11 1.39742116E-03-1.09024703E-03 2.40255525E-04 1.98313305E-04 2.79423553E-03
25 12 4.61581586E-03 1.72804241E-03-1.02766548E-03 7.60865536E-05-1.14720574E-02
25 13 3.88364128E-03-9.87934805E-04-1.05577409E-03-1.10360850E-02-5.32473411E-03
25 14-6.11861682E-04 4.17320510E-03-7.39521488E-02-5.57376447E-02 2.31980817E-02
25 15 5.52361296E-02-3.53994448E-06-6.54920985E-05 6.90320429E-05 7.58819682E-04
25 16-6.37427797E-05 5.95363881E-04 5.59951866E-04 9.55290968E-04 3.97700359E-04
25 17 1.17715334E-04-9.61023177E-05-2.78542362E-03 1.03838878E-03 4.59751564E-04
25 18-2.24297387E-04 3.24339006E-03-2.23180154E-03-4.26880075E-03 3.74510844E-04
25 19 1.76029816E-01-3.07940836E-02-1.38274880E-02 1.04733197E-02-3.06132984E-04
25 20 1.91804632E-04 1.14328352E-04-9.10985507E-05 8.24596531E-05-5.60052700E-05
25 21-2.99204597E-04 2.18257487E-04-1.28394258E-03 1.70330843E-03 2.09027988E-04
25 22 3.60730176E-04 6.62705034E-05 1.09248235E-04 3.46224292E-05-1.11142508E-03
25 23 1.85911377E-04 4.95098692E-04 1.32065298E-04 1.34652236E-03-1.39824608E-03
25 24-2.67570624E-03 4.77514225E-04-5.34354195E-02 2.87169312E-02-7.48464296E-03
25 25 1.91168418E-02 1.52707289E-05-3.25570633E-05 1.72863344E-05-2.25040113E-05
25 26-3.90691373E-05-1.21059065E-04 2.61170452E-04 4.24173268E-04 1.32137143E-04
25 27 8.10141965E-05 7.17868753E-05-7.21606779E-04 5.89056225E-04 9.25961960E-05
25 28 1.63841172E-04-6.13016304E-03 1.32304273E-03 5.31080948E-04 1.29699512E-03
25 29-6.64990236E-02 1.32756707E-02-6.01564606E-03-9.68133549E-03-8.46858689E-05
25 30 4.33991487E-05 4.12867202E-05-9.73497808E-05 7.20695226E-05 2.61388900E-05
25 31-8.21445820E-05-1.33319324E-04 2.11055104E-03 1.04459229E-03 2.04178766E-04
25 32 3.51117811E-04 1.30056877E-04-4.44081645E-05-1.88846280E-05-1.03396024E-03
25 33 5.44249863E-04-2.40808403E-04 5.39943667E-05-8.95823603E-04-1.93099035E-03
25 34 5.04578423E-04 1.86217231E-03-5.55621993E-02 5.18692664E-03-4.41710305E-03
25 35-4.24557131E-04 2.03778072E-05-3.40588533E-05 1.36810462E-05 1.12584031E-04
25 36-6.39679025E-05 5.24693504E-05-1.67716004E-04-1.43561989E-04 4.04726797E-03
25 37 4.60702882E-03-9.37539115E-05 2.79988921E-04 3.27678119E-03 4.33006654E-03
25 38 3.33582938E-05 7.48046665E-05 6.76701234E-06 1.45247155E-05-1.61691564E-05
25 39-4.79941510E-04 1.55565577E-04 9.67477559E-05 6.70136430E-05 2.29932661E-03
25 40-1.30706092E-03-3.15293752E-04-4.99192876E-04-4.05034852E-03 1.33236207E-03
25 41 8.62416733E-05-4.63932150E-03 2.79336045E-05-2.45997723E-05-3.33383215E-06
25 42-1.56391046E-05 2.65911146E-05-1.70757199E-05 2.70130980E-05-5.85090272E-04
25 43 2.56157946E-04 8.85790142E-05-7.44802217E-06-1.79796023E-04-2.73585097E-04
25 44-3.44774572E-03-1.18846140E-05-8.27241498E-05 1.56289193E-04 6.30659548E-04
25 45 9.44840699E-05 1.60490356E-04-1.13929655E-05 5.20458663E-05 3.43018944E-05
25 46-3.60381396E-04 1.77926253E-04 2.27359528E-04-5.53614515E-05-2.50789847E-04
25 47-8.89829236E-05 3.61001257E-04 1.08188996E-03 6.15545386E-02 4.27032925E-03
25 48-1.01558555E-02-9.95495007E-03 3.90097102E-05-4.26956504E-05 3.68594014E-06
25 49 2.66036630E-05-1.51746885E-05-3.53616705E-05-2.07636302E-04 4.09173494E-04
25 50 2.11894983E-04-1.11524246E-02-9.91870928E-05 5.58273482E-04-3.22826810E-03
25 51-3.35918132E-03-5.83144239E-06-1.95724242E-04-1.58481081E-03 3.61110175E-03
25 52 1.47767964E-02 2.46323857E-02 3.53279782E-03-3.52091992E-03 2.28453759E-03
25 53-6.83155788E-02 7.31636282E-03-6.51247628E-03 4.65006183E-03-6.37971237E-02
25 54 2.17766556E-03-4.99665651E-03 2.07969191E-03 1.49014427E-01-4.11892987E-02
25 55 1.57148122E-02-2.64333055E-02-9.83728784E-04-1.57291959E-04 1.14102074E-03
25 56-5.02707495E-04-1.27493774E-03 1.83980821E-04-1.61037738E-02-1.03643797E-02
25 57-7.69399545E-02 2.21429657E-02-2.92642480E-03-3.50459682E-03 5.40857223E-02
25 58 1.74229789E-02 8.59666495E-04 1.48647169E-03 3.08824759E-04-3.71221229E-04
25 59-4.59451128E-04-4.48775583E-03 5.17284596E-04-8.41802258E-04-1.27470827E-03
25 60 5.47214400E-03 1.33396392E-03 2.04582715E-03 2.84645608E-03 1.48293743E-01
25 61 7.71694164E-04 1.56839006E-02 3.42164721E-02 3.01893762E-04-1.35909364E-04
25 62-1.65984398E-04 5.03818047E-05 3.58317545E-05-1.23138185E-04-9.72131837E-04
25 63-5.51638056E-04 1.30160864E-02 2.42636739E-03-4.56500393E-04-3.49650787E-04
25 64-5.01800536E-03-1.68432256E-02-2.66364303E-04-4.22149703E-04-1.25158611E-03
25 65 9.01065005E-03 4.60421746E-03 7.67512651E-03-1.24834689E-03 1.39590609E-03
25 66-5.89692540E-04-2.14766437E-02-2.05960353E-03 2.77158594E-03-1.16169546E-03
25 67-2.25055631E-02-1.25793359E-03 2.08625725E-04-9.59373431E-05 6.80437862E-02
25 68-3.25780036E-03-1.88996195E-02 1.28021302E-02-1.62082537E-04-6.89985569E-05
25 69 2.31081094E-04 4.62653044E-04-1.84859179E-04 1.73173278E-04 7.69915522E-03
25 70 1.29376692E-02-4.12200178E-03 2.54125484E-03-4.69209355E-03-3.18696233E-02
25 71-1.26643074E-02 6.26339462E-03-1.06678372E-02-1.61473746E-02-5.18727237E-03
25 72 3.47006003E-03-3.77373328E-03-4.14553147E-01-8.25946835E-02-1.18047835E-02
25 73-7.71551657E-02-1.04762316E-03 2.10342794E-03-1.05580478E-03 1.25073195E-03
25 74-4.60556984E-03 1.56965040E-03-3.00740764E-03-1.63339494E-03 1.88805131E-03
25 75-7.86767433E-03-5.53362506E-03-5.03831759E-03 4.83954513E-03-3.08378034E-02
25 76 3.64328514E-02 6.02506215E-02-9.94121811E-03 3.37586658E-02-3.21897835E-03
25 77-1.52371730E-01-2.19433732E-02 5.51165150E-02-6.87863668E-03-5.06606034E-02
25 78 1.59667878E-03-5.66165238E-03 4.90897943E-03-3.82322481E-01-2.50553529E-01
25 79 5.42362205E-02-3.68126202E-01 5.82662485E-03-1.68853290E-02 1.10587042E-02
25 80 9.02289718E-03 8.67347770E-04 1.67943930E-03 1.56922985E-02 2.60362523E-02
25 81-6.97946098E-03-2.97858998E-03 1.65732275E-03-6.46428492E-02-1.55697066E-02
25 82-6.47295977E-04 9.45933064E-03-4.32673367E-02 9.00384945E-04 1.03249788E-03
25 83 5.38488007E-06 4.23403025E-01 6.60336549E-02 9.37605343E-02-2.11602514E-01
25 84 1.68393468E-03-9.40674691E-04-7.43259986E-04-2.55832217E-03 7.84296446E-04
25 85-5.40398858E-03 3.69078780E-03 6.12580611E-03-2.46503699E-03 9.22317315E-04
25 86 9.87893301E-04-1.49950819E-02-5.94980861E-03 1.77835792E-03 1.07824834E-03
25 87-1.28421811E-02 1.33549748E-04-7.64472091E-03 5.63565729E-03-4.45896447E-01
25 88-3.63832953E-03-1.68930446E-03 1.30064234E-01-1.81885656E-03 1.10040074E-03
25 89 7.18455820E-04 7.91718004E-04 2.68778100E-04 2.74109356E-04-1.49425538E-03
25 90-1.24684756E-03 3.34548829E-03-2.51979653E-02 1.55009402E-03 2.63263308E-03
25 91-4.57732535E-04 8.63077627E-04-2.79456705E-04-7.87620269E-03-1.61390268E-03
25 92 3.04149745E-03-7.65306867E-04 7.50171448E-03 1.03803214E-02-1.21746731E-02
25 93-2.53435484E-04 3.68096142E-01 5.55726569E-02-8.21148846E-02 8.58799407E-03
25 94 1.81618891E-04-7.86850084E-05-1.02933882E-04 1.71065333E-04-2.40562773E-04
25 95 2.46892560E-04 2.23103359E-03 3.67107655E-03-1.46204439E-03 5.22058440E-04
25 96-8.20069090E-04-8.29947262E-03-3.08753610E-03 9.82813448E-04-3.34112488E-04
25 97-1.33498872E-02-4.95128601E-03-4.98558667E-03-3.31336649E-03-3.00183422E-01
25 98-2.08679669E-02 4.95383999E-03-4.25163640E-02-7.34861875E-04 3.44059318E-04
25 99 3.90802557E-04 4.13421839E-04 6.24261645E-04-4.54009636E-04-6.49794769E-04
25100-1.23890330E-03 3.34067201E-03-1.22813059E-04 1.75408731E-03 2.92768414E-03
25101-1.33475210E-03-3.68819283E-04 3.91447619E-04-7.45309491E-03-2.01353717E-03
25102-1.43804540E-03-2.83344256E-04-7.83702314E-04 3.62721336E-03 1.04871133E-03
25103 9.53091832E-04 3.19157568E-01 8.00093737E-02 3.17692029E-02-3.32403695E-02
25104 3.97479481E-04-3.41195162E-04-5.62843198E-05-5.46912003E-04-1.60622675E-04
25105 3.48149713E-05-1.60062640E-03-4.52447405E-06-1.09501127E-03-1.97206778E-02
25106-5.55792283E-04-4.32624254E-05 2.55477365E-03 3.88480552E-02 2.54463254E-04
25107 4.70812988E-04-1.48383573E-04 1.25574198E-04 2.36236759E-05-1.86110701E-03
25108-6.15598699E-04 5.12041241E-04-5.29587884E-05 8.06534898E-03 4.66078493E-03
25109-1.37980952E-03-9.62794309E-05 3.46709873E-02-8.17588267E-04-6.85494743E-03
25110 2.14782045E-03-2.36295462E-05-7.05153280E-05 9.41448742E-05 1.58155247E-04
25111 3.46811214E-05 2.81288951E-05-1.75839671E-05-1.48533732E-03 1.75790030E-03
25112 6.25195342E-03-1.29458909E-04-5.05924469E-04-1.26169389E-04-1.76133742E-02
25113-7.13325579E-05-6.87300106E-04 1.09760281E-05 3.50637182E-03 6.16868870E-04
25114 9.88170098E-04-5.16676497E-05 3.54895888E-04-2.25758748E-04-1.47240831E-03
25115 9.29283493E-05 1.35213750E-03-7.02059750E-05-1.04235139E-02-8.12415063E-04
25116 6.21047971E-03-6.38296962E-03-8.32275155E-02-1.42212388E-02 2.58685137E-02
25117-2.16209129E-02 3.02935982E-04-4.51656719E-04 1.48720738E-04-1.73041527E-04
25118-9.72985497E-05 2.42644536E-04-7.98761631E-04-1.14368010E-03-9.38156975E-03
25119 8.50044937E-03-3.27922480E-04 6.85461475E-04-1.50551972E-03 6.01928514E-03
25120-1.20462148E-04-8.48778690E-04-7.22192059E-03-1.37022200E-02 1.05073846E-01
25121 1.75426955E-01 2.64871042E-02-1.01686378E-02-5.14170259E-03-4.89199528E-01
25122 5.76102724E-02-1.26388140E-02-1.10054850E-02-4.69803469E-01 3.66723007E-02
25123-1.17926470E-02-1.31165585E-02 3.27272355E-01 3.72209587E-03 3.78387340E-02
25124 3.94002759E-02-4.22382567E-03-6.21891281E-03 1.04427385E-02-4.93391061E-03
25125 3.21294456E-03 2.90517901E-03-8.34345916E-02-3.08867858E-02-3.55930020E-02
25126 4.60122660E-02-1.61140760E-02-1.96048635E-02 5.45495724E-02 2.76917049E-02
25127 4.71484746E-03 7.93040754E-03-3.49042497E-04-1.75314013E-03 3.08938754E-03
25128-1.97687780E-02-1.27495117E-04-3.90821574E-03 9.05424622E-03-8.50026236E-03
25129-5.34806880E-03 4.71929730E-03-1.91778313E-03 2.04540848E-01-1.14594536E-02
25130 5.07222269E-03-4.99472091E-02 1.42829806E-03-1.57847255E-04-1.27045081E-03
25131 5.06104192E-04 1.41773742E-04 9.33886353E-04-2.98247887E-03-4.72753274E-03
25132 3.29909020E-02-1.42022776E-03-2.65331775E-03-3.00724011E-03 1.11981281E-02
25133-2.05379671E-02-1.55011162E-03-3.54869055E-03 7.02317081E-03 2.31038084E-02
25134 2.03178022E-02 3.39504461E-02 5.51150474E-03 7.27993016E-03 3.05735693E-03
25135-9.65783187E-02 1.01610697E-02 1.26998527E-02 4.82256269E-03-8.04687942E-02
25136 4.31197344E-03 6.34058892E-03 4.34553030E-03 4.43971486E-02 5.71106643E-03
25137-3.46460608E-02-1.32694123E-02-7.81496920E-05-9.60061973E-04 1.03821166E-03
25138-2.25164438E-03-9.27471963E-04-1.06810421E-03
26  1-6.92734493E-03-1.15365986E-02-3.56584921E-03-2.11271208E-03-4.15794533E-03
26  2 2.73951843E-02-9.89722327E-03-4.29522279E-03-8.50466294E-03 2.24598877E-02
26  3-8.22660009E-03-1.57134820E-02-4.10034854E-03 8.54396019E-01-8.15379894E-02
26  4-3.54067073E-02-1.30076650E-01 1.00029627E-03-1.40698919E-03 4.06692923E-04
26  5 1.37617582E-03 3.91540502E-03 1.48725739E-03 2.74979573E-03 3.33026496E-03
26  6 2.22260945E-04 1.50152684E-02 4.73463283E-03 4.89592121E-04-8.61028617E-03
26  7-1.04219159E-03-3.29233154E-02-5.43880924E-02-8.54197545E-03-2.51820757E-02
26  8-3.54692411E-03 1.35818753E-01-1.43692879E-02-3.91799625E-02-1.11791720E-02
26  9 6.70033562E-02-1.03303176E-02 1.96508840E-02-7.37118482E-03-6.61864751E-02
26 10-5.43196980E-01-5.47398077E-02-4.11123510E-01-6.72326155E-03 1.22354420E-02
26 11-5.51218046E-03 5.59339465E-03-2.06262939E-03-3.06466583E-03-3.82751356E-02
26 12-6.31342300E-02-2.61536354E-02 2.21091119E-02-6.69258312E-03 1.60171213E-01
26 13-4.67989721E-02 3.43416529E-02-5.09578236E-03 5.80892974E-02 4.78960531E-03
26 14-5.17976892E-03 1.39694401E-05 7.17117895E-02 9.99140098E-02-2.20564354E-02
26 15-6.12538775E-02 3.05408856E-03 2.19166921E-03-5.24575777E-03-1.49051389E-02
26 16 4.47605687E-03-7.70064454E-03-8.52987534E-03-1.41607537E-02-6.60582992E-03
26 17-1.53249450E-03 1.01334904E-03 3.39459678E-02-1.61119998E-02-4.39776234E-03
26 18 4.46851315E-04 3.68331581E-02-8.87141446E-03 1.10901786E-02 2.09669219E-03
26 19-2.14225594E-01 6.63839566E-02 5.64240110E-02 4.31638580E-03 4.32426742E-03
26 20-2.61862684E-03-1.70564058E-03 2.79569133E-03-1.59582893E-04 2.63404945E-04
26 21 4.03542404E-03 5.12878459E-04 2.39332289E-03-8.21192303E-03-3.10002973E-03
26 22-5.18556108E-03-1.06324128E-03-1.76045541E-03-7.77259923E-04 1.43309949E-02
26 23-1.72533372E-03-4.27397130E-03-2.36806031E-03-1.13549166E-02 4.09973795E-03
26 24 4.42695570E-03 2.56400429E-03-8.66479677E-02-7.42150345E-02 3.48906868E-02
26 25-7.45742626E-03-6.23351346E-04 3.60642901E-04 2.62708445E-04 2.11905013E-04
26 26 6.40184363E-04 9.34456276E-04-2.86961274E-03-4.70523938E-03-1.62067545E-03
26 27-4.27409595E-04-1.34406027E-03 1.06003501E-02-2.73997798E-03-7.89136930E-04
26 28-1.72035913E-03 1.92315885E-02-7.54027452E-03 2.11397554E-03 9.18322523E-05
26 29 4.87451523E-02 8.54282680E-03 3.75364231E-02-3.38519125E-02 4.05960185E-04
26 30-2.40776189E-04-1.65183996E-04 3.26877366E-04-5.18627588E-04-3.36876221E-04
26 31 9.13474242E-04 3.89037309E-04-1.26772404E-03 1.08206943E-02-2.61848692E-03
26 32-4.41271414E-03-1.82104809E-03 1.00524703E-03 1.36497449E-04 1.15532931E-02
26 33-4.07614958E-03 2.12653808E-03-9.27584907E-04 7.11709637E-03 6.12472823E-03
26 34 5.44877072E-03-1.20607533E-03 3.59524842E-02-9.75457453E-03 1.24823418E-02
26 35-7.01927560E-03-9.90243511E-06-2.73200836E-05 3.72225188E-05-1.05001706E-03
26 36 6.01731304E-04-3.60734309E-04 1.50142615E-03 2.94481909E-03 5.70869992E-03
26 37 1.47637005E-02 1.04318818E-03-9.38208509E-04-3.79155374E-03-2.40933330E-03
26 38-5.50101129E-04-9.55573197E-04-2.83361208E-04-2.69761969E-04 3.64443099E-05
26 39 2.54714980E-03-1.42230612E-03-1.17363814E-03 3.52896847E-05 3.36479504E-03
26 40 4.24065353E-04-6.48740149E-04 3.51508985E-04 2.64157456E-02-3.05892308E-04
26 41-1.91773979E-03 3.89966689E-03 2.04226483E-04 3.15821791E-05-2.35808662E-04
26 42 3.96730100E-04-7.34064123E-05-1.01662035E-05 1.89483755E-04 1.02833286E-03
26 43-2.25316278E-04 8.61606960E-04 3.28740803E-04 2.18522435E-04 1.25754027E-03
26 44-3.70773794E-03 2.44163392E-04-5.43058133E-05 2.73441842E-03-5.59496811E-04
26 45-1.35373996E-03-2.16622735E-03-1.61420710E-04-9.04167728E-04-4.36722281E-04
26 46 3.54548818E-03 5.83801972E-04-1.86488695E-03-7.93860236E-04 1.47553008E-02
26 47-1.63897473E-03-7.57415351E-03-8.85688924E-03-8.15435191E-02-3.94627949E-03
26 48 1.44146632E-02 6.10442104E-03-2.03267532E-04 4.13448015E-04-2.10180483E-04
26 49-2.10926959E-04 9.42345606E-05 4.09463537E-04 1.54052499E-03 2.86959058E-03
26 50-2.27766938E-03 2.25661662E-02 8.83014567E-04-1.86645275E-03 3.56423652E-03
26 51-3.41993019E-03 2.15127614E-04 1.66061453E-03 6.97398253E-03-5.82725443E-03
26 52-7.32921649E-02-1.22316311E-01-8.28018568E-03 2.06158923E-02-8.61058178E-03
26 53 3.40107520E-01-2.21193362E-02 3.71672085E-02-1.84367676E-02 3.27124752E-01
26 54-1.89045537E-02 2.54386053E-02-1.51774957E-02-2.78325775E-01 6.83383348E-02
26 55-4.48031479E-02 5.43588269E-02 3.64270010E-03 2.03393834E-03-5.67663844E-03
26 56 3.31881081E-03 5.72003802E-03-9.42768090E-04 5.50606028E-02 1.24856220E-02
26 57 8.01064087E-02-7.91353770E-02 1.59657406E-02 1.72013507E-02-8.44644358E-02
26 58-7.96390317E-02-8.83462513E-03-1.48647910E-02-1.44772893E-03 6.31203474E-03
26 59 4.32230026E-03 3.69819551E-02-2.51716023E-03 1.45679531E-02 1.18949247E-02
26 60 2.27196900E-02-1.00092475E-02 4.20386402E-03-5.45876907E-03-5.82708876E-02
26 61 8.39186123E-03 5.70163004E-03-1.40863989E-02-2.55013469E-03 2.37271485E-03
26 62 1.77419838E-04 2.27309492E-04-1.12715252E-03 3.53992055E-03 5.34506174E-03
26 63 4.59782842E-03-3.89589202E-02 2.80619303E-02 3.60281168E-03 6.88862674E-03
26 64-1.33695656E-02-1.77005521E-03 3.89281958E-03 2.82606109E-03-1.55606974E-02
26 65-1.23649139E-02-7.36970832E-02-1.23138911E-01 2.20005372E-02-2.15369896E-02
26 66 8.34059838E-03 3.49890802E-01 3.91435221E-02-3.75063822E-02 1.33534444E-02
26 67 3.06585188E-01 1.65130674E-02-1.84808534E-02 1.07489938E-02-1.83076436E-01
26 68-6.23238932E-03 5.28856919E-02-4.07809663E-02 2.29976348E-03 1.39608157E-03
26 69-3.69584505E-03-7.26712868E-03 2.70039984E-03-2.58246978E-03 1.26527685E-03
26 70 2.08881717E-03-6.30002319E-04 3.82653984E-04-8.08413520E-04-4.54352893E-03
26 71-1.44763030E-03 8.20969353E-04-1.53830411E-03-8.05866359E-03-4.43184379E-03
26 72 1.41577777E-03-4.45425542E-03-1.66802049E-03 7.82199675E-03-9.70826475E-03
26 73-5.14925627E-03-1.27490206E-04 3.50196562E-04-2.22706356E-04 1.84920529E-04
26 74-7.59089782E-04 2.48344953E-04-4.77971652E-04-4.56529828E-06-8.40112095E-03
26 75 8.75779833E-03-9.06562589E-04-5.84388276E-04-2.05475435E-03-6.00988935E-03
26 76 5.10063717E-03 8.45458940E-03-4.71900531E-04 4.76410409E-03-8.26147689E-04
26 77-2.10391342E-02-2.09290282E-03 7.56585759E-03-1.67699064E-03-7.54550065E-03
26 78-3.58762215E-03-2.87470935E-03-2.86199286E-03 1.17560087E-01-4.23307944E-03
26 79 7.08436720E-02-1.48113990E-02 9.89462564E-04-2.37040105E-03 1.38093849E-03
26 80 1.18081012E-03 2.38326296E-04 2.51841677E-05 4.17353273E-03 6.89829416E-03
26 81-2.05964397E-03-1.92220949E-03-2.84712797E-04-1.72412073E-02-3.57841697E-03
26 82-2.79041219E-03 8.15032702E-05-4.47707857E-03-5.35277626E-03 1.21384687E-03
26 83 2.58757163E-03 7.62627124E-02-1.27064730E-01 9.10580185E-02-4.76759889E-03
26 84 1.50957367E-04-4.84691005E-04 3.33733638E-04-1.29593053E-03-2.51025782E-04
26 85-1.12802824E-03 1.09808579E-03 1.81390483E-03-7.79923032E-04 1.61358965E-04
26 86 2.05846854E-04-4.19805247E-03-1.72575483E-03 5.60670961E-04 2.24520757E-04
26 87-7.31380395E-03-4.11347992E-03-1.04417360E-03 5.64903107E-04-3.24679709E-01
26 88-8.29790032E-02 2.23281058E-02 1.16831630E-02-5.26786626E-04 3.43670317E-04
26 89 1.83116310E-04 2.68265231E-04 4.44214554E-05 2.90760835E-05-4.87980883E-04
26 90-2.08353028E-04 4.18085190E-03-5.97480327E-03 4.54206533E-04 7.62941136E-04
26 91-1.28852198E-04 2.48774926E-04-1.20038308E-04-2.14227644E-03-4.35598532E-04
26 92 6.13829125E-04-2.29786768E-04 1.71196566E-03 3.69302943E-03 9.14417478E-04
26 93 2.52355610E-04 8.75965528E-02 2.65526259E-02 1.68163860E-02 4.97489752E-03
26 94 8.68279517E-05-5.50878224E-05-3.17401293E-05 7.84985391E-05-7.87367050E-05
26 95 3.43661723E-05 5.10995932E-04 8.48232484E-04-3.14856853E-04 8.28426636E-05
26 96-2.24258526E-04-2.18034774E-03-3.83161900E-04 6.51429153E-05-2.49969576E-04
26 97-2.74867688E-05-1.81151724E-03 1.52521496E-05 1.96434619E-03-2.79743537E-02
26 98-1.28025002E-02 6.56651355E-03-6.87341637E-03-1.09338273E-04 8.45062744E-05
26 99 2.48319985E-05 2.03585590E-05 9.89313395E-05-6.58457453E-05-1.51865520E-04
26100-1.91926950E-04 2.22232876E-04-3.25479139E-03 4.45594622E-04 7.47063009E-04
26101-3.01768932E-04-1.33806656E-04 8.89669002E-05-1.95400898E-03-5.10639655E-04
26102-4.75981391E-04-1.41884988E-04-8.33356149E-04 8.27441486E-04 1.23049961E-05
26103 1.45893638E-03 7.06773708E-02 2.67416439E-02-1.22837986E-03-7.71929418E-03
26104 5.22599781E-05-4.37381110E-05-8.52186713E-06-1.21334517E-04-1.58349534E-05
26105 3.51371052E-06-3.32108663E-04-4.72218133E-05-8.75872411E-05-1.56476622E-02
26106-1.38460870E-04-1.28641651E-04 1.29011544E-03 1.36420265E-02 8.43629057E-05
26107 1.48380645E-04-4.81492696E-05 5.18125569E-05-9.19718288E-06-4.88397025E-04
26108-1.97238214E-04 9.54336994E-05 6.61654348E-05 1.45263884E-03 6.84105992E-04
26109-7.79498472E-04-5.49475331E-04-1.44025968E-02-6.09515246E-03 1.09902085E-03
26110-3.20772601E-03-6.63874471E-05 3.12380402E-05 3.51494068E-05 1.75163293E-05
26111-7.79797630E-06-1.15483969E-05-1.98646053E-05-2.10707110E-04 1.28935679E-03
26112 2.86518399E-03-5.51130867E-05-9.87405778E-05 1.07654886E-03-5.76673680E-03
26113-3.00058713E-05-1.74025177E-04-1.43522048E-04-1.04121168E-03 1.73303935E-04
26114 2.74576985E-04-1.89313516E-05 1.17157350E-04-8.02861377E-05-4.34237910E-04
26115 2.46278784E-04 1.92536649E-04-7.39378653E-05-2.17521703E-03 2.00362130E-03
26116 2.42382501E-03-2.47066365E-03-6.83288825E-02 3.90948382E-03 1.11123969E-02
26117-1.42757801E-02 1.27776779E-04-1.54677722E-04 2.69009428E-05-1.07437913E-04
26118 2.79240768E-06 8.85274380E-05-5.12505349E-05-1.11323818E-03-1.03108086E-02
26119 1.73780818E-02-8.18435147E-05-6.86540238E-05 1.46468193E-03 3.86133682E-03
26120-4.32736618E-05-2.10526937E-04-2.25135605E-03-7.65961673E-03 1.35002891E-02
26121 2.25774338E-02 5.58607615E-03-1.40046515E-03-5.59823440E-05-6.34446760E-02
26122 1.12342568E-02-1.68201955E-03-3.88437275E-04-5.86124030E-02 7.40626040E-03
26123-2.04564285E-03-6.80737031E-04 7.13891082E-04-3.42555750E-02-1.30067175E-02
26124 5.45508692E-03-3.79556740E-04-1.00553638E-03 1.38509312E-03-6.67865783E-04
26125 7.07797947E-04 4.06659891E-04-1.16780708E-02-5.03141135E-03-1.86397196E-02
26126 2.58564691E-02-5.75705052E-04 2.82338230E-04-1.68248124E-02-1.61262891E-01
26127 9.94418038E-04 1.65272266E-03 1.77019333E-04-7.30260342E-04 6.32305442E-04
26128-3.58219312E-03 3.02481408E-04-1.31147790E-03 1.95327027E-03-7.04402097E-03
26129-3.26737504E-03-3.93903271E-04-8.76333402E-04 6.69954832E-02-1.28570822E-02
26130 1.24955232E-02-2.32808579E-02 1.28286641E-04 2.45204362E-06-1.30738684E-04
26131 2.71436144E-04 2.47657453E-05 3.15772801E-04-1.75428370E-04 1.12655507E-03
26132 4.17319524E-03 4.30813996E-02-4.84458228E-04-7.79532274E-04 6.08986025E-03
26133-4.92813803E-03-5.78225511E-04 2.80565202E-04 4.33969631E-03 2.98427546E-03
26134 6.93410675E-03 1.15938000E-02 1.94466844E-03 2.26280396E-03 8.98678655E-04
26135-3.30864236E-02 3.54304096E-03 3.91642560E-03 1.31390476E-03-2.76012406E-02
26136 1.19001145E-03 2.04312559E-03 2.08453877E-03-1.04830884E-02-8.24969724E-03
26137-1.55696333E-03 2.12998737E-03-4.77738992E-05-2.70945201E-04 3.18719101E-04
26138-7.07645021E-04-2.60536791E-04-3.00313029E-04
27  1 3.77034550E-05 7.68587621E-05-1.21587346E-04-1.11564307E-04 4.78568626E-05
27  2-5.37588037E-04 4.12266764E-04-2.97668091E-04 9.62966931E-05 1.16564361E-03
27  3-3.85933663E-03-1.54690130E-03-1.19085098E-03-3.81775781E-01 3.79304682E-02
27  4-2.14790066E-02 7.47299914E-02-3.88737787E-05 2.50755762E-05 1.37982025E-05
27  5 9.39413473E-05 6.27147353E-05 1.81198303E-04 1.68135825E-05-1.08806872E-03
27  6 1.21682612E-02-1.96465569E-02 7.88174498E-05-2.38009053E-04 4.04382707E-03
27  7-1.06735315E-02 5.31122886E-05 1.12080349E-04 1.39685161E-04-1.72157994E-03
27  8 4.77848890E-04-7.45439482E-04-8.42658827E-04-3.15647053E-03 1.89332009E-03
27  9 1.08511299E-03-1.76785070E-03 9.73832752E-03-1.34209572E-03 1.17110949E-01
27 10 1.23446239E-01 1.69420999E-03 5.88251308E-02 1.04317153E-04 6.94765740E-04
27 11-7.99082893E-04-4.72512276E-05-6.84956463E-05 2.39838785E-04 3.81856488E-03
27 12 6.32269541E-03 2.83497007E-03-2.92056627E-03 1.20538582E-03-1.67185231E-02
27 13 5.43936826E-03-4.92162833E-03 1.67678765E-03-1.88967440E-04-5.53136195E-03
27 14-2.04557441E-03-3.20824026E-03-8.69571123E-02-6.64598929E-02-1.29374650E-01
27 15-6.37329441E-02-6.62275327E-04-2.53969934E-04 9.16245260E-04 1.77720142E-03
27 16-6.49460777E-04 6.37454929E-04 8.38530708E-04 1.39780476E-03 7.07839384E-04
27 17 9.87062850E-05-4.79627573E-05-3.56003507E-03 1.68396306E-03 3.84027057E-04
27 18 1.10089506E-04-3.96962451E-04-1.82448516E-03 1.67880138E-05 2.08371654E-03
27 19 2.51794777E-01-3.67585660E-02 1.49637546E-02 2.92987889E-02-4.24924334E-04
27 20 2.51794595E-04 1.73129740E-04-3.62668162E-04-2.70567816E-05 4.30658211E-05
27 21-4.46302105E-04 2.62277933E-04-1.60586515E-03 5.06244449E-03 2.82986816E-04
27 22 4.52135153E-04 1.36186829E-04 1.76066632E-04 6.78844695E-05-8.46965858E-04
27 23-1.67796654E-05 1.11733911E-04 4.59918896E-04-2.63183109E-03 4.03412933E-03
27 24-8.47459337E-05 2.92653230E-04-1.78160638E-01-5.23914993E-02-4.88932318E-02
27 25 2.41535894E-02 3.05213938E-05-1.41354894E-05-1.63859045E-05 8.53569600E-05
27 26-8.59054315E-05-1.72927406E-04 1.56301335E-04 2.28957210E-04 9.01716240E-05
27 27-4.40048852E-05 1.37919528E-04-6.10954808E-05-1.07823012E-04 9.36120921E-05
27 28-1.21009953E-06-2.26036478E-03-7.34342020E-05-1.15146288E-03 3.68208715E-03
27 29 1.61894607E-01-2.87714009E-02-9.90906707E-04-1.55915309E-02 1.06250395E-04
27 30-6.00829251E-05-4.61674698E-05-3.34146043E-05 4.29657577E-06 9.08107209E-06
27 31-3.74550651E-05-2.14972076E-04-3.75243653E-03 1.76507381E-03 1.89925524E-04
27 32 3.16334318E-04 1.11526140E-04-1.17686157E-04 2.79687294E-06-7.59557376E-04
27 33 4.09297339E-04-8.60820261E-05 2.47824075E-04-1.38495229E-03-7.13835577E-04
27 34-1.00985480E-03 3.75565260E-04-6.94694119E-02 1.83794043E-02-8.26861432E-03
27 35-7.39246961E-03-4.60593654E-05 4.16495321E-05 4.40983330E-06 6.17058324E-05
27 36-9.07365771E-05 8.47034809E-05-3.74662778E-05-6.79385043E-04-2.21934888E-03
27 37 2.66935755E-03-1.09805933E-04 3.19394261E-04-1.62581051E-03-4.13791501E-03
27 38 5.20674171E-05 8.77765643E-05 3.67365822E-05 1.55840990E-05 4.07171778E-06
27 39-1.94395113E-04 1.10309465E-04 1.59934614E-04-4.99841928E-05-1.96384833E-03
27 40 4.59541711E-04 1.01255455E-03-2.04916661E-04 8.06412374E-02-8.27552227E-03
27 41-1.43827386E-02 3.20341532E-03 2.34916578E-05-5.07893224E-05 2.72976646E-05
27 42-6.72959079E-05 1.90898656E-05 1.16927345E-06 5.72151746E-06-3.17974319E-04
27 43 3.17025657E-03 5.49908863E-03-1.23408195E-05-6.55841464E-05 1.19243960E-03
27 44-3.74690125E-03-1.61506018E-05-3.14669332E-05 1.84532938E-03 2.82977165E-03
27 45 1.70903186E-04 3.10231019E-04-3.61103279E-05 9.50559923E-05 5.67591789E-06
27 46-1.19498006E-03 5.86073648E-04 3.61693675E-04 2.85373032E-04 1.43229949E-03
27 47-5.79578275E-04-1.90721157E-03-2.66862130E-03-7.00161106E-03 4.42637284E-02
27 48 8.65347062E-03-2.31677682E-02-6.37685546E-05 1.11860685E-04-4.80921304E-05
27 49-3.83883554E-05-2.56963352E-05-8.80458032E-05-3.00173247E-04-4.82496545E-04
27 50 8.58251438E-03 1.01551188E-01 2.70224157E-05-1.24752762E-03 2.18504199E-04
27 51-1.93768270E-02-3.86366128E-05 9.50423144E-05 3.10093820E-03-7.70622933E-03
27 52-2.99728572E-03-4.99897430E-03-8.57051822E-04 3.91746850E-04-4.57478228E-04
27 53 1.39125169E-02-1.68609093E-03 7.22041702E-04-9.94602906E-04 1.30490929E-02
27 54-1.34440604E-04 1.46193085E-03 3.65360314E-05 2.20850536E-02-8.29966782E-03
27 55 9.75458090E-03-4.31379668E-03 2.61094815E-04-5.01001802E-05-2.10994635E-04
27 56 9.99183578E-05 2.80241119E-04-8.38202298E-06 3.47385832E-03 3.92260869E-03
27 57-1.62641155E-02 3.68604000E-03-1.46565215E-03-5.44548965E-03-4.97153228E-03
27 58 2.05765289E-01 6.91801549E-04 1.14801405E-03 6.15247474E-05-6.71310215E-04
27 59-2.86581908E-04-2.38905460E-03 1.95647591E-04-1.71801240E-03-6.50926896E-04
27 60-7.79909279E-03 1.68773950E-03-2.26596348E-03-2.78620114E-03-1.43868695E-01
27 61 7.34095916E-03-2.08734600E-02-2.24583232E-02 2.47032707E-04-3.19877663E-04
27 62 7.28449554E-05 4.42690652E-05 1.30249065E-04-4.85770555E-04-2.91671841E-04
27 63 4.16518202E-04 6.85836929E-04 4.41366018E-03-2.56401843E-04 3.58340295E-04
27 64-3.61097257E-03-4.25404246E-03-3.78103795E-04-1.98061885E-04-1.19911175E-03
27 65-2.80311645E-03 8.59156463E-03 1.43706850E-02-2.35316284E-03 2.35319024E-03
27 66-8.74627565E-04-4.11278231E-02-4.28393759E-03 3.85606381E-03-1.52877466E-03
27 67-3.36691350E-02-1.92096782E-03 3.43788761E-03 8.56190779E-05 1.76138837E-02
27 68-8.47516024E-05 3.60737098E-03-3.17572588E-04-2.54565360E-04-1.62286394E-04
27 69 4.16851754E-04 7.79418302E-04-2.62569979E-04 3.10249383E-04 5.67587682E-04
27 70 9.36767351E-04 7.78720347E-04-1.26305318E-03-9.25133209E-04-3.10002797E-03
27 71 1.94628109E-03-3.26263539E-03-3.99934168E-04 7.77299786E-03 1.80139895E-03
27 72 1.44569783E-02 1.65021167E-03-1.44325657E-01 5.62487614E-02 8.79127142E-03
27 73-3.51767175E-02 8.65733094E-05-1.21710385E-04 3.51370758E-05 2.35757267E-05
27 74 1.20613857E-04-2.15294956E-04-4.63090760E-05-4.46233648E-03-1.01731440E-03
27 75-2.33316523E-02 4.02408868E-04 2.96956870E-03 4.35000504E-03 1.73333342E-02
27 76 1.03786471E-03 1.82140074E-03 3.23490246E-03-1.48702218E-02-7.33466778E-03
27 77-1.44709563E-03 7.45977193E-03-2.65512715E-02-1.91199888E-02-4.71415198E-02
27 78-2.60004385E-03-1.86099881E-02-1.35161884E-02 5.58576619E-01-5.30224986E-02
27 79 1.87344274E-03 1.62019368E-01 1.33067236E-03 6.28221093E-03-7.61288329E-03
27 80-2.16149990E-03 1.79142213E-03-5.13791430E-03 4.75113402E-02 7.85074233E-02
27 81-2.89335627E-02-3.70132474E-02-1.43576197E-02-2.03550821E-01-5.03383659E-02
27 82-6.52118456E-02-2.59334318E-02-3.70126988E-02 2.71047508E-03-2.30464470E-04
27 83-2.36344016E-03-7.16859843E-01-7.61907266E-02-1.53246946E-01 2.45516669E-01
27 84-2.21641204E-03-9.19454318E-03 1.14109552E-02-2.19540114E-02-8.64475434E-03
27 85-6.96877211E-03 1.17100018E-02 1.94505424E-02-9.29711946E-03 6.50490751E-04
27 86 7.98054303E-04-4.68303125E-02-2.32745349E-02 3.40656946E-03-2.84204111E-04
27 87-5.19405995E-02-1.40797191E-02-8.12190130E-03-3.44215351E-03 6.48274507E-01
27 88 7.29065328E-02-1.11203760E-02-1.70078504E-01-6.00803909E-03 3.86331277E-03
27 89 2.14472633E-03 3.18983205E-03 2.23226285E-04-1.74865646E-04-6.06402459E-03
27 90-5.77708092E-04-8.41941501E-03 5.62563053E-02 4.18247885E-03 6.88395158E-03
27 91-1.78942576E-03 2.04296760E-03-1.50835324E-03-1.71106286E-02-1.93780663E-03
27 92 3.22291450E-03-4.46894237E-03 4.18634494E-03-9.62171804E-03 8.11773109E-03
27 93 6.27084467E-03-3.32215128E-01-1.37802553E-01-3.00506806E-02-1.02101361E-02
27 94 8.40280177E-04-2.81283260E-04-5.58996918E-04 3.11434062E-05-9.89628923E-04
27 95 1.46392750E-03 2.43727472E-03 3.96004359E-03-9.44578037E-04-5.16990900E-04
27 96-1.82568383E-03-8.83013694E-03-9.10884638E-04-5.70455788E-04-2.66987813E-03
27 97-1.26880630E-02-3.79990880E-03 3.94015325E-04 4.39559011E-04 1.59379067E-01
27 98 3.83713523E-02-5.10667794E-02-1.32730934E-02 3.95214806E-04-1.48295464E-04
27 99-2.46919342E-04-7.82581903E-05 1.79409116E-04-1.12011654E-05-7.35819956E-04
27100-1.87908350E-04-1.25839761E-03-4.03046453E-03 2.94815670E-03 4.92468117E-03
27101-1.68629573E-03-1.72487135E-03-1.50788761E-04-1.18726107E-02-4.71756768E-03
27102-3.15671862E-03-1.20166806E-03-1.53174987E-02 3.41751441E-03-9.11430422E-03
27103-3.03726479E-03-2.97390181E-01-6.72081392E-02-5.12244864E-02 1.78988048E-02
27104-3.06373773E-04-2.49312651E-07 3.06623085E-04-1.30772473E-03-7.63153241E-04
27105-8.22537260E-04-1.04856998E-03-4.42687199E-03-1.16639971E-02-1.62717219E-02
27106-1.30432470E-03 1.03240331E-03-1.46855071E-04-1.76183495E-02 7.97068137E-04
27107 1.32877164E-03-4.77841422E-04 3.57256377E-04-2.55070153E-05-2.60628547E-03
27108-1.95749667E-03 1.38968623E-03 6.93913175E-05-1.78984856E-02-6.26943052E-03
27109 3.92578252E-03-5.49026290E-04-5.25335804E-02-6.76123942E-03 9.40615966E-03
27110-3.87729127E-03-4.23862224E-04 3.05896185E-05 3.93272605E-04 5.51228578E-04
27111 1.73976877E-06-7.88407897E-06-4.24671092E-04 2.71410739E-04 7.16303660E-06
27112-3.84333030E-03-4.85497441E-04 3.19724956E-04-3.20468159E-03 1.04940809E-02
27113-3.67746257E-04 5.07049147E-04-2.98907359E-03-6.87596875E-03 2.07525987E-03
27114 3.40890984E-03-2.40882444E-04 1.31461836E-03-7.95863219E-04-7.52712299E-03
27115-1.36497014E-04 2.06370664E-03-2.11744383E-03-6.05014875E-03-7.72244199E-04
27116 1.12645155E-03-6.70321488E-03 2.73809952E-01-2.72413393E-02-5.84246241E-02
27117 5.32954736E-02-1.37236171E-04 9.90041794E-05 3.82319916E-05 1.11286102E-05
27118-2.02791621E-04 4.65544583E-04-2.57859535E-03-4.04916259E-03 5.69066697E-03
27119 2.87613184E-02-1.30065196E-03 9.01807759E-04-5.68482533E-03-1.22332885E-02
27120-3.88130419E-04-2.25354288E-03-1.88455580E-03 2.21234820E-02-2.70392952E-02
27121-4.51707311E-02-6.58068542E-03-1.99534713E-04 4.56381812E-04 1.26391180E-01
27122-1.42372216E-02-2.16502042E-03 1.27494872E-03 1.20592971E-01-8.92900126E-03
27123 1.94372461E-03 4.36564575E-03-5.18957613E-02 9.27858961E-03-5.47616926E-03
27124 7.43977989E-04 1.34546816E-03 1.05494340E-03-2.40041156E-03 1.99265026E-03
27125-7.55314814E-04-9.14389190E-04 2.26671759E-02 9.90605706E-03-8.12231847E-03
27126-1.47499172E-02-3.45266062E-03 1.20870410E-03 1.87568183E-02 3.71258377E-03
27127 1.12385437E-02 1.87237554E-02-6.78643548E-04-9.61476111E-03 6.10493362E-03
27128-4.54358122E-02 3.72338580E-04-1.88792685E-02 1.31892093E-02-4.70714774E-02
27129-5.04613382E-03-1.67185534E-02 8.75106970E-03-2.30312627E-01 2.44005945E-02
27130-1.24705871E-02 5.82443163E-02 2.79624331E-03-1.35036472E-03-1.44587859E-03
27131 1.31683842E-03-4.24650646E-04 5.35212552E-03-5.66668960E-03-2.64161141E-03
27132 1.11956983E-02-2.67663288E-02-3.73021373E-03-2.82244014E-03-3.02710326E-03
27133 3.06664572E-02-6.85924040E-03-3.47107705E-03 2.43441143E-03-2.37057177E-02
27134 1.03705483E-01 1.73370327E-01 2.57690103E-02 3.07222555E-02 1.13055514E-02
27135-4.94444056E-01 4.57332984E-02 5.42876820E-02 1.95099203E-02-4.32929009E-01
27136 2.20283533E-02 2.77005149E-02 1.42337667E-02 2.15107376E-01-2.04612465E-02
27137-3.56564960E-02-2.69909126E-02-9.32010654E-04-3.54714858E-03 4.47915923E-03
27138-9.03355746E-03-3.30090833E-03-3.88856174E-03
28  1 4.63025152E-03 7.67240654E-03 3.45538103E-03 2.84161006E-03 1.96017028E-03
28  2-1.63341125E-02 8.91008512E-03 6.16852756E-03 5.70200519E-03-4.12377389E-02
28  3 7.50854861E-03-3.52923800E-03 1.22862320E-02-6.30559064E-01 1.11744265E-01
28  4 1.05839038E-02 7.74760268E-02-7.68919292E-04 1.25821221E-03-4.89292917E-04
28  5-9.82851426E-04-2.88207292E-03-1.13210003E-03-2.10155370E-03 2.07079088E-03
28  6-3.29044459E-04 2.60525564E-03-3.98389879E-03-2.13240650E-03-1.85631214E-03
28  7-1.07180808E-02 2.24374791E-02 3.70439422E-02 9.35182834E-03 3.39587949E-02
28  8-7.73129310E-03-9.69784775E-02 1.71470842E-02 5.50267184E-02-1.62867969E-02
28  9 1.43078761E-02 9.36110092E-03 7.85512536E-03-1.38401383E-02-4.15697674E-01
28 10 4.41579088E-01 5.89834724E-02 4.58898670E-01 3.91851788E-03-1.68898639E-02
28 11 1.29713460E-02-6.31960203E-03-6.44617690E-04-9.54391652E-04-3.14886656E-02
28 12-5.19199582E-02-2.58021746E-02 2.82134786E-02-1.36011639E-02 1.36895935E-01
28 13-4.13755007E-02 5.02349884E-02-2.53973196E-02 1.60602175E-03-8.86573853E-03
28 14 1.40706980E-03-1.41137549E-02 5.03005234E-01-2.88466660E-01 1.63658230E-01
28 15 2.66280472E-01 6.31295965E-03 4.53239003E-03-1.08453497E-02-1.80306944E-02
28 16 8.34318597E-03-3.90184670E-03-6.88124536E-03-1.14235020E-02-6.07591628E-03
28 17-5.12987275E-04-2.30524581E-04 2.67206315E-02-1.55585551E-02-3.30307777E-03
28 18-1.54796001E-03 4.56674516E-02-1.42894666E-02 3.62119539E-04-2.23624147E-04
28 19-3.81439283E-01-9.48972745E-03-8.27098254E-02-1.82173705E-01 3.73530751E-03
28 20-2.21966123E-03-1.51564627E-03 2.77146262E-03-7.24258720E-05-3.59032895E-06
28 21 3.71998357E-03-5.02851774E-04 8.85023539E-03-4.26067359E-02-2.04023519E-03
28 22-3.32755630E-03-9.42865534E-04-1.12985256E-03-9.13795436E-04 7.98466762E-03
28 23-7.73234265E-04-5.82836681E-04-3.09185141E-03-9.55924416E-03-6.30655229E-03
28 24-8.40407161E-03 7.72193442E-03 4.17655766E-01-7.84472645E-02-5.04594110E-02
28 25-2.52224193E-02-4.52156509E-04 1.02888725E-04 3.49267783E-04-4.65440267E-05
28 26 5.48067470E-04 1.03525977E-03-2.62352472E-04-3.49282207E-04 2.29876626E-04
28 27 6.06408347E-04-9.29775614E-04-3.45174061E-04 1.24042042E-03 1.11024795E-03
28 28-1.35430701E-03 8.81456773E-03-3.64782974E-03-6.41934488E-03-3.06331062E-03
28 29-1.84916721E-01-4.88720602E-04 2.63203315E-02 3.30446428E-02-7.15946299E-04
28 30 4.13469831E-04 3.02476468E-04-3.23629956E-04-1.44441783E-05 2.34614384E-04
28 31 3.49893228E-06 2.98486291E-04 3.40656556E-03-4.43395049E-03-1.06936507E-03
28 32-1.77351526E-03-5.15011142E-04 8.32096587E-04-4.17642007E-04 3.97642283E-03
28 33-2.49037611E-03 1.09040195E-03-1.29384431E-03 2.50132995E-03 5.35253211E-03
28 34 3.14696287E-03-5.49258080E-03 2.61220876E-01-4.00192514E-02 4.61078779E-02
28 35 3.00444766E-02 5.92180824E-04-3.65524048E-04-2.26656776E-04-3.77056222E-04
28 36 6.97924570E-04-6.71301079E-04-5.88452908E-05 3.52298947E-03 1.66629535E-03
28 37 1.42578383E-02 5.71768794E-04-1.04231831E-03-1.61767550E-03 4.55732204E-03
28 38-3.91164882E-04-6.36478283E-04-2.10646851E-04-1.93896299E-04-1.71102419E-05
28 39 8.59386607E-04-1.06244520E-03-6.80027002E-04 8.86859408E-05 1.39887355E-02
28 40-5.54885673E-03-3.83065358E-03-8.44512439E-04 6.06045713E-02-1.44945481E-02
28 41-1.31733795E-02-3.43313006E-03 2.69652660E-04 5.21010994E-06-2.74862770E-04
28 42 3.44833027E-04 5.10574715E-05-2.23712405E-05 2.62076793E-04-8.57718672E-04
28 43 2.59693905E-04 4.92732905E-03 2.38242243E-04-4.10638722E-04-1.06480872E-04
28 44-3.28011075E-03 2.06206580E-04-5.66798359E-04 1.54463504E-03 9.18771513E-03
28 45-1.04804858E-03-1.73544066E-03-9.97621711E-05-7.13471096E-04-4.20219305E-04
28 46 4.06560832E-03-1.49836418E-04-9.31303069E-04-1.15665153E-03 9.63996593E-06
28 47-4.23724808E-05 9.75342247E-04-4.79411268E-03-1.79659883E-01-1.73097358E-02
28 48 5.03213510E-02 3.81201400E-02 1.70706903E-04-2.00586747E-04 2.98798445E-05
28 49 1.13049828E-04-8.56565527E-06 2.39102196E-04 1.28234151E-03 9.92611432E-04
28 50-1.43794868E-03-4.10238073E-02 7.77242233E-04-1.17501444E-03 2.80547237E-03
28 51 8.84294856E-03 1.26161534E-04 1.40341223E-03 4.58804481E-04-1.69259351E-02
28 52 7.86475258E-02 1.31295114E-01 1.01075859E-02-1.93231399E-02 7.96579366E-03
28 53-3.65809489E-01 2.64042207E-02-3.43653416E-02 1.74756591E-02-3.49207024E-01
28 54 1.98204520E-02-2.56456628E-02 1.80549786E-02 2.30004230E-01-4.30528994E-02
28 55 3.34365401E-02-3.44880067E-02-4.51067072E-03-1.16256726E-03 5.67323798E-03
28 56-3.22899255E-03-6.24341829E-03 5.85995528E-04-5.99976250E-02-1.70987491E-02
28 57-4.57060133E-02 7.24343075E-02-6.92369950E-03-1.35700045E-02 3.83427474E-02
28 58 1.82834335E-01-5.31057726E-03-8.86700141E-03-9.74404296E-04 6.17488065E-03
28 59 1.61418074E-03 2.09462341E-02-9.34212345E-04 1.35901547E-02 3.15159302E-03
28 60 2.84121914E-02 5.31293305E-04 1.24498718E-02 4.06977987E-03 2.74831795E-01
28 61 2.91867968E-02 3.03767806E-02 6.06575709E-02-1.72552864E-03 2.62689295E-03
28 62-9.01364311E-04-1.18913566E-04-2.38318469E-04 3.68490491E-03 2.59636588E-03
28 63 9.31289878E-04 4.84133324E-03 2.87121595E-02 1.12785411E-03-1.62880804E-03
28 64 6.18808823E-03-2.97902150E-02 3.58334644E-03-5.18309574E-04 2.20649130E-03
28 65 1.93848217E-02-7.72719410E-02-1.29200597E-01 2.21153996E-02-2.05411687E-02
28 66 6.95257877E-03 3.68591309E-01 3.85235683E-02-3.61645468E-02 1.22348691E-02
28 67 3.19297151E-01 1.66033850E-02-1.60462687E-02 7.15333717E-03-1.49945860E-01
28 68-2.27074280E-02 7.08510995E-03-6.55079602E-03 2.38675662E-03 1.19214312E-03
28 69-3.57889974E-03-6.75597300E-03 2.37883391E-03-2.24740847E-03-8.22023465E-04
28 70-1.38256769E-03 3.87748032E-04-3.24320105E-04 4.32562783E-04 3.40508631E-03
28 71 2.14335817E-03-7.74308665E-04 9.43023637E-04 7.27819285E-03-4.71418714E-03
28 72 3.70717677E-03 3.49404760E-03 5.00830284E-01 8.95745682E-02 8.50058890E-03
28 73 9.58929171E-02 1.21393260E-04-2.55116107E-04 1.33722846E-04-7.03996965E-05
28 74 3.35971904E-04 2.48731890E-05 3.40740580E-04 6.02055666E-04-3.32287964E-03
28 75 2.31526903E-02 5.41248579E-04 1.62121417E-03 5.62008043E-05 1.28975130E-02
28 76-3.25169128E-03-5.38805794E-03 1.20979668E-03-3.58639118E-03-6.37975769E-04
28 77 1.40832725E-02 1.96991249E-03-5.91120945E-03-1.05562412E-03-2.26830156E-03
28 78 2.50998885E-03-1.11628138E-02-4.56278123E-04-2.45800081E-02 2.32219315E-01
28 79-9.90880058E-03 2.00245290E-01-4.47633065E-04 1.96518626E-03-1.51755319E-03
28 80-1.04134127E-03 2.19155340E-04-4.81066830E-04 2.34849591E-03 3.83040817E-03
28 81-1.81899888E-03-2.59112116E-03-1.40478230E-03-9.40236716E-03-2.21678495E-03
28 82-5.14473751E-03-3.04305747E-03-7.06991225E-03-7.60935105E-03 6.46342382E-04
28 83-6.64868797E-03-1.56465353E-01-3.16157417E-02 2.75503056E-02 1.67556749E-03
28 84-1.67852604E-04-8.22364994E-04 9.90217599E-04-1.65691323E-03-8.04968000E-04
28 85-2.49286583E-05 5.29045926E-04 8.75775563E-04-4.92250894E-04-3.83112251E-05
28 86-7.21661260E-05-1.92052668E-03-1.39715611E-03 6.99192860E-05-2.07517208E-04
28 87-5.70551072E-03-2.36736990E-03-1.01074375E-04 2.14010131E-03-9.36341870E-02
28 88 5.14626925E-02-3.62900816E-02 3.42656148E-02-2.97343030E-04 1.66038545E-04
28 89 1.31304484E-04 1.28937003E-04 2.09178578E-05 1.44067651E-05-2.97133322E-04
28 90-3.78083701E-04-2.54488004E-04 4.77618367E-03 1.30234741E-04 2.18835709E-04
28 91-7.66722179E-05 4.44809828E-05-1.16640313E-04-6.93643859E-04-8.48116345E-05
28 92-8.41590959E-05-1.47890055E-04 4.48639598E-03 6.31131144E-04 1.53635275E-03
28 93 1.00264439E-03 1.74228447E-01-6.84424162E-02-2.10137749E-02 2.49024063E-02
28 94 4.78650998E-05 1.36253516E-05-6.14904514E-05 3.97715725E-05-3.18967636E-05
28 95 7.81205604E-05-1.01827490E-04-1.57679220E-04 1.40324862E-04-9.78569417E-05
28 96-3.08416748E-05 1.94943066E-04 5.97675286E-05-1.46730101E-04-2.75745144E-04
28 97-1.53994115E-03-5.91432139E-04 1.80750465E-03 2.57183083E-03-2.32100925E-01
28 98-1.44854546E-02-1.94221196E-02-5.93682984E-02 6.21898668E-05-3.86629167E-05
28 99-2.35269501E-05-7.26795028E-05-4.86802387E-06 4.92357313E-05 2.53101586E-05
28100 3.39989210E-04 5.04279261E-03-7.14123574E-03 1.53371901E-05 3.14466314E-05
28101 1.53237993E-05-8.15971516E-05-9.96421866E-05-1.37460857E-04-1.14504566E-04
28102-4.14323989E-05 1.10176673E-04 1.98218451E-03 9.31892826E-04 1.81675499E-04
28103-1.66687189E-03 1.41915683E-01 2.24942343E-02 2.89039648E-02-1.52226046E-02
28104-7.99021554E-05 1.62065201E-05 6.36956352E-05-4.00180624E-05-5.27382474E-05
28105-6.58962394E-05 5.99961220E-05 4.61850362E-05 1.07801440E-03 1.14711765E-02
28106-2.17557633E-05 7.54666331E-05 7.56402272E-04 3.32264008E-03 2.55830349E-05
28107 4.04072020E-05-8.58072744E-06 1.20025835E-05 1.19944925E-05 2.72411717E-05
28108-9.41266780E-05 2.65076455E-05-1.10287304E-04-1.95052333E-03-1.16548754E-03
28109 3.75712624E-05 4.49498765E-04-3.69216906E-02 2.33261411E-03 7.70360179E-03
28110 4.69159381E-03-4.73781227E-05 3.57795019E-05 1.15986208E-05 1.18493307E-05
28111-4.04588932E-06-3.65467048E-06-6.89508880E-05 5.32298670E-04-4.90109246E-03
28112-6.51670105E-03-4.54169532E-05 2.52955281E-04-3.57009742E-03 5.02720841E-03
28113-1.86122142E-05 2.02128413E-04-2.11165434E-03 3.41036504E-03 6.69807602E-05
28114 9.92823987E-05-6.19865347E-05 5.24568874E-05-7.80344970E-05-6.05739004E-05
28115 4.22391505E-04-1.06950215E-04 4.56537705E-05 5.74922364E-04-1.12603278E-04
28116 3.28522293E-04-3.26810922E-03 9.24386989E-02 2.23778557E-02-2.23327299E-02
28117-8.49514480E-04 3.69071354E-05-4.84517935E-05 1.15446581E-05-2.73724676E-05
28118-2.84003607E-05-2.09890999E-05 1.82784295E-05-3.32108900E-04-6.20437531E-03
28119-4.08619701E-02-1.94178754E-04 1.40462521E-03-3.70791196E-03 7.67297223E-03
28120 3.39380915E-05-5.80055160E-04-3.46488868E-03 4.37206583E-03-9.35680027E-03
28121-1.56642461E-02-4.50343658E-03 1.03237852E-03-3.98226630E-04 4.43175481E-02
28122-9.01755607E-03 1.33457346E-03-7.33791292E-04 3.90653856E-02-5.64243943E-03
28123-7.71416384E-04 1.51919054E-03-3.99783541E-02 1.65639025E-02 3.56687048E-04
28124-9.96440231E-03 1.89820904E-04 7.26365032E-04-9.16185936E-04 5.45825241E-04
28125-6.03805543E-04-3.08455044E-04 8.45522831E-03 2.62416613E-03 2.16313896E-02
28126-1.89312229E-02 2.52934022E-03 4.95836037E-03 1.45003550E-02-3.01912576E-01
28127 6.74372112E-04 1.12336822E-03-3.54385116E-04-5.47756651E-04 3.03746867E-04
28128-3.33903488E-03 4.50356206E-05-9.17203464E-04 9.93165427E-05 5.55296333E-03
28129 2.10765877E-03 2.07429533E-04-1.88247617E-03 2.15076859E-03 2.45196907E-02
28130-5.66739111E-03 1.41843750E-02 1.90803625E-04-1.28580573E-04-6.22230517E-05
28131 7.01582725E-06-1.45240462E-04 2.60087061E-04-7.26962703E-04-2.68765102E-03
28132 1.78387435E-03-5.38142154E-02-5.10732662E-05-8.01067155E-04 2.71403884E-03
28133 1.39104568E-02-3.78288248E-04-8.28655405E-04 1.14716631E-03-5.51614370E-03
28134 6.42043711E-03 1.07245830E-02 1.55749519E-03 1.76569812E-03 6.05729882E-04
28135-3.04313811E-02 2.61917716E-03 3.51649479E-03 1.02423241E-03-2.82585678E-02
28136 7.52729659E-04-6.90902063E-04 1.63438412E-03 3.06673528E-02 1.16104101E-03
28137-6.94255682E-03-5.44040495E-03-9.06961343E-05-1.39129586E-04 2.29825720E-04
28138-4.81933536E-04-1.77778725E-04-1.75642833E-04
29  1-1.11870035E-04-1.81811179E-04-6.75015450E-06-3.64154718E-05-5.38085979E-05
29  2 3.47685660E-04-2.53516156E-04-1.39544659E-04-1.45867166E-04 3.13731415E-03
29  3 8.61887872E-04 4.68314868E-04-7.05549324E-04 7.42058113E-02 2.08658908E-02
29  4-2.89861302E-03-4.39540578E-03 1.63553064E-05-3.34320447E-05 1.70767383E-05
29  5 3.07306110E-05 1.07411422E-05-1.30636904E-05 2.95228939E-05 6.76789824E-05
29  6-8.67723296E-04-3.13351357E-03 6.68904707E-05 2.02631095E-04-1.67575277E-03
29  7-7.88414234E-03-2.23878284E-04-3.61530005E-04 5.73177475E-05-4.57255207E-04
29  8-6.82100140E-07 6.95181207E-04 5.46312001E-04-5.79932392E-04 1.77398462E-04
29  9 1.15188664E-03-3.20176830E-03-9.97452934E-04-1.61681928E-03 9.20382403E-03
29 10-4.86873457E-02 5.06890344E-03-1.53610095E-02-8.73441885E-05 2.41532723E-04
29 11-1.54188535E-04 5.76040868E-05-3.18701724E-05-4.01661205E-05 3.32537928E-05
29 12 6.16808822E-05 4.64576579E-05-9.51477475E-05 6.39458916E-05-2.58006695E-04
29 13 2.17469379E-04-2.11752129E-04 2.66412761E-04 9.92844872E-05-1.39671177E-05
29 14 1.15745310E-04-9.37304554E-04 6.11099059E-02 5.07150349E-02 1.36974480E-02
29 15-1.20768188E-02-3.00520754E-05-1.00918611E-05 4.01439364E-05 2.10310812E-05
29 16 1.05199366E-05 2.46326920E-05-2.36234372E-05-2.91618824E-05 2.63116939E-05
29 17-8.00516123E-06 4.95224878E-05-9.59459408E-05 7.31128071E-05 1.70282239E-05
29 18-9.71876370E-05 1.52982161E-03 2.04524945E-04 4.13256689E-04 1.79322077E-03
29 19-5.19567765E-02 3.93362323E-02 3.68584276E-02 2.37958365E-02-9.07659179E-06
29 20 3.43000382E-06 5.64658798E-06-6.89539922E-06 1.62045473E-05 1.46411827E-05
29 21 7.04081391E-06 5.12913151E-05 2.45547561E-03 3.52587693E-03-3.53778731E-05
29 22-5.75832738E-05-2.24820080E-06-2.03560732E-05-9.91591556E-07 2.12529124E-04
29 23 9.00276639E-05-7.34566595E-05 4.86028589E-05-1.32110702E-03-8.20435290E-04
29 24 1.56211834E-03 3.50122063E-04-6.03331353E-02-1.77036953E-02 2.83162988E-02
29 25 2.04749661E-02 2.48148649E-06-2.18909546E-05 1.94094681E-05-1.43969914E-05
29 26 4.41438715E-06-1.53580326E-05-6.57936769E-05-1.05927442E-04-4.21522721E-05
29 27-2.07992387E-05-3.87971927E-05 2.52829454E-04 9.23041866E-05 4.92451007E-05
29 28 8.91277493E-05-4.68116249E-04 9.74839360E-05 5.16282749E-04-1.51860724E-03
29 29-8.18951188E-03 7.98202991E-03 1.24362476E-02-2.38564032E-02-1.76779011E-05
29 30 2.02320959E-05-2.55419482E-06 8.92402930E-07-1.75230438E-05-1.74642724E-05
29 31 1.81717418E-05 2.08119364E-04 1.23217428E-03 6.84588765E-03-4.70395748E-05
29 32-6.94317970E-05-2.85407489E-05 1.41742198E-05 1.36419623E-05 5.17909726E-05
29 33 3.82027161E-05 2.12254308E-05 2.80473527E-05-2.64818846E-04 1.28200962E-04
29 34-3.62184340E-04-1.38005393E-04-4.57264956E-03-2.97767361E-03 1.10227601E-03
29 35-1.62111917E-03-2.08909295E-05 6.04173161E-06 1.48491979E-05 9.84307638E-06
29 36 9.19523554E-07 5.87065865E-06 2.36739187E-05 5.17010543E-05-4.47972839E-04
29 37 6.58381825E-03 2.16746910E-05 1.71168822E-05-4.13575991E-04-6.10482705E-04
29 38-1.27888943E-05-1.52306941E-05-9.29761340E-06-2.48245804E-06 8.32819973E-06
29 39-8.41414561E-05 1.70111733E-05-2.93531176E-05-3.86417244E-05 1.08581996E-03
29 40-2.89323970E-04-3.96060473E-04 1.93713270E-04-1.03750185E-02 4.79782945E-03
29 41 3.95730853E-03 3.26527095E-04-3.13418062E-06 1.76645938E-05-1.45304132E-05
29 42 1.36898024E-05 2.97305720E-06-7.10233229E-06 2.62658679E-05-2.05432512E-04
29 43 1.81968912E-03-1.19596925E-03 1.42379727E-05-1.18586341E-04 1.25292264E-03
29 44-1.31883003E-03 1.41318379E-05-6.72376566E-05 2.20691420E-04-2.96149504E-03
29 45 1.28495217E-05 3.42494134E-05 1.39644730E-06 1.14390016E-05 1.44374425E-06
29 46-2.78837713E-04 2.35297302E-04-1.21111741E-05-5.58707133E-05 1.18731936E-03
29 47-1.43739836E-03 3.11331400E-04 4.24704248E-04-3.65498728E-02-2.76374308E-03
29 48 3.46291190E-03-1.99948383E-03-1.61345123E-05 3.97096396E-06 1.21635483E-05
29 49 1.07936035E-05 8.80636978E-06-5.66646117E-06-8.54262872E-05 2.12350522E-04
29 50-4.80775634E-03 1.40052698E-02 8.17072520E-06-1.56207796E-04-5.26645575E-04
29 51 7.72197484E-04 2.14799812E-05-2.31912993E-04 2.14543480E-04-4.42461204E-04
29 52-6.07402992E-04-1.02328372E-03 2.92626126E-04 2.82178315E-04 9.28938040E-05
29 53 2.99196557E-03 4.06267659E-04 4.12094736E-04-8.91705586E-06 1.72835873E-03
29 54-1.77708647E-04 1.00840071E-05 3.72454256E-04-1.03789821E-02 6.85389171E-03
29 55 2.11009606E-03 1.86717318E-03 1.50976929E-06 4.72179417E-05-4.87277110E-05
29 56 4.70337797E-05 1.00708580E-05 1.46018177E-06-3.05821335E-04-1.62482558E-03
29 57 1.59817697E-02 1.29250153E-02-3.62881219E-04-7.22644433E-04 1.40517130E-03
29 58 2.91523412E-02 1.14716558E-05 1.00066376E-05 2.84925745E-05 3.22826033E-05
29 59 7.78718953E-06 1.25965499E-04-4.55553664E-05-2.14425685E-04 3.58708382E-05
29 60-2.00386359E-03 2.56353711E-04 1.23276608E-03-1.91936412E-04 5.66136705E-03
29 61 1.18441705E-02 6.81588359E-03 5.64254872E-03 2.35497158E-05-2.26467519E-05
29 62-9.02963935E-07 1.41750217E-05-2.15105843E-05 3.24364359E-05-6.18341439E-06
29 63-4.79723149E-04 7.14634812E-03 2.51801938E-02-4.76951470E-05 5.52356533E-04
29 64-1.04129721E-03-9.68365337E-03-1.51529253E-06 1.71068951E-05-1.39470896E-03
29 65-9.77291860E-04 1.28292673E-04 2.14788003E-04-1.03244069E-04 4.75585543E-05
29 66-2.05582569E-05-6.23953523E-04-2.56203842E-04 9.06092134E-05-8.98800701E-06
29 67-5.23304678E-04 1.50120531E-04-1.40480854E-04 1.21722117E-05 2.42206317E-03
29 68-3.25007266E-03 1.39985059E-03 9.24163909E-04 7.23238068E-06-4.55587701E-06
29 69-2.67650367E-06 2.21940620E-05-8.26371246E-06 1.07920291E-06-2.83597322E-02
29 70-4.71185736E-02-1.01287770E-02 6.80990748E-03 1.19457156E-02 1.17533241E-01
29 71-2.05231578E-02 1.18015971E-02 1.80507410E-02 9.11127749E-02-7.98701333E-03
29 72 7.66142774E-03 9.67202635E-03 3.39036171E-01-6.12321065E-02 4.21854294E-02
29 73 5.98898914E-02 2.40421868E-03-1.55146557E-03-8.52753108E-04-3.22691532E-03
29 74-4.34259669E-03 2.11997725E-03 1.50646000E-02 1.35768772E-02-6.20258154E-03
29 75-7.65978439E-03 1.46971530E-02 1.37522863E-02-5.58461551E-03 1.13145299E-02
29 76-1.37995032E-02-2.29633456E-02-1.30481176E-02 7.68947827E-03-1.68345162E-03
29 77 5.81228126E-02-2.32619383E-02 1.31497814E-02-4.76473644E-03 4.78899390E-02
29 78-1.19923571E-02 1.01512420E-02 2.40848967E-03-2.24146471E-01-1.59218935E-02
29 79 2.48896471E-02-9.98055085E-02 3.00660808E-03-5.17010099E-03 2.16349292E-03
29 80 3.74658831E-04 1.95913761E-03 3.27770065E-04-1.32638555E-02-2.20845670E-02
29 81-2.35127149E-02-6.54439524E-03-9.89047828E-03 5.68880927E-02-4.43388710E-02
29 82-8.59384239E-03-1.74913439E-02 4.38133500E-02-6.31963924E-03-4.45026740E-03
29 83-4.06207894E-03 4.76166697E-01-1.13974150E-01-5.22907104E-02 4.77239136E-04
29 84 4.94262764E-03-5.52091453E-03 5.78286895E-04-9.25014510E-03-1.13580510E-03
29 85-1.37464806E-03-4.87493643E-02-8.03974008E-02-8.42357158E-03-4.21856222E-03
29 86-2.71783328E-02 1.97742861E-01-1.78808806E-02-5.19503179E-03-4.38807523E-02
29 87 1.50866295E-01-2.74660837E-03 8.16356327E-04-1.48971113E-02-7.10237015E-01
29 88-1.08054751E-01 1.37889651E-01 1.55539555E-01-5.18094760E-03-8.83593589E-04
29 89 6.06454119E-03 1.73762212E-03 4.72663493E-03 7.01974992E-04 2.13386121E-02
29 90 1.75652993E-02 5.58358356E-03-7.93458215E-02-5.30772950E-02-8.75245317E-02
29 91-1.66101026E-03-2.27188124E-02 3.64462102E-03 2.18391662E-01-4.38864484E-03
29 92-4.07784461E-02 5.80684849E-03 1.34511945E-01 1.92305079E-02-8.35144536E-03
29 93-1.72031361E-03 2.20410006E-01 2.64756859E-02 1.09196738E-01-2.40642723E-02
29 94-5.22220970E-03 7.10696414E-03-1.88475445E-03 4.87490796E-04 7.81571214E-04
29 95-1.24269797E-03-5.28058380E-02-8.72305413E-02 9.96728297E-03 4.69050728E-03
29 96 2.53525354E-02 2.16738490E-01 1.36612155E-02 9.03472609E-03 4.14183901E-02
29 97 1.41710435E-01-3.65291876E-03 8.23235129E-03 9.28872093E-03-5.42455301E-01
29 98-1.45595916E-01 4.61706191E-02-8.40707723E-02-3.96795692E-03-1.76436958E-03
29 99 5.73232651E-03 4.73689639E-04 2.15296228E-03 2.22470079E-03 2.38495061E-02
29100 1.85210645E-02-3.04282322E-03-5.51298649E-02-4.62016020E-02-7.64472624E-02
29101 1.59413905E-02 2.36464854E-02-9.27913486E-03 1.87718456E-01 2.32485255E-02
29102 3.66642998E-02-1.53118324E-02 1.39491874E-01 2.08118413E-02 1.24649302E-02
29103-6.21050043E-03 5.42895607E-01 9.85388964E-02 7.37485925E-02-2.65079788E-02
29104-1.57004070E-03 2.92667351E-03-1.35663281E-03 5.57535499E-03-1.80030172E-03
29105-3.04703849E-03 2.27311244E-02 1.83235577E-02-1.17791441E-03-6.94318276E-03
29106 2.42493461E-02 2.25512577E-02 4.22021917E-03 2.66721080E-02-2.12473837E-02
29107-3.54760279E-02 1.13374541E-02-9.54853928E-03-1.60484957E-03 8.87538112E-02
29108 2.08585912E-02-1.73582389E-02-3.18950703E-03 7.27058143E-02 7.84172816E-03
29109-9.44091073E-03-1.11630600E-04-9.71003026E-02-3.63220126E-02 6.04241154E-03
29110 3.73662418E-03 2.71251017E-03 2.76533012E-04-2.98904318E-03-4.50182384E-03
29111-1.22915944E-03 6.11135059E-04 1.14238902E-02 9.47603037E-03-5.17046623E-03
29112 4.75933891E-03 1.37958318E-02 1.16690791E-02 7.48399505E-04-2.49363549E-02
29113 1.14620381E-02 9.75600468E-03-5.00425267E-03-2.77456390E-03-1.84573623E-02
29114-3.07902023E-02-8.52991230E-03-9.75805985E-03 3.80874264E-03 7.73862117E-02
29115-1.52227094E-02-1.62926448E-02 6.66048710E-03 4.43877874E-02-1.51588887E-04
29116-6.65852562E-03-1.36990103E-03-5.01263261E-02 2.88333019E-02-4.69032331E-03
29117-7.51025949E-04 8.66209482E-04 1.24588030E-03-2.11208978E-03 3.74945383E-03
29118-1.92802142E-03-1.87268605E-03 1.10189420E-02 1.05591020E-02 4.42624199E-03
29119-4.13405830E-02 9.63055195E-03 1.10086176E-02-6.44632593E-03 8.68978597E-04
29120 1.01526468E-02 9.84072976E-03-7.92416080E-03 8.11554196E-03 1.02092888E-02
29121 1.71305968E-02-1.97858466E-05 5.22217746E-03-1.20521757E-03-4.90334069E-02
29122 1.32790973E-03 9.38308436E-03-2.24232966E-03-4.79378774E-02 5.72453700E-04
29123 7.43424980E-03-1.90672577E-03 5.16506731E-02-7.64277206E-03 2.64131339E-03
29124 4.98590380E-03-5.31066718E-04 2.01207377E-04 3.29859342E-04-2.05201812E-03
29125 3.90300115E-04 3.35262556E-04-1.02382835E-02-5.44086194E-03-3.05897058E-03
29126-4.27356911E-03 6.33677310E-03 4.35696065E-03 2.24740172E-02-6.16008404E-04
29127-3.98348183E-03-6.64238350E-03-2.94074663E-03 5.94987737E-04-2.31121448E-03
29128 1.61925919E-02-5.10133424E-03 1.62863543E-03-4.23703543E-03 1.20389785E-02
29129-4.84461939E-03 4.62840064E-04-2.60896444E-03-3.76617000E-02 1.62944643E-03
29130-2.06721096E-03-1.02059948E-02-4.72213766E-04-1.48538395E-04 6.20752161E-04
29131-3.69139343E-04 1.16154958E-03-1.05142211E-03 1.10219324E-03 1.68267193E-03
29132 5.34666731E-03 2.35535172E-03 3.99782759E-03 4.34917129E-03-1.60968529E-03
29133-7.57193588E-05 2.22786147E-03 1.76239889E-03-3.77366622E-04 1.89631493E-02
29134 2.19762793E-02 3.68611108E-02-1.03381593E-03 1.65949543E-03-4.66868670E-04
29135-1.06795236E-01-1.65617016E-03 2.95314233E-03-6.56962297E-04-9.77230819E-02
29136-8.28112193E-04 9.20091973E-04-5.58790765E-04 6.75964718E-02-8.60780316E-03
29137-2.05402469E-03-1.21739429E-02 4.57568941E-04-6.61413729E-04 2.03844788E-04
29138-2.06119231E-04 2.42669718E-04-1.08662618E-04
30  1-2.66211513E-02-4.42395431E-02 9.79015492E-03 6.89136296E-03-1.14531167E-02
30  2 1.10471060E-01 2.02436398E-02 1.23480265E-02-1.76522508E-02 8.75348158E-02
30  3 8.65345634E-03 8.62443038E-03-9.32610818E-03 2.18225746E-01 9.79316139E-02
30  4 4.54012243E-02-4.17437983E-02 2.06131081E-03-1.13008989E-03-9.31220917E-04
30  5 3.45104189E-03-4.70382427E-03-2.44700468E-03 1.40461504E-02 1.25335322E-02
30  6-4.33240626E-03-2.00229062E-03 1.37652293E-02 1.30078732E-02-4.34675656E-03
30  7 3.04635891E-03-1.08322320E-02-1.80676018E-02 1.18347231E-02 7.53271675E-03
30  8 1.86771511E-03 4.56265685E-02 2.17089166E-02 1.33496639E-02 4.16644506E-03
30  9 4.29287344E-02 9.04844050E-03 1.07322568E-02-1.73861357E-03-2.18261324E-01
30 10 6.48268788E-02 4.12630387E-02 1.81564580E-01 2.98254420E-03-4.77694953E-03
30 11 1.79440532E-03 8.49918909E-05 2.20120130E-03 6.17022506E-04-1.25792002E-02
30 12-2.09750988E-02 2.30920458E-02-2.60484385E-03 7.67606125E-03 5.37248296E-02
30 13 4.32664436E-02-1.14733273E-03 1.40318603E-02 4.80016954E-02 6.21676572E-03
30 14-4.13980597E-03 5.14967140E-03 5.62097293E-01 9.43363818E-02-5.56886786E-02
30 15 9.14669498E-03 3.40881082E-03-3.13120883E-03-2.77601989E-04 9.69532867E-03
30 16-9.29924546E-04 2.15699344E-03-4.93064192E-02-8.13506515E-02 8.99320929E-03
30 17-8.44305591E-04 2.69770990E-02 2.00589836E-01 1.87510928E-02 9.03152590E-04
30 18 4.36190873E-02 1.52232103E-01 2.61844153E-03 3.77584493E-03 1.22452049E-02
30 19-6.35973743E-01 1.11655729E-01 1.50415792E-01-1.54133347E-01-5.12105762E-03
30 20-1.05611221E-03 6.17716983E-03-1.67202801E-03 5.00365047E-03 7.02003900E-04
30 21 2.22779531E-02 1.80018835E-02 4.68091326E-03-8.42434233E-02-5.48476154E-02
30 22-9.04624636E-02 4.18860127E-03-2.23259182E-02-1.80014235E-03 2.25900248E-01
30 23 8.77867940E-03-3.96524689E-02-2.81968959E-03 1.40326585E-01-1.90039367E-02
30 24-1.05077695E-02 3.33838383E-03 1.36085231E-01-6.94705613E-02 1.29735108E-01
30 25 3.98020079E-02-5.04889437E-03 7.18356719E-03-2.13467282E-03-1.57298314E-03
30 26 5.45488793E-04 6.57364830E-04-5.27996019E-02-8.72098614E-02-9.31605923E-03
30 27 2.83826842E-03-2.61813107E-02 2.16728573E-01-1.24638426E-02 6.56737734E-03
30 28-4.27462193E-02 1.39496935E-01 3.05991214E-03 8.03776287E-03-1.12800008E-02
30 29-4.78781536E-01 1.44334693E-01 6.78610007E-02 4.89918206E-02-4.36156003E-03
30 30-1.82426250E-03 6.18582253E-03-8.25686924E-04 2.30654740E-03-1.59985485E-03
30 31 2.38985974E-02 1.92990456E-02-2.08075476E-03-5.16647128E-02-4.59731714E-02
30 32-7.60529065E-02-1.75530558E-02 2.32895804E-02 7.26259322E-03 1.86369088E-01
30 33-2.57787585E-02 3.65712677E-02 1.19117686E-02 1.40797225E-01-2.29497105E-02
30 34 1.21078507E-02 5.24346501E-03 4.86827419E-01-9.96895599E-02 5.88069551E-02
30 35 1.28669415E-02-8.16085413E-04 2.66193541E-03-1.84584999E-03-6.15787879E-03
30 36-1.42228578E-03 2.49326719E-03 2.23239945E-02 1.73672402E-02 4.03823268E-04
30 37-7.00451114E-03 2.44163984E-02 2.27868386E-02 6.26482918E-03 2.74073822E-02
30 38-2.29417349E-02-3.83024200E-02-1.12854273E-02-1.06343115E-02 2.54646655E-03
30 39 9.58105770E-02-2.05618714E-02-1.91520891E-02 4.82106486E-03 7.93126175E-02
30 40-8.00811698E-03-1.04322721E-02 9.11915243E-04-6.67518211E-02 3.31184854E-02
30 41 4.62235569E-03-4.10157837E-03 2.27445598E-03 6.87171777E-04-2.96162776E-03
30 42 4.65445844E-03-1.61054759E-03-1.01359957E-03 1.25216505E-02 1.03970194E-02
30 43-5.07063488E-03 5.75529818E-03 1.49574073E-02 1.25421060E-02 2.25700136E-03
30 44-2.60344717E-02 1.25799740E-02 1.07221220E-02-5.07196393E-03-4.93011368E-03
30 45-1.95552498E-02-3.26195175E-02 9.50737222E-03-9.61244432E-03-3.40486731E-03
30 46 8.19434265E-02 1.68275123E-02-1.58547270E-02-5.91297257E-03 4.78478253E-02
30 47 3.35070405E-04-6.45751080E-03 4.96001459E-04-7.36404560E-02-3.44694409E-02
30 48-3.06128994E-03 8.84245201E-04 1.27876010E-03 9.75319350E-04-2.25407945E-03
30 49-3.88819459E-03-1.80396685E-03 1.56419457E-03 1.16463615E-02 1.12822292E-02
30 50 3.00963684E-03-5.01792635E-02 1.04535742E-02 1.14444086E-02-8.07849476E-03
30 51-1.45594091E-03 1.10182765E-02 1.10447849E-02-8.85129845E-03 1.05252362E-02
30 52 9.18894509E-03 1.53958594E-02 5.44165159E-03 2.16980049E-03 1.61479743E-03
30 53-4.35946448E-02 1.03817514E-02 3.61661600E-03 3.24030758E-03-4.40157961E-02
30 54 6.49781489E-03 3.51298508E-03 2.17896254E-03 6.28456022E-02 4.14258940E-03
30 55 7.01162489E-03-8.70134322E-03-1.32941808E-03 1.17590477E-03 1.53513305E-04
30 56 3.60456309E-04-1.15231811E-03-8.09597475E-05-1.04819686E-02-5.70053374E-03
30 57 7.36137201E-03 2.18250902E-02 5.11361166E-03 2.33439600E-03 3.14173113E-02
30 58 1.33170231E-02-4.70223200E-03-7.81897070E-03 2.60928271E-03 1.91569592E-03
30 59 2.23436558E-03 1.91234132E-02 4.73715112E-03 3.65234580E-03 3.51066760E-03
30 60 1.43354192E-02 4.04616520E-03 1.34472131E-03 3.79016709E-03-5.72220658E-02
30 61-2.97923573E-03-1.40493980E-02 1.62246609E-02-7.56794468E-04 4.94371051E-04
30 62 2.62423417E-04 6.03522618E-04 9.06173988E-04 1.13281598E-03 1.37321320E-03
30 63 2.21160604E-03 4.38399654E-03-3.58063379E-03 3.91591775E-03 4.46325833E-03
30 64-2.10662693E-03-1.24338203E-02 3.06400601E-03 2.77342637E-03 1.42137749E-03
30 65 2.76127791E-02 1.88936075E-02 3.16926642E-02 1.46367922E-03 1.53355175E-03
30 66 5.83484411E-04-9.17281094E-02 2.44281683E-03 2.59527581E-03 9.87356421E-04
30 67-8.50313005E-02 2.00271570E-03 7.07765771E-04 4.70220072E-04 7.11232703E-02
30 68 7.67168138E-03-8.62296242E-04 1.54539896E-02 4.66408569E-04-6.07195574E-04
30 69 1.40787005E-04 2.24374550E-04 2.71057344E-04 1.42475205E-04-2.90273347E-05
30 70-3.58715921E-05 3.25752890E-07-4.28097486E-05 3.16147497E-05-2.24573129E-04
30 71 1.26523254E-04-1.77393186E-04 2.68837102E-05 5.41133999E-03-4.13114324E-05
30 72 1.40838002E-03 2.39333260E-03 1.05317987E-01-2.08740785E-02 1.00535582E-02
30 73 1.19191745E-02 2.42940107E-05-4.83152798E-05 2.40212691E-05-2.96329590E-05
30 74 1.51127131E-07 1.99898803E-05-1.06849611E-05-2.14222609E-04 1.57261910E-03
30 75-3.03931427E-03 2.19965835E-05 2.14006589E-04 1.27587604E-03 9.45452928E-04
30 76-3.32440704E-05-4.87528030E-05-2.01189684E-04-4.47481867E-04 9.13426553E-05
30 77-4.41771074E-05-5.30784496E-04-6.04690364E-04-1.21919237E-04-1.46460921E-03
30 78 1.65690486E-03-7.00795843E-04 3.65941168E-03 3.03776418E-02 5.28309521E-02
30 79-2.42549631E-02 4.30083548E-02-1.62693350E-04 2.54207258E-04-9.15139090E-05
30 80-6.62157265E-05-1.06158951E-05 8.34253968E-06 3.07231255E-05 5.59001581E-05
30 81 4.15991960E-07-4.14024745E-05-5.21841275E-06-1.87940090E-04-5.65964109E-05
30 82-2.87673235E-05-4.86810987E-05-8.75251875E-04-4.46865800E-04 3.24057275E-04
30 83-1.96643904E-04-3.13556426E-02-6.63370701E-02 4.41276783E-02 2.15338701E-02
30 84 8.13559843E-06-9.41811255E-06 1.28251412E-06 2.67414923E-05 2.13720808E-05
30 85 2.58445795E-06 4.35310683E-05 7.98122456E-05-5.62968198E-07-8.96254862E-06
30 86 2.50342666E-06-3.43241310E-04-2.99128675E-05 3.79084037E-05 1.54725198E-04
30 87 6.12489293E-04 4.49526231E-04-4.40890211E-04-1.00376566E-03-1.34651280E-02
30 88-3.69902098E-02 1.02300934E-02-3.48670487E-02 1.88631749E-06-1.19052813E-05
30 89 1.00189638E-05-5.32805508E-06 9.61080477E-06 9.38355852E-06-2.11497784E-05
30 90 1.14890325E-05 2.19961329E-03 7.31164897E-03 5.08291447E-05 8.82918361E-05
30 91 4.74029127E-06 1.88611650E-05 2.25669413E-06-2.91456077E-04-7.31932027E-05
30 92-4.23675668E-05-6.20663098E-05 8.51907039E-04 8.58277171E-04-3.39653968E-04
30 93-3.06021178E-04-4.18395227E-02 2.08282553E-02 3.73434380E-02-2.32217866E-02
30 94-1.57469721E-05 6.39174390E-06 9.35522819E-06 5.24711612E-07-1.34919277E-06
30 95 3.14364665E-05 2.25683259E-05 2.98734812E-05 1.19300213E-05-2.03562727E-05
30 96-7.09886025E-06 1.46977078E-04-5.63911328E-05 5.07089368E-06-6.46893276E-05
30 97-2.57048943E-03-1.50995476E-03 2.62045703E-04-4.74204995E-04-2.74934057E-02
30 98-1.87239958E-02 1.17814579E-02 2.06128305E-02-9.46438965E-06 1.31184217E-05
30 99-3.65403204E-06-1.16631068E-06 1.25814069E-05-6.13671793E-06-1.50100433E-06
30100-1.46627120E-04 5.86239780E-04 2.22465864E-03 2.24064204E-05 4.48321442E-05
30101 3.63616542E-06-3.21636344E-05 9.58630820E-06-2.55448382E-04-8.24400634E-05
30102 2.10580925E-05-7.38982261E-05 9.62493023E-04 9.82906534E-04-1.45525513E-04
30103-2.84955675E-04-2.67103508E-02-6.45063188E-07-1.28595008E-03 1.33282617E-03
30104-1.41484637E-05 1.81606425E-06 1.23323994E-05-1.11811082E-05-8.07112564E-06
30105-1.41030541E-05-4.85508286E-06-9.50319013E-05 8.96678315E-04 7.44073060E-03
30106-2.64490143E-05 1.43359131E-04 1.07861344E-04-2.44096917E-03 2.25395742E-05
30107 4.34757085E-05-9.32389347E-06 7.69546892E-06-1.03584257E-06-2.08954743E-04
30108-4.34831024E-05 2.69444178E-05 1.88621269E-05 9.73940189E-04 4.07674300E-04
30109-2.53600569E-04-9.91796175E-05-1.45439734E-05-1.01831723E-03 1.56753002E-03
30110 1.02575697E-03 6.57210056E-06-6.15482387E-07-5.95661818E-06 1.51353666E-06
30111 5.39149102E-06 3.50559143E-06-4.46333379E-06-1.24338390E-04 6.35888304E-04
30112-2.58658412E-03-1.38127373E-05-7.82306560E-05 8.72271935E-04 6.62472819E-04
30113-1.14389659E-05-2.44777490E-05-1.17210835E-04-1.34215548E-03 4.03946223E-05
30114 7.83992988E-05 1.47627167E-05 1.48867869E-05-1.02328496E-05-3.46201726E-04
30115-1.63595554E-04 7.39815367E-05 4.39676223E-05 5.07662551E-04 4.17847464E-04
30116-5.16952055E-05-4.04285206E-04-5.30692407E-02 1.32012092E-02 6.44980955E-03
30117-2.75836661E-03-2.84773699E-05 6.80828711E-06 2.16690828E-05-2.59821890E-06
30118 1.66937290E-05-4.58585865E-06-1.20413529E-04 4.44224780E-04-7.02525787E-04
30119-1.18496855E-02-2.29885061E-05 9.68537288E-06-1.63817716E-05 3.19035509E-03
30120 8.25997249E-06-3.15060190E-04 9.48468104E-04 1.88008283E-03-4.74364425E-04
30121-8.02061845E-04-7.19410395E-04 2.37769009E-06-1.75367549E-04 2.40938953E-03
30122-1.48210897E-03-1.10760798E-04-1.79392302E-04 3.80988343E-04-3.33461466E-04
30123-1.17031570E-05-7.59518808E-04 1.41799536E-03 3.80770174E-03 8.17872884E-03
30124 1.86183669E-03 1.45579803E-05 4.84424682E-05-6.30004484E-05 4.50140821E-05
30125-6.84854409E-05-2.17967170E-05 6.90366489E-04 9.09024275E-04 4.36624519E-03
30126-8.43102419E-03-6.98027721E-04-9.06127269E-04 7.34703543E-03 7.19365836E-02
30127 3.92547307E-05 6.66817286E-05-4.41055101E-05 4.48369361E-05 6.57570176E-06
30128-2.36420996E-04-5.08083898E-07-1.95384266E-04 1.62783252E-06 6.24189314E-04
30129-3.49642580E-04 2.35172594E-03-7.48895598E-04 8.21266685E-03-8.50029608E-03
30130 4.46899617E-03-1.24639418E-03 5.86026690E-07-2.57127134E-05 2.51266867E-05
30131-7.76942391E-06-1.82340040E-05-3.70739182E-05-8.87870288E-05-4.84819867E-04
30132 1.09983094E-02 1.58186214E-02-5.02018288E-05 3.14285240E-04 3.18314627E-03
30133-4.42756903E-03 1.56099266E-05-3.19171297E-04 1.51032122E-03-3.01793245E-03
30134-1.42897417E-05-2.57732911E-05 4.82479541E-05 2.71675944E-05 1.72768221E-05
30135 1.07358415E-04 1.25792422E-04 5.19084968E-05 4.60039044E-05-3.18904237E-04
30136-1.57889869E-04-2.13489127E-04-1.03243283E-04 1.42614121E-02 3.94704896E-03
30137-2.52380738E-03-2.49589403E-03 7.69775065E-06-4.08207074E-06-3.61567990E-06
30138-1.38428886E-05-7.20908648E-06-1.38601439E-06
31  1-1.27851960E-03-2.12182309E-03-1.66868097E-04-9.01348742E-05-2.78512124E-04
31  2 5.15203556E-03-7.88902671E-04-3.25576156E-04-3.61429254E-04 8.21373310E-03
31  3 5.47150763E-04 1.52342746E-03-1.39268789E-03 2.38742208E-02 3.89814347E-03
31  4 1.90327717E-03 9.70645154E-03 3.86243876E-05-7.70248454E-05 3.84004578E-05
31  5-4.39182801E-05 1.12367985E-04-7.97357381E-06 8.73559709E-04 3.29520063E-04
31  6 3.00679897E-03-1.15991667E-02 9.12292766E-04 1.08777191E-03 9.95172026E-04
31  7-1.71980586E-03-1.39501699E-03-2.33123996E-03-3.12217398E-05-1.82022100E-04
31  8 5.38936415E-04 5.96934887E-03 3.60271857E-04 2.20234651E-04 1.10679697E-03
31  9 2.64916397E-03-3.40173716E-03-4.22815601E-03-2.03925253E-03-3.90766565E-03
31 10-4.84862034E-02-3.45406694E-02-3.63974766E-02 1.22273503E-04 2.20618596E-04
31 11-3.42892099E-04-6.55051375E-05 9.62009299E-05-1.23229909E-05 4.73369835E-04
31 12 7.87454948E-04-3.31439494E-05-4.57703777E-04 6.31644316E-04-2.05371804E-03
31 13-2.59052867E-04-8.90078745E-04 1.35912099E-03-2.91025576E-03 4.08732713E-03
31 14-8.76695805E-04-1.16345563E-03 1.58730932E-02 6.06798865E-02 2.87566289E-02
31 15-6.01029084E-03-1.84112837E-04-1.56128008E-04 3.40240845E-04 1.72707609E-04
31 16-1.01238910E-04-7.64050513E-07 5.56464354E-04 9.37519288E-04 1.36440955E-04
31 17-7.26990109E-05 6.52507018E-05-2.54009111E-03 5.61556598E-04-2.15908232E-04
31 18 8.94285269E-05-3.14572511E-03-1.49430546E-05 1.38406650E-03 9.56087163E-04
31 19-3.27973527E-02 2.14995983E-02 1.98448257E-02 1.32664818E-02 1.03813532E-05
31 20 2.43835680E-05-3.47649212E-05-9.04940547E-05-4.03897045E-05-2.17260104E-05
31 21-4.20896496E-04-4.86768304E-04-7.87213059E-05 5.63541262E-04 4.45106726E-04
31 22 7.37257397E-04-4.61373718E-05-1.74890134E-04 2.47059259E-04-1.79158743E-03
31 23 2.43147239E-05-2.92570970E-04 4.80143647E-04-3.35207020E-03-1.79673116E-04
31 24 7.48902514E-04 8.66478754E-04-6.94220974E-02-8.88305372E-03-2.95065237E-03
31 25 2.74885245E-02-5.52450154E-05-9.38794477E-06 6.46329601E-05-5.66357723E-05
31 26 4.82396732E-05-1.59257802E-04-4.46718731E-04-7.36385529E-04-3.98330945E-04
31 27-3.50636882E-04 2.57844736E-04 1.77111559E-03-4.29422941E-04-5.00358380E-04
31 28 7.11072420E-04-7.90199531E-06-7.45387727E-04-8.22493611E-04-2.13025219E-03
31 29 6.82320462E-03-4.69882972E-03-5.11765166E-03-1.48703289E-02 1.28431226E-04
31 30-7.76675969E-05-5.07636291E-05 1.88066294E-04-9.10770693E-05 1.95999033E-05
31 31 2.43665839E-04 7.76137263E-04 1.73754072E-03 6.17397244E-03 1.63607972E-05
31 32 2.24327361E-05-2.53613259E-05-1.02991580E-04 2.48571781E-04 7.30567868E-05
31 33 5.82814593E-05-2.10165233E-04 3.85933646E-04-1.83793354E-03 4.38263762E-04
31 34-2.67593641E-04-3.26245222E-04-6.93836049E-03-5.23603893E-03-4.01589428E-03
31 35-4.57169863E-05-6.46811144E-05-3.05567770E-05 9.52378914E-05 5.82436544E-05
31 36-6.81323042E-05 7.13999843E-05 4.42356115E-05 3.40662692E-04-1.35991001E-03
31 37-4.33232666E-03-6.41702106E-05-1.55086357E-04-4.92404388E-04 5.21782107E-03
31 38 4.11752555E-04 6.91351983E-04 1.50954383E-04 9.41628195E-05 9.10917820E-07
31 39-1.80409617E-03 2.29294278E-04 6.59454548E-05-4.84437896E-05-7.58001423E-04
31 40-1.66005075E-05 1.64117947E-04 6.19744715E-05 2.49291699E-02-3.44605451E-03
31 41-3.21169459E-03 1.55735905E-03-9.17029711E-06 4.47223615E-06 4.69806096E-06
31 42-1.77119735E-05 1.19243383E-05-1.39475039E-05-2.85279742E-04-4.42129618E-04
31 43 9.92759825E-04 3.42705366E-03-2.67523806E-04-3.36549463E-04 4.84263561E-04
31 44-2.38018121E-03-2.74801252E-04-1.34605686E-04-1.48272600E-03-1.82135995E-03
31 45 3.30477778E-04 5.61980773E-04-1.07523003E-04 6.14165092E-05 9.09935807E-05
31 46-1.57849277E-03-1.97890097E-05-4.10354044E-05 1.11587435E-04 5.12699165E-04
31 47-1.11235397E-03 4.06571823E-04 5.08309003E-04 1.40631139E-02 7.75351433E-04
31 48-2.46378238E-03-1.52896333E-02-1.71925005E-05 1.52934221E-06 1.56631583E-05
31 49 6.10860593E-05-1.34087145E-05-3.50836233E-06-2.13614211E-04-1.14694662E-04
31 50-5.04083746E-03 2.00067879E-02-2.94865137E-04 5.10745060E-05-5.12752277E-03
31 51-1.27931751E-02-1.78156026E-04-5.08318052E-04-6.30080570E-04 4.46359172E-03
31 52-8.55551062E-05-1.47564227E-04 1.37648316E-03 1.20728925E-03 7.28706484E-04
31 53 4.86895044E-04 2.21385696E-03 1.96433452E-03 1.04834397E-03-8.51896379E-04
31 54 6.32726770E-04 2.37604764E-04 8.95482893E-04-1.44209394E-02 5.17332398E-03
31 55 2.73057817E-03 3.00927000E-03-2.06617378E-04 2.86934988E-04-8.03176096E-05
31 56 3.52473944E-05-1.70041938E-04 1.81761258E-06-2.48841301E-03-4.02132769E-03
31 57 1.08766879E-02-1.04646189E-02 1.12332657E-03 4.98445358E-04 1.58079554E-02
31 58 6.89755073E-02 3.69332168E-04 5.92621977E-04-4.51759285E-06-1.01502386E-04
31 59-1.90334548E-05-1.07307858E-03-1.16651203E-04-2.27180395E-04 8.03282931E-05
31 60-4.15261209E-03-4.46456201E-04-4.07213992E-04-4.43204392E-04-5.53445102E-03
31 61-5.34946121E-05 2.44494861E-03-3.28588904E-03 4.84172753E-05-7.85234792E-05
31 62 3.01062039E-05-3.07267653E-05-2.61695495E-05-4.43156771E-06-2.88995166E-04
31 63-5.50122981E-04 5.64720812E-03 9.72456825E-03-2.76678505E-04 1.39405617E-04
31 64 1.99496547E-03 3.05634099E-03-2.96717615E-04-8.39750771E-05 1.62445758E-03
31 65-2.98961644E-03 3.65557072E-04 6.12281228E-04-9.48888558E-04 3.29453392E-04
31 66 1.46257380E-05-1.74810476E-03-1.56890271E-03 5.48668418E-04-6.00128110E-05
31 67-2.74670085E-03-6.41944111E-04-9.00660327E-05 4.89881599E-04 2.07317254E-02
31 68-1.07751413E-02-7.50833786E-03 3.72684215E-03 3.59699973E-05-3.03224810E-05
31 69-5.64751627E-06 1.68411691E-04-7.71977687E-05-3.66870991E-05-4.79962365E-02
31 70-7.98201116E-02 5.69765812E-03-1.39534107E-03 1.25616613E-02 1.99661213E-01
31 71 1.49265488E-02-6.46432361E-03 1.40740518E-02 1.62755169E-01 2.00976728E-03
31 72 1.26983308E-03 1.39076973E-02 3.56205647E-01-2.57349059E-02 9.55614741E-04
31 73 6.90970772E-02-1.51964895E-03-9.81019876E-04 2.50066882E-03 2.63369960E-03
31 74 3.57030434E-03-8.36786462E-04 3.18521184E-02 2.71866189E-02-8.77469835E-03
31 75 7.83496598E-03 3.38682901E-02 3.04670188E-02-1.22125829E-02-2.22386085E-02
31 76-4.43670917E-02-7.41399741E-02-1.77075412E-02 1.50613314E-02-4.21394165E-03
31 77 1.91392128E-01-2.68065890E-02 2.33868083E-02-9.53094339E-03 1.50213994E-01
31 78-7.65894300E-03 1.27328573E-02 8.39867955E-03-1.85530299E-01 2.80679354E-02
31 79 3.52940652E-02-5.69086475E-02 4.45910944E-03-8.32306913E-03 3.86395969E-03
31 80 3.32971048E-03 2.68938363E-03 4.99081337E-05-2.79950184E-02-4.65854670E-02
31 81-5.68107901E-03-2.29856637E-02-1.19865558E-02 1.20568667E-01-4.18449762E-03
31 82-4.00281179E-02-2.04193030E-02 8.04624481E-02-6.48268345E-03-1.28008376E-02
31 83-9.40212907E-03 1.31063602E-01-7.18181966E-02-1.41973115E-01 1.88635524E-01
31 84-5.03556470E-03-4.54955893E-03 9.58512363E-03-4.24004648E-03-2.84076120E-03
31 85-8.03684684E-04 1.36683548E-03 2.49039525E-03 1.39919176E-02-2.10187315E-02
31 86 6.39073932E-03-9.51275186E-03 2.56513508E-02-4.01691636E-02 1.39608316E-02
31 87 2.41267824E-02 5.16645192E-03-7.28959226E-03-1.36202182E-02-6.52829876E-01
31 88 4.86479860E-03 1.02170131E-02 6.59968646E-02 6.48332944E-03-1.73988729E-03
31 89-4.74344215E-03-6.89009177E-04-1.91460161E-03 7.10117624E-03-3.33832848E-03
31 90-4.41965212E-03 1.26651781E-02 2.29644766E-02 4.64118722E-02 7.68941011E-02
31 91 9.24340224E-03-2.20559733E-02-2.36008898E-03-1.94113053E-01 1.75383632E-02
31 92-4.37627254E-02-4.98256554E-03-1.45234573E-01-3.76028149E-03 1.66039252E-02
31 93-3.77241843E-03 1.00050655E+00 9.29373619E-03-2.36417889E-01 4.11548340E-02
31 94-7.74058676E-03 4.30561140E-04 7.31002562E-03 4.66409256E-04 5.20904847E-03
31 95 3.78484215E-03-1.06866720E-02-1.76742327E-02 1.68321712E-02-2.42761772E-02
31 96-9.98091512E-03 4.28402621E-02 3.06408889E-02-4.67718559E-02-2.10074150E-02
31 97 4.75072657E-02 7.17811002E-03-5.89060041E-03 8.79541813E-03-8.46598961E-01
31 98-8.94357228E-02-2.83521841E-02-1.19320329E-01 9.12665429E-03-8.15389882E-03
31 99-9.72755465E-04-6.54834245E-03-3.60486833E-03-4.68849347E-03 5.25492488E-03
31100 2.88362341E-03 6.20300665E-03-4.85829414E-03-8.41020327E-03-1.41244405E-02
31101 7.68131706E-03-6.61232270E-03-3.61066127E-03 3.75095543E-02 1.22941538E-02
31102-1.23347061E-02-6.91566334E-03 1.12463374E-02-1.20052725E-03-7.99902030E-03
31103 2.94081603E-03 3.67594493E-01 5.88570531E-02 3.79132960E-02-2.63395821E-02
31104 4.82316761E-04-1.26876548E-03 7.86448721E-04-9.63978746E-04-1.06562812E-03
31105-8.02017563E-04 1.19212652E-02 1.50077353E-02-2.90909398E-03-2.35809587E-02
31106 8.15465904E-04 1.35812219E-03-1.29997892E-02 1.94342613E-02 4.65730309E-02
31107 7.77699493E-02-1.60733793E-02 7.21295168E-03 2.89560797E-03-1.95057370E-01
31108-2.18935627E-02 7.72683392E-03 4.00596712E-03-1.66309802E-01-1.45485823E-02
31109 7.91604111E-03 3.03737352E-03-1.61306061E-01-2.51972626E-02 3.38329415E-02
31110 2.08763721E-03-2.13393671E-03 1.07110242E-03 1.06283429E-03 1.15958745E-03
31111 7.55349023E-04-2.72340311E-04-3.31858276E-02-2.89184237E-02 9.55199456E-03
31112 1.14743363E-03-3.10755901E-02-2.61059149E-02 5.63190790E-03-2.00934414E-03
31113-3.27555628E-02-2.89126427E-02 1.32513157E-02 5.73301372E-03 3.66629893E-02
31114 6.11560592E-02 1.42452455E-02 6.29201693E-03-6.19241509E-03-1.52719227E-01
31115 2.24488164E-02 4.76204583E-03-9.43764552E-03-1.27970059E-01 4.31042264E-03
31116 7.09458248E-03-1.08017006E-03-5.06513063E-03-1.32684449E-02 1.05878678E-02
31117 2.48153986E-02-1.80706163E-03 1.37843955E-03 4.28622083E-04-2.36583032E-03
31118 1.32285337E-03 6.63747428E-04-2.01604144E-02-1.67135365E-02 3.35933531E-02
31119 1.41270799E-02-2.71880849E-02-2.39030850E-02 2.33634623E-04-7.41762311E-03
31120-2.60671352E-02-2.30774914E-02 5.37496712E-03 1.78914889E-02 2.09962191E-02
31121 3.53158314E-02-1.48763851E-03 2.97930810E-02-3.93588482E-03-1.01525032E-01
31122 7.38090261E-04 5.12290703E-02-6.85212445E-03-1.10078469E-01 2.60179399E-04
31123 2.80495174E-02-6.40126587E-03 3.02647681E-02 3.94003912E-03 9.22046699E-04
31124 6.55899685E-03-2.14139101E-03 1.76694265E-03 3.74448368E-04-6.82484147E-03
31125 1.22650541E-03 1.04362442E-03-3.05481597E-02-2.15087757E-02 7.87752599E-03
31126 8.30282280E-03 3.05201985E-02 2.85031042E-02 6.06178652E-03-1.35277412E-02
31127-2.34915540E-02-3.92661950E-02-2.88607918E-03 4.06396730E-03-8.53239908E-03
31128 9.85835728E-02-4.83175998E-03 5.51295800E-03-1.20297368E-02 8.38548398E-02
31129-2.08775336E-03 4.40166960E-03-9.30798694E-03-1.96520194E-01 2.46741256E-02
31130-3.09440889E-02 2.52412175E-02-2.94023441E-04-6.65355970E-04 9.59379411E-04
31131-5.73698922E-05 9.15147482E-04-1.47881053E-03 1.54664149E-02 1.34607488E-02
31132-2.19646292E-03-2.21391423E-02 1.81564328E-02 1.56924995E-02-1.90185722E-03
31133 1.03697065E-02 1.52374422E-02 1.30873723E-02-6.12526125E-03-5.06630383E-03
31134 2.01908808E-02 3.39680178E-02-5.25803796E-03-9.77394566E-03-3.42176327E-03
31135-9.93887142E-02-8.14463619E-03-1.51799506E-02-5.04325506E-03-1.00679288E-01
31136-4.83915637E-03-9.04739545E-03-3.40735533E-03 8.28563721E-02-3.91913137E-03
31137 5.58075004E-03-1.74729626E-02-4.51194716E-04 8.89276735E-04-4.38082019E-04
31138 1.23634324E-03 3.81814668E-04 9.15107897E-04
32  1 3.83214055E-02 6.37267549E-02 1.66446173E-03 1.95402405E-03 1.01214773E-02
32  2-1.59551163E-01 6.62668288E-03 6.82254972E-03 1.16500497E-02-1.33506882E-01
32  3-1.76146417E-03 6.82342869E-04 1.06935385E-02-2.89143711E-01-3.16099442E-02
32  4-1.73733800E-02 6.00136501E-02 4.57682033E-04 8.29526574E-04-1.28720861E-03
32  5 1.56948195E-03-1.80692367E-03-7.30639315E-04-2.45315264E-02-2.09051062E-02
32  6 8.83686952E-03-7.95030986E-03-2.75226918E-02-2.40287179E-02 1.32359232E-02
32  7 1.92789251E-02 2.98953094E-02 5.00225896E-02-1.72201673E-02-1.12043548E-02
32  8-3.03225978E-03-1.29699358E-01-2.84114955E-02-1.76518449E-02-5.03037203E-03
32  9-1.06639753E-01 5.43939227E-03-1.05867454E-02 2.62235747E-03 2.41290082E-01
32 10-2.93605479E-02 1.32451841E-02-9.94528123E-02-3.26051798E-03 6.69875482E-03
32 11-3.43823684E-03 2.04350338E-03-2.73452758E-03-1.16922212E-03 2.73401912E-02
32 12 4.54920352E-02-1.29349868E-02 1.97965590E-02-4.22268059E-03-1.16726480E-01
32 13-1.73906293E-02 3.42954282E-02-6.71602154E-03-9.40059452E-02-1.14462744E-02
32 14 1.31496930E-02-1.15718987E-02-1.70460685E-01-6.23631302E-02 8.57120669E-02
32 15 7.11325073E-02 3.49299577E-03 1.74294766E-03-5.23594343E-03-4.63611795E-03
32 16 2.29466716E-03-4.42489622E-03 8.27278428E-03 1.35336521E-02 9.17209941E-03
32 17 2.47536418E-02 3.11369256E-03-3.17412281E-02 1.55655817E-02 4.69203650E-02
32 18 9.03580093E-03-4.48508856E-02 1.38846800E-03 4.95795185E-03-9.75006562E-03
32 19 7.55686107E-01 1.97511929E-02 1.16049274E-02 1.25560787E-01-5.65206637E-03
32 20 3.06166169E-03 2.59040468E-03-5.66899016E-04-4.54108103E-04 8.24455258E-03
32 21-3.04932352E-03-6.27065841E-04-1.11362442E-02-5.71676710E-03-4.54536878E-02
32 22-7.53753334E-02 6.13356048E-03 2.96110938E-02-8.75311724E-04 1.90790596E-01
32 23 1.17679697E-02 5.69958420E-02-1.93324927E-03 1.44863349E-01 7.08461176E-04
32 24-1.10762060E-02-3.60024803E-03-1.12481305E+00 2.15325417E-02 2.77329660E-01
32 25 1.63220000E-02 9.12702311E-03-4.97190180E-04-8.62983293E-03 5.80003432E-04
32 26-6.75719980E-03 1.92262017E-03 1.30276167E-02 2.14957212E-02 1.09329126E-02
32 27 2.47308440E-02-5.46034015E-03-5.18806712E-02 1.85131020E-02 4.75772158E-02
32 28-1.32646458E-02-5.11183520E-02 6.49019386E-03 6.39279650E-03 1.41583194E-02
32 29 8.77559290E-01-9.70479237E-02 2.92063939E-02-1.22250215E-01-5.99464760E-03
32 30 6.74955691E-03-7.54909308E-04-6.00627477E-03 3.92714404E-03-6.38722267E-03
32 31-6.18022952E-03-4.70005968E-03-9.00677614E-03 5.69322635E-03 1.84777532E-02
32 32 3.08479884E-02 9.19349838E-03 3.26360465E-03-2.99051539E-03-7.91699190E-02
32 33 1.36843322E-02 7.50271757E-03-4.43829329E-03-4.60156383E-02 1.86731882E-03
32 34 5.80774139E-03 1.96686389E-03-3.76165775E-01 5.54032464E-02-3.59359952E-02
32 35-1.29983132E-02-8.48918163E-04 2.00467205E-04 6.48450958E-04-2.98246915E-04
32 36 9.22722534E-04-4.64576082E-04-1.78951477E-02-1.96416468E-02 3.84689893E-03
32 37 2.06429031E-02-7.92696356E-03-7.79971007E-03 1.10254459E-02-9.80357867E-03
32 38-4.94797663E-02-8.26529672E-02-1.58575204E-02-6.54219549E-03 4.03296107E-03
32 39 2.07593343E-01-2.12167073E-02-5.68839791E-03 5.44149064E-03 1.73970647E-01
32 40-1.19973665E-02-7.28206837E-03 3.87001130E-03 1.18254437E-01-1.09126975E-02
32 41-2.63463483E-02 5.31689400E-03 1.85220395E-03-1.24873311E-03-6.03470844E-04
32 42 8.42497274E-04-8.19715891E-04-2.74920578E-04 3.61879304E-02 3.21657632E-02
32 43-1.03432847E-02-3.48851783E-03 3.26128296E-02 2.74393705E-02-7.76425455E-03
32 44-2.41798501E-03 3.59605197E-02 3.23205876E-02-1.42295634E-02-9.71915005E-03
32 45-4.25454903E-02-7.09981209E-02 1.50320364E-02-5.91457327E-03-5.75850516E-03
32 46 1.77470799E-01 2.28104222E-02-3.64615954E-03-8.87485987E-03 1.53433946E-01
32 47 5.22423698E-03-8.33535427E-03 1.18968832E-03 7.52249905E-02-1.48026615E-02
32 48-2.57599540E-02 1.76159543E-02 2.19705829E-03-1.77728621E-03-4.19772080E-04
32 49-1.68242619E-03-8.88931221E-04 5.56681714E-04 2.50934940E-02 2.15365326E-02
32 50-3.68811629E-02-2.86500773E-02 3.16075723E-02 2.88016351E-02-4.22021331E-03
32 51 5.37720368E-03 3.13395173E-02 2.76319845E-02-8.83460362E-03-1.21026408E-02
32 52-1.62192439E-02-2.72545992E-02-1.75529965E-02-1.47197819E-02-2.86590488E-03
32 53 7.77057765E-02-3.15505204E-02-2.47694544E-02-5.68518251E-03 8.40338014E-02
32 54-2.03383307E-02-1.04427923E-02-5.31902859E-03-2.46454617E-02 2.05858667E-03
32 55 3.23086827E-03 1.15598388E-02 4.02574924E-03-3.95755012E-03-6.81991222E-05
32 56-8.99060821E-04 2.68863949E-03 5.84983466E-04 2.55957292E-02 1.64869583E-02
32 57-6.19595255E-03-5.80254428E-04-1.90174813E-02-1.46580868E-02-4.27316036E-03
32 58 2.13828395E-02 2.87324139E-02 4.79771466E-02-2.65634290E-03-7.51823512E-03
32 59-7.41540152E-03-1.20259414E-01-4.80526249E-03-9.42285754E-03-9.01272991E-03
32 60-1.01409106E-01 7.90851387E-04-8.23105423E-03-6.87162648E-03 1.02792891E-01
32 61 1.95691092E-02 2.44381142E-02 1.25374645E-02 4.31589401E-04-4.02936726E-04
32 62-2.86526744E-05-1.42741954E-04-5.95910530E-04-1.18286684E-03-1.87925756E-02
32 63-1.66606706E-02 3.76955661E-03 2.13015030E-02-2.16741260E-02-1.87091816E-02
32 64-3.02439217E-03-8.40505222E-03-2.01229216E-02-1.73420049E-02 4.22887737E-03
32 65 6.24050006E-03-1.89149707E-02-3.18230500E-02-7.45780879E-03 9.13088525E-03
32 66-2.72022005E-03 9.29348669E-02-1.17151991E-02 1.44893551E-02-4.03963205E-03
32 67 9.51543435E-02-6.87928083E-03 7.91119421E-03-1.79942476E-03-7.48890348E-02
32 68-1.96147748E-03-3.28266246E-03-1.31922208E-02-7.51258522E-05-5.38942451E-04
32 69 6.14068304E-04 1.48294790E-03-2.76709013E-04 5.64287042E-04 1.22510772E-02
32 70 2.03987865E-02 6.39339837E-04-7.13105493E-04-7.24921623E-04-5.11059146E-02
32 71 5.91403167E-04-6.44985428E-04 1.12739633E-03-4.48464040E-02 8.49587111E-04
32 72-1.79009757E-03-4.44906671E-03-1.26356376E-01 6.52573187E-03 3.09200576E-03
32 73-1.72204814E-02 2.14127635E-04-4.65094912E-04 2.50967276E-04-2.55471102E-04
32 74 3.85049303E-04 4.00370496E-05-9.40122743E-03-8.71469930E-03-3.72452007E-03
32 75 3.85567705E-03-9.11433735E-03-8.79566495E-03-2.54257664E-03 5.05822361E-03
32 76 4.29630469E-03 7.20440256E-03 2.03260007E-03-2.03284325E-04 7.14699126E-03
32 77-1.86177208E-02 2.94032033E-03-4.05379850E-04 1.37320862E-02-1.22966864E-02
32 78 4.46371985E-03 1.89405100E-03-1.01831675E-03 1.69196766E-01-8.27868259E-02
32 79 2.39811522E-02-1.43276441E-02-1.24383241E-03 1.18039696E-04 1.12579272E-03
32 80-4.02469430E-04-2.32922794E-03 6.73452961E-04-8.75734721E-03-1.45941298E-02
32 81-6.24583641E-03-5.20570153E-03 5.08544076E-03 3.75424203E-02-1.04042042E-02
32 82-8.31963296E-03 1.01558379E-02 3.57343898E-02-6.55759524E-04-2.55024443E-03
32 83 1.41660504E-03-5.12155241E-02-1.09209435E-01 8.10604426E-02-3.12496279E-02
32 84 6.83450537E-04-5.25320058E-04-1.58130479E-04-2.14902401E-03 3.35587428E-04
32 85-2.59337514E-03-9.95148091E-03-1.65490463E-02 2.14493619E-03-3.43739682E-03
32 86 1.35211439E-03 4.22019482E-02 3.58969980E-03-5.92759370E-03 3.64822474E-03
32 87 3.10357304E-02-1.81903988E-04 6.48125204E-05-1.42856745E-03-2.40835035E-01
32 88-4.83211897E-02 4.81166681E-03 2.81043029E-02 7.13602782E-04-7.37776719E-04
32 89 2.41739367E-05-7.29379228E-04 9.68130364E-05 1.29769928E-03 7.61532816E-03
32 90 7.46393960E-03 1.62863022E-03-1.00921890E-02 1.97405410E-03 3.28869775E-03
32 91-1.51835850E-04-2.17002006E-03 4.78122048E-03-8.39569703E-03-3.79418732E-05
32 92-3.76509627E-03 9.40509451E-03-7.60348498E-03 5.53646865E-04 1.18221654E-03
32 93 3.06033919E-04 9.50369850E-02-6.64353106E-03 2.93883008E-02 2.32319237E-02
32 94-5.93278734E-04-4.64470208E-04 1.05774894E-03-7.36523246E-04 8.04487649E-04
32 95-1.90325844E-03 6.47835444E-03 1.08139799E-02-4.14490344E-03 6.17557999E-04
32 96 4.34509558E-03-2.79569814E-02-7.39458140E-03 8.88142505E-04 8.60226064E-03
32 97-1.72225674E-02-1.15959366E-03 2.32918866E-04 1.42751319E-03 1.10601184E-01
32 98 1.50785841E-02-5.39472633E-03 1.13558293E-02-2.01546283E-03 6.96211353E-04
32 99 1.31925148E-03 1.39160692E-03 7.27891013E-05-1.09654001E-03-5.13969633E-03
32100-5.15837318E-03 7.72649275E-05 2.46779423E-03-4.44638667E-03-7.38614501E-03
32101 1.79116306E-03 1.59012706E-03 4.29625545E-03 1.83111019E-02 2.82628735E-03
32102 2.14145770E-03 8.63012132E-03 1.60697019E-02 9.30587457E-04 1.33598221E-03
32103 2.70015662E-03-4.37359921E-02-1.56616243E-02-6.25575067E-03 8.46858868E-03
32104 8.89099213E-04 7.83064497E-04-1.67216371E-03 6.66971256E-04 1.12631523E-03
32105 1.41590520E-03 3.31543180E-03 2.47969819E-03-3.66992033E-05 4.20601332E-04
32106 3.27042638E-03 2.49001980E-03 1.17316896E-03-1.13409409E-02 1.77768643E-03
32107 2.97100255E-03-6.26287608E-04-1.06735194E-04 8.25690148E-04-7.47896174E-03
32108-8.23531726E-04-4.33241769E-04 1.41835385E-03-5.59869941E-03-1.46282520E-04
32109-2.46801927E-04 8.32428874E-04-3.91816907E-02-4.00641109E-03 4.85872222E-03
32110-3.08820242E-03-4.87531179E-05 1.71646308E-04-1.22893190E-04 2.53445434E-05
32111 2.06951679E-04-8.13023960E-05-1.17646534E-03-1.04249691E-03-5.88645125E-04
32112-9.72142109E-04-8.32200645E-04-6.91804943E-04 7.36646943E-04 6.71286177E-03
32113-1.75609753E-03-1.60066396E-03 3.61647054E-04-1.79714200E-03 4.17596394E-03
32114 6.95936464E-03 6.24873989E-04 8.40747178E-04 2.80080026E-04-1.71831988E-02
32115 8.77252233E-04 9.70469319E-04 7.08385641E-04-1.78396338E-02-5.40337824E-05
32116 1.52184678E-03 5.88110942E-04-6.41616518E-02 1.49730401E-02 7.08322840E-03
32117-1.78796148E-02-1.76859702E-04 6.43802750E-05 1.12479427E-04 1.20401068E-04
32118-1.37593762E-04-7.27915352E-05-3.43731975E-03-3.55524900E-03 4.44408786E-03
32119-2.58688411E-02-2.72638090E-03-2.82401089E-03 5.93063102E-03 1.23911991E-02
32120-3.30628957E-03-2.73716925E-03 2.21978647E-03 1.12772000E-04-6.55309738E-04
32121-1.10231000E-03 2.25340065E-03-2.66558432E-03 3.58144689E-03 3.14156226E-03
32122 3.93172097E-03-4.48299024E-03 5.85935849E-03 5.10113916E-03 1.85785302E-03
32123-2.22366875E-03 3.92508945E-03 2.39427940E-02-1.25781797E-02-1.17515256E-02
32124 8.96777498E-03 8.98946251E-05-3.16334845E-04 2.26440220E-04 4.54264769E-04
32125-1.79789312E-04 2.20915896E-04 1.18258228E-03 7.22488503E-04-2.47121826E-02
32126-3.13319891E-03-3.37490247E-03-3.75811029E-03-1.12324631E-02-5.11437942E-02
32127-1.22727818E-02-2.04928099E-02-1.55637777E-03 1.90722985E-03-2.44812227E-03
32128 5.11511856E-02-2.95704230E-03 1.74986271E-03-2.84608541E-03 4.63276012E-02
32129 9.01390096E-04 3.03540820E-03-6.55704834E-04 1.78609744E-01 8.54330351E-03
32130 2.71294170E-02-3.20806474E-02 7.18240266E-05-2.11401398E-05-5.06838869E-05
32131-2.06934746E-04 1.87610867E-04 1.78169230E-04 8.46395311E-03 8.19930704E-03
32132-7.46066668E-03-4.24910449E-03 9.76162222E-03 9.10347812E-03-4.02718611E-03
32133 6.04002567E-03 9.11499838E-03 7.80309938E-03-6.93383964E-03-2.33081648E-03
32134 6.32368952E-03 1.06356592E-02-3.04583180E-03-3.24318634E-03 1.71911796E-05
32135-3.10182706E-02-4.64766107E-03-5.24243173E-03 5.27284342E-05-3.17993035E-02
32136-2.36197467E-03-1.21565261E-03 1.33081315E-04-3.15318403E-03-5.34316921E-04
32137 5.53958226E-03 2.98978176E-03 1.06307101E-04 2.29432070E-04-3.35739171E-04
32138 5.64436638E-04 2.72801680E-06-9.07690754E-05
33  1-7.08946624E-03-1.17972634E-02-3.74821108E-05-4.16051856E-04-2.07920410E-03
33  2 2.96924064E-02-1.16413803E-03-1.61249892E-03-2.41142175E-03 2.45129026E-02
33  3 4.24971560E-03 2.97951594E-03-2.55276602E-03 5.31282035E-02 6.88447237E-02
33  4 3.71821802E-02-1.16932757E-02-7.72776998E-05-2.20157500E-04 2.97435200E-04
33  5-2.76377487E-04 2.47955135E-04 6.27354566E-05 4.34520194E-03 3.87338448E-03
33  6-4.71804737E-03-3.10724136E-04 5.03718396E-03 5.13890622E-03-1.82438416E-03
33  7 5.34491504E-03-5.28018316E-03-8.84366184E-03 3.96048027E-03 2.51955712E-03
33  8-1.72668204E-04 2.29246124E-02 6.34805686E-03 4.40354537E-03-4.31385740E-04
33  9 1.68846125E-02 1.94387408E-03 4.14040493E-04-5.51416264E-04 7.47484401E-02
33 10 7.89633459E-03-1.41382237E-02 7.85259892E-02 5.99006983E-04-1.68685784E-03
33 11 1.08785086E-03-4.26466656E-04 3.65185011E-04 2.04697042E-04-7.57277893E-03
33 12-1.26130184E-02 3.72327459E-03-4.51441972E-03-4.41028085E-05 3.25543670E-02
33 13 4.86913323E-03-7.83600363E-03-3.43540447E-04 2.79221783E-02 6.37204637E-03
33 14-4.42082501E-04 3.40113041E-03 4.47959877E-02 5.63992832E-02 1.18735551E-02
33 15-3.26993304E-02-5.32280341E-04-2.42048682E-04 7.74329022E-04 1.15312024E-03
33 16-3.85763122E-04 1.25386033E-03-3.38491152E-03-5.58597027E-03-2.36005493E-03
33 17-6.20772014E-03-8.21534318E-04 1.37953530E-02-4.08797204E-03-1.16808493E-02
33 18-2.47913189E-03 1.39854540E-02 1.74730641E-03-1.10272401E-03 2.26757847E-03
33 19-2.21578511E-01 4.34891054E-02 3.42361853E-03-1.40537152E-02 1.35482869E-03
33 20-8.14107290E-04-5.40721404E-04 2.38559881E-04 1.81776983E-04-2.08062826E-03
33 21 1.79182873E-03 1.16653747E-03 5.88862151E-03 1.96510722E-03 1.07347917E-02
33 22 1.78133430E-02-1.29770298E-03-7.37759842E-03-4.04616270E-04-4.52844366E-02
33 23-2.50152849E-03-1.43492825E-02-7.86710267E-04-3.12946316E-02-1.75087583E-03
33 24 3.34455162E-03 6.30322871E-04 2.75682356E-01-4.02827957E-02 6.26630878E-03
33 25 2.57000118E-03-2.27377062E-03 1.44025714E-04 2.12974491E-03 4.85026511E-06
33 26 1.70731705E-03-1.99097858E-04-2.44224042E-03-4.02137460E-03-1.91741614E-03
33 27-5.65917479E-03 5.98875440E-04 9.61207323E-03-3.20854009E-03-1.09690597E-02
33 28 1.93056966E-03 9.00043473E-03 4.37745340E-04-8.08177976E-04-5.85293578E-03
33 29-2.04358258E-01 4.39662132E-02 1.42029427E-02-1.50098602E-02 1.07911402E-03
33 30-1.48131980E-03 4.02205777E-04 1.14421035E-03-8.59892555E-04 1.66450816E-03
33 31 9.62545257E-04 7.90615378E-04 2.97180052E-03 1.98665588E-04-5.07235010E-03
33 32-8.45986198E-03-2.38381512E-03-5.13712473E-04 2.17275037E-04 2.15282467E-02
33 33-3.54270268E-03-1.35879193E-03 8.78553122E-05 1.41291330E-02-1.89039895E-03
33 34-1.63502812E-03-1.13546376E-03 4.40233532E-02-1.47544544E-02-2.69725417E-03
33 35 5.95862074E-03 3.16607918E-04 2.93784398E-05-3.45986358E-04-2.49095327E-05
33 36-2.94963387E-05-7.51170498E-05 4.65177951E-03 4.91867706E-03-1.86494306E-04
33 37-1.46522380E-02 2.41264388E-03 2.42070508E-03-2.25642677E-04 8.19033884E-03
33 38 1.17413662E-02 1.96201889E-02 3.74712454E-03 1.46053807E-03-1.04781494E-03
33 39-4.93686899E-02 5.13035896E-03 1.10526830E-03-1.40031756E-03-4.07889722E-02
33 40 2.46524776E-03 1.80348220E-03-1.33237578E-03-4.48711835E-02 6.84658403E-03
33 41 6.88424172E-03-1.32556020E-03-4.36056535E-04 3.31619478E-04 1.04437057E-04
33 42-1.95289140E-04 2.07370998E-04 5.80881846E-05-8.59581045E-03-7.74163042E-03
33 43 3.51504824E-04 2.38709087E-03-7.67380532E-03-6.55309408E-03 3.87548982E-03
33 44-2.15368246E-03-8.62988211E-03-7.63406039E-03 2.05454494E-03 1.64993657E-03
33 45 1.06535189E-02 1.78029602E-02-3.52463390E-03 1.49602620E-03 1.28013872E-03
33 46-4.48727996E-02-4.90731145E-03 1.09863060E-03 1.80866149E-03-3.62497555E-02
33 47-4.17278527E-03 1.55694236E-03 7.60030030E-04-1.10578352E-01-2.46650363E-02
33 48 1.85112148E-02 1.36522643E-04-5.30458197E-04 4.35176302E-04 9.52818947E-05
33 49 3.93597532E-04 1.92916564E-04-1.11137971E-04-6.66537799E-03-5.73210231E-03
33 50 2.69993530E-03-7.18436874E-03-7.86736408E-03-7.06720529E-03 3.93107922E-05
33 51-8.77181019E-03-7.82900333E-03-7.30951463E-03 3.10192249E-03 8.32216999E-03
33 52 3.97924491E-03 6.69162164E-03 2.35806810E-03 2.30048553E-03 4.05269929E-04
33 53-1.91404149E-02 4.90374462E-03 3.85337488E-03 7.46984518E-04-2.20502458E-02
33 54 2.09443057E-03 1.40528871E-03 1.69712061E-03 1.65549269E-02-4.88760514E-03
33 55 3.49283490E-03-9.86765019E-03-6.29984168E-04 5.98663835E-04 3.13203323E-05
33 56 1.02600464E-04-5.57787776E-04-1.10593226E-04-4.04301484E-03-8.20117130E-04
33 57-1.54558535E-02-2.32018469E-02 2.61759769E-03 3.48956287E-04 1.19153402E-02
33 58 1.55404423E-02-7.91254565E-03-1.31927403E-02 8.56233691E-04 2.14285636E-03
33 59 1.84821553E-03 3.26343906E-02 1.30668897E-03 2.90304911E-03 2.54971231E-03
33 60 3.45450463E-02-9.88961140E-05 3.25886865E-03 6.86839089E-04 3.35024752E-02
33 61-6.41291552E-03 7.99110408E-03 9.65765062E-03-1.50170886E-04 1.51993709E-04
33 62-1.82282250E-06 4.52972233E-05 1.15444040E-04 3.10040058E-04 5.04342970E-03
33 63 4.60671217E-03-6.08797432E-03 5.04958341E-03 5.91792793E-03 5.25913961E-03
33 64-1.26113219E-03 8.94699584E-03 5.70596543E-03 4.22687768E-03-4.34902502E-03
33 65-6.38310598E-03 4.56565670E-03 7.67880790E-03 2.96180072E-03-2.81659209E-03
33 66 6.20752600E-04-2.23552852E-02 4.82061250E-03-4.33579767E-03 1.00192686E-03
33 67-2.38826449E-02 2.09365648E-03-3.08513350E-03-3.65117907E-05 2.98604875E-02
33 68 4.68897305E-03 2.60944508E-03 7.28729407E-03 3.10262810E-05 1.81903861E-04
33 69-2.12930142E-04-5.39967561E-04 1.12640104E-04-1.09323134E-04 5.48502889E-02
33 70 9.14097610E-02 3.09030523E-03-3.74183631E-03-3.12967828E-03-2.30890369E-01
33 71 3.76120701E-03-3.65616933E-03 3.87899362E-03-1.79180985E-01-7.21694333E-04
33 72 3.51865816E-04-5.27068272E-03-4.47758477E-01 1.57194042E-02 1.25656240E-03
33 73-9.40917649E-02 1.34764668E-03-2.24908134E-03 9.01434658E-04-1.26423427E-03
33 74 1.86546331E-03 4.91566305E-04-4.23705557E-02-3.91402757E-02 1.14355120E-02
33 75-1.52145232E-02-4.06115357E-02-3.74358380E-02 1.82912531E-02 1.63336645E-02
33 76 1.89181195E-02 3.16925020E-02 8.79212643E-03-4.47451363E-03 3.08965509E-02
33 77-8.17574924E-02 1.49351778E-02-6.75327783E-03 5.89870706E-02-6.69401821E-02
33 78 3.66988363E-03-5.84839342E-03 5.13772048E-03 7.43214213E-01-4.89764592E-02
33 79 3.64831246E-03 1.39673869E-01-6.54052074E-03 2.59473695E-03 3.94578378E-03
33 80-2.18847819E-03-1.00033817E-02 3.13729138E-03-3.60293539E-02-6.00515629E-02
33 81-2.66106698E-02-2.19213522E-02 2.18793803E-02 1.54171473E-01-4.43572322E-02
33 82-3.51521260E-02 4.35780705E-02 1.44707289E-01-1.61623734E-02-9.14633587E-03
33 83 7.25655274E-03-6.20324420E-01-1.67219648E-01 1.21978227E-01 9.98193538E-02
33 84 3.02790808E-03-2.25495868E-03-7.72949394E-04-9.46902965E-03 1.47761538E-03
33 85-1.10755137E-02-4.26090503E-02-7.09208986E-02 8.45699996E-03-1.35013234E-02
33 86 5.66566355E-03 1.82227433E-01 1.34149205E-02-2.36589345E-02 1.46221093E-02
33 87 1.15519680E-01-1.47804079E-03 3.42210591E-03 2.57495988E-03-2.47309192E-01
33 88-7.78583856E-02 4.39825382E-02 5.13714855E-02 2.67119495E-03-3.11255419E-03
33 89 4.41359239E-04-3.17361366E-03 2.52697171E-04 5.26448632E-03 3.28975416E-02
33 90 3.18989477E-02-6.39996478E-04-4.59414945E-02 6.06298725E-03 1.01437356E-02
33 91-1.35627266E-03-7.57167839E-03 2.08645363E-02-2.67416733E-02-1.98723784E-03
33 92-1.35911279E-02 4.09292170E-02-1.22079206E-02 9.29025157E-03-3.37995538E-03
33 93 3.07215309E-03-3.66031674E-02 1.45421534E-01 2.55154380E-02-2.88558067E-02
33 94-2.15801291E-03-1.87589057E-03 4.03390347E-03-3.40580593E-03 3.21973342E-03
33 95-8.41012599E-03 2.90531074E-02 4.84241563E-02-1.86130542E-02 3.94160842E-03
33 96 1.91875528E-02-1.23621436E-01-3.36263511E-02 6.53748753E-03 3.79138570E-02
33 97-9.73960998E-02-1.05870097E-02 1.27531360E-03 2.66356943E-03 5.36304444E-01
33 98 9.09803566E-02-2.97504134E-02 9.87211072E-02-9.26866643E-03 3.51092954E-03
33 99 5.75773689E-03 6.29952460E-03 5.33663192E-04-4.48110898E-03-2.29430908E-02
33100-2.25657408E-02 7.67543263E-04 2.96181514E-02-1.82785632E-02-3.03843869E-02
33101 7.31893252E-03 6.94461315E-03 1.88642475E-02 7.53807842E-02 1.14127664E-02
33102 1.00978995E-02 3.81057033E-02 7.38335360E-02 1.45035596E-02 8.87787606E-03
33103 7.49414677E-03-1.53485972E-01-2.58834108E-02-1.93648707E-02 3.65566833E-02
33104 3.68464373E-03 3.47096315E-03-7.15560688E-03 3.04612144E-03 4.94490270E-03
33105 6.14465624E-03 1.34472780E-02 9.74176323E-03 9.45874173E-03-3.88923557E-04
33106 1.36160383E-02 1.23272356E-02 5.08325303E-03-1.39168706E-02 4.57195137E-03
33107 7.66612048E-03-1.77860159E-03-7.95254496E-04 3.42060983E-03-1.96858784E-02
33108-2.62466787E-03-2.15339492E-03 5.94710929E-03-7.86419247E-03 2.79910837E-03
33109-7.33251324E-04 2.57246606E-03 1.40178056E-01 2.49716488E-02-2.45569341E-02
33110-1.61281171E-02-5.20502839E-05 5.69485694E-04-5.17435411E-04 1.47397672E-04
33111 8.42783707E-04-2.44657785E-04-2.72160962E-03-3.30281154E-03 1.64726845E-03
33112 1.42893263E-02-1.46928113E-03-1.00712815E-03 4.66584801E-03 8.87843001E-03
33113-5.32392862E-03-4.97494777E-03 2.59089377E-04-7.29434817E-03 1.61847180E-02
33114 2.70311790E-02 1.73067776E-03 3.38517168E-03 1.57071352E-03-6.75081492E-02
33115 1.40244538E-03 4.45422696E-03 3.75454653E-03-6.57562170E-02 9.79922507E-04
33116 5.42721926E-03-3.01552165E-04-2.10009192E-01 2.48234761E-02 3.62323815E-02
33117 1.81238532E-03-6.69144102E-04 1.58520499E-04 5.10623603E-04 5.86500747E-04
33118-7.45933366E-04-4.27713767E-04-1.44597265E-02-1.33238183E-02 1.11922240E-02
33119 1.68379862E-02-1.05421591E-02-8.62284975E-03 8.19413493E-03-1.60744280E-02
33120-1.27148732E-02-1.22638523E-02 9.26763865E-03 1.61795266E-02-5.50424133E-03
33121-9.26204247E-03 1.14093008E-03-1.14869448E-02 1.19802903E-02 2.65684105E-02
33122 7.46553972E-04-1.94833441E-02 1.94140528E-02 3.03419170E-02 1.36223513E-03
33123-1.08689917E-02 1.35051633E-02-1.96163314E-02-1.01161627E-03 8.70215649E-03
33124-1.21303049E-03 5.12348135E-04-9.49142307E-04 4.36794172E-04 2.56802011E-03
33125-1.58363665E-03 7.69230612E-04 1.11265883E-02 1.08693010E-02-6.25839746E-03
33126-8.70850548E-03-1.81885826E-02-1.68934480E-02 1.60837282E-03 4.51990699E-02
33127-5.10043924E-02-8.52833952E-02-7.13690096E-03 8.21085211E-03-1.01860440E-02
33128 2.14661645E-01-1.20698712E-02 8.11059673E-03-1.15907339E-02 1.78596918E-01
33129-2.00605220E-03 6.89778306E-03-4.77127688E-03 2.34263830E-01-4.35522721E-03
33130 4.21490197E-02-3.34589530E-02 4.12451504E-04-2.33968255E-04-1.78483248E-04
33131-7.34243422E-04 9.72634539E-04 9.01044793E-04 3.43737478E-02 3.11565030E-02
33132-1.74187398E-02 8.63957971E-03 4.06700906E-02 3.72919541E-02-7.49160892E-03
33133 4.91762725E-03 3.80986519E-02 3.37165112E-02-1.53307820E-02-1.80369475E-02
33134 2.66938938E-02 4.49000253E-02-1.18167608E-02-1.34055669E-02 2.98336743E-04
33135-1.30946052E-01-1.86994904E-02-2.11906137E-02 9.21026632E-04-1.39869894E-01
33136-6.17524672E-03-6.69083074E-03-5.70103056E-04 4.16256685E-02 8.94101792E-03
33137 5.96589435E-03-5.27080210E-03 6.21946122E-04 9.44847413E-04-1.56679354E-03
33138 2.13792508E-03-1.20170003E-04-3.40771093E-04
34  1-5.53151596E-02-9.21813213E-02 2.77711469E-03 3.60182761E-03-5.05746541E-03
34  2 2.33336404E-01 2.98600689E-03 2.93232347E-03 5.41268187E-05 1.76306631E-01
34  3 1.52831718E-03 5.21622211E-03-2.21153973E-03 5.00070039E-01 3.37545588E-02
34  4 1.29710426E-02-1.00242885E-01-6.38142630E-04 1.65303619E-03-1.01489356E-03
34  5-1.35831133E-03-1.79159710E-03 2.78978437E-04 4.17047356E-02 3.76714410E-02
34  6-1.26237825E-02 8.35070324E-03 4.00550814E-02 3.77202704E-02-1.82223193E-02
34  7-1.09864438E-02-2.19661531E-02-3.68075032E-02 1.15948671E-02 8.61543797E-03
34  8 2.68516303E-02 9.56112008E-02 2.01302944E-02 1.45328201E-02 5.12504853E-02
34  9 7.67702511E-02-2.93357470E-04 5.00974482E-03 5.38026762E-03-7.06856746E-01
34 10-7.25434509E-02-2.40392300E-02 1.36948189E-01 6.23663219E-03-2.38878745E-03
34 11-3.84784475E-03-1.51824173E-03 9.71893533E-03 2.50203420E-03 3.42044153E-02
34 12 5.70809723E-02-2.52035616E-02 2.10096880E-02 2.05540129E-02-1.47528316E-01
34 13-4.18844405E-02 3.53930822E-02 3.99017442E-02-1.32480036E-01-7.24259137E-03
34 14 6.98771793E-03 5.83658819E-03 8.01892756E-01 6.84044268E-03-8.09242169E-02
34 15 1.15930442E-01-4.07534527E-04-3.50967704E-03 3.91721156E-03-8.53880314E-03
34 16-2.41584382E-04-1.07625025E-02 3.76267568E-02 6.26728677E-02 7.49908553E-03
34 17 9.54464030E-03 6.18063720E-03-1.61187103E-01 1.21634320E-02 1.61206088E-02
34 18 1.41587374E-02-1.07157544E-01 5.00778400E-03-9.79301785E-04 8.00416412E-03
34 19-2.05455920E-01-2.26895400E-02-2.88040299E-02 9.07546717E-03-1.60989500E-03
34 20 2.46657305E-03-8.56678051E-04-4.79677592E-03-2.81208601E-04 2.60111638E-03
34 21-3.03379478E-02-2.91247838E-02 1.37701712E-03 4.60574566E-02 1.71966141E-03
34 22 2.80530427E-03-2.53989652E-03 8.80207995E-04 1.90329922E-02-6.44669616E-03
34 23-4.36261456E-03 1.58059127E-03 3.73615264E-02-1.35616256E-02 7.71490134E-03
34 24 7.03147768E-03 4.09868626E-03 3.37498372E-01 1.43757435E-01-6.17742438E-02
34 25-3.82758979E-02 3.01891925E-04 6.41450560E-04-9.43342485E-04-3.61439614E-03
34 26-7.26250173E-04-8.60470945E-03-3.09871311E-02-5.15699350E-02-1.78290724E-02
34 27-8.05055142E-03 1.66955249E-02 1.30722423E-01-3.17695550E-02-1.41204827E-02
34 28 3.42233166E-02 1.05644450E-01-1.04657476E-02-4.27239219E-03-4.66368187E-03
34 29-7.00995982E-01 1.04352529E-01 3.86650047E-02 1.07257687E-01 8.06485806E-03
34 30-4.13760773E-03-3.92725033E-03 7.50197638E-03-1.02885320E-03-2.74417156E-03
34 31 2.34176131E-02 2.33466384E-02 2.36666083E-03-2.65961685E-02 1.01924020E-02
34 32 1.69301681E-02 5.30860340E-03-3.92591794E-03 1.89749578E-02-4.15340410E-02
34 33 8.97711397E-03-5.40991748E-03 3.73563236E-02-5.06659890E-02 1.27574972E-02
34 34-1.05393314E-02 6.89071205E-03 2.37352266E-01-3.69001879E-02 2.12037222E-02
34 35 3.39783467E-02-3.48809658E-03-1.80921816E-03 5.29731474E-03 2.31203721E-03
34 36-5.83056316E-03 6.40502019E-03-7.21255057E-03-4.15506787E-03-1.86788930E-02
34 37-1.28859375E-02-8.48695696E-03-6.99629031E-03-8.14300047E-03 1.08728892E-02
34 38 5.57093821E-03 9.27817805E-03 1.08823424E-03 1.62449762E-03 2.50667098E-03
34 39-2.27231743E-02 9.71029114E-04 2.34463138E-03 4.55923724E-03-2.98588505E-02
34 40 5.27023153E-03 2.94646926E-03 1.93864819E-03-1.82905936E-01 2.62106892E-02
34 41 3.61222153E-02-1.73711798E-02-2.56710973E-04-2.42697087E-04 4.99408061E-04
34 42 1.50070838E-04-6.88882061E-04-2.00938968E-04-4.98636165E-03-3.44624206E-03
34 43-5.17101175E-04-1.60704688E-02-5.22900195E-03-4.43068819E-03-2.45124193E-03
34 44-4.84645681E-03-2.41686707E-03-1.95890039E-03 5.24839390E-04 6.92503065E-03
34 45-6.67987515E-03-1.11630458E-02-8.62195556E-04-2.06001373E-03 2.68707001E-03
34 46 2.79656371E-02-2.31486965E-03-3.57163820E-03 5.26075886E-03 2.94230442E-02
34 47-9.18482295E-04-2.14935982E-03 1.31828397E-03 1.71354558E-01 1.45221716E-02
34 48-2.83631986E-02 6.41709309E-03 2.35972034E-04 1.89637773E-04-4.25609807E-04
34 49 8.57825833E-04 8.20901112E-04-4.66022884E-04 8.36812132E-03 8.27806718E-03
34 50-6.52999278E-03-4.19427482E-02 3.41471460E-03 2.47990995E-03-7.07784255E-03
34 51 2.09752366E-02 5.54561386E-03 5.52114431E-03-7.68539748E-03-9.26545960E-03
34 52 7.00905059E-03 1.17793112E-02 1.10491854E-02 1.18903761E-02 1.20849945E-02
34 53-3.32637214E-02 1.99592158E-02 1.97166204E-02 2.01497565E-02-4.17036261E-02
34 54 9.68616806E-03 9.14873478E-03 1.35091813E-02 2.14719713E-02-4.17832854E-03
34 55-6.31110170E-03-6.39516216E-03-2.32434597E-03 3.26938272E-03-9.45036740E-04
34 56 6.68337832E-04-1.55807951E-03 9.38481059E-04-1.70630020E-02-1.42679630E-02
34 57 5.19449274E-03 1.65103717E-02 1.93665835E-02 1.67185820E-02 4.93174343E-03
34 58 1.76629119E-02 5.06539546E-02 8.47003386E-02-3.96520090E-03-1.13154087E-02
34 59-7.49089411E-03-2.13802169E-01-7.03017680E-03-1.22636922E-02-7.79432866E-03
34 60-1.76977298E-01-1.72999830E-03-8.05844865E-03-7.07272167E-04-2.58446795E-01
34 61-2.34243865E-02-4.97850568E-02-3.23177918E-02-1.99018748E-04-2.91170515E-04
34 62 4.90189262E-04-9.20131614E-04-3.69969190E-04 8.68096552E-04-3.52338718E-02
34 63-3.29310424E-02 1.94568396E-02-2.52071384E-02-3.81021175E-02-3.48137638E-02
34 64 1.04953417E-02 1.08570409E-02-3.84316747E-02-3.50925274E-02 1.84043022E-02
34 65 1.94973719E-02-2.27018090E-02-3.81923059E-02-1.37503107E-02 1.17394067E-02
34 66 8.54255071E-04 1.11380114E-01-2.20256398E-02 1.89108701E-02 1.56751837E-03
34 67 1.18295624E-01-9.19632439E-03 6.16953203E-03 8.99963992E-04-1.03979922E-02
34 68 7.50333332E-03-1.14660910E-02 1.12002854E-03-9.02133280E-04-6.83013060E-04
34 69 1.58514634E-03 2.16175875E-03 1.95902556E-04-3.49663109E-04-2.10671538E-03
34 70-3.50630388E-03 8.29356464E-03-1.33350524E-04 1.11971280E-03 8.80439809E-03
34 71 1.56448879E-02-7.27587274E-04 1.81459569E-03 4.84723922E-03 7.02359313E-03
34 72-1.18322971E-03-2.69168281E-04-2.11464614E-01 3.38426675E-02-4.39485273E-02
34 73-4.60906975E-02-1.07793069E-03-2.23178341E-04 1.30110903E-03 1.03985591E-03
34 74 3.15063013E-03-8.75963145E-04 3.11682591E-03 2.76923115E-03 6.21482117E-03
34 75-1.20835802E-02 5.03375948E-04-1.57711290E-05 1.21567565E-03-8.05191443E-03
34 76-1.35676733E-02-2.26849636E-02 3.96172990E-04 4.61019181E-03 2.81404712E-03
34 77 5.84794616E-02 2.34041247E-03 6.39004851E-03 5.14145722E-03 5.03929063E-02
34 78-8.47558790E-04 9.16141455E-03 2.98788927E-03 8.22409353E-02-4.49356698E-02
34 79 5.07504854E-02 4.26470690E-02 1.40212484E-04-9.77298692E-04 8.37086208E-04
34 80 1.14712012E-03-1.32071783E-03 1.10527031E-04-1.09504839E-02-1.82741838E-02
34 81 1.94639331E-04-1.03108300E-02-2.08947974E-03 4.74333601E-02 2.29108858E-03
34 82-1.78792494E-02-2.85681999E-03 3.32501517E-02 1.92725615E-03-7.04987664E-03
34 83 1.20744845E-03-4.03518875E-01 1.05626702E-01-5.16072172E-02 7.37034011E-02
34 84-3.10201422E-03-7.78390879E-04 3.88040510E-03-2.47260634E-03-9.75962637E-04
34 85-1.84376437E-03 3.16706569E-03 5.25424207E-03 8.96006414E-03 5.18378199E-03
34 86 3.76121143E-03-1.35459924E-02 1.63856346E-02 1.03806855E-02 5.84656896E-03
34 87-3.56484908E-03 7.86376018E-03 1.37765015E-03-1.45604276E-03 4.87435592E-01
34 88 6.81743587E-02 1.84663924E-02-6.10080525E-02 1.29795817E-03-5.02632609E-04
34 89-7.95325563E-04-3.84625853E-03-1.97889202E-03-2.95691352E-03-7.24036727E-04
34 90 4.53687275E-04-2.88586909E-03-4.64813394E-03-8.07277548E-03-1.35024434E-02
34 91 3.47141940E-03 1.48843417E-02-1.58213294E-03 3.54970986E-02 6.21775336E-03
34 92 2.71798358E-02-2.74735011E-03 1.74601961E-02-1.54652081E-03 5.53778526E-03
34 93 1.19200527E-03-4.96995151E-01-2.49940275E-02 4.39342488E-02-2.09243989E-02
34 94 3.80013028E-03-1.50723567E-03-2.29289462E-03 6.63938785E-05-2.24108328E-03
34 95-1.46187115E-03 1.12826066E-02 1.87410745E-02 3.34218154E-03 5.71645426E-03
34 96-6.87324938E-03-4.79863706E-02 7.69164222E-03 1.12780636E-02-1.15587999E-02
34 97-2.71152837E-02 4.83230020E-03 1.12642984E-03-3.70901470E-03 3.40851060E-01
34 98 6.04530378E-02 1.78202360E-02 2.92949880E-02 1.43141904E-03 2.28759622E-03
34 99-3.71901526E-03-4.32655795E-04-1.94393206E-04 2.76966946E-03-7.36589065E-03
34100-6.65746751E-03-2.96201562E-03 9.02725245E-03 1.80597448E-02 3.00769400E-02
34101-7.43379579E-04-3.72528426E-03 3.83637875E-03-7.56233754E-02 7.80254866E-04
34102-4.20066610E-03 6.05467364E-03-6.67286963E-02-4.04419721E-03-1.57972476E-03
34103 3.39179449E-03-3.66522184E-02 7.79992936E-03 1.17903351E-02 2.12463496E-03
34104-2.95289868E-04-9.01113086E-04 1.19640295E-03 2.86729423E-04 1.66830868E-03
34105 1.43995525E-03-1.21135012E-02-1.02398708E-02 2.35994824E-03 1.56103205E-02
34106-1.35728366E-02-1.27368200E-02-1.79314783E-03 1.42785257E-02-1.09502584E-02
34107-1.83156067E-02 3.61315853E-03 1.09085749E-03-9.23263486E-04 4.60977428E-02
34108 4.72704305E-03 3.23679144E-03-1.37173870E-03 3.91319865E-02 1.75932543E-03
34109-1.40823814E-03-4.43148067E-04 4.07892755E-02-2.48251808E-03-6.29392058E-03
34110 4.45918155E-03 3.41783301E-04-6.17737893E-04 2.75954592E-04 2.00282729E-04
34111 2.83415813E-05 1.04558621E-04 9.20569695E-03 8.55693070E-03 1.97003657E-03
34112-3.22517258E-03 6.18041491E-03 4.82812657E-03-3.26450457E-03-7.86622595E-03
34113 8.96836172E-03 8.13177993E-03 1.44263346E-03-3.07391330E-03-1.71549009E-02
34114-2.86982495E-02-3.23420085E-03-1.75236190E-03 1.32441466E-03 7.22406421E-02
34115-3.56659632E-03-1.07828375E-03 1.44057557E-03 6.51616456E-02-4.50071214E-03
34116-4.40314542E-03 7.11073654E-04 1.46151745E-01-1.84794067E-02-2.71596164E-02
34117 1.19087776E-02 3.06333799E-04-3.72703824E-04 6.63700257E-05-2.71891917E-04
34118-1.67837510E-04 1.63633150E-04 1.26468331E-02 1.17008166E-02-2.89934083E-03
34119-2.16294443E-02 1.30384757E-02 1.21764504E-02-3.47882563E-03 3.81530304E-03
34120 1.30726792E-02 1.18156952E-02-5.97972736E-03 1.86389161E-03 4.99232789E-03
34121 8.40374887E-03-1.30519170E-03 1.13107085E-02 1.52959060E-04-2.41543625E-02
34122-1.77389330E-03 1.89170867E-02-2.01766506E-04-2.72440875E-02 2.76999338E-04
34123 1.14582290E-02 3.79907245E-04 2.90040291E-02-1.15708965E-02-4.75102129E-03
34124-1.45974296E-03-9.13433079E-04 8.41021816E-04 7.24112631E-05-2.01686085E-03
34125 1.60410297E-04 4.82702486E-04-8.74706332E-03-6.47130862E-03-1.10312234E-02
34126 6.29994300E-03 1.26274202E-02 1.23329036E-02 7.14944650E-04 1.05125103E-01
34127-1.43657693E-02-2.40814312E-02-4.52539000E-04 1.53854064E-03-3.23844138E-03
34128 6.14119469E-02-8.21511871E-04 1.19461690E-03-3.58213789E-03 4.54520277E-02
34129-2.35895100E-04 1.90882989E-04-2.61600520E-03-4.57813001E-02-1.33067622E-02
34130-1.81863339E-02 8.58076451E-03 2.55013587E-04-3.71225656E-04 1.16212069E-04
34131 1.60750810E-05 5.31243489E-05 8.16209093E-05 1.08204817E-02 1.01643844E-02
34132 2.32759195E-03-1.56422161E-02 1.09878010E-02 1.00773028E-02-3.39169782E-04
34133-1.53499088E-02 1.02583099E-02 9.51953909E-03 2.04188526E-03 8.68375963E-03
34134 9.96448964E-03 1.67798887E-02-2.73996052E-03-4.83357615E-03-1.73223075E-03
34135-4.92750249E-02-4.25103172E-03-7.51959280E-03-2.63921395E-03-5.07194768E-02
34136-2.10207524E-03-2.88555474E-03-1.79696850E-03 1.60190005E-02-1.62769286E-04
34137-9.75344636E-04-1.52081877E-03-2.11029788E-04 4.40931059E-04-2.29901271E-04
34138 4.19899973E-04 1.61843851E-04 2.59984348E-04
35  1-2.17657952E-02-3.62684164E-02 1.22128885E-03 1.45688711E-03-1.92386326E-03
35  2 9.17405609E-02 1.75715295E-03 1.43536749E-03 1.73767194E-04 6.82014278E-02
35  3-1.82607882E-03-5.03462581E-04 5.68265027E-05 6.35239289E-02-2.16437621E-02
35  4-1.15465360E-02-2.29840926E-02-2.93671727E-04 7.34732536E-04-4.41060809E-04
35  5-5.56795105E-04-7.04402292E-04 1.33698145E-04 1.64436454E-02 1.51100272E-02
35  6-4.39470489E-03 2.85336791E-03 1.58372680E-02 1.41395409E-02-5.40782999E-03
35  7-8.80817493E-03-8.06098467E-03-1.35291305E-02 5.18574599E-03 3.43549355E-03
35  8 1.04054355E-02 3.55335708E-02 8.31049089E-03 5.40165820E-03 1.98741941E-02
35  9 2.82025145E-02 5.00692832E-03 4.06505944E-03 2.63988016E-03-3.68369343E-01
35 10 3.41162848E-02 8.14837839E-03 9.08934546E-02 2.27251326E-03-1.06151144E-03
35 11-1.21100182E-03-4.22137957E-04 3.86497356E-03 9.93369881E-04 1.28648125E-02
35 12 2.14701622E-02-1.00720269E-02 8.90271173E-03 7.73813461E-03-5.55772566E-02
35 13-1.68755613E-02 1.52613738E-02 1.46905359E-02-4.63022592E-02-4.97481193E-03
35 14 3.83139306E-03 3.96784750E-03 2.14232140E-01-1.87866291E-01-1.65829720E-01
35 15 4.15622818E-02-7.47214721E-05-1.25146957E-03 1.32619104E-03-3.62016084E-03
35 16 8.20965670E-05-4.35347908E-03 1.46487370E-02 2.43852828E-02 2.56600465E-03
35 17 3.64749038E-03 2.31491987E-03-6.24608069E-02 3.98539790E-03 6.20389916E-03
35 18 5.53672888E-03-4.20759052E-02 1.36874533E-03-1.35684656E-03 7.14475117E-04
35 19 1.13516310E-01-1.05001544E-01-2.20226553E-02-3.30489048E-02-5.55414589E-04
35 20 9.28920149E-04-3.73505560E-04-1.80060283E-03-1.46423965E-04 9.71135958E-04
35 21-1.18522015E-02-1.15732102E-02 1.31066132E-03 1.31618783E-02 8.60600310E-04
35 22 1.40962596E-03-1.17658010E-03 2.54515237E-04 7.52084571E-03-3.41560222E-03
35 23-2.15951567E-03 4.21179483E-04 1.47308002E-02-4.22739327E-03 2.93953703E-03
35 24 1.18344624E-03 5.32241475E-04 1.48664416E-01 5.34414317E-02-1.05930267E-01
35 25-4.33667449E-03 8.01717534E-05 2.69365633E-04-3.49537387E-04-1.43407829E-03
35 26-2.60831276E-04-3.30646956E-03-1.22060734E-02-2.03088823E-02-7.06543800E-03
35 27-3.22577451E-03 6.71477348E-03 5.13301412E-02-1.26546256E-02-5.81390815E-03
35 28 1.35290305E-02 4.43114159E-02-5.63317437E-03-1.57531888E-03 7.98561886E-05
35 29-2.88062596E-01 1.94392146E-02-8.41622611E-03 8.21756859E-02 3.26276952E-03
35 30-1.70990002E-03-1.55286950E-03 2.95655389E-03-3.81175723E-04-1.08508005E-03
35 31 9.27963710E-03 8.92339930E-03-7.90156905E-04-1.35845529E-02 4.08741964E-03
35 32 6.78510574E-03 2.06704238E-03-1.59837211E-03 7.49825659E-03-1.66309374E-02
35 33 3.45515419E-03-2.16486337E-03 1.47662151E-02-1.91200602E-02 3.74887221E-03
35 34-3.71468699E-03 2.85090978E-03 1.91205251E-01-2.90697143E-02 3.27146409E-02
35 35 1.10577251E-02-1.33531503E-03-7.28779145E-04 2.06409417E-03 8.78637131E-04
35 36-2.26189064E-03 2.51640772E-03-2.87077647E-03-1.81552115E-03-5.98394945E-03
35 37 9.86317227E-03-3.44975152E-03-2.58309767E-03-3.82829803E-03 7.70538454E-03
35 38 2.53903791E-03 4.23046471E-03 4.86660159E-04 6.68804165E-04 9.64627518E-04
35 39-1.03951517E-02 4.01301109E-04 1.06958823E-03 1.85901131E-03-1.29024915E-02
35 40 2.04862253E-03 7.40537247E-04 4.32108887E-04-2.39107095E-02 5.52088602E-03
35 41 4.25246945E-03-6.41198706E-03-1.05028403E-04-1.04776768E-04 2.09805171E-04
35 42 6.56420058E-05-2.77206737E-04-1.03304395E-04-2.19233077E-03-1.86989783E-03
35 43 2.77601860E-03-6.14619190E-04-2.33548032E-03-1.88497022E-03-2.25162019E-03
35 44-6.80198131E-03-1.21742306E-03-9.42552823E-04 2.48330942E-03 5.21235323E-03
35 45-2.65309112E-03-4.45557291E-03-4.52686434E-04-8.36551526E-04 1.03052579E-03
35 46 1.15088138E-02-1.33032074E-03-1.38379974E-03 2.43799562E-03 8.28429989E-03
35 47 1.63803733E-03-1.02500691E-03-1.78660163E-03 1.20769100E-01 3.70991884E-02
35 48-1.07812747E-02-2.23287815E-02 9.44012645E-05 1.04433265E-04-1.98834529E-04
35 49 3.51004499E-04 3.14334066E-04-2.28403843E-04 3.50702104E-03 2.77004089E-03
35 50 9.07227023E-03 3.57035403E-02 1.37264896E-03 1.00971327E-03-4.50680709E-03
35 51-9.16704895E-03 2.15093499E-03 2.57445367E-03-5.52453727E-04-1.56961700E-03
35 52 2.60579925E-03 4.37824339E-03 3.92325079E-03 3.85497756E-03 4.14791279E-03
35 53-1.23299825E-02 6.98921650E-03 6.55228745E-03 7.07225437E-03-1.41471104E-02
35 54 4.62291825E-03 3.20579624E-03 4.54268591E-03 1.66763874E-02-5.32035374E-03
35 55-5.19375886E-03-1.32976911E-03-8.52012048E-04 1.14232605E-03-2.90314001E-04
35 56 3.21580089E-04-4.92884628E-04 3.74096114E-04-5.22017793E-03-2.64988846E-03
35 57-3.84179114E-03 2.64164398E-02 6.80090565E-03 5.88908813E-03 7.78636303E-03
35 58-1.73359586E-02 1.98632581E-02 3.32170983E-02-1.49682782E-03-4.34859642E-03
35 59-2.87836185E-03-8.39017096E-02-2.80575378E-03-4.45044270E-03-3.13267444E-03
35 60-6.95843596E-02 8.37250624E-04-3.98878414E-03 6.21636263E-04-2.14462382E-01
35 61 1.24614146E-02-3.68349469E-02-2.71134328E-02-1.45898521E-04-2.48265251E-05
35 62 1.70725046E-04-3.58624647E-04-9.01377534E-05 3.59422599E-04-1.38654091E-02
35 63-1.27994405E-02 2.37058511E-03 5.54543517E-03-1.49289615E-02-1.42680981E-02
35 64 2.53292473E-03-1.36363433E-02-1.50983412E-02-1.37380266E-02 8.41512875E-03
35 65 7.53913458E-03-9.33359434E-03-1.56975632E-02-4.10270918E-03 4.09128416E-03
35 66 4.43777975E-04 4.57240961E-02-6.21110302E-03 6.55041358E-03 6.98095015E-04
35 67 4.91068125E-02-3.97237651E-03 2.62679866E-03 5.76987655E-04-1.43317323E-02
35 68 1.21100024E-02 1.58146833E-03-3.08653886E-03-3.89194608E-04-2.34561569E-04
35 69 6.23756177E-04 6.48807466E-04 1.68662500E-04-1.18945892E-04 1.33867021E-02
35 70 2.23088396E-02-2.01947030E-02-3.57233024E-04-3.29190792E-03-5.63662172E-02
35 71-3.90400076E-02 1.62218448E-03-3.44740047E-03-3.84317270E-02-1.22871984E-02
35 72-1.29717699E-03-3.61860231E-03 1.21790458E-01 1.90940787E-02 1.17775470E-02
35 73 2.81567066E-02 2.97823633E-03 2.07422819E-04-3.18565914E-03-2.67276816E-03
35 74-7.58301393E-03 2.27539820E-03-1.40085566E-02-1.46219506E-02-2.68168208E-04
35 75 1.11345350E-02-7.05464641E-03-7.34498933E-03 2.04468094E-03-1.13833404E-02
35 76 3.60971872E-02 6.03650682E-02 2.62859818E-03-1.30779910E-02-4.52351996E-03
35 77-1.55491709E-01-1.04462823E-03-1.92582468E-02-7.60833655E-03-1.35634164E-01
35 78 9.09675345E-03-2.27205653E-02-9.22458560E-03-2.04907654E-01-4.47149298E-02
35 79-6.18138607E-02 1.85318238E-02-1.03344042E-03 3.92201201E-03-2.88857159E-03
35 80-2.94137057E-03 1.93226780E-03-4.58871495E-05 2.72190423E-02 4.54144256E-02
35 81-2.39291531E-03 2.46911819E-02 6.34638250E-03-1.18006055E-01-9.85466924E-03
35 82 4.30276980E-02 9.00193461E-03-8.33766544E-02 1.28284210E-03 1.33773548E-02
35 83 3.55376475E-03 6.70239821E-01 5.23377690E-02-4.38941861E-02-6.73489428E-02
35 84 8.24347672E-03 1.75203250E-03-9.99550922E-03 5.39913845E-03 2.51978301E-03
35 85 3.94882312E-03-1.18576958E-02-1.96636406E-02-2.39025879E-02-1.36021372E-02
35 86-9.62595659E-03 5.00522779E-02-4.43505715E-02-2.71627127E-02-1.45490327E-02
35 87 2.05707854E-02-1.62097043E-02-4.14631963E-03 2.64010730E-03-7.75916374E-01
35 88 9.95215047E-03-5.66216071E-02 1.98762491E-01-3.42909537E-03 1.22169972E-03
35 89 2.20739565E-03 9.80024857E-03 5.19486575E-03 7.81975942E-03 4.88018060E-03
35 90 2.66629713E-03-5.89976752E-05-1.01705865E-02 1.93470279E-02 3.23940957E-02
35 91-1.00436993E-02-3.79705658E-02 6.54165030E-03-8.54329392E-02-1.82953556E-02
35 92-6.82939546E-02 1.15511800E-02-4.73748572E-02 5.54046902E-03-1.83680575E-02
35 93-2.09321438E-03 1.09541963E+00 1.15915848E-01-3.00196662E-01 4.77941519E-02
35 94-9.49897403E-03 3.54558954E-03 5.95338449E-03-4.98226778E-04 5.73417677E-03
35 95 2.75232691E-03-2.50685855E-02-4.15923017E-02-1.16561886E-02-1.31574175E-02
35 96 2.05038225E-02 1.06061860E-01-2.55661391E-02-2.60082875E-02 3.54541947E-02
35 97 6.00340415E-02-9.65171089E-03-4.82268379E-03 7.17174819E-03-6.48012895E-01
35 98-6.80365863E-02-7.66893714E-02-1.39458371E-01-5.08306838E-03-5.07006079E-03
35 99 1.01531292E-02 1.99241570E-03 5.72632442E-04-7.47508431E-03 1.58948423E-02
35100 1.46449323E-02 3.43687286E-03-2.28783327E-02-4.82564160E-02-8.03572307E-02
35101 2.02729347E-03 1.06038634E-02-7.64391880E-03 2.02054398E-01-2.17232407E-03
35102 1.20054886E-02-1.09766995E-02 1.75399575E-01 1.03287003E-02 5.25706732E-03
35103-8.28316264E-03 2.06829466E-01-2.01907045E-02-3.78177052E-04 2.18208393E-03
35104 1.14825734E-03 2.77418153E-03-3.92243887E-03-5.68900339E-04-3.82793411E-03
35105-3.03097302E-03 3.22868450E-02 2.72542816E-02-8.20034130E-03-1.69618040E-02
35106 3.67285917E-02 3.50257421E-02-2.60143062E-03-4.40238353E-02 2.58666442E-02
35107 4.32706919E-02-8.76219758E-03-3.32073929E-03 2.63228512E-03-1.09025469E-01
35108-1.15541504E-02-8.78826106E-03 4.04075224E-03-8.92529450E-02-1.84933940E-03
35109 1.91272729E-03 5.34913786E-04 8.79131067E-02 4.01506266E-02-1.82449681E-03
35110-1.09858947E-02-8.11429479E-04 1.57901100E-03-7.67581516E-04-5.48809292E-04
35111 4.34347449E-06-2.88076819E-04-2.19222031E-02-2.08484826E-02 1.40587170E-03
35112 3.33307094E-03-1.40390478E-02-1.06696837E-02 6.79222275E-03 2.85339112E-02
35113-2.15699584E-02-2.04004395E-02 2.29743191E-03 8.60274740E-03 4.43920089E-02
35114 7.42077944E-02 7.86741173E-03 4.58692513E-03-2.95705458E-03-1.85866394E-01
35115 9.46489214E-03 2.69043332E-03-3.09366435E-03-1.74800898E-01 5.02638441E-03
35116 1.34499578E-02-1.01486227E-03-1.87267617E-01-6.99154894E-03 4.27877087E-02
35117-1.25647115E-02-7.11475072E-04 8.27854926E-04-1.16379854E-04 9.22349576E-04
35118 2.38151359E-04-4.69841980E-04-3.29123634E-02-3.07047087E-02 1.24743265E-02
35119 3.70936809E-02-3.36655246E-02-3.10733249E-02 1.03863116E-02 4.76919750E-03
35120-3.40678659E-02-3.04631824E-02 1.34473951E-02-1.50821383E-03-1.48208351E-02
35121-2.49615582E-02-2.45699161E-03-2.99691857E-02 4.56048787E-04 7.18992765E-02
35122-6.28836238E-03-5.04424677E-02 1.17143406E-03 7.84519162E-02-4.90849665E-03
35123-3.02329717E-02 1.83215439E-03-2.35045978E-02 3.68496730E-03 1.51719095E-03
35124-2.77008381E-03 2.42507722E-03-1.90820918E-03-5.16868041E-04 5.80340668E-03
35125-8.34016148E-04-1.23197882E-03 2.78566047E-02 2.13488799E-02-3.46062004E-03
35126-2.71365407E-03-3.02393194E-02-2.72320814E-02 1.21710790E-03-2.50766578E-03
35127 3.45625400E-02 5.78439566E-02 9.30238167E-04-3.69515182E-03 7.85281568E-03
35128-1.45715363E-01 1.76794069E-03-3.42889389E-03 9.05452776E-03-1.30639510E-01
35129-3.43926682E-03-1.10070815E-03 9.47059925E-03-2.58580964E-01 1.28883705E-02
35130-4.24288339E-02 5.88792751E-02-5.63322932E-04 8.61654724E-04-2.98331792E-04
35131-2.61148178E-05-1.33139689E-04 1.94191997E-05-2.60955553E-02-2.28014981E-02
35132 1.33433914E-02-2.12491679E-02-2.62803227E-02-2.34852477E-02 6.34653798E-03
35133 1.32601582E-03-2.45265383E-02-2.34388933E-02 9.77806873E-03-1.30786299E-03
35134-2.34530583E-02-3.94970959E-02 8.11672985E-03 1.27736996E-02 4.77514213E-03
35135 1.16059743E-01 1.24492416E-02 1.96586910E-02 7.38793643E-03 1.18609817E-01
35136 7.42755092E-03 9.83521484E-03 4.86225664E-03-6.28923382E-02 2.97657367E-04
35137-2.66446447E-03 6.72676409E-03 7.03581157E-04-1.23483748E-03 5.31256323E-04
35138-1.31076439E-03-5.72657601E-04-7.07466349E-04
36  1 2.90781181E-02 4.84401011E-02 1.88233781E-02 8.64752225E-04 3.87130587E-03
36  2-1.22135094E-01 3.74020405E-02 5.23938718E-03 1.58364106E-03-9.73498139E-02
36  3 1.05465444E-02-2.32866244E-04 6.27255843E-03 2.23448308E-01-4.24092613E-02
36  4 4.93171481E-03-5.12368602E-02 2.98633359E-03-5.14331413E-04-2.47200218E-03
36  5 3.09897593E-03-6.87943536E-03-3.06743930E-03-2.58806670E-02-2.50821784E-02
36  6 2.31499248E-03 2.15015215E-02-1.94865602E-02-1.83582410E-02 9.95097681E-03
36  7-6.59058500E-03 3.74544325E-02 6.26745503E-02-1.09273512E-02-1.42349562E-02
36  8-2.52695809E-03-1.61779720E-01-1.46974313E-02-2.15703795E-02-3.79374761E-03
36  9-1.42357019E-01 2.17293861E-03-2.54485249E-02 7.59075549E-03-1.84678946E-01
36 10-6.42719414E-02-4.29407672E-02-6.01477288E-02-2.06959236E-03 5.19027449E-03
36 11-3.12068213E-03 3.92026902E-03-1.45108093E-03-1.75746780E-03 2.74480425E-02
36 12 4.58101453E-02 1.26453597E-03 2.92708415E-02-2.49250270E-03-1.18575244E-01
36 13 8.92986262E-03 5.23565012E-02-2.87542549E-03-8.96144008E-02-3.75267202E-03
36 14 1.96687925E-02-8.53318051E-03 7.62187929E-01-1.85075916E-02-4.76381972E-02
36 15 1.08123264E-01 1.05074706E-02-1.73324525E-03-8.77422538E-03-3.60994483E-03
36 16 3.22228471E-03-7.32258983E-03-1.86475101E-02-3.10111289E-02 2.68821991E-02
36 17-8.13268702E-03 1.24223062E-02 7.98333212E-02 4.98307036E-02-1.72164971E-02
36 18 1.95741746E-02 3.62934903E-02 1.86284462E-02-5.47910977E-03-2.35109584E-03
36 19-1.03249793E+00 7.11984404E-03-4.16799777E-02-2.40667829E-01-2.73494398E-03
36 20-1.48265904E-03 4.21760303E-03-9.52506206E-03 6.19694664E-03-7.07186263E-03
36 21 1.03062883E-02 8.80352269E-03 1.91367105E-03-1.90098924E-02 1.37387166E-02
36 22 2.31515555E-02 1.60738647E-02-3.77667819E-02-9.19813172E-03-6.29485025E-02
36 23 2.98350763E-02-6.73141721E-02-1.65100549E-02-1.94181177E-02-6.52610705E-03
36 24-2.65421639E-02-3.94814123E-04 1.18831608E+00-1.21166869E-01-3.28272970E-01
36 25-2.44910264E-02-8.78865442E-03 3.12764417E-03 5.66101025E-03 1.27235027E-03
36 26 5.77231439E-03-5.85106892E-04-1.84360069E-02-3.05707192E-02 1.84774943E-02
36 27-9.05129015E-03-2.55268491E-02 7.87859318E-02 3.73947344E-02-1.85337253E-02
36 28-4.54030306E-02 3.66453366E-02 1.56900244E-02-3.46099744E-03-1.24193145E-05
36 29-7.08548225E-01 7.18513779E-02-6.45813030E-02 1.63396026E-01-7.29543664E-03
36 30-2.90584357E-03 1.02012802E-02-4.31799034E-03 5.43336261E-04 8.73661538E-03
36 31 1.06781269E-02 7.93572763E-03 1.12305521E-03-2.41355883E-02-4.95321134E-02
36 32-8.24577641E-02-2.78865794E-03 1.41010525E-02 3.23963893E-03 2.07015683E-01
36 33 1.01725013E-03 1.81319766E-02 3.58303175E-03 1.86281992E-01-1.08450022E-02
36 34 8.11323960E-03 6.34377535E-03 3.62654250E-01-1.35430637E-02 2.24095738E-02
36 35-2.40524555E-03 1.72364932E-03 3.83900949E-03-5.56265881E-03-5.18515966E-04
36 36-2.95460430E-03 8.81603579E-04 3.10035716E-02 2.39483495E-02-9.14279240E-03
36 37-1.47192410E-02 3.90059590E-02 3.67990047E-02-3.29713831E-03-3.67150348E-02
36 38 1.86452016E-02 3.12117263E-02 7.38679828E-03-4.98205966E-03-2.82758918E-03
36 39-7.87148723E-02 1.05326222E-02-1.09518878E-02-4.26091407E-03-6.26481435E-02
36 40-4.61664530E-04 6.58203260E-04-5.96419141E-04 1.27766201E-01-4.65994999E-02
36 41-7.37288205E-03 1.73363279E-02-7.20416389E-04 1.70869330E-03-9.88276912E-04
36 42 3.19112389E-04-3.06600041E-05 9.64008820E-05-1.68726796E-02-1.67044441E-02
36 43-1.73380161E-03 5.16144854E-03-8.15446634E-03-5.32895574E-03 5.43322312E-03
36 44 2.65368287E-02-1.70783821E-02-1.62467754E-02-2.37495714E-03 7.15594979E-03
36 45 4.63915172E-02 7.75944439E-02-6.19666480E-03 3.64587339E-03 1.46941803E-03
36 46-1.94535907E-01-6.07755064E-03 1.28109540E-03 3.60395474E-04-1.85514143E-01
36 47-4.80930644E-03 1.32047625E-02 2.52909425E-03-2.24200272E-01-2.21318436E-03
36 48 5.07231630E-02 1.36995791E-02-4.79341869E-04 7.71720449E-04-2.92378580E-04
36 49-1.75807579E-03-2.68733147E-04 7.60534615E-04-3.62400443E-02-3.40947728E-02
36 50 1.13396288E-02 5.85685886E-02-3.54896472E-02-3.19467096E-02 1.13584177E-02
36 51 1.53815174E-03-3.65335256E-02-3.36860835E-02 1.23817318E-02-6.15972554E-03
36 52-1.82953401E-02-3.07922068E-02-2.08627543E-02-2.20785752E-02-2.46610916E-03
36 53 8.83502123E-02-3.76884152E-02-3.62143603E-02-5.31396047E-03 9.50914312E-02
36 54-2.26892145E-02-1.88664879E-02-4.90480012E-03-2.17596225E-02-7.08614979E-03
36 55 6.07378920E-03 5.66552516E-03 5.21364070E-03-5.23160964E-03 1.79689433E-05
36 56-6.72135103E-04 3.13297557E-03 8.97112702E-04 3.02771309E-02 2.09923735E-02
36 57-1.07883604E-02 1.55141520E-02-3.06267736E-02-2.43299212E-02-5.80731501E-03
36 58-1.50043433E-01 4.44637893E-02 7.43629760E-02 5.33120256E-04-6.82471603E-03
[truncated: 7,274,953 more chars]
