# Supplementary material for: Computational Investigation of the Formation of Peroxide (ROOR) Accretion Products in the OH- and NO3-Initiated Oxidation of α-Pinene
Source: J Phys Chem A. 2021 Dec 9;125(50):10632–9. doi: 10.1021/acs.jpca.1c08969 (PMC8713291; doi:10.1021/acs.jpca.1c08969)
Supplement: Supplementary file 2 — jp1c08969_si_002.zip [file jp1c08969_si_002.zip › JPCA-secondnd-paper-updated-outfile/α-pinene, (S-alkoxy,S-hydroxy)2/socα-pinene-(S-alkoxy,S-hydroxy)2.out]

----- GAMESS execution script 'rungms' -----
This job is running on host ukko2-22.cs.helsinki.fi
under operating system Linux at Mon 9 Nov 08:03:12 EET 2020
Available scratch disk space (Kbyte units) at beginning of the job is
Filesystem                            1K-blocks        Used  Available Use% Mounted on
nas-fs2.cs.helsinki.fi:/c_appl/proj 61203283968 54860510784 6342773184  90% /proj
GAMESS temporary binary files will be written to /proj/hasanaga/SCR/galib
GAMESS supplementary output files will be written to /proj/hasanaga/GALIB/SCR
Copying input file soc-ohupodown-1480.inp to your run's scratch directory...
 
Assuming a single but multicore node.
 

 Distributed Data Interface kickoff program.
 Initiating 10 compute processes on 1 nodes to run the following command:
 /proj/hasanaga/gamess/gamess.01.x soc-ohupodown-1480 

          ******************************************************
          *         GAMESS VERSION = 30 SEP 2019 (R2)          *
          *             FROM IOWA STATE UNIVERSITY             *
          * M.W.SCHMIDT, K.K.BALDRIDGE, J.A.BOATZ, S.T.ELBERT, *
          *   M.S.GORDON, J.H.JENSEN, S.KOSEKI, N.MATSUNAGA,   *
          *          K.A.NGUYEN, S.J.SU, T.L.WINDUS,           *
          *       TOGETHER WITH M.DUPUIS, J.A.MONTGOMERY       *
          *         J.COMPUT.CHEM.  14, 1347-1363(1993)        *
          **************** 64 BIT LINUX VERSION ****************

  SINCE 1993, STUDENTS AND POSTDOCS WORKING AT IOWA STATE UNIVERSITY
  AND ALSO IN THEIR VARIOUS JOBS AFTER LEAVING ISU HAVE MADE IMPORTANT
  CONTRIBUTIONS TO THE CODE:
     IVANA ADAMOVIC, CHRISTINE AIKENS, YURI ALEXEEV, POOJA ARORA,
     ANDREY ASADCHEV, ROB BELL, PRADIPTA BANDYOPADHYAY, JONATHAN BENTZ,
     COLLEEN BERTONI, BRETT BODE, KURT BRORSEN, CALEB CARLIN, GALINA CHABAN,
     WEI CHEN, CHEOL HO CHOI, PAUL DAY, ALBERT DEFUSCO, NUWAN DESILVA,
     TIM DUDLEY, DMITRI FEDOROV, ALEX FINDLATER, GRAHAM FLETCHER, 
     MARK FREITAG, KURT GLAESEMANN, EMILIE B GUIDEZ, ANASTASIA GUNINA, 
     DAN KEMP, SAROM SOK LEANG, GRANT MERRILL,
     NORIYUKI MINEZAWA, JONATHAN MULLIN,
     TAKESHI NAGATA, SEAN NEDD, HEATHER NETZLOFF, BOSILJKA NJEGIC, RYAN OLSON,
     MIKE PAK, BUU PHAM, DAVID POOLE,
     SPENCER PRUITT, LUKE ROSKOP, TOSAPORN SATTASATHUCHANA,
     JIM SHOEMAKER, LYUDMILA SLIPCHENKO,
     TONY SMITH, JIE SONG, TETSUYA TAKETSUGU, SIMON WEBB,
     JORGE LUIS GALVEZ VALLEJO, PENG XU, SOOHAENG YOO,
     FEDERICO ZAHARIEV

  ADDITIONAL CODE HAS BEEN PROVIDED BY COLLABORATORS IN OTHER GROUPS:
     IOWA STATE UNIVERSITY:
          JOE IVANIC, AARON WEST, LAIMUTIS BYTAUTAS, KLAUS RUEDENBERG
     UNIVERSITY OF TOKYO: KIMIHIKO HIRAO, TAKAHITO NAKAJIMA,
          TAKAO TSUNEDA, MUNEAKI KAMIYA, SUSUMU YANAGISAWA,
          KIYOSHI YAGI, MAHITO CHIBA, SEIKEN TOKURA, NAOAKI KAWAKAMI
     UNIVERSITY OF AARHUS: FRANK JENSEN
     UNIVERSITY OF IOWA: VISVALDAS KAIRYS, HUI LI
     NATIONAL INST. OF STANDARDS AND TECHNOLOGY: WALT STEVENS, DAVID GARMER
     UNIVERSITY OF PISA: BENEDETTA MENNUCCI, JACOPO TOMASI
     UNIVERSITY OF MEMPHIS: HENRY KURTZ, PRAKASHAN KORAMBATH
     UNIVERSITY OF ALBERTA: TOBY ZENG, MARIUSZ KLOBUKOWSKI
     UNIVERSITY OF NEW ENGLAND: MARK SPACKMAN
     MIE UNIVERSITY: HIROAKI UMEDA
     NAT. INST. OF ADVANCED INDUSTRIAL SCIENCE AND TECHNOLOGY: KAZUO KITAURA
     MICHIGAN STATE UNIVERSITY:
          KAROL KOWALSKI, MARTA WLOCH, JEFFREY GOUR, JESSE LUTZ,
          WEI LI, JUN SHEN, J. EMILIANO DEUSTUA, PIOTR PIECUCH
     UNIVERSITY OF MINNESOTA:
          ANDREW SAND, PRACHI SHARMA, YINAN SHU
     UNIVERSITY OF SILESIA: MONIKA MUSIAL, STANISLAW KUCHARSKI
     FACULTES UNIVERSITAIRES NOTRE-DAME DE LA PAIX:
          OLIVIER QUINET, BENOIT CHAMPAGNE
     UNIVERSITY OF CALIFORNIA - SANTA BARBARA: BERNARD KIRTMAN
     INSTITUTE FOR MOLECULAR SCIENCE:
          KAZUYA ISHIMURA, MICHIO KATOUDA, AND SHIGERU NAGASE
     UNIVERSITY OF NOTRE DAME: ANNA POMOGAEVA, DAN CHIPMAN
     KYUSHU UNIVERSITY:
          HARUYUKI NAKANO,
          FENG LONG GU, JACEK KORCHOWIEC, MARCIN MAKOWSKI, AND YURIKO AOKI,
          HIROTOSHI MORI AND EISAKU MIYOSHI
     PENNSYLVANIA STATE UNIVERSITY:
          TZVETELIN IORDANOV, CHET SWALINA, JONATHAN SKONE,
          SHARON HAMMES-SCHIFFER
     WASEDA UNIVERSITY:
          MASATO KOBAYASHI, TOMOKO AKAMA, TSUGUKI TOUMA,
          TAKESHI YOSHIKAWA, YASUHIRO IKABATA, JUNJI SEINO,
          YUYA NAKAJIMA, HIROMI NAKAI
     NANJING UNIVERSITY: SHUHUA LI
     UNIVERSITY OF NEBRASKA:
          PEIFENG SU, DEJUN SI, NANDUN THELLAMUREGE, YALI WANG, HUI LI
     UNIVERSITY OF ZURICH: ROBERTO PEVERATI, KIM BALDRIDGE
     N. COPERNICUS UNIVERSITY AND JACKSON STATE UNIVERSITY:
          MARIA BARYSZ
     UNIVERSITY OF COPENHAGEN: Jimmy Kromann, CASPER STEINMANN
     TOKYO INSTITUTE OF TECHNOLOGY: HIROYA NAKATA
     NAGOYA UNIVERSITY: YOSHIO NISHIMOTO, STEPHAN IRLE
     MOSCOW STATE UNIVERSITY: VLADIMIR MIRONOV
     A.N.NESMEYANOV INSTITUTE OF ORGANOELEMENT COMPOUNDS OF RUSSIAN ACADEMY OF SCIENCES:
          IGOR S. GERASIMOV
     JOHANNES KEPLER UNIVERSITY LINZ:
          CHRISTIAN FRIEDL


 PARALLEL VERSION RUNNING ON       10 PROCESSORS IN        1 NODES.

 EXECUTION OF GAMESS BEGUN Mon Nov  9 08:03:13 2020

            ECHO OF THE FIRST FEW INPUT CARDS -
 INPUT CARD> $CONTRL SCFTYP=none CITYP=GUGA MPLEVL=0 RUNTYP=TRANSITN                        
 INPUT CARD>  itol=30 icut=11 maxit=200                                                     
 INPUT CARD>  MULT=1 icharg=0 ispher=0                                                      
 INPUT CARD>  EXETYP=run                                                                    
 INPUT CARD> $END                                                                           
 INPUT CARD> $BASIS GBASIS=N311 NGAUSS=6 NDFUNC=1 Diffs=.true. DIFFSP=.true. $END           
 INPUT CARD> $SYSTEM TIMLIM=360000 MWORDS=350 $END                                          
 INPUT CARD>! $GUESS GUESS=moread norb=536 $END                                             
 INPUT CARD> $TRANST operat=HSO1                                                            
 INPUT CARD>! ZEFF(1)=1150.4                                                                
 INPUT CARD>  NUMCI=2 NUMVEC=1                                                              
 INPUT CARD>  NFZC=90 NOCC=94 IROOTS(1)=4,4                                                 
 INPUT CARD>  rstate=0000                                                                   
 INPUT CARD>  ONECNT=0                                                                      
 INPUT CARD>  TMOMNT=.t.                                                                    
 INPUT CARD>  PRTPRM=.t.                                                                    
 INPUT CARD>! Diagonal energies from TDDFT                                                  
 INPUT CARD> ENGYST(1)=-1080.201146252649,                                                  
 INPUT CARD>-1080.193154701491,                                                             
 INPUT CARD>-1080.191083643366,                                                             
 INPUT CARD>-1080.183324794279,                                                             
 INPUT CARD>-1080.201241527608,                                                             
 INPUT CARD>-1080.193195037493,                                                             
 INPUT CARD>-1080.190929244390,                                                             
 INPUT CARD>-1080.183772007558,                                                             
 INPUT CARD> $end                                                                           
 INPUT CARD> $trans dirtrf=.t. CUTTRF=1.d-12 $end                                           
 INPUT CARD> $SCF DIRSCF=.TRUE. soscf=.t. $END                                              
 INPUT CARD> $DRT1 group=c1 fors=.t. nfzc=90 ndoc=3 nalp=0 nval=1 $END                      
 INPUT CARD> $DRT2 group=c1 fors=.t. nfzc=90 ndoc=2 nalp=2 nval=0 $END                      
 INPUT CARD> $GUGDIA ITERMX=500 $END                                                        
 INPUT CARD> $DATA                                                                          
 INPUT CARD> C20H34O4                                                                       
 INPUT CARD>C1                                                                              
 INPUT CARD>CARBON      6.0      2.812503000        -0.108014000         1.826791000        
 INPUT CARD>HYDROGEN    1.0      2.510817000         0.770285000         2.408367000        
 INPUT CARD>HYDROGEN    1.0      2.986094000        -0.919287000         2.540370000        
 INPUT CARD>CARBON      6.0      1.628025000        -0.554493000         0.924246000        
 INPUT CARD>CARBON      6.0      1.987551000        -0.633109000        -0.621007000        
 INPUT CARD>CARBON      6.0      3.458721000        -0.259409000        -0.892823000        
 INPUT CARD>HYDROGEN    1.0      3.667801000        -0.337012000        -1.965155000        
 INPUT CARD>CARBON      6.0      3.860347000         1.071454000        -0.183322000        
 INPUT CARD>CARBON      6.0      4.107103000         0.176177000         1.069005000        
 INPUT CARD>HYDROGEN    1.0      4.908144000         0.480226000         1.752225000        
 INPUT CARD>CARBON      6.0      4.366910000        -1.008169000         0.111567000        
 INPUT CARD>HYDROGEN    1.0      4.038344000        -1.993051000         0.457507000        
 INPUT CARD>HYDROGEN    1.0      5.400368000        -1.086503000        -0.228824000        
 INPUT CARD>CARBON      6.0      5.167272000         1.631723000        -0.755077000        
 INPUT CARD>HYDROGEN    1.0      4.994906000         2.060112000        -1.748889000        
 INPUT CARD>HYDROGEN    1.0      5.950806000         0.875469000        -0.850965000        
  350000000 WORDS OF MEMORY AVAILABLE

     BASIS OPTIONS
     -------------
     GBASIS=N311         IGAUSS=       6      POLAR=POPN311 
     NDFUNC=       1     NFFUNC=       0     DIFFSP=       T
     NPFUNC=       0      DIFFS=       T     BASNAM=        


     RUN TITLE
     ---------
  C20H34O4                                                                       

 THE POINT GROUP OF THE MOLECULE IS C1      
 THE ORDER OF THE PRINCIPAL AXIS IS     0

 ATOM      ATOMIC                      COORDINATES (BOHR)
           CHARGE         X                   Y                   Z
 CARBON      6.0     5.3148600096       -0.2041168628        3.4521344268
 HYDROGEN    1.0     4.7447561353        1.4556275825        4.5511537079
 HYDROGEN    1.0     5.6428994336       -1.7372005341        4.8006032074
 CARBON      6.0     3.0765211512       -1.0478398321        1.7465716852
 CARBON      6.0     3.7559267766       -1.1964025304       -1.1735330665
 CARBON      6.0     6.5360349580       -0.4902119287       -1.6871908255
 HYDROGEN    1.0     6.9311388675       -0.6368603346       -3.7136044734
 CARBON      6.0     7.2949980475        2.0247544684       -0.3464283475
 CARBON      6.0     7.7612992734        0.3329262553        2.0201265295
 HYDROGEN    1.0     9.2750472683        0.9074955522        3.3112251188
 CARBON      6.0     8.2522633130       -1.9051631593        0.2108310593
 HYDROGEN    1.0     7.6313636042       -3.7663202696        0.8645628675
 HYDROGEN    1.0    10.2052157529       -2.0531929548       -0.4324146594
 CARBON      6.0     9.7647281840        3.0835093579       -1.4268886296
 HYDROGEN    1.0     9.4390036744        3.8930471840       -3.3049209929
 HYDROGEN    1.0    11.2453927461        1.6543965207       -1.6080906751
 HYDROGEN    1.0    10.4934046352        4.5882074550       -0.2043681964
 CARBON      6.0     5.3895249731        4.1856353484       -0.1829387037
 HYDROGEN    1.0     3.5546067082        3.6288162478        0.5811096385
 HYDROGEN    1.0     5.0510164672        4.9840294604       -2.0623127725
 HYDROGEN    1.0     6.1313104535        5.6958268790        1.0264235675
 OXYGEN      8.0     2.0826840186       -3.3341607231        2.7090431459
 HYDROGEN    1.0     0.2650397390       -3.1516150825        2.7900594784
 HYDROGEN    1.0     1.5931278248        0.3911468233        1.8485299612
 CARBON      6.0     3.2196981303       -3.8706879461       -2.2828230082
 HYDROGEN    1.0     1.2277020619       -4.3701689808       -2.1216199329
 HYDROGEN    1.0     4.3171999614       -5.2441162276       -1.2059985589
 HYDROGEN    1.0     3.7809202925       -3.9064642385       -4.2681729104
 OXYGEN      8.0     2.1620184950        0.3065796956       -2.5627254421
 CARBON      6.0    -4.6845400167        0.2529473824       -3.3896525268
 HYDROGEN    1.0    -3.0586840276        1.2781671944       -4.1535685881
 HYDROGEN    1.0    -5.5757158953       -0.7081011146       -4.9963769300
 CARBON      6.0    -3.6972488950       -1.7920611692       -1.5223708146
 CARBON      6.0    -4.8929125425       -1.6317802801        1.2204171682
 CARBON      6.0    -6.7946439594        0.5562673006        1.4564401646
 HYDROGEN    1.0    -7.5799403806        0.6026147202        3.3706777881
 CARBON      6.0    -5.7041435631        3.0834961298        0.3862184179
 CARBON      6.0    -6.6023586710        2.0756825838       -2.2340302832
 HYDROGEN    1.0    -7.2368436200        3.4737037593       -3.6221606329
 CARBON      6.0    -8.6165854759        0.4982602717       -0.8298712778
 HYDROGEN    1.0    -9.0869609510       -1.3464656710       -1.6471248551
 HYDROGEN    1.0   -10.3790214109        1.5055541430       -0.4754399407
 CARBON      6.0    -7.2729978576        5.3469683439        1.2820203457
 HYDROGEN    1.0    -6.8512355836        5.7665385358        3.2651158047
 HYDROGEN    1.0    -9.3099316100        5.0384252230        1.1263371599
 HYDROGEN    1.0    -6.8054626407        7.0263527114        0.1651488232
 CARBON      6.0    -2.9134302395        3.7085570153        0.7662517627
 HYDROGEN    1.0    -1.6230138413        2.3108004015       -0.0316056671
 HYDROGEN    1.0    -2.4893681690        3.8866977047        2.7852482360
 HYDROGEN    1.0    -2.4618291921        5.5165202287       -0.1376514204
 OXYGEN      8.0    -3.7793083563       -4.2469720745       -2.5903211107
 HYDROGEN    1.0    -5.4296797607       -4.5518510168       -3.2882725070
 HYDROGEN    1.0    -1.6869716173       -1.4556956126       -1.2323677954
 CARBON      6.0    -6.1821062880       -4.1551351710        2.0184049891
 HYDROGEN    1.0    -4.8713847840       -5.7299156461        1.8195963666
 HYDROGEN    1.0    -7.8154285845       -4.4765851204        0.7956747963
 HYDROGEN    1.0    -6.8325348552       -4.0067633351        3.9705524057
 OXYGEN      8.0    -3.0234538660       -1.4249818961        3.0104960149

          INTERNUCLEAR DISTANCES (ANGS.)
          ------------------------------

                1 CARB       2 HYDR       3 HYDR       4 CARB       5 CARB  

   1 CARB    0.0000000    1.0957437 *  1.0943001 *  1.5546444 *  2.6359032 *
   2 HYDR    1.0957437 *  0.0000000    1.7601041 *  2.1764590 *  3.3794125  
   3 HYDR    1.0943001 *  1.7601041 *  0.0000000    2.1422612 *  3.3276554  
   4 CARB    1.5546444 *  2.1764590 *  2.1422612 *  0.0000000    1.5884729 *
   5 CARB    2.6359032 *  3.3794125    3.3276554    1.5884729 *  0.0000000  
   6 CARB    2.7994318 *  3.5856167    3.5278364    2.5962015 *  1.5420366 *
   7 HYDR    3.8939478    4.6575115    4.5938572    3.5435325    2.1720146 *
   8 CARB    2.5553231 *  2.9374795 *  3.4850920    2.9755121 *  2.5699160 *
   9 CARB    1.5267591 *  2.1667911 *  2.1497948 *  2.5885636 *  2.8290608 *
  10 HYDR    2.1779113 *  2.5023655 *  2.5048124 *  3.5377073    3.9244883  
  11 CARB    2.4836372 *  3.4472119    2.7952883 *  2.8927081 *  2.5176743 *
  12 HYDR    2.6326772 *  3.7114983    2.5687580 *  2.8455109 *  2.6867055 *
  13 HYDR    3.4467432    4.3303514    3.6776508    3.9803488    3.4650676  
  14 CARB    3.9035451    4.2197401    4.7037390    4.4861939    3.9061572  
  15 HYDR    4.7168995    5.0116992    5.5955238    5.0316695    4.1916275  
  16 HYDR    4.2410567    4.7400246    4.8488988    4.8869828    4.2468904  
  17 HYDR    4.2053350    4.2819238    4.9806776    5.0364042    4.7270252  
  18 CARB    3.0162758    2.9119322 *  4.0983018    3.1953832    3.0221651  
  19 HYDR    2.6999789 *  2.4764395 *  3.7775706    2.5629874 *  2.7190668 *
  20 HYDR    4.0090408    3.9699353    5.0928980    3.9169727    3.3745134  
  21 HYDR    3.4032310    3.0086668    4.4189587    3.9361466    4.0295756  
  22 OXYG    2.4132061 *  3.0592703    2.3427699 *  1.4141342 *  2.5069908 *
  23 HYDR    3.1139181    3.5259250    3.1290546    1.9384915 *  2.9803164 *
  24 HYDR    2.1675075 *  2.2680697 *  2.8812352 *  1.0949666 *  2.1384836 *
  25 CARB    3.7688115    4.6555172    4.1193857    2.6045518 *  1.5581433 *
  26 HYDR    4.2705485    5.0434640    4.5627129    2.8702151 *  2.2050621 *
  27 HYDR    3.6698784    4.6799789    3.7469038    2.7934189 *  2.1625207 *
  28 HYDR    4.6030358    5.4856447    5.0317876    3.5437126    2.1768332 *
  29 OXYG    3.6038393    4.0508206    4.4435823    2.4388590 *  1.3727387 *
  30 CARB    6.4160850    6.5544209    7.0540932    4.9727718    4.6811487  
  31 HYDR    6.0372636    6.1870159    6.7971410    4.6694520    4.1479878  
  32 HYDR    7.2987334    7.5275200    7.9004798    5.8075602    5.3426498  
  33 CARB    5.5117151    5.7654251    5.9687202    3.9995373    3.9609306  
  34 CARB    5.5806854    5.6379248    5.8886796    4.2377054    4.7544440  
  35 CARB    6.5069668    6.3400615    6.9226398    5.2943446    5.8282371  
  36 HYDR    6.8371119    6.5673284    7.1461056    5.7707475    6.5324611  
  37 CARB    6.2975801    6.0144003    6.9296219    5.1853584    5.5561920  
  38 CARB    7.0907788    7.0039603    7.7406621    5.7794853    5.7756799  
  39 HYDR    7.8688724    7.7490493    8.5978562    6.6016455    6.4517682  
  40 CARB    7.7215299    7.6391906    8.1985327    6.3887547    6.6108842  
  41 HYDR    8.1072969    8.1566589    8.5112803    6.6843413    6.8012468  
  42 HYDR    8.6086377    8.4336608    9.0897501    7.3422038    7.6242793  
  43 CARB    7.3701703    6.9048238    8.0146559    6.4425439    6.9094141  
  44 HYDR    7.1722082    6.5819285    7.7550602    6.4225221    7.1133715  
  45 HYDR    8.3129369    7.8863400    8.9020840    7.3105320    7.7570803  
  46 HYDR    7.6682547    7.1718175    8.4212208    6.8045505    7.1183432  
  47 CARB    5.0265639    4.6750344    5.7761107    4.0806345    4.4996162  
  48 HYDR    4.3184024    4.1761942    5.0902904    3.1982629    3.4513341  
  49 HYDR    4.6761270    4.1452207    5.3398065    3.9743866    4.7482732  
  50 HYDR    5.4505037    5.0316552    6.3211646    4.6529832    4.8729402  
  51 OXYG    6.1612197    6.6132333    6.4746456    4.6146406    4.3666914  
  52 HYDR    7.0953378    7.5036055    7.4076154    5.5496341    5.2945903  
  53 HYDR    4.5069209    4.8295084    5.0258745    2.9808837 *  2.8836925 *
  54 CARB    6.4777512    6.6367308    6.5544919    5.1700200    5.7411968  
  55 HYDR    6.1929389    6.5147631    6.1570938    4.8815382    5.3950670  
  56 HYDR    7.4408275    7.6145096    7.5705695    6.0635278    6.4493149  
  57 HYDR    6.7413127    6.7810813    6.7244325    5.5975525    6.4044717  
  58 OXYG    4.4656112    4.4594487    4.6857635    3.3025679    4.2174580  

                6 CARB       7 HYDR       8 CARB       9 CARB      10 HYDR  

   1 CARB    2.7994318 *  3.8939478    2.5553231 *  1.5267591 *  2.1779113 *
   2 HYDR    3.5856167    4.6575115    2.9374795 *  2.1667911 *  2.5023655 *
   3 HYDR    3.5278364    4.5938572    3.4850920    2.1497948 *  2.5048124 *
   4 CARB    2.5962015 *  3.5435325    2.9755121 *  2.5885636 *  3.5377073  
   5 CARB    1.5420366 *  2.1720146 *  2.5699160 *  2.8290608 *  3.9244883  
   6 CARB    0.0000000    1.0952774 *  1.5607343 *  2.1116116 *  3.1055057  
   7 HYDR    1.0952774 *  0.0000000    2.2794252 *  3.1084524    4.0031541  
   8 CARB    1.5607343 *  2.2794252 *  0.0000000    1.5590806 *  2.2789847 *
   9 CARB    2.1116116 *  3.1084524    1.5590806 *  0.0000000    1.0958568 *
  10 HYDR    3.1055057    4.0031541    2.2789847 *  1.0958568 *  0.0000000  
  11 CARB    1.5473358 *  2.2917197 *  2.1606475 *  1.5449475 *  2.2803536 *
  12 HYDR    2.2726347 *  2.9578807 *  3.1358469    2.2548188 *  2.9240290 *
  13 HYDR    2.2124584 *  2.5648334 *  2.6515116 *  2.2251416 *  2.5732235 *
  14 CARB    2.5523520 *  2.7547449 *  1.5325985 *  2.5631714 *  2.7712192 *
  15 HYDR    2.9108231 *  2.7484872 *  2.1715591 *  3.5039880    3.8420524  
  16 HYDR    2.7386471 *  2.8148963 *  2.2032195 *  2.7521873 *  2.8319533 *
  17 HYDR    3.4961713    3.8271557    2.1703543 *  2.9234442 *  2.7695456 *
  18 CARB    2.6691108 *  3.2662987    1.5270191 *  2.6628805 *  3.2643273  
  19 HYDR    2.9463577 *  3.6678334    2.2088868 *  2.9286948 *  3.6502705  
  20 HYDR    3.0080976    3.2558822    2.1649120 *  3.5751673    4.2113824  
  21 HYDR    3.5810321    4.2072260    2.1635303 *  3.0123627    3.2634201  
  22 OXYG    3.6373864    4.4912575    4.2736459    3.5956340    4.4300816  
  23 HYDR    4.3138242    5.1048057    4.9088905    4.3934057    5.2366689  
  24 HYDR    3.2496156    4.1156418    3.3467204    3.2654642    4.1471422  
  25 CARB    2.5257052 *  2.7127532 *  3.9285463    3.9886027    5.0422475  
  26 HYDR    3.4870008    3.7042861    4.7584315    4.7907659    5.8480506  
  27 HYDR    2.7878342 *  3.1013386    4.1815928    3.8660049    4.8160330  
  28 HYDR    2.6942817 *  2.4204716 *  4.1971522    4.5323825    5.5703771  
  29 OXYG    2.3979063 *  2.6437216 *  3.0951928    3.8289611    4.8919445  
  30 CARB    6.0184919    6.1671448    6.6075116    7.1814446    8.2013984  
  31 HYDR    5.3252381    5.3876757    5.8509500    6.6111169    7.6315629  
  32 HYDR    6.6451831    6.6531702    7.3847401    7.9937480    9.0452410  
  33 CARB    5.4595624    5.7750338    6.1888951    6.4456132    7.4636830  
  34 CARB    6.2697613    6.8003421    6.7844241    6.7897521    7.6967641  
  35 CARB    7.2689104    7.7871813    7.5567697    7.7093535    8.5621887  
  36 HYDR    7.9559307    8.5702992    8.1483529    8.1508819    8.9207905  
  37 CARB    6.8362734    7.2999606    6.9125091    7.3239630    8.1580324  
  38 CARB    7.0897950    7.3458987    7.4217399    7.9807529    8.9210957  
  39 HYDR    7.6529518    7.8066976    7.9200758    8.6410639    9.5735726  
  40 CARB    8.0482620    8.3893563    8.4625749    8.7974812    9.7205507  
  41 HYDR    8.2797687    8.5549060    8.8773410    9.1676497   10.1352146  
  42 HYDR    9.0359329    9.3877490    9.3569728    9.7097052   10.5964877  
  43 CARB    8.0875576    8.5739775    7.9537903    8.3956853    9.1298702  
  44 HYDR    8.2472114    8.8494497    7.9756707    8.2761751    8.9126618  
  45 HYDR    9.0049803    9.4574245    8.9644397    9.3825306   10.1408885  
  46 HYDR    8.1624705    8.5730599    7.9217797    8.5398364    9.2556264  
  47 CARB    5.6237734    6.1682028    5.5066291    5.9615742    6.7536332  
  48 HYDR    4.6482343    5.1691530    4.7245741    5.1899023    6.0777457  
  49 HYDR    5.8117528    6.5121838    5.5249768    5.7554171    6.4280066  
  50 HYDR    5.7833884    6.2362002    5.4848831    6.1720764    6.9177075  
  51 OXYG    5.8290069    6.0104928    6.8386792    7.0086989    8.0569384  
  52 HYDR    6.7402871    6.8649995    7.7380048    7.9560190    9.0051421  
  53 HYDR    4.3879249    4.7655006    5.1189304    5.3718062    6.4027116  
  54 CARB    7.2733333    7.7987045    7.9449900    7.7513405    8.6342725  
  55 HYDR    6.8972175    7.4057423    7.7203214    7.4157158    8.3065950  
  56 HYDR    7.9907569    8.4093964    8.7257591    8.6511196    9.5750479  
  57 HYDR    7.9039819    8.5301210    8.4436978    8.1227770    8.9184635  
  58 OXYG    5.6581368    6.3705684    6.0251907    5.8060650    6.6260096  

               11 CARB      12 HYDR      13 HYDR      14 CARB      15 HYDR  

   1 CARB    2.4836372 *  2.6326772 *  3.4467432    3.9035451    4.7168995  
   2 HYDR    3.4472119    3.7114983    4.3303514    4.2197401    5.0116992  
   3 HYDR    2.7952883 *  2.5687580 *  3.6776508    4.7037390    5.5955238  
   4 CARB    2.8927081 *  2.8455109 *  3.9803488    4.4861939    5.0316695  
   5 CARB    2.5176743 *  2.6867055 *  3.4650676    3.9061572    4.1916275  
   6 CARB    1.5473358 *  2.2726347 *  2.2124584 *  2.5523520 *  2.9108231 *
   7 HYDR    2.2917197 *  2.9578807 *  2.5648334 *  2.7547449 *  2.7484872 *
   8 CARB    2.1606475 *  3.1358469    2.6515116 *  1.5325985 *  2.1715591 *
   9 CARB    1.5449475 *  2.2548188 *  2.2251416 *  2.5631714 *  3.5039880  
  10 HYDR    2.2803536 *  2.9240290 *  2.5732235 *  2.7712192 *  3.8420524  
  11 CARB    0.0000000    1.0943595 *  1.0908885 *  2.8914842 *  3.6428044  
  12 HYDR    1.0943595 *  0.0000000    1.7742573 *  3.9854517    4.7128892  
  13 HYDR    1.0908885 *  1.7742573 *  0.0000000    2.7784939 *  3.5179800  
  14 CARB    2.8914842 *  3.9854517    2.7784939 *  0.0000000    1.0958510 *
  15 HYDR    3.6428044    4.7128892    3.5179800    1.0958510 *  0.0000000  
  16 HYDR    2.6425909 *  3.6875489    2.1305810 *  1.0931789 *  1.7673119 *
  17 HYDR    3.6416841    4.7073589    3.5198545    1.0960029 *  1.7716327 *
  18 CARB    3.5674614    4.4070235    4.1726589    2.4766680 *  2.7102276 *
  19 HYDR    3.8462855    4.4711042    4.6598575    3.4658090    3.7342513  
  20 HYDR    4.1960833    5.0699879    4.6958283    2.7104425 *  2.4814266 *
  21 HYDR    4.1981697    5.0704069    4.6966448    2.7006020 *  3.0376523  
  22 OXYG    3.6025587    3.1026540    4.6581173    5.7314128    6.3173156  
  23 HYDR    4.4902740    4.0421705    5.5600885    6.4138271    6.9186291  
  24 HYDR    3.8269132    3.9142313    4.8886803    4.8716575    5.3017944  
  25 CARB    3.1488630    2.8683029 *  3.9431608    5.0737834    5.2917733  
  26 HYDR    4.1282963    3.7526392    4.9871283    6.0084526    6.1962660  
  27 HYDR    2.8320001 *  2.2108457 *  3.5675007    5.2672067    5.6531910  
  28 HYDR    3.5125409    3.3962516    4.0791030    5.0960232    5.1243963  
  29 OXYG    3.7296863    4.0387200    4.5766880    4.3251188    4.3110287  
  30 CARB    7.1972348    7.2157416    8.1253847    7.8604801    7.7182274  
  31 HYDR    6.6330866    6.7954604    7.5000675    7.0030355    6.7716081  
  32 HYDR    7.8447021    7.8155425    8.7222286    8.5727822    8.3582100  
  33 CARB    6.3898591    6.2149072    7.3807369    7.5767600    7.6329865  
  34 CARB    6.9781135    6.7257655    8.0404111    8.2675138    8.4735510  
  35 CARB    8.0951944    7.9754012    9.1560248    8.9946644    9.1248323  
  36 HYDR    8.6457305    8.4792621    9.7263384    9.6131133    9.8295300  
  37 CARB    7.8435918    7.9373862    8.8574131    8.2418121    8.2591464  
  38 CARB    8.2402987    8.3053712    9.2081098    8.6879999    8.5618022  
  39 HYDR    8.9105729    9.0675139    9.8282691    9.0738842    8.8288649  
  40 CARB    9.0335619    8.9343802   10.0533662    9.8277866    9.8098494  
  41 HYDR    9.2327834    9.0374217   10.2360317   10.2482845   10.2257551  
  42 HYDR   10.0296712    9.9558794   11.0543259   10.7041171   10.6686675  
  43 CARB    9.0854447    9.2472311   10.0848137    9.2074643    9.2028916  
  44 HYDR    9.1089120    9.2626236   10.1201945    9.2462849    9.3478416  
  45 HYDR   10.0052608   10.1043698   11.0186055   10.2363085   10.2128538  
  46 HYDR    9.2645196    9.5456436   10.2085741    9.0526719    8.9451568  
  47 CARB    6.6199008    6.8400357    7.6086311    6.8166626    6.8831928  
  48 HYDR    5.6835268    5.8778711    6.6750231    6.0849531    6.1618215  
  49 HYDR    6.6000077    6.7909531    7.6096372    6.8701410    7.0873461  
  50 HYDR    6.8995177    7.2759101    7.8103671    6.6320579    6.5732481  
  51 OXYG    6.6535331    6.3140999    7.5773330    8.1728417    8.2234611  
  52 HYDR    7.6033076    7.2644676    8.5138218    9.0523887    9.0486885  
  53 HYDR    5.3200933    5.2001588    6.3152166    6.5194905    6.6240617  
  54 CARB    7.7895309    7.3381160    8.8385116    9.4450290    9.7162781  
  55 HYDR    7.2835822    6.7163103    8.2980279    9.2026940    9.5200342  
  56 HYDR    8.6164126    8.1828088    9.6438783   10.1948264   10.3775566  
  57 HYDR    8.3015644    7.8294871    9.3693892    9.9686864   10.3169546  
  58 OXYG    6.1532756    5.8834428    7.2411479    7.5499051    7.9107799  

               16 HYDR      17 HYDR      18 CARB      19 HYDR      20 HYDR  

   1 CARB    4.2410567    4.2053350    3.0162758    2.6999789 *  4.0090408  
   2 HYDR    4.7400246    4.2819238    2.9119322 *  2.4764395 *  3.9699353  
   3 HYDR    4.8488988    4.9806776    4.0983018    3.7775706    5.0928980  
   4 CARB    4.8869828    5.0364042    3.1953832    2.5629874 *  3.9169727  
   5 CARB    4.2468904    4.7270252    3.0221651    2.7190668 *  3.3745134  
   6 CARB    2.7386471 *  3.4961713    2.6691108 *  2.9463577 *  3.0080976  
   7 HYDR    2.8148963 *  3.8271557    3.2662987    3.6678334    3.2558822  
   8 CARB    2.2032195 *  2.1703543 *  1.5270191 *  2.2088868 *  2.1649120 *
   9 CARB    2.7521873 *  2.9234442 *  2.6628805 *  2.9286948 *  3.5751673  
  10 HYDR    2.8319533 *  2.7695456 *  3.2643273    3.6502705    4.2113824  
  11 CARB    2.6425909 *  3.6416841    3.5674614    3.8462855    4.1960833  
  12 HYDR    3.6875489    4.7073589    4.4070235    4.4711042    5.0699879  
  13 HYDR    2.1305810 *  3.5198545    4.1726589    4.6598575    4.6958283  
  14 CARB    1.0931789 *  1.0960029 *  2.4766680 *  3.4658090    2.7104425 *
  15 HYDR    1.7673119 *  1.7716327 *  2.7102276 *  3.7342513    2.4814266 *
  16 HYDR    0.0000000    1.7664670 *  3.4591121    4.3585424    3.7292195  
  17 HYDR    1.7664670 *  0.0000000    2.7092692 *  3.7300174    3.0503854  
  18 CARB    3.4591121    2.7092692 *  0.0000000    1.0923047 *  1.0952906 *
  19 HYDR    4.3585424    3.7300174    1.0923047 *  0.0000000    1.7601431 *
  20 HYDR    3.7292195    3.0503854    1.0952906 *  1.7601431 *  0.0000000  
  21 HYDR    3.7203706    2.4690264 *  1.0964932 *  1.7638550 *  1.7720710 *
  22 OXYG    5.9747505    6.3056994    4.6085867    3.9308184    5.3120836  
  23 HYDR    6.7562823    6.9701081    4.9904055    4.1558092    5.6162587  
  24 HYDR    5.4664354    5.3193406    3.0370182    2.1124884 *  3.6794473  
  25 CARB    5.1684554    6.0051638    4.5528317    4.2517947    4.7863014  
  26 HYDR    6.1918991    6.8951939    5.1382278    4.6345474    5.3476308  
  27 HYDR    5.1781288    6.1672051    5.0512663    4.8066144    5.4453014  
  28 HYDR    5.1228501    6.1195271    4.8718468    4.7433653    4.8936692  
  29 OXYG    4.8855306    5.1115942    2.9523754 *  2.5301235 *  2.9212913 *
  30 CARB    8.5146705    8.5214055    5.9690592    5.1590570    5.7708478  
  31 HYDR    7.6908885    7.6723704    5.1738141    4.4801767    4.8463510  
  32 HYDR    9.1657956    9.3055615    6.8457285    6.1091903    6.5655634  
  33 CARB    8.1150320    8.2629567    5.7991741    4.9187858    5.8626317  
  34 CARB    8.8428719    8.8145272    6.2956583    5.2770189    6.5546881  
  35 CARB    9.7005589    9.4349714    6.7832566    5.7315967    6.9462728  
  36 HYDR   10.3194658    9.9748396    7.3643767    6.2817981    7.6365842  
  37 CARB    9.0627900    8.6139510    5.9071005    4.9090942    5.9230230  
  38 CARB    9.4530597    9.2067327    6.5340888    5.6376922    6.3564986  
  39 HYDR    9.8852721    9.5733580    6.9352566    6.1290272    6.6031846  
  40 CARB   10.5363490   10.3468787    7.6719092    6.6921398    7.6400510  
  41 HYDR   10.8759933   10.8538447    8.2374496    7.2851333    8.2001979  
  42 HYDR   11.4591050   11.1659459    8.4654376    7.4794020    8.4121546  
  43 CARB   10.1087900    9.4429619    6.7733506    5.8132558    6.7601771  
  44 HYDR   10.1533906    9.3809609    6.7814132    5.7981819    6.9129553  
  45 HYDR   11.1183919   10.5058091    7.8224405    6.8544412    7.7846142  
  46 HYDR   10.0102052    9.2467104    6.6286408    5.7737898    6.4747765  
  47 CARB    7.6745178    7.1283752    4.4295528    3.4243999    4.5231507  
  48 HYDR    6.8693660    6.5246509    3.8420458    2.8457901 *  3.9533686  
  49 HYDR    7.7217869    7.0597543    4.4581873    3.4071110    4.7790415  
  50 HYDR    7.5760391    6.8732832    4.2140942    3.3584018    4.1136756  
  51 OXYG    8.5578379    8.9720673    6.7139198    5.9369896    6.7657090  
  52 HYDR    9.4573104    9.8517364    7.5403944    6.7480545    7.5262510  
  53 HYDR    7.0414364    7.2159894    4.8211132    3.9816889    4.9516784  
  54 CARB    9.9087624   10.0328912    7.6377166    6.6402636    7.9616055  
  55 HYDR    9.5549488    9.8523205    7.6248284    6.6960694    7.9958645  
  56 HYDR   10.6715771   10.8240218    8.3730916    7.3899612    8.5853481  
  57 HYDR   10.4501649   10.4703795    8.0904544    7.0538178    8.5072318  
  58 OXYG    8.1020113    8.0113881    5.6116562    4.5740532    6.0799193  

               21 HYDR      22 OXYG      23 HYDR      24 HYDR      25 CARB  

   1 CARB    3.4032310    2.4132061 *  3.1139181    2.1675075 *  3.7688115  
   2 HYDR    3.0086668    3.0592703    3.5259250    2.2680697 *  4.6555172  
   3 HYDR    4.4189587    2.3427699 *  3.1290546    2.8812352 *  4.1193857  
   4 CARB    3.9361466    1.4141342 *  1.9384915 *  1.0949666 *  2.6045518 *
   5 CARB    4.0295756    2.5069908 *  2.9803164 *  2.1384836 *  1.5581433 *
   6 CARB    3.5810321    3.6373864    4.3138242    3.2496156    2.5257052 *
   7 HYDR    4.2072260    4.4912575    5.1048057    4.1156418    2.7127532 *
   8 CARB    2.1635303 *  4.2736459    4.9088905    3.3467204    3.9285463  
   9 CARB    3.0123627    3.5956340    4.3934057    3.2654642    3.9886027  
  10 HYDR    3.2634201    4.4300816    5.2366689    4.1471422    5.0422475  
  11 CARB    4.1981697    3.6025587    4.4902740    3.8269132    3.1488630  
  12 HYDR    5.0704069    3.1026540    4.0421705    3.9142313    2.8683029 *
  13 HYDR    4.6966448    4.6581173    5.5600885    4.8886803    3.9431608  
  14 CARB    2.7006020 *  5.7314128    6.4138271    4.8716575    5.0737834  
  15 HYDR    3.0376523    6.3173156    6.9186291    5.3017944    5.2917733  
  16 HYDR    3.7203706    5.9747505    6.7562823    5.4664354    5.1684554  
  17 HYDR    2.4690264 *  6.3056994    6.9701081    5.3193406    6.0051638  
  18 CARB    1.0964932 *  4.6085867    4.9904055    3.0370182    4.5528317  
  19 HYDR    1.7638550 *  3.9308184    4.1558092    2.1124884 *  4.2517947  
  20 HYDR    1.7720710 *  5.3120836    5.6162587    3.6794473    4.7863014  
  21 HYDR    0.0000000    5.3119291    5.6945170    3.7197280    5.5738922  
  22 OXYG    5.3119291    0.0000000    0.9676447 *  2.0397751 *  2.7240753 *
  23 HYDR    5.6945170    0.9676447 *  0.0000000    2.0632117 *  3.1298143  
  24 HYDR    3.7197280    2.0397751 *  2.0632117 *  0.0000000    3.2567859  
  25 CARB    5.5738922    2.7240753 *  3.1298143    3.2567859    0.0000000  
  26 HYDR    6.1548530    2.6532640 *  2.7259659 *  3.2862612    1.0900944 *
  27 HYDR    5.9859529    2.5907290 *  3.2087104    3.6855554    1.0909739 *
  28 HYDR    5.9343655    3.8120264    4.1918674    4.1218102    1.0919357 *
  29 OXYG    4.0190047    3.3905699    3.5185292    2.3540932 *  2.2850776 *
  30 CARB    6.8202159    5.1809873    4.5607044    4.3271937    4.7539565  
  31 HYDR    6.0521786    5.1524224    4.6999783    4.0457442    4.4093035  
  32 HYDR    7.7473227    5.9145064    5.3106247    5.2772907    5.1503014  
  33 CARB    6.6761409    3.8774850    3.1814589    3.5148467    3.8431216  
  34 CARB    7.0056543    3.8804627    2.9642499 *  3.6106598    4.8239332  
  35 CARB    7.3645103    5.1716457    4.2783601    4.4443239    6.1226304  
  36 HYDR    7.8388771    5.5324278    4.6125037    4.9218273    6.8712540  
  37 CARB    6.4227406    5.4793875    4.7415644    4.1881051    6.1512026  
  38 CARB    7.2147323    6.0133339    5.2845517    4.9264940    6.0759712  
  39 HYDR    7.5813707    6.9659659    6.2900829    5.7336790    6.7989121  
  40 CARB    8.3328358    6.2988929    5.4304198    5.5858551    6.7206841  
  41 HYDR    8.9856966    6.4309320    5.5603181    6.0173572    6.6564875  
  42 HYDR    9.0488542    7.2722485    6.3863769    6.4805332    7.7969879  
  43 CARB    7.0969459    6.7959047    6.0641522    5.3833034    7.6276814  
  44 HYDR    6.9715612    6.7549815    6.0428362    5.3498963    7.9390603  
  45 HYDR    8.1787270    7.5284060    6.7254412    6.2835306    8.3332613  
  46 HYDR    6.8970331    7.3479608    6.7035122    5.7336068    7.9419247  
  47 CARB    4.9023714    4.6836064    4.1418197    3.0161062    5.4058266  
  48 HYDR    4.5122214    3.8564258    3.4034171    2.2177229 *  4.3227866  
  49 HYDR    4.7532523    4.5228487    3.9995661    2.8869561 *  5.7594281  
  50 HYDR    4.5898087    5.4761747    5.0520182    3.6145961    5.9164097  
  51 OXYG    7.6714360    4.2095191    3.6087038    4.4299000    3.7126314  
  52 HYDR    8.4881086    5.1274565    4.4694841    5.2954700    4.6219521  
  53 HYDR    5.7330182    3.0524701    2.5304641 *  2.5740984 *  2.9468594 *
  54 CARB    8.3610962    4.4102325    3.4768272    4.7670560    5.4732227  
  55 HYDR    8.4043613    3.9205510    3.0843494    4.7111092    4.9003126  
  56 HYDR    9.1356707    5.3689653    4.4597771    5.6332963    6.0709866  
  57 HYDR    8.7092582    4.7780025    3.8342683    5.1533384    6.2651236  
  58 OXYG    6.2266012    2.8891567 *  1.9689408 *  2.6962770 *  4.5206003  

               26 HYDR      27 HYDR      28 HYDR      29 OXYG      30 CARB  

   1 CARB    4.2705485    3.6698784    4.6030358    3.6038393    6.4160850  
   2 HYDR    5.0434640    4.6799789    5.4856447    4.0508206    6.5544209  
   3 HYDR    4.5627129    3.7469038    5.0317876    4.4435823    7.0540932  
   4 CARB    2.8702151 *  2.7934189 *  3.5437126    2.4388590 *  4.9727718  
   5 CARB    2.2050621 *  2.1625207 *  2.1768332 *  1.3727387 *  4.6811487  
   6 CARB    3.4870008    2.7878342 *  2.6942817 *  2.3979063 *  6.0184919  
   7 HYDR    3.7042861    3.1013386    2.4204716 *  2.6437216 *  6.1671448  
   8 CARB    4.7584315    4.1815928    4.1971522    3.0951928    6.6075116  
   9 CARB    4.7907659    3.8660049    4.5323825    3.8289611    7.1814446  
  10 HYDR    5.8480506    4.8160330    5.5703771    4.8919445    8.2013984  
  11 CARB    4.1282963    2.8320001 *  3.5125409    3.7296863    7.1972348  
  12 HYDR    3.7526392    2.2108457 *  3.3962516    4.0387200    7.2157416  
  13 HYDR    4.9871283    3.5675007    4.0791030    4.5766880    8.1253847  
  14 CARB    6.0084526    5.2672067    5.0960232    4.3251188    7.8604801  
  15 HYDR    6.1962660    5.6531910    5.1243963    4.3110287    7.7182274  
  16 HYDR    6.1918991    5.1781288    5.1228501    4.8855306    8.5146705  
  17 HYDR    6.8951939    6.1672051    6.1195271    5.1115942    8.5214055  
  18 CARB    5.1382278    5.0512663    4.8718468    2.9523754 *  5.9690592  
  19 HYDR    4.6345474    4.8066144    4.7433653    2.5301235 *  5.1590570  
  20 HYDR    5.3476308    5.4453014    4.8936692    2.9212913 *  5.7708478  
  21 HYDR    6.1548530    5.9859529    5.9343655    4.0190047    6.8202159  
  22 OXYG    2.6532640 *  2.5907290 *  3.8120264    3.3905699    5.1809873  
  23 HYDR    2.7259659 *  3.2087104    4.1918674    3.5185292    4.5607044  
  24 HYDR    3.2862612    3.6855554    4.1218102    2.3540932 *  4.3271937  
  25 CARB    1.0900944 *  1.0909739 *  1.0919357 *  2.2850776 *  4.7539565  
  26 HYDR    0.0000000    1.7667820 *  1.7821284 *  2.5345049 *  4.0278599  
  27 HYDR    1.7667820 *  0.0000000    1.7909207 *  3.2316981    5.6998402  
  28 HYDR    1.7821284 *  1.7909207 *  0.0000000    2.5531984 *  5.0128624  
  29 OXYG    2.5345049 *  3.2316981    2.5531984 *  0.0000000    3.6494838  
  30 CARB    4.0278599    5.6998402    5.0128624    3.6494838    0.0000000  
  31 HYDR    3.9032202    5.4387481    4.5421082    2.9334992 *  1.0945211 *
  32 HYDR    4.3624708    6.0984592    5.2467717    4.3258345    1.0972452 *
  33 CARB    2.9587057 *  4.6207861    4.3615617    3.3391733    1.5557761 *
  34 CARB    3.9645904    5.3904083    5.5635176    4.3586175    2.6378496 *
  35 CARB    5.3294829    6.7810323    6.7877112    5.1966671    2.8016003 *
  36 HYDR    6.0905630    7.4211742    7.6273698    6.0381576    3.8961131  
  37 CARB    5.5474552    6.9463783    6.7038496    4.6820687    2.5548247 *
  38 CARB    5.3672111    6.9777807    6.4319813    4.7346454    1.5278342 *
  39 HYDR    6.1581886    7.7652889    7.0258187    5.2783060    2.1781019 *
  40 CARB    5.8516624    7.4911608    7.1960647    5.7779232    2.4862119 *
  41 HYDR    5.6935193    7.3906533    7.0800248    6.0361109    2.6446072 *
  42 HYDR    6.9390870    8.5666375    8.2690395    6.7575745    3.4493581  
  43 CARB    7.0654462    8.4119876    8.1743715    6.0151213    3.9056612  
  44 HYDR    7.4280917    8.6299600    8.5876869    6.3724374    4.7147346  
  45 HYDR    7.6705624    9.1176666    8.8624502    6.8508568    4.2561515  
  46 HYDR    7.4769909    8.7938700    8.3879574    6.1030534    4.2006790  
  47 CARB    5.0412179    6.1785187    5.9904246    3.6820896    3.0097864  
  48 HYDR    3.9997572    5.1235209    4.9018322    2.6326203 *  2.6397502 *
  49 HYDR    5.4500071    6.3859918    6.4767629    4.2019961    3.9653819  
  50 HYDR    5.6820774    6.7537592    6.3683083    3.9031775    3.4789593  
  51 OXYG    2.6619778 *  4.3785730    4.1020006    3.9612358    2.4655146 *
  52 HYDR    3.5779121    5.2869220    4.9134295    4.7850222    2.5735429 *
  53 HYDR    2.2313621 *  3.7568940    3.5545676    2.3481516 *  2.1533519 *
  54 CARB    4.4930641    5.8405945    6.2354237    5.5631122    3.7761527  
  55 HYDR    3.9095047    5.1256578    5.6809166    5.4253646    4.1990752  
  56 HYDR    5.0285803    6.5197660    6.7028795    6.1189680    3.7301518  
  57 HYDR    5.3500329    6.5379482    7.1101435    6.3101062    4.6414496  
  58 OXYG    3.8555590    4.9145102    5.4337069    4.1312521    3.6099258  

               31 HYDR      32 HYDR      33 CARB      34 CARB      35 CARB  

   1 CARB    6.0372636    7.2987334    5.5117151    5.5806854    6.5069668  
   2 HYDR    6.1870159    7.5275200    5.7654251    5.6379248    6.3400615  
   3 HYDR    6.7971410    7.9004798    5.9687202    5.8886796    6.9226398  
   4 CARB    4.6694520    5.8075602    3.9995373    4.2377054    5.2943446  
   5 CARB    4.1479878    5.3426498    3.9609306    4.7544440    5.8282371  
   6 CARB    5.3252381    6.6451831    5.4595624    6.2697613    7.2689104  
   7 HYDR    5.3876757    6.6531702    5.7750338    6.8003421    7.7871813  
   8 CARB    5.8509500    7.3847401    6.1888951    6.7844241    7.5567697  
   9 CARB    6.6111169    7.9937480    6.4456132    6.7897521    7.7093535  
  10 HYDR    7.6315629    9.0452410    7.4636830    7.6967641    8.5621887  
  11 CARB    6.6330866    7.8447021    6.3898591    6.9781135    8.0951944  
  12 HYDR    6.7954604    7.8155425    6.2149072    6.7257655    7.9754012  
  13 HYDR    7.5000675    8.7222286    7.3807369    8.0404111    9.1560248  
  14 CARB    7.0030355    8.5727822    7.5767600    8.2675138    8.9946644  
  15 HYDR    6.7716081    8.3582100    7.6329865    8.4735510    9.1248323  
  16 HYDR    7.6908885    9.1657956    8.1150320    8.8428719    9.7005589  
  17 HYDR    7.6723704    9.3055615    8.2629567    8.8145272    9.4349714  
  18 CARB    5.1738141    6.8457285    5.7991741    6.2956583    6.7832566  
  19 HYDR    4.4801767    6.1091903    4.9187858    5.2770189    5.7315967  
  20 HYDR    4.8463510    6.5655634    5.8626317    6.5546881    6.9462728  
  21 HYDR    6.0521786    7.7473227    6.6761409    7.0056543    7.3645103  
  22 OXYG    5.1524224    5.9145064    3.8774850    3.8804627    5.1716457  
  23 HYDR    4.6999783    5.3106247    3.1814589    2.9642499 *  4.2783601  
  24 HYDR    4.0457442    5.2772907    3.5148467    3.6106598    4.4443239  
  25 CARB    4.4093035    5.1503014    3.8431216    4.8239332    6.1226304  
  26 HYDR    3.9032202    4.3624708    2.9587057 *  3.9645904    5.3294829  
  27 HYDR    5.4387481    6.0984592    4.6207861    5.3904083    6.7810323  
  28 HYDR    4.5421082    5.2467717    4.3615617    5.5635176    6.7877112  
  29 OXYG    2.9334992 *  4.3258345    3.3391733    4.3586175    5.1966671  
  30 CARB    1.0945211 *  1.0972452 *  1.5557761 *  2.6378496 *  2.8016003 *
  31 HYDR    0.0000000    1.7543672 *  2.1662211 *  3.3764623    3.5871323  
  32 HYDR    1.7543672 *  0.0000000    2.1671941 *  3.3454690    3.5388968  
  33 CARB    2.1662211 *  2.1671941 *  0.0000000    1.5856068 *  2.5914463 *
  34 CARB    3.3764623    3.3454690    1.5856068 *  0.0000000    1.5391547 *
  35 CARB    3.5871323    3.5388968    2.5914463 *  1.5391547 *  0.0000000  
  36 HYDR    4.6589365    4.6054383    3.5400214    2.1713207 *  1.0951725 *
  37 CARB    2.9400230 *  3.4847451    2.9672360 *  2.5700704 *  1.5627717 *
  38 CARB    2.1740291 *  2.1452252 *  2.5873231 *  2.8300197 *  2.1144037 *
  39 HYDR    2.5134411 *  2.4896824 *  3.5366356    3.9248595    3.1081748  
  40 CARB    3.4516592    2.8032395 *  2.8947979 *  2.5160414 *  1.5473396 *
  41 HYDR    3.7235086    2.5899343 *  2.8626051 *  2.6927918 *  2.2765219 *
  42 HYDR    4.3369191    3.6819058    3.9817350    3.4626227    2.2125095 *
  43 CARB    4.2288253    4.7023259    4.4782383    3.9019972    2.5494078 *
  44 HYDR    5.0080917    5.5952874    5.0202187    4.1919037    2.9187105 *
  45 HYDR    4.7653885    4.8630946    4.8837471    4.2337669    2.7254108 *
  46 HYDR    4.2902964    4.9634288    5.0278283    4.7252508    3.4913491  
  47 CARB    2.9048180 *  4.0922383    3.1798650    3.0234420    2.6710145 *
  48 HYDR    2.3735271 *  3.7188239    2.5575364 *  2.7903121 *  2.9952753 *
  49 HYDR    3.9343085    5.0533354    3.8255841    3.2910963    2.9649465 *
  50 HYDR    3.1058450    4.4917584    3.9902586    4.0596110    3.5858747  
  51 OXYG    3.0623870    2.4559636 *  1.4173496 *  2.5157394 *  3.6867986  
  52 HYDR    3.3618156    2.2271612 *  1.9612544 *  2.8567346 *  3.7593304  
  53 HYDR    2.2381767 *  2.8911193 *  1.0894445 *  2.1381130 *  3.2347407  
  54 CARB    4.6546486    4.1484566    2.6083516 *  1.5578070 *  2.5316760 *
  55 HYDR    4.9663167    4.4955841    2.8028435 *  2.1917262 *  3.4840165  
  56 HYDR    4.7401642    3.8439418    2.8760873 *  2.1699120 *  2.7399026 *
  57 HYDR    5.5037940    5.0995389    3.5461640    2.1796658 *  2.7569802 *
  58 OXYG    4.0519941    4.4632572    2.4328131 *  1.3740303 *  2.3995906 *

               36 HYDR      37 CARB      38 CARB      39 HYDR      40 CARB  

   1 CARB    6.8371119    6.2975801    7.0907788    7.8688724    7.7215299  
   2 HYDR    6.5673284    6.0144003    7.0039603    7.7490493    7.6391906  
   3 HYDR    7.1461056    6.9296219    7.7406621    8.5978562    8.1985327  
   4 CARB    5.7707475    5.1853584    5.7794853    6.6016455    6.3887547  
   5 CARB    6.5324611    5.5561920    5.7756799    6.4517682    6.6108842  
   6 CARB    7.9559307    6.8362734    7.0897950    7.6529518    8.0482620  
   7 HYDR    8.5702992    7.2999606    7.3458987    7.8066976    8.3893563  
   8 CARB    8.1483529    6.9125091    7.4217399    7.9200758    8.4625749  
   9 CARB    8.1508819    7.3239630    7.9807529    8.6410639    8.7974812  
  10 HYDR    8.9207905    8.1580324    8.9210957    9.5735726    9.7205507  
  11 CARB    8.6457305    7.8435918    8.2402987    8.9105729    9.0335619  
  12 HYDR    8.4792621    7.9373862    8.3053712    9.0675139    8.9343802  
  13 HYDR    9.7263384    8.8574131    9.2081098    9.8282691   10.0533662  
  14 CARB    9.6131133    8.2418121    8.6879999    9.0738842    9.8277866  
  15 HYDR    9.8295300    8.2591464    8.5618022    8.8288649    9.8098494  
  16 HYDR   10.3194658    9.0627900    9.4530597    9.8852721   10.5363490  
  17 HYDR    9.9748396    8.6139510    9.2067327    9.5733580   10.3468787  
  18 CARB    7.3643767    5.9071005    6.5340888    6.9352566    7.6719092  
  19 HYDR    6.2817981    4.9090942    5.6376922    6.1290272    6.6921398  
  20 HYDR    7.6365842    5.9230230    6.3564986    6.6031846    7.6400510  
  21 HYDR    7.8388771    6.4227406    7.2147323    7.5813707    8.3328358  
  22 OXYG    5.5324278    5.4793875    6.0133339    6.9659659    6.2988929  
  23 HYDR    4.6125037    4.7415644    5.2845517    6.2900829    5.4304198  
  24 HYDR    4.9218273    4.1881051    4.9264940    5.7336790    5.5858551  
  25 CARB    6.8712540    6.1512026    6.0759712    6.7989121    6.7206841  
  26 HYDR    6.0905630    5.5474552    5.3672111    6.1581886    5.8516624  
  27 HYDR    7.4211742    6.9463783    6.9777807    7.7652889    7.4911608  
  28 HYDR    7.6273698    6.7038496    6.4319813    7.0258187    7.1960647  
  29 OXYG    6.0381576    4.6820687    4.7346454    5.2783060    5.7779232  
  30 CARB    3.8961131    2.5548247 *  1.5278342 *  2.1781019 *  2.4862119 *
  31 HYDR    4.6589365    2.9400230 *  2.1740291 *  2.5134411 *  3.4516592  
  32 HYDR    4.6054383    3.4847451    2.1452252 *  2.4896824 *  2.8032395 *
  33 CARB    3.5400214    2.9672360 *  2.5873231 *  3.5366356    2.8947979 *
  34 CARB    2.1713207 *  2.5700704 *  2.8300197 *  3.9248595    2.5160414 *
  35 CARB    1.0951725 *  1.5627717 *  2.1144037 *  3.1081748    1.5473396 *
  36 HYDR    0.0000000    2.2810169 *  3.1099395    4.0043251    2.2901906 *
  37 CARB    2.2810169 *  0.0000000    1.5597881 *  2.2802894 *  2.1589288 *
  38 CARB    3.1099395    1.5597881 *  0.0000000    1.0952742 *  1.5443486 *
  39 HYDR    4.0043251    2.2802894 *  1.0952742 *  0.0000000    2.2793865 *
  40 CARB    2.2901906 *  2.1589288 *  1.5443486 *  2.2793865 *  0.0000000  
  41 HYDR    2.9581135 *  3.1396983    2.2593331 *  2.9252416 *  1.0963258 *
  42 HYDR    2.5621567 *  2.6504776 *  2.2251175 *  2.5733877 *  1.0904702 *
  43 CARB    2.7479332 *  1.5325206 *  2.5660284 *  2.7781260 *  2.8875474 *
  44 HYDR    2.7602701 *  2.1691483 *  3.5071705    3.8466622    3.6524784  
  45 HYDR    2.7854208 *  2.2055477 *  2.7700225 *  2.8641289 *  2.6416801 *
  46 HYDR    3.8210717    2.1694908 *  2.9131891 *  2.7573698 *  3.6234626  
  47 CARB    3.2709074    1.5266747 *  2.6604601 *  3.2622918    3.5647696  
  48 HYDR    3.7410401    2.2091015 *  2.8838864 *  3.5796607    3.8463788  
  49 HYDR    3.2206796    2.1647979 *  3.5651635    4.2256046    4.1698828  
  50 HYDR    4.1885275    2.1629468 *  3.0572596    3.3096078    4.2182805  
  51 OXYG    4.5366512    4.3088334    3.6690160    4.5097601    3.7048328  
  52 HYDR    4.5990879    4.4863415    3.6050452    4.3568629    3.4173433  
  53 HYDR    4.1041696    3.3200023    3.2463629    4.1266044    3.8159329  
  54 CARB    2.7199281 *  3.9348257    3.9981051    5.0515681    3.1615166  
  55 HYDR    3.7359714    4.7456398    4.7436106    5.7947863    4.0933966  
  56 HYDR    3.0160488    4.1593469    3.8735942    4.8227510    2.8018093 *
  57 HYDR    2.4913421 *  4.2463794    4.5994598    5.6443680    3.6093668  
  58 OXYG    2.6460158 *  3.1036733    3.8367455    4.9000187    3.7317467  

               41 HYDR      42 HYDR      43 CARB      44 HYDR      45 HYDR  

   1 CARB    8.1072969    8.6086377    7.3701703    7.1722082    8.3129369  
   2 HYDR    8.1566589    8.4336608    6.9048238    6.5819285    7.8863400  
   3 HYDR    8.5112803    9.0897501    8.0146559    7.7550602    8.9020840  
   4 CARB    6.6843413    7.3422038    6.4425439    6.4225221    7.3105320  
   5 CARB    6.8012468    7.6242793    6.9094141    7.1133715    7.7570803  
   6 CARB    8.2797687    9.0359329    8.0875576    8.2472114    9.0049803  
   7 HYDR    8.5549060    9.3877490    8.5739775    8.8494497    9.4574245  
   8 CARB    8.8773410    9.3569728    7.9537903    7.9756707    8.9644397  
   9 CARB    9.1676497    9.7097052    8.3956853    8.2761751    9.3825306  
  10 HYDR   10.1352146   10.5964877    9.1298702    8.9126618   10.1408885  
  11 CARB    9.2327834   10.0296712    9.0854447    9.1089120   10.0052608  
  12 HYDR    9.0374217    9.9558794    9.2472311    9.2626236   10.1043698  
  13 HYDR   10.2360317   11.0543259   10.0848137   10.1201945   11.0186055  
  14 CARB   10.2482845   10.7041171    9.2074643    9.2462849   10.2363085  
  15 HYDR   10.2257551   10.6686675    9.2028916    9.3478416   10.2128538  
  16 HYDR   10.8759933   11.4591050   10.1087900   10.1533906   11.1183919  
  17 HYDR   10.8538447   11.1659459    9.4429619    9.3809609   10.5058091  
  18 CARB    8.2374496    8.4654376    6.7733506    6.7814132    7.8224405  
  19 HYDR    7.2851333    7.4794020    5.8132558    5.7981819    6.8544412  
  20 HYDR    8.2001979    8.4121546    6.7601771    6.9129553    7.7846142  
  21 HYDR    8.9856966    9.0488542    7.0969459    6.9715612    8.1787270  
  22 OXYG    6.4309320    7.2722485    6.7959047    6.7549815    7.5284060  
  23 HYDR    5.5603181    6.3863769    6.0641522    6.0428362    6.7254412  
  24 HYDR    6.0173572    6.4805332    5.3833034    5.3498963    6.2835306  
  25 CARB    6.6564875    7.7969879    7.6276814    7.9390603    8.3332613  
  26 HYDR    5.6935193    6.9390870    7.0654462    7.4280917    7.6705624  
  27 HYDR    7.3906533    8.5666375    8.4119876    8.6299600    9.1176666  
  28 HYDR    7.0800248    8.2690395    8.1743715    8.5876869    8.8624502  
  29 OXYG    6.0361109    6.7575745    6.0151213    6.3724374    6.8508568  
  30 CARB    2.6446072 *  3.4493581    3.9056612    4.7147346    4.2561515  
  31 HYDR    3.7235086    4.3369191    4.2288253    5.0080917    4.7653885  
  32 HYDR    2.5899343 *  3.6819058    4.7023259    5.5952874    4.8630946  
  33 CARB    2.8626051 *  3.9817350    4.4782383    5.0202187    4.8837471  
  34 CARB    2.6927918 *  3.4626227    3.9019972    4.1919037    4.2337669  
  35 CARB    2.2765219 *  2.2125095 *  2.5494078 *  2.9187105 *  2.7254108 *
  36 HYDR    2.9581135 *  2.5621567 *  2.7479332 *  2.7602701 *  2.7854208 *
  37 CARB    3.1396983    2.6504776 *  1.5325206 *  2.1691483 *  2.2055477 *
  38 CARB    2.2593331 *  2.2251175 *  2.5660284 *  3.5071705    2.7700225 *
  39 HYDR    2.9252416 *  2.5733877 *  2.7781260 *  3.8466622    2.8641289 *
  40 CARB    1.0963258 *  1.0904702 *  2.8875474 *  3.6524784    2.6416801 *
  41 HYDR    0.0000000    1.7690897 *  3.9837036    4.7249159    3.6856213  
  42 HYDR    1.7690897 *  0.0000000    2.7746511 *  3.5337400    2.1292281 *
  43 CARB    3.9837036    2.7746511 *  0.0000000    1.0956129 *  1.0933031 *
  44 HYDR    4.7249159    3.5337400    1.0956129 *  0.0000000    1.7669853 *
  45 HYDR    3.6856213    2.1292281 *  1.0933031 *  1.7669853 *  0.0000000  
  46 HYDR    4.6913185    3.4965722    1.0955788 *  1.7708885 *  1.7668581 *
  47 CARB    4.4112605    4.1711143    2.4795915 *  2.6975544 *  3.4625115  
  48 HYDR    4.4807286    4.6589565    3.4646463    3.7472625    4.3595173  
  49 HYDR    5.0358149    4.6899723    2.7636632 *  2.5262304 *  3.7641783  
  50 HYDR    5.1106430    4.6999724    2.6560038 *  2.9419696 *  3.6937462  
  51 OXYG    3.2394005    4.7661363    5.7785716    6.3499787    6.0479183  
  52 HYDR    2.7160543 *  4.3988658    5.8514664    6.5120390    5.9522099  
  53 HYDR    3.9224778    4.8757207    4.8442723    5.2667799    5.4442699  
  54 CARB    2.8869475 *  3.9556402    5.0763044    5.3034447    5.1605128  
  55 HYDR    3.7043871    4.9628046    6.0045669    6.2204284    6.1743550  
  56 HYDR    2.2062130 *  3.5091168    5.2126770    5.5990201    5.0998604  
  57 HYDR    3.4988949    4.1912060    5.1554605    5.1852734    5.1860043  
  58 OXYG    4.0462415    4.5780458    4.3284487    4.3131910    4.8743369  

               46 HYDR      47 CARB      48 HYDR      49 HYDR      50 HYDR  

   1 CARB    7.6682547    5.0265639    4.3184024    4.6761270    5.4505037  
   2 HYDR    7.1718175    4.6750344    4.1761942    4.1452207    5.0316552  
   3 HYDR    8.4212208    5.7761107    5.0902904    5.3398065    6.3211646  
   4 CARB    6.8045505    4.0806345    3.1982629    3.9743866    4.6529832  
   5 CARB    7.1183432    4.4996162    3.4513341    4.7482732    4.8729402  
   6 CARB    8.1624705    5.6237734    4.6482343    5.8117528    5.7833884  
   7 HYDR    8.5730599    6.1682028    5.1691530    6.5121838    6.2362002  
   8 CARB    7.9217797    5.5066291    4.7245741    5.5249768    5.4848831  
   9 CARB    8.5398364    5.9615742    5.1899023    5.7554171    6.1720764  
  10 HYDR    9.2556264    6.7536332    6.0777457    6.4280066    6.9177075  
  11 CARB    9.2645196    6.6199008    5.6835268    6.6000077    6.8995177  
  12 HYDR    9.5456436    6.8400357    5.8778711    6.7909531    7.2759101  
  13 HYDR   10.2085741    7.6086311    6.6750231    7.6096372    7.8103671  
  14 CARB    9.0526719    6.8166626    6.0849531    6.8701410    6.6320579  
  15 HYDR    8.9451568    6.8831928    6.1618215    7.0873461    6.5732481  
  16 HYDR   10.0102052    7.6745178    6.8693660    7.7217869    7.5760391  
  17 HYDR    9.2467104    7.1283752    6.5246509    7.0597543    6.8732832  
  18 CARB    6.6286408    4.4295528    3.8420458    4.4581873    4.2140942  
  19 HYDR    5.7737898    3.4243999    2.8457901 *  3.4071110    3.3584018  
  20 HYDR    6.4747765    4.5231507    3.9533686    4.7790415    4.1136756  
  21 HYDR    6.8970331    4.9023714    4.5122214    4.7532523    4.5898087  
  22 OXYG    7.3479608    4.6836064    3.8564258    4.5228487    5.4761747  
  23 HYDR    6.7035122    4.1418197    3.4034171    3.9995661    5.0520182  
  24 HYDR    5.7336068    3.0161062    2.2177229 *  2.8869561 *  3.6145961  
  25 CARB    7.9419247    5.4058266    4.3227866    5.7594281    5.9164097  
  26 HYDR    7.4769909    5.0412179    3.9997572    5.4500071    5.6820774  
  27 HYDR    8.7938700    6.1785187    5.1235209    6.3859918    6.7537592  
  28 HYDR    8.3879574    5.9904246    4.9018322    6.4767629    6.3683083  
  29 OXYG    6.1030534    3.6820896    2.6326203 *  4.2019961    3.9031775  
  30 CARB    4.2006790    3.0097864    2.6397502 *  3.9653819    3.4789593  
  31 HYDR    4.2902964    2.9048180 *  2.3735271 *  3.9343085    3.1058450  
  32 HYDR    4.9634288    4.0922383    3.7188239    5.0533354    4.4917584  
  33 CARB    5.0278283    3.1798650    2.5575364 *  3.8255841    3.9902586  
  34 CARB    4.7252508    3.0234420    2.7903121 *  3.2910963    4.0596110  
  35 CARB    3.4913491    2.6710145 *  2.9952753 *  2.9649465 *  3.5858747  
  36 HYDR    3.8210717    3.2709074    3.7410401    3.2206796    4.1885275  
  37 CARB    2.1694908 *  1.5266747 *  2.2091015 *  2.1647979 *  2.1629468 *
  38 CARB    2.9131891 *  2.6604601 *  2.8838864 *  3.5651635    3.0572596  
  39 HYDR    2.7573698 *  3.2622918    3.5796607    4.2256046    3.3096078  
  40 CARB    3.6234626    3.5647696    3.8463788    4.1698828    4.2182805  
  41 HYDR    4.6913185    4.4112605    4.4807286    5.0358149    5.1106430  
  42 HYDR    3.4965722    4.1711143    4.6589565    4.6899723    4.6999724  
  43 CARB    1.0955788 *  2.4795915 *  3.4646463    2.7636632 *  2.6560038 *
  44 HYDR    1.7708885 *  2.6975544 *  3.7472625    2.5262304 *  2.9419696 *
  45 HYDR    1.7668581 *  3.4625115    4.3595173    3.7641783    3.6937462  
  46 HYDR    0.0000000    2.7249807 *  3.7092616    3.1463148    2.4387226 *
  47 CARB    2.7249807 *  0.0000000    1.0916292 *  1.0957815 *  1.0960122 *
  48 HYDR    3.7092616    1.0916292 *  0.0000000    1.7684885 *  1.7544039 *
  49 HYDR    3.1463148    1.0957815 *  1.7684885 *  0.0000000    1.7709992 *
  50 HYDR    2.4387226 *  1.0960122 *  1.7544039 *  1.7709992 *  0.0000000  
  51 OXYG    6.3465557    4.5921723    3.8958736    5.2041906    5.3725728  
  52 HYDR    6.4349716    5.0481684    4.4962185    5.7176173    5.7994217  
  53 HYDR    5.2943423    3.0013348    2.0922528 *  3.5626736    3.7571809  
  54 CARB    6.0067749    4.5549156    4.3249094    4.7003166    5.6010346  
  55 HYDR    6.8833784    5.1313248    4.6924620    5.2675266    6.1739157  
  56 HYDR    6.1196134    5.0487782    4.8816134    5.3514924    6.0194762  
  57 HYDR    6.1760104    4.8831647    4.8230084    4.8086686    5.9558502  
  58 OXYG    5.1257761    2.9653744 *  2.6549558 *  2.8275067 *  4.0443375  

               51 OXYG      52 HYDR      53 HYDR      54 CARB      55 HYDR  

   1 CARB    6.1612197    7.0953378    4.5069209    6.4777512    6.1929389  
   2 HYDR    6.6132333    7.5036055    4.8295084    6.6367308    6.5147631  
   3 HYDR    6.4746456    7.4076154    5.0258745    6.5544919    6.1570938  
   4 CARB    4.6146406    5.5496341    2.9808837 *  5.1700200    4.8815382  
   5 CARB    4.3666914    5.2945903    2.8836925 *  5.7411968    5.3950670  
   6 CARB    5.8290069    6.7402871    4.3879249    7.2733333    6.8972175  
   7 HYDR    6.0104928    6.8649995    4.7655006    7.7987045    7.4057423  
   8 CARB    6.8386792    7.7380048    5.1189304    7.9449900    7.7203214  
   9 CARB    7.0086989    7.9560190    5.3718062    7.7513405    7.4157158  
  10 HYDR    8.0569384    9.0051421    6.4027116    8.6342725    8.3065950  
  11 CARB    6.6535331    7.6033076    5.3200933    7.7895309    7.2835822  
  12 HYDR    6.3140999    7.2644676    5.2001588    7.3381160    6.7163103  
  13 HYDR    7.5773330    8.5138218    6.3152166    8.8385116    8.2980279  
  14 CARB    8.1728417    9.0523887    6.5194905    9.4450290    9.2026940  
  15 HYDR    8.2234611    9.0486885    6.6240617    9.7162781    9.5200342  
  16 HYDR    8.5578379    9.4573104    7.0414364    9.9087624    9.5549488  
  17 HYDR    8.9720673    9.8517364    7.2159894   10.0328912    9.8523205  
  18 CARB    6.7139198    7.5403944    4.8211132    7.6377166    7.6248284  
  19 HYDR    5.9369896    6.7480545    3.9816889    6.6402636    6.6960694  
  20 HYDR    6.7657090    7.5262510    4.9516784    7.9616055    7.9958645  
  21 HYDR    7.6714360    8.4881086    5.7330182    8.3610962    8.4043613  
  22 OXYG    4.2095191    5.1274565    3.0524701    4.4102325    3.9205510  
  23 HYDR    3.6087038    4.4694841    2.5304641 *  3.4768272    3.0843494  
  24 HYDR    4.4299000    5.2954700    2.5740984 *  4.7670560    4.7111092  
  25 CARB    3.7126314    4.6219521    2.9468594 *  5.4732227    4.9003126  
  26 HYDR    2.6619778 *  3.5779121    2.2313621 *  4.4930641    3.9095047  
  27 HYDR    4.3785730    5.2869220    3.7568940    5.8405945    5.1256578  
  28 HYDR    4.1020006    4.9134295    3.5545676    6.2354237    5.6809166  
  29 OXYG    3.9612358    4.7850222    2.3481516 *  5.5631122    5.4253646  
  30 CARB    2.4655146 *  2.5735429 *  2.1533519 *  3.7761527    4.1990752  
  31 HYDR    3.0623870    3.3618156    2.2381767 *  4.6546486    4.9663167  
  32 HYDR    2.4559636 *  2.2271612 *  2.8911193 *  4.1484566    4.4955841  
  33 CARB    1.4173496 *  1.9612544 *  1.0894445 *  2.6083516 *  2.8028435 *
  34 CARB    2.5157394 *  2.8567346 *  2.1381130 *  1.5578070 *  2.1917262 *
  35 CARB    3.6867986    3.7593304    3.2347407    2.5316760 *  3.4840165  
  36 HYDR    4.5366512    4.5990879    4.1041696    2.7199281 *  3.7359714  
  37 CARB    4.3088334    4.4863415    3.3200023    3.9348257    4.7456398  
  38 CARB    3.6690160    3.6050452    3.2463629    3.9981051    4.7436106  
  39 HYDR    4.5097601    4.3568629    4.1266044    5.0515681    5.7947863  
  40 CARB    3.7048328    3.4173433    3.8159329    3.1615166    4.0933966  
  41 HYDR    3.2394005    2.7160543 *  3.9224778    2.8869475 *  3.7043871  
  42 HYDR    4.7661363    4.3988658    4.8757207    3.9556402    4.9628046  
  43 CARB    5.7785716    5.8514664    4.8442723    5.0763044    6.0045669  
  44 HYDR    6.3499787    6.5120390    5.2667799    5.3034447    6.2204284  
  45 HYDR    6.0479183    5.9522099    5.4442699    5.1605128    6.1743550  
  46 HYDR    6.3465557    6.4349716    5.2943423    6.0067749    6.8833784  
  47 CARB    4.5921723    5.0481684    3.0013348    4.5549156    5.1313248  
  48 HYDR    3.8958736    4.4962185    2.0922528 *  4.3249094    4.6924620  
  49 HYDR    5.2041906    5.7176173    3.5626736    4.7003166    5.2675266  
  50 HYDR    5.3725728    5.7994217    3.7571809    5.6010346    6.1739157  
  51 OXYG    0.0000000    0.9618534 *  1.9809285 *  2.7508173 *  2.5289538 *
  52 HYDR    0.9618534 *  0.0000000    2.7911673 *  2.8440191 *  2.7896152 *
  53 HYDR    1.9809285 *  2.7911673 *  0.0000000    3.2646734    3.2501966  
  54 CARB    2.7508173 *  2.8440191 *  3.2646734    0.0000000    1.0893148 *
  55 HYDR    2.5289538 *  2.7896152 *  3.2501966    1.0893148 *  0.0000000  
  56 HYDR    2.7905236 *  2.5031867 *  3.7715423    1.0929965 *  1.7778030 *
  57 HYDR    3.8315120    3.9229013    4.1008726    1.0916904 *  1.7899944 *
  58 OXYG    3.3427963    3.9330979    2.3540372 *  2.2708467 *  2.5579328 *

               56 HYDR      57 HYDR      58 OXYG  

   1 CARB    7.4408275    6.7413127    4.4656112  
   2 HYDR    7.6145096    6.7810813    4.4594487  
   3 HYDR    7.5705695    6.7244325    4.6857635  
   4 CARB    6.0635278    5.5975525    3.3025679  
   5 CARB    6.4493149    6.4044717    4.2174580  
   6 CARB    7.9907569    7.9039819    5.6581368  
   7 HYDR    8.4093964    8.5301210    6.3705684  
   8 CARB    8.7257591    8.4436978    6.0251907  
   9 CARB    8.6511196    8.1227770    5.8060650  
  10 HYDR    9.5750479    8.9184635    6.6260096  
  11 CARB    8.6164126    8.3015644    6.1532756  
  12 HYDR    8.1828088    7.8294871    5.8834428  
  13 HYDR    9.6438783    9.3693892    7.2411479  
  14 CARB   10.1948264    9.9686864    7.5499051  
  15 HYDR   10.3775566   10.3169546    7.9107799  
  16 HYDR   10.6715771   10.4501649    8.1020113  
  17 HYDR   10.8240218   10.4703795    8.0113881  
  18 CARB    8.3730916    8.0904544    5.6116562  
  19 HYDR    7.3899612    7.0538178    4.5740532  
  20 HYDR    8.5853481    8.5072318    6.0799193  
  21 HYDR    9.1356707    8.7092582    6.2266012  
  22 OXYG    5.3689653    4.7780025    2.8891567 *
  23 HYDR    4.4597771    3.8342683    1.9689408 *
  24 HYDR    5.6332963    5.1533384    2.6962770 *
  25 CARB    6.0709866    6.2651236    4.5206003  
  26 HYDR    5.0285803    5.3500329    3.8555590  
  27 HYDR    6.5197660    6.5379482    4.9145102  
  28 HYDR    6.7028795    7.1101435    5.4337069  
  29 OXYG    6.1189680    6.3101062    4.1312521  
  30 CARB    3.7301518    4.6414496    3.6099258  
  31 HYDR    4.7401642    5.5037940    4.0519941  
  32 HYDR    3.8439418    5.0995389    4.4632572  
  33 CARB    2.8760873 *  3.5461640    2.4328131 *
  34 CARB    2.1699120 *  2.1796658 *  1.3740303 *
  35 CARB    2.7399026 *  2.7569802 *  2.3995906 *
  36 HYDR    3.0160488    2.4913421 *  2.6460158 *
  37 CARB    4.1593469    4.2463794    3.1036733  
  38 CARB    3.8735942    4.5994598    3.8367455  
  39 HYDR    4.8227510    5.6443680    4.9000187  
  40 CARB    2.8018093 *  3.6093668    3.7317467  
  41 HYDR    2.2062130 *  3.4988949    4.0462415  
  42 HYDR    3.5091168    4.1912060    4.5780458  
  43 CARB    5.2126770    5.1554605    4.3284487  
  44 HYDR    5.5990201    5.1852734    4.3131910  
  45 HYDR    5.0998604    5.1860043    4.8743369  
  46 HYDR    6.1196134    6.1760104    5.1257761  
  47 CARB    5.0487782    4.8831647    2.9653744 *
  48 HYDR    4.8816134    4.8230084    2.6549558 *
  49 HYDR    5.3514924    4.8086686    2.8275067 *
  50 HYDR    6.0194762    5.9558502    4.0443375  
  51 OXYG    2.7905236 *  3.8315120    3.3427963  
  52 HYDR    2.5031867 *  3.9229013    3.9330979  
  53 HYDR    3.7715423    4.1008726    2.3540372 *
  54 CARB    1.0929965 *  1.0916904 *  2.2708467 *
  55 HYDR    1.7778030 *  1.7899944 *  2.5579328 *
  56 HYDR    0.0000000    1.7762282 *  3.2267117  
  57 HYDR    1.7762282 *  0.0000000    2.4874934 *
  58 OXYG    3.2267117    2.4874934 *  0.0000000  

  * ... LESS THAN  3.000


     ATOMIC BASIS SET
     ----------------
 THE CONTRACTED PRIMITIVE FUNCTIONS HAVE BEEN UNNORMALIZED
 THE CONTRACTED BASIS FUNCTIONS ARE NOW NORMALIZED TO UNITY

  SHELL TYPE  PRIMITIVE        EXPONENT          CONTRACTION COEFFICIENT(S)

 CARBON    

      1   S       1          4563.2400000    0.001966650249
      1   S       2           682.0240000    0.015230601932
      1   S       3           154.9730000    0.076126909656
      1   S       4            44.4553000    0.260801033080
      1   S       5            13.0290000    0.616462078191
      1   S       6             1.8277300    0.221006028032

      2   L       7            20.9642000    0.114660080729    0.040248692673
      2   L       8             4.8033100    0.919999647749    0.237593956746
      2   L       9             1.4593300   -0.003030682134    0.815853851473

      3   L      10             0.4834560    1.000000000000    1.000000000000

      4   L      11             0.1455850    1.000000000000    1.000000000000

      5   L      12             0.0438000    1.000000000000    1.000000000000

      6   D      13             0.6260000    1.000000000000

 HYDROGEN  

      7   S      14            33.8650000    0.025493814541
      7   S      15             5.0947900    0.190373108582
      7   S      16             1.1587900    0.852161486043

      8   S      17             0.3258400    1.000000000000

      9   S      18             0.1027410    1.000000000000

     10   S      19             0.0360000    1.000000000000

 HYDROGEN  

     11   S      20            33.8650000    0.025493814541
     11   S      21             5.0947900    0.190373108582
     11   S      22             1.1587900    0.852161486043

     12   S      23             0.3258400    1.000000000000

     13   S      24             0.1027410    1.000000000000

     14   S      25             0.0360000    1.000000000000

 CARBON    

     15   S      26          4563.2400000    0.001966650249
     15   S      27           682.0240000    0.015230601932
     15   S      28           154.9730000    0.076126909656
     15   S      29            44.4553000    0.260801033080
     15   S      30            13.0290000    0.616462078191
     15   S      31             1.8277300    0.221006028032

     16   L      32            20.9642000    0.114660080729    0.040248692673
     16   L      33             4.8033100    0.919999647749    0.237593956746
     16   L      34             1.4593300   -0.003030682134    0.815853851473

     17   L      35             0.4834560    1.000000000000    1.000000000000

     18   L      36             0.1455850    1.000000000000    1.000000000000

     19   L      37             0.0438000    1.000000000000    1.000000000000

     20   D      38             0.6260000    1.000000000000

 CARBON    

     21   S      39          4563.2400000    0.001966650249
     21   S      40           682.0240000    0.015230601932
     21   S      41           154.9730000    0.076126909656
     21   S      42            44.4553000    0.260801033080
     21   S      43            13.0290000    0.616462078191
     21   S      44             1.8277300    0.221006028032

     22   L      45            20.9642000    0.114660080729    0.040248692673
     22   L      46             4.8033100    0.919999647749    0.237593956746
     22   L      47             1.4593300   -0.003030682134    0.815853851473

     23   L      48             0.4834560    1.000000000000    1.000000000000

     24   L      49             0.1455850    1.000000000000    1.000000000000

     25   L      50             0.0438000    1.000000000000    1.000000000000

     26   D      51             0.6260000    1.000000000000

 CARBON    

     27   S      52          4563.2400000    0.001966650249
     27   S      53           682.0240000    0.015230601932
     27   S      54           154.9730000    0.076126909656
     27   S      55            44.4553000    0.260801033080
     27   S      56            13.0290000    0.616462078191
     27   S      57             1.8277300    0.221006028032

     28   L      58            20.9642000    0.114660080729    0.040248692673
     28   L      59             4.8033100    0.919999647749    0.237593956746
     28   L      60             1.4593300   -0.003030682134    0.815853851473

     29   L      61             0.4834560    1.000000000000    1.000000000000

     30   L      62             0.1455850    1.000000000000    1.000000000000

     31   L      63             0.0438000    1.000000000000    1.000000000000

     32   D      64             0.6260000    1.000000000000

 HYDROGEN  

     33   S      65            33.8650000    0.025493814541
     33   S      66             5.0947900    0.190373108582
     33   S      67             1.1587900    0.852161486043

     34   S      68             0.3258400    1.000000000000

     35   S      69             0.1027410    1.000000000000

     36   S      70             0.0360000    1.000000000000

 CARBON    

     37   S      71          4563.2400000    0.001966650249
     37   S      72           682.0240000    0.015230601932
     37   S      73           154.9730000    0.076126909656
     37   S      74            44.4553000    0.260801033080
     37   S      75            13.0290000    0.616462078191
     37   S      76             1.8277300    0.221006028032

     38   L      77            20.9642000    0.114660080729    0.040248692673
     38   L      78             4.8033100    0.919999647749    0.237593956746
     38   L      79             1.4593300   -0.003030682134    0.815853851473

     39   L      80             0.4834560    1.000000000000    1.000000000000

     40   L      81             0.1455850    1.000000000000    1.000000000000

     41   L      82             0.0438000    1.000000000000    1.000000000000

     42   D      83             0.6260000    1.000000000000

 CARBON    

     43   S      84          4563.2400000    0.001966650249
     43   S      85           682.0240000    0.015230601932
     43   S      86           154.9730000    0.076126909656
     43   S      87            44.4553000    0.260801033080
     43   S      88            13.0290000    0.616462078191
     43   S      89             1.8277300    0.221006028032

     44   L      90            20.9642000    0.114660080729    0.040248692673
     44   L      91             4.8033100    0.919999647749    0.237593956746
     44   L      92             1.4593300   -0.003030682134    0.815853851473

     45   L      93             0.4834560    1.000000000000    1.000000000000

     46   L      94             0.1455850    1.000000000000    1.000000000000

     47   L      95             0.0438000    1.000000000000    1.000000000000

     48   D      96             0.6260000    1.000000000000

 HYDROGEN  

     49   S      97            33.8650000    0.025493814541
     49   S      98             5.0947900    0.190373108582
     49   S      99             1.1587900    0.852161486043

     50   S     100             0.3258400    1.000000000000

     51   S     101             0.1027410    1.000000000000

     52   S     102             0.0360000    1.000000000000

 CARBON    

     53   S     103          4563.2400000    0.001966650249
     53   S     104           682.0240000    0.015230601932
     53   S     105           154.9730000    0.076126909656
     53   S     106            44.4553000    0.260801033080
     53   S     107            13.0290000    0.616462078191
     53   S     108             1.8277300    0.221006028032

     54   L     109            20.9642000    0.114660080729    0.040248692673
     54   L     110             4.8033100    0.919999647749    0.237593956746
     54   L     111             1.4593300   -0.003030682134    0.815853851473

     55   L     112             0.4834560    1.000000000000    1.000000000000

     56   L     113             0.1455850    1.000000000000    1.000000000000

     57   L     114             0.0438000    1.000000000000    1.000000000000

     58   D     115             0.6260000    1.000000000000

 HYDROGEN  

     59   S     116            33.8650000    0.025493814541
     59   S     117             5.0947900    0.190373108582
     59   S     118             1.1587900    0.852161486043

     60   S     119             0.3258400    1.000000000000

     61   S     120             0.1027410    1.000000000000

     62   S     121             0.0360000    1.000000000000

 HYDROGEN  

     63   S     122            33.8650000    0.025493814541
     63   S     123             5.0947900    0.190373108582
     63   S     124             1.1587900    0.852161486043

     64   S     125             0.3258400    1.000000000000

     65   S     126             0.1027410    1.000000000000

     66   S     127             0.0360000    1.000000000000

 CARBON    

     67   S     128          4563.2400000    0.001966650249
     67   S     129           682.0240000    0.015230601932
     67   S     130           154.9730000    0.076126909656
     67   S     131            44.4553000    0.260801033080
     67   S     132            13.0290000    0.616462078191
     67   S     133             1.8277300    0.221006028032

     68   L     134            20.9642000    0.114660080729    0.040248692673
     68   L     135             4.8033100    0.919999647749    0.237593956746
     68   L     136             1.4593300   -0.003030682134    0.815853851473

     69   L     137             0.4834560    1.000000000000    1.000000000000

     70   L     138             0.1455850    1.000000000000    1.000000000000

     71   L     139             0.0438000    1.000000000000    1.000000000000

     72   D     140             0.6260000    1.000000000000

 HYDROGEN  

     73   S     141            33.8650000    0.025493814541
     73   S     142             5.0947900    0.190373108582
     73   S     143             1.1587900    0.852161486043

     74   S     144             0.3258400    1.000000000000

     75   S     145             0.1027410    1.000000000000

     76   S     146             0.0360000    1.000000000000

 HYDROGEN  

     77   S     147            33.8650000    0.025493814541
     77   S     148             5.0947900    0.190373108582
     77   S     149             1.1587900    0.852161486043

     78   S     150             0.3258400    1.000000000000

     79   S     151             0.1027410    1.000000000000

     80   S     152             0.0360000    1.000000000000

 HYDROGEN  

     81   S     153            33.8650000    0.025493814541
     81   S     154             5.0947900    0.190373108582
     81   S     155             1.1587900    0.852161486043

     82   S     156             0.3258400    1.000000000000

     83   S     157             0.1027410    1.000000000000

     84   S     158             0.0360000    1.000000000000

 CARBON    

     85   S     159          4563.2400000    0.001966650249
     85   S     160           682.0240000    0.015230601932
     85   S     161           154.9730000    0.076126909656
     85   S     162            44.4553000    0.260801033080
     85   S     163            13.0290000    0.616462078191
     85   S     164             1.8277300    0.221006028032

     86   L     165            20.9642000    0.114660080729    0.040248692673
     86   L     166             4.8033100    0.919999647749    0.237593956746
     86   L     167             1.4593300   -0.003030682134    0.815853851473

     87   L     168             0.4834560    1.000000000000    1.000000000000

     88   L     169             0.1455850    1.000000000000    1.000000000000

     89   L     170             0.0438000    1.000000000000    1.000000000000

     90   D     171             0.6260000    1.000000000000

 HYDROGEN  

     91   S     172            33.8650000    0.025493814541
     91   S     173             5.0947900    0.190373108582
     91   S     174             1.1587900    0.852161486043

     92   S     175             0.3258400    1.000000000000

     93   S     176             0.1027410    1.000000000000

     94   S     177             0.0360000    1.000000000000

 HYDROGEN  

     95   S     178            33.8650000    0.025493814541
     95   S     179             5.0947900    0.190373108582
     95   S     180             1.1587900    0.852161486043

     96   S     181             0.3258400    1.000000000000

     97   S     182             0.1027410    1.000000000000

     98   S     183             0.0360000    1.000000000000

 HYDROGEN  

     99   S     184            33.8650000    0.025493814541
     99   S     185             5.0947900    0.190373108582
     99   S     186             1.1587900    0.852161486043

    100   S     187             0.3258400    1.000000000000

    101   S     188             0.1027410    1.000000000000

    102   S     189             0.0360000    1.000000000000

 OXYGEN    

    103   S     190          8588.5000000    0.001895150083
    103   S     191          1297.2300000    0.014385900631
    103   S     192           299.2960000    0.070732003103
    103   S     193            87.3771000    0.240001010530
    103   S     194            25.6789000    0.594797026097
    103   S     195             3.7400400    0.280802012320

    104   L     196            42.1175000    0.113889012440    0.036511397380
    104   L     197             9.6283700    0.920811100576    0.237152982984
    104   L     198             2.8533200   -0.003274470358    0.819701941186

    105   L     199             0.9056610    1.000000000000    1.000000000000

    106   L     200             0.2556110    1.000000000000    1.000000000000

    107   L     201             0.0845000    1.000000000000    1.000000000000

    108   D     202             1.2920000    1.000000000000

 HYDROGEN  

    109   S     203            33.8650000    0.025493814541
    109   S     204             5.0947900    0.190373108582
    109   S     205             1.1587900    0.852161486043

    110   S     206             0.3258400    1.000000000000

    111   S     207             0.1027410    1.000000000000

    112   S     208             0.0360000    1.000000000000

 HYDROGEN  

    113   S     209            33.8650000    0.025493814541
    113   S     210             5.0947900    0.190373108582
    113   S     211             1.1587900    0.852161486043

    114   S     212             0.3258400    1.000000000000

    115   S     213             0.1027410    1.000000000000

    116   S     214             0.0360000    1.000000000000

 CARBON    

    117   S     215          4563.2400000    0.001966650249
    117   S     216           682.0240000    0.015230601932
    117   S     217           154.9730000    0.076126909656
    117   S     218            44.4553000    0.260801033080
    117   S     219            13.0290000    0.616462078191
    117   S     220             1.8277300    0.221006028032

    118   L     221            20.9642000    0.114660080729    0.040248692673
    118   L     222             4.8033100    0.919999647749    0.237593956746
    118   L     223             1.4593300   -0.003030682134    0.815853851473

    119   L     224             0.4834560    1.000000000000    1.000000000000

    120   L     225             0.1455850    1.000000000000    1.000000000000

    121   L     226             0.0438000    1.000000000000    1.000000000000

    122   D     227             0.6260000    1.000000000000

 HYDROGEN  

    123   S     228            33.8650000    0.025493814541
    123   S     229             5.0947900    0.190373108582
    123   S     230             1.1587900    0.852161486043

    124   S     231             0.3258400    1.000000000000

    125   S     232             0.1027410    1.000000000000

    126   S     233             0.0360000    1.000000000000

 HYDROGEN  

    127   S     234            33.8650000    0.025493814541
    127   S     235             5.0947900    0.190373108582
    127   S     236             1.1587900    0.852161486043

    128   S     237             0.3258400    1.000000000000

    129   S     238             0.1027410    1.000000000000

    130   S     239             0.0360000    1.000000000000

 HYDROGEN  

    131   S     240            33.8650000    0.025493814541
    131   S     241             5.0947900    0.190373108582
    131   S     242             1.1587900    0.852161486043

    132   S     243             0.3258400    1.000000000000

    133   S     244             0.1027410    1.000000000000

    134   S     245             0.0360000    1.000000000000

 OXYGEN    

    135   S     246          8588.5000000    0.001895150083
    135   S     247          1297.2300000    0.014385900631
    135   S     248           299.2960000    0.070732003103
    135   S     249            87.3771000    0.240001010530
    135   S     250            25.6789000    0.594797026097
    135   S     251             3.7400400    0.280802012320

    136   L     252            42.1175000    0.113889012440    0.036511397380
    136   L     253             9.6283700    0.920811100576    0.237152982984
    136   L     254             2.8533200   -0.003274470358    0.819701941186

    137   L     255             0.9056610    1.000000000000    1.000000000000

    138   L     256             0.2556110    1.000000000000    1.000000000000

    139   L     257             0.0845000    1.000000000000    1.000000000000

    140   D     258             1.2920000    1.000000000000

 CARBON    

    141   S     259          4563.2400000    0.001966650249
    141   S     260           682.0240000    0.015230601932
    141   S     261           154.9730000    0.076126909656
    141   S     262            44.4553000    0.260801033080
    141   S     263            13.0290000    0.616462078191
    141   S     264             1.8277300    0.221006028032

    142   L     265            20.9642000    0.114660080729    0.040248692673
    142   L     266             4.8033100    0.919999647749    0.237593956746
    142   L     267             1.4593300   -0.003030682134    0.815853851473

    143   L     268             0.4834560    1.000000000000    1.000000000000

    144   L     269             0.1455850    1.000000000000    1.000000000000

    145   L     270             0.0438000    1.000000000000    1.000000000000

    146   D     271             0.6260000    1.000000000000

 HYDROGEN  

    147   S     272            33.8650000    0.025493814541
    147   S     273             5.0947900    0.190373108582
    147   S     274             1.1587900    0.852161486043

    148   S     275             0.3258400    1.000000000000

    149   S     276             0.1027410    1.000000000000

    150   S     277             0.0360000    1.000000000000

 HYDROGEN  

    151   S     278            33.8650000    0.025493814541
    151   S     279             5.0947900    0.190373108582
    151   S     280             1.1587900    0.852161486043

    152   S     281             0.3258400    1.000000000000

    153   S     282             0.1027410    1.000000000000

    154   S     283             0.0360000    1.000000000000

 CARBON    

    155   S     284          4563.2400000    0.001966650249
    155   S     285           682.0240000    0.015230601932
    155   S     286           154.9730000    0.076126909656
    155   S     287            44.4553000    0.260801033080
    155   S     288            13.0290000    0.616462078191
    155   S     289             1.8277300    0.221006028032

    156   L     290            20.9642000    0.114660080729    0.040248692673
    156   L     291             4.8033100    0.919999647749    0.237593956746
    156   L     292             1.4593300   -0.003030682134    0.815853851473

    157   L     293             0.4834560    1.000000000000    1.000000000000

    158   L     294             0.1455850    1.000000000000    1.000000000000

    159   L     295             0.0438000    1.000000000000    1.000000000000

    160   D     296             0.6260000    1.000000000000

 CARBON    

    161   S     297          4563.2400000    0.001966650249
    161   S     298           682.0240000    0.015230601932
    161   S     299           154.9730000    0.076126909656
    161   S     300            44.4553000    0.260801033080
    161   S     301            13.0290000    0.616462078191
    161   S     302             1.8277300    0.221006028032

    162   L     303            20.9642000    0.114660080729    0.040248692673
    162   L     304             4.8033100    0.919999647749    0.237593956746
    162   L     305             1.4593300   -0.003030682134    0.815853851473

    163   L     306             0.4834560    1.000000000000    1.000000000000

    164   L     307             0.1455850    1.000000000000    1.000000000000

    165   L     308             0.0438000    1.000000000000    1.000000000000

    166   D     309             0.6260000    1.000000000000

 CARBON    

    167   S     310          4563.2400000    0.001966650249
    167   S     311           682.0240000    0.015230601932
    167   S     312           154.9730000    0.076126909656
    167   S     313            44.4553000    0.260801033080
    167   S     314            13.0290000    0.616462078191
    167   S     315             1.8277300    0.221006028032

    168   L     316            20.9642000    0.114660080729    0.040248692673
    168   L     317             4.8033100    0.919999647749    0.237593956746
    168   L     318             1.4593300   -0.003030682134    0.815853851473

    169   L     319             0.4834560    1.000000000000    1.000000000000

    170   L     320             0.1455850    1.000000000000    1.000000000000

    171   L     321             0.0438000    1.000000000000    1.000000000000

    172   D     322             0.6260000    1.000000000000

 HYDROGEN  

    173   S     323            33.8650000    0.025493814541
    173   S     324             5.0947900    0.190373108582
    173   S     325             1.1587900    0.852161486043

    174   S     326             0.3258400    1.000000000000

    175   S     327             0.1027410    1.000000000000

    176   S     328             0.0360000    1.000000000000

 CARBON    

    177   S     329          4563.2400000    0.001966650249
    177   S     330           682.0240000    0.015230601932
    177   S     331           154.9730000    0.076126909656
    177   S     332            44.4553000    0.260801033080
    177   S     333            13.0290000    0.616462078191
    177   S     334             1.8277300    0.221006028032

    178   L     335            20.9642000    0.114660080729    0.040248692673
    178   L     336             4.8033100    0.919999647749    0.237593956746
    178   L     337             1.4593300   -0.003030682134    0.815853851473

    179   L     338             0.4834560    1.000000000000    1.000000000000

    180   L     339             0.1455850    1.000000000000    1.000000000000

    181   L     340             0.0438000    1.000000000000    1.000000000000

    182   D     341             0.6260000    1.000000000000

 CARBON    

    183   S     342          4563.2400000    0.001966650249
    183   S     343           682.0240000    0.015230601932
    183   S     344           154.9730000    0.076126909656
    183   S     345            44.4553000    0.260801033080
    183   S     346            13.0290000    0.616462078191
    183   S     347             1.8277300    0.221006028032

    184   L     348            20.9642000    0.114660080729    0.040248692673
    184   L     349             4.8033100    0.919999647749    0.237593956746
    184   L     350             1.4593300   -0.003030682134    0.815853851473

    185   L     351             0.4834560    1.000000000000    1.000000000000

    186   L     352             0.1455850    1.000000000000    1.000000000000

    187   L     353             0.0438000    1.000000000000    1.000000000000

    188   D     354             0.6260000    1.000000000000

 HYDROGEN  

    189   S     355            33.8650000    0.025493814541
    189   S     356             5.0947900    0.190373108582
    189   S     357             1.1587900    0.852161486043

    190   S     358             0.3258400    1.000000000000

    191   S     359             0.1027410    1.000000000000

    192   S     360             0.0360000    1.000000000000

 CARBON    

    193   S     361          4563.2400000    0.001966650249
    193   S     362           682.0240000    0.015230601932
    193   S     363           154.9730000    0.076126909656
    193   S     364            44.4553000    0.260801033080
    193   S     365            13.0290000    0.616462078191
    193   S     366             1.8277300    0.221006028032

    194   L     367            20.9642000    0.114660080729    0.040248692673
    194   L     368             4.8033100    0.919999647749    0.237593956746
    194   L     369             1.4593300   -0.003030682134    0.815853851473

    195   L     370             0.4834560    1.000000000000    1.000000000000

    196   L     371             0.1455850    1.000000000000    1.000000000000

    197   L     372             0.0438000    1.000000000000    1.000000000000

    198   D     373             0.6260000    1.000000000000

 HYDROGEN  

    199   S     374            33.8650000    0.025493814541
    199   S     375             5.0947900    0.190373108582
    199   S     376             1.1587900    0.852161486043

    200   S     377             0.3258400    1.000000000000

    201   S     378             0.1027410    1.000000000000

    202   S     379             0.0360000    1.000000000000

 HYDROGEN  

    203   S     380            33.8650000    0.025493814541
    203   S     381             5.0947900    0.190373108582
    203   S     382             1.1587900    0.852161486043

    204   S     383             0.3258400    1.000000000000

    205   S     384             0.1027410    1.000000000000

    206   S     385             0.0360000    1.000000000000

 CARBON    

    207   S     386          4563.2400000    0.001966650249
    207   S     387           682.0240000    0.015230601932
    207   S     388           154.9730000    0.076126909656
    207   S     389            44.4553000    0.260801033080
    207   S     390            13.0290000    0.616462078191
    207   S     391             1.8277300    0.221006028032

    208   L     392            20.9642000    0.114660080729    0.040248692673
    208   L     393             4.8033100    0.919999647749    0.237593956746
    208   L     394             1.4593300   -0.003030682134    0.815853851473

    209   L     395             0.4834560    1.000000000000    1.000000000000

    210   L     396             0.1455850    1.000000000000    1.000000000000

    211   L     397             0.0438000    1.000000000000    1.000000000000

    212   D     398             0.6260000    1.000000000000

 HYDROGEN  

    213   S     399            33.8650000    0.025493814541
    213   S     400             5.0947900    0.190373108582
    213   S     401             1.1587900    0.852161486043

    214   S     402             0.3258400    1.000000000000

    215   S     403             0.1027410    1.000000000000

    216   S     404             0.0360000    1.000000000000

 HYDROGEN  

    217   S     405            33.8650000    0.025493814541
    217   S     406             5.0947900    0.190373108582
    217   S     407             1.1587900    0.852161486043

    218   S     408             0.3258400    1.000000000000

    219   S     409             0.1027410    1.000000000000

    220   S     410             0.0360000    1.000000000000

 HYDROGEN  

    221   S     411            33.8650000    0.025493814541
    221   S     412             5.0947900    0.190373108582
    221   S     413             1.1587900    0.852161486043

    222   S     414             0.3258400    1.000000000000

    223   S     415             0.1027410    1.000000000000

    224   S     416             0.0360000    1.000000000000

 CARBON    

    225   S     417          4563.2400000    0.001966650249
    225   S     418           682.0240000    0.015230601932
    225   S     419           154.9730000    0.076126909656
    225   S     420            44.4553000    0.260801033080
    225   S     421            13.0290000    0.616462078191
    225   S     422             1.8277300    0.221006028032

    226   L     423            20.9642000    0.114660080729    0.040248692673
    226   L     424             4.8033100    0.919999647749    0.237593956746
    226   L     425             1.4593300   -0.003030682134    0.815853851473

    227   L     426             0.4834560    1.000000000000    1.000000000000

    228   L     427             0.1455850    1.000000000000    1.000000000000

    229   L     428             0.0438000    1.000000000000    1.000000000000

    230   D     429             0.6260000    1.000000000000

 HYDROGEN  

    231   S     430            33.8650000    0.025493814541
    231   S     431             5.0947900    0.190373108582
    231   S     432             1.1587900    0.852161486043

    232   S     433             0.3258400    1.000000000000

    233   S     434             0.1027410    1.000000000000

    234   S     435             0.0360000    1.000000000000

 HYDROGEN  

    235   S     436            33.8650000    0.025493814541
    235   S     437             5.0947900    0.190373108582
    235   S     438             1.1587900    0.852161486043

    236   S     439             0.3258400    1.000000000000

    237   S     440             0.1027410    1.000000000000

    238   S     441             0.0360000    1.000000000000

 HYDROGEN  

    239   S     442            33.8650000    0.025493814541
    239   S     443             5.0947900    0.190373108582
    239   S     444             1.1587900    0.852161486043

    240   S     445             0.3258400    1.000000000000

    241   S     446             0.1027410    1.000000000000

    242   S     447             0.0360000    1.000000000000

 OXYGEN    

    243   S     448          8588.5000000    0.001895150083
    243   S     449          1297.2300000    0.014385900631
    243   S     450           299.2960000    0.070732003103
    243   S     451            87.3771000    0.240001010530
    243   S     452            25.6789000    0.594797026097
    243   S     453             3.7400400    0.280802012320

    244   L     454            42.1175000    0.113889012440    0.036511397380
    244   L     455             9.6283700    0.920811100576    0.237152982984
    244   L     456             2.8533200   -0.003274470358    0.819701941186

    245   L     457             0.9056610    1.000000000000    1.000000000000

    246   L     458             0.2556110    1.000000000000    1.000000000000

    247   L     459             0.0845000    1.000000000000    1.000000000000

    248   D     460             1.2920000    1.000000000000

 HYDROGEN  

    249   S     461            33.8650000    0.025493814541
    249   S     462             5.0947900    0.190373108582
    249   S     463             1.1587900    0.852161486043

    250   S     464             0.3258400    1.000000000000

    251   S     465             0.1027410    1.000000000000

    252   S     466             0.0360000    1.000000000000

 HYDROGEN  

    253   S     467            33.8650000    0.025493814541
    253   S     468             5.0947900    0.190373108582
    253   S     469             1.1587900    0.852161486043

    254   S     470             0.3258400    1.000000000000

    255   S     471             0.1027410    1.000000000000

    256   S     472             0.0360000    1.000000000000

 CARBON    

    257   S     473          4563.2400000    0.001966650249
    257   S     474           682.0240000    0.015230601932
    257   S     475           154.9730000    0.076126909656
    257   S     476            44.4553000    0.260801033080
    257   S     477            13.0290000    0.616462078191
    257   S     478             1.8277300    0.221006028032

    258   L     479            20.9642000    0.114660080729    0.040248692673
    258   L     480             4.8033100    0.919999647749    0.237593956746
    258   L     481             1.4593300   -0.003030682134    0.815853851473

    259   L     482             0.4834560    1.000000000000    1.000000000000

    260   L     483             0.1455850    1.000000000000    1.000000000000

    261   L     484             0.0438000    1.000000000000    1.000000000000

    262   D     485             0.6260000    1.000000000000

 HYDROGEN  

    263   S     486            33.8650000    0.025493814541
    263   S     487             5.0947900    0.190373108582
    263   S     488             1.1587900    0.852161486043

    264   S     489             0.3258400    1.000000000000

    265   S     490             0.1027410    1.000000000000

    266   S     491             0.0360000    1.000000000000

 HYDROGEN  

    267   S     492            33.8650000    0.025493814541
    267   S     493             5.0947900    0.190373108582
    267   S     494             1.1587900    0.852161486043

    268   S     495             0.3258400    1.000000000000

    269   S     496             0.1027410    1.000000000000

    270   S     497             0.0360000    1.000000000000

 HYDROGEN  

    271   S     498            33.8650000    0.025493814541
    271   S     499             5.0947900    0.190373108582
    271   S     500             1.1587900    0.852161486043

    272   S     501             0.3258400    1.000000000000

    273   S     502             0.1027410    1.000000000000

    274   S     503             0.0360000    1.000000000000

 OXYGEN    

    275   S     504          8588.5000000    0.001895150083
    275   S     505          1297.2300000    0.014385900631
    275   S     506           299.2960000    0.070732003103
    275   S     507            87.3771000    0.240001010530
    275   S     508            25.6789000    0.594797026097
    275   S     509             3.7400400    0.280802012320

    276   L     510            42.1175000    0.113889012440    0.036511397380
    276   L     511             9.6283700    0.920811100576    0.237152982984
    276   L     512             2.8533200   -0.003274470358    0.819701941186

    277   L     513             0.9056610    1.000000000000    1.000000000000

    278   L     514             0.2556110    1.000000000000    1.000000000000

    279   L     515             0.0845000    1.000000000000    1.000000000000

    280   D     516             1.2920000    1.000000000000

 TOTAL NUMBER OF BASIS SET SHELLS             =  280
 NUMBER OF CARTESIAN GAUSSIAN BASIS FUNCTIONS =  688
 NUMBER OF ELECTRONS                          =  186
 CHARGE OF MOLECULE                           =    0
 SPIN MULTIPLICITY                            =    1
 NUMBER OF OCCUPIED ORBITALS (ALPHA)          =   93
 NUMBER OF OCCUPIED ORBITALS (BETA )          =   93
 TOTAL NUMBER OF ATOMS                        =   58
 THE NUCLEAR REPULSION ENERGY IS     2399.4457277919

     $CONTRL OPTIONS
     ---------------
 SCFTYP=NONE         RUNTYP=TRANSITN     EXETYP=RUN     
 MPLEVL=       0     CITYP =GUGA         CCTYP =NONE         VBTYP =NONE    
 DFTTYP=NONE         TDDFT =NONE    
 MULT  =       1     ICHARG=       0     NZVAR =       0     COORD =UNIQUE  
 PP    =NONE         RELWFN=NONE         LOCAL =NONE         NUMGRD=       F
 ISPHER=       0     NOSYM =       0     MAXIT =     200     UNITS =ANGS    
 PLTORB=       F     MOLPLT=       F     AIMPAC=       F     FRIEND=        
 NPRINT=       7     IREST =       0     GEOM  =INPUT   
 NORMF =       0     NORMP =       0     ITOL  =      30     ICUT  =      11
 INTTYP=BEST         GRDTYP=BEST         QMTTOL= 1.0E-06

     $SYSTEM OPTIONS
     ---------------
  REPLICATED MEMORY=   350000000 WORDS (ON EVERY NODE).
 DISTRIBUTED MEMDDI=           0 MILLION WORDS IN AGGREGATE,
 MEMDDI DISTRIBUTED OVER  10 PROCESSORS IS           0 WORDS/PROCESSOR.
 TOTAL MEMORY REQUESTED ON EACH PROCESSOR=   350000000 WORDS.
 TIMLIM=      360000.00 MINUTES, OR     250.0 DAYS.
 PARALL= T  BALTYP=  DLB     KDIAG=    0  COREFL= F
 MXSEQ2=     300 MXSEQ3=     150  mem10=         0

          ----------------
          PROPERTIES INPUT
          ----------------

     MOMENTS            FIELD           POTENTIAL          DENSITY
 IEMOM =       1   IEFLD =       0   IEPOT =       0   IEDEN =       0
 WHERE =COMASS     WHERE =NUCLEI     WHERE =NUCLEI     WHERE =NUCLEI  
 OUTPUT=BOTH       OUTPUT=BOTH       OUTPUT=BOTH       OUTPUT=BOTH    
 IEMINT=       0   IEFINT=       0                     IEDINT=       0
                                                       MORB  =       0
          EXTRAPOLATION IN EFFECT
          SOSCF IN EFFECT
 ORBITAL PRINTING OPTION: NPREO=     1   688     2     1

     -------------------------------
     INTEGRAL TRANSFORMATION OPTIONS
     -------------------------------
     NWORD  =            0
     CUTOFF = 1.0E-12     MPTRAN =       0
     DIRTRF =       T     AOINTS =DUP     

          ----------------------
          INTEGRAL INPUT OPTIONS
          ----------------------
 NOPK  =       1 NORDER=       0 SCHWRZ=       T

     ------------------------------------------
     THE POINT GROUP IS C1 , NAXIS= 0, ORDER= 1
     ------------------------------------------

     DIMENSIONS OF THE SYMMETRY SUBSPACES ARE
 A   =  688

 ..... DONE SETTING UP THE RUN .....
 CPU     0: STEP CPU TIME=     2.79 TOTAL CPU TIME=          2.8 (      0.0 MIN)
 TOTAL WALL CLOCK TIME=          5.2 SECONDS, CPU UTILIZATION IS    53.74%

     ------------------------
     TRANSITION MOMENT DRIVER
     ------------------------

     -------------------------------
     INPUT FOR TRANSITION MOMENT RUN
     -------------------------------
     OPERAT=HSO1         NFZC  =      90     NOCC  =      94
     NUMCI =       2     NUMVEC=       1     SYMTOL=   1.0E-04
     IPRHSO=       0     NOSYM =       0     ETOL  =   100.000000
     UPPER ENERGY LIMIT FOR SPIN-ORBIT CI MATRIX   =      100.000 HARTREE.
     TMOMNT=       T     SKIPDM=       T     PRTPRM=       T
     SLOWFF=       F     PHYSRC=       F     MODPAR=       3
     JZ    =       0     PARMP =       0     ZEFTYP=TRUE    
     MCP2E =       0     ONECNT=       0     NFFBUF=      -1
     EEQTOL=   0.10E-05  ISTNO =  0  0
     DEGTOL= .0200 .0020

     IROOTS=         4  4
     NSTATE=         4  4
     IVEX  =         1  1
     ZEFF  =        6.0   1.0   1.0   6.0   6.0   6.0   1.0   6.0   6.0   1.0
     ZEFF  =        6.0   1.0   1.0   6.0   1.0   1.0   1.0   6.0   1.0   1.0
     ZEFF  =        1.0   8.0   1.0   1.0   6.0   1.0   1.0   1.0   8.0   6.0
     ZEFF  =        1.0   1.0   6.0   6.0   6.0   1.0   6.0   6.0   1.0   6.0
     ZEFF  =        1.0   1.0   6.0   1.0   1.0   1.0   6.0   1.0   1.0   1.0
     ZEFF  =        8.0   1.0   1.0   6.0   1.0   1.0   1.0   8.0

          ********************
          1 ELECTRON INTEGRALS
          ********************
 ...... END OF ONE-ELECTRON INTEGRALS ......
 CPU     0: STEP CPU TIME=     0.19 TOTAL CPU TIME=          3.0 (      0.0 MIN)
 TOTAL WALL CLOCK TIME=          6.5 SECONDS, CPU UTILIZATION IS    45.93%
 OPENING FILE SOCCDAT WITH      12 LOGICAL RECORDS OF       0 WORDS
 WITH A MAXIMUM OF          12 PHYSICAL RECORDS OF  204800 WORDS

 STATISTICS FOR GENERATION OF SYMMETRY ORBITAL -Q- MATRIX
 NUMBER OF CARTESIAN ATOMIC ORBITALS=        688
 NUMBER OF SPHERICAL CONTAMINANTS DROPPED=     0
 NUMBER OF LINEARLY DEPENDENT MOS DROPPED=     2
 TOTAL NUMBER OF MOS IN VARIATION SPACE=     686

 ...WARNING (SYMORB.SRC)...
 THE INPUT BASIS SET CONTAINS APPROXIMATE LINEAR DEPENDENCE.
 THE SMALLEST EIGENVALUE OF THE OVERLAP MATRIX IS   5.912131E-07
 THERE ARE    2 EIGENVALUES LESS THAN QMTTOL=  1.00E-06
 EIGENVECTORS BELOW -QMTTOL- ARE DROPPED FROM THE MO SPACE,
 IN ORDER TO ELIMINATE THE APPROXIMATE LINEAR DEPENDENCE.

 THIS WILL MOST LIKELY CHANGE THE ENERGY ON THE ORDER OF TENS OF MICROHARTREES,
 DEPENDING ON THE NUMBER OF ORBITALS REMOVED.  THE VALUE OF QMTTOL CAN BE 
 CHANGED IN $CONTRL: JOBS WITH EIGENVALUES BELOW 1.0E-07 PROBABLY WON'T
 CONVERGE.  EIGENVALUES BETWEEN 1.0E-07 AND 1.0E-06 MAY REQUIRE LOOSENING OF
 THE DENSITY CRITERION (CONV IN $SCF), MORE ACCURATE INTEGRAL EVALUATION
 (ICUT=11 IN $CONTRL), MORE ACCURATE DIRECT SCF FOCK MATRIX
 CONSTRUCTION (FDIFF=.FALSE. IN $SCF), OR CHANGING THE SCF CONVERGER
 (DIIS=.TRUE. IN $SCF).

                    * * * * * WARNING * * * * *
 POSSIBLE LINEAR DEPENDENCE PROBLEMS DETECTED, INPUT QMTTOL= 1.0E-06,
 WITH    13 OVERLAP EIGENVALUES LYING BETWEEN 1.0E-05 AND QMTTOL.
 IF YOU EXPERIENCE SCF CONVERGENCE DIFFICULTIES WITH THE DENSITY ALMOST BUT
 NOT QUITE CONVERGED, YOU MAY NEED TO LOOSEN -QMTTOL- BY A FACTOR 5 TO 10.


          ----------------------
          CORRESPONDING ORBITALS
          ----------------------
 THE CORRESPONDING ORBITAL OVERLAPS ARE
  1.0000000000 1.0000000000 1.0000000000 1.0000000000 1.0000000000
  1.0000000000 1.0000000000 1.0000000000 1.0000000000 1.0000000000
  1.0000000000 1.0000000000 1.0000000000 1.0000000000 1.0000000000
  1.0000000000 1.0000000000 1.0000000000 1.0000000000 1.0000000000
  1.0000000000 1.0000000000 1.0000000000 1.0000000000 1.0000000000
  1.0000000000 1.0000000000 1.0000000000 1.0000000000 1.0000000000
  1.0000000000 1.0000000000 1.0000000000 1.0000000000 1.0000000000
  1.0000000000 1.0000000000 1.0000000000 1.0000000000 1.0000000000
  1.0000000000 1.0000000000 1.0000000000 1.0000000000 1.0000000000
  1.0000000000 1.0000000000 1.0000000000 1.0000000000 1.0000000000
  1.0000000000 1.0000000000 1.0000000000 1.0000000000 1.0000000000
  1.0000000000 1.0000000000 1.0000000000 1.0000000000 1.0000000000
  1.0000000000 1.0000000000 1.0000000000 1.0000000000 1.0000000000
  1.0000000000 1.0000000000 1.0000000000 1.0000000000 1.0000000000
  1.0000000000 1.0000000000 1.0000000000 1.0000000000 1.0000000000
  1.0000000000 1.0000000000 1.0000000000 1.0000000000 1.0000000000
  1.0000000000 1.0000000000 1.0000000000 1.0000000000 1.0000000000
  1.0000000000 1.0000000000 1.0000000000 1.0000000000 1.0000000000
  1.0000000000 1.0000000000 1.0000000000 1.0000000000
 CPU     0: STEP CPU TIME=     0.57 TOTAL CPU TIME=          3.6 (      0.1 MIN)
 TOTAL WALL CLOCK TIME=          8.1 SECONDS, CPU UTILIZATION IS    44.17%

                    ----------------------
                    AO INTEGRAL TECHNOLOGY
                    ----------------------
     S,P,L SHELL ROTATED AXIS INTEGRALS, REPROGRAMMED BY
        KAZUYA ISHIMURA (IMS) AND JOSE SIERRA (SYNSTAR).
     S,P,D,L SHELL ROTATED AXIS INTEGRALS PROGRAMMED BY
        KAZUYA ISHIMURA (INSTITUTE FOR MOLECULAR SCIENCE).
     S,P,D,F,G SHELL TO TOTAL QUARTET ANGULAR MOMENTUM SUM 5,
        ERIC PROGRAM BY GRAHAM FLETCHER (ELORET AND NASA ADVANCED
        SUPERCOMPUTING DIVISION, AMES RESEARCH CENTER).
     S,P,D,F,G,L SHELL GENERAL RYS QUADRATURE PROGRAMMED BY
        MICHEL DUPUIS (PACIFIC NORTHWEST NATIONAL LABORATORY).

          --------------------
          2 ELECTRON INTEGRALS
          --------------------

 DIRECT SCF METHOD SKIPS INTEGRAL STORAGE ON DISK.
 DIRECT TRANSFORMATION SKIPS AO INTEGRAL STORAGE ON DISK.
  ...... END OF TWO-ELECTRON INTEGRALS .....
 STEP CPU TIME =     0.02 TOTAL CPU TIME =          3.6 (      0.1 MIN)
 TOTAL WALL CLOCK TIME=          8.1 SECONDS, CPU UTILIZATION IS    44.20%
 ...... END OF ORBITAL SELECTION ......


     -------------------------
      1-ST     CI CALCULATION
     -------------------------

          -----------------------     ----------------------------
          GUGA DISTINCT ROW TABLE     WRITTEN BY B.R.BROOKS,P.SAXE
          -----------------------     ----------------------------

      GROUP=C1           NPRT=       0
       FORS=       T   INTACT=       F
       FOCI=       F   MXNINT=   50000
       SOCI=       F   MXNEME=   10000
     IEXCIT=       0

      -CORE-    -INTERNAL-  -EXTERNAL-
     NFZC=  90   NDOC=   3   NEXT=   0
     NMCC=   0   NAOS=   0   NFZV=   0
                 NBOS=   0
                 NALP=   0
                 NVAL=   1

 THE MAXIMUM ELECTRON EXCITATION WILL BE   2

 SYMMETRIES FOR THE  90 CORE,   4 ACTIVE,   0 EXTERNAL MO-S ARE
     CORE= A     A     A     A     A     A     A     A     A     A   
           A     A     A     A     A     A     A     A     A     A   
           A     A     A     A     A     A     A     A     A     A   
           A     A     A     A     A     A     A     A     A     A   
           A     A     A     A     A     A     A     A     A     A   
           A     A     A     A     A     A     A     A     A     A   
           A     A     A     A     A     A     A     A     A     A   
           A     A     A     A     A     A     A     A     A     A   
           A     A     A     A     A     A     A     A     A     A   
   ACTIVE= A     A     A     A   
           DOC   DOC   DOC   VAL 

 MOLECULAR CHARGE          =    0
 NUMBER OF ALPHA ELECTRONS =   93
 NUMBER OF  BETA ELECTRONS =   93

 THE ELECTRONIC STATE IS  1-A   

 THE DISTINCT ROW TABLE HAS        11 ROWS.
  THE WAVEFUNCTION CONTAINS        10 WALKS (CSF-S).

 TOTAL NUMBER OF INTEGRALS =         73
 NUMBER OF INTEGRALS/GROUP =         73
 NUMBER OF INTEGRAL GROUPS =          1
 MAXIMUM RECORD SIZES ARE     500 FOR UNIT 11      22 FOR UNIT 12
                            30001 FOR UNIT 15   30001 FOR UNIT 16
 ...... END OF -DRT- GENERATION ...... 
 CPU     0: STEP CPU TIME=     3.09 TOTAL CPU TIME=          6.7 (      0.1 MIN)
 TOTAL WALL CLOCK TIME=         11.7 SECONDS, CPU UTILIZATION IS    57.06%

     --------------------------------------------
     PARTIAL TWO ELECTRON INTEGRAL TRANSFORMATION
     --------------------------------------------

 NUMBER OF CORE MOLECULAR ORBITALS     =   90
 NUMBER OF OCCUPIED MOLECULAR ORBITALS =   94
 TOTAL NUMBER OF MOLECULAR ORBITALS    =   94
 TOTAL NUMBER OF ATOMIC ORBITALS       =  688
 THRESHOLD FOR KEEPING TRANSFORMED 2E- INTEGRALS = 1.000E-12
 AO INTEGRALS WILL BE CALCULATED IN DIRECT MODE...
 DIRECT TRANSFORMATION SKIPS AO INTEGRAL STORAGE ON DISK.
 SCHWARZ INEQUALITY OVERHEAD:    200265 INTEGRALS, T=        0.01
 EVALUATING THE FROZEN CORE ENERGY...
 ----- FROZEN CORE ENERGY =     -3461.1388987094

 PLAN A: REQUIREMENTS FOR FULLY IN-MEMORY TRANSFORMATION:
 # OF WORDS AVAILABLE =            349022593
 # OF WORDS NEEDED    =            654820215

 PLAN B: REQUIREMENTS FOR THE SEGMENTED TRANSFORMATION:
       MINIMUM=      165619191 WORDS FOR 1 MOLECULAR ORBITAL PER PASS
       MAXIMUM=      165619191 WORDS FOR ALL MOLECULAR ORBITALS IN 1 PASS
              (      163067008 EXTRA WORDS INCLUDES 1 EXTRA ORBITAL/PASS)
 THIS RUN USES=      165619191 WORDS,
 DISTRIBUTING   4 PASSES EACH CONTAINING     1 ORBITALS OVER  10 PROCESSORS.

 CHOOSING SEGMENTED PARTIAL TRANSFORMATION...
 DIRECT TRANSFORMATION SKIPS AO INTEGRAL STORAGE ON DISK.
 PASS #   1 TOOK      706.75 SECONDS.
 ASSIGNING PASS #   2 TO A DIFFERENT PROCESSOR.
 ASSIGNING PASS #   3 TO A DIFFERENT PROCESSOR.
 ASSIGNING PASS #   4 TO A DIFFERENT PROCESSOR.
 TOTAL NUMBER OF TRANSFORMED 2E- INTEGRALS KEPT =           55
 ... END OF INTEGRAL TRANSFORMATION ...
 CPU     0: STEP CPU TIME=   812.08 TOTAL CPU TIME=        818.8 (     13.6 MIN)
 TOTAL WALL CLOCK TIME=        825.9 SECONDS, CPU UTILIZATION IS    99.13%

          ------------------------
          GUGA-CI INTEGRAL SORTING
          ------------------------

     80049 WORDS NEEDED TO SORT             73 GUGA INTEGRALS IN MEMORY
 349022593 WORDS ARE AVAILABLE
 CHOOSING IN-MEMORY SORTING...
 IN CORE ALGORITHM SORTED             10 NON-ZERO 1E- INTEGRALS
 IN CORE ALGORITHM SORTED             55 NON-ZERO 2E- INTEGRALS
 ...... END OF INTEGRAL SORTING ...... 
 CPU     0: STEP CPU TIME=     0.09 TOTAL CPU TIME=        818.8 (     13.6 MIN)
 TOTAL WALL CLOCK TIME=        826.6 SECONDS, CPU UTILIZATION IS    99.06%

 -------------------------     ---------------------------------------
 ENERGY MATRIX CALCULATION     WRITTEN BY B.R.BROOKS,W.D.LAIDIG,P.SAXE
 -------------------------     ---------------------------------------

 COMPUTING THE HAMILTONIAN FOR THE        10 CSF-S...

         145 IS THE TOTAL NUMBER OF GENERATED LOOPS
         145 WERE CREATED BY THE LOOP-DRIVEN ALGORITHM
           0 WERE CREATED IMPLICITLY

         145 IS THE TOTAL NUMBER OF PROCESSED LOOPS
          54     DIAGONAL LOOPS ARE STORED ON WORK15 IN     1 BUFFERS OF  10000 ELEMENTS.
          91 OFF DIAGONAL LOOPS ARE STORED ON WORK16 IN     1 BUFFERS OF  10000 ELEMENTS.
 ...... END OF ENERGY MATRIX CALCULATION ...... 
 CPU     0: STEP CPU TIME=     0.09 TOTAL CPU TIME=        818.9 (     13.6 MIN)
 TOTAL WALL CLOCK TIME=        826.8 SECONDS, CPU UTILIZATION IS    99.05%

          -----------------------------------------
          DAVIDSON METHOD CI-MATRIX DIAGONALIZATION
                   WRITTEN BY STEVE ELBERT
          -----------------------------------------
 NUMBER OF STATES REQUESTED =     4
 MAX. NUMB. OF EXPAN. VEC   =    30
 MAX. NUMB. IMPROVED STATES =     4
 MAX. NUMB. OF ITERATIONS   =   500
 CONVERGENCE CRITERION      =    1.0E-06

 CHOOSING TO SOLVE SECULAR EQUATION IN MEMORY
 NUMBER OF WORDS AVAILABLE =  349022593
 NUMBER OF WORDS USED      =      31327
 ENERGY MATRIX BUFFER SIZE =      10000
 SOLUTION FOUND WITH DIRECT METHOD

 STATE #    1  ENERGY =   -1070.285793379

      CSF      COEF    OCCUPANCY (IGNORING CORE)
      ---      ----    --------- --------- -----
        1   -0.590832  2220
        2    0.300310  2211
        3   -0.108425  2121
        4   -0.107013  1221
        5   -0.068077  2202
        7    0.155741  1212
        9   -0.294639  1122
       10    0.647836  0222

 THE PROJECTION OF THIS CI STATE ONTO SPACE SYMMETRY A    WEIGHS 1.0000E+00


 STATE #    2  ENERGY =   -1070.237315613

      CSF      COEF    OCCUPANCY (IGNORING CORE)
      ---      ----    --------- --------- -----
        1    0.140119  2220
        2    0.376967  2211
        3    0.531489  2121
        5   -0.311990  2202
        7   -0.452754  1212
        8    0.301163  2022
        9   -0.391679  1122
       10   -0.085219  0222

 THE PROJECTION OF THIS CI STATE ONTO SPACE SYMMETRY A    WEIGHS 1.0000E+00


 STATE #    3  ENERGY =   -1070.221345150

      CSF      COEF    OCCUPANCY (IGNORING CORE)
      ---      ----    --------- --------- -----
        1    0.293244  2220
        2    0.376558  2211
        3   -0.420772  2121
        4    0.055147  1221
        5   -0.131555  2202
        7    0.512422  1212
        8    0.102253  2022
        9   -0.448562  1122
       10   -0.316803  0222

 THE PROJECTION OF THIS CI STATE ONTO SPACE SYMMETRY A    WEIGHS 1.0000E+00


 STATE #    4  ENERGY =   -1070.172377217

      CSF      COEF    OCCUPANCY (IGNORING CORE)
      ---      ----    --------- --------- -----
        1   -0.072659  2220
        2   -0.315885  2211
        3   -0.144582  2121
        5   -0.612514  2202
        7    0.141023  1212
        8    0.630689  2022
        9    0.277967  1122

 THE PROJECTION OF THIS CI STATE ONTO SPACE SYMMETRY A    WEIGHS 1.0000E+00

 ...... END OF CI-MATRIX DIAGONALIZATION ......
 CPU     0: STEP CPU TIME=     0.07 TOTAL CPU TIME=        819.0 (     13.7 MIN)
 TOTAL WALL CLOCK TIME=        827.1 SECONDS, CPU UTILIZATION IS    99.02%

          ---------------------
          STORE CSF INFORMATION
          --------------------

 READING THE DRT FILE
 TITLE=DRT1    Mon Nov  9 08:03:21 2020                                                
 NUMBER OF CONFIGURATIONS =         10

 READING THE CI VECTOR FILE
 RUN TITLE= C20H34O4                                                                       
 DRT TITLE=DRT1    Mon Nov  9 08:03:21 2020                                                
     4 STATES WERE COMPUTED, NWKS=        10

 STORING CSF AND CI COEF. INFORMATION FOR    4 STATES ON FILE  17.
     ENERGIES ARE ...
   -1080.2011463  -1080.1931547  -1080.1910836  -1080.1833248
 SAVING CSFS WITH COEFS LARGER THAN 2.50E-05
 SAVED CSFS:         10
 TOTAL CSFS:         10

 ...... DONE STORING CSF INFORMATION ......
 CPU     0: STEP CPU TIME=     0.00 TOTAL CPU TIME=        819.0 (     13.7 MIN)
 TOTAL WALL CLOCK TIME=        827.1 SECONDS, CPU UTILIZATION IS    99.02%


     -------------------------
      2-ND     CI CALCULATION
     -------------------------

          -----------------------     ----------------------------
          GUGA DISTINCT ROW TABLE     WRITTEN BY B.R.BROOKS,P.SAXE
          -----------------------     ----------------------------

      GROUP=C1           NPRT=       0
       FORS=       T   INTACT=       F
       FOCI=       F   MXNINT=   50000
       SOCI=       F   MXNEME=   10000
     IEXCIT=       0

      -CORE-    -INTERNAL-  -EXTERNAL-
     NFZC=  90   NDOC=   2   NEXT=   0
     NMCC=   0   NAOS=   0   NFZV=   0
                 NBOS=   0
                 NALP=   2
                 NVAL=   0

 THE MAXIMUM ELECTRON EXCITATION WILL BE   2

 SYMMETRIES FOR THE  90 CORE,   4 ACTIVE,   0 EXTERNAL MO-S ARE
     CORE= A     A     A     A     A     A     A     A     A     A   
           A     A     A     A     A     A     A     A     A     A   
           A     A     A     A     A     A     A     A     A     A   
           A     A     A     A     A     A     A     A     A     A   
           A     A     A     A     A     A     A     A     A     A   
           A     A     A     A     A     A     A     A     A     A   
           A     A     A     A     A     A     A     A     A     A   
           A     A     A     A     A     A     A     A     A     A   
           A     A     A     A     A     A     A     A     A     A   
   ACTIVE= A     A     A     A   
           DOC   DOC   ALP   ALP 

 MOLECULAR CHARGE          =    0
 NUMBER OF ALPHA ELECTRONS =   94
 NUMBER OF  BETA ELECTRONS =   92

 THE ELECTRONIC STATE IS  3-A   

 THE DISTINCT ROW TABLE HAS         9 ROWS.
  THE WAVEFUNCTION CONTAINS         6 WALKS (CSF-S).

 TOTAL NUMBER OF INTEGRALS =         73
 NUMBER OF INTEGRALS/GROUP =         73
 NUMBER OF INTEGRAL GROUPS =          1
 MAXIMUM RECORD SIZES ARE     500 FOR UNIT 11      22 FOR UNIT 12
                            30001 FOR UNIT 15   30001 FOR UNIT 16
 ...... END OF -DRT- GENERATION ...... 
 CPU     0: STEP CPU TIME=     1.23 TOTAL CPU TIME=        820.2 (     13.7 MIN)
 TOTAL WALL CLOCK TIME=        828.6 SECONDS, CPU UTILIZATION IS    98.99%

     --------------------------------------------
     PARTIAL TWO ELECTRON INTEGRAL TRANSFORMATION
     --------------------------------------------

 NUMBER OF CORE MOLECULAR ORBITALS     =   90
 NUMBER OF OCCUPIED MOLECULAR ORBITALS =   94
 TOTAL NUMBER OF MOLECULAR ORBITALS    =   94
 TOTAL NUMBER OF ATOMIC ORBITALS       =  688
 THRESHOLD FOR KEEPING TRANSFORMED 2E- INTEGRALS = 1.000E-12
 AO INTEGRALS WILL BE CALCULATED IN DIRECT MODE...
 DIRECT TRANSFORMATION SKIPS AO INTEGRAL STORAGE ON DISK.
 SCHWARZ INEQUALITY OVERHEAD:    200265 INTEGRALS, T=        0.01
 EVALUATING THE FROZEN CORE ENERGY...
 ----- FROZEN CORE ENERGY =     -3461.1388987094

 PLAN A: REQUIREMENTS FOR FULLY IN-MEMORY TRANSFORMATION:
 # OF WORDS AVAILABLE =            349022593
 # OF WORDS NEEDED    =            654820215

 PLAN B: REQUIREMENTS FOR THE SEGMENTED TRANSFORMATION:
       MINIMUM=      165619191 WORDS FOR 1 MOLECULAR ORBITAL PER PASS
       MAXIMUM=      165619191 WORDS FOR ALL MOLECULAR ORBITALS IN 1 PASS
              (      163067008 EXTRA WORDS INCLUDES 1 EXTRA ORBITAL/PASS)
 THIS RUN USES=      165619191 WORDS,
 DISTRIBUTING   4 PASSES EACH CONTAINING     1 ORBITALS OVER  10 PROCESSORS.

 CHOOSING SEGMENTED PARTIAL TRANSFORMATION...
 DIRECT TRANSFORMATION SKIPS AO INTEGRAL STORAGE ON DISK.
 PASS #   1 TOOK      700.72 SECONDS.
 ASSIGNING PASS #   2 TO A DIFFERENT PROCESSOR.
 ASSIGNING PASS #   3 TO A DIFFERENT PROCESSOR.
 ASSIGNING PASS #   4 TO A DIFFERENT PROCESSOR.
 TOTAL NUMBER OF TRANSFORMED 2E- INTEGRALS KEPT =           55
 ... END OF INTEGRAL TRANSFORMATION ...
 CPU     0: STEP CPU TIME=   806.09 TOTAL CPU TIME=       1626.3 (     27.1 MIN)
 TOTAL WALL CLOCK TIME=       1636.9 SECONDS, CPU UTILIZATION IS    99.35%

          ------------------------
          GUGA-CI INTEGRAL SORTING
          ------------------------

     80049 WORDS NEEDED TO SORT             73 GUGA INTEGRALS IN MEMORY
 349022593 WORDS ARE AVAILABLE
 CHOOSING IN-MEMORY SORTING...
 IN CORE ALGORITHM SORTED             10 NON-ZERO 1E- INTEGRALS
 IN CORE ALGORITHM SORTED             55 NON-ZERO 2E- INTEGRALS
 ...... END OF INTEGRAL SORTING ...... 
 CPU     0: STEP CPU TIME=     0.11 TOTAL CPU TIME=       1626.4 (     27.1 MIN)
 TOTAL WALL CLOCK TIME=       1637.0 SECONDS, CPU UTILIZATION IS    99.35%

 -------------------------     ---------------------------------------
 ENERGY MATRIX CALCULATION     WRITTEN BY B.R.BROOKS,W.D.LAIDIG,P.SAXE
 -------------------------     ---------------------------------------

 COMPUTING THE HAMILTONIAN FOR THE         6 CSF-S...

          81 IS THE TOTAL NUMBER OF GENERATED LOOPS
          81 WERE CREATED BY THE LOOP-DRIVEN ALGORITHM
           0 WERE CREATED IMPLICITLY

          81 IS THE TOTAL NUMBER OF PROCESSED LOOPS
          44     DIAGONAL LOOPS ARE STORED ON WORK15 IN     1 BUFFERS OF  10000 ELEMENTS.
          37 OFF DIAGONAL LOOPS ARE STORED ON WORK16 IN     1 BUFFERS OF  10000 ELEMENTS.
 ...... END OF ENERGY MATRIX CALCULATION ...... 
 CPU     0: STEP CPU TIME=     0.06 TOTAL CPU TIME=       1626.5 (     27.1 MIN)
 TOTAL WALL CLOCK TIME=       1637.1 SECONDS, CPU UTILIZATION IS    99.35%

          -----------------------------------------
          DAVIDSON METHOD CI-MATRIX DIAGONALIZATION
                   WRITTEN BY STEVE ELBERT
          -----------------------------------------
 NUMBER OF STATES REQUESTED =     4
 MAX. NUMB. OF EXPAN. VEC   =    30
 MAX. NUMB. IMPROVED STATES =     4
 MAX. NUMB. OF ITERATIONS   =   500
 CONVERGENCE CRITERION      =    1.0E-06

 CHOOSING TO SOLVE SECULAR EQUATION IN MEMORY
 NUMBER OF WORDS AVAILABLE =  349022593
 NUMBER OF WORDS USED      =      31291
 ENERGY MATRIX BUFFER SIZE =      10000
 SOLUTION FOUND WITH DIRECT METHOD

 STATE #    1  ENERGY =   -1070.287206837

      CSF      COEF    OCCUPANCY (IGNORING CORE)
      ---      ----    --------- --------- -----
        1   -0.165294  1122
        2   -0.271014  2121
        3    0.082500  2112
        4    0.872101  1221
        5   -0.339814  1212
        6   -0.128023  2211

 THE PROJECTION OF THIS CI STATE ONTO SPACE SYMMETRY A    WEIGHS 1.0000E+00


 STATE #    2  ENERGY =   -1070.237462567

      CSF      COEF    OCCUPANCY (IGNORING CORE)
      ---      ----    --------- --------- -----
        1    0.458790  1122
        2   -0.436012  2121
        3    0.442813  2112
        4   -0.169007  1221
        5   -0.381915  1212
        6    0.478435  2211

 THE PROJECTION OF THIS CI STATE ONTO SPACE SYMMETRY A    WEIGHS 1.0000E+00


 STATE #    3  ENERGY =   -1070.222574977

      CSF      COEF    OCCUPANCY (IGNORING CORE)
      ---      ----    --------- --------- -----
        1    0.516270  1122
        2    0.337499  2121
        3   -0.158428  2112
        4    0.450860  1221
        5    0.425701  1212
        6    0.458219  2211

 THE PROJECTION OF THIS CI STATE ONTO SPACE SYMMETRY A    WEIGHS 1.0000E+00


 STATE #    4  ENERGY =   -1070.173263629

      CSF      COEF    OCCUPANCY (IGNORING CORE)
      ---      ----    --------- --------- -----
        1   -0.148668  1122
        2    0.339300  2121
        3    0.876999  2112
        4    0.083451  1221
        5    0.271608  1212
        6   -0.113631  2211

 THE PROJECTION OF THIS CI STATE ONTO SPACE SYMMETRY A    WEIGHS 1.0000E+00

 ...... END OF CI-MATRIX DIAGONALIZATION ......
 CPU     0: STEP CPU TIME=     0.10 TOTAL CPU TIME=       1626.6 (     27.1 MIN)
 TOTAL WALL CLOCK TIME=       1637.5 SECONDS, CPU UTILIZATION IS    99.34%

          ---------------------
          STORE CSF INFORMATION
          --------------------

 READING THE DRT FILE
 TITLE=DRT2    Mon Nov  9 08:17:00 2020                                                
 NUMBER OF CONFIGURATIONS =          6

 READING THE CI VECTOR FILE
 RUN TITLE= C20H34O4                                                                       
 DRT TITLE=DRT2    Mon Nov  9 08:17:00 2020                                                
     4 STATES WERE COMPUTED, NWKS=         6

 STORING CSF AND CI COEF. INFORMATION FOR    4 STATES ON FILE  17.
     ENERGIES ARE ...
   -1080.2012415  -1080.1931950  -1080.1909292  -1080.1837720
 SAVING CSFS WITH COEFS LARGER THAN 2.50E-05
 SAVED CSFS:          6
 TOTAL CSFS:          6

 ...... DONE STORING CSF INFORMATION ......
 CPU     0: STEP CPU TIME=     0.00 TOTAL CPU TIME=       1626.6 (     27.1 MIN)
 TOTAL WALL CLOCK TIME=       1637.5 SECONDS, CPU UTILIZATION IS    99.34%
 CPU     0: STEP CPU TIME=     0.00 TOTAL CPU TIME=       1626.6 (     27.1 MIN)
 TOTAL WALL CLOCK TIME=       1637.5 SECONDS, CPU UTILIZATION IS    99.34%

 ++++++++++++++++++++++++++++++++++++++++++++++++++++++++++++++++++++++


 THE SYMMETRIES OF THE ANGULAR MOMENTUM L AND TRANSLATION R:
 LX BELONGS TO A   
 LY BELONGS TO A   
 LZ BELONGS TO A   
 RX BELONGS TO A   
 RY BELONGS TO A   
 RZ BELONGS TO A   
 SOC INTEGRALS NEED BE CALCULATED FOR LX: YEA 
 SOC INTEGRALS NEED BE CALCULATED FOR LY: YEA 
 SOC INTEGRALS NEED BE CALCULATED FOR LZ: YEA 

     -------------------------------------------
            DIRECT SPIN-ORBIT COUPLING
         (SHIRO KOSEKI AND DMITRI FEDOROV)

             ONE ELECTRON SO OPERATOR.
     -------------------------------------------


ENERGY FOR THE LOWEST STATE     =    -1080.2012415276
ENERGY TOLERANCE FOR SOC MATRIX =     -980.2012415276 (HIGHEST STATE)
                           ETOL =      100.0000000000
                         UPPREN =     -980.2012415276

  CI# RTS#     LOWEST ENERGY      HIGHEST ENERGY     NEXT ENERGY
    1    4    -1080.2011462527    -1080.1833247943
    2    4    -1080.2012415276    -1080.1837720076

         -------------------------------------
          ONE-ELECTRON SPIN-ORBIT AO INTEGRALS
         -------------------------------------
         USING     717344 WORDS OF MEMORY
         2E SOC INTEGRALS WILL BE DISTRIBUTED
      ...... DONE WITH SPIN-ORBIT INTEGRALS ......
 CPU     0: STEP CPU TIME=     2.86 TOTAL CPU TIME=       1629.4 (     27.2 MIN)
 TOTAL WALL CLOCK TIME=       1641.0 SECONDS, CPU UTILIZATION IS    99.30%

   3122898 WORDS OF MEMORY ARE REQUIRED  FOR 1 PASS(ES)
   3122898 WORDS FOR INTEGRALS,   2412452 WORDS FOR CSFS.

 REFERENCE STATE IS SET TO    1 IN THE DRT NO. 1 (     0).

 THE FOLLOWING LEGEND IS USED BELOW:
 [C] - THE MATRIX ELEMENT ACTUALLY CALCULATED
 [P] - OBTAINED FROM [C] BY THE WIGNER-ECKART THEOREM (<HSO>)
 [Z] - ZERO BY POINT GROUP SYMMETRY
 [W] - ZERO BY THE WIGNER-ECKART THEOREM (<HSO>)
 [S] - ZERO BY SPIN ORTHOGONALITY (<R>)

 [Z]'S ARE NOT CALCULATED.


 CI STATE FORMAT:   N-(2S+1)G:B
 G- IRREP LABEL, B NUMBERS DEGENERATE COMPONENTS OF G
 N NUMBERS EQUIVALENT TERMS (2S+1)G:B

 STATE ID FORMAT: NCI*1000+IROOT,
 WHERE NCI IS THE NTH $DRT GROUP
 AND IROOT IS THE CI ROOT'S ORDINAL NUMBER.

 DIPOLE MOMENTS ARE IN E*BOHR UNITS. TO GET DEBYE, MULTIPLY BY 2.541766.

   < 1-1A    |R| 1-1A    > =      3.531239     -1.644315      0.302956 [CCC]
 < 1-1A    (MS= 0.0)|HSO| 1-1A    (MS= 0.0)> =     0.0000     0.0000I    [W]
  
   < 1-1A    |R| 2-1A    > =      0.091990      0.032980     -0.175936 [CCC]
 < 1-1A    (MS= 0.0)|HSO| 2-1A    (MS= 0.0)> =     0.0000     0.0000I    [W]
  
   < 1-1A    |R| 3-1A    > =     -0.041399      0.074725      0.185806 [CCC]
 < 1-1A    (MS= 0.0)|HSO| 3-1A    (MS= 0.0)> =     0.0000     0.0000I    [W]
  
   < 1-1A    |R| 4-1A    > =     -0.003221      0.001172      0.005657 [CCC]
 < 1-1A    (MS= 0.0)|HSO| 4-1A    (MS= 0.0)> =     0.0000     0.0000I    [W]
  
   < 2-1A    |R| 2-1A    > =      3.574510     -1.633015      0.535720 [CCC]
 < 2-1A    (MS= 0.0)|HSO| 2-1A    (MS= 0.0)> =     0.0000     0.0000I    [W]
  
   < 2-1A    |R| 3-1A    > =      0.011297     -0.009206     -0.001950 [CCC]
 < 2-1A    (MS= 0.0)|HSO| 3-1A    (MS= 0.0)> =     0.0000     0.0000I    [W]
  
   < 2-1A    |R| 4-1A    > =     -0.045588      0.077140      0.196942 [CCC]
 < 2-1A    (MS= 0.0)|HSO| 4-1A    (MS= 0.0)> =     0.0000     0.0000I    [W]
  
   < 3-1A    |R| 3-1A    > =      3.192450     -1.281760      0.460436 [CCC]
 < 3-1A    (MS= 0.0)|HSO| 3-1A    (MS= 0.0)> =     0.0000     0.0000I    [W]
  
   < 3-1A    |R| 4-1A    > =      0.076216      0.036807     -0.166505 [CCC]
 < 3-1A    (MS= 0.0)|HSO| 4-1A    (MS= 0.0)> =     0.0000     0.0000I    [W]
  
   < 4-1A    |R| 4-1A    > =      3.253728     -1.269637      0.676158 [CCC]
 < 4-1A    (MS= 0.0)|HSO| 4-1A    (MS= 0.0)> =     0.0000     0.0000I    [W]
  
 CPU     0: STEP CPU TIME=    40.98 TOTAL CPU TIME=       1670.4 (     27.8 MIN)
 TOTAL WALL CLOCK TIME=       1682.7 SECONDS, CPU UTILIZATION IS    99.27%
   < 1-1A    |R| 1-3A    > =      0.000000      0.000000      0.000000 [SSS]
 < 1-1A    (MS= 0.0)|HSO| 1-3A    (MS= 0.0)> =     0.0000    -0.5024I    [C]
 < 1-1A    (MS= 0.0)|HSO| 1-3A    (MS= 1.0)> =    -1.4673    -0.9216I    [C]
 < 1-1A    (MS= 0.0)|HSO| 1-3A    (MS=-1.0)> =    -1.4673     0.9216I    [P]
  
   < 1-1A    |R| 2-3A    > =      0.000000      0.000000      0.000000 [SSS]
 < 1-1A    (MS= 0.0)|HSO| 2-3A    (MS= 0.0)> =     0.0000   -34.8821I    [C]
 < 1-1A    (MS= 0.0)|HSO| 2-3A    (MS= 1.0)> =    36.9570   -45.8013I    [C]
 < 1-1A    (MS= 0.0)|HSO| 2-3A    (MS=-1.0)> =    36.9570    45.8013I    [P]
  
   < 1-1A    |R| 3-3A    > =      0.000000      0.000000      0.000000 [SSS]
 < 1-1A    (MS= 0.0)|HSO| 3-3A    (MS= 0.0)> =     0.0000    26.4227I    [C]
 < 1-1A    (MS= 0.0)|HSO| 3-3A    (MS= 1.0)> =    44.5398    49.3643I    [C]
 < 1-1A    (MS= 0.0)|HSO| 3-3A    (MS=-1.0)> =    44.5398   -49.3643I    [P]
  
   < 1-1A    |R| 4-3A    > =      0.000000      0.000000      0.000000 [SSS]
 < 1-1A    (MS= 0.0)|HSO| 4-3A    (MS= 0.0)> =     0.0000     0.5546I    [C]
 < 1-1A    (MS= 0.0)|HSO| 4-3A    (MS= 1.0)> =    -0.3092     0.6063I    [C]
 < 1-1A    (MS= 0.0)|HSO| 4-3A    (MS=-1.0)> =    -0.3092    -0.6063I    [P]
  
   < 2-1A    |R| 1-3A    > =      0.000000      0.000000      0.000000 [SSS]
 < 2-1A    (MS= 0.0)|HSO| 1-3A    (MS= 0.0)> =     0.0000    33.3552I    [C]
 < 2-1A    (MS= 0.0)|HSO| 1-3A    (MS= 1.0)> =   -38.9838    43.2610I    [C]
 < 2-1A    (MS= 0.0)|HSO| 1-3A    (MS=-1.0)> =   -38.9838   -43.2610I    [P]
  
   < 2-1A    |R| 2-3A    > =      0.000000      0.000000      0.000000 [SSS]
 < 2-1A    (MS= 0.0)|HSO| 2-3A    (MS= 0.0)> =     0.0000     0.2533I    [C]
 < 2-1A    (MS= 0.0)|HSO| 2-3A    (MS= 1.0)> =    -0.1719     0.3806I    [C]
 < 2-1A    (MS= 0.0)|HSO| 2-3A    (MS=-1.0)> =    -0.1719    -0.3806I    [P]
  
   < 2-1A    |R| 3-3A    > =      0.000000      0.000000      0.000000 [SSS]
 < 2-1A    (MS= 0.0)|HSO| 3-3A    (MS= 0.0)> =     0.0000     0.6729I    [C]
 < 2-1A    (MS= 0.0)|HSO| 3-3A    (MS= 1.0)> =    -0.5597     0.9205I    [C]
 < 2-1A    (MS= 0.0)|HSO| 3-3A    (MS=-1.0)> =    -0.5597    -0.9205I    [P]
  
   < 2-1A    |R| 4-3A    > =      0.000000      0.000000      0.000000 [SSS]
 < 2-1A    (MS= 0.0)|HSO| 4-3A    (MS= 0.0)> =     0.0000   -26.4467I    [C]
 < 2-1A    (MS= 0.0)|HSO| 4-3A    (MS= 1.0)> =   -44.5085   -49.1567I    [C]
 < 2-1A    (MS= 0.0)|HSO| 4-3A    (MS=-1.0)> =   -44.5085    49.1567I    [P]
  
   < 3-1A    |R| 1-3A    > =      0.000000      0.000000      0.000000 [SSS]
 < 3-1A    (MS= 0.0)|HSO| 1-3A    (MS= 0.0)> =     0.0000    28.1004I    [C]
 < 3-1A    (MS= 0.0)|HSO| 1-3A    (MS= 1.0)> =    42.7402    51.1482I    [C]
 < 3-1A    (MS= 0.0)|HSO| 1-3A    (MS=-1.0)> =    42.7402   -51.1482I    [P]
  
   < 3-1A    |R| 2-3A    > =      0.000000      0.000000      0.000000 [SSS]
 < 3-1A    (MS= 0.0)|HSO| 2-3A    (MS= 0.0)> =     0.0000    -0.5007I    [C]
 < 3-1A    (MS= 0.0)|HSO| 2-3A    (MS= 1.0)> =     0.1494    -0.7299I    [C]
 < 3-1A    (MS= 0.0)|HSO| 2-3A    (MS=-1.0)> =     0.1494     0.7299I    [P]
  
   < 3-1A    |R| 3-3A    > =      0.000000      0.000000      0.000000 [SSS]
 < 3-1A    (MS= 0.0)|HSO| 3-3A    (MS= 0.0)> =     0.0000     1.5073I    [C]
 < 3-1A    (MS= 0.0)|HSO| 3-3A    (MS= 1.0)> =     0.3500     2.0727I    [C]
 < 3-1A    (MS= 0.0)|HSO| 3-3A    (MS=-1.0)> =     0.3500    -2.0727I    [P]
  
   < 3-1A    |R| 4-3A    > =      0.000000      0.000000      0.000000 [SSS]
 < 3-1A    (MS= 0.0)|HSO| 4-3A    (MS= 0.0)> =     0.0000   -34.8270I    [C]
 < 3-1A    (MS= 0.0)|HSO| 4-3A    (MS= 1.0)> =    36.6627   -45.8775I    [C]
 < 3-1A    (MS= 0.0)|HSO| 4-3A    (MS=-1.0)> =    36.6627    45.8775I    [P]
  
   < 4-1A    |R| 1-3A    > =      0.000000      0.000000      0.000000 [SSS]
 < 4-1A    (MS= 0.0)|HSO| 1-3A    (MS= 0.0)> =     0.0000     0.8490I    [C]
 < 4-1A    (MS= 0.0)|HSO| 1-3A    (MS= 1.0)> =    -0.5098     1.0262I    [C]
 < 4-1A    (MS= 0.0)|HSO| 1-3A    (MS=-1.0)> =    -0.5098    -1.0262I    [P]
  
   < 4-1A    |R| 2-3A    > =      0.000000      0.000000      0.000000 [SSS]
 < 4-1A    (MS= 0.0)|HSO| 2-3A    (MS= 0.0)> =     0.0000    27.9004I    [C]
 < 4-1A    (MS= 0.0)|HSO| 2-3A    (MS= 1.0)> =    43.0286    51.0743I    [C]
 < 4-1A    (MS= 0.0)|HSO| 2-3A    (MS=-1.0)> =    43.0286   -51.0743I    [P]
  
   < 4-1A    |R| 3-3A    > =      0.000000      0.000000      0.000000 [SSS]
 < 4-1A    (MS= 0.0)|HSO| 3-3A    (MS= 0.0)> =     0.0000   -33.5049I    [C]
 < 4-1A    (MS= 0.0)|HSO| 3-3A    (MS= 1.0)> =    39.0476   -43.4194I    [C]
 < 4-1A    (MS= 0.0)|HSO| 3-3A    (MS=-1.0)> =    39.0476    43.4194I    [P]
  
   < 4-1A    |R| 4-3A    > =      0.000000      0.000000      0.000000 [SSS]
 < 4-1A    (MS= 0.0)|HSO| 4-3A    (MS= 0.0)> =     0.0000    -0.5949I    [C]
 < 4-1A    (MS= 0.0)|HSO| 4-3A    (MS= 1.0)> =     0.7460    -0.7544I    [C]
 < 4-1A    (MS= 0.0)|HSO| 4-3A    (MS=-1.0)> =     0.7460     0.7544I    [P]
  
 CPU     0: STEP CPU TIME=     0.00 TOTAL CPU TIME=       1670.4 (     27.8 MIN)
 TOTAL WALL CLOCK TIME=       1682.7 SECONDS, CPU UTILIZATION IS    99.27%
   < 1-3A    |R| 1-3A    > =      3.505265     -1.641311      0.320010 [CCC]
 < 1-3A    (MS= 1.0)|HSO| 1-3A    (MS= 1.0)> =     0.0000    -0.0000I    [C]
 < 1-3A    (MS= 0.0)|HSO| 1-3A    (MS= 0.0)> =    -0.0000     0.0000I    [W]
 < 1-3A    (MS=-1.0)|HSO| 1-3A    (MS=-1.0)> =    -0.0000     0.0000I    [P]
 < 1-3A    (MS= 0.0)|HSO| 1-3A    (MS= 1.0)> =    -0.0000    -0.0000I    [C]
 < 1-3A    (MS= 1.0)|HSO| 1-3A    (MS= 0.0)> =     0.0000    -0.0000I    [P]
 < 1-3A    (MS=-1.0)|HSO| 1-3A    (MS= 0.0)> =    -0.0000    -0.0000I    [P]
 < 1-3A    (MS= 0.0)|HSO| 1-3A    (MS=-1.0)> =     0.0000    -0.0000I    [P]
  
   < 1-3A    |R| 2-3A    > =      0.068716      0.037390     -0.161530 [CCC]
 < 1-3A    (MS= 1.0)|HSO| 2-3A    (MS= 1.0)> =     0.0000    33.5981I    [C]
 < 1-3A    (MS= 0.0)|HSO| 2-3A    (MS= 0.0)> =     0.0000    -0.0000I    [W]
 < 1-3A    (MS=-1.0)|HSO| 2-3A    (MS=-1.0)> =     0.0000   -33.5981I    [P]
 < 1-3A    (MS= 0.0)|HSO| 2-3A    (MS= 1.0)> =    38.7879   -43.5098I    [C]
 < 1-3A    (MS= 1.0)|HSO| 2-3A    (MS= 0.0)> =   -38.7879   -43.5098I    [P]
 < 1-3A    (MS=-1.0)|HSO| 2-3A    (MS= 0.0)> =    38.7879   -43.5098I    [P]
 < 1-3A    (MS= 0.0)|HSO| 2-3A    (MS=-1.0)> =   -38.7879   -43.5098I    [P]
  
   < 1-3A    |R| 3-3A    > =      0.046077     -0.082784     -0.196747 [CCC]
 < 1-3A    (MS= 1.0)|HSO| 3-3A    (MS= 1.0)> =     0.0000    28.0329I    [C]
 < 1-3A    (MS= 0.0)|HSO| 3-3A    (MS= 0.0)> =     0.0000    -0.0000I    [W]
 < 1-3A    (MS=-1.0)|HSO| 3-3A    (MS=-1.0)> =     0.0000   -28.0329I    [P]
 < 1-3A    (MS= 0.0)|HSO| 3-3A    (MS= 1.0)> =   -42.8141   -51.1727I    [C]
 < 1-3A    (MS= 1.0)|HSO| 3-3A    (MS= 0.0)> =    42.8141   -51.1727I    [P]
 < 1-3A    (MS=-1.0)|HSO| 3-3A    (MS= 0.0)> =   -42.8141   -51.1727I    [P]
 < 1-3A    (MS= 0.0)|HSO| 3-3A    (MS=-1.0)> =    42.8141   -51.1727I    [P]
  
   < 1-3A    |R| 4-3A    > =      0.001963     -0.000977     -0.006701 [CCC]
 < 1-3A    (MS= 1.0)|HSO| 4-3A    (MS= 1.0)> =     0.0000     0.9681I    [C]
 < 1-3A    (MS= 0.0)|HSO| 4-3A    (MS= 0.0)> =     0.0000    -0.0000I    [W]
 < 1-3A    (MS=-1.0)|HSO| 4-3A    (MS=-1.0)> =     0.0000    -0.9681I    [P]
 < 1-3A    (MS= 0.0)|HSO| 4-3A    (MS= 1.0)> =     0.1152    -1.5914I    [C]
 < 1-3A    (MS= 1.0)|HSO| 4-3A    (MS= 0.0)> =    -0.1152    -1.5914I    [P]
 < 1-3A    (MS=-1.0)|HSO| 4-3A    (MS= 0.0)> =     0.1152    -1.5914I    [P]
 < 1-3A    (MS= 0.0)|HSO| 4-3A    (MS=-1.0)> =    -0.1152    -1.5914I    [P]
  
   < 2-3A    |R| 2-3A    > =      3.558697     -1.629961      0.543679 [CCC]
 < 2-3A    (MS= 1.0)|HSO| 2-3A    (MS= 1.0)> =     0.0000    -0.0000I    [C]
 < 2-3A    (MS= 0.0)|HSO| 2-3A    (MS= 0.0)> =    -0.0000     0.0000I    [W]
 < 2-3A    (MS=-1.0)|HSO| 2-3A    (MS=-1.0)> =    -0.0000     0.0000I    [P]
 < 2-3A    (MS= 0.0)|HSO| 2-3A    (MS= 1.0)> =    -0.0000    -0.0000I    [C]
 < 2-3A    (MS= 1.0)|HSO| 2-3A    (MS= 0.0)> =     0.0000    -0.0000I    [P]
 < 2-3A    (MS=-1.0)|HSO| 2-3A    (MS= 0.0)> =    -0.0000    -0.0000I    [P]
 < 2-3A    (MS= 0.0)|HSO| 2-3A    (MS=-1.0)> =     0.0000    -0.0000I    [P]
  
   < 2-3A    |R| 3-3A    > =      0.011579     -0.007577     -0.002629 [CCC]
 < 2-3A    (MS= 1.0)|HSO| 3-3A    (MS= 1.0)> =     0.0000    -0.2751I    [C]
 < 2-3A    (MS= 0.0)|HSO| 3-3A    (MS= 0.0)> =    -0.0000     0.0000I    [W]
 < 2-3A    (MS=-1.0)|HSO| 3-3A    (MS=-1.0)> =    -0.0000     0.2751I    [P]
 < 2-3A    (MS= 0.0)|HSO| 3-3A    (MS= 1.0)> =    -1.3540     0.1716I    [C]
 < 2-3A    (MS= 1.0)|HSO| 3-3A    (MS= 0.0)> =     1.3540     0.1716I    [P]
 < 2-3A    (MS=-1.0)|HSO| 3-3A    (MS= 0.0)> =    -1.3540     0.1716I    [P]
 < 2-3A    (MS= 0.0)|HSO| 3-3A    (MS=-1.0)> =     1.3540     0.1716I    [P]
  
   < 2-3A    |R| 4-3A    > =     -0.042448      0.077503      0.187361 [CCC]
 < 2-3A    (MS= 1.0)|HSO| 4-3A    (MS= 1.0)> =     0.0000   -26.4189I    [C]
 < 2-3A    (MS= 0.0)|HSO| 4-3A    (MS= 0.0)> =    -0.0000     0.0000I    [W]
 < 2-3A    (MS=-1.0)|HSO| 4-3A    (MS=-1.0)> =    -0.0000    26.4189I    [P]
 < 2-3A    (MS= 0.0)|HSO| 4-3A    (MS= 1.0)> =    44.6867    49.1448I    [C]
 < 2-3A    (MS= 1.0)|HSO| 4-3A    (MS= 0.0)> =   -44.6867    49.1448I    [P]
 < 2-3A    (MS=-1.0)|HSO| 4-3A    (MS= 0.0)> =    44.6867    49.1448I    [P]
 < 2-3A    (MS= 0.0)|HSO| 4-3A    (MS=-1.0)> =   -44.6867    49.1448I    [P]
  
   < 3-3A    |R| 3-3A    > =      3.223315     -1.282703      0.435402 [CCC]
 < 3-3A    (MS= 1.0)|HSO| 3-3A    (MS= 1.0)> =     0.0000     0.0000I    [C]
 < 3-3A    (MS= 0.0)|HSO| 3-3A    (MS= 0.0)> =     0.0000    -0.0000I    [W]
 < 3-3A    (MS=-1.0)|HSO| 3-3A    (MS=-1.0)> =     0.0000    -0.0000I    [P]
 < 3-3A    (MS= 0.0)|HSO| 3-3A    (MS= 1.0)> =    -0.0000     0.0000I    [C]
 < 3-3A    (MS= 1.0)|HSO| 3-3A    (MS= 0.0)> =     0.0000     0.0000I    [P]
 < 3-3A    (MS=-1.0)|HSO| 3-3A    (MS= 0.0)> =    -0.0000     0.0000I    [P]
 < 3-3A    (MS= 0.0)|HSO| 3-3A    (MS=-1.0)> =     0.0000     0.0000I    [P]
  
   < 3-3A    |R| 4-3A    > =     -0.085936     -0.033746      0.171712 [CCC]
 < 3-3A    (MS= 1.0)|HSO| 4-3A    (MS= 1.0)> =     0.0000   -34.7047I    [C]
 < 3-3A    (MS= 0.0)|HSO| 4-3A    (MS= 0.0)> =    -0.0000     0.0000I    [W]
 < 3-3A    (MS=-1.0)|HSO| 4-3A    (MS=-1.0)> =    -0.0000    34.7047I    [P]
 < 3-3A    (MS= 0.0)|HSO| 4-3A    (MS= 1.0)> =   -37.1281    45.6153I    [C]
 < 3-3A    (MS= 1.0)|HSO| 4-3A    (MS= 0.0)> =    37.1281    45.6153I    [P]
 < 3-3A    (MS=-1.0)|HSO| 4-3A    (MS= 0.0)> =   -37.1281    45.6153I    [P]
 < 3-3A    (MS= 0.0)|HSO| 4-3A    (MS=-1.0)> =    37.1281    45.6153I    [P]
  
   < 4-3A    |R| 4-3A    > =      3.254620     -1.270471      0.681497 [CCC]
 < 4-3A    (MS= 1.0)|HSO| 4-3A    (MS= 1.0)> =     0.0000     0.0000I    [C]
 < 4-3A    (MS= 0.0)|HSO| 4-3A    (MS= 0.0)> =     0.0000    -0.0000I    [W]
 < 4-3A    (MS=-1.0)|HSO| 4-3A    (MS=-1.0)> =     0.0000    -0.0000I    [P]
 < 4-3A    (MS= 0.0)|HSO| 4-3A    (MS= 1.0)> =     0.0000     0.0000I    [C]
 < 4-3A    (MS= 1.0)|HSO| 4-3A    (MS= 0.0)> =    -0.0000     0.0000I    [P]
 < 4-3A    (MS=-1.0)|HSO| 4-3A    (MS= 0.0)> =     0.0000     0.0000I    [P]
 < 4-3A    (MS= 0.0)|HSO| 4-3A    (MS=-1.0)> =    -0.0000     0.0000I    [P]
  
 CPU     0: STEP CPU TIME=     0.01 TOTAL CPU TIME=       1670.4 (     27.8 MIN)
 TOTAL WALL CLOCK TIME=       1682.7 SECONDS, CPU UTILIZATION IS    99.27%

 >>> DIMENSION OF HSO MATRIX =      16
     LARGEST NUMBER OF WALKS =      10

     THE MAX HSO MATRIX ELEMENT ABSOLUTE ERROR IS 6.68E-03 CM-1.
     TO DECREASE THE ERROR MAKE SYMTOL SMALLER.

     CI   ADIABATIC STATES (CM-1 UNIT) ---
             0.000       1753.973       2208.525       3911.425        -20.911
           -20.911        -20.911       1745.120       1745.120       1745.120
          2242.412       2242.412       2242.412       3813.271       3813.271
          3813.271

 WEIGHTS OF SO   CI   STATES ---

 STATE   1: RELATIVE E=        -30.009 CM-1; WEIGHT = 0.982  2001
         1.0000
          1      2      3      4      5      6      7      8
         0.0136 0.0000 0.0017 0.0000 0.9819 0.0025 0.0002 0.0000

 STATE   2: RELATIVE E=        -29.661 CM-1; WEIGHT = 0.996  2001
         1.0000
          1      2      3      4      5      6      7      8
         0.0000 0.0000 0.0000 0.0000 0.9956 0.0025 0.0019 0.0000

 STATE   3: RELATIVE E=        -29.627 CM-1; WEIGHT = 0.996  2001
         1.0000
          1      2      3      4      5      6      7      8
         0.0000 0.0024 0.0002 0.0000 0.9956 0.0000 0.0017 0.0000

 STATE   4: RELATIVE E=         -8.608 CM-1; WEIGHT = 0.982  1001
         1.0000
          1      2      3      4      5      6      7      8
         0.9818 0.0000 0.0000 0.0000 0.0136 0.0026 0.0019 0.0000

 STATE   5: RELATIVE E=       1744.993 CM-1; WEIGHT = 0.995  2002
         1.0000
          1      2      3      4      5      6      7      8
         0.0000 0.0001 0.0000 0.0000 0.0025 0.9952 0.0000 0.0022

 STATE   6: RELATIVE E=       1745.028 CM-1; WEIGHT = 0.992  2002
         1.0000
          1      2      3      4      5      6      7      8
         0.0022 0.0032 0.0000 0.0000 0.0004 0.9920 0.0000 0.0021

 STATE   7: RELATIVE E=       1745.223 CM-1; WEIGHT = 0.993  2002
         1.0000
          1      2      3      4      5      6      7      8
         0.0004 0.0020 0.0000 0.0020 0.0022 0.9933 0.0000 0.0001

 STATE   8: RELATIVE E=       1753.852 CM-1; WEIGHT = 0.990  1002
         1.0000
          1      2      3      4      5      6      7      8
         0.0000 0.9899 0.0000 0.0000 0.0025 0.0053 0.0000 0.0022

 STATE   9: RELATIVE E=       2207.504 CM-1; WEIGHT = 0.986  1003
         1.0000
          1      2      3      4      5      6      7      8
         0.0000 0.0000 0.9858 0.0000 0.0019 0.0000 0.0091 0.0031

 STATE  10: RELATIVE E=       2241.541 CM-1; WEIGHT = 0.995  2003
         1.0000
          1      2      3      4      5      6      7      8
         0.0000 0.0000 0.0000 0.0000 0.0019 0.0000 0.9948 0.0032

 STATE  11: RELATIVE E=       2241.610 CM-1; WEIGHT = 0.994  2003
         1.0000
          1      2      3      4      5      6      7      8
         0.0010 0.0000 0.0007 0.0008 0.0009 0.0000 0.9941 0.0025

 STATE  12: RELATIVE E=       2242.166 CM-1; WEIGHT = 0.987  2003
         1.0000
          1      2      3      4      5      6      7      8
         0.0008 0.0000 0.0085 0.0020 0.0010 0.0000 0.9869 0.0008

 STATE  13: RELATIVE E=       3822.863 CM-1; WEIGHT = 0.994  2004
         1.0000
          1      2      3      4      5      6      7      8
         0.0000 0.0000 0.0028 0.0002 0.0000 0.0022 0.0004 0.9944

 STATE  14: RELATIVE E=       3823.020 CM-1; WEIGHT = 0.995  2004
         1.0000
          1      2      3      4      5      6      7      8
         0.0000 0.0000 0.0000 0.0000 0.0000 0.0022 0.0033 0.9945

 STATE  15: RELATIVE E=       3823.039 CM-1; WEIGHT = 0.995  2004
         1.0000
          1      2      3      4      5      6      7      8
         0.0000 0.0022 0.0004 0.0000 0.0000 0.0000 0.0029 0.9945

 STATE  16: RELATIVE E=       3920.665 CM-1; WEIGHT = 0.995  1004
         1.0000
          1      2      3      4      5      6      7      8
         0.0000 0.0000 0.0000 0.9949 0.0000 0.0020 0.0028 0.0003


 -----------------------------------------------------------
 EIGENVALUES AND EIGENVECTORS OF THE SO   CI   HAMILTONIAN
 -----------------------------------------------------------

                          1          2          3          4          5
   STATE ENERGY ---      -30.01     -29.66     -29.63      -8.61    1744.99
       STATE ID ---       2001       2001       2001       1001       2002

    1< 1>  1(  0.0) R   0.116763   0.001871   0.000094   0.990872   0.005510
                   I   0.000000   0.000000   0.000000   0.000000   0.000000
    2< 2>  1(  0.0) R   0.004244  -0.004754  -0.049423  -0.000503   0.009835
                   I  -0.000000   0.000000   0.000000  -0.000000  -0.000000
    3< 3>  1(  0.0) R  -0.041390  -0.002491  -0.013657   0.004999  -0.001685
                   I  -0.000000   0.000000   0.000000  -0.000000   0.000000
    4< 4>  1(  0.0) R  -0.000080  -0.002184  -0.000243  -0.000542   0.000107
                   I  -0.000000   0.000000   0.000000  -0.000000  -0.000000
    5< 1>  3(  1.0) R   0.583197  -0.079739  -0.382906  -0.068525   0.027458
                   I  -0.363237  -0.356235  -0.486888   0.043529  -0.020634
    6< 1>  3(  0.0) R   0.000000   0.000000  -0.000000   0.000000  -0.000000
                   I  -0.194421   0.853859  -0.477782   0.021297  -0.011279
    7< 1>  3( -1.0) R   0.583197  -0.079739  -0.382906  -0.068525   0.027458
                   I   0.363237   0.356235   0.486888  -0.043529   0.020634
    8< 2>  3(  1.0) R  -0.000334   0.027707  -0.002482  -0.021240   0.003038
                   I   0.012317  -0.020271   0.003159  -0.027741  -0.248411
    9< 2>  3(  0.0) R   0.000000  -0.000000  -0.000000   0.000000   0.000000
                   I  -0.046865  -0.011731  -0.002538  -0.014395   0.933663
   10< 2>  3( -1.0) R  -0.000334   0.027707  -0.002482  -0.021240   0.003038
                   I  -0.012317   0.020271  -0.003159   0.027741   0.248411
   11< 3>  3(  1.0) R  -0.002189   0.023638  -0.004760  -0.019707  -0.000521
                   I   0.006026   0.015169  -0.013785   0.021323   0.002724
   12< 3>  3(  0.0) R  -0.000000   0.000000   0.000000  -0.000000   0.000000
                   I  -0.011280   0.017080   0.035653   0.013153   0.001113
   13< 3>  3( -1.0) R  -0.002189   0.023638  -0.004760  -0.019707  -0.000521
                   I  -0.006026  -0.015169   0.013785  -0.021323  -0.002724
   14< 4>  3(  1.0) R   0.001337   0.000358  -0.001011   0.000054  -0.025094
                   I   0.001069  -0.000057   0.001147   0.000708  -0.020364
   15< 4>  3(  0.0) R  -0.000000   0.000000   0.000000  -0.000000  -0.000000
                   I  -0.000033   0.000606   0.000915  -0.001918  -0.010851
   16< 4>  3( -1.0) R   0.001337   0.000358  -0.001011   0.000054  -0.025094
                   I  -0.001069   0.000057  -0.001147  -0.000708   0.020364

                          6          7          8          9         10
   STATE ENERGY ---     1745.03    1745.22    1753.85    2207.50    2241.54
       STATE ID ---       2002       2002       1002       1003       2003

    1< 1>  1(  0.0) R  -0.046570   0.020943  -0.003693  -0.003514  -0.000193
                   I   0.000000   0.000000   0.000000   0.000000   0.000000
    2< 2>  1(  0.0) R  -0.056991   0.044614   0.994958  -0.001225  -0.003445
                   I  -0.000000  -0.000000   0.000000   0.000000  -0.000000
    3< 3>  1(  0.0) R   0.001453  -0.001849   0.000006   0.992878   0.002933
                   I   0.000000   0.000000   0.000000  -0.000000   0.000000
    4< 4>  1(  0.0) R   0.006392   0.044794  -0.001824  -0.003269  -0.001141
                   I  -0.000000   0.000000  -0.000000   0.000000  -0.000000
    5< 1>  3(  1.0) R   0.003395  -0.004481  -0.021801   0.019194  -0.023873
                   I  -0.006466  -0.014541  -0.023803  -0.022050  -0.016089
    6< 1>  3(  0.0) R  -0.000000  -0.000000   0.000000  -0.000000   0.000000
                   I   0.016534   0.041504  -0.019771  -0.014222  -0.014626
    7< 1>  3( -1.0) R   0.003395  -0.004481  -0.021801   0.019194  -0.023873
                   I   0.006466   0.014541   0.023803   0.022050   0.016089
    8< 2>  3(  1.0) R  -0.609676  -0.354488  -0.019057   0.000573   0.000395
                   I  -0.331030   0.569637  -0.042051   0.002797  -0.002686
    9< 2>  3(  0.0) R   0.000000   0.000000   0.000000  -0.000000   0.000000
                   I  -0.171597   0.304942  -0.032735  -0.002053  -0.000858
   10< 2>  3( -1.0) R  -0.609676  -0.354488  -0.019057   0.000573   0.000395
                   I   0.331030  -0.569637   0.042051  -0.002797   0.002686
   11< 3>  3(  1.0) R   0.000750   0.000839   0.001077  -0.010328   0.067038
                   I  -0.000719   0.002133   0.001318   0.059828   0.302610
   12< 3>  3(  0.0) R   0.000000   0.000000  -0.000000  -0.000000   0.000000
                   I   0.000993  -0.002451   0.002741   0.042140  -0.895942
   13< 3>  3( -1.0) R   0.000750   0.000839   0.001077  -0.010328   0.067038
                   I   0.000719  -0.002133  -0.001318  -0.059828  -0.302610
   14< 4>  3(  1.0) R  -0.001431   0.001139   0.021702  -0.022498   0.032495
                   I   0.012808  -0.003153  -0.022773  -0.027071  -0.022618
   15< 4>  3(  0.0) R  -0.000000  -0.000000   0.000000  -0.000000   0.000000
                   I  -0.042535   0.007189  -0.015481  -0.024718  -0.010494
   16< 4>  3( -1.0) R  -0.001431   0.001139   0.021702  -0.022498   0.032495
                   I  -0.012808   0.003153   0.022773   0.027071   0.022618

                         11         12         13         14         15
   STATE ENERGY ---     2241.61    2242.17    3822.86    3823.02    3823.04
       STATE ID ---       2003       2003       2004       2004       2004

    1< 1>  1(  0.0) R  -0.031874   0.029135  -0.000327  -0.002512   0.000045
                   I   0.000000   0.000000   0.000000   0.000000   0.000000
    2< 2>  1(  0.0) R   0.001228   0.003009  -0.004426   0.002081  -0.046817
                   I   0.000000   0.000000   0.000000   0.000000   0.000000
    3< 3>  1(  0.0) R  -0.025917   0.091985   0.052482  -0.001242  -0.018874
                   I  -0.000000  -0.000000  -0.000000   0.000000   0.000000
    4< 4>  1(  0.0) R   0.027625   0.045209  -0.015783   0.000983   0.003997
                   I   0.000000   0.000000   0.000000  -0.000000  -0.000000
    5< 1>  3(  1.0) R  -0.002605  -0.000338   0.001546   0.000314   0.000998
                   I  -0.008665  -0.011492  -0.000798  -0.000255   0.001444
    6< 1>  3(  0.0) R  -0.000000  -0.000000  -0.000000   0.000000   0.000000
                   I   0.027708   0.026308  -0.000803   0.000592   0.000652
    7< 1>  3( -1.0) R  -0.002605  -0.000338   0.001546   0.000314   0.000998
                   I   0.008665   0.011492   0.000798   0.000255  -0.001444
    8< 2>  3(  1.0) R   0.002310   0.000034  -0.003983  -0.024994  -0.000673
                   I   0.000632  -0.002714  -0.014121  -0.018231   0.000522
    9< 2>  3(  0.0) R  -0.000000  -0.000000   0.000000  -0.000000  -0.000000
                   I  -0.000447   0.002005   0.041870  -0.016906  -0.004814
   10< 2>  3( -1.0) R   0.002310   0.000034  -0.003983  -0.024994  -0.000673
                   I  -0.000632   0.002714   0.014121   0.018231  -0.000522
   11< 3>  3(  1.0) R  -0.696600  -0.086921  -0.002665  -0.032361  -0.004360
                   I   0.106158  -0.625452  -0.005243   0.023383  -0.014836
   12< 3>  3(  0.0) R  -0.000000  -0.000000   0.000000   0.000000   0.000000
                   I  -0.032615  -0.435202   0.016957   0.007917   0.049182
   13< 3>  3( -1.0) R  -0.696600  -0.086921  -0.002665  -0.032361  -0.004360
                   I  -0.106158   0.625452   0.005243  -0.023383   0.014836
   14< 4>  3(  1.0) R   0.003969  -0.003332   0.573007  -0.096153   0.399581
                   I   0.015274  -0.011215   0.335770  -0.285714  -0.550319
   15< 4>  3(  0.0) R  -0.000000  -0.000000   0.000000  -0.000000  -0.000000
                   I  -0.044735   0.022264   0.335072   0.901543  -0.263582
   16< 4>  3( -1.0) R   0.003969  -0.003332   0.573007  -0.096153   0.399581
                   I  -0.015274   0.011215  -0.335770   0.285714   0.550319

                         16
   STATE ENERGY ---     3920.66
       STATE ID ---       1004

    1< 1>  1(  0.0) R   0.000550
                   I   0.000000
    2< 2>  1(  0.0) R  -0.000095
                   I  -0.000000
    3< 3>  1(  0.0) R  -0.000778
                   I   0.000000
    4< 4>  1(  0.0) R  -0.997426
                   I  -0.000000
    5< 1>  3(  1.0) R  -0.000022
                   I  -0.000401
    6< 1>  3(  0.0) R   0.000000
                   I   0.002295
    7< 1>  3( -1.0) R  -0.000022
                   I   0.000401
    8< 2>  3(  1.0) R  -0.019742
                   I   0.023665
    9< 2>  3(  0.0) R  -0.000000
                   I   0.012180
   10< 2>  3( -1.0) R  -0.019742
                   I  -0.023665
   11< 3>  3(  1.0) R  -0.023283
                   I  -0.025858
   12< 3>  3(  0.0) R  -0.000000
                   I  -0.019967
   13< 3>  3( -1.0) R  -0.023283
                   I   0.025858
   14< 4>  3(  1.0) R  -0.007566
                   I  -0.007792
   15< 4>  3(  0.0) R  -0.000000
                   I  -0.005530
   16< 4>  3( -1.0) R  -0.007566
                   I   0.007792

   SPIN-MIXED   CI   STATES (CM-1 UNIT) ---
 (RELATIVE TO THE LOWEST SPIN-MIXED STATE)
           0.000          0.348          0.381         21.401       1775.002
        1775.037       1775.231       1783.861       2237.512       2271.550
        2271.619       2272.175       3852.871       3853.029       3853.048
        3950.673

   SPIN-MIXED   CI   STATES (CM-1 UNIT) ---
      1(   2001)     2(   2001)     3(   2001)     4(   1001)     5(   2002)
         -30.009        -29.661        -29.627         -8.608       1744.993
      6(   2002)     7(   2002)     8(   1002)     9(   1003)    10(   2003)
        1745.028       1745.223       1753.852       2207.504       2241.541
     11(   2003)    12(   2003)    13(   2004)    14(   2004)    15(   2004)
        2241.610       2242.166       3822.863       3823.020       3823.039
     16(   1004)
        3920.665

 NON-ZERO   CI   SPIN-ORBIT COUPLING CONSTANTS (CM-1)
 ---------------------------------------------------------------------
 MUL1(CI)|MUL2(CI)| CI ROOT 1 | CI ROOT 2 |    FULL     | 1E ONLY
 ---------------------------------------------------------------------
  1 ( 1) | 3 ( 2) |     1     |     1     |         2.50|
  1 ( 1) | 3 ( 2) |     1     |     2     |        90.24|
  1 ( 1) | 3 ( 2) |     1     |     3     |        97.67|
  1 ( 1) | 3 ( 2) |     1     |     4     |         1.11|
  1 ( 1) | 3 ( 2) |     2     |     1     |        88.85|
  1 ( 1) | 3 ( 2) |     2     |     2     |         0.64|
  1 ( 1) | 3 ( 2) |     2     |     3     |         1.67|
  1 ( 1) | 3 ( 2) |     2     |     4     |        97.44|
  1 ( 1) | 3 ( 2) |     3     |     1     |        98.36|
  1 ( 1) | 3 ( 2) |     3     |     2     |         1.17|
  1 ( 1) | 3 ( 2) |     3     |     3     |         3.33|
  1 ( 1) | 3 ( 2) |     3     |     4     |        90.06|
  1 ( 1) | 3 ( 2) |     4     |     1     |         1.83|
  1 ( 1) | 3 ( 2) |     4     |     2     |        98.48|
  1 ( 1) | 3 ( 2) |     4     |     3     |        89.12|
  1 ( 1) | 3 ( 2) |     4     |     4     |         1.61|
  3 ( 2) | 3 ( 2) |     1     |     2     |       125.89|
  3 ( 2) | 3 ( 2) |     1     |     3     |       139.21|
  3 ( 2) | 3 ( 2) |     1     |     4     |         3.47|
  3 ( 2) | 3 ( 2) |     2     |     3     |         2.76|
  3 ( 2) | 3 ( 2) |     2     |     4     |       138.00|
  3 ( 2) | 3 ( 2) |     3     |     4     |       127.46|
 ---------------------------------------------------------------------


 ***** START CALCULATING TRANSITION MOMENT AMONG SPIN-MIXED   CI   STATES *****

 NUMBER OF ORBITALS            =    4
 DIMENSION OF HSO MATRIX       =   16
 NUMBER OF SPIN-MULTIPLICITIES =    2

 NOTE THAT T(X),T(Y),T(Z) ARE COMPLEX NUMBERS.


        STATES         ENERGY DIFF.         T(X)                   T(Y)                   T(Z)              TM
    1( 2001)   1( 2001)        0.00    3.50519    0.00000I   -1.64056    0.00000I    0.32057    0.00000I    3.88337
    1( 2001)   2( 2001)        0.35   -0.00001    0.00000I    0.00000   -0.00000I    0.00000   -0.00000I    0.00001
    1( 2001)   3( 2001)        0.38   -0.00014    0.00000I    0.00003   -0.00000I    0.00004   -0.00000I    0.00015
    1( 2001)   4( 1001)       21.40    0.00309    0.00000I    0.00005   -0.00000I   -0.00199   -0.00000I    0.00367
    1( 2001)   5( 2002)     1775.00   -0.00265    0.00000I   -0.00015    0.00000I   -0.01125   -0.00000I    0.01156
    1( 2001)   6( 2002)     1775.04   -0.03096   -0.00000I   -0.01659   -0.00000I    0.07247    0.00000I    0.08054
    1( 2001)   7( 2002)     1775.23   -0.06065   -0.00000I   -0.03313   -0.00000I    0.14290    0.00000I    0.15873
    1( 2001)   8( 1002)     1783.86    0.01166    0.00000I    0.00480   -0.00000I   -0.02204    0.00000I    0.02540
    1( 2001)   9( 1003)     2237.51    0.00499   -0.00000I   -0.00078   -0.00000I    0.02868   -0.00000I    0.02912
    1( 2001)  10( 2003)     2271.55   -0.00148   -0.00000I    0.00176    0.00000I   -0.00564   -0.00000I    0.00609
    1( 2001)  11( 2003)     2271.62   -0.04242   -0.00000I    0.07532    0.00000I    0.17470    0.00000I    0.19492
    1( 2001)  12( 2003)     2272.17    0.02183   -0.00000I   -0.03779    0.00000I   -0.08545    0.00000I    0.09595
    1( 2001)  13( 2004)     3852.87    0.00074   -0.00000I   -0.00036    0.00000I   -0.00229    0.00000I    0.00243
    1( 2001)  14( 2004)     3853.03   -0.00024   -0.00000I    0.00070    0.00000I    0.00191    0.00000I    0.00205
    1( 2001)  15( 2004)     3853.05    0.00168   -0.00000I   -0.00087    0.00000I   -0.00597    0.00000I    0.00626
    1( 2001)  16( 1004)     3950.67    0.00056   -0.00000I   -0.00013    0.00000I   -0.00057    0.00000I    0.00081
    2( 2001)   2( 2001)        0.00    3.50488   -0.00000I   -1.64062   -0.00000I    0.32080    0.00000I    3.88313
    2( 2001)   3( 2001)        0.03    0.00000   -0.00000I   -0.00000    0.00000I   -0.00000    0.00000I    0.00000
    2( 2001)   4( 1001)       21.05   -0.00006   -0.00000I    0.00005    0.00000I    0.00002    0.00000I    0.00008
    2( 2001)   5( 2002)     1774.65    0.06728   -0.00000I    0.03655   -0.00000I   -0.15817    0.00000I    0.17573
    2( 2001)   6( 2002)     1774.69    0.01143    0.00000I    0.00700    0.00000I   -0.03427   -0.00000I    0.03680
    2( 2001)   7( 2002)     1774.88   -0.00869   -0.00000I   -0.00365   -0.00000I    0.00457    0.00000I    0.01048
    2( 2001)   8( 1002)     1783.51    0.00010    0.00000I    0.00040    0.00000I   -0.00171   -0.00000I    0.00176
    2( 2001)   9( 1003)     2237.16   -0.00029   -0.00000I    0.00040    0.00000I    0.00148    0.00000I    0.00156
    2( 2001)  10( 2003)     2271.20   -0.04499   -0.00000I    0.08139    0.00000I    0.19555    0.00000I    0.21653
    2( 2001)  11( 2003)     2271.27    0.00828    0.00000I   -0.01115   -0.00000I   -0.00448   -0.00000I    0.01460
    2( 2001)  12( 2003)     2271.83    0.01336    0.00000I   -0.01843   -0.00000I   -0.02175   -0.00000I    0.03148
    2( 2001)  13( 2004)     3852.52   -0.00046   -0.00000I    0.00008    0.00000I   -0.00062    0.00000I    0.00078
    2( 2001)  14( 2004)     3852.68    0.00188    0.00000I   -0.00091   -0.00000I   -0.00654   -0.00000I    0.00687
    2( 2001)  15( 2004)     3852.70    0.00043   -0.00000I   -0.00077    0.00000I   -0.00181    0.00000I    0.00201
    2( 2001)  16( 1004)     3950.33    0.00002    0.00000I   -0.00009   -0.00000I   -0.00008   -0.00000I    0.00012
    3( 2001)   3( 2001)        0.00    3.50491   -0.00000I   -1.64062    0.00000I    0.32076   -0.00000I    3.88316
    3( 2001)   4( 1001)       21.02   -0.00099   -0.00000I    0.00024    0.00000I    0.00021    0.00000I    0.00104
    3( 2001)   5( 2002)     1774.62   -0.01410   -0.00000I   -0.00790   -0.00000I    0.03273    0.00000I    0.03651
    3( 2001)   6( 2002)     1774.66    0.06060    0.00000I    0.03270    0.00000I   -0.14051   -0.00000I    0.15648
    3( 2001)   7( 2002)     1774.85   -0.02952   -0.00000I   -0.01616   -0.00000I    0.07005    0.00000I    0.07772
    3( 2001)   8( 1002)     1783.48    0.00127    0.00000I    0.00259    0.00000I   -0.02173   -0.00000I    0.02192
    3( 2001)   9( 1003)     2237.13    0.00038    0.00000I    0.00126    0.00000I    0.01220    0.00000I    0.01227
    3( 2001)  10( 2003)     2271.17    0.01566    0.00000I   -0.02147   -0.00000I   -0.02149   -0.00000I    0.03418
    3( 2001)  11( 2003)     2271.24    0.01987    0.00000I   -0.03611   -0.00000I   -0.08772   -0.00000I    0.09692
    3( 2001)  12( 2003)     2271.79    0.04045    0.00000I   -0.07294   -0.00000I   -0.17452   -0.00000I    0.19343
    3( 2001)  13( 2004)     3852.49   -0.00178   -0.00000I    0.00091    0.00000I    0.00624    0.00000I    0.00655
    3( 2001)  14( 2004)     3852.65   -0.00059   -0.00000I    0.00036    0.00000I    0.00007    0.00000I    0.00069
    3( 2001)  15( 2004)     3852.67    0.00068    0.00000I   -0.00021   -0.00000I   -0.00226   -0.00000I    0.00237
    3( 2001)  16( 1004)     3950.29    0.00018    0.00000I   -0.00041   -0.00000I   -0.00061   -0.00000I    0.00075
    4( 1001)   4( 1001)        0.00    3.53034    0.00000I   -1.64363   -0.00000I    0.30412    0.00000I    3.90606
    4( 1001)   5( 2002)     1753.60    0.00087   -0.00000I    0.00031   -0.00000I   -0.00136    0.00000I    0.00164
    4( 1001)   6( 2002)     1753.64   -0.00039   -0.00000I    0.00079   -0.00000I    0.01323    0.00000I    0.01326
    4( 1001)   7( 2002)     1753.83    0.01115    0.00000I    0.00469    0.00000I   -0.03003   -0.00000I    0.03237
    4( 1001)   8( 1002)     1762.46    0.09098    0.00000I    0.03268    0.00000I   -0.17306   -0.00000I    0.19823
    4( 1001)   9( 1003)     2216.11   -0.04332    0.00000I    0.07634   -0.00000I    0.18342   -0.00000I    0.20334
    4( 1001)  10( 2003)     2250.15   -0.00004   -0.00000I   -0.00015   -0.00000I    0.00110    0.00000I    0.00111
    4( 1001)  11( 2003)     2250.22   -0.00352   -0.00000I    0.00071    0.00000I   -0.02132   -0.00000I    0.02162
    4( 1001)  12( 2003)     2250.77    0.00328    0.00000I    0.00064    0.00000I    0.02304   -0.00000I    0.02328
    4( 1001)  13( 2004)     3831.47   -0.00028    0.00000I    0.00027   -0.00000I    0.00104   -0.00000I    0.00111
    4( 1001)  14( 2004)     3831.63   -0.00001    0.00000I   -0.00001    0.00000I   -0.00022   -0.00000I    0.00022
    4( 1001)  15( 2004)     3831.65   -0.00072    0.00000I   -0.00011    0.00000I    0.00122   -0.00000I    0.00142
    4( 1001)  16( 1004)     3929.27    0.00317    0.00000I   -0.00116   -0.00000I   -0.00559   -0.00000I    0.00653
    5( 2002)   5( 2002)        0.00    3.55789    0.00000I   -1.62918   -0.00000I    0.54340    0.00000I    3.95071
    5( 2002)   6( 2002)        0.03   -0.00003   -0.00000I    0.00000    0.00000I    0.00001   -0.00000I    0.00004
    5( 2002)   7( 2002)        0.23    0.00002   -0.00000I   -0.00000    0.00000I   -0.00001   -0.00000I    0.00003
    5( 2002)   8( 1002)        8.86    0.00028    0.00000I   -0.00003   -0.00000I   -0.00014   -0.00000I    0.00032
    5( 2002)   9( 1003)      462.51   -0.00008   -0.00000I    0.00021    0.00000I   -0.00027   -0.00000I    0.00035
    5( 2002)  10( 2003)      496.55   -0.01128   -0.00000I    0.00749    0.00000I    0.00248    0.00000I    0.01376
    5( 2002)  11( 2003)      496.62   -0.00182    0.00000I    0.00076   -0.00000I   -0.00031   -0.00000I    0.00199
    5( 2002)  12( 2003)      497.17   -0.00073   -0.00000I   -0.00057   -0.00000I    0.00166    0.00000I    0.00190
    5( 2002)  13( 2004)     2077.87    0.00773    0.00000I   -0.00520   -0.00000I    0.02199   -0.00000I    0.02388
    5( 2002)  14( 2004)     2078.03   -0.04410   -0.00000I    0.07910    0.00000I    0.18608    0.00000I    0.20695
    5( 2002)  15( 2004)     2078.05   -0.00190    0.00000I    0.00385   -0.00000I    0.00535   -0.00000I    0.00686
    5( 2002)  16( 1004)     2175.67    0.00024    0.00000I   -0.00066   -0.00000I   -0.00201   -0.00000I    0.00213
    6( 2002)   6( 2002)        0.00    3.55811    0.00000I   -1.62921   -0.00000I    0.54330   -0.00000I    3.95091
    6( 2002)   7( 2002)        0.19   -0.00014   -0.00000I    0.00000    0.00000I    0.00010   -0.00000I    0.00017
    6( 2002)   8( 1002)        8.82   -0.00195    0.00000I    0.00021   -0.00000I    0.00089   -0.00000I    0.00216
    6( 2002)   9( 1003)      462.48   -0.00180   -0.00000I    0.00183    0.00000I    0.00074   -0.00000I    0.00268
    6( 2002)  10( 2003)      496.51   -0.00187   -0.00000I    0.00025    0.00000I    0.00076    0.00000I    0.00203
    6( 2002)  11( 2003)      496.58    0.00866    0.00000I   -0.00559   -0.00000I   -0.00214   -0.00000I    0.01052
    6( 2002)  12( 2003)      497.14    0.00684    0.00000I   -0.00457   -0.00000I   -0.00138    0.00000I    0.00834
    6( 2002)  13( 2004)     2077.83    0.04397   -0.00000I   -0.07877    0.00000I   -0.18520    0.00000I    0.20600
    6( 2002)  14( 2004)     2077.99    0.00748   -0.00000I   -0.00479    0.00000I    0.02244    0.00000I    0.02414
    6( 2002)  15( 2004)     2078.01    0.00481   -0.00000I   -0.00753    0.00000I   -0.01548    0.00000I    0.01788
    6( 2002)  16( 1004)     2175.64   -0.00107    0.00000I    0.00292   -0.00000I    0.01377   -0.00000I    0.01412
    7( 2002)   7( 2002)        0.00    3.55803    0.00000I   -1.62926   -0.00000I    0.54328   -0.00000I    3.95086
    7( 2002)   8( 1002)        8.63    0.00131    0.00000I   -0.00024   -0.00000I   -0.00100    0.00000I    0.00167
    7( 2002)   9( 1003)      462.28    0.00274   -0.00000I   -0.00193    0.00000I   -0.00098   -0.00000I    0.00350
    7( 2002)  10( 2003)      496.32   -0.00059   -0.00000I    0.00098    0.00000I   -0.00152   -0.00000I    0.00190
    7( 2002)  11( 2003)      496.39    0.00688   -0.00000I   -0.00449    0.00000I   -0.00157    0.00000I    0.00836
    7( 2002)  12( 2003)      496.94   -0.00908    0.00000I    0.00598   -0.00000I    0.00196    0.00000I    0.01105
    7( 2002)  13( 2004)     2077.64   -0.00347    0.00000I    0.00631   -0.00000I    0.01470   -0.00000I    0.01637
    7( 2002)  14( 2004)     2077.80   -0.00224   -0.00000I    0.00397    0.00000I    0.00341    0.00000I    0.00569
    7( 2002)  15( 2004)     2077.82    0.04145   -0.00000I   -0.07627    0.00000I   -0.18610    0.00000I    0.20535
    7( 2002)  16( 1004)     2175.44    0.01593   -0.00000I   -0.01979    0.00000I   -0.01615    0.00000I    0.03010
    8( 1002)   8( 1002)        0.00    3.57336   -0.00000I   -1.63219    0.00000I    0.53564   -0.00000I    3.96483
    8( 1002)   9( 1003)      453.65    0.01074   -0.00000I   -0.00868    0.00000I   -0.00194    0.00000I    0.01395
    8( 1002)  10( 2003)      487.69   -0.00046   -0.00000I    0.00034    0.00000I    0.00010    0.00000I    0.00059
    8( 1002)  11( 2003)      487.76    0.00033    0.00000I   -0.00022   -0.00000I    0.00012   -0.00000I    0.00042
    8( 1002)  12( 2003)      488.31    0.00278   -0.00000I   -0.00258   -0.00000I    0.00082    0.00000I    0.00388
    8( 1002)  13( 2004)     2069.01    0.00212   -0.00000I   -0.00491    0.00000I   -0.01318    0.00000I    0.01423
    8( 1002)  14( 2004)     2069.17    0.00162    0.00000I   -0.00186   -0.00000I   -0.00101   -0.00000I    0.00266
    8( 1002)  15( 2004)     2069.19   -0.01680    0.00000I    0.02050   -0.00000I    0.01470   -0.00000I    0.03031
    8( 1002)  16( 1004)     2166.81    0.04488   -0.00000I   -0.07625    0.00000I   -0.19580    0.00000I    0.21486
    9( 1003)   9( 1003)        0.00    3.19363   -0.00000I   -1.28234    0.00000I    0.46050   -0.00000I    3.47214
    9( 1003)  10( 2003)       34.04   -0.00007   -0.00000I    0.00000    0.00000I    0.00003    0.00000I    0.00008
    9( 1003)  11( 2003)       34.11    0.00054    0.00000I    0.00028   -0.00000I   -0.00052   -0.00000I    0.00080
    9( 1003)  12( 2003)       34.66   -0.00336   -0.00000I   -0.00027    0.00000I    0.00253    0.00000I    0.00421
    9( 1003)  13( 2004)     1615.36   -0.00824    0.00000I   -0.00243    0.00000I   -0.00134    0.00000I    0.00870
    9( 1003)  14( 2004)     1615.52   -0.00046   -0.00000I   -0.00023   -0.00000I    0.00000    0.00000I    0.00051
    9( 1003)  15( 2004)     1615.54    0.00846   -0.00000I    0.00349   -0.00000I   -0.01183    0.00000I    0.01496
    9( 1003)  16( 1004)     1713.16   -0.07560   -0.00000I   -0.03655   -0.00000I    0.16664    0.00000I    0.18660
   10( 2003)  10( 2003)        0.00    3.22393    0.00000I   -1.28333   -0.00000I    0.43599    0.00000I    3.49725
   10( 2003)  11( 2003)        0.07    0.00000   -0.00000I   -0.00000    0.00000I   -0.00000    0.00000I    0.00000
   10( 2003)  12( 2003)        0.63   -0.00001    0.00000I   -0.00000    0.00000I    0.00000   -0.00000I    0.00001
   10( 2003)  13( 2004)     1581.32    0.00179   -0.00000I    0.00113   -0.00000I    0.00111   -0.00000I    0.00239
   10( 2003)  14( 2004)     1581.48    0.08575   -0.00000I    0.03365   -0.00000I   -0.17217    0.00000I    0.19526
   10( 2003)  15( 2004)     1581.50    0.00538   -0.00000I    0.00231   -0.00000I    0.00630   -0.00000I    0.00860
   10( 2003)  16( 1004)     1679.12   -0.00021    0.00000I    0.00007   -0.00000I    0.00080   -0.00000I    0.00083
   11( 2003)  11( 2003)        0.00    3.22393    0.00000I   -1.28333    0.00000I    0.43598    0.00000I    3.49725
   11( 2003)  12( 2003)        0.56    0.00002   -0.00000I    0.00004    0.00000I   -0.00009   -0.00000I    0.00010
   11( 2003)  13( 2004)     1581.25    0.06374   -0.00000I    0.02512   -0.00000I   -0.12752    0.00000I    0.14476
   11( 2003)  14( 2004)     1581.41   -0.00492    0.00000I   -0.00239    0.00000I   -0.00508    0.00000I    0.00747
   11( 2003)  15( 2004)     1581.43    0.05738   -0.00000I    0.02255   -0.00000I   -0.11517    0.00000I    0.13064
   11( 2003)  16( 1004)     1679.05    0.00067   -0.00000I    0.00000    0.00000I   -0.00955    0.00000I    0.00957
   12( 2003)  12( 2003)        0.00    3.22359    0.00000I   -1.28343    0.00000I    0.43622    0.00000I    3.49700
   12( 2003)  13( 2004)     1580.70    0.05707   -0.00000I    0.02239   -0.00000I   -0.11560    0.00000I    0.13085
   12( 2003)  14( 2004)     1580.85    0.00275    0.00000I    0.00095    0.00000I    0.00393   -0.00000I    0.00489
   12( 2003)  15( 2004)     1580.87   -0.06325    0.00000I   -0.02471    0.00000I    0.12751   -0.00000I    0.14447
   12( 2003)  16( 1004)     1678.50   -0.00972   -0.00000I   -0.00443    0.00000I    0.00622    0.00000I    0.01236
   13( 2004)  13( 2004)        0.00    3.25515    0.00000I   -1.27131    0.00000I    0.68047    0.00000I    3.56023
   13( 2004)  14( 2004)        0.16    0.00000   -0.00000I    0.00000    0.00000I   -0.00000    0.00000I    0.00000
   13( 2004)  15( 2004)        0.18    0.00002   -0.00000I   -0.00000    0.00000I   -0.00001    0.00000I    0.00002
   13( 2004)  16( 1004)       97.80    0.00027    0.00000I   -0.00006   -0.00000I    0.00030    0.00000I    0.00041
   14( 2004)  14( 2004)        0.00    3.25520    0.00000I   -1.27132   -0.00000I    0.68039    0.00000I    3.56027
   14( 2004)  15( 2004)        0.02    0.00000   -0.00000I    0.00000   -0.00000I   -0.00000    0.00000I    0.00000
   14( 2004)  16( 1004)       97.64    0.00001   -0.00000I   -0.00001    0.00000I   -0.00003    0.00000I    0.00004
   15( 2004)  15( 2004)        0.00    3.25524    0.00000I   -1.27133    0.00000I    0.68037    0.00000I    3.56030
   15( 2004)  16( 1004)       97.63   -0.00008   -0.00000I    0.00029    0.00000I    0.00025    0.00000I    0.00039
   16( 1004)  16( 1004)        0.00    3.25423    0.00000I   -1.27041    0.00000I    0.67524    0.00000I    3.55808
 CPU     0: STEP CPU TIME=     0.00 TOTAL CPU TIME=       1670.4 (     27.8 MIN)
 TOTAL WALL CLOCK TIME=       1682.7 SECONDS, CPU UTILIZATION IS    99.27%

 CI ENERGY LEVELS IN CM-1 AND CI ABSOLUTE LEVELS IN A.U.

    1            0.0000  -1080.2012829800
    2            0.3476  -1080.2012813961
    3            0.3814  -1080.2012812422
    4           21.4008  -1080.2011854723
    5         1775.0020  -1080.1931956133
    6         1775.0370  -1080.1931954540
    7         1775.2313  -1080.1931945690
    8         1783.8607  -1080.1931552512
    9         2237.5125  -1080.1910882967
   10         2271.5499  -1080.1909332133
   11         2271.6187  -1080.1909329000
   12         2272.1749  -1080.1909303656
   13         3852.8715  -1080.1837283048
   14         3853.0289  -1080.1837275874
   15         3853.0476  -1080.1837275024
   16         3950.6733  -1080.1832826947

 SKIPPING THE CALCULATION OF NATURAL ORBITALS...
 USE ISTNO IN $TRANST TO ASK FOR NATURAL ORBITALS
 AND SPIN-ORBIT COUPLED STATE'S PROPERTIES

 ....... DONE WITH TRANSITION MOMENT .......

 CPU     0: STEP CPU TIME=     0.00 TOTAL CPU TIME=       1670.4 (     27.8 MIN)
 TOTAL WALL CLOCK TIME=       1682.7 SECONDS, CPU UTILIZATION IS    99.27%
            166640697  WORDS OF DYNAMIC MEMORY USED
 EXECUTION OF GAMESS TERMINATED NORMALLY Mon Nov  9 08:31:17 2020
 DDI: 263640 bytes (0.3 MB / 0 MWords) used by master data server.

 ----------------------------------------
 CPU timing information for all processes
 ========================================
 0: 1659.274 + 12.272 = 1671.546
 1: 255.842 + 4.894 = 260.737
 2: 256.48 + 4.959 = 261.07
 3: 256.489 + 4.959 = 261.449
 4: 256.468 + 4.848 = 261.316
 5: 256.48 + 4.920 = 260.968
 6: 256.251 + 4.763 = 261.15
 7: 1655.732 + 11.966 = 1667.699
 8: 1653.505 + 11.777 = 1665.282
 9: 1653.712 + 11.579 = 1665.291
 ----------------------------------------
 ddikick.x: exited gracefully.
----- accounting info -----
Files used on the master node ukko2-22.cs.helsinki.fi were:
-rw-r--r-- 1 hasanaga hyad-all  7674941 Nov  9 08:03 /proj/hasanaga/SCR/galib/soc-ohupodown-1480.F05
-rw-r--r-- 1 hasanaga hyad-all   240104 Nov  9 08:30 /proj/hasanaga/SCR/galib/soc-ohupodown-1480.F09
-rw-r--r-- 1 hasanaga hyad-all   240016 Nov  9 08:18 /proj/hasanaga/SCR/galib/soc-ohupodown-1480.F09.001
-rw-r--r-- 1 hasanaga hyad-all   240016 Nov  9 08:18 /proj/hasanaga/SCR/galib/soc-ohupodown-1480.F09.002
-rw-r--r-- 1 hasanaga hyad-all   240016 Nov  9 08:18 /proj/hasanaga/SCR/galib/soc-ohupodown-1480.F09.003
-rw-r--r-- 1 hasanaga hyad-all   240016 Nov  9 08:18 /proj/hasanaga/SCR/galib/soc-ohupodown-1480.F09.004
-rw-r--r-- 1 hasanaga hyad-all   240016 Nov  9 08:18 /proj/hasanaga/SCR/galib/soc-ohupodown-1480.F09.005
-rw-r--r-- 1 hasanaga hyad-all   240016 Nov  9 08:18 /proj/hasanaga/SCR/galib/soc-ohupodown-1480.F09.006
-rw-r--r-- 1 hasanaga hyad-all   240016 Nov  9 08:30 /proj/hasanaga/SCR/galib/soc-ohupodown-1480.F09.007
-rw-r--r-- 1 hasanaga hyad-all   240016 Nov  9 08:30 /proj/hasanaga/SCR/galib/soc-ohupodown-1480.F09.008
-rw-r--r-- 1 hasanaga hyad-all   240016 Nov  9 08:30 /proj/hasanaga/SCR/galib/soc-ohupodown-1480.F09.009
-rw-r--r-- 1 hasanaga hyad-all 78643200 Nov  9 08:30 /proj/hasanaga/SCR/galib/soc-ohupodown-1480.F10
-rw-r--r-- 1 hasanaga hyad-all   275816 Nov  9 08:17 /proj/hasanaga/SCR/galib/soc-ohupodown-1480.F11
-rw-r--r-- 1 hasanaga hyad-all   275816 Nov  9 08:17 /proj/hasanaga/SCR/galib/soc-ohupodown-1480.F11.001
-rw-r--r-- 1 hasanaga hyad-all   275816 Nov  9 08:17 /proj/hasanaga/SCR/galib/soc-ohupodown-1480.F11.002
-rw-r--r-- 1 hasanaga hyad-all   275816 Nov  9 08:17 /proj/hasanaga/SCR/galib/soc-ohupodown-1480.F11.003
-rw-r--r-- 1 hasanaga hyad-all   275816 Nov  9 08:17 /proj/hasanaga/SCR/galib/soc-ohupodown-1480.F11.004
-rw-r--r-- 1 hasanaga hyad-all   275816 Nov  9 08:17 /proj/hasanaga/SCR/galib/soc-ohupodown-1480.F11.005
-rw-r--r-- 1 hasanaga hyad-all   275816 Nov  9 08:17 /proj/hasanaga/SCR/galib/soc-ohupodown-1480.F11.006
-rw-r--r-- 1 hasanaga hyad-all   275816 Nov  9 08:17 /proj/hasanaga/SCR/galib/soc-ohupodown-1480.F11.007
-rw-r--r-- 1 hasanaga hyad-all   275816 Nov  9 08:17 /proj/hasanaga/SCR/galib/soc-ohupodown-1480.F11.008
-rw-r--r-- 1 hasanaga hyad-all   275816 Nov  9 08:17 /proj/hasanaga/SCR/galib/soc-ohupodown-1480.F11.009
-rw-r--r-- 1 hasanaga hyad-all      408 Nov  9 08:30 /proj/hasanaga/SCR/galib/soc-ohupodown-1480.F12
-rw-r--r-- 1 hasanaga hyad-all      408 Nov  9 08:30 /proj/hasanaga/SCR/galib/soc-ohupodown-1480.F12.001
-rw-r--r-- 1 hasanaga hyad-all      408 Nov  9 08:30 /proj/hasanaga/SCR/galib/soc-ohupodown-1480.F12.002
-rw-r--r-- 1 hasanaga hyad-all      408 Nov  9 08:30 /proj/hasanaga/SCR/galib/soc-ohupodown-1480.F12.003
-rw-r--r-- 1 hasanaga hyad-all      408 Nov  9 08:30 /proj/hasanaga/SCR/galib/soc-ohupodown-1480.F12.004
-rw-r--r-- 1 hasanaga hyad-all      408 Nov  9 08:30 /proj/hasanaga/SCR/galib/soc-ohupodown-1480.F12.005
-rw-r--r-- 1 hasanaga hyad-all      408 Nov  9 08:30 /proj/hasanaga/SCR/galib/soc-ohupodown-1480.F12.006
-rw-r--r-- 1 hasanaga hyad-all      408 Nov  9 08:30 /proj/hasanaga/SCR/galib/soc-ohupodown-1480.F12.007
-rw-r--r-- 1 hasanaga hyad-all      408 Nov  9 08:30 /proj/hasanaga/SCR/galib/soc-ohupodown-1480.F12.008
-rw-r--r-- 1 hasanaga hyad-all      408 Nov  9 08:30 /proj/hasanaga/SCR/galib/soc-ohupodown-1480.F12.009
-rw-r--r-- 1 hasanaga hyad-all   400008 Nov  9 08:30 /proj/hasanaga/SCR/galib/soc-ohupodown-1480.F14
-rw-r--r-- 1 hasanaga hyad-all   400008 Nov  9 08:30 /proj/hasanaga/SCR/galib/soc-ohupodown-1480.F14.001
-rw-r--r-- 1 hasanaga hyad-all   400008 Nov  9 08:30 /proj/hasanaga/SCR/galib/soc-ohupodown-1480.F14.002
-rw-r--r-- 1 hasanaga hyad-all   400008 Nov  9 08:30 /proj/hasanaga/SCR/galib/soc-ohupodown-1480.F14.003
-rw-r--r-- 1 hasanaga hyad-all   400008 Nov  9 08:30 /proj/hasanaga/SCR/galib/soc-ohupodown-1480.F14.004
-rw-r--r-- 1 hasanaga hyad-all   400008 Nov  9 08:30 /proj/hasanaga/SCR/galib/soc-ohupodown-1480.F14.005
-rw-r--r-- 1 hasanaga hyad-all   400008 Nov  9 08:30 /proj/hasanaga/SCR/galib/soc-ohupodown-1480.F14.006
-rw-r--r-- 1 hasanaga hyad-all   400008 Nov  9 08:30 /proj/hasanaga/SCR/galib/soc-ohupodown-1480.F14.007
-rw-r--r-- 1 hasanaga hyad-all   400008 Nov  9 08:30 /proj/hasanaga/SCR/galib/soc-ohupodown-1480.F14.008
-rw-r--r-- 1 hasanaga hyad-all   400008 Nov  9 08:30 /proj/hasanaga/SCR/galib/soc-ohupodown-1480.F14.009
-rw-r--r-- 1 hasanaga hyad-all   160272 Nov  9 08:30 /proj/hasanaga/SCR/galib/soc-ohupodown-1480.F15
-rw-r--r-- 1 hasanaga hyad-all   160272 Nov  9 08:30 /proj/hasanaga/SCR/galib/soc-ohupodown-1480.F15.001
-rw-r--r-- 1 hasanaga hyad-all   160272 Nov  9 08:30 /proj/hasanaga/SCR/galib/soc-ohupodown-1480.F15.002
-rw-r--r-- 1 hasanaga hyad-all   160272 Nov  9 08:30 /proj/hasanaga/SCR/galib/soc-ohupodown-1480.F15.003
-rw-r--r-- 1 hasanaga hyad-all   160272 Nov  9 08:30 /proj/hasanaga/SCR/galib/soc-ohupodown-1480.F15.004
-rw-r--r-- 1 hasanaga hyad-all   160272 Nov  9 08:30 /proj/hasanaga/SCR/galib/soc-ohupodown-1480.F15.005
-rw-r--r-- 1 hasanaga hyad-all   160272 Nov  9 08:30 /proj/hasanaga/SCR/galib/soc-ohupodown-1480.F15.006
-rw-r--r-- 1 hasanaga hyad-all   160272 Nov  9 08:30 /proj/hasanaga/SCR/galib/soc-ohupodown-1480.F15.007
-rw-r--r-- 1 hasanaga hyad-all   160272 Nov  9 08:30 /proj/hasanaga/SCR/galib/soc-ohupodown-1480.F15.008
-rw-r--r-- 1 hasanaga hyad-all   160272 Nov  9 08:30 /proj/hasanaga/SCR/galib/soc-ohupodown-1480.F15.009
-rw-r--r-- 1 hasanaga hyad-all   240216 Nov  9 08:30 /proj/hasanaga/SCR/galib/soc-ohupodown-1480.F16
-rw-r--r-- 1 hasanaga hyad-all   240216 Nov  9 08:30 /proj/hasanaga/SCR/galib/soc-ohupodown-1480.F16.001
-rw-r--r-- 1 hasanaga hyad-all   240216 Nov  9 08:30 /proj/hasanaga/SCR/galib/soc-ohupodown-1480.F16.002
-rw-r--r-- 1 hasanaga hyad-all   240216 Nov  9 08:30 /proj/hasanaga/SCR/galib/soc-ohupodown-1480.F16.003
-rw-r--r-- 1 hasanaga hyad-all   240216 Nov  9 08:30 /proj/hasanaga/SCR/galib/soc-ohupodown-1480.F16.004
-rw-r--r-- 1 hasanaga hyad-all   240216 Nov  9 08:30 /proj/hasanaga/SCR/galib/soc-ohupodown-1480.F16.005
-rw-r--r-- 1 hasanaga hyad-all   240216 Nov  9 08:30 /proj/hasanaga/SCR/galib/soc-ohupodown-1480.F16.006
-rw-r--r-- 1 hasanaga hyad-all   240216 Nov  9 08:30 /proj/hasanaga/SCR/galib/soc-ohupodown-1480.F16.007
-rw-r--r-- 1 hasanaga hyad-all   240216 Nov  9 08:30 /proj/hasanaga/SCR/galib/soc-ohupodown-1480.F16.008
-rw-r--r-- 1 hasanaga hyad-all   240216 Nov  9 08:30 /proj/hasanaga/SCR/galib/soc-ohupodown-1480.F16.009
-rw-r--r-- 1 hasanaga hyad-all     1824 Nov  9 08:31 /proj/hasanaga/SCR/galib/soc-ohupodown-1480.F17
-rw-r--r-- 1 hasanaga hyad-all     1824 Nov  9 08:31 /proj/hasanaga/SCR/galib/soc-ohupodown-1480.F17.001
-rw-r--r-- 1 hasanaga hyad-all     1824 Nov  9 08:31 /proj/hasanaga/SCR/galib/soc-ohupodown-1480.F17.002
-rw-r--r-- 1 hasanaga hyad-all     1824 Nov  9 08:31 /proj/hasanaga/SCR/galib/soc-ohupodown-1480.F17.003
-rw-r--r-- 1 hasanaga hyad-all     1824 Nov  9 08:31 /proj/hasanaga/SCR/galib/soc-ohupodown-1480.F17.004
-rw-r--r-- 1 hasanaga hyad-all     1824 Nov  9 08:31 /proj/hasanaga/SCR/galib/soc-ohupodown-1480.F17.005
-rw-r--r-- 1 hasanaga hyad-all     1824 Nov  9 08:31 /proj/hasanaga/SCR/galib/soc-ohupodown-1480.F17.006
-rw-r--r-- 1 hasanaga hyad-all     1824 Nov  9 08:31 /proj/hasanaga/SCR/galib/soc-ohupodown-1480.F17.007
-rw-r--r-- 1 hasanaga hyad-all     1824 Nov  9 08:31 /proj/hasanaga/SCR/galib/soc-ohupodown-1480.F17.008
-rw-r--r-- 1 hasanaga hyad-all     1824 Nov  9 08:31 /proj/hasanaga/SCR/galib/soc-ohupodown-1480.F17.009
-rw-r--r-- 1 hasanaga hyad-all  6553600 Nov  9 08:30 /proj/hasanaga/SCR/galib/soc-ohupodown-1480.F40
-rw-r--r-- 1 hasanaga hyad-all  6553600 Nov  9 08:31 /proj/hasanaga/SCR/galib/soc-ohupodown-1480.F40.001
-rw-r--r-- 1 hasanaga hyad-all  6553600 Nov  9 08:31 /proj/hasanaga/SCR/galib/soc-ohupodown-1480.F40.002
-rw-r--r-- 1 hasanaga hyad-all  6553600 Nov  9 08:31 /proj/hasanaga/SCR/galib/soc-ohupodown-1480.F40.003
-rw-r--r-- 1 hasanaga hyad-all  6553600 Nov  9 08:31 /proj/hasanaga/SCR/galib/soc-ohupodown-1480.F40.004
-rw-r--r-- 1 hasanaga hyad-all  6553600 Nov  9 08:31 /proj/hasanaga/SCR/galib/soc-ohupodown-1480.F40.005
-rw-r--r-- 1 hasanaga hyad-all  6553600 Nov  9 08:31 /proj/hasanaga/SCR/galib/soc-ohupodown-1480.F40.006
-rw-r--r-- 1 hasanaga hyad-all  6553600 Nov  9 08:31 /proj/hasanaga/SCR/galib/soc-ohupodown-1480.F40.007
-rw-r--r-- 1 hasanaga hyad-all  6553600 Nov  9 08:31 /proj/hasanaga/SCR/galib/soc-ohupodown-1480.F40.008
-rw-r--r-- 1 hasanaga hyad-all  6553600 Nov  9 08:31 /proj/hasanaga/SCR/galib/soc-ohupodown-1480.F40.009
Mon  9 Nov 08:31:20 EET 2020
0.147u 0.143s 28:07.96 0.0%	0+0k 15488+15208io 1pf+0w
