# Supplementary material for: Computational Investigation of the Formation of Peroxide (ROOR) Accretion Products in the OH- and NO3-Initiated Oxidation of α-Pinene
Source: J Phys Chem A. 2021 Dec 9;125(50):10632–9. doi: 10.1021/acs.jpca.1c08969 (PMC8713291; doi:10.1021/acs.jpca.1c08969)
Supplement: Supplementary file 2 — jp1c08969_si_002.zip [file jp1c08969_si_002.zip › JPCA-secondnd-paper-updated-outfile/α-pinene, (S-alkoxy,S-hydroxy)2/α-pinene, (S-alkoxy,S-hydroxy)2-monomer.log]

 Entering Gaussian System, Link 0=/appl/chem/G16RevB.01/g16/g16
 Initial command:
 /appl/chem/G16RevB.01/g16/l1.exe "/wrk/hasangal/47198275.GAUSS_SCRDIR/Gau-27758.inp" -scrdir="/wrk/hasangal/47198275.GAUSS_SCRDIR/"
 Entering Link 1 = /appl/chem/G16RevB.01/g16/l1.exe PID=     27760.
  
 Copyright (c) 1988-2017, Gaussian, Inc.  All Rights Reserved.
  
 This is part of the Gaussian(R) 16 program.  It is based on
 the Gaussian(R) 09 system (copyright 2009, Gaussian, Inc.),
 the Gaussian(R) 03 system (copyright 2003, Gaussian, Inc.),
 the Gaussian(R) 98 system (copyright 1998, Gaussian, Inc.),
 the Gaussian(R) 94 system (copyright 1995, Gaussian, Inc.),
 the Gaussian 92(TM) system (copyright 1992, Gaussian, Inc.),
 the Gaussian 90(TM) system (copyright 1990, Gaussian, Inc.),
 the Gaussian 88(TM) system (copyright 1988, Gaussian, Inc.),
 the Gaussian 86(TM) system (copyright 1986, Carnegie Mellon
 University), and the Gaussian 82(TM) system (copyright 1983,
 Carnegie Mellon University). Gaussian is a federally registered
 trademark of Gaussian, Inc.
  
 This software contains proprietary and confidential information,
 including trade secrets, belonging to Gaussian, Inc.
  
 This software is provided under written license and may be
 used, copied, transmitted, or stored only in accord with that
 written license.
  
 The following legend is applicable only to US Government
 contracts under FAR:
  
                    RESTRICTED RIGHTS LEGEND
  
 Use, reproduction and disclosure by the US Government is
 subject to restrictions as set forth in subparagraphs (a)
 and (c) of the Commercial Computer Software - Restricted
 Rights clause in FAR 52.227-19.
  
 Gaussian, Inc.
 340 Quinnipiac St., Bldg. 40, Wallingford CT 06492
  
  
 ---------------------------------------------------------------
 Warning -- This program may not be used in any manner that
 competes with the business of Gaussian, Inc. or will provide
 assistance to any competitor of Gaussian, Inc.  The licensee
 of this program is prohibited from giving any competitor of
 Gaussian, Inc. access to this program.  By using this program,
 the user acknowledges that Gaussian, Inc. is engaged in the
 business of creating and licensing software in the field of
 computational chemistry and represents and warrants to the
 licensee that it is not a competitor of Gaussian, Inc. and that
 it will not use this program in any manner prohibited above.
 ---------------------------------------------------------------
  

 Cite this work as:
 Gaussian 16, Revision B.01,
 M. J. Frisch, G. W. Trucks, H. B. Schlegel, G. E. Scuseria, 
 M. A. Robb, J. R. Cheeseman, G. Scalmani, V. Barone, 
 G. A. Petersson, H. Nakatsuji, X. Li, M. Caricato, A. V. Marenich, 
 J. Bloino, B. G. Janesko, R. Gomperts, B. Mennucci, H. P. Hratchian, 
 J. V. Ortiz, A. F. Izmaylov, J. L. Sonnenberg, D. Williams-Young, 
 F. Ding, F. Lipparini, F. Egidi, J. Goings, B. Peng, A. Petrone, 
 T. Henderson, D. Ranasinghe, V. G. Zakrzewski, J. Gao, N. Rega, 
 G. Zheng, W. Liang, M. Hada, M. Ehara, K. Toyota, R. Fukuda, 
 J. Hasegawa, M. Ishida, T. Nakajima, Y. Honda, O. Kitao, H. Nakai, 
 T. Vreven, K. Throssell, J. A. Montgomery, Jr., J. E. Peralta, 
 F. Ogliaro, M. J. Bearpark, J. J. Heyd, E. N. Brothers, K. N. Kudin, 
 V. N. Staroverov, T. A. Keith, R. Kobayashi, J. Normand, 
 K. Raghavachari, A. P. Rendell, J. C. Burant, S. S. Iyengar, 
 J. Tomasi, M. Cossi, J. M. Millam, M. Klene, C. Adamo, R. Cammi, 
 J. W. Ochterski, R. L. Martin, K. Morokuma, O. Farkas, 
 J. B. Foresman, and D. J. Fox, Gaussian, Inc., Wallingford CT, 2016.
 
 ******************************************
 Gaussian 16:  ES64L-G16RevB.01 20-Dec-2017
                26-May-2020 
 ******************************************
 %mem=12GB
 %NProcShared=16
 Will use up to   16 processors via shared memory.
 %chk=Alpha-Pinene-RO-OHup-Odown-conf2-wb97-opt
 ---------------------------------------------------------------------
 # wb97xd 6-31++g** Opt Integral(Grid=SuperFineGrid) Freq MaxDisk=32GB
 ---------------------------------------------------------------------
 1/18=20,19=15,26=5,38=1/1,3;
 2/9=110,12=2,17=6,18=5,40=1/2;
 3/5=1,6=6,7=1111,11=2,25=1,30=1,71=1,74=-58,75=-7/1,2,3;
 4//1;
 5/5=2,38=5/2;
 6/7=2,8=2,9=2,10=2,28=1/1;
 7//1,2,3,16;
 1/18=20,19=15,26=5/3(2);
 2/9=110/2;
 99//99;
 2/9=110/2;
 3/5=1,6=6,7=1111,11=2,25=1,30=1,71=1,74=-58,75=-7/1,2,3;
 4/5=5,16=3,69=1/1;
 5/5=2,38=5/2;
 7//1,2,3,16;
 1/18=20,19=15,26=5/3(-5);
 2/9=110/2;
 6/7=2,8=2,9=2,10=2,19=2,28=1/1;
 99/9=1/99;
 -----
 Title
 -----
 Symbolic Z-matrix:
 Charge =  0 Multiplicity = 2
 C                     0.20174   1.62766   0.75292 
 H                    -0.16477   1.72559   1.77489 
 H                     0.66616   2.5785    0.49 
 C                     1.32566   0.55567   0.7106 
 C                     0.89891  -0.77066  -0.00393 
 C                    -0.3984   -0.6003   -0.818 
 H                    -0.58868  -1.49715  -1.40899 
 C                    -1.55247  -0.0802    0.08159 
 C                    -0.95566   1.3328   -0.18758 
 H                    -1.65663   2.1679   -0.23104 
 C                    -0.39109   0.77986  -1.51675 
 H                     0.56569   1.18347  -1.84615 
 H                    -1.09385   0.8319   -2.34346 
 C                    -2.91217  -0.2692   -0.5858 
 H                    -3.18763  -1.32575  -0.60061 
 H                    -2.93359   0.09301  -1.6133 
 H                    -3.68251   0.26964  -0.03009 
 C                    -1.64317  -0.57439   1.51899 
 H                    -0.69809  -0.51247   2.05695 
 H                    -1.96261  -1.61709   1.5427 
 H                    -2.3762    0.01372   2.07628 
 O                     2.44409   1.20452   0.12204 
 H                     3.22271   0.66192   0.23624 
 H                     1.57805   0.26054   1.73389 
 C                     2.01376  -1.27773  -0.96839 
 H                     2.95419  -1.43308  -0.44208 
 H                     2.15358  -0.53103  -1.74604 
 H                     1.70461  -2.22256  -1.40819 
 O                     0.80303  -1.82802   0.8601 
 

 GradGradGradGradGradGradGradGradGradGradGradGradGradGradGradGradGradGrad
 Berny optimization.
 Initialization pass.
                           ----------------------------
                           !    Initial Parameters    !
                           ! (Angstroms and Degrees)  !
 --------------------------                            --------------------------
 ! Name  Definition              Value          Derivative Info.                !
 --------------------------------------------------------------------------------
 ! R1    R(1,2)                  1.0901         estimate D2E/DX2                !
 ! R2    R(1,3)                  1.0904         estimate D2E/DX2                !
 ! R3    R(1,4)                  1.5538         estimate D2E/DX2                !
 ! R4    R(1,9)                  1.5202         estimate D2E/DX2                !
 ! R5    R(4,5)                  1.5658         estimate D2E/DX2                !
 ! R6    R(4,22)                 1.4207         estimate D2E/DX2                !
 ! R7    R(4,24)                 1.0945         estimate D2E/DX2                !
 ! R8    R(5,6)                  1.541          estimate D2E/DX2                !
 ! R9    R(5,25)                 1.5589         estimate D2E/DX2                !
 ! R10   R(5,29)                 1.3689         estimate D2E/DX2                !
 ! R11   R(6,7)                  1.0908         estimate D2E/DX2                !
 ! R12   R(6,8)                  1.5529         estimate D2E/DX2                !
 ! R13   R(6,11)                 1.547          estimate D2E/DX2                !
 ! R14   R(8,9)                  1.5573         estimate D2E/DX2                !
 ! R15   R(8,14)                 1.5264         estimate D2E/DX2                !
 ! R16   R(8,18)                 1.5227         estimate D2E/DX2                !
 ! R17   R(9,10)                 1.0912         estimate D2E/DX2                !
 ! R18   R(9,11)                 1.5463         estimate D2E/DX2                !
 ! R19   R(11,12)                1.0894         estimate D2E/DX2                !
 ! R20   R(11,13)                1.0863         estimate D2E/DX2                !
 ! R21   R(14,15)                1.092          estimate D2E/DX2                !
 ! R22   R(14,16)                1.0897         estimate D2E/DX2                !
 ! R23   R(14,17)                1.0921         estimate D2E/DX2                !
 ! R24   R(18,19)                1.0892         estimate D2E/DX2                !
 ! R25   R(18,20)                1.0908         estimate D2E/DX2                !
 ! R26   R(18,21)                1.0926         estimate D2E/DX2                !
 ! R27   R(22,23)                0.9559         estimate D2E/DX2                !
 ! R28   R(25,26)                1.0888         estimate D2E/DX2                !
 ! R29   R(25,27)                1.0871         estimate D2E/DX2                !
 ! R30   R(25,28)                1.0871         estimate D2E/DX2                !
 ! A1    A(2,1,3)              106.913          estimate D2E/DX2                !
 ! A2    A(2,1,4)              109.3123         estimate D2E/DX2                !
 ! A3    A(2,1,9)              109.9648         estimate D2E/DX2                !
 ! A4    A(3,1,4)              106.6773         estimate D2E/DX2                !
 ! A5    A(3,1,9)              110.1353         estimate D2E/DX2                !
 ! A6    A(4,1,9)              113.5813         estimate D2E/DX2                !
 ! A7    A(1,4,5)              113.559          estimate D2E/DX2                !
 ! A8    A(1,4,22)             105.4052         estimate D2E/DX2                !
 ! A9    A(1,4,24)             109.1099         estimate D2E/DX2                !
 ! A10   A(5,4,22)             114.3541         estimate D2E/DX2                !
 ! A11   A(5,4,24)             105.1342         estimate D2E/DX2                !
 ! A12   A(22,4,24)            109.2048         estimate D2E/DX2                !
 ! A13   A(4,5,6)              112.1392         estimate D2E/DX2                !
 ! A14   A(4,5,25)             111.2805         estimate D2E/DX2                !
 ! A15   A(4,5,29)             112.6654         estimate D2E/DX2                !
 ! A16   A(6,5,25)             108.1304         estimate D2E/DX2                !
 ! A17   A(6,5,29)             111.0924         estimate D2E/DX2                !
 ! A18   A(25,5,29)            100.9149         estimate D2E/DX2                !
 ! A19   A(5,6,7)              110.0095         estimate D2E/DX2                !
 ! A20   A(5,6,8)              110.8934         estimate D2E/DX2                !
 ! A21   A(5,6,11)             109.4669         estimate D2E/DX2                !
 ! A22   A(7,6,8)              117.3602         estimate D2E/DX2                !
 ! A23   A(7,6,11)             119.317          estimate D2E/DX2                !
 ! A24   A(8,6,11)              88.0727         estimate D2E/DX2                !
 ! A25   A(6,8,9)               85.3513         estimate D2E/DX2                !
 ! A26   A(6,8,14)             111.5454         estimate D2E/DX2                !
 ! A27   A(6,8,18)             118.8425         estimate D2E/DX2                !
 ! A28   A(9,8,14)             112.2193         estimate D2E/DX2                !
 ! A29   A(9,8,18)             118.7159         estimate D2E/DX2                !
 ! A30   A(14,8,18)            108.6323         estimate D2E/DX2                !
 ! A31   A(1,9,8)              111.1508         estimate D2E/DX2                !
 ! A32   A(1,9,10)             111.4252         estimate D2E/DX2                !
 ! A33   A(1,9,11)             108.8545         estimate D2E/DX2                !
 ! A34   A(8,9,10)             117.0716         estimate D2E/DX2                !
 ! A35   A(8,9,11)              87.9393         estimate D2E/DX2                !
 ! A36   A(10,9,11)            118.2925         estimate D2E/DX2                !
 ! A37   A(6,11,9)              85.9311         estimate D2E/DX2                !
 ! A38   A(6,11,12)            118.1157         estimate D2E/DX2                !
 ! A39   A(6,11,13)            112.5466         estimate D2E/DX2                !
 ! A40   A(9,11,12)            116.6199         estimate D2E/DX2                !
 ! A41   A(9,11,13)            113.6301         estimate D2E/DX2                !
 ! A42   A(12,11,13)           108.6817         estimate D2E/DX2                !
 ! A43   A(8,14,15)            110.5145         estimate D2E/DX2                !
 ! A44   A(8,14,16)            112.8694         estimate D2E/DX2                !
 ! A45   A(8,14,17)            110.1682         estimate D2E/DX2                !
 ! A46   A(15,14,16)           107.6902         estimate D2E/DX2                !
 ! A47   A(15,14,17)           107.8406         estimate D2E/DX2                !
 ! A48   A(16,14,17)           107.5747         estimate D2E/DX2                !
 ! A49   A(8,18,19)            113.3344         estimate D2E/DX2                !
 ! A50   A(8,18,20)            110.3776         estimate D2E/DX2                !
 ! A51   A(8,18,21)            110.2891         estimate D2E/DX2                !
 ! A52   A(19,18,20)           107.3196         estimate D2E/DX2                !
 ! A53   A(19,18,21)           107.4339         estimate D2E/DX2                !
 ! A54   A(20,18,21)           107.8769         estimate D2E/DX2                !
 ! A55   A(4,22,23)            109.4216         estimate D2E/DX2                !
 ! A56   A(5,25,26)            111.4099         estimate D2E/DX2                !
 ! A57   A(5,25,27)            108.1266         estimate D2E/DX2                !
 ! A58   A(5,25,28)            109.2466         estimate D2E/DX2                !
 ! A59   A(26,25,27)           109.4316         estimate D2E/DX2                !
 ! A60   A(26,25,28)           108.4927         estimate D2E/DX2                !
 ! A61   A(27,25,28)           110.1305         estimate D2E/DX2                !
 ! D1    D(2,1,4,5)            108.8908         estimate D2E/DX2                !
 ! D2    D(2,1,4,22)          -125.18           estimate D2E/DX2                !
 ! D3    D(2,1,4,24)            -8.0139         estimate D2E/DX2                !
 ! D4    D(3,1,4,5)           -135.8453         estimate D2E/DX2                !
 ! D5    D(3,1,4,22)            -9.9162         estimate D2E/DX2                !
 ! D6    D(3,1,4,24)           107.25           estimate D2E/DX2                !
 ! D7    D(9,1,4,5)            -14.3208         estimate D2E/DX2                !
 ! D8    D(9,1,4,22)           111.6084         estimate D2E/DX2                !
 ! D9    D(9,1,4,24)          -131.2255         estimate D2E/DX2                !
 ! D10   D(2,1,9,8)            -67.7034         estimate D2E/DX2                !
 ! D11   D(2,1,9,10)            64.8299         estimate D2E/DX2                !
 ! D12   D(2,1,9,11)          -162.9463         estimate D2E/DX2                !
 ! D13   D(3,1,9,8)            174.7246         estimate D2E/DX2                !
 ! D14   D(3,1,9,10)           -52.7422         estimate D2E/DX2                !
 ! D15   D(3,1,9,11)            79.4817         estimate D2E/DX2                !
 ! D16   D(4,1,9,8)             55.1501         estimate D2E/DX2                !
 ! D17   D(4,1,9,10)          -172.3166         estimate D2E/DX2                !
 ! D18   D(4,1,9,11)           -40.0927         estimate D2E/DX2                !
 ! D19   D(1,4,5,6)             14.6472         estimate D2E/DX2                !
 ! D20   D(1,4,5,25)           135.9124         estimate D2E/DX2                !
 ! D21   D(1,4,5,29)          -111.5763         estimate D2E/DX2                !
 ! D22   D(22,4,5,6)          -106.3823         estimate D2E/DX2                !
 ! D23   D(22,4,5,25)           14.8829         estimate D2E/DX2                !
 ! D24   D(22,4,5,29)          127.3941         estimate D2E/DX2                !
 ! D25   D(24,4,5,6)           133.8507         estimate D2E/DX2                !
 ! D26   D(24,4,5,25)         -104.8841         estimate D2E/DX2                !
 ! D27   D(24,4,5,29)            7.6271         estimate D2E/DX2                !
 ! D28   D(1,4,22,23)          167.9777         estimate D2E/DX2                !
 ! D29   D(5,4,22,23)          -66.5851         estimate D2E/DX2                !
 ! D30   D(24,4,22,23)          50.8759         estimate D2E/DX2                !
 ! D31   D(4,5,6,7)            172.1857         estimate D2E/DX2                !
 ! D32   D(4,5,6,8)            -56.3202         estimate D2E/DX2                !
 ! D33   D(4,5,6,11)            39.2318         estimate D2E/DX2                !
 ! D34   D(25,5,6,7)            49.126          estimate D2E/DX2                !
 ! D35   D(25,5,6,8)          -179.3799         estimate D2E/DX2                !
 ! D36   D(25,5,6,11)          -83.828          estimate D2E/DX2                !
 ! D37   D(29,5,6,7)           -60.7417         estimate D2E/DX2                !
 ! D38   D(29,5,6,8)            70.7524         estimate D2E/DX2                !
 ! D39   D(29,5,6,11)          166.3044         estimate D2E/DX2                !
 ! D40   D(4,5,25,26)           57.3835         estimate D2E/DX2                !
 ! D41   D(4,5,25,27)          -62.9053         estimate D2E/DX2                !
 ! D42   D(4,5,25,28)          177.2356         estimate D2E/DX2                !
 ! D43   D(6,5,25,26)         -179.0367         estimate D2E/DX2                !
 ! D44   D(6,5,25,27)           60.6745         estimate D2E/DX2                !
 ! D45   D(6,5,25,28)          -59.1846         estimate D2E/DX2                !
 ! D46   D(29,5,25,26)         -62.3704         estimate D2E/DX2                !
 ! D47   D(29,5,25,27)         177.3408         estimate D2E/DX2                !
 ! D48   D(29,5,25,28)          57.4817         estimate D2E/DX2                !
 ! D49   D(5,6,8,9)             83.7046         estimate D2E/DX2                !
 ! D50   D(5,6,8,14)          -164.2218         estimate D2E/DX2                !
 ! D51   D(5,6,8,18)           -36.6627         estimate D2E/DX2                !
 ! D52   D(7,6,8,9)           -148.7113         estimate D2E/DX2                !
 ! D53   D(7,6,8,14)           -36.6377         estimate D2E/DX2                !
 ! D54   D(7,6,8,18)            90.9215         estimate D2E/DX2                !
 ! D55   D(11,6,8,9)           -26.4207         estimate D2E/DX2                !
 ! D56   D(11,6,8,14)           85.6529         estimate D2E/DX2                !
 ! D57   D(11,6,8,18)         -146.7879         estimate D2E/DX2                !
 ! D58   D(5,6,11,9)           -84.9039         estimate D2E/DX2                !
 ! D59   D(5,6,11,12)           33.2144         estimate D2E/DX2                !
 ! D60   D(5,6,11,13)          161.1696         estimate D2E/DX2                !
 ! D61   D(7,6,11,9)           147.164          estimate D2E/DX2                !
 ! D62   D(7,6,11,12)          -94.7177         estimate D2E/DX2                !
 ! D63   D(7,6,11,13)           33.2375         estimate D2E/DX2                !
 ! D64   D(8,6,11,9)            26.6006         estimate D2E/DX2                !
 ! D65   D(8,6,11,12)          144.7189         estimate D2E/DX2                !
 ! D66   D(8,6,11,13)          -87.326          estimate D2E/DX2                !
 ! D67   D(6,8,9,1)            -83.0049         estimate D2E/DX2                !
 ! D68   D(6,8,9,10)           147.3818         estimate D2E/DX2                !
 ! D69   D(6,8,9,11)            26.4347         estimate D2E/DX2                !
 ! D70   D(14,8,9,1)           165.6005         estimate D2E/DX2                !
 ! D71   D(14,8,9,10)           35.9872         estimate D2E/DX2                !
 ! D72   D(14,8,9,11)          -84.9599         estimate D2E/DX2                !
 ! D73   D(18,8,9,1)            37.4808         estimate D2E/DX2                !
 ! D74   D(18,8,9,10)          -92.1325         estimate D2E/DX2                !
 ! D75   D(18,8,9,11)          146.9204         estimate D2E/DX2                !
 ! D76   D(6,8,14,15)           71.7275         estimate D2E/DX2                !
 ! D77   D(6,8,14,16)          -48.9327         estimate D2E/DX2                !
 ! D78   D(6,8,14,17)         -169.2001         estimate D2E/DX2                !
 ! D79   D(9,8,14,15)          165.5782         estimate D2E/DX2                !
 ! D80   D(9,8,14,16)           44.918          estimate D2E/DX2                !
 ! D81   D(9,8,14,17)          -75.3494         estimate D2E/DX2                !
 ! D82   D(18,8,14,15)         -61.1515         estimate D2E/DX2                !
 ! D83   D(18,8,14,16)         178.1883         estimate D2E/DX2                !
 ! D84   D(18,8,14,17)          57.9209         estimate D2E/DX2                !
 ! D85   D(6,8,18,19)           48.7096         estimate D2E/DX2                !
 ! D86   D(6,8,18,20)          -71.6949         estimate D2E/DX2                !
 ! D87   D(6,8,18,21)          169.1975         estimate D2E/DX2                !
 ! D88   D(9,8,18,19)          -52.6059         estimate D2E/DX2                !
 ! D89   D(9,8,18,20)         -173.0105         estimate D2E/DX2                !
 ! D90   D(9,8,18,21)           67.8819         estimate D2E/DX2                !
 ! D91   D(14,8,18,19)         177.6212         estimate D2E/DX2                !
 ! D92   D(14,8,18,20)          57.2167         estimate D2E/DX2                !
 ! D93   D(14,8,18,21)         -61.8909         estimate D2E/DX2                !
 ! D94   D(1,9,11,6)            85.1463         estimate D2E/DX2                !
 ! D95   D(1,9,11,12)          -34.3791         estimate D2E/DX2                !
 ! D96   D(1,9,11,13)         -161.9949         estimate D2E/DX2                !
 ! D97   D(8,9,11,6)           -26.5226         estimate D2E/DX2                !
 ! D98   D(8,9,11,12)         -146.048          estimate D2E/DX2                !
 ! D99   D(8,9,11,13)           86.3362         estimate D2E/DX2                !
 ! D100  D(10,9,11,6)         -146.3781         estimate D2E/DX2                !
 ! D101  D(10,9,11,12)          94.0965         estimate D2E/DX2                !
 ! D102  D(10,9,11,13)         -33.5193         estimate D2E/DX2                !
 --------------------------------------------------------------------------------
 Trust Radius=3.00D-01 FncErr=1.00D-07 GrdErr=1.00D-07 EigMax=2.50D+02 EigMin=1.00D-04
 Number of steps in this run=    174 maximum allowed number of steps=    174.
 GradGradGradGradGradGradGradGradGradGradGradGradGradGradGradGradGradGrad

                          Input orientation:                          
 ---------------------------------------------------------------------
 Center     Atomic      Atomic             Coordinates (Angstroms)
 Number     Number       Type             X           Y           Z
 ---------------------------------------------------------------------
      1          6           0        0.201740    1.627660    0.752920
      2          1           0       -0.164770    1.725590    1.774890
      3          1           0        0.666160    2.578500    0.490000
      4          6           0        1.325660    0.555670    0.710600
      5          6           0        0.898910   -0.770660   -0.003930
      6          6           0       -0.398400   -0.600300   -0.818000
      7          1           0       -0.588680   -1.497150   -1.408990
      8          6           0       -1.552470   -0.080200    0.081590
      9          6           0       -0.955660    1.332800   -0.187580
     10          1           0       -1.656630    2.167900   -0.231040
     11          6           0       -0.391090    0.779860   -1.516750
     12          1           0        0.565690    1.183470   -1.846150
     13          1           0       -1.093850    0.831900   -2.343460
     14          6           0       -2.912170   -0.269200   -0.585800
     15          1           0       -3.187630   -1.325750   -0.600610
     16          1           0       -2.933590    0.093010   -1.613300
     17          1           0       -3.682510    0.269640   -0.030090
     18          6           0       -1.643170   -0.574390    1.518990
     19          1           0       -0.698090   -0.512470    2.056950
     20          1           0       -1.962610   -1.617090    1.542700
     21          1           0       -2.376200    0.013720    2.076280
     22          8           0        2.444090    1.204520    0.122040
     23          1           0        3.222710    0.661920    0.236240
     24          1           0        1.578050    0.260540    1.733890
     25          6           0        2.013760   -1.277730   -0.968390
     26          1           0        2.954190   -1.433080   -0.442080
     27          1           0        2.153580   -0.531030   -1.746040
     28          1           0        1.704610   -2.222560   -1.408190
     29          8           0        0.803030   -1.828020    0.860100
 ---------------------------------------------------------------------
                    Distance matrix (angstroms):
                    1          2          3          4          5
     1  C    0.000000
     2  H    1.090111   0.000000
     3  H    1.090371   1.751811   0.000000
     4  C    1.553753   2.173202   2.139029   0.000000
     5  C    2.609752   3.244515   3.393378   1.565829   0.000000
     6  C    2.791373   3.491049   3.598461   2.577842   1.541021
     7  H    3.881115   4.550038   4.668159   3.517304   2.171383
     8  C    2.538646   2.837931   3.486804   3.013904   2.548198
     9  C    1.520216   2.151994   2.154341   2.571980   2.810285
    10  H    2.171077   2.538708   2.466545   3.518526   3.900961
    11  C    2.494316   3.432276   2.894811   2.821095   2.521277
    12  H    2.661753   3.733550   2.722829   2.740193   2.706184
    13  H    3.449544   4.315400   3.765201   3.906100   3.465933
    14  C    3.884158   4.135245   4.697998   4.507801   3.887720
    15  H    4.694944   4.908295   5.593237   5.062489   4.167009
    16  H    4.217160   4.670280   4.853837   4.873990   4.245475
    17  H    4.188642   4.213340   4.950986   5.070720   4.698119
    18  C    2.973143   2.746099   4.041354   3.277878   2.969845
    19  H    2.662770   2.317952   3.724326   2.655023   2.619980
    20  H    3.979518   3.802585   5.061777   4.028150   3.361072
    21  H    3.316905   2.812785   4.283729   3.982783   3.958392
    22  O    2.367528   3.132025   2.276895   1.420667   2.510933
    23  H    3.213389   3.869607   3.205249   1.958342   2.740440
    24  H    2.173833   2.277164   2.784195   1.094498   2.131812
    25  C    3.832443   4.614272   4.337446   2.579505   1.558908
    26  H    4.286273   4.961861   4.711330   2.817074   2.203395
    27  H    3.835938   4.781635   4.108707   2.810952   2.160224
    28  H    4.664034   5.405041   5.266088   3.514461   2.174652
    29  O    3.509239   3.794947   4.424153   2.444887   1.368850
                    6          7          8          9         10
     6  C    0.000000
     7  H    1.090787   0.000000
     8  C    1.552947   2.271226   0.000000
     9  C    2.108280   3.104051   1.557307   0.000000
    10  H    3.096869   3.995081   2.272122   1.091164   0.000000
    11  C    1.546980   2.288106   2.154808   1.546342   2.276246
    12  H    2.273411   2.951170   3.130438   2.255584   2.918285
    13  H    2.204966   2.559864   2.631183   2.217615   2.562018
    14  C    2.546092   2.753926   1.526406   2.559866   2.764361
    15  H    2.890215   2.727159   2.165765   3.495736   3.832249
    16  H    2.745973   2.840590   2.193205   2.735318   2.801149
    17  H    3.487546   3.820301   2.161465   2.931011   2.783516
    18  C    2.647951   3.245998   1.522685   2.649986   3.253143
    19  H    2.891862   3.604761   2.195192   2.917067   3.652134
    20  H    3.008907   3.257997   2.159882   3.565062   4.191172
    21  H    3.558872   4.198221   2.160125   2.980431   3.237591
    22  O    3.495826   4.340595   4.198170   3.416229   4.227135
    23  H    3.977067   4.679216   4.834977   4.253055   5.127795
    24  H    3.340590   4.202605   3.556171   3.355812   4.238175
    25  C    2.509989   2.648578   3.905705   4.030135   5.088007
    26  H    3.474867   3.673003   4.734395   4.796018   5.854166
    27  H    2.716369   2.926940   4.156716   3.945888   4.908885
    28  H    2.720791   2.405286   4.173454   4.605161   5.653296
    29  O    2.401406   2.682369   3.034688   3.765821   4.817457
                   11         12         13         14         15
    11  C    0.000000
    12  H    1.089419   0.000000
    13  H    1.086291   1.767765   0.000000
    14  C    2.884968   3.974197   2.758274   0.000000
    15  H    3.618500   4.683478   3.475183   1.091969   0.000000
    16  H    2.635411   3.672640   2.112755   1.089684   1.761521
    17  H    3.647455   4.709603   3.516956   1.092056   1.765126
    18  C    3.552100   4.392414   4.147038   2.476619   2.728113
    19  H    3.812571   4.439318   4.618178   3.456220   3.731201
    20  H    4.192288   5.071463   4.674883   2.692394   2.485826
    21  H    4.175823   5.040683   4.674178   2.730197   3.101345
    22  O    3.302153   2.720772   4.328343   5.600215   6.216169
    23  H    4.018263   3.415863   5.031544   6.259352   6.763402
    24  H    3.835866   3.833192   4.908185   5.081699   5.538764
    25  C    3.212114   2.987453   3.999825   5.042648   5.214597
    26  H    4.152459   3.810863   5.013183   5.982429   6.144803
    27  H    2.871646   2.339001   3.572155   5.203512   5.520155
    28  H    3.663096   3.618009   4.246862   5.080020   5.038895
    29  O    3.725101   4.055760   4.575601   4.280567   4.279172
                   16         17         18         19         20
    16  H    0.000000
    17  H    1.760294   0.000000
    18  C    3.452803   2.696469   0.000000
    19  H    4.339908   3.724808   1.089225   0.000000
    20  H    3.718545   2.998579   1.090792   1.756032   0.000000
    21  H    3.732288   2.491733   1.092602   1.758779   1.765023
    22  O    5.759019   6.199385   4.671369   4.070040   5.422063
    23  H    6.453254   6.921480   5.181766   4.479604   5.812768
    24  H    5.620200   5.548441   3.334599   2.425433   4.012271
    25  C    5.174081   5.976810   4.478268   4.134300   4.715109
    26  H    6.194083   6.864021   5.071377   4.520157   5.305481
    27  H    5.127021   6.135593   5.007755   4.753430   5.379438
    28  H    5.188144   6.093544   4.742624   4.550228   4.745824
    29  O    4.875489   5.031171   2.826591   2.327334   2.856431
                   21         22         23         24         25
    21  H    0.000000
    22  O    5.335940   0.000000
    23  H    5.929056   0.955879   0.000000
    24  H    3.976713   2.058928   2.260303   0.000000
    25  C    5.496327   2.745139   2.583590   3.139814   0.000000
    26  H    6.070290   2.745062   2.218388   3.081713   1.088827
    27  H    5.951957   2.566370   2.548647   3.614932   1.087129
    28  H    5.813389   3.825351   3.650891   4.006803   1.087061
    29  O    3.870220   3.526203   3.527585   2.392958   2.260987
                   26         27         28         29
    26  H    0.000000
    27  H    1.776227   0.000000
    28  H    1.765814   1.782411   0.000000
    29  O    2.545415   3.209071   2.472579   0.000000
 Stoichiometry    C10H17O2(2)
 Framework group  C1[X(C10H17O2)]
 Deg. of freedom    81
 Full point group                 C1      NOp   1
 Largest Abelian subgroup         C1      NOp   1
 Largest concise Abelian subgroup C1      NOp   1
                         Standard orientation:                         
 ---------------------------------------------------------------------
 Center     Atomic      Atomic             Coordinates (Angstroms)
 Number     Number       Type             X           Y           Z
 ---------------------------------------------------------------------
      1          6           0       -0.201740    1.627659   -0.752920
      2          1           0        0.164770    1.725589   -1.774890
      3          1           0       -0.666160    2.578498   -0.490000
      4          6           0       -1.325660    0.555668   -0.710600
      5          6           0       -0.898909   -0.770662    0.003930
      6          6           0        0.398401   -0.600301    0.818000
      7          1           0        0.588681   -1.497151    1.408990
      8          6           0        1.552471   -0.080201   -0.081590
      9          6           0        0.955660    1.332799    0.187580
     10          1           0        1.656630    2.167899    0.231040
     11          6           0        0.391090    0.779859    1.516750
     12          1           0       -0.565690    1.183469    1.846150
     13          1           0        1.093850    0.831899    2.343460
     14          6           0        2.912171   -0.269200    0.585800
     15          1           0        3.187631   -1.325750    0.600610
     16          1           0        2.933591    0.093010    1.613300
     17          1           0        3.682510    0.269640    0.030090
     18          6           0        1.643171   -0.574391   -1.518990
     19          1           0        0.698091   -0.512471   -2.056950
     20          1           0        1.962611   -1.617091   -1.542700
     21          1           0        2.376201    0.013719   -2.076280
     22          8           0       -2.444090    1.204518   -0.122040
     23          1           0       -3.222710    0.661918   -0.236240
     24          1           0       -1.578050    0.260538   -1.733890
     25          6           0       -2.013759   -1.277732    0.968390
     26          1           0       -2.954189   -1.433082    0.442080
     27          1           0       -2.153579   -0.531032    1.746040
     28          1           0       -1.704609   -2.222562    1.408190
     29          8           0       -0.803029   -1.828022   -0.860100
 ---------------------------------------------------------------------
 Rotational constants (GHZ):           1.4482452           0.8695377           0.7787369
 Standard basis: 6-31++G(d,p) (6D, 7F)
 There are   330 symmetry adapted cartesian basis functions of A   symmetry.
 There are   330 symmetry adapted basis functions of A   symmetry.
   330 basis functions,   520 primitive gaussians,   330 cartesian basis functions
    47 alpha electrons       46 beta electrons
       nuclear repulsion energy       811.6730089504 Hartrees.
 NAtoms=   29 NActive=   29 NUniq=   29 SFac= 1.00D+00 NAtFMM=   60 NAOKFM=F Big=F
 Integral buffers will be    131072 words long.
 Raffenetti 2 integral format.
 Two-electron integral symmetry is turned on.
 Nuclear repulsion after empirical dispersion term =      811.6468069800 Hartrees.
 One-electron integrals computed using PRISM.
 NBasis=   330 RedAO= T EigKep=  1.61D-06  NBF=   330
 NBsUse=   330 1.00D-06 EigRej= -1.00D+00 NBFU=   330
 ExpMin= 3.60D-02 ExpMax= 5.48D+03 ExpMxC= 8.25D+02 IAcc=3 IRadAn=         7 AccDes= 0.00D+00
 Harris functional with IExCor= 4639 and IRadAn=       7 diagonalized for initial guess.
 HarFok:  IExCor= 4639 AccDes= 0.00D+00 IRadAn=         7 IDoV= 1 UseB2=F ITyADJ=14
 ICtDFT=  3500011 ScaDFX=  1.000000  1.000000  1.000000  1.000000
 FoFCou: FMM=F IPFlag=           0 FMFlag=      100000 FMFlg1=           0
         NFxFlg=           0 DoJE=T BraDBF=F KetDBF=T FulRan=T
         wScrn=  0.000000 ICntrl=       500 IOpCl=  0 I1Cent=   200000004 NGrid=           0
         NMat0=    1 NMatS0=      1 NMatT0=    0 NMatD0=    1 NMtDS0=    0 NMtDT0=    0
 Petite list used in FoFCou.
 Initial guess <Sx>= 0.0000 <Sy>= 0.0000 <Sz>= 0.5000 <S**2>= 0.7500 S= 0.5000
 Requested convergence on RMS density matrix=1.00D-08 within 128 cycles.
 Requested convergence on MAX density matrix=1.00D-06.
 Requested convergence on             energy=1.00D-06.
 No special actions if energy rises.
 Restarting incremental Fock formation.
 SCF Done:  E(UwB97XD) =  -541.536155113     A.U. after   23 cycles
            NFock= 23  Conv=0.61D-08     -V/T= 2.0089
 <Sx>= 0.0000 <Sy>= 0.0000 <Sz>= 0.5000 <S**2>= 0.7543 S= 0.5022
 <L.S>= 0.000000000000E+00
 Annihilation of the first spin contaminant:
 S**2 before annihilation     0.7543,   after     0.7500

 **********************************************************************

            Population analysis using the SCF Density.

 **********************************************************************

 Orbital symmetries:
 Alpha Orbitals:
       Occupied  (A) (A) (A) (A) (A) (A) (A) (A) (A) (A) (A) (A)
                 (A) (A) (A) (A) (A) (A) (A) (A) (A) (A) (A) (A)
                 (A) (A) (A) (A) (A) (A) (A) (A) (A) (A) (A) (A)
                 (A) (A) (A) (A) (A) (A) (A) (A) (A) (A) (A)
       Virtual   (A) (A) (A) (A) (A) (A) (A) (A) (A) (A) (A) (A)
                 (A) (A) (A) (A) (A) (A) (A) (A) (A) (A) (A) (A)
                 (A) (A) (A) (A) (A) (A) (A) (A) (A) (A) (A) (A)
                 (A) (A) (A) (A) (A) (A) (A) (A) (A) (A) (A) (A)
                 (A) (A) (A) (A) (A) (A) (A) (A) (A) (A) (A) (A)
                 (A) (A) (A) (A) (A) (A) (A) (A) (A) (A) (A) (A)
                 (A) (A) (A) (A) (A) (A) (A) (A) (A) (A) (A) (A)
                 (A) (A) (A) (A) (A) (A) (A) (A) (A) (A) (A) (A)
                 (A) (A) (A) (A) (A) (A) (A) (A) (A) (A) (A) (A)
                 (A) (A) (A) (A) (A) (A) (A) (A) (A) (A) (A) (A)
                 (A) (A) (A) (A) (A) (A) (A) (A) (A) (A) (A) (A)
                 (A) (A) (A) (A) (A) (A) (A) (A) (A) (A) (A) (A)
                 (A) (A) (A) (A) (A) (A) (A) (A) (A) (A) (A) (A)
                 (A) (A) (A) (A) (A) (A) (A) (A) (A) (A) (A) (A)
                 (A) (A) (A) (A) (A) (A) (A) (A) (A) (A) (A) (A)
                 (A) (A) (A) (A) (A) (A) (A) (A) (A) (A) (A) (A)
                 (A) (A) (A) (A) (A) (A) (A) (A) (A) (A) (A) (A)
                 (A) (A) (A) (A) (A) (A) (A) (A) (A) (A) (A) (A)
                 (A) (A) (A) (A) (A) (A) (A) (A) (A) (A) (A) (A)
                 (A) (A) (A) (A) (A) (A) (A) (A) (A) (A) (A) (A)
                 (A) (A) (A) (A) (A) (A) (A) (A) (A) (A) (A) (A)
                 (A) (A) (A) (A) (A) (A) (A) (A) (A) (A) (A) (A)
                 (A) (A) (A) (A) (A) (A) (A) (A) (A) (A) (A) (A)
                 (A) (A) (A) (A) (A) (A) (A)
 Beta  Orbitals:
       Occupied  (A) (A) (A) (A) (A) (A) (A) (A) (A) (A) (A) (A)
                 (A) (A) (A) (A) (A) (A) (A) (A) (A) (A) (A) (A)
                 (A) (A) (A) (A) (A) (A) (A) (A) (A) (A) (A) (A)
                 (A) (A) (A) (A) (A) (A) (A) (A) (A) (A)
       Virtual   (A) (A) (A) (A) (A) (A) (A) (A) (A) (A) (A) (A)
                 (A) (A) (A) (A) (A) (A) (A) (A) (A) (A) (A) (A)
                 (A) (A) (A) (A) (A) (A) (A) (A) (A) (A) (A) (A)
                 (A) (A) (A) (A) (A) (A) (A) (A) (A) (A) (A) (A)
                 (A) (A) (A) (A) (A) (A) (A) (A) (A) (A) (A) (A)
                 (A) (A) (A) (A) (A) (A) (A) (A) (A) (A) (A) (A)
                 (A) (A) (A) (A) (A) (A) (A) (A) (A) (A) (A) (A)
                 (A) (A) (A) (A) (A) (A) (A) (A) (A) (A) (A) (A)
                 (A) (A) (A) (A) (A) (A) (A) (A) (A) (A) (A) (A)
                 (A) (A) (A) (A) (A) (A) (A) (A) (A) (A) (A) (A)
                 (A) (A) (A) (A) (A) (A) (A) (A) (A) (A) (A) (A)
                 (A) (A) (A) (A) (A) (A) (A) (A) (A) (A) (A) (A)
                 (A) (A) (A) (A) (A) (A) (A) (A) (A) (A) (A) (A)
                 (A) (A) (A) (A) (A) (A) (A) (A) (A) (A) (A) (A)
                 (A) (A) (A) (A) (A) (A) (A) (A) (A) (A) (A) (A)
                 (A) (A) (A) (A) (A) (A) (A) (A) (A) (A) (A) (A)
                 (A) (A) (A) (A) (A) (A) (A) (A) (A) (A) (A) (A)
                 (A) (A) (A) (A) (A) (A) (A) (A) (A) (A) (A) (A)
                 (A) (A) (A) (A) (A) (A) (A) (A) (A) (A) (A) (A)
                 (A) (A) (A) (A) (A) (A) (A) (A) (A) (A) (A) (A)
                 (A) (A) (A) (A) (A) (A) (A) (A) (A) (A) (A) (A)
                 (A) (A) (A) (A) (A) (A) (A) (A) (A) (A) (A) (A)
                 (A) (A) (A) (A) (A) (A) (A) (A) (A) (A) (A) (A)
                 (A) (A) (A) (A) (A) (A) (A) (A)
 The electronic state is 2-A.
 Alpha  occ. eigenvalues --  -19.31543 -19.28587 -10.36397 -10.35496 -10.31260
 Alpha  occ. eigenvalues --  -10.30853 -10.30438 -10.30035 -10.29359 -10.29303
 Alpha  occ. eigenvalues --  -10.28637 -10.28165  -1.14703  -1.13136  -0.98368
 Alpha  occ. eigenvalues --   -0.87317  -0.85631  -0.83444  -0.78683  -0.77875
 Alpha  occ. eigenvalues --   -0.71904  -0.69772  -0.66668  -0.62444  -0.59836
 Alpha  occ. eigenvalues --   -0.58359  -0.55615  -0.54960  -0.54280  -0.53285
 Alpha  occ. eigenvalues --   -0.50619  -0.49992  -0.49002  -0.48028  -0.47001
 Alpha  occ. eigenvalues --   -0.46703  -0.46305  -0.45513  -0.45170  -0.43471
 Alpha  occ. eigenvalues --   -0.41735  -0.40185  -0.38669  -0.38386  -0.37340
 Alpha  occ. eigenvalues --   -0.35189  -0.34080
 Alpha virt. eigenvalues --    0.03953   0.04685   0.05323   0.05728   0.06871
 Alpha virt. eigenvalues --    0.07108   0.07670   0.07930   0.08268   0.09470
 Alpha virt. eigenvalues --    0.09753   0.10179   0.10446   0.11405   0.11889
 Alpha virt. eigenvalues --    0.12180   0.13333   0.13802   0.14628   0.14703
 Alpha virt. eigenvalues --    0.15627   0.15742   0.16599   0.17090   0.17368
 Alpha virt. eigenvalues --    0.17972   0.18376   0.18586   0.19312   0.19608
 Alpha virt. eigenvalues --    0.19799   0.19983   0.20311   0.20633   0.20809
 Alpha virt. eigenvalues --    0.21386   0.21605   0.22096   0.22352   0.22721
 Alpha virt. eigenvalues --    0.22801   0.23300   0.23938   0.24561   0.24825
 Alpha virt. eigenvalues --    0.25041   0.25488   0.25939   0.26356   0.26462
 Alpha virt. eigenvalues --    0.27176   0.27928   0.28262   0.28359   0.29509
 Alpha virt. eigenvalues --    0.29775   0.30309   0.30428   0.31309   0.31830
 Alpha virt. eigenvalues --    0.32705   0.34270   0.34534   0.35109   0.35722
 Alpha virt. eigenvalues --    0.36650   0.37195   0.37490   0.37871   0.38934
 Alpha virt. eigenvalues --    0.40182   0.40527   0.40931   0.41556   0.42255
 Alpha virt. eigenvalues --    0.42764   0.43420   0.43634   0.44350   0.45495
 Alpha virt. eigenvalues --    0.46042   0.46729   0.47126   0.48077   0.48682
 Alpha virt. eigenvalues --    0.49308   0.50084   0.51194   0.51807   0.52488
 Alpha virt. eigenvalues --    0.53214   0.54563   0.56567   0.57695   0.61187
 Alpha virt. eigenvalues --    0.73282   0.76177   0.77705   0.79900   0.80276
 Alpha virt. eigenvalues --    0.80474   0.81658   0.83273   0.83874   0.84660
 Alpha virt. eigenvalues --    0.86254   0.86424   0.87535   0.89464   0.89558
 Alpha virt. eigenvalues --    0.90517   0.91842   0.94008   0.95359   0.95947
 Alpha virt. eigenvalues --    0.96891   0.98965   0.99770   1.01731   1.03336
 Alpha virt. eigenvalues --    1.04938   1.06984   1.09387   1.10743   1.13720
 Alpha virt. eigenvalues --    1.13752   1.14356   1.15416   1.15875   1.16070
 Alpha virt. eigenvalues --    1.17204   1.17861   1.19219   1.19636   1.22988
 Alpha virt. eigenvalues --    1.23827   1.24533   1.26679   1.27497   1.28768
 Alpha virt. eigenvalues --    1.29289   1.29886   1.33878   1.35369   1.36131
 Alpha virt. eigenvalues --    1.38052   1.42787   1.43126   1.44305   1.47358
 Alpha virt. eigenvalues --    1.49773   1.50692   1.51314   1.54252   1.58923
 Alpha virt. eigenvalues --    1.61286   1.62175   1.63664   1.66801   1.68446
 Alpha virt. eigenvalues --    1.71218   1.73362   1.74748   1.76629   1.77708
 Alpha virt. eigenvalues --    1.79444   1.82252   1.83141   1.84505   1.86569
 Alpha virt. eigenvalues --    1.88317   1.90477   1.91716   1.93463   1.95910
 Alpha virt. eigenvalues --    1.97053   1.98002   2.01054   2.01368   2.03199
 Alpha virt. eigenvalues --    2.05486   2.07111   2.07287   2.10390   2.11810
 Alpha virt. eigenvalues --    2.13405   2.14006   2.14208   2.15214   2.16728
 Alpha virt. eigenvalues --    2.18881   2.19435   2.20772   2.22951   2.24481
 Alpha virt. eigenvalues --    2.26870   2.27342   2.27992   2.29283   2.31452
 Alpha virt. eigenvalues --    2.31883   2.33683   2.34523   2.36149   2.37651
 Alpha virt. eigenvalues --    2.40130   2.42205   2.43153   2.46378   2.49987
 Alpha virt. eigenvalues --    2.50665   2.52615   2.53949   2.55124   2.56756
 Alpha virt. eigenvalues --    2.57422   2.59126   2.60600   2.62095   2.63291
 Alpha virt. eigenvalues --    2.64466   2.66730   2.69894   2.71155   2.73679
 Alpha virt. eigenvalues --    2.74284   2.76505   2.78744   2.80558   2.81717
 Alpha virt. eigenvalues --    2.82213   2.82486   2.84253   2.85631   2.87512
 Alpha virt. eigenvalues --    2.89643   2.90371   2.90560   2.92912   2.93207
 Alpha virt. eigenvalues --    2.95701   2.96873   2.97357   3.01350   3.02868
 Alpha virt. eigenvalues --    3.03210   3.05695   3.08018   3.10684   3.13049
 Alpha virt. eigenvalues --    3.14800   3.18889   3.19585   3.31594   3.40161
 Alpha virt. eigenvalues --    3.40520   3.42024   3.45904   3.48588   3.53541
 Alpha virt. eigenvalues --    3.55731   3.56946   3.57915   3.58491   3.59005
 Alpha virt. eigenvalues --    3.60768   3.62210   3.65707   3.67140   3.69723
 Alpha virt. eigenvalues --    3.71688   4.45731   4.54202   4.59856   4.63183
 Alpha virt. eigenvalues --    4.65632   4.71753   4.76408   4.85237   4.90205
 Alpha virt. eigenvalues --    4.96014   5.07063   5.17316
  Beta  occ. eigenvalues --  -19.29580 -19.28591 -10.36438 -10.35479 -10.31042
  Beta  occ. eigenvalues --  -10.30855 -10.30385 -10.30034 -10.29354 -10.29302
  Beta  occ. eigenvalues --  -10.28632 -10.28146  -1.14045  -1.08915  -0.98060
  Beta  occ. eigenvalues --   -0.86890  -0.84935  -0.83027  -0.78409  -0.77665
  Beta  occ. eigenvalues --   -0.71807  -0.69647  -0.66165  -0.62347  -0.59471
  Beta  occ. eigenvalues --   -0.57488  -0.54662  -0.54485  -0.53476  -0.51865
  Beta  occ. eigenvalues --   -0.50376  -0.49354  -0.48535  -0.47400  -0.46909
  Beta  occ. eigenvalues --   -0.45876  -0.45748  -0.45140  -0.44957  -0.43182
  Beta  occ. eigenvalues --   -0.40257  -0.39194  -0.37540  -0.37435  -0.36046
  Beta  occ. eigenvalues --   -0.33105
  Beta virt. eigenvalues --   -0.05958   0.04017   0.04748   0.05368   0.05747
  Beta virt. eigenvalues --    0.06894   0.07168   0.07723   0.07937   0.08283
  Beta virt. eigenvalues --    0.09523   0.09771   0.10235   0.10475   0.11407
  Beta virt. eigenvalues --    0.11926   0.12239   0.13361   0.13866   0.14678
  Beta virt. eigenvalues --    0.14757   0.15674   0.15762   0.16656   0.17134
  Beta virt. eigenvalues --    0.17431   0.18027   0.18403   0.18606   0.19366
  Beta virt. eigenvalues --    0.19673   0.19882   0.20068   0.20360   0.20699
  Beta virt. eigenvalues --    0.20850   0.21441   0.21666   0.22180   0.22405
  Beta virt. eigenvalues --    0.22762   0.22834   0.23338   0.23992   0.24580
  Beta virt. eigenvalues --    0.24936   0.25145   0.25533   0.25953   0.26448
  Beta virt. eigenvalues --    0.26520   0.27277   0.27978   0.28369   0.28413
  Beta virt. eigenvalues --    0.29717   0.29820   0.30398   0.30640   0.31368
  Beta virt. eigenvalues --    0.31938   0.32867   0.34413   0.34613   0.35174
  Beta virt. eigenvalues --    0.35857   0.36749   0.37381   0.37588   0.37991
  Beta virt. eigenvalues --    0.39146   0.40241   0.40706   0.40994   0.41599
  Beta virt. eigenvalues --    0.42390   0.42858   0.43654   0.43724   0.44488
  Beta virt. eigenvalues --    0.45642   0.46071   0.46919   0.47378   0.48254
  Beta virt. eigenvalues --    0.48806   0.49534   0.50172   0.51232   0.52153
  Beta virt. eigenvalues --    0.52748   0.53415   0.54854   0.56644   0.57939
  Beta virt. eigenvalues --    0.61306   0.73394   0.76265   0.77810   0.80189
  Beta virt. eigenvalues --    0.80343   0.80587   0.81976   0.83359   0.84062
  Beta virt. eigenvalues --    0.84863   0.86337   0.86563   0.87581   0.89498
  Beta virt. eigenvalues --    0.89627   0.90631   0.91990   0.94100   0.95556
  Beta virt. eigenvalues --    0.96070   0.97098   0.99092   0.99869   1.01766
  Beta virt. eigenvalues --    1.03454   1.05047   1.07088   1.09423   1.10874
  Beta virt. eigenvalues --    1.13764   1.13841   1.14423   1.15484   1.16051
  Beta virt. eigenvalues --    1.16133   1.17255   1.17939   1.19285   1.19664
  Beta virt. eigenvalues --    1.23047   1.23957   1.24703   1.27018   1.27636
  Beta virt. eigenvalues --    1.29002   1.29453   1.30063   1.34286   1.36231
  Beta virt. eigenvalues --    1.36474   1.38400   1.43290   1.43419   1.44732
  Beta virt. eigenvalues --    1.47776   1.50046   1.51530   1.52720   1.55297
  Beta virt. eigenvalues --    1.59649   1.61694   1.62513   1.63900   1.67274
  Beta virt. eigenvalues --    1.68965   1.71654   1.73520   1.75458   1.76745
  Beta virt. eigenvalues --    1.78132   1.79667   1.82766   1.83413   1.85118
  Beta virt. eigenvalues --    1.86982   1.88688   1.91053   1.92217   1.95082
  Beta virt. eigenvalues --    1.96452   1.97548   1.98072   2.01196   2.01512
  Beta virt. eigenvalues --    2.03684   2.06287   2.07377   2.07958   2.11138
  Beta virt. eigenvalues --    2.12149   2.13549   2.14091   2.14379   2.15602
  Beta virt. eigenvalues --    2.17100   2.19155   2.19582   2.20847   2.23065
  Beta virt. eigenvalues --    2.24941   2.26946   2.27480   2.28332   2.29510
  Beta virt. eigenvalues --    2.31615   2.32127   2.33870   2.34642   2.36392
  Beta virt. eigenvalues --    2.38085   2.40606   2.42428   2.43709   2.47212
  Beta virt. eigenvalues --    2.50184   2.50810   2.52741   2.54209   2.55254
  Beta virt. eigenvalues --    2.56860   2.57644   2.59528   2.60641   2.62191
  Beta virt. eigenvalues --    2.63491   2.64752   2.66876   2.70188   2.71222
  Beta virt. eigenvalues --    2.73825   2.74354   2.76601   2.78799   2.80645
  Beta virt. eigenvalues --    2.81789   2.82331   2.82531   2.84347   2.85743
  Beta virt. eigenvalues --    2.87623   2.89773   2.90455   2.90619   2.93023
  Beta virt. eigenvalues --    2.93297   2.95742   2.96997   2.97491   3.01455
  Beta virt. eigenvalues --    3.02963   3.03453   3.05949   3.08079   3.10722
  Beta virt. eigenvalues --    3.13114   3.14955   3.18936   3.19638   3.32594
  Beta virt. eigenvalues --    3.40396   3.40584   3.42064   3.45918   3.48612
  Beta virt. eigenvalues --    3.53672   3.55757   3.57021   3.57979   3.58508
  Beta virt. eigenvalues --    3.59207   3.60872   3.62264   3.65747   3.67167
  Beta virt. eigenvalues --    3.69746   3.71725   4.46442   4.54635   4.60008
  Beta virt. eigenvalues --    4.63233   4.66824   4.71881   4.77030   4.85335
  Beta virt. eigenvalues --    4.90610   4.96077   5.07151   5.17367
          Condensed to atoms (all electrons):
               1          2          3          4          5          6
     1  C    7.583018   0.372100   0.456607  -2.074736   2.154420  -1.611409
     2  H    0.372100   0.609370  -0.054254  -0.080018   0.122171  -0.083795
     3  H    0.456607  -0.054254   0.546988  -0.068905  -0.019304  -0.045614
     4  C   -2.074736  -0.080018  -0.068905  10.441244  -6.262396   4.765252
     5  C    2.154420   0.122171  -0.019304  -6.262396  17.745573  -8.527968
     6  C   -1.611409  -0.083795  -0.045614   4.765252  -8.527968  16.328372
     7  H   -0.046840  -0.001215   0.000472   0.139258  -0.274489   0.438525
     8  C    1.456341   0.006443   0.086123  -2.323259   3.982215  -5.751923
     9  C   -2.002085  -0.064172  -0.121135   1.697214  -1.519915   0.793204
    10  H    0.024604  -0.004942  -0.010556   0.005847   0.039855   0.029051
    11  C    0.700555   0.066934   0.045078  -1.375705   1.472819  -2.277231
    12  H    0.026640   0.007066  -0.004793  -0.111046   0.218356  -0.224833
    13  H    0.014980  -0.002493   0.004508   0.011394  -0.085513  -0.037977
    14  C    0.062069   0.005897   0.001491   0.138046  -0.561878   0.781330
    15  H    0.003717  -0.001468   0.000512  -0.014366   0.051541  -0.089700
    16  H   -0.003263  -0.000327  -0.000502   0.006815  -0.021188   0.145975
    17  H    0.015880   0.002320   0.000428   0.002601  -0.021713  -0.013444
    18  C   -0.304426  -0.022595  -0.000692   0.496821  -0.786869   0.930771
    19  H    0.067486  -0.008059   0.002759  -0.042405  -0.012618  -0.021502
    20  H   -0.033699   0.001606  -0.000430   0.011923  -0.003968  -0.015917
    21  H    0.034443  -0.003221   0.000528  -0.011682   0.006032   0.017642
    22  O   -0.217900   0.005766  -0.008276   0.486833  -0.129271  -0.007960
    23  H    0.043374   0.001516  -0.001063  -0.058016   0.118856  -0.048510
    24  H   -0.242419  -0.013281   0.005771   0.483822  -0.152390   0.187762
    25  C    0.216339   0.008072   0.003009  -0.498876  -0.522805  -0.463740
    26  H   -0.016652  -0.000438   0.000153   0.082483  -0.099138  -0.015451
    27  H    0.005348  -0.000476   0.001774   0.036801  -0.243228   0.140228
    28  H    0.018705   0.000937  -0.001109  -0.108156   0.097706  -0.087094
    29  O   -0.018758  -0.001559  -0.001075  -0.122688   0.474300  -0.093123
               7          8          9         10         11         12
     1  C   -0.046840   1.456341  -2.002085   0.024604   0.700555   0.026640
     2  H   -0.001215   0.006443  -0.064172  -0.004942   0.066934   0.007066
     3  H    0.000472   0.086123  -0.121135  -0.010556   0.045078  -0.004793
     4  C    0.139258  -2.323259   1.697214   0.005847  -1.375705  -0.111046
     5  C   -0.274489   3.982215  -1.519915   0.039855   1.472819   0.218356
     6  C    0.438525  -5.751923   0.793204   0.029051  -2.277231  -0.224833
     7  H    0.577977  -0.060146   0.063812   0.003678  -0.053751  -0.002095
     8  C   -0.060146  13.105158  -2.640865   0.058207   1.282072   0.055869
     9  C    0.063812  -2.640865  10.391577   0.218054  -1.308812  -0.020396
    10  H    0.003678   0.058207   0.218054   0.536831  -0.018417  -0.001937
    11  C   -0.053751   1.282072  -1.308812  -0.018417   7.496622   0.414914
    12  H   -0.002095   0.055869  -0.020396  -0.001937   0.414914   0.521154
    13  H   -0.003103   0.041983  -0.102727  -0.009547   0.427278  -0.048896
    14  C    0.035534  -1.242377  -0.262497  -0.036613  -0.047021   0.005528
    15  H   -0.007515  -0.032086  -0.013689   0.003166   0.031941   0.000501
    16  H   -0.004346  -0.204980   0.095834  -0.000367  -0.110129   0.002704
    17  H    0.006390  -0.033741  -0.070810  -0.007147   0.039569  -0.000643
    18  C   -0.001875  -0.780017   0.338246  -0.009287  -0.314809  -0.025458
    19  H    0.004037  -0.057960  -0.081908  -0.002806   0.024589  -0.003755
    20  H   -0.001194  -0.041152   0.081413   0.002860  -0.009613   0.000795
    21  H   -0.001550  -0.061923  -0.066000  -0.003027  -0.003673  -0.000592
    22  O   -0.009157  -0.017894   0.082057  -0.001674   0.006905   0.004698
    23  H   -0.001600   0.010391  -0.008182   0.000822  -0.012739   0.000664
    24  H   -0.001652  -0.155685   0.154735  -0.000502  -0.119865  -0.003465
    25  C    0.017895   0.042351  -0.102503  -0.001567   0.111302  -0.007965
    26  H    0.005109  -0.008136   0.021021   0.000218  -0.015028  -0.001311
    27  H    0.005979  -0.002607  -0.040404  -0.001130  -0.012119   0.004449
    28  H   -0.018481   0.020247   0.004207   0.000605   0.030633   0.007423
    29  O   -0.005977  -0.089520   0.033781  -0.000153   0.041603   0.002056
              13         14         15         16         17         18
     1  C    0.014980   0.062069   0.003717  -0.003263   0.015880  -0.304426
     2  H   -0.002493   0.005897  -0.001468  -0.000327   0.002320  -0.022595
     3  H    0.004508   0.001491   0.000512  -0.000502   0.000428  -0.000692
     4  C    0.011394   0.138046  -0.014366   0.006815   0.002601   0.496821
     5  C   -0.085513  -0.561878   0.051541  -0.021188  -0.021713  -0.786869
     6  C   -0.037977   0.781330  -0.089700   0.145975  -0.013444   0.930771
     7  H   -0.003103   0.035534  -0.007515  -0.004346   0.006390  -0.001875
     8  C    0.041983  -1.242377  -0.032086  -0.204980  -0.033741  -0.780017
     9  C   -0.102727  -0.262497  -0.013689   0.095834  -0.070810   0.338246
    10  H   -0.009547  -0.036613   0.003166  -0.000367  -0.007147  -0.009287
    11  C    0.427278  -0.047021   0.031941  -0.110129   0.039569  -0.314809
    12  H   -0.048896   0.005528   0.000501   0.002704  -0.000643  -0.025458
    13  H    0.585835   0.029320  -0.001534   0.003299   0.001586   0.015095
    14  C    0.029320   6.596165   0.474489   0.420486   0.467684  -0.438685
    15  H   -0.001534   0.474489   0.548640  -0.031357  -0.033254  -0.044887
    16  H    0.003299   0.420486  -0.031357   0.569924  -0.038032   0.030804
    17  H    0.001586   0.467684  -0.033254  -0.038032   0.554666  -0.027529
    18  C    0.015095  -0.438685  -0.044887   0.030804  -0.027529   5.987650
    19  H    0.004158   0.071101   0.004729  -0.002653   0.003256   0.413675
    20  H   -0.001577  -0.086514   0.002734   0.001776  -0.005439   0.454293
    21  H    0.000219  -0.026015  -0.005344   0.003807   0.003401   0.461066
    22  O    0.000442  -0.001805  -0.000130   0.000160   0.000001   0.005675
    23  H   -0.002298  -0.003796   0.000059   0.000231  -0.000092  -0.003333
    24  H   -0.003049  -0.016861  -0.001076   0.000738  -0.000438   0.067913
    25  C    0.003650   0.027797  -0.000939  -0.002333   0.000739  -0.121895
    26  H    0.000130   0.001111   0.000111  -0.000061  -0.000020   0.002180
    27  H   -0.000890   0.006978  -0.000305  -0.000676   0.000450   0.003802
    28  H   -0.003263  -0.014324   0.000318   0.000974  -0.000719  -0.012840
    29  O    0.002376   0.009820   0.000868  -0.000579   0.000129  -0.004460
              19         20         21         22         23         24
     1  C    0.067486  -0.033699   0.034443  -0.217900   0.043374  -0.242419
     2  H   -0.008059   0.001606  -0.003221   0.005766   0.001516  -0.013281
     3  H    0.002759  -0.000430   0.000528  -0.008276  -0.001063   0.005771
     4  C   -0.042405   0.011923  -0.011682   0.486833  -0.058016   0.483822
     5  C   -0.012618  -0.003968   0.006032  -0.129271   0.118856  -0.152390
     6  C   -0.021502  -0.015917   0.017642  -0.007960  -0.048510   0.187762
     7  H    0.004037  -0.001194  -0.001550  -0.009157  -0.001600  -0.001652
     8  C   -0.057960  -0.041152  -0.061923  -0.017894   0.010391  -0.155685
     9  C   -0.081908   0.081413  -0.066000   0.082057  -0.008182   0.154735
    10  H   -0.002806   0.002860  -0.003027  -0.001674   0.000822  -0.000502
    11  C    0.024589  -0.009613  -0.003673   0.006905  -0.012739  -0.119865
    12  H   -0.003755   0.000795  -0.000592   0.004698   0.000664  -0.003465
    13  H    0.004158  -0.001577   0.000219   0.000442  -0.002298  -0.003049
    14  C    0.071101  -0.086514  -0.026015  -0.001805  -0.003796  -0.016861
    15  H    0.004729   0.002734  -0.005344  -0.000130   0.000059  -0.001076
    16  H   -0.002653   0.001776   0.003807   0.000160   0.000231   0.000738
    17  H    0.003256  -0.005439   0.003401   0.000001  -0.000092  -0.000438
    18  C    0.413675   0.454293   0.461066   0.005675  -0.003333   0.067913
    19  H    0.565765  -0.029128  -0.027535   0.005111  -0.001279  -0.024168
    20  H   -0.029128   0.543545  -0.040557  -0.000138  -0.000070   0.005111
    21  H   -0.027535  -0.040557   0.556766  -0.000346   0.000262  -0.000266
    22  O    0.005111  -0.000138  -0.000346   8.153599   0.186381  -0.026028
    23  H   -0.001279  -0.000070   0.000262   0.186381   0.438669  -0.026076
    24  H   -0.024168   0.005111  -0.000266  -0.026028  -0.026076   0.724089
    25  C   -0.002938   0.000692  -0.001184  -0.079166   0.004044   0.000434
    26  H    0.002756  -0.000243  -0.000188  -0.014707  -0.005212  -0.001609
    27  H    0.001185   0.000270  -0.000365  -0.011321  -0.009807   0.006192
    28  H   -0.005715   0.000779   0.000797   0.014333   0.006652   0.001546
    29  O   -0.006665  -0.003633   0.001295   0.002804  -0.003467  -0.009577
              25         26         27         28         29
     1  C    0.216339  -0.016652   0.005348   0.018705  -0.018758
     2  H    0.008072  -0.000438  -0.000476   0.000937  -0.001559
     3  H    0.003009   0.000153   0.001774  -0.001109  -0.001075
     4  C   -0.498876   0.082483   0.036801  -0.108156  -0.122688
     5  C   -0.522805  -0.099138  -0.243228   0.097706   0.474300
     6  C   -0.463740  -0.015451   0.140228  -0.087094  -0.093123
     7  H    0.017895   0.005109   0.005979  -0.018481  -0.005977
     8  C    0.042351  -0.008136  -0.002607   0.020247  -0.089520
     9  C   -0.102503   0.021021  -0.040404   0.004207   0.033781
    10  H   -0.001567   0.000218  -0.001130   0.000605  -0.000153
    11  C    0.111302  -0.015028  -0.012119   0.030633   0.041603
    12  H   -0.007965  -0.001311   0.004449   0.007423   0.002056
    13  H    0.003650   0.000130  -0.000890  -0.003263   0.002376
    14  C    0.027797   0.001111   0.006978  -0.014324   0.009820
    15  H   -0.000939   0.000111  -0.000305   0.000318   0.000868
    16  H   -0.002333  -0.000061  -0.000676   0.000974  -0.000579
    17  H    0.000739  -0.000020   0.000450  -0.000719   0.000129
    18  C   -0.121895   0.002180   0.003802  -0.012840  -0.004460
    19  H   -0.002938   0.002756   0.001185  -0.005715  -0.006665
    20  H    0.000692  -0.000243   0.000270   0.000779  -0.003633
    21  H   -0.001184  -0.000188  -0.000365   0.000797   0.001295
    22  O   -0.079166  -0.014707  -0.011321   0.014333   0.002804
    23  H    0.004044  -0.005212  -0.009807   0.006652  -0.003467
    24  H    0.000434  -0.001609   0.006192   0.001546  -0.009577
    25  C    6.598690   0.420636   0.445207   0.416350  -0.158484
    26  H    0.420636   0.577262  -0.038339  -0.037006  -0.010687
    27  H    0.445207  -0.038339   0.532188  -0.038737   0.006994
    28  H    0.416350  -0.037006  -0.038737   0.543200  -0.003085
    29  O   -0.158484  -0.010687   0.006994  -0.003085   8.074255
          Atomic-Atomic Spin Densities.
               1          2          3          4          5          6
     1  C    0.348864   0.001195  -0.011256  -0.555603   0.596339  -0.468262
     2  H    0.001195   0.000368  -0.000350  -0.002940   0.005671  -0.004408
     3  H   -0.011256  -0.000350   0.001362   0.011512  -0.011672   0.006938
     4  C   -0.555603  -0.002940   0.011512   1.147450  -1.225145   0.944807
     5  C    0.596339   0.005671  -0.011672  -1.225145   1.572069  -1.260893
     6  C   -0.468262  -0.004408   0.006938   0.944807  -1.260893   1.214575
     7  H   -0.017321  -0.000171   0.000108   0.038853  -0.065078   0.069123
     8  C    0.177868   0.002511  -0.002927  -0.247945   0.373426  -0.361701
     9  C   -0.309247  -0.002486   0.010488   0.438843  -0.573389   0.495185
    10  H   -0.003723   0.000212   0.000202   0.005573  -0.006529   0.005085
    11  C    0.188657   0.000621  -0.004694  -0.329744   0.466345  -0.446874
    12  H   -0.000007  -0.000007   0.000054  -0.001735   0.005458  -0.005035
    13  H   -0.002874  -0.000054  -0.000016   0.003991  -0.006753   0.008123
    14  C   -0.047863  -0.000229  -0.000127   0.083480  -0.139731   0.135908
    15  H    0.000828   0.000038  -0.000015  -0.001315   0.003123  -0.003220
    16  H   -0.000401  -0.000007   0.000034   0.000103  -0.000564   0.000589
    17  H   -0.001890  -0.000046   0.000011   0.003295  -0.005425   0.005377
    18  C   -0.037615   0.000411   0.001405   0.042005  -0.067294   0.052969
    19  H    0.000063  -0.000083  -0.000028  -0.000222  -0.005127   0.006689
    20  H   -0.005758  -0.000224   0.000042   0.008883  -0.016277   0.012884
    21  H    0.014064   0.000398  -0.000071  -0.017031   0.025360  -0.017217
    22  O   -0.001939  -0.000080  -0.000095   0.004492   0.004118  -0.000991
    23  H   -0.000920   0.000095  -0.000080  -0.000428   0.005118   0.000147
    24  H   -0.008130  -0.000155   0.000489   0.018652  -0.024166   0.014553
    25  C    0.147386  -0.000008  -0.000670  -0.402739   0.380395  -0.405369
    26  H    0.002233  -0.000032   0.000087  -0.003311   0.002004  -0.002532
    27  H   -0.009999  -0.000046  -0.000072   0.037447  -0.053783   0.044597
    28  H    0.005039   0.000031  -0.000048  -0.017014   0.028746  -0.024102
    29  O    0.004808  -0.000006   0.000192   0.014762   0.015165   0.007143
               7          8          9         10         11         12
     1  C   -0.017321   0.177868  -0.309247  -0.003723   0.188657  -0.000007
     2  H   -0.000171   0.002511  -0.002486   0.000212   0.000621  -0.000007
     3  H    0.000108  -0.002927   0.010488   0.000202  -0.004694   0.000054
     4  C    0.038853  -0.247945   0.438843   0.005573  -0.329744  -0.001735
     5  C   -0.065078   0.373426  -0.573389  -0.006529   0.466345   0.005458
     6  C    0.069123  -0.361701   0.495185   0.005085  -0.446874  -0.005035
     7  H    0.006649  -0.024372   0.025605   0.000361  -0.026833   0.000087
     8  C   -0.024372   0.193612  -0.253365  -0.004392   0.197082   0.001910
     9  C    0.025605  -0.253365   0.405681   0.005560  -0.246984   0.000251
    10  H    0.000361  -0.004392   0.005560  -0.001037  -0.001766   0.000056
    11  C   -0.026833   0.197082  -0.246984  -0.001766   0.183196  -0.000183
    12  H    0.000087   0.001910   0.000251   0.000056  -0.000183   0.000115
    13  H    0.000631  -0.001820   0.005699   0.000416  -0.007345  -0.000014
    14  C    0.011527  -0.070210   0.068729   0.002251  -0.069144  -0.000286
    15  H   -0.000134   0.002054  -0.001004   0.000005   0.000872   0.000017
    16  H    0.000054  -0.001174   0.001291  -0.000143   0.000275   0.000014
    17  H    0.000284  -0.002735   0.001519  -0.000099  -0.001884  -0.000041
    18  C    0.002976  -0.054231   0.053875  -0.000950  -0.000973   0.001278
    19  H   -0.000054  -0.005125   0.000623   0.000151   0.001511   0.000157
    20  H    0.000662  -0.006617   0.008463   0.000182  -0.004289  -0.000023
    21  H   -0.000793   0.014168  -0.018505  -0.000579   0.007163   0.000000
    22  O    0.000105   0.000735   0.001713   0.000122  -0.001781  -0.000077
    23  H    0.000050   0.000304  -0.000498   0.000002  -0.000232  -0.000091
    24  H    0.000464  -0.005491   0.006215   0.000004  -0.002263   0.000142
    25  C   -0.026478   0.061345  -0.115714  -0.001101   0.110327  -0.000905
    26  H   -0.000231  -0.000488  -0.000873  -0.000013   0.001395   0.000094
    27  H    0.002289  -0.003146   0.010498   0.000104  -0.015232   0.000199
    28  H   -0.002184   0.004628  -0.005265  -0.000055   0.005268  -0.000253
    29  O    0.002443   0.010231  -0.009412  -0.000127  -0.007135  -0.000180
              13         14         15         16         17         18
     1  C   -0.002874  -0.047863   0.000828  -0.000401  -0.001890  -0.037615
     2  H   -0.000054  -0.000229   0.000038  -0.000007  -0.000046   0.000411
     3  H   -0.000016  -0.000127  -0.000015   0.000034   0.000011   0.001405
     4  C    0.003991   0.083480  -0.001315   0.000103   0.003295   0.042005
     5  C   -0.006753  -0.139731   0.003123  -0.000564  -0.005425  -0.067294
     6  C    0.008123   0.135908  -0.003220   0.000589   0.005377   0.052969
     7  H    0.000631   0.011527  -0.000134   0.000054   0.000284   0.002976
     8  C   -0.001820  -0.070210   0.002054  -0.001174  -0.002735  -0.054231
     9  C    0.005699   0.068729  -0.001004   0.001291   0.001519   0.053875
    10  H    0.000416   0.002251   0.000005  -0.000143  -0.000099  -0.000950
    11  C   -0.007345  -0.069144   0.000872   0.000275  -0.001884  -0.000973
    12  H   -0.000014  -0.000286   0.000017   0.000014  -0.000041   0.001278
    13  H    0.001395   0.001080   0.000021   0.000060   0.000091   0.001274
    14  C    0.001080   0.051792  -0.000863  -0.000365   0.002341   0.009674
    15  H    0.000021  -0.000863  -0.000038  -0.000036  -0.000036  -0.000306
    16  H    0.000060  -0.000365  -0.000036  -0.000099  -0.000051  -0.000479
    17  H    0.000091   0.002341  -0.000036  -0.000051   0.000371  -0.000288
    18  C    0.001274   0.009674  -0.000306  -0.000479  -0.000288   0.002479
    19  H   -0.000098  -0.000930  -0.000070   0.000052   0.000151   0.006907
    20  H   -0.000077   0.000774  -0.000153   0.000107   0.000087   0.004663
    21  H    0.000072  -0.004652   0.000136  -0.000083  -0.000214  -0.009666
    22  O   -0.000069  -0.000161   0.000004   0.000018  -0.000007   0.001306
    23  H    0.000035   0.000208  -0.000000  -0.000010   0.000006  -0.000433
    24  H    0.000003   0.000949  -0.000038   0.000007   0.000065  -0.000010
    25  C   -0.002416  -0.031977   0.000196   0.000579  -0.000802   0.005056
    26  H   -0.000051  -0.000354   0.000002   0.000012  -0.000007   0.000325
    27  H   -0.000169   0.001192  -0.000009   0.000027   0.000018   0.000155
    28  H   -0.000083  -0.001959   0.000023   0.000006  -0.000047   0.000136
    29  O   -0.000087  -0.003576   0.000021   0.000070  -0.000126  -0.001227
              19         20         21         22         23         24
     1  C    0.000063  -0.005758   0.014064  -0.001939  -0.000920  -0.008130
     2  H   -0.000083  -0.000224   0.000398  -0.000080   0.000095  -0.000155
     3  H   -0.000028   0.000042  -0.000071  -0.000095  -0.000080   0.000489
     4  C   -0.000222   0.008883  -0.017031   0.004492  -0.000428   0.018652
     5  C   -0.005127  -0.016277   0.025360   0.004118   0.005118  -0.024166
     6  C    0.006689   0.012884  -0.017217  -0.000991   0.000147   0.014553
     7  H   -0.000054   0.000662  -0.000793   0.000105   0.000050   0.000464
     8  C   -0.005125  -0.006617   0.014168   0.000735   0.000304  -0.005491
     9  C    0.000623   0.008463  -0.018505   0.001713  -0.000498   0.006215
    10  H    0.000151   0.000182  -0.000579   0.000122   0.000002   0.000004
    11  C    0.001511  -0.004289   0.007163  -0.001781  -0.000232  -0.002263
    12  H    0.000157  -0.000023   0.000000  -0.000077  -0.000091   0.000142
    13  H   -0.000098  -0.000077   0.000072  -0.000069   0.000035   0.000003
    14  C   -0.000930   0.000774  -0.004652  -0.000161   0.000208   0.000949
    15  H   -0.000070  -0.000153   0.000136   0.000004  -0.000000  -0.000038
    16  H    0.000052   0.000107  -0.000083   0.000018  -0.000010   0.000007
    17  H    0.000151   0.000087  -0.000214  -0.000007   0.000006   0.000065
    18  C    0.006907   0.004663  -0.009666   0.001306  -0.000433  -0.000010
    19  H   -0.001663   0.000822  -0.001142  -0.000090  -0.000016  -0.000385
    20  H    0.000822   0.003138  -0.003033  -0.000033   0.000017   0.000394
    21  H   -0.001142  -0.003033   0.015182   0.000051  -0.000031  -0.000525
    22  O   -0.000090  -0.000033   0.000051  -0.002689  -0.000128   0.000413
    23  H   -0.000016   0.000017  -0.000031  -0.000128   0.000807  -0.000142
    24  H   -0.000385   0.000394  -0.000525   0.000413  -0.000142  -0.001213
    25  C    0.001801  -0.002393   0.002835  -0.005339  -0.003195  -0.001815
    26  H   -0.000135  -0.000020   0.000033  -0.000187  -0.000274  -0.000110
    27  H   -0.000057   0.000021  -0.000021   0.000078  -0.000139   0.000327
    28  H    0.000122  -0.000147   0.000130  -0.000156  -0.000027  -0.000075
    29  O   -0.004738  -0.002852   0.001729   0.000030   0.000186  -0.000587
              25         26         27         28         29
     1  C    0.147386   0.002233  -0.009999   0.005039   0.004808
     2  H   -0.000008  -0.000032  -0.000046   0.000031  -0.000006
     3  H   -0.000670   0.000087  -0.000072  -0.000048   0.000192
     4  C   -0.402739  -0.003311   0.037447  -0.017014   0.014762
     5  C    0.380395   0.002004  -0.053783   0.028746   0.015165
     6  C   -0.405369  -0.002532   0.044597  -0.024102   0.007143
     7  H   -0.026478  -0.000231   0.002289  -0.002184   0.002443
     8  C    0.061345  -0.000488  -0.003146   0.004628   0.010231
     9  C   -0.115714  -0.000873   0.010498  -0.005265  -0.009412
    10  H   -0.001101  -0.000013   0.000104  -0.000055  -0.000127
    11  C    0.110327   0.001395  -0.015232   0.005268  -0.007135
    12  H   -0.000905   0.000094   0.000199  -0.000253  -0.000180
    13  H   -0.002416  -0.000051  -0.000169  -0.000083  -0.000087
    14  C   -0.031977  -0.000354   0.001192  -0.001959  -0.003576
    15  H    0.000196   0.000002  -0.000009   0.000023   0.000021
    16  H    0.000579   0.000012   0.000027   0.000006   0.000070
    17  H   -0.000802  -0.000007   0.000018  -0.000047  -0.000126
    18  C    0.005056   0.000325   0.000155   0.000136  -0.001227
    19  H    0.001801  -0.000135  -0.000057   0.000122  -0.004738
    20  H   -0.002393  -0.000020   0.000021  -0.000147  -0.002852
    21  H    0.002835   0.000033  -0.000021   0.000130   0.001729
    22  O   -0.005339  -0.000187   0.000078  -0.000156   0.000030
    23  H   -0.003195  -0.000274  -0.000139  -0.000027   0.000186
    24  H   -0.001815  -0.000110   0.000327  -0.000075  -0.000587
    25  C    0.484180   0.001997  -0.023852   0.010486  -0.090856
    26  H    0.001997  -0.005613   0.000321   0.000742  -0.000442
    27  H   -0.023852   0.000321   0.029933  -0.002822   0.003942
    28  H    0.010486   0.000742  -0.002822  -0.002417  -0.005221
    29  O   -0.090856  -0.000442   0.003942  -0.005221   0.907403
 Mulliken charges and spin densities:
               1          2
     1  C   -0.684440   0.004536
     2  H    0.132113   0.000222
     3  H    0.181506   0.000804
     4  C    0.345901  -0.001023
     5  C   -1.239193   0.021512
     6  C    0.859083   0.024088
     7  H    0.196322  -0.001380
     8  C   -0.643128  -0.005867
     9  C    0.450944   0.003497
    10  H    0.185873  -0.000226
    11  C   -0.513904  -0.004644
    12  H    0.184367   0.000996
    13  H    0.156617   0.000967
    14  C   -0.396461  -0.002523
    15  H    0.154328   0.000105
    16  H    0.137261  -0.000114
    17  H    0.153920  -0.000082
    18  C   -0.308335   0.013422
    19  H    0.160488  -0.000914
    20  H    0.165475  -0.000758
    21  H    0.167209   0.007757
    22  O   -0.428990  -0.000638
    23  H    0.373618   0.000329
    24  H    0.160295  -0.002427
    25  C   -0.352813   0.090955
    26  H    0.151056  -0.005428
    27  H    0.202560   0.021801
    28  H    0.165118  -0.006518
    29  O   -0.116791   0.841550
 Sum of Mulliken charges =  -0.00000   1.00000
 Mulliken charges and spin densities with hydrogens summed into heavy atoms:
               1          2
     1  C   -0.370820   0.005561
     4  C    0.506197  -0.003451
     5  C   -1.239193   0.021512
     6  C    1.055405   0.022708
     8  C   -0.643128  -0.005867
     9  C    0.636817   0.003270
    11  C   -0.172920  -0.002680
    14  C    0.049048  -0.002614
    18  C    0.184837   0.019507
    22  O   -0.055372  -0.000309
    25  C    0.165921   0.100811
    29  O   -0.116791   0.841550
 Electronic spatial extent (au):  <R**2>=           1832.8071
 Charge=             -0.0000 electrons
 Dipole moment (field-independent basis, Debye):
    X=             -0.0711    Y=              0.2601    Z=              0.8601  Tot=              0.9014
 Quadrupole moment (field-independent basis, Debye-Ang):
   XX=            -69.4615   YY=            -80.7908   ZZ=            -74.4841
   XY=              3.2436   XZ=             -0.3961   YZ=             -3.7412
 Traceless Quadrupole moment (field-independent basis, Debye-Ang):
   XX=              5.4506   YY=             -5.8787   ZZ=              0.4280
   XY=              3.2436   XZ=             -0.3961   YZ=             -3.7412
 Octapole moment (field-independent basis, Debye-Ang**2):
  XXX=            -38.4530  YYY=              2.5674  ZZZ=             -1.2899  XYY=              6.6828
  XXY=            -10.2533  XXZ=             -3.4495  XZZ=             -3.7125  YZZ=              2.4532
  YYZ=              6.1316  XYZ=              3.4503
 Hexadecapole moment (field-independent basis, Debye-Ang**3):
 XXXX=          -1206.1400 YYYY=           -654.4455 ZZZZ=           -509.8231 XXXY=             19.9782
 XXXZ=              8.1641 YYYX=              1.3674 YYYZ=            -12.0746 ZZZX=              5.7863
 ZZZY=             -0.7658 XXYY=           -340.6041 XXZZ=           -301.1042 YYZZ=           -196.5793
 XXYZ=             -1.9825 YYXZ=             -7.7594 ZZXY=             -2.0982
 N-N= 8.116468069800D+02 E-N=-2.882564821061D+03  KE= 5.367617894339D+02
                          Isotropic Fermi Contact Couplings
        Atom                 a.u.       MegaHertz       Gauss      10(-4) cm-1
     1  C(13)              0.00125       1.39964       0.49943       0.46687
     2  H(1)               0.00011       0.49067       0.17508       0.16367
     3  H(1)               0.00032       1.41488       0.50486       0.47195
     4  C(13)              0.00069       0.77157       0.27531       0.25737
     5  C(13)             -0.02811     -31.59621     -11.27431     -10.53936
     6  C(13)              0.01007      11.31532       4.03759       3.77438
     7  H(1)              -0.00045      -1.99012      -0.71013      -0.66383
     8  C(13)             -0.00183      -2.05844      -0.73450      -0.68662
     9  C(13)             -0.00013      -0.14970      -0.05342      -0.04993
    10  H(1)              -0.00003      -0.13483      -0.04811      -0.04498
    11  C(13)             -0.00087      -0.97515      -0.34796      -0.32528
    12  H(1)               0.00031       1.36819       0.48821       0.45638
    13  H(1)               0.00057       2.55461       0.91155       0.85212
    14  C(13)              0.00198       2.22091       0.79248       0.74082
    15  H(1)              -0.00002      -0.10566      -0.03770      -0.03524
    16  H(1)              -0.00002      -0.11107      -0.03963      -0.03705
    17  H(1)               0.00004       0.16496       0.05886       0.05502
    18  C(13)              0.00385       4.32464       1.54314       1.44255
    19  H(1)               0.00258      11.51293       4.10810       3.84030
    20  H(1)               0.00043       1.90831       0.68093       0.63654
    21  H(1)               0.00242      10.83254       3.86532       3.61335
    22  O(17)             -0.00075       0.45750       0.16325       0.15260
    23  H(1)               0.00005       0.22035       0.07863       0.07350
    24  H(1)              -0.00043      -1.92628      -0.68735      -0.64254
    25  C(13)              0.07171      80.61191      28.76433      26.88924
    26  H(1)              -0.00191      -8.54373      -3.04862      -2.84988
    27  H(1)               0.00878      39.24553      14.00378      13.09090
    28  H(1)              -0.00135      -6.02804      -2.15095      -2.01074
    29  O(17)              0.10458     -63.39560     -22.62113     -21.14650
 --------------------------------------------------------
       Center         ----  Spin Dipole Couplings  ----
                      3XX-RR        3YY-RR        3ZZ-RR
 --------------------------------------------------------
     1   Atom       -0.003279      0.008275     -0.004996
     2   Atom       -0.002170      0.003929     -0.001759
     3   Atom       -0.001689      0.003501     -0.001812
     4   Atom       -0.014597      0.025759     -0.011162
     5   Atom        0.005115      0.005422     -0.010538
     6   Atom        0.024114     -0.020608     -0.003507
     7   Atom       -0.000304     -0.005782      0.006086
     8   Atom        0.005270     -0.001461     -0.003809
     9   Atom       -0.000942      0.002814     -0.001873
    10   Atom       -0.000213      0.001408     -0.001194
    11   Atom       -0.001221      0.002436     -0.001215
    12   Atom       -0.002191      0.002072      0.000119
    13   Atom       -0.000661     -0.000170      0.000831
    14   Atom        0.004011     -0.002640     -0.001371
    15   Atom        0.002918     -0.001652     -0.001266
    16   Atom        0.001228     -0.001022     -0.000207
    17   Atom        0.001818     -0.000826     -0.000992
    18   Atom        0.017640     -0.007344     -0.010296
    19   Atom        0.005518     -0.002122     -0.003397
    20   Atom        0.010860     -0.004908     -0.005952
    21   Atom        0.002326     -0.001220     -0.001106
    22   Atom       -0.003410      0.003404      0.000006
    23   Atom        0.001148      0.001679     -0.002827
    24   Atom       -0.005839      0.009485     -0.003646
    25   Atom        0.024798     -0.077971      0.053173
    26   Atom        0.019976     -0.014141     -0.005834
    27   Atom       -0.007378      0.002696      0.004682
    28   Atom       -0.012725      0.000416      0.012309
    29   Atom        1.475035     -0.926847     -0.548188
 --------------------------------------------------------
                        XY            XZ            YZ
 --------------------------------------------------------
     1   Atom        0.004241     -0.000611     -0.001191
     2   Atom        0.001634     -0.000829     -0.001862
     3   Atom        0.000068     -0.000235      0.000237
     4   Atom       -0.007024      0.000130     -0.009924
     5   Atom        0.021800     -0.030601      0.020299
     6   Atom        0.018985      0.033873      0.015534
     7   Atom       -0.000248      0.009507     -0.000741
     8   Atom        0.007100      0.001107      0.001718
     9   Atom        0.003439      0.001090      0.001259
    10   Atom        0.001825      0.000389      0.000679
    11   Atom        0.004614      0.002093      0.004316
    12   Atom        0.000596      0.000238      0.003729
    13   Atom        0.001295      0.001680      0.001853
    14   Atom        0.001183      0.003342      0.000463
    15   Atom        0.000142      0.001683      0.000057
    16   Atom        0.001092      0.001514      0.000791
    17   Atom        0.001338      0.000503      0.000184
    18   Atom        0.014616      0.004515      0.001843
    19   Atom        0.011747     -0.008673     -0.010512
    20   Atom       -0.000753     -0.003606     -0.000694
    21   Atom        0.003453     -0.002733     -0.002010
    22   Atom       -0.000074      0.000738     -0.002531
    23   Atom       -0.005312     -0.000208     -0.000085
    24   Atom       -0.007348      0.003287     -0.008350
    25   Atom        0.009664     -0.118136     -0.011375
    26   Atom        0.001044     -0.006104      0.003507
    27   Atom       -0.000104     -0.005882      0.012427
    28   Atom        0.000583     -0.008567     -0.013446
    29   Atom        1.425479     -1.784599     -0.832723
 --------------------------------------------------------


 ---------------------------------------------------------------------------------
              Anisotropic Spin Dipole Couplings in Principal Axis System
 ---------------------------------------------------------------------------------

       Atom             a.u.   MegaHertz   Gauss  10(-4) cm-1        Axes

              Baa    -0.0052    -0.697    -0.249    -0.233  0.3754 -0.0363  0.9261
     1 C(13)  Bbb    -0.0046    -0.615    -0.220    -0.205  0.8730 -0.3218 -0.3665
              Bcc     0.0098     1.313     0.468     0.438  0.3113  0.9461 -0.0891
 
              Baa    -0.0028    -1.507    -0.538    -0.503  0.8241 -0.0437  0.5648
     2 H(1)   Bbb    -0.0021    -1.130    -0.403    -0.377 -0.5102  0.3760  0.7735
              Bcc     0.0049     2.637     0.941     0.880  0.2462  0.9256 -0.2876
 
              Baa    -0.0020    -1.068    -0.381    -0.356  0.6045 -0.0417  0.7955
     3 H(1)   Bbb    -0.0015    -0.805    -0.287    -0.269  0.7965  0.0178 -0.6043
              Bcc     0.0035     1.874     0.669     0.625  0.0110  0.9990  0.0440
 
              Baa    -0.0165    -2.217    -0.791    -0.740  0.8667  0.2458  0.4340
     4 C(13)  Bbb    -0.0128    -1.718    -0.613    -0.573 -0.4743  0.1374  0.8696
              Bcc     0.0293     3.935     1.404     1.313 -0.1541  0.9595 -0.2357
 
              Baa    -0.0500    -6.707    -2.393    -2.237  0.5634 -0.4705  0.6792
     5 C(13)  Bbb     0.0192     2.579     0.920     0.860 -0.0429  0.8043  0.5927
              Bcc     0.0308     4.128     1.473     1.377  0.8251  0.3630 -0.4329
 
              Baa    -0.0299    -4.007    -1.430    -1.336  0.0766  0.8127 -0.5776
     6 C(13)  Bbb    -0.0249    -3.347    -1.194    -1.116  0.6153 -0.4944 -0.6140
              Bcc     0.0548     7.354     2.624     2.453  0.7846  0.3083  0.5379
 
              Baa    -0.0072    -3.830    -1.367    -1.277  0.7970 -0.1666 -0.5806
     7 H(1)   Bbb    -0.0058    -3.080    -1.099    -1.027  0.1583  0.9852 -0.0654
              Bcc     0.0130     6.910     2.466     2.305  0.5829 -0.0398  0.8116
 
              Baa    -0.0063    -0.843    -0.301    -0.281 -0.4644  0.8110 -0.3557
     8 C(13)  Bbb    -0.0037    -0.501    -0.179    -0.167 -0.2988  0.2346  0.9250
              Bcc     0.0100     1.343     0.479     0.448  0.8337  0.5359  0.1334
 
              Baa    -0.0031    -0.414    -0.148    -0.138  0.8464 -0.4252 -0.3206
     9 C(13)  Bbb    -0.0022    -0.289    -0.103    -0.096  0.1717 -0.3521  0.9201
              Bcc     0.0052     0.702     0.251     0.234  0.5041  0.8338  0.2250
 
              Baa    -0.0014    -0.760    -0.271    -0.253  0.6743 -0.5521  0.4905
    10 H(1)   Bbb    -0.0013    -0.707    -0.252    -0.236 -0.5113  0.1303  0.8495
              Bcc     0.0027     1.467     0.523     0.489  0.5328  0.8236  0.1944
 
              Baa    -0.0047    -0.634    -0.226    -0.211 -0.5974  0.6599 -0.4556
    11 C(13)  Bbb    -0.0033    -0.443    -0.158    -0.148 -0.6439 -0.0561  0.7630
              Bcc     0.0080     1.076     0.384     0.359  0.4779  0.7493  0.4585
 
              Baa    -0.0028    -1.501    -0.536    -0.501  0.2930 -0.6025  0.7424
    12 H(1)   Bbb    -0.0022    -1.168    -0.417    -0.390  0.9523  0.1144 -0.2829
              Bcc     0.0050     2.670     0.953     0.890  0.0855  0.7899  0.6072
 
              Baa    -0.0018    -0.949    -0.338    -0.316  0.8844 -0.3075 -0.3512
    13 H(1)   Bbb    -0.0016    -0.848    -0.303    -0.283  0.0268  0.7846 -0.6194
              Bcc     0.0034     1.796     0.641     0.599  0.4660  0.5384  0.7021
 
              Baa    -0.0030    -0.405    -0.144    -0.135 -0.4451  0.4391  0.7804
    14 C(13)  Bbb    -0.0028    -0.374    -0.133    -0.125  0.0710  0.8861 -0.4581
              Bcc     0.0058     0.779     0.278     0.260  0.8927  0.1485  0.4255
 
              Baa    -0.0019    -0.992    -0.354    -0.331 -0.3313 -0.0327  0.9430
    15 H(1)   Bbb    -0.0017    -0.884    -0.315    -0.295 -0.0388  0.9990  0.0210
              Bcc     0.0035     1.876     0.669     0.626  0.9427  0.0296  0.3322
 
              Baa    -0.0015    -0.816    -0.291    -0.272 -0.1672  0.9186 -0.3581
    16 H(1)   Bbb    -0.0011    -0.612    -0.218    -0.204 -0.5899  0.1978  0.7829
              Bcc     0.0027     1.428     0.509     0.476  0.7900  0.3421  0.5088
 
              Baa    -0.0014    -0.740    -0.264    -0.247 -0.3942  0.9160  0.0749
    17 H(1)   Bbb    -0.0011    -0.572    -0.204    -0.191 -0.1117 -0.1287  0.9854
              Bcc     0.0025     1.312     0.468     0.438  0.9122  0.3800  0.1531
 
              Baa    -0.0141    -1.891    -0.675    -0.631 -0.4253  0.9025  0.0677
    18 C(13)  Bbb    -0.0110    -1.470    -0.524    -0.490 -0.0952 -0.1191  0.9883
              Bcc     0.0250     3.361     1.199     1.121  0.9000  0.4139  0.1366
 
              Baa    -0.0136    -7.264    -2.592    -2.423 -0.1819  0.7584  0.6259
    19 H(1)   Bbb    -0.0076    -4.062    -1.450    -1.355  0.7104 -0.3387  0.6169
              Bcc     0.0212    11.326     4.041     3.778  0.6799  0.5569 -0.4772
 
              Baa    -0.0070    -3.747    -1.337    -1.250  0.1987  0.3686  0.9081
    20 H(1)   Bbb    -0.0046    -2.454    -0.876    -0.819 -0.0406  0.9289 -0.3681
              Bcc     0.0116     6.201     2.213     2.068  0.9792 -0.0362 -0.1995
 
              Baa    -0.0034    -1.828    -0.652    -0.610 -0.3737  0.8722  0.3155
    21 H(1)   Bbb    -0.0026    -1.393    -0.497    -0.464  0.5257 -0.0811  0.8468
              Bcc     0.0060     3.221     1.149     1.074  0.7642  0.4823 -0.4282
 
              Baa    -0.0036     0.260     0.093     0.087  0.9636 -0.0818 -0.2546
    22 O(17)  Bbb    -0.0012     0.085     0.030     0.028  0.2626  0.4700  0.8427
              Bcc     0.0048    -0.345    -0.123    -0.115 -0.0507  0.8788 -0.4744
 
              Baa    -0.0039    -2.104    -0.751    -0.702  0.7131  0.6764  0.1844
    23 H(1)   Bbb    -0.0028    -1.488    -0.531    -0.496 -0.1278 -0.1332  0.9828
              Bcc     0.0067     3.592     1.282     1.198 -0.6893  0.7244  0.0086
 
              Baa    -0.0088    -4.693    -1.675    -1.565  0.9190  0.3913  0.0479
    24 H(1)   Bbb    -0.0077    -4.082    -1.457    -1.362 -0.2002  0.3585  0.9118
              Bcc     0.0164     8.775     3.131     2.927 -0.3396  0.8476 -0.4078
 
              Baa    -0.0801   -10.747    -3.835    -3.585  0.7112  0.2611  0.6527
    25 C(13)  Bbb    -0.0788   -10.577    -3.774    -3.528 -0.2360  0.9633 -0.1282
              Bcc     0.1589    21.324     7.609     7.113 -0.6622 -0.0629  0.7467
 
              Baa    -0.0157    -8.382    -2.991    -2.796 -0.0925  0.9189 -0.3835
    26 H(1)   Bbb    -0.0056    -3.008    -1.073    -1.003  0.1978  0.3944  0.8974
              Bcc     0.0213    11.390     4.064     3.799  0.9759  0.0071 -0.2182
 
              Baa    -0.0123    -6.587    -2.351    -2.197  0.6702 -0.4699  0.5744
    27 H(1)   Bbb    -0.0046    -2.466    -0.880    -0.822  0.7195  0.6010 -0.3479
              Bcc     0.0170     9.053     3.230     3.020 -0.1818  0.6465  0.7410
 
              Baa    -0.0164    -8.750    -3.122    -2.919  0.8737  0.2849  0.3942
    28 H(1)   Bbb    -0.0063    -3.350    -1.195    -1.117 -0.4386  0.8119  0.3852
              Bcc     0.0227    12.100     4.318     4.036 -0.2103 -0.5095  0.8344
 
              Baa    -1.5916   115.164    41.093    38.414 -0.0686  0.8336  0.5480
    29 O(17)  Bbb    -1.5871   114.841    40.978    38.307  0.5939 -0.4072  0.6938
              Bcc     3.1786  -230.005   -82.071   -76.721  0.8016  0.3731 -0.4672
 

 ---------------------------------------------------------------------------------

 Calling FoFJK, ICntrl=      2127 FMM=F ISym2X=0 I1Cent= 0 IOpClX= 1 NMat=1 NMatS=1 NMatT=0.
 ***** Axes restored to original set *****
 -------------------------------------------------------------------
 Center     Atomic                   Forces (Hartrees/Bohr)
 Number     Number              X              Y              Z
 -------------------------------------------------------------------
      1        6           0.002321224   -0.002564302    0.002087453
      2        1          -0.001455342    0.000906949    0.002859081
      3        1           0.001071325    0.001596860   -0.001040598
      4        6          -0.003306471    0.006844707    0.004809524
      5        6           0.002893604   -0.006913839   -0.010205245
      6        6          -0.000006158    0.001110300   -0.000118044
      7        1          -0.000538095   -0.002484887   -0.001386035
      8        6          -0.000136121    0.000236130    0.002241272
      9        6          -0.001051231   -0.001686538   -0.002770149
     10        1          -0.001775271    0.002286164    0.000178495
     11        6           0.001161476    0.000045857    0.002387188
     12        1           0.003221096    0.000765520   -0.000684865
     13        1          -0.001782519    0.000017067   -0.002178872
     14        6          -0.000255285    0.000420075   -0.000232434
     15        1          -0.000508037   -0.002439261    0.000161755
     16        1          -0.000362041    0.000694907   -0.002263428
     17        1          -0.001831461    0.001250999    0.001201796
     18        6          -0.000838885    0.000683704   -0.000743846
     19        1           0.001829456   -0.000401407    0.001992107
     20        1          -0.000451610   -0.002543421    0.000171762
     21        1          -0.001890050    0.001645810    0.001147902
     22        8          -0.002597805    0.002938156   -0.002876777
     23        1           0.004582066   -0.002751314    0.000960492
     24        1           0.001286806   -0.000868535    0.001795144
     25        6          -0.001516629    0.001215305    0.000915209
     26        1           0.002267429   -0.000933529    0.001517847
     27        1           0.000797048    0.001724714   -0.002565831
     28        1          -0.000761804   -0.002126351   -0.001400129
     29        8          -0.000366714    0.001330160    0.004039227
 -------------------------------------------------------------------
 Cartesian Forces:  Max     0.010205245 RMS     0.002358493

 GradGradGradGradGradGradGradGradGradGradGradGradGradGradGradGradGradGrad
 Berny optimization.
 FormGI is forming the generalized inverse of G from B-inverse, IUseBI=4.
 Internal  Forces:  Max     0.006806756 RMS     0.001297985
 Search for a local minimum.
 Step number   1 out of a maximum of  174
 All quantities printed in internal units (Hartrees-Bohrs-Radians)
 Mixed Optimization -- RFO/linear search
 Second derivative matrix not updated -- first step.
 ITU=  0
     Eigenvalues ---    0.00230   0.00275   0.00417   0.00466   0.00900
     Eigenvalues ---    0.01418   0.01533   0.02247   0.02759   0.02878
     Eigenvalues ---    0.02919   0.03122   0.03490   0.03737   0.04080
     Eigenvalues ---    0.04395   0.04718   0.04841   0.05215   0.05368
     Eigenvalues ---    0.05381   0.05559   0.05661   0.05679   0.05684
     Eigenvalues ---    0.05786   0.05819   0.06434   0.06804   0.06953
     Eigenvalues ---    0.07436   0.07827   0.08467   0.08685   0.09235
     Eigenvalues ---    0.09649   0.10363   0.12018   0.13030   0.16000
     Eigenvalues ---    0.16000   0.16000   0.16000   0.16000   0.16000
     Eigenvalues ---    0.16000   0.16000   0.16000   0.16000   0.16483
     Eigenvalues ---    0.18798   0.21044   0.22234   0.24353   0.24843
     Eigenvalues ---    0.25882   0.26908   0.27401   0.27711   0.29703
     Eigenvalues ---    0.29758   0.30109   0.34298   0.34514   0.34576
     Eigenvalues ---    0.34586   0.34678   0.34721   0.34722   0.34770
     Eigenvalues ---    0.34800   0.34849   0.34880   0.34902   0.34949
     Eigenvalues ---    0.35147   0.35155   0.35245   0.42360   0.51198
     Eigenvalues ---    0.56369
 RFO step:  Lambda=-1.77278920D-03 EMin= 2.30000000D-03
 Linear search not attempted -- first point.
 Iteration  1 RMS(Cart)=  0.02741297 RMS(Int)=  0.00029493
 Iteration  2 RMS(Cart)=  0.00040035 RMS(Int)=  0.00006180
 Iteration  3 RMS(Cart)=  0.00000009 RMS(Int)=  0.00006180
 Variable       Old X    -DE/DX   Delta X   Delta X   Delta X     New X
                                 (Linear)    (Quad)   (Total)
    R1        2.06001   0.00325   0.00000   0.00929   0.00929   2.06931
    R2        2.06050   0.00210   0.00000   0.00601   0.00601   2.06651
    R3        2.93617  -0.00047   0.00000  -0.00072  -0.00074   2.93543
    R4        2.87279   0.00367   0.00000   0.01073   0.01067   2.88347
    R5        2.95899   0.00681   0.00000   0.02809   0.02816   2.98714
    R6        2.68467   0.00244   0.00000   0.00574   0.00574   2.69041
    R7        2.06830   0.00221   0.00000   0.00641   0.00641   2.07471
    R8        2.91211   0.00154   0.00000   0.00612   0.00617   2.91828
    R9        2.94591   0.00155   0.00000   0.00572   0.00572   2.95163
   R10        2.58675   0.00155   0.00000   0.00301   0.00301   2.58976
   R11        2.06129   0.00289   0.00000   0.00828   0.00828   2.06956
   R12        2.93464   0.00418   0.00000   0.01600   0.01595   2.95060
   R13        2.92337   0.00089   0.00000   0.00292   0.00287   2.92624
   R14        2.94288   0.00190   0.00000   0.00425   0.00422   2.94710
   R15        2.88449   0.00314   0.00000   0.01048   0.01048   2.89497
   R16        2.87746   0.00270   0.00000   0.00893   0.00893   2.88639
   R17        2.06200   0.00288   0.00000   0.00827   0.00827   2.07027
   R18        2.92216   0.00161   0.00000   0.00513   0.00521   2.92738
   R19        2.05870   0.00332   0.00000   0.00947   0.00947   2.06817
   R20        2.05279   0.00281   0.00000   0.00794   0.00794   2.06073
   R21        2.06352   0.00249   0.00000   0.00715   0.00715   2.07068
   R22        2.05920   0.00237   0.00000   0.00677   0.00677   2.06598
   R23        2.06369   0.00252   0.00000   0.00725   0.00725   2.07094
   R24        2.05834   0.00255   0.00000   0.00727   0.00727   2.06560
   R25        2.06130   0.00257   0.00000   0.00736   0.00736   2.06865
   R26        2.06472   0.00274   0.00000   0.00790   0.00790   2.07261
   R27        1.80635   0.00541   0.00000   0.00956   0.00956   1.81591
   R28        2.05758   0.00283   0.00000   0.00804   0.00804   2.06563
   R29        2.05438   0.00312   0.00000   0.00884   0.00884   2.06322
   R30        2.05425   0.00263   0.00000   0.00745   0.00745   2.06169
    A1        1.86598   0.00003   0.00000   0.00136   0.00140   1.86739
    A2        1.90786   0.00117   0.00000   0.01508   0.01515   1.92301
    A3        1.91925  -0.00006   0.00000   0.00712   0.00717   1.92641
    A4        1.86187  -0.00072   0.00000  -0.00966  -0.00970   1.85217
    A5        1.92222  -0.00017   0.00000  -0.00915  -0.00921   1.91302
    A6        1.98237  -0.00023   0.00000  -0.00480  -0.00511   1.97726
    A7        1.98198   0.00038   0.00000   0.00186   0.00183   1.98381
    A8        1.83967   0.00041   0.00000   0.00194   0.00190   1.84157
    A9        1.90433   0.00026   0.00000   0.00612   0.00616   1.91049
   A10        1.99586  -0.00123   0.00000  -0.00990  -0.00988   1.98597
   A11        1.83494   0.00013   0.00000   0.00104   0.00102   1.83596
   A12        1.90598   0.00010   0.00000  -0.00050  -0.00052   1.90546
   A13        1.95720  -0.00083   0.00000  -0.00855  -0.00874   1.94845
   A14        1.94221   0.00151   0.00000   0.01394   0.01398   1.95619
   A15        1.96638  -0.00203   0.00000  -0.02635  -0.02643   1.93995
   A16        1.88723  -0.00018   0.00000   0.00800   0.00804   1.89528
   A17        1.93893   0.00094   0.00000   0.00224   0.00183   1.94076
   A18        1.76130   0.00087   0.00000   0.01471   0.01480   1.77610
   A19        1.92003  -0.00022   0.00000  -0.00063  -0.00073   1.91930
   A20        1.93546   0.00117   0.00000   0.01684   0.01687   1.95233
   A21        1.91056  -0.00103   0.00000  -0.01905  -0.01906   1.89149
   A22        2.04832  -0.00034   0.00000  -0.00187  -0.00193   2.04639
   A23        2.08247   0.00059   0.00000   0.00325   0.00321   2.08568
   A24        1.53716  -0.00009   0.00000   0.00213   0.00222   1.53938
   A25        1.48966  -0.00057   0.00000  -0.00249  -0.00256   1.48711
   A26        1.94683   0.00002   0.00000  -0.00126  -0.00122   1.94561
   A27        2.07419   0.00110   0.00000   0.01397   0.01397   2.08816
   A28        1.95860   0.00038   0.00000  -0.00330  -0.00328   1.95531
   A29        2.07198   0.00029   0.00000   0.00304   0.00300   2.07498
   A30        1.89599  -0.00101   0.00000  -0.00835  -0.00837   1.88762
   A31        1.93995   0.00067   0.00000   0.00160   0.00153   1.94148
   A32        1.94474  -0.00026   0.00000  -0.00199  -0.00192   1.94281
   A33        1.89987  -0.00045   0.00000  -0.00619  -0.00625   1.89362
   A34        2.04329  -0.00048   0.00000  -0.00123  -0.00124   2.04205
   A35        1.53483   0.00042   0.00000   0.00529   0.00533   1.54017
   A36        2.06459   0.00025   0.00000   0.00360   0.00359   2.06818
   A37        1.49978   0.00056   0.00000   0.00134   0.00122   1.50100
   A38        2.06151  -0.00024   0.00000  -0.00574  -0.00572   2.05579
   A39        1.96431  -0.00039   0.00000  -0.00025  -0.00021   1.96410
   A40        2.03540   0.00043   0.00000   0.00120   0.00124   2.03664
   A41        1.98322  -0.00067   0.00000   0.00128   0.00131   1.98453
   A42        1.89685   0.00027   0.00000   0.00188   0.00184   1.89870
   A43        1.92884  -0.00041   0.00000  -0.00289  -0.00289   1.92595
   A44        1.96994   0.00054   0.00000   0.00384   0.00384   1.97378
   A45        1.92280   0.00007   0.00000   0.00033   0.00033   1.92313
   A46        1.87955  -0.00003   0.00000   0.00006   0.00006   1.87961
   A47        1.88217   0.00005   0.00000  -0.00072  -0.00072   1.88145
   A48        1.87753  -0.00024   0.00000  -0.00076  -0.00076   1.87677
   A49        1.97806   0.00146   0.00000   0.00966   0.00966   1.98771
   A50        1.92645  -0.00003   0.00000  -0.00068  -0.00068   1.92577
   A51        1.92491  -0.00068   0.00000  -0.00434  -0.00434   1.92057
   A52        1.87308  -0.00073   0.00000  -0.00425  -0.00425   1.86883
   A53        1.87507  -0.00029   0.00000  -0.00085  -0.00084   1.87423
   A54        1.88281   0.00022   0.00000   0.00010   0.00009   1.88290
   A55        1.90977   0.00030   0.00000   0.00183   0.00183   1.91160
   A56        1.94447  -0.00023   0.00000  -0.00123  -0.00124   1.94323
   A57        1.88716   0.00101   0.00000   0.00730   0.00729   1.89446
   A58        1.90671   0.00000   0.00000  -0.00122  -0.00122   1.90549
   A59        1.90994  -0.00015   0.00000   0.00148   0.00147   1.91141
   A60        1.89355  -0.00011   0.00000  -0.00266  -0.00267   1.89089
   A61        1.92214  -0.00054   0.00000  -0.00373  -0.00373   1.91841
    D1        1.90050   0.00059   0.00000  -0.01648  -0.01645   1.88405
    D2       -2.18480  -0.00043   0.00000  -0.02643  -0.02643  -2.21123
    D3       -0.13987   0.00002   0.00000  -0.02299  -0.02299  -0.16286
    D4       -2.37095   0.00082   0.00000  -0.01250  -0.01250  -2.38345
    D5       -0.17307  -0.00020   0.00000  -0.02245  -0.02248  -0.19555
    D6        1.87187   0.00025   0.00000  -0.01901  -0.01904   1.85283
    D7       -0.24994  -0.00004   0.00000  -0.03367  -0.03366  -0.28361
    D8        1.94793  -0.00106   0.00000  -0.04362  -0.04364   1.90430
    D9       -2.29032  -0.00061   0.00000  -0.04018  -0.04019  -2.33051
   D10       -1.18165   0.00017   0.00000   0.01295   0.01296  -1.16869
   D11        1.13149  -0.00013   0.00000   0.01090   0.01089   1.14239
   D12       -2.84395  -0.00038   0.00000   0.00893   0.00895  -2.83500
   D13        3.04952   0.00028   0.00000   0.01249   0.01250   3.06202
   D14       -0.92052  -0.00002   0.00000   0.01044   0.01044  -0.91009
   D15        1.38722  -0.00027   0.00000   0.00847   0.00849   1.39571
   D16        0.96255   0.00148   0.00000   0.03456   0.03456   0.99711
   D17       -3.00749   0.00118   0.00000   0.03251   0.03250  -2.97500
   D18       -0.69975   0.00093   0.00000   0.03054   0.03055  -0.66920
   D19        0.25564  -0.00070   0.00000   0.01583   0.01586   0.27151
   D20        2.37212  -0.00044   0.00000   0.03005   0.03004   2.40216
   D21       -1.94737   0.00036   0.00000   0.04112   0.04088  -1.90650
   D22       -1.85672  -0.00058   0.00000   0.01947   0.01956  -1.83716
   D23        0.25976  -0.00033   0.00000   0.03370   0.03374   0.29349
   D24        2.22345   0.00047   0.00000   0.04476   0.04457   2.26802
   D25        2.33614  -0.00009   0.00000   0.02503   0.02511   2.36124
   D26       -1.83057   0.00017   0.00000   0.03925   0.03929  -1.79128
   D27        0.13312   0.00096   0.00000   0.05032   0.05012   0.18324
   D28        2.93176  -0.00006   0.00000  -0.01257  -0.01255   2.91922
   D29       -1.16213  -0.00009   0.00000  -0.01526  -0.01528  -1.17741
   D30        0.88795  -0.00062   0.00000  -0.02050  -0.02050   0.86745
   D31        3.00521   0.00091   0.00000  -0.00543  -0.00545   2.99976
   D32       -0.98297   0.00122   0.00000   0.00539   0.00544  -0.97753
   D33        0.68472   0.00114   0.00000   0.00646   0.00630   0.69102
   D34        0.85741  -0.00033   0.00000  -0.02302  -0.02298   0.83443
   D35       -3.13077  -0.00001   0.00000  -0.01220  -0.01210   3.14032
   D36       -1.46307  -0.00009   0.00000  -0.01113  -0.01124  -1.47431
   D37       -1.06014  -0.00171   0.00000  -0.04566  -0.04573  -1.10587
   D38        1.23486  -0.00140   0.00000  -0.03484  -0.03484   1.20002
   D39        2.90256  -0.00148   0.00000  -0.03376  -0.03398   2.86858
   D40        1.00153   0.00004   0.00000   0.03936   0.03938   1.04091
   D41       -1.09791  -0.00030   0.00000   0.03358   0.03359  -1.06431
   D42        3.09334  -0.00024   0.00000   0.03448   0.03449   3.12784
   D43       -3.12478  -0.00014   0.00000   0.04319   0.04323  -3.08155
   D44        1.05897  -0.00048   0.00000   0.03740   0.03744   1.09641
   D45       -1.03297  -0.00042   0.00000   0.03830   0.03834  -0.99462
   D46       -1.08857   0.00124   0.00000   0.05555   0.05549  -1.03308
   D47        3.09518   0.00090   0.00000   0.04976   0.04970  -3.13830
   D48        1.00325   0.00096   0.00000   0.05066   0.05061   1.05385
   D49        1.46092  -0.00064   0.00000  -0.01140  -0.01142   1.44950
   D50       -2.86621  -0.00045   0.00000  -0.01602  -0.01605  -2.88226
   D51       -0.63988  -0.00090   0.00000  -0.01666  -0.01666  -0.65655
   D52       -2.59550  -0.00015   0.00000   0.00200   0.00199  -2.59351
   D53       -0.63945   0.00004   0.00000  -0.00263  -0.00263  -0.64208
   D54        1.58688  -0.00041   0.00000  -0.00326  -0.00325   1.58363
   D55       -0.46113   0.00038   0.00000   0.00649   0.00648  -0.45465
   D56        1.49492   0.00057   0.00000   0.00187   0.00185   1.49678
   D57       -2.56193   0.00013   0.00000   0.00123   0.00124  -2.56070
   D58       -1.48185  -0.00148   0.00000  -0.02361  -0.02360  -1.50545
   D59        0.57970  -0.00072   0.00000  -0.02264  -0.02265   0.55705
   D60        2.81294  -0.00095   0.00000  -0.02555  -0.02552   2.78742
   D61        2.56850  -0.00067   0.00000  -0.00677  -0.00678   2.56172
   D62       -1.65314   0.00009   0.00000  -0.00580  -0.00583  -1.65896
   D63        0.58010  -0.00014   0.00000  -0.00870  -0.00870   0.57140
   D64        0.46427  -0.00038   0.00000  -0.00685  -0.00685   0.45742
   D65        2.52582   0.00038   0.00000  -0.00588  -0.00590   2.51992
   D66       -1.52413   0.00015   0.00000  -0.00878  -0.00877  -1.53289
   D67       -1.44871  -0.00026   0.00000  -0.00252  -0.00247  -1.45118
   D68        2.57230  -0.00011   0.00000  -0.00007  -0.00004   2.57226
   D69        0.46137  -0.00051   0.00000  -0.00693  -0.00692   0.45445
   D70        2.89027  -0.00008   0.00000   0.00009   0.00011   2.89038
   D71        0.62809   0.00008   0.00000   0.00255   0.00254   0.63064
   D72       -1.48283  -0.00033   0.00000  -0.00432  -0.00434  -1.48717
   D73        0.65416   0.00075   0.00000   0.01295   0.01298   0.66715
   D74       -1.60802   0.00091   0.00000   0.01541   0.01542  -1.59260
   D75        2.56424   0.00050   0.00000   0.00854   0.00853   2.57278
   D76        1.25188   0.00048   0.00000   0.01213   0.01214   1.26402
   D77       -0.85404   0.00044   0.00000   0.01147   0.01149  -0.84255
   D78       -2.95310   0.00033   0.00000   0.00963   0.00964  -2.94345
   D79        2.88989  -0.00001   0.00000   0.00730   0.00726   2.89715
   D80        0.78397  -0.00005   0.00000   0.00664   0.00662   0.79058
   D81       -1.31509  -0.00016   0.00000   0.00480   0.00477  -1.31032
   D82       -1.06730  -0.00018   0.00000   0.00133   0.00135  -1.06595
   D83        3.10997  -0.00022   0.00000   0.00068   0.00070   3.11067
   D84        1.01091  -0.00032   0.00000  -0.00116  -0.00115   1.00976
   D85        0.85014   0.00005   0.00000   0.00515   0.00515   0.85529
   D86       -1.25131   0.00001   0.00000   0.00449   0.00449  -1.24682
   D87        2.95305   0.00019   0.00000   0.00753   0.00753   2.96058
   D88       -0.91815  -0.00013   0.00000  -0.00295  -0.00294  -0.92108
   D89       -3.01960  -0.00017   0.00000  -0.00360  -0.00359  -3.02320
   D90        1.18476   0.00001   0.00000  -0.00056  -0.00056   1.18421
   D91        3.10007   0.00006   0.00000   0.00741   0.00741   3.10748
   D92        0.99862   0.00002   0.00000   0.00676   0.00675   1.00537
   D93       -1.08020   0.00020   0.00000   0.00980   0.00979  -1.07041
   D94        1.48608   0.00082   0.00000   0.00785   0.00779   1.49388
   D95       -0.60003   0.00071   0.00000   0.01342   0.01339  -0.58664
   D96       -2.82734   0.00057   0.00000   0.00830   0.00825  -2.81910
   D97       -0.46291   0.00000   0.00000   0.00488   0.00492  -0.45799
   D98       -2.54902  -0.00011   0.00000   0.01045   0.01051  -2.53851
   D99        1.50685  -0.00026   0.00000   0.00534   0.00537   1.51222
   D100      -2.55478   0.00023   0.00000   0.00219   0.00216  -2.55262
   D101       1.64229   0.00013   0.00000   0.00775   0.00776   1.65005
   D102      -0.58502  -0.00002   0.00000   0.00264   0.00261  -0.58241
         Item               Value     Threshold  Converged?
 Maximum Force            0.006807     0.000450     NO 
 RMS     Force            0.001298     0.000300     NO 
 Maximum Displacement     0.118996     0.001800     NO 
 RMS     Displacement     0.027437     0.001200     NO 
 Predicted change in Energy=-9.328737D-04
 GradGradGradGradGradGradGradGradGradGradGradGradGradGradGradGradGradGrad

                          Input orientation:                          
 ---------------------------------------------------------------------
 Center     Atomic      Atomic             Coordinates (Angstroms)
 Number     Number       Type             X           Y           Z
 ---------------------------------------------------------------------
      1          6           0        0.199049    1.623835    0.775574
      2          1           0       -0.166618    1.711880    1.803983
      3          1           0        0.652852    2.583897    0.514431
      4          6           0        1.340328    0.572726    0.700774
      5          6           0        0.917849   -0.772810   -0.013191
      6          6           0       -0.394374   -0.606829   -0.810272
      7          1           0       -0.585292   -1.504736   -1.407517
      8          6           0       -1.559179   -0.085675    0.089483
      9          6           0       -0.956731    1.328143   -0.175741
     10          1           0       -1.659271    2.167502   -0.221832
     11          6           0       -0.373675    0.778644   -1.501566
     12          1           0        0.595864    1.177987   -1.815086
     13          1           0       -1.065840    0.836621   -2.342233
     14          6           0       -2.919010   -0.267965   -0.592065
     15          1           0       -3.200978   -1.326765   -0.602758
     16          1           0       -2.932270    0.089874   -1.625026
     17          1           0       -3.693579    0.279455   -0.043104
     18          6           0       -1.679207   -0.578174    1.530324
     19          1           0       -0.746012   -0.521506    2.096661
     20          1           0       -2.003779   -1.623462    1.549327
     21          1           0       -2.426525    0.016375    2.069727
     22          8           0        2.430613    1.238494    0.072310
     23          1           0        3.228949    0.713257    0.173270
     24          1           0        1.634464    0.279165    1.716975
     25          6           0        2.025801   -1.296688   -0.981508
     26          1           0        2.961134   -1.488237   -0.449255
     27          1           0        2.193950   -0.545404   -1.755679
     28          1           0        1.692076   -2.230607   -1.436158
     29          8           0        0.824073   -1.801926    0.886943
 ---------------------------------------------------------------------
                    Distance matrix (angstroms):
                    1          2          3          4          5
     1  C    0.000000
     2  H    1.095030   0.000000
     3  H    1.093551   1.759231   0.000000
     4  C    1.553364   2.187607   2.133578   0.000000
     5  C    2.623495   3.263721   3.408239   1.580728   0.000000
     6  C    2.800522   3.501802   3.610022   2.585305   1.544285
     7  H    3.894744   4.564607   4.684422   3.531112   2.176992
     8  C    2.546470   2.847795   3.492890   3.035507   2.572618
     9  C    1.525864   2.165835   2.154998   2.572044   2.820367
    10  H    2.178014   2.557251   2.461988   3.520242   3.915419
    11  C    2.495541   3.440997   2.894295   2.798304   2.508047
    12  H    2.658527   3.736855   2.721486   2.692605   2.675090
    13  H    3.455484   4.331949   3.763962   3.888338   3.456837
    14  C    3.895079   4.151686   4.702729   4.529918   3.912985
    15  H    4.708080   4.922713   5.602981   5.092221   4.197522
    16  H    4.233329   4.694448   4.863181   4.888515   4.262118
    17  H    4.198826   4.231197   4.951037   5.097016   4.730055
    18  C    2.991043   2.758108   4.058231   3.336213   3.027379
    19  H    2.690891   2.325805   3.755503   2.738367   2.698715
    20  H    3.999510   3.816348   5.082378   4.089784   3.420669
    21  H    3.339521   2.837699   4.300429   4.046324   4.018233
    22  O    2.371275   3.157276   2.272886   1.423705   2.518156
    23  H    3.220592   3.896966   3.201868   1.965935   2.753969
    24  H    2.180548   2.303071   2.778753   1.097888   2.147944
    25  C    3.867015   4.649423   4.379699   2.606656   1.561935
    26  H    4.337546   5.010056   4.779031   2.863066   2.208393
    27  H    3.884902   4.831025   4.161839   2.830733   2.171730
    28  H    4.688028   5.431064   5.297569   3.542440   2.179320
    29  O    3.484092   3.764208   4.404944   2.437243   1.370444
                    6          7          8          9         10
     6  C    0.000000
     7  H    1.095166   0.000000
     8  C    1.561388   2.281053   0.000000
     9  C    2.112579   3.111341   1.559541   0.000000
    10  H    3.105340   4.005572   2.276783   1.095541   0.000000
    11  C    1.548500   2.295093   2.164233   1.549101   2.284601
    12  H    2.275037   2.959433   3.141407   2.262863   2.933127
    13  H    2.209371   2.566432   2.647122   2.224226   2.572839
    14  C    2.556605   2.764200   1.531953   2.563480   2.766860
    15  H    2.904891   2.742466   2.171407   3.502502   3.838211
    16  H    2.755019   2.845768   2.203574   2.745267   2.811764
    17  H    3.501256   3.834893   2.169461   2.933884   2.781200
    18  C    2.670208   3.268957   1.527411   2.658322   3.257174
    19  H    2.929366   3.643053   2.209061   2.937586   3.666089
    20  H    3.031737   3.281634   2.166472   3.575491   4.198463
    21  H    3.579443   4.218429   2.164271   2.987166   3.235316
    22  O    3.487796   4.337152   4.203826   3.397596   4.204369
    23  H    3.979755   4.686877   4.855047   4.244974   5.115234
    24  H    3.359784   4.227537   3.602942   3.375947   4.263036
    25  C    2.522394   2.653785   3.932639   4.053947   5.114437
    26  H    3.488072   3.673646   4.763470   4.832853   5.896125
    27  H    2.756264   2.960696   4.207369   3.991637   4.955790
    28  H    2.716922   2.390422   4.183178   4.611890   5.661226
    29  O    2.406951   2.709093   3.043247   3.754716   4.811730
                   11         12         13         14         15
    11  C    0.000000
    12  H    1.094429   0.000000
    13  H    1.090493   1.776422   0.000000
    14  C    2.898502   3.992606   2.778027   0.000000
    15  H    3.637890   4.707391   3.502117   1.095754   0.000000
    16  H    2.652556   3.697004   2.134379   1.093267   1.767513
    17  H    3.660337   4.727219   3.535737   1.095894   1.770822
    18  C    3.568995   4.410422   4.168280   2.477474   2.725108
    19  H    3.843990   4.471093   4.653017   3.466331   3.736597
    20  H    4.211330   5.091712   4.698507   2.694546   2.480480
    21  H    4.189198   5.057267   4.689313   2.721861   3.089656
    22  O    3.248473   2.632913   4.268103   5.597256   6.225037
    23  H    3.973443   3.332067   4.978773   6.272634   6.790277
    24  H    3.826370   3.789727   4.907093   5.134700   5.598363
    25  C    3.214801   2.977178   3.995100   5.065678   5.240569
    26  H    4.167380   3.816903   5.020443   6.007125   6.166138
    27  H    2.900064   2.351060   3.588909   5.251031   5.571804
    28  H    3.650643   3.600525   4.223146   5.081985   5.045143
    29  O    3.714690   4.029011   4.578349   4.307108   4.318104
                   16         17         18         19         20
    16  H    0.000000
    17  H    1.765789   0.000000
    18  C    3.460157   2.696089   0.000000
    19  H    4.359410   3.729381   1.093070   0.000000
    20  H    3.724800   3.002058   1.094685   1.759505   0.000000
    21  H    3.729930   2.477638   1.096780   1.764700   1.771608
    22  O    5.741148   6.199903   4.724056   4.157708   5.480529
    23  H    6.448495   6.939480   5.253512   4.585235   5.893660
    24  H    5.662142   5.611231   3.427869   2.540059   4.109124
    25  C    5.188365   6.006341   4.533503   4.214140   4.769634
    26  H    6.213298   6.897455   5.126374   4.599912   5.353781
    27  H    5.167086   6.186784   5.079394   4.846078   5.450339
    28  H    5.177343   6.102974   4.784987   4.620185   4.789686
    29  O    4.898879   5.060268   2.859707   2.359674   2.909871
                   21         22         23         24         25
    21  H    0.000000
    22  O    5.392127   0.000000
    23  H    6.005546   0.960941   0.000000
    24  H    4.084743   2.063756   2.261381   0.000000
    25  C    5.554941   2.775167   2.611696   3.149328   0.000000
    26  H    6.134818   2.826402   2.303441   3.094562   1.093084
    27  H    6.024792   2.565121   2.525133   3.612792   1.091807
    28  H    5.856879   3.854293   3.690335   4.030449   1.091001
    29  O    3.907888   3.533943   3.552310   2.382567   2.278272
                   26         27         28         29
    26  H    0.000000
    27  H    1.784447   0.000000
    28  H    1.770762   1.787143   0.000000
    29  O    2.539853   3.230923   2.516743   0.000000
 Stoichiometry    C10H17O2(2)
 Framework group  C1[X(C10H17O2)]
 Deg. of freedom    81
 Full point group                 C1      NOp   1
 Largest Abelian subgroup         C1      NOp   1
 Largest concise Abelian subgroup C1      NOp   1
                         Standard orientation:                         
 ---------------------------------------------------------------------
 Center     Atomic      Atomic             Coordinates (Angstroms)
 Number     Number       Type             X           Y           Z
 ---------------------------------------------------------------------
      1          6           0       -0.193970    1.624795   -0.767871
      2          1           0        0.184638    1.720534   -1.790896
      3          1           0       -0.654837    2.581507   -0.506801
      4          6           0       -1.332036    0.568919   -0.714277
      5          6           0       -0.913623   -0.779355   -0.003089
      6          6           0        0.387516   -0.613282    0.811941
      7          1           0        0.574165   -1.514103    1.406140
      8          6           0        1.561843   -0.082198   -0.069442
      9          6           0        0.950533    1.327667    0.196541
     10          1           0        1.649157    2.169391    0.256846
     11          6           0        0.352494    0.767837    1.511324
     12          1           0       -0.622565    1.161563    1.814664
     13          1           0        1.033486    0.823286    2.361235
     14          6           0        2.913432   -0.263498    0.628567
     15          1           0        3.199342   -1.321264    0.636476
     16          1           0        2.911928    0.088048    1.663771
     17          1           0        3.692915    0.290217    0.093041
     18          6           0        1.702428   -0.565392   -1.511574
     19          1           0        0.776431   -0.508798   -2.089612
     20          1           0        2.031269   -1.609303   -1.532722
     21          1           0        2.454356    0.035288   -2.037610
     22          8           0       -2.432941    1.226674   -0.095971
     23          1           0       -3.227860    0.699037   -0.210471
     24          1           0       -1.611849    0.280480   -1.735975
     25          6           0       -2.031980   -1.313367    0.947569
     26          1           0       -2.959593   -1.505201    0.402073
     27          1           0       -2.213052   -0.567489    1.724050
     28          1           0       -1.700551   -2.248783    1.400820
     29          8           0       -0.804209   -1.802569   -0.908175
 ---------------------------------------------------------------------
 Rotational constants (GHZ):           1.4399273           0.8619528           0.7731477
 Standard basis: 6-31++G(d,p) (6D, 7F)
 There are   330 symmetry adapted cartesian basis functions of A   symmetry.
 There are   330 symmetry adapted basis functions of A   symmetry.
   330 basis functions,   520 primitive gaussians,   330 cartesian basis functions
    47 alpha electrons       46 beta electrons
       nuclear repulsion energy       808.8399908327 Hartrees.
 NAtoms=   29 NActive=   29 NUniq=   29 SFac= 1.00D+00 NAtFMM=   60 NAOKFM=F Big=F
 Integral buffers will be    131072 words long.
 Raffenetti 2 integral format.
 Two-electron integral symmetry is turned on.
 Nuclear repulsion after empirical dispersion term =      808.8138548105 Hartrees.
 One-electron integrals computed using PRISM.
 NBasis=   330 RedAO= T EigKep=  1.63D-06  NBF=   330
 NBsUse=   330 1.00D-06 EigRej= -1.00D+00 NBFU=   330
 Initial guess from the checkpoint file:  "Alpha-Pinene-RO-OHup-Odown-conf2-wb97-opt.chk"
 B after Tr=    -0.000000    0.000000    0.000000
         Rot=    0.999974   -0.004813    0.005361   -0.000506 Ang=  -0.83 deg.
 Initial guess <Sx>= 0.0000 <Sy>= 0.0000 <Sz>= 0.5000 <S**2>= 0.7543 S= 0.5022
 ExpMin= 3.60D-02 ExpMax= 5.48D+03 ExpMxC= 8.25D+02 IAcc=3 IRadAn=         7 AccDes= 0.00D+00
 Harris functional with IExCor= 4639 and IRadAn=       7 diagonalized for initial guess.
 HarFok:  IExCor= 4639 AccDes= 0.00D+00 IRadAn=         7 IDoV= 1 UseB2=F ITyADJ=14
 ICtDFT=  3500011 ScaDFX=  1.000000  1.000000  1.000000  1.000000
 FoFCou: FMM=F IPFlag=           0 FMFlag=      100000 FMFlg1=           0
         NFxFlg=           0 DoJE=T BraDBF=F KetDBF=T FulRan=T
         wScrn=  0.000000 ICntrl=       500 IOpCl=  0 I1Cent=   200000004 NGrid=           0
         NMat0=    1 NMatS0=      1 NMatT0=    0 NMatD0=    1 NMtDS0=    0 NMtDT0=    0
 Petite list used in FoFCou.
 Requested convergence on RMS density matrix=1.00D-08 within 128 cycles.
 Requested convergence on MAX density matrix=1.00D-06.
 Requested convergence on             energy=1.00D-06.
 No special actions if energy rises.
 SCF Done:  E(UwB97XD) =  -541.537002933     A.U. after   20 cycles
            NFock= 20  Conv=0.17D-08     -V/T= 2.0093
 <Sx>= 0.0000 <Sy>= 0.0000 <Sz>= 0.5000 <S**2>= 0.7543 S= 0.5022
 <L.S>= 0.000000000000E+00
 Annihilation of the first spin contaminant:
 S**2 before annihilation     0.7543,   after     0.7500
 Calling FoFJK, ICntrl=      2127 FMM=F ISym2X=0 I1Cent= 0 IOpClX= 1 NMat=1 NMatS=1 NMatT=0.
 ***** Axes restored to original set *****
 -------------------------------------------------------------------
 Center     Atomic                   Forces (Hartrees/Bohr)
 Number     Number              X              Y              Z
 -------------------------------------------------------------------
      1        6           0.001565520   -0.000715421    0.000669149
      2        1          -0.000050253   -0.000362679   -0.000266989
      3        1          -0.000052431    0.000258847    0.000114419
      4        6          -0.001117573    0.002072083    0.002125233
      5        6           0.001008717   -0.002264429   -0.002200442
      6        6          -0.000114112   -0.000161443   -0.000031265
      7        1          -0.000296214    0.000031379   -0.000045038
      8        6           0.001065165    0.000401914    0.000677242
      9        6          -0.000439412   -0.000536097   -0.000960724
     10        1           0.000085516    0.000050038    0.000006982
     11        6          -0.000819154    0.000517246   -0.000143151
     12        1          -0.000262981   -0.000224877    0.000307164
     13        1          -0.000144264    0.000184284   -0.000060794
     14        6           0.000062581   -0.000299787   -0.000585420
     15        1          -0.000008540   -0.000011796    0.000040845
     16        1           0.000120115   -0.000002363   -0.000056873
     17        1           0.000199442    0.000065730    0.000053657
     18        6           0.000056881    0.000050756   -0.000446470
     19        1           0.000617964   -0.000088319   -0.000196449
     20        1           0.000087826   -0.000046242   -0.000038303
     21        1          -0.000010848    0.000112927   -0.000225705
     22        8           0.000536421    0.000168855   -0.001459508
     23        1          -0.000116322   -0.000233342    0.000398196
     24        1           0.000163473   -0.000484499   -0.000563294
     25        6          -0.001475324    0.001647887    0.001300568
     26        1           0.000044522    0.000229526    0.000363033
     27        1          -0.000040361   -0.000040234   -0.000006538
     28        1          -0.000173729    0.000028975   -0.000016371
     29        8          -0.000492625   -0.000348920    0.001246842
 -------------------------------------------------------------------
 Cartesian Forces:  Max     0.002264429 RMS     0.000698622

 GradGradGradGradGradGradGradGradGradGradGradGradGradGradGradGradGradGrad
 Berny optimization.
 Using GEDIIS/GDIIS optimizer.
 FormGI is forming the generalized inverse of G from B-inverse, IUseBI=4.
 Internal  Forces:  Max     0.002810938 RMS     0.000388128
 Search for a local minimum.
 Step number   2 out of a maximum of  174
 All quantities printed in internal units (Hartrees-Bohrs-Radians)
 Mixed Optimization -- En-DIIS/RFO-DIIS
 Update second derivatives using D2CorX and points    1    2
 DE= -8.48D-04 DEPred=-9.33D-04 R= 9.09D-01
 TightC=F SS=  1.41D+00  RLast= 2.35D-01 DXNew= 5.0454D-01 7.0648D-01
 Trust test= 9.09D-01 RLast= 2.35D-01 DXMaxT set to 5.05D-01
 ITU=  1  0
 Use linear search instead of GDIIS.
     Eigenvalues ---    0.00238   0.00272   0.00416   0.00467   0.00909
     Eigenvalues ---    0.01409   0.01516   0.02245   0.02774   0.02894
     Eigenvalues ---    0.02898   0.03165   0.03663   0.03773   0.04121
     Eigenvalues ---    0.04404   0.04707   0.04852   0.05237   0.05312
     Eigenvalues ---    0.05360   0.05558   0.05658   0.05671   0.05708
     Eigenvalues ---    0.05767   0.05789   0.06395   0.06775   0.07069
     Eigenvalues ---    0.07247   0.07412   0.08400   0.08766   0.09318
     Eigenvalues ---    0.09658   0.10265   0.12185   0.13128   0.15894
     Eigenvalues ---    0.16000   0.16000   0.16000   0.16000   0.16000
     Eigenvalues ---    0.16000   0.16000   0.16000   0.16128   0.16831
     Eigenvalues ---    0.18823   0.21084   0.22602   0.24007   0.24965
     Eigenvalues ---    0.25310   0.26711   0.27523   0.28557   0.29379
     Eigenvalues ---    0.29813   0.30761   0.34298   0.34525   0.34561
     Eigenvalues ---    0.34593   0.34622   0.34691   0.34722   0.34753
     Eigenvalues ---    0.34813   0.34830   0.34866   0.34935   0.35084
     Eigenvalues ---    0.35151   0.35226   0.35689   0.42217   0.51105
     Eigenvalues ---    0.56279
 RFO step:  Lambda=-2.18168679D-04 EMin= 2.38377997D-03
 Quartic linear search produced a step of -0.04077.
 Iteration  1 RMS(Cart)=  0.01500648 RMS(Int)=  0.00008818
 Iteration  2 RMS(Cart)=  0.00012051 RMS(Int)=  0.00002021
 Iteration  3 RMS(Cart)=  0.00000001 RMS(Int)=  0.00002021
 Variable       Old X    -DE/DX   Delta X   Delta X   Delta X     New X
                                 (Linear)    (Quad)   (Total)
    R1        2.06931  -0.00026  -0.00038   0.00066   0.00029   2.06959
    R2        2.06651   0.00018  -0.00025   0.00139   0.00114   2.06766
    R3        2.93543  -0.00139   0.00003  -0.00538  -0.00534   2.93009
    R4        2.88347   0.00094  -0.00044   0.00426   0.00385   2.88732
    R5        2.98714   0.00066  -0.00115   0.00645   0.00528   2.99242
    R6        2.69041   0.00076  -0.00023   0.00257   0.00234   2.69275
    R7        2.07471  -0.00035  -0.00026  -0.00001  -0.00027   2.07443
    R8        2.91828  -0.00013  -0.00025   0.00090   0.00062   2.91890
    R9        2.95163  -0.00281  -0.00023  -0.00913  -0.00937   2.94226
   R10        2.58976   0.00111  -0.00012   0.00253   0.00241   2.59217
   R11        2.06956   0.00005  -0.00034   0.00138   0.00104   2.07060
   R12        2.95060  -0.00150  -0.00065  -0.00337  -0.00403   2.94656
   R13        2.92624   0.00029  -0.00012   0.00249   0.00238   2.92862
   R14        2.94710  -0.00046  -0.00017  -0.00078  -0.00093   2.94618
   R15        2.89497  -0.00006  -0.00043   0.00138   0.00095   2.89592
   R16        2.88639  -0.00092  -0.00036  -0.00160  -0.00196   2.88442
   R17        2.07027  -0.00002  -0.00034   0.00119   0.00085   2.07113
   R18        2.92738  -0.00050  -0.00021  -0.00124  -0.00146   2.92592
   R19        2.06817  -0.00040  -0.00039   0.00031  -0.00008   2.06809
   R20        2.06073   0.00015  -0.00032   0.00159   0.00127   2.06200
   R21        2.07068   0.00001  -0.00029   0.00111   0.00082   2.07149
   R22        2.06598   0.00005  -0.00028   0.00115   0.00088   2.06685
   R23        2.07094  -0.00008  -0.00030   0.00086   0.00056   2.07150
   R24        2.06560   0.00042  -0.00030   0.00224   0.00194   2.06755
   R25        2.06865   0.00002  -0.00030   0.00115   0.00085   2.06950
   R26        2.07261  -0.00004  -0.00032   0.00106   0.00074   2.07336
   R27        1.81591   0.00007  -0.00039   0.00155   0.00116   1.81708
   R28        2.06563   0.00018  -0.00033   0.00168   0.00135   2.06698
   R29        2.06322  -0.00003  -0.00036   0.00124   0.00088   2.06410
   R30        2.06169   0.00003  -0.00030   0.00121   0.00090   2.06260
    A1        1.86739   0.00004  -0.00006   0.00135   0.00128   1.86867
    A2        1.92301  -0.00027  -0.00062   0.00075   0.00015   1.92316
    A3        1.92641   0.00000  -0.00029  -0.00067  -0.00096   1.92546
    A4        1.85217   0.00031   0.00040   0.00142   0.00184   1.85401
    A5        1.91302  -0.00010   0.00038   0.00008   0.00049   1.91350
    A6        1.97726   0.00003   0.00021  -0.00263  -0.00248   1.97478
    A7        1.98381  -0.00013  -0.00007  -0.00147  -0.00165   1.98216
    A8        1.84157   0.00064  -0.00008   0.00327   0.00323   1.84480
    A9        1.91049   0.00017  -0.00025   0.00604   0.00580   1.91629
   A10        1.98597  -0.00060   0.00040  -0.00705  -0.00663   1.97934
   A11        1.83596  -0.00018  -0.00004  -0.00247  -0.00246   1.83349
   A12        1.90546   0.00012   0.00002   0.00230   0.00227   1.90774
   A13        1.94845   0.00026   0.00036  -0.00196  -0.00169   1.94676
   A14        1.95619  -0.00085  -0.00057  -0.00472  -0.00524   1.95095
   A15        1.93995  -0.00017   0.00108  -0.00560  -0.00449   1.93546
   A16        1.89528   0.00032  -0.00033   0.00330   0.00299   1.89826
   A17        1.94076  -0.00013  -0.00007   0.00150   0.00145   1.94221
   A18        1.77610   0.00057  -0.00060   0.00849   0.00784   1.78394
   A19        1.91930   0.00026   0.00003   0.00328   0.00331   1.92261
   A20        1.95233  -0.00063  -0.00069  -0.00748  -0.00819   1.94414
   A21        1.89149   0.00031   0.00078   0.00332   0.00406   1.89556
   A22        2.04639   0.00015   0.00008  -0.00127  -0.00118   2.04521
   A23        2.08568  -0.00009  -0.00013   0.00168   0.00154   2.08722
   A24        1.53938  -0.00011  -0.00009  -0.00069  -0.00077   1.53861
   A25        1.48711   0.00042   0.00010   0.00201   0.00210   1.48921
   A26        1.94561  -0.00036   0.00005  -0.00339  -0.00333   1.94228
   A27        2.08816  -0.00043  -0.00057  -0.00353  -0.00410   2.08406
   A28        1.95531  -0.00027   0.00013   0.00101   0.00115   1.95646
   A29        2.07498  -0.00020  -0.00012  -0.00018  -0.00030   2.07468
   A30        1.88762   0.00067   0.00034   0.00334   0.00366   1.89128
   A31        1.94148  -0.00030  -0.00006  -0.00168  -0.00175   1.93973
   A32        1.94281  -0.00013   0.00008  -0.00071  -0.00062   1.94219
   A33        1.89362   0.00043   0.00025   0.00141   0.00165   1.89527
   A34        2.04205   0.00033   0.00005   0.00049   0.00054   2.04258
   A35        1.54017  -0.00019  -0.00022  -0.00033  -0.00054   1.53963
   A36        2.06818  -0.00013  -0.00015   0.00092   0.00078   2.06896
   A37        1.50100  -0.00013  -0.00005   0.00032   0.00026   1.50127
   A38        2.05579  -0.00004   0.00023  -0.00250  -0.00227   2.05352
   A39        1.96410   0.00014   0.00001   0.00216   0.00218   1.96627
   A40        2.03664  -0.00019  -0.00005  -0.00096  -0.00102   2.03562
   A41        1.98453   0.00018  -0.00005  -0.00049  -0.00053   1.98401
   A42        1.89870   0.00003  -0.00008   0.00122   0.00114   1.89984
   A43        1.92595   0.00005   0.00012   0.00005   0.00017   1.92612
   A44        1.97378  -0.00011  -0.00016  -0.00012  -0.00028   1.97350
   A45        1.92313  -0.00025  -0.00001  -0.00158  -0.00159   1.92153
   A46        1.87961   0.00006  -0.00000   0.00057   0.00057   1.88018
   A47        1.88145   0.00011   0.00003   0.00061   0.00064   1.88210
   A48        1.87677   0.00016   0.00003   0.00056   0.00059   1.87736
   A49        1.98771  -0.00055  -0.00039  -0.00229  -0.00268   1.98503
   A50        1.92577   0.00008   0.00003   0.00020   0.00022   1.92599
   A51        1.92057  -0.00019   0.00018  -0.00122  -0.00104   1.91953
   A52        1.86883   0.00013   0.00017  -0.00093  -0.00076   1.86807
   A53        1.87423   0.00043   0.00003   0.00270   0.00273   1.87696
   A54        1.88290   0.00016  -0.00000   0.00182   0.00182   1.88472
   A55        1.91160  -0.00077  -0.00007  -0.00430  -0.00438   1.90722
   A56        1.94323  -0.00050   0.00005  -0.00323  -0.00318   1.94004
   A57        1.89446   0.00009  -0.00030   0.00148   0.00118   1.89564
   A58        1.90549  -0.00011   0.00005  -0.00060  -0.00055   1.90494
   A59        1.91141   0.00015  -0.00006   0.00071   0.00066   1.91207
   A60        1.89089   0.00034   0.00011   0.00188   0.00198   1.89287
   A61        1.91841   0.00003   0.00015  -0.00025  -0.00010   1.91831
    D1        1.88405  -0.00015   0.00067  -0.02596  -0.02529   1.85876
    D2       -2.21123  -0.00053   0.00108  -0.03349  -0.03242  -2.24366
    D3       -0.16286   0.00005   0.00094  -0.02603  -0.02508  -0.18793
    D4       -2.38345  -0.00007   0.00051  -0.02323  -0.02270  -2.40616
    D5       -0.19555  -0.00044   0.00092  -0.03075  -0.02983  -0.22539
    D6        1.85283   0.00013   0.00078  -0.02329  -0.02249   1.83034
    D7       -0.28361   0.00003   0.00137  -0.02372  -0.02233  -0.30593
    D8        1.90430  -0.00034   0.00178  -0.03124  -0.02946   1.87484
    D9       -2.33051   0.00023   0.00164  -0.02378  -0.02211  -2.35262
   D10       -1.16869  -0.00008  -0.00053   0.01062   0.01010  -1.15859
   D11        1.14239  -0.00000  -0.00044   0.00918   0.00875   1.15114
   D12       -2.83500   0.00007  -0.00036   0.01102   0.01067  -2.82433
   D13        3.06202  -0.00007  -0.00051   0.00932   0.00880   3.07082
   D14       -0.91009   0.00001  -0.00043   0.00788   0.00746  -0.90263
   D15        1.39571   0.00008  -0.00035   0.00972   0.00937   1.40509
   D16        0.99711  -0.00041  -0.00141   0.00914   0.00773   1.00484
   D17       -2.97500  -0.00034  -0.00132   0.00771   0.00638  -2.96861
   D18       -0.66920  -0.00026  -0.00125   0.00954   0.00830  -0.66090
   D19        0.27151   0.00019  -0.00065   0.02825   0.02762   0.29912
   D20        2.40216   0.00019  -0.00123   0.02771   0.02650   2.42866
   D21       -1.90650   0.00029  -0.00167   0.03196   0.03034  -1.87616
   D22       -1.83716  -0.00010  -0.00080   0.03047   0.02967  -1.80749
   D23        0.29349  -0.00011  -0.00138   0.02992   0.02855   0.32205
   D24        2.26802  -0.00000  -0.00182   0.03417   0.03239   2.30041
   D25        2.36124   0.00020  -0.00102   0.03322   0.03218   2.39343
   D26       -1.79128   0.00020  -0.00160   0.03268   0.03107  -1.76022
   D27        0.18324   0.00030  -0.00204   0.03693   0.03490   0.21814
   D28        2.91922   0.00011   0.00051  -0.00564  -0.00508   2.91414
   D29       -1.17741   0.00003   0.00062  -0.00970  -0.00912  -1.18653
   D30        0.86745  -0.00049   0.00084  -0.01559  -0.01476   0.85269
   D31        2.99976  -0.00001   0.00022  -0.01244  -0.01219   2.98757
   D32       -0.97753  -0.00012  -0.00022  -0.01772  -0.01790  -0.99543
   D33        0.69102  -0.00034  -0.00026  -0.01985  -0.02009   0.67093
   D34        0.83443   0.00066   0.00094  -0.00746  -0.00651   0.82792
   D35        3.14032   0.00055   0.00049  -0.01273  -0.01222   3.12810
   D36       -1.47431   0.00033   0.00046  -0.01487  -0.01442  -1.48873
   D37       -1.10587  -0.00013   0.00186  -0.02011  -0.01824  -1.12411
   D38        1.20002  -0.00024   0.00142  -0.02539  -0.02395   1.17607
   D39        2.86858  -0.00046   0.00139  -0.02752  -0.02614   2.84243
   D40        1.04091  -0.00014  -0.00161  -0.00266  -0.00424   1.03667
   D41       -1.06431  -0.00008  -0.00137  -0.00251  -0.00385  -1.06816
   D42        3.12784  -0.00010  -0.00141  -0.00273  -0.00411   3.12373
   D43       -3.08155  -0.00015  -0.00176  -0.00599  -0.00781  -3.08936
   D44        1.09641  -0.00009  -0.00153  -0.00584  -0.00741   1.08900
   D45       -0.99462  -0.00011  -0.00156  -0.00606  -0.00768  -1.00230
   D46       -1.03308   0.00011  -0.00226   0.00118  -0.00106  -1.03414
   D47       -3.13830   0.00017  -0.00203   0.00134  -0.00067  -3.13897
   D48        1.05385   0.00015  -0.00206   0.00111  -0.00093   1.05292
   D49        1.44950   0.00022   0.00047   0.00398   0.00441   1.45391
   D50       -2.88226   0.00007   0.00065   0.00561   0.00624  -2.87602
   D51       -0.65655   0.00030   0.00068   0.00381   0.00447  -0.65208
   D52       -2.59351   0.00012  -0.00008   0.00028   0.00020  -2.59330
   D53       -0.64208  -0.00003   0.00011   0.00192   0.00203  -0.64005
   D54        1.58363   0.00020   0.00013   0.00011   0.00026   1.58389
   D55       -0.45465  -0.00000  -0.00026   0.00146   0.00119  -0.45346
   D56        1.49678  -0.00015  -0.00008   0.00309   0.00302   1.49980
   D57       -2.56070   0.00008  -0.00005   0.00129   0.00125  -2.55945
   D58       -1.50545   0.00071   0.00096   0.00649   0.00749  -1.49795
   D59        0.55705   0.00041   0.00092   0.00507   0.00601   0.56307
   D60        2.78742   0.00055   0.00104   0.00665   0.00772   2.79514
   D61        2.56172   0.00011   0.00028  -0.00277  -0.00248   2.55924
   D62       -1.65896  -0.00018   0.00024  -0.00420  -0.00396  -1.66292
   D63        0.57140  -0.00004   0.00035  -0.00261  -0.00225   0.56915
   D64        0.45742   0.00003   0.00028  -0.00132  -0.00104   0.45639
   D65        2.51992  -0.00026   0.00024  -0.00274  -0.00252   2.51741
   D66       -1.53289  -0.00012   0.00036  -0.00116  -0.00081  -1.53371
   D67       -1.45118  -0.00022   0.00010  -0.00206  -0.00194  -1.45312
   D68        2.57226  -0.00003   0.00000   0.00017   0.00018   2.57244
   D69        0.45445   0.00014   0.00028  -0.00084  -0.00056   0.45389
   D70        2.89038   0.00002  -0.00000   0.00073   0.00074   2.89112
   D71        0.63064   0.00021  -0.00010   0.00296   0.00286   0.63350
   D72       -1.48717   0.00038   0.00018   0.00195   0.00212  -1.48505
   D73        0.66715  -0.00052  -0.00053  -0.00503  -0.00554   0.66160
   D74       -1.59260  -0.00033  -0.00063  -0.00280  -0.00342  -1.59602
   D75        2.57278  -0.00016  -0.00035  -0.00381  -0.00416   2.56861
   D76        1.26402  -0.00013  -0.00049   0.00627   0.00577   1.26979
   D77       -0.84255  -0.00017  -0.00047   0.00558   0.00511  -0.83743
   D78       -2.94345  -0.00012  -0.00039   0.00607   0.00568  -2.93778
   D79        2.89715   0.00008  -0.00030   0.00755   0.00725   2.90440
   D80        0.79058   0.00005  -0.00027   0.00686   0.00659   0.79717
   D81       -1.31032   0.00009  -0.00019   0.00735   0.00715  -1.30317
   D82       -1.06595   0.00017  -0.00005   0.01100   0.01095  -1.05500
   D83        3.11067   0.00014  -0.00003   0.01031   0.01029   3.12096
   D84        1.00976   0.00018   0.00005   0.01080   0.01085   1.02062
   D85        0.85529   0.00002  -0.00021  -0.00665  -0.00686   0.84843
   D86       -1.24682   0.00018  -0.00018  -0.00401  -0.00420  -1.25102
   D87        2.96058   0.00005  -0.00031  -0.00562  -0.00593   2.95465
   D88       -0.92108  -0.00011   0.00012  -0.00679  -0.00666  -0.92775
   D89       -3.02320   0.00004   0.00015  -0.00416  -0.00400  -3.02720
   D90        1.18421  -0.00008   0.00002  -0.00577  -0.00574   1.17847
   D91        3.10748  -0.00021  -0.00030  -0.01135  -0.01166   3.09583
   D92        1.00537  -0.00006  -0.00028  -0.00872  -0.00899   0.99638
   D93       -1.07041  -0.00018  -0.00040  -0.01033  -0.01073  -1.08114
   D94        1.49388  -0.00021  -0.00032   0.00001  -0.00032   1.49356
   D95       -0.58664  -0.00005  -0.00055   0.00287   0.00232  -0.58432
   D96       -2.81910  -0.00009  -0.00034   0.00247   0.00213  -2.81697
   D97       -0.45799   0.00014  -0.00020   0.00176   0.00156  -0.45643
   D98       -2.53851   0.00029  -0.00043   0.00462   0.00420  -2.53431
   D99        1.51222   0.00025  -0.00022   0.00422   0.00401   1.51623
   D100      -2.55262  -0.00010  -0.00009   0.00113   0.00104  -2.55158
   D101       1.65005   0.00006  -0.00032   0.00400   0.00368   1.65373
   D102      -0.58241   0.00002  -0.00011   0.00360   0.00349  -0.57892
         Item               Value     Threshold  Converged?
 Maximum Force            0.002811     0.000450     NO 
 RMS     Force            0.000388     0.000300     NO 
 Maximum Displacement     0.077530     0.001800     NO 
 RMS     Displacement     0.015018     0.001200     NO 
 Predicted change in Energy=-1.132378D-04
 GradGradGradGradGradGradGradGradGradGradGradGradGradGradGradGradGradGrad

                          Input orientation:                          
 ---------------------------------------------------------------------
 Center     Atomic      Atomic             Coordinates (Angstroms)
 Number     Number       Type             X           Y           Z
 ---------------------------------------------------------------------
      1          6           0        0.198094    1.623136    0.783753
      2          1           0       -0.168559    1.694443    1.813269
      3          1           0        0.646139    2.589799    0.534764
      4          6           0        1.341435    0.579643    0.693971
      5          6           0        0.911149   -0.772135   -0.009656
      6          6           0       -0.394932   -0.600894   -0.816293
      7          1           0       -0.587881   -1.496678   -1.417069
      8          6           0       -1.557030   -0.084440    0.085970
      9          6           0       -0.957659    1.331467   -0.172099
     10          1           0       -1.661612    2.170512   -0.212755
     11          6           0       -0.374977    0.789594   -1.500325
     12          1           0        0.595549    1.189687   -1.809664
     13          1           0       -1.067300    0.854375   -2.341235
     14          6           0       -2.916091   -0.268503   -0.597768
     15          1           0       -3.198318   -1.327700   -0.606393
     16          1           0       -2.927401    0.087573   -1.631852
     17          1           0       -3.690664    0.280911   -0.050214
     18          6           0       -1.669874   -0.586225    1.523081
     19          1           0       -0.730425   -0.537103    2.081717
     20          1           0       -1.997113   -1.631231    1.537026
     21          1           0       -2.411713    0.008436    2.070658
     22          8           0        2.417707    1.242565    0.036220
     23          1           0        3.218820    0.719511    0.132243
     24          1           0        1.658044    0.287276    1.703585
     25          6           0        2.021203   -1.306784   -0.961556
     26          1           0        2.951755   -1.492809   -0.417619
     27          1           0        2.196959   -0.564753   -1.743579
     28          1           0        1.688358   -2.245553   -1.407934
     29          8           0        0.800998   -1.787052    0.906545
 ---------------------------------------------------------------------
                    Distance matrix (angstroms):
                    1          2          3          4          5
     1  C    0.000000
     2  H    1.095181   0.000000
     3  H    1.094156   1.760674   0.000000
     4  C    1.550538   2.185335   2.132959   0.000000
     5  C    2.622074   3.251589   3.416025   1.583522   0.000000
     6  C    2.803237   3.497772   3.617970   2.586413   1.544614
     7  H    3.898028   4.560063   4.693800   3.534100   2.180107
     8  C    2.546209   2.841802   3.493841   3.035090   2.563976
     9  C    1.527903   2.167052   2.157596   2.569270   2.818505
    10  H    2.179714   2.561371   2.461768   3.517287   3.914016
    11  C    2.498043   3.441114   2.902586   2.793759   2.513009
    12  H    2.659260   3.736882   2.731157   2.682665   2.681115
    13  H    3.458000   4.332822   3.770801   3.884579   3.463532
    14  C    3.896800   4.149118   4.705529   4.529290   3.904777
    15  H    4.709092   4.916049   5.606147   5.092961   4.189566
    16  H    4.238139   4.697031   4.870888   4.886159   4.255007
    17  H    4.197560   4.227986   4.947831   5.095593   4.720935
    18  C    2.986166   2.745833   4.053125   3.333865   3.007578
    19  H    2.685795   2.316799   3.750402   2.732319   2.669054
    20  H    3.997156   3.805262   5.080198   4.092017   3.404153
    21  H    3.327833   2.817908   4.286358   4.038274   3.997300
    22  O    2.372830   3.170311   2.280798   1.424943   2.516116
    23  H    3.219595   3.905212   3.206039   1.964606   2.751452
    24  H    2.182216   2.308383   2.773393   1.097743   2.148348
    25  C    3.867075   4.637034   4.394672   2.600282   1.556979
    26  H    4.328401   4.987163   4.784410   2.850231   2.202243
    27  H    3.894834   4.832267   4.188924   2.825458   2.168595
    28  H    4.689471   5.417367   5.314220   3.538375   2.174901
    29  O    3.465250   3.725989   4.395342   2.436905   1.371719
                    6          7          8          9         10
     6  C    0.000000
     7  H    1.095715   0.000000
     8  C    1.559254   2.278770   0.000000
     9  C    2.113212   3.112088   1.559051   0.000000
    10  H    3.106353   4.006440   2.277056   1.095993   0.000000
    11  C    1.549759   2.297673   2.162757   1.548331   2.284776
    12  H    2.274647   2.961621   3.138539   2.261454   2.933754
    13  H    2.212540   2.571259   2.648119   2.223688   2.572130
    14  C    2.552348   2.756852   1.532457   2.564480   2.769612
    15  H    2.903666   2.738637   2.172300   3.504331   3.841081
    16  H    2.748185   2.833608   2.204182   2.749188   2.820407
    17  H    3.496613   3.828234   2.168968   2.930502   2.777421
    18  C    2.664276   3.262533   1.526372   2.656771   3.257729
    19  H    2.918062   3.630787   2.207076   2.936474   3.669182
    20  H    3.027654   3.275778   2.166056   3.574794   4.198517
    21  H    3.573958   4.213784   2.162891   2.982389   3.232831
    22  O    3.469302   4.318456   4.190698   3.382956   4.190933
    23  H    3.962624   4.669351   4.843265   4.232031   5.103238
    24  H    3.369472   4.238532   3.618225   3.383848   4.270720
    25  C    2.521327   2.655348   3.923670   4.056751   5.120100
    26  H    3.486368   3.678034   4.750393   4.829112   5.894492
    27  H    2.753010   2.954729   4.203615   4.002101   4.971284
    28  H    2.719383   2.396281   4.175488   4.617767   5.670308
    29  O    2.409438   2.722588   3.022007   3.739186   4.793704
                   11         12         13         14         15
    11  C    0.000000
    12  H    1.094389   0.000000
    13  H    1.091163   1.777658   0.000000
    14  C    2.896798   3.990818   2.778229   0.000000
    15  H    3.640508   4.709408   3.508898   1.096186   0.000000
    16  H    2.650471   3.695599   2.133350   1.093732   1.768604
    17  H    3.654498   4.721563   3.529826   1.096190   1.771826
    18  C    3.565196   4.403771   4.167897   2.480324   2.724075
    19  H    3.836339   4.459021   4.648892   3.468274   3.733828
    20  H    4.209183   5.087220   4.699329   2.694234   2.475736
    21  H    4.184545   5.049344   4.689121   2.729760   3.093640
    22  O    3.219509   2.594291   4.236538   5.579845   6.209585
    23  H    3.947856   3.297517   4.950465   6.256694   6.776157
    24  H    3.827602   3.779704   4.910159   5.150517   5.615015
    25  C    3.229048   2.997356   4.014097   5.058383   5.231632
    26  H    4.177171   3.832137   5.036106   5.996915   6.155184
    27  H    2.916896   2.376329   3.609224   5.248231   5.566353
    28  H    3.671241   3.627188   4.251383   5.076027   5.036321
    29  O    3.716860   4.034969   4.584294   4.287855   4.300525
                   16         17         18         19         20
    16  H    0.000000
    17  H    1.766785   0.000000
    18  C    3.462511   2.703845   0.000000
    19  H    4.359762   3.738622   1.094098   0.000000
    20  H    3.723106   3.007280   1.095133   1.760199   0.000000
    21  H    3.739088   2.491598   1.097172   1.767615   1.773461
    22  O    5.717224   6.184209   4.718426   4.154758   5.477386
    23  H    6.425528   6.925794   5.247733   4.579964   5.891125
    24  H    5.673740   5.628901   3.445377   2.554872   4.131414
    25  C    5.184806   5.998062   4.507403   4.174372   4.742894
    26  H    6.207772   6.884968   5.093885   4.551758   5.322695
    27  H    5.166921   6.184394   5.062008   4.816973   5.430468
    28  H    5.176761   6.095925   4.756253   4.576787   4.757402
    29  O    4.884531   5.036555   2.815548   2.299709   2.872492
                   21         22         23         24         25
    21  H    0.000000
    22  O    5.383800   0.000000
    23  H    5.997164   0.961555   0.000000
    24  H    4.095780   2.066342   2.256538   0.000000
    25  C    5.529455   2.766217   2.595488   3.126642   0.000000
    26  H    6.100167   2.823729   2.295219   3.056451   1.093800
    27  H    6.009726   2.546137   2.492437   3.591562   1.092273
    28  H    5.830236   3.845062   3.675060   4.012193   1.091479
    29  O    3.860110   3.542569   3.567669   2.381730   2.282402
                   26         27         28         29
    26  H    0.000000
    27  H    1.785826   0.000000
    28  H    1.772997   1.787854   0.000000
    29  O    2.542782   3.235101   2.520802   0.000000
 Stoichiometry    C10H17O2(2)
 Framework group  C1[X(C10H17O2)]
 Deg. of freedom    81
 Full point group                 C1      NOp   1
 Largest Abelian subgroup         C1      NOp   1
 Largest concise Abelian subgroup C1      NOp   1
                         Standard orientation:                         
 ---------------------------------------------------------------------
 Center     Atomic      Atomic             Coordinates (Angstroms)
 Number     Number       Type             X           Y           Z
 ---------------------------------------------------------------------
      1          6           0       -0.199316    1.602178   -0.816526
      2          1           0        0.180279    1.656924   -1.842359
      3          1           0       -0.656592    2.570331   -0.591236
      4          6           0       -1.337198    0.553126   -0.722278
      5          6           0       -0.907699   -0.782677    0.011687
      6          6           0        0.386659   -0.588182    0.831835
      7          1           0        0.577342   -1.471506    1.451489
      8          6           0        1.557178   -0.080882   -0.064716
      9          6           0        0.945672    1.335618    0.159403
     10          1           0        1.643787    2.179810    0.193655
     11          6           0        0.349112    0.814483    1.489766
     12          1           0       -0.627843    1.213899    1.779098
     13          1           0        1.029993    0.899191    2.338212
     14          6           0        2.908330   -0.243540    0.639809
     15          1           0        3.197023   -1.300549    0.671632
     16          1           0        2.903933    0.131547    1.667203
     17          1           0        3.686535    0.300724    0.092261
     18          6           0        1.691881   -0.608252   -1.490741
     19          1           0        0.759508   -0.575492   -2.062282
     20          1           0        2.025786   -1.651196   -1.481161
     21          1           0        2.437072   -0.018962   -2.039570
     22          8           0       -2.426070    1.221039   -0.090840
     23          1           0       -3.222584    0.691130   -0.187535
     24          1           0       -1.638786    0.240208   -1.730329
     25          6           0       -2.026714   -1.306920    0.958870
     26          1           0       -2.948915   -1.508934    0.406480
     27          1           0       -2.217278   -0.551796    1.724725
     28          1           0       -1.693868   -2.235151    1.426766
     29          8           0       -0.779282   -1.813526   -0.884122
 ---------------------------------------------------------------------
 Rotational constants (GHZ):           1.4403519           0.8667151           0.7759443
 Standard basis: 6-31++G(d,p) (6D, 7F)
 There are   330 symmetry adapted cartesian basis functions of A   symmetry.
 There are   330 symmetry adapted basis functions of A   symmetry.
   330 basis functions,   520 primitive gaussians,   330 cartesian basis functions
    47 alpha electrons       46 beta electrons
       nuclear repulsion energy       809.6562704281 Hartrees.
 NAtoms=   29 NActive=   29 NUniq=   29 SFac= 1.00D+00 NAtFMM=   60 NAOKFM=F Big=F
 Integral buffers will be    131072 words long.
 Raffenetti 2 integral format.
 Two-electron integral symmetry is turned on.
 Nuclear repulsion after empirical dispersion term =      809.6301355082 Hartrees.
 One-electron integrals computed using PRISM.
 NBasis=   330 RedAO= T EigKep=  1.61D-06  NBF=   330
 NBsUse=   330 1.00D-06 EigRej= -1.00D+00 NBFU=   330
 Initial guess from the checkpoint file:  "Alpha-Pinene-RO-OHup-Odown-conf2-wb97-opt.chk"
 B after Tr=    -0.000000   -0.000000    0.000000
         Rot=    0.999940    0.010901   -0.000119   -0.001282 Ang=   1.26 deg.
 Initial guess <Sx>= 0.0000 <Sy>= 0.0000 <Sz>= 0.5000 <S**2>= 0.7543 S= 0.5021
 ExpMin= 3.60D-02 ExpMax= 5.48D+03 ExpMxC= 8.25D+02 IAcc=3 IRadAn=         7 AccDes= 0.00D+00
 Harris functional with IExCor= 4639 and IRadAn=       7 diagonalized for initial guess.
 HarFok:  IExCor= 4639 AccDes= 0.00D+00 IRadAn=         7 IDoV= 1 UseB2=F ITyADJ=14
 ICtDFT=  3500011 ScaDFX=  1.000000  1.000000  1.000000  1.000000
 FoFCou: FMM=F IPFlag=           0 FMFlag=      100000 FMFlg1=           0
         NFxFlg=           0 DoJE=T BraDBF=F KetDBF=T FulRan=T
         wScrn=  0.000000 ICntrl=       500 IOpCl=  0 I1Cent=   200000004 NGrid=           0
         NMat0=    1 NMatS0=      1 NMatT0=    0 NMatD0=    1 NMtDS0=    0 NMtDT0=    0
 Petite list used in FoFCou.
 Requested convergence on RMS density matrix=1.00D-08 within 128 cycles.
 Requested convergence on MAX density matrix=1.00D-06.
 Requested convergence on             energy=1.00D-06.
 No special actions if energy rises.
 SCF Done:  E(UwB97XD) =  -541.537119433     A.U. after   19 cycles
            NFock= 19  Conv=0.39D-08     -V/T= 2.0093
 <Sx>= 0.0000 <Sy>= 0.0000 <Sz>= 0.5000 <S**2>= 0.7543 S= 0.5021
 <L.S>= 0.000000000000E+00
 Annihilation of the first spin contaminant:
 S**2 before annihilation     0.7543,   after     0.7500
 Calling FoFJK, ICntrl=      2127 FMM=F ISym2X=0 I1Cent= 0 IOpClX= 1 NMat=1 NMatS=1 NMatT=0.
 ***** Axes restored to original set *****
 -------------------------------------------------------------------
 Center     Atomic                   Forces (Hartrees/Bohr)
 Number     Number              X              Y              Z
 -------------------------------------------------------------------
      1        6           0.000682308   -0.000133515    0.000292531
      2        1          -0.000010378   -0.000200981   -0.000419877
      3        1          -0.000171731   -0.000104692    0.000280440
      4        6          -0.000261289    0.000376880    0.000472919
      5        6           0.000317785   -0.000051977   -0.001212211
      6        6           0.000090964   -0.000191020    0.000350181
      7        1          -0.000004365    0.000307202    0.000040355
      8        6           0.000127660   -0.000133686    0.000011676
      9        6          -0.000212376   -0.000070136   -0.000109313
     10        1           0.000272424   -0.000210595   -0.000033203
     11        6          -0.000017534    0.000095636   -0.000564193
     12        1          -0.000352945   -0.000204314    0.000105001
     13        1           0.000181208   -0.000093605    0.000298700
     14        6          -0.000181923    0.000104003    0.000032345
     15        1           0.000120159    0.000293911    0.000031046
     16        1           0.000108701   -0.000088985    0.000293683
     17        1           0.000107003   -0.000115918   -0.000130690
     18        6          -0.000455973    0.000072728    0.000052553
     19        1          -0.000353245    0.000013371   -0.000140020
     20        1           0.000083548    0.000337995    0.000034386
     21        1           0.000185382   -0.000124857   -0.000088294
     22        8           0.000552084   -0.000118520   -0.000310601
     23        1          -0.000496373    0.000431459    0.000163930
     24        1           0.000193986    0.000027841   -0.000367753
     25        6          -0.000510911    0.000486519    0.000930808
     26        1          -0.000087948   -0.000004997   -0.000157297
     27        1          -0.000227646   -0.000291490    0.000196693
     28        1           0.000228532    0.000151455    0.000014018
     29        8           0.000092893   -0.000559711   -0.000067814
 -------------------------------------------------------------------
 Cartesian Forces:  Max     0.001212211 RMS     0.000301051

 GradGradGradGradGradGradGradGradGradGradGradGradGradGradGradGradGradGrad
 Berny optimization.
 Using GEDIIS/GDIIS optimizer.
 FormGI is forming the generalized inverse of G from B-inverse, IUseBI=4.
 Internal  Forces:  Max     0.001144818 RMS     0.000178499
 Search for a local minimum.
 Step number   3 out of a maximum of  174
 All quantities printed in internal units (Hartrees-Bohrs-Radians)
 Mixed Optimization -- En-DIIS/RFO-DIIS
 Swapping is turned off.
 Update second derivatives using D2CorX and points    1    2    3
 DE= -1.16D-04 DEPred=-1.13D-04 R= 1.03D+00
 TightC=F SS=  1.41D+00  RLast= 1.44D-01 DXNew= 8.4853D-01 4.3216D-01
 Trust test= 1.03D+00 RLast= 1.44D-01 DXMaxT set to 5.05D-01
 ITU=  1  1  0
     Eigenvalues ---    0.00197   0.00253   0.00415   0.00466   0.00981
     Eigenvalues ---    0.01361   0.01606   0.02222   0.02775   0.02900
     Eigenvalues ---    0.02902   0.03231   0.03780   0.03860   0.04154
     Eigenvalues ---    0.04409   0.04718   0.04862   0.05252   0.05344
     Eigenvalues ---    0.05369   0.05565   0.05593   0.05680   0.05697
     Eigenvalues ---    0.05718   0.05792   0.06546   0.06766   0.07020
     Eigenvalues ---    0.07240   0.07594   0.08374   0.08822   0.09288
     Eigenvalues ---    0.09707   0.10166   0.12822   0.13194   0.15829
     Eigenvalues ---    0.16000   0.16000   0.16000   0.16000   0.16000
     Eigenvalues ---    0.16000   0.16000   0.16065   0.16172   0.17399
     Eigenvalues ---    0.18763   0.21173   0.22736   0.23237   0.24656
     Eigenvalues ---    0.25263   0.26468   0.27552   0.28425   0.29442
     Eigenvalues ---    0.29839   0.30570   0.34318   0.34526   0.34586
     Eigenvalues ---    0.34608   0.34690   0.34717   0.34748   0.34778
     Eigenvalues ---    0.34829   0.34861   0.34903   0.35005   0.35080
     Eigenvalues ---    0.35152   0.35235   0.36817   0.42060   0.50835
     Eigenvalues ---    0.56879
 En-DIIS/RFO-DIIS/Sim-DIIS IScMMF=       -3 using points:     3    2
 RFO step:  Lambda=-9.87845666D-05.
 DidBck=F Rises=F RFO-DIIS coefs:    1.86825   -0.86825
 Iteration  1 RMS(Cart)=  0.01564263 RMS(Int)=  0.00013388
 Iteration  2 RMS(Cart)=  0.00017281 RMS(Int)=  0.00003711
 Iteration  3 RMS(Cart)=  0.00000001 RMS(Int)=  0.00003711
 Variable       Old X    -DE/DX   Delta X   Delta X   Delta X     New X
                                 (Linear)    (Quad)   (Total)
    R1        2.06959  -0.00040   0.00025  -0.00083  -0.00059   2.06901
    R2        2.06766  -0.00023   0.00099  -0.00083   0.00017   2.06782
    R3        2.93009  -0.00049  -0.00464  -0.00092  -0.00555   2.92454
    R4        2.88732   0.00015   0.00335  -0.00038   0.00297   2.89029
    R5        2.99242   0.00039   0.00458   0.00013   0.00469   2.99711
    R6        2.69275   0.00026   0.00203  -0.00002   0.00201   2.69477
    R7        2.07443  -0.00029  -0.00024  -0.00043  -0.00067   2.07377
    R8        2.91890  -0.00002   0.00054   0.00025   0.00079   2.91968
    R9        2.94226  -0.00114  -0.00813  -0.00031  -0.00844   2.93382
   R10        2.59217   0.00036   0.00209  -0.00009   0.00201   2.59418
   R11        2.07060  -0.00027   0.00090  -0.00080   0.00010   2.07070
   R12        2.94656   0.00020  -0.00350   0.00418   0.00066   2.94723
   R13        2.92862  -0.00016   0.00207  -0.00102   0.00107   2.92969
   R14        2.94618  -0.00016  -0.00080  -0.00108  -0.00186   2.94432
   R15        2.89592  -0.00026   0.00083  -0.00075   0.00008   2.89600
   R16        2.88442  -0.00019  -0.00171   0.00062  -0.00109   2.88334
   R17        2.07113  -0.00033   0.00074  -0.00091  -0.00017   2.07095
   R18        2.92592  -0.00015  -0.00126   0.00152   0.00025   2.92617
   R19        2.06809  -0.00042  -0.00007  -0.00071  -0.00078   2.06731
   R20        2.06200  -0.00035   0.00110  -0.00113  -0.00003   2.06197
   R21        2.07149  -0.00031   0.00071  -0.00090  -0.00019   2.07130
   R22        2.06685  -0.00031   0.00076  -0.00092  -0.00016   2.06669
   R23        2.07150  -0.00020   0.00049  -0.00044   0.00004   2.07154
   R24        2.06755  -0.00037   0.00169  -0.00152   0.00017   2.06771
   R25        2.06950  -0.00035   0.00074  -0.00100  -0.00026   2.06924
   R26        2.07336  -0.00024   0.00064  -0.00060   0.00005   2.07340
   R27        1.81708  -0.00063   0.00101  -0.00113  -0.00013   1.81695
   R28        2.06698  -0.00015   0.00118  -0.00058   0.00060   2.06758
   R29        2.06410  -0.00038   0.00076  -0.00100  -0.00024   2.06386
   R30        2.06260  -0.00021   0.00078  -0.00058   0.00020   2.06280
    A1        1.86867  -0.00000   0.00111  -0.00066   0.00043   1.86910
    A2        1.92316   0.00012   0.00013   0.00092   0.00112   1.92428
    A3        1.92546  -0.00014  -0.00083  -0.00087  -0.00166   1.92379
    A4        1.85401  -0.00009   0.00160  -0.00039   0.00126   1.85527
    A5        1.91350   0.00004   0.00042   0.00036   0.00087   1.91437
    A6        1.97478   0.00006  -0.00215   0.00059  -0.00178   1.97300
    A7        1.98216  -0.00003  -0.00143  -0.00125  -0.00288   1.97928
    A8        1.84480  -0.00020   0.00280  -0.00297  -0.00010   1.84470
    A9        1.91629   0.00013   0.00503   0.00048   0.00555   1.92184
   A10        1.97934   0.00023  -0.00576   0.00337  -0.00236   1.97698
   A11        1.83349  -0.00007  -0.00214   0.00193  -0.00012   1.83337
   A12        1.90774  -0.00005   0.00197  -0.00160   0.00031   1.90805
   A13        1.94676  -0.00007  -0.00147   0.00010  -0.00152   1.94524
   A14        1.95095  -0.00018  -0.00455  -0.00033  -0.00478   1.94617
   A15        1.93546   0.00017  -0.00390   0.00357  -0.00029   1.93518
   A16        1.89826   0.00025   0.00259  -0.00003   0.00259   1.90085
   A17        1.94221  -0.00000   0.00126   0.00075   0.00203   1.94424
   A18        1.78394  -0.00017   0.00681  -0.00445   0.00230   1.78624
   A19        1.92261   0.00003   0.00287  -0.00116   0.00173   1.92434
   A20        1.94414   0.00017  -0.00711   0.01177   0.00460   1.94874
   A21        1.89556  -0.00004   0.00353  -0.00576  -0.00228   1.89328
   A22        2.04521   0.00000  -0.00103  -0.00011  -0.00113   2.04408
   A23        2.08722  -0.00012   0.00134  -0.00247  -0.00115   2.08607
   A24        1.53861  -0.00004  -0.00067  -0.00163  -0.00227   1.53634
   A25        1.48921  -0.00012   0.00182  -0.00143   0.00037   1.48957
   A26        1.94228   0.00003  -0.00289   0.00088  -0.00199   1.94030
   A27        2.08406   0.00027  -0.00356   0.00802   0.00446   2.08852
   A28        1.95646   0.00004   0.00100  -0.00286  -0.00185   1.95461
   A29        2.07468   0.00002  -0.00026  -0.00004  -0.00031   2.07438
   A30        1.89128  -0.00021   0.00318  -0.00388  -0.00072   1.89056
   A31        1.93973   0.00009  -0.00152  -0.00023  -0.00179   1.93794
   A32        1.94219   0.00004  -0.00054  -0.00048  -0.00098   1.94121
   A33        1.89527   0.00001   0.00143   0.00311   0.00448   1.89975
   A34        2.04258  -0.00013   0.00047  -0.00103  -0.00056   2.04202
   A35        1.53963   0.00008  -0.00047  -0.00072  -0.00117   1.53846
   A36        2.06896  -0.00007   0.00068  -0.00040   0.00028   2.06925
   A37        1.50127  -0.00001   0.00023  -0.00062  -0.00042   1.50084
   A38        2.05352  -0.00005  -0.00197   0.00024  -0.00173   2.05179
   A39        1.96627   0.00000   0.00189  -0.00146   0.00045   1.96672
   A40        2.03562   0.00003  -0.00088   0.00119   0.00030   2.03592
   A41        1.98401  -0.00000  -0.00046   0.00038  -0.00005   1.98396
   A42        1.89984   0.00002   0.00099   0.00010   0.00109   1.90092
   A43        1.92612  -0.00006   0.00015  -0.00070  -0.00055   1.92558
   A44        1.97350  -0.00015  -0.00024  -0.00079  -0.00104   1.97246
   A45        1.92153   0.00011  -0.00138   0.00159   0.00021   1.92174
   A46        1.88018   0.00008   0.00049  -0.00002   0.00047   1.88065
   A47        1.88210  -0.00001   0.00056  -0.00013   0.00043   1.88252
   A48        1.87736   0.00003   0.00051   0.00006   0.00057   1.87793
   A49        1.98503   0.00005  -0.00233   0.00191  -0.00042   1.98462
   A50        1.92599   0.00005   0.00020   0.00036   0.00055   1.92655
   A51        1.91953   0.00001  -0.00091   0.00010  -0.00081   1.91871
   A52        1.86807  -0.00003  -0.00066   0.00019  -0.00047   1.86760
   A53        1.87696  -0.00006   0.00237  -0.00181   0.00056   1.87752
   A54        1.88472  -0.00003   0.00158  -0.00094   0.00065   1.88537
   A55        1.90722  -0.00008  -0.00380   0.00137  -0.00243   1.90480
   A56        1.94004   0.00014  -0.00276   0.00242  -0.00034   1.93971
   A57        1.89564  -0.00017   0.00103  -0.00135  -0.00033   1.89531
   A58        1.90494   0.00024  -0.00048   0.00165   0.00117   1.90611
   A59        1.91207   0.00004   0.00057   0.00024   0.00081   1.91287
   A60        1.89287  -0.00016   0.00172  -0.00160   0.00012   1.89299
   A61        1.91831  -0.00010  -0.00008  -0.00137  -0.00145   1.91686
    D1        1.85876  -0.00011  -0.02196  -0.00991  -0.03187   1.82689
    D2       -2.24366   0.00002  -0.02815  -0.00860  -0.03678  -2.28044
    D3       -0.18793  -0.00009  -0.02177  -0.01188  -0.03364  -0.22157
    D4       -2.40616  -0.00010  -0.01971  -0.01043  -0.03011  -2.43627
    D5       -0.22539   0.00003  -0.02590  -0.00913  -0.03502  -0.26041
    D6        1.83034  -0.00008  -0.01952  -0.01240  -0.03188   1.79846
    D7       -0.30593  -0.00007  -0.01939  -0.00990  -0.02924  -0.33518
    D8        1.87484   0.00006  -0.02558  -0.00860  -0.03416   1.84068
    D9       -2.35262  -0.00005  -0.01920  -0.01187  -0.03102  -2.38364
   D10       -1.15859   0.00015   0.00877   0.01436   0.02314  -1.13546
   D11        1.15114   0.00008   0.00760   0.01231   0.01994   1.17107
   D12       -2.82433   0.00003   0.00926   0.01396   0.02326  -2.80107
   D13        3.07082   0.00021   0.00764   0.01547   0.02309   3.09391
   D14       -0.90263   0.00014   0.00647   0.01342   0.01989  -0.88275
   D15        1.40509   0.00009   0.00814   0.01507   0.02321   1.42830
   D16        1.00484   0.00025   0.00671   0.01534   0.02204   1.02688
   D17       -2.96861   0.00018   0.00554   0.01329   0.01884  -2.94978
   D18       -0.66090   0.00013   0.00721   0.01494   0.02216  -0.63873
   D19        0.29912  -0.00003   0.02398  -0.00287   0.02111   0.32023
   D20        2.42866   0.00011   0.02301  -0.00307   0.01996   2.44862
   D21       -1.87616  -0.00010   0.02634  -0.00658   0.01980  -1.85636
   D22       -1.80749   0.00008   0.02576  -0.00055   0.02521  -1.78228
   D23        0.32205   0.00022   0.02479  -0.00075   0.02406   0.34611
   D24        2.30041   0.00001   0.02812  -0.00425   0.02390   2.32431
   D25        2.39343   0.00006   0.02794  -0.00171   0.02621   2.41964
   D26       -1.76022   0.00020   0.02697  -0.00191   0.02506  -1.73516
   D27        0.21814  -0.00001   0.03030  -0.00542   0.02490   0.24305
   D28        2.91414  -0.00012  -0.00441  -0.00709  -0.01142   2.90272
   D29       -1.18653  -0.00016  -0.00792  -0.00865  -0.01665  -1.20318
   D30        0.85269  -0.00013  -0.01281  -0.00523  -0.01804   0.83465
   D31        2.98757  -0.00005  -0.01058   0.00249  -0.00806   2.97952
   D32       -0.99543   0.00012  -0.01554   0.01127  -0.00421  -0.99964
   D33        0.67093   0.00012  -0.01745   0.01138  -0.00605   0.66488
   D34        0.82792   0.00005  -0.00565   0.00286  -0.00278   0.82513
   D35        3.12810   0.00022  -0.01061   0.01164   0.00106   3.12916
   D36       -1.48873   0.00022  -0.01252   0.01175  -0.00078  -1.48951
   D37       -1.12411   0.00012  -0.01584   0.00779  -0.00805  -1.13216
   D38        1.17607   0.00028  -0.02080   0.01657  -0.00421   1.17187
   D39        2.84243   0.00028  -0.02270   0.01668  -0.00604   2.83639
   D40        1.03667  -0.00003  -0.00368  -0.01437  -0.01801   1.01866
   D41       -1.06816  -0.00006  -0.00334  -0.01529  -0.01858  -1.08675
   D42        3.12373   0.00002  -0.00357  -0.01380  -0.01732   3.10641
   D43       -3.08936  -0.00007  -0.00678  -0.01449  -0.02133  -3.11069
   D44        1.08900  -0.00009  -0.00644  -0.01541  -0.02191   1.06709
   D45       -1.00230  -0.00002  -0.00666  -0.01392  -0.02065  -1.02295
   D46       -1.03414  -0.00005  -0.00092  -0.01586  -0.01676  -1.05091
   D47       -3.13897  -0.00008  -0.00058  -0.01678  -0.01734   3.12687
   D48        1.05292  -0.00000  -0.00081  -0.01529  -0.01608   1.03684
   D49        1.45391  -0.00012   0.00383  -0.01028  -0.00649   1.44742
   D50       -2.87602  -0.00012   0.00542  -0.01385  -0.00847  -2.88449
   D51       -0.65208  -0.00014   0.00388  -0.01129  -0.00743  -0.65951
   D52       -2.59330   0.00008   0.00018  -0.00076  -0.00058  -2.59388
   D53       -0.64005   0.00008   0.00176  -0.00433  -0.00256  -0.64261
   D54        1.58389   0.00006   0.00023  -0.00176  -0.00152   1.58237
   D55       -0.45346  -0.00008   0.00104  -0.00462  -0.00358  -0.45704
   D56        1.49980  -0.00008   0.00262  -0.00819  -0.00556   1.49424
   D57       -2.55945  -0.00010   0.00108  -0.00562  -0.00452  -2.56397
   D58       -1.49795  -0.00009   0.00651  -0.00714  -0.00057  -1.49853
   D59        0.56307  -0.00007   0.00522  -0.00607  -0.00081   0.56226
   D60        2.79514  -0.00008   0.00670  -0.00713  -0.00039   2.79475
   D61        2.55924   0.00001  -0.00215   0.00228   0.00015   2.55940
   D62       -1.66292   0.00003  -0.00343   0.00335  -0.00009  -1.66301
   D63        0.56915   0.00002  -0.00196   0.00228   0.00034   0.56949
   D64        0.45639   0.00007  -0.00090   0.00418   0.00328   0.45967
   D65        2.51741   0.00009  -0.00218   0.00525   0.00304   2.52045
   D66       -1.53371   0.00008  -0.00070   0.00419   0.00346  -1.53024
   D67       -1.45312   0.00003  -0.00168   0.00115  -0.00048  -1.45360
   D68        2.57244   0.00001   0.00016   0.00302   0.00320   2.57564
   D69        0.45389   0.00007  -0.00048   0.00418   0.00370   0.45759
   D70        2.89112   0.00004   0.00064   0.00097   0.00165   2.89277
   D71        0.63350   0.00002   0.00248   0.00284   0.00533   0.63882
   D72       -1.48505   0.00008   0.00184   0.00401   0.00583  -1.47922
   D73        0.66160   0.00028  -0.00481   0.00965   0.00487   0.66647
   D74       -1.59602   0.00026  -0.00297   0.01151   0.00855  -1.58747
   D75        2.56861   0.00033  -0.00361   0.01268   0.00905   2.57766
   D76        1.26979   0.00009   0.00501   0.00152   0.00654   1.27633
   D77       -0.83743   0.00013   0.00444   0.00259   0.00704  -0.83040
   D78       -2.93778   0.00012   0.00493   0.00192   0.00686  -2.93092
   D79        2.90440  -0.00002   0.00629  -0.00094   0.00534   2.90974
   D80        0.79717   0.00003   0.00572   0.00013   0.00584   0.80301
   D81       -1.30317   0.00001   0.00621  -0.00054   0.00566  -1.29751
   D82       -1.05500  -0.00013   0.00951  -0.00675   0.00276  -1.05223
   D83        3.12096  -0.00009   0.00893  -0.00568   0.00326   3.12422
   D84        1.02062  -0.00010   0.00942  -0.00635   0.00308   1.02369
   D85        0.84843   0.00001  -0.00596   0.00363  -0.00235   0.84608
   D86       -1.25102  -0.00003  -0.00365   0.00180  -0.00186  -1.25288
   D87        2.95465  -0.00003  -0.00515   0.00267  -0.00250   2.95215
   D88       -0.92775  -0.00003  -0.00579   0.00010  -0.00567  -0.93342
   D89       -3.02720  -0.00007  -0.00348  -0.00173  -0.00519  -3.03238
   D90        1.17847  -0.00007  -0.00498  -0.00086  -0.00582   1.17265
   D91        3.09583   0.00009  -0.01012   0.00810  -0.00202   3.09381
   D92        0.99638   0.00006  -0.00781   0.00628  -0.00154   0.99484
   D93       -1.08114   0.00006  -0.00931   0.00715  -0.00217  -1.08331
   D94        1.49356  -0.00001  -0.00028  -0.00523  -0.00555   1.48801
   D95       -0.58432   0.00005   0.00201  -0.00541  -0.00341  -0.58773
   D96       -2.81697  -0.00001   0.00185  -0.00706  -0.00525  -2.82221
   D97       -0.45643  -0.00013   0.00135  -0.00504  -0.00369  -0.46012
   D98       -2.53431  -0.00007   0.00365  -0.00522  -0.00155  -2.53586
   D99        1.51623  -0.00013   0.00348  -0.00688  -0.00339   1.51284
   D100      -2.55158  -0.00001   0.00090  -0.00329  -0.00239  -2.55398
   D101       1.65373   0.00005   0.00320  -0.00347  -0.00026   1.65347
   D102      -0.57892  -0.00001   0.00303  -0.00512  -0.00209  -0.58101
         Item               Value     Threshold  Converged?
 Maximum Force            0.001145     0.000450     NO 
 RMS     Force            0.000178     0.000300     YES
 Maximum Displacement     0.078290     0.001800     NO 
 RMS     Displacement     0.015642     0.001200     NO 
 Predicted change in Energy=-5.057289D-05
 GradGradGradGradGradGradGradGradGradGradGradGradGradGradGradGradGradGrad

                          Input orientation:                          
 ---------------------------------------------------------------------
 Center     Atomic      Atomic             Coordinates (Angstroms)
 Number     Number       Type             X           Y           Z
 ---------------------------------------------------------------------
      1          6           0        0.199825    1.612944    0.797412
      2          1           0       -0.169702    1.659470    1.826989
      3          1           0        0.638608    2.588946    0.568805
      4          6           0        1.349760    0.583131    0.686963
      5          6           0        0.914828   -0.774787   -0.007514
      6          6           0       -0.393647   -0.604641   -0.811294
      7          1           0       -0.588231   -1.499393   -1.413177
      8          6           0       -1.557747   -0.085433    0.087408
      9          6           0       -0.953491    1.328167   -0.165947
     10          1           0       -1.654836    2.169358   -0.204825
     11          6           0       -0.372761    0.786494   -1.495261
     12          1           0        0.598422    1.183925   -1.804511
     13          1           0       -1.065851    0.852810   -2.335397
     14          6           0       -2.913167   -0.262720   -0.605385
     15          1           0       -3.201772   -1.320103   -0.612427
     16          1           0       -2.913596    0.089976   -1.640600
     17          1           0       -3.688060    0.293702   -0.065365
     18          6           0       -1.683977   -0.585660    1.523337
     19          1           0       -0.747692   -0.543173    2.087967
     20          1           0       -2.018560   -1.628209    1.535988
     21          1           0       -2.425081    0.015312    2.065037
     22          8           0        2.404175    1.254472    0.000659
     23          1           0        3.214055    0.744153    0.090813
     24          1           0        1.694440    0.293578    1.687772
     25          6           0        2.021907   -1.309243   -0.955681
     26          1           0        2.958984   -1.473103   -0.415192
     27          1           0        2.181081   -0.578725   -1.751793
     28          1           0        1.699446   -2.259867   -1.384505
     29          8           0        0.807300   -1.784312    0.916512
 ---------------------------------------------------------------------
                    Distance matrix (angstroms):
                    1          2          3          4          5
     1  C    0.000000
     2  H    1.094871   0.000000
     3  H    1.094245   1.760772   0.000000
     4  C    1.547600   2.183329   2.131430   0.000000
     5  C    2.619236   3.235307   3.423907   1.586003   0.000000
     6  C    2.803182   3.483803   3.628942   2.587478   1.545031
     7  H    3.897997   4.544476   4.706156   3.536001   2.181772
     8  C    2.545122   2.827984   3.493998   3.043031   2.568627
     9  C    1.529476   2.166998   2.159677   2.566612   2.817469
    10  H    2.180330   2.567854   2.456510   3.512690   3.912811
    11  C    2.503443   3.441027   2.920970   2.787568   2.511748
    12  H    2.667010   3.742185   2.758319   2.670750   2.676913
    13  H    3.463269   4.333502   3.788633   3.878474   3.462831
    14  C    3.895725   4.139789   4.703809   4.534112   3.908095
    15  H    4.707576   4.901230   5.605755   5.101682   4.196390
    16  H    4.237537   4.692167   4.872830   4.882310   4.251072
    17  H    4.195287   4.221987   4.938661   5.101901   4.725632
    18  C    2.984885   2.725040   4.047673   3.356956   3.022096
    19  H    2.685547   2.292121   3.746979   2.762368   2.684894
    20  H    3.996473   3.783092   5.077438   4.117820   3.422790
    21  H    3.324069   2.801189   4.271826   4.058439   4.009329
    22  O    2.371177   3.181878   2.284915   1.426010   2.517163
    23  H    3.215535   3.911767   3.203852   1.963904   2.757406
    24  H    2.183425   2.315182   2.763256   1.097389   2.150161
    25  C    3.864259   4.621651   4.408339   2.594444   1.552510
    26  H    4.313590   4.962768   4.780444   2.834158   2.198277
    27  H    3.902209   4.831498   4.218831   2.826400   2.164335
    28  H    4.691300   5.400797   5.334022   3.534954   2.171910
    29  O    3.453196   3.693661   4.390301   2.439619   1.372781
                    6          7          8          9         10
     6  C    0.000000
     7  H    1.095768   0.000000
     8  C    1.559606   2.278377   0.000000
     9  C    2.113207   3.111928   1.558068   0.000000
    10  H    3.107003   4.007180   2.275721   1.095900   0.000000
    11  C    1.550324   2.297487   2.160854   1.548461   2.285006
    12  H    2.273686   2.959980   3.136828   2.261445   2.933810
    13  H    2.213348   2.571278   2.644285   2.223758   2.572846
    14  C    2.550939   2.754491   1.532500   2.562099   2.767462
    15  H    2.904651   2.739333   2.171865   3.502491   3.838683
    16  H    2.742331   2.825799   2.203430   2.747676   2.823075
    17  H    3.495223   3.826321   2.169174   2.925423   2.769754
    18  C    2.667549   3.264765   1.525796   2.655188   3.252309
    19  H    2.921445   3.632877   2.206344   2.936732   3.665737
    20  H    3.032782   3.280245   2.165847   3.573669   4.193356
    21  H    3.575520   4.215012   2.161813   2.977659   3.222649
    22  O    3.455919   4.305484   4.183263   3.362604   4.165910
    23  H    3.955825   4.663996   4.843378   4.216093   5.081801
    24  H    3.378200   4.247495   3.644384   3.393846   4.279967
    25  C    2.520360   2.656742   3.924241   4.053715   5.116921
    26  H    3.485865   3.685023   4.751746   4.818371   5.882101
    27  H    2.741247   2.937920   4.195811   3.997085   4.965816
    28  H    2.729356   2.410935   4.183778   4.625683   5.679867
    29  O    2.412304   2.730593   3.027713   3.736258   4.790721
                   11         12         13         14         15
    11  C    0.000000
    12  H    1.093976   0.000000
    13  H    1.091146   1.778000   0.000000
    14  C    2.889012   3.982705   2.765849   0.000000
    15  H    3.635994   4.704540   3.500333   1.096085   0.000000
    16  H    2.638580   3.682100   2.116322   1.093647   1.768759
    17  H    3.643989   4.710738   3.513065   1.096214   1.772038
    18  C    3.565674   4.406286   4.164265   2.479245   2.721139
    19  H    3.840327   4.466125   4.649316   3.467287   3.730718
    20  H    4.210453   5.090739   4.695820   2.692649   2.471964
    21  H    4.181204   5.047834   4.681103   2.728860   3.091180
    22  O    3.188753   2.554282   4.202329   5.562668   6.199270
    23  H    3.922075   3.259937   4.920965   6.248306   6.776321
    24  H    3.827268   3.766963   4.910991   5.176686   5.645155
    25  C    3.227646   2.993778   4.014018   5.056963   5.234956
    26  H    4.168076   3.816053   5.029548   5.998613   6.165811
    27  H    2.907188   2.369499   3.596172   5.231201   5.551837
    28  H    3.686004   3.639830   4.270811   5.086435   5.049871
    29  O    3.717289   4.032124   4.586722   4.298056   4.315762
                   16         17         18         19         20
    16  H    0.000000
    17  H    1.767106   0.000000
    18  C    3.461061   2.704367   0.000000
    19  H    4.358237   3.739380   1.094186   0.000000
    20  H    3.720747   3.007541   1.094995   1.759855   0.000000
    21  H    3.738444   2.492234   1.097196   1.768068   1.773785
    22  O    5.685812   6.167882   4.734725   4.186006   5.497969
    23  H    6.401081   6.918561   5.273637   4.619661   5.924262
    24  H    5.688014   5.660813   3.494825   2.612340   4.183620
    25  C    5.175530   5.997151   4.516933   4.185849   4.757681
    26  H    6.199357   6.886739   5.109065   4.568372   5.348561
    27  H    5.139577   6.168629   5.066083   4.829361   5.435798
    28  H    5.183387   6.106232   4.765089   4.581875   4.769888
    29  O    4.888439   5.048810   2.830453   2.308838   2.897171
                   21         22         23         24         25
    21  H    0.000000
    22  O    5.396192   0.000000
    23  H    6.019021   0.961488   0.000000
    24  H    4.146109   2.067218   2.250005   0.000000
    25  C    5.536685   2.762851   2.594763   3.108715   0.000000
    26  H    6.111880   2.814323   2.288521   3.023688   1.094116
    27  H    6.011472   2.545873   2.492436   3.581667   1.092148
    28  H    5.838450   3.842643   3.673519   3.994871   1.091586
    29  O    3.873763   3.552887   3.587113   2.387360   2.281681
                   26         27         28         29
    26  H    0.000000
    27  H    1.786490   0.000000
    28  H    1.773415   1.786928   0.000000
    29  O    2.549516   3.234280   2.513316   0.000000
 Stoichiometry    C10H17O2(2)
 Framework group  C1[X(C10H17O2)]
 Deg. of freedom    81
 Full point group                 C1      NOp   1
 Largest Abelian subgroup         C1      NOp   1
 Largest concise Abelian subgroup C1      NOp   1
                         Standard orientation:                         
 ---------------------------------------------------------------------
 Center     Atomic      Atomic             Coordinates (Angstroms)
 Number     Number       Type             X           Y           Z
 ---------------------------------------------------------------------
      1          6           0       -0.198444    1.583543   -0.846230
      2          1           0        0.188299    1.604211   -1.870313
      3          1           0       -0.647695    2.562288   -0.652314
      4          6           0       -1.343071    0.548852   -0.726612
      5          6           0       -0.910850   -0.786106    0.012628
      6          6           0        0.382511   -0.584247    0.833354
      7          1           0        0.572859   -1.460543    1.463102
      8          6           0        1.558242   -0.081688   -0.059652
      9          6           0        0.940149    1.333957    0.144026
     10          1           0        1.634992    2.180979    0.171326
     11          6           0        0.340482    0.825115    1.477897
     12          1           0       -0.638523    1.223889    1.759517
     13          1           0        1.018647    0.919718    2.327452
     14          6           0        2.902799   -0.229854    0.660605
     15          1           0        3.198423   -1.284510    0.701941
     16          1           0        2.883139    0.151381    1.685465
     17          1           0        3.683007    0.317011    0.118480
     18          6           0        1.712392   -0.620575   -1.478769
     19          1           0        0.785625   -0.600556   -2.060100
     20          1           0        2.054221   -1.660615   -1.456752
     21          1           0        2.458542   -0.029471   -2.024383
     22          8           0       -2.413600    1.231266   -0.077165
     23          1           0       -3.218333    0.712770   -0.166755
     24          1           0       -1.668622    0.229184   -1.724657
     25          6           0       -2.030312   -1.302122    0.956461
     26          1           0       -2.956880   -1.487702    0.404987
     27          1           0       -2.208030   -0.551004    1.729135
     28          1           0       -1.708771   -2.238131    1.416956
     29          8           0       -0.780686   -1.820035   -0.881001
 ---------------------------------------------------------------------
 Rotational constants (GHZ):           1.4407474           0.8668654           0.7760448
 Standard basis: 6-31++G(d,p) (6D, 7F)
 There are   330 symmetry adapted cartesian basis functions of A   symmetry.
 There are   330 symmetry adapted basis functions of A   symmetry.
   330 basis functions,   520 primitive gaussians,   330 cartesian basis functions
    47 alpha electrons       46 beta electrons
       nuclear repulsion energy       809.7194625291 Hartrees.
 NAtoms=   29 NActive=   29 NUniq=   29 SFac= 1.00D+00 NAtFMM=   60 NAOKFM=F Big=F
 Integral buffers will be    131072 words long.
 Raffenetti 2 integral format.
 Two-electron integral symmetry is turned on.
 Nuclear repulsion after empirical dispersion term =      809.6933421636 Hartrees.
 One-electron integrals computed using PRISM.
 NBasis=   330 RedAO= T EigKep=  1.59D-06  NBF=   330
 NBsUse=   330 1.00D-06 EigRej= -1.00D+00 NBFU=   330
 Initial guess from the checkpoint file:  "Alpha-Pinene-RO-OHup-Odown-conf2-wb97-opt.chk"
 B after Tr=     0.000000   -0.000000   -0.000000
         Rot=    0.999992    0.003789    0.001466    0.000004 Ang=   0.47 deg.
 Initial guess <Sx>= 0.0000 <Sy>= 0.0000 <Sz>= 0.5000 <S**2>= 0.7543 S= 0.5021
 ExpMin= 3.60D-02 ExpMax= 5.48D+03 ExpMxC= 8.25D+02 IAcc=3 IRadAn=         7 AccDes= 0.00D+00
 Harris functional with IExCor= 4639 and IRadAn=       7 diagonalized for initial guess.
 HarFok:  IExCor= 4639 AccDes= 0.00D+00 IRadAn=         7 IDoV= 1 UseB2=F ITyADJ=14
 ICtDFT=  3500011 ScaDFX=  1.000000  1.000000  1.000000  1.000000
 FoFCou: FMM=F IPFlag=           0 FMFlag=      100000 FMFlg1=           0
         NFxFlg=           0 DoJE=T BraDBF=F KetDBF=T FulRan=T
         wScrn=  0.000000 ICntrl=       500 IOpCl=  0 I1Cent=   200000004 NGrid=           0
         NMat0=    1 NMatS0=      1 NMatT0=    0 NMatD0=    1 NMtDS0=    0 NMtDT0=    0
 Petite list used in FoFCou.
 Requested convergence on RMS density matrix=1.00D-08 within 128 cycles.
 Requested convergence on MAX density matrix=1.00D-06.
 Requested convergence on             energy=1.00D-06.
 No special actions if energy rises.
 SCF Done:  E(UwB97XD) =  -541.537164274     A.U. after   19 cycles
            NFock= 19  Conv=0.18D-08     -V/T= 2.0093
 <Sx>= 0.0000 <Sy>= 0.0000 <Sz>= 0.5000 <S**2>= 0.7543 S= 0.5021
 <L.S>= 0.000000000000E+00
 Annihilation of the first spin contaminant:
 S**2 before annihilation     0.7543,   after     0.7500
 Calling FoFJK, ICntrl=      2127 FMM=F ISym2X=0 I1Cent= 0 IOpClX= 1 NMat=1 NMatS=1 NMatT=0.
 ***** Axes restored to original set *****
 -------------------------------------------------------------------
 Center     Atomic                   Forces (Hartrees/Bohr)
 Number     Number              X              Y              Z
 -------------------------------------------------------------------
      1        6          -0.000085473    0.000395561   -0.000310764
      2        1          -0.000029234   -0.000034349   -0.000298222
      3        1          -0.000137385   -0.000230115    0.000326007
      4        6           0.000091297   -0.000825558   -0.000564494
      5        6          -0.000684141    0.001196580    0.000582907
      6        6          -0.000019182   -0.000131977    0.000167887
      7        1           0.000156718    0.000202428    0.000090348
      8        6          -0.000044242   -0.000241425    0.000000408
      9        6          -0.000149306    0.000244699    0.000262550
     10        1           0.000208230   -0.000162336   -0.000083336
     11        6           0.000552519    0.000182738   -0.000379981
     12        1          -0.000330323   -0.000027726   -0.000051076
     13        1           0.000291053   -0.000035128    0.000383516
     14        6          -0.000182853   -0.000001743    0.000032874
     15        1           0.000034222    0.000249572   -0.000020754
     16        1          -0.000134852   -0.000158145    0.000349847
     17        1           0.000119156   -0.000150797   -0.000122101
     18        6           0.000045962   -0.000230206    0.000172476
     19        1          -0.000275272   -0.000034094   -0.000187893
     20        1           0.000013670    0.000265470    0.000037288
     21        1           0.000209143   -0.000178011   -0.000045981
     22        8           0.000406291   -0.000486511    0.000266304
     23        1          -0.000383216    0.000530614   -0.000043337
     24        1           0.000034611    0.000220923   -0.000057543
     25        6           0.000423113   -0.000450412    0.000093877
     26        1          -0.000209306   -0.000105655   -0.000347202
     27        1          -0.000034923   -0.000263555    0.000166059
     28        1           0.000261514    0.000119340   -0.000037539
     29        8          -0.000147792    0.000139817   -0.000382125
 -------------------------------------------------------------------
 Cartesian Forces:  Max     0.001196580 RMS     0.000294950

 GradGradGradGradGradGradGradGradGradGradGradGradGradGradGradGradGradGrad
 Berny optimization.
 Using GEDIIS/GDIIS optimizer.
 FormGI is forming the generalized inverse of G from B-inverse, IUseBI=4.
 Internal  Forces:  Max     0.000631670 RMS     0.000156450
 Search for a local minimum.
 Step number   4 out of a maximum of  174
 All quantities printed in internal units (Hartrees-Bohrs-Radians)
 Mixed Optimization -- En-DIIS/RFO-DIIS
 Swapping is turned off.
 Update second derivatives using D2CorX and points    1    2    3    4
 DE= -4.48D-05 DEPred=-5.06D-05 R= 8.87D-01
 TightC=F SS=  1.41D+00  RLast= 1.56D-01 DXNew= 8.4853D-01 4.6866D-01
 Trust test= 8.87D-01 RLast= 1.56D-01 DXMaxT set to 5.05D-01
 ITU=  1  1  1  0
     Eigenvalues ---    0.00122   0.00249   0.00418   0.00465   0.01051
     Eigenvalues ---    0.01323   0.01652   0.02349   0.02775   0.02902
     Eigenvalues ---    0.02921   0.03237   0.03790   0.04129   0.04280
     Eigenvalues ---    0.04452   0.04758   0.04873   0.05270   0.05348
     Eigenvalues ---    0.05378   0.05575   0.05678   0.05691   0.05714
     Eigenvalues ---    0.05787   0.05995   0.06647   0.06750   0.07044
     Eigenvalues ---    0.07563   0.07686   0.08353   0.08845   0.09259
     Eigenvalues ---    0.09687   0.10372   0.12898   0.13022   0.15837
     Eigenvalues ---    0.16000   0.16000   0.16000   0.16000   0.16000
     Eigenvalues ---    0.16000   0.16033   0.16108   0.16326   0.17836
     Eigenvalues ---    0.18712   0.21197   0.23237   0.24397   0.25100
     Eigenvalues ---    0.25419   0.26636   0.27727   0.28823   0.29638
     Eigenvalues ---    0.30063   0.30951   0.34331   0.34526   0.34587
     Eigenvalues ---    0.34606   0.34689   0.34717   0.34747   0.34791
     Eigenvalues ---    0.34830   0.34872   0.34924   0.35005   0.35086
     Eigenvalues ---    0.35153   0.35241   0.37083   0.42038   0.51255
     Eigenvalues ---    0.56956
 En-DIIS/RFO-DIIS/Sim-DIIS IScMMF=       -3 using points:     4    3    2
 RFO step:  Lambda=-3.94454492D-05.
 DidBck=F Rises=F RFO-DIIS coefs:    1.09520    0.31547   -0.41068
 Iteration  1 RMS(Cart)=  0.00743159 RMS(Int)=  0.00003510
 Iteration  2 RMS(Cart)=  0.00003244 RMS(Int)=  0.00002728
 Iteration  3 RMS(Cart)=  0.00000000 RMS(Int)=  0.00002728
 Variable       Old X    -DE/DX   Delta X   Delta X   Delta X     New X
                                 (Linear)    (Quad)   (Total)
    R1        2.06901  -0.00027   0.00006  -0.00068  -0.00062   2.06839
    R2        2.06782  -0.00033   0.00049  -0.00100  -0.00051   2.06731
    R3        2.92454   0.00011  -0.00272   0.00184  -0.00089   2.92365
    R4        2.89029  -0.00041   0.00187  -0.00184   0.00004   2.89033
    R5        2.99711  -0.00047   0.00261  -0.00266  -0.00008   2.99703
    R6        2.69477  -0.00007   0.00115  -0.00078   0.00038   2.69514
    R7        2.07377  -0.00010  -0.00018  -0.00017  -0.00035   2.07341
    R8        2.91968  -0.00036   0.00033  -0.00110  -0.00077   2.91891
    R9        2.93382   0.00063  -0.00465   0.00393  -0.00072   2.93310
   R10        2.59418  -0.00035   0.00118  -0.00110   0.00008   2.59426
   R11        2.07070  -0.00024   0.00044  -0.00083  -0.00040   2.07031
   R12        2.94723  -0.00004  -0.00159   0.00127  -0.00032   2.94690
   R13        2.92969   0.00009   0.00108  -0.00079   0.00031   2.92999
   R14        2.94432   0.00020  -0.00056   0.00095   0.00042   2.94474
   R15        2.89600   0.00004   0.00040  -0.00031   0.00008   2.89609
   R16        2.88334   0.00004  -0.00091   0.00065  -0.00026   2.88308
   R17        2.07095  -0.00025   0.00033  -0.00081  -0.00048   2.07047
   R18        2.92617   0.00010  -0.00057   0.00058  -0.00000   2.92617
   R19        2.06731  -0.00029  -0.00011  -0.00059  -0.00070   2.06662
   R20        2.06197  -0.00048   0.00052  -0.00132  -0.00081   2.06116
   R21        2.07130  -0.00025   0.00032  -0.00079  -0.00047   2.07083
   R22        2.06669  -0.00038   0.00034  -0.00103  -0.00068   2.06601
   R23        2.07154  -0.00022   0.00023  -0.00062  -0.00038   2.07116
   R24        2.06771  -0.00033   0.00081  -0.00131  -0.00050   2.06721
   R25        2.06924  -0.00026   0.00032  -0.00082  -0.00050   2.06874
   R26        2.07340  -0.00026   0.00031  -0.00076  -0.00045   2.07295
   R27        1.81695  -0.00061   0.00046  -0.00113  -0.00067   1.81628
   R28        2.06758  -0.00034   0.00061  -0.00105  -0.00043   2.06715
   R29        2.06386  -0.00030   0.00034  -0.00091  -0.00057   2.06329
   R30        2.06280  -0.00017   0.00039  -0.00063  -0.00024   2.06256
    A1        1.86910  -0.00005   0.00057  -0.00089  -0.00035   1.86875
    A2        1.92428   0.00001   0.00017   0.00000   0.00022   1.92450
    A3        1.92379  -0.00016  -0.00055  -0.00084  -0.00137   1.92242
    A4        1.85527   0.00001   0.00088   0.00023   0.00114   1.85641
    A5        1.91437   0.00012   0.00028   0.00123   0.00157   1.91595
    A6        1.97300   0.00006  -0.00119   0.00027  -0.00107   1.97194
    A7        1.97928  -0.00010  -0.00095  -0.00068  -0.00179   1.97749
    A8        1.84470  -0.00007   0.00132  -0.00116   0.00021   1.84491
    A9        1.92184  -0.00009   0.00291  -0.00261   0.00033   1.92216
   A10        1.97698   0.00026  -0.00295   0.00394   0.00102   1.97800
   A11        1.83337   0.00009  -0.00102   0.00161   0.00065   1.83402
   A12        1.90805  -0.00010   0.00096  -0.00132  -0.00041   1.90764
   A13        1.94524   0.00011  -0.00084   0.00039  -0.00057   1.94467
   A14        1.94617   0.00004  -0.00261   0.00317   0.00063   1.94680
   A15        1.93518   0.00011  -0.00187   0.00182  -0.00002   1.93516
   A16        1.90085   0.00003   0.00147   0.00021   0.00171   1.90256
   A17        1.94424  -0.00018   0.00079  -0.00197  -0.00116   1.94308
   A18        1.78624  -0.00013   0.00344  -0.00393  -0.00054   1.78571
   A19        1.92434  -0.00000   0.00152  -0.00111   0.00045   1.92479
   A20        1.94874  -0.00008  -0.00293   0.00113  -0.00183   1.94691
   A21        1.89328  -0.00003   0.00145  -0.00127   0.00015   1.89343
   A22        2.04408  -0.00005  -0.00059   0.00098   0.00040   2.04448
   A23        2.08607  -0.00001   0.00052  -0.00053  -0.00001   2.08606
   A24        1.53634   0.00019  -0.00053   0.00120   0.00068   1.53702
   A25        1.48957  -0.00011   0.00090  -0.00120  -0.00032   1.48926
   A26        1.94030   0.00020  -0.00156   0.00263   0.00108   1.94138
   A27        2.08852  -0.00005  -0.00126   0.00066  -0.00061   2.08791
   A28        1.95461   0.00007   0.00030   0.00016   0.00047   1.95508
   A29        2.07438   0.00015  -0.00015   0.00052   0.00037   2.07474
   A30        1.89056  -0.00020   0.00144  -0.00216  -0.00073   1.88983
   A31        1.93794  -0.00009  -0.00089   0.00044  -0.00048   1.93746
   A32        1.94121   0.00003  -0.00035   0.00041   0.00008   1.94129
   A33        1.89975  -0.00009   0.00110  -0.00155  -0.00048   1.89927
   A34        2.04202   0.00002   0.00017   0.00020   0.00036   2.04239
   A35        1.53846   0.00011  -0.00033   0.00086   0.00054   1.53899
   A36        2.06925   0.00002   0.00035  -0.00040  -0.00004   2.06921
   A37        1.50084  -0.00012   0.00007  -0.00044  -0.00039   1.50045
   A38        2.05179   0.00012  -0.00110   0.00163   0.00053   2.05232
   A39        1.96672  -0.00001   0.00094  -0.00115  -0.00021   1.96652
   A40        2.03592   0.00007  -0.00039   0.00084   0.00044   2.03636
   A41        1.98396  -0.00000  -0.00022  -0.00016  -0.00036   1.98359
   A42        1.90092  -0.00006   0.00057  -0.00064  -0.00007   1.90085
   A43        1.92558   0.00000   0.00002  -0.00016  -0.00014   1.92544
   A44        1.97246   0.00019  -0.00021   0.00076   0.00055   1.97301
   A45        1.92174   0.00002  -0.00064   0.00068   0.00004   1.92178
   A46        1.88065  -0.00009   0.00028  -0.00046  -0.00018   1.88047
   A47        1.88252  -0.00005   0.00030  -0.00054  -0.00024   1.88229
   A48        1.87793  -0.00009   0.00030  -0.00037  -0.00007   1.87786
   A49        1.98462  -0.00005  -0.00114   0.00075  -0.00039   1.98423
   A50        1.92655   0.00004   0.00015   0.00012   0.00027   1.92682
   A51        1.91871   0.00013  -0.00051   0.00079   0.00029   1.91900
   A52        1.86760  -0.00000  -0.00036   0.00023  -0.00013   1.86747
   A53        1.87752  -0.00005   0.00118  -0.00113   0.00005   1.87757
   A54        1.88537  -0.00008   0.00081  -0.00090  -0.00009   1.88528
   A55        1.90480   0.00036  -0.00203   0.00269   0.00067   1.90546
   A56        1.93971   0.00029  -0.00134   0.00232   0.00098   1.94069
   A57        1.89531  -0.00001   0.00045  -0.00055  -0.00009   1.89522
   A58        1.90611   0.00027  -0.00011   0.00125   0.00114   1.90725
   A59        1.91287  -0.00012   0.00035  -0.00044  -0.00009   1.91278
   A60        1.89299  -0.00028   0.00083  -0.00174  -0.00091   1.89207
   A61        1.91686  -0.00016  -0.00018  -0.00086  -0.00104   1.91582
    D1        1.82689  -0.00012  -0.01342  -0.00130  -0.01471   1.81217
    D2       -2.28044   0.00009  -0.01682   0.00242  -0.01442  -2.29486
    D3       -0.22157  -0.00011  -0.01350  -0.00114  -0.01462  -0.23620
    D4       -2.43627  -0.00016  -0.01219  -0.00222  -0.01438  -2.45065
    D5       -0.26041   0.00005  -0.01559   0.00149  -0.01409  -0.27450
    D6        1.79846  -0.00015  -0.01227  -0.00206  -0.01429   1.78416
    D7       -0.33518   0.00003  -0.01195  -0.00039  -0.01231  -0.34749
    D8        1.84068   0.00024  -0.01535   0.00332  -0.01202   1.82867
    D9       -2.38364   0.00004  -0.01203  -0.00023  -0.01222  -2.39586
   D10       -1.13546   0.00001   0.00635   0.00129   0.00765  -1.12781
   D11        1.17107  -0.00001   0.00549   0.00230   0.00781   1.17888
   D12       -2.80107  -0.00004   0.00660   0.00080   0.00742  -2.79365
   D13        3.09391   0.00009   0.00581   0.00214   0.00794   3.10185
   D14       -0.88275   0.00006   0.00496   0.00315   0.00810  -0.87464
   D15        1.42830   0.00004   0.00606   0.00165   0.00771   1.43601
   D16        1.02688  -0.00004   0.00527   0.00085   0.00612   1.03300
   D17       -2.94978  -0.00007   0.00441   0.00186   0.00628  -2.94350
   D18       -0.63873  -0.00010   0.00552   0.00036   0.00589  -0.63285
   D19        0.32023   0.00001   0.01335   0.00007   0.01343   0.33366
   D20        2.44862   0.00016   0.01278   0.00287   0.01567   2.46429
   D21       -1.85636   0.00009   0.01434   0.00100   0.01537  -1.84099
   D22       -1.78228  -0.00001   0.01458  -0.00086   0.01373  -1.76855
   D23        0.34611   0.00013   0.01402   0.00194   0.01597   0.36208
   D24        2.32431   0.00006   0.01558   0.00007   0.01567   2.33999
   D25        2.41964  -0.00009   0.01571  -0.00245   0.01325   2.43289
   D26       -1.73516   0.00006   0.01514   0.00035   0.01549  -1.71966
   D27        0.24305  -0.00002   0.01670  -0.00152   0.01519   0.25824
   D28        2.90272  -0.00014  -0.00317  -0.00325  -0.00636   2.89637
   D29       -1.20318  -0.00015  -0.00533  -0.00241  -0.00781  -1.21099
   D30        0.83465   0.00005  -0.00778   0.00113  -0.00664   0.82801
   D31        2.97952  -0.00004  -0.00577  -0.00200  -0.00775   2.97177
   D32       -0.99964  -0.00018  -0.00775  -0.00065  -0.00837  -1.00801
   D33        0.66488  -0.00000  -0.00883   0.00060  -0.00821   0.65667
   D34        0.82513  -0.00019  -0.00294  -0.00643  -0.00936   0.81578
   D35        3.12916  -0.00033  -0.00492  -0.00507  -0.00998   3.11918
   D36       -1.48951  -0.00015  -0.00599  -0.00383  -0.00982  -1.49933
   D37       -1.13216   0.00004  -0.00826  -0.00080  -0.00906  -1.14122
   D38        1.17187  -0.00009  -0.01024   0.00055  -0.00968   1.16219
   D39        2.83639   0.00009  -0.01131   0.00180  -0.00952   2.82687
   D40        1.01866  -0.00003  -0.00346   0.00000  -0.00341   1.01525
   D41       -1.08675  -0.00006  -0.00335  -0.00054  -0.00385  -1.09059
   D42        3.10641  -0.00002  -0.00334   0.00010  -0.00320   3.10321
   D43       -3.11069   0.00016  -0.00524   0.00277  -0.00252  -3.11321
   D44        1.06709   0.00013  -0.00513   0.00223  -0.00295   1.06413
   D45       -1.02295   0.00017  -0.00512   0.00286  -0.00231  -1.02525
   D46       -1.05091  -0.00010  -0.00203  -0.00136  -0.00338  -1.05429
   D47        3.12687  -0.00013  -0.00193  -0.00190  -0.00382   3.12306
   D48        1.03684  -0.00009  -0.00191  -0.00127  -0.00317   1.03367
   D49        1.44742   0.00011   0.00120  -0.00038   0.00079   1.44822
   D50       -2.88449   0.00015   0.00176  -0.00049   0.00125  -2.88324
   D51       -0.65951   0.00001   0.00113  -0.00041   0.00070  -0.65881
   D52       -2.59388  -0.00001   0.00003   0.00002   0.00004  -2.59384
   D53       -0.64261   0.00003   0.00059  -0.00010   0.00050  -0.64211
   D54        1.58237  -0.00011  -0.00004  -0.00002  -0.00005   1.58232
   D55       -0.45704   0.00007   0.00015   0.00039   0.00054  -0.45649
   D56        1.49424   0.00011   0.00071   0.00028   0.00100   1.49523
   D57       -2.56397  -0.00003   0.00008   0.00036   0.00045  -2.56352
   D58       -1.49853  -0.00004   0.00302  -0.00185   0.00121  -1.49732
   D59        0.56226   0.00000   0.00239  -0.00081   0.00160   0.56386
   D60        2.79475   0.00002   0.00313  -0.00136   0.00179   2.79654
   D61        2.55940   0.00001  -0.00100   0.00141   0.00043   2.55983
   D62       -1.66301   0.00005  -0.00163   0.00245   0.00082  -1.66218
   D63        0.56949   0.00006  -0.00089   0.00190   0.00101   0.57050
   D64        0.45967  -0.00006  -0.00011  -0.00036  -0.00047   0.45919
   D65        2.52045  -0.00002  -0.00074   0.00068  -0.00008   2.52037
   D66       -1.53024  -0.00000  -0.00000   0.00013   0.00011  -1.53013
   D67       -1.45360  -0.00001  -0.00084   0.00067  -0.00014  -1.45374
   D68        2.57564   0.00002   0.00038  -0.00052  -0.00012   2.57551
   D69        0.45759  -0.00007   0.00012  -0.00061  -0.00049   0.45711
   D70        2.89277  -0.00018   0.00046  -0.00169  -0.00121   2.89156
   D71        0.63882  -0.00015   0.00168  -0.00289  -0.00120   0.63762
   D72       -1.47922  -0.00025   0.00143  -0.00298  -0.00156  -1.48079
   D73        0.66647  -0.00009  -0.00181   0.00084  -0.00095   0.66553
   D74       -1.58747  -0.00006  -0.00059  -0.00035  -0.00093  -1.58841
   D75        2.57766  -0.00016  -0.00085  -0.00044  -0.00130   2.57637
   D76        1.27633  -0.00001   0.00299  -0.00287   0.00012   1.27646
   D77       -0.83040  -0.00002   0.00277  -0.00269   0.00008  -0.83032
   D78       -2.93092  -0.00005   0.00298  -0.00321  -0.00023  -2.93115
   D79        2.90974  -0.00002   0.00349  -0.00307   0.00042   2.91016
   D80        0.80301  -0.00004   0.00326  -0.00288   0.00038   0.80338
   D81       -1.29751  -0.00007   0.00348  -0.00341   0.00006  -1.29745
   D82       -1.05223   0.00006   0.00476  -0.00409   0.00067  -1.05156
   D83        3.12422   0.00005   0.00454  -0.00390   0.00063   3.12485
   D84        1.02369   0.00002   0.00475  -0.00443   0.00032   1.02402
   D85        0.84608  -0.00007  -0.00304  -0.00146  -0.00451   0.84157
   D86       -1.25288  -0.00006  -0.00190  -0.00236  -0.00427  -1.25715
   D87        2.95215  -0.00007  -0.00267  -0.00182  -0.00450   2.94765
   D88       -0.93342   0.00001  -0.00328  -0.00066  -0.00393  -0.93735
   D89       -3.03238   0.00001  -0.00214  -0.00156  -0.00369  -3.03607
   D90        1.17265   0.00001  -0.00291  -0.00102  -0.00392   1.16873
   D91        3.09381  -0.00002  -0.00498   0.00077  -0.00420   3.08960
   D92        0.99484  -0.00002  -0.00384  -0.00012  -0.00396   0.99088
   D93       -1.08331  -0.00002  -0.00461   0.00041  -0.00420  -1.08751
   D94        1.48801   0.00003  -0.00066   0.00091   0.00023   1.48824
   D95       -0.58773  -0.00006   0.00063  -0.00087  -0.00026  -0.58799
   D96       -2.82221  -0.00003   0.00037  -0.00057  -0.00021  -2.82242
   D97       -0.46012   0.00010   0.00029   0.00030   0.00059  -0.45952
   D98       -2.53586   0.00001   0.00158  -0.00148   0.00011  -2.53575
   D99        1.51284   0.00003   0.00132  -0.00118   0.00016   1.51300
   D100      -2.55398  -0.00000   0.00020  -0.00034  -0.00015  -2.55412
   D101       1.65347  -0.00009   0.00149  -0.00213  -0.00063   1.65283
   D102      -0.58101  -0.00006   0.00123  -0.00182  -0.00059  -0.58160
         Item               Value     Threshold  Converged?
 Maximum Force            0.000632     0.000450     NO 
 RMS     Force            0.000156     0.000300     YES
 Maximum Displacement     0.033335     0.001800     NO 
 RMS     Displacement     0.007436     0.001200     NO 
 Predicted change in Energy=-1.813673D-05
 GradGradGradGradGradGradGradGradGradGradGradGradGradGradGradGradGradGrad

                          Input orientation:                          
 ---------------------------------------------------------------------
 Center     Atomic      Atomic             Coordinates (Angstroms)
 Number     Number       Type             X           Y           Z
 ---------------------------------------------------------------------
      1          6           0        0.199017    1.611924    0.800862
      2          1           0       -0.171376    1.647940    1.830202
      3          1           0        0.633638    2.591596    0.581483
      4          6           0        1.351849    0.587038    0.681715
      5          6           0        0.913682   -0.772843   -0.006767
      6          6           0       -0.392527   -0.601604   -0.813211
      7          1           0       -0.585738   -1.494888   -1.417333
      8          6           0       -1.557335   -0.085332    0.085965
      9          6           0       -0.953487    1.329267   -0.164122
     10          1           0       -1.654727    2.170272   -0.201741
     11          6           0       -0.370894    0.791215   -1.494090
     12          1           0        0.600027    1.189645   -1.801568
     13          1           0       -1.063069    0.859276   -2.334286
     14          6           0       -2.913122   -0.261893   -0.606395
     15          1           0       -3.201048   -1.319189   -0.615258
     16          1           0       -2.914910    0.092586   -1.640617
     17          1           0       -3.687909    0.292706   -0.064761
     18          6           0       -1.683286   -0.589527    1.520385
     19          1           0       -0.746114   -0.551829    2.083370
     20          1           0       -2.021081   -1.630790    1.530558
     21          1           0       -2.421385    0.011977    2.065107
     22          8           0        2.397621    1.261572   -0.015018
     23          1           0        3.211612    0.758164    0.073173
     24          1           0        1.706950    0.300406    1.679513
     25          6           0        2.021083   -1.317902   -0.947872
     26          1           0        2.956837   -1.480075   -0.405051
     27          1           0        2.183468   -0.594755   -1.749632
     28          1           0        1.698023   -2.271047   -1.370276
     29          8           0        0.798861   -1.776840    0.922456
 ---------------------------------------------------------------------
                    Distance matrix (angstroms):
                    1          2          3          4          5
     1  C    0.000000
     2  H    1.094544   0.000000
     3  H    1.093974   1.760066   0.000000
     4  C    1.547129   2.182830   2.131695   0.000000
     5  C    2.617274   3.226762   3.426939   1.585962   0.000000
     6  C    2.802652   3.478072   3.632452   2.586604   1.544622
     7  H    3.897244   4.538232   4.709723   3.534779   2.181583
     8  C    2.544903   2.822672   3.494545   3.044726   2.566553
     9  C    1.529495   2.165774   2.160641   2.565330   2.816016
    10  H    2.180214   2.569426   2.455110   3.510929   3.911095
    11  C    2.503032   3.438706   2.925484   2.782743   2.511681
    12  H    2.666790   3.740969   2.765054   2.663656   2.677881
    13  H    3.462441   4.331289   3.792289   3.873268   3.462470
    14  C    3.895763   4.135413   4.704568   4.535404   3.907051
    15  H    4.707150   4.895206   5.606358   5.103403   4.195207
    16  H    4.238602   4.689636   4.875958   4.882924   4.251653
    17  H    4.194977   4.218240   4.937438   5.103236   4.723706
    18  C    2.984487   2.718110   4.045889   3.361506   3.018284
    19  H    2.686991   2.287663   3.747065   2.768231   2.678141
    20  H    3.997060   3.776410   5.077088   4.125040   3.422319
    21  H    3.320339   2.791791   4.264826   4.059774   4.003907
    22  O    2.371132   3.186512   2.288321   1.426209   2.518132
    23  H    3.214679   3.914518   3.204028   1.964261   2.762400
    24  H    2.183110   2.316606   2.758119   1.097204   2.150506
    25  C    3.868058   4.617444   4.421323   2.594653   1.552129
    26  H    4.315120   4.956466   4.790512   2.833727   2.198475
    27  H    3.913119   4.836340   4.241333   2.828370   2.163713
    28  H    4.694500   5.394087   5.346735   3.535415   2.172318
    29  O    3.443591   3.673483   4.384837   2.439605   1.372825
                    6          7          8          9         10
     6  C    0.000000
     7  H    1.095559   0.000000
     8  C    1.559434   2.278323   0.000000
     9  C    2.112878   3.111531   1.558289   0.000000
    10  H    3.106499   4.006719   2.275963   1.095646   0.000000
    11  C    1.550486   2.297458   2.161609   1.548461   2.284774
    12  H    2.273891   2.959795   3.137285   2.261444   2.933426
    13  H    2.213022   2.571135   2.644655   2.223176   2.572259
    14  C    2.551779   2.755832   1.532544   2.562725   2.768164
    15  H    2.905496   2.741176   2.171614   3.502766   3.839068
    16  H    2.743888   2.827539   2.203577   2.748926   2.824040
    17  H    3.495642   3.827324   2.169095   2.925986   2.770893
    18  C    2.666810   3.264119   1.525659   2.655549   3.253156
    19  H    2.918507   3.629049   2.205748   2.938153   3.668398
    20  H    3.033919   3.281576   2.165722   3.574022   4.193227
    21  H    3.574557   4.215166   2.161724   2.976480   3.222515
    22  O    3.448689   4.297090   4.179237   3.355107   4.157177
    23  H    3.952778   4.660227   4.842985   4.210762   5.074532
    24  H    3.381582   4.250876   3.652909   3.396391   4.282101
    25  C    2.521255   2.654662   3.923407   4.058304   5.122074
    26  H    3.486624   3.684395   4.750175   4.820901   5.884972
    27  H    2.740927   2.930727   4.197921   4.007018   4.977256
    28  H    2.732720   2.412509   4.182744   4.631153   5.686099
    29  O    2.411042   2.733354   3.018705   3.728173   4.781590
                   11         12         13         14         15
    11  C    0.000000
    12  H    1.093606   0.000000
    13  H    1.090719   1.777306   0.000000
    14  C    2.891360   3.984672   2.768632   0.000000
    15  H    3.638121   4.706352   3.503102   1.095835   0.000000
    16  H    2.642267   3.685678   2.120921   1.093286   1.768148
    17  H    3.646105   4.712472   3.515897   1.096012   1.771521
    18  C    3.565933   4.406170   4.164395   2.478513   2.719738
    19  H    3.839632   4.465150   4.648372   3.466240   3.728020
    20  H    4.211617   5.091966   4.696300   2.690015   2.468592
    21  H    4.180862   5.046484   4.681623   2.730152   3.092609
    22  O    3.173887   2.535405   4.185357   5.556497   6.194006
    23  H    3.910467   3.243641   4.907033   6.246174   6.775805
    24  H    3.824929   3.759515   4.908760   5.185230   5.654866
    25  C    3.235472   3.005992   4.021721   5.057483   5.232714
    26  H    4.173554   3.825208   5.035291   5.998410   6.163572
    27  H    2.917358   2.386225   3.605000   5.233834   5.550192
    28  H    3.697728   3.656227   4.283908   5.087521   5.047473
    29  O    3.715229   4.032353   4.585004   4.290835   4.309673
                   16         17         18         19         20
    16  H    0.000000
    17  H    1.766606   0.000000
    18  C    3.460362   2.703615   0.000000
    19  H    4.357410   3.739233   1.093922   0.000000
    20  H    3.718240   3.003864   1.094732   1.759346   0.000000
    21  H    3.739312   2.493838   1.096959   1.767694   1.773322
    22  O    5.677331   6.162373   4.736859   4.192221   5.502680
    23  H    6.396432   6.916579   5.279272   4.628235   5.933982
    24  H    5.694562   5.669837   3.508704   2.628103   4.201180
    25  C    5.180097   5.997210   4.510562   4.175245   4.751800
    26  H    6.203008   6.885579   5.102071   4.556943   5.343123
    27  H    5.145657   6.172475   5.064072   4.824541   5.432425
    28  H    5.190279   6.106182   4.755700   4.566967   4.759884
    29  O    4.884280   5.038722   2.815721   2.288082   2.888458
                   21         22         23         24         25
    21  H    0.000000
    22  O    5.395481   0.000000
    23  H    6.021232   0.961134   0.000000
    24  H    4.156322   2.066955   2.248083   0.000000
    25  C    5.530112   2.768697   2.601911   3.101733   0.000000
    26  H    6.103537   2.825151   2.302895   3.012929   1.093888
    27  H    6.010410   2.549647   2.492005   3.575950   1.091847
    28  H    5.829543   3.847799   3.681116   3.989193   1.091458
    29  O    3.856877   3.559050   3.601235   2.390127   2.280916
                   26         27         28         29
    26  H    0.000000
    27  H    1.785998   0.000000
    28  H    1.772543   1.785924   0.000000
    29  O    2.550923   3.233345   2.511843   0.000000
 Stoichiometry    C10H17O2(2)
 Framework group  C1[X(C10H17O2)]
 Deg. of freedom    81
 Full point group                 C1      NOp   1
 Largest Abelian subgroup         C1      NOp   1
 Largest concise Abelian subgroup C1      NOp   1
                         Standard orientation:                         
 ---------------------------------------------------------------------
 Center     Atomic      Atomic             Coordinates (Angstroms)
 Number     Number       Type             X           Y           Z
 ---------------------------------------------------------------------
      1          6           0       -0.199667    1.574523   -0.862254
      2          1           0        0.189167    1.577571   -1.885399
      3          1           0       -0.646169    2.557457   -0.685453
      4          6           0       -1.346120    0.544398   -0.727731
      5          6           0       -0.909574   -0.786544    0.016106
      6          6           0        0.380247   -0.575618    0.839349
      7          1           0        0.569637   -1.445382    1.478013
      8          6           0        1.557059   -0.081093   -0.056415
      9          6           0        0.937270    1.336078    0.132669
     10          1           0        1.630850    2.183998    0.153166
     11          6           0        0.334862    0.840035    1.470121
     12          1           0       -0.644719    1.240507    1.745836
     13          1           0        1.010994    0.943657    2.319695
     14          6           0        2.901357   -0.221316    0.666006
     15          1           0        3.197653   -1.275083    0.717373
     16          1           0        2.881368    0.169309    1.686931
     17          1           0        3.681381    0.320665    0.119140
     18          6           0        1.713290   -0.634287   -1.469639
     19          1           0        0.786286   -0.624619   -2.050359
     20          1           0        2.059662   -1.672264   -1.436964
     21          1           0        2.456308   -0.045862   -2.021907
     22          8           0       -2.409893    1.233822   -0.074162
     23          1           0       -3.218020    0.720511   -0.159139
     24          1           0       -1.680589    0.219760   -1.721007
     25          6           0       -2.029522   -1.307860    0.955814
     26          1           0       -2.953853   -1.497212    0.402327
     27          1           0       -2.212399   -0.558422    1.728490
     28          1           0       -1.706502   -2.242698    1.417351
     29          8           0       -0.769641   -1.821547   -0.874870
 ---------------------------------------------------------------------
 Rotational constants (GHZ):           1.4402444           0.8684770           0.7764424
 Standard basis: 6-31++G(d,p) (6D, 7F)
 There are   330 symmetry adapted cartesian basis functions of A   symmetry.
 There are   330 symmetry adapted basis functions of A   symmetry.
   330 basis functions,   520 primitive gaussians,   330 cartesian basis functions
    47 alpha electrons       46 beta electrons
       nuclear repulsion energy       809.9321334894 Hartrees.
 NAtoms=   29 NActive=   29 NUniq=   29 SFac= 1.00D+00 NAtFMM=   60 NAOKFM=F Big=F
 Integral buffers will be    131072 words long.
 Raffenetti 2 integral format.
 Two-electron integral symmetry is turned on.
 Nuclear repulsion after empirical dispersion term =      809.9060226891 Hartrees.
 One-electron integrals computed using PRISM.
 NBasis=   330 RedAO= T EigKep=  1.58D-06  NBF=   330
 NBsUse=   330 1.00D-06 EigRej= -1.00D+00 NBFU=   330
 Initial guess from the checkpoint file:  "Alpha-Pinene-RO-OHup-Odown-conf2-wb97-opt.chk"
 B after Tr=    -0.000000    0.000000    0.000000
         Rot=    0.999995    0.003171    0.000460   -0.000619 Ang=   0.37 deg.
 Initial guess <Sx>= 0.0000 <Sy>= 0.0000 <Sz>= 0.5000 <S**2>= 0.7543 S= 0.5021
 ExpMin= 3.60D-02 ExpMax= 5.48D+03 ExpMxC= 8.25D+02 IAcc=3 IRadAn=         7 AccDes= 0.00D+00
 Harris functional with IExCor= 4639 and IRadAn=       7 diagonalized for initial guess.
 HarFok:  IExCor= 4639 AccDes= 0.00D+00 IRadAn=         7 IDoV= 1 UseB2=F ITyADJ=14
 ICtDFT=  3500011 ScaDFX=  1.000000  1.000000  1.000000  1.000000
 FoFCou: FMM=F IPFlag=           0 FMFlag=      100000 FMFlg1=           0
         NFxFlg=           0 DoJE=T BraDBF=F KetDBF=T FulRan=T
         wScrn=  0.000000 ICntrl=       500 IOpCl=  0 I1Cent=   200000004 NGrid=           0
         NMat0=    1 NMatS0=      1 NMatT0=    0 NMatD0=    1 NMtDS0=    0 NMtDT0=    0
 Petite list used in FoFCou.
 Requested convergence on RMS density matrix=1.00D-08 within 128 cycles.
 Requested convergence on MAX density matrix=1.00D-06.
 Requested convergence on             energy=1.00D-06.
 No special actions if energy rises.
 SCF Done:  E(UwB97XD) =  -541.537181055     A.U. after   18 cycles
            NFock= 18  Conv=0.34D-08     -V/T= 2.0092
 <Sx>= 0.0000 <Sy>= 0.0000 <Sz>= 0.5000 <S**2>= 0.7543 S= 0.5021
 <L.S>= 0.000000000000E+00
 Annihilation of the first spin contaminant:
 S**2 before annihilation     0.7543,   after     0.7500
 Calling FoFJK, ICntrl=      2127 FMM=F ISym2X=0 I1Cent= 0 IOpClX= 1 NMat=1 NMatS=1 NMatT=0.
 ***** Axes restored to original set *****
 -------------------------------------------------------------------
 Center     Atomic                   Forces (Hartrees/Bohr)
 Number     Number              X              Y              Z
 -------------------------------------------------------------------
      1        6          -0.000284870    0.000262110   -0.000175642
      2        1           0.000000406    0.000004243   -0.000042639
      3        1          -0.000038354   -0.000140551    0.000191039
      4        6           0.000215200   -0.000887931   -0.000535856
      5        6          -0.000532693    0.001166870    0.000676270
      6        6           0.000028277   -0.000011378    0.000019460
      7        1           0.000111206    0.000081584    0.000020284
      8        6          -0.000154944   -0.000134290   -0.000164579
      9        6           0.000018098    0.000255193    0.000239054
     10        1           0.000071734   -0.000068890   -0.000074029
     11        6           0.000280314   -0.000031314   -0.000238856
     12        1          -0.000157113   -0.000022037   -0.000071739
     13        1           0.000042455   -0.000061681    0.000159610
     14        6          -0.000025774    0.000027424    0.000093784
     15        1           0.000006993    0.000087173   -0.000025641
     16        1          -0.000063576   -0.000036603    0.000098811
     17        1           0.000044228   -0.000068427   -0.000045778
     18        6          -0.000002187   -0.000100634    0.000150549
     19        1          -0.000193648   -0.000004865   -0.000015672
     20        1          -0.000019942    0.000126310    0.000014912
     21        1           0.000078174   -0.000062027    0.000014209
     22        8           0.000089172   -0.000453164    0.000129647
     23        1          -0.000141480    0.000241720   -0.000031255
     24        1           0.000024837    0.000159875    0.000065664
     25        6           0.000478355   -0.000336454    0.000008920
     26        1          -0.000094512   -0.000005221   -0.000148604
     27        1          -0.000021850   -0.000035309   -0.000026273
     28        1           0.000107101    0.000055156   -0.000035687
     29        8           0.000134392   -0.000006881   -0.000249963
 -------------------------------------------------------------------
 Cartesian Forces:  Max     0.001166870 RMS     0.000235922

 GradGradGradGradGradGradGradGradGradGradGradGradGradGradGradGradGradGrad
 Berny optimization.
 Using GEDIIS/GDIIS optimizer.
 FormGI is forming the generalized inverse of G from B-inverse, IUseBI=4.
 Internal  Forces:  Max     0.000741240 RMS     0.000099945
 Search for a local minimum.
 Step number   5 out of a maximum of  174
 All quantities printed in internal units (Hartrees-Bohrs-Radians)
 Mixed Optimization -- En-DIIS/RFO-DIIS
 Swapping is turned off.
 Update second derivatives using D2CorX and points    1    2    3    4    5
 DE= -1.68D-05 DEPred=-1.81D-05 R= 9.25D-01
 TightC=F SS=  1.41D+00  RLast= 7.33D-02 DXNew= 8.4853D-01 2.1983D-01
 Trust test= 9.25D-01 RLast= 7.33D-02 DXMaxT set to 5.05D-01
 ITU=  1  1  1  1  0
     Eigenvalues ---    0.00132   0.00256   0.00418   0.00462   0.01062
     Eigenvalues ---    0.01318   0.01784   0.02370   0.02780   0.02911
     Eigenvalues ---    0.02930   0.03235   0.03805   0.04190   0.04337
     Eigenvalues ---    0.04529   0.04814   0.04895   0.05303   0.05363
     Eigenvalues ---    0.05377   0.05569   0.05677   0.05713   0.05736
     Eigenvalues ---    0.05779   0.06049   0.06553   0.06751   0.07060
     Eigenvalues ---    0.07458   0.07895   0.08427   0.08834   0.09259
     Eigenvalues ---    0.09669   0.10325   0.12708   0.13037   0.15791
     Eigenvalues ---    0.15976   0.16000   0.16000   0.16000   0.16000
     Eigenvalues ---    0.16000   0.16018   0.16187   0.16280   0.17899
     Eigenvalues ---    0.18533   0.21197   0.23252   0.24349   0.25305
     Eigenvalues ---    0.26297   0.26653   0.27984   0.28992   0.29668
     Eigenvalues ---    0.30172   0.31562   0.34349   0.34532   0.34585
     Eigenvalues ---    0.34608   0.34688   0.34700   0.34717   0.34754
     Eigenvalues ---    0.34829   0.34883   0.34938   0.34955   0.35047
     Eigenvalues ---    0.35156   0.35348   0.36411   0.42242   0.51128
     Eigenvalues ---    0.56385
 En-DIIS/RFO-DIIS/Sim-DIIS IScMMF=       -3 using points:     5    4    3    2
 RFO step:  Lambda=-1.26487767D-05.
 DidBck=F Rises=F RFO-DIIS coefs:    1.45361   -0.31672   -0.27487    0.13798
 Iteration  1 RMS(Cart)=  0.00326955 RMS(Int)=  0.00000690
 Iteration  2 RMS(Cart)=  0.00000745 RMS(Int)=  0.00000307
 Iteration  3 RMS(Cart)=  0.00000000 RMS(Int)=  0.00000307
 Variable       Old X    -DE/DX   Delta X   Delta X   Delta X     New X
                                 (Linear)    (Quad)   (Total)
    R1        2.06839  -0.00004  -0.00040   0.00012  -0.00028   2.06811
    R2        2.06731  -0.00018  -0.00037  -0.00028  -0.00065   2.06666
    R3        2.92365   0.00035  -0.00043   0.00106   0.00063   2.92428
    R4        2.89033  -0.00015  -0.00011  -0.00009  -0.00020   2.89012
    R5        2.99703  -0.00074  -0.00012  -0.00356  -0.00368   2.99335
    R6        2.69514  -0.00019   0.00012  -0.00045  -0.00033   2.69482
    R7        2.07341   0.00003  -0.00021   0.00018  -0.00003   2.07338
    R8        2.91891  -0.00004  -0.00033   0.00000  -0.00032   2.91859
    R9        2.93310   0.00057  -0.00019   0.00187   0.00168   2.93478
   R10        2.59426  -0.00018  -0.00002  -0.00022  -0.00024   2.59402
   R11        2.07031  -0.00010  -0.00031  -0.00007  -0.00037   2.06993
   R12        2.94690   0.00018   0.00050  -0.00009   0.00041   2.94731
   R13        2.92999  -0.00007  -0.00004  -0.00006  -0.00010   2.92989
   R14        2.94474   0.00011   0.00006   0.00075   0.00081   2.94555
   R15        2.89609  -0.00002  -0.00008   0.00001  -0.00007   2.89602
   R16        2.88308   0.00018   0.00000   0.00045   0.00046   2.88354
   R17        2.07047  -0.00010  -0.00036  -0.00004  -0.00040   2.07007
   R18        2.92617   0.00011   0.00023   0.00038   0.00062   2.92679
   R19        2.06662  -0.00013  -0.00041  -0.00020  -0.00061   2.06600
   R20        2.06116  -0.00015  -0.00054  -0.00006  -0.00061   2.06055
   R21        2.07083  -0.00009  -0.00035  -0.00000  -0.00036   2.07047
   R22        2.06601  -0.00011  -0.00045   0.00000  -0.00045   2.06556
   R23        2.07116  -0.00009  -0.00024  -0.00013  -0.00037   2.07079
   R24        2.06721  -0.00017  -0.00047  -0.00010  -0.00057   2.06664
   R25        2.06874  -0.00011  -0.00038  -0.00008  -0.00045   2.06829
   R26        2.07295  -0.00008  -0.00030  -0.00004  -0.00034   2.07261
   R27        1.81628  -0.00025  -0.00048  -0.00013  -0.00061   1.81567
   R28        2.06715  -0.00015  -0.00030  -0.00025  -0.00055   2.06660
   R29        2.06329  -0.00001  -0.00041   0.00030  -0.00011   2.06318
   R30        2.06256  -0.00007  -0.00021  -0.00004  -0.00024   2.06231
    A1        1.86875  -0.00004  -0.00028  -0.00057  -0.00084   1.86790
    A2        1.92450   0.00001   0.00023  -0.00060  -0.00036   1.92414
    A3        1.92242   0.00001  -0.00072  -0.00031  -0.00102   1.92140
    A4        1.85641  -0.00001   0.00044   0.00010   0.00054   1.85695
    A5        1.91595   0.00006   0.00077   0.00114   0.00191   1.91785
    A6        1.97194  -0.00003  -0.00038   0.00021  -0.00017   1.97176
    A7        1.97749   0.00001  -0.00098  -0.00020  -0.00116   1.97633
    A8        1.84491   0.00006  -0.00037   0.00123   0.00086   1.84577
    A9        1.92216  -0.00009   0.00011  -0.00067  -0.00056   1.92160
   A10        1.97800  -0.00006   0.00105  -0.00164  -0.00059   1.97741
   A11        1.83402   0.00009   0.00062   0.00117   0.00178   1.83580
   A12        1.90764  -0.00003  -0.00046   0.00006  -0.00039   1.90725
   A13        1.94467   0.00011  -0.00023   0.00111   0.00089   1.94556
   A14        1.94680  -0.00011   0.00035  -0.00145  -0.00111   1.94569
   A15        1.93516   0.00006   0.00057   0.00010   0.00067   1.93583
   A16        1.90256   0.00006   0.00072   0.00002   0.00074   1.90331
   A17        1.94308  -0.00005  -0.00045   0.00063   0.00019   1.94326
   A18        1.78571  -0.00009  -0.00101  -0.00059  -0.00159   1.78412
   A19        1.92479   0.00000  -0.00002  -0.00043  -0.00045   1.92434
   A20        1.94691   0.00000   0.00093  -0.00084   0.00009   1.94700
   A21        1.89343  -0.00002  -0.00081   0.00108   0.00028   1.89370
   A22        2.04448  -0.00001   0.00019   0.00053   0.00072   2.04519
   A23        2.08606  -0.00004  -0.00038  -0.00018  -0.00055   2.08550
   A24        1.53702   0.00008   0.00010  -0.00007   0.00004   1.53706
   A25        1.48926  -0.00011  -0.00038  -0.00017  -0.00056   1.48870
   A26        1.94138   0.00010   0.00068   0.00045   0.00113   1.94251
   A27        2.08791   0.00007   0.00090  -0.00066   0.00025   2.08816
   A28        1.95508   0.00006  -0.00020   0.00032   0.00012   1.95520
   A29        2.07474   0.00007   0.00017   0.00022   0.00039   2.07513
   A30        1.88983  -0.00016  -0.00094  -0.00010  -0.00104   1.88879
   A31        1.93746  -0.00002  -0.00022  -0.00022  -0.00044   1.93702
   A32        1.94129   0.00007  -0.00001   0.00037   0.00036   1.94166
   A33        1.89927  -0.00006   0.00017   0.00058   0.00075   1.90003
   A34        2.04239  -0.00003   0.00001   0.00020   0.00021   2.04260
   A35        1.53899   0.00004   0.00016  -0.00049  -0.00033   1.53866
   A36        2.06921  -0.00002  -0.00009  -0.00059  -0.00068   2.06853
   A37        1.50045  -0.00003  -0.00027  -0.00007  -0.00034   1.50012
   A38        2.05232   0.00002   0.00032   0.00077   0.00109   2.05341
   A39        1.96652  -0.00000  -0.00033  -0.00065  -0.00099   1.96553
   A40        2.03636   0.00003   0.00038   0.00071   0.00109   2.03745
   A41        1.98359  -0.00000  -0.00010  -0.00074  -0.00084   1.98275
   A42        1.90085  -0.00001  -0.00004  -0.00007  -0.00011   1.90075
   A43        1.92544   0.00002  -0.00016   0.00027   0.00011   1.92554
   A44        1.97301   0.00008   0.00015   0.00057   0.00072   1.97373
   A45        1.92178   0.00001   0.00027  -0.00037  -0.00010   1.92169
   A46        1.88047  -0.00005  -0.00010  -0.00018  -0.00027   1.88020
   A47        1.88229  -0.00002  -0.00014  -0.00016  -0.00030   1.88199
   A48        1.87786  -0.00004  -0.00004  -0.00018  -0.00021   1.87765
   A49        1.98423   0.00010   0.00014   0.00042   0.00055   1.98478
   A50        1.92682  -0.00000   0.00017  -0.00009   0.00008   1.92689
   A51        1.91900   0.00005   0.00016   0.00003   0.00019   1.91920
   A52        1.86747  -0.00002  -0.00002   0.00010   0.00008   1.86755
   A53        1.87757  -0.00009  -0.00028  -0.00023  -0.00051   1.87706
   A54        1.88528  -0.00004  -0.00020  -0.00025  -0.00046   1.88482
   A55        1.90546   0.00021   0.00057   0.00074   0.00132   1.90678
   A56        1.94069   0.00011   0.00084   0.00004   0.00088   1.94156
   A57        1.89522  -0.00002  -0.00025  -0.00002  -0.00027   1.89495
   A58        1.90725   0.00013   0.00075   0.00034   0.00109   1.90834
   A59        1.91278  -0.00004  -0.00002  -0.00021  -0.00024   1.91254
   A60        1.89207  -0.00010  -0.00067   0.00018  -0.00049   1.89158
   A61        1.91582  -0.00008  -0.00066  -0.00033  -0.00099   1.91483
    D1        1.81217   0.00001  -0.00755   0.00040  -0.00715   1.80502
    D2       -2.29486  -0.00001  -0.00710  -0.00092  -0.00802  -2.30288
    D3       -0.23620  -0.00005  -0.00778  -0.00050  -0.00828  -0.24448
    D4       -2.45065  -0.00004  -0.00751  -0.00051  -0.00803  -2.45868
    D5       -0.27450  -0.00006  -0.00707  -0.00183  -0.00890  -0.28340
    D6        1.78416  -0.00011  -0.00775  -0.00141  -0.00916   1.77500
    D7       -0.34749   0.00001  -0.00651   0.00109  -0.00542  -0.35290
    D8        1.82867  -0.00001  -0.00606  -0.00023  -0.00629   1.82238
    D9       -2.39586  -0.00005  -0.00674   0.00020  -0.00655  -2.40240
   D10       -1.12781   0.00000   0.00524  -0.00051   0.00473  -1.12308
   D11        1.17888   0.00001   0.00506  -0.00011   0.00495   1.18383
   D12       -2.79365  -0.00001   0.00508  -0.00011   0.00497  -2.78869
   D13        3.10185   0.00001   0.00555  -0.00032   0.00523   3.10708
   D14       -0.87464   0.00002   0.00537   0.00008   0.00545  -0.86920
   D15        1.43601  -0.00000   0.00538   0.00008   0.00546   1.44147
   D16        1.03300   0.00000   0.00473  -0.00136   0.00337   1.03636
   D17       -2.94350   0.00001   0.00455  -0.00096   0.00358  -2.93992
   D18       -0.63285  -0.00001   0.00456  -0.00096   0.00360  -0.62925
   D19        0.33366   0.00000   0.00517  -0.00028   0.00488   0.33854
   D20        2.46429   0.00008   0.00618  -0.00049   0.00569   2.46998
   D21       -1.84099  -0.00006   0.00550  -0.00200   0.00349  -1.83750
   D22       -1.76855  -0.00005   0.00559  -0.00053   0.00506  -1.76349
   D23        0.36208   0.00003   0.00660  -0.00073   0.00586   0.36795
   D24        2.33999  -0.00011   0.00591  -0.00224   0.00367   2.34365
   D25        2.43289  -0.00004   0.00516  -0.00045   0.00471   2.43760
   D26       -1.71966   0.00004   0.00617  -0.00066   0.00551  -1.71415
   D27        0.25824  -0.00010   0.00549  -0.00217   0.00332   0.26155
   D28        2.89637  -0.00007  -0.00375  -0.00078  -0.00453   2.89184
   D29       -1.21099  -0.00005  -0.00456  -0.00120  -0.00576  -1.21674
   D30        0.82801   0.00001  -0.00345  -0.00070  -0.00415   0.82386
   D31        2.97177  -0.00006  -0.00294  -0.00028  -0.00323   2.96854
   D32       -1.00801  -0.00007  -0.00190  -0.00065  -0.00255  -1.01057
   D33        0.65667   0.00001  -0.00178  -0.00057  -0.00236   0.65431
   D34        0.81578  -0.00004  -0.00373   0.00079  -0.00294   0.81283
   D35        3.11918  -0.00005  -0.00269   0.00043  -0.00227   3.11691
   D36       -1.49933   0.00003  -0.00257   0.00050  -0.00207  -1.50140
   D37       -1.14122   0.00006  -0.00269   0.00114  -0.00155  -1.14277
   D38        1.16219   0.00005  -0.00166   0.00078  -0.00088   1.16130
   D39        2.82687   0.00013  -0.00154   0.00085  -0.00069   2.82618
   D40        1.01525  -0.00006  -0.00343  -0.00133  -0.00476   1.01048
   D41       -1.09059  -0.00007  -0.00376  -0.00108  -0.00484  -1.09543
   D42        3.10321  -0.00004  -0.00326  -0.00086  -0.00412   3.09909
   D43       -3.11321   0.00005  -0.00299  -0.00088  -0.00386  -3.11707
   D44        1.06413   0.00004  -0.00332  -0.00063  -0.00393   1.06020
   D45       -1.02525   0.00007  -0.00281  -0.00041  -0.00322  -1.02847
   D46       -1.05429  -0.00003  -0.00368  -0.00044  -0.00413  -1.05842
   D47        3.12306  -0.00003  -0.00401  -0.00019  -0.00421   3.11885
   D48        1.03367  -0.00000  -0.00351   0.00003  -0.00349   1.03019
   D49        1.44822  -0.00001  -0.00114   0.00022  -0.00092   1.44730
   D50       -2.88324   0.00002  -0.00145   0.00053  -0.00092  -2.88417
   D51       -0.65881  -0.00004  -0.00132   0.00022  -0.00109  -0.65990
   D52       -2.59384  -0.00001  -0.00009  -0.00073  -0.00082  -2.59467
   D53       -0.64211   0.00002  -0.00041  -0.00043  -0.00083  -0.64295
   D54        1.58232  -0.00004  -0.00027  -0.00073  -0.00100   1.58132
   D55       -0.45649  -0.00002  -0.00041  -0.00083  -0.00124  -0.45773
   D56        1.49523   0.00001  -0.00073  -0.00052  -0.00125   1.49399
   D57       -2.56352  -0.00005  -0.00059  -0.00083  -0.00141  -2.56493
   D58       -1.49732  -0.00001  -0.00056   0.00170   0.00113  -1.49618
   D59        0.56386   0.00001  -0.00021   0.00263   0.00241   0.56627
   D60        2.79654   0.00000  -0.00030   0.00260   0.00230   2.79884
   D61        2.55983   0.00004   0.00056   0.00142   0.00198   2.56181
   D62       -1.66218   0.00006   0.00091   0.00235   0.00326  -1.65893
   D63        0.57050   0.00005   0.00082   0.00233   0.00314   0.57365
   D64        0.45919   0.00002   0.00038   0.00089   0.00127   0.46046
   D65        2.52037   0.00004   0.00073   0.00182   0.00254   2.52291
   D66       -1.53013   0.00003   0.00064   0.00179   0.00243  -1.52770
   D67       -1.45374   0.00004   0.00014   0.00035   0.00049  -1.45325
   D68        2.57551  -0.00001   0.00036  -0.00015   0.00021   2.57572
   D69        0.45711  -0.00001   0.00036   0.00076   0.00112   0.45823
   D70        2.89156  -0.00003  -0.00043  -0.00009  -0.00051   2.89104
   D71        0.63762  -0.00008  -0.00021  -0.00059  -0.00080   0.63683
   D72       -1.48079  -0.00008  -0.00020   0.00032   0.00012  -1.48067
   D73        0.66553   0.00008   0.00100  -0.00046   0.00054   0.66606
   D74       -1.58841   0.00002   0.00122  -0.00096   0.00025  -1.58815
   D75        2.57637   0.00003   0.00123  -0.00005   0.00117   2.57754
   D76        1.27646   0.00003   0.00015  -0.00222  -0.00207   1.27439
   D77       -0.83032   0.00002   0.00029  -0.00258  -0.00228  -0.83260
   D78       -2.93115   0.00002   0.00005  -0.00248  -0.00243  -2.93358
   D79        2.91016  -0.00002  -0.00008  -0.00209  -0.00217   2.90798
   D80        0.80338  -0.00003   0.00006  -0.00245  -0.00239   0.80100
   D81       -1.29745  -0.00004  -0.00018  -0.00235  -0.00253  -1.29998
   D82       -1.05156  -0.00002  -0.00083  -0.00161  -0.00244  -1.05400
   D83        3.12485  -0.00002  -0.00069  -0.00197  -0.00266   3.12219
   D84        1.02402  -0.00003  -0.00093  -0.00187  -0.00280   1.02121
   D85        0.84157  -0.00003  -0.00142  -0.00257  -0.00399   0.83759
   D86       -1.25715  -0.00007  -0.00161  -0.00291  -0.00452  -1.26168
   D87        2.94765  -0.00004  -0.00157  -0.00256  -0.00413   2.94352
   D88       -0.93735   0.00002  -0.00164  -0.00205  -0.00368  -0.94103
   D89       -3.03607  -0.00002  -0.00183  -0.00239  -0.00422  -3.04029
   D90        1.16873   0.00001  -0.00178  -0.00204  -0.00383   1.16490
   D91        3.08960   0.00002  -0.00058  -0.00260  -0.00318   3.08643
   D92        0.99088  -0.00001  -0.00077  -0.00294  -0.00371   0.98717
   D93       -1.08751   0.00002  -0.00072  -0.00260  -0.00332  -1.09083
   D94        1.48824  -0.00005  -0.00061  -0.00111  -0.00172   1.48652
   D95       -0.58799  -0.00006  -0.00090  -0.00208  -0.00299  -0.59097
   D96       -2.82242  -0.00006  -0.00111  -0.00193  -0.00304  -2.82546
   D97       -0.45952  -0.00003  -0.00045  -0.00076  -0.00121  -0.46073
   D98       -2.53575  -0.00004  -0.00074  -0.00173  -0.00247  -2.53822
   D99        1.51300  -0.00005  -0.00095  -0.00158  -0.00253   1.51047
   D100      -2.55412  -0.00002  -0.00054  -0.00052  -0.00106  -2.55519
   D101       1.65283  -0.00003  -0.00083  -0.00150  -0.00233   1.65050
   D102      -0.58160  -0.00004  -0.00103  -0.00135  -0.00239  -0.58399
         Item               Value     Threshold  Converged?
 Maximum Force            0.000741     0.000450     NO 
 RMS     Force            0.000100     0.000300     YES
 Maximum Displacement     0.014295     0.001800     NO 
 RMS     Displacement     0.003271     0.001200     NO 
 Predicted change in Energy=-6.247288D-06
 GradGradGradGradGradGradGradGradGradGradGradGradGradGradGradGradGradGrad

                          Input orientation:                          
 ---------------------------------------------------------------------
 Center     Atomic      Atomic             Coordinates (Angstroms)
 Number     Number       Type             X           Y           Z
 ---------------------------------------------------------------------
      1          6           0        0.199126    1.610575    0.802306
      2          1           0       -0.172113    1.641082    1.831362
      3          1           0        0.632457    2.591787    0.589047
      4          6           0        1.353446    0.587282    0.679590
      5          6           0        0.913831   -0.771439   -0.005770
      6          6           0       -0.391838   -0.600943   -0.812923
      7          1           0       -0.583399   -1.494115   -1.417377
      8          6           0       -1.557718   -0.085205    0.085547
      9          6           0       -0.952876    1.329608   -0.163600
     10          1           0       -1.653396    2.170929   -0.201445
     11          6           0       -0.370798    0.791626   -1.494204
     12          1           0        0.598940    1.190441   -1.803754
     13          1           0       -1.064379    0.858656   -2.332905
     14          6           0       -2.913565   -0.260661   -0.606889
     15          1           0       -3.201014   -1.317865   -0.618447
     16          1           0       -2.916622    0.096385   -1.639972
     17          1           0       -3.688343    0.291792   -0.063447
     18          6           0       -1.685538   -0.590356    1.519722
     19          1           0       -0.748723   -0.557085    2.082992
     20          1           0       -2.027832   -1.629904    1.529025
     21          1           0       -2.420981    0.013374    2.065205
     22          8           0        2.395692    1.261606   -0.022259
     23          1           0        3.211767    0.762254    0.066212
     24          1           0        1.712995    0.303122    1.676484
     25          6           0        2.022598   -1.319352   -0.945078
     26          1           0        2.958983   -1.477389   -0.402712
     27          1           0        2.183121   -0.599739   -1.750304
     28          1           0        1.701973   -2.274805   -1.363777
     29          8           0        0.798867   -1.774589    0.924160
 ---------------------------------------------------------------------
                    Distance matrix (angstroms):
                    1          2          3          4          5
     1  C    0.000000
     2  H    1.094397   0.000000
     3  H    1.093632   1.759124   0.000000
     4  C    1.547463   2.182752   2.132150   0.000000
     5  C    2.614915   3.220960   3.426991   1.584015   0.000000
     6  C    2.801610   3.473788   3.634312   2.585631   1.544453
     7  H    3.895952   4.533533   4.711543   3.532825   2.180961
     8  C    2.544782   2.819191   3.495234   3.046310   2.566673
     9  C    1.529387   2.164828   2.161678   2.565373   2.814943
    10  H    2.180218   2.570456   2.455020   3.510735   3.909791
    11  C    2.503887   3.438087   2.930364   2.782113   2.511749
    12  H    2.669816   3.743217   2.773156   2.664597   2.679716
    13  H    3.462857   4.330064   3.797473   3.872292   3.462092
    14  C    3.895665   4.132464   4.705422   4.536675   3.907838
    15  H    4.706936   4.891950   5.607041   5.104663   4.195938
    16  H    4.238559   4.687065   4.877654   4.884140   4.253952
    17  H    4.195370   4.216012   4.938120   5.104807   4.723747
    18  C    2.985087   2.714202   4.045404   3.365722   3.019377
    19  H    2.690228   2.286425   3.748989   2.774569   2.678238
    20  H    3.998521   3.772858   5.077733   4.131646   3.427235
    21  H    3.318272   2.785952   4.260368   4.061478   4.003229
    22  O    2.372043   3.189597   2.291740   1.426036   2.515841
    23  H    3.215197   3.916470   3.205213   1.964740   2.763677
    24  H    2.182984   2.316842   2.754645   1.097187   2.150191
    25  C    3.868187   4.614059   4.425273   2.592790   1.553021
    26  H    4.313282   4.951738   4.791086   2.830546   2.199677
    27  H    3.916317   4.837017   4.250054   2.828738   2.164250
    28  H    4.695385   5.390295   5.351738   3.533887   2.173812
    29  O    3.440040   3.665055   4.382378   2.438403   1.372697
                    6          7          8          9         10
     6  C    0.000000
     7  H    1.095361   0.000000
     8  C    1.559651   2.278839   0.000000
     9  C    2.112679   3.111573   1.558719   0.000000
    10  H    3.106237   4.006985   2.276325   1.095436   0.000000
    11  C    1.550431   2.296893   2.161764   1.548789   2.284460
    12  H    2.274301   2.958725   3.138137   2.262213   2.932877
    13  H    2.212032   2.570032   2.642568   2.222637   2.571405
    14  C    2.552910   2.758256   1.532506   2.563155   2.768581
    15  H    2.905730   2.742492   2.171515   3.502874   3.839361
    16  H    2.746782   2.832520   2.203862   2.748966   2.822911
    17  H    3.496518   3.829265   2.168845   2.927435   2.773302
    18  C    2.667397   3.264666   1.525901   2.656432   3.253943
    19  H    2.918153   3.627388   2.206113   2.940828   3.671396
    20  H    3.036439   3.284222   2.165810   3.574805   4.192978
    21  H    3.574693   4.216351   2.161941   2.975799   3.222101
    22  O    3.444497   4.291309   4.177915   3.352239   4.153804
    23  H    3.951855   4.657846   4.844229   4.209389   5.072063
    24  H    3.383016   4.251524   3.657792   3.398007   4.283446
    25  C    2.522514   2.654209   3.924789   4.059697   5.123278
    26  H    3.487755   3.684874   4.751543   4.820690   5.884282
    27  H    2.740273   2.926496   4.198686   4.009300   4.979400
    28  H    2.736658   2.415630   4.185746   4.634700   5.689821
    29  O    2.410950   2.733518   3.018408   3.726643   4.779926
                   11         12         13         14         15
    11  C    0.000000
    12  H    1.093283   0.000000
    13  H    1.090397   1.776714   0.000000
    14  C    2.891418   3.984454   2.766133   0.000000
    15  H    3.636897   4.704912   3.498831   1.095646   0.000000
    16  H    2.643071   3.685507   2.119438   1.093047   1.767624
    17  H    3.647328   4.713495   3.515247   1.095816   1.771019
    18  C    3.566815   4.408580   4.162717   2.477746   2.719871
    19  H    3.841638   4.469546   4.648022   3.465526   3.726967
    20  H    4.213014   5.095263   4.694218   2.687281   2.466852
    21  H    4.180708   5.047203   4.679556   2.730901   3.095583
    22  O    3.168749   2.531227   4.180137   5.554035   6.191302
    23  H    3.907754   3.241448   4.904130   6.246529   6.776387
    24  H    3.825453   3.760387   4.908933   5.190058   5.660546
    25  C    3.238227   3.010513   4.024824   5.059734   5.233814
    26  H    4.174594   3.827537   5.036884   6.000745   6.165837
    27  H    2.919587   2.391073   3.607298   5.234365   5.548487
    28  H    3.703565   3.663085   4.290744   5.092430   5.050795
    29  O    3.715113   4.033967   4.584118   4.291649   4.311297
                   16         17         18         19         20
    16  H    0.000000
    17  H    1.766116   0.000000
    18  C    3.459891   2.701081   0.000000
    19  H    4.357439   3.737534   1.093619   0.000000
    20  H    3.716526   2.997696   1.094492   1.758960   0.000000
    21  H    3.739102   2.492966   1.096776   1.766972   1.772687
    22  O    5.674100   6.160983   4.739611   4.198460   5.507711
    23  H    6.396218   6.917346   5.284492   4.636113   5.942697
    24  H    5.698681   5.674675   3.517514   2.639178   4.213327
    25  C    5.184890   5.998992   4.511867   4.174982   4.756429
    26  H    6.207279   6.887093   5.104327   4.557715   5.350065
    27  H    5.148217   6.173686   5.065538   4.826146   5.435749
    28  H    5.199062   6.110137   4.756802   4.564722   4.763995
    29  O    4.886735   5.037892   2.815914   2.284785   2.894309
                   21         22         23         24         25
    21  H    0.000000
    22  O    5.395918   0.000000
    23  H    6.023675   0.960812   0.000000
    24  H    4.162309   2.066517   2.247242   0.000000
    25  C    5.530222   2.766250   2.601907   3.098525   0.000000
    26  H    6.103852   2.822080   2.302128   3.007617   1.093597
    27  H    6.010971   2.548712   2.492563   3.574779   1.091787
    28  H    5.830303   3.845402   3.680771   3.986102   1.091329
    29  O    3.855674   3.558657   3.604683   2.391339   2.280090
                   26         27         28         29
    26  H    0.000000
    27  H    1.785563   0.000000
    28  H    1.771890   1.785147   0.000000
    29  O    2.552453   3.232520   2.510074   0.000000
 Stoichiometry    C10H17O2(2)
 Framework group  C1[X(C10H17O2)]
 Deg. of freedom    81
 Full point group                 C1      NOp   1
 Largest Abelian subgroup         C1      NOp   1
 Largest concise Abelian subgroup C1      NOp   1
                         Standard orientation:                         
 ---------------------------------------------------------------------
 Center     Atomic      Atomic             Coordinates (Angstroms)
 Number     Number       Type             X           Y           Z
 ---------------------------------------------------------------------
      1          6           0       -0.198806    1.569732   -0.869905
      2          1           0        0.191656    1.563418   -1.892257
      3          1           0       -0.643821    2.554724   -0.703221
      4          6           0       -1.347155    0.542084   -0.728926
      5          6           0       -0.909949   -0.785141    0.017015
      6          6           0        0.378773   -0.572174    0.841135
      7          1           0        0.565848   -1.439498    1.483450
      8          6           0        1.557408   -0.081726   -0.054851
      9          6           0        0.936822    1.336442    0.127567
     10          1           0        1.629851    2.184596    0.145627
     11          6           0        0.333836    0.845588    1.467050
     12          1           0       -0.644716    1.247770    1.742646
     13          1           0        1.010815    0.951129    2.315299
     14          6           0        2.901201   -0.218462    0.669095
     15          1           0        3.196693   -1.271905    0.727258
     16          1           0        2.881827    0.178476    1.687336
     17          1           0        3.681785    0.319102    0.119070
     18          6           0        1.716414   -0.641114   -1.465588
     19          1           0        0.790231   -0.637823   -2.047118
     20          1           0        2.066997   -1.677253   -1.427930
     21          1           0        2.457306   -0.052731   -2.020387
     22          8           0       -2.407818    1.234178   -0.073503
     23          1           0       -3.218109    0.724760   -0.157642
     24          1           0       -1.685459    0.216311   -1.720511
     25          6           0       -2.032005   -1.305659    0.956123
     26          1           0       -2.956649   -1.492709    0.402949
     27          1           0       -2.213452   -0.556705    1.729520
     28          1           0       -1.711876   -2.241323    1.417696
     29          8           0       -0.769452   -1.822647   -0.870757
 ---------------------------------------------------------------------
 Rotational constants (GHZ):           1.4410503           0.8683607           0.7763384
 Standard basis: 6-31++G(d,p) (6D, 7F)
 There are   330 symmetry adapted cartesian basis functions of A   symmetry.
 There are   330 symmetry adapted basis functions of A   symmetry.
   330 basis functions,   520 primitive gaussians,   330 cartesian basis functions
    47 alpha electrons       46 beta electrons
       nuclear repulsion energy       809.9669120418 Hartrees.
 NAtoms=   29 NActive=   29 NUniq=   29 SFac= 1.00D+00 NAtFMM=   60 NAOKFM=F Big=F
 Integral buffers will be    131072 words long.
 Raffenetti 2 integral format.
 Two-electron integral symmetry is turned on.
 Nuclear repulsion after empirical dispersion term =      809.9408097353 Hartrees.
 One-electron integrals computed using PRISM.
 NBasis=   330 RedAO= T EigKep=  1.58D-06  NBF=   330
 NBsUse=   330 1.00D-06 EigRej= -1.00D+00 NBFU=   330
 Initial guess from the checkpoint file:  "Alpha-Pinene-RO-OHup-Odown-conf2-wb97-opt.chk"
 B after Tr=    -0.000000    0.000000   -0.000000
         Rot=    0.999999    0.001619    0.000279    0.000114 Ang=   0.19 deg.
 Initial guess <Sx>= 0.0000 <Sy>= 0.0000 <Sz>= 0.5000 <S**2>= 0.7543 S= 0.5021
 Requested convergence on RMS density matrix=1.00D-08 within 128 cycles.
 Requested convergence on MAX density matrix=1.00D-06.
 Requested convergence on             energy=1.00D-06.
 No special actions if energy rises.
 SCF Done:  E(UwB97XD) =  -541.537189177     A.U. after   17 cycles
            NFock= 17  Conv=0.44D-08     -V/T= 2.0092
 <Sx>= 0.0000 <Sy>= 0.0000 <Sz>= 0.5000 <S**2>= 0.7543 S= 0.5021
 <L.S>= 0.000000000000E+00
 Annihilation of the first spin contaminant:
 S**2 before annihilation     0.7543,   after     0.7500
 Calling FoFJK, ICntrl=      2127 FMM=F ISym2X=0 I1Cent= 0 IOpClX= 1 NMat=1 NMatS=1 NMatT=0.
 ***** Axes restored to original set *****
 -------------------------------------------------------------------
 Center     Atomic                   Forces (Hartrees/Bohr)
 Number     Number              X              Y              Z
 -------------------------------------------------------------------
      1        6          -0.000140110    0.000022534   -0.000037023
      2        1           0.000003852   -0.000011673    0.000086708
      3        1           0.000042266    0.000022455    0.000000419
      4        6           0.000151076   -0.000356943   -0.000233516
      5        6          -0.000209448    0.000413903    0.000348034
      6        6           0.000032988    0.000015119   -0.000113443
      7        1           0.000025008   -0.000038977   -0.000019680
      8        6          -0.000031330   -0.000033906   -0.000064259
      9        6           0.000059557    0.000090387    0.000024275
     10        1          -0.000033085    0.000019955   -0.000017905
     11        6           0.000127140   -0.000078007    0.000082857
     12        1           0.000041273    0.000013166   -0.000028804
     13        1          -0.000086357   -0.000018000   -0.000012089
     14        6           0.000054545   -0.000004888    0.000055444
     15        1          -0.000007665   -0.000042422   -0.000011953
     16        1          -0.000016056    0.000029578   -0.000048292
     17        1          -0.000021710    0.000013256    0.000025921
     18        6           0.000019192    0.000025246    0.000016248
     19        1           0.000023414   -0.000000577    0.000043655
     20        1          -0.000022237   -0.000028780   -0.000011986
     21        1          -0.000030003    0.000038363    0.000023067
     22        8          -0.000141140    0.000090723    0.000013126
     23        1           0.000023841    0.000004923    0.000045679
     24        1          -0.000021740    0.000073737    0.000063716
     25        6           0.000178958   -0.000206581   -0.000169279
     26        1          -0.000011337    0.000003325    0.000044191
     27        1          -0.000024756    0.000051862   -0.000036765
     28        1          -0.000047114   -0.000021201    0.000004230
     29        8           0.000060980   -0.000086578   -0.000072577
 -------------------------------------------------------------------
 Cartesian Forces:  Max     0.000413903 RMS     0.000098295

 GradGradGradGradGradGradGradGradGradGradGradGradGradGradGradGradGradGrad
 Berny optimization.
 Using GEDIIS/GDIIS optimizer.
 FormGI is forming the generalized inverse of G from B-inverse, IUseBI=4.
 Internal  Forces:  Max     0.000225067 RMS     0.000037970
 Search for a local minimum.
 Step number   6 out of a maximum of  174
 All quantities printed in internal units (Hartrees-Bohrs-Radians)
 Mixed Optimization -- En-DIIS/RFO-DIIS
 Swapping is turned off.
 Update second derivatives using D2CorX and points    1    2    3    4    5
                                                      6
 DE= -8.12D-06 DEPred=-6.25D-06 R= 1.30D+00
 TightC=F SS=  1.41D+00  RLast= 3.93D-02 DXNew= 8.4853D-01 1.1795D-01
 Trust test= 1.30D+00 RLast= 3.93D-02 DXMaxT set to 5.05D-01
 ITU=  1  1  1  1  1  0
     Eigenvalues ---    0.00123   0.00255   0.00410   0.00457   0.01045
     Eigenvalues ---    0.01289   0.01730   0.02369   0.02774   0.02859
     Eigenvalues ---    0.02927   0.03232   0.03831   0.04216   0.04336
     Eigenvalues ---    0.04523   0.04803   0.04839   0.05333   0.05342
     Eigenvalues ---    0.05372   0.05557   0.05679   0.05690   0.05723
     Eigenvalues ---    0.05765   0.06015   0.06323   0.06759   0.07060
     Eigenvalues ---    0.07450   0.07921   0.08430   0.08844   0.09295
     Eigenvalues ---    0.09728   0.10286   0.12796   0.13064   0.15889
     Eigenvalues ---    0.15938   0.16000   0.16000   0.16000   0.16000
     Eigenvalues ---    0.16003   0.16100   0.16258   0.17086   0.17734
     Eigenvalues ---    0.19713   0.21210   0.23196   0.23863   0.24898
     Eigenvalues ---    0.25406   0.26630   0.27988   0.28691   0.29803
     Eigenvalues ---    0.30167   0.30779   0.34350   0.34528   0.34589
     Eigenvalues ---    0.34611   0.34691   0.34717   0.34750   0.34792
     Eigenvalues ---    0.34823   0.34884   0.34931   0.35017   0.35096
     Eigenvalues ---    0.35184   0.35281   0.39551   0.42173   0.51260
     Eigenvalues ---    0.57198
 En-DIIS/RFO-DIIS/Sim-DIIS IScMMF=       -3 using points:     6    5    4    3    2
 RFO step:  Lambda=-3.09352601D-06.
 DidBck=F Rises=F RFO-DIIS coefs:    1.29755   -0.09150   -0.22132   -0.06468    0.07996
 Iteration  1 RMS(Cart)=  0.00127368 RMS(Int)=  0.00000501
 Iteration  2 RMS(Cart)=  0.00000129 RMS(Int)=  0.00000488
 Iteration  3 RMS(Cart)=  0.00000000 RMS(Int)=  0.00000488
 Variable       Old X    -DE/DX   Delta X   Delta X   Delta X     New X
                                 (Linear)    (Quad)   (Total)
    R1        2.06811   0.00008  -0.00022   0.00035   0.00013   2.06824
    R2        2.06666   0.00004  -0.00039   0.00036  -0.00004   2.06663
    R3        2.92428   0.00007   0.00052  -0.00021   0.00031   2.92459
    R4        2.89012  -0.00006  -0.00041   0.00019  -0.00022   2.88991
    R5        2.99335  -0.00012  -0.00160   0.00033  -0.00127   2.99208
    R6        2.69482  -0.00007  -0.00024   0.00002  -0.00022   2.69460
    R7        2.07338   0.00003  -0.00005   0.00010   0.00005   2.07344
    R8        2.91859  -0.00003  -0.00032   0.00010  -0.00021   2.91838
    R9        2.93478   0.00023   0.00123  -0.00020   0.00103   2.93581
   R10        2.59402   0.00001  -0.00028   0.00025  -0.00003   2.59400
   R11        2.06993   0.00004  -0.00028   0.00029   0.00001   2.06994
   R12        2.94731   0.00005   0.00037  -0.00022   0.00015   2.94746
   R13        2.92989  -0.00004  -0.00017  -0.00004  -0.00022   2.92967
   R14        2.94555   0.00001   0.00043  -0.00022   0.00020   2.94575
   R15        2.89602  -0.00002  -0.00008  -0.00001  -0.00010   2.89592
   R16        2.88354   0.00006   0.00026  -0.00005   0.00021   2.88374
   R17        2.07007   0.00004  -0.00028   0.00029   0.00000   2.07008
   R18        2.92679   0.00004   0.00030  -0.00005   0.00025   2.92704
   R19        2.06600   0.00005  -0.00031   0.00029  -0.00002   2.06598
   R20        2.06055   0.00006  -0.00045   0.00048   0.00003   2.06059
   R21        2.07047   0.00004  -0.00027   0.00030   0.00003   2.07050
   R22        2.06556   0.00005  -0.00034   0.00039   0.00004   2.06560
   R23        2.07079   0.00004  -0.00023   0.00024   0.00000   2.07079
   R24        2.06664   0.00004  -0.00043   0.00043   0.00000   2.06664
   R25        2.06829   0.00003  -0.00030   0.00029  -0.00001   2.06828
   R26        2.07261   0.00005  -0.00025   0.00031   0.00005   2.07266
   R27        1.81567   0.00002  -0.00041   0.00031  -0.00010   1.81557
   R28        2.06660   0.00001  -0.00037   0.00027  -0.00010   2.06650
   R29        2.06318   0.00006  -0.00022   0.00033   0.00011   2.06329
   R30        2.06231   0.00003  -0.00020   0.00022   0.00002   2.06233
    A1        1.86790  -0.00000  -0.00043   0.00032  -0.00010   1.86780
    A2        1.92414   0.00000  -0.00009  -0.00011  -0.00021   1.92393
    A3        1.92140   0.00003  -0.00048   0.00065   0.00016   1.92156
    A4        1.85695  -0.00003   0.00023  -0.00039  -0.00017   1.85678
    A5        1.91785   0.00002   0.00084  -0.00031   0.00052   1.91837
    A6        1.97176  -0.00003  -0.00005  -0.00017  -0.00020   1.97157
    A7        1.97633   0.00003  -0.00054   0.00014  -0.00037   1.97596
    A8        1.84577  -0.00013   0.00004  -0.00067  -0.00063   1.84514
    A9        1.92160  -0.00003  -0.00065  -0.00010  -0.00075   1.92085
   A10        1.97741   0.00011   0.00060   0.00001   0.00060   1.97801
   A11        1.83580   0.00002   0.00086   0.00015   0.00100   1.83681
   A12        1.90725   0.00001  -0.00039   0.00051   0.00013   1.90738
   A13        1.94556  -0.00000   0.00031  -0.00005   0.00028   1.94584
   A14        1.94569   0.00011   0.00029   0.00001   0.00029   1.94598
   A15        1.93583   0.00002   0.00056   0.00019   0.00074   1.93657
   A16        1.90331  -0.00010   0.00030  -0.00088  -0.00059   1.90272
   A17        1.94326   0.00003  -0.00033   0.00054   0.00021   1.94347
   A18        1.78412  -0.00007  -0.00125   0.00019  -0.00105   1.78306
   A19        1.92434  -0.00001  -0.00033   0.00017  -0.00017   1.92417
   A20        1.94700   0.00000   0.00024  -0.00039  -0.00015   1.94686
   A21        1.89370  -0.00001  -0.00018   0.00008  -0.00009   1.89361
   A22        2.04519   0.00001   0.00041  -0.00000   0.00040   2.04559
   A23        2.08550   0.00001  -0.00027   0.00029   0.00002   2.08552
   A24        1.53706   0.00000   0.00025  -0.00025  -0.00001   1.53705
   A25        1.48870  -0.00000  -0.00040   0.00038  -0.00002   1.48868
   A26        1.94251  -0.00000   0.00086  -0.00045   0.00040   1.94290
   A27        2.08816   0.00003   0.00021  -0.00005   0.00016   2.08832
   A28        1.95520   0.00001   0.00007   0.00004   0.00011   1.95531
   A29        2.07513  -0.00002   0.00022  -0.00050  -0.00028   2.07485
   A30        1.88879  -0.00002  -0.00074   0.00049  -0.00025   1.88853
   A31        1.93702  -0.00002  -0.00006  -0.00051  -0.00057   1.93645
   A32        1.94166   0.00002   0.00019   0.00014   0.00032   1.94198
   A33        1.90003  -0.00001  -0.00007   0.00044   0.00038   1.90040
   A34        2.04260  -0.00001   0.00010  -0.00007   0.00004   2.04264
   A35        1.53866  -0.00001   0.00007  -0.00025  -0.00018   1.53848
   A36        2.06853   0.00001  -0.00028   0.00017  -0.00011   2.06842
   A37        1.50012   0.00002  -0.00020   0.00027   0.00008   1.50019
   A38        2.05341  -0.00000   0.00064  -0.00025   0.00039   2.05380
   A39        1.96553  -0.00002  -0.00052  -0.00003  -0.00055   1.96499
   A40        2.03745   0.00001   0.00049  -0.00000   0.00049   2.03794
   A41        1.98275  -0.00003  -0.00028  -0.00035  -0.00064   1.98212
   A42        1.90075   0.00002  -0.00015   0.00030   0.00014   1.90089
   A43        1.92554   0.00000  -0.00000   0.00008   0.00007   1.92561
   A44        1.97373   0.00002   0.00037  -0.00010   0.00026   1.97400
   A45        1.92169  -0.00002   0.00010  -0.00027  -0.00017   1.92152
   A46        1.88020  -0.00001  -0.00017   0.00013  -0.00004   1.88015
   A47        1.88199   0.00000  -0.00019   0.00014  -0.00005   1.88194
   A48        1.87765  -0.00000  -0.00013   0.00004  -0.00009   1.87756
   A49        1.98478   0.00004   0.00031  -0.00000   0.00030   1.98508
   A50        1.92689  -0.00002   0.00005  -0.00014  -0.00009   1.92680
   A51        1.91920  -0.00002   0.00021  -0.00030  -0.00009   1.91910
   A52        1.86755  -0.00000   0.00006   0.00003   0.00010   1.86765
   A53        1.87706  -0.00001  -0.00037   0.00022  -0.00015   1.87691
   A54        1.88482   0.00001  -0.00031   0.00023  -0.00008   1.88474
   A55        1.90678  -0.00002   0.00092  -0.00081   0.00010   1.90688
   A56        1.94156  -0.00004   0.00072  -0.00082  -0.00009   1.94147
   A57        1.89495  -0.00003  -0.00019  -0.00003  -0.00021   1.89474
   A58        1.90834  -0.00005   0.00059  -0.00070  -0.00012   1.90823
   A59        1.91254   0.00005  -0.00015   0.00045   0.00030   1.91284
   A60        1.89158   0.00004  -0.00049   0.00066   0.00016   1.89175
   A61        1.91483   0.00003  -0.00048   0.00045  -0.00003   1.91480
    D1        1.80502  -0.00000  -0.00265   0.00003  -0.00262   1.80240
    D2       -2.30288   0.00006  -0.00220  -0.00035  -0.00255  -2.30544
    D3       -0.24448  -0.00002  -0.00296  -0.00018  -0.00314  -0.24762
    D4       -2.45868  -0.00002  -0.00308   0.00014  -0.00294  -2.46162
    D5       -0.28340   0.00004  -0.00263  -0.00024  -0.00287  -0.28628
    D6        1.77500  -0.00004  -0.00339  -0.00007  -0.00346   1.77154
    D7       -0.35290  -0.00003  -0.00192  -0.00061  -0.00253  -0.35543
    D8        1.82238   0.00003  -0.00147  -0.00099  -0.00246   1.81992
    D9       -2.40240  -0.00005  -0.00222  -0.00082  -0.00305  -2.40545
   D10       -1.12308   0.00002   0.00182   0.00018   0.00200  -1.12107
   D11        1.18383   0.00001   0.00208  -0.00024   0.00184   1.18567
   D12       -2.78869   0.00003   0.00180   0.00047   0.00226  -2.78642
   D13        3.10708  -0.00001   0.00214  -0.00042   0.00172   3.10880
   D14       -0.86920  -0.00002   0.00239  -0.00083   0.00156  -0.86764
   D15        1.44147   0.00000   0.00211  -0.00013   0.00198   1.44345
   D16        1.03636   0.00003   0.00131   0.00040   0.00171   1.03807
   D17       -2.93992   0.00002   0.00156  -0.00002   0.00154  -2.93837
   D18       -0.62925   0.00004   0.00128   0.00069   0.00197  -0.62728
   D19        0.33854   0.00001   0.00169   0.00034   0.00203   0.34057
   D20        2.46998  -0.00003   0.00250  -0.00082   0.00167   2.47165
   D21       -1.83750  -0.00004   0.00148  -0.00047   0.00100  -1.83650
   D22       -1.76349   0.00009   0.00158   0.00112   0.00269  -1.76080
   D23        0.36795   0.00004   0.00239  -0.00005   0.00234   0.37029
   D24        2.34365   0.00003   0.00137   0.00030   0.00166   2.34532
   D25        2.43760   0.00000   0.00116   0.00039   0.00155   2.43915
   D26       -1.71415  -0.00005   0.00197  -0.00077   0.00120  -1.71295
   D27        0.26155  -0.00006   0.00095  -0.00042   0.00052   0.26208
   D28        2.89184  -0.00006  -0.00208  -0.00073  -0.00281   2.88902
   D29       -1.21674  -0.00006  -0.00234  -0.00103  -0.00335  -1.22009
   D30        0.82386   0.00004  -0.00115  -0.00049  -0.00164   0.82221
   D31        2.96854   0.00001  -0.00146   0.00044  -0.00102   2.96752
   D32       -1.01057   0.00001  -0.00099   0.00026  -0.00074  -1.01130
   D33        0.65431   0.00001  -0.00069  -0.00014  -0.00084   0.65347
   D34        0.81283  -0.00006  -0.00224   0.00108  -0.00116   0.81167
   D35        3.11691  -0.00006  -0.00177   0.00089  -0.00088   3.11603
   D36       -1.50140  -0.00006  -0.00148   0.00050  -0.00098  -1.50238
   D37       -1.14277   0.00005  -0.00075   0.00106   0.00031  -1.14246
   D38        1.16130   0.00006  -0.00028   0.00088   0.00060   1.16190
   D39        2.82618   0.00006   0.00002   0.00048   0.00050   2.82667
   D40        1.01048   0.00001  -0.00151   0.00099  -0.00053   1.00996
   D41       -1.09543   0.00000  -0.00164   0.00095  -0.00070  -1.09613
   D42        3.09909   0.00001  -0.00129   0.00084  -0.00046   3.09863
   D43       -3.11707   0.00002  -0.00072   0.00032  -0.00039  -3.11746
   D44        1.06020   0.00001  -0.00085   0.00028  -0.00056   1.05964
   D45       -1.02847   0.00001  -0.00050   0.00017  -0.00032  -1.02879
   D46       -1.05842  -0.00002  -0.00158   0.00065  -0.00094  -1.05935
   D47        3.11885  -0.00003  -0.00172   0.00062  -0.00111   3.11775
   D48        1.03019  -0.00002  -0.00137   0.00050  -0.00087   1.02932
   D49        1.44730  -0.00001  -0.00036   0.00009  -0.00027   1.44703
   D50       -2.88417   0.00001  -0.00039   0.00025  -0.00014  -2.88430
   D51       -0.65990   0.00001  -0.00042   0.00046   0.00004  -0.65986
   D52       -2.59467  -0.00001  -0.00024  -0.00004  -0.00029  -2.59495
   D53       -0.64295   0.00000  -0.00027   0.00012  -0.00015  -0.64310
   D54        1.58132   0.00000  -0.00031   0.00033   0.00002   1.58134
   D55       -0.45773   0.00001  -0.00030   0.00014  -0.00016  -0.45789
   D56        1.49399   0.00002  -0.00032   0.00030  -0.00002   1.49397
   D57       -2.56493   0.00002  -0.00036   0.00051   0.00015  -2.56478
   D58       -1.49618  -0.00002  -0.00000   0.00032   0.00031  -1.49587
   D59        0.56627   0.00000   0.00058   0.00042   0.00099   0.56726
   D60        2.79884   0.00001   0.00044   0.00059   0.00103   2.79987
   D61        2.56181  -0.00000   0.00087  -0.00025   0.00062   2.56243
   D62       -1.65893   0.00002   0.00146  -0.00015   0.00131  -1.65762
   D63        0.57365   0.00003   0.00132   0.00002   0.00134   0.57498
   D64        0.46046  -0.00001   0.00031  -0.00017   0.00014   0.46060
   D65        2.52291   0.00001   0.00090  -0.00007   0.00083   2.52374
   D66       -1.52770   0.00001   0.00076   0.00010   0.00086  -1.52684
   D67       -1.45325  -0.00001   0.00028  -0.00047  -0.00020  -1.45345
   D68        2.57572  -0.00002  -0.00003  -0.00011  -0.00014   2.57558
   D69        0.45823  -0.00002   0.00022  -0.00014   0.00008   0.45831
   D70        2.89104  -0.00001  -0.00049  -0.00013  -0.00062   2.89042
   D71        0.63683  -0.00001  -0.00079   0.00022  -0.00057   0.63625
   D72       -1.48067  -0.00002  -0.00054   0.00019  -0.00035  -1.48102
   D73        0.66606   0.00002   0.00033  -0.00042  -0.00010   0.66597
   D74       -1.58815   0.00001   0.00003  -0.00007  -0.00004  -1.58820
   D75        2.57754   0.00001   0.00028  -0.00010   0.00018   2.57772
   D76        1.27439   0.00000  -0.00115  -0.00081  -0.00196   1.27243
   D77       -0.83260  -0.00000  -0.00118  -0.00096  -0.00214  -0.83474
   D78       -2.93358  -0.00000  -0.00133  -0.00076  -0.00208  -2.93566
   D79        2.90798   0.00000  -0.00122  -0.00055  -0.00177   2.90621
   D80        0.80100  -0.00000  -0.00125  -0.00070  -0.00195   0.79905
   D81       -1.29998   0.00000  -0.00140  -0.00050  -0.00189  -1.30188
   D82       -1.05400  -0.00002  -0.00151  -0.00078  -0.00229  -1.05629
   D83        3.12219  -0.00003  -0.00153  -0.00093  -0.00246   3.11973
   D84        1.02121  -0.00002  -0.00168  -0.00072  -0.00241   1.01881
   D85        0.83759   0.00000  -0.00153  -0.00006  -0.00159   0.83600
   D86       -1.26168  -0.00001  -0.00186   0.00000  -0.00186  -1.26353
   D87        2.94352  -0.00000  -0.00164  -0.00000  -0.00164   2.94187
   D88       -0.94103  -0.00000  -0.00129  -0.00018  -0.00147  -0.94250
   D89       -3.04029  -0.00002  -0.00162  -0.00012  -0.00174  -3.04203
   D90        1.16490  -0.00001  -0.00140  -0.00012  -0.00152   1.16338
   D91        3.08643   0.00001  -0.00085  -0.00028  -0.00113   3.08530
   D92        0.98717  -0.00000  -0.00118  -0.00022  -0.00140   0.98577
   D93       -1.09083   0.00001  -0.00096  -0.00022  -0.00118  -1.09201
   D94        1.48652  -0.00001  -0.00035  -0.00042  -0.00077   1.48575
   D95       -0.59097  -0.00002  -0.00107  -0.00027  -0.00135  -0.59232
   D96       -2.82546  -0.00003  -0.00104  -0.00036  -0.00140  -2.82686
   D97       -0.46073   0.00001  -0.00030   0.00017  -0.00014  -0.46087
   D98       -2.53822  -0.00000  -0.00103   0.00031  -0.00072  -2.53894
   D99        1.51047  -0.00001  -0.00099   0.00022  -0.00077   1.50970
   D100      -2.55519   0.00001  -0.00039   0.00035  -0.00004  -2.55523
   D101       1.65050   0.00000  -0.00111   0.00049  -0.00062   1.64988
   D102      -0.58399  -0.00000  -0.00108   0.00040  -0.00067  -0.58466
         Item               Value     Threshold  Converged?
 Maximum Force            0.000225     0.000450     YES
 RMS     Force            0.000038     0.000300     YES
 Maximum Displacement     0.007113     0.001800     NO 
 RMS     Displacement     0.001274     0.001200     NO 
 Predicted change in Energy=-1.482954D-06
 GradGradGradGradGradGradGradGradGradGradGradGradGradGradGradGradGradGrad

                          Input orientation:                          
 ---------------------------------------------------------------------
 Center     Atomic      Atomic             Coordinates (Angstroms)
 Number     Number       Type             X           Y           Z
 ---------------------------------------------------------------------
      1          6           0        0.198813    1.609840    0.803121
      2          1           0       -0.172702    1.638165    1.832212
      3          1           0        0.631941    2.591598    0.592077
      4          6           0        1.353833    0.587258    0.679008
      5          6           0        0.913919   -0.771120   -0.005283
      6          6           0       -0.391357   -0.600950   -0.812923
      7          1           0       -0.582261   -1.494218   -1.417452
      8          6           0       -1.557578   -0.085172    0.085220
      9          6           0       -0.952500    1.329704   -0.163666
     10          1           0       -1.652926    2.171088   -0.201856
     11          6           0       -0.370168    0.791481   -1.494216
     12          1           0        0.599361    1.190309   -1.804363
     13          1           0       -1.064306    0.858153   -2.332508
     14          6           0       -2.913446   -0.260431   -0.607111
     15          1           0       -3.200183   -1.317824   -0.620458
     16          1           0       -2.917390    0.098495   -1.639564
     17          1           0       -3.688378    0.290458   -0.062301
     18          6           0       -1.685892   -0.589998    1.519584
     19          1           0       -0.749092   -0.558114    2.082962
     20          1           0       -2.029926   -1.628963    1.528979
     21          1           0       -2.420379    0.014954    2.065058
     22          8           0        2.394072    1.262931   -0.024281
     23          1           0        3.211488    0.766018    0.064950
     24          1           0        1.714744    0.304435    1.675822
     25          6           0        2.022579   -1.320465   -0.944783
     26          1           0        2.959052   -1.478112   -0.402558
     27          1           0        2.182674   -0.601635   -1.750871
     28          1           0        1.701426   -2.276247   -1.362349
     29          8           0        0.799241   -1.774568    0.924340
 ---------------------------------------------------------------------
                    Distance matrix (angstroms):
                    1          2          3          4          5
     1  C    0.000000
     2  H    1.094465   0.000000
     3  H    1.093612   1.759096   0.000000
     4  C    1.547627   2.182795   2.132150   0.000000
     5  C    2.614167   3.218974   3.426985   1.583341   0.000000
     6  C    2.801337   3.472490   3.635041   2.585223   1.544340
     7  H    3.895664   4.532095   4.712365   3.532159   2.180745
     8  C    2.544279   2.817757   3.495138   3.046482   2.566518
     9  C    1.529272   2.164893   2.161938   2.565248   2.814617
    10  H    2.180347   2.571479   2.455153   3.510703   3.909466
    11  C    2.504238   3.438167   2.932108   2.781508   2.511479
    12  H    2.671220   3.744507   2.776255   2.664587   2.680082
    13  H    3.463043   4.329927   3.799378   3.871692   3.461774
    14  C    3.895231   4.131180   4.705517   4.536778   3.907906
    15  H    4.706481   4.890716   5.607049   5.104606   4.195612
    16  H    4.238111   4.685843   4.877861   4.884465   4.255118
    17  H    4.195232   4.214911   4.938483   5.105048   4.723488
    18  C    2.984077   2.711492   4.044152   3.366367   3.019444
    19  H    2.690082   2.284456   3.748422   2.775834   2.678011
    20  H    3.997999   3.770326   5.077052   4.133269   3.428715
    21  H    3.316069   2.782281   4.257397   4.061200   4.002721
    22  O    2.371519   3.189937   2.291366   1.425920   2.515667
    23  H    3.214520   3.916196   3.203851   1.964664   2.765239
    24  H    2.182599   2.316408   2.752831   1.097216   2.150407
    25  C    3.868847   4.613507   4.427194   2.592937   1.553565
    26  H    4.313703   4.951087   4.792419   2.830594   2.200052
    27  H    3.917806   4.837664   4.253342   2.829268   2.164611
    28  H    4.695613   5.388896   5.353456   3.533782   2.174213
    29  O    3.439394   3.662739   4.381985   2.438439   1.372683
                    6          7          8          9         10
     6  C    0.000000
     7  H    1.095367   0.000000
     8  C    1.559730   2.279184   0.000000
     9  C    2.112780   3.111847   1.558826   0.000000
    10  H    3.106309   4.007302   2.276448   1.095437   0.000000
    11  C    1.550314   2.296802   2.161731   1.548921   2.284508
    12  H    2.274441   2.958482   3.138433   2.262651   2.933045
    13  H    2.211556   2.569697   2.641702   2.222326   2.570982
    14  C    2.553282   2.759223   1.532455   2.563296   2.768651
    15  H    2.905246   2.742231   2.171535   3.502876   3.839497
    16  H    2.748345   2.835295   2.204019   2.748625   2.821615
    17  H    3.496911   3.830074   2.168679   2.928367   2.774763
    18  C    2.667682   3.265241   1.526012   2.656397   3.253926
    19  H    2.918211   3.627261   2.206421   2.941524   3.672308
    20  H    3.037471   3.285628   2.165836   3.574857   4.192649
    21  H    3.574779   4.217127   2.161992   2.974970   3.221304
    22  O    3.443054   4.289680   4.176710   3.350139   4.151443
    23  H    3.952183   4.658188   4.844473   4.208182   5.070299
    24  H    3.383671   4.252026   3.659220   3.398394   4.283838
    25  C    2.522335   2.653073   3.924841   4.060127   5.123692
    26  H    3.487556   3.683906   4.751647   4.820906   5.884495
    27  H    2.739596   2.924507   4.198506   4.009814   4.979887
    28  H    2.736463   2.414504   4.185376   4.634980   5.690097
    29  O    2.411014   2.733338   3.018738   3.726776   4.780130
                   11         12         13         14         15
    11  C    0.000000
    12  H    1.093271   0.000000
    13  H    1.090415   1.776810   0.000000
    14  C    2.891667   3.984705   2.765420   0.000000
    15  H    3.636153   4.704136   3.496850   1.095662   0.000000
    16  H    2.643803   3.686021   2.119239   1.093070   1.767628
    17  H    3.648550   4.714787   3.515945   1.095817   1.771001
    18  C    3.566876   4.409137   4.161985   2.477567   2.720770
    19  H    3.842029   4.470637   4.647746   3.465478   3.727397
    20  H    4.213438   5.096334   4.693533   2.686330   2.467061
    21  H    4.180286   5.047050   4.678515   2.731198   3.097804
    22  O    3.166070   2.528824   4.177575   5.552484   6.189621
    23  H    3.906393   3.239993   4.902928   6.246606   6.776555
    24  H    3.825338   3.760390   4.908811   5.191435   5.662255
    25  C    3.238430   3.011380   4.025048   5.059846   5.232823
    26  H    4.174503   3.828011   5.036889   6.000902   6.165172
    27  H    2.919529   2.391820   3.607237   5.234029   5.546703
    28  H    3.704031   3.664277   4.291263   5.092244   5.049232
    29  O    3.715043   4.034386   4.583785   4.292086   4.311660
                   16         17         18         19         20
    16  H    0.000000
    17  H    1.766077   0.000000
    18  C    3.459887   2.699539   0.000000
    19  H    4.357734   3.736527   1.093621   0.000000
    20  H    3.716365   2.994463   1.094485   1.759020   0.000000
    21  H    3.738746   2.491863   1.096805   1.766898   1.772653
    22  O    5.672449   6.159817   4.739512   4.199542   5.508850
    23  H    6.396412   6.917405   5.285742   4.638090   5.945733
    24  H    5.700075   5.675825   3.519765   2.642014   4.216888
    25  C    5.186468   5.999073   4.512144   4.174994   4.757885
    26  H    6.208739   6.887084   5.104790   4.557908   5.351962
    27  H    5.149099   6.173844   5.065750   4.826533   5.436803
    28  H    5.200933   6.109671   4.756353   4.563681   4.764635
    29  O    4.888283   5.037511   2.816631   2.284622   2.896718
                   21         22         23         24         25
    21  H    0.000000
    22  O    5.394602   0.000000
    23  H    6.023492   0.960756   0.000000
    24  H    4.163478   2.066531   2.246822   0.000000
    25  C    5.530132   2.767538   2.605087   3.098811   0.000000
    26  H    6.103823   2.824113   2.306168   3.007563   1.093546
    27  H    6.010791   2.549983   2.495224   3.575213   1.091844
    28  H    5.829751   3.846553   3.684135   3.986299   1.091339
    29  O    3.856110   3.559462   3.607224   2.392723   2.279559
                   26         27         28         29
    26  H    0.000000
    27  H    1.785756   0.000000
    28  H    1.771959   1.785181   0.000000
    29  O    2.552122   3.232092   2.508898   0.000000
 Stoichiometry    C10H17O2(2)
 Framework group  C1[X(C10H17O2)]
 Deg. of freedom    81
 Full point group                 C1      NOp   1
 Largest Abelian subgroup         C1      NOp   1
 Largest concise Abelian subgroup C1      NOp   1
                         Standard orientation:                         
 ---------------------------------------------------------------------
 Center     Atomic      Atomic             Coordinates (Angstroms)
 Number     Number       Type             X           Y           Z
 ---------------------------------------------------------------------
      1          6           0       -0.198171    1.568825   -0.871041
      2          1           0        0.192816    1.560181   -1.893250
      3          1           0       -0.642913    2.554330   -0.706808
      4          6           0       -1.347357    0.542033   -0.728845
      5          6           0       -0.910099   -0.784829    0.016279
      6          6           0        0.378052   -0.572163    0.841158
      7          1           0        0.564262   -1.439522    1.483686
      8          6           0        1.557259   -0.081852   -0.054289
      9          6           0        0.936502    1.336433    0.127550
     10          1           0        1.629486    2.184616    0.146006
     11          6           0        0.332925    0.845538    1.466906
     12          1           0       -0.645463    1.247860    1.742830
     13          1           0        1.010287    0.950765    2.314911
     14          6           0        2.900900   -0.218404    0.669867
     15          1           0        3.195560   -1.271986    0.730006
     16          1           0        2.882208    0.180520    1.687369
     17          1           0        3.681839    0.317424    0.118651
     18          6           0        1.717040   -0.641099   -1.465114
     19          1           0        0.791017   -0.639202   -2.046908
     20          1           0        2.069279   -1.676665   -1.427334
     21          1           0        2.457135   -0.051623   -2.019873
     22          8           0       -2.406152    1.235704   -0.072322
     23          1           0       -3.217804    0.728729   -0.157464
     24          1           0       -1.686834    0.217493   -1.720466
     25          6           0       -2.032290   -1.306576    0.955445
     26          1           0       -2.956914   -1.493233    0.402208
     27          1           0       -2.213442   -0.558261    1.729611
     28          1           0       -1.711780   -2.242575    1.416095
     29          8           0       -0.769763   -1.822740   -0.871023
 ---------------------------------------------------------------------
 Rotational constants (GHZ):           1.4408086           0.8685293           0.7764115
 Standard basis: 6-31++G(d,p) (6D, 7F)
 There are   330 symmetry adapted cartesian basis functions of A   symmetry.
 There are   330 symmetry adapted basis functions of A   symmetry.
   330 basis functions,   520 primitive gaussians,   330 cartesian basis functions
    47 alpha electrons       46 beta electrons
       nuclear repulsion energy       809.9813136088 Hartrees.
 NAtoms=   29 NActive=   29 NUniq=   29 SFac= 1.00D+00 NAtFMM=   60 NAOKFM=F Big=F
 Integral buffers will be    131072 words long.
 Raffenetti 2 integral format.
 Two-electron integral symmetry is turned on.
 Nuclear repulsion after empirical dispersion term =      809.9552123738 Hartrees.
 One-electron integrals computed using PRISM.
 NBasis=   330 RedAO= T EigKep=  1.58D-06  NBF=   330
 NBsUse=   330 1.00D-06 EigRej= -1.00D+00 NBFU=   330
 Initial guess from the checkpoint file:  "Alpha-Pinene-RO-OHup-Odown-conf2-wb97-opt.chk"
 B after Tr=    -0.000000   -0.000000    0.000000
         Rot=    1.000000    0.000002    0.000091    0.000063 Ang=   0.01 deg.
 Initial guess <Sx>= 0.0000 <Sy>= 0.0000 <Sz>= 0.5000 <S**2>= 0.7543 S= 0.5021
 Requested convergence on RMS density matrix=1.00D-08 within 128 cycles.
 Requested convergence on MAX density matrix=1.00D-06.
 Requested convergence on             energy=1.00D-06.
 No special actions if energy rises.
 SCF Done:  E(UwB97XD) =  -541.537190665     A.U. after   17 cycles
            NFock= 17  Conv=0.37D-08     -V/T= 2.0092
 <Sx>= 0.0000 <Sy>= 0.0000 <Sz>= 0.5000 <S**2>= 0.7543 S= 0.5021
 <L.S>= 0.000000000000E+00
 Annihilation of the first spin contaminant:
 S**2 before annihilation     0.7543,   after     0.7500
 Calling FoFJK, ICntrl=      2127 FMM=F ISym2X=0 I1Cent= 0 IOpClX= 1 NMat=1 NMatS=1 NMatT=0.
 ***** Axes restored to original set *****
 -------------------------------------------------------------------
 Center     Atomic                   Forces (Hartrees/Bohr)
 Number     Number              X              Y              Z
 -------------------------------------------------------------------
      1        6          -0.000076109    0.000013636    0.000033337
      2        1          -0.000008383    0.000001637    0.000031062
      3        1           0.000033098    0.000026482   -0.000018938
      4        6          -0.000003900   -0.000047202   -0.000020919
      5        6          -0.000008062    0.000024007    0.000115113
      6        6          -0.000013167    0.000039398   -0.000063077
      7        1          -0.000008736   -0.000025536   -0.000005254
      8        6          -0.000026667   -0.000001653   -0.000019667
      9        6           0.000038956    0.000001412   -0.000009426
     10        1          -0.000028331    0.000015541   -0.000006922
     11        6           0.000026248   -0.000026524    0.000074148
     12        1           0.000037751    0.000008817   -0.000006320
     13        1          -0.000058395    0.000002055   -0.000026370
     14        6           0.000028794   -0.000020590    0.000019971
     15        1          -0.000006094   -0.000035800   -0.000004810
     16        1           0.000005820    0.000025130   -0.000038163
     17        1          -0.000023728    0.000015846    0.000017214
     18        6           0.000005546    0.000015265   -0.000010714
     19        1           0.000030031   -0.000015945    0.000018122
     20        1          -0.000011990   -0.000037858   -0.000003840
     21        1          -0.000025753    0.000031718    0.000006208
     22        8          -0.000046499    0.000034419   -0.000054852
     23        1           0.000072523   -0.000046739    0.000023478
     24        1           0.000002179   -0.000001217    0.000016397
     25        6           0.000084905   -0.000063427   -0.000121746
     26        1           0.000014685    0.000021215    0.000048127
     27        1          -0.000007693    0.000036159   -0.000005804
     28        1          -0.000046273   -0.000007235    0.000016905
     29        8           0.000019246    0.000016989   -0.000003260
 -------------------------------------------------------------------
 Cartesian Forces:  Max     0.000121746 RMS     0.000035438

 GradGradGradGradGradGradGradGradGradGradGradGradGradGradGradGradGradGrad
 Berny optimization.
 Using GEDIIS/GDIIS optimizer.
 FormGI is forming the generalized inverse of G from B-inverse, IUseBI=4.
 Internal  Forces:  Max     0.000088347 RMS     0.000018228
 Search for a local minimum.
 Step number   7 out of a maximum of  174
 All quantities printed in internal units (Hartrees-Bohrs-Radians)
 Mixed Optimization -- En-DIIS/RFO-DIIS
 Swapping is turned off.
 Update second derivatives using D2CorX and points    1    2    3    4    5
                                                      6    7
 DE= -1.49D-06 DEPred=-1.48D-06 R= 1.00D+00
 TightC=F SS=  1.41D+00  RLast= 1.59D-02 DXNew= 8.4853D-01 4.7633D-02
 Trust test= 1.00D+00 RLast= 1.59D-02 DXMaxT set to 5.05D-01
 ITU=  1  1  1  1  1  1  0
     Eigenvalues ---    0.00123   0.00257   0.00389   0.00452   0.01075
     Eigenvalues ---    0.01273   0.01709   0.02380   0.02764   0.02881
     Eigenvalues ---    0.02947   0.03249   0.03827   0.04171   0.04336
     Eigenvalues ---    0.04518   0.04806   0.04868   0.05302   0.05347
     Eigenvalues ---    0.05373   0.05552   0.05665   0.05687   0.05719
     Eigenvalues ---    0.05779   0.06055   0.06330   0.06760   0.07039
     Eigenvalues ---    0.07582   0.07955   0.08438   0.08837   0.09503
     Eigenvalues ---    0.09711   0.10279   0.12815   0.13196   0.15703
     Eigenvalues ---    0.15950   0.16000   0.16000   0.16000   0.16002
     Eigenvalues ---    0.16028   0.16069   0.16252   0.16922   0.18689
     Eigenvalues ---    0.19645   0.21332   0.23149   0.23744   0.24733
     Eigenvalues ---    0.25454   0.26622   0.28071   0.28576   0.29924
     Eigenvalues ---    0.30565   0.30711   0.34352   0.34526   0.34587
     Eigenvalues ---    0.34608   0.34691   0.34721   0.34761   0.34811
     Eigenvalues ---    0.34842   0.34882   0.34921   0.35005   0.35112
     Eigenvalues ---    0.35174   0.35289   0.37918   0.42285   0.51360
     Eigenvalues ---    0.57230
 En-DIIS/RFO-DIIS/Sim-DIIS IScMMF=       -3 using points:     7    6    5    4    3    2
 RFO step:  Lambda=-4.13232383D-07.
 DidBck=F Rises=F RFO-DIIS coefs:    1.09179    0.06128   -0.14049   -0.03653    0.02231
                  RFO-DIIS coefs:    0.00163
 Iteration  1 RMS(Cart)=  0.00052312 RMS(Int)=  0.00000098
 Iteration  2 RMS(Cart)=  0.00000022 RMS(Int)=  0.00000096
 Variable       Old X    -DE/DX   Delta X   Delta X   Delta X     New X
                                 (Linear)    (Quad)   (Total)
    R1        2.06824   0.00003  -0.00002   0.00010   0.00008   2.06832
    R2        2.06663   0.00004  -0.00011   0.00019   0.00008   2.06670
    R3        2.92459   0.00006   0.00026  -0.00004   0.00022   2.92481
    R4        2.88991   0.00001  -0.00013   0.00012  -0.00001   2.88989
    R5        2.99208  -0.00004  -0.00080   0.00049  -0.00031   2.99177
    R6        2.69460   0.00003  -0.00012   0.00015   0.00004   2.69463
    R7        2.07344   0.00002   0.00001   0.00003   0.00004   2.07348
    R8        2.91838   0.00004  -0.00010   0.00020   0.00010   2.91848
    R9        2.93581   0.00008   0.00056  -0.00016   0.00040   2.93622
   R10        2.59400  -0.00002  -0.00009   0.00005  -0.00004   2.59395
   R11        2.06994   0.00003  -0.00007   0.00012   0.00005   2.06999
   R12        2.94746   0.00001   0.00006  -0.00002   0.00005   2.94751
   R13        2.92967  -0.00002  -0.00006  -0.00001  -0.00007   2.92959
   R14        2.94575   0.00002   0.00019  -0.00005   0.00014   2.94590
   R15        2.89592  -0.00000  -0.00002   0.00002  -0.00001   2.89591
   R16        2.88374   0.00001   0.00012  -0.00005   0.00007   2.88381
   R17        2.07008   0.00003  -0.00006   0.00012   0.00006   2.07014
   R18        2.92704  -0.00001   0.00011  -0.00010   0.00002   2.92705
   R19        2.06598   0.00004  -0.00009   0.00016   0.00008   2.06606
   R20        2.06059   0.00006  -0.00010   0.00022   0.00012   2.06070
   R21        2.07050   0.00004  -0.00005   0.00013   0.00008   2.07058
   R22        2.06560   0.00004  -0.00007   0.00016   0.00009   2.06569
   R23        2.07079   0.00003  -0.00006   0.00014   0.00007   2.07087
   R24        2.06664   0.00004  -0.00010   0.00017   0.00007   2.06671
   R25        2.06828   0.00004  -0.00007   0.00015   0.00008   2.06836
   R26        2.07266   0.00004  -0.00006   0.00014   0.00009   2.07275
   R27        1.81557   0.00009  -0.00011   0.00021   0.00010   1.81567
   R28        2.06650   0.00003  -0.00011   0.00017   0.00005   2.06655
   R29        2.06329   0.00003  -0.00001   0.00007   0.00006   2.06335
   R30        2.06233   0.00001  -0.00004   0.00007   0.00003   2.06236
    A1        1.86780   0.00000  -0.00016   0.00021   0.00005   1.86785
    A2        1.92393   0.00001  -0.00010   0.00017   0.00007   1.92400
    A3        1.92156   0.00002  -0.00012   0.00023   0.00011   1.92167
    A4        1.85678  -0.00001   0.00005  -0.00023  -0.00019   1.85660
    A5        1.91837   0.00000   0.00034  -0.00025   0.00009   1.91846
    A6        1.97157  -0.00002  -0.00001  -0.00013  -0.00014   1.97143
    A7        1.97596   0.00001  -0.00016   0.00012  -0.00004   1.97591
    A8        1.84514   0.00002   0.00007   0.00003   0.00010   1.84524
    A9        1.92085  -0.00001  -0.00029   0.00012  -0.00017   1.92068
   A10        1.97801  -0.00003   0.00004  -0.00012  -0.00007   1.97794
   A11        1.83681   0.00000   0.00038  -0.00020   0.00018   1.83698
   A12        1.90738   0.00000  -0.00006   0.00007   0.00000   1.90738
   A13        1.94584  -0.00000   0.00019  -0.00018   0.00001   1.94585
   A14        1.94598   0.00001  -0.00001   0.00010   0.00008   1.94607
   A15        1.93657  -0.00001   0.00018  -0.00011   0.00008   1.93665
   A16        1.90272  -0.00002   0.00001  -0.00021  -0.00020   1.90252
   A17        1.94347   0.00001  -0.00002   0.00018   0.00016   1.94363
   A18        1.78306   0.00000  -0.00041   0.00027  -0.00015   1.78292
   A19        1.92417   0.00000  -0.00012   0.00010  -0.00002   1.92415
   A20        1.94686   0.00001  -0.00012   0.00014   0.00003   1.94688
   A21        1.89361  -0.00001   0.00008  -0.00014  -0.00005   1.89356
   A22        2.04559  -0.00001   0.00018  -0.00018  -0.00000   2.04559
   A23        2.08552   0.00001  -0.00006   0.00014   0.00009   2.08561
   A24        1.53705  -0.00000   0.00007  -0.00010  -0.00003   1.53702
   A25        1.48868  -0.00000  -0.00010   0.00009  -0.00001   1.48867
   A26        1.94290  -0.00001   0.00028  -0.00026   0.00001   1.94291
   A27        2.08832   0.00001  -0.00006   0.00011   0.00005   2.08837
   A28        1.95531   0.00000   0.00008  -0.00005   0.00003   1.95534
   A29        2.07485   0.00000   0.00005   0.00000   0.00005   2.07490
   A30        1.88853  -0.00000  -0.00018   0.00008  -0.00010   1.88843
   A31        1.93645   0.00001  -0.00008   0.00018   0.00010   1.93655
   A32        1.94198  -0.00000   0.00011  -0.00001   0.00010   1.94207
   A33        1.90040  -0.00000   0.00003  -0.00004  -0.00000   1.90040
   A34        2.04264  -0.00000   0.00005  -0.00012  -0.00007   2.04257
   A35        1.53848  -0.00001  -0.00003  -0.00006  -0.00010   1.53839
   A36        2.06842   0.00000  -0.00012   0.00006  -0.00006   2.06836
   A37        1.50019   0.00002  -0.00004   0.00010   0.00006   1.50026
   A38        2.05380  -0.00000   0.00025  -0.00018   0.00007   2.05387
   A39        1.96499  -0.00001  -0.00022   0.00008  -0.00014   1.96485
   A40        2.03794  -0.00000   0.00021  -0.00008   0.00014   2.03807
   A41        1.98212  -0.00002  -0.00019  -0.00010  -0.00029   1.98183
   A42        1.90089   0.00001  -0.00003   0.00015   0.00012   1.90101
   A43        1.92561   0.00000   0.00003  -0.00000   0.00003   1.92564
   A44        1.97400  -0.00001   0.00017  -0.00019  -0.00002   1.97397
   A45        1.92152   0.00000  -0.00003   0.00002  -0.00001   1.92151
   A46        1.88015   0.00001  -0.00006   0.00009   0.00003   1.88018
   A47        1.88194   0.00000  -0.00006   0.00008   0.00001   1.88195
   A48        1.87756   0.00000  -0.00006   0.00002  -0.00003   1.87753
   A49        1.98508   0.00001   0.00012   0.00000   0.00013   1.98521
   A50        1.92680  -0.00000  -0.00001  -0.00004  -0.00005   1.92676
   A51        1.91910  -0.00002   0.00005  -0.00016  -0.00011   1.91899
   A52        1.86765  -0.00001   0.00003  -0.00007  -0.00004   1.86762
   A53        1.87691   0.00001  -0.00011   0.00015   0.00004   1.87695
   A54        1.88474   0.00001  -0.00010   0.00012   0.00002   1.88476
   A55        1.90688  -0.00002   0.00028  -0.00032  -0.00004   1.90684
   A56        1.94147  -0.00004   0.00015  -0.00036  -0.00021   1.94126
   A57        1.89474  -0.00002  -0.00006  -0.00007  -0.00012   1.89461
   A58        1.90823  -0.00005   0.00014  -0.00040  -0.00025   1.90797
   A59        1.91284   0.00003  -0.00003   0.00018   0.00015   1.91299
   A60        1.89175   0.00005  -0.00008   0.00034   0.00026   1.89200
   A61        1.91480   0.00004  -0.00013   0.00032   0.00018   1.91498
    D1        1.80240   0.00001  -0.00072   0.00012  -0.00059   1.80181
    D2       -2.30544  -0.00001  -0.00071   0.00007  -0.00064  -2.30608
    D3       -0.24762  -0.00000  -0.00089   0.00022  -0.00067  -0.24829
    D4       -2.46162   0.00001  -0.00092   0.00032  -0.00060  -2.46222
    D5       -0.28628  -0.00001  -0.00092   0.00027  -0.00065  -0.28692
    D6        1.77154   0.00000  -0.00110   0.00042  -0.00068   1.77086
    D7       -0.35543  -0.00001  -0.00048  -0.00021  -0.00069  -0.35613
    D8        1.81992  -0.00002  -0.00047  -0.00027  -0.00074   1.81917
    D9       -2.40545  -0.00001  -0.00066  -0.00011  -0.00077  -2.40623
   D10       -1.12107  -0.00001   0.00043  -0.00018   0.00025  -1.12082
   D11        1.18567   0.00000   0.00053  -0.00020   0.00033   1.18600
   D12       -2.78642   0.00000   0.00049  -0.00016   0.00032  -2.78610
   D13        3.10880  -0.00002   0.00049  -0.00042   0.00007   3.10887
   D14       -0.86764  -0.00001   0.00059  -0.00044   0.00015  -0.86750
   D15        1.44345  -0.00001   0.00054  -0.00040   0.00014   1.44359
   D16        1.03807   0.00000   0.00021   0.00012   0.00033   1.03840
   D17       -2.93837   0.00001   0.00031   0.00010   0.00041  -2.93796
   D18       -0.62728   0.00001   0.00026   0.00014   0.00040  -0.62688
   D19        0.34057   0.00001   0.00055   0.00017   0.00072   0.34129
   D20        2.47165  -0.00001   0.00070  -0.00016   0.00054   2.47219
   D21       -1.83650  -0.00001   0.00030   0.00016   0.00045  -1.83605
   D22       -1.76080  -0.00001   0.00054   0.00014   0.00068  -1.76011
   D23        0.37029  -0.00002   0.00069  -0.00019   0.00050   0.37078
   D24        2.34532  -0.00002   0.00029   0.00012   0.00041   2.34573
   D25        2.43915   0.00001   0.00035   0.00025   0.00060   2.43975
   D26       -1.71295  -0.00001   0.00050  -0.00008   0.00042  -1.71253
   D27        0.26208  -0.00001   0.00009   0.00024   0.00033   0.26241
   D28        2.88902  -0.00001  -0.00075  -0.00011  -0.00086   2.88816
   D29       -1.22009   0.00000  -0.00087  -0.00002  -0.00089  -1.22098
   D30        0.82221  -0.00001  -0.00041  -0.00030  -0.00071   0.82150
   D31        2.96752  -0.00000  -0.00047   0.00007  -0.00040   2.96712
   D32       -1.01130  -0.00000  -0.00043   0.00003  -0.00040  -1.01170
   D33        0.65347  -0.00001  -0.00036  -0.00009  -0.00045   0.65302
   D34        0.81167  -0.00000  -0.00060   0.00022  -0.00038   0.81129
   D35        3.11603  -0.00000  -0.00056   0.00018  -0.00038   3.11565
   D36       -1.50238  -0.00001  -0.00049   0.00006  -0.00043  -1.50281
   D37       -1.14246  -0.00000  -0.00010  -0.00007  -0.00017  -1.14263
   D38        1.16190  -0.00000  -0.00006  -0.00011  -0.00017   1.16173
   D39        2.82667  -0.00001   0.00001  -0.00023  -0.00023   2.82645
   D40        1.00996  -0.00000  -0.00038  -0.00001  -0.00039   1.00956
   D41       -1.09613   0.00000  -0.00040   0.00004  -0.00037  -1.09650
   D42        3.09863  -0.00000  -0.00029  -0.00007  -0.00037   3.09826
   D43       -3.11746  -0.00001  -0.00013  -0.00032  -0.00046  -3.11792
   D44        1.05964  -0.00000  -0.00015  -0.00028  -0.00043   1.05921
   D45       -1.02879  -0.00001  -0.00004  -0.00039  -0.00043  -1.02922
   D46       -1.05935   0.00000  -0.00036  -0.00008  -0.00044  -1.05979
   D47        3.11775   0.00001  -0.00038  -0.00003  -0.00041   3.11734
   D48        1.02932   0.00000  -0.00027  -0.00014  -0.00041   1.02891
   D49        1.44703  -0.00001  -0.00001  -0.00014  -0.00015   1.44688
   D50       -2.88430  -0.00001   0.00005  -0.00018  -0.00012  -2.88442
   D51       -0.65986  -0.00001   0.00002  -0.00023  -0.00021  -0.66007
   D52       -2.59495  -0.00001  -0.00014  -0.00002  -0.00016  -2.59511
   D53       -0.64310  -0.00000  -0.00008  -0.00005  -0.00013  -0.64323
   D54        1.58134  -0.00001  -0.00012  -0.00010  -0.00022   1.58112
   D55       -0.45789   0.00000  -0.00011   0.00003  -0.00008  -0.45797
   D56        1.49397   0.00000  -0.00005  -0.00000  -0.00005   1.49391
   D57       -2.56478   0.00000  -0.00009  -0.00005  -0.00014  -2.56492
   D58       -1.49587  -0.00000   0.00022  -0.00013   0.00009  -1.49579
   D59        0.56726   0.00000   0.00049  -0.00019   0.00029   0.56756
   D60        2.79987   0.00001   0.00047  -0.00007   0.00039   2.80026
   D61        2.56243  -0.00001   0.00037  -0.00027   0.00010   2.56253
   D62       -1.65762  -0.00000   0.00064  -0.00033   0.00030  -1.65732
   D63        0.57498   0.00000   0.00061  -0.00021   0.00040   0.57538
   D64        0.46060   0.00000   0.00012  -0.00002   0.00010   0.46070
   D65        2.52374   0.00001   0.00040  -0.00009   0.00031   2.52405
   D66       -1.52684   0.00001   0.00037   0.00003   0.00040  -1.52644
   D67       -1.45345   0.00000   0.00007   0.00003   0.00010  -1.45335
   D68        2.57558  -0.00001  -0.00006  -0.00002  -0.00008   2.57550
   D69        0.45831  -0.00000   0.00009  -0.00002   0.00007   0.45837
   D70        2.89042   0.00001  -0.00019   0.00028   0.00009   2.89051
   D71        0.63625  -0.00000  -0.00032   0.00023  -0.00009   0.63617
   D72       -1.48102   0.00000  -0.00018   0.00023   0.00006  -1.48096
   D73        0.66597   0.00001  -0.00005   0.00021   0.00016   0.66613
   D74       -1.58820  -0.00000  -0.00018   0.00016  -0.00002  -1.58821
   D75        2.57772   0.00000  -0.00003   0.00016   0.00013   2.57785
   D76        1.27243  -0.00000  -0.00066  -0.00030  -0.00096   1.27147
   D77       -0.83474  -0.00000  -0.00072  -0.00028  -0.00100  -0.83574
   D78       -2.93566   0.00000  -0.00074  -0.00019  -0.00093  -2.93659
   D79        2.90621  -0.00001  -0.00063  -0.00033  -0.00096   2.90525
   D80        0.79905  -0.00001  -0.00069  -0.00031  -0.00100   0.79805
   D81       -1.30188  -0.00000  -0.00071  -0.00022  -0.00093  -1.30281
   D82       -1.05629  -0.00000  -0.00066  -0.00029  -0.00095  -1.05724
   D83        3.11973  -0.00001  -0.00072  -0.00027  -0.00099   3.11874
   D84        1.01881  -0.00000  -0.00074  -0.00019  -0.00093   1.01788
   D85        0.83600  -0.00000  -0.00075  -0.00025  -0.00100   0.83500
   D86       -1.26353  -0.00000  -0.00087  -0.00014  -0.00101  -1.26454
   D87        2.94187   0.00000  -0.00077  -0.00017  -0.00094   2.94094
   D88       -0.94250  -0.00001  -0.00060  -0.00045  -0.00105  -0.94355
   D89       -3.04203  -0.00000  -0.00072  -0.00034  -0.00106  -3.04308
   D90        1.16338  -0.00000  -0.00063  -0.00036  -0.00099   1.16239
   D91        3.08530  -0.00001  -0.00058  -0.00046  -0.00104   3.08426
   D92        0.98577  -0.00001  -0.00069  -0.00035  -0.00105   0.98473
   D93       -1.09201  -0.00000  -0.00060  -0.00038  -0.00098  -1.09299
   D94        1.48575   0.00001  -0.00020   0.00019  -0.00001   1.48574
   D95       -0.59232   0.00000  -0.00051   0.00035  -0.00015  -0.59248
   D96       -2.82686   0.00000  -0.00047   0.00030  -0.00017  -2.82703
   D97       -0.46087  -0.00000  -0.00010   0.00002  -0.00008  -0.46095
   D98       -2.53894  -0.00001  -0.00041   0.00019  -0.00023  -2.53917
   D99        1.50970  -0.00001  -0.00038   0.00014  -0.00024   1.50946
   D100      -2.55523   0.00001  -0.00011   0.00019   0.00007  -2.55516
   D101       1.64988   0.00000  -0.00042   0.00035  -0.00007   1.64981
   D102      -0.58466   0.00000  -0.00039   0.00030  -0.00009  -0.58475
         Item               Value     Threshold  Converged?
 Maximum Force            0.000088     0.000450     YES
 RMS     Force            0.000018     0.000300     YES
 Maximum Displacement     0.002665     0.001800     NO 
 RMS     Displacement     0.000523     0.001200     YES
 Predicted change in Energy=-1.980986D-07
 GradGradGradGradGradGradGradGradGradGradGradGradGradGradGradGradGradGrad

                          Input orientation:                          
 ---------------------------------------------------------------------
 Center     Atomic      Atomic             Coordinates (Angstroms)
 Number     Number       Type             X           Y           Z
 ---------------------------------------------------------------------
      1          6           0        0.198825    1.609886    0.803364
      2          1           0       -0.172576    1.637904    1.832549
      3          1           0        0.631955    2.591727    0.592499
      4          6           0        1.354078    0.587452    0.678736
      5          6           0        0.914044   -0.770958   -0.005034
      6          6           0       -0.391224   -0.600899   -0.812808
      7          1           0       -0.581991   -1.494222   -1.417348
      8          6           0       -1.557604   -0.085201    0.085217
      9          6           0       -0.952445    1.329759   -0.163466
     10          1           0       -1.652944    2.171121   -0.201758
     11          6           0       -0.370056    0.791537   -1.494001
     12          1           0        0.599450    1.190403   -1.804313
     13          1           0       -1.064473    0.858192   -2.332142
     14          6           0       -2.913372   -0.260428   -0.607313
     15          1           0       -3.199674   -1.317968   -0.621661
     16          1           0       -2.917434    0.099509   -1.639463
     17          1           0       -3.688578    0.289657   -0.062003
     18          6           0       -1.686255   -0.590192    1.519531
     19          1           0       -0.749393   -0.559394    2.082935
     20          1           0       -2.031337   -1.628857    1.528715
     21          1           0       -2.420177    0.015431    2.065114
     22          8           0        2.393838    1.263113   -0.025310
     23          1           0        3.211574    0.766680    0.064232
     24          1           0        1.715552    0.305027    1.675482
     25          6           0        2.022631   -1.320819   -0.944672
     26          1           0        2.959213   -1.477964   -0.402434
     27          1           0        2.182325   -0.602344   -1.751200
     28          1           0        1.701205   -2.276871   -1.361449
     29          8           0        0.799503   -1.774207    0.924790
 ---------------------------------------------------------------------
                    Distance matrix (angstroms):
                    1          2          3          4          5
     1  C    0.000000
     2  H    1.094507   0.000000
     3  H    1.093653   1.759196   0.000000
     4  C    1.547744   2.182981   2.132139   0.000000
     5  C    2.614089   3.218706   3.426991   1.583177   0.000000
     6  C    2.801381   3.472457   3.635194   2.585142   1.544391
     7  H    3.895731   4.532071   4.712550   3.532039   2.180794
     8  C    2.544425   2.817901   3.495346   3.046739   2.566603
     9  C    1.529266   2.165000   2.162029   2.565224   2.814587
    10  H    2.180437   2.571811   2.455304   3.510763   3.909470
    11  C    2.504237   3.438207   2.932266   2.781200   2.511439
    12  H    2.671412   3.744736   2.776594   2.664309   2.680170
    13  H    3.462999   4.329906   3.799544   3.871443   3.461805
    14  C    3.895363   4.131410   4.705707   4.536954   3.908004
    15  H    4.706678   4.891180   5.607252   5.104734   4.195488
    16  H    4.237890   4.685699   4.877598   4.884460   4.255502
    17  H    4.195684   4.215372   4.939119   5.105463   4.723587
    18  C    2.984420   2.711755   4.044514   3.367106   3.019690
    19  H    2.691133   2.285504   3.749544   2.776980   2.677946
    20  H    3.998651   3.770813   5.077691   4.134672   3.429817
    21  H    3.315640   2.781764   4.256923   4.061311   4.002618
    22  O    2.371716   3.190390   2.291536   1.425938   2.515482
    23  H    3.214649   3.916433   3.203795   1.964696   2.765461
    24  H    2.182592   2.316519   2.752459   1.097238   2.150417
    25  C    3.869228   4.613668   4.427741   2.593051   1.553780
    26  H    4.313758   4.950948   4.792537   2.830430   2.200114
    27  H    3.918422   4.838132   4.254252   2.829522   2.164732
    28  H    4.695789   5.388705   5.353919   3.533723   2.174226
    29  O    3.439133   3.662167   4.381765   2.438345   1.372661
                    6          7          8          9         10
     6  C    0.000000
     7  H    1.095394   0.000000
     8  C    1.559754   2.279224   0.000000
     9  C    2.112831   3.111966   1.558902   0.000000
    10  H    3.106350   4.007411   2.276496   1.095470   0.000000
    11  C    1.550274   2.296843   2.161682   1.548930   2.284501
    12  H    2.274485   2.958506   3.138530   2.262781   2.933134
    13  H    2.211467   2.569725   2.641362   2.222180   2.570724
    14  C    2.553308   2.759301   1.532452   2.563382   2.768679
    15  H    2.904843   2.741614   2.171585   3.502919   3.839587
    16  H    2.748757   2.836125   2.204036   2.748320   2.820906
    17  H    3.497047   3.830152   2.168696   2.928913   2.775472
    18  C    2.667775   3.265261   1.526049   2.656533   3.254043
    19  H    2.918104   3.626832   2.206568   2.942184   3.673137
    20  H    3.037992   3.286034   2.165867   3.575037   4.192558
    21  H    3.574765   4.217289   2.161979   2.974603   3.220924
    22  O    3.442567   4.289083   4.176610   3.349798   4.151152
    23  H    3.952168   4.658100   4.844709   4.208083   5.070182
    24  H    3.383902   4.252247   3.659887   3.398532   4.284052
    25  C    2.522374   2.652838   3.924985   4.060410   5.124004
    26  H    3.487561   3.683808   4.751761   4.820943   5.884564
    27  H    2.739295   2.923756   4.198444   4.010076   4.980178
    28  H    2.736449   2.414260   4.185223   4.635171   5.690328
    29  O    2.411167   2.733592   3.018870   3.726692   4.780085
                   11         12         13         14         15
    11  C    0.000000
    12  H    1.093311   0.000000
    13  H    1.090476   1.776966   0.000000
    14  C    2.891592   3.984675   2.764918   0.000000
    15  H    3.635619   4.703608   3.495783   1.095704   0.000000
    16  H    2.643709   3.685878   2.118695   1.093117   1.767716
    17  H    3.648985   4.715313   3.516062   1.095856   1.771074
    18  C    3.566922   4.409411   4.161708   2.477505   2.721176
    19  H    3.842315   4.471226   4.647766   3.465490   3.727486
    20  H    4.213665   5.096895   4.693235   2.685740   2.466938
    21  H    4.180028   5.046897   4.678038   2.731521   3.099086
    22  O    3.165209   2.527839   4.176763   5.552152   6.189103
    23  H    3.905993   3.239475   4.902608   6.246671   6.776453
    24  H    3.825190   3.760126   4.908725   5.192093   5.663075
    25  C    3.238636   3.011754   4.025341   5.059878   5.232285
    26  H    4.174469   3.828045   5.037008   6.000969   6.164864
    27  H    2.919539   2.392124   3.607264   5.233690   5.545619
    28  H    3.704433   3.664967   4.291834   5.092061   5.048306
    29  O    3.715031   4.034468   4.583834   4.292355   4.311970
                   16         17         18         19         20
    16  H    0.000000
    17  H    1.766126   0.000000
    18  C    3.459875   2.699015   0.000000
    19  H    4.357844   3.736369   1.093655   0.000000
    20  H    3.716150   2.992913   1.094527   1.759059   0.000000
    21  H    3.738747   2.491720   1.096851   1.766992   1.772739
    22  O    5.671779   6.159931   4.740088   4.200730   5.510050
    23  H    6.396283   6.917773   5.286561   4.639277   5.947388
    24  H    5.700497   5.676593   3.521083   2.643708   4.219078
    25  C    5.186936   5.999220   4.512421   4.174959   4.758905
    26  H    6.209158   6.887199   5.105141   4.557915   5.353288
    27  H    5.149041   6.173861   5.065939   4.826738   5.437510
    28  H    5.201567   6.109451   4.756030   4.562777   4.764959
    29  O    4.888949   5.037476   2.816843   2.283889   2.898190
                   21         22         23         24         25
    21  H    0.000000
    22  O    5.394564   0.000000
    23  H    6.023663   0.960810   0.000000
    24  H    4.164124   2.066566   2.246627   0.000000
    25  C    5.530182   2.767621   2.605595   3.098851   0.000000
    26  H    6.103840   2.824071   2.306489   3.007239   1.093573
    27  H    6.010734   2.550169   2.495871   3.575381   1.091877
    28  H    5.829389   3.846621   3.684696   3.986145   1.091354
    29  O    3.856097   3.559481   3.607596   2.392884   2.279580
                   26         27         28         29
    26  H    0.000000
    27  H    1.785899   0.000000
    28  H    1.772159   1.785336   0.000000
    29  O    2.552182   3.232085   2.508510   0.000000
 Stoichiometry    C10H17O2(2)
 Framework group  C1[X(C10H17O2)]
 Deg. of freedom    81
 Full point group                 C1      NOp   1
 Largest Abelian subgroup         C1      NOp   1
 Largest concise Abelian subgroup C1      NOp   1
                         Standard orientation:                         
 ---------------------------------------------------------------------
 Center     Atomic      Atomic             Coordinates (Angstroms)
 Number     Number       Type             X           Y           Z
 ---------------------------------------------------------------------
      1          6           0       -0.198135    1.568535   -0.871814
      2          1           0        0.192836    1.559268   -1.894067
      3          1           0       -0.642929    2.554150   -0.708117
      4          6           0       -1.347538    0.541910   -0.728890
      5          6           0       -0.910166   -0.784749    0.016180
      6          6           0        0.377892   -0.571875    0.841246
      7          1           0        0.563941   -1.439078    1.484079
      8          6           0        1.557319   -0.081879   -0.054125
      9          6           0        0.936413    1.336516    0.126997
     10          1           0        1.629433    2.184714    0.145349
     11          6           0        0.332676    0.846025    1.466438
     12          1           0       -0.645734    1.248442    1.742309
     13          1           0        1.010239    0.951527    2.314328
     14          6           0        2.900795   -0.218107    0.670391
     15          1           0        3.195037   -1.271770    0.731891
     16          1           0        2.882111    0.182139    1.687426
     17          1           0        3.682054    0.316754    0.118613
     18          6           0        1.717587   -0.641729   -1.464695
     19          1           0        0.791565   -0.641141   -2.046558
     20          1           0        2.070903   -1.676952   -1.426333
     21          1           0        2.457141   -0.051739   -2.019720
     22          8           0       -2.405956    1.235771   -0.071919
     23          1           0       -3.217899    0.729201   -0.157310
     24          1           0       -1.687479    0.217436   -1.720398
     25          6           0       -2.032348   -1.306750    0.955570
     26          1           0       -2.957029   -1.493118    0.402274
     27          1           0       -2.213204   -0.558528    1.729941
     28          1           0       -1.711553   -2.242888    1.415775
     29          8           0       -0.769844   -1.822747   -0.870989
 ---------------------------------------------------------------------
 Rotational constants (GHZ):           1.4407707           0.8685143           0.7763758
 Standard basis: 6-31++G(d,p) (6D, 7F)
 There are   330 symmetry adapted cartesian basis functions of A   symmetry.
 There are   330 symmetry adapted basis functions of A   symmetry.
   330 basis functions,   520 primitive gaussians,   330 cartesian basis functions
    47 alpha electrons       46 beta electrons
       nuclear repulsion energy       809.9686832292 Hartrees.
 NAtoms=   29 NActive=   29 NUniq=   29 SFac= 1.00D+00 NAtFMM=   60 NAOKFM=F Big=F
 Integral buffers will be    131072 words long.
 Raffenetti 2 integral format.
 Two-electron integral symmetry is turned on.
 Nuclear repulsion after empirical dispersion term =      809.9425830919 Hartrees.
 One-electron integrals computed using PRISM.
 NBasis=   330 RedAO= T EigKep=  1.57D-06  NBF=   330
 NBsUse=   330 1.00D-06 EigRej= -1.00D+00 NBFU=   330
 Initial guess from the checkpoint file:  "Alpha-Pinene-RO-OHup-Odown-conf2-wb97-opt.chk"
 B after Tr=     0.000000    0.000000   -0.000000
         Rot=    1.000000    0.000122    0.000031   -0.000008 Ang=   0.01 deg.
 Initial guess <Sx>= 0.0000 <Sy>= 0.0000 <Sz>= 0.5000 <S**2>= 0.7543 S= 0.5021
 Requested convergence on RMS density matrix=1.00D-08 within 128 cycles.
 Requested convergence on MAX density matrix=1.00D-06.
 Requested convergence on             energy=1.00D-06.
 No special actions if energy rises.
 SCF Done:  E(UwB97XD) =  -541.537190880     A.U. after   17 cycles
            NFock= 17  Conv=0.20D-08     -V/T= 2.0092
 <Sx>= 0.0000 <Sy>= 0.0000 <Sz>= 0.5000 <S**2>= 0.7543 S= 0.5021
 <L.S>= 0.000000000000E+00
 Annihilation of the first spin contaminant:
 S**2 before annihilation     0.7543,   after     0.7500
 Calling FoFJK, ICntrl=      2127 FMM=F ISym2X=0 I1Cent= 0 IOpClX= 1 NMat=1 NMatS=1 NMatT=0.
 ***** Axes restored to original set *****
 -------------------------------------------------------------------
 Center     Atomic                   Forces (Hartrees/Bohr)
 Number     Number              X              Y              Z
 -------------------------------------------------------------------
      1        6          -0.000021303   -0.000005897    0.000027785
      2        1           0.000002189   -0.000008802    0.000006300
      3        1           0.000008301    0.000010467   -0.000011981
      4        6          -0.000022993    0.000002915    0.000032839
      5        6           0.000015201   -0.000040385    0.000048378
      6        6          -0.000017710    0.000018170   -0.000035213
      7        1          -0.000007654   -0.000006879   -0.000000868
      8        6           0.000003661    0.000000555    0.000006220
      9        6           0.000016100   -0.000010535   -0.000014958
     10        1          -0.000011283    0.000002023   -0.000001778
     11        6          -0.000001203   -0.000004350    0.000017002
     12        1           0.000006978    0.000000355    0.000001631
     13        1          -0.000013080    0.000001547   -0.000010404
     14        6           0.000006324   -0.000008208   -0.000004230
     15        1           0.000000945   -0.000009013   -0.000001459
     16        1           0.000000803    0.000008929   -0.000009203
     17        1          -0.000006393    0.000002815    0.000003242
     18        6          -0.000001830    0.000018169   -0.000004351
     19        1           0.000019186   -0.000001902    0.000001783
     20        1          -0.000002352   -0.000011913   -0.000000046
     21        1          -0.000006952    0.000009749   -0.000002496
     22        8          -0.000004769    0.000017658   -0.000037304
     23        1           0.000020599   -0.000018104    0.000013888
     24        1           0.000001370   -0.000007852   -0.000002069
     25        6           0.000031384   -0.000013463   -0.000056950
     26        1           0.000001967    0.000011787    0.000018725
     27        1          -0.000002931    0.000012863    0.000008728
     28        1          -0.000019730    0.000004427    0.000013545
     29        8           0.000005174    0.000024875   -0.000006753
 -------------------------------------------------------------------
 Cartesian Forces:  Max     0.000056950 RMS     0.000015746

 GradGradGradGradGradGradGradGradGradGradGradGradGradGradGradGradGradGrad
 Berny optimization.
 Using GEDIIS/GDIIS optimizer.
 FormGI is forming the generalized inverse of G from B-inverse, IUseBI=4.
 Internal  Forces:  Max     0.000029279 RMS     0.000007586
 Search for a local minimum.
 Step number   8 out of a maximum of  174
 All quantities printed in internal units (Hartrees-Bohrs-Radians)
 Mixed Optimization -- En-DIIS/RFO-DIIS
 Swapping is turned off.
 Update second derivatives using D2CorX and points    1    2    3    4    5
                                                      6    7    8
 DE= -2.15D-07 DEPred=-1.98D-07 R= 1.09D+00
 Trust test= 1.09D+00 RLast= 5.66D-03 DXMaxT set to 5.05D-01
 ITU=  0  1  1  1  1  1  1  0
     Eigenvalues ---    0.00129   0.00257   0.00349   0.00453   0.01083
     Eigenvalues ---    0.01269   0.01764   0.02378   0.02758   0.02842
     Eigenvalues ---    0.02956   0.03278   0.03842   0.04233   0.04346
     Eigenvalues ---    0.04517   0.04838   0.04898   0.05317   0.05347
     Eigenvalues ---    0.05370   0.05557   0.05683   0.05719   0.05757
     Eigenvalues ---    0.05791   0.06058   0.06451   0.06751   0.07062
     Eigenvalues ---    0.07469   0.08051   0.08400   0.08829   0.09586
     Eigenvalues ---    0.09731   0.10433   0.12665   0.13093   0.15066
     Eigenvalues ---    0.15946   0.15976   0.16000   0.16000   0.16001
     Eigenvalues ---    0.16031   0.16144   0.16355   0.16521   0.18258
     Eigenvalues ---    0.19920   0.21343   0.23561   0.23972   0.24981
     Eigenvalues ---    0.25557   0.26618   0.28196   0.28866   0.29881
     Eigenvalues ---    0.30690   0.31207   0.34369   0.34521   0.34566
     Eigenvalues ---    0.34607   0.34677   0.34713   0.34725   0.34797
     Eigenvalues ---    0.34842   0.34883   0.34943   0.34968   0.35115
     Eigenvalues ---    0.35199   0.35448   0.36400   0.42356   0.51504
     Eigenvalues ---    0.56475
 En-DIIS/RFO-DIIS/Sim-DIIS IScMMF=       -3 using points:     8    7    6    5    4    3    2
 RFO step:  Lambda=-1.02769574D-07.
 DidBck=F Rises=F RFO-DIIS coefs:    1.31558   -0.10291   -0.25269    0.00555    0.03317
                  RFO-DIIS coefs:    0.01234   -0.01104
 Iteration  1 RMS(Cart)=  0.00022963 RMS(Int)=  0.00000050
 Iteration  2 RMS(Cart)=  0.00000006 RMS(Int)=  0.00000050
 Variable       Old X    -DE/DX   Delta X   Delta X   Delta X     New X
                                 (Linear)    (Quad)   (Total)
    R1        2.06832   0.00000   0.00009  -0.00007   0.00002   2.06834
    R2        2.06670   0.00002   0.00007  -0.00002   0.00005   2.06676
    R3        2.92481   0.00000   0.00009  -0.00002   0.00007   2.92488
    R4        2.88989   0.00001  -0.00000   0.00002   0.00002   2.88991
    R5        2.99177  -0.00001  -0.00017   0.00010  -0.00006   2.99171
    R6        2.69463   0.00002  -0.00001   0.00008   0.00007   2.69470
    R7        2.07348   0.00000   0.00004  -0.00003   0.00001   2.07349
    R8        2.91848   0.00003   0.00003   0.00009   0.00012   2.91860
    R9        2.93622   0.00001   0.00021  -0.00006   0.00015   2.93637
   R10        2.59395  -0.00002   0.00001  -0.00007  -0.00006   2.59389
   R11        2.06999   0.00001   0.00006  -0.00003   0.00003   2.07002
   R12        2.94751  -0.00001  -0.00000   0.00001   0.00000   2.94751
   R13        2.92959  -0.00001  -0.00005   0.00001  -0.00004   2.92955
   R14        2.94590  -0.00001   0.00003  -0.00006  -0.00002   2.94588
   R15        2.89591   0.00000  -0.00001   0.00003   0.00001   2.89593
   R16        2.88381  -0.00001   0.00004  -0.00005  -0.00001   2.88380
   R17        2.07014   0.00001   0.00006  -0.00003   0.00003   2.07017
   R18        2.92705  -0.00000   0.00002  -0.00003  -0.00002   2.92704
   R19        2.06606   0.00001   0.00007  -0.00004   0.00003   2.06608
   R20        2.06070   0.00002   0.00011  -0.00005   0.00006   2.06076
   R21        2.07058   0.00001   0.00007  -0.00004   0.00003   2.07061
   R22        2.06569   0.00001   0.00009  -0.00005   0.00004   2.06573
   R23        2.07087   0.00001   0.00006  -0.00002   0.00004   2.07090
   R24        2.06671   0.00002   0.00008  -0.00003   0.00006   2.06677
   R25        2.06836   0.00001   0.00007  -0.00002   0.00004   2.06840
   R26        2.07275   0.00001   0.00008  -0.00004   0.00004   2.07279
   R27        1.81567   0.00003   0.00007  -0.00001   0.00006   1.81573
   R28        2.06655   0.00001   0.00005  -0.00002   0.00003   2.06658
   R29        2.06335   0.00000   0.00008  -0.00007   0.00001   2.06336
   R30        2.06236  -0.00000   0.00004  -0.00005  -0.00000   2.06236
    A1        1.86785   0.00000   0.00005   0.00005   0.00010   1.86795
    A2        1.92400  -0.00001  -0.00001  -0.00001  -0.00002   1.92398
    A3        1.92167   0.00001   0.00015  -0.00009   0.00006   1.92173
    A4        1.85660  -0.00000  -0.00014   0.00007  -0.00007   1.85653
    A5        1.91846  -0.00000   0.00001  -0.00001   0.00001   1.91846
    A6        1.97143  -0.00000  -0.00007  -0.00000  -0.00007   1.97136
    A7        1.97591   0.00000   0.00000   0.00002   0.00002   1.97593
    A8        1.84524   0.00001  -0.00011   0.00018   0.00008   1.84531
    A9        1.92068   0.00000  -0.00015   0.00017   0.00002   1.92069
   A10        1.97794  -0.00002   0.00002  -0.00016  -0.00014   1.97781
   A11        1.83698  -0.00000   0.00015  -0.00013   0.00002   1.83700
   A12        1.90738   0.00000   0.00008  -0.00008   0.00000   1.90739
   A13        1.94585  -0.00000   0.00003  -0.00006  -0.00003   1.94583
   A14        1.94607  -0.00000   0.00006  -0.00008  -0.00001   1.94605
   A15        1.93665  -0.00001   0.00011  -0.00012  -0.00001   1.93664
   A16        1.90252  -0.00000  -0.00025   0.00015  -0.00009   1.90243
   A17        1.94363   0.00000   0.00014  -0.00004   0.00010   1.94373
   A18        1.78292   0.00001  -0.00010   0.00016   0.00005   1.78297
   A19        1.92415   0.00000  -0.00001   0.00004   0.00004   1.92419
   A20        1.94688  -0.00001  -0.00006   0.00002  -0.00004   1.94684
   A21        1.89356   0.00000  -0.00000  -0.00004  -0.00004   1.89351
   A22        2.04559   0.00000   0.00003  -0.00007  -0.00004   2.04555
   A23        2.08561   0.00000   0.00007  -0.00001   0.00006   2.08567
   A24        1.53702  -0.00000  -0.00004   0.00006   0.00002   1.53704
   A25        1.48867   0.00000   0.00005  -0.00004   0.00000   1.48867
   A26        1.94291  -0.00001  -0.00003   0.00002  -0.00001   1.94291
   A27        2.08837   0.00000   0.00001   0.00003   0.00004   2.08841
   A28        1.95534   0.00000   0.00003   0.00003   0.00006   1.95540
   A29        2.07490  -0.00001  -0.00008  -0.00006  -0.00014   2.07476
   A30        1.88843   0.00001   0.00002   0.00002   0.00004   1.88847
   A31        1.93655  -0.00000  -0.00007  -0.00004  -0.00011   1.93643
   A32        1.94207   0.00000   0.00008  -0.00001   0.00007   1.94214
   A33        1.90040   0.00001   0.00008   0.00001   0.00008   1.90048
   A34        2.04257  -0.00000  -0.00003  -0.00003  -0.00006   2.04251
   A35        1.53839  -0.00000  -0.00008   0.00010   0.00002   1.53841
   A36        2.06836  -0.00000  -0.00001  -0.00001  -0.00001   2.06834
   A37        1.50026   0.00000   0.00007  -0.00005   0.00002   1.50027
   A38        2.05387  -0.00000   0.00002  -0.00002   0.00001   2.05387
   A39        1.96485  -0.00000  -0.00009   0.00006  -0.00003   1.96481
   A40        2.03807  -0.00000   0.00008  -0.00004   0.00004   2.03811
   A41        1.98183  -0.00000  -0.00019   0.00009  -0.00010   1.98173
   A42        1.90101   0.00000   0.00008  -0.00003   0.00005   1.90106
   A43        1.92564  -0.00000   0.00003  -0.00004  -0.00001   1.92564
   A44        1.97397  -0.00000  -0.00000  -0.00001  -0.00001   1.97396
   A45        1.92151   0.00000  -0.00006   0.00006   0.00001   1.92152
   A46        1.88018   0.00000   0.00002   0.00001   0.00003   1.88021
   A47        1.88195   0.00000   0.00002  -0.00001   0.00001   1.88196
   A48        1.87753  -0.00000  -0.00001  -0.00001  -0.00003   1.87750
   A49        1.98521  -0.00001   0.00007  -0.00010  -0.00004   1.98518
   A50        1.92676   0.00000  -0.00004   0.00007   0.00002   1.92678
   A51        1.91899  -0.00001  -0.00008   0.00001  -0.00007   1.91892
   A52        1.86762   0.00000   0.00000  -0.00001  -0.00001   1.86760
   A53        1.87695   0.00001   0.00003   0.00003   0.00006   1.87701
   A54        1.88476   0.00000   0.00003   0.00001   0.00004   1.88481
   A55        1.90684  -0.00002  -0.00011   0.00001  -0.00010   1.90674
   A56        1.94126  -0.00002  -0.00019   0.00004  -0.00015   1.94111
   A57        1.89461  -0.00001  -0.00006  -0.00004  -0.00010   1.89452
   A58        1.90797  -0.00003  -0.00020  -0.00000  -0.00020   1.90777
   A59        1.91299   0.00001   0.00013  -0.00005   0.00008   1.91307
   A60        1.89200   0.00002   0.00019   0.00000   0.00019   1.89220
   A61        1.91498   0.00002   0.00013   0.00005   0.00018   1.91516
    D1        1.80181   0.00000  -0.00019  -0.00006  -0.00025   1.80155
    D2       -2.30608  -0.00001  -0.00024  -0.00012  -0.00036  -2.30644
    D3       -0.24829   0.00000  -0.00028  -0.00003  -0.00030  -0.24860
    D4       -2.46222   0.00001  -0.00021   0.00002  -0.00019  -2.46241
    D5       -0.28692  -0.00001  -0.00026  -0.00003  -0.00029  -0.28722
    D6        1.77086   0.00000  -0.00030   0.00006  -0.00024   1.77062
    D7       -0.35613  -0.00000  -0.00032   0.00006  -0.00027  -0.35639
    D8        1.81917  -0.00001  -0.00037   0.00000  -0.00037   1.81880
    D9       -2.40623  -0.00000  -0.00041   0.00010  -0.00032  -2.40655
   D10       -1.12082   0.00000   0.00013   0.00015   0.00028  -1.12054
   D11        1.18600   0.00000   0.00010   0.00006   0.00016   1.18616
   D12       -2.78610   0.00000   0.00022   0.00005   0.00027  -2.78583
   D13        3.10887  -0.00000  -0.00003   0.00015   0.00012   3.10899
   D14       -0.86750  -0.00001  -0.00006   0.00006  -0.00001  -0.86750
   D15        1.44359  -0.00000   0.00006   0.00005   0.00010   1.44370
   D16        1.03840   0.00000   0.00018   0.00007   0.00025   1.03865
   D17       -2.93796  -0.00000   0.00014  -0.00002   0.00012  -2.93784
   D18       -0.62688   0.00000   0.00026  -0.00003   0.00023  -0.62664
   D19        0.34129   0.00000   0.00028  -0.00013   0.00015   0.34144
   D20        2.47219  -0.00001   0.00003  -0.00002   0.00000   2.47219
   D21       -1.83605   0.00000  -0.00000   0.00005   0.00005  -1.83600
   D22       -1.76011  -0.00000   0.00041  -0.00027   0.00014  -1.75997
   D23        0.37078  -0.00001   0.00015  -0.00016  -0.00001   0.37078
   D24        2.34573  -0.00000   0.00012  -0.00008   0.00004   2.34577
   D25        2.43975   0.00000   0.00020   0.00000   0.00020   2.43995
   D26       -1.71253  -0.00000  -0.00006   0.00011   0.00005  -1.71249
   D27        0.26241   0.00000  -0.00009   0.00018   0.00010   0.26251
   D28        2.88816   0.00000  -0.00051   0.00000  -0.00051   2.88766
   D29       -1.22098   0.00000  -0.00057   0.00006  -0.00052  -1.22150
   D30        0.82150  -0.00001  -0.00032  -0.00025  -0.00057   0.82093
   D31        2.96712   0.00001  -0.00007   0.00014   0.00007   2.96719
   D32       -1.01170   0.00000  -0.00008   0.00009   0.00001  -1.01170
   D33        0.65302  -0.00000  -0.00016   0.00015  -0.00001   0.65301
   D34        0.81129   0.00001   0.00001   0.00016   0.00017   0.81146
   D35        3.11565   0.00001  -0.00001   0.00012   0.00011   3.11576
   D36       -1.50281   0.00000  -0.00008   0.00018   0.00009  -1.50272
   D37       -1.14263  -0.00000   0.00020  -0.00009   0.00011  -1.14252
   D38        1.16173  -0.00000   0.00018  -0.00013   0.00005   1.16178
   D39        2.82645  -0.00001   0.00011  -0.00007   0.00003   2.82648
   D40        1.00956  -0.00000   0.00005  -0.00005  -0.00000   1.00956
   D41       -1.09650   0.00000   0.00004   0.00001   0.00005  -1.09644
   D42        3.09826  -0.00000   0.00004  -0.00003   0.00001   3.09827
   D43       -3.11792  -0.00000  -0.00004  -0.00007  -0.00011  -3.11803
   D44        1.05921  -0.00000  -0.00005  -0.00000  -0.00005   1.05915
   D45       -1.02922  -0.00000  -0.00005  -0.00004  -0.00010  -1.02932
   D46       -1.05979   0.00000  -0.00004   0.00003  -0.00002  -1.05981
   D47        3.11734   0.00001  -0.00005   0.00009   0.00004   3.11738
   D48        1.02891   0.00000  -0.00005   0.00005  -0.00000   1.02891
   D49        1.44688  -0.00000  -0.00004   0.00005   0.00001   1.44689
   D50       -2.88442   0.00000   0.00001   0.00007   0.00007  -2.88435
   D51       -0.66007   0.00001   0.00002   0.00014   0.00016  -0.65991
   D52       -2.59511  -0.00000  -0.00008   0.00006  -0.00001  -2.59513
   D53       -0.64323   0.00000  -0.00003   0.00008   0.00005  -0.64318
   D54        1.58112   0.00001  -0.00002   0.00015   0.00014   1.58126
   D55       -0.45797  -0.00000  -0.00001   0.00007   0.00006  -0.45791
   D56        1.49391   0.00000   0.00004   0.00008   0.00012   1.49403
   D57       -2.56492   0.00001   0.00005   0.00016   0.00021  -2.56471
   D58       -1.49579   0.00001   0.00009  -0.00011  -0.00001  -1.49580
   D59        0.56756   0.00000   0.00022  -0.00018   0.00004   0.56760
   D60        2.80026   0.00001   0.00027  -0.00018   0.00009   2.80035
   D61        2.56253  -0.00000   0.00004  -0.00012  -0.00008   2.56245
   D62       -1.65732  -0.00000   0.00017  -0.00019  -0.00002  -1.65734
   D63        0.57538  -0.00000   0.00022  -0.00020   0.00003   0.57541
   D64        0.46070  -0.00000   0.00001  -0.00007  -0.00006   0.46065
   D65        2.52405  -0.00000   0.00014  -0.00014  -0.00000   2.52404
   D66       -1.52644  -0.00000   0.00020  -0.00015   0.00005  -1.52639
   D67       -1.45335  -0.00001  -0.00005  -0.00010  -0.00015  -1.45350
   D68        2.57550  -0.00000  -0.00006  -0.00002  -0.00008   2.57542
   D69        0.45837  -0.00000  -0.00000  -0.00006  -0.00006   0.45831
   D70        2.89051   0.00000  -0.00004  -0.00011  -0.00014   2.89036
   D71        0.63617   0.00000  -0.00005  -0.00003  -0.00008   0.63609
   D72       -1.48096   0.00001   0.00001  -0.00007  -0.00006  -1.48101
   D73        0.66613  -0.00000  -0.00003  -0.00011  -0.00013   0.66599
   D74       -1.58821  -0.00000  -0.00004  -0.00002  -0.00006  -1.58828
   D75        2.57785   0.00000   0.00002  -0.00007  -0.00005   2.57780
   D76        1.27147  -0.00000  -0.00059  -0.00004  -0.00063   1.27084
   D77       -0.83574  -0.00000  -0.00063  -0.00002  -0.00065  -0.83639
   D78       -2.93659  -0.00000  -0.00058  -0.00004  -0.00062  -2.93721
   D79        2.90525   0.00000  -0.00053  -0.00007  -0.00060   2.90465
   D80        0.79805  -0.00000  -0.00058  -0.00005  -0.00063   0.79742
   D81       -1.30281   0.00000  -0.00053  -0.00007  -0.00059  -1.30340
   D82       -1.05724  -0.00000  -0.00060  -0.00011  -0.00071  -1.05795
   D83        3.11874  -0.00001  -0.00064  -0.00009  -0.00073   3.11801
   D84        1.01788  -0.00000  -0.00059  -0.00011  -0.00070   1.01718
   D85        0.83500  -0.00000  -0.00041  -0.00014  -0.00055   0.83445
   D86       -1.26454   0.00000  -0.00043  -0.00010  -0.00053  -1.26507
   D87        2.94094  -0.00000  -0.00039  -0.00017  -0.00055   2.94038
   D88       -0.94355  -0.00000  -0.00043  -0.00006  -0.00049  -0.94403
   D89       -3.04308   0.00000  -0.00044  -0.00002  -0.00046  -3.04355
   D90        1.16239  -0.00000  -0.00040  -0.00008  -0.00049   1.16190
   D91        3.08426  -0.00000  -0.00042  -0.00007  -0.00049   3.08377
   D92        0.98473  -0.00000  -0.00044  -0.00003  -0.00047   0.98426
   D93       -1.09299  -0.00000  -0.00040  -0.00009  -0.00049  -1.09347
   D94        1.48574  -0.00000  -0.00010   0.00005  -0.00005   1.48569
   D95       -0.59248  -0.00000  -0.00018   0.00010  -0.00008  -0.59255
   D96       -2.82703  -0.00000  -0.00019   0.00010  -0.00009  -2.82713
   D97       -0.46095   0.00000  -0.00001   0.00006   0.00005  -0.46090
   D98       -2.53917   0.00000  -0.00008   0.00011   0.00003  -2.53914
   D99        1.50946   0.00000  -0.00010   0.00011   0.00001   1.50947
   D100      -2.55516   0.00000   0.00008   0.00004   0.00011  -2.55504
   D101       1.64981   0.00000   0.00000   0.00009   0.00009   1.64990
   D102      -0.58475   0.00000  -0.00001   0.00009   0.00007  -0.58467
         Item               Value     Threshold  Converged?
 Maximum Force            0.000029     0.000450     YES
 RMS     Force            0.000008     0.000300     YES
 Maximum Displacement     0.001292     0.001800     YES
 RMS     Displacement     0.000230     0.001200     YES
 Predicted change in Energy=-4.999977D-08
 Optimization completed.
    -- Stationary point found.
                           ----------------------------
                           !   Optimized Parameters   !
                           ! (Angstroms and Degrees)  !
 --------------------------                            --------------------------
 ! Name  Definition              Value          Derivative Info.                !
 --------------------------------------------------------------------------------
 ! R1    R(1,2)                  1.0945         -DE/DX =    0.0                 !
 ! R2    R(1,3)                  1.0937         -DE/DX =    0.0                 !
 ! R3    R(1,4)                  1.5477         -DE/DX =    0.0                 !
 ! R4    R(1,9)                  1.5293         -DE/DX =    0.0                 !
 ! R5    R(4,5)                  1.5832         -DE/DX =    0.0                 !
 ! R6    R(4,22)                 1.4259         -DE/DX =    0.0                 !
 ! R7    R(4,24)                 1.0972         -DE/DX =    0.0                 !
 ! R8    R(5,6)                  1.5444         -DE/DX =    0.0                 !
 ! R9    R(5,25)                 1.5538         -DE/DX =    0.0                 !
 ! R10   R(5,29)                 1.3727         -DE/DX =    0.0                 !
 ! R11   R(6,7)                  1.0954         -DE/DX =    0.0                 !
 ! R12   R(6,8)                  1.5598         -DE/DX =    0.0                 !
 ! R13   R(6,11)                 1.5503         -DE/DX =    0.0                 !
 ! R14   R(8,9)                  1.5589         -DE/DX =    0.0                 !
 ! R15   R(8,14)                 1.5325         -DE/DX =    0.0                 !
 ! R16   R(8,18)                 1.526          -DE/DX =    0.0                 !
 ! R17   R(9,10)                 1.0955         -DE/DX =    0.0                 !
 ! R18   R(9,11)                 1.5489         -DE/DX =    0.0                 !
 ! R19   R(11,12)                1.0933         -DE/DX =    0.0                 !
 ! R20   R(11,13)                1.0905         -DE/DX =    0.0                 !
 ! R21   R(14,15)                1.0957         -DE/DX =    0.0                 !
 ! R22   R(14,16)                1.0931         -DE/DX =    0.0                 !
 ! R23   R(14,17)                1.0959         -DE/DX =    0.0                 !
 ! R24   R(18,19)                1.0937         -DE/DX =    0.0                 !
 ! R25   R(18,20)                1.0945         -DE/DX =    0.0                 !
 ! R26   R(18,21)                1.0969         -DE/DX =    0.0                 !
 ! R27   R(22,23)                0.9608         -DE/DX =    0.0                 !
 ! R28   R(25,26)                1.0936         -DE/DX =    0.0                 !
 ! R29   R(25,27)                1.0919         -DE/DX =    0.0                 !
 ! R30   R(25,28)                1.0914         -DE/DX =    0.0                 !
 ! A1    A(2,1,3)              107.0201         -DE/DX =    0.0                 !
 ! A2    A(2,1,4)              110.2373         -DE/DX =    0.0                 !
 ! A3    A(2,1,9)              110.1035         -DE/DX =    0.0                 !
 ! A4    A(3,1,4)              106.3752         -DE/DX =    0.0                 !
 ! A5    A(3,1,9)              109.9196         -DE/DX =    0.0                 !
 ! A6    A(4,1,9)              112.9547         -DE/DX =    0.0                 !
 ! A7    A(1,4,5)              113.2116         -DE/DX =    0.0                 !
 ! A8    A(1,4,22)             105.7242         -DE/DX =    0.0                 !
 ! A9    A(1,4,24)             110.0466         -DE/DX =    0.0                 !
 ! A10   A(5,4,22)             113.3277         -DE/DX =    0.0                 !
 ! A11   A(5,4,24)             105.2514         -DE/DX =    0.0                 !
 ! A12   A(22,4,24)            109.2849         -DE/DX =    0.0                 !
 ! A13   A(4,5,6)              111.4892         -DE/DX =    0.0                 !
 ! A14   A(4,5,25)             111.5014         -DE/DX =    0.0                 !
 ! A15   A(4,5,29)             110.9618         -DE/DX =    0.0                 !
 ! A16   A(6,5,25)             109.0063         -DE/DX =    0.0                 !
 ! A17   A(6,5,29)             111.3617         -DE/DX =    0.0                 !
 ! A18   A(25,5,29)            102.1536         -DE/DX =    0.0                 !
 ! A19   A(5,6,7)              110.2458         -DE/DX =    0.0                 !
 ! A20   A(5,6,8)              111.5482         -DE/DX =    0.0                 !
 ! A21   A(5,6,11)             108.4928         -DE/DX =    0.0                 !
 ! A22   A(7,6,8)              117.2037         -DE/DX =    0.0                 !
 ! A23   A(7,6,11)             119.4965         -DE/DX =    0.0                 !
 ! A24   A(8,6,11)              88.0647         -DE/DX =    0.0                 !
 ! A25   A(6,8,9)               85.2943         -DE/DX =    0.0                 !
 ! A26   A(6,8,14)             111.3208         -DE/DX =    0.0                 !
 ! A27   A(6,8,18)             119.6546         -DE/DX =    0.0                 !
 ! A28   A(9,8,14)             112.0326         -DE/DX =    0.0                 !
 ! A29   A(9,8,18)             118.8828         -DE/DX =    0.0                 !
 ! A30   A(14,8,18)            108.1993         -DE/DX =    0.0                 !
 ! A31   A(1,9,8)              110.9561         -DE/DX =    0.0                 !
 ! A32   A(1,9,10)             111.2727         -DE/DX =    0.0                 !
 ! A33   A(1,9,11)             108.885          -DE/DX =    0.0                 !
 ! A34   A(8,9,10)             117.0305         -DE/DX =    0.0                 !
 ! A35   A(8,9,11)              88.143          -DE/DX =    0.0                 !
 ! A36   A(10,9,11)            118.508          -DE/DX =    0.0                 !
 ! A37   A(6,11,9)              85.9585         -DE/DX =    0.0                 !
 ! A38   A(6,11,12)            117.678          -DE/DX =    0.0                 !
 ! A39   A(6,11,13)            112.5773         -DE/DX =    0.0                 !
 ! A40   A(9,11,12)            116.7731         -DE/DX =    0.0                 !
 ! A41   A(9,11,13)            113.5505         -DE/DX =    0.0                 !
 ! A42   A(12,11,13)           108.9196         -DE/DX =    0.0                 !
 ! A43   A(8,14,15)            110.3313         -DE/DX =    0.0                 !
 ! A44   A(8,14,16)            113.1003         -DE/DX =    0.0                 !
 ! A45   A(8,14,17)            110.0943         -DE/DX =    0.0                 !
 ! A46   A(15,14,16)           107.7263         -DE/DX =    0.0                 !
 ! A47   A(15,14,17)           107.828          -DE/DX =    0.0                 !
 ! A48   A(16,14,17)           107.5744         -DE/DX =    0.0                 !
 ! A49   A(8,18,19)            113.7442         -DE/DX =    0.0                 !
 ! A50   A(8,18,20)            110.395          -DE/DX =    0.0                 !
 ! A51   A(8,18,21)            109.9502         -DE/DX =    0.0                 !
 ! A52   A(19,18,20)           107.0065         -DE/DX =    0.0                 !
 ! A53   A(19,18,21)           107.5415         -DE/DX =    0.0                 !
 ! A54   A(20,18,21)           107.989          -DE/DX =    0.0                 !
 ! A55   A(4,22,23)            109.2541         -DE/DX =    0.0                 !
 ! A56   A(5,25,26)            111.2261         -DE/DX =    0.0                 !
 ! A57   A(5,25,27)            108.5534         -DE/DX =    0.0                 !
 ! A58   A(5,25,28)            109.3188         -DE/DX =    0.0                 !
 ! A59   A(26,25,27)           109.6062         -DE/DX =    0.0                 !
 ! A60   A(26,25,28)           108.4038         -DE/DX =    0.0                 !
 ! A61   A(27,25,28)           109.7202         -DE/DX =    0.0                 !
 ! D1    D(2,1,4,5)            103.2359         -DE/DX =    0.0                 !
 ! D2    D(2,1,4,22)          -132.1286         -DE/DX =    0.0                 !
 ! D3    D(2,1,4,24)           -14.2262         -DE/DX =    0.0                 !
 ! D4    D(3,1,4,5)           -141.075          -DE/DX =    0.0                 !
 ! D5    D(3,1,4,22)           -16.4396         -DE/DX =    0.0                 !
 ! D6    D(3,1,4,24)           101.4629         -DE/DX =    0.0                 !
 ! D7    D(9,1,4,5)            -20.4046         -DE/DX =    0.0                 !
 ! D8    D(9,1,4,22)           104.2309         -DE/DX =    0.0                 !
 ! D9    D(9,1,4,24)          -137.8667         -DE/DX =    0.0                 !
 ! D10   D(2,1,9,8)            -64.2183         -DE/DX =    0.0                 !
 ! D11   D(2,1,9,10)            67.9528         -DE/DX =    0.0                 !
 ! D12   D(2,1,9,11)          -159.6316         -DE/DX =    0.0                 !
 ! D13   D(3,1,9,8)            178.125          -DE/DX =    0.0                 !
 ! D14   D(3,1,9,10)           -49.7038         -DE/DX =    0.0                 !
 ! D15   D(3,1,9,11)            82.7117         -DE/DX =    0.0                 !
 ! D16   D(4,1,9,8)             59.496          -DE/DX =    0.0                 !
 ! D17   D(4,1,9,10)          -168.3329         -DE/DX =    0.0                 !
 ! D18   D(4,1,9,11)           -35.9173         -DE/DX =    0.0                 !
 ! D19   D(1,4,5,6)             19.5546         -DE/DX =    0.0                 !
 ! D20   D(1,4,5,25)           141.6461         -DE/DX =    0.0                 !
 ! D21   D(1,4,5,29)          -105.198          -DE/DX =    0.0                 !
 ! D22   D(22,4,5,6)          -100.8471         -DE/DX =    0.0                 !
 ! D23   D(22,4,5,25)           21.2443         -DE/DX =    0.0                 !
 ! D24   D(22,4,5,29)          134.4003         -DE/DX =    0.0                 !
 ! D25   D(24,4,5,6)           139.7875         -DE/DX =    0.0                 !
 ! D26   D(24,4,5,25)          -98.121          -DE/DX =    0.0                 !
 ! D27   D(24,4,5,29)           15.0349         -DE/DX =    0.0                 !
 ! D28   D(1,4,22,23)          165.4797         -DE/DX =    0.0                 !
 ! D29   D(5,4,22,23)          -69.9572         -DE/DX =    0.0                 !
 ! D30   D(24,4,22,23)          47.0686         -DE/DX =    0.0                 !
 ! D31   D(4,5,6,7)            170.0036         -DE/DX =    0.0                 !
 ! D32   D(4,5,6,8)            -57.9664         -DE/DX =    0.0                 !
 ! D33   D(4,5,6,11)            37.415          -DE/DX =    0.0                 !
 ! D34   D(25,5,6,7)            46.4836         -DE/DX =    0.0                 !
 ! D35   D(25,5,6,8)           178.5137         -DE/DX =    0.0                 !
 ! D36   D(25,5,6,11)          -86.1049         -DE/DX =    0.0                 !
 ! D37   D(29,5,6,7)           -65.4679         -DE/DX =    0.0                 !
 ! D38   D(29,5,6,8)            66.5621         -DE/DX =    0.0                 !
 ! D39   D(29,5,6,11)          161.9435         -DE/DX =    0.0                 !
 ! D40   D(4,5,25,26)           57.8437         -DE/DX =    0.0                 !
 ! D41   D(4,5,25,27)          -62.8247         -DE/DX =    0.0                 !
 ! D42   D(4,5,25,28)          177.5172         -DE/DX =    0.0                 !
 ! D43   D(6,5,25,26)         -178.6436         -DE/DX =    0.0                 !
 ! D44   D(6,5,25,27)           60.688          -DE/DX =    0.0                 !
 ! D45   D(6,5,25,28)          -58.9701         -DE/DX =    0.0                 !
 ! D46   D(29,5,25,26)         -60.7214         -DE/DX =    0.0                 !
 ! D47   D(29,5,25,27)         178.6102         -DE/DX =    0.0                 !
 ! D48   D(29,5,25,28)          58.9521         -DE/DX =    0.0                 !
 ! D49   D(5,6,8,9)             82.9            -DE/DX =    0.0                 !
 ! D50   D(5,6,8,14)          -165.2654         -DE/DX =    0.0                 !
 ! D51   D(5,6,8,18)           -37.8193         -DE/DX =    0.0                 !
 ! D52   D(7,6,8,9)           -148.6891         -DE/DX =    0.0                 !
 ! D53   D(7,6,8,14)           -36.8545         -DE/DX =    0.0                 !
 ! D54   D(7,6,8,18)            90.5916         -DE/DX =    0.0                 !
 ! D55   D(11,6,8,9)           -26.2396         -DE/DX =    0.0                 !
 ! D56   D(11,6,8,14)           85.595          -DE/DX =    0.0                 !
 ! D57   D(11,6,8,18)         -146.959          -DE/DX =    0.0                 !
 ! D58   D(5,6,11,9)           -85.7022         -DE/DX =    0.0                 !
 ! D59   D(5,6,11,12)           32.5187         -DE/DX =    0.0                 !
 ! D60   D(5,6,11,13)          160.443          -DE/DX =    0.0                 !
 ! D61   D(7,6,11,9)           146.8219         -DE/DX =    0.0                 !
 ! D62   D(7,6,11,12)          -94.9573         -DE/DX =    0.0                 !
 ! D63   D(7,6,11,13)           32.9671         -DE/DX =    0.0                 !
 ! D64   D(8,6,11,9)            26.3964         -DE/DX =    0.0                 !
 ! D65   D(8,6,11,12)          144.6172         -DE/DX =    0.0                 !
 ! D66   D(8,6,11,13)          -87.4584         -DE/DX =    0.0                 !
 ! D67   D(6,8,9,1)            -83.2707         -DE/DX =    0.0                 !
 ! D68   D(6,8,9,10)           147.5651         -DE/DX =    0.0                 !
 ! D69   D(6,8,9,11)            26.2629         -DE/DX =    0.0                 !
 ! D70   D(14,8,9,1)           165.6138         -DE/DX =    0.0                 !
 ! D71   D(14,8,9,10)           36.4496         -DE/DX =    0.0                 !
 ! D72   D(14,8,9,11)          -84.8526         -DE/DX =    0.0                 !
 ! D73   D(18,8,9,1)            38.1663         -DE/DX =    0.0                 !
 ! D74   D(18,8,9,10)          -90.9979         -DE/DX =    0.0                 !
 ! D75   D(18,8,9,11)          147.6999         -DE/DX =    0.0                 !
 ! D76   D(6,8,14,15)           72.8497         -DE/DX =    0.0                 !
 ! D77   D(6,8,14,16)          -47.8842         -DE/DX =    0.0                 !
 ! D78   D(6,8,14,17)         -168.2544         -DE/DX =    0.0                 !
 ! D79   D(9,8,14,15)          166.4587         -DE/DX =    0.0                 !
 ! D80   D(9,8,14,16)           45.7248         -DE/DX =    0.0                 !
 ! D81   D(9,8,14,17)          -74.6455         -DE/DX =    0.0                 !
 ! D82   D(18,8,14,15)         -60.5756         -DE/DX =    0.0                 !
 ! D83   D(18,8,14,16)         178.6905         -DE/DX =    0.0                 !
 ! D84   D(18,8,14,17)          58.3203         -DE/DX =    0.0                 !
 ! D85   D(6,8,18,19)           47.8418         -DE/DX =    0.0                 !
 ! D86   D(6,8,18,20)          -72.4528         -DE/DX =    0.0                 !
 ! D87   D(6,8,18,21)          168.5032         -DE/DX =    0.0                 !
 ! D88   D(9,8,18,19)          -54.0612         -DE/DX =    0.0                 !
 ! D89   D(9,8,18,20)         -174.3558         -DE/DX =    0.0                 !
 ! D90   D(9,8,18,21)           66.6001         -DE/DX =    0.0                 !
 ! D91   D(14,8,18,19)         176.7152         -DE/DX =    0.0                 !
 ! D92   D(14,8,18,20)          56.4206         -DE/DX =    0.0                 !
 ! D93   D(14,8,18,21)         -62.6234         -DE/DX =    0.0                 !
 ! D94   D(1,9,11,6)            85.1267         -DE/DX =    0.0                 !
 ! D95   D(1,9,11,12)          -33.9464         -DE/DX =    0.0                 !
 ! D96   D(1,9,11,13)         -161.9771         -DE/DX =    0.0                 !
 ! D97   D(8,9,11,6)           -26.4106         -DE/DX =    0.0                 !
 ! D98   D(8,9,11,12)         -145.4838         -DE/DX =    0.0                 !
 ! D99   D(8,9,11,13)           86.4855         -DE/DX =    0.0                 !
 ! D100  D(10,9,11,6)         -146.3997         -DE/DX =    0.0                 !
 ! D101  D(10,9,11,12)          94.5272         -DE/DX =    0.0                 !
 ! D102  D(10,9,11,13)         -33.5035         -DE/DX =    0.0                 !
 --------------------------------------------------------------------------------
 GradGradGradGradGradGradGradGradGradGradGradGradGradGradGradGradGradGrad

                          Input orientation:                          
 ---------------------------------------------------------------------
 Center     Atomic      Atomic             Coordinates (Angstroms)
 Number     Number       Type             X           Y           Z
 ---------------------------------------------------------------------
      1          6           0        0.198825    1.609886    0.803364
      2          1           0       -0.172576    1.637904    1.832549
      3          1           0        0.631955    2.591727    0.592499
      4          6           0        1.354078    0.587452    0.678736
      5          6           0        0.914044   -0.770958   -0.005034
      6          6           0       -0.391224   -0.600899   -0.812808
      7          1           0       -0.581991   -1.494222   -1.417348
      8          6           0       -1.557604   -0.085201    0.085217
      9          6           0       -0.952445    1.329759   -0.163466
     10          1           0       -1.652944    2.171121   -0.201758
     11          6           0       -0.370056    0.791537   -1.494001
     12          1           0        0.599450    1.190403   -1.804313
     13          1           0       -1.064473    0.858192   -2.332142
     14          6           0       -2.913372   -0.260428   -0.607313
     15          1           0       -3.199674   -1.317968   -0.621661
     16          1           0       -2.917434    0.099509   -1.639463
     17          1           0       -3.688578    0.289657   -0.062003
     18          6           0       -1.686255   -0.590192    1.519531
     19          1           0       -0.749393   -0.559394    2.082935
     20          1           0       -2.031337   -1.628857    1.528715
     21          1           0       -2.420177    0.015431    2.065114
     22          8           0        2.393838    1.263113   -0.025310
     23          1           0        3.211574    0.766680    0.064232
     24          1           0        1.715552    0.305027    1.675482
     25          6           0        2.022631   -1.320819   -0.944672
     26          1           0        2.959213   -1.477964   -0.402434
     27          1           0        2.182325   -0.602344   -1.751200
     28          1           0        1.701205   -2.276871   -1.361449
     29          8           0        0.799503   -1.774207    0.924790
 ---------------------------------------------------------------------
                    Distance matrix (angstroms):
                    1          2          3          4          5
     1  C    0.000000
     2  H    1.094507   0.000000
     3  H    1.093653   1.759196   0.000000
     4  C    1.547744   2.182981   2.132139   0.000000
     5  C    2.614089   3.218706   3.426991   1.583177   0.000000
     6  C    2.801381   3.472457   3.635194   2.585142   1.544391
     7  H    3.895731   4.532071   4.712550   3.532039   2.180794
     8  C    2.544425   2.817901   3.495346   3.046739   2.566603
     9  C    1.529266   2.165000   2.162029   2.565224   2.814587
    10  H    2.180437   2.571811   2.455304   3.510763   3.909470
    11  C    2.504237   3.438207   2.932266   2.781200   2.511439
    12  H    2.671412   3.744736   2.776594   2.664309   2.680170
    13  H    3.462999   4.329906   3.799544   3.871443   3.461805
    14  C    3.895363   4.131410   4.705707   4.536954   3.908004
    15  H    4.706678   4.891180   5.607252   5.104734   4.195488
    16  H    4.237890   4.685699   4.877598   4.884460   4.255502
    17  H    4.195684   4.215372   4.939119   5.105463   4.723587
    18  C    2.984420   2.711755   4.044514   3.367106   3.019690
    19  H    2.691133   2.285504   3.749544   2.776980   2.677946
    20  H    3.998651   3.770813   5.077691   4.134672   3.429817
    21  H    3.315640   2.781764   4.256923   4.061311   4.002618
    22  O    2.371716   3.190390   2.291536   1.425938   2.515482
    23  H    3.214649   3.916433   3.203795   1.964696   2.765461
    24  H    2.182592   2.316519   2.752459   1.097238   2.150417
    25  C    3.869228   4.613668   4.427741   2.593051   1.553780
    26  H    4.313758   4.950948   4.792537   2.830430   2.200114
    27  H    3.918422   4.838132   4.254252   2.829522   2.164732
    28  H    4.695789   5.388705   5.353919   3.533723   2.174226
    29  O    3.439133   3.662167   4.381765   2.438345   1.372661
                    6          7          8          9         10
     6  C    0.000000
     7  H    1.095394   0.000000
     8  C    1.559754   2.279224   0.000000
     9  C    2.112831   3.111966   1.558902   0.000000
    10  H    3.106350   4.007411   2.276496   1.095470   0.000000
    11  C    1.550274   2.296843   2.161682   1.548930   2.284501
    12  H    2.274485   2.958506   3.138530   2.262781   2.933134
    13  H    2.211467   2.569725   2.641362   2.222180   2.570724
    14  C    2.553308   2.759301   1.532452   2.563382   2.768679
    15  H    2.904843   2.741614   2.171585   3.502919   3.839587
    16  H    2.748757   2.836125   2.204036   2.748320   2.820906
    17  H    3.497047   3.830152   2.168696   2.928913   2.775472
    18  C    2.667775   3.265261   1.526049   2.656533   3.254043
    19  H    2.918104   3.626832   2.206568   2.942184   3.673137
    20  H    3.037992   3.286034   2.165867   3.575037   4.192558
    21  H    3.574765   4.217289   2.161979   2.974603   3.220924
    22  O    3.442567   4.289083   4.176610   3.349798   4.151152
    23  H    3.952168   4.658100   4.844709   4.208083   5.070182
    24  H    3.383902   4.252247   3.659887   3.398532   4.284052
    25  C    2.522374   2.652838   3.924985   4.060410   5.124004
    26  H    3.487561   3.683808   4.751761   4.820943   5.884564
    27  H    2.739295   2.923756   4.198444   4.010076   4.980178
    28  H    2.736449   2.414260   4.185223   4.635171   5.690328
    29  O    2.411167   2.733592   3.018870   3.726692   4.780085
                   11         12         13         14         15
    11  C    0.000000
    12  H    1.093311   0.000000
    13  H    1.090476   1.776966   0.000000
    14  C    2.891592   3.984675   2.764918   0.000000
    15  H    3.635619   4.703608   3.495783   1.095704   0.000000
    16  H    2.643709   3.685878   2.118695   1.093117   1.767716
    17  H    3.648985   4.715313   3.516062   1.095856   1.771074
    18  C    3.566922   4.409411   4.161708   2.477505   2.721176
    19  H    3.842315   4.471226   4.647766   3.465490   3.727486
    20  H    4.213665   5.096895   4.693235   2.685740   2.466938
    21  H    4.180028   5.046897   4.678038   2.731521   3.099086
    22  O    3.165209   2.527839   4.176763   5.552152   6.189103
    23  H    3.905993   3.239475   4.902608   6.246671   6.776453
    24  H    3.825190   3.760126   4.908725   5.192093   5.663075
    25  C    3.238636   3.011754   4.025341   5.059878   5.232285
    26  H    4.174469   3.828045   5.037008   6.000969   6.164864
    27  H    2.919539   2.392124   3.607264   5.233690   5.545619
    28  H    3.704433   3.664967   4.291834   5.092061   5.048306
    29  O    3.715031   4.034468   4.583834   4.292355   4.311970
                   16         17         18         19         20
    16  H    0.000000
    17  H    1.766126   0.000000
    18  C    3.459875   2.699015   0.000000
    19  H    4.357844   3.736369   1.093655   0.000000
    20  H    3.716150   2.992913   1.094527   1.759059   0.000000
    21  H    3.738747   2.491720   1.096851   1.766992   1.772739
    22  O    5.671779   6.159931   4.740088   4.200730   5.510050
    23  H    6.396283   6.917773   5.286561   4.639277   5.947388
    24  H    5.700497   5.676593   3.521083   2.643708   4.219078
    25  C    5.186936   5.999220   4.512421   4.174959   4.758905
    26  H    6.209158   6.887199   5.105141   4.557915   5.353288
    27  H    5.149041   6.173861   5.065939   4.826738   5.437510
    28  H    5.201567   6.109451   4.756030   4.562777   4.764959
    29  O    4.888949   5.037476   2.816843   2.283889   2.898190
                   21         22         23         24         25
    21  H    0.000000
    22  O    5.394564   0.000000
    23  H    6.023663   0.960810   0.000000
    24  H    4.164124   2.066566   2.246627   0.000000
    25  C    5.530182   2.767621   2.605595   3.098851   0.000000
    26  H    6.103840   2.824071   2.306489   3.007239   1.093573
    27  H    6.010734   2.550169   2.495871   3.575381   1.091877
    28  H    5.829389   3.846621   3.684696   3.986145   1.091354
    29  O    3.856097   3.559481   3.607596   2.392884   2.279580
                   26         27         28         29
    26  H    0.000000
    27  H    1.785899   0.000000
    28  H    1.772159   1.785336   0.000000
    29  O    2.552182   3.232085   2.508510   0.000000
 Stoichiometry    C10H17O2(2)
 Framework group  C1[X(C10H17O2)]
 Deg. of freedom    81
 Full point group                 C1      NOp   1
 Largest Abelian subgroup         C1      NOp   1
 Largest concise Abelian subgroup C1      NOp   1
                         Standard orientation:                         
 ---------------------------------------------------------------------
 Center     Atomic      Atomic             Coordinates (Angstroms)
 Number     Number       Type             X           Y           Z
 ---------------------------------------------------------------------
      1          6           0       -0.198135    1.568535   -0.871814
      2          1           0        0.192836    1.559268   -1.894067
      3          1           0       -0.642929    2.554150   -0.708117
      4          6           0       -1.347538    0.541910   -0.728890
      5          6           0       -0.910166   -0.784749    0.016180
      6          6           0        0.377892   -0.571875    0.841246
      7          1           0        0.563941   -1.439078    1.484079
      8          6           0        1.557319   -0.081879   -0.054125
      9          6           0        0.936413    1.336516    0.126997
     10          1           0        1.629433    2.184714    0.145349
     11          6           0        0.332676    0.846025    1.466438
     12          1           0       -0.645734    1.248442    1.742309
     13          1           0        1.010239    0.951527    2.314328
     14          6           0        2.900795   -0.218107    0.670391
     15          1           0        3.195037   -1.271770    0.731891
     16          1           0        2.882111    0.182139    1.687426
     17          1           0        3.682054    0.316754    0.118613
     18          6           0        1.717587   -0.641729   -1.464695
     19          1           0        0.791565   -0.641141   -2.046558
     20          1           0        2.070903   -1.676952   -1.426333
     21          1           0        2.457141   -0.051739   -2.019720
     22          8           0       -2.405956    1.235771   -0.071919
     23          1           0       -3.217899    0.729201   -0.157310
     24          1           0       -1.687479    0.217436   -1.720398
     25          6           0       -2.032348   -1.306750    0.955570
     26          1           0       -2.957029   -1.493118    0.402274
     27          1           0       -2.213204   -0.558528    1.729941
     28          1           0       -1.711553   -2.242888    1.415775
     29          8           0       -0.769844   -1.822747   -0.870989
 ---------------------------------------------------------------------
 Rotational constants (GHZ):           1.4407707           0.8685143           0.7763758

 **********************************************************************

            Population analysis using the SCF Density.

 **********************************************************************

 Orbital symmetries:
 Alpha Orbitals:
       Occupied  (A) (A) (A) (A) (A) (A) (A) (A) (A) (A) (A) (A)
                 (A) (A) (A) (A) (A) (A) (A) (A) (A) (A) (A) (A)
                 (A) (A) (A) (A) (A) (A) (A) (A) (A) (A) (A) (A)
                 (A) (A) (A) (A) (A) (A) (A) (A) (A) (A) (A)
       Virtual   (A) (A) (A) (A) (A) (A) (A) (A) (A) (A) (A) (A)
                 (A) (A) (A) (A) (A) (A) (A) (A) (A) (A) (A) (A)
                 (A) (A) (A) (A) (A) (A) (A) (A) (A) (A) (A) (A)
                 (A) (A) (A) (A) (A) (A) (A) (A) (A) (A) (A) (A)
                 (A) (A) (A) (A) (A) (A) (A) (A) (A) (A) (A) (A)
                 (A) (A) (A) (A) (A) (A) (A) (A) (A) (A) (A) (A)
                 (A) (A) (A) (A) (A) (A) (A) (A) (A) (A) (A) (A)
                 (A) (A) (A) (A) (A) (A) (A) (A) (A) (A) (A) (A)
                 (A) (A) (A) (A) (A) (A) (A) (A) (A) (A) (A) (A)
                 (A) (A) (A) (A) (A) (A) (A) (A) (A) (A) (A) (A)
                 (A) (A) (A) (A) (A) (A) (A) (A) (A) (A) (A) (A)
                 (A) (A) (A) (A) (A) (A) (A) (A) (A) (A) (A) (A)
                 (A) (A) (A) (A) (A) (A) (A) (A) (A) (A) (A) (A)
                 (A) (A) (A) (A) (A) (A) (A) (A) (A) (A) (A) (A)
                 (A) (A) (A) (A) (A) (A) (A) (A) (A) (A) (A) (A)
                 (A) (A) (A) (A) (A) (A) (A) (A) (A) (A) (A) (A)
                 (A) (A) (A) (A) (A) (A) (A) (A) (A) (A) (A) (A)
                 (A) (A) (A) (A) (A) (A) (A) (A) (A) (A) (A) (A)
                 (A) (A) (A) (A) (A) (A) (A) (A) (A) (A) (A) (A)
                 (A) (A) (A) (A) (A) (A) (A) (A) (A) (A) (A) (A)
                 (A) (A) (A) (A) (A) (A) (A) (A) (A) (A) (A) (A)
                 (A) (A) (A) (A) (A) (A) (A) (A) (A) (A) (A) (A)
                 (A) (A) (A) (A) (A) (A) (A) (A) (A) (A) (A) (A)
                 (A) (A) (A) (A) (A) (A) (A)
 Beta  Orbitals:
       Occupied  (A) (A) (A) (A) (A) (A) (A) (A) (A) (A) (A) (A)
                 (A) (A) (A) (A) (A) (A) (A) (A) (A) (A) (A) (A)
                 (A) (A) (A) (A) (A) (A) (A) (A) (A) (A) (A) (A)
                 (A) (A) (A) (A) (A) (A) (A) (A) (A) (A)
       Virtual   (A) (A) (A) (A) (A) (A) (A) (A) (A) (A) (A) (A)
                 (A) (A) (A) (A) (A) (A) (A) (A) (A) (A) (A) (A)
                 (A) (A) (A) (A) (A) (A) (A) (A) (A) (A) (A) (A)
                 (A) (A) (A) (A) (A) (A) (A) (A) (A) (A) (A) (A)
                 (A) (A) (A) (A) (A) (A) (A) (A) (A) (A) (A) (A)
                 (A) (A) (A) (A) (A) (A) (A) (A) (A) (A) (A) (A)
                 (A) (A) (A) (A) (A) (A) (A) (A) (A) (A) (A) (A)
                 (A) (A) (A) (A) (A) (A) (A) (A) (A) (A) (A) (A)
                 (A) (A) (A) (A) (A) (A) (A) (A) (A) (A) (A) (A)
                 (A) (A) (A) (A) (A) (A) (A) (A) (A) (A) (A) (A)
                 (A) (A) (A) (A) (A) (A) (A) (A) (A) (A) (A) (A)
                 (A) (A) (A) (A) (A) (A) (A) (A) (A) (A) (A) (A)
                 (A) (A) (A) (A) (A) (A) (A) (A) (A) (A) (A) (A)
                 (A) (A) (A) (A) (A) (A) (A) (A) (A) (A) (A) (A)
                 (A) (A) (A) (A) (A) (A) (A) (A) (A) (A) (A) (A)
                 (A) (A) (A) (A) (A) (A) (A) (A) (A) (A) (A) (A)
                 (A) (A) (A) (A) (A) (A) (A) (A) (A) (A) (A) (A)
                 (A) (A) (A) (A) (A) (A) (A) (A) (A) (A) (A) (A)
                 (A) (A) (A) (A) (A) (A) (A) (A) (A) (A) (A) (A)
                 (A) (A) (A) (A) (A) (A) (A) (A) (A) (A) (A) (A)
                 (A) (A) (A) (A) (A) (A) (A) (A) (A) (A) (A) (A)
                 (A) (A) (A) (A) (A) (A) (A) (A) (A) (A) (A) (A)
                 (A) (A) (A) (A) (A) (A) (A) (A) (A) (A) (A) (A)
                 (A) (A) (A) (A) (A) (A) (A) (A)
 The electronic state is 2-A.
 Alpha  occ. eigenvalues --  -19.31640 -19.28597 -10.36452 -10.35566 -10.31378
 Alpha  occ. eigenvalues --  -10.30954 -10.30552 -10.30109 -10.29460 -10.29271
 Alpha  occ. eigenvalues --  -10.28735 -10.28269  -1.14489  -1.12962  -0.98037
 Alpha  occ. eigenvalues --   -0.87178  -0.85564  -0.83202  -0.78373  -0.77673
 Alpha  occ. eigenvalues --   -0.71691  -0.69494  -0.66449  -0.62371  -0.59711
 Alpha  occ. eigenvalues --   -0.58256  -0.55441  -0.54681  -0.54051  -0.53129
 Alpha  occ. eigenvalues --   -0.50565  -0.49971  -0.48934  -0.47830  -0.46739
 Alpha  occ. eigenvalues --   -0.46571  -0.46194  -0.45413  -0.45092  -0.43394
 Alpha  occ. eigenvalues --   -0.41788  -0.40312  -0.38491  -0.38427  -0.37263
 Alpha  occ. eigenvalues --   -0.35239  -0.33849
 Alpha virt. eigenvalues --    0.03925   0.04694   0.05335   0.05759   0.06861
 Alpha virt. eigenvalues --    0.07087   0.07632   0.07924   0.08276   0.09439
 Alpha virt. eigenvalues --    0.09744   0.10174   0.10392   0.11429   0.11712
 Alpha virt. eigenvalues --    0.12152   0.13322   0.13818   0.14587   0.14688
 Alpha virt. eigenvalues --    0.15624   0.15701   0.16655   0.17054   0.17409
 Alpha virt. eigenvalues --    0.17913   0.18291   0.18488   0.19299   0.19465
 Alpha virt. eigenvalues --    0.19799   0.20005   0.20309   0.20531   0.20850
 Alpha virt. eigenvalues --    0.21355   0.21594   0.22095   0.22362   0.22705
 Alpha virt. eigenvalues --    0.22861   0.23318   0.24032   0.24519   0.24679
 Alpha virt. eigenvalues --    0.25062   0.25487   0.25928   0.26233   0.26420
 Alpha virt. eigenvalues --    0.27141   0.27855   0.28155   0.28341   0.29428
 Alpha virt. eigenvalues --    0.29802   0.30220   0.30514   0.31098   0.31619
 Alpha virt. eigenvalues --    0.32556   0.33883   0.34813   0.35187   0.35656
 Alpha virt. eigenvalues --    0.36380   0.37026   0.37366   0.37778   0.38716
 Alpha virt. eigenvalues --    0.39955   0.40479   0.40982   0.41444   0.42044
 Alpha virt. eigenvalues --    0.42453   0.43222   0.43518   0.44020   0.45593
 Alpha virt. eigenvalues --    0.46144   0.46387   0.46875   0.47953   0.48462
 Alpha virt. eigenvalues --    0.48990   0.49818   0.51028   0.51305   0.52804
 Alpha virt. eigenvalues --    0.53285   0.54506   0.56525   0.58221   0.60731
 Alpha virt. eigenvalues --    0.73251   0.76324   0.77849   0.79886   0.80196
 Alpha virt. eigenvalues --    0.80914   0.81514   0.83307   0.83912   0.84862
 Alpha virt. eigenvalues --    0.86011   0.86852   0.87348   0.89091   0.89862
 Alpha virt. eigenvalues --    0.90378   0.91035   0.93736   0.95479   0.96040
 Alpha virt. eigenvalues --    0.97624   0.99287   0.99730   1.01782   1.03071
 Alpha virt. eigenvalues --    1.05067   1.06816   1.09621   1.11102   1.13583
 Alpha virt. eigenvalues --    1.13670   1.14326   1.14957   1.15475   1.15815
 Alpha virt. eigenvalues --    1.16942   1.17814   1.19040   1.19467   1.22468
 Alpha virt. eigenvalues --    1.24058   1.24434   1.26511   1.27162   1.28637
 Alpha virt. eigenvalues --    1.28772   1.29902   1.33674   1.35244   1.36829
 Alpha virt. eigenvalues --    1.38093   1.42361   1.43229   1.43633   1.46808
 Alpha virt. eigenvalues --    1.49346   1.51118   1.51353   1.54643   1.59106
 Alpha virt. eigenvalues --    1.61703   1.62602   1.63541   1.67127   1.68688
 Alpha virt. eigenvalues --    1.70915   1.73012   1.74613   1.76819   1.77538
 Alpha virt. eigenvalues --    1.78986   1.82054   1.83004   1.84552   1.87126
 Alpha virt. eigenvalues --    1.88464   1.90573   1.91853   1.93115   1.95146
 Alpha virt. eigenvalues --    1.97048   1.97778   2.00647   2.00957   2.03011
 Alpha virt. eigenvalues --    2.04542   2.06294   2.06888   2.09611   2.11913
 Alpha virt. eigenvalues --    2.13393   2.13747   2.14069   2.14838   2.16343
 Alpha virt. eigenvalues --    2.18406   2.19227   2.20310   2.22969   2.23712
 Alpha virt. eigenvalues --    2.25977   2.26682   2.27169   2.29659   2.30917
 Alpha virt. eigenvalues --    2.31595   2.32492   2.34492   2.35908   2.37291
 Alpha virt. eigenvalues --    2.39004   2.41269   2.41881   2.45670   2.49195
 Alpha virt. eigenvalues --    2.49539   2.51680   2.53471   2.54964   2.56587
 Alpha virt. eigenvalues --    2.57830   2.58760   2.60011   2.61011   2.64090
 Alpha virt. eigenvalues --    2.64805   2.66707   2.69518   2.70385   2.72765
 Alpha virt. eigenvalues --    2.73977   2.75755   2.77410   2.79430   2.80325
 Alpha virt. eigenvalues --    2.81401   2.82858   2.83866   2.85151   2.87027
 Alpha virt. eigenvalues --    2.88929   2.89439   2.89972   2.92119   2.92566
 Alpha virt. eigenvalues --    2.95049   2.96278   2.96671   3.00453   3.01794
 Alpha virt. eigenvalues --    3.02821   3.04541   3.06844   3.10005   3.11500
 Alpha virt. eigenvalues --    3.13997   3.17532   3.18404   3.32246   3.38929
 Alpha virt. eigenvalues --    3.39599   3.40982   3.45720   3.48089   3.52631
 Alpha virt. eigenvalues --    3.54939   3.56342   3.57188   3.57681   3.58426
 Alpha virt. eigenvalues --    3.59822   3.61403   3.64627   3.66383   3.68744
 Alpha virt. eigenvalues --    3.71290   4.44313   4.53989   4.58269   4.63424
 Alpha virt. eigenvalues --    4.65000   4.71151   4.76260   4.84771   4.91768
 Alpha virt. eigenvalues --    4.97200   5.06353   5.17850
  Beta  occ. eigenvalues --  -19.29666 -19.28600 -10.36496 -10.35547 -10.31171
  Beta  occ. eigenvalues --  -10.30957 -10.30499 -10.30108 -10.29456 -10.29270
  Beta  occ. eigenvalues --  -10.28730 -10.28246  -1.13783  -1.08715  -0.97730
  Beta  occ. eigenvalues --   -0.86732  -0.84891  -0.82814  -0.78123  -0.77439
  Beta  occ. eigenvalues --   -0.71590  -0.69368  -0.65933  -0.62288  -0.59312
  Beta  occ. eigenvalues --   -0.57370  -0.54468  -0.54185  -0.53350  -0.51647
  Beta  occ. eigenvalues --   -0.50315  -0.49348  -0.48456  -0.47171  -0.46637
  Beta  occ. eigenvalues --   -0.45894  -0.45579  -0.44995  -0.44955  -0.43082
  Beta  occ. eigenvalues --   -0.40383  -0.39010  -0.37657  -0.37267  -0.35971
  Beta  occ. eigenvalues --   -0.32894
  Beta virt. eigenvalues --   -0.06077   0.03996   0.04749   0.05378   0.05779
  Beta virt. eigenvalues --    0.06886   0.07142   0.07684   0.07933   0.08290
  Beta virt. eigenvalues --    0.09492   0.09761   0.10224   0.10419   0.11429
  Beta virt. eigenvalues --    0.11758   0.12205   0.13359   0.13881   0.14638
  Beta virt. eigenvalues --    0.14730   0.15664   0.15724   0.16697   0.17102
  Beta virt. eigenvalues --    0.17492   0.17960   0.18324   0.18513   0.19346
  Beta virt. eigenvalues --    0.19547   0.19881   0.20108   0.20360   0.20578
  Beta virt. eigenvalues --    0.20875   0.21418   0.21654   0.22175   0.22420
  Beta virt. eigenvalues --    0.22758   0.22891   0.23347   0.24078   0.24555
  Beta virt. eigenvalues --    0.24743   0.25192   0.25540   0.25958   0.26315
  Beta virt. eigenvalues --    0.26467   0.27243   0.27900   0.28241   0.28391
  Beta virt. eigenvalues --    0.29649   0.29921   0.30369   0.30574   0.31138
  Beta virt. eigenvalues --    0.31775   0.32737   0.33993   0.34940   0.35238
  Beta virt. eigenvalues --    0.35815   0.36465   0.37099   0.37510   0.37937
  Beta virt. eigenvalues --    0.38923   0.40044   0.40665   0.41043   0.41485
  Beta virt. eigenvalues --    0.42163   0.42563   0.43367   0.43658   0.44135
  Beta virt. eigenvalues --    0.45748   0.46175   0.46571   0.47118   0.48134
  Beta virt. eigenvalues --    0.48624   0.49232   0.49928   0.51063   0.51605
  Beta virt. eigenvalues --    0.53202   0.53440   0.54705   0.56614   0.58462
  Beta virt. eigenvalues --    0.60851   0.73367   0.76408   0.77975   0.80185
  Beta virt. eigenvalues --    0.80282   0.80968   0.81838   0.83405   0.84089
  Beta virt. eigenvalues --    0.85047   0.86065   0.86964   0.87443   0.89147
  Beta virt. eigenvalues --    0.89918   0.90486   0.91201   0.93823   0.95638
  Beta virt. eigenvalues --    0.96154   0.97859   0.99416   0.99799   1.01820
  Beta virt. eigenvalues --    1.03228   1.05171   1.06938   1.09653   1.11212
  Beta virt. eigenvalues --    1.13648   1.13710   1.14458   1.15013   1.15626
  Beta virt. eigenvalues --    1.15899   1.17000   1.17894   1.19078   1.19514
  Beta virt. eigenvalues --    1.22534   1.24142   1.24584   1.26841   1.27358
  Beta virt. eigenvalues --    1.28797   1.28971   1.29985   1.33919   1.36460
  Beta virt. eigenvalues --    1.37109   1.38620   1.42816   1.43519   1.43863
  Beta virt. eigenvalues --    1.47343   1.49991   1.51479   1.52812   1.55682
  Beta virt. eigenvalues --    1.59956   1.61992   1.62966   1.63744   1.67578
  Beta virt. eigenvalues --    1.69203   1.71185   1.73295   1.75270   1.76995
  Beta virt. eigenvalues --    1.77984   1.79358   1.82159   1.83577   1.85017
  Beta virt. eigenvalues --    1.87677   1.88696   1.91307   1.92280   1.94816
  Beta virt. eigenvalues --    1.95660   1.97478   1.97858   2.00728   2.01083
  Beta virt. eigenvalues --    2.03691   2.05151   2.06590   2.07535   2.10721
  Beta virt. eigenvalues --    2.12037   2.13596   2.13853   2.14221   2.15163
  Beta virt. eigenvalues --    2.16762   2.18764   2.19312   2.20407   2.23134
  Beta virt. eigenvalues --    2.24158   2.26156   2.26770   2.27418   2.29823
  Beta virt. eigenvalues --    2.31275   2.31723   2.32697   2.34691   2.36088
  Beta virt. eigenvalues --    2.37774   2.39497   2.41720   2.42092   2.46475
  Beta virt. eigenvalues --    2.49382   2.49620   2.51858   2.53680   2.55079
  Beta virt. eigenvalues --    2.56724   2.58104   2.59085   2.60062   2.61152
  Beta virt. eigenvalues --    2.64231   2.65062   2.66893   2.69873   2.70442
  Beta virt. eigenvalues --    2.72856   2.74090   2.75852   2.77476   2.79518
  Beta virt. eigenvalues --    2.80395   2.81522   2.82906   2.83943   2.85232
  Beta virt. eigenvalues --    2.87157   2.89033   2.89543   2.90020   2.92264
  Beta virt. eigenvalues --    2.92637   2.95102   2.96473   2.96733   3.00535
  Beta virt. eigenvalues --    3.01973   3.02971   3.04801   3.06905   3.10039
  Beta virt. eigenvalues --    3.11594   3.14156   3.17574   3.18471   3.33142
  Beta virt. eigenvalues --    3.39152   3.39700   3.41025   3.45735   3.48117
  Beta virt. eigenvalues --    3.52754   3.54986   3.56434   3.57249   3.57699
  Beta virt. eigenvalues --    3.58586   3.59922   3.61460   3.64662   3.66415
  Beta virt. eigenvalues --    3.68777   3.71316   4.45141   4.54484   4.58411
  Beta virt. eigenvalues --    4.63569   4.65874   4.71272   4.76913   4.84893
  Beta virt. eigenvalues --    4.92171   4.97259   5.06449   5.17909
          Condensed to atoms (all electrons):
               1          2          3          4          5          6
     1  C    7.450083   0.379822   0.454702  -1.978634   2.088155  -1.483030
     2  H    0.379822   0.610862  -0.054513  -0.088413   0.121244  -0.081773
     3  H    0.454702  -0.054513   0.550494  -0.067299  -0.026885  -0.033383
     4  C   -1.978634  -0.088413  -0.067299  10.315177  -6.059908   4.661527
     5  C    2.088155   0.121244  -0.026885  -6.059908  17.394962  -8.467136
     6  C   -1.483030  -0.081773  -0.033383   4.661527  -8.467136  16.223943
     7  H   -0.045861  -0.001226   0.000846   0.127884  -0.236352   0.397088
     8  C    1.300129  -0.004119   0.080111  -2.194373   3.828807  -5.514875
     9  C   -1.831935  -0.057304  -0.119993   1.524473  -1.312804   0.433012
    10  H    0.030309  -0.003150  -0.011747  -0.002935   0.052813   0.011772
    11  C    0.738114   0.067313   0.052088  -1.444660   1.506484  -2.182244
    12  H    0.026065   0.006329  -0.002943  -0.116691   0.211983  -0.229913
    13  H    0.009121  -0.001939   0.003940   0.019770  -0.088402  -0.012916
    14  C    0.001499   0.003327   0.002417   0.151807  -0.597361   0.856645
    15  H    0.001404  -0.001586   0.000495  -0.012095   0.044590  -0.076639
    16  H   -0.000627  -0.000372  -0.000617   0.004493  -0.013569   0.129722
    17  H    0.015320   0.002328   0.000624   0.001962  -0.022392  -0.011953
    18  C   -0.261596  -0.023343  -0.001024   0.478310  -0.703398   0.822969
    19  H    0.030243  -0.009340   0.002856  -0.011009  -0.038946   0.004828
    20  H   -0.026884   0.001925  -0.000520   0.006641   0.005468  -0.022448
    21  H    0.039456  -0.003078   0.000407  -0.014568   0.011798   0.008365
    22  O   -0.166004   0.008937  -0.008741   0.379781  -0.035224  -0.051884
    23  H    0.031464   0.000184  -0.000328  -0.033384   0.095684  -0.046208
    24  H   -0.212592  -0.011917   0.002703   0.504953  -0.195297   0.210160
    25  C    0.129089   0.013041  -0.002588  -0.389006  -0.621714  -0.340252
    26  H   -0.020532  -0.000227   0.000097   0.092704  -0.106921  -0.014445
    27  H    0.000352  -0.000254   0.001151   0.032256  -0.236077   0.148927
    28  H    0.020635   0.000822  -0.001154  -0.105875   0.086903  -0.087719
    29  O   -0.011679  -0.000599  -0.001204  -0.154791   0.515929  -0.110526
               7          8          9         10         11         12
     1  C   -0.045861   1.300129  -1.831935   0.030309   0.738114   0.026065
     2  H   -0.001226  -0.004119  -0.057304  -0.003150   0.067313   0.006329
     3  H    0.000846   0.080111  -0.119993  -0.011747   0.052088  -0.002943
     4  C    0.127884  -2.194373   1.524473  -0.002935  -1.444660  -0.116691
     5  C   -0.236352   3.828807  -1.312804   0.052813   1.506484   0.211983
     6  C    0.397088  -5.514875   0.433012   0.011772  -2.182244  -0.229913
     7  H    0.570888  -0.042919   0.064628   0.003203  -0.040238  -0.000975
     8  C   -0.042919  12.803614  -2.325598   0.067328   1.221499   0.066400
     9  C    0.064628  -2.325598  10.006503   0.208313  -1.219194  -0.027509
    10  H    0.003203   0.067328   0.208313   0.536725  -0.010934  -0.002110
    11  C   -0.040238   1.221499  -1.219194  -0.010934   7.449222   0.421963
    12  H   -0.000975   0.066400  -0.027509  -0.002110   0.421963   0.508234
    13  H   -0.003780   0.018174  -0.084567  -0.008324   0.409499  -0.045984
    14  C    0.032327  -1.303806  -0.148536  -0.035927  -0.092321   0.005649
    15  H   -0.006892  -0.046339  -0.008717   0.003146   0.029963   0.000488
    16  H   -0.004464  -0.193709   0.092937  -0.000212  -0.104178   0.002371
    17  H    0.006310  -0.026995  -0.070963  -0.007145   0.040146  -0.000471
    18  C   -0.007529  -0.679645   0.289778  -0.011624  -0.312928  -0.023450
    19  H    0.002649  -0.078363  -0.045079  -0.002605   0.011915  -0.003473
    20  H   -0.001837  -0.036345   0.074878   0.003092  -0.006925   0.000775
    21  H   -0.001038  -0.046293  -0.074753  -0.003266  -0.002722  -0.000538
    22  O   -0.009554  -0.001349   0.051337  -0.001599   0.020980   0.004384
    23  H   -0.001141   0.010992  -0.004452   0.000890  -0.015188  -0.000833
    24  H   -0.001010  -0.148333   0.135792  -0.000859  -0.123304  -0.001961
    25  C    0.013511  -0.047394  -0.018678  -0.000533   0.102528  -0.003725
    26  H    0.004381  -0.006961   0.021566   0.000198  -0.013238  -0.001331
    27  H    0.003474  -0.009348  -0.031430  -0.000941  -0.014923   0.005975
    28  H   -0.014162   0.022474  -0.002203   0.000614   0.029676   0.006043
    29  O   -0.004686  -0.063312   0.020410  -0.000345   0.040822   0.002219
              13         14         15         16         17         18
     1  C    0.009121   0.001499   0.001404  -0.000627   0.015320  -0.261596
     2  H   -0.001939   0.003327  -0.001586  -0.000372   0.002328  -0.023343
     3  H    0.003940   0.002417   0.000495  -0.000617   0.000624  -0.001024
     4  C    0.019770   0.151807  -0.012095   0.004493   0.001962   0.478310
     5  C   -0.088402  -0.597361   0.044590  -0.013569  -0.022392  -0.703398
     6  C   -0.012916   0.856645  -0.076639   0.129722  -0.011953   0.822969
     7  H   -0.003780   0.032327  -0.006892  -0.004464   0.006310  -0.007529
     8  C    0.018174  -1.303806  -0.046339  -0.193709  -0.026995  -0.679645
     9  C   -0.084567  -0.148536  -0.008717   0.092937  -0.070963   0.289778
    10  H   -0.008324  -0.035927   0.003146  -0.000212  -0.007145  -0.011624
    11  C    0.409499  -0.092321   0.029963  -0.104178   0.040146  -0.312928
    12  H   -0.045984   0.005649   0.000488   0.002371  -0.000471  -0.023450
    13  H    0.586067   0.034150  -0.001503   0.004133   0.001299   0.015711
    14  C    0.034150   6.586813   0.478486   0.415735   0.462526  -0.417698
    15  H   -0.001503   0.478486   0.549465  -0.030718  -0.033355  -0.043655
    16  H    0.004133   0.415735  -0.030718   0.567413  -0.037572   0.030386
    17  H    0.001299   0.462526  -0.033355  -0.037572   0.555297  -0.029939
    18  C    0.015711  -0.417698  -0.043655   0.030386  -0.029939   5.937777
    19  H    0.003789   0.067516   0.004359  -0.002333   0.002751   0.419407
    20  H   -0.001565  -0.089759   0.002990   0.001799  -0.005981   0.453225
    21  H    0.000179  -0.022788  -0.005216   0.003704   0.003741   0.450675
    22  O    0.000102  -0.003623  -0.000197   0.000270  -0.000069   0.002998
    23  H   -0.002475  -0.003790   0.000041   0.000261  -0.000081  -0.002597
    24  H   -0.002959  -0.012592  -0.000850   0.000663  -0.000409   0.065269
    25  C   -0.002975   0.016125  -0.002149  -0.003274   0.001234  -0.116653
    26  H    0.000310   0.000992   0.000102  -0.000128  -0.000006   0.000678
    27  H   -0.001851   0.005608  -0.000281  -0.000554   0.000368   0.003694
    28  H   -0.002883  -0.013398   0.000147   0.001030  -0.000672  -0.009017
    29  O    0.001919   0.009044   0.000907  -0.000468   0.000019  -0.019470
              19         20         21         22         23         24
     1  C    0.030243  -0.026884   0.039456  -0.166004   0.031464  -0.212592
     2  H   -0.009340   0.001925  -0.003078   0.008937   0.000184  -0.011917
     3  H    0.002856  -0.000520   0.000407  -0.008741  -0.000328   0.002703
     4  C   -0.011009   0.006641  -0.014568   0.379781  -0.033384   0.504953
     5  C   -0.038946   0.005468   0.011798  -0.035224   0.095684  -0.195297
     6  C    0.004828  -0.022448   0.008365  -0.051884  -0.046208   0.210160
     7  H    0.002649  -0.001837  -0.001038  -0.009554  -0.001141  -0.001010
     8  C   -0.078363  -0.036345  -0.046293  -0.001349   0.010992  -0.148333
     9  C   -0.045079   0.074878  -0.074753   0.051337  -0.004452   0.135792
    10  H   -0.002605   0.003092  -0.003266  -0.001599   0.000890  -0.000859
    11  C    0.011915  -0.006925  -0.002722   0.020980  -0.015188  -0.123304
    12  H   -0.003473   0.000775  -0.000538   0.004384  -0.000833  -0.001961
    13  H    0.003789  -0.001565   0.000179   0.000102  -0.002475  -0.002959
    14  C    0.067516  -0.089759  -0.022788  -0.003623  -0.003790  -0.012592
    15  H    0.004359   0.002990  -0.005216  -0.000197   0.000041  -0.000850
    16  H   -0.002333   0.001799   0.003704   0.000270   0.000261   0.000663
    17  H    0.002751  -0.005981   0.003741  -0.000069  -0.000081  -0.000409
    18  C    0.419407   0.453225   0.450675   0.002998  -0.002597   0.065269
    19  H    0.555879  -0.027192  -0.027866   0.004156  -0.001180  -0.014782
    20  H   -0.027192   0.546404  -0.040466  -0.000005  -0.000003   0.003331
    21  H   -0.027866  -0.040466   0.556326  -0.000349   0.000183   0.000094
    22  O    0.004156  -0.000005  -0.000349   8.182539   0.188001  -0.030208
    23  H   -0.001180  -0.000003   0.000183   0.188001   0.433183  -0.022440
    24  H   -0.014782   0.003331   0.000094  -0.030208  -0.022440   0.701608
    25  C   -0.004892   0.000061  -0.000904  -0.086483   0.010337  -0.006545
    26  H    0.001877  -0.000091  -0.000192  -0.015592  -0.006638   0.000413
    27  H    0.000603   0.000255  -0.000245  -0.008276  -0.008266   0.006600
    28  H   -0.004423   0.000700   0.000687   0.014681   0.005262   0.000718
    29  O   -0.011092  -0.004192   0.001624   0.002090  -0.002804  -0.007520
              25         26         27         28         29
     1  C    0.129089  -0.020532   0.000352   0.020635  -0.011679
     2  H    0.013041  -0.000227  -0.000254   0.000822  -0.000599
     3  H   -0.002588   0.000097   0.001151  -0.001154  -0.001204
     4  C   -0.389006   0.092704   0.032256  -0.105875  -0.154791
     5  C   -0.621714  -0.106921  -0.236077   0.086903   0.515929
     6  C   -0.340252  -0.014445   0.148927  -0.087719  -0.110526
     7  H    0.013511   0.004381   0.003474  -0.014162  -0.004686
     8  C   -0.047394  -0.006961  -0.009348   0.022474  -0.063312
     9  C   -0.018678   0.021566  -0.031430  -0.002203   0.020410
    10  H   -0.000533   0.000198  -0.000941   0.000614  -0.000345
    11  C    0.102528  -0.013238  -0.014923   0.029676   0.040822
    12  H   -0.003725  -0.001331   0.005975   0.006043   0.002219
    13  H   -0.002975   0.000310  -0.001851  -0.002883   0.001919
    14  C    0.016125   0.000992   0.005608  -0.013398   0.009044
    15  H   -0.002149   0.000102  -0.000281   0.000147   0.000907
    16  H   -0.003274  -0.000128  -0.000554   0.001030  -0.000468
    17  H    0.001234  -0.000006   0.000368  -0.000672   0.000019
    18  C   -0.116653   0.000678   0.003694  -0.009017  -0.019470
    19  H   -0.004892   0.001877   0.000603  -0.004423  -0.011092
    20  H    0.000061  -0.000091   0.000255   0.000700  -0.004192
    21  H   -0.000904  -0.000192  -0.000245   0.000687   0.001624
    22  O   -0.086483  -0.015592  -0.008276   0.014681   0.002090
    23  H    0.010337  -0.006638  -0.008266   0.005262  -0.002804
    24  H   -0.006545   0.000413   0.006600   0.000718  -0.007520
    25  C    6.596576   0.419390   0.440229   0.419572  -0.142619
    26  H    0.419390   0.567566  -0.038132  -0.034785  -0.010277
    27  H    0.440229  -0.038132   0.525737  -0.034158   0.006777
    28  H    0.419572  -0.034785  -0.034158   0.536892  -0.001439
    29  O   -0.142619  -0.010277   0.006777  -0.001439   8.054099
          Atomic-Atomic Spin Densities.
               1          2          3          4          5          6
     1  C    0.292222   0.004095  -0.014477  -0.421560   0.486030  -0.389019
     2  H    0.004095   0.000475  -0.000512  -0.006875   0.009774  -0.007374
     3  H   -0.014477  -0.000512   0.001767   0.014666  -0.015408   0.009706
     4  C   -0.421560  -0.006875   0.014666   0.855264  -0.962645   0.767219
     5  C    0.486030   0.009774  -0.015408  -0.962645   1.289642  -1.055410
     6  C   -0.389019  -0.007374   0.009706   0.767219  -1.055410   1.043710
     7  H   -0.014970  -0.000278   0.000195   0.031847  -0.055014   0.059492
     8  C    0.144192   0.004122  -0.003286  -0.179846   0.278033  -0.257640
     9  C   -0.264946  -0.004941   0.012450   0.333211  -0.454766   0.389259
    10  H   -0.002560   0.000195   0.000258   0.003873  -0.004735   0.003713
    11  C    0.159989   0.002085  -0.005800  -0.265727   0.397693  -0.384967
    12  H    0.002048  -0.000005  -0.000040  -0.005437   0.010150  -0.009968
    13  H   -0.004111  -0.000076   0.000030   0.004586  -0.008686   0.009009
    14  C   -0.040072  -0.000627   0.000310   0.061202  -0.114093   0.104667
    15  H    0.000468   0.000040  -0.000016  -0.000852   0.002068  -0.002387
    16  H   -0.000614  -0.000011   0.000040   0.000619  -0.001082   0.001242
    17  H   -0.001591  -0.000061   0.000034   0.002817  -0.005014   0.005025
    18  C   -0.054230  -0.000433   0.002050   0.062832  -0.098861   0.078580
    19  H   -0.002432  -0.000202  -0.000006   0.002145  -0.008425   0.009882
    20  H   -0.004904  -0.000264   0.000058   0.007067  -0.013556   0.010758
    21  H    0.012510   0.000588  -0.000128  -0.013415   0.021682  -0.014568
    22  O   -0.000604  -0.000074  -0.000040  -0.000344   0.009728  -0.003957
    23  H   -0.000672   0.000106  -0.000042   0.000038   0.003525   0.000616
    24  H   -0.007892  -0.000284   0.000610   0.017773  -0.022932   0.013691
    25  C    0.121186   0.000651  -0.001747  -0.332572   0.325877  -0.371664
    26  H    0.001841  -0.000025   0.000043  -0.003298   0.004116  -0.002878
    27  H   -0.008633  -0.000095   0.000022   0.031541  -0.046033   0.039231
    28  H    0.003844   0.000057  -0.000071  -0.012815   0.023188  -0.019907
    29  O    0.007359   0.000095   0.000221   0.008312   0.023769  -0.000307
               7          8          9         10         11         12
     1  C   -0.014970   0.144192  -0.264946  -0.002560   0.159989   0.002048
     2  H   -0.000278   0.004122  -0.004941   0.000195   0.002085  -0.000005
     3  H    0.000195  -0.003286   0.012450   0.000258  -0.005800  -0.000040
     4  C    0.031847  -0.179846   0.333211   0.003873  -0.265727  -0.005437
     5  C   -0.055014   0.278033  -0.454766  -0.004735   0.397693   0.010150
     6  C    0.059492  -0.257640   0.389259   0.003713  -0.384967  -0.009968
     7  H    0.005708  -0.017633   0.020224   0.000295  -0.023976  -0.000250
     8  C   -0.017633   0.125982  -0.186664  -0.003093   0.150983   0.003312
     9  C    0.020224  -0.186664   0.331443   0.003820  -0.203019  -0.002142
    10  H    0.000295  -0.003093   0.003820  -0.001040  -0.001379   0.000031
    11  C   -0.023976   0.150983  -0.203019  -0.001379   0.162398   0.002028
    12  H   -0.000250   0.003312  -0.002142   0.000031   0.002028   0.000177
    13  H    0.000843  -0.001535   0.006826   0.000379  -0.007894  -0.000146
    14  C    0.010071  -0.047726   0.051653   0.002215  -0.055894  -0.000651
    15  H   -0.000016   0.001292  -0.000448   0.000019   0.000624   0.000034
    16  H    0.000104  -0.001511   0.001640  -0.000125  -0.000329  -0.000004
    17  H    0.000275  -0.002332   0.001117  -0.000104  -0.001792  -0.000066
    18  C    0.005208  -0.066144   0.070611  -0.000947  -0.014360   0.001032
    19  H    0.000181  -0.008577   0.003746   0.000187   0.000563   0.000185
    20  H    0.000532  -0.006165   0.006693   0.000130  -0.003907  -0.000068
    21  H   -0.000717   0.014569  -0.015633  -0.000511   0.006440   0.000060
    22  O    0.000027   0.001282   0.000706   0.000100  -0.000478  -0.000119
    23  H    0.000070   0.000255  -0.000605  -0.000001  -0.000181  -0.000085
    24  H    0.000426  -0.005448   0.006209  -0.000000  -0.002367   0.000125
    25  C   -0.025942   0.043045  -0.094268  -0.000786   0.097745   0.001110
    26  H   -0.000284  -0.000645  -0.000663  -0.000011   0.001279   0.000115
    27  H    0.002169  -0.001643   0.009090   0.000081  -0.013107  -0.000067
    28  H   -0.001909   0.003445  -0.003985  -0.000040   0.004197  -0.000151
    29  O    0.001749   0.013286  -0.011214  -0.000185  -0.004215  -0.000313
              13         14         15         16         17         18
     1  C   -0.004111  -0.040072   0.000468  -0.000614  -0.001591  -0.054230
     2  H   -0.000076  -0.000627   0.000040  -0.000011  -0.000061  -0.000433
     3  H    0.000030   0.000310  -0.000016   0.000040   0.000034   0.002050
     4  C    0.004586   0.061202  -0.000852   0.000619   0.002817   0.062832
     5  C   -0.008686  -0.114093   0.002068  -0.001082  -0.005014  -0.098861
     6  C    0.009009   0.104667  -0.002387   0.001242   0.005025   0.078580
     7  H    0.000843   0.010071  -0.000016   0.000104   0.000275   0.005208
     8  C   -0.001535  -0.047726   0.001292  -0.001511  -0.002332  -0.066144
     9  C    0.006826   0.051653  -0.000448   0.001640   0.001117   0.070611
    10  H    0.000379   0.002215   0.000019  -0.000125  -0.000104  -0.000947
    11  C   -0.007894  -0.055894   0.000624  -0.000329  -0.001792  -0.014360
    12  H   -0.000146  -0.000651   0.000034  -0.000004  -0.000066   0.001032
    13  H    0.002114   0.001461   0.000043   0.000030   0.000095   0.001729
    14  C    0.001461   0.039107  -0.000352   0.000136   0.002110   0.020980
    15  H    0.000043  -0.000352  -0.000015  -0.000042  -0.000042  -0.000243
    16  H    0.000030   0.000136  -0.000042  -0.000083  -0.000032  -0.000617
    17  H    0.000095   0.002110  -0.000042  -0.000032   0.000308  -0.000017
    18  C    0.001729   0.020980  -0.000243  -0.000617  -0.000017   0.015847
    19  H   -0.000060  -0.000528  -0.000080   0.000062   0.000173   0.010285
    20  H   -0.000048   0.001018  -0.000106   0.000094   0.000072   0.005104
    21  H    0.000019  -0.004606   0.000080  -0.000108  -0.000238  -0.013044
    22  O   -0.000024  -0.000127   0.000007   0.000009  -0.000008   0.000961
    23  H    0.000044   0.000185   0.000000  -0.000010   0.000006  -0.000370
    24  H   -0.000001   0.000617  -0.000031   0.000016   0.000054   0.001033
    25  C   -0.003093  -0.028407   0.000045   0.000384  -0.000768  -0.004362
    26  H   -0.000053  -0.000359   0.000000   0.000010  -0.000007   0.000203
    27  H   -0.000100   0.001106  -0.000006   0.000039   0.000019   0.000349
    28  H   -0.000098  -0.001578   0.000009  -0.000009  -0.000041  -0.000327
    29  O   -0.000059  -0.003862  -0.000008   0.000040  -0.000124  -0.007211
[truncated: 112,900 more chars]
