# Supplementary material for: Computational Investigation of the Formation of Peroxide (ROOR) Accretion Products in the OH- and NO3-Initiated Oxidation of α-Pinene
Source: J Phys Chem A. 2021 Dec 9;125(50):10632–9. doi: 10.1021/acs.jpca.1c08969 (PMC8713291; doi:10.1021/acs.jpca.1c08969)
Supplement: Supplementary file 2 — jp1c08969_si_002.zip [file jp1c08969_si_002.zip › JPCA-secondnd-paper-updated-outfile/α-pinene, (S-alkoxy,S-hydroxy)2/α-pinene-(S-alkoxy,S-hydroxy)2-dimer.log]

 Entering Gaussian System, Link 0=/appl/soft/chem/gaussian/G16RevB.01/g16/g16
 Initial command:
 /appl/soft/chem/gaussian/G16RevB.01/g16/l1.exe "/scratch/kurten/scratch_galib/2nd-paper-alphapinen/alphapinine-config-sampling/tertiary-alphapinene/Alpha-Pinene-RO-OHup-Odown/new-conf-sampling/SYS_2A/DFT_opt_new/calc-LM/dft-high/restart/Uusikansio/3802595.GAUSS_SCRDIR/Gau-80969.inp" -scrdir="/scratch/kurten/scratch_galib/2nd-paper-alphapinen/alphapinine-config-sampling/tertiary-alphapinene/Alpha-Pinene-RO-OHup-Odown/new-conf-sampling/SYS_2A/DFT_opt_new/calc-LM/dft-high/restart/Uusikansio/3802595.GAUSS_SCRDIR/"
 Entering Link 1 = /appl/soft/chem/gaussian/G16RevB.01/g16/l1.exe PID=     80973.
  
 Copyright (c) 1988-2017, Gaussian, Inc.  All Rights Reserved.
  
 This is part of the Gaussian(R) 16 program.  It is based on
 the Gaussian(R) 09 system (copyright 2009, Gaussian, Inc.),
 the Gaussian(R) 03 system (copyright 2003, Gaussian, Inc.),
 the Gaussian(R) 98 system (copyright 1998, Gaussian, Inc.),
 the Gaussian(R) 94 system (copyright 1995, Gaussian, Inc.),
 the Gaussian 92(TM) system (copyright 1992, Gaussian, Inc.),
 the Gaussian 90(TM) system (copyright 1990, Gaussian, Inc.),
 the Gaussian 88(TM) system (copyright 1988, Gaussian, Inc.),
 the Gaussian 86(TM) system (copyright 1986, Carnegie Mellon
 University), and the Gaussian 82(TM) system (copyright 1983,
 Carnegie Mellon University). Gaussian is a federally registered
 trademark of Gaussian, Inc.
  
 This software contains proprietary and confidential information,
 including trade secrets, belonging to Gaussian, Inc.
  
 This software is provided under written license and may be
 used, copied, transmitted, or stored only in accord with that
 written license.
  
 The following legend is applicable only to US Government
 contracts under FAR:
  
                    RESTRICTED RIGHTS LEGEND
  
 Use, reproduction and disclosure by the US Government is
 subject to restrictions as set forth in subparagraphs (a)
 and (c) of the Commercial Computer Software - Restricted
 Rights clause in FAR 52.227-19.
  
 Gaussian, Inc.
 340 Quinnipiac St., Bldg. 40, Wallingford CT 06492
  
  
 ---------------------------------------------------------------
 Warning -- This program may not be used in any manner that
 competes with the business of Gaussian, Inc. or will provide
 assistance to any competitor of Gaussian, Inc.  The licensee
 of this program is prohibited from giving any competitor of
 Gaussian, Inc. access to this program.  By using this program,
 the user acknowledges that Gaussian, Inc. is engaged in the
 business of creating and licensing software in the field of
 computational chemistry and represents and warrants to the
 licensee that it is not a competitor of Gaussian, Inc. and that
 it will not use this program in any manner prohibited above.
 ---------------------------------------------------------------
  

 Cite this work as:
 Gaussian 16, Revision B.01,
 M. J. Frisch, G. W. Trucks, H. B. Schlegel, G. E. Scuseria, 
 M. A. Robb, J. R. Cheeseman, G. Scalmani, V. Barone, 
 G. A. Petersson, H. Nakatsuji, X. Li, M. Caricato, A. V. Marenich, 
 J. Bloino, B. G. Janesko, R. Gomperts, B. Mennucci, H. P. Hratchian, 
 J. V. Ortiz, A. F. Izmaylov, J. L. Sonnenberg, D. Williams-Young, 
 F. Ding, F. Lipparini, F. Egidi, J. Goings, B. Peng, A. Petrone, 
 T. Henderson, D. Ranasinghe, V. G. Zakrzewski, J. Gao, N. Rega, 
 G. Zheng, W. Liang, M. Hada, M. Ehara, K. Toyota, R. Fukuda, 
 J. Hasegawa, M. Ishida, T. Nakajima, Y. Honda, O. Kitao, H. Nakai, 
 T. Vreven, K. Throssell, J. A. Montgomery, Jr., J. E. Peralta, 
 F. Ogliaro, M. J. Bearpark, J. J. Heyd, E. N. Brothers, K. N. Kudin, 
 V. N. Staroverov, T. A. Keith, R. Kobayashi, J. Normand, 
 K. Raghavachari, A. P. Rendell, J. C. Burant, S. S. Iyengar, 
 J. Tomasi, M. Cossi, J. M. Millam, M. Klene, C. Adamo, R. Cammi, 
 J. W. Ochterski, R. L. Martin, K. Morokuma, O. Farkas, 
 J. B. Foresman, and D. J. Fox, Gaussian, Inc., Wallingford CT, 2016.
 
 ******************************************
 Gaussian 16:  ES64L-G16RevB.01 20-Dec-2017
                27-Oct-2020 
 ******************************************
 %mem=8GB
 %NProcShared=8
 Will use up to    8 processors via shared memory.
 %chk=2_4_1099-restart-wb97-opt
 ---------------------------------------------------------------------
 # wb97xd 6-31++g** Opt Integral(Grid=SuperFineGrid) Freq MaxDisk=32GB
 ---------------------------------------------------------------------
 1/18=20,19=15,26=5,38=1/1,3;
 2/9=110,12=2,17=6,18=5,40=1/2;
 3/5=1,6=6,7=1111,11=2,25=1,30=1,71=1,74=-58,75=-7/1,2,3;
 4//1;
 5/5=2,38=5/2;
 6/7=2,8=2,9=2,10=2,28=1/1;
 7//1,2,3,16;
 1/18=20,19=15,26=5/3(2);
 2/9=110/2;
 99//99;
 2/9=110/2;
 3/5=1,6=6,7=1111,11=2,25=1,30=1,71=1,74=-58,75=-7/1,2,3;
 4/5=5,16=3,69=1/1;
 5/5=2,38=5/2;
 7//1,2,3,16;
 1/18=20,19=15,26=5/3(-5);
 2/9=110/2;
 6/7=2,8=2,9=2,10=2,19=2,28=1/1;
 99/9=1/99;
 -----
 Title
 -----
 Symbolic Z-matrix:
 Charge =  0 Multiplicity = 3
 C                    -2.82615  -0.06834  -1.83027 
 H                    -2.529     0.82351  -2.39502 
 H                    -2.9947   -0.86625  -2.56119 
 C                    -1.64014  -0.52519  -0.9345 
 C                    -2.00062  -0.63303   0.609 
 C                    -3.47507  -0.27512   0.88496 
 H                    -3.68726  -0.37404   1.95557 
 C                    -3.88546   1.06597   0.19986 
 C                    -4.1242    0.19305  -1.06933 
 H                    -4.9271    0.50422  -1.74844 
 C                    -4.37599  -1.01129  -0.13531 
 H                    -4.03889  -1.98702  -0.50088 
 H                    -5.41006  -1.10598   0.20191 
 C                    -5.19683   1.60613   0.78119 
 H                    -5.02836   2.01837   1.78365 
 H                    -5.97631   0.84271   0.86381 
 H                    -5.58927   2.41201   0.14864 
 C                    -2.88628   2.21914   0.13663 
 H                    -1.91373   1.9415   -0.27818 
 H                    -2.7063    2.62108   1.14063 
 H                    -3.28675   3.03076  -0.48438 
 O                    -1.11087  -1.72393  -1.46722 
 H                    -0.14435  -1.63442  -1.48251 
 H                    -0.85676   0.23936  -0.97591 
 C                    -1.70888  -2.05605   1.17273 
 H                    -0.65382  -2.31717   1.08012 
 H                    -2.29046  -2.77874   0.59708 
 H                    -2.00063  -2.09289   2.22539 
 O                    -1.16384   0.15523   1.3591 
 C                     2.49796   0.14632   1.79768 
 H                     1.6456    0.70715   2.1961 
 H                     2.9599   -0.36069   2.65522 
 C                     1.95968  -0.93742   0.8187 
 C                     2.58718  -0.86765  -0.63662 
 C                     3.61419   0.27051  -0.76964 
 H                     4.03053   0.28265  -1.7832 
 C                     3.06095   1.6212   -0.21099 
 C                     3.52884   1.08902   1.17831 
 H                     3.87909   1.82821   1.90786 
 C                     4.57849   0.23032   0.43973 
 H                     4.81009  -0.74808   0.87908 
 H                     5.522     0.74435   0.24842 
 C                     3.91025   2.80226  -0.69343 
 H                     3.6907    3.02168  -1.74524 
 H                     4.98659   2.62311  -0.61055 
 H                     3.67787   3.70014  -0.10823 
 C                     1.58997   1.9771   -0.41294 
 H                     0.89347   1.24593   0.00367 
 H                     1.36773   2.08025  -1.48193 
 H                     1.36515   2.93614   0.07024 
 O                     1.99366  -2.23389   1.39124 
 H                     2.87235  -2.40291   1.75343 
 H                     0.89609  -0.75283   0.67199 
 C                     3.24141  -2.2173   -1.05839 
 H                     2.53376  -3.03877  -0.94509 
 H                     4.10927  -2.40272  -0.41882 
 H                     3.57912  -2.15027  -2.09547 
 O                     1.59588  -0.74342  -1.57963 
 
 Add virtual bond connecting atoms O58        and H23        Dist= 3.70D+00.

 GradGradGradGradGradGradGradGradGradGradGradGradGradGradGradGradGradGrad
 Berny optimization.
 Initialization pass.
                           ----------------------------
                           !    Initial Parameters    !
                           ! (Angstroms and Degrees)  !
 --------------------------                            --------------------------
 ! Name  Definition              Value          Derivative Info.                !
 --------------------------------------------------------------------------------
 ! R1    R(1,2)                  1.0966         estimate D2E/DX2                !
 ! R2    R(1,3)                  1.0951         estimate D2E/DX2                !
 ! R3    R(1,4)                  1.5549         estimate D2E/DX2                !
 ! R4    R(1,9)                  1.5272         estimate D2E/DX2                !
 ! R5    R(4,5)                  1.5887         estimate D2E/DX2                !
 ! R6    R(4,22)                 1.4145         estimate D2E/DX2                !
 ! R7    R(4,24)                 1.0954         estimate D2E/DX2                !
 ! R8    R(5,6)                  1.5422         estimate D2E/DX2                !
 ! R9    R(5,25)                 1.5582         estimate D2E/DX2                !
 ! R10   R(5,29)                 1.3727         estimate D2E/DX2                !
 ! R11   R(6,7)                  1.0959         estimate D2E/DX2                !
 ! R12   R(6,8)                  1.5609         estimate D2E/DX2                !
 ! R13   R(6,11)                 1.5474         estimate D2E/DX2                !
 ! R14   R(8,9)                  1.5588         estimate D2E/DX2                !
 ! R15   R(8,14)                 1.5328         estimate D2E/DX2                !
 ! R16   R(8,18)                 1.5271         estimate D2E/DX2                !
 ! R17   R(9,10)                 1.0967         estimate D2E/DX2                !
 ! R18   R(9,11)                 1.5447         estimate D2E/DX2                !
 ! R19   R(11,12)                1.0951         estimate D2E/DX2                !
 ! R20   R(11,13)                1.0918         estimate D2E/DX2                !
 ! R21   R(14,15)                1.0969         estimate D2E/DX2                !
 ! R22   R(14,16)                1.0942         estimate D2E/DX2                !
 ! R23   R(14,17)                1.0971         estimate D2E/DX2                !
 ! R24   R(18,19)                1.0932         estimate D2E/DX2                !
 ! R25   R(18,20)                1.0963         estimate D2E/DX2                !
 ! R26   R(18,21)                1.0976         estimate D2E/DX2                !
 ! R27   R(22,23)                0.9708         estimate D2E/DX2                !
 ! R28   R(23,58)                1.9575         estimate D2E/DX2                !
 ! R29   R(25,26)                1.0908         estimate D2E/DX2                !
 ! R30   R(25,27)                1.0917         estimate D2E/DX2                !
 ! R31   R(25,28)                1.093          estimate D2E/DX2                !
 ! R32   R(30,31)                1.0953         estimate D2E/DX2                !
 ! R33   R(30,32)                1.0981         estimate D2E/DX2                !
 ! R34   R(30,33)                1.5565         estimate D2E/DX2                !
 ! R35   R(30,38)                1.5281         estimate D2E/DX2                !
 ! R36   R(33,34)                1.5864         estimate D2E/DX2                !
 ! R37   R(33,51)                1.4177         estimate D2E/DX2                !
 ! R38   R(33,53)                1.0894         estimate D2E/DX2                !
 ! R39   R(34,35)                1.5388         estimate D2E/DX2                !
 ! R40   R(34,54)                1.558          estimate D2E/DX2                !
 ! R41   R(34,58)                1.3738         estimate D2E/DX2                !
 ! R42   R(35,36)                1.0958         estimate D2E/DX2                !
 ! R43   R(35,37)                1.5629         estimate D2E/DX2                !
 ! R44   R(35,40)                1.5473         estimate D2E/DX2                !
 ! R45   R(37,38)                1.5596         estimate D2E/DX2                !
 ! R46   R(37,43)                1.5326         estimate D2E/DX2                !
 ! R47   R(37,47)                1.5268         estimate D2E/DX2                !
 ! R48   R(38,39)                1.096          estimate D2E/DX2                !
 ! R49   R(38,40)                1.5442         estimate D2E/DX2                !
 ! R50   R(40,41)                1.0972         estimate D2E/DX2                !
 ! R51   R(40,42)                1.0913         estimate D2E/DX2                !
 ! R52   R(43,44)                1.0967         estimate D2E/DX2                !
 ! R53   R(43,45)                1.0943         estimate D2E/DX2                !
 ! R54   R(43,46)                1.0967         estimate D2E/DX2                !
 ! R55   R(47,48)                1.0924         estimate D2E/DX2                !
 ! R56   R(47,49)                1.0967         estimate D2E/DX2                !
 ! R57   R(47,50)                1.0972         estimate D2E/DX2                !
 ! R58   R(51,52)                0.9653         estimate D2E/DX2                !
 ! R59   R(54,55)                1.0901         estimate D2E/DX2                !
 ! R60   R(54,56)                1.0939         estimate D2E/DX2                !
 ! R61   R(54,57)                1.0927         estimate D2E/DX2                !
 ! A1    A(2,1,3)              106.8894         estimate D2E/DX2                !
 ! A2    A(2,1,4)              109.2045         estimate D2E/DX2                !
 ! A3    A(2,1,9)              110.3472         estimate D2E/DX2                !
 ! A4    A(3,1,4)              106.7277         estimate D2E/DX2                !
 ! A5    A(3,1,9)              109.053          estimate D2E/DX2                !
 ! A6    A(4,1,9)              114.3025         estimate D2E/DX2                !
 ! A7    A(1,4,5)              113.9899         estimate D2E/DX2                !
 ! A8    A(1,4,22)             108.5074         estimate D2E/DX2                !
 ! A9    A(1,4,24)             108.5803         estimate D2E/DX2                !
 ! A10   A(5,4,22)             113.1579         estimate D2E/DX2                !
 ! A11   A(5,4,24)             104.2629         estimate D2E/DX2                !
 ! A12   A(22,4,24)            108.0387         estimate D2E/DX2                !
 ! A13   A(4,5,6)              112.0267         estimate D2E/DX2                !
 ! A14   A(4,5,25)             111.7776         estimate D2E/DX2                !
 ! A15   A(4,5,29)             110.7082         estimate D2E/DX2                !
 ! A16   A(6,5,25)             109.0398         estimate D2E/DX2                !
 ! A17   A(6,5,29)             110.5961         estimate D2E/DX2                !
 ! A18   A(25,5,29)            102.2752         estimate D2E/DX2                !
 ! A19   A(5,6,7)              109.815          estimate D2E/DX2                !
 ! A20   A(5,6,8)              111.854          estimate D2E/DX2                !
 ! A21   A(5,6,11)             109.1624         estimate D2E/DX2                !
 ! A22   A(7,6,8)              117.093          estimate D2E/DX2                !
 ! A23   A(7,6,11)             119.2382         estimate D2E/DX2                !
 ! A24   A(8,6,11)              88.0676         estimate D2E/DX2                !
 ! A25   A(6,8,9)               85.2101         estimate D2E/DX2                !
 ! A26   A(6,8,14)             111.1778         estimate D2E/DX2                !
 ! A27   A(6,8,18)             119.6658         estimate D2E/DX2                !
 ! A28   A(9,8,14)             112.0315         estimate D2E/DX2                !
 ! A29   A(9,8,18)             119.2985         estimate D2E/DX2                !
 ! A30   A(14,8,18)            108.0211         estimate D2E/DX2                !
 ! A31   A(1,9,8)              111.7998         estimate D2E/DX2                !
 ! A32   A(1,9,10)             111.2414         estimate D2E/DX2                !
 ! A33   A(1,9,11)             107.8408         estimate D2E/DX2                !
 ! A34   A(8,9,10)             117.222          estimate D2E/DX2                !
 ! A35   A(8,9,11)              88.2379         estimate D2E/DX2                !
 ! A36   A(10,9,11)            118.4446         estimate D2E/DX2                !
 ! A37   A(6,11,9)              86.1503         estimate D2E/DX2                !
 ! A38   A(6,11,12)            117.6938         estimate D2E/DX2                !
 ! A39   A(6,11,13)            112.8948         estimate D2E/DX2                !
 ! A40   A(9,11,12)            116.2712         estimate D2E/DX2                !
 ! A41   A(9,11,13)            114.1268         estimate D2E/DX2                !
 ! A42   A(12,11,13)           108.5043         estimate D2E/DX2                !
 ! A43   A(8,14,15)            110.3432         estimate D2E/DX2                !
 ! A44   A(8,14,16)            113.0943         estimate D2E/DX2                !
 ! A45   A(8,14,17)            110.2572         estimate D2E/DX2                !
 ! A46   A(15,14,16)           107.6147         estimate D2E/DX2                !
 ! A47   A(15,14,17)           107.8064         estimate D2E/DX2                !
 ! A48   A(16,14,17)           107.5311         estimate D2E/DX2                !
 ! A49   A(8,18,19)            113.955          estimate D2E/DX2                !
 ! A50   A(8,18,20)            110.2632         estimate D2E/DX2                !
 ! A51   A(8,18,21)            110.0641         estimate D2E/DX2                !
 ! A52   A(19,18,20)           107.1312         estimate D2E/DX2                !
 ! A53   A(19,18,21)           107.3201         estimate D2E/DX2                !
 ! A54   A(20,18,21)           107.8744         estimate D2E/DX2                !
 ! A55   A(4,22,23)            107.4768         estimate D2E/DX2                !
 ! A56   A(22,23,58)           158.1052         estimate D2E/DX2                !
 ! A57   A(5,25,26)            111.6535         estimate D2E/DX2                !
 ! A58   A(5,25,27)            108.303          estimate D2E/DX2                !
 ! A59   A(5,25,28)            109.2234         estimate D2E/DX2                !
 ! A60   A(26,25,27)           108.1809         estimate D2E/DX2                !
 ! A61   A(26,25,28)           109.383          estimate D2E/DX2                !
 ! A62   A(27,25,28)           110.0795         estimate D2E/DX2                !
 ! A63   A(31,30,32)           106.2424         estimate D2E/DX2                !
 ! A64   A(31,30,33)           108.4313         estimate D2E/DX2                !
 ! A65   A(31,30,38)           110.8874         estimate D2E/DX2                !
 ! A66   A(32,30,33)           108.3718         estimate D2E/DX2                !
 ! A67   A(32,30,38)           108.5165         estimate D2E/DX2                !
 ! A68   A(33,30,38)           114.0739         estimate D2E/DX2                !
 ! A69   A(30,33,34)           114.1791         estimate D2E/DX2                !
 ! A70   A(30,33,51)           111.9899         estimate D2E/DX2                !
 ! A71   A(30,33,53)           107.7196         estimate D2E/DX2                !
 ! A72   A(34,33,51)           113.6554         estimate D2E/DX2                !
 ! A73   A(34,33,53)           104.7845         estimate D2E/DX2                !
 ! A74   A(51,33,53)           103.4586         estimate D2E/DX2                !
 ! A75   A(33,34,35)           112.0759         estimate D2E/DX2                !
 ! A76   A(33,34,54)           112.1073         estimate D2E/DX2                !
 ! A77   A(33,34,58)           110.3813         estimate D2E/DX2                !
 ! A78   A(35,34,54)           109.6984         estimate D2E/DX2                !
 ! A79   A(35,34,58)           110.8158         estimate D2E/DX2                !
 ! A80   A(54,34,58)           101.2743         estimate D2E/DX2                !
 ! A81   A(34,35,36)           109.9823         estimate D2E/DX2                !
 ! A82   A(34,35,37)           111.8437         estimate D2E/DX2                !
 ! A83   A(34,35,40)           109.2185         estimate D2E/DX2                !
 ! A84   A(36,35,37)           117.1001         estimate D2E/DX2                !
 ! A85   A(36,35,40)           119.1074         estimate D2E/DX2                !
 ! A86   A(37,35,40)            87.9183         estimate D2E/DX2                !
 ! A87   A(35,37,38)            85.2572         estimate D2E/DX2                !
 ! A88   A(35,37,43)           110.9352         estimate D2E/DX2                !
 ! A89   A(35,37,47)           119.6839         estimate D2E/DX2                !
 ! A90   A(38,37,43)           112.1553         estimate D2E/DX2                !
 ! A91   A(38,37,47)           119.1043         estimate D2E/DX2                !
 ! A92   A(43,37,47)           108.2167         estimate D2E/DX2                !
 ! A93   A(30,38,37)           111.6657         estimate D2E/DX2                !
 ! A94   A(30,38,39)           111.2137         estimate D2E/DX2                !
 ! A95   A(30,38,40)           108.0213         estimate D2E/DX2                !
 ! A96   A(37,38,39)           117.3021         estimate D2E/DX2                !
 ! A97   A(37,38,40)            88.1439         estimate D2E/DX2                !
 ! A98   A(39,38,40)           118.4354         estimate D2E/DX2                !
 ! A99   A(35,40,38)            86.3172         estimate D2E/DX2                !
 ! A100  A(35,40,41)           117.8836         estimate D2E/DX2                !
 ! A101  A(35,40,42)           112.9266         estimate D2E/DX2                !
 ! A102  A(38,40,41)           116.603          estimate D2E/DX2                !
 ! A103  A(38,40,42)           114.1783         estimate D2E/DX2                !
 ! A104  A(41,40,42)           107.9207         estimate D2E/DX2                !
 ! A105  A(37,43,44)           110.191          estimate D2E/DX2                !
 ! A106  A(37,43,45)           113.2694         estimate D2E/DX2                !
 ! A107  A(37,43,46)           110.2145         estimate D2E/DX2                !
 ! A108  A(44,43,45)           107.5966         estimate D2E/DX2                !
 ! A109  A(44,43,46)           107.7921         estimate D2E/DX2                !
 ! A110  A(45,43,46)           107.5806         estimate D2E/DX2                !
 ! A111  A(37,47,48)           114.0674         estimate D2E/DX2                !
 ! A112  A(37,47,49)           110.2475         estimate D2E/DX2                !
 ! A113  A(37,47,50)           110.0547         estimate D2E/DX2                !
 ! A114  A(48,47,49)           107.7876         estimate D2E/DX2                !
 ! A115  A(48,47,50)           106.6467         estimate D2E/DX2                !
 ! A116  A(49,47,50)           107.7896         estimate D2E/DX2                !
 ! A117  A(33,51,52)           109.4795         estimate D2E/DX2                !
 ! A118  A(34,54,55)           110.6125         estimate D2E/DX2                !
 ! A119  A(34,54,56)           108.7657         estimate D2E/DX2                !
 ! A120  A(34,54,57)           109.4846         estimate D2E/DX2                !
 ! A121  A(55,54,56)           109.0568         estimate D2E/DX2                !
 ! A122  A(55,54,57)           110.2108         estimate D2E/DX2                !
 ! A123  A(56,54,57)           108.669          estimate D2E/DX2                !
 ! A124  A(23,58,34)           124.4904         estimate D2E/DX2                !
 ! D1    D(2,1,4,5)            124.0653         estimate D2E/DX2                !
 ! D2    D(2,1,4,22)          -108.8576         estimate D2E/DX2                !
 ! D3    D(2,1,4,24)             8.3379         estimate D2E/DX2                !
 ! D4    D(3,1,4,5)           -120.7255         estimate D2E/DX2                !
 ! D5    D(3,1,4,22)             6.3517         estimate D2E/DX2                !
 ! D6    D(3,1,4,24)           123.5472         estimate D2E/DX2                !
 ! D7    D(9,1,4,5)             -0.0799         estimate D2E/DX2                !
 ! D8    D(9,1,4,22)           126.9973         estimate D2E/DX2                !
 ! D9    D(9,1,4,24)          -115.8072         estimate D2E/DX2                !
 ! D10   D(2,1,9,8)            -76.2619         estimate D2E/DX2                !
 ! D11   D(2,1,9,10)            56.8992         estimate D2E/DX2                !
 ! D12   D(2,1,9,11)          -171.6521         estimate D2E/DX2                !
 ! D13   D(3,1,9,8)            166.6155         estimate D2E/DX2                !
 ! D14   D(3,1,9,10)           -60.2234         estimate D2E/DX2                !
 ! D15   D(3,1,9,11)            71.2253         estimate D2E/DX2                !
 ! D16   D(4,1,9,8)             47.2704         estimate D2E/DX2                !
 ! D17   D(4,1,9,10)          -179.5684         estimate D2E/DX2                !
 ! D18   D(4,1,9,11)           -48.1198         estimate D2E/DX2                !
 ! D19   D(1,4,5,6)              0.8128         estimate D2E/DX2                !
 ! D20   D(1,4,5,25)           123.5367         estimate D2E/DX2                !
 ! D21   D(1,4,5,29)          -123.148          estimate D2E/DX2                !
 ! D22   D(22,4,5,6)          -123.8145         estimate D2E/DX2                !
 ! D23   D(22,4,5,25)           -1.0906         estimate D2E/DX2                !
 ! D24   D(22,4,5,29)          112.2247         estimate D2E/DX2                !
 ! D25   D(24,4,5,6)           119.0406         estimate D2E/DX2                !
 ! D26   D(24,4,5,25)         -118.2355         estimate D2E/DX2                !
 ! D27   D(24,4,5,29)           -4.9202         estimate D2E/DX2                !
 ! D28   D(1,4,22,23)          133.9639         estimate D2E/DX2                !
 ! D29   D(5,4,22,23)          -98.4826         estimate D2E/DX2                !
 ! D30   D(24,4,22,23)          16.4223         estimate D2E/DX2                !
 ! D31   D(4,5,6,7)            179.2547         estimate D2E/DX2                !
 ! D32   D(4,5,6,8)            -48.979          estimate D2E/DX2                !
 ! D33   D(4,5,6,11)            46.8125         estimate D2E/DX2                !
 ! D34   D(25,5,6,7)            54.9913         estimate D2E/DX2                !
 ! D35   D(25,5,6,8)          -173.2424         estimate D2E/DX2                !
 ! D36   D(25,5,6,11)          -77.4509         estimate D2E/DX2                !
 ! D37   D(29,5,6,7)           -56.7218         estimate D2E/DX2                !
 ! D38   D(29,5,6,8)            75.0445         estimate D2E/DX2                !
 ! D39   D(29,5,6,11)          170.836          estimate D2E/DX2                !
 ! D40   D(4,5,25,26)           60.6841         estimate D2E/DX2                !
 ! D41   D(4,5,25,27)          -58.3229         estimate D2E/DX2                !
 ! D42   D(4,5,25,28)         -178.2114         estimate D2E/DX2                !
 ! D43   D(6,5,25,26)         -174.9058         estimate D2E/DX2                !
 ! D44   D(6,5,25,27)           66.0871         estimate D2E/DX2                !
 ! D45   D(6,5,25,28)          -53.8013         estimate D2E/DX2                !
 ! D46   D(29,5,25,26)         -57.7808         estimate D2E/DX2                !
 ! D47   D(29,5,25,27)        -176.7879         estimate D2E/DX2                !
 ! D48   D(29,5,25,28)          63.3236         estimate D2E/DX2                !
 ! D49   D(5,6,8,9)             83.9083         estimate D2E/DX2                !
 ! D50   D(5,6,8,14)          -164.3001         estimate D2E/DX2                !
 ! D51   D(5,6,8,18)           -37.2511         estimate D2E/DX2                !
 ! D52   D(7,6,8,9)           -148.1091         estimate D2E/DX2                !
 ! D53   D(7,6,8,14)           -36.3175         estimate D2E/DX2                !
 ! D54   D(7,6,8,18)            90.7315         estimate D2E/DX2                !
 ! D55   D(11,6,8,9)           -25.9888         estimate D2E/DX2                !
 ! D56   D(11,6,8,14)           85.8027         estimate D2E/DX2                !
 ! D57   D(11,6,8,18)         -147.1483         estimate D2E/DX2                !
 ! D58   D(5,6,11,9)           -86.2854         estimate D2E/DX2                !
 ! D59   D(5,6,11,12)           31.4699         estimate D2E/DX2                !
 ! D60   D(5,6,11,13)          159.1135         estimate D2E/DX2                !
 ! D61   D(7,6,11,9)           146.4296         estimate D2E/DX2                !
 ! D62   D(7,6,11,12)          -95.8151         estimate D2E/DX2                !
 ! D63   D(7,6,11,13)           31.8285         estimate D2E/DX2                !
 ! D64   D(8,6,11,9)            26.2081         estimate D2E/DX2                !
 ! D65   D(8,6,11,12)          143.9634         estimate D2E/DX2                !
 ! D66   D(8,6,11,13)          -88.393          estimate D2E/DX2                !
 ! D67   D(6,8,9,1)            -82.4964         estimate D2E/DX2                !
 ! D68   D(6,8,9,10)           147.3713         estimate D2E/DX2                !
 ! D69   D(6,8,9,11)            26.0348         estimate D2E/DX2                !
 ! D70   D(14,8,9,1)           166.5766         estimate D2E/DX2                !
 ! D71   D(14,8,9,10)           36.4443         estimate D2E/DX2                !
 ! D72   D(14,8,9,11)          -84.8922         estimate D2E/DX2                !
 ! D73   D(18,8,9,1)            39.0041         estimate D2E/DX2                !
 ! D74   D(18,8,9,10)          -91.1282         estimate D2E/DX2                !
 ! D75   D(18,8,9,11)          147.5354         estimate D2E/DX2                !
 ! D76   D(6,8,14,15)           73.7813         estimate D2E/DX2                !
 ! D77   D(6,8,14,16)          -46.8137         estimate D2E/DX2                !
 ! D78   D(6,8,14,17)         -167.2401         estimate D2E/DX2                !
 ! D79   D(9,8,14,15)          167.2311         estimate D2E/DX2                !
 ! D80   D(9,8,14,16)           46.6362         estimate D2E/DX2                !
 ! D81   D(9,8,14,17)          -73.7902         estimate D2E/DX2                !
 ! D82   D(18,8,14,15)         -59.3922         estimate D2E/DX2                !
 ! D83   D(18,8,14,16)        -179.9872         estimate D2E/DX2                !
 ! D84   D(18,8,14,17)          59.5864         estimate D2E/DX2                !
 ! D85   D(6,8,18,19)           52.2149         estimate D2E/DX2                !
 ! D86   D(6,8,18,20)          -68.2899         estimate D2E/DX2                !
 ! D87   D(6,8,18,21)          172.8182         estimate D2E/DX2                !
 ! D88   D(9,8,18,19)          -49.8741         estimate D2E/DX2                !
 ! D89   D(9,8,18,20)         -170.3789         estimate D2E/DX2                !
 ! D90   D(9,8,18,21)           70.7292         estimate D2E/DX2                !
 ! D91   D(14,8,18,19)        -179.2854         estimate D2E/DX2                !
 ! D92   D(14,8,18,20)          60.2098         estimate D2E/DX2                !
 ! D93   D(14,8,18,21)         -58.6821         estimate D2E/DX2                !
 ! D94   D(1,9,11,6)            86.1159         estimate D2E/DX2                !
 ! D95   D(1,9,11,12)          -32.9775         estimate D2E/DX2                !
 ! D96   D(1,9,11,13)         -160.4868         estimate D2E/DX2                !
 ! D97   D(8,9,11,6)           -26.243          estimate D2E/DX2                !
 ! D98   D(8,9,11,12)         -145.3364         estimate D2E/DX2                !
 ! D99   D(8,9,11,13)           87.1543         estimate D2E/DX2                !
 ! D100  D(10,9,11,6)         -146.4964         estimate D2E/DX2                !
 ! D101  D(10,9,11,12)          94.4101         estimate D2E/DX2                !
 ! D102  D(10,9,11,13)         -33.0991         estimate D2E/DX2                !
 ! D103  D(4,22,23,58)         -28.336          estimate D2E/DX2                !
 ! D104  D(22,23,58,34)        124.4418         estimate D2E/DX2                !
 ! D105  D(31,30,33,34)        124.4414         estimate D2E/DX2                !
 ! D106  D(31,30,33,51)       -104.5907         estimate D2E/DX2                !
 ! D107  D(31,30,33,53)          8.5215         estimate D2E/DX2                !
 ! D108  D(32,30,33,34)       -120.6396         estimate D2E/DX2                !
 ! D109  D(32,30,33,51)         10.3284         estimate D2E/DX2                !
 ! D110  D(32,30,33,53)        123.4406         estimate D2E/DX2                !
 ! D111  D(38,30,33,34)          0.3506         estimate D2E/DX2                !
 ! D112  D(38,30,33,51)        131.3185         estimate D2E/DX2                !
 ! D113  D(38,30,33,53)       -115.5693         estimate D2E/DX2                !
 ! D114  D(31,30,38,37)        -75.6106         estimate D2E/DX2                !
 ! D115  D(31,30,38,39)         57.5165         estimate D2E/DX2                !
 ! D116  D(31,30,38,40)       -170.9232         estimate D2E/DX2                !
 ! D117  D(32,30,38,37)        168.0603         estimate D2E/DX2                !
 ! D118  D(32,30,38,39)        -58.8126         estimate D2E/DX2                !
 ! D119  D(32,30,38,40)         72.7477         estimate D2E/DX2                !
 ! D120  D(33,30,38,37)         47.1506         estimate D2E/DX2                !
 ! D121  D(33,30,38,39)       -179.7222         estimate D2E/DX2                !
 ! D122  D(33,30,38,40)        -48.162          estimate D2E/DX2                !
 ! D123  D(30,33,34,35)          0.2442         estimate D2E/DX2                !
 ! D124  D(30,33,34,54)        124.1165         estimate D2E/DX2                !
 ! D125  D(30,33,34,58)       -123.7956         estimate D2E/DX2                !
 ! D126  D(51,33,34,35)       -129.9048         estimate D2E/DX2                !
 ! D127  D(51,33,34,54)         -6.0325         estimate D2E/DX2                !
 ! D128  D(51,33,34,58)        106.0555         estimate D2E/DX2                !
 ! D129  D(53,33,34,35)        117.8605         estimate D2E/DX2                !
 ! D130  D(53,33,34,54)       -118.2672         estimate D2E/DX2                !
 ! D131  D(53,33,34,58)         -6.1793         estimate D2E/DX2                !
 ! D132  D(30,33,51,52)        -50.6955         estimate D2E/DX2                !
 ! D133  D(34,33,51,52)         80.5387         estimate D2E/DX2                !
 ! D134  D(53,33,51,52)       -166.4266         estimate D2E/DX2                !
 ! D135  D(33,34,35,36)        179.5728         estimate D2E/DX2                !
 ! D136  D(33,34,35,37)        -48.5158         estimate D2E/DX2                !
 ! D137  D(33,34,35,40)         47.1252         estimate D2E/DX2                !
 ! D138  D(54,34,35,36)         54.3638         estimate D2E/DX2                !
 ! D139  D(54,34,35,37)       -173.7248         estimate D2E/DX2                !
 ! D140  D(54,34,35,40)        -78.0838         estimate D2E/DX2                !
 ! D141  D(58,34,35,36)        -56.6303         estimate D2E/DX2                !
 ! D142  D(58,34,35,37)         75.2812         estimate D2E/DX2                !
 ! D143  D(58,34,35,40)        170.9221         estimate D2E/DX2                !
 ! D144  D(33,34,54,55)         53.341          estimate D2E/DX2                !
 ! D145  D(33,34,54,56)        -66.4089         estimate D2E/DX2                !
 ! D146  D(33,34,54,57)        174.9827         estimate D2E/DX2                !
 ! D147  D(35,34,54,55)        178.5319         estimate D2E/DX2                !
 ! D148  D(35,34,54,56)         58.7821         estimate D2E/DX2                !
 ! D149  D(35,34,54,57)        -59.8264         estimate D2E/DX2                !
 ! D150  D(58,34,54,55)        -64.3225         estimate D2E/DX2                !
 ! D151  D(58,34,54,56)        175.9276         estimate D2E/DX2                !
 ! D152  D(58,34,54,57)         57.3192         estimate D2E/DX2                !
 ! D153  D(33,34,58,23)        -37.324          estimate D2E/DX2                !
 ! D154  D(35,34,58,23)       -162.0867         estimate D2E/DX2                !
 ! D155  D(54,34,58,23)         81.5864         estimate D2E/DX2                !
 ! D156  D(34,35,37,38)         83.8934         estimate D2E/DX2                !
 ! D157  D(34,35,37,43)       -164.1799         estimate D2E/DX2                !
 ! D158  D(34,35,37,47)        -37.0708         estimate D2E/DX2                !
 ! D159  D(36,35,37,38)       -147.8856         estimate D2E/DX2                !
 ! D160  D(36,35,37,43)        -35.9589         estimate D2E/DX2                !
 ! D161  D(36,35,37,47)         91.1502         estimate D2E/DX2                !
 ! D162  D(40,35,37,38)        -26.0016         estimate D2E/DX2                !
 ! D163  D(40,35,37,43)         85.9251         estimate D2E/DX2                !
 ! D164  D(40,35,37,47)       -146.9658         estimate D2E/DX2                !
 ! D165  D(34,35,40,38)        -86.1931         estimate D2E/DX2                !
 ! D166  D(34,35,40,41)         32.0763         estimate D2E/DX2                !
 ! D167  D(34,35,40,42)        159.073          estimate D2E/DX2                !
 ! D168  D(36,35,40,38)        146.3406         estimate D2E/DX2                !
 ! D169  D(36,35,40,41)        -95.39           estimate D2E/DX2                !
 ! D170  D(36,35,40,42)         31.6067         estimate D2E/DX2                !
 ! D171  D(37,35,40,38)         26.2413         estimate D2E/DX2                !
 ! D172  D(37,35,40,41)        144.5107         estimate D2E/DX2                !
 ! D173  D(37,35,40,42)        -88.4926         estimate D2E/DX2                !
 ! D174  D(35,37,38,30)        -82.6214         estimate D2E/DX2                !
 ! D175  D(35,37,38,39)        147.3461         estimate D2E/DX2                !
 ! D176  D(35,37,38,40)         26.053          estimate D2E/DX2                !
 ! D177  D(43,37,38,30)        166.6869         estimate D2E/DX2                !
 ! D178  D(43,37,38,39)         36.6544         estimate D2E/DX2                !
 ! D179  D(43,37,38,40)        -84.6387         estimate D2E/DX2                !
 ! D180  D(47,37,38,30)         38.8813         estimate D2E/DX2                !
 ! D181  D(47,37,38,39)        -91.1513         estimate D2E/DX2                !
 ! D182  D(47,37,38,40)        147.5557         estimate D2E/DX2                !
 ! D183  D(35,37,43,44)         75.3045         estimate D2E/DX2                !
 ! D184  D(35,37,43,45)        -45.2778         estimate D2E/DX2                !
 ! D185  D(35,37,43,46)       -165.8563         estimate D2E/DX2                !
 ! D186  D(38,37,43,44)        168.7551         estimate D2E/DX2                !
 ! D187  D(38,37,43,45)         48.1729         estimate D2E/DX2                !
 ! D188  D(38,37,43,46)        -72.4056         estimate D2E/DX2                !
 ! D189  D(47,37,43,44)        -57.8602         estimate D2E/DX2                !
 ! D190  D(47,37,43,45)       -178.4424         estimate D2E/DX2                !
 ! D191  D(47,37,43,46)         60.979          estimate D2E/DX2                !
 ! D192  D(35,37,47,48)         58.1669         estimate D2E/DX2                !
 ! D193  D(35,37,47,49)        -63.2568         estimate D2E/DX2                !
 ! D194  D(35,37,47,50)        177.9714         estimate D2E/DX2                !
 ! D195  D(38,37,47,48)        -43.8615         estimate D2E/DX2                !
 ! D196  D(38,37,47,49)       -165.2852         estimate D2E/DX2                !
 ! D197  D(38,37,47,50)         75.943          estimate D2E/DX2                !
 ! D198  D(43,37,47,48)       -173.4745         estimate D2E/DX2                !
 ! D199  D(43,37,47,49)         65.1017         estimate D2E/DX2                !
 ! D200  D(43,37,47,50)        -53.6701         estimate D2E/DX2                !
 ! D201  D(30,38,40,35)         85.9067         estimate D2E/DX2                !
 ! D202  D(30,38,40,41)        -33.5588         estimate D2E/DX2                !
 ! D203  D(30,38,40,42)       -160.5778         estimate D2E/DX2                !
 ! D204  D(37,38,40,35)        -26.2968         estimate D2E/DX2                !
 ! D205  D(37,38,40,41)       -145.7623         estimate D2E/DX2                !
 ! D206  D(37,38,40,42)         87.2187         estimate D2E/DX2                !
 ! D207  D(39,38,40,35)       -146.5843         estimate D2E/DX2                !
 ! D208  D(39,38,40,41)         93.9503         estimate D2E/DX2                !
 ! D209  D(39,38,40,42)        -33.0687         estimate D2E/DX2                !
 --------------------------------------------------------------------------------
 Trust Radius=3.00D-01 FncErr=1.00D-07 GrdErr=1.00D-07 EigMax=2.50D+02 EigMin=1.00D-04
 Number of steps in this run=    348 maximum allowed number of steps=    348.
 GradGradGradGradGradGradGradGradGradGradGradGradGradGradGradGradGradGrad

 Stoichiometry    C20H34O4(3)
 Framework group  C1[X(C20H34O4)]
 Deg. of freedom   168
 Full point group                 C1      NOp   1
 Largest Abelian subgroup         C1      NOp   1
 Largest concise Abelian subgroup C1      NOp   1
                         Standard orientation:                         
 ---------------------------------------------------------------------
 Center     Atomic      Atomic             Coordinates (Angstroms)
 Number     Number       Type             X           Y           Z
 ---------------------------------------------------------------------
      1          6           0        2.826150   -0.068341    1.830270
      2          1           0        2.529000    0.823510    2.395020
      3          1           0        2.994700   -0.866251    2.561190
      4          6           0        1.640140   -0.525190    0.934500
      5          6           0        2.000620   -0.633030   -0.609000
      6          6           0        3.475070   -0.275121   -0.884960
      7          1           0        3.687260   -0.374041   -1.955570
      8          6           0        3.885460    1.065969   -0.199860
      9          6           0        4.124200    0.193049    1.069330
     10          1           0        4.927100    0.504219    1.748440
     11          6           0        4.375990   -1.011291    0.135310
     12          1           0        4.038890   -1.987021    0.500880
     13          1           0        5.410060   -1.105981   -0.201910
     14          6           0        5.196830    1.606129   -0.781190
     15          1           0        5.028360    2.018369   -1.783650
     16          1           0        5.976310    0.842709   -0.863810
     17          1           0        5.589270    2.412009   -0.148640
     18          6           0        2.886280    2.219139   -0.136630
     19          1           0        1.913730    1.941500    0.278180
     20          1           0        2.706300    2.621079   -1.140630
     21          1           0        3.286750    3.030759    0.484380
     22          8           0        1.110870   -1.723930    1.467220
     23          1           0        0.144350   -1.634420    1.482510
     24          1           0        0.856760    0.239360    0.975910
     25          6           0        1.708880   -2.056050   -1.172730
     26          1           0        0.653820   -2.317170   -1.080120
     27          1           0        2.290460   -2.778740   -0.597080
     28          1           0        2.000630   -2.092890   -2.225390
     29          8           0        1.163840    0.155230   -1.359100
     30          6           0       -2.497960    0.146320   -1.797680
     31          1           0       -1.645600    0.707150   -2.196100
     32          1           0       -2.959900   -0.360690   -2.655220
     33          6           0       -1.959680   -0.937420   -0.818700
     34          6           0       -2.587180   -0.867650    0.636620
     35          6           0       -3.614190    0.270510    0.769640
     36          1           0       -4.030530    0.282650    1.783200
     37          6           0       -3.060950    1.621200    0.210990
     38          6           0       -3.528840    1.089020   -1.178310
     39          1           0       -3.879090    1.828210   -1.907860
     40          6           0       -4.578490    0.230320   -0.439730
     41          1           0       -4.810090   -0.748080   -0.879080
     42          1           0       -5.522000    0.744350   -0.248420
     43          6           0       -3.910250    2.802260    0.693430
     44          1           0       -3.690700    3.021680    1.745240
     45          1           0       -4.986590    2.623110    0.610550
     46          1           0       -3.677870    3.700140    0.108230
     47          6           0       -1.589970    1.977100    0.412940
     48          1           0       -0.893470    1.245930   -0.003670
     49          1           0       -1.367730    2.080250    1.481930
     50          1           0       -1.365150    2.936140   -0.070240
     51          8           0       -1.993660   -2.233890   -1.391240
     52          1           0       -2.872350   -2.402910   -1.753430
     53          1           0       -0.896090   -0.752830   -0.671990
     54          6           0       -3.241410   -2.217300    1.058390
     55          1           0       -2.533760   -3.038770    0.945090
     56          1           0       -4.109270   -2.402720    0.418820
     57          1           0       -3.579120   -2.150270    2.095470
     58          8           0       -1.595880   -0.743420    1.579630
 ---------------------------------------------------------------------
 Rotational constants (GHZ):           0.4509972           0.1410238           0.1298875
 Standard basis: 6-31++G(d,p) (6D, 7F)
 There are   660 symmetry adapted cartesian basis functions of A   symmetry.
 There are   660 symmetry adapted basis functions of A   symmetry.
   660 basis functions,  1040 primitive gaussians,   660 cartesian basis functions
    94 alpha electrons       92 beta electrons
       nuclear repulsion energy      2395.4818418472 Hartrees.
 NAtoms=   58 NActive=   58 NUniq=   58 SFac= 1.00D+00 NAtFMM=   60 NAOKFM=F Big=F
 Integral buffers will be    131072 words long.
 Raffenetti 2 integral format.
 Two-electron integral symmetry is turned on.
 Nuclear repulsion after empirical dispersion term =     2395.4195683589 Hartrees.
 One-electron integrals computed using PRISM.
 NBasis=   660 RedAO= T EigKep=  1.02D-06  NBF=   660
 NBsUse=   660 1.00D-06 EigRej= -1.00D+00 NBFU=   660
 ExpMin= 3.60D-02 ExpMax= 5.48D+03 ExpMxC= 8.25D+02 IAcc=3 IRadAn=         7 AccDes= 0.00D+00
 Harris functional with IExCor= 4639 and IRadAn=       7 diagonalized for initial guess.
 HarFok:  IExCor= 4639 AccDes= 0.00D+00 IRadAn=         7 IDoV= 1 UseB2=F ITyADJ=14
 ICtDFT=  3500011 ScaDFX=  1.000000  1.000000  1.000000  1.000000
 FoFCou: FMM=F IPFlag=           0 FMFlag=      100000 FMFlg1=           0
         NFxFlg=           0 DoJE=T BraDBF=F KetDBF=T FulRan=T
         wScrn=  0.000000 ICntrl=       500 IOpCl=  0 I1Cent=   200000004 NGrid=           0
         NMat0=    1 NMatS0=      1 NMatT0=    0 NMatD0=    1 NMtDS0=    0 NMtDT0=    0
 Petite list used in FoFCou.
 Initial guess <Sx>= 0.0000 <Sy>= 0.0000 <Sz>= 1.0000 <S**2>= 2.0000 S= 1.0000
 Requested convergence on RMS density matrix=1.00D-08 within 128 cycles.
 Requested convergence on MAX density matrix=1.00D-06.
 Requested convergence on             energy=1.00D-06.
 No special actions if energy rises.
 Restarting incremental Fock formation.
 SCF Done:  E(UwB97XD) =  -1083.08823479     A.U. after   35 cycles
            NFock= 35  Conv=0.21D-08     -V/T= 2.0092
 <Sx>= 0.0000 <Sy>= 0.0000 <Sz>= 1.0000 <S**2>= 2.0088 S= 1.0029
 <L.S>=  0.00000000000    
 Annihilation of the first spin contaminant:
 S**2 before annihilation     2.0088,   after     2.0000

 **********************************************************************

            Population analysis using the SCF Density.

 **********************************************************************

 Orbital symmetries:
 Alpha Orbitals:
       Occupied  (A) (A) (A) (A) (A) (A) (A) (A) (A) (A) (A) (A)
                 (A) (A) (A) (A) (A) (A) (A) (A) (A) (A) (A) (A)
                 (A) (A) (A) (A) (A) (A) (A) (A) (A) (A) (A) (A)
                 (A) (A) (A) (A) (A) (A) (A) (A) (A) (A) (A) (A)
                 (A) (A) (A) (A) (A) (A) (A) (A) (A) (A) (A) (A)
                 (A) (A) (A) (A) (A) (A) (A) (A) (A) (A) (A) (A)
                 (A) (A) (A) (A) (A) (A) (A) (A) (A) (A) (A) (A)
                 (A) (A) (A) (A) (A) (A) (A) (A) (A) (A)
       Virtual   (A) (A) (A) (A) (A) (A) (A) (A) (A) (A) (A) (A)
                 (A) (A) (A) (A) (A) (A) (A) (A) (A) (A) (A) (A)
                 (A) (A) (A) (A) (A) (A) (A) (A) (A) (A) (A) (A)
                 (A) (A) (A) (A) (A) (A) (A) (A) (A) (A) (A) (A)
                 (A) (A) (A) (A) (A) (A) (A) (A) (A) (A) (A) (A)
                 (A) (A) (A) (A) (A) (A) (A) (A) (A) (A) (A) (A)
                 (A) (A) (A) (A) (A) (A) (A) (A) (A) (A) (A) (A)
                 (A) (A) (A) (A) (A) (A) (A) (A) (A) (A) (A) (A)
                 (A) (A) (A) (A) (A) (A) (A) (A) (A) (A) (A) (A)
                 (A) (A) (A) (A) (A) (A) (A) (A) (A) (A) (A) (A)
                 (A) (A) (A) (A) (A) (A) (A) (A) (A) (A) (A) (A)
                 (A) (A) (A) (A) (A) (A) (A) (A) (A) (A) (A) (A)
                 (A) (A) (A) (A) (A) (A) (A) (A) (A) (A) (A) (A)
                 (A) (A) (A) (A) (A) (A) (A) (A) (A) (A) (A) (A)
                 (A) (A) (A) (A) (A) (A) (A) (A) (A) (A) (A) (A)
                 (A) (A) (A) (A) (A) (A) (A) (A) (A) (A) (A) (A)
                 (A) (A) (A) (A) (A) (A) (A) (A) (A) (A) (A) (A)
                 (A) (A) (A) (A) (A) (A) (A) (A) (A) (A) (A) (A)
                 (A) (A) (A) (A) (A) (A) (A) (A) (A) (A) (A) (A)
                 (A) (A) (A) (A) (A) (A) (A) (A) (A) (A) (A) (A)
                 (A) (A) (A) (A) (A) (A) (A) (A) (A) (A) (A) (A)
                 (A) (A) (A) (A) (A) (A) (A) (A) (A) (A) (A) (A)
                 (A) (A) (A) (A) (A) (A) (A) (A) (A) (A) (A) (A)
                 (A) (A) (A) (A) (A) (A) (A) (A) (A) (A) (A) (A)
                 (A) (A) (A) (A) (A) (A) (A) (A) (A) (A) (A) (A)
                 (A) (A) (A) (A) (A) (A) (A) (A) (A) (A) (A) (A)
                 (A) (A) (A) (A) (A) (A) (A) (A) (A) (A) (A) (A)
                 (A) (A) (A) (A) (A) (A) (A) (A) (A) (A) (A) (A)
                 (A) (A) (A) (A) (A) (A) (A) (A) (A) (A) (A) (A)
                 (A) (A) (A) (A) (A) (A) (A) (A) (A) (A) (A) (A)
                 (A) (A) (A) (A) (A) (A) (A) (A) (A) (A) (A) (A)
                 (A) (A) (A) (A) (A) (A) (A) (A) (A) (A) (A) (A)
                 (A) (A) (A) (A) (A) (A) (A) (A) (A) (A) (A) (A)
                 (A) (A) (A) (A) (A) (A) (A) (A) (A) (A) (A) (A)
                 (A) (A) (A) (A) (A) (A) (A) (A) (A) (A) (A) (A)
                 (A) (A) (A) (A) (A) (A) (A) (A) (A) (A) (A) (A)
                 (A) (A) (A) (A) (A) (A) (A) (A) (A) (A) (A) (A)
                 (A) (A) (A) (A) (A) (A) (A) (A) (A) (A) (A) (A)
                 (A) (A) (A) (A) (A) (A) (A) (A) (A) (A) (A) (A)
                 (A) (A) (A) (A) (A) (A) (A) (A) (A) (A) (A) (A)
                 (A) (A) (A) (A) (A) (A) (A) (A) (A) (A) (A) (A)
                 (A) (A) (A) (A) (A) (A) (A) (A) (A) (A) (A) (A)
                 (A) (A) (A) (A) (A) (A) (A) (A) (A) (A) (A) (A)
                 (A) (A) (A) (A) (A) (A) (A) (A) (A) (A) (A) (A)
                 (A) (A) (A) (A) (A) (A) (A) (A) (A) (A) (A) (A)
                 (A) (A) (A) (A) (A) (A) (A) (A) (A) (A) (A) (A)
                 (A) (A) (A) (A) (A) (A) (A) (A) (A) (A) (A) (A)
                 (A) (A)
 Beta  Orbitals:
       Occupied  (A) (A) (A) (A) (A) (A) (A) (A) (A) (A) (A) (A)
                 (A) (A) (A) (A) (A) (A) (A) (A) (A) (A) (A) (A)
                 (A) (A) (A) (A) (A) (A) (A) (A) (A) (A) (A) (A)
                 (A) (A) (A) (A) (A) (A) (A) (A) (A) (A) (A) (A)
                 (A) (A) (A) (A) (A) (A) (A) (A) (A) (A) (A) (A)
                 (A) (A) (A) (A) (A) (A) (A) (A) (A) (A) (A) (A)
                 (A) (A) (A) (A) (A) (A) (A) (A) (A) (A) (A) (A)
                 (A) (A) (A) (A) (A) (A) (A) (A)
       Virtual   (A) (A) (A) (A) (A) (A) (A) (A) (A) (A) (A) (A)
                 (A) (A) (A) (A) (A) (A) (A) (A) (A) (A) (A) (A)
                 (A) (A) (A) (A) (A) (A) (A) (A) (A) (A) (A) (A)
                 (A) (A) (A) (A) (A) (A) (A) (A) (A) (A) (A) (A)
                 (A) (A) (A) (A) (A) (A) (A) (A) (A) (A) (A) (A)
                 (A) (A) (A) (A) (A) (A) (A) (A) (A) (A) (A) (A)
                 (A) (A) (A) (A) (A) (A) (A) (A) (A) (A) (A) (A)
                 (A) (A) (A) (A) (A) (A) (A) (A) (A) (A) (A) (A)
                 (A) (A) (A) (A) (A) (A) (A) (A) (A) (A) (A) (A)
                 (A) (A) (A) (A) (A) (A) (A) (A) (A) (A) (A) (A)
                 (A) (A) (A) (A) (A) (A) (A) (A) (A) (A) (A) (A)
                 (A) (A) (A) (A) (A) (A) (A) (A) (A) (A) (A) (A)
                 (A) (A) (A) (A) (A) (A) (A) (A) (A) (A) (A) (A)
                 (A) (A) (A) (A) (A) (A) (A) (A) (A) (A) (A) (A)
                 (A) (A) (A) (A) (A) (A) (A) (A) (A) (A) (A) (A)
                 (A) (A) (A) (A) (A) (A) (A) (A) (A) (A) (A) (A)
                 (A) (A) (A) (A) (A) (A) (A) (A) (A) (A) (A) (A)
                 (A) (A) (A) (A) (A) (A) (A) (A) (A) (A) (A) (A)
                 (A) (A) (A) (A) (A) (A) (A) (A) (A) (A) (A) (A)
                 (A) (A) (A) (A) (A) (A) (A) (A) (A) (A) (A) (A)
                 (A) (A) (A) (A) (A) (A) (A) (A) (A) (A) (A) (A)
                 (A) (A) (A) (A) (A) (A) (A) (A) (A) (A) (A) (A)
                 (A) (A) (A) (A) (A) (A) (A) (A) (A) (A) (A) (A)
                 (A) (A) (A) (A) (A) (A) (A) (A) (A) (A) (A) (A)
                 (A) (A) (A) (A) (A) (A) (A) (A) (A) (A) (A) (A)
                 (A) (A) (A) (A) (A) (A) (A) (A) (A) (A) (A) (A)
                 (A) (A) (A) (A) (A) (A) (A) (A) (A) (A) (A) (A)
                 (A) (A) (A) (A) (A) (A) (A) (A) (A) (A) (A) (A)
                 (A) (A) (A) (A) (A) (A) (A) (A) (A) (A) (A) (A)
                 (A) (A) (A) (A) (A) (A) (A) (A) (A) (A) (A) (A)
                 (A) (A) (A) (A) (A) (A) (A) (A) (A) (A) (A) (A)
                 (A) (A) (A) (A) (A) (A) (A) (A) (A) (A) (A) (A)
                 (A) (A) (A) (A) (A) (A) (A) (A) (A) (A) (A) (A)
                 (A) (A) (A) (A) (A) (A) (A) (A) (A) (A) (A) (A)
                 (A) (A) (A) (A) (A) (A) (A) (A) (A) (A) (A) (A)
                 (A) (A) (A) (A) (A) (A) (A) (A) (A) (A) (A) (A)
                 (A) (A) (A) (A) (A) (A) (A) (A) (A) (A) (A) (A)
                 (A) (A) (A) (A) (A) (A) (A) (A) (A) (A) (A) (A)
                 (A) (A) (A) (A) (A) (A) (A) (A) (A) (A) (A) (A)
                 (A) (A) (A) (A) (A) (A) (A) (A) (A) (A) (A) (A)
                 (A) (A) (A) (A) (A) (A) (A) (A) (A) (A) (A) (A)
                 (A) (A) (A) (A) (A) (A) (A) (A) (A) (A) (A) (A)
                 (A) (A) (A) (A) (A) (A) (A) (A) (A) (A) (A) (A)
                 (A) (A) (A) (A) (A) (A) (A) (A) (A) (A) (A) (A)
                 (A) (A) (A) (A) (A) (A) (A) (A) (A) (A) (A) (A)
                 (A) (A) (A) (A) (A) (A) (A) (A) (A) (A) (A) (A)
                 (A) (A) (A) (A) (A) (A) (A) (A) (A) (A) (A) (A)
                 (A) (A) (A) (A)
 The electronic state is 3-A.
 Alpha  occ. eigenvalues --  -19.33154 -19.30864 -19.28969 -19.25772 -10.37293
 Alpha  occ. eigenvalues --  -10.35707 -10.35293 -10.34170 -10.31693 -10.31688
 Alpha  occ. eigenvalues --  -10.31225 -10.30952 -10.30608 -10.30443 -10.30312
 Alpha  occ. eigenvalues --  -10.29701 -10.29454 -10.29323 -10.29263 -10.28735
 Alpha  occ. eigenvalues --  -10.28511 -10.28491 -10.28323 -10.27957  -1.15595
 Alpha  occ. eigenvalues --   -1.13607  -1.13261  -1.10804  -0.98923  -0.97403
 Alpha  occ. eigenvalues --   -0.87573  -0.86099  -0.85895  -0.84048  -0.83911
 Alpha  occ. eigenvalues --   -0.82408  -0.79138  -0.78102  -0.77690  -0.76421
 Alpha  occ. eigenvalues --   -0.72885  -0.70840  -0.70786  -0.68760  -0.67411
 Alpha  occ. eigenvalues --   -0.65152  -0.62491  -0.61000  -0.58991  -0.58482
 Alpha  occ. eigenvalues --   -0.58231  -0.57450  -0.56461  -0.55714  -0.54939
 Alpha  occ. eigenvalues --   -0.54768  -0.54219  -0.53794  -0.52983  -0.52429
 Alpha  occ. eigenvalues --   -0.52068  -0.50597  -0.50004  -0.49630  -0.48904
 Alpha  occ. eigenvalues --   -0.48241  -0.47729  -0.47602  -0.47362  -0.46754
 Alpha  occ. eigenvalues --   -0.46486  -0.46271  -0.45803  -0.45439  -0.45203
 Alpha  occ. eigenvalues --   -0.44867  -0.44604  -0.44008  -0.43230  -0.42804
 Alpha  occ. eigenvalues --   -0.41957  -0.41142  -0.40473  -0.40079  -0.39064
 Alpha  occ. eigenvalues --   -0.38510  -0.38195  -0.37874  -0.36997  -0.36655
 Alpha  occ. eigenvalues --   -0.36070  -0.34735  -0.34403  -0.32246
 Alpha virt. eigenvalues --    0.03477   0.04407   0.04693   0.05007   0.05732
 Alpha virt. eigenvalues --    0.05897   0.06140   0.06756   0.06863   0.07350
 Alpha virt. eigenvalues --    0.07554   0.08017   0.08236   0.08355   0.09130
 Alpha virt. eigenvalues --    0.09311   0.09421   0.09763   0.10202   0.10490
 Alpha virt. eigenvalues --    0.10841   0.10918   0.11292   0.11872   0.12175
 Alpha virt. eigenvalues --    0.12205   0.12783   0.13372   0.13670   0.13716
 Alpha virt. eigenvalues --    0.14014   0.14134   0.14587   0.15158   0.15287
 Alpha virt. eigenvalues --    0.15630   0.15983   0.16156   0.16521   0.16677
 Alpha virt. eigenvalues --    0.16999   0.17061   0.17433   0.17587   0.17713
 Alpha virt. eigenvalues --    0.17863   0.18184   0.18345   0.18895   0.19051
 Alpha virt. eigenvalues --    0.19188   0.19297   0.19606   0.19701   0.19836
 Alpha virt. eigenvalues --    0.20313   0.20389   0.20613   0.20690   0.20988
 Alpha virt. eigenvalues --    0.21090   0.21230   0.21441   0.21678   0.21779
 Alpha virt. eigenvalues --    0.22174   0.22325   0.22455   0.22639   0.22807
 Alpha virt. eigenvalues --    0.22917   0.23235   0.23597   0.23756   0.23921
 Alpha virt. eigenvalues --    0.24167   0.24246   0.24373   0.24795   0.24843
 Alpha virt. eigenvalues --    0.25057   0.25270   0.25593   0.25907   0.26187
 Alpha virt. eigenvalues --    0.26521   0.26726   0.26858   0.27169   0.27450
 Alpha virt. eigenvalues --    0.27647   0.28051   0.28268   0.28433   0.28623
 Alpha virt. eigenvalues --    0.28957   0.29080   0.29213   0.29601   0.29807
 Alpha virt. eigenvalues --    0.30005   0.30107   0.30286   0.30539   0.31012
 Alpha virt. eigenvalues --    0.31198   0.31374   0.31615   0.32114   0.32363
 Alpha virt. eigenvalues --    0.32574   0.32732   0.32975   0.33605   0.33753
 Alpha virt. eigenvalues --    0.34245   0.34461   0.34731   0.35148   0.35288
 Alpha virt. eigenvalues --    0.35641   0.35861   0.36385   0.37072   0.37331
 Alpha virt. eigenvalues --    0.37650   0.37982   0.38079   0.38319   0.38389
 Alpha virt. eigenvalues --    0.38565   0.39255   0.39496   0.39787   0.40086
 Alpha virt. eigenvalues --    0.40458   0.40719   0.40964   0.41240   0.41686
 Alpha virt. eigenvalues --    0.42294   0.42415   0.43012   0.43050   0.43239
 Alpha virt. eigenvalues --    0.43738   0.44147   0.44382   0.44523   0.45044
 Alpha virt. eigenvalues --    0.45487   0.45901   0.46031   0.46219   0.46555
 Alpha virt. eigenvalues --    0.47155   0.47645   0.47876   0.48461   0.48667
 Alpha virt. eigenvalues --    0.49215   0.49561   0.49949   0.49985   0.50473
 Alpha virt. eigenvalues --    0.50845   0.51218   0.51676   0.52113   0.52445
 Alpha virt. eigenvalues --    0.52992   0.53869   0.54074   0.54315   0.54982
 Alpha virt. eigenvalues --    0.55020   0.55602   0.56203   0.56988   0.57197
 Alpha virt. eigenvalues --    0.58079   0.58339   0.59118   0.59243   0.60747
 Alpha virt. eigenvalues --    0.60933   0.61687   0.64498   0.65643   0.67197
 Alpha virt. eigenvalues --    0.76550   0.78157   0.78561   0.79896   0.80216
 Alpha virt. eigenvalues --    0.80782   0.81514   0.82181   0.82454   0.82953
 Alpha virt. eigenvalues --    0.83210   0.83715   0.83978   0.84276   0.85283
 Alpha virt. eigenvalues --    0.85669   0.85918   0.86731   0.87730   0.88201
 Alpha virt. eigenvalues --    0.88366   0.89478   0.89768   0.90257   0.90817
 Alpha virt. eigenvalues --    0.91771   0.92398   0.92550   0.93279   0.93424
 Alpha virt. eigenvalues --    0.93721   0.95555   0.95689   0.96789   0.96996
 Alpha virt. eigenvalues --    0.97790   0.98149   0.98873   0.99706   1.00304
 Alpha virt. eigenvalues --    1.00857   1.01557   1.02416   1.02867   1.03841
 Alpha virt. eigenvalues --    1.04244   1.04689   1.05349   1.06965   1.07499
 Alpha virt. eigenvalues --    1.08155   1.09412   1.09671   1.10924   1.11511
 Alpha virt. eigenvalues --    1.12750   1.13906   1.14159   1.14745   1.15883
 Alpha virt. eigenvalues --    1.16552   1.17010   1.17303   1.17712   1.18226
 Alpha virt. eigenvalues --    1.18646   1.19239   1.19357   1.20069   1.20522
 Alpha virt. eigenvalues --    1.20902   1.21084   1.22449   1.23082   1.23797
 Alpha virt. eigenvalues --    1.24099   1.24668   1.25540   1.26537   1.27604
 Alpha virt. eigenvalues --    1.27699   1.28552   1.29124   1.29997   1.30417
 Alpha virt. eigenvalues --    1.30613   1.31214   1.31834   1.32160   1.32650
 Alpha virt. eigenvalues --    1.33486   1.33928   1.36529   1.37035   1.39127
 Alpha virt. eigenvalues --    1.39995   1.40845   1.42097   1.42357   1.42954
 Alpha virt. eigenvalues --    1.43558   1.44837   1.45510   1.47158   1.47270
 Alpha virt. eigenvalues --    1.48415   1.48835   1.49829   1.50989   1.51882
 Alpha virt. eigenvalues --    1.52569   1.53328   1.54083   1.55799   1.56501
 Alpha virt. eigenvalues --    1.58726   1.58819   1.60081   1.61100   1.62053
 Alpha virt. eigenvalues --    1.63906   1.65216   1.66467   1.66977   1.67507
 Alpha virt. eigenvalues --    1.68115   1.68893   1.70756   1.72189   1.72722
 Alpha virt. eigenvalues --    1.72797   1.74841   1.75726   1.76405   1.76823
 Alpha virt. eigenvalues --    1.77517   1.78726   1.78752   1.80245   1.80685
 Alpha virt. eigenvalues --    1.81397   1.82543   1.83825   1.84910   1.85204
 Alpha virt. eigenvalues --    1.86615   1.87045   1.87547   1.88116   1.89442
 Alpha virt. eigenvalues --    1.91393   1.92425   1.93214   1.93499   1.94796
 Alpha virt. eigenvalues --    1.95257   1.96198   1.96536   1.96995   1.97730
 Alpha virt. eigenvalues --    1.98425   1.98727   1.99184   1.99408   2.00840
 Alpha virt. eigenvalues --    2.01458   2.02787   2.03498   2.03780   2.04505
 Alpha virt. eigenvalues --    2.05123   2.06405   2.07787   2.09227   2.09656
 Alpha virt. eigenvalues --    2.10599   2.11763   2.12194   2.13418   2.13671
 Alpha virt. eigenvalues --    2.14322   2.14478   2.14685   2.14902   2.15509
 Alpha virt. eigenvalues --    2.16428   2.16635   2.17158   2.18056   2.18562
 Alpha virt. eigenvalues --    2.19477   2.19945   2.21195   2.21603   2.21734
 Alpha virt. eigenvalues --    2.22077   2.22801   2.23242   2.23780   2.25245
 Alpha virt. eigenvalues --    2.26324   2.26773   2.27223   2.27364   2.27682
 Alpha virt. eigenvalues --    2.28336   2.30119   2.30629   2.31166   2.31846
 Alpha virt. eigenvalues --    2.32600   2.33536   2.33954   2.35140   2.35411
 Alpha virt. eigenvalues --    2.36204   2.36741   2.38133   2.39085   2.39601
 Alpha virt. eigenvalues --    2.40934   2.41547   2.43710   2.45368   2.45539
 Alpha virt. eigenvalues --    2.46540   2.47627   2.47765   2.48565   2.50742
 Alpha virt. eigenvalues --    2.51251   2.52155   2.53680   2.54675   2.56067
 Alpha virt. eigenvalues --    2.56248   2.56599   2.57135   2.58066   2.58569
 Alpha virt. eigenvalues --    2.59258   2.59858   2.60735   2.61754   2.62082
 Alpha virt. eigenvalues --    2.62448   2.62844   2.64260   2.64587   2.65409
 Alpha virt. eigenvalues --    2.66747   2.66832   2.68917   2.70225   2.71086
 Alpha virt. eigenvalues --    2.71716   2.72445   2.72974   2.73365   2.74058
 Alpha virt. eigenvalues --    2.74841   2.75887   2.76958   2.77473   2.78358
 Alpha virt. eigenvalues --    2.78976   2.80239   2.80716   2.81717   2.82390
 Alpha virt. eigenvalues --    2.83025   2.83580   2.83865   2.84072   2.84738
 Alpha virt. eigenvalues --    2.86004   2.86379   2.86884   2.87160   2.88161
 Alpha virt. eigenvalues --    2.88504   2.90071   2.90568   2.90781   2.91800
 Alpha virt. eigenvalues --    2.92888   2.93798   2.94787   2.95003   2.95262
 Alpha virt. eigenvalues --    2.95336   2.96143   2.97029   2.97827   2.98341
 Alpha virt. eigenvalues --    2.99316   3.00653   3.02174   3.02764   3.04045
 Alpha virt. eigenvalues --    3.05015   3.05423   3.06013   3.07214   3.07867
 Alpha virt. eigenvalues --    3.09125   3.10484   3.10920   3.12062   3.13356
 Alpha virt. eigenvalues --    3.14698   3.16550   3.17581   3.18955   3.23636
 Alpha virt. eigenvalues --    3.28533   3.30739   3.32672   3.39477   3.40026
 Alpha virt. eigenvalues --    3.40246   3.41737   3.42510   3.43473   3.44316
 Alpha virt. eigenvalues --    3.45449   3.46835   3.48423   3.53009   3.54694
 Alpha virt. eigenvalues --    3.55453   3.56972   3.57443   3.57706   3.57946
 Alpha virt. eigenvalues --    3.58459   3.58672   3.60468   3.61597   3.62346
 Alpha virt. eigenvalues --    3.62939   3.63639   3.64025   3.64430   3.65956
 Alpha virt. eigenvalues --    3.66896   3.67857   3.68896   3.70802   3.71711
 Alpha virt. eigenvalues --    3.77807   3.84457   4.49847   4.51677   4.58067
 Alpha virt. eigenvalues --    4.59510   4.65436   4.66145   4.66417   4.70026
 Alpha virt. eigenvalues --    4.73331   4.73716   4.78283   4.80119   4.82046
 Alpha virt. eigenvalues --    4.84323   4.85882   4.88265   4.91112   4.92090
 Alpha virt. eigenvalues --    4.95209   4.99491   5.08709   5.10166   5.18442
 Alpha virt. eigenvalues --    5.19893
  Beta  occ. eigenvalues --  -19.31212 -19.28967 -19.28923 -19.25776 -10.37326
  Beta  occ. eigenvalues --  -10.35668 -10.35328 -10.34138 -10.31687 -10.31476
  Beta  occ. eigenvalues --  -10.31189 -10.30952 -10.30609 -10.30444 -10.30302
  Beta  occ. eigenvalues --  -10.29655 -10.29454 -10.29261 -10.29107 -10.28735
  Beta  occ. eigenvalues --  -10.28503 -10.28483 -10.28319 -10.27947  -1.14184
  Beta  occ. eigenvalues --   -1.11519  -1.09942  -1.07771  -0.98655  -0.97128
  Beta  occ. eigenvalues --   -0.87074  -0.85759  -0.85259  -0.83569  -0.83390
  Beta  occ. eigenvalues --   -0.81834  -0.78779  -0.77955  -0.77543  -0.76053
  Beta  occ. eigenvalues --   -0.72789  -0.70763  -0.70716  -0.68633  -0.66824
  Beta  occ. eigenvalues --   -0.64538  -0.62194  -0.60828  -0.58282  -0.58001
  Beta  occ. eigenvalues --   -0.57871  -0.56676  -0.55700  -0.54808  -0.54471
  Beta  occ. eigenvalues --   -0.53930  -0.53615  -0.53266  -0.52132  -0.51247
  Beta  occ. eigenvalues --   -0.50881  -0.50041  -0.49231  -0.48909  -0.47999
  Beta  occ. eigenvalues --   -0.47770  -0.47374  -0.46993  -0.46771  -0.46606
  Beta  occ. eigenvalues --   -0.46116  -0.45889  -0.45525  -0.45161  -0.44577
  Beta  occ. eigenvalues --   -0.44415  -0.44288  -0.43732  -0.42702  -0.41755
  Beta  occ. eigenvalues --   -0.41114  -0.39849  -0.39079  -0.38414  -0.38132
  Beta  occ. eigenvalues --   -0.37656  -0.36838  -0.36664  -0.36473  -0.35120
  Beta  occ. eigenvalues --   -0.33943  -0.31497
  Beta virt. eigenvalues --   -0.07763  -0.05584   0.03546   0.04455   0.04726
  Beta virt. eigenvalues --    0.05058   0.05757   0.05956   0.06187   0.06802
  Beta virt. eigenvalues --    0.06901   0.07386   0.07601   0.08036   0.08270
  Beta virt. eigenvalues --    0.08395   0.09161   0.09365   0.09489   0.09787
  Beta virt. eigenvalues --    0.10253   0.10552   0.10876   0.10960   0.11333
  Beta virt. eigenvalues --    0.11907   0.12243   0.12266   0.12831   0.13440
  Beta virt. eigenvalues --    0.13718   0.13773   0.14056   0.14217   0.14642
  Beta virt. eigenvalues --    0.15221   0.15323   0.15703   0.16028   0.16219
  Beta virt. eigenvalues --    0.16582   0.16721   0.17068   0.17161   0.17525
  Beta virt. eigenvalues --    0.17631   0.17773   0.17932   0.18228   0.18428
  Beta virt. eigenvalues --    0.18937   0.19090   0.19256   0.19382   0.19666
  Beta virt. eigenvalues --    0.19736   0.19911   0.20378   0.20429   0.20653
  Beta virt. eigenvalues --    0.20754   0.21050   0.21126   0.21323   0.21490
  Beta virt. eigenvalues --    0.21803   0.21861   0.22218   0.22376   0.22539
  Beta virt. eigenvalues --    0.22696   0.22859   0.22961   0.23310   0.23661
  Beta virt. eigenvalues --    0.23831   0.24020   0.24210   0.24296   0.24496
  Beta virt. eigenvalues --    0.24834   0.24947   0.25107   0.25326   0.25695
  Beta virt. eigenvalues --    0.25951   0.26240   0.26582   0.26818   0.26912
  Beta virt. eigenvalues --    0.27309   0.27512   0.27694   0.28110   0.28330
  Beta virt. eigenvalues --    0.28548   0.28756   0.29129   0.29192   0.29333
  Beta virt. eigenvalues --    0.29735   0.29861   0.30071   0.30236   0.30453
  Beta virt. eigenvalues --    0.30698   0.31145   0.31305   0.31551   0.31688
  Beta virt. eigenvalues --    0.32220   0.32435   0.32633   0.32965   0.33040
  Beta virt. eigenvalues --    0.33688   0.33820   0.34325   0.34518   0.34826
  Beta virt. eigenvalues --    0.35241   0.35476   0.35877   0.36125   0.36495
  Beta virt. eigenvalues --    0.37169   0.37524   0.37730   0.38119   0.38195
  Beta virt. eigenvalues --    0.38454   0.38589   0.38725   0.39302   0.39555
  Beta virt. eigenvalues --    0.39933   0.40185   0.40570   0.40832   0.41084
  Beta virt. eigenvalues --    0.41333   0.41889   0.42426   0.42483   0.43116
  Beta virt. eigenvalues --    0.43198   0.43329   0.43898   0.44216   0.44492
  Beta virt. eigenvalues --    0.44585   0.45098   0.45593   0.46004   0.46152
  Beta virt. eigenvalues --    0.46331   0.46732   0.47280   0.47806   0.47999
  Beta virt. eigenvalues --    0.48547   0.48784   0.49358   0.49694   0.50032
  Beta virt. eigenvalues --    0.50096   0.50552   0.51009   0.51288   0.51763
  Beta virt. eigenvalues --    0.52171   0.52599   0.53144   0.53979   0.54265
  Beta virt. eigenvalues --    0.54493   0.55137   0.55306   0.55721   0.56452
  Beta virt. eigenvalues --    0.57143   0.57468   0.58202   0.58538   0.59320
  Beta virt. eigenvalues --    0.59425   0.60983   0.61152   0.62029   0.64738
  Beta virt. eigenvalues --    0.65903   0.67314   0.76644   0.78256   0.78648
  Beta virt. eigenvalues --    0.80000   0.80327   0.80880   0.81813   0.82269
  Beta virt. eigenvalues --    0.82678   0.83083   0.83416   0.83963   0.84076
  Beta virt. eigenvalues --    0.84439   0.85400   0.85723   0.86092   0.86841
  Beta virt. eigenvalues --    0.87804   0.88267   0.88479   0.89570   0.89944
  Beta virt. eigenvalues --    0.90331   0.90939   0.91898   0.92490   0.92651
  Beta virt. eigenvalues --    0.93344   0.93593   0.93867   0.95682   0.95828
  Beta virt. eigenvalues --    0.96896   0.97087   0.97913   0.98272   0.99061
  Beta virt. eigenvalues --    0.99844   1.00403   1.00966   1.01722   1.02534
  Beta virt. eigenvalues --    1.02926   1.03976   1.04294   1.04911   1.05426
  Beta virt. eigenvalues --    1.07059   1.07576   1.08204   1.09536   1.09746
  Beta virt. eigenvalues --    1.11047   1.11577   1.12888   1.13988   1.14269
  Beta virt. eigenvalues --    1.14860   1.15961   1.16696   1.17056   1.17371
  Beta virt. eigenvalues --    1.17815   1.18391   1.18764   1.19338   1.19420
  Beta virt. eigenvalues --    1.20150   1.20581   1.21054   1.21216   1.22639
  Beta virt. eigenvalues --    1.23202   1.23906   1.24182   1.24783   1.25739
  Beta virt. eigenvalues --    1.26662   1.27711   1.27810   1.28720   1.29342
  Beta virt. eigenvalues --    1.30068   1.30572   1.30788   1.31455   1.32017
  Beta virt. eigenvalues --    1.32325   1.32951   1.33838   1.34196   1.36818
  Beta virt. eigenvalues --    1.37223   1.39367   1.40160   1.41486   1.42400
  Beta virt. eigenvalues --    1.42723   1.43375   1.43804   1.45060   1.45826
  Beta virt. eigenvalues --    1.47565   1.47720   1.48828   1.48996   1.50354
  Beta virt. eigenvalues --    1.51400   1.52745   1.52780   1.54553   1.55088
  Beta virt. eigenvalues --    1.56573   1.57059   1.59180   1.60057   1.60875
  Beta virt. eigenvalues --    1.61922   1.62511   1.64284   1.65542   1.66686
  Beta virt. eigenvalues --    1.67143   1.67928   1.68828   1.69800   1.71183
  Beta virt. eigenvalues --    1.72784   1.72958   1.73238   1.75195   1.76294
  Beta virt. eigenvalues --    1.76617   1.77027   1.77830   1.78882   1.79134
  Beta virt. eigenvalues --    1.80626   1.81004   1.81673   1.82880   1.84280
  Beta virt. eigenvalues --    1.85277   1.85781   1.86970   1.87473   1.87951
  Beta virt. eigenvalues --    1.88656   1.89768   1.92033   1.93175   1.93451
  Beta virt. eigenvalues --    1.93998   1.95399   1.96054   1.96452   1.96933
  Beta virt. eigenvalues --    1.97216   1.97964   1.98746   1.99167   1.99681
  Beta virt. eigenvalues --    2.00215   2.01026   2.01911   2.03545   2.03787
  Beta virt. eigenvalues --    2.04067   2.04820   2.05757   2.07775   2.09009
  Beta virt. eigenvalues --    2.09643   2.10162   2.11349   2.12061   2.12612
  Beta virt. eigenvalues --    2.13502   2.14158   2.14518   2.14614   2.14906
  Beta virt. eigenvalues --    2.15170   2.15653   2.16787   2.17011   2.17521
  Beta virt. eigenvalues --    2.18276   2.18739   2.19749   2.20170   2.21406
  Beta virt. eigenvalues --    2.21797   2.21923   2.22213   2.22874   2.23462
  Beta virt. eigenvalues --    2.24202   2.25507   2.26546   2.26874   2.27315
  Beta virt. eigenvalues --    2.27557   2.27835   2.28561   2.30250   2.30824
  Beta virt. eigenvalues --    2.31288   2.32154   2.32704   2.33759   2.34190
  Beta virt. eigenvalues --    2.35292   2.35712   2.36581   2.37087   2.38405
  Beta virt. eigenvalues --    2.39346   2.40017   2.41327   2.41884   2.44376
  Beta virt. eigenvalues --    2.45781   2.46376   2.47113   2.47948   2.48300
  Beta virt. eigenvalues --    2.48960   2.50936   2.51401   2.52423   2.53897
  Beta virt. eigenvalues --    2.54742   2.56360   2.56459   2.56815   2.57390
  Beta virt. eigenvalues --    2.58291   2.58781   2.59457   2.59943   2.60821
  Beta virt. eigenvalues --    2.61831   2.62180   2.62535   2.63084   2.64403
  Beta virt. eigenvalues --    2.64670   2.65770   2.66936   2.67201   2.69025
  Beta virt. eigenvalues --    2.70351   2.71221   2.71988   2.72500   2.73051
  Beta virt. eigenvalues --    2.73467   2.74148   2.74961   2.76023   2.77024
  Beta virt. eigenvalues --    2.77560   2.78487   2.79064   2.80353   2.80784
  Beta virt. eigenvalues --    2.81825   2.82516   2.83106   2.83636   2.83999
  Beta virt. eigenvalues --    2.84142   2.84820   2.86077   2.86452   2.87063
  Beta virt. eigenvalues --    2.87312   2.88252   2.88633   2.90203   2.90681
  Beta virt. eigenvalues --    2.90867   2.91932   2.92982   2.93891   2.94904
  Beta virt. eigenvalues --    2.95084   2.95345   2.95464   2.96215   2.97154
  Beta virt. eigenvalues --    2.97922   2.98444   2.99439   3.00984   3.02255
  Beta virt. eigenvalues --    3.02849   3.04210   3.05182   3.05469   3.06176
  Beta virt. eigenvalues --    3.07371   3.07974   3.09262   3.10532   3.10952
  Beta virt. eigenvalues --    3.12107   3.13412   3.14813   3.16623   3.17677
  Beta virt. eigenvalues --    3.19028   3.23686   3.28689   3.31731   3.33589
  Beta virt. eigenvalues --    3.39585   3.40092   3.40398   3.41770   3.42568
  Beta virt. eigenvalues --    3.43502   3.44502   3.45478   3.46880   3.48444
  Beta virt. eigenvalues --    3.53082   3.54743   3.55531   3.57007   3.57468
  Beta virt. eigenvalues --    3.57731   3.58129   3.58510   3.58752   3.60583
  Beta virt. eigenvalues --    3.61685   3.62520   3.62971   3.63699   3.64112
  Beta virt. eigenvalues --    3.64507   3.65989   3.66947   3.67895   3.68948
  Beta virt. eigenvalues --    3.70854   3.71741   3.77868   3.84519   4.49981
  Beta virt. eigenvalues --    4.51792   4.58246   4.59734   4.65635   4.66311
  Beta virt. eigenvalues --    4.66704   4.70204   4.73427   4.73817   4.78513
  Beta virt. eigenvalues --    4.80577   4.82620   4.85028   4.85960   4.88666
  Beta virt. eigenvalues --    4.91924   4.93018   4.95388   5.00336   5.08818
  Beta virt. eigenvalues --    5.10452   5.18636   5.20124
          Condensed to atoms (all electrons):
          Atomic-Atomic Spin Densities.
 Mulliken charges and spin densities:
               1          2
     1  C   -0.304846   0.016362
     2  H    0.153526   0.000733
     3  H    0.170062   0.000388
     4  C   -0.231477  -0.003347
     5  C   -1.941165   0.037744
     6  C    1.035755   0.030793
     7  H    0.191156  -0.000075
     8  C   -0.525402   0.000481
     9  C    0.259201  -0.001304
    10  H    0.178975  -0.000064
    11  C   -0.359513  -0.007883
    12  H    0.184513   0.001839
    13  H    0.157932   0.000849
    14  C   -0.345548  -0.000736
    15  H    0.150413   0.000145
    16  H    0.138223  -0.000130
    17  H    0.145557   0.000457
    18  C   -0.301424   0.002117
    19  H    0.076154   0.008556
    20  H    0.157068  -0.000997
    21  H    0.172839   0.004727
    22  O   -0.335880   0.003346
    23  H    0.482526  -0.006016
    24  H    0.105616  -0.002637
    25  C   -0.034631   0.081698
    26  H    0.130255   0.002317
    27  H    0.170313   0.017616
    28  H    0.149634  -0.007439
    29  O    0.004568   0.822620
    30  C   -0.415854   0.001746
    31  H    0.186973   0.000552
    32  H    0.112678   0.001093
    33  C   -0.434021   0.015838
    34  C   -1.238108   0.014199
    35  C    0.500909   0.034763
    36  H    0.188316  -0.000355
    37  C   -0.303287  -0.008173
    38  C    0.282710   0.002769
    39  H    0.189824   0.000037
    40  C   -0.220475  -0.008379
    41  H    0.160256   0.001862
    42  H    0.172122   0.000566
    43  C   -0.296345  -0.002244
    44  H    0.155376  -0.000134
    45  H    0.135383  -0.000078
    46  H    0.146084   0.000199
    47  C   -0.487689   0.008107
    48  H    0.077540   0.004749
    49  H    0.172775   0.000732
    50  H    0.168669   0.005190
    51  O   -0.333292   0.001296
    52  H    0.408864  -0.000200
    53  H    0.600947  -0.007169
    54  C   -0.189011   0.090161
    55  H    0.183213  -0.001331
    56  H    0.134325   0.019078
    57  H    0.164712  -0.004466
    58  O   -0.057993   0.827433
 Sum of Mulliken charges =   0.00000   2.00000
 Mulliken charges and spin densities with hydrogens summed into heavy atoms:
               1          2
     1  C    0.018742   0.017483
     4  C   -0.125861  -0.005985
     5  C   -1.941165   0.037744
     6  C    1.226911   0.030719
     8  C   -0.525402   0.000481
     9  C    0.438176  -0.001367
    11  C   -0.017068  -0.005195
    14  C    0.088645  -0.000264
    18  C    0.104637   0.014402
    22  O    0.146647  -0.002670
    25  C    0.415571   0.094191
    29  O    0.004568   0.822620
    30  C   -0.116203   0.003392
    33  C    0.166927   0.008669
    34  C   -1.238108   0.014199
    35  C    0.689225   0.034408
    37  C   -0.303287  -0.008173
    38  C    0.472533   0.002806
    40  C    0.111903  -0.005951
    43  C    0.140498  -0.002257
    47  C   -0.068705   0.018778
    51  O    0.075572   0.001096
    54  C    0.293238   0.103443
    58  O   -0.057993   0.827433
 Electronic spatial extent (au):  <R**2>=           9101.0428
 Charge=              0.0000 electrons
 Dipole moment (field-independent basis, Debye):
    X=             -3.0408    Y=              0.9051    Z=             -0.8117  Tot=              3.2749
 Quadrupole moment (field-independent basis, Debye-Ang):
   XX=           -130.0770   YY=           -150.3904   ZZ=           -154.0256
   XY=              4.4839   XZ=              1.6073   YZ=              3.4165
 Traceless Quadrupole moment (field-independent basis, Debye-Ang):
   XX=             14.7540   YY=             -5.5594   ZZ=             -9.1946
   XY=              4.4839   XZ=              1.6073   YZ=              3.4165
 Octapole moment (field-independent basis, Debye-Ang**2):
  XXX=            -48.0013  YYY=            -12.5714  ZZZ=             -6.6224  XYY=            -19.4855
  XXY=            -27.8911  XXZ=             -9.9494  XZZ=            -13.3167  YZZ=             -2.6902
  YYZ=             -3.9457  XYZ=              5.6788
 Hexadecapole moment (field-independent basis, Debye-Ang**3):
 XXXX=          -8776.4152 YYYY=          -2207.2322 ZZZZ=          -1279.3373 XXXY=             69.0188
 XXXZ=             34.6818 YYYX=             51.0842 YYYZ=             -2.8656 ZZZX=             11.3744
 ZZZY=             15.4099 XXYY=          -1813.5776 XXZZ=          -1680.9364 YYZZ=           -573.8047
 XXYZ=             35.9579 YYXZ=              3.6266 ZZXY=             30.6023
 N-N= 2.395419568359D+03 E-N=-7.309612259332D+03  KE= 1.073168079219D+03
                          Isotropic Fermi Contact Couplings
        Atom                 a.u.       MegaHertz       Gauss      10(-4) cm-1
     1  C(13)              0.00212       1.18973       0.42453       0.39685
     2  H(1)               0.00027       0.60921       0.21738       0.20321
     3  H(1)               0.00025       0.55075       0.19652       0.18371
     4  C(13)              0.00468       2.62886       0.93804       0.87689
     5  C(13)             -0.02854     -16.04048      -5.72364      -5.35053
     6  C(13)              0.00855       4.80500       1.71454       1.60277
     7  H(1)              -0.00034      -0.76374      -0.27252      -0.25476
     8  C(13)             -0.00142      -0.80068      -0.28570      -0.26708
     9  C(13)             -0.00025      -0.14295      -0.05101      -0.04768
    10  H(1)               0.00002       0.05512       0.01967       0.01839
    11  C(13)             -0.00098      -0.55063      -0.19648      -0.18367
    12  H(1)               0.00027       0.59812       0.21342       0.19951
    13  H(1)               0.00047       1.05374       0.37600       0.35149
    14  C(13)              0.00144       0.80919       0.28874       0.26992
    15  H(1)              -0.00002      -0.03736      -0.01333      -0.01246
    16  H(1)              -0.00003      -0.06005      -0.02143      -0.02003
    17  H(1)               0.00007       0.15684       0.05596       0.05232
    18  C(13)              0.00188       1.05921       0.37795       0.35331
    19  H(1)               0.00148       3.31376       1.18243       1.10535
    20  H(1)               0.00057       1.27436       0.45472       0.42508
    21  H(1)               0.00176       3.93139       1.40282       1.31137
    22  O(17)             -0.00209       0.63277       0.22579       0.21107
    23  H(1)               0.00019       0.42279       0.15086       0.14103
    24  H(1)              -0.00021      -0.46004      -0.16415      -0.15345
    25  C(13)              0.06524      36.67116      13.08518      12.23218
    26  H(1)              -0.00193      -4.31103      -1.53828      -1.43800
    27  H(1)               0.00888      19.84204       7.08013       6.61859
    28  H(1)              -0.00178      -3.98807      -1.42304      -1.33028
    29  O(17)              0.10185     -30.86974     -11.01509     -10.29704
    30  C(13)              0.00232       1.30405       0.46532       0.43498
    31  H(1)               0.00031       0.69166       0.24680       0.23071
    32  H(1)               0.00030       0.66839       0.23850       0.22295
    33  C(13)              0.00708       3.98040       1.42031       1.32772
    34  C(13)             -0.02807     -15.77606      -5.62929      -5.26233
    35  C(13)              0.00527       2.96385       1.05757       0.98863
    36  H(1)              -0.00023      -0.51605      -0.18414      -0.17213
    37  C(13)             -0.00114      -0.64201      -0.22908      -0.21415
    38  C(13)             -0.00037      -0.20605      -0.07352      -0.06873
    39  H(1)               0.00005       0.10867       0.03878       0.03625
    40  C(13)             -0.00114      -0.64200      -0.22908      -0.21415
    41  H(1)               0.00026       0.57303       0.20447       0.19114
    42  H(1)               0.00035       0.79153       0.28244       0.26402
    43  C(13)              0.00106       0.59767       0.21326       0.19936
    44  H(1)              -0.00001      -0.03091      -0.01103      -0.01031
    45  H(1)              -0.00002      -0.04939      -0.01762      -0.01647
    46  H(1)               0.00007       0.16718       0.05965       0.05577
    47  C(13)              0.00137       0.77012       0.27480       0.25688
    48  H(1)               0.00128       2.86050       1.02070       0.95416
    49  H(1)               0.00086       1.92915       0.68837       0.64350
    50  H(1)               0.00188       4.20256       1.49958       1.40182
    51  O(17)             -0.00096       0.29062       0.10370       0.09694
    52  H(1)              -0.00002      -0.04637      -0.01655      -0.01547
    53  H(1)              -0.00053      -1.18683      -0.42349      -0.39589
    54  C(13)              0.06927      38.93778      13.89397      12.98825
    55  H(1)              -0.00198      -4.42070      -1.57742      -1.47459
    56  H(1)               0.00926      20.69600       7.38485       6.90344
    57  H(1)              -0.00149      -3.33677      -1.19064      -1.11303
    58  O(17)              0.10299     -31.21564     -11.13852     -10.41242
 --------------------------------------------------------
       Center         ----  Spin Dipole Couplings  ----
                      3XX-RR        3YY-RR        3ZZ-RR
 --------------------------------------------------------
     1   Atom        0.001856     -0.007206      0.005349
     2   Atom        0.000430     -0.002405      0.001975
     3   Atom        0.000999     -0.002464      0.001465
     4   Atom       -0.011836     -0.022302      0.034138
     5   Atom       -0.012825      0.028832     -0.016007
     6   Atom        0.049776     -0.022800     -0.026976
     7   Atom        0.010987     -0.007471     -0.003516
     8   Atom        0.005914     -0.001915     -0.003999
     9   Atom        0.003506     -0.003494     -0.000012
    10   Atom        0.001933     -0.001673     -0.000260
    11   Atom        0.006084     -0.003690     -0.002395
    12   Atom        0.002695     -0.001223     -0.001472
    13   Atom        0.003528     -0.001796     -0.001732
    14   Atom        0.004567     -0.001936     -0.002630
    15   Atom        0.002509     -0.000852     -0.001657
    16   Atom        0.002928     -0.001286     -0.001642
    17   Atom        0.001750     -0.000470     -0.001280
    18   Atom        0.008686     -0.001595     -0.007091
    19   Atom       -0.004353      0.003342      0.001010
    20   Atom       -0.001194      0.006029     -0.004835
    21   Atom       -0.000352      0.001775     -0.001423
    22   Atom       -0.003140     -0.007071      0.010211
    23   Atom        0.017652     -0.006302     -0.011350
    24   Atom        0.002559     -0.012667      0.010108
    25   Atom       -0.080202      0.155237     -0.075035
    26   Atom        0.002873      0.011971     -0.014844
    27   Atom       -0.002438      0.005315     -0.002877
    28   Atom       -0.012015      0.005257      0.006758
    29   Atom       -1.012477      1.783506     -0.771029
    30   Atom       -0.001493     -0.004300      0.005793
    31   Atom        0.005584     -0.005027     -0.000557
    32   Atom        0.001149     -0.003138      0.001990
    33   Atom       -0.013632     -0.026525      0.040158
    34   Atom       -0.010438      0.017675     -0.007237
    35   Atom        0.012512      0.009522     -0.022034
    36   Atom        0.008973     -0.003541     -0.005432
    37   Atom       -0.001006      0.004826     -0.003819
    38   Atom        0.001434     -0.001638      0.000203
    39   Atom        0.000872     -0.000558     -0.000314
    40   Atom        0.002805     -0.001267     -0.001538
    41   Atom        0.003006     -0.002775     -0.000232
    42   Atom        0.002808     -0.001342     -0.001466
    43   Atom        0.000465      0.002220     -0.002685
    44   Atom       -0.000264      0.002026     -0.001761
    45   Atom        0.001145      0.000511     -0.001656
    46   Atom       -0.000068      0.001522     -0.001454
    47   Atom       -0.004159      0.009810     -0.005651
    48   Atom       -0.000964      0.002153     -0.001189
    49   Atom       -0.006461      0.010839     -0.004378
    50   Atom       -0.001585      0.004525     -0.002941
    51   Atom       -0.002931     -0.007859      0.010791
    52   Atom       -0.000525     -0.001960      0.002485
    53   Atom        0.009341     -0.016855      0.007515
    54   Atom       -0.001343      0.081178     -0.079835
    55   Atom       -0.005299      0.019610     -0.014311
    56   Atom        0.007407     -0.005451     -0.001956
    57   Atom        0.004119     -0.007240      0.003121
    58   Atom       -1.078359      1.991638     -0.913279
 --------------------------------------------------------
                        XY            XZ            YZ
 --------------------------------------------------------
     1   Atom        0.002220      0.008521      0.002087
     2   Atom        0.001490      0.002725      0.001757
     3   Atom       -0.000499      0.002874     -0.001114
     4   Atom       -0.002259      0.000906     -0.002167
     5   Atom        0.005621      0.034875      0.010460
     6   Atom        0.010108      0.000241     -0.001648
     7   Atom       -0.002107     -0.007120      0.000658
     8   Atom        0.005198      0.004425      0.002786
     9   Atom        0.000694      0.003333      0.000662
    10   Atom        0.000627      0.002000      0.000311
    11   Atom       -0.000861      0.004495      0.000069
    12   Atom       -0.002812      0.002681     -0.001749
    13   Atom       -0.001153      0.000705     -0.000153
    14   Atom        0.002781     -0.000821     -0.000309
    15   Atom        0.002324     -0.001001     -0.000576
    16   Atom        0.000788     -0.000032     -0.000002
    17   Atom        0.001650      0.000429      0.000362
    18   Atom        0.010559      0.006036      0.004533
    19   Atom        0.008003      0.002821      0.010631
    20   Atom        0.008410     -0.000567     -0.000566
    21   Atom        0.003322      0.001366      0.002657
    22   Atom       -0.002713     -0.001530      0.002350
    23   Atom       -0.014290     -0.005380     -0.002983
    24   Atom        0.003675     -0.008675     -0.000281
    25   Atom       -0.004781     -0.002596      0.040304
    26   Atom        0.010440     -0.002738     -0.000306
    27   Atom       -0.009657      0.008098     -0.006302
    28   Atom       -0.008381     -0.007505      0.012561
    29   Atom        1.367715      0.662531      1.639479
    30   Atom       -0.002146      0.004056     -0.008089
    31   Atom       -0.002297      0.003376     -0.003208
    32   Atom        0.000537      0.003021     -0.000372
    33   Atom        0.004874     -0.010242     -0.002928
    34   Atom        0.026610      0.021101     -0.028783
    35   Atom       -0.031470      0.006956     -0.004850
    36   Atom       -0.007794     -0.004216      0.001789
    37   Atom       -0.004599      0.001146     -0.005683
    38   Atom       -0.002821      0.001916     -0.002920
    39   Atom       -0.001817      0.001508     -0.001647
    40   Atom       -0.002983      0.003558     -0.003206
    41   Atom       -0.000148      0.003707     -0.000479
    42   Atom       -0.001716      0.001221     -0.000688
    43   Atom       -0.003981     -0.000467      0.000214
    44   Atom       -0.002619     -0.000755      0.000814
    45   Atom       -0.002243      0.000097     -0.000259
    46   Atom       -0.001889     -0.000020     -0.000559
    47   Atom       -0.007453      0.000171     -0.007195
    48   Atom       -0.001444     -0.011339     -0.005867
    49   Atom       -0.000088     -0.002069      0.002100
    50   Atom       -0.001859     -0.001627     -0.001368
    51   Atom        0.006086     -0.003755     -0.003399
    52   Atom        0.002722      0.001712      0.002825
    53   Atom        0.008522     -0.016782     -0.001704
    54   Atom        0.114262     -0.005642     -0.007039
    55   Atom        0.001211      0.001202      0.004771
    56   Atom        0.006462      0.012194      0.000244
    57   Atom        0.014325     -0.012299     -0.007214
    58   Atom        1.319577     -0.572365     -1.534157
 --------------------------------------------------------


 ---------------------------------------------------------------------------------
              Anisotropic Spin Dipole Couplings in Principal Axis System
 ---------------------------------------------------------------------------------

       Atom             a.u.   MegaHertz   Gauss  10(-4) cm-1        Axes

              Baa    -0.0077    -1.036    -0.370    -0.346 -0.2088  0.9778 -0.0200
     1 C(13)  Bbb    -0.0050    -0.676    -0.241    -0.225  0.7500  0.1470 -0.6449
              Bcc     0.0128     1.712     0.611     0.571  0.6276  0.1497  0.7640
 
              Baa    -0.0032    -1.682    -0.600    -0.561 -0.2473  0.9493 -0.1938
     2 H(1)   Bbb    -0.0016    -0.865    -0.309    -0.288  0.7768  0.0747 -0.6253
              Bcc     0.0048     2.546     0.909     0.849  0.5791  0.3052  0.7559
 
              Baa    -0.0028    -1.489    -0.531    -0.497 -0.1282  0.9348  0.3313
     3 H(1)   Bbb    -0.0015    -0.813    -0.290    -0.271  0.7401  0.3126 -0.5954
              Bcc     0.0043     2.302     0.821     0.768  0.6601 -0.1689  0.7319
 
              Baa    -0.0228    -3.064    -1.093    -1.022  0.1984  0.9795  0.0341
     4 C(13)  Bbb    -0.0114    -1.531    -0.546    -0.511  0.9799 -0.1975 -0.0289
              Bcc     0.0342     4.595     1.640     1.533  0.0216 -0.0392  0.9990
 
              Baa    -0.0495    -6.643    -2.370    -2.216 -0.6844 -0.0480  0.7275
     5 C(13)  Bbb     0.0127     1.704     0.608     0.568  0.6179 -0.5679  0.5438
              Bcc     0.0368     4.939     1.762     1.647  0.3870  0.8217  0.4183
 
              Baa    -0.0278    -3.724    -1.329    -1.242 -0.0574  0.4188  0.9063
     6 C(13)  Bbb    -0.0234    -3.141    -1.121    -1.048 -0.1226  0.8979 -0.4227
              Bcc     0.0512     6.865     2.450     2.290  0.9908  0.1354  0.0002
 
              Baa    -0.0077    -4.120    -1.470    -1.374  0.1469  0.9846  0.0945
     7 H(1)   Bbb    -0.0064    -3.414    -1.218    -1.139  0.3603 -0.1423  0.9219
              Bcc     0.0141     7.535     2.689     2.513  0.9212 -0.1014 -0.3756
 
              Baa    -0.0060    -0.810    -0.289    -0.270 -0.1516 -0.4152  0.8970
     8 C(13)  Bbb    -0.0044    -0.584    -0.208    -0.195 -0.5273  0.8016  0.2819
              Bcc     0.0104     1.394     0.498     0.465  0.8361  0.4302  0.3404
 
              Baa    -0.0036    -0.485    -0.173    -0.162 -0.0201  0.9865 -0.1624
     9 C(13)  Bbb    -0.0020    -0.268    -0.096    -0.089 -0.5257  0.1278  0.8410
              Bcc     0.0056     0.753     0.269     0.251  0.8504  0.1023  0.5160
 
              Baa    -0.0018    -0.950    -0.339    -0.317 -0.1969  0.9786  0.0589
    10 H(1)   Bbb    -0.0014    -0.767    -0.274    -0.256 -0.4841 -0.1493  0.8622
              Bcc     0.0032     1.716     0.612     0.573  0.8526  0.1413  0.5031
 
              Baa    -0.0045    -0.609    -0.217    -0.203 -0.3786 -0.4504  0.8086
    11 C(13)  Bbb    -0.0035    -0.474    -0.169    -0.158 -0.1247  0.8905  0.4376
              Bcc     0.0081     1.083     0.387     0.361  0.9171 -0.0648  0.3934
 
              Baa    -0.0031    -1.655    -0.591    -0.552 -0.0303  0.6563  0.7539
    12 H(1)   Bbb    -0.0025    -1.333    -0.476    -0.445  0.5982  0.6162 -0.5124
              Bcc     0.0056     2.988     1.066     0.997  0.8008 -0.4354  0.4113
 
              Baa    -0.0020    -1.086    -0.388    -0.362  0.1987  0.9795  0.0340
    13 H(1)   Bbb    -0.0018    -0.974    -0.347    -0.325 -0.1321 -0.0076  0.9912
              Bcc     0.0039     2.060     0.735     0.687  0.9711 -0.2014  0.1279
 
              Baa    -0.0030    -0.398    -0.142    -0.133 -0.3443  0.9386  0.0214
    14 C(13)  Bbb    -0.0027    -0.365    -0.130    -0.122  0.1059  0.0162  0.9942
              Bcc     0.0057     0.763     0.272     0.255  0.9329  0.3446 -0.1049
 
              Baa    -0.0021    -1.098    -0.392    -0.366 -0.3735  0.8713  0.3183
    15 H(1)   Bbb    -0.0019    -1.000    -0.357    -0.334  0.3185 -0.2019  0.9262
              Bcc     0.0039     2.099     0.749     0.700  0.8713  0.4473 -0.2021
 
              Baa    -0.0016    -0.876    -0.313    -0.292  0.0098 -0.0159  0.9998
    16 H(1)   Bbb    -0.0014    -0.762    -0.272    -0.254 -0.1779  0.9839  0.0174
              Bcc     0.0031     1.638     0.585     0.547  0.9840  0.1781 -0.0069
 
              Baa    -0.0015    -0.784    -0.280    -0.261  0.2436 -0.6598  0.7108
    17 H(1)   Bbb    -0.0012    -0.659    -0.235    -0.220 -0.4236  0.5869  0.6900
              Bcc     0.0027     1.443     0.515     0.481  0.8725  0.4692  0.1365
 
              Baa    -0.0096    -1.294    -0.462    -0.432 -0.0178 -0.4727  0.8810
    18 C(13)  Bbb    -0.0079    -1.065    -0.380    -0.355 -0.5902  0.7163  0.3724
              Bcc     0.0176     2.360     0.842     0.787  0.8071  0.5133  0.2917
 
              Baa    -0.0111    -5.900    -2.105    -1.968 -0.6046  0.6625 -0.4422
    19 H(1)   Bbb    -0.0049    -2.617    -0.934    -0.873  0.7072  0.1911 -0.6807
              Bcc     0.0160     8.517     3.039     2.841  0.3664  0.7243  0.5841
 
              Baa    -0.0067    -3.601    -1.285    -1.201  0.8340 -0.5451  0.0859
    20 H(1)   Bbb    -0.0049    -2.592    -0.925    -0.865 -0.0456  0.0870  0.9952
              Bcc     0.0116     6.193     2.210     2.066  0.5499  0.8339 -0.0477
 
              Baa    -0.0032    -1.687    -0.602    -0.563 -0.4549  0.6396 -0.6197
    21 H(1)   Bbb    -0.0023    -1.230    -0.439    -0.410  0.7204 -0.1448 -0.6783
              Bcc     0.0055     2.917     1.041     0.973  0.5236  0.7550  0.3949
 
              Baa    -0.0086     0.620     0.221     0.207  0.4283  0.9003 -0.0778
    22 O(17)  Bbb    -0.0022     0.161     0.057     0.054  0.8932 -0.4088  0.1872
              Bcc     0.0108    -0.780    -0.278    -0.260 -0.1367  0.1496  0.9792
 
              Baa    -0.0173    -9.251    -3.301    -3.086  0.3691  0.6559  0.6584
    23 H(1)   Bbb    -0.0074    -3.922    -1.400    -1.308 -0.2023 -0.6348  0.7458
              Bcc     0.0247    13.173     4.701     4.394  0.9071 -0.4085 -0.1016
 
              Baa    -0.0136    -7.283    -2.599    -2.429 -0.2633  0.9610 -0.0848
    24 H(1)   Bbb    -0.0023    -1.240    -0.442    -0.414  0.7880  0.2649  0.5558
              Bcc     0.0160     8.523     3.041     2.843 -0.5566 -0.0795  0.8270
 
              Baa    -0.0830   -11.141    -3.975    -3.716  0.5437 -0.1294  0.8293
    25 C(13)  Bbb    -0.0792   -10.624    -3.791    -3.544  0.8390  0.1088 -0.5331
              Bcc     0.1622    21.765     7.766     7.260 -0.0212  0.9856  0.1677
 
              Baa    -0.0153    -8.180    -2.919    -2.729  0.1810 -0.0582  0.9817
    26 H(1)   Bbb    -0.0036    -1.905    -0.680    -0.636  0.8145 -0.5507 -0.1829
              Bcc     0.0189    10.085     3.599     3.364  0.5513  0.8327 -0.0523
 
              Baa    -0.0113    -6.033    -2.153    -2.012  0.7830  0.2369 -0.5751
    27 H(1)   Bbb    -0.0055    -2.922    -1.043    -0.975  0.2996  0.6666  0.6825
              Bcc     0.0168     8.956     3.196     2.987 -0.5451  0.7067 -0.4510
 
              Baa    -0.0158    -8.414    -3.002    -2.807  0.9461  0.2831  0.1573
    28 H(1)   Bbb    -0.0065    -3.462    -1.235    -1.155  0.0901 -0.6967  0.7117
              Bcc     0.0223    11.877     4.238     3.962 -0.3111  0.6591  0.6847
 
              Baa    -1.5754   113.998    40.677    38.026  0.5400 -0.5364  0.6485
    29 O(17)  Bbb    -1.5652   113.256    40.413    37.778  0.7683 -0.0004 -0.6401
              Bcc     3.1406  -227.254   -81.090   -75.804  0.3436  0.8439  0.4119
 
              Baa    -0.0088    -1.179    -0.421    -0.393 -0.0148  0.8726  0.4882
    30 C(13)  Bbb    -0.0031    -0.412    -0.147    -0.137  0.9456  0.1709 -0.2768
              Bcc     0.0119     1.591     0.568     0.531  0.3250 -0.4575  0.8277
 
              Baa    -0.0067    -3.588    -1.280    -1.197  0.0464  0.8963  0.4409
    31 H(1)   Bbb    -0.0013    -0.677    -0.242    -0.226 -0.5066 -0.3593  0.7837
              Bcc     0.0080     4.264     1.522     1.422  0.8609 -0.2597  0.4375
 
              Baa    -0.0034    -1.794    -0.640    -0.598 -0.2515  0.9453  0.2076
    32 H(1)   Bbb    -0.0013    -0.671    -0.239    -0.224  0.7105  0.3259 -0.6237
              Bcc     0.0046     2.465     0.880     0.822  0.6573  0.0094  0.7536
 
              Baa    -0.0282    -3.779    -1.349    -1.261 -0.3230  0.9464 -0.0079
    33 C(13)  Bbb    -0.0141    -1.890    -0.674    -0.630  0.9282  0.3184  0.1925
              Bcc     0.0422     5.669     2.023     1.891 -0.1846 -0.0549  0.9813
 
              Baa    -0.0520    -6.975    -2.489    -2.326  0.6234 -0.4900 -0.6093
    34 C(13)  Bbb     0.0121     1.625     0.580     0.542  0.7254  0.0718  0.6845
              Bcc     0.0399     5.350     1.909     1.785  0.2917  0.8688 -0.4002
 
              Baa    -0.0236    -3.170    -1.131    -1.058 -0.3449 -0.1930  0.9186
    35 C(13)  Bbb    -0.0200    -2.679    -0.956    -0.894  0.6027  0.7047  0.3744
              Bcc     0.0436     5.850     2.087     1.951  0.7196 -0.6827  0.1267
 
              Baa    -0.0073    -3.911    -1.396    -1.305  0.4684  0.8508  0.2383
    36 H(1)   Bbb    -0.0065    -3.452    -1.232    -1.151  0.0972 -0.3177  0.9432
              Bcc     0.0138     7.363     2.627     2.456  0.8782 -0.4186 -0.2315
 
              Baa    -0.0069    -0.922    -0.329    -0.308  0.2249  0.4959  0.8387
    37 C(13)  Bbb    -0.0028    -0.375    -0.134    -0.125  0.8885  0.2489 -0.3854
              Bcc     0.0097     1.297     0.463     0.433 -0.3999  0.8319 -0.3846
 
              Baa    -0.0041    -0.551    -0.197    -0.184  0.2754  0.8484  0.4521
    38 C(13)  Bbb    -0.0011    -0.146    -0.052    -0.049 -0.6974 -0.1474  0.7013
              Bcc     0.0052     0.698     0.249     0.233  0.6616 -0.5085  0.5511
 
              Baa    -0.0022    -1.149    -0.410    -0.383  0.2108  0.8079  0.5504
    39 H(1)   Bbb    -0.0012    -0.664    -0.237    -0.222  0.7008  0.2677 -0.6613
              Bcc     0.0034     1.813     0.647     0.605  0.6815 -0.5251  0.5097
 
              Baa    -0.0047    -0.627    -0.224    -0.209 -0.1190  0.6234  0.7728
    40 C(13)  Bbb    -0.0023    -0.307    -0.110    -0.102  0.6569  0.6331 -0.4095
              Bcc     0.0070     0.934     0.333     0.312  0.7445 -0.4589  0.4848
 
              Baa    -0.0031    -1.628    -0.581    -0.543 -0.3154  0.7758  0.5465
    41 H(1)   Bbb    -0.0024    -1.280    -0.457    -0.427 -0.4513 -0.6292  0.6328
              Bcc     0.0055     2.908     1.038     0.970  0.8348 -0.0470  0.5486
 
              Baa    -0.0021    -1.136    -0.406    -0.379  0.1341  0.8011  0.5832
    42 H(1)   Bbb    -0.0017    -0.885    -0.316    -0.295 -0.4008 -0.4944  0.7713
              Bcc     0.0038     2.022     0.721     0.674  0.9063 -0.3372  0.2547
 
              Baa    -0.0030    -0.396    -0.141    -0.132  0.5883  0.4244  0.6883
    43 C(13)  Bbb    -0.0025    -0.334    -0.119    -0.112 -0.5110 -0.4645  0.7232
              Bcc     0.0054     0.731     0.261     0.244 -0.6267  0.7772  0.0564
 
              Baa    -0.0022    -1.151    -0.411    -0.384  0.6671  0.2837  0.6889
    44 H(1)   Bbb    -0.0018    -0.956    -0.341    -0.319 -0.5104 -0.4995  0.7000
              Bcc     0.0039     2.107     0.752     0.703 -0.5426  0.8186  0.1884
 
              Baa    -0.0017    -0.922    -0.329    -0.308  0.2354  0.3408  0.9102
    45 H(1)   Bbb    -0.0014    -0.735    -0.262    -0.245  0.6145  0.6734 -0.4110
              Bcc     0.0031     1.657     0.591     0.553  0.7530 -0.6560  0.0509
 
              Baa    -0.0017    -0.933    -0.333    -0.311  0.4606  0.4013  0.7917
    46 H(1)   Bbb    -0.0011    -0.574    -0.205    -0.191  0.7021  0.3810 -0.6016
              Bcc     0.0028     1.507     0.538     0.503 -0.5430  0.8329 -0.1063
 
              Baa    -0.0102    -1.366    -0.488    -0.456  0.5445  0.4563  0.7038
    47 C(13)  Bbb    -0.0050    -0.674    -0.241    -0.225  0.7650  0.0740 -0.6398
              Bcc     0.0152     2.041     0.728     0.681 -0.3440  0.8868 -0.3087
 
              Baa    -0.0141    -7.528    -2.686    -2.511  0.6402  0.3104  0.7027
    48 H(1)   Bbb     0.0027     1.424     0.508     0.475 -0.4694  0.8822  0.0380
              Bcc     0.0114     6.105     2.178     2.036 -0.6081 -0.3542  0.7105
 
              Baa    -0.0078    -4.159    -1.484    -1.387  0.8380 -0.0572  0.5427
    49 H(1)   Bbb    -0.0033    -1.780    -0.635    -0.594 -0.5453 -0.1262  0.8287
              Bcc     0.0111     5.939     2.119     1.981 -0.0211  0.9904  0.1369
 
              Baa    -0.0046    -2.429    -0.867    -0.810  0.5766  0.2359  0.7822
    50 H(1)   Bbb    -0.0006    -0.318    -0.113    -0.106  0.7815  0.1202 -0.6123
              Bcc     0.0051     2.747     0.980     0.916 -0.2385  0.9643 -0.1151
 
              Baa    -0.0120     0.867     0.309     0.289 -0.5476  0.8360  0.0345
    51 O(17)  Bbb    -0.0010     0.069     0.025     0.023  0.7772  0.4930  0.3910
              Bcc     0.0129    -0.937    -0.334    -0.312 -0.3099 -0.2409  0.9198
 
              Baa    -0.0043    -2.311    -0.825    -0.771 -0.4993  0.8376 -0.2218
    52 H(1)   Bbb    -0.0009    -0.480    -0.171    -0.160  0.7416  0.2808 -0.6092
              Bcc     0.0052     2.791     0.996     0.931  0.4480  0.4687  0.7613
 
              Baa    -0.0199   -10.622    -3.790    -3.543 -0.3616  0.9177 -0.1643
    53 H(1)   Bbb    -0.0066    -3.518    -1.255    -1.173  0.5789  0.3592  0.7320
              Bcc     0.0265    14.140     5.046     4.717  0.7308  0.1696 -0.6612
 
              Baa    -0.0818   -10.973    -3.915    -3.660  0.7778 -0.5308  0.3366
    54 C(13)  Bbb    -0.0800   -10.731    -3.829    -3.579 -0.2555  0.2223  0.9409
              Bcc     0.1617    21.703     7.744     7.240  0.5743  0.8178 -0.0372
 
              Baa    -0.0151    -8.045    -2.871    -2.683 -0.1049 -0.1319  0.9857
    55 H(1)   Bbb    -0.0053    -2.808    -1.002    -0.937  0.9931 -0.0669  0.0967
              Bcc     0.0203    10.853     3.873     3.620  0.0532  0.9890  0.1380
 
              Baa    -0.0124    -6.603    -2.356    -2.203 -0.5664  0.5055  0.6509
    56 H(1)   Bbb    -0.0048    -2.539    -0.906    -0.847  0.1095  0.8290 -0.5485
              Bcc     0.0171     9.142     3.262     3.050  0.8169  0.2394  0.5248
 
              Baa    -0.0170    -9.089    -3.243    -3.032 -0.5866  0.8069 -0.0691
    57 H(1)   Bbb    -0.0067    -3.555    -1.268    -1.186  0.4280  0.3814  0.8194
              Bcc     0.0237    12.644     4.512     4.218  0.6875  0.4511 -0.5691
 
              Baa    -1.5756   114.013    40.683    38.031  0.4593  0.2021  0.8650
    58 O(17)  Bbb    -1.5664   113.343    40.444    37.807  0.8277 -0.4510 -0.3341
              Bcc     3.1420  -227.355   -81.126   -75.838  0.3226  0.8693 -0.3744
 

 ---------------------------------------------------------------------------------

 Calling FoFJK, ICntrl=      2127 FMM=F ISym2X=0 I1Cent= 0 IOpClX= 1 NMat=1 NMatS=1 NMatT=0.
 ***** Axes restored to original set *****
 -------------------------------------------------------------------
 Center     Atomic                   Forces (Hartrees/Bohr)
 Number     Number              X              Y              Z
 -------------------------------------------------------------------
      1        6          -0.000044981    0.000319811   -0.000607342
      2        1          -0.000124827   -0.000438036    0.000362030
      3        1           0.000193191    0.000285925    0.000463500
      4        6           0.000219942   -0.000398092   -0.000442540
      5        6          -0.000064687   -0.000143586    0.000056109
      6        6          -0.000204882    0.000084659    0.000267510
      7        1           0.000229880   -0.000004387   -0.000386554
      8        6          -0.000159033    0.000319632    0.000183056
      9        6          -0.000167100    0.000054534   -0.000381876
     10        1           0.000414537   -0.000131973    0.000299704
     11        6          -0.000450008   -0.000608372    0.000002874
     12        1          -0.000090880    0.000425335    0.000218574
     13        1           0.000540624    0.000172869   -0.000136725
     14        6          -0.000746801    0.000288023    0.000310882
     15        1          -0.000009309   -0.000272155   -0.000627402
     16        1           0.000525106    0.000329585   -0.000099031
     17        1           0.000323509   -0.000505358    0.000329599
     18        6           0.000503938    0.000550879   -0.000102699
     19        1          -0.000433029    0.000008008    0.000238126
     20        1          -0.000176223   -0.000305726   -0.000599222
     21        1           0.000179547   -0.000569173    0.000401474
     22        8           0.002584704    0.000305070    0.000246198
     23        1          -0.002970747   -0.000151145   -0.000090148
     24        1          -0.000161242    0.000104675    0.000267225
     25        6           0.000073888   -0.000761399    0.000554067
     26        1          -0.000398851    0.000321925   -0.000050401
     27        1           0.000241548    0.000531084    0.000004075
     28        1           0.000170599    0.000198184   -0.000599111
     29        8           0.000206863    0.000068516   -0.000113774
     30        6          -0.000216604    0.000167417    0.000498456
     31        1           0.000359271   -0.000267937   -0.000267623
     32        1          -0.000242384    0.000080731   -0.000574349
     33        6          -0.000039265   -0.000234417    0.000334019
     34        6           0.000007840   -0.000222190    0.000031136
     35        6           0.000189607    0.000211034   -0.000253094
     36        1          -0.000260170   -0.000117510    0.000357237
     37        6          -0.000027641    0.000316688   -0.000200195
     38        6           0.000021539    0.000151181    0.000405150
     39        1          -0.000197044   -0.000334301   -0.000325128
     40        6           0.000731876   -0.000292407    0.000153533
     41        1          -0.000146507    0.000426375   -0.000264805
     42        1          -0.000545279   -0.000179598    0.000043992
     43        6           0.000505425    0.000649222   -0.000253059
     44        1           0.000070329   -0.000206040    0.000642150
     45        1          -0.000618016   -0.000026517    0.000013040
     46        1           0.000068586   -0.000602843   -0.000315187
     47        6          -0.000686497    0.000214021   -0.000080285
     48        1           0.000208180    0.000103440   -0.000094940
     49        1           0.000230781   -0.000078176    0.000639393
     50        1           0.000225581   -0.000637462   -0.000297855
     51        8           0.003506255   -0.000437148    0.001374511
     52        1          -0.003194839    0.000529871   -0.001266694
     53        1          -0.000148010    0.000379103   -0.000335553
     54        6           0.000461461   -0.000717378   -0.000421136
     55        1           0.000260619    0.000518350    0.000039552
     56        1          -0.000500811    0.000303562   -0.000167051
     57        1          -0.000255199    0.000115938    0.000605794
     58        8           0.000025641    0.000107676    0.000010816
 -------------------------------------------------------------------
 Cartesian Forces:  Max     0.003506255 RMS     0.000593055

 GradGradGradGradGradGradGradGradGradGradGradGradGradGradGradGradGradGrad
 Berny optimization.
 FormGI is forming the generalized inverse of G from B-inverse, IUseBI=4.
 Internal  Forces:  Max     0.003476184 RMS     0.000318949
 Search for a local minimum.
 Step number   1 out of a maximum of  348
 All quantities printed in internal units (Hartrees-Bohrs-Radians)
 Mixed Optimization -- En-DIIS/RFO-DIIS
 Second derivative matrix not updated -- first step.
 ITU=  0
     Eigenvalues ---    0.00230   0.00230   0.00230   0.00249   0.00251
     Eigenvalues ---    0.00332   0.00334   0.00407   0.00411   0.00871
     Eigenvalues ---    0.00873   0.01415   0.01458   0.01500   0.01513
     Eigenvalues ---    0.01517   0.02038   0.02137   0.02201   0.02740
     Eigenvalues ---    0.02753   0.02777   0.02829   0.02907   0.02910
     Eigenvalues ---    0.03108   0.03114   0.03423   0.03432   0.03472
     Eigenvalues ---    0.03615   0.03928   0.04052   0.04422   0.04456
     Eigenvalues ---    0.04624   0.04692   0.04710   0.04809   0.04841
     Eigenvalues ---    0.05148   0.05200   0.05251   0.05267   0.05286
     Eigenvalues ---    0.05301   0.05513   0.05563   0.05609   0.05626
     Eigenvalues ---    0.05646   0.05648   0.05667   0.05676   0.05806
     Eigenvalues ---    0.05814   0.05821   0.05843   0.06261   0.06427
     Eigenvalues ---    0.06714   0.06731   0.07013   0.07014   0.07194
     Eigenvalues ---    0.07420   0.07455   0.07566   0.08550   0.08558
     Eigenvalues ---    0.08701   0.08719   0.09325   0.09331   0.09770
     Eigenvalues ---    0.09815   0.10306   0.10322   0.11968   0.12005
     Eigenvalues ---    0.12603   0.13192   0.16000   0.16000   0.16000
     Eigenvalues ---    0.16000   0.16000   0.16000   0.16000   0.16000
     Eigenvalues ---    0.16000   0.16000   0.16000   0.16000   0.16000
     Eigenvalues ---    0.16000   0.16000   0.16000   0.16000   0.16000
     Eigenvalues ---    0.16000   0.16000   0.16000   0.16931   0.16948
     Eigenvalues ---    0.18758   0.19129   0.20901   0.20942   0.21660
     Eigenvalues ---    0.21843   0.23570   0.23745   0.24702   0.24796
     Eigenvalues ---    0.25000   0.25458   0.25609   0.26968   0.26979
     Eigenvalues ---    0.27130   0.27140   0.27592   0.27629   0.29160
     Eigenvalues ---    0.29164   0.29168   0.29182   0.29689   0.29717
     Eigenvalues ---    0.33893   0.33947   0.33989   0.33998   0.34008
     Eigenvalues ---    0.34024   0.34049   0.34054   0.34055   0.34055
     Eigenvalues ---    0.34056   0.34090   0.34123   0.34139   0.34150
     Eigenvalues ---    0.34194   0.34202   0.34226   0.34226   0.34321
     Eigenvalues ---    0.34334   0.34366   0.34450   0.34472   0.34498
     Eigenvalues ---    0.34539   0.34608   0.34613   0.34657   0.34717
     Eigenvalues ---    0.34796   0.34881   0.42813   0.43295   0.50250
     Eigenvalues ---    0.50468   0.53219   0.54344
 RFO step:  Lambda=-1.89663760D-04 EMin= 2.30000000D-03
 Linear search not attempted -- first point.
 Iteration  1 RMS(Cart)=  0.06446152 RMS(Int)=  0.00045623
 Iteration  2 RMS(Cart)=  0.00103918 RMS(Int)=  0.00000070
 Iteration  3 RMS(Cart)=  0.00000037 RMS(Int)=  0.00000068
 Variable       Old X    -DE/DX   Delta X   Delta X   Delta X     New X
                                 (Linear)    (Quad)   (Total)
    R1        2.07236  -0.00058   0.00000  -0.00169  -0.00169   2.07067
    R2        2.06950  -0.00055   0.00000  -0.00160  -0.00160   2.06790
    R3        2.93835  -0.00027   0.00000  -0.00120  -0.00120   2.93715
    R4        2.88596  -0.00018   0.00000  -0.00066  -0.00066   2.88530
    R5        3.00221  -0.00030   0.00000  -0.00139  -0.00139   3.00082
    R6        2.67307  -0.00036   0.00000  -0.00084  -0.00084   2.67224
    R7        2.07004  -0.00005   0.00000  -0.00015  -0.00015   2.06988
    R8        2.91426  -0.00011   0.00000  -0.00029  -0.00029   2.91397
    R9        2.94451  -0.00028   0.00000  -0.00104  -0.00104   2.94347
   R10        2.59396   0.00010   0.00000   0.00020   0.00020   2.59416
   R11        2.07097  -0.00042   0.00000  -0.00124  -0.00124   2.06973
   R12        2.94961  -0.00014   0.00000  -0.00038  -0.00038   2.94923
   R13        2.92423   0.00000   0.00000  -0.00021  -0.00021   2.92401
   R14        2.94569  -0.00005   0.00000   0.00005   0.00005   2.94574
   R15        2.89653  -0.00017   0.00000  -0.00058  -0.00058   2.89595
   R16        2.88588  -0.00019   0.00000  -0.00063  -0.00063   2.88524
   R17        2.07239  -0.00053   0.00000  -0.00155  -0.00155   2.07084
   R18        2.91914   0.00007   0.00000   0.00037   0.00037   2.91950
   R19        2.06951  -0.00048   0.00000  -0.00140  -0.00140   2.06811
   R20        2.06317  -0.00057   0.00000  -0.00164  -0.00164   2.06152
   R21        2.07289  -0.00068   0.00000  -0.00199  -0.00199   2.07090
   R22        2.06770  -0.00061   0.00000  -0.00178  -0.00178   2.06592
   R23        2.07317  -0.00068   0.00000  -0.00199  -0.00199   2.07118
   R24        2.06578  -0.00048   0.00000  -0.00139  -0.00139   2.06439
   R25        2.07179  -0.00069   0.00000  -0.00202  -0.00202   2.06976
   R26        2.07419  -0.00071   0.00000  -0.00210  -0.00210   2.07209
   R27        1.83450  -0.00318   0.00000  -0.00598  -0.00598   1.82852
   R28        3.69909  -0.00022   0.00000  -0.00470  -0.00470   3.69439
   R29        2.06137  -0.00046   0.00000  -0.00132  -0.00132   2.06005
   R30        2.06308  -0.00048   0.00000  -0.00139  -0.00139   2.06169
   R31        2.06540  -0.00063   0.00000  -0.00183  -0.00183   2.06358
   R32        2.06991  -0.00051   0.00000  -0.00150  -0.00150   2.06841
   R33        2.07511  -0.00059   0.00000  -0.00173  -0.00173   2.07337
   R34        2.94133  -0.00043   0.00000  -0.00155  -0.00155   2.93978
   R35        2.88765  -0.00023   0.00000  -0.00097  -0.00097   2.88667
   R36        2.99781  -0.00015   0.00000  -0.00031  -0.00031   2.99750
   R37        2.67901  -0.00003   0.00000  -0.00008  -0.00008   2.67893
   R38        2.05869   0.00025   0.00000   0.00073   0.00073   2.05942
   R39        2.90788  -0.00023   0.00000  -0.00063  -0.00063   2.90725
   R40        2.94425  -0.00022   0.00000  -0.00082  -0.00082   2.94343
   R41        2.59614  -0.00013   0.00000  -0.00026  -0.00026   2.59588
   R42        2.07077  -0.00043   0.00000  -0.00126  -0.00126   2.06951
   R43        2.95338  -0.00017   0.00000  -0.00052  -0.00052   2.95286
   R44        2.92393   0.00000   0.00000  -0.00035  -0.00035   2.92358
   R45        2.94718  -0.00011   0.00000  -0.00024  -0.00024   2.94694
   R46        2.89626  -0.00016   0.00000  -0.00054  -0.00054   2.89572
   R47        2.88530  -0.00009   0.00000  -0.00031  -0.00031   2.88499
   R48        2.07123  -0.00050   0.00000  -0.00148  -0.00148   2.06975
   R49        2.91816   0.00012   0.00000   0.00030   0.00030   2.91846
   R50        2.07348  -0.00052   0.00000  -0.00152  -0.00152   2.07196
   R51        2.06235  -0.00056   0.00000  -0.00163  -0.00163   2.06072
   R52        2.07238  -0.00067   0.00000  -0.00197  -0.00197   2.07041
   R53        2.06791  -0.00060   0.00000  -0.00176  -0.00176   2.06615
   R54        2.07237  -0.00068   0.00000  -0.00198  -0.00198   2.07039
   R55        2.06429  -0.00024   0.00000  -0.00069  -0.00069   2.06360
   R56        2.07248  -0.00068   0.00000  -0.00199  -0.00199   2.07049
   R57        2.07334  -0.00073   0.00000  -0.00216  -0.00216   2.07118
   R58        1.82419  -0.00348   0.00000  -0.00639  -0.00639   1.81780
   R59        2.06008  -0.00056   0.00000  -0.00160  -0.00160   2.05848
   R60        2.06717  -0.00055   0.00000  -0.00159  -0.00159   2.06558
   R61        2.06498  -0.00065   0.00000  -0.00187  -0.00187   2.06310
    A1        1.86557   0.00004   0.00000   0.00110   0.00110   1.86667
    A2        1.90598   0.00003   0.00000   0.00002   0.00002   1.90600
    A3        1.92592   0.00000   0.00000   0.00035   0.00035   1.92627
    A4        1.86275  -0.00010   0.00000  -0.00138  -0.00138   1.86137
    A5        1.90333   0.00012   0.00000   0.00069   0.00069   1.90403
    A6        1.99496  -0.00008   0.00000  -0.00071  -0.00071   1.99425
    A7        1.98950   0.00018   0.00000   0.00082   0.00082   1.99032
    A8        1.89381  -0.00001   0.00000   0.00128   0.00127   1.89509
    A9        1.89508   0.00003   0.00000   0.00015   0.00015   1.89523
   A10        1.97498  -0.00005   0.00000   0.00054   0.00054   1.97552
   A11        1.81973  -0.00029   0.00000  -0.00430  -0.00430   1.81544
   A12        1.88563   0.00011   0.00000   0.00133   0.00133   1.88696
   A13        1.95524  -0.00005   0.00000   0.00004   0.00004   1.95528
   A14        1.95089  -0.00007   0.00000  -0.00058  -0.00059   1.95030
   A15        1.93222  -0.00008   0.00000  -0.00162  -0.00162   1.93060
   A16        1.90310   0.00015   0.00000   0.00168   0.00168   1.90478
   A17        1.93027   0.00007   0.00000   0.00063   0.00063   1.93090
   A18        1.78504  -0.00001   0.00000  -0.00011  -0.00011   1.78493
   A19        1.91663  -0.00001   0.00000  -0.00092  -0.00092   1.91571
   A20        1.95222  -0.00007   0.00000  -0.00094  -0.00094   1.95128
   A21        1.90524   0.00000   0.00000   0.00030   0.00030   1.90554
   A22        2.04366   0.00005   0.00000   0.00076   0.00076   2.04442
   A23        2.08110   0.00002   0.00000   0.00081   0.00081   2.08191
   A24        1.53707   0.00001   0.00000   0.00016   0.00016   1.53723
   A25        1.48720   0.00006   0.00000   0.00001   0.00000   1.48720
   A26        1.94042  -0.00004   0.00000   0.00027   0.00027   1.94069
   A27        2.08856  -0.00011   0.00000  -0.00152  -0.00152   2.08704
   A28        1.95532  -0.00005   0.00000  -0.00024  -0.00024   1.95508
   A29        2.08215  -0.00008   0.00000  -0.00064  -0.00064   2.08151
   A30        1.88532   0.00018   0.00000   0.00169   0.00169   1.88701
   A31        1.95127  -0.00006   0.00000  -0.00050  -0.00050   1.95078
   A32        1.94153  -0.00003   0.00000  -0.00048  -0.00048   1.94105
   A33        1.88218   0.00007   0.00000   0.00127   0.00127   1.88344
   A34        2.04591   0.00005   0.00000  -0.00013  -0.00013   2.04578
   A35        1.54004  -0.00005   0.00000  -0.00018  -0.00018   1.53986
   A36        2.06725   0.00003   0.00000   0.00019   0.00019   2.06744
   A37        1.50361  -0.00002   0.00000  -0.00015  -0.00015   1.50346
   A38        2.05414  -0.00003   0.00000  -0.00041  -0.00041   2.05373
   A39        1.97039  -0.00002   0.00000  -0.00068  -0.00068   1.96970
   A40        2.02931   0.00000   0.00000   0.00073   0.00073   2.03004
   A41        1.99189   0.00001   0.00000  -0.00052  -0.00052   1.99136
   A42        1.89376   0.00005   0.00000   0.00075   0.00075   1.89451
   A43        1.92585  -0.00008   0.00000  -0.00048  -0.00048   1.92537
   A44        1.97387  -0.00016   0.00000  -0.00103  -0.00103   1.97284
   A45        1.92435  -0.00009   0.00000  -0.00055  -0.00055   1.92380
   A46        1.87823   0.00013   0.00000   0.00076   0.00076   1.87900
   A47        1.88158   0.00010   0.00000   0.00067   0.00067   1.88224
   A48        1.87677   0.00013   0.00000   0.00077   0.00077   1.87754
   A49        1.98889  -0.00010   0.00000  -0.00060  -0.00060   1.98829
   A50        1.92446  -0.00010   0.00000  -0.00075  -0.00075   1.92371
   A51        1.92098  -0.00007   0.00000  -0.00034  -0.00034   1.92065
   A52        1.86979   0.00008   0.00000   0.00029   0.00029   1.87008
   A53        1.87309   0.00012   0.00000   0.00105   0.00105   1.87414
   A54        1.88276   0.00008   0.00000   0.00046   0.00046   1.88322
   A55        1.87582  -0.00143   0.00000  -0.00892  -0.00892   1.86691
   A56        2.75946  -0.00073   0.00000  -0.00292  -0.00292   2.75653
   A57        1.94872  -0.00026   0.00000  -0.00192  -0.00192   1.94680
   A58        1.89024  -0.00035   0.00000  -0.00223  -0.00223   1.88801
   A59        1.90631  -0.00010   0.00000  -0.00036  -0.00036   1.90595
   A60        1.88811   0.00025   0.00000   0.00096   0.00095   1.88907
   A61        1.90909   0.00019   0.00000   0.00122   0.00122   1.91031
   A62        1.92125   0.00029   0.00000   0.00238   0.00238   1.92363
   A63        1.85428   0.00006   0.00000   0.00124   0.00124   1.85552
   A64        1.89248  -0.00002   0.00000  -0.00036  -0.00036   1.89212
   A65        1.93535  -0.00002   0.00000   0.00019   0.00019   1.93554
   A66        1.89144  -0.00013   0.00000  -0.00152  -0.00152   1.88993
   A67        1.89397   0.00012   0.00000   0.00084   0.00084   1.89481
   A68        1.99096  -0.00001   0.00000  -0.00031  -0.00031   1.99065
   A69        1.99280   0.00010   0.00000   0.00030   0.00030   1.99310
   A70        1.95459  -0.00016   0.00000  -0.00107  -0.00107   1.95353
   A71        1.88006  -0.00002   0.00000  -0.00046  -0.00046   1.87960
   A72        1.98366   0.00005   0.00000   0.00017   0.00017   1.98383
   A73        1.82883  -0.00019   0.00000  -0.00251  -0.00251   1.82632
   A74        1.80569   0.00022   0.00000   0.00379   0.00379   1.80949
   A75        1.95609   0.00000   0.00000   0.00010   0.00010   1.95619
   A76        1.95664   0.00000   0.00000   0.00034   0.00034   1.95699
   A77        1.92652  -0.00016   0.00000  -0.00246  -0.00246   1.92405
   A78        1.91460   0.00002   0.00000   0.00120   0.00120   1.91580
   A79        1.93410  -0.00002   0.00000  -0.00116  -0.00117   1.93293
   A80        1.76757   0.00017   0.00000   0.00213   0.00213   1.76970
   A81        1.91955   0.00001   0.00000  -0.00072  -0.00072   1.91883
   A82        1.95204  -0.00016   0.00000  -0.00257  -0.00257   1.94947
   A83        1.90622   0.00001   0.00000   0.00069   0.00070   1.90692
   A84        2.04378   0.00008   0.00000   0.00090   0.00090   2.04468
   A85        2.07882   0.00003   0.00000   0.00105   0.00105   2.07986
   A86        1.53446   0.00002   0.00000   0.00077   0.00077   1.53523
   A87        1.48802   0.00009   0.00000  -0.00001  -0.00001   1.48801
   A88        1.93618  -0.00009   0.00000   0.00044   0.00044   1.93663
   A89        2.08888  -0.00011   0.00000  -0.00191  -0.00191   2.08696
   A90        1.95748  -0.00006   0.00000   0.00013   0.00013   1.95761
   A91        2.07876  -0.00013   0.00000  -0.00155  -0.00155   2.07721
   A92        1.88874   0.00024   0.00000   0.00233   0.00233   1.89107
   A93        1.94893  -0.00014   0.00000  -0.00182  -0.00182   1.94712
   A94        1.94105  -0.00002   0.00000  -0.00019  -0.00019   1.94086
   A95        1.88533   0.00010   0.00000   0.00126   0.00126   1.88659
   A96        2.04731   0.00008   0.00000   0.00013   0.00013   2.04744
   A97        1.53840  -0.00004   0.00000   0.00046   0.00047   1.53887
   A98        2.06709   0.00002   0.00000   0.00026   0.00026   2.06735
   A99        1.50652  -0.00004   0.00000  -0.00023  -0.00023   1.50629
   A100       2.05746  -0.00003   0.00000  -0.00036  -0.00036   2.05709
   A101       1.97094  -0.00001   0.00000  -0.00066  -0.00066   1.97028
   A102       2.03511   0.00000   0.00000   0.00066   0.00066   2.03577
   A103       1.99279   0.00002   0.00000  -0.00041  -0.00041   1.99238
   A104       1.88357   0.00004   0.00000   0.00073   0.00073   1.88430
   A105       1.92320  -0.00008   0.00000  -0.00048  -0.00048   1.92271
   A106       1.97692  -0.00016   0.00000  -0.00100  -0.00100   1.97592
   A107       1.92361  -0.00009   0.00000  -0.00055  -0.00055   1.92305
   A108       1.87791   0.00013   0.00000   0.00077   0.00077   1.87869
   A109       1.88133   0.00009   0.00000   0.00064   0.00064   1.88197
   A110       1.87764   0.00013   0.00000   0.00075   0.00075   1.87839
   A111       1.99085  -0.00006   0.00000  -0.00035  -0.00035   1.99050
   A112       1.92418  -0.00011   0.00000  -0.00075  -0.00075   1.92343
   A113       1.92082  -0.00007   0.00000  -0.00040  -0.00040   1.92042
   A114       1.88125   0.00008   0.00000   0.00043   0.00043   1.88168
   A115       1.86134   0.00009   0.00000   0.00067   0.00067   1.86201
   A116       1.88128   0.00009   0.00000   0.00050   0.00050   1.88178
   A117       1.91078   0.00017   0.00000   0.00104   0.00104   1.91182
   A118       1.93055  -0.00014   0.00000  -0.00090  -0.00090   1.92965
   A119       1.89832  -0.00034   0.00000  -0.00229  -0.00229   1.89603
   A120       1.91087  -0.00013   0.00000  -0.00065  -0.00065   1.91022
   A121       1.90340   0.00020   0.00000   0.00089   0.00089   1.90429
   A122       1.92354   0.00019   0.00000   0.00151   0.00151   1.92506
   A123       1.89663   0.00023   0.00000   0.00143   0.00143   1.89806
   A124       2.17277  -0.00087   0.00000  -0.00542  -0.00542   2.16735
    D1        2.16535  -0.00010   0.00000  -0.00150  -0.00150   2.16385
    D2       -1.89992  -0.00002   0.00000   0.00088   0.00088  -1.89904
    D3        0.14552   0.00013   0.00000   0.00325   0.00325   0.14878
    D4       -2.10706  -0.00009   0.00000  -0.00093  -0.00093  -2.10799
    D5        0.11086  -0.00002   0.00000   0.00145   0.00145   0.11231
    D6        2.15631   0.00013   0.00000   0.00383   0.00382   2.16013
    D7       -0.00139  -0.00006   0.00000  -0.00146  -0.00147  -0.00286
    D8        2.21652   0.00001   0.00000   0.00092   0.00092   2.21744
    D9       -2.02122   0.00016   0.00000   0.00329   0.00329  -2.01793
   D10       -1.33102   0.00004   0.00000   0.00140   0.00140  -1.32962
   D11        0.99308   0.00002   0.00000   0.00033   0.00033   0.99341
   D12       -2.99589   0.00009   0.00000   0.00123   0.00123  -2.99466
   D13        2.90799  -0.00008   0.00000  -0.00055  -0.00055   2.90744
   D14       -1.05110  -0.00010   0.00000  -0.00162  -0.00162  -1.05272
   D15        1.24312  -0.00003   0.00000  -0.00072  -0.00072   1.24240
   D16        0.82502   0.00002   0.00000   0.00118   0.00118   0.82620
   D17       -3.13406   0.00000   0.00000   0.00011   0.00011  -3.13395
   D18       -0.83985   0.00007   0.00000   0.00101   0.00101  -0.83883
   D19        0.01419   0.00003   0.00000   0.00114   0.00114   0.01532
   D20        2.15612   0.00014   0.00000   0.00293   0.00292   2.15905
   D21       -2.14934   0.00003   0.00000   0.00149   0.00149  -2.14785
   D22       -2.16097  -0.00008   0.00000  -0.00175  -0.00175  -2.16272
   D23       -0.01904   0.00003   0.00000   0.00004   0.00004  -0.01900
   D24        1.95869  -0.00007   0.00000  -0.00140  -0.00140   1.95729
   D25        2.07765  -0.00002   0.00000  -0.00100  -0.00100   2.07665
   D26       -2.06360   0.00009   0.00000   0.00079   0.00079  -2.06281
   D27       -0.08587  -0.00001   0.00000  -0.00065  -0.00065  -0.08652
   D28        2.33811   0.00026   0.00000   0.01930   0.01930   2.35741
   D29       -1.71885   0.00047   0.00000   0.02181   0.02182  -1.69703
   D30        0.28662   0.00016   0.00000   0.01770   0.01770   0.30432
   D31        3.12859   0.00004   0.00000   0.00016   0.00016   3.12875
   D32       -0.85484   0.00004   0.00000  -0.00037  -0.00037  -0.85522
   D33        0.81703   0.00002   0.00000  -0.00043  -0.00043   0.81661
   D34        0.95978   0.00006   0.00000  -0.00033  -0.00033   0.95945
   D35       -3.02365   0.00005   0.00000  -0.00087  -0.00087  -3.02452
   D36       -1.35177   0.00003   0.00000  -0.00092  -0.00092  -1.35269
   D37       -0.98998  -0.00005   0.00000  -0.00144  -0.00144  -0.99143
   D38        1.30977  -0.00005   0.00000  -0.00198  -0.00198   1.30779
   D39        2.98165  -0.00007   0.00000  -0.00203  -0.00203   2.97962
   D40        1.05914  -0.00005   0.00000   0.00577   0.00577   1.06491
   D41       -1.01793   0.00003   0.00000   0.00716   0.00716  -1.01076
   D42       -3.11038  -0.00005   0.00000   0.00582   0.00582  -3.10456
   D43       -3.05268  -0.00006   0.00000   0.00663   0.00663  -3.04605
   D44        1.15344   0.00002   0.00000   0.00802   0.00802   1.16146
   D45       -0.93901  -0.00006   0.00000   0.00667   0.00667  -0.93234
   D46       -1.00847   0.00008   0.00000   0.00800   0.00800  -1.00046
   D47       -3.08553   0.00016   0.00000   0.00939   0.00939  -3.07614
   D48        1.10521   0.00008   0.00000   0.00805   0.00805   1.11325
   D49        1.46448  -0.00002   0.00000   0.00006   0.00006   1.46453
   D50       -2.86758  -0.00006   0.00000  -0.00018  -0.00018  -2.86776
   D51       -0.65015   0.00006   0.00000   0.00118   0.00118  -0.64898
   D52       -2.58499  -0.00006   0.00000  -0.00148  -0.00148  -2.58647
   D53       -0.63386  -0.00010   0.00000  -0.00172  -0.00172  -0.63558
   D54        1.58356   0.00002   0.00000  -0.00036  -0.00036   1.58320
   D55       -0.45359  -0.00002   0.00000  -0.00023  -0.00023  -0.45382
   D56        1.49754  -0.00005   0.00000  -0.00047  -0.00047   1.49707
   D57       -2.56822   0.00007   0.00000   0.00089   0.00089  -2.56733
   D58       -1.50596   0.00007   0.00000   0.00110   0.00110  -1.50487
   D59        0.54925   0.00005   0.00000   0.00176   0.00176   0.55102
   D60        2.77705   0.00007   0.00000   0.00181   0.00181   2.77887
   D61        2.55568   0.00006   0.00000   0.00142   0.00142   2.55710
   D62       -1.67229   0.00005   0.00000   0.00209   0.00209  -1.67020
   D63        0.55551   0.00006   0.00000   0.00214   0.00214   0.55765
   D64        0.45742   0.00000   0.00000   0.00019   0.00019   0.45760
   D65        2.51264  -0.00002   0.00000   0.00085   0.00085   2.51349
   D66       -1.54275   0.00000   0.00000   0.00090   0.00090  -1.54185
   D67       -1.43983  -0.00004   0.00000  -0.00111  -0.00111  -1.44094
   D68        2.57211   0.00002   0.00000   0.00022   0.00023   2.57234
   D69        0.45439   0.00000   0.00000   0.00014   0.00014   0.45453
   D70        2.90731  -0.00002   0.00000  -0.00138  -0.00138   2.90593
   D71        0.63607   0.00004   0.00000  -0.00005  -0.00005   0.63602
   D72       -1.48165   0.00003   0.00000  -0.00014  -0.00014  -1.48178
   D73        0.68075  -0.00015   0.00000  -0.00304  -0.00304   0.67771
   D74       -1.59049  -0.00009   0.00000  -0.00171  -0.00171  -1.59219
   D75        2.57498  -0.00010   0.00000  -0.00179  -0.00179   2.57318
   D76        1.28773  -0.00002   0.00000  -0.00006  -0.00006   1.28767
   D77       -0.81705  -0.00002   0.00000   0.00001   0.00001  -0.81704
   D78       -2.91889  -0.00001   0.00000   0.00012   0.00012  -2.91877
   D79        2.91873   0.00001   0.00000  -0.00003  -0.00003   2.91870
   D80        0.81395   0.00001   0.00000   0.00003   0.00003   0.81399
   D81       -1.28788   0.00002   0.00000   0.00014   0.00014  -1.28774
   D82       -1.03659   0.00000   0.00000   0.00036   0.00036  -1.03623
   D83       -3.14137   0.00001   0.00000   0.00042   0.00042  -3.14095
   D84        1.03998   0.00001   0.00000   0.00053   0.00053   1.04051
   D85        0.91132  -0.00006   0.00000  -0.00459  -0.00459   0.90673
   D86       -1.19188  -0.00003   0.00000  -0.00400  -0.00400  -1.19588
   D87        3.01625  -0.00002   0.00000  -0.00390  -0.00390   3.01235
   D88       -0.87047  -0.00001   0.00000  -0.00309  -0.00309  -0.87356
   D89       -2.97367   0.00002   0.00000  -0.00250  -0.00250  -2.97618
   D90        1.23446   0.00002   0.00000  -0.00240  -0.00240   1.23206
   D91       -3.12912  -0.00004   0.00000  -0.00386  -0.00386  -3.13298
   D92        1.05086  -0.00001   0.00000  -0.00327  -0.00327   1.04759
   D93       -1.02420   0.00000   0.00000  -0.00317  -0.00317  -1.02736
   D94        1.50301  -0.00006   0.00000  -0.00058  -0.00058   1.50243
   D95       -0.57557  -0.00001   0.00000  -0.00018  -0.00018  -0.57575
   D96       -2.80102  -0.00008   0.00000  -0.00146  -0.00146  -2.80248
   D97       -0.45803   0.00002   0.00000  -0.00012  -0.00012  -0.45814
   D98       -2.53660   0.00006   0.00000   0.00028   0.00028  -2.53632
   D99        1.52113  -0.00001   0.00000  -0.00100  -0.00100   1.52013
   D100      -2.55684  -0.00002   0.00000   0.00009   0.00009  -2.55676
   D101       1.64777   0.00003   0.00000   0.00049   0.00049   1.64825
   D102      -0.57769  -0.00004   0.00000  -0.00079  -0.00079  -0.57848
   D103      -0.49456   0.00042   0.00000   0.02936   0.02936  -0.46520
   D104       2.17192  -0.00019   0.00000  -0.07649  -0.07649   2.09543
   D105       2.17191  -0.00005   0.00000   0.00269   0.00269   2.17460
   D106      -1.82545  -0.00004   0.00000   0.00220   0.00220  -1.82325
   D107       0.14873   0.00013   0.00000   0.00592   0.00592   0.15465
   D108      -2.10556  -0.00006   0.00000   0.00316   0.00316  -2.10240
   D109       0.18026  -0.00005   0.00000   0.00267   0.00267   0.18294
   D110       2.15444   0.00013   0.00000   0.00640   0.00640   2.16084
   D111       0.00612   0.00000   0.00000   0.00294   0.00293   0.00905
   D112       2.29194   0.00001   0.00000   0.00245   0.00245   2.29439
   D113      -2.01707   0.00018   0.00000   0.00617   0.00617  -2.01090
   D114      -1.31965   0.00004   0.00000  -0.00076  -0.00077  -1.32042
   D115       1.00385   0.00000   0.00000  -0.00240  -0.00239   1.00146
   D116      -2.98317   0.00009   0.00000  -0.00117  -0.00117  -2.98435
   D117       2.93321  -0.00009   0.00000  -0.00287  -0.00287   2.93034
   D118      -1.02647  -0.00013   0.00000  -0.00450  -0.00450  -1.03097
   D119       1.26969  -0.00004   0.00000  -0.00328  -0.00328   1.26641
   D120       0.82293  -0.00001   0.00000  -0.00133  -0.00133   0.82160
   D121      -3.13674  -0.00005   0.00000  -0.00296  -0.00296  -3.13970
   D122      -0.84059   0.00004   0.00000  -0.00174  -0.00174  -0.84232
   D123       0.00426  -0.00004   0.00000  -0.00277  -0.00277   0.00149
   D124       2.16624  -0.00001   0.00000  -0.00085  -0.00085   2.16539
   D125      -2.16064   0.00011   0.00000   0.00049   0.00049  -2.16015
   D126      -2.26727   0.00006   0.00000  -0.00167  -0.00167  -2.26894
   D127      -0.10529   0.00009   0.00000   0.00025   0.00025  -0.10504
   D128       1.85102   0.00020   0.00000   0.00159   0.00159   1.85261
   D129       2.05705  -0.00012   0.00000  -0.00479  -0.00479   2.05226
   D130      -2.06415  -0.00009   0.00000  -0.00287  -0.00287  -2.06702
   D131      -0.10785   0.00002   0.00000  -0.00153  -0.00153  -0.10937
   D132      -0.88480   0.00001   0.00000   0.00096   0.00096  -0.88384
   D133       1.40566   0.00004   0.00000   0.00055   0.00055   1.40621
   D134      -2.90469  -0.00003   0.00000  -0.00015  -0.00015  -2.90484
   D135       3.13414   0.00012   0.00000   0.00286   0.00286   3.13700
   D136      -0.84676   0.00010   0.00000   0.00130   0.00130  -0.84546
   D137       0.82249   0.00007   0.00000   0.00148   0.00148   0.82397
   D138       0.94883   0.00010   0.00000   0.00144   0.00144   0.95027
   D139      -3.03207   0.00008   0.00000  -0.00012  -0.00012  -3.03219
   D140      -1.36282   0.00004   0.00000   0.00006   0.00006  -1.36276
   D141      -0.98839  -0.00010   0.00000  -0.00114  -0.00114  -0.98953
   D142       1.31390  -0.00013   0.00000  -0.00270  -0.00270   1.31120
   D143       2.98315  -0.00016   0.00000  -0.00252  -0.00252   2.98063
   D144       0.93098  -0.00007   0.00000  -0.00228  -0.00228   0.92870
   D145      -1.15905  -0.00002   0.00000  -0.00139  -0.00139  -1.16045
   D146       3.05402  -0.00002   0.00000  -0.00140  -0.00140   3.05263
   D147       3.11597  -0.00005   0.00000  -0.00100  -0.00100   3.11497
   D148       1.02594   0.00000   0.00000  -0.00012  -0.00012   1.02582
   D149      -1.04417   0.00000   0.00000  -0.00012  -0.00012  -1.04429
   D150      -1.12264   0.00002   0.00000  -0.00076  -0.00076  -1.12340
   D151       3.07052   0.00007   0.00000   0.00012   0.00012   3.07064
   D152       1.00041   0.00007   0.00000   0.00012   0.00012   1.00053
   D153      -0.65143   0.00029   0.00000   0.01552   0.01553  -0.63590
   D154      -2.82895   0.00042   0.00000   0.01801   0.01800  -2.81094
   D155       1.42395   0.00031   0.00000   0.01599   0.01599   1.43994
   D156       1.46422   0.00001   0.00000   0.00173   0.00173   1.46594
   D157      -2.86548  -0.00003   0.00000   0.00190   0.00190  -2.86358
   D158      -0.64701   0.00014   0.00000   0.00402   0.00402  -0.64299
   D159      -2.58109  -0.00006   0.00000  -0.00097  -0.00097  -2.58206
   D160      -0.62760  -0.00010   0.00000  -0.00080  -0.00080  -0.62840
   D161       1.59087   0.00007   0.00000   0.00132   0.00132   1.59219
   D162      -0.45381   0.00001   0.00000   0.00093   0.00093  -0.45288
   D163       1.49968  -0.00003   0.00000   0.00110   0.00110   1.50078
   D164      -2.56504   0.00014   0.00000   0.00322   0.00323  -2.56181
   D165      -1.50435   0.00012   0.00000   0.00136   0.00136  -1.50299
   D166       0.55984   0.00009   0.00000   0.00191   0.00191   0.56175
   D167       2.77635   0.00011   0.00000   0.00199   0.00199   2.77834
   D168       2.55412   0.00007   0.00000   0.00081   0.00081   2.55493
   D169      -1.66487   0.00004   0.00000   0.00136   0.00136  -1.66351
   D170       0.55164   0.00007   0.00000   0.00144   0.00144   0.55308
   D171       0.45800  -0.00004   0.00000  -0.00103  -0.00103   0.45697
   D172       2.52219  -0.00007   0.00000  -0.00047  -0.00047   2.52172
   D173      -1.54449  -0.00005   0.00000  -0.00040  -0.00040  -1.54488
   D174      -1.44201  -0.00011   0.00000  -0.00241  -0.00241  -1.44442
   D175       2.57167  -0.00001   0.00000  -0.00043  -0.00043   2.57125
   D176       0.45471  -0.00003   0.00000  -0.00104  -0.00104   0.45367
   D177       2.90924  -0.00005   0.00000  -0.00290  -0.00290   2.90634
   D178       0.63974   0.00005   0.00000  -0.00091  -0.00091   0.63883
   D179      -1.47722   0.00003   0.00000  -0.00152  -0.00152  -1.47875
   D180       0.67861  -0.00022   0.00000  -0.00503  -0.00503   0.67358
   D181      -1.59089  -0.00012   0.00000  -0.00304  -0.00304  -1.59393
   D182       2.57533  -0.00014   0.00000  -0.00366  -0.00366   2.57168
   D183       1.31431  -0.00002   0.00000  -0.00129  -0.00129   1.31303
   D184      -0.79025  -0.00002   0.00000  -0.00125  -0.00125  -0.79150
   D185      -2.89474  -0.00002   0.00000  -0.00114  -0.00114  -2.89588
   D186       2.94533   0.00001   0.00000  -0.00105  -0.00105   2.94429
   D187       0.84078   0.00001   0.00000  -0.00101  -0.00101   0.83976
   D188      -1.26372   0.00002   0.00000  -0.00090  -0.00090  -1.26462
   D189      -1.00985  -0.00001   0.00000  -0.00102  -0.00102  -1.01087
   D190      -3.11441  -0.00001   0.00000  -0.00098  -0.00098  -3.11539
   D191       1.06428   0.00000   0.00000  -0.00087  -0.00087   1.06341
   D192       1.01520  -0.00004   0.00000  -0.00340  -0.00340   1.01181
   D193      -1.10404  -0.00003   0.00000  -0.00315  -0.00315  -1.10719
   D194       3.10619  -0.00002   0.00000  -0.00306  -0.00306   3.10313
   D195      -0.76553   0.00001   0.00000  -0.00098  -0.00099  -0.76651
   D196      -2.88477   0.00002   0.00000  -0.00074  -0.00074  -2.88551
   D197       1.32545   0.00003   0.00000  -0.00064  -0.00065   1.32481
   D198      -3.02770  -0.00002   0.00000  -0.00212  -0.00212  -3.02982
   D199       1.13624  -0.00001   0.00000  -0.00188  -0.00188   1.13436
   D200      -0.93672  -0.00001   0.00000  -0.00178  -0.00178  -0.93850
   D201       1.49935  -0.00010   0.00000  -0.00057  -0.00057   1.49878
   D202      -0.58571  -0.00004   0.00000  -0.00017  -0.00017  -0.58588
   D203      -2.80261  -0.00012   0.00000  -0.00146  -0.00146  -2.80407
   D204      -0.45897   0.00005   0.00000   0.00107   0.00107  -0.45790
   D205      -2.54403   0.00011   0.00000   0.00147   0.00147  -2.54256
   D206       1.52225   0.00003   0.00000   0.00018   0.00018   1.52243
   D207      -2.55838  -0.00002   0.00000   0.00056   0.00056  -2.55782
   D208       1.63974   0.00003   0.00000   0.00096   0.00096   1.64070
   D209      -0.57716  -0.00005   0.00000  -0.00033  -0.00033  -0.57748
         Item               Value     Threshold  Converged?
 Maximum Force            0.003476     0.000450     NO 
 RMS     Force            0.000319     0.000300     NO 
 Maximum Displacement     0.275154     0.001800     NO 
 RMS     Displacement     0.064702     0.001200     NO 
 Predicted change in Energy=-9.581115D-05
 GradGradGradGradGradGradGradGradGradGradGradGradGradGradGradGradGradGrad

 Stoichiometry    C20H34O4(3)
 Framework group  C1[X(C20H34O4)]
 Deg. of freedom   168
 Full point group                 C1      NOp   1
 Largest Abelian subgroup         C1      NOp   1
 Largest concise Abelian subgroup C1      NOp   1
                         Standard orientation:                         
 ---------------------------------------------------------------------
 Center     Atomic      Atomic             Coordinates (Angstroms)
 Number     Number       Type             X           Y           Z
 ---------------------------------------------------------------------
      1          6           0        2.809838   -0.082730    1.835167
      2          1           0        2.517364    0.802395    2.411090
      3          1           0        3.002050   -0.883264    2.556041
      4          6           0        1.608498   -0.546296    0.964732
      5          6           0        1.932354   -0.640612   -0.586992
      6          6           0        3.396115   -0.266920   -0.896088
      7          1           0        3.582089   -0.356937   -1.971678
      8          6           0        3.808855    1.073766   -0.212067
      9          6           0        4.086582    0.195239    1.045302
     10          1           0        4.901427    0.510373    1.706809
     11          6           0        4.328630   -1.000345    0.097244
     12          1           0        4.010616   -1.981585    0.462949
     13          1           0        5.354434   -1.080843   -0.265152
     14          6           0        5.100366    1.631273   -0.820060
     15          1           0        4.903931    2.047645   -1.814539
     16          1           0        5.884165    0.876478   -0.925463
     17          1           0        5.498388    2.436166   -0.191580
     18          6           0        2.797885    2.213984   -0.117323
     19          1           0        1.838361    1.920460    0.314601
     20          1           0        2.592651    2.621655   -1.112964
     21          1           0        3.201734    3.023869    0.501797
     22          8           0        1.101526   -1.752085    1.502034
     23          1           0        0.137535   -1.670233    1.519252
     24          1           0        0.820146    0.211697    1.025618
     25          6           0        1.637819   -2.061706   -1.152601
     26          1           0        0.586441   -2.327131   -1.040605
     27          1           0        2.233583   -2.782071   -0.590087
     28          1           0        1.909655   -2.090943   -2.209818
     29          8           0        1.069513    0.145523   -1.309487
     30          6           0       -2.374933    0.188839   -1.786069
     31          1           0       -1.504638    0.750340   -2.140116
     32          1           0       -2.809515   -0.295386   -2.669513
     33          6           0       -1.881354   -0.921176   -0.814298
     34          6           0       -2.562782   -0.881816    0.617543
     35          6           0       -3.583841    0.262325    0.740849
     36          1           0       -4.035230    0.254186    1.738602
     37          6           0       -2.995313    1.618761    0.235485
     38          6           0       -3.419150    1.125974   -1.182055
     39          1           0       -3.734539    1.886083   -1.904807
     40          6           0       -4.503851    0.261466   -0.502963
     41          1           0       -4.729269   -0.703150   -0.972931
     42          1           0       -5.447229    0.781409   -0.333087
     43          6           0       -3.846867    2.798673    0.715855
     44          1           0       -3.663284    2.988745    1.779120
     45          1           0       -4.920464    2.635131    0.589033
     46          1           0       -3.581897    3.706213    0.162220
     47          6           0       -1.527551    1.947379    0.497034
     48          1           0       -0.827986    1.214917    0.088870
     49          1           0       -1.342881    2.023105    1.574357
     50          1           0       -1.272451    2.912414    0.044385
     51          8           0       -1.903022   -2.202829   -1.419749
     52          1           0       -2.765089   -2.355901   -1.818163
     53          1           0       -0.823365   -0.745491   -0.620765
     54          6           0       -3.241961   -2.235473    0.981463
     55          1           0       -2.536995   -3.058703    0.872410
     56          1           0       -4.086160   -2.395437    0.305806
     57          1           0       -3.616150   -2.190512    2.006096
     58          8           0       -1.604700   -0.786774    1.597360
 ---------------------------------------------------------------------
 Rotational constants (GHZ):           0.4497369           0.1457283           0.1338318
 Standard basis: 6-31++G(d,p) (6D, 7F)
 There are   660 symmetry adapted cartesian basis functions of A   symmetry.
 There are   660 symmetry adapted basis functions of A   symmetry.
   660 basis functions,  1040 primitive gaussians,   660 cartesian basis functions
    94 alpha electrons       92 beta electrons
       nuclear repulsion energy      2411.0810762064 Hartrees.
 NAtoms=   58 NActive=   58 NUniq=   58 SFac= 1.00D+00 NAtFMM=   60 NAOKFM=F Big=F
 Integral buffers will be    131072 words long.
 Raffenetti 2 integral format.
 Two-electron integral symmetry is turned on.
 Nuclear repulsion after empirical dispersion term =     2411.0179199926 Hartrees.
 One-electron integrals computed using PRISM.
 NBasis=   660 RedAO= T EigKep=  1.05D-06  NBF=   660
 NBsUse=   659 1.00D-06 EigRej=  9.78D-07 NBFU=   659
 Initial guess from the checkpoint file:  "2_4_1099-restart-wb97-opt.chk"
 B after Tr=     0.000000    0.000000    0.000000
         Rot=    0.999983   -0.005710    0.000738    0.000369 Ang=  -0.66 deg.
 Initial guess <Sx>= 0.0000 <Sy>= 0.0000 <Sz>= 1.0000 <S**2>= 2.0088 S= 1.0029
 ExpMin= 3.60D-02 ExpMax= 5.48D+03 ExpMxC= 8.25D+02 IAcc=3 IRadAn=         7 AccDes= 0.00D+00
 Harris functional with IExCor= 4639 and IRadAn=       7 diagonalized for initial guess.
 HarFok:  IExCor= 4639 AccDes= 0.00D+00 IRadAn=         7 IDoV= 1 UseB2=F ITyADJ=14
 ICtDFT=  3500011 ScaDFX=  1.000000  1.000000  1.000000  1.000000
 FoFCou: FMM=F IPFlag=           0 FMFlag=      100000 FMFlg1=           0
         NFxFlg=           0 DoJE=T BraDBF=F KetDBF=T FulRan=T
         wScrn=  0.000000 ICntrl=       500 IOpCl=  0 I1Cent=   200000004 NGrid=           0
         NMat0=    1 NMatS0=      1 NMatT0=    0 NMatD0=    1 NMtDS0=    0 NMtDT0=    0
 Petite list used in FoFCou.
 Requested convergence on RMS density matrix=1.00D-08 within 128 cycles.
 Requested convergence on MAX density matrix=1.00D-06.
 Requested convergence on             energy=1.00D-06.
 No special actions if energy rises.
 Restarting incremental Fock formation.
 SCF Done:  E(UwB97XD) =  -1083.08779212     A.U. after   25 cycles
            NFock= 25  Conv=0.92D-08     -V/T= 2.0092
 <Sx>= 0.0000 <Sy>= 0.0000 <Sz>= 1.0000 <S**2>= 2.0088 S= 1.0029
 <L.S>=  0.00000000000    
 Annihilation of the first spin contaminant:
 S**2 before annihilation     2.0088,   after     2.0000
 Calling FoFJK, ICntrl=      2127 FMM=F ISym2X=0 I1Cent= 0 IOpClX= 1 NMat=1 NMatS=1 NMatT=0.
 ***** Axes restored to original set *****
 -------------------------------------------------------------------
 Center     Atomic                   Forces (Hartrees/Bohr)
 Number     Number              X              Y              Z
 -------------------------------------------------------------------
      1        6           0.000046811   -0.000112924   -0.000022866
      2        1          -0.000018870   -0.000027124    0.000032485
      3        1          -0.000000935   -0.000016325   -0.000013016
      4        6          -0.000410135    0.000026392   -0.000105616
      5        6          -0.000345841   -0.000010396   -0.000235904
      6        6          -0.000078614    0.000161195    0.000351711
      7        1           0.000016328   -0.000017768    0.000016478
      8        6           0.000000994    0.000056808    0.000055309
      9        6           0.000082698    0.000005299   -0.000085019
     10        1          -0.000012617   -0.000013705    0.000029585
     11        6           0.000156933   -0.000190594   -0.000086124
     12        1           0.000016367    0.000001306    0.000020854
     13        1           0.000024630    0.000073339    0.000029314
     14        6          -0.000098138    0.000045575    0.000065481
     15        1           0.000013395   -0.000005925   -0.000007582
     16        1           0.000042272   -0.000012208   -0.000026174
     17        1           0.000034334   -0.000011139   -0.000011117
     18        6           0.000094691    0.000081829   -0.000080634
     19        1          -0.000083487    0.000075328    0.000016729
     20        1          -0.000011544    0.000010456    0.000035455
     21        1           0.000007870   -0.000009679    0.000007294
     22        8          -0.000209736    0.000714091    0.000296651
     23        1           0.000423240   -0.000699015   -0.000549969
     24        1          -0.000412636   -0.000230467   -0.000464271
     25        6          -0.000284805   -0.000577519    0.000098556
     26        1          -0.000479665   -0.000298195    0.000327096
     27        1          -0.000109979    0.000120185   -0.000080006
     28        1           0.000135664    0.000043401   -0.000029025
     29        8          -0.002263818    0.000785253    0.000670209
     30        6          -0.000075972   -0.000119317    0.000005092
     31        1          -0.000105018   -0.000165478   -0.000157403
     32        1           0.000061030   -0.000034119   -0.000000329
     33        6           0.000872105   -0.000107850   -0.000377953
     34        6           0.000036455   -0.000169532    0.000389136
     35        6          -0.000136082    0.000079385    0.000029400
     36        1           0.000006834   -0.000018967   -0.000034420
     37        6           0.000190158    0.000093939   -0.000099119
     38        6          -0.000141992   -0.000153263    0.000092477
     39        1           0.000027251    0.000025572   -0.000024359
     40        6           0.000136260    0.000033393    0.000036671
     41        1          -0.000039710    0.000006254   -0.000006025
     42        1           0.000007575    0.000078128   -0.000035314
     43        6          -0.000013622    0.000073117   -0.000045097
     44        1          -0.000006911   -0.000009705   -0.000015244
     45        1          -0.000012768   -0.000073731    0.000040745
     46        1          -0.000019973   -0.000003534    0.000013273
     47        6          -0.000077711    0.000067596   -0.000073637
     48        1           0.000606280    0.000516323    0.000208367
     49        1           0.000047271    0.000058682   -0.000071855
     50        1          -0.000013293    0.000029201    0.000061896
     51        8           0.000340188   -0.000033042   -0.000011098
     52        1          -0.000137174   -0.000061041    0.000026303
     53        1           0.001983698    0.000008986    0.000358945
     54        6           0.000129012   -0.000003444   -0.000110974
     55        1          -0.000024439    0.000021101    0.000006288
     56        1          -0.000025473    0.000056615    0.000046975
     57        1          -0.000003064    0.000000819   -0.000004889
     58        8           0.000113676   -0.000163563   -0.000503737
 -------------------------------------------------------------------
 Cartesian Forces:  Max     0.002263818 RMS     0.000307388

 GradGradGradGradGradGradGradGradGradGradGradGradGradGradGradGradGradGrad
 Berny optimization.
 Using GEDIIS/GDIIS optimizer.
 FormGI is forming the generalized inverse of G from B-inverse, IUseBI=4.
 Internal  Forces:  Max     0.015221884 RMS     0.001237664
 Search for a local minimum.
 Step number   2 out of a maximum of  348
 All quantities printed in internal units (Hartrees-Bohrs-Radians)
 Mixed Optimization -- RFO/linear search
 Update second derivatives using D2CorX and points    2    1
 DE=  4.43D-04 DEPred=-9.58D-05 R=-4.62D+00
 Trust test=-4.62D+00 RLast= 1.02D-01 DXMaxT set to 1.50D-01
 ITU= -1  0
 Use linear search instead of GDIIS.
     Eigenvalues ---    0.00222   0.00230   0.00248   0.00249   0.00332
     Eigenvalues ---    0.00334   0.00394   0.00410   0.00503   0.00870
     Eigenvalues ---    0.00884   0.01094   0.01458   0.01512   0.01518
     Eigenvalues ---    0.01827   0.02134   0.02190   0.02560   0.02744
     Eigenvalues ---    0.02760   0.02774   0.02835   0.02906   0.02925
     Eigenvalues ---    0.03105   0.03109   0.03435   0.03439   0.03478
     Eigenvalues ---    0.03618   0.04013   0.04050   0.04418   0.04452
     Eigenvalues ---    0.04586   0.04704   0.04806   0.04831   0.04970
     Eigenvalues ---    0.05117   0.05196   0.05260   0.05272   0.05295
     Eigenvalues ---    0.05310   0.05529   0.05569   0.05614   0.05632
     Eigenvalues ---    0.05646   0.05648   0.05672   0.05682   0.05818
     Eigenvalues ---    0.05822   0.05825   0.05839   0.06240   0.06439
     Eigenvalues ---    0.06722   0.06737   0.07006   0.07105   0.07257
     Eigenvalues ---    0.07427   0.07474   0.07882   0.08501   0.08551
     Eigenvalues ---    0.08695   0.08720   0.09337   0.09353   0.09795
     Eigenvalues ---    0.09843   0.10305   0.10334   0.11785   0.11995
     Eigenvalues ---    0.12510   0.13099   0.15237   0.16000   0.16000
     Eigenvalues ---    0.16000   0.16000   0.16000   0.16000   0.16000
     Eigenvalues ---    0.16000   0.16000   0.16000   0.16000   0.16000
     Eigenvalues ---    0.16000   0.16000   0.16000   0.16000   0.16000
     Eigenvalues ---    0.16000   0.16000   0.16912   0.16938   0.18727
     Eigenvalues ---    0.19093   0.20845   0.20930   0.21595   0.21816
     Eigenvalues ---    0.23044   0.23544   0.24067   0.24709   0.24791
     Eigenvalues ---    0.25303   0.25590   0.26495   0.26970   0.27086
     Eigenvalues ---    0.27135   0.27384   0.27600   0.28157   0.29158
     Eigenvalues ---    0.29167   0.29179   0.29435   0.29703   0.29803
     Eigenvalues ---    0.33900   0.33955   0.33991   0.34002   0.34015
     Eigenvalues ---    0.34031   0.34050   0.34054   0.34055   0.34055
     Eigenvalues ---    0.34083   0.34116   0.34135   0.34147   0.34176
     Eigenvalues ---    0.34189   0.34214   0.34226   0.34292   0.34328
     Eigenvalues ---    0.34358   0.34425   0.34460   0.34486   0.34489
     Eigenvalues ---    0.34582   0.34611   0.34646   0.34664   0.34727
     Eigenvalues ---    0.34785   0.42621   0.42820   0.45329   0.49447
     Eigenvalues ---    0.50463   0.52871   0.73405
 RFO step:  Lambda=-5.39351871D-04 EMin= 2.21519393D-03
 Quartic linear search produced a step of -0.84620.
 Iteration  1 RMS(Cart)=  0.12984498 RMS(Int)=  0.00973351
 Iteration  2 RMS(Cart)=  0.14907464 RMS(Int)=  0.00525209
 Iteration  3 RMS(Cart)=  0.05757736 RMS(Int)=  0.00053960
 Iteration  4 RMS(Cart)=  0.00126235 RMS(Int)=  0.00000382
 Iteration  5 RMS(Cart)=  0.00000049 RMS(Int)=  0.00000381
 Variable       Old X    -DE/DX   Delta X   Delta X   Delta X     New X
                                 (Linear)    (Quad)   (Total)
    R1        2.07067  -0.00004   0.00143  -0.00630  -0.00487   2.06581
    R2        2.06790   0.00002   0.00135  -0.00592  -0.00457   2.06333
    R3        2.93715   0.00034   0.00101  -0.00418  -0.00317   2.93399
    R4        2.88530  -0.00027   0.00056  -0.00264  -0.00209   2.88321
    R5        3.00082   0.00227   0.00118  -0.00360  -0.00242   2.99839
    R6        2.67224   0.00157   0.00071  -0.00256  -0.00185   2.67039
    R7        2.06988  -0.00043   0.00013  -0.00076  -0.00063   2.06925
    R8        2.91397   0.00000   0.00025  -0.00105  -0.00081   2.91316
    R9        2.94347   0.00062   0.00088  -0.00351  -0.00263   2.94084
   R10        2.59416  -0.00063  -0.00017   0.00057   0.00039   2.59456
   R11        2.06973   0.00002   0.00105  -0.00458  -0.00353   2.06620
   R12        2.94923  -0.00015   0.00032  -0.00152  -0.00120   2.94803
   R13        2.92401  -0.00018   0.00018  -0.00095  -0.00077   2.92325
   R14        2.94574  -0.00001  -0.00005   0.00006   0.00001   2.94575
   R15        2.89595   0.00002   0.00049  -0.00213  -0.00164   2.89431
   R16        2.88524   0.00012   0.00054  -0.00229  -0.00175   2.88349
   R17        2.07084  -0.00001   0.00131  -0.00574  -0.00443   2.06641
   R18        2.91950  -0.00031  -0.00031   0.00123   0.00092   2.92042
   R19        2.06811   0.00000   0.00118  -0.00520  -0.00401   2.06410
   R20        2.06152  -0.00002   0.00139  -0.00611  -0.00472   2.05680
   R21        2.07090  -0.00001   0.00168  -0.00739  -0.00570   2.06520
   R22        2.06592  -0.00002   0.00151  -0.00661  -0.00511   2.06081
   R23        2.07118  -0.00001   0.00168  -0.00739  -0.00571   2.06547
   R24        2.06439  -0.00010   0.00117  -0.00519  -0.00402   2.06038
   R25        2.06976   0.00003   0.00171  -0.00749  -0.00578   2.06398
   R26        2.07209  -0.00001   0.00178  -0.00781  -0.00603   2.06606
   R27        1.82852   0.00409   0.00506  -0.02101  -0.01596   1.81257
   R28        3.69439   0.00334   0.00398  -0.00639  -0.00241   3.69198
   R29        2.06005  -0.00042   0.00112  -0.00509  -0.00397   2.05608
   R30        2.06169   0.00002   0.00118  -0.00515  -0.00398   2.05771
   R31        2.06358  -0.00006   0.00154  -0.00680  -0.00526   2.05832
   R32        2.06841  -0.00005   0.00127  -0.00560  -0.00433   2.06408
   R33        2.07337   0.00004   0.00147  -0.00641  -0.00495   2.06843
   R34        2.93978   0.00002   0.00131  -0.00588  -0.00457   2.93521
   R35        2.88667  -0.00001   0.00082  -0.00349  -0.00266   2.88401
   R36        2.99750  -0.00105   0.00026  -0.00208  -0.00183   2.99568
   R37        2.67893   0.00010   0.00007  -0.00026  -0.00019   2.67874
   R38        2.05942  -0.00199  -0.00062   0.00183   0.00121   2.06063
   R39        2.90725   0.00084   0.00053  -0.00195  -0.00141   2.90583
   R40        2.94343  -0.00002   0.00069  -0.00305  -0.00236   2.94107
   R41        2.59588   0.00268   0.00022  -0.00015   0.00007   2.59595
   R42        2.06951   0.00003   0.00107  -0.00466  -0.00360   2.06591
   R43        2.95286   0.00028   0.00044  -0.00169  -0.00124   2.95162
   R44        2.92358  -0.00002   0.00030  -0.00119  -0.00090   2.92268
   R45        2.94694   0.00017   0.00020  -0.00094  -0.00074   2.94620
   R46        2.89572  -0.00004   0.00045  -0.00201  -0.00155   2.89417
   R47        2.88499  -0.00042   0.00027  -0.00138  -0.00111   2.88388
   R48        2.06975   0.00001   0.00125  -0.00548  -0.00423   2.06552
   R49        2.91846  -0.00054  -0.00025   0.00109   0.00084   2.91930
   R50        2.07196  -0.00002   0.00129  -0.00565  -0.00437   2.06760
   R51        2.06072   0.00005   0.00138  -0.00601  -0.00464   2.05608
   R52        2.07041   0.00001   0.00167  -0.00731  -0.00564   2.06476
   R53        2.06615   0.00000   0.00149  -0.00651  -0.00503   2.06113
   R54        2.07039   0.00001   0.00168  -0.00735  -0.00568   2.06471
   R55        2.06360  -0.00066   0.00058  -0.00285  -0.00227   2.06134
   R56        2.07049   0.00007   0.00168  -0.00735  -0.00567   2.06482
   R57        2.07118   0.00006   0.00183  -0.00799  -0.00616   2.06502
   R58        1.81780  -0.00010   0.00541  -0.02377  -0.01836   1.79944
   R59        2.05848   0.00000   0.00135  -0.00593  -0.00458   2.05390
   R60        2.06558   0.00000   0.00134  -0.00590  -0.00455   2.06102
   R61        2.06310   0.00000   0.00158  -0.00695  -0.00536   2.05774
    A1        1.86667   0.00017  -0.00093   0.00387   0.00294   1.86961
    A2        1.90600  -0.00033  -0.00002   0.00000  -0.00002   1.90599
    A3        1.92627  -0.00044  -0.00030   0.00123   0.00093   1.92721
    A4        1.86137  -0.00037   0.00117  -0.00551  -0.00434   1.85703
    A5        1.90403  -0.00021  -0.00058   0.00213   0.00154   1.90557
    A6        1.99425   0.00113   0.00060  -0.00154  -0.00094   1.99330
    A7        1.99032  -0.00168  -0.00070   0.00157   0.00086   1.99118
    A8        1.89509  -0.00176  -0.00108   0.00146   0.00038   1.89546
    A9        1.89523  -0.00031  -0.00013  -0.00069  -0.00083   1.89440
   A10        1.97552   0.00254  -0.00046   0.00382   0.00336   1.97888
   A11        1.81544   0.00131   0.00364  -0.01258  -0.00895   1.80648
   A12        1.88696   0.00002  -0.00113   0.00610   0.00498   1.89194
   A13        1.95528   0.00054  -0.00004   0.00055   0.00051   1.95579
   A14        1.95030   0.00028   0.00050  -0.00168  -0.00118   1.94912
   A15        1.93060   0.00048   0.00137  -0.00453  -0.00316   1.92745
   A16        1.90478  -0.00107  -0.00142   0.00480   0.00338   1.90816
   A17        1.93090  -0.00102  -0.00053   0.00013  -0.00041   1.93049
   A18        1.78493   0.00076   0.00009   0.00085   0.00094   1.78587
   A19        1.91571  -0.00001   0.00078  -0.00358  -0.00280   1.91292
   A20        1.95128   0.00010   0.00079  -0.00327  -0.00248   1.94880
   A21        1.90554  -0.00009  -0.00025   0.00124   0.00098   1.90653
   A22        2.04442  -0.00004  -0.00065   0.00265   0.00200   2.04642
   A23        2.08191  -0.00006  -0.00069   0.00291   0.00222   2.08414
   A24        1.53723   0.00013  -0.00013   0.00080   0.00067   1.53789
   A25        1.48720  -0.00017   0.00000  -0.00027  -0.00028   1.48693
   A26        1.94069   0.00005  -0.00023   0.00096   0.00074   1.94143
   A27        2.08704   0.00012   0.00128  -0.00541  -0.00413   2.08292
   A28        1.95508   0.00004   0.00020  -0.00089  -0.00069   1.95440
   A29        2.08151   0.00010   0.00054  -0.00226  -0.00173   2.07978
   A30        1.88701  -0.00012  -0.00143   0.00621   0.00479   1.89180
   A31        1.95078   0.00003   0.00042  -0.00168  -0.00126   1.94951
   A32        1.94105   0.00005   0.00040  -0.00174  -0.00134   1.93971
   A33        1.88344  -0.00008  -0.00107   0.00438   0.00331   1.88676
   A34        2.04578  -0.00008   0.00011  -0.00056  -0.00045   2.04533
   A35        1.53986   0.00013   0.00015  -0.00044  -0.00029   1.53958
   A36        2.06744  -0.00004  -0.00016   0.00071   0.00055   2.06799
   A37        1.50346  -0.00007   0.00012  -0.00083  -0.00070   1.50275
   A38        2.05373   0.00004   0.00035  -0.00148  -0.00114   2.05260
   A39        1.96970  -0.00003   0.00058  -0.00254  -0.00197   1.96774
   A40        2.03004   0.00005  -0.00061   0.00276   0.00215   2.03219
   A41        1.99136  -0.00001   0.00044  -0.00191  -0.00147   1.98989
   A42        1.89451   0.00001  -0.00064   0.00289   0.00225   1.89676
   A43        1.92537   0.00000   0.00041  -0.00179  -0.00139   1.92398
   A44        1.97284  -0.00005   0.00087  -0.00387  -0.00300   1.96984
   A45        1.92380  -0.00004   0.00047  -0.00209  -0.00162   1.92218
   A46        1.87900   0.00003  -0.00065   0.00287   0.00222   1.88122
   A47        1.88224   0.00002  -0.00056   0.00250   0.00193   1.88417
   A48        1.87754   0.00004  -0.00065   0.00287   0.00222   1.87976
   A49        1.98829   0.00007   0.00051  -0.00216  -0.00165   1.98664
   A50        1.92371  -0.00003   0.00063  -0.00280  -0.00217   1.92154
   A51        1.92065  -0.00001   0.00028  -0.00127  -0.00099   1.91966
   A52        1.87008   0.00000  -0.00025   0.00110   0.00085   1.87093
   A53        1.87414  -0.00003  -0.00089   0.00385   0.00296   1.87710
   A54        1.88322   0.00000  -0.00039   0.00169   0.00130   1.88452
   A55        1.86691   0.01522   0.00754  -0.01852  -0.01097   1.85594
   A56        2.75653   0.00684   0.00247  -0.00666  -0.00418   2.75235
   A57        1.94680   0.00079   0.00163  -0.00631  -0.00470   1.94210
   A58        1.88801  -0.00036   0.00189  -0.00864  -0.00676   1.88125
   A59        1.90595  -0.00012   0.00030  -0.00151  -0.00120   1.90475
   A60        1.88907  -0.00012  -0.00081   0.00353   0.00270   1.89177
   A61        1.91031  -0.00032  -0.00103   0.00424   0.00321   1.91352
   A62        1.92363   0.00013  -0.00201   0.00879   0.00677   1.93040
   A63        1.85552   0.00004  -0.00105   0.00464   0.00359   1.85910
   A64        1.89212  -0.00011   0.00031  -0.00166  -0.00135   1.89077
   A65        1.93554   0.00024  -0.00016   0.00082   0.00066   1.93620
   A66        1.88993  -0.00002   0.00128  -0.00575  -0.00446   1.88547
   A67        1.89481  -0.00012  -0.00071   0.00302   0.00231   1.89712
   A68        1.99065  -0.00003   0.00027  -0.00083  -0.00057   1.99008
   A69        1.99310   0.00052  -0.00026   0.00129   0.00102   1.99412
   A70        1.95353  -0.00017   0.00090  -0.00407  -0.00316   1.95037
   A71        1.87960  -0.00025   0.00039  -0.00189  -0.00150   1.87810
   A72        1.98383  -0.00018  -0.00014   0.00047   0.00033   1.98416
   A73        1.82632  -0.00019   0.00213  -0.00930  -0.00717   1.81915
   A74        1.80949   0.00023  -0.00321   0.01434   0.01114   1.82062
   A75        1.95619  -0.00049  -0.00008   0.00007  -0.00002   1.95617
   A76        1.95699  -0.00024  -0.00029   0.00002  -0.00027   1.95672
   A77        1.92405   0.00188   0.00209  -0.00485  -0.00276   1.92129
   A78        1.91580   0.00014  -0.00102   0.00278   0.00177   1.91757
   A79        1.93293  -0.00029   0.00099  -0.00395  -0.00297   1.92996
   A80        1.76970  -0.00103  -0.00180   0.00634   0.00454   1.77424
   A81        1.91883  -0.00019   0.00061  -0.00303  -0.00242   1.91642
   A82        1.94947   0.00050   0.00218  -0.00741  -0.00524   1.94423
   A83        1.90692   0.00000  -0.00059   0.00206   0.00148   1.90839
   A84        2.04468  -0.00002  -0.00076   0.00315   0.00238   2.04706
   A85        2.07986  -0.00009  -0.00089   0.00345   0.00256   2.08242
   A86        1.53523  -0.00013  -0.00065   0.00235   0.00171   1.53694
   A87        1.48801  -0.00022   0.00001  -0.00013  -0.00014   1.48787
   A88        1.93663   0.00016  -0.00038   0.00131   0.00094   1.93757
   A89        2.08696   0.00023   0.00162  -0.00607  -0.00447   2.08249
   A90        1.95761   0.00014  -0.00011   0.00036   0.00025   1.95787
   A91        2.07721   0.00005   0.00131  -0.00579  -0.00450   2.07272
   A92        1.89107  -0.00029  -0.00197   0.00829   0.00633   1.89739
   A93        1.94712   0.00032   0.00154  -0.00642  -0.00488   1.94223
   A94        1.94086   0.00024   0.00016  -0.00067  -0.00052   1.94034
   A95        1.88659  -0.00041  -0.00107   0.00484   0.00377   1.89036
   A96        2.04744  -0.00024  -0.00011   0.00034   0.00022   2.04766
   A97        1.53887   0.00008  -0.00039   0.00136   0.00098   1.53984
   A98        2.06735  -0.00003  -0.00022   0.00093   0.00070   2.06805
   A99        1.50629   0.00010   0.00019  -0.00094  -0.00075   1.50554
   A100       2.05709  -0.00007   0.00031  -0.00138  -0.00107   2.05602
   A101       1.97028  -0.00001   0.00056  -0.00243  -0.00187   1.96841
   A102       2.03577  -0.00004  -0.00056   0.00243   0.00187   2.03764
   A103       1.99238  -0.00003   0.00035  -0.00152  -0.00118   1.99120
   A104       1.88430   0.00005  -0.00061   0.00278   0.00216   1.88646
   A105       1.92271   0.00001   0.00041  -0.00178  -0.00137   1.92134
   A106       1.97592  -0.00012   0.00085  -0.00384  -0.00299   1.97293
   A107       1.92305  -0.00001   0.00047  -0.00206  -0.00159   1.92146
   A108       1.87869   0.00005  -0.00065   0.00291   0.00226   1.88095
   A109       1.88197   0.00002  -0.00054   0.00241   0.00187   1.88384
   A110       1.87839   0.00006  -0.00064   0.00283   0.00219   1.88058
   A111       1.99050  -0.00037   0.00030  -0.00169  -0.00140   1.98910
   A112       1.92343   0.00007   0.00063  -0.00256  -0.00193   1.92150
   A113       1.92042   0.00000   0.00034  -0.00159  -0.00125   1.91916
   A114       1.88168   0.00029  -0.00037   0.00207   0.00170   1.88338
   A115       1.86201   0.00002  -0.00057   0.00226   0.00169   1.86370
   A116       1.88178   0.00001  -0.00042   0.00193   0.00150   1.88329
   A117       1.91182   0.00019  -0.00088   0.00406   0.00317   1.91499
   A118       1.92965  -0.00003   0.00076  -0.00337  -0.00262   1.92703
   A119       1.89603  -0.00011   0.00194  -0.00860  -0.00668   1.88935
   A120       1.91022   0.00002   0.00055  -0.00239  -0.00184   1.90837
   A121       1.90429   0.00005  -0.00075   0.00333   0.00257   1.90686
   A122       1.92506   0.00002  -0.00128   0.00564   0.00435   1.92941
   A123       1.89806   0.00005  -0.00121   0.00534   0.00413   1.90219
   A124       2.16735   0.01049   0.00459  -0.01008  -0.00550   2.16185
    D1        2.16385   0.00004   0.00127  -0.00691  -0.00564   2.15821
    D2       -1.89904   0.00071  -0.00075   0.00057  -0.00018  -1.89922
    D3        0.14878  -0.00040  -0.00275   0.00825   0.00550   0.15428
    D4       -2.10799  -0.00012   0.00079  -0.00528  -0.00449  -2.11248
    D5        0.11231   0.00056  -0.00123   0.00219   0.00096   0.11327
    D6        2.16013  -0.00055  -0.00324   0.00988   0.00664   2.16677
    D7       -0.00286   0.00005   0.00124  -0.00741  -0.00616  -0.00902
    D8        2.21744   0.00073  -0.00078   0.00006  -0.00071   2.21673
    D9       -2.01793  -0.00039  -0.00278   0.00775   0.00497  -2.01296
   D10       -1.32962   0.00000  -0.00118   0.00556   0.00437  -1.32525
   D11        0.99341  -0.00004  -0.00028   0.00166   0.00138   0.99479
   D12       -2.99466  -0.00012  -0.00104   0.00477   0.00373  -2.99093
   D13        2.90744   0.00017   0.00047  -0.00113  -0.00067   2.90677
   D14       -1.05272   0.00013   0.00137  -0.00503  -0.00366  -1.05637
   D15        1.24240   0.00006   0.00061  -0.00191  -0.00131   1.24109
   D16        0.82620   0.00006  -0.00100   0.00538   0.00438   0.83059
   D17       -3.13395   0.00002  -0.00009   0.00148   0.00139  -3.13256
   D18       -0.83883  -0.00006  -0.00086   0.00460   0.00374  -0.83509
   D19        0.01532  -0.00009  -0.00096   0.00637   0.00541   0.02073
   D20        2.15905  -0.00089  -0.00247   0.01180   0.00932   2.16837
   D21       -2.14785   0.00049  -0.00126   0.00917   0.00791  -2.13994
   D22       -2.16272   0.00158   0.00148  -0.00014   0.00133  -2.16139
   D23       -0.01900   0.00079  -0.00003   0.00528   0.00524  -0.01376
   D24        1.95729   0.00216   0.00119   0.00265   0.00383   1.96112
   D25        2.07665  -0.00051   0.00084  -0.00169  -0.00084   2.07581
   D26       -2.06281  -0.00130  -0.00067   0.00373   0.00307  -2.05974
   D27       -0.08652   0.00007   0.00055   0.00110   0.00166  -0.08486
   D28        2.35741  -0.00317  -0.01633   0.03793   0.02160   2.37901
   D29       -1.69703  -0.00488  -0.01846   0.04406   0.02560  -1.67143
   D30        0.30432  -0.00186  -0.01497   0.03460   0.01963   0.32395
   D31        3.12875  -0.00006  -0.00014  -0.00072  -0.00086   3.12789
   D32       -0.85522  -0.00005   0.00031  -0.00291  -0.00259  -0.85781
   D33        0.81661   0.00010   0.00036  -0.00273  -0.00237   0.81424
   D34        0.95945  -0.00002   0.00028  -0.00243  -0.00216   0.95729
   D35       -3.02452  -0.00001   0.00073  -0.00462  -0.00389  -3.02840
   D36       -1.35269   0.00014   0.00078  -0.00444  -0.00366  -1.35636
   D37       -0.99143   0.00020   0.00122  -0.00611  -0.00490  -0.99632
   D38        1.30779   0.00021   0.00167  -0.00830  -0.00662   1.30117
   D39        2.97962   0.00036   0.00172  -0.00812  -0.00640   2.97322
   D40        1.06491   0.00034  -0.00489   0.01870   0.01382   1.07873
   D41       -1.01076   0.00024  -0.00606   0.02357   0.01750  -0.99326
   D42       -3.10456   0.00037  -0.00492   0.01894   0.01402  -3.09054
   D43       -3.04605   0.00045  -0.00561   0.02170   0.01609  -3.02996
   D44        1.16146   0.00036  -0.00679   0.02656   0.01977   1.18123
   D45       -0.93234   0.00049  -0.00565   0.02194   0.01629  -0.91605
   D46       -1.00046  -0.00079  -0.00677   0.02429   0.01753  -0.98294
   D47       -3.07614  -0.00088  -0.00795   0.02916   0.02121  -3.05493
   D48        1.11325  -0.00075  -0.00681   0.02453   0.01772   1.13098
   D49        1.46453   0.00000  -0.00005   0.00032   0.00027   1.46481
   D50       -2.86776  -0.00002   0.00015  -0.00067  -0.00052  -2.86828
   D51       -0.64898  -0.00004  -0.00100   0.00447   0.00347  -0.64550
   D52       -2.58647   0.00004   0.00125  -0.00558  -0.00433  -2.59080
   D53       -0.63558   0.00002   0.00145  -0.00658  -0.00513  -0.64070
   D54        1.58320   0.00000   0.00030  -0.00143  -0.00113   1.58207
   D55       -0.45382   0.00003   0.00020  -0.00099  -0.00079  -0.45461
   D56        1.49707   0.00001   0.00040  -0.00198  -0.00159   1.49549
   D57       -2.56733  -0.00001  -0.00075   0.00316   0.00241  -2.56493
   D58       -1.50487  -0.00013  -0.00093   0.00388   0.00295  -1.50192
   D59        0.55102  -0.00010  -0.00149   0.00628   0.00479   0.55581
   D60        2.77887  -0.00008  -0.00153   0.00663   0.00509   2.78396
   D61        2.55710   0.00003  -0.00120   0.00529   0.00409   2.56119
   D62       -1.67020   0.00005  -0.00177   0.00770   0.00593  -1.66427
   D63        0.55765   0.00008  -0.00181   0.00804   0.00623   0.56388
   D64        0.45760   0.00001  -0.00016   0.00082   0.00066   0.45826
   D65        2.51349   0.00004  -0.00072   0.00322   0.00250   2.51599
   D66       -1.54185   0.00006  -0.00076   0.00357   0.00280  -1.53905
   D67       -1.44094   0.00002   0.00094  -0.00374  -0.00281  -1.44375
   D68        2.57234   0.00000  -0.00019   0.00106   0.00087   2.57321
   D69        0.45453  -0.00001  -0.00012   0.00065   0.00053   0.45506
   D70        2.90593   0.00004   0.00117  -0.00462  -0.00345   2.90248
   D71        0.63602   0.00002   0.00004   0.00018   0.00022   0.63625
   D72       -1.48178   0.00001   0.00011  -0.00023  -0.00012  -1.48190
   D73        0.67771   0.00008   0.00257  -0.01080  -0.00822   0.66949
   D74       -1.59219   0.00006   0.00145  -0.00600  -0.00455  -1.59674
   D75        2.57318   0.00005   0.00152  -0.00641  -0.00489   2.56829
   D76        1.28767   0.00008   0.00005  -0.00016  -0.00011   1.28756
   D77       -0.81704   0.00008  -0.00001   0.00007   0.00006  -0.81698
   D78       -2.91877   0.00009  -0.00010   0.00049   0.00039  -2.91838
   D79        2.91870  -0.00008   0.00003  -0.00043  -0.00040   2.91830
   D80        0.81399  -0.00008  -0.00003  -0.00019  -0.00022   0.81377
   D81       -1.28774  -0.00008  -0.00012   0.00023   0.00011  -1.28763
   D82       -1.03623  -0.00001  -0.00030   0.00113   0.00082  -1.03541
   D83       -3.14095  -0.00001  -0.00036   0.00136   0.00100  -3.13995
   D84        1.04051  -0.00001  -0.00045   0.00178   0.00133   1.04184
   D85        0.90673  -0.00003   0.00388  -0.01617  -0.01228   0.89445
   D86       -1.19588  -0.00005   0.00339  -0.01406  -0.01067  -1.20655
   D87        3.01235  -0.00004   0.00330  -0.01361  -0.01031   3.00204
   D88       -0.87356   0.00005   0.00262  -0.01047  -0.00786  -0.88142
   D89       -2.97618   0.00003   0.00212  -0.00836  -0.00625  -2.98243
   D90        1.23206   0.00005   0.00203  -0.00792  -0.00589   1.22617
   D91       -3.13298   0.00002   0.00327  -0.01336  -0.01010   3.14011
   D92        1.04759   0.00000   0.00277  -0.01125  -0.00849   1.03910
   D93       -1.02736   0.00002   0.00268  -0.01081  -0.00813  -1.03549
   D94        1.50243   0.00007   0.00049  -0.00206  -0.00158   1.50085
   D95       -0.57575   0.00006   0.00015  -0.00049  -0.00034  -0.57609
   D96       -2.80248   0.00000   0.00123  -0.00547  -0.00424  -2.80672
   D97       -0.45814   0.00001   0.00010  -0.00057  -0.00047  -0.45862
   D98       -2.53632  -0.00001  -0.00024   0.00100   0.00076  -2.53556
   D99        1.52013  -0.00006   0.00085  -0.00398  -0.00314   1.51699
   D100      -2.55676   0.00003  -0.00008   0.00015   0.00008  -2.55668
   D101       1.64825   0.00002  -0.00041   0.00172   0.00131   1.64957
   D102      -0.57848  -0.00004   0.00067  -0.00326  -0.00259  -0.58107
   D103      -0.46520   0.00240  -0.02484   0.13200   0.10716  -0.35804
   D104       2.09543   0.00798   0.06473   0.17568   0.24040   2.33583
   D105       2.17460  -0.00005  -0.00227   0.00904   0.00676   2.18136
   D106      -1.82325   0.00001  -0.00186   0.00706   0.00520  -1.81806
   D107       0.15465   0.00005  -0.00501   0.02103   0.01602   0.17066
   D108      -2.10240  -0.00007  -0.00267   0.01064   0.00796  -2.09444
   D109       0.18294  -0.00002  -0.00226   0.00866   0.00640   0.18933
   D110       2.16084   0.00003  -0.00541   0.02262   0.01721   2.17805
   D111       0.00905  -0.00026  -0.00248   0.00981   0.00733   0.01638
   D112       2.29439  -0.00020  -0.00207   0.00784   0.00577   2.30015
   D113      -2.01090  -0.00016  -0.00522   0.02180   0.01658  -1.99431
   D114      -1.32042   0.00004   0.00065  -0.00133  -0.00068  -1.32110
   D115       1.00146   0.00021   0.00203  -0.00723  -0.00520   0.99626
   D116      -2.98435   0.00002   0.00099  -0.00260  -0.00160  -2.98595
   D117       2.93034  -0.00007   0.00243  -0.00921  -0.00679   2.92355
   D118      -1.03097   0.00009   0.00381  -0.01511  -0.01130  -1.04227
   D119       1.26641  -0.00010   0.00277  -0.01048  -0.00771   1.25870
   D120       0.82160   0.00006   0.00113  -0.00350  -0.00237   0.81923
   D121      -3.13970   0.00022   0.00250  -0.00940  -0.00689   3.13659
   D122      -0.84232   0.00004   0.00147  -0.00477  -0.00329  -0.84562
   D123       0.00149   0.00039   0.00235  -0.01068  -0.00834  -0.00685
   D124       2.16539   0.00002   0.00072  -0.00693  -0.00621   2.15918
   D125      -2.16015  -0.00026  -0.00041  -0.00205  -0.00247  -2.16262
   D126      -2.26894   0.00032   0.00142  -0.00645  -0.00504  -2.27398
   D127      -0.10504  -0.00006  -0.00021  -0.00270  -0.00291  -0.10795
   D128       1.85261  -0.00034  -0.00135   0.00218   0.00083   1.85344
   D129       2.05226   0.00024   0.00405  -0.01827  -0.01422   2.03805
   D130      -2.06702  -0.00013   0.00243  -0.01452  -0.01209  -2.07911
   D131      -0.10937  -0.00041   0.00129  -0.00964  -0.00834  -0.11772
   D132      -0.88384  -0.00019  -0.00081   0.00374   0.00293  -0.88091
   D133       1.40621   0.00022  -0.00046   0.00221   0.00174   1.40795
   D134      -2.90484   0.00005   0.00013  -0.00025  -0.00012  -2.90496
   D135       3.13700  -0.00067  -0.00242   0.01067   0.00824  -3.13795
   D136      -0.84546  -0.00044  -0.00110   0.00614   0.00504  -0.84042
   D137       0.82397  -0.00039  -0.00125   0.00683   0.00558   0.82955
   D138       0.95027  -0.00011  -0.00122   0.00850   0.00727   0.95754
   D139      -3.03219   0.00013   0.00010   0.00396   0.00407  -3.02812
   D140      -1.36276   0.00017  -0.00005   0.00466   0.00461  -1.35815
   D141      -0.98953   0.00121   0.00097   0.00151   0.00247  -0.98706
   D142       1.31120   0.00144   0.00229  -0.00302  -0.00074   1.31047
   D143       2.98063   0.00148   0.00213  -0.00233  -0.00019   2.98044
   D144       0.92870   0.00073   0.00193  -0.00594  -0.00401   0.92469
   D145      -1.16045   0.00075   0.00118  -0.00263  -0.00145  -1.16189
   D146       3.05263   0.00075   0.00118  -0.00266  -0.00148   3.05115
   D147       3.11497   0.00002   0.00085  -0.00374  -0.00289   3.11208
   D148       1.02582   0.00004   0.00010  -0.00042  -0.00033   1.02549
   D149      -1.04429   0.00004   0.00010  -0.00045  -0.00036  -1.04465
   D150      -1.12340  -0.00078   0.00064  -0.00388  -0.00323  -1.12663
   D151       3.07064  -0.00076  -0.00011  -0.00057  -0.00067   3.06997
   D152       1.00053  -0.00076  -0.00010  -0.00060  -0.00070   0.99983
   D153      -0.63590  -0.00025  -0.01314   0.05491   0.04177  -0.59413
   D154      -2.81094  -0.00076  -0.01523   0.06109   0.04585  -2.76509
   D155       1.43994  -0.00025  -0.01353   0.05621   0.04268   1.48262
   D156       1.46594  -0.00011  -0.00146   0.00481   0.00335   1.46929
   D157      -2.86358  -0.00003  -0.00161   0.00523   0.00363  -2.85995
   D158      -0.64299  -0.00009  -0.00340   0.01317   0.00977  -0.63322
   D159      -2.58206   0.00008   0.00082  -0.00383  -0.00302  -2.58508
   D160      -0.62840   0.00016   0.00068  -0.00341  -0.00274  -0.63114
   D161       1.59219   0.00010  -0.00112   0.00453   0.00340   1.59559
   D162      -0.45288  -0.00011  -0.00079   0.00240   0.00162  -0.45126
   D163       1.50078  -0.00003  -0.00093   0.00283   0.00190   1.50268
   D164      -2.56181  -0.00009  -0.00273   0.01077   0.00804  -2.55377
   D165      -1.50299  -0.00026  -0.00115   0.00407   0.00292  -1.50007
   D166       0.56175  -0.00027  -0.00162   0.00604   0.00442   0.56618
   D167       2.77834  -0.00027  -0.00168   0.00644   0.00476   2.78310
   D168       2.55493   0.00009  -0.00068   0.00342   0.00274   2.55767
   D169      -1.66351   0.00008  -0.00115   0.00539   0.00424  -1.65927
   D170       0.55308   0.00008  -0.00122   0.00579   0.00457   0.55765
   D171       0.45697   0.00022   0.00087  -0.00275  -0.00188   0.45509
   D172       2.52172   0.00021   0.00040  -0.00077  -0.00038   2.52134
   D173      -1.54488   0.00021   0.00033  -0.00038  -0.00004  -1.54492
   D174      -1.44442   0.00058   0.00204  -0.00791  -0.00587  -1.45029
   D175       2.57125   0.00014   0.00036  -0.00080  -0.00044   2.57080
   D176       0.45367   0.00019   0.00088  -0.00277  -0.00189   0.45178
   D177       2.90634   0.00049   0.00245  -0.00929  -0.00684   2.89950
   D178       0.63883   0.00005   0.00077  -0.00219  -0.00142   0.63741
   D179      -1.47875   0.00010   0.00129  -0.00416  -0.00287  -1.48162
   D180       0.67358   0.00072   0.00426  -0.01648  -0.01222   0.66135
   D181      -1.59393   0.00028   0.00258  -0.00938  -0.00680  -1.60074
   D182       2.57168   0.00034   0.00309  -0.01135  -0.00825   2.56342
   D183       1.31303   0.00010   0.00109  -0.00427  -0.00318   1.30985
   D184      -0.79150   0.00010   0.00106  -0.00413  -0.00306  -0.79456
   D185      -2.89588   0.00012   0.00097  -0.00368  -0.00271  -2.89859
   D186       2.94429  -0.00004   0.00089  -0.00371  -0.00283   2.94146
   D187       0.83976  -0.00003   0.00086  -0.00357  -0.00272   0.83705
   D188      -1.26462  -0.00001   0.00076  -0.00312  -0.00236  -1.26698
   D189      -1.01087  -0.00010   0.00086  -0.00409  -0.00323  -1.01410
   D190      -3.11539  -0.00009   0.00083  -0.00395  -0.00312  -3.11851
   D191       1.06341  -0.00008   0.00074  -0.00350  -0.00277   1.06064
   D192       1.01181   0.00011   0.00287  -0.00948  -0.00660   1.00521
   D193      -1.10719  -0.00005   0.00267  -0.00906  -0.00639  -1.11358
   D194       3.10313  -0.00011   0.00259  -0.00886  -0.00627   3.09686
   D195      -0.76651   0.00022   0.00083  -0.00109  -0.00026  -0.76677
   D196      -2.88551   0.00005   0.00063  -0.00067  -0.00005  -2.88556
   D197       1.32481  -0.00001   0.00055  -0.00048   0.00006   1.32487
   D198      -3.02982   0.00025   0.00180  -0.00471  -0.00291  -3.03273
   D199       1.13436   0.00009   0.00159  -0.00429  -0.00270   1.13166
   D200      -0.93850   0.00003   0.00151  -0.00409  -0.00258  -0.94109
   D201       1.49878   0.00009   0.00048  -0.00298  -0.00251   1.49628
   D202      -0.58588   0.00012   0.00014  -0.00141  -0.00127  -0.58715
   D203      -2.80407   0.00011   0.00123  -0.00628  -0.00505  -2.80912
   D204      -0.45790  -0.00023  -0.00090   0.00286   0.00195  -0.45595
   D205      -2.54256  -0.00020  -0.00124   0.00443   0.00319  -2.53938
   D206       1.52243  -0.00020  -0.00015  -0.00044  -0.00060   1.52184
   D207      -2.55782   0.00001  -0.00047   0.00137   0.00090  -2.55692
   D208       1.64070   0.00004  -0.00081   0.00294   0.00213   1.64283
   D209      -0.57748   0.00004   0.00028  -0.00193  -0.00165  -0.57914
         Item               Value     Threshold  Converged?
 Maximum Force            0.015222     0.000450     NO 
 RMS     Force            0.001238     0.000300     NO 
 Maximum Displacement     1.314018     0.001800     NO 
 RMS     Displacement     0.332673     0.001200     NO 
 Predicted change in Energy=-3.150198D-04
 GradGradGradGradGradGradGradGradGradGradGradGradGradGradGradGradGradGrad

 Stoichiometry    C20H34O4(3)
 Framework group  C1[X(C20H34O4)]
 Deg. of freedom   168
 Full point group                 C1      NOp   1
 Largest Abelian subgroup         C1      NOp   1
 Largest concise Abelian subgroup C1      NOp   1
                         Standard orientation:                         
 ---------------------------------------------------------------------
 Center     Atomic      Atomic             Coordinates (Angstroms)
 Number     Number       Type             X           Y           Z
 ---------------------------------------------------------------------
      1          6           0        2.961153   -0.589477    1.724456
      2          1           0        2.797853    0.137007    2.524827
      3          1           0        3.095635   -1.564245    2.197653
      4          6           0        1.675447   -0.695220    0.860546
      5          6           0        1.906235   -0.404995   -0.682199
      6          6           0        3.384475   -0.104485   -0.999955
      7          1           0        3.499981    0.075188   -2.072273
      8          6           0        3.976570    0.963308   -0.028901
      9          6           0        4.218366   -0.237889    0.934737
     10          1           0        5.093108   -0.185486    1.588816
     11          6           0        4.279395   -1.157937   -0.305472
     12          1           0        3.874527   -2.165123   -0.184157
     13          1           0        5.268296   -1.231514   -0.754137
     14          6           0        5.289400    1.537618   -0.569691
     15          1           0        5.090365    2.215799   -1.403231
     16          1           0        5.975033    0.766984   -0.923661
     17          1           0        5.801814    2.105055    0.211395
     18          6           0        3.098319    2.122301    0.433389
     19          1           0        2.134159    1.810910    0.836122
     20          1           0        2.896820    2.796790   -0.401711
     21          1           0        3.611904    2.693052    1.211724
     22          8           0        1.065649   -1.945149    1.110948
     23          1           0        0.126092   -1.773957    1.200016
     24          1           0        0.982972    0.095098    1.168608
     25          6           0        1.418882   -1.587520   -1.568746
     26          1           0        0.350002   -1.753972   -1.452113
     27          1           0        1.943693   -2.484765   -1.244371
     28          1           0        1.643491   -1.368020   -2.611702
     29          8           0        1.102511    0.626181   -1.101457
     30          6           0       -2.738150    0.016175   -1.783089
     31          1           0       -1.892133    0.436211   -2.331599
     32          1           0       -3.364601   -0.494895   -2.520949
     33          6           0       -2.196772   -1.049643   -0.791362
     34          6           0       -2.618071   -0.808489    0.717727
     35          6           0       -3.479002    0.454883    0.882693
     36          1           0       -3.744646    0.587258    1.934868
     37          6           0       -2.844849    1.676898    0.145029
     38          6           0       -3.561069    1.118543   -1.122231
     39          1           0       -3.913694    1.844038   -1.859808
     40          6           0       -4.596596    0.456400   -0.186421
     41          1           0       -5.000407   -0.509650   -0.503898
     42          1           0       -5.432053    1.101164    0.078355
     43          6           0       -3.464753    2.991695    0.627316
     44          1           0       -3.080660    3.246474    1.617967
     45          1           0       -4.552805    2.952151    0.692194
     46          1           0       -3.201036    3.803447   -0.054804
     47          6           0       -1.326695    1.830616    0.122555
     48          1           0       -0.801411    0.978461   -0.310779
     49          1           0       -0.949182    1.977397    1.137363
     50          1           0       -1.049156    2.706434   -0.469087
     51          8           0       -2.447080   -2.367797   -1.248746
     52          1           0       -3.364846   -2.456542   -1.486567
     53          1           0       -1.109327   -0.969414   -0.782158
     54          6           0       -3.359121   -2.036247    1.322438
     55          1           0       -2.771161   -2.939817    1.183985
     56          1           0       -4.314307   -2.146282    0.807635
     57          1           0       -3.545277   -1.859824    2.380711
     58          8           0       -1.500834   -0.738813    1.513986
 ---------------------------------------------------------------------
 Rotational constants (GHZ):           0.4583728           0.1413562           0.1293352
 Standard basis: 6-31++G(d,p) (6D, 7F)
 There are   660 symmetry adapted cartesian basis functions of A   symmetry.
 There are   660 symmetry adapted basis functions of A   symmetry.
   660 basis functions,  1040 primitive gaussians,   660 cartesian basis functions
    94 alpha electrons       92 beta electrons
       nuclear repulsion energy      2401.6842041489 Hartrees.
 NAtoms=   58 NActive=   58 NUniq=   58 SFac= 1.00D+00 NAtFMM=   60 NAOKFM=F Big=F
 Integral buffers will be    131072 words long.
 Raffenetti 2 integral format.
 Two-electron integral symmetry is turned on.
 Nuclear repulsion after empirical dispersion term =     2401.6216075995 Hartrees.
 One-electron integrals computed using PRISM.
 NBasis=   660 RedAO= T EigKep=  1.08D-06  NBF=   660
 NBsUse=   659 1.00D-06 EigRej=  9.84D-07 NBFU=   659
 Lowest energy guess from the checkpoint file:  "2_4_1099-restart-wb97-opt.chk"
 B after Tr=     0.000000    0.000000    0.000000
         Rot=    0.999128   -0.033694   -0.012677    0.021169 Ang=  -4.79 deg.
 B after Tr=     0.000000    0.000000    0.000000
         Rot=    0.999285   -0.028149   -0.013794    0.021150 Ang=  -4.33 deg.
 Initial guess <Sx>= 0.0000 <Sy>= 0.0000 <Sz>= 1.0000 <S**2>= 2.0104 S= 1.0035
 Requested convergence on RMS density matrix=1.00D-08 within 128 cycles.
 Requested convergence on MAX density matrix=1.00D-06.
 Requested convergence on             energy=1.00D-06.
 No special actions if energy rises.
 Restarting incremental Fock formation.
 SCF Done:  E(UwB97XD) =  -1083.08159689     A.U. after   30 cycles
            NFock= 30  Conv=0.17D-08     -V/T= 2.0090
 <Sx>= 0.0000 <Sy>= 0.0000 <Sz>= 1.0000 <S**2>= 2.0088 S= 1.0029
 <L.S>=  0.00000000000    
 Annihilation of the first spin contaminant:
 S**2 before annihilation     2.0088,   after     2.0000
 Calling FoFJK, ICntrl=      2127 FMM=F ISym2X=0 I1Cent= 0 IOpClX= 1 NMat=1 NMatS=1 NMatT=0.
 ***** Axes restored to original set *****
 -------------------------------------------------------------------
 Center     Atomic                   Forces (Hartrees/Bohr)
 Number     Number              X              Y              Z
 -------------------------------------------------------------------
      1        6          -0.000286468   -0.000795275    0.002056604
      2        1           0.000239241    0.000990857   -0.001033939
      3        1          -0.000550668   -0.001184880   -0.001061806
      4        6           0.000702185    0.001697367   -0.000508601
      5        6          -0.002329108    0.001739366    0.001718418
      6        6           0.000743388   -0.000915407   -0.001351214
      7        1          -0.000504144    0.000183542    0.001275244
      8        6           0.000426026   -0.000820003    0.000074469
      9        6           0.000651415   -0.000033834    0.000825364
     10        1          -0.001308554    0.000133775   -0.000793450
     11        6           0.000995106    0.001371676   -0.000268286
     12        1           0.000365854   -0.001377457   -0.000372166
     13        1          -0.001584612   -0.000306249    0.000395204
     14        6           0.001752531   -0.000703690   -0.000700714
     15        1           0.000179224    0.001115211    0.001578866
     16        1          -0.001313688   -0.001003658    0.000478924
     17        1          -0.000947355    0.001199604   -0.001221253
     18        6          -0.001135327   -0.001161060    0.000452111
     19        1           0.001020631    0.000075210   -0.000493605
     20        1           0.000526521    0.001214048    0.001460366
     21        1          -0.000709770    0.001286272   -0.001493452
     22        8          -0.007957520    0.000623883    0.000908948
     23        1           0.009334552   -0.000847261   -0.000987728
     24        1           0.000938451   -0.000678665   -0.000900810
     25        6          -0.001755946    0.001624556   -0.001059853
     26        1          -0.001752465   -0.002076794    0.000536091
     27        1          -0.000159206   -0.001536026    0.000195788
     28        1          -0.000337584   -0.000286798    0.001833159
     29        8          -0.005529097   -0.004442902    0.003173876
     30        6           0.001002502   -0.000460632   -0.000722243
     31        1          -0.000572051    0.001333137    0.001247277
     32        1           0.000867544   -0.000519916    0.001507762
     33        6           0.002180985   -0.000078505   -0.000295973
     34        6          -0.001571327   -0.000274740    0.000627960
     35        6          -0.000373464    0.000306751    0.000835137
     36        1           0.000558484    0.000209350   -0.001115496
     37        6          -0.000264626    0.001689523   -0.001063593
     38        6          -0.000656295    0.000095627   -0.000803516
     39        1           0.000656463    0.000781502    0.001041873
     40        6          -0.002164230    0.000023234    0.000063720
     41        1           0.000659593   -0.001355949    0.000521444
     42        1           0.001275326    0.000976549   -0.000149143
     43        6          -0.000120198   -0.002122659    0.000534224
     44        1          -0.000567445    0.000685522   -0.001668344
     45        1           0.002053063    0.000285279   -0.000172561
     46        1          -0.000415252    0.001414059    0.001183678
     47        6           0.006666664   -0.003420455    0.000271192
     48        1           0.001952139    0.004682836   -0.002521164
     49        1          -0.000946481    0.000658325   -0.002154687
     50        1          -0.001297006    0.001185202    0.001362766
     51        8          -0.011810006    0.002193953   -0.003119408
     52        1           0.009737385   -0.001116161    0.002764740
     53        1           0.002704644   -0.001521935   -0.001483275
     54        6          -0.000801644    0.001664183    0.001202191
     55        1          -0.000706996   -0.001482592   -0.000222542
     56        1           0.001469486   -0.000723764    0.000348208
     57        1           0.000484215    0.000144574   -0.001693607
     58        8           0.000284915   -0.000337704   -0.001043175
 -------------------------------------------------------------------
 Cartesian Forces:  Max     0.011810006 RMS     0.002064587

 GradGradGradGradGradGradGradGradGradGradGradGradGradGradGradGradGradGrad
 Berny optimization.
 Using GEDIIS/GDIIS optimizer.
 FormGI is forming the generalized inverse of G from B-inverse, IUseBI=4.
 Internal  Forces:  Max     0.042802938 RMS     0.004335417
 Search for a local minimum.
 Step number   3 out of a maximum of  348
 All quantities printed in internal units (Hartrees-Bohrs-Radians)
 Mixed Optimization -- RFO/linear search
 Iteration  1 RMS(Cart)=  0.13290633 RMS(Int)=  0.00932408
 Iteration  2 RMS(Cart)=  0.14434369 RMS(Int)=  0.00490208
 Iteration  3 RMS(Cart)=  0.05818244 RMS(Int)=  0.00054509
 Iteration  4 RMS(Cart)=  0.00117704 RMS(Int)=  0.00000013
 Iteration  5 RMS(Cart)=  0.00000043 RMS(Int)=  0.00000000
 Update second derivatives using D2CorX and points    3    2    1
 DE=  4.43D-04 DEPred=-3.15D-04 R=-1.41D+00
 Trust test=-1.41D+00 RLast= 1.02D-01 DXMaxT set to 7.50D-02
 ITU= -1 -1  0
 Use linear search instead of GDIIS.
 Energy rises -- skip Quadratic/GDIIS search.
 Quartic linear search produced a step of -0.84620.
 Iteration  1 RMS(Cart)=  0.05569551 RMS(Int)=  0.00032743
 Iteration  2 RMS(Cart)=  0.00085788 RMS(Int)=  0.00000290
 Iteration  3 RMS(Cart)=  0.00000047 RMS(Int)=  0.00000290
 Variable       Old X    -DE/DX   Delta X   Delta X   Delta X     New X
                                 (Linear)    (Quad)   (Total)
    R1        2.07067  -0.00004   0.00143   0.00000  -0.00343   2.06724
    R2        2.06790   0.00002   0.00135   0.00000  -0.00322   2.06468
    R3        2.93715   0.00034   0.00101   0.00000  -0.00215   2.93500
    R4        2.88530  -0.00027   0.00056   0.00000  -0.00153   2.88377
    R5        3.00082   0.00227   0.00118   0.00000  -0.00125   2.99957
    R6        2.67224   0.00157   0.00071   0.00000  -0.00114   2.67110
    R7        2.06988  -0.00043   0.00013   0.00000  -0.00050   2.06938
    R8        2.91397   0.00000   0.00025   0.00000  -0.00056   2.91341
    R9        2.94347   0.00062   0.00088   0.00000  -0.00175   2.94172
   R10        2.59416  -0.00063  -0.00017   0.00000   0.00022   2.59438
   R11        2.06973   0.00002   0.00105   0.00000  -0.00249   2.06724
   R12        2.94923  -0.00015   0.00032   0.00000  -0.00088   2.94835
   R13        2.92401  -0.00018   0.00018   0.00000  -0.00059   2.92343
   R14        2.94574  -0.00001  -0.00005   0.00000  -0.00003   2.94571
   R15        2.89595   0.00002   0.00049   0.00000  -0.00115   2.89480
   R16        2.88524   0.00012   0.00054   0.00000  -0.00122   2.88403
   R17        2.07084  -0.00001   0.00131   0.00000  -0.00313   2.06772
   R18        2.91950  -0.00031  -0.00031   0.00000   0.00061   2.92012
   R19        2.06811   0.00000   0.00118   0.00000  -0.00283   2.06528
   R20        2.06152  -0.00002   0.00139   0.00000  -0.00333   2.05819
   R21        2.07090  -0.00001   0.00168   0.00000  -0.00402   2.06688
   R22        2.06592  -0.00002   0.00151   0.00000  -0.00360   2.06232
   R23        2.07118  -0.00001   0.00168   0.00000  -0.00403   2.06715
   R24        2.06439  -0.00010   0.00117   0.00000  -0.00284   2.06155
   R25        2.06976   0.00003   0.00171   0.00000  -0.00407   2.06570
   R26        2.07209  -0.00001   0.00178   0.00000  -0.00425   2.06784
   R27        1.82852   0.00409   0.00506   0.00000  -0.01090   1.81763
   R28        3.69439   0.00334   0.00398   0.00000   0.00156   3.69596
   R29        2.06005  -0.00042   0.00112   0.00000  -0.00285   2.05720
   R30        2.06169   0.00002   0.00118   0.00000  -0.00280   2.05889
   R31        2.06358  -0.00006   0.00154   0.00000  -0.00371   2.05986
   R32        2.06841  -0.00005   0.00127   0.00000  -0.00306   2.06535
   R33        2.07337   0.00004   0.00147   0.00000  -0.00348   2.06989
   R34        2.93978   0.00002   0.00131   0.00000  -0.00326   2.93652
   R35        2.88667  -0.00001   0.00082   0.00000  -0.00184   2.88483
   R36        2.99750  -0.00105   0.00026   0.00000  -0.00156   2.99594
   R37        2.67893   0.00010   0.00007   0.00000  -0.00013   2.67881
   R38        2.05942  -0.00199  -0.00062   0.00000   0.00060   2.06002
   R39        2.90725   0.00084   0.00053   0.00000  -0.00088   2.90636
   R40        2.94343  -0.00002   0.00069   0.00000  -0.00167   2.94177
   R41        2.59588   0.00268   0.00022   0.00000   0.00029   2.59617
   R42        2.06951   0.00003   0.00107   0.00000  -0.00253   2.06698
   R43        2.95286   0.00028   0.00044   0.00000  -0.00081   2.95205
   R44        2.92358  -0.00002   0.00030   0.00000  -0.00060   2.92298
   R45        2.94694   0.00017   0.00020   0.00000  -0.00053   2.94641
   R46        2.89572  -0.00004   0.00045   0.00000  -0.00110   2.89462
   R47        2.88499  -0.00042   0.00027   0.00000  -0.00085   2.88414
   R48        2.06975   0.00001   0.00125   0.00000  -0.00298   2.06677
   R49        2.91846  -0.00054  -0.00025   0.00000   0.00059   2.91905
   R50        2.07196  -0.00002   0.00129   0.00000  -0.00308   2.06888
   R51        2.06072   0.00005   0.00138   0.00000  -0.00326   2.05746
   R52        2.07041   0.00001   0.00167   0.00000  -0.00397   2.06643
   R53        2.06615   0.00000   0.00149   0.00000  -0.00354   2.06261
   R54        2.07039   0.00001   0.00168   0.00000  -0.00400   2.06639
   R55        2.06360  -0.00066   0.00058   0.00000  -0.00168   2.06192
   R56        2.07049   0.00007   0.00168   0.00000  -0.00399   2.06650
   R57        2.07118   0.00006   0.00183   0.00000  -0.00433   2.06684
   R58        1.81780  -0.00010   0.00541   0.00000  -0.01295   1.80485
   R59        2.05848   0.00000   0.00135   0.00000  -0.00323   2.05525
   R60        2.06558   0.00000   0.00134   0.00000  -0.00321   2.06237
   R61        2.06310   0.00000   0.00158   0.00000  -0.00378   2.05932
    A1        1.86667   0.00017  -0.00093   0.00000   0.00201   1.86868
    A2        1.90600  -0.00033  -0.00002   0.00000  -0.00004   1.90597
    A3        1.92627  -0.00044  -0.00030   0.00000   0.00064   1.92691
    A4        1.86137  -0.00037   0.00117   0.00000  -0.00317   1.85819
    A5        1.90403  -0.00021  -0.00058   0.00000   0.00096   1.90499
    A6        1.99425   0.00113   0.00060   0.00000  -0.00034   1.99390
    A7        1.99032  -0.00168  -0.00070   0.00000   0.00017   1.99049
    A8        1.89509  -0.00176  -0.00108   0.00000  -0.00069   1.89439
    A9        1.89523  -0.00031  -0.00013   0.00000  -0.00095   1.89428
   A10        1.97552   0.00254  -0.00046   0.00000   0.00290   1.97842
   A11        1.81544   0.00131   0.00364   0.00000  -0.00532   1.81012
   A12        1.88696   0.00002  -0.00113   0.00000   0.00385   1.89081
   A13        1.95528   0.00054  -0.00004   0.00000   0.00047   1.95575
   A14        1.95030   0.00028   0.00050   0.00000  -0.00068   1.94962
   A15        1.93060   0.00048   0.00137   0.00000  -0.00179   1.92882
   A16        1.90478  -0.00107  -0.00142   0.00000   0.00196   1.90674
   A17        1.93090  -0.00102  -0.00053   0.00000  -0.00094   1.92996
   A18        1.78493   0.00076   0.00009   0.00000   0.00103   1.78596
   A19        1.91571  -0.00001   0.00078   0.00000  -0.00202   1.91369
   A20        1.95128   0.00010   0.00079   0.00000  -0.00168   1.94960
   A21        1.90554  -0.00009  -0.00025   0.00000   0.00073   1.90627
   A22        2.04442  -0.00004  -0.00065   0.00000   0.00136   2.04578
   A23        2.08191  -0.00006  -0.00069   0.00000   0.00153   2.08345
   A24        1.53723   0.00013  -0.00013   0.00000   0.00053   1.53776
   A25        1.48720  -0.00017   0.00000   0.00000  -0.00028   1.48692
   A26        1.94069   0.00005  -0.00023   0.00000   0.00051   1.94120
   A27        2.08704   0.00012   0.00128   0.00000  -0.00284   2.08420
   A28        1.95508   0.00004   0.00020   0.00000  -0.00049   1.95459
   A29        2.08151   0.00010   0.00054   0.00000  -0.00119   2.08033
   A30        1.88701  -0.00012  -0.00143   0.00000   0.00336   1.89037
   A31        1.95078   0.00003   0.00042   0.00000  -0.00084   1.94994
   A32        1.94105   0.00005   0.00040   0.00000  -0.00094   1.94012
   A33        1.88344  -0.00008  -0.00107   0.00000   0.00224   1.88568
   A34        2.04578  -0.00008   0.00011   0.00000  -0.00034   2.04544
   A35        1.53986   0.00013   0.00015   0.00000  -0.00014   1.53972
   A36        2.06744  -0.00004  -0.00016   0.00000   0.00038   2.06783
   A37        1.50346  -0.00007   0.00012   0.00000  -0.00058   1.50288
   A38        2.05373   0.00004   0.00035   0.00000  -0.00079   2.05295
   A39        1.96970  -0.00003   0.00058   0.00000  -0.00139   1.96831
   A40        2.03004   0.00005  -0.00061   0.00000   0.00153   2.03157
   A41        1.99136  -0.00001   0.00044   0.00000  -0.00103   1.99034
   A42        1.89451   0.00001  -0.00064   0.00000   0.00162   1.89613
   A43        1.92537   0.00000   0.00041   0.00000  -0.00097   1.92439
   A44        1.97284  -0.00005   0.00087   0.00000  -0.00213   1.97071
   A45        1.92380  -0.00004   0.00047   0.00000  -0.00115   1.92265
   A46        1.87900   0.00003  -0.00065   0.00000   0.00158   1.88057
   A47        1.88224   0.00002  -0.00056   0.00000   0.00137   1.88361
   A48        1.87754   0.00004  -0.00065   0.00000   0.00157   1.87911
   A49        1.98829   0.00007   0.00051   0.00000  -0.00114   1.98715
   A50        1.92371  -0.00003   0.00063   0.00000  -0.00153   1.92218
   A51        1.92065  -0.00001   0.00028   0.00000  -0.00070   1.91994
   A52        1.87008   0.00000  -0.00025   0.00000   0.00061   1.87069
   A53        1.87414  -0.00003  -0.00089   0.00000   0.00207   1.87621
   A54        1.88322   0.00000  -0.00039   0.00000   0.00091   1.88413
   A55        1.86691   0.01522   0.00754   0.00000  -0.00343   1.86348
   A56        2.75653   0.00684   0.00247   0.00000  -0.00171   2.75482
   A57        1.94680   0.00079   0.00163   0.00000  -0.00306   1.94374
   A58        1.88801  -0.00036   0.00189   0.00000  -0.00487   1.88315
   A59        1.90595  -0.00012   0.00030   0.00000  -0.00090   1.90505
   A60        1.88907  -0.00012  -0.00081   0.00000   0.00191   1.89098
   A61        1.91031  -0.00032  -0.00103   0.00000   0.00218   1.91249
   A62        1.92363   0.00013  -0.00201   0.00000   0.00476   1.92839
   A63        1.85552   0.00004  -0.00105   0.00000   0.00254   1.85806
   A64        1.89212  -0.00011   0.00031   0.00000  -0.00104   1.89108
   A65        1.93554   0.00024  -0.00016   0.00000   0.00050   1.93604
   A66        1.88993  -0.00002   0.00128   0.00000  -0.00318   1.88675
   A67        1.89481  -0.00012  -0.00071   0.00000   0.00160   1.89641
   A68        1.99065  -0.00003   0.00027   0.00000  -0.00030   1.99035
   A69        1.99310   0.00052  -0.00026   0.00000   0.00077   1.99387
   A70        1.95353  -0.00017   0.00090   0.00000  -0.00226   1.95127
   A71        1.87960  -0.00025   0.00039   0.00000  -0.00111   1.87849
   A72        1.98383  -0.00018  -0.00014   0.00000   0.00019   1.98402
   A73        1.82632  -0.00019   0.00213   0.00000  -0.00504   1.82128
   A74        1.80949   0.00023  -0.00321   0.00000   0.00792   1.81741
   A75        1.95619  -0.00049  -0.00008   0.00000  -0.00009   1.95610
   A76        1.95699  -0.00024  -0.00029   0.00000  -0.00056   1.95643
   A77        1.92405   0.00188   0.00209   0.00000  -0.00067   1.92338
   A78        1.91580   0.00014  -0.00102   0.00000   0.00075   1.91655
   A79        1.93293  -0.00029   0.00099   0.00000  -0.00197   1.93096
   A80        1.76970  -0.00103  -0.00180   0.00000   0.00273   1.77243
   A81        1.91883  -0.00019   0.00061   0.00000  -0.00181   1.91703
   A82        1.94947   0.00050   0.00218   0.00000  -0.00306   1.94641
   A83        1.90692   0.00000  -0.00059   0.00000   0.00088   1.90780
   A84        2.04468  -0.00002  -0.00076   0.00000   0.00163   2.04631
   A85        2.07986  -0.00009  -0.00089   0.00000   0.00167   2.08154
   A86        1.53523  -0.00013  -0.00065   0.00000   0.00106   1.53629
   A87        1.48801  -0.00022   0.00001   0.00000  -0.00013   1.48789
   A88        1.93663   0.00016  -0.00038   0.00000   0.00056   1.93719
   A89        2.08696   0.00023   0.00162   0.00000  -0.00284   2.08412
   A90        1.95761   0.00014  -0.00011   0.00000   0.00014   1.95775
   A91        2.07721   0.00005   0.00131   0.00000  -0.00318   2.07404
   A92        1.89107  -0.00029  -0.00197   0.00000   0.00435   1.89542
   A93        1.94712   0.00032   0.00154   0.00000  -0.00334   1.94377
   A94        1.94086   0.00024   0.00016   0.00000  -0.00035   1.94051
   A95        1.88659  -0.00041  -0.00107   0.00000   0.00270   1.88929
   A96        2.04744  -0.00024  -0.00011   0.00000   0.00012   2.04756
   A97        1.53887   0.00008  -0.00039   0.00000   0.00058   1.53944
   A98        2.06735  -0.00003  -0.00022   0.00000   0.00048   2.06783
   A99        1.50629   0.00010   0.00019   0.00000  -0.00055   1.50574
   A100       2.05709  -0.00007   0.00031   0.00000  -0.00076   2.05633
   A101       1.97028  -0.00001   0.00056   0.00000  -0.00131   1.96897
   A102       2.03577  -0.00004  -0.00056   0.00000   0.00131   2.03708
   A103       1.99238  -0.00003   0.00035   0.00000  -0.00083   1.99155
   A104       1.88430   0.00005  -0.00061   0.00000   0.00155   1.88584
   A105       1.92271   0.00001   0.00041   0.00000  -0.00096   1.92175
   A106       1.97592  -0.00012   0.00085   0.00000  -0.00214   1.97378
   A107       1.92305  -0.00001   0.00047   0.00000  -0.00112   1.92193
   A108       1.87869   0.00005  -0.00065   0.00000   0.00160   1.88029
   A109       1.88197   0.00002  -0.00054   0.00000   0.00133   1.88329
   A110       1.87839   0.00006  -0.00064   0.00000   0.00155   1.87994
   A111       1.99050  -0.00037   0.00030   0.00000  -0.00110   1.98940
   A112       1.92343   0.00007   0.00063   0.00000  -0.00130   1.92214
   A113       1.92042   0.00000   0.00034   0.00000  -0.00092   1.91950
   A114       1.88168   0.00029  -0.00037   0.00000   0.00134   1.88302
   A115       1.86201   0.00002  -0.00057   0.00000   0.00112   1.86313
   A116       1.88178   0.00001  -0.00042   0.00000   0.00108   1.88287
   A117       1.91182   0.00019  -0.00088   0.00000   0.00229   1.91411
   A118       1.92965  -0.00003   0.00076   0.00000  -0.00185   1.92780
   A119       1.89603  -0.00011   0.00194   0.00000  -0.00473   1.89130
   A120       1.91022   0.00002   0.00055   0.00000  -0.00129   1.90893
   A121       1.90429   0.00005  -0.00075   0.00000   0.00182   1.90611
   A122       1.92506   0.00002  -0.00128   0.00000   0.00307   1.92813
   A123       1.89806   0.00005  -0.00121   0.00000   0.00292   1.90098
   A124       2.16735   0.01049   0.00459   0.00000  -0.00091   2.16644
    D1        2.16385   0.00004   0.00127   0.00000  -0.00437   2.15948
    D2       -1.89904   0.00071  -0.00075   0.00000  -0.00093  -1.89997
    D3        0.14878  -0.00040  -0.00275   0.00000   0.00275   0.15152
    D4       -2.10799  -0.00012   0.00079   0.00000  -0.00371  -2.11169
    D5        0.11231   0.00056  -0.00123   0.00000  -0.00027   0.11204
    D6        2.16013  -0.00055  -0.00324   0.00000   0.00341   2.16354
    D7       -0.00286   0.00005   0.00124   0.00000  -0.00493  -0.00778
    D8        2.21744   0.00073  -0.00078   0.00000  -0.00149   2.21595
    D9       -2.01793  -0.00039  -0.00278   0.00000   0.00219  -2.01574
   D10       -1.32962   0.00000  -0.00118   0.00000   0.00319  -1.32643
   D11        0.99341  -0.00004  -0.00028   0.00000   0.00110   0.99451
   D12       -2.99466  -0.00012  -0.00104   0.00000   0.00269  -2.99197
   D13        2.90744   0.00017   0.00047   0.00000  -0.00020   2.90724
   D14       -1.05272   0.00013   0.00137   0.00000  -0.00228  -1.05500
   D15        1.24240   0.00006   0.00061   0.00000  -0.00070   1.24170
   D16        0.82620   0.00006  -0.00100   0.00000   0.00339   0.82959
   D17       -3.13395   0.00002  -0.00009   0.00000   0.00130  -3.13265
   D18       -0.83883  -0.00006  -0.00086   0.00000   0.00288  -0.83595
   D19        0.01532  -0.00009  -0.00096   0.00000   0.00445   0.01977
   D20        2.15905  -0.00089  -0.00247   0.00000   0.00685   2.16589
   D21       -2.14785   0.00049  -0.00126   0.00000   0.00665  -2.14120
   D22       -2.16272   0.00158   0.00148   0.00000   0.00282  -2.15991
   D23       -0.01900   0.00079  -0.00003   0.00000   0.00522  -0.01378
   D24        1.95729   0.00216   0.00119   0.00000   0.00502   1.96231
   D25        2.07665  -0.00051   0.00084   0.00000   0.00000   2.07666
   D26       -2.06281  -0.00130  -0.00067   0.00000   0.00240  -2.06041
   D27       -0.08652   0.00007   0.00055   0.00000   0.00220  -0.08432
   D28        2.35741  -0.00317  -0.01633   0.00000   0.00527   2.36268
   D29       -1.69703  -0.00488  -0.01846   0.00000   0.00714  -1.68989
   D30        0.30432  -0.00186  -0.01497   0.00000   0.00466   0.30897
   D31        3.12875  -0.00006  -0.00014   0.00000  -0.00100   3.12775
   D32       -0.85522  -0.00005   0.00031   0.00000  -0.00228  -0.85749
   D33        0.81661   0.00010   0.00036   0.00000  -0.00201   0.81460
   D34        0.95945  -0.00002   0.00028   0.00000  -0.00187   0.95758
   D35       -3.02452  -0.00001   0.00073   0.00000  -0.00315  -3.02767
   D36       -1.35269   0.00014   0.00078   0.00000  -0.00288  -1.35558
   D37       -0.99143   0.00020   0.00122   0.00000  -0.00367  -0.99510
   D38        1.30779   0.00021   0.00167   0.00000  -0.00495   1.30284
   D39        2.97962   0.00036   0.00172   0.00000  -0.00468   2.97494
   D40        1.06491   0.00034  -0.00489   0.00000   0.00893   1.07384
   D41       -1.01076   0.00024  -0.00606   0.00000   0.01144  -0.99932
   D42       -3.10456   0.00037  -0.00492   0.00000   0.00909  -3.09547
   D43       -3.04605   0.00045  -0.00561   0.00000   0.01047  -3.03558
   D44        1.16146   0.00036  -0.00679   0.00000   0.01299   1.17445
   D45       -0.93234   0.00049  -0.00565   0.00000   0.01064  -0.92170
   D46       -1.00046  -0.00079  -0.00677   0.00000   0.01075  -0.98971
   D47       -3.07614  -0.00088  -0.00795   0.00000   0.01326  -3.06288
   D48        1.11325  -0.00075  -0.00681   0.00000   0.01091   1.12417
   D49        1.46453   0.00000  -0.00005   0.00000   0.00022   1.46476
   D50       -2.86776  -0.00002   0.00015   0.00000  -0.00037  -2.86813
   D51       -0.64898  -0.00004  -0.00100   0.00000   0.00247  -0.64650
   D52       -2.58647   0.00004   0.00125   0.00000  -0.00308  -2.58955
   D53       -0.63558   0.00002   0.00145   0.00000  -0.00367  -0.63925
   D54        1.58320   0.00000   0.00030   0.00000  -0.00083   1.58238
   D55       -0.45382   0.00003   0.00020   0.00000  -0.00060  -0.45442
   D56        1.49707   0.00001   0.00040   0.00000  -0.00119   1.49588
   D57       -2.56733  -0.00001  -0.00075   0.00000   0.00165  -2.56568
   D58       -1.50487  -0.00013  -0.00093   0.00000   0.00202  -1.50285
   D59        0.55102  -0.00010  -0.00149   0.00000   0.00330   0.55431
   D60        2.77887  -0.00008  -0.00153   0.00000   0.00356   2.78242
   D61        2.55710   0.00003  -0.00120   0.00000   0.00289   2.55999
   D62       -1.67020   0.00005  -0.00177   0.00000   0.00416  -1.66604
   D63        0.55765   0.00008  -0.00181   0.00000   0.00443   0.56207
   D64        0.45760   0.00001  -0.00016   0.00000   0.00050   0.45811
   D65        2.51349   0.00004  -0.00072   0.00000   0.00178   2.51527
   D66       -1.54185   0.00006  -0.00076   0.00000   0.00204  -1.53981
   D67       -1.44094   0.00002   0.00094   0.00000  -0.00187  -1.44281
   D68        2.57234   0.00000  -0.00019   0.00000   0.00068   2.57302
   D69        0.45453  -0.00001  -0.00012   0.00000   0.00041   0.45494
   D70        2.90593   0.00004   0.00117   0.00000  -0.00228   2.90365
   D71        0.63602   0.00002   0.00004   0.00000   0.00027   0.63629
   D72       -1.48178   0.00001   0.00011   0.00000   0.00000  -1.48179
   D73        0.67771   0.00008   0.00257   0.00000  -0.00565   0.67206
   D74       -1.59219   0.00006   0.00145   0.00000  -0.00310  -1.59530
   D75        2.57318   0.00005   0.00152   0.00000  -0.00337   2.56981
   D76        1.28767   0.00008   0.00005   0.00000  -0.00007   1.28760
   D77       -0.81704   0.00008  -0.00001   0.00000   0.00005  -0.81699
   D78       -2.91877   0.00009  -0.00010   0.00000   0.00029  -2.91848
   D79        2.91870  -0.00008   0.00003   0.00000  -0.00037   2.91833
   D80        0.81399  -0.00008  -0.00003   0.00000  -0.00025   0.81374
   D81       -1.28774  -0.00008  -0.00012   0.00000  -0.00001  -1.28775
   D82       -1.03623  -0.00001  -0.00030   0.00000   0.00052  -1.03571
   D83       -3.14095  -0.00001  -0.00036   0.00000   0.00064  -3.14030
   D84        1.04051  -0.00001  -0.00045   0.00000   0.00088   1.04139
   D85        0.90673  -0.00003   0.00388   0.00000  -0.00840   0.89833
   D86       -1.19588  -0.00005   0.00339   0.00000  -0.00729  -1.20317
   D87        3.01235  -0.00004   0.00330   0.00000  -0.00702   3.00533
   D88       -0.87356   0.00005   0.00262   0.00000  -0.00524  -0.87880
   D89       -2.97618   0.00003   0.00212   0.00000  -0.00413  -2.98030
   D90        1.23206   0.00005   0.00203   0.00000  -0.00386   1.22820
   D91        3.15020   0.00002   0.00327   0.00000  -0.00683  -3.13981
   D92        1.04759   0.00000   0.00277   0.00000  -0.00571   1.04187
   D93       -1.02736   0.00002   0.00268   0.00000  -0.00545  -1.03281
   D94        1.50243   0.00007   0.00049   0.00000  -0.00108   1.50134
   D95       -0.57575   0.00006   0.00015   0.00000  -0.00019  -0.57593
   D96       -2.80248   0.00000   0.00123   0.00000  -0.00300  -2.80549
   D97       -0.45814   0.00001   0.00010   0.00000  -0.00037  -0.45852
   D98       -2.53632  -0.00001  -0.00024   0.00000   0.00053  -2.53579
   D99        1.52013  -0.00006   0.00085   0.00000  -0.00229   1.51784
   D100      -2.55676   0.00003  -0.00008   0.00000   0.00000  -2.55675
   D101       1.64825   0.00002  -0.00041   0.00000   0.00090   1.64915
   D102      -0.57848  -0.00004   0.00067   0.00000  -0.00192  -0.58040
   D103      -0.46520   0.00240  -0.02484   0.00000   0.08231  -0.38288
   D104       2.09543   0.00798   0.06473   0.00000   0.30513   2.40056
   D105       2.17460  -0.00005  -0.00227   0.00000   0.00449   2.17909
   D106      -1.82325   0.00001  -0.00186   0.00000   0.00334  -1.81992
   D107       0.15465   0.00005  -0.00501   0.00000   0.01101   0.16565
   D108      -2.10240  -0.00007  -0.00267   0.00000   0.00529  -2.09711
   D109       0.18294  -0.00002  -0.00226   0.00000   0.00413   0.18707
   D110       2.16084   0.00003  -0.00541   0.00000   0.01180   2.17264
   D111       0.00905  -0.00026  -0.00248   0.00000   0.00485   0.01390
   D112       2.29439  -0.00020  -0.00207   0.00000   0.00370   2.29808
   D113      -2.01090  -0.00016  -0.00522   0.00000   0.01136  -1.99953
   D114      -1.32042   0.00004   0.00065   0.00000  -0.00003  -1.32045
   D115       1.00146   0.00021   0.00203   0.00000  -0.00318   0.99828
   D116      -2.98435   0.00002   0.00099   0.00000  -0.00061  -2.98496
   D117       2.93034  -0.00007   0.00243   0.00000  -0.00435   2.92598
   D118      -1.03097   0.00009   0.00381   0.00000  -0.00749  -1.03846
   D119       1.26641  -0.00010   0.00277   0.00000  -0.00493   1.26148
   D120       0.82160   0.00006   0.00113   0.00000  -0.00124   0.82036
   D121       3.14348   0.00022   0.00250   0.00000  -0.00439   3.13910
   D122      -0.84232   0.00004   0.00147   0.00000  -0.00182  -0.84415
   D123       0.00149   0.00039   0.00235   0.00000  -0.00599  -0.00450
   D124       2.16539   0.00002   0.00072   0.00000  -0.00549   2.15990
   D125      -2.16015  -0.00026  -0.00041   0.00000  -0.00288  -2.16303
   D126      -2.26894   0.00032   0.00142   0.00000  -0.00362  -2.27256
   D127      -0.10504  -0.00006  -0.00021   0.00000  -0.00312  -0.10816
   D128       1.85261  -0.00034  -0.00135   0.00000  -0.00051   1.85210
   D129       2.05226   0.00024   0.00405   0.00000  -0.01017   2.04210
   D130      -2.06702  -0.00013   0.00243   0.00000  -0.00967  -2.07669
   D131      -0.10937  -0.00041   0.00129   0.00000  -0.00705  -0.11643
   D132      -0.88384  -0.00019  -0.00081   0.00000   0.00212  -0.88173
   D133       1.40621   0.00022  -0.00046   0.00000   0.00128   1.40749
   D134      -2.90484   0.00005   0.00013   0.00000   0.00000  -2.90484
   D135      -3.14619  -0.00067  -0.00242   0.00000   0.00583  -3.14036
   D136      -0.84546  -0.00044  -0.00110   0.00000   0.00394  -0.84152
   D137       0.82397  -0.00039  -0.00125   0.00000   0.00433   0.82830
   D138       0.95027  -0.00011  -0.00122   0.00000   0.00606   0.95632
   D139      -3.03219   0.00013   0.00010   0.00000   0.00417  -3.02802
   D140      -1.36276   0.00017  -0.00005   0.00000   0.00456  -1.35820
   D141      -0.98953   0.00121   0.00097   0.00000   0.00344  -0.98609
   D142       1.31120   0.00144   0.00229   0.00000   0.00155   1.31275
   D143       2.98063   0.00148   0.00213   0.00000   0.00194   2.98257
   D144       0.92870   0.00073   0.00193   0.00000  -0.00208   0.92662
   D145      -1.16045   0.00075   0.00118   0.00000  -0.00027  -1.16071
   D146       3.05263   0.00075   0.00118   0.00000  -0.00029   3.05233
   D147       3.11497   0.00002   0.00085   0.00000  -0.00204   3.11293
   D148       1.02582   0.00004   0.00010   0.00000  -0.00023   1.02560
   D149      -1.04429   0.00004   0.00010   0.00000  -0.00025  -1.04454
   D150      -1.12340  -0.00078   0.00064   0.00000  -0.00259  -1.12599
   D151       3.07064  -0.00076  -0.00011   0.00000  -0.00078   3.06986
   D152       1.00053  -0.00076  -0.00010   0.00000  -0.00080   0.99973
   D153      -0.63590  -0.00025  -0.01314   0.00000   0.02863  -0.60727
   D154      -2.81094  -0.00076  -0.01523   0.00000   0.03062  -2.78032
   D155       1.43994  -0.00025  -0.01353   0.00000   0.02915   1.46909
   D156       1.46594  -0.00011  -0.00146   0.00000   0.00189   1.46783
   D157      -2.86358  -0.00003  -0.00161   0.00000   0.00202  -2.86156
   D158      -0.64299  -0.00009  -0.00340   0.00000   0.00637  -0.63662
   D159      -2.58206   0.00008   0.00082   0.00000  -0.00219  -2.58425
   D160      -0.62840   0.00016   0.00068   0.00000  -0.00206  -0.63046
   D161       1.59219   0.00010  -0.00112   0.00000   0.00229   1.59448
   D162      -0.45288  -0.00011  -0.00079   0.00000   0.00083  -0.45205
   D163       1.50078  -0.00003  -0.00093   0.00000   0.00096   1.50174
   D164      -2.56181  -0.00009  -0.00273   0.00000   0.00531  -2.55650
   D165      -1.50299  -0.00026  -0.00115   0.00000   0.00177  -1.50122
   D166       0.56175  -0.00027  -0.00162   0.00000   0.00281   0.56456
   D167       2.77834  -0.00027  -0.00168   0.00000   0.00308   2.78141
   D168       2.55493   0.00009  -0.00068   0.00000   0.00205   2.55699
   D169      -1.66351   0.00008  -0.00115   0.00000   0.00309  -1.66042
   D170       0.55308   0.00008  -0.00122   0.00000   0.00336   0.55644
   D171       0.45697   0.00022   0.00087   0.00000  -0.00101   0.45596
   D172       2.52172   0.00021   0.00040   0.00000   0.00002   2.52174
   D173      -1.54488   0.00021   0.00033   0.00000   0.00029  -1.54459
   D174      -1.44442   0.00058   0.00204   0.00000  -0.00383  -1.44825
   D175       2.57125   0.00014   0.00036   0.00000  -0.00008   2.57117
   D176       0.45367   0.00019   0.00088   0.00000  -0.00102   0.45266
   D177       2.90634   0.00049   0.00245   0.00000  -0.00439   2.90195
   D178       0.63883   0.00005   0.00077   0.00000  -0.00064   0.63818
   D179      -1.47875   0.00010   0.00129   0.00000  -0.00158  -1.48032
   D180       0.67358   0.00072   0.00426   0.00000  -0.00797   0.66561
   D181      -1.59393   0.00028   0.00258   0.00000  -0.00423  -1.59816
   D182       2.57168   0.00034   0.00309   0.00000  -0.00516   2.56652
   D183       1.31303   0.00010   0.00109   0.00000  -0.00209   1.31093
   D184      -0.79150   0.00010   0.00106   0.00000  -0.00201  -0.79351
   D185      -2.89588   0.00012   0.00097   0.00000  -0.00175  -2.89763
   D186       2.94429  -0.00004   0.00089   0.00000  -0.00194   2.94235
   D187       0.83976  -0.00003   0.00086   0.00000  -0.00186   0.83791
   D188      -1.26462  -0.00001   0.00076   0.00000  -0.00160  -1.26622
   D189      -1.01087  -0.00010   0.00086   0.00000  -0.00237  -1.01324
   D190      -3.11539  -0.00009   0.00083   0.00000  -0.00229  -3.11768
   D191       1.06341  -0.00008   0.00074   0.00000  -0.00203   1.06138
   D192       1.01181   0.00011   0.00287   0.00000  -0.00373   1.00808
   D193      -1.10719  -0.00005   0.00267   0.00000  -0.00373  -1.11092
   D194       3.10313  -0.00011   0.00259   0.00000  -0.00369   3.09944
   D195      -0.76651   0.00022   0.00083   0.00000   0.00058  -0.76594
   D196      -2.88551   0.00005   0.00063   0.00000   0.00058  -2.88493
   D197       1.32481  -0.00001   0.00055   0.00000   0.00061   1.32542
   D198      -3.02982   0.00025   0.00180   0.00000  -0.00111  -3.03094
   D199       1.13436   0.00009   0.00159   0.00000  -0.00111   1.13325
   D200      -0.93850   0.00003   0.00151   0.00000  -0.00107  -0.93958
   D201       1.49878   0.00009   0.00048   0.00000  -0.00202   1.49676
   D202      -0.58588   0.00012   0.00014   0.00000  -0.00112  -0.58701
   D203      -2.80407   0.00011   0.00123   0.00000  -0.00382  -2.80789
   D204      -0.45790  -0.00023  -0.00090   0.00000   0.00105  -0.45685
   D205      -2.54256  -0.00020  -0.00124   0.00000   0.00194  -2.54062
   D206       1.52243  -0.00020  -0.00015   0.00000  -0.00075   1.52168
   D207      -2.55782   0.00001  -0.00047   0.00000   0.00042  -2.55740
   D208       1.64070   0.00004  -0.00081   0.00000   0.00132   1.64202
   D209      -0.57748   0.00004   0.00028   0.00000  -0.00138  -0.57886
         Item               Value     Threshold  Converged?
 Maximum Force            0.042803     0.000450     NO 
 RMS     Force            0.004335     0.000300     NO 
 Maximum Displacement     0.230171     0.001800     NO 
 RMS     Displacement     0.056180     0.001200     NO 
 Predicted change in Energy=-4.413836D-03
 GradGradGradGradGradGradGradGradGradGradGradGradGradGradGradGradGradGrad

 Stoichiometry    C20H34O4(3)
 Framework group  C1[X(C20H34O4)]
 Deg. of freedom   168
 Full point group                 C1      NOp   1
 Largest Abelian subgroup         C1      NOp   1
 Largest concise Abelian subgroup C1      NOp   1
                         Standard orientation:                         
 ---------------------------------------------------------------------
 Center     Atomic      Atomic             Coordinates (Angstroms)
 Number     Number       Type             X           Y           Z
 ---------------------------------------------------------------------
      1          6           0        2.969430   -0.573629    1.725705
      2          1           0        2.796088    0.159283    2.519108
      3          1           0        3.085456   -1.547051    2.208121
      4          6           0        1.700829   -0.672072    0.835096
      5          6           0        1.968326   -0.394082   -0.704612
      6          6           0        3.456102   -0.109396   -0.991571
      7          1           0        3.597820    0.062190   -2.062634
      8          6           0        4.037991    0.958927   -0.014677
      9          6           0        4.247028   -0.238264    0.961489
     10          1           0        5.108653   -0.190405    1.634216
     11          6           0        4.325233   -1.167058   -0.271011
     12          1           0        3.907524   -2.169840   -0.151098
     13          1           0        5.323360   -1.254489   -0.698026
     14          6           0        5.367860    1.516778   -0.531254
     15          1           0        5.193574    2.192058   -1.373811
     16          1           0        6.054219    0.737197   -0.866168
     17          1           0        5.870061    2.084897    0.257182
     18          6           0        3.163423    2.131128    0.421494
     19          1           0        2.188116    1.833596    0.809267
     20          1           0        2.984303    2.801604   -0.423069
     21          1           0        3.668489    2.703632    1.205419
     22          8           0        1.075467   -1.915897    1.079554
     23          1           0        0.133479   -1.740971    1.164461
     24          1           0        1.008409    0.124764    1.126271
     25          6           0        1.491527   -1.578757   -1.594838
     26          1           0        0.419326   -1.740717   -1.498640
     27          1           0        2.005778   -2.478447   -1.258454
     28          1           0        1.736817   -1.365529   -2.635288
     29          8           0        1.184294    0.641229   -1.149863
     30          6           0       -2.839157   -0.014706   -1.780944
     31          1           0       -2.014793    0.409405   -2.359789
     32          1           0       -3.480032   -0.543206   -2.494904
     33          6           0       -2.254738   -1.060163   -0.790890
     34          6           0       -2.633150   -0.801884    0.726850
     35          6           0       -3.506866    0.452000    0.899429
     36          1           0       -3.744644    0.595999    1.957315
     37          6           0       -2.914812    1.673801    0.126767
     38          6           0       -3.658125    1.085926   -1.111338
     39          1           0       -4.043965    1.795567   -1.848692
     40          6           0       -4.655250    0.421702   -0.136335
     41          1           0       -5.053441   -0.555147   -0.429269
     42          1           0       -5.493495    1.057423    0.144029
     43          6           0       -3.542917    2.984905    0.609259
     44          1           0       -3.133831    3.261005    1.585054
     45          1           0       -4.628498    2.928687    0.707731
     46          1           0       -3.313822    3.792113   -0.091916
     47          6           0       -1.400967    1.855403    0.058600
     48          1           0       -0.871887    1.007853   -0.379896
     49          1           0       -0.996383    2.021890    1.060816
     50          1           0       -1.156545    2.729503   -0.551683
     51          8           0       -2.501717   -2.388097   -1.221096
     52          1           0       -3.428050   -2.491507   -1.429431
     53          1           0       -1.168749   -0.969334   -0.817831
     54          6           0       -3.339850   -2.030138    1.371313
     55          1           0       -2.743989   -2.928916    1.229867
     56          1           0       -4.309173   -2.162048    0.887499
     57          1           0       -3.497652   -1.840563    2.432777
     58          8           0       -1.494798   -0.707612    1.490190
 ---------------------------------------------------------------------
 Rotational constants (GHZ):           0.4595313           0.1374607           0.1261601
 Standard basis: 6-31++G(d,p) (6D, 7F)
 There are   660 symmetry adapted cartesian basis functions of A   symmetry.
 There are   660 symmetry adapted basis functions of A   symmetry.
   660 basis functions,  1040 primitive gaussians,   660 cartesian basis functions
    94 alpha electrons       92 beta electrons
       nuclear repulsion energy      2388.6770862949 Hartrees.
 NAtoms=   58 NActive=   58 NUniq=   58 SFac= 1.00D+00 NAtFMM=   60 NAOKFM=F Big=F
 Integral buffers will be    131072 words long.
 Raffenetti 2 integral format.
 Two-electron integral symmetry is turned on.
 Nuclear repulsion after empirical dispersion term =     2388.6153011644 Hartrees.
 One-electron integrals computed using PRISM.
 NBasis=   660 RedAO= T EigKep=  1.02D-06  NBF=   660
 NBsUse=   660 1.00D-06 EigRej= -1.00D+00 NBFU=   660
 Lowest energy guess from the checkpoint file:  "2_4_1099-restart-wb97-opt.chk"
 B after Tr=     0.000000    0.000000    0.000000
         Rot=    0.999279   -0.029989   -0.012687    0.019538 Ang=  -4.35 deg.
 B after Tr=     0.000000    0.000000    0.000000
         Rot=    0.999993    0.003634   -0.000325   -0.001297 Ang=   0.44 deg.
 Initial guess <Sx>= 0.0000 <Sy>= 0.0000 <Sz>= 1.0000 <S**2>= 2.0100 S= 1.0033
 Requested convergence on RMS density matrix=1.00D-08 within 128 cycles.
 Requested convergence on MAX density matrix=1.00D-06.
 Requested convergence on             energy=1.00D-06.
 No special actions if energy rises.
 Restarting incremental Fock formation.
 SCF Done:  E(UwB97XD) =  -1083.08372023     A.U. after   28 cycles
            NFock= 28  Conv=0.60D-08     -V/T= 2.0091
 <Sx>= 0.0000 <Sy>= 0.0000 <Sz>= 1.0000 <S**2>= 2.0088 S= 1.0029
 <L.S>=  0.00000000000    
 Annihilation of the first spin contaminant:
 S**2 before annihilation     2.0088,   after     2.0000
 Calling FoFJK, ICntrl=      2127 FMM=F ISym2X=0 I1Cent= 0 IOpClX= 1 NMat=1 NMatS=1 NMatT=0.
 ***** Axes restored to original set *****
 -------------------------------------------------------------------
 Center     Atomic                   Forces (Hartrees/Bohr)
 Number     Number              X              Y              Z
 -------------------------------------------------------------------
      1        6          -0.000288294   -0.000574716    0.001391337
      2        1           0.000152442    0.000701650   -0.000719323
      3        1          -0.000381859   -0.000846765   -0.000762573
      4        6           0.000517125    0.001441088   -0.000413531
      5        6          -0.001140933    0.001101865    0.000994422
      6        6           0.000495342   -0.000689160   -0.000923414
      7        1          -0.000378420    0.000131187    0.000913836
      8        6           0.000311343   -0.000568485    0.000100754
      9        6           0.000462560   -0.000015463    0.000528890
     10        1          -0.000928467    0.000079810   -0.000574596
     11        6           0.000653269    0.000933311   -0.000175962
     12        1           0.000280365   -0.000974008   -0.000261407
     13        1          -0.001130481   -0.000208720    0.000247679
     14        6           0.001221425   -0.000476625   -0.000442306
     15        1           0.000097877    0.000791803    0.001107266
     16        1          -0.000916356   -0.000732088    0.000310160
     17        1          -0.000645842    0.000832185   -0.000882255
     18        6          -0.000784211   -0.000789582    0.000260900
     19        1           0.000688271    0.000018649   -0.000271797
     20        1           0.000331140    0.000854059    0.001025792
     21        1          -0.000518169    0.000900578   -0.001060189
     22        8          -0.005309024    0.000221320    0.000719370
     23        1           0.006235769   -0.000460930   -0.000537943
     24        1           0.000969538   -0.000376825   -0.000295170
     25        6          -0.001468219    0.001542689   -0.000828592
     26        1          -0.000824216   -0.001329085    0.000006555
     27        1           0.000104353   -0.001163052    0.000169874
     28        1          -0.000278308   -0.000206727    0.001298996
     29        8          -0.002426647   -0.002967914    0.001854978
     30        6           0.000890951   -0.000290562   -0.000397694
     31        1          -0.000125568    0.001127244    0.001045249
     32        1           0.000593681   -0.000368237    0.001038204
     33        6           0.001545758   -0.000546571    0.000150923
     34        6          -0.001426174   -0.000252793    0.000335142
     35        6          -0.000159639    0.000388575    0.000594954
     36        1           0.000356720    0.000090807   -0.000785840
     37        6          -0.000402790    0.001330371   -0.000826093
     38        6          -0.000450462    0.000196193   -0.000518123
     39        1           0.000490233    0.000508676    0.000737855
     40        6          -0.001558894   -0.000086341    0.000167735
     41        1           0.000492514   -0.000959628    0.000343312
     42        1           0.000856152    0.000688564   -0.000099390
     43        6           0.000001802   -0.001499595    0.000368624
     44        1          -0.000442417    0.000481466   -0.001137765
     45        1           0.001455165    0.000206026   -0.000174441
     46        1          -0.000272688    0.000968408    0.000836289
     47        6           0.004763253   -0.002766262    0.000540692
     48        1           0.000210482    0.003377688   -0.002011727
     49        1          -0.000870441    0.000334630   -0.001347431
     50        1          -0.000968051    0.000770118    0.000899280
     51        8          -0.008459167    0.001855121   -0.001880900
     52        1           0.006894010   -0.000745220    0.001678167
     53        1           0.000927887   -0.001475123   -0.001464369
     54        6          -0.000479260    0.001114509    0.000845457
     55        1          -0.000507203   -0.001027550   -0.000159185
     56        1           0.001031758   -0.000531286    0.000196736
     57        1           0.000286298    0.000142174   -0.001163866
     58        8           0.000224717   -0.000201451   -0.000593546
 -------------------------------------------------------------------
 Cartesian Forces:  Max     0.008459167 RMS     0.001421625

 GradGradGradGradGradGradGradGradGradGradGradGradGradGradGradGradGradGrad
 Berny optimization.
 Using GEDIIS/GDIIS optimizer.
 FormGI is forming the generalized inverse of G from B-inverse, IUseBI=4.
 Internal  Forces:  Max     0.020613040 RMS     0.002394596
 Search for a local minimum.
 Step number   4 out of a maximum of  348
 All quantities printed in internal units (Hartrees-Bohrs-Radians)
 Mixed Optimization -- RFO/linear search
 Update second derivatives using D2CorX and points    3    2    4    1
 ITU=  0 -1 -1  0
 Use linear search instead of GDIIS.
 Energy rises -- skip Quadratic/GDIIS search.
 Quartic linear search produced a step of -0.96996.
 Iteration  1 RMS(Cart)=  0.13321525 RMS(Int)=  0.00863219
 Iteration  2 RMS(Cart)=  0.14266339 RMS(Int)=  0.00442706
 Iteration  3 RMS(Cart)=  0.04290463 RMS(Int)=  0.00029368
 Iteration  4 RMS(Cart)=  0.00063306 RMS(Int)=  0.00000015
 Iteration  5 RMS(Cart)=  0.00000013 RMS(Int)=  0.00000014
 Variable       Old X    -DE/DX   Delta X   Delta X   Delta X     New X
                                 (Linear)    (Quad)   (Total)
    R1        2.06724   0.00101   0.00497   0.00000   0.00497   2.07221
    R2        2.06468   0.00116   0.00467   0.00000   0.00467   2.06935
    R3        2.93500   0.00136   0.00325   0.00000   0.00325   2.93825
    R4        2.88377  -0.00004   0.00212   0.00000   0.00212   2.88589
    R5        2.99957   0.00512   0.00256   0.00000   0.00256   3.00213
    R6        2.67110   0.00063   0.00192   0.00000   0.00192   2.67301
    R7        2.06938   0.00044   0.00064   0.00000   0.00064   2.07002
    R8        2.91341   0.00040   0.00082   0.00000   0.00082   2.91423
    R9        2.94172   0.00066   0.00270   0.00000   0.00270   2.94443
   R10        2.59438  -0.00282  -0.00041   0.00000  -0.00041   2.59397
   R11        2.06724   0.00097   0.00361   0.00000   0.00361   2.07086
   R12        2.94835   0.00064   0.00122   0.00000   0.00122   2.94957
   R13        2.92343  -0.00047   0.00077   0.00000   0.00077   2.92420
   R14        2.94571   0.00030  -0.00002   0.00000  -0.00002   2.94569
   R15        2.89480   0.00040   0.00168   0.00000   0.00168   2.89648
   R16        2.88403   0.00058   0.00180   0.00000   0.00180   2.88582
   R17        2.06772   0.00108   0.00453   0.00000   0.00453   2.07225
   R18        2.92012  -0.00074  -0.00095   0.00000  -0.00095   2.91917
   R19        2.06528   0.00104   0.00410   0.00000   0.00410   2.06938
   R20        2.05819   0.00115   0.00482   0.00000   0.00482   2.06302
   R21        2.06688   0.00136   0.00583   0.00000   0.00583   2.07271
   R22        2.06232   0.00120   0.00522   0.00000   0.00522   2.06753
   R23        2.06715   0.00137   0.00583   0.00000   0.00583   2.07299
   R24        2.06155   0.00070   0.00410   0.00000   0.00410   2.06565
   R25        2.06570   0.00137   0.00591   0.00000   0.00591   2.07160
   R26        2.06784   0.00148   0.00616   0.00000   0.00616   2.07400
   R27        1.81763   0.01150   0.01637   0.00000   0.01637   1.83399
   R28        3.69596   0.00593   0.00304   0.00000   0.00304   3.69900
   R29        2.05720  -0.00055   0.00405   0.00000   0.00405   2.06125
   R30        2.05889   0.00079   0.00407   0.00000   0.00407   2.06296
   R31        2.05986   0.00128   0.00537   0.00000   0.00537   2.06523
   R32        2.06535   0.00109   0.00442   0.00000   0.00442   2.06977
   R33        2.06989   0.00118   0.00506   0.00000   0.00506   2.07495
   R34        2.93652   0.00353   0.00466   0.00000   0.00466   2.94118
   R35        2.88483   0.00147   0.00273   0.00000   0.00273   2.88756
   R36        2.99594  -0.00055   0.00182   0.00000   0.00182   2.99775
   R37        2.67881  -0.00131   0.00020   0.00000   0.00020   2.67900
   R38        2.06002  -0.00111  -0.00128   0.00000  -0.00128   2.05873
   R39        2.90636   0.00370   0.00147   0.00000   0.00147   2.90783
   R40        2.94177   0.00051   0.00241   0.00000   0.00241   2.94418
   R41        2.59617   0.00208  -0.00003   0.00000  -0.00003   2.59614
   R42        2.06698   0.00085   0.00368   0.00000   0.00368   2.07066
   R43        2.95205  -0.00091   0.00129   0.00000   0.00129   2.95334
   R44        2.92298   0.00008   0.00092   0.00000   0.00092   2.92390
   R45        2.94641   0.00124   0.00075   0.00000   0.00075   2.94716
   R46        2.89462   0.00050   0.00159   0.00000   0.00159   2.89621
   R47        2.88414  -0.00286   0.00113   0.00000   0.00113   2.88527
   R48        2.06677   0.00101   0.00432   0.00000   0.00432   2.07110
   R49        2.91905  -0.00115  -0.00086   0.00000  -0.00086   2.91819
   R50        2.06888   0.00112   0.00446   0.00000   0.00446   2.07334
   R51        2.05746   0.00109   0.00474   0.00000   0.00474   2.06220
   R52        2.06643   0.00131   0.00577   0.00000   0.00577   2.07220
   R53        2.06261   0.00144   0.00514   0.00000   0.00514   2.06775
   R54        2.06639   0.00131   0.00580   0.00000   0.00580   2.07219
   R55        2.06192  -0.00341   0.00230   0.00000   0.00230   2.06422
   R56        2.06650   0.00160   0.00580   0.00000   0.00580   2.07230
   R57        2.06684   0.00133   0.00630   0.00000   0.00630   2.07314
   R58        1.80485   0.00712   0.01876   0.00000   0.01876   1.82361
   R59        2.05525   0.00112   0.00468   0.00000   0.00468   2.05993
   R60        2.06237   0.00109   0.00465   0.00000   0.00465   2.06702
   R61        2.05932   0.00120   0.00548   0.00000   0.00548   2.06481
    A1        1.86868   0.00024  -0.00302   0.00000  -0.00302   1.86567
    A2        1.90597  -0.00115   0.00001   0.00000   0.00001   1.90598
    A3        1.92691  -0.00009  -0.00096   0.00000  -0.00096   1.92595
    A4        1.85819   0.00013   0.00442   0.00000   0.00442   1.86261
    A5        1.90499  -0.00124  -0.00160   0.00000  -0.00160   1.90338
    A6        1.99390   0.00202   0.00102   0.00000   0.00102   1.99492
    A7        1.99049  -0.00303  -0.00096   0.00000  -0.00096   1.98953
    A8        1.89439   0.00162  -0.00056   0.00000  -0.00056   1.89383
    A9        1.89428  -0.00093   0.00078   0.00000   0.00078   1.89506
   A10        1.97842  -0.00117  -0.00334   0.00000  -0.00334   1.97508
   A11        1.81012   0.00405   0.00932   0.00000   0.00932   1.81944
   A12        1.89081  -0.00041  -0.00503   0.00000  -0.00503   1.88579
   A13        1.95575   0.00066  -0.00050   0.00000  -0.00050   1.95525
   A14        1.94962   0.00064   0.00123   0.00000   0.00123   1.95085
   A15        1.92882   0.00115   0.00330   0.00000   0.00330   1.93212
   A16        1.90674  -0.00204  -0.00353   0.00000  -0.00353   1.90321
   A17        1.92996  -0.00063   0.00030   0.00000   0.00030   1.93026
   A18        1.78596   0.00011  -0.00090   0.00000  -0.00090   1.78507
   A19        1.91369  -0.00017   0.00285   0.00000   0.00285   1.91654
   A20        1.94960   0.00033   0.00254   0.00000   0.00254   1.95214
   A21        1.90627   0.00024  -0.00100   0.00000  -0.00100   1.90527
   A22        2.04578  -0.00006  -0.00206   0.00000  -0.00206   2.04372
   A23        2.08345  -0.00030  -0.00228   0.00000  -0.00228   2.08117
   A24        1.53776   0.00006  -0.00067   0.00000  -0.00067   1.53709
   A25        1.48692  -0.00053   0.00026   0.00000   0.00026   1.48719
   A26        1.94120   0.00027  -0.00076   0.00000  -0.00076   1.94044
   A27        2.08420   0.00043   0.00423   0.00000   0.00423   2.08843
   A28        1.95459   0.00009   0.00070   0.00000   0.00070   1.95530
   A29        2.08033   0.00052   0.00177   0.00000   0.00177   2.08210
   A30        1.89037  -0.00066  -0.00489   0.00000  -0.00489   1.88547
   A31        1.94994   0.00046   0.00130   0.00000   0.00130   1.95123
   A32        1.94012   0.00011   0.00137   0.00000   0.00137   1.94149
   A33        1.88568  -0.00043  -0.00340   0.00000  -0.00340   1.88228
   A34        2.04544  -0.00015   0.00046   0.00000   0.00046   2.04590
   A35        1.53972   0.00026   0.00031   0.00000   0.00031   1.54003
   A36        2.06783  -0.00024  -0.00056   0.00000  -0.00056   2.06727
   A37        1.50288   0.00014   0.00070   0.00000   0.00070   1.50358
   A38        2.05295   0.00002   0.00116   0.00000   0.00116   2.05411
   A39        1.96831   0.00004   0.00201   0.00000   0.00201   1.97032
   A40        2.03157  -0.00006  -0.00219   0.00000  -0.00219   2.02938
   A41        1.99034  -0.00010   0.00151   0.00000   0.00151   1.99184
   A42        1.89613  -0.00002  -0.00230   0.00000  -0.00230   1.89383
   A43        1.92439   0.00012   0.00142   0.00000   0.00142   1.92581
   A44        1.97071   0.00017   0.00306   0.00000   0.00306   1.97377
   A45        1.92265   0.00010   0.00165   0.00000   0.00165   1.92430
   A46        1.88057  -0.00014  -0.00227   0.00000  -0.00227   1.87830
   A47        1.88361  -0.00013  -0.00197   0.00000  -0.00197   1.88164
   A48        1.87911  -0.00014  -0.00227   0.00000  -0.00227   1.87684
   A49        1.98715   0.00027   0.00169   0.00000   0.00169   1.98884
   A50        1.92218   0.00016   0.00221   0.00000   0.00221   1.92439
   A51        1.91994   0.00004   0.00101   0.00000   0.00101   1.92095
   A52        1.87069  -0.00021  -0.00087   0.00000  -0.00087   1.86982
   A53        1.87621  -0.00018  -0.00303   0.00000  -0.00303   1.87318
   A54        1.88413  -0.00011  -0.00133   0.00000  -0.00133   1.88280
   A55        1.86348   0.02061   0.01197   0.00000   0.01197   1.87545
   A56        2.75482   0.01215   0.00450   0.00000   0.00450   2.75932
   A57        1.94374   0.00146   0.00483   0.00000   0.00483   1.94857
   A58        1.88315   0.00079   0.00688   0.00000   0.00689   1.89003
   A59        1.90505   0.00023   0.00122   0.00000   0.00122   1.90627
   A60        1.89098  -0.00133  -0.00278   0.00000  -0.00278   1.88820
   A61        1.91249  -0.00054  -0.00330   0.00000  -0.00330   1.90920
   A62        1.92839  -0.00060  -0.00693   0.00000  -0.00693   1.92146
   A63        1.85806  -0.00008  -0.00367   0.00000  -0.00367   1.85439
   A64        1.89108   0.00102   0.00136   0.00000   0.00136   1.89244
   A65        1.93604  -0.00033  -0.00067   0.00000  -0.00067   1.93537
   A66        1.88675  -0.00046   0.00456   0.00000   0.00456   1.89130
   A67        1.89641  -0.00067  -0.00237   0.00000  -0.00237   1.89404
   A68        1.99035   0.00047   0.00060   0.00000   0.00060   1.99095
   A69        1.99387  -0.00084  -0.00104   0.00000  -0.00104   1.99283
   A70        1.95127  -0.00053   0.00323   0.00000   0.00323   1.95449
   A71        1.87849   0.00189   0.00152   0.00000   0.00152   1.88001
   A72        1.98402   0.00152  -0.00034   0.00000  -0.00034   1.98367
   A73        1.82128  -0.00129   0.00733   0.00000   0.00733   1.82861
   A74        1.81741  -0.00073  -0.01137   0.00000  -0.01137   1.80604
   A75        1.95610  -0.00004  -0.00001   0.00000   0.00000   1.95609
   A76        1.95643   0.00258   0.00021   0.00000   0.00021   1.95663
   A77        1.92338  -0.00139   0.00304   0.00000   0.00304   1.92642
   A78        1.91655  -0.00336  -0.00189   0.00000  -0.00189   1.91466
   A79        1.93096   0.00311   0.00305   0.00000   0.00305   1.93401
   A80        1.77243  -0.00091  -0.00472   0.00000  -0.00472   1.76772
   A81        1.91703  -0.00004   0.00245   0.00000   0.00245   1.91948
   A82        1.94641   0.00306   0.00546   0.00000   0.00546   1.95187
   A83        1.90780  -0.00139  -0.00153   0.00000  -0.00153   1.90627
   A84        2.04631  -0.00157  -0.00245   0.00000  -0.00245   2.04386
   A85        2.08154   0.00006  -0.00264   0.00000  -0.00264   2.07890
   A86        1.53629   0.00007  -0.00177   0.00000  -0.00177   1.53452
   A87        1.48789  -0.00056   0.00013   0.00000   0.00013   1.48801
   A88        1.93719   0.00103  -0.00097   0.00000  -0.00097   1.93621
   A89        2.08412  -0.00028   0.00461   0.00000   0.00461   2.08874
   A90        1.95775   0.00022  -0.00026   0.00000  -0.00026   1.95749
   A91        2.07404   0.00126   0.00458   0.00000   0.00458   2.07862
   A92        1.89542  -0.00132  -0.00648   0.00000  -0.00648   1.88894
   A93        1.94377   0.00203   0.00500   0.00000   0.00500   1.94878
   A94        1.94051   0.00012   0.00052   0.00000   0.00052   1.94103
   A95        1.88929  -0.00128  -0.00384   0.00000  -0.00385   1.88545
   A96        2.04756  -0.00089  -0.00024   0.00000  -0.00024   2.04732
   A97        1.53944  -0.00024  -0.00101   0.00000  -0.00101   1.53843
   A98        2.06783   0.00025  -0.00072   0.00000  -0.00072   2.06711
   A99        1.50574  -0.00012   0.00076   0.00000   0.00076   1.50650
   A100       2.05633   0.00027   0.00109   0.00000   0.00109   2.05742
   A101       1.96897  -0.00011   0.00191   0.00000   0.00191   1.97088
   A102       2.03708   0.00039  -0.00191   0.00000  -0.00191   2.03517
   A103       1.99155  -0.00041   0.00120   0.00000   0.00120   1.99275
   A104       1.88584  -0.00004  -0.00220   0.00000  -0.00220   1.88364
   A105       1.92175  -0.00005   0.00140   0.00000   0.00140   1.92315
   A106       1.97378   0.00052   0.00305   0.00000   0.00305   1.97683
   A107       1.92193  -0.00004   0.00163   0.00000   0.00163   1.92356
   A108       1.88029  -0.00020  -0.00231   0.00000  -0.00231   1.87799
   A109       1.88329  -0.00006  -0.00191   0.00000  -0.00191   1.88139
   A110       1.87994  -0.00020  -0.00224   0.00000  -0.00224   1.87771
   A111       1.98940   0.00243   0.00141   0.00000   0.00141   1.99081
   A112       1.92214  -0.00022   0.00199   0.00000   0.00199   1.92412
   A113       1.91950   0.00054   0.00128   0.00000   0.00128   1.92078
   A114       1.88302  -0.00134  -0.00172   0.00000  -0.00172   1.88130
   A115       1.86313  -0.00124  -0.00174   0.00000  -0.00174   1.86139
   A116       1.88287  -0.00036  -0.00153   0.00000  -0.00153   1.88133
   A117       1.91411  -0.00082  -0.00323   0.00000  -0.00323   1.91088
   A118       1.92780   0.00029   0.00267   0.00000   0.00267   1.93047
   A119       1.89130   0.00060   0.00681   0.00000   0.00681   1.89811
   A120       1.90893   0.00002   0.00188   0.00000   0.00188   1.91081
   A121       1.90611  -0.00035  -0.00263   0.00000  -0.00263   1.90348
   A122       1.92813  -0.00025  -0.00445   0.00000  -0.00445   1.92368
   A123       1.90098  -0.00031  -0.00422   0.00000  -0.00422   1.89676
   A124       2.16644   0.00616   0.00614   0.00000   0.00614   2.17258
    D1        2.15948   0.00152   0.00569   0.00000   0.00569   2.16517
    D2       -1.89997  -0.00103   0.00005   0.00000   0.00005  -1.89992
    D3        0.15152  -0.00114  -0.00582   0.00000  -0.00582   0.14570
    D4       -2.11169   0.00130   0.00449   0.00000   0.00449  -2.10720
    D5        0.11204  -0.00125  -0.00115   0.00000  -0.00115   0.11089
    D6        2.16354  -0.00136  -0.00702   0.00000  -0.00702   2.15652
    D7       -0.00778   0.00106   0.00620   0.00000   0.00620  -0.00159
    D8        2.21595  -0.00149   0.00055   0.00000   0.00055   2.21650
    D9       -2.01574  -0.00159  -0.00531   0.00000  -0.00531  -2.02105
   D10       -1.32643  -0.00053  -0.00445   0.00000  -0.00445  -1.33088
   D11        0.99451  -0.00023  -0.00139   0.00000  -0.00139   0.99312
   D12       -2.99197  -0.00081  -0.00380   0.00000  -0.00380  -2.99578
   D13        2.90724  -0.00002   0.00073   0.00000   0.00073   2.90797
   D14       -1.05500   0.00028   0.00379   0.00000   0.00379  -1.05121
   D15        1.24170  -0.00030   0.00137   0.00000   0.00137   1.24307
   D16        0.82959  -0.00061  -0.00443   0.00000  -0.00443   0.82516
   D17       -3.13265  -0.00031  -0.00137   0.00000  -0.00137  -3.13402
   D18       -0.83595  -0.00089  -0.00378   0.00000  -0.00378  -0.83973
   D19        0.01977  -0.00059  -0.00542   0.00000  -0.00542   0.01435
   D20        2.16589  -0.00229  -0.00948   0.00000  -0.00948   2.15642
   D21       -2.14120  -0.00110  -0.00789   0.00000  -0.00789  -2.14909
   D22       -2.15991   0.00070  -0.00103   0.00000  -0.00103  -2.16094
   D23       -0.01378  -0.00099  -0.00509   0.00000  -0.00509  -0.01888
   D24        1.96231   0.00019  -0.00351   0.00000  -0.00351   1.95880
   D25        2.07666  -0.00070   0.00097   0.00000   0.00097   2.07762
   D26       -2.06041  -0.00240  -0.00310   0.00000  -0.00310  -2.06350
   D27       -0.08432  -0.00121  -0.00151   0.00000  -0.00151  -0.08583
   D28        2.36268  -0.00876  -0.02383   0.00000  -0.02383   2.33885
   D29       -1.68989  -0.01236  -0.02808   0.00000  -0.02808  -1.71798
   D30        0.30897  -0.00831  -0.02168   0.00000  -0.02168   0.28729
   D31        3.12775  -0.00038   0.00081   0.00000   0.00081   3.12856
   D32       -0.85749  -0.00033   0.00257   0.00000   0.00257  -0.85492
   D33        0.81460  -0.00004   0.00236   0.00000   0.00236   0.81696
   D34        0.95758  -0.00018   0.00214   0.00000   0.00214   0.95971
   D35       -3.02767  -0.00013   0.00390   0.00000   0.00390  -3.02377
   D36       -1.35558   0.00016   0.00369   0.00000   0.00369  -1.35189
   D37       -0.99510   0.00113   0.00496   0.00000   0.00496  -0.99014
   D38        1.30284   0.00117   0.00672   0.00000   0.00672   1.30956
   D39        2.97494   0.00147   0.00651   0.00000   0.00651   2.98145
   D40        1.07384   0.00027  -0.01426   0.00000  -0.01426   1.05958
   D41       -0.99932   0.00055  -0.01805   0.00000  -0.01805  -1.01737
   D42       -3.09547   0.00068  -0.01446   0.00000  -0.01446  -3.10993
   D43       -3.03558   0.00009  -0.01659   0.00000  -0.01659  -3.05217
   D44        1.17445   0.00037  -0.02038   0.00000  -0.02038   1.15407
   D45       -0.92170   0.00050  -0.01679   0.00000  -0.01679  -0.93849
   D46       -0.98971  -0.00144  -0.01819   0.00000  -0.01819  -1.00790
   D47       -3.06288  -0.00115  -0.02198   0.00000  -0.02198  -3.08485
   D48        1.12417  -0.00103  -0.01839   0.00000  -0.01839   1.10577
   D49        1.46476   0.00034  -0.00027   0.00000  -0.00027   1.46449
   D50       -2.86813   0.00025   0.00053   0.00000   0.00053  -2.86760
   D51       -0.64650  -0.00005  -0.00354   0.00000  -0.00354  -0.65005
   D52       -2.58955   0.00035   0.00442   0.00000   0.00442  -2.58513
   D53       -0.63925   0.00026   0.00523   0.00000   0.00523  -0.63402
   D54        1.58238  -0.00004   0.00115   0.00000   0.00115   1.58353
   D55       -0.45442   0.00002   0.00080   0.00000   0.00080  -0.45361
   D56        1.49588  -0.00007   0.00161   0.00000   0.00161   1.49749
   D57       -2.56568  -0.00037  -0.00247   0.00000  -0.00247  -2.56815
   D58       -1.50285  -0.00027  -0.00302   0.00000  -0.00302  -1.50587
   D59        0.55431  -0.00025  -0.00491   0.00000  -0.00491   0.54941
   D60        2.78242  -0.00023  -0.00521   0.00000  -0.00521   2.77722
   D61        2.55999   0.00000  -0.00418   0.00000  -0.00418   2.55581
   D62       -1.66604   0.00002  -0.00607   0.00000  -0.00607  -1.67210
   D63        0.56207   0.00004  -0.00637   0.00000  -0.00637   0.55571
   D64        0.45811   0.00012  -0.00067   0.00000  -0.00067   0.45744
   D65        2.51527   0.00014  -0.00255   0.00000  -0.00255   2.51271
   D66       -1.53981   0.00017  -0.00285   0.00000  -0.00285  -1.54266
   D67       -1.44281   0.00033   0.00289   0.00000   0.00289  -1.43992
   D68        2.57302  -0.00015  -0.00087   0.00000  -0.00087   2.57214
   D69        0.45494   0.00002  -0.00053   0.00000  -0.00053   0.45441
   D70        2.90365   0.00024   0.00355   0.00000   0.00355   2.90720
   D71        0.63629  -0.00024  -0.00021   0.00000  -0.00021   0.63608
   D72       -1.48179  -0.00007   0.00013   0.00000   0.00013  -1.48165
   D73        0.67206   0.00063   0.00843   0.00000   0.00843   0.68049
   D74       -1.59530   0.00016   0.00467   0.00000   0.00467  -1.59063
   D75        2.56981   0.00032   0.00501   0.00000   0.00501   2.57482
   D76        1.28760   0.00024   0.00012   0.00000   0.00012   1.28772
   D77       -0.81699   0.00022  -0.00006   0.00000  -0.00006  -0.81705
   D78       -2.91848   0.00022  -0.00040   0.00000  -0.00040  -2.91888
   D79        2.91833  -0.00022   0.00039   0.00000   0.00039   2.91872
   D80        0.81374  -0.00024   0.00021   0.00000   0.00021   0.81395
   D81       -1.28775  -0.00024  -0.00013   0.00000  -0.00013  -1.28788
   D82       -1.03571   0.00000  -0.00085   0.00000  -0.00085  -1.03656
   D83       -3.14030  -0.00002  -0.00103   0.00000  -0.00103  -3.14134
   D84        1.04139  -0.00002  -0.00137   0.00000  -0.00137   1.04002
   D85        0.89833  -0.00004   0.01260   0.00000   0.01260   0.91093
   D86       -1.20317  -0.00008   0.01095   0.00000   0.01095  -1.19222
   D87        3.00533  -0.00007   0.01059   0.00000   0.01059   3.01592
   D88       -0.87880   0.00001   0.00808   0.00000   0.00808  -0.87072
   D89       -2.98030  -0.00003   0.00643   0.00000   0.00643  -2.97387
   D90        1.22820  -0.00001   0.00607   0.00000   0.00607   1.23427
   D91       -3.13981   0.00007   0.01037   0.00000   0.01037  -3.12944
   D92        1.04187   0.00004   0.00872   0.00000   0.00872   1.05059
   D93       -1.03281   0.00005   0.00836   0.00000   0.00836  -1.02445
   D94        1.50134   0.00035   0.00161   0.00000   0.00161   1.50296
   D95       -0.57593   0.00026   0.00036   0.00000   0.00036  -0.57558
   D96       -2.80549   0.00045   0.00433   0.00000   0.00433  -2.80116
   D97       -0.45852  -0.00018   0.00048   0.00000   0.00048  -0.45804
   D98       -2.53579  -0.00026  -0.00078   0.00000  -0.00078  -2.53658
   D99        1.51784  -0.00008   0.00319   0.00000   0.00319   1.52103
   D100      -2.55675  -0.00010  -0.00009   0.00000  -0.00009  -2.55684
   D101       1.64915  -0.00018  -0.00134   0.00000  -0.00134   1.64781
   D102      -0.58040   0.00000   0.00263   0.00000   0.00263  -0.57777
   D103      -0.38288  -0.01993  -0.10832   0.00000  -0.10832  -0.49120
   D104       2.40056  -0.00868  -0.22177   0.00000  -0.22177   2.17879
   D105       2.17909  -0.00086  -0.00696   0.00000  -0.00696   2.17213
   D106      -1.81992   0.00004  -0.00537   0.00000  -0.00537  -1.82529
   D107       0.16565  -0.00003  -0.01642   0.00000  -0.01642   0.14924
   D108      -2.09711  -0.00067  -0.00819   0.00000  -0.00819  -2.10530
   D109       0.18707   0.00024  -0.00660   0.00000  -0.00660   0.18047
   D110       2.17264   0.00017  -0.01765   0.00000  -0.01765   2.15499
   D111       0.01390  -0.00155  -0.00755   0.00000  -0.00755   0.00635
   D112       2.29808  -0.00064  -0.00596   0.00000  -0.00596   2.29212
   D113      -1.99953  -0.00071  -0.01701   0.00000  -0.01701  -2.01654
   D114      -1.32045  -0.00062   0.00078   0.00000   0.00078  -1.31968
   D115       0.99828   0.00006   0.00540   0.00000   0.00540   1.00369
   D116      -2.98496  -0.00056   0.00173   0.00000   0.00173  -2.98323
   D117       2.92598   0.00006   0.00700   0.00000   0.00700   2.93299
   D118      -1.03846   0.00074   0.01163   0.00000   0.01163  -1.02683
   D119       1.26148   0.00013   0.00796   0.00000   0.00796   1.26944
   D120       0.82036   0.00082   0.00250   0.00000   0.00250   0.82286
   D121       3.13910   0.00150   0.00712   0.00000   0.00712  -3.13697
   D122      -0.84415   0.00089   0.00346   0.00000   0.00346  -0.84069
   D123      -0.00450   0.00093   0.00850   0.00000   0.00850   0.00400
   D124       2.15990  -0.00158   0.00615   0.00000   0.00615   2.16605
   D125      -2.16303  -0.00205   0.00232   0.00000   0.00232  -2.16071
   D126      -2.27256   0.00104   0.00514   0.00000   0.00514  -2.26743
   D127      -0.10816  -0.00146   0.00279   0.00000   0.00279  -0.10537
   D128       1.85210  -0.00193  -0.00105   0.00000  -0.00105   1.85105
   D129       2.04210   0.00196   0.01451   0.00000   0.01451   2.05660
   D130      -2.07669  -0.00055   0.01216   0.00000   0.01216  -2.06453
   D131      -0.11643  -0.00101   0.00832   0.00000   0.00832  -0.10811
   D132      -0.88173   0.00065  -0.00299   0.00000  -0.00299  -0.88471
   D133       1.40749   0.00035  -0.00177   0.00000  -0.00177   1.40572
   D134      -2.90484  -0.00090   0.00014   0.00000   0.00014  -2.90470
   D135      -3.14036  -0.00109  -0.00843   0.00000  -0.00843   3.13440
   D136      -0.84152  -0.00069  -0.00508   0.00000  -0.00508  -0.84660
   D137       0.82830  -0.00001  -0.00564   0.00000  -0.00564   0.82266
   D138       0.95632  -0.00189  -0.00727   0.00000  -0.00727   0.94905
   D139      -3.02802  -0.00150  -0.00392   0.00000  -0.00392  -3.03195
   D140      -1.35820  -0.00081  -0.00448   0.00000  -0.00448  -1.36268
   D141      -0.98609  -0.00063  -0.00223   0.00000  -0.00223  -0.98832
   D142       1.31275  -0.00024   0.00112   0.00000   0.00112   1.31387
   D143       2.98257   0.00045   0.00056   0.00000   0.00056   2.98314
   D144       0.92662   0.00000   0.00423   0.00000   0.00423   0.93084
   D145      -1.16071  -0.00012   0.00161   0.00000   0.00161  -1.15910
   D146       3.05233  -0.00011   0.00164   0.00000   0.00164   3.05397
   D147       3.11293  -0.00071   0.00295   0.00000   0.00295   3.11588
   D148       1.02560  -0.00083   0.00033   0.00000   0.00033   1.02593
   D149      -1.04454  -0.00081   0.00036   0.00000   0.00036  -1.04418
   D150      -1.12599   0.00098   0.00325   0.00000   0.00325  -1.12274
   D151       3.06986   0.00086   0.00063   0.00000   0.00063   3.07050
   D152       0.99973   0.00088   0.00066   0.00000   0.00066   1.00039
   D153      -0.60727  -0.00915  -0.04283   0.00000  -0.04283  -0.65010
   D154      -2.78032  -0.01030  -0.04716   0.00000  -0.04716  -2.82749
   D155       1.46909  -0.00726  -0.04379   0.00000  -0.04379   1.42531
   D156       1.46783  -0.00185  -0.00351   0.00000  -0.00351   1.46432
   D157      -2.86156  -0.00176  -0.00380   0.00000  -0.00380  -2.86536
   D158      -0.63662  -0.00292  -0.01008   0.00000  -0.01008  -0.64670
   D159      -2.58425  -0.00038   0.00307   0.00000   0.00307  -2.58118
   D160      -0.63046  -0.00029   0.00277   0.00000   0.00277  -0.62769
   D161       1.59448  -0.00145  -0.00350   0.00000  -0.00350   1.59098
   D162      -0.45205  -0.00071  -0.00171   0.00000  -0.00171  -0.45376
   D163       1.50174  -0.00062  -0.00200   0.00000  -0.00200   1.49974
   D164      -2.55650  -0.00178  -0.00828   0.00000  -0.00828  -2.56478
   D165      -1.50122  -0.00204  -0.00304   0.00000  -0.00304  -1.50426
   D166       0.56456  -0.00161  -0.00458   0.00000  -0.00458   0.55998
   D167       2.78141  -0.00153  -0.00491   0.00000  -0.00491   2.77650
   D168       2.55699  -0.00069  -0.00278   0.00000  -0.00278   2.55421
   D169      -1.66042  -0.00025  -0.00432   0.00000  -0.00432  -1.66474
   D170       0.55644  -0.00017  -0.00465   0.00000  -0.00465   0.55178
   D171       0.45596   0.00110   0.00197   0.00000   0.00197   0.45794
   D172       2.52174   0.00153   0.00044   0.00000   0.00044   2.52217
   D173      -1.54459   0.00161   0.00010   0.00000   0.00010  -1.54449
   D174      -1.44825   0.00220   0.00605   0.00000   0.00605  -1.44220
   D175       2.57117   0.00083   0.00049   0.00000   0.00049   2.57166
   D176       0.45266   0.00092   0.00199   0.00000   0.00199   0.45465
   D177       2.90195   0.00129   0.00707   0.00000   0.00707   2.90902
   D178       0.63818  -0.00008   0.00151   0.00000   0.00151   0.63969
   D179      -1.48032   0.00002   0.00301   0.00000   0.00301  -1.47732
   D180       0.66561   0.00183   0.01261   0.00000   0.01261   0.67822
   D181      -1.59816   0.00046   0.00705   0.00000   0.00705  -1.59111
   D182       2.56652   0.00056   0.00855   0.00000   0.00855   2.57507
   D183       1.31093  -0.00011   0.00328   0.00000   0.00328   1.31421
   D184      -0.79351  -0.00018   0.00316   0.00000   0.00316  -0.79034
   D185      -2.89763  -0.00025   0.00280   0.00000   0.00280  -2.89483
   D186       2.94235  -0.00023   0.00290   0.00000   0.00290   2.94524
   D187       0.83791  -0.00029   0.00278   0.00000   0.00278   0.84069
   D188      -1.26622  -0.00036   0.00242   0.00000   0.00242  -1.26379
   D189      -1.01324   0.00053   0.00329   0.00000   0.00329  -1.00995
   D190      -3.11768   0.00047   0.00317   0.00000   0.00317  -3.11451
   D191       1.06138   0.00040   0.00281   0.00000   0.00281   1.06420
   D192       1.00808  -0.00040   0.00691   0.00000   0.00691   1.01499
   D193      -1.11092  -0.00021   0.00667   0.00000   0.00667  -1.10425
   D194       3.09944   0.00003   0.00654   0.00000   0.00654   3.10598
   D195      -0.76594  -0.00033   0.00040   0.00000   0.00040  -0.76554
   D196      -2.88493  -0.00014   0.00016   0.00000   0.00016  -2.88478
   D197       1.32542   0.00010   0.00003   0.00000   0.00003   1.32545
   D198      -3.03094  -0.00047   0.00314   0.00000   0.00314  -3.02780
   D199       1.13325  -0.00027   0.00290   0.00000   0.00290   1.13615
   D200      -0.93958  -0.00003   0.00277   0.00000   0.00277  -0.93681
   D201       1.49676   0.00120   0.00251   0.00000   0.00251   1.49928
   D202      -0.58701   0.00088   0.00126   0.00000   0.00126  -0.58575
   D203      -2.80789   0.00097   0.00512   0.00000   0.00512  -2.80277
   D204      -0.45685  -0.00075  -0.00205   0.00000  -0.00205  -0.45890
   D205      -2.54062  -0.00107  -0.00331   0.00000  -0.00331  -2.54393
   D206       1.52168  -0.00097   0.00055   0.00000   0.00055   1.52224
   D207      -2.55740   0.00037  -0.00095   0.00000  -0.00095  -2.55835
   D208       1.64202   0.00005  -0.00221   0.00000  -0.00221   1.63981
   D209      -0.57886   0.00015   0.00165   0.00000   0.00165  -0.57721
         Item               Value     Threshold  Converged?
 Maximum Force            0.020613     0.000450     NO 
 RMS     Force            0.002395     0.000300     NO 
 Maximum Displacement     1.239615     0.001800     NO 
 RMS     Displacement     0.316004     0.001200     NO 
 Predicted change in Energy=-8.341554D-04
 GradGradGradGradGradGradGradGradGradGradGradGradGradGradGradGradGradGrad

 Stoichiometry    C20H34O4(3)
 Framework group  C1[X(C20H34O4)]
 Deg. of freedom   168
 Full point group                 C1      NOp   1
 Largest Abelian subgroup         C1      NOp   1
 Largest concise Abelian subgroup C1      NOp   1
                         Standard orientation:                         
 ---------------------------------------------------------------------
 Center     Atomic      Atomic             Coordinates (Angstroms)
 Number     Number       Type             X           Y           Z
 ---------------------------------------------------------------------
      1          6           0        2.831178   -0.083251    1.829021
      2          1           0        2.538065    0.805163    2.401090
      3          1           0        2.998662   -0.887231    2.553391
      4          6           0        1.641874   -0.529572    0.932404
      5          6           0        1.998611   -0.626630   -0.612638
      6          6           0        3.473582   -0.271330   -0.889114
      7          1           0        3.682992   -0.362703   -1.960881
      8          6           0        3.889652    1.063158   -0.194659
      9          6           0        4.128382    0.179773    1.067272
     10          1           0        4.933649    0.483214    1.746957
     11          6           0        4.374398   -1.018136    0.123469
     12          1           0        4.035057   -1.995563    0.482166
     13          1           0        5.407358   -1.113342   -0.216740
     14          6           0        5.201448    1.603664   -0.774631
     15          1           0        5.032112    2.024061   -1.773447
     16          1           0        5.978227    0.838462   -0.864734
     17          1           0        5.597683    2.403351   -0.136776
     18          6           0        2.894074    2.218744   -0.120393
     19          1           0        1.921566    1.940697    0.294064
     20          1           0        2.713414    2.629028   -1.120784
     21          1           0        3.298175    3.024163    0.506136
     22          8           0        1.109953   -1.730615    1.457153
     23          1           0        0.144016   -1.638135    1.474412
     24          1           0        0.861099    0.237193    0.981142
     25          6           0        1.700875   -2.044233   -1.186664
     26          1           0        0.645108   -2.302202   -1.094067
     27          1           0        2.280904   -2.773126   -0.617431
     28          1           0        1.990603   -2.074012   -2.240015
     29          8           0        1.162725    0.170199   -1.354648
     30          6           0       -2.506975    0.140449   -1.798002
     31          1           0       -1.654342    0.696614   -2.202137
     32          1           0       -2.974757   -0.367712   -2.651578
     33          6           0       -1.968380   -0.942058   -0.817953
     34          6           0       -2.589097   -0.865299    0.639890
     35          6           0       -3.611010    0.277289    0.773918
     36          1           0       -4.022511    0.294316    1.789317
     37          6           0       -3.054830    1.623858    0.208341
     38          6           0       -3.531326    1.089123   -1.177034
     39          1           0       -3.881907    1.827331   -1.907313
     40          6           0       -4.581023    0.237051   -0.430854
     41          1           0       -4.818566   -0.741787   -0.865852
     42          1           0       -5.521461    0.755520   -0.236861
     43          6           0       -3.896983    2.809969    0.690834
     44          1           0       -3.671719    3.031769    1.740837
     45          1           0       -4.974326    2.634973    0.613391
     46          1           0       -3.663530    3.704889    0.101718
     47          6           0       -1.581410    1.974031    0.402211
     48          1           0       -0.890104    1.238457   -0.015199
     49          1           0       -1.353794    2.079747    1.469721
     50          1           0       -1.354776    2.930389   -0.085186
     51          8           0       -2.009811   -2.240188   -1.386216
     52          1           0       -2.890417   -2.407034   -1.743913
     53          1           0       -0.903517   -0.760715   -0.676357
     54          6           0       -3.246626   -2.211046    1.068795
     55          1           0       -2.542693   -3.035504    0.954786
     56          1           0       -4.117966   -2.394868    0.433641
     57          1           0       -3.579353   -2.139430    2.107084
     58          8           0       -1.593048   -0.741808    1.577980
 ---------------------------------------------------------------------
 Rotational constants (GHZ):           0.4511493           0.1409594           0.1298009
 Standard basis: 6-31++G(d,p) (6D, 7F)
 There are   660 symmetry adapted cartesian basis functions of A   symmetry.
 There are   660 symmetry adapted basis functions of A   symmetry.
   660 basis functions,  1040 primitive gaussians,   660 cartesian basis functions
    94 alpha electrons       92 beta electrons
       nuclear repulsion energy      2395.3393430512 Hartrees.
 NAtoms=   58 NActive=   58 NUniq=   58 SFac= 1.00D+00 NAtFMM=   60 NAOKFM=F Big=F
 Integral buffers will be    131072 words long.
 Raffenetti 2 integral format.
 Two-electron integral symmetry is turned on.
 Nuclear repulsion after empirical dispersion term =     2395.2770735143 Hartrees.
 One-electron integrals computed using PRISM.
 NBasis=   660 RedAO= T EigKep=  1.02D-06  NBF=   660
 NBsUse=   660 1.00D-06 EigRej= -1.00D+00 NBFU=   660
 Lowest energy guess from the checkpoint file:  "2_4_1099-restart-wb97-opt.chk"
 B after Tr=     0.000000    0.000000    0.000000
         Rot=    0.999999   -0.000740   -0.000404    0.000701 Ang=  -0.13 deg.
 B after Tr=     0.000000    0.000000    0.000000
         Rot=    0.999319    0.029257    0.012288   -0.018849 Ang=   4.23 deg.
 Initial guess <Sx>= 0.0000 <Sy>= 0.0000 <Sz>= 1.0000 <S**2>= 2.0088 S= 1.0029
 Requested convergence on RMS density matrix=1.00D-08 within 128 cycles.
 Requested convergence on MAX density matrix=1.00D-06.
 Requested convergence on             energy=1.00D-06.
 No special actions if energy rises.
 Restarting incremental Fock formation.
 SCF Done:  E(UwB97XD) =  -1083.08824196     A.U. after   24 cycles
            NFock= 24  Conv=0.26D-08     -V/T= 2.0092
 <Sx>= 0.0000 <Sy>= 0.0000 <Sz>= 1.0000 <S**2>= 2.0088 S= 1.0029
 <L.S>=  0.00000000000    
 Annihilation of the first spin contaminant:
 S**2 before annihilation     2.0088,   after     2.0000
 Calling FoFJK, ICntrl=      2127 FMM=F ISym2X=0 I1Cent= 0 IOpClX= 1 NMat=1 NMatS=1 NMatT=0.
 ***** Axes restored to original set *****
 -------------------------------------------------------------------
 Center     Atomic                   Forces (Hartrees/Bohr)
 Number     Number              X              Y              Z
 -------------------------------------------------------------------
      1        6          -0.000059231    0.000281823   -0.000548184
      2        1          -0.000114652   -0.000399481    0.000337635
      3        1           0.000176424    0.000259732    0.000421215
      4        6           0.000257145   -0.000348584   -0.000437000
      5        6          -0.000130507   -0.000089247    0.000086618
      6        6          -0.000174276    0.000064133    0.000214074
      7        1           0.000209455   -0.000007233   -0.000347510
      8        6          -0.000145095    0.000291140    0.000187520
      9        6          -0.000148983    0.000051983   -0.000356399
     10        1           0.000375360   -0.000119364    0.000273991
     11        6          -0.000420649   -0.000561887    0.000005296
     12        1          -0.000079034    0.000385774    0.000197701
     13        1           0.000489717    0.000161878   -0.000129439
     14        6          -0.000687544    0.000267681    0.000284803
     15        1          -0.000006611   -0.000250687   -0.000570318
     16        1           0.000480640    0.000297429   -0.000093873
     17        1           0.000296122   -0.000458238    0.000300922
     18        6           0.000465933    0.000507174   -0.000097956
     19        1          -0.000397015    0.000014712    0.000221996
     20        1          -0.000161058   -0.000280946   -0.000545643
     21        1           0.000160823   -0.000517442    0.000365977
     22        8           0.002351806    0.000309529    0.000258557
     23        1          -0.002705598   -0.000167513   -0.000105005
     24        1          -0.000122119    0.000092001    0.000244465
     25        6           0.000053010   -0.000681055    0.000527973
     26        1          -0.000401490    0.000229866   -0.000057747
     27        1           0.000235249    0.000482292    0.000002661
     28        1           0.000154467    0.000173802   -0.000545277
     29        8           0.000313473   -0.000032967   -0.000092570
     30        6          -0.000192786    0.000156473    0.000491951
     31        1           0.000338163   -0.000214097   -0.000255811
     32        1          -0.000216052    0.000071186   -0.000523981
     33        6          -0.000018413   -0.000235131    0.000362332
     34        6          -0.000045981   -0.000218807    0.000031395
     35        6           0.000171306    0.000221284   -0.000227001
     36        1          -0.000239013   -0.000118150    0.000324624
     37        6          -0.000029738    0.000331314   -0.000211345
     38        6           0.000007777    0.000149344    0.000373580
     39        1          -0.000179851   -0.000305442   -0.000296407
     40        6           0.000668169   -0.000282870    0.000139687
     41        1          -0.000131670    0.000387614   -0.000237437
     42        1          -0.000501180   -0.000156991    0.000039914
     43        6           0.000480601    0.000591810   -0.000226919
     44        1           0.000061876   -0.000193735    0.000584737
     45        1          -0.000555127   -0.000028515    0.000014564
     46        1           0.000057768   -0.000550672   -0.000290317
     47        6          -0.000622092    0.000130236   -0.000051493
     48        1           0.000160082    0.000166741   -0.000102606
     49        1           0.000225225   -0.000060281    0.000563988
     50        1           0.000197006   -0.000583272   -0.000274181
     51        8           0.003168958   -0.000383343    0.001236628
     52        1          -0.002916500    0.000494835   -0.001144277
     53        1          -0.000163271    0.000376128   -0.000373586
     54        6           0.000432057   -0.000656347   -0.000394917
     55        1           0.000236170    0.000472405    0.000039488
     56        1          -0.000457563    0.000279284   -0.000147604
     57        1          -0.000233930    0.000107653    0.000556020
     58        8           0.000032249    0.000095042   -0.000005511
 -------------------------------------------------------------------
 Cartesian Forces:  Max     0.003168958 RMS     0.000541490

 GradGradGradGradGradGradGradGradGradGradGradGradGradGradGradGradGradGrad
 Berny optimization.
 Using GEDIIS/GDIIS optimizer.
 FormGI is forming the generalized inverse of G from B-inverse, IUseBI=4.
 Internal  Forces:  Max     0.003170755 RMS     0.000308352
 Search for a local minimum.
 Step number   5 out of a maximum of  348
 All quantities printed in internal units (Hartrees-Bohrs-Radians)
 Mixed Optimization -- En-DIIS/RFO-DIIS
 Update second derivatives using D2CorX and points    3    2    4    1    5
 ITU=  0  0 -1 -1  0
 Use linear search instead of GDIIS.
     Eigenvalues ---    0.00229   0.00230   0.00247   0.00252   0.00332
     Eigenvalues ---    0.00334   0.00405   0.00411   0.00858   0.00875
     Eigenvalues ---    0.00977   0.01457   0.01512   0.01515   0.01758
     Eigenvalues ---    0.02122   0.02186   0.02603   0.02731   0.02764
     Eigenvalues ---    0.02768   0.02829   0.02905   0.02922   0.03109
     Eigenvalues ---    0.03112   0.03416   0.03434   0.03470   0.03608
     Eigenvalues ---    0.04003   0.04038   0.04411   0.04450   0.04504
     Eigenvalues ---    0.04700   0.04797   0.04816   0.04973   0.05093
     Eigenvalues ---    0.05191   0.05249   0.05267   0.05287   0.05302
     Eigenvalues ---    0.05505   0.05558   0.05609   0.05627   0.05639
     Eigenvalues ---    0.05649   0.05667   0.05672   0.05802   0.05808
     Eigenvalues ---    0.05810   0.05842   0.06217   0.06411   0.06714
     Eigenvalues ---    0.06730   0.07007   0.07110   0.07240   0.07421
     Eigenvalues ---    0.07459   0.07842   0.08398   0.08556   0.08633
     Eigenvalues ---    0.08717   0.08990   0.09348   0.09722   0.09803
     Eigenvalues ---    0.10108   0.10310   0.10393   0.11873   0.12004
     Eigenvalues ---    0.12786   0.14590   0.14970   0.15997   0.16000
     Eigenvalues ---    0.16000   0.16000   0.16000   0.16000   0.16000
     Eigenvalues ---    0.16000   0.16000   0.16000   0.16000   0.16000
     Eigenvalues ---    0.16000   0.16000   0.16000   0.16000   0.16000
     Eigenvalues ---    0.16000   0.16588   0.16898   0.18531   0.18753
     Eigenvalues ---    0.19557   0.20895   0.20973   0.21654   0.21800
     Eigenvalues ---    0.23126   0.23432   0.24107   0.24698   0.24812
     Eigenvalues ---    0.25464   0.25565   0.26772   0.27064   0.27077
     Eigenvalues ---    0.27171   0.27479   0.27798   0.28227   0.29166
     Eigenvalues ---    0.29178   0.29227   0.29354   0.29698   0.29768
     Eigenvalues ---    0.33900   0.33955   0.33991   0.34002   0.34015
     Eigenvalues ---    0.34031   0.34054   0.34054   0.34055   0.34058
     Eigenvalues ---    0.34083   0.34116   0.34135   0.34147   0.34183
     Eigenvalues ---    0.34189   0.34214   0.34226   0.34292   0.34329
     Eigenvalues ---    0.34358   0.34429   0.34459   0.34489   0.34582
     Eigenvalues ---    0.34602   0.34619   0.34648   0.34733   0.34751
     Eigenvalues ---    0.34792   0.42590   0.42827   0.46260   0.49137
     Eigenvalues ---    0.50450   0.52705   0.69181
 RFO step:  Lambda=-1.93031443D-04 EMin= 2.28713155D-03
 Quartic linear search produced a step of  0.21681.
 Iteration  1 RMS(Cart)=  0.02725673 RMS(Int)=  0.00011761
 Iteration  2 RMS(Cart)=  0.00024968 RMS(Int)=  0.00000200
 Iteration  3 RMS(Cart)=  0.00000001 RMS(Int)=  0.00000200
 Variable       Old X    -DE/DX   Delta X   Delta X   Delta X     New X
                                 (Linear)    (Quad)   (Total)
    R1        2.07221  -0.00053  -0.00003  -0.00345  -0.00348   2.06873
    R2        2.06935  -0.00050  -0.00003  -0.00320  -0.00323   2.06613
    R3        2.93825  -0.00024  -0.00002  -0.00205  -0.00207   2.93617
    R4        2.88589  -0.00016  -0.00001  -0.00159  -0.00160   2.88429
    R5        3.00213  -0.00024  -0.00002  -0.00042  -0.00044   3.00169
    R6        2.67301  -0.00045  -0.00001  -0.00134  -0.00136   2.67166
    R7        2.07002  -0.00003   0.00000  -0.00047  -0.00048   2.06954
    R8        2.91423  -0.00011  -0.00001  -0.00056  -0.00057   2.91366
    R9        2.94443  -0.00021  -0.00002  -0.00146  -0.00148   2.94295
   R10        2.59397   0.00012   0.00000   0.00012   0.00012   2.59410
   R11        2.07086  -0.00038  -0.00002  -0.00246  -0.00248   2.06837
   R12        2.94957  -0.00011  -0.00001  -0.00078  -0.00079   2.94878
   R13        2.92420  -0.00001  -0.00001  -0.00068  -0.00068   2.92352
   R14        2.94569  -0.00003   0.00000   0.00010   0.00010   2.94579
   R15        2.89648  -0.00015  -0.00001  -0.00114  -0.00115   2.89533
   R16        2.88582  -0.00016  -0.00001  -0.00115  -0.00117   2.88466
   R17        2.07225  -0.00048  -0.00003  -0.00311  -0.00314   2.06911
   R18        2.91917   0.00007   0.00001   0.00048   0.00049   2.91965
   R19        2.06938  -0.00043  -0.00003  -0.00281  -0.00283   2.06655
   R20        2.06302  -0.00052  -0.00003  -0.00332  -0.00335   2.05967
   R21        2.07271  -0.00062  -0.00004  -0.00401  -0.00405   2.06867
   R22        2.06753  -0.00056  -0.00004  -0.00359  -0.00363   2.06391
   R23        2.07299  -0.00062  -0.00004  -0.00401  -0.00405   2.06894
   R24        2.06565  -0.00044  -0.00003  -0.00287  -0.00290   2.06275
   R25        2.07160  -0.00063  -0.00004  -0.00406  -0.00410   2.06751
   R26        2.07400  -0.00065  -0.00004  -0.00423  -0.00427   2.06973
   R27        1.83399  -0.00297  -0.00011  -0.01056  -0.01067   1.82332
   R28        3.69900  -0.00021  -0.00002   0.00583   0.00581   3.70481
   R29        2.06125  -0.00044  -0.00003  -0.00303  -0.00306   2.05819
   R30        2.06296  -0.00045  -0.00003  -0.00282  -0.00285   2.06011
   R31        2.06523  -0.00057  -0.00004  -0.00370  -0.00374   2.06150
   R32        2.06977  -0.00047  -0.00003  -0.00304  -0.00307   2.06670
   R33        2.07495  -0.00053  -0.00003  -0.00345  -0.00349   2.07146
   R34        2.94118  -0.00034  -0.00003  -0.00308  -0.00311   2.93807
   R35        2.88756  -0.00020  -0.00002  -0.00169  -0.00170   2.88586
   R36        2.99775  -0.00012  -0.00001  -0.00194  -0.00195   2.99580
   R37        2.67900  -0.00006   0.00000  -0.00024  -0.00024   2.67876
   R38        2.05873   0.00027   0.00001   0.00053   0.00054   2.05927
   R39        2.90783  -0.00018  -0.00001  -0.00040  -0.00041   2.90742
   R40        2.94418  -0.00020  -0.00002  -0.00165  -0.00167   2.94251
   R41        2.59614  -0.00021   0.00000   0.00034   0.00034   2.59648
   R42        2.07066  -0.00039  -0.00002  -0.00252  -0.00255   2.06811
   R43        2.95334  -0.00015  -0.00001  -0.00089  -0.00090   2.95244
   R44        2.92390   0.00001  -0.00001  -0.00047  -0.00047   2.92343
   R45        2.94716  -0.00008  -0.00001  -0.00025  -0.00026   2.94690
   R46        2.89621  -0.00014  -0.00001  -0.00108  -0.00109   2.89511
   R47        2.88527  -0.00006  -0.00001  -0.00105  -0.00106   2.88421
   R48        2.07110  -0.00046  -0.00003  -0.00297  -0.00300   2.06809
   R49        2.91819   0.00012   0.00001   0.00063   0.00064   2.91883
   R50        2.07334  -0.00047  -0.00003  -0.00306  -0.00309   2.07026
   R51        2.06220  -0.00051  -0.00003  -0.00325  -0.00328   2.05892
   R52        2.07220  -0.00061  -0.00004  -0.00396  -0.00400   2.06820
   R53        2.06775  -0.00054  -0.00003  -0.00349  -0.00353   2.06422
   R54        2.07219  -0.00062  -0.00004  -0.00399  -0.00403   2.06816
   R55        2.06422  -0.00025  -0.00002  -0.00207  -0.00209   2.06213
   R56        2.07230  -0.00060  -0.00004  -0.00390  -0.00394   2.06836
   R57        2.07314  -0.00067  -0.00004  -0.00432  -0.00437   2.06877
   R58        1.82361  -0.00317  -0.00013  -0.01291  -0.01303   1.81058
   R59        2.05993  -0.00051  -0.00003  -0.00321  -0.00324   2.05669
   R60        2.06702  -0.00050  -0.00003  -0.00320  -0.00323   2.06379
   R61        2.06481  -0.00059  -0.00004  -0.00378  -0.00382   2.06099
    A1        1.86567   0.00004   0.00002   0.00203   0.00205   1.86771
    A2        1.90598   0.00001   0.00000  -0.00085  -0.00085   1.90513
    A3        1.92595   0.00002   0.00001  -0.00022  -0.00021   1.92574
    A4        1.86261  -0.00008  -0.00003  -0.00252  -0.00255   1.86006
    A5        1.90338   0.00009   0.00001   0.00169   0.00170   1.90508
    A6        1.99492  -0.00008  -0.00001  -0.00002  -0.00003   1.99490
    A7        1.98953   0.00017   0.00001  -0.00025  -0.00025   1.98927
    A8        1.89383   0.00018   0.00000   0.00019   0.00020   1.89403
    A9        1.89506   0.00002  -0.00001  -0.00142  -0.00143   1.89363
   A10        1.97508  -0.00023   0.00002   0.00135   0.00138   1.97646
   A11        1.81944  -0.00022  -0.00006  -0.00324  -0.00330   1.81614
   A12        1.88579   0.00006   0.00003   0.00337   0.00341   1.88919
   A13        1.95525  -0.00006   0.00000   0.00058   0.00057   1.95582
   A14        1.95085  -0.00004  -0.00001  -0.00087  -0.00088   1.94997
   A15        1.93212  -0.00009  -0.00002  -0.00089  -0.00091   1.93121
   A16        1.90321   0.00010   0.00002   0.00023   0.00026   1.90347
   A17        1.93026   0.00012   0.00000  -0.00006  -0.00006   1.93019
   A18        1.78507  -0.00003   0.00001   0.00105   0.00105   1.78612
   A19        1.91654  -0.00001  -0.00002  -0.00215  -0.00217   1.91438
   A20        1.95214  -0.00006  -0.00002  -0.00074  -0.00076   1.95138
   A21        1.90527   0.00000   0.00001   0.00009   0.00009   1.90536
   A22        2.04372   0.00004   0.00001   0.00155   0.00156   2.04528
   A23        2.08117   0.00002   0.00002   0.00120   0.00121   2.08238
   A24        1.53709   0.00000   0.00000   0.00059   0.00059   1.53768
   A25        1.48719   0.00005   0.00000  -0.00045  -0.00046   1.48673
   A26        1.94044  -0.00004   0.00001   0.00053   0.00053   1.94098
   A27        2.08843  -0.00009  -0.00003  -0.00266  -0.00269   2.08574
   A28        1.95530  -0.00005   0.00000  -0.00055  -0.00055   1.95474
   A29        2.08210  -0.00007  -0.00001  -0.00109  -0.00111   2.08099
   A30        1.88547   0.00015   0.00003   0.00330   0.00333   1.88881
   A31        1.95123  -0.00004  -0.00001  -0.00129  -0.00130   1.94993
   A32        1.94149  -0.00003  -0.00001  -0.00094  -0.00095   1.94053
   A33        1.88228   0.00006   0.00002   0.00279   0.00281   1.88509
   A34        2.04590   0.00004   0.00000  -0.00015  -0.00015   2.04574
   A35        1.54003  -0.00005   0.00000  -0.00009  -0.00009   1.53995
   A36        2.06727   0.00002   0.00000   0.00007   0.00008   2.06734
   A37        1.50358  -0.00001   0.00000  -0.00061  -0.00062   1.50297
   A38        2.05411  -0.00003  -0.00001  -0.00081  -0.00082   2.05329
   A39        1.97032  -0.00002  -0.00001  -0.00134  -0.00136   1.96897
   A40        2.02938   0.00000   0.00001   0.00159   0.00160   2.03099
   A41        1.99184   0.00000  -0.00001  -0.00115  -0.00116   1.99068
   A42        1.89383   0.00004   0.00002   0.00167   0.00169   1.89552
   A43        1.92581  -0.00007  -0.00001  -0.00098  -0.00099   1.92482
   A44        1.97377  -0.00015  -0.00002  -0.00217  -0.00219   1.97158
   A45        1.92430  -0.00008  -0.00001  -0.00118  -0.00119   1.92311
   A46        1.87830   0.00012   0.00002   0.00162   0.00163   1.87993
   A47        1.88164   0.00009   0.00001   0.00139   0.00140   1.88304
   A48        1.87684   0.00012   0.00002   0.00160   0.00162   1.87846
   A49        1.98884  -0.00008  -0.00001  -0.00104  -0.00105   1.98778
   A50        1.92439  -0.00009  -0.00001  -0.00154  -0.00156   1.92283
   A51        1.92095  -0.00007  -0.00001  -0.00075  -0.00076   1.92019
   A52        1.86982   0.00007   0.00001   0.00058   0.00059   1.87041
   A53        1.87318   0.00011   0.00002   0.00207   0.00209   1.87528
   A54        1.88280   0.00008   0.00001   0.00090   0.00091   1.88372
   A55        1.87545  -0.00189  -0.00008  -0.00218  -0.00226   1.87319
   A56        2.75932  -0.00101  -0.00003  -0.00129  -0.00132   2.75799
   A57        1.94857  -0.00015  -0.00003  -0.00214  -0.00218   1.94639
   A58        1.89003  -0.00033  -0.00005  -0.00512  -0.00517   1.88486
   A59        1.90627  -0.00010  -0.00001  -0.00086  -0.00087   1.90540
   A60        1.88820   0.00018   0.00002   0.00134   0.00134   1.88954
   A61        1.90920   0.00015   0.00002   0.00223   0.00225   1.91144
   A62        1.92146   0.00026   0.00005   0.00464   0.00468   1.92615
   A63        1.85439   0.00006   0.00002   0.00264   0.00266   1.85705
   A64        1.89244   0.00002  -0.00001  -0.00069  -0.00070   1.89174
   A65        1.93537  -0.00005   0.00000   0.00026   0.00027   1.93564
   A66        1.89130  -0.00014  -0.00003  -0.00345  -0.00348   1.88782
   A67        1.89404   0.00012   0.00002   0.00138   0.00140   1.89544
   A68        1.99095  -0.00001   0.00000  -0.00002  -0.00003   1.99092
   A69        1.99283   0.00008   0.00001   0.00066   0.00066   1.99350
   A70        1.95449  -0.00016  -0.00002  -0.00171  -0.00173   1.95276
   A71        1.88001   0.00002  -0.00001  -0.00124  -0.00125   1.87876
   A72        1.98367   0.00008   0.00000   0.00091   0.00092   1.98459
   A73        1.82861  -0.00021  -0.00005  -0.00640  -0.00645   1.82215
   A74        1.80604   0.00021   0.00008   0.00806   0.00814   1.81418
   A75        1.95609   0.00000   0.00000  -0.00012  -0.00012   1.95597
   A76        1.95663   0.00008   0.00000   0.00031   0.00031   1.95694
   A77        1.92642  -0.00025  -0.00002  -0.00156  -0.00158   1.92484
   A78        1.91466  -0.00004   0.00001  -0.00033  -0.00031   1.91434
   A79        1.93401   0.00003  -0.00002  -0.00086  -0.00088   1.93312
   A80        1.76772   0.00020   0.00003   0.00279   0.00282   1.77054
   A81        1.91948   0.00000  -0.00002  -0.00225  -0.00226   1.91721
   A82        1.95187  -0.00010  -0.00004  -0.00085  -0.00088   1.95099
   A83        1.90627  -0.00002   0.00001   0.00032   0.00033   1.90660
   A84        2.04386   0.00005   0.00002   0.00134   0.00135   2.04521
   A85        2.07890   0.00004   0.00002   0.00141   0.00143   2.08032
   A86        1.53452   0.00003   0.00001   0.00059   0.00060   1.53512
   A87        1.48801   0.00007   0.00000  -0.00027  -0.00028   1.48774
   A88        1.93621  -0.00008   0.00001   0.00008   0.00009   1.93630
   A89        2.08874  -0.00009  -0.00003  -0.00236  -0.00240   2.08634
   A90        1.95749  -0.00006   0.00000  -0.00041  -0.00040   1.95708
   A91        2.07862  -0.00010  -0.00003  -0.00207  -0.00211   2.07651
   A92        1.88894   0.00020   0.00004   0.00395   0.00399   1.89293
   A93        1.94878  -0.00011  -0.00003  -0.00197  -0.00200   1.94678
   A94        1.94103  -0.00002   0.00000  -0.00052  -0.00053   1.94050
   A95        1.88545   0.00009   0.00003   0.00249   0.00251   1.88796
   A96        2.04732   0.00006   0.00000  -0.00015  -0.00015   2.04716
   A97        1.53843  -0.00003   0.00001   0.00002   0.00003   1.53846
   A98        2.06711   0.00001   0.00000   0.00037   0.00037   2.06748
   A99        1.50650  -0.00004  -0.00001  -0.00070  -0.00070   1.50579
   A100       2.05742  -0.00002  -0.00001  -0.00072  -0.00072   2.05670
   A101       1.97088  -0.00001  -0.00001  -0.00131  -0.00133   1.96956
   A102       2.03517   0.00001   0.00001   0.00138   0.00139   2.03655
   A103       1.99275   0.00001  -0.00001  -0.00092  -0.00093   1.99182
   A104       1.88364   0.00004   0.00001   0.00163   0.00165   1.88529
   A105       1.92315  -0.00008  -0.00001  -0.00101  -0.00102   1.92213
   A106       1.97683  -0.00014  -0.00002  -0.00213  -0.00215   1.97468
   A107       1.92356  -0.00009  -0.00001  -0.00119  -0.00120   1.92236
   A108       1.87799   0.00012   0.00002   0.00165   0.00167   1.87965
   A109       1.88139   0.00009   0.00001   0.00134   0.00135   1.88274
   A110       1.87771   0.00012   0.00002   0.00161   0.00162   1.87933
   A111       1.99081   0.00005  -0.00001  -0.00021  -0.00022   1.99059
   A112       1.92412  -0.00014  -0.00001  -0.00159  -0.00160   1.92252
   A113       1.92078  -0.00007  -0.00001  -0.00100  -0.00101   1.91977
   A114       1.88130   0.00006   0.00001   0.00133   0.00135   1.88265
   A115       1.86139   0.00003   0.00001   0.00077   0.00078   1.86217
   A116       1.88133   0.00008   0.00001   0.00088   0.00089   1.88222
   A117       1.91088   0.00015   0.00002   0.00222   0.00224   1.91312
   A118       1.93047  -0.00013  -0.00002  -0.00184  -0.00187   1.92860
   A119       1.89811  -0.00031  -0.00005  -0.00476  -0.00481   1.89330
   A120       1.91081  -0.00013  -0.00001  -0.00134  -0.00136   1.90945
   A121       1.90348   0.00019   0.00002   0.00185   0.00186   1.90534
   A122       1.92368   0.00017   0.00003   0.00312   0.00315   1.92683
   A123       1.89676   0.00021   0.00003   0.00297   0.00300   1.89976
   A124       2.17258  -0.00099  -0.00004   0.00010   0.00006   2.17263
    D1        2.16517  -0.00005  -0.00004   0.00573   0.00570   2.17087
    D2       -1.89992  -0.00008   0.00000   0.00750   0.00750  -1.89243
    D3        0.14570   0.00010   0.00004   0.01083   0.01087   0.15658
    D4       -2.10720  -0.00005  -0.00003   0.00636   0.00633  -2.10087
    D5        0.11089  -0.00007   0.00001   0.00812   0.00813   0.11903
    D6        2.15652   0.00011   0.00005   0.01146   0.01151   2.16803
    D7       -0.00159  -0.00003  -0.00004   0.00670   0.00666   0.00507
    D8        2.21650  -0.00006   0.00000   0.00847   0.00846   2.22497
    D9       -2.02105   0.00012   0.00004   0.01180   0.01184  -2.00921
   D10       -1.33088   0.00002   0.00003  -0.00060  -0.00057  -1.33146
   D11        0.99312   0.00002   0.00001  -0.00285  -0.00284   0.99029
   D12       -2.99578   0.00007   0.00003  -0.00124  -0.00121  -2.99699
   D13        2.90797  -0.00009   0.00000  -0.00394  -0.00395   2.90402
   D14       -1.05121  -0.00009  -0.00003  -0.00618  -0.00621  -1.05742
   D15        1.24307  -0.00004  -0.00001  -0.00458  -0.00459   1.23848
   D16        0.82516   0.00000   0.00003  -0.00192  -0.00189   0.82327
   D17       -3.13402  -0.00001   0.00001  -0.00416  -0.00415  -3.13817
   D18       -0.83973   0.00004   0.00003  -0.00255  -0.00253  -0.84226
   D19        0.01435   0.00001   0.00004  -0.00844  -0.00841   0.00595
   D20        2.15642   0.00008   0.00006  -0.00836  -0.00829   2.14812
   D21       -2.14909  -0.00003   0.00005  -0.00812  -0.00807  -2.15716
   D22       -2.16094  -0.00019   0.00001  -0.00963  -0.00962  -2.17056
   D23       -0.01888  -0.00012   0.00003  -0.00954  -0.00951  -0.02839
   D24        1.95880  -0.00024   0.00002  -0.00931  -0.00928   1.94952
   D25        2.07762  -0.00001  -0.00001  -0.01237  -0.01238   2.06524
   D26       -2.06350   0.00005   0.00002  -0.01229  -0.01227  -2.07577
   D27       -0.08583  -0.00006   0.00001  -0.01205  -0.01204  -0.09787
   D28        2.33885   0.00018   0.00016  -0.01875  -0.01859   2.32026
   D29       -1.71798   0.00038   0.00019  -0.01791  -0.01773  -1.73571
   D30        0.28729   0.00003   0.00015  -0.01902  -0.01887   0.26842
   D31        3.12856   0.00003  -0.00001   0.00612   0.00611   3.13468
   D32       -0.85492   0.00003  -0.00002   0.00576   0.00575  -0.84918
   D33        0.81696   0.00001  -0.00002   0.00618   0.00617   0.82313
   D34        0.95971   0.00004  -0.00001   0.00667   0.00665   0.96637
   D35       -3.02377   0.00004  -0.00003   0.00631   0.00629  -3.01748
   D36       -1.35189   0.00003  -0.00002   0.00673   0.00671  -1.34518
   D37       -0.99014  -0.00004  -0.00003   0.00533   0.00530  -0.98484
   D38        1.30956  -0.00004  -0.00005   0.00498   0.00493   1.31450
   D39        2.98145  -0.00006  -0.00004   0.00539   0.00535   2.98680
   D40        1.05958  -0.00007   0.00010   0.00708   0.00718   1.06676
   D41       -1.01737   0.00002   0.00012   0.00998   0.01010  -1.00727
   D42       -3.10993  -0.00004   0.00010   0.00791   0.00801  -3.10192
   D43       -3.05217  -0.00009   0.00011   0.00739   0.00750  -3.04467
   D44        1.15407   0.00000   0.00014   0.01028   0.01041   1.16448
   D45       -0.93849  -0.00006   0.00011   0.00821   0.00832  -0.93017
   D46       -1.00790   0.00007   0.00012   0.00794   0.00806  -0.99984
   D47       -3.08485   0.00016   0.00015   0.01083   0.01098  -3.07387
   D48        1.10577   0.00010   0.00012   0.00876   0.00889   1.11466
   D49        1.46449  -0.00002   0.00000  -0.00043  -0.00043   1.46405
   D50       -2.86760  -0.00005   0.00000  -0.00116  -0.00117  -2.86876
   D51       -0.65005   0.00006   0.00002   0.00179   0.00181  -0.64824
   D52       -2.58513  -0.00005  -0.00003  -0.00285  -0.00288  -2.58801
   D53       -0.63402  -0.00009  -0.00004  -0.00358  -0.00361  -0.63764
   D54        1.58353   0.00002  -0.00001  -0.00063  -0.00064   1.58289
   D55       -0.45361  -0.00002  -0.00001  -0.00068  -0.00069  -0.45430
   D56        1.49749  -0.00005  -0.00001  -0.00141  -0.00142   1.49607
   D57       -2.56815   0.00006   0.00002   0.00153   0.00155  -2.56660
   D58       -1.50587   0.00006   0.00002   0.00120   0.00122  -1.50465
   D59        0.54941   0.00005   0.00003   0.00252   0.00255   0.55196
   D60        2.77722   0.00006   0.00003   0.00288   0.00292   2.78013
   D61        2.55581   0.00006   0.00003   0.00317   0.00320   2.55901
   D62       -1.67210   0.00004   0.00004   0.00449   0.00453  -1.66757
   D63        0.55571   0.00006   0.00004   0.00485   0.00490   0.56060
   D64        0.45744   0.00000   0.00000   0.00063   0.00063   0.45807
   D65        2.51271  -0.00001   0.00002   0.00195   0.00196   2.51468
   D66       -1.54266   0.00000   0.00002   0.00231   0.00233  -1.54033
   D67       -1.43992  -0.00003  -0.00002  -0.00234  -0.00236  -1.44229
   D68        2.57214   0.00001   0.00001   0.00050   0.00050   2.57265
   D69        0.45441   0.00000   0.00000   0.00050   0.00051   0.45492
   D70        2.90720  -0.00001  -0.00002  -0.00270  -0.00272   2.90448
   D71        0.63608   0.00003   0.00000   0.00014   0.00014   0.63622
   D72       -1.48165   0.00003   0.00000   0.00015   0.00015  -1.48151
   D73        0.68049  -0.00013  -0.00006  -0.00600  -0.00606   0.67443
   D74       -1.59063  -0.00008  -0.00003  -0.00316  -0.00319  -1.59382
   D75        2.57482  -0.00009  -0.00003  -0.00316  -0.00319   2.57163
   D76        1.28772  -0.00002   0.00000   0.00000   0.00000   1.28772
   D77       -0.81705  -0.00002   0.00000   0.00010   0.00010  -0.81695
   D78       -2.91888  -0.00001   0.00000   0.00036   0.00036  -2.91851
   D79        2.91872   0.00000   0.00000  -0.00053  -0.00053   2.91819
   D80        0.81395   0.00001   0.00000  -0.00042  -0.00042   0.81352
   D81       -1.28788   0.00001   0.00000  -0.00016  -0.00016  -1.28804
   D82       -1.03656   0.00000   0.00001   0.00038   0.00039  -1.03618
   D83       -3.14134   0.00001   0.00001   0.00049   0.00049  -3.14085
   D84        1.04002   0.00001   0.00001   0.00075   0.00075   1.04078
   D85        0.91093  -0.00005  -0.00008  -0.00921  -0.00929   0.90164
   D86       -1.19222  -0.00003  -0.00007  -0.00811  -0.00818  -1.20040
   D87        3.01592  -0.00002  -0.00007  -0.00780  -0.00787   3.00805
   D88       -0.87072  -0.00001  -0.00005  -0.00598  -0.00604  -0.87676
   D89       -2.97387   0.00001  -0.00004  -0.00489  -0.00493  -2.97880
   D90        1.23427   0.00002  -0.00004  -0.00457  -0.00461   1.22965
   D91       -3.12944  -0.00003  -0.00007  -0.00750  -0.00757  -3.13701
   D92        1.05059  -0.00001  -0.00006  -0.00640  -0.00646   1.04413
   D93       -1.02445   0.00000  -0.00006  -0.00609  -0.00615  -1.03060
   D94        1.50296  -0.00004  -0.00001  -0.00161  -0.00162   1.50133
   D95       -0.57558   0.00000   0.00000  -0.00068  -0.00068  -0.57626
   D96       -2.80116  -0.00007  -0.00003  -0.00351  -0.00354  -2.80470
   D97       -0.45804   0.00001   0.00000  -0.00049  -0.00050  -0.45854
   D98       -2.53658   0.00006   0.00001   0.00044   0.00044  -2.53613
   D99        1.52103  -0.00001  -0.00002  -0.00239  -0.00241   1.51862
   D100      -2.55684  -0.00002   0.00000  -0.00029  -0.00029  -2.55713
   D101       1.64781   0.00003   0.00001   0.00064   0.00065   1.64846
   D102      -0.57777  -0.00004  -0.00002  -0.00219  -0.00221  -0.57998
   D103      -0.49120  -0.00036   0.00073   0.00378   0.00451  -0.48669
   D104       2.17879  -0.00100   0.00149  -0.01771  -0.01622   2.16257
   D105       2.17213  -0.00008   0.00005   0.00227   0.00232   2.17445
   D106      -1.82529  -0.00004   0.00004   0.00258   0.00261  -1.82267
   D107       0.14924   0.00013   0.00011   0.01062   0.01073   0.15997
   D108      -2.10530  -0.00007   0.00006   0.00321   0.00327  -2.10204
   D109       0.18047  -0.00003   0.00004   0.00351   0.00356   0.18403
   D110       2.15499   0.00014   0.00012   0.01156   0.01168   2.16667
   D111       0.00635  -0.00002   0.00005   0.00247   0.00253   0.00888
   D112       2.29212   0.00001   0.00004   0.00278   0.00282   2.29494
   D113      -2.01654   0.00019   0.00011   0.01082   0.01094  -2.00560
   D114      -1.31968   0.00004  -0.00001   0.00101   0.00101  -1.31867
   D115       1.00369   0.00001  -0.00004  -0.00145  -0.00149   1.00220
   D116      -2.98323   0.00008  -0.00001   0.00064   0.00063  -2.98260
   D117       2.93299  -0.00007  -0.00005  -0.00314  -0.00319   2.92980
   D118      -1.02683  -0.00011  -0.00008  -0.00560  -0.00568  -1.03251
   D119       1.26944  -0.00003  -0.00005  -0.00351  -0.00357   1.26587
   D120       0.82286   0.00002  -0.00002   0.00029   0.00027   0.82313
   D121      -3.13697  -0.00001  -0.00005  -0.00218  -0.00222  -3.13919
   D122      -0.84069   0.00006  -0.00002  -0.00009  -0.00011  -0.84080
   D123       0.00400  -0.00005  -0.00006  -0.00434  -0.00439  -0.00040
   D124       2.16605  -0.00004  -0.00004  -0.00462  -0.00467   2.16138
   D125      -2.16071   0.00010  -0.00002  -0.00197  -0.00199  -2.16270
   D126      -2.26743   0.00004  -0.00003  -0.00336  -0.00339  -2.27082
   D127      -0.10537   0.00005  -0.00002  -0.00365  -0.00367  -0.10904
   D128       1.85105   0.00018   0.00001  -0.00099  -0.00099   1.85006
   D129       2.05660  -0.00012  -0.00010  -0.00962  -0.00971   2.04689
   D130      -2.06453  -0.00011  -0.00008  -0.00991  -0.00999  -2.07451
   D131      -0.10811   0.00003  -0.00006  -0.00726  -0.00731  -0.11542
   D132      -0.88471   0.00002   0.00002   0.00213   0.00216  -0.88256
   D133       1.40572   0.00005   0.00001   0.00232   0.00233   1.40805
   D134      -2.90470  -0.00005   0.00000  -0.00017  -0.00017  -2.90486
   D135       3.13440   0.00013   0.00006   0.00437   0.00443   3.13883
   D136      -0.84660   0.00011   0.00003   0.00355   0.00358  -0.84302
   D137       0.82266   0.00009   0.00004   0.00404   0.00408   0.82674
   D138       0.94905   0.00006   0.00005   0.00430   0.00435   0.95340
   D139      -3.03195   0.00003   0.00003   0.00348   0.00351  -3.02844
   D140      -1.36268   0.00002   0.00003   0.00397   0.00400  -1.35868
   D141      -0.98832  -0.00017   0.00002   0.00161   0.00162  -0.98669
   D142       1.31387  -0.00019  -0.00001   0.00079   0.00078   1.31465
   D143       2.98314  -0.00021   0.00000   0.00128   0.00127   2.98441
   D144       0.93084  -0.00009  -0.00003  -0.00219  -0.00222   0.92863
   D145      -1.15910  -0.00004  -0.00001  -0.00036  -0.00037  -1.15947
   D146       3.05397  -0.00004  -0.00001  -0.00037  -0.00038   3.05359
   D147       3.11588  -0.00006  -0.00002  -0.00237  -0.00239   3.11349
   D148       1.02593  -0.00002   0.00000  -0.00054  -0.00054   1.02539
   D149      -1.04418  -0.00002   0.00000  -0.00055  -0.00055  -1.04473
   D150      -1.12274   0.00006  -0.00002  -0.00208  -0.00210  -1.12484
   D151       3.07050   0.00010   0.00000  -0.00024  -0.00025   3.07025
   D152       1.00039   0.00010   0.00000  -0.00026  -0.00026   1.00012
   D153      -0.65010   0.00005   0.00029   0.00997   0.01025  -0.63985
   D154      -2.82749   0.00021   0.00032   0.01186   0.01218  -2.81531
   D155       1.42531   0.00014   0.00029   0.01113   0.01143   1.43673
   D156       1.46432  -0.00002   0.00002   0.00000   0.00003   1.46435
   D157      -2.86536  -0.00006   0.00003  -0.00053  -0.00050  -2.86587
   D158      -0.64670   0.00008   0.00007   0.00319   0.00326  -0.64344
   D159      -2.58118  -0.00007  -0.00002  -0.00284  -0.00287  -2.58405
   D160      -0.62769  -0.00011  -0.00002  -0.00338  -0.00340  -0.63108
   D161       1.59098   0.00003   0.00002   0.00034   0.00036   1.59135
   D162      -0.45376   0.00000   0.00001  -0.00050  -0.00049  -0.45425
   D163       1.49974  -0.00004   0.00001  -0.00103  -0.00102   1.49872
   D164      -2.56478   0.00010   0.00006   0.00269   0.00274  -2.56204
   D165      -1.50426   0.00007   0.00002   0.00102   0.00104  -1.50322
   D166       0.55998   0.00006   0.00003   0.00206   0.00209   0.56207
   D167       2.77650   0.00008   0.00003   0.00249   0.00253   2.77903
   D168       2.55421   0.00005   0.00002   0.00271   0.00273   2.55694
   D169      -1.66474   0.00004   0.00003   0.00375   0.00378  -1.66095
   D170       0.55178   0.00006   0.00003   0.00419   0.00422   0.55600
   D171       0.45794  -0.00003  -0.00001   0.00037   0.00035   0.45829
   D172       2.52217  -0.00004   0.00000   0.00141   0.00140   2.52358
   D173      -1.54449  -0.00002   0.00000   0.00184   0.00184  -1.54265
   D174      -1.44220  -0.00009  -0.00004  -0.00217  -0.00221  -1.44441
   D175       2.57166  -0.00001   0.00000   0.00072   0.00072   2.57238
   D176       0.45465  -0.00002  -0.00001   0.00033   0.00031   0.45496
   D177       2.90902  -0.00003  -0.00005  -0.00212  -0.00217   2.90685
   D178       0.63969   0.00006  -0.00001   0.00078   0.00077   0.64046
   D179      -1.47732   0.00004  -0.00002   0.00038   0.00036  -1.47696
   D180       0.67822  -0.00018  -0.00008  -0.00560  -0.00569   0.67253
   D181      -1.59111  -0.00009  -0.00005  -0.00271  -0.00276  -1.59386
   D182       2.57507  -0.00010  -0.00006  -0.00310  -0.00316   2.57191
   D183       1.31421  -0.00002  -0.00002  -0.00219  -0.00221   1.31200
   D184      -0.79034  -0.00002  -0.00002  -0.00213  -0.00215  -0.79250
   D185      -2.89483  -0.00001  -0.00002  -0.00190  -0.00192  -2.89675
   D186       2.94524   0.00001  -0.00002  -0.00263  -0.00265   2.94259
   D187       0.84069   0.00001  -0.00002  -0.00258  -0.00260   0.83809
   D188      -1.26379   0.00001  -0.00002  -0.00235  -0.00237  -1.26616
   D189      -1.00995  -0.00001  -0.00002  -0.00237  -0.00239  -1.01234
   D190      -3.11451   0.00000  -0.00002  -0.00232  -0.00234  -3.11685
   D191       1.06420   0.00000  -0.00002  -0.00209  -0.00211   1.06209
   D192       1.01499  -0.00003  -0.00005  -0.00386  -0.00391   1.01109
   D193      -1.10425  -0.00004  -0.00004  -0.00426  -0.00430  -1.10855
   D194       3.10598  -0.00001  -0.00004  -0.00374  -0.00378   3.10220
   D195      -0.76554   0.00001   0.00000  -0.00041  -0.00041  -0.76595
   D196      -2.88478   0.00000   0.00000  -0.00081  -0.00081  -2.88559
   D197       1.32545   0.00003   0.00000  -0.00029  -0.00029   1.32516
   D198      -3.02780  -0.00002  -0.00002  -0.00191  -0.00193  -3.02973
   D199       1.13615  -0.00003  -0.00002  -0.00230  -0.00232   1.13383
   D200      -0.93681   0.00000  -0.00002  -0.00179  -0.00181  -0.93861
   D201       1.49928  -0.00008  -0.00002  -0.00210  -0.00212   1.49716
   D202      -0.58575  -0.00003  -0.00001  -0.00120  -0.00120  -0.58696
   D203      -2.80277  -0.00010  -0.00003  -0.00398  -0.00402  -2.80679
   D204      -0.45890   0.00004   0.00001  -0.00027  -0.00026  -0.45916
   D205      -2.54393   0.00009   0.00002   0.00063   0.00065  -2.54328
   D206       1.52224   0.00002   0.00000  -0.00216  -0.00216   1.52008
   D207      -2.55835  -0.00001   0.00001  -0.00021  -0.00020  -2.55855
   D208       1.63981   0.00003   0.00001   0.00069   0.00071   1.64052
   D209      -0.57721  -0.00004  -0.00001  -0.00209  -0.00210  -0.57931
         Item               Value     Threshold  Converged?
 Maximum Force            0.003171     0.000450     NO 
 RMS     Force            0.000308     0.000300     NO 
 Maximum Displacement     0.146909     0.001800     NO 
 RMS     Displacement     0.027316     0.001200     NO 
 Predicted change in Energy=-9.743160D-05
 GradGradGradGradGradGradGradGradGradGradGradGradGradGradGradGradGradGrad

 Stoichiometry    C20H34O4(3)
 Framework group  C1[X(C20H34O4)]
 Deg. of freedom   168
 Full point group                 C1      NOp   1
 Largest Abelian subgroup         C1      NOp   1
 Largest concise Abelian subgroup C1      NOp   1
                         Standard orientation:                         
 ---------------------------------------------------------------------
 Center     Atomic      Atomic             Coordinates (Angstroms)
 Number     Number       Type             X           Y           Z
 ---------------------------------------------------------------------
      1          6           0        2.805158   -0.077309    1.826736
      2          1           0        2.495790    0.807966    2.391537
      3          1           0        2.975775   -0.876595    2.552985
      4          6           0        1.629454   -0.542520    0.923710
      5          6           0        2.001721   -0.648880   -0.616811
      6          6           0        3.472088   -0.270056   -0.884753
      7          1           0        3.687953   -0.363333   -1.953729
      8          6           0        3.859413    1.074416   -0.193875
      9          6           0        4.103415    0.200762    1.073872
     10          1           0        4.896477    0.520930    1.757542
     11          6           0        4.378217   -0.996759    0.137123
     12          1           0        4.053925   -1.977853    0.495158
     13          1           0        5.413522   -1.072588   -0.195048
     14          6           0        5.166086    1.634756   -0.764913
     15          1           0        4.997440    2.046363   -1.765156
     16          1           0        5.953905    0.882441   -0.843672
     17          1           0        5.541228    2.442231   -0.127796
     18          6           0        2.840063    2.209023   -0.132406
     19          1           0        1.869553    1.910196    0.267994
     20          1           0        2.665478    2.613959   -1.133681
     21          1           0        3.219625    3.020315    0.497926
     22          8           0        1.103017   -1.742432    1.454607
     23          1           0        0.142832   -1.650096    1.476379
     24          1           0        0.844083    0.220067    0.955549
     25          6           0        1.734239   -2.077060   -1.177226
     26          1           0        0.682258   -2.347358   -1.096538
     27          1           0        2.315219   -2.785114   -0.585974
     28          1           0        2.040985   -2.114621   -2.223435
     29          8           0        1.157989    0.125828   -1.373348
     30          6           0       -2.489240    0.137700   -1.794874
     31          1           0       -1.631156    0.683799   -2.196797
     32          1           0       -2.958443   -0.370693   -2.645155
     33          6           0       -1.964038   -0.946231   -0.811751
     34          6           0       -2.589762   -0.863250    0.642481
     35          6           0       -3.598780    0.290896    0.772632
     36          1           0       -4.009292    0.312967    1.786880
     37          6           0       -3.025421    1.629010    0.205460
     38          6           0       -3.505812    1.096808   -1.179393
     39          1           0       -3.844966    1.836554   -1.911129
     40          6           0       -4.567618    0.259421   -0.433025
     41          1           0       -4.816564   -0.716539   -0.863978
     42          1           0       -5.499313    0.790608   -0.241016
     43          6           0       -3.854123    2.825826    0.682949
     44          1           0       -3.630073    3.044730    1.731608
     45          1           0       -4.931043    2.662522    0.600589
     46          1           0       -3.606753    3.714508    0.094037
     47          6           0       -1.547390    1.956490    0.399471
     48          1           0       -0.868256    1.208926   -0.013708
     49          1           0       -1.321475    2.062946    1.465126
     50          1           0       -1.306689    2.905226   -0.090871
     51          8           0       -2.013496   -2.243800   -1.380335
     52          1           0       -2.886329   -2.403495   -1.741790
     53          1           0       -0.900053   -0.766539   -0.659659
     54          6           0       -3.264766   -2.200482    1.067645
     55          1           0       -2.570637   -3.030959    0.953604
     56          1           0       -4.133381   -2.368639    0.427379
     57          1           0       -3.599557   -2.124264    2.102813
     58          8           0       -1.594946   -0.748838    1.583291
 ---------------------------------------------------------------------
 Rotational constants (GHZ):           0.4496994           0.1421730           0.1306674
 Standard basis: 6-31++G(d,p) (6D, 7F)
 There are   660 symmetry adapted cartesian basis functions of A   symmetry.
 There are   660 symmetry adapted basis functions of A   symmetry.
   660 basis functions,  1040 primitive gaussians,   660 cartesian basis functions
    94 alpha electrons       92 beta electrons
       nuclear repulsion energy      2398.9395480884 Hartrees.
 NAtoms=   58 NActive=   58 NUniq=   58 SFac= 1.00D+00 NAtFMM=   60 NAOKFM=F Big=F
 Integral buffers will be    131072 words long.
 Raffenetti 2 integral format.
 Two-electron integral symmetry is turned on.
 Nuclear repulsion after empirical dispersion term =     2398.8771034585 Hartrees.
 One-electron integrals computed using PRISM.
 NBasis=   660 RedAO= T EigKep=  1.01D-06  NBF=   660
 NBsUse=   660 1.00D-06 EigRej= -1.00D+00 NBFU=   660
 Initial guess from the checkpoint file:  "2_4_1099-restart-wb97-opt.chk"
 B after Tr=     0.000000    0.000000    0.000000
         Rot=    0.999999    0.001408    0.000560    0.000101 Ang=   0.17 deg.
 Initial guess <Sx>= 0.0000 <Sy>= 0.0000 <Sz>= 1.0000 <S**2>= 2.0088 S= 1.0029
 ExpMin= 3.60D-02 ExpMax= 5.48D+03 ExpMxC= 8.25D+02 IAcc=3 IRadAn=         7 AccDes= 0.00D+00
 Harris functional with IExCor= 4639 and IRadAn=       7 diagonalized for initial guess.
 HarFok:  IExCor= 4639 AccDes= 0.00D+00 IRadAn=         7 IDoV= 1 UseB2=F ITyADJ=14
 ICtDFT=  3500011 ScaDFX=  1.000000  1.000000  1.000000  1.000000
 FoFCou: FMM=F IPFlag=           0 FMFlag=      100000 FMFlg1=           0
         NFxFlg=           0 DoJE=T BraDBF=F KetDBF=T FulRan=T
         wScrn=  0.000000 ICntrl=       500 IOpCl=  0 I1Cent=   200000004 NGrid=           0
         NMat0=    1 NMatS0=      1 NMatT0=    0 NMatD0=    1 NMtDS0=    0 NMtDT0=    0
 Petite list used in FoFCou.
 Requested convergence on RMS density matrix=1.00D-08 within 128 cycles.
 Requested convergence on MAX density matrix=1.00D-06.
 Requested convergence on             energy=1.00D-06.
 No special actions if energy rises.
 Restarting incremental Fock formation.
 SCF Done:  E(UwB97XD) =  -1083.08820369     A.U. after   25 cycles
            NFock= 25  Conv=0.27D-08     -V/T= 2.0091
 <Sx>= 0.0000 <Sy>= 0.0000 <Sz>= 1.0000 <S**2>= 2.0088 S= 1.0029
 <L.S>=  0.00000000000    
 Annihilation of the first spin contaminant:
 S**2 before annihilation     2.0088,   after     2.0000
 Calling FoFJK, ICntrl=      2127 FMM=F ISym2X=0 I1Cent= 0 IOpClX= 1 NMat=1 NMatS=1 NMatT=0.
 ***** Axes restored to original set *****
 -------------------------------------------------------------------
 Center     Atomic                   Forces (Hartrees/Bohr)
 Number     Number              X              Y              Z
 -------------------------------------------------------------------
      1        6          -0.000173845   -0.000210311    0.000515793
      2        1           0.000132798    0.000484248   -0.000409513
      3        1          -0.000220522   -0.000363859   -0.000480618
      4        6          -0.000379823    0.000144397    0.000023592
      5        6           0.000286348    0.000015389   -0.000122066
      6        6           0.000123153    0.000069977   -0.000258856
      7        1          -0.000148903   -0.000033107    0.000472709
      8        6           0.000087662   -0.000369568   -0.000020062
      9        6           0.000237606   -0.000028042    0.000210294
     10        1          -0.000502453    0.000159219   -0.000323391
     11        6           0.000546027    0.000506098   -0.000079095
     12        1           0.000059551   -0.000426375   -0.000250267
     13        1          -0.000614124   -0.000075239    0.000127532
     14        6           0.000648981   -0.000218416   -0.000235744
     15        1           0.000042902    0.000297490    0.000695470
     16        1          -0.000517585   -0.000381155    0.000067647
     17        1          -0.000298365    0.000571975   -0.000403322
     18        6          -0.000409248   -0.000400216   -0.000002921
     19        1           0.000320131    0.000120700   -0.000136314
     20        1           0.000164144    0.000347693    0.000707954
     21        1          -0.000208162    0.000635590   -0.000462822
     22        8          -0.002509795   -0.000001772    0.000650649
     23        1           0.002875025   -0.000057891   -0.000361456
     24        1           0.000140443   -0.000419743   -0.000193826
     25        6           0.000012407    0.000464982   -0.000303866
     26        1           0.000824566   -0.000030070   -0.000135345
     27        1          -0.000176380   -0.000555238   -0.000093473
     28        1          -0.000239181   -0.000148434    0.000616288
     29        8           0.000046573   -0.000002108   -0.000002567
     30        6           0.000383183   -0.000180407   -0.000297874
     31        1          -0.000355107    0.000295158    0.000325042
     32        1           0.000291629   -0.000073857    0.000621566
     33        6          -0.000147567   -0.000199014   -0.000181546
     34        6          -0.000138925    0.000020918    0.000064134
     35        6          -0.000143126    0.000032266    0.000204541
     36        1           0.000258211    0.000073175   -0.000452481
     37        6           0.000131539   -0.000367037    0.000113327
     38        6          -0.000104022   -0.000158902   -0.000260337
     39        1           0.000251107    0.000393049    0.000357086
     40        6          -0.000732915    0.000101308   -0.000047725
     41        1           0.000123082   -0.000421908    0.000291691
     42        1           0.000544363    0.000300007   -0.000042303
     43        6          -0.000510754   -0.000522769    0.000170473
     44        1          -0.000100827    0.000211527   -0.000729596
     45        1           0.000604673   -0.000041139    0.000025604
     46        1          -0.000124236    0.000653358    0.000371903
     47        6           0.000552319   -0.000033967    0.000051885
     48        1          -0.000088961    0.000046304    0.000140914
     49        1          -0.000255717    0.000086017   -0.000738846
     50        1          -0.000267085    0.000731860    0.000357899
     51        8          -0.004131039    0.000813953   -0.001812975
     52        1           0.003557538   -0.000516594    0.001470761
     53        1          -0.000204375   -0.000894987    0.000598523
     54        6          -0.000267338    0.000579158    0.000235339
     55        1          -0.000329227   -0.000540891   -0.000014931
     56        1           0.000496549   -0.000278042    0.000226752
     57        1           0.000262410   -0.000092790   -0.000659418
     58        8           0.000294687   -0.000111968   -0.000201813
 -------------------------------------------------------------------
 Cartesian Forces:  Max     0.004131039 RMS     0.000638711

 GradGradGradGradGradGradGradGradGradGradGradGradGradGradGradGradGradGrad
 Berny optimization.
 Using GEDIIS/GDIIS optimizer.
 FormGI is forming the generalized inverse of G from B-inverse, IUseBI=4.
 Internal  Forces:  Max     0.003881292 RMS     0.000363248
 Search for a local minimum.
 Step number   6 out of a maximum of  348
 All quantities printed in internal units (Hartrees-Bohrs-Radians)
 Mixed Optimization -- En-DIIS/RFO-DIIS
 Swapping is turned off.
 Update second derivatives using D2CorX and points    3    2    4    1    5
                                                      6
 DE=  3.83D-05 DEPred=-9.74D-05 R=-3.93D-01
 Trust test=-3.93D-01 RLast= 8.66D-02 DXMaxT set to 5.00D-02
 ITU= -1  0  0 -1 -1  0
     Eigenvalues ---    0.00228   0.00230   0.00252   0.00263   0.00332
     Eigenvalues ---    0.00334   0.00405   0.00411   0.00847   0.00875
     Eigenvalues ---    0.00951   0.01454   0.01487   0.01519   0.01930
     Eigenvalues ---    0.02138   0.02196   0.02443   0.02742   0.02757
     Eigenvalues ---    0.02782   0.02857   0.02905   0.02923   0.03095
     Eigenvalues ---    0.03101   0.03396   0.03440   0.03529   0.03651
     Eigenvalues ---    0.04014   0.04053   0.04418   0.04448   0.04541
     Eigenvalues ---    0.04704   0.04790   0.04843   0.04853   0.05169
     Eigenvalues ---    0.05193   0.05254   0.05278   0.05306   0.05320
     Eigenvalues ---    0.05532   0.05580   0.05621   0.05639   0.05640
     Eigenvalues ---    0.05647   0.05679   0.05688   0.05796   0.05825
     Eigenvalues ---    0.05838   0.05845   0.06310   0.06429   0.06718
     Eigenvalues ---    0.06744   0.06962   0.06996   0.07255   0.07348
     Eigenvalues ---    0.07450   0.07800   0.08517   0.08553   0.08712
     Eigenvalues ---    0.08736   0.08801   0.09355   0.09803   0.09840
     Eigenvalues ---    0.10152   0.10307   0.10673   0.11984   0.12200
     Eigenvalues ---    0.12949   0.13666   0.15399   0.15997   0.16000
     Eigenvalues ---    0.16000   0.16000   0.16000   0.16000   0.16000
     Eigenvalues ---    0.16000   0.16000   0.16000   0.16000   0.16000
     Eigenvalues ---    0.16000   0.16000   0.16000   0.16000   0.16000
     Eigenvalues ---    0.16198   0.16567   0.17062   0.18437   0.18967
     Eigenvalues ---    0.19168   0.20962   0.20975   0.21710   0.21837
     Eigenvalues ---    0.23047   0.23854   0.24230   0.24712   0.24800
     Eigenvalues ---    0.25494   0.25637   0.26970   0.27003   0.27133
     Eigenvalues ---    0.27167   0.27594   0.27752   0.29156   0.29165
     Eigenvalues ---    0.29177   0.29303   0.29704   0.29736   0.33189
     Eigenvalues ---    0.33900   0.33955   0.33997   0.34003   0.34015
     Eigenvalues ---    0.34032   0.34050   0.34054   0.34055   0.34056
     Eigenvalues ---    0.34084   0.34116   0.34135   0.34147   0.34188
     Eigenvalues ---    0.34214   0.34225   0.34286   0.34319   0.34330
     Eigenvalues ---    0.34358   0.34433   0.34451   0.34485   0.34525
     Eigenvalues ---    0.34597   0.34611   0.34650   0.34780   0.34906
     Eigenvalues ---    0.35271   0.42782   0.43066   0.47680   0.50236
     Eigenvalues ---    0.50599   0.53976   0.80881
 En-DIIS/RFO-DIIS/Sim-DIIS IScMMF=       -3 using points:     6    5
 RFO step:  Lambda=-1.76760472D-04.
 DidBck=T Rises=T En-DIIS coefs:    0.45857    0.54143
 Iteration  1 RMS(Cart)=  0.02176806 RMS(Int)=  0.00007760
 Iteration  2 RMS(Cart)=  0.00017459 RMS(Int)=  0.00000080
 Iteration  3 RMS(Cart)=  0.00000001 RMS(Int)=  0.00000080
 Variable       Old X    -DE/DX   Delta X   Delta X   Delta X     New X
                                 (Linear)    (Quad)   (Total)
    R1        2.06873   0.00064   0.00189  -0.00019   0.00170   2.07043
    R2        2.06613   0.00062   0.00175  -0.00014   0.00161   2.06774
    R3        2.93617   0.00056   0.00112   0.00016   0.00128   2.93746
    R4        2.88429   0.00033   0.00087   0.00005   0.00092   2.88521
    R5        3.00169  -0.00022   0.00024  -0.00019   0.00005   3.00174
    R6        2.67166   0.00003   0.00073  -0.00030   0.00043   2.67209
    R7        2.06954  -0.00018   0.00026  -0.00030  -0.00004   2.06950
    R8        2.91366   0.00034   0.00031   0.00023   0.00054   2.91420
    R9        2.94295   0.00035   0.00080   0.00020   0.00100   2.94395
   R10        2.59410   0.00003  -0.00007  -0.00001  -0.00008   2.59401
   R11        2.06837   0.00049   0.00134  -0.00008   0.00126   2.06963
   R12        2.94878   0.00046   0.00043   0.00027   0.00070   2.94948
   R13        2.92352   0.00012   0.00037   0.00022   0.00059   2.92411
   R14        2.94579   0.00038  -0.00005   0.00051   0.00045   2.94624
   R15        2.89533   0.00025   0.00062   0.00003   0.00065   2.89598
   R16        2.88466   0.00043   0.00063   0.00024   0.00087   2.88552
   R17        2.06911   0.00061   0.00170  -0.00012   0.00158   2.07068
   R18        2.91965  -0.00005  -0.00026   0.00010  -0.00016   2.91949
   R19        2.06655   0.00048   0.00153  -0.00018   0.00135   2.06791
   R20        2.05967   0.00063   0.00181  -0.00017   0.00164   2.06131
   R21        2.06867   0.00075   0.00219  -0.00020   0.00200   2.07066
   R22        2.06391   0.00064   0.00196  -0.00022   0.00175   2.06565
   R23        2.06894   0.00076   0.00219  -0.00019   0.00200   2.07094
   R24        2.06275   0.00030   0.00157  -0.00039   0.00117   2.06393
   R25        2.06751   0.00080   0.00222  -0.00016   0.00206   2.06956
   R26        2.06973   0.00081   0.00231  -0.00019   0.00212   2.07185
   R27        1.82332   0.00270   0.00578  -0.00055   0.00522   1.82855
   R28        3.70481  -0.00019  -0.00315   0.00254  -0.00061   3.70421
   R29        2.05819   0.00081   0.00166  -0.00001   0.00165   2.05984
   R30        2.06011   0.00051   0.00154  -0.00018   0.00136   2.06147
   R31        2.06150   0.00066   0.00202  -0.00022   0.00180   2.06330
   R32        2.06670   0.00055   0.00166  -0.00018   0.00149   2.06819
   R33        2.07146   0.00064   0.00189  -0.00017   0.00172   2.07318
   R34        2.93807   0.00084   0.00169   0.00025   0.00194   2.94000
   R35        2.88586   0.00045   0.00092   0.00027   0.00119   2.88705
   R36        2.99580   0.00073   0.00106   0.00011   0.00117   2.99697
   R37        2.67876  -0.00043   0.00013  -0.00043  -0.00030   2.67846
   R38        2.05927  -0.00004  -0.00029  -0.00001  -0.00030   2.05897
   R39        2.90742   0.00046   0.00022   0.00061   0.00083   2.90826
   R40        2.94251   0.00041   0.00090   0.00013   0.00103   2.94354
   R41        2.59648  -0.00005  -0.00018   0.00014  -0.00004   2.59644
   R42        2.06811   0.00052   0.00138  -0.00008   0.00130   2.06941
   R43        2.95244   0.00053   0.00049   0.00038   0.00086   2.95330
   R44        2.92343   0.00006   0.00026   0.00028   0.00053   2.92396
   R45        2.94690   0.00041   0.00014   0.00047   0.00061   2.94751
   R46        2.89511   0.00021   0.00059   0.00000   0.00059   2.89570
   R47        2.88421   0.00026   0.00057  -0.00006   0.00052   2.88472
   R48        2.06809   0.00058   0.00162  -0.00012   0.00150   2.06960
   R49        2.91883  -0.00012  -0.00034   0.00013  -0.00022   2.91861
   R50        2.07026   0.00052   0.00167  -0.00020   0.00147   2.07173
   R51        2.05892   0.00062   0.00178  -0.00016   0.00162   2.06053
   R52        2.06820   0.00076   0.00217  -0.00018   0.00199   2.07018
   R53        2.06422   0.00060   0.00191  -0.00021   0.00169   2.06592
   R54        2.06816   0.00076   0.00218  -0.00019   0.00199   2.07016
   R55        2.06213   0.00008   0.00113  -0.00058   0.00055   2.06269
   R56        2.06836   0.00078   0.00213  -0.00012   0.00201   2.07037
   R57        2.06877   0.00085   0.00236  -0.00017   0.00219   2.07097
   R58        1.81058   0.00388   0.00706  -0.00063   0.00643   1.81701
   R59        2.05669   0.00062   0.00176  -0.00015   0.00160   2.05829
   R60        2.06379   0.00057   0.00175  -0.00019   0.00156   2.06535
   R61        2.06099   0.00070   0.00207  -0.00021   0.00186   2.06285
    A1        1.86771  -0.00007  -0.00111   0.00019  -0.00092   1.86679
    A2        1.90513   0.00010   0.00046   0.00025   0.00071   1.90584
    A3        1.92574   0.00006   0.00012   0.00024   0.00036   1.92609
    A4        1.86006   0.00015   0.00138  -0.00050   0.00088   1.86095
    A5        1.90508  -0.00005  -0.00092  -0.00026  -0.00118   1.90390
    A6        1.99490  -0.00019   0.00002   0.00007   0.00008   1.99498
    A7        1.98927   0.00019   0.00014  -0.00009   0.00005   1.98932
    A8        1.89403   0.00030  -0.00011   0.00080   0.00069   1.89472
    A9        1.89363   0.00007   0.00077   0.00043   0.00121   1.89484
   A10        1.97646  -0.00037  -0.00075  -0.00056  -0.00131   1.97515
   A11        1.81614  -0.00008   0.00179  -0.00038   0.00141   1.81755
   A12        1.88919  -0.00012  -0.00184  -0.00022  -0.00207   1.88713
   A13        1.95582  -0.00008  -0.00031   0.00017  -0.00014   1.95568
   A14        1.94997  -0.00032   0.00048  -0.00054  -0.00006   1.94991
   A15        1.93121   0.00013   0.00049  -0.00007   0.00043   1.93164
   A16        1.90347   0.00050  -0.00014   0.00093   0.00079   1.90426
   A17        1.93019  -0.00005   0.00003  -0.00014  -0.00010   1.93009
   A18        1.78612  -0.00019  -0.00057  -0.00040  -0.00096   1.78515
   A19        1.91438  -0.00002   0.00117  -0.00052   0.00065   1.91503
   A20        1.95138   0.00020   0.00041   0.00058   0.00099   1.95237
   A21        1.90536  -0.00007  -0.00005   0.00018   0.00013   1.90549
   A22        2.04528  -0.00009  -0.00084   0.00008  -0.00077   2.04452
   A23        2.08238   0.00004  -0.00065   0.00017  -0.00048   2.08190
   A24        1.53768  -0.00005  -0.00032  -0.00036  -0.00068   1.53701
   A25        1.48673  -0.00014   0.00025  -0.00013   0.00012   1.48685
   A26        1.94098   0.00010  -0.00029  -0.00016  -0.00045   1.94053
   A27        2.08574   0.00022   0.00146   0.00067   0.00213   2.08787
   A28        1.95474   0.00011   0.00030  -0.00039  -0.00009   1.95466
   A29        2.08099   0.00017   0.00060   0.00052   0.00112   2.08211
   A30        1.88881  -0.00037  -0.00180  -0.00046  -0.00227   1.88654
   A31        1.94993   0.00020   0.00071   0.00131   0.00202   1.95195
   A32        1.94053   0.00007   0.00052  -0.00008   0.00044   1.94097
   A33        1.88509  -0.00016  -0.00152  -0.00036  -0.00188   1.88321
   A34        2.04574  -0.00012   0.00008  -0.00028  -0.00020   2.04554
   A35        1.53995   0.00004   0.00005  -0.00040  -0.00035   1.53960
   A36        2.06734  -0.00003  -0.00004  -0.00018  -0.00022   2.06712
   A37        1.50297   0.00011   0.00033   0.00002   0.00035   1.50332
   A38        2.05329   0.00005   0.00045   0.00013   0.00058   2.05386
   A39        1.96897  -0.00003   0.00074  -0.00013   0.00060   1.96957
   A40        2.03099  -0.00004  -0.00087   0.00010  -0.00077   2.03022
   A41        1.99068  -0.00007   0.00063  -0.00044   0.00019   1.99087
   A42        1.89552  -0.00001  -0.00091   0.00023  -0.00068   1.89484
   A43        1.92482   0.00008   0.00053  -0.00007   0.00047   1.92529
   A44        1.97158   0.00009   0.00119  -0.00034   0.00085   1.97242
   A45        1.92311   0.00004   0.00065  -0.00021   0.00044   1.92354
   A46        1.87993  -0.00008  -0.00088   0.00024  -0.00064   1.87930
   A47        1.88304  -0.00007  -0.00076   0.00018  -0.00058   1.88246
   A48        1.87846  -0.00007  -0.00087   0.00023  -0.00065   1.87781
   A49        1.98778   0.00027   0.00057   0.00040   0.00097   1.98875
   A50        1.92283   0.00003   0.00084  -0.00029   0.00056   1.92338
   A51        1.92019   0.00003   0.00041  -0.00019   0.00023   1.92042
   A52        1.87041  -0.00013  -0.00032  -0.00002  -0.00034   1.87006
   A53        1.87528  -0.00017  -0.00113   0.00012  -0.00101   1.87426
   A54        1.88372  -0.00007  -0.00049  -0.00002  -0.00052   1.88320
   A55        1.87319  -0.00005   0.00122   0.00134   0.00256   1.87575
   A56        2.75799   0.00023   0.00072   0.00062   0.00133   2.75933
   A57        1.94639  -0.00039   0.00118  -0.00106   0.00012   1.94651
   A58        1.88486   0.00048   0.00280  -0.00023   0.00258   1.88744
   A59        1.90540   0.00014   0.00047   0.00008   0.00055   1.90595
   A60        1.88954  -0.00006  -0.00073   0.00000  -0.00072   1.88882
   A61        1.91144   0.00007  -0.00122   0.00050  -0.00072   1.91072
   A62        1.92615  -0.00024  -0.00254   0.00071  -0.00183   1.92432
   A63        1.85705  -0.00006  -0.00144   0.00013  -0.00131   1.85574
   A64        1.89174   0.00004   0.00038   0.00031   0.00069   1.89243
   A65        1.93564   0.00000  -0.00014   0.00003  -0.00011   1.93553
   A66        1.88782   0.00011   0.00189  -0.00050   0.00139   1.88921
   A67        1.89544  -0.00018  -0.00076  -0.00036  -0.00111   1.89433
   A68        1.99092   0.00008   0.00001   0.00035   0.00037   1.99128
   A69        1.99350  -0.00030  -0.00036  -0.00026  -0.00062   1.99288
   A70        1.95276   0.00026   0.00094   0.00007   0.00101   1.95377
   A71        1.87876   0.00016   0.00068   0.00076   0.00144   1.88020
   A72        1.98459  -0.00001  -0.00050   0.00024  -0.00025   1.98434
   A73        1.82215   0.00040   0.00349   0.00002   0.00351   1.82567
   A74        1.81418  -0.00052  -0.00441  -0.00085  -0.00526   1.80893
   A75        1.95597   0.00007   0.00007   0.00010   0.00017   1.95614
   A76        1.95694  -0.00008  -0.00017  -0.00010  -0.00027   1.95667
   A77        1.92484   0.00005   0.00086   0.00004   0.00090   1.92574
   A78        1.91434   0.00003   0.00017  -0.00070  -0.00053   1.91382
   A79        1.93312   0.00006   0.00048   0.00085   0.00132   1.93445
   A80        1.77054  -0.00014  -0.00153  -0.00021  -0.00173   1.76880
   A81        1.91721  -0.00003   0.00123  -0.00063   0.00060   1.91781
   A82        1.95099   0.00031   0.00048   0.00230   0.00278   1.95376
   A83        1.90660  -0.00011  -0.00018  -0.00072  -0.00090   1.90570
   A84        2.04521  -0.00012  -0.00073  -0.00007  -0.00080   2.04441
   A85        2.08032   0.00003  -0.00077  -0.00007  -0.00084   2.07949
   A86        1.53512  -0.00006  -0.00033  -0.00062  -0.00095   1.53417
   A87        1.48774  -0.00018   0.00015  -0.00016  -0.00001   1.48773
   A88        1.93630   0.00011  -0.00005  -0.00051  -0.00056   1.93574
   A89        2.08634   0.00030   0.00130   0.00129   0.00258   2.08892
   A90        1.95708   0.00018   0.00022  -0.00036  -0.00015   1.95694
   A91        2.07651   0.00016   0.00114   0.00050   0.00164   2.07815
   A92        1.89293  -0.00045  -0.00216  -0.00067  -0.00283   1.89010
   A93        1.94678   0.00030   0.00108   0.00149   0.00258   1.94936
   A94        1.94050   0.00003   0.00029  -0.00014   0.00014   1.94064
   A95        1.88796  -0.00016  -0.00136  -0.00014  -0.00150   1.88646
   A96        2.04716  -0.00016   0.00008  -0.00035  -0.00026   2.04690
   A97        1.53846   0.00004  -0.00002  -0.00061  -0.00063   1.53784
   A98        2.06748  -0.00004  -0.00020  -0.00023  -0.00043   2.06705
   A99        1.50579   0.00014   0.00038  -0.00002   0.00036   1.50615
   A100       2.05670   0.00003   0.00039   0.00005   0.00044   2.05714
   A101       1.96956  -0.00005   0.00072  -0.00011   0.00061   1.97016
   A102       2.03655  -0.00004  -0.00075   0.00004  -0.00071   2.03584
   A103       1.99182  -0.00010   0.00050  -0.00039   0.00011   1.99193
   A104       1.88529   0.00002  -0.00089   0.00032  -0.00057   1.88471
   A105       1.92213   0.00009   0.00055  -0.00006   0.00049   1.92262
   A106       1.97468   0.00004   0.00116  -0.00042   0.00074   1.97543
   A107       1.92236   0.00007   0.00065  -0.00016   0.00049   1.92285
   A108       1.87965  -0.00007  -0.00090   0.00026  -0.00064   1.87901
   A109       1.88274  -0.00007  -0.00073   0.00018  -0.00055   1.88219
   A110       1.87933  -0.00007  -0.00088   0.00025  -0.00063   1.87870
   A111       1.99059   0.00002   0.00012   0.00024   0.00036   1.99095
   A112       1.92252   0.00013   0.00087  -0.00007   0.00080   1.92331
   A113       1.91977   0.00007   0.00055  -0.00019   0.00036   1.92013
   A114       1.88265  -0.00005  -0.00073   0.00037  -0.00036   1.88229
   A115       1.86217  -0.00011  -0.00042  -0.00036  -0.00078   1.86139
   A116       1.88222  -0.00009  -0.00048   0.00000  -0.00048   1.88174
   A117       1.91312  -0.00025  -0.00121   0.00000  -0.00122   1.91190
   A118       1.92860   0.00008   0.00101  -0.00029   0.00073   1.92933
   A119       1.89330   0.00028   0.00261  -0.00049   0.00212   1.89542
   A120       1.90945   0.00014   0.00074  -0.00009   0.00065   1.91010
   A121       1.90534  -0.00016  -0.00101   0.00017  -0.00083   1.90451
   A122       1.92683  -0.00015  -0.00171   0.00032  -0.00139   1.92544
   A123       1.89976  -0.00019  -0.00162   0.00037  -0.00125   1.89851
   A124       2.17263  -0.00157  -0.00003  -0.00201  -0.00204   2.17060
    D1        2.17087   0.00004  -0.00308  -0.00236  -0.00544   2.16543
    D2       -1.89243  -0.00007  -0.00406  -0.00253  -0.00659  -1.89901
    D3        0.15658  -0.00001  -0.00589  -0.00211  -0.00800   0.14858
    D4       -2.10087   0.00009  -0.00343  -0.00228  -0.00571  -2.10657
    D5        0.11903  -0.00002  -0.00440  -0.00245  -0.00685   0.11217
    D6        2.16803   0.00004  -0.00623  -0.00203  -0.00826   2.15977
    D7        0.00507   0.00001  -0.00361  -0.00292  -0.00652  -0.00145
    D8        2.22497  -0.00010  -0.00458  -0.00308  -0.00767   2.21730
    D9       -2.00921  -0.00004  -0.00641  -0.00267  -0.00908  -2.01829
   D10       -1.33146  -0.00003   0.00031   0.00038   0.00069  -1.33077
   D11        0.99029   0.00003   0.00154   0.00109   0.00263   0.99292
   D12       -2.99699  -0.00008   0.00066   0.00051   0.00117  -2.99583
   D13        2.90402   0.00005   0.00214   0.00017   0.00231   2.90633
   D14       -1.05742   0.00011   0.00336   0.00089   0.00425  -1.05318
   D15        1.23848   0.00000   0.00248   0.00030   0.00278   1.24127
   D16        0.82327   0.00002   0.00102   0.00095   0.00197   0.82524
   D17       -3.13817   0.00008   0.00225   0.00166   0.00391  -3.13426
   D18       -0.84226  -0.00003   0.00137   0.00107   0.00244  -0.83982
   D19        0.00595   0.00004   0.00455   0.00361   0.00816   0.01410
   D20        2.14812   0.00040   0.00449   0.00455   0.00904   2.15716
   D21       -2.15716   0.00006   0.00437   0.00371   0.00807  -2.14909
   D22       -2.17056  -0.00021   0.00521   0.00306   0.00827  -2.16230
   D23       -0.02839   0.00014   0.00515   0.00400   0.00914  -0.01924
   D24        1.94952  -0.00019   0.00503   0.00316   0.00818   1.95770
   D25        2.06524   0.00017   0.00670   0.00384   0.01054   2.07578
   D26       -2.07577   0.00053   0.00664   0.00478   0.01142  -2.06435
   D27       -0.09787   0.00019   0.00652   0.00394   0.01046  -0.08741
   D28        2.32026   0.00079   0.01006   0.00202   0.01208   2.33234
   D29       -1.73571   0.00100   0.00960   0.00212   0.01171  -1.72399
   D30        0.26842   0.00061   0.01022   0.00119   0.01141   0.27983
   D31        3.13468  -0.00014  -0.00331  -0.00262  -0.00593   3.12874
   D32       -0.84918  -0.00012  -0.00311  -0.00248  -0.00559  -0.85477
   D33        0.82313  -0.00012  -0.00334  -0.00258  -0.00592   0.81720
   D34        0.96637  -0.00004  -0.00360  -0.00272  -0.00632   0.96004
   D35       -3.01748  -0.00001  -0.00340  -0.00258  -0.00598  -3.02347
   D36       -1.34518  -0.00002  -0.00363  -0.00268  -0.00631  -1.35149
   D37       -0.98484  -0.00006  -0.00287  -0.00268  -0.00555  -0.99039
   D38        1.31450  -0.00004  -0.00267  -0.00254  -0.00521   1.30929
   D39        2.98680  -0.00004  -0.00290  -0.00264  -0.00554   2.98126
   D40        1.06676  -0.00001  -0.00389   0.00286  -0.00103   1.06573
   D41       -1.00727  -0.00001  -0.00547   0.00362  -0.00184  -1.00911
   D42       -3.10192  -0.00008  -0.00434   0.00285  -0.00148  -3.10340
   D43       -3.04467   0.00003  -0.00406   0.00337  -0.00069  -3.04536
   D44        1.16448   0.00003  -0.00564   0.00414  -0.00150   1.16298
   D45       -0.93017  -0.00004  -0.00451   0.00337  -0.00114  -0.93131
   D46       -0.99984   0.00009  -0.00437   0.00341  -0.00096  -1.00080
   D47       -3.07387   0.00009  -0.00594   0.00418  -0.00177  -3.07564
   D48        1.11466   0.00003  -0.00481   0.00341  -0.00140   1.11326
   D49        1.46405  -0.00006   0.00023  -0.00074  -0.00051   1.46355
   D50       -2.86876   0.00001   0.00063  -0.00121  -0.00058  -2.86934
   D51       -0.64824  -0.00023  -0.00098  -0.00144  -0.00242  -0.65065
   D52       -2.58801   0.00002   0.00156  -0.00086   0.00069  -2.58731
   D53       -0.63764   0.00009   0.00196  -0.00134   0.00062  -0.63702
   D54        1.58289  -0.00015   0.00035  -0.00156  -0.00122   1.58167
   D55       -0.45430   0.00000   0.00037  -0.00085  -0.00048  -0.45478
   D56        1.49607   0.00007   0.00077  -0.00132  -0.00055   1.49551
   D57       -2.56660  -0.00017  -0.00084  -0.00155  -0.00238  -2.56898
   D58       -1.50465  -0.00013  -0.00066   0.00042  -0.00024  -1.50489
   D59        0.55196  -0.00011  -0.00138   0.00057  -0.00082   0.55114
   D60        2.78013  -0.00010  -0.00158   0.00090  -0.00068   2.77946
   D61        2.55901  -0.00007  -0.00173   0.00084  -0.00090   2.55811
   D62       -1.66757  -0.00004  -0.00245   0.00099  -0.00147  -1.66904
   D63        0.56060  -0.00004  -0.00265   0.00132  -0.00133   0.55928
   D64        0.45807   0.00006  -0.00034   0.00092   0.00058   0.45865
   D65        2.51468   0.00009  -0.00106   0.00107   0.00001   2.51468
   D66       -1.54033   0.00009  -0.00126   0.00141   0.00014  -1.54019
   D67       -1.44229   0.00016   0.00128   0.00129   0.00257  -1.43972
   D68        2.57265  -0.00002  -0.00027   0.00035   0.00008   2.57273
   D69        0.45492   0.00003  -0.00027   0.00087   0.00060   0.45551
   D70        2.90448   0.00010   0.00147   0.00153   0.00301   2.90749
   D71        0.63622  -0.00009  -0.00008   0.00060   0.00052   0.63675
   D72       -1.48151  -0.00004  -0.00008   0.00112   0.00104  -1.48047
   D73        0.67443   0.00037   0.00328   0.00212   0.00540   0.67983
   D74       -1.59382   0.00019   0.00173   0.00119   0.00292  -1.59091
   D75        2.57163   0.00024   0.00173   0.00171   0.00343   2.57507
   D76        1.28772   0.00004   0.00000  -0.00024  -0.00024   1.28748
   D77       -0.81695   0.00004  -0.00005  -0.00027  -0.00033  -0.81728
   D78       -2.91851   0.00004  -0.00020  -0.00018  -0.00038  -2.91889
   D79        2.91819  -0.00002   0.00029  -0.00061  -0.00033   2.91787
   D80        0.81352  -0.00003   0.00023  -0.00065  -0.00042   0.81311
   D81       -1.28804  -0.00003   0.00009  -0.00056  -0.00047  -1.28851
   D82       -1.03618  -0.00002  -0.00021  -0.00062  -0.00083  -1.03701
   D83       -3.14085  -0.00003  -0.00027  -0.00066  -0.00092   3.14142
   D84        1.04078  -0.00003  -0.00041  -0.00057  -0.00098   1.03980
   D85        0.90164   0.00006   0.00503  -0.00113   0.00390   0.90554
   D86       -1.20040   0.00002   0.00443  -0.00116   0.00327  -1.19713
   D87        3.00805   0.00006   0.00426  -0.00084   0.00342   3.01148
   D88       -0.87676  -0.00003   0.00327  -0.00178   0.00148  -0.87527
   D89       -2.97880  -0.00007   0.00267  -0.00182   0.00085  -2.97795
   D90        1.22965  -0.00003   0.00250  -0.00149   0.00101   1.23066
   D91       -3.13701   0.00004   0.00410  -0.00123   0.00287  -3.13414
   D92        1.04413  -0.00001   0.00350  -0.00126   0.00224   1.04637
   D93       -1.03060   0.00003   0.00333  -0.00094   0.00239  -1.02821
   D94        1.50133   0.00014   0.00088   0.00034   0.00121   1.50255
   D95       -0.57626   0.00004   0.00037   0.00016   0.00053  -0.57573
   D96       -2.80470   0.00015   0.00192   0.00014   0.00206  -2.80264
   D97       -0.45854  -0.00007   0.00027  -0.00088  -0.00061  -0.45915
   D98       -2.53613  -0.00017  -0.00024  -0.00106  -0.00130  -2.53743
   D99        1.51862  -0.00006   0.00131  -0.00107   0.00023   1.51885
   D100      -2.55713   0.00006   0.00016  -0.00026  -0.00010  -2.55723
   D101       1.64846  -0.00004  -0.00035  -0.00043  -0.00079   1.64767
   D102      -0.57998   0.00007   0.00119  -0.00045   0.00075  -0.57923
   D103      -0.48669   0.00127  -0.00244   0.00701   0.00457  -0.48213
   D104       2.16257   0.00037   0.00878  -0.01367  -0.00489   2.15768
   D105       2.17445   0.00015  -0.00126  -0.00176  -0.00301   2.17143
   D106      -1.82267   0.00010  -0.00141  -0.00158  -0.00300  -1.82567
   D107       0.15997  -0.00028  -0.00581  -0.00212  -0.00793   0.15203
   D108      -2.10204   0.00016  -0.00177  -0.00170  -0.00347  -2.10551
   D109       0.18403   0.00012  -0.00193  -0.00153  -0.00345   0.18057
   D110       2.16667  -0.00027  -0.00632  -0.00207  -0.00839   2.15828
   D111       0.00888   0.00006  -0.00137  -0.00229  -0.00365   0.00522
   D112       2.29494   0.00001  -0.00153  -0.00211  -0.00364   2.29131
   D113      -2.00560  -0.00037  -0.00592  -0.00265  -0.00858  -2.01417
   D114      -1.31867  -0.00007  -0.00055   0.00091   0.00037  -1.31830
   D115       1.00220   0.00001   0.00080   0.00164   0.00245   1.00465
   D116      -2.98260  -0.00015  -0.00034   0.00112   0.00078  -2.98182
   D117       2.92980   0.00011   0.00173   0.00095   0.00268   2.93248
   D118      -1.03251   0.00019   0.00308   0.00168   0.00476  -1.02776
   D119       1.26587   0.00003   0.00193   0.00116   0.00309   1.26896
   D120       0.82313   0.00005  -0.00015   0.00161   0.00147   0.82459
   D121      -3.13919   0.00012   0.00120   0.00234   0.00354  -3.13564
   D122      -0.84080  -0.00004   0.00006   0.00182   0.00188  -0.83892
   D123      -0.00040  -0.00004   0.00238   0.00144   0.00382   0.00343
   D124       2.16138  -0.00001   0.00253   0.00052   0.00305   2.16443
   D125      -2.16270  -0.00020   0.00108   0.00024   0.00132  -2.16139
   D126      -2.27082  -0.00012   0.00184   0.00135   0.00319  -2.26763
   D127      -0.10904  -0.00010   0.00198   0.00043   0.00242  -0.10662
   D128       1.85006  -0.00029   0.00054   0.00015   0.00069   1.85075
   D129       2.04689   0.00026   0.00526   0.00224   0.00749   2.05438
   D130      -2.07451   0.00029   0.00541   0.00132   0.00672  -2.06779
   D131      -0.11542   0.00010   0.00396   0.00103   0.00499  -0.11043
   D132      -0.88256   0.00010  -0.00117   0.00126   0.00009  -0.88247
   D133       1.40805  -0.00009  -0.00126   0.00117  -0.00009   1.40796
   D134      -2.90486   0.00007   0.00009   0.00081   0.00090  -2.90396
   D135       3.13883  -0.00014  -0.00240  -0.00138  -0.00378   3.13505
   D136      -0.84302  -0.00007  -0.00194  -0.00008  -0.00202  -0.84503
   D137       0.82674  -0.00006  -0.00221  -0.00021  -0.00242   0.82433
   D138       0.95340  -0.00010  -0.00236  -0.00080  -0.00316   0.95025
   D139      -3.02844  -0.00003  -0.00190   0.00050  -0.00139  -3.02983
   D140      -1.35868  -0.00002  -0.00217   0.00037  -0.00179  -1.36047
   D141      -0.98669   0.00002  -0.00088  -0.00062  -0.00150  -0.98819
   D142       1.31465   0.00009  -0.00042   0.00068   0.00026   1.31491
   D143       2.98441   0.00010  -0.00069   0.00055  -0.00014   2.98427
   D144       0.92863   0.00000   0.00120   0.00086   0.00206   0.93068
   D145      -1.15947  -0.00003   0.00020   0.00112   0.00132  -1.15815
   D146       3.05359  -0.00005   0.00021   0.00101   0.00122   3.05480
   D147       3.11349   0.00004   0.00129   0.00039   0.00169   3.11518
   D148       1.02539   0.00002   0.00029   0.00066   0.00095   1.02634
   D149      -1.04473   0.00000   0.00030   0.00054   0.00084  -1.04389
   D150      -1.12484   0.00006   0.00114   0.00097   0.00210  -1.12274
   D151       3.07025   0.00003   0.00013   0.00123   0.00137   3.07162
   D152       1.00012   0.00001   0.00014   0.00112   0.00126   1.00139
   D153      -0.63985   0.00042  -0.00555   0.00145  -0.00410  -0.64395
   D154      -2.81531   0.00026  -0.00659   0.00069  -0.00591  -2.82121
   D155       1.43673   0.00027  -0.00619   0.00124  -0.00494   1.43179
   D156       1.46435  -0.00012  -0.00001  -0.00219  -0.00220   1.46215
   D157      -2.86587   0.00001   0.00027  -0.00267  -0.00240  -2.86827
   D158      -0.64344  -0.00027  -0.00176  -0.00299  -0.00475  -0.64819
   D159      -2.58405   0.00002   0.00155  -0.00094   0.00061  -2.58344
   D160      -0.63108   0.00015   0.00184  -0.00142   0.00042  -0.63067
   D161       1.59135  -0.00013  -0.00020  -0.00174  -0.00194   1.58941
   D162      -0.45425  -0.00001   0.00026  -0.00140  -0.00113  -0.45538
   D163       1.49872   0.00012   0.00055  -0.00188  -0.00133   1.49739
   D164      -2.56204  -0.00015  -0.00149  -0.00220  -0.00368  -2.56572
   D165      -1.50322  -0.00021  -0.00056  -0.00068  -0.00124  -1.50446
   D166       0.56207  -0.00017  -0.00113  -0.00064  -0.00177   0.56030
   D167       2.77903  -0.00016  -0.00137  -0.00023  -0.00160   2.77743
   D168       2.55694  -0.00008  -0.00148   0.00097  -0.00051   2.55644
   D169      -1.66095  -0.00004  -0.00205   0.00102  -0.00103  -1.66199
   D170       0.55600  -0.00003  -0.00228   0.00142  -0.00086   0.55514
   D171       0.45829   0.00009  -0.00019   0.00147   0.00127   0.45956
   D172       2.52358   0.00013  -0.00076   0.00151   0.00075   2.52433
   D173      -1.54265   0.00014  -0.00100   0.00192   0.00092  -1.54173
   D174      -1.44441   0.00016   0.00120   0.00167   0.00287  -1.44154
   D175       2.57238  -0.00003  -0.00039   0.00071   0.00032   2.57270
   D176       0.45496   0.00004  -0.00017   0.00143   0.00125   0.45622
   D177       2.90685   0.00010   0.00117   0.00231   0.00348   2.91033
   D178       0.64046  -0.00009  -0.00041   0.00135   0.00094   0.64139
   D179      -1.47696  -0.00002  -0.00019   0.00206   0.00187  -1.47509
   D180       0.67253   0.00044   0.00308   0.00320   0.00628   0.67881
   D181      -1.59386   0.00025   0.00149   0.00224   0.00373  -1.59013
   D182       2.57191   0.00032   0.00171   0.00295   0.00467   2.57657
   D183       1.31200   0.00006   0.00119  -0.00030   0.00090   1.31290
   D184      -0.79250   0.00006   0.00117  -0.00030   0.00087  -0.79163
   D185      -2.89675   0.00007   0.00104  -0.00021   0.00083  -2.89592
   D186       2.94259  -0.00002   0.00144  -0.00084   0.00059   2.94318
   D187       0.83809  -0.00002   0.00141  -0.00084   0.00056   0.83865
   D188      -1.26616  -0.00001   0.00128  -0.00076   0.00052  -1.26564
   D189      -1.01234  -0.00005   0.00129  -0.00105   0.00024  -1.01210
   D190      -3.11685  -0.00005   0.00127  -0.00105   0.00021  -3.11663
   D191       1.06209  -0.00005   0.00114  -0.00097   0.00017   1.06226
   D192       1.01109   0.00011   0.00211   0.00261   0.00473   1.01581
   D193      -1.10855   0.00005   0.00233   0.00201   0.00434  -1.10420
   D194       3.10220   0.00004   0.00205   0.00218   0.00423   3.10643
   D195      -0.76595   0.00003   0.00022   0.00159   0.00182  -0.76414
   D196      -2.88559  -0.00002   0.00044   0.00100   0.00143  -2.88415
   D197       1.32516  -0.00004   0.00016   0.00116   0.00132   1.32648
   D198      -3.02973   0.00008   0.00104   0.00234   0.00338  -3.02634
   D199       1.13383   0.00003   0.00126   0.00174   0.00300   1.13683
   D200      -0.93861   0.00001   0.00098   0.00191   0.00288  -0.93573
   D201       1.49716   0.00021   0.00115  -0.00009   0.00105   1.49821
   D202      -0.58696   0.00011   0.00065  -0.00015   0.00050  -0.58645
   D203      -2.80679   0.00021   0.00218  -0.00027   0.00190  -2.80488
   D204      -0.45916  -0.00010   0.00014  -0.00145  -0.00131  -0.46047
   D205      -2.54328  -0.00020  -0.00035  -0.00151  -0.00186  -2.54514
   D206       1.52008  -0.00010   0.00117  -0.00163  -0.00046   1.51962
   D207      -2.55855   0.00007   0.00011  -0.00061  -0.00050  -2.55905
   D208       1.64052  -0.00003  -0.00038  -0.00067  -0.00105   1.63947
   D209      -0.57931   0.00007   0.00114  -0.00079   0.00035  -0.57897
         Item               Value     Threshold  Converged?
 Maximum Force            0.003881     0.000450     NO 
 RMS     Force            0.000363     0.000300     NO 
 Maximum Displacement     0.102058     0.001800     NO 
 RMS     Displacement     0.021834     0.001200     NO 
 Predicted change in Energy=-8.869305D-05
 GradGradGradGradGradGradGradGradGradGradGradGradGradGradGradGradGradGrad

 Stoichiometry    C20H34O4(3)
 Framework group  C1[X(C20H34O4)]
 Deg. of freedom   168
 Full point group                 C1      NOp   1
 Largest Abelian subgroup         C1      NOp   1
 Largest concise Abelian subgroup C1      NOp   1
                         Standard orientation:                         
 ---------------------------------------------------------------------
 Center     Atomic      Atomic             Coordinates (Angstroms)
 Number     Number       Type             X           Y           Z
 ---------------------------------------------------------------------
      1          6           0        2.820546   -0.078113    1.829542
      2          1           0        2.522069    0.809692    2.397965
      3          1           0        2.990180   -0.879462    2.555031
      4          6           0        1.635101   -0.533427    0.933063
      5          6           0        1.994656   -0.633535   -0.610918
      6          6           0        3.467962   -0.271156   -0.886994
      7          1           0        3.677304   -0.365221   -1.957880
      8          6           0        3.876389    1.067714   -0.196554
      9          6           0        4.117050    0.189345    1.068868
     10          1           0        4.918758    0.499140    1.748559
     11          6           0        4.371980   -1.009757    0.128673
     12          1           0        4.038568   -1.987942    0.488477
     13          1           0        5.405192   -1.097883   -0.209779
     14          6           0        5.186952    1.611894   -0.775177
     15          1           0        5.017876    2.027067   -1.775029
     16          1           0        5.965828    0.849614   -0.859683
     17          1           0        5.576952    2.414836   -0.139433
     18          6           0        2.874520    2.218002   -0.128134
     19          1           0        1.901953    1.935096    0.280452
     20          1           0        2.697971    2.625800   -1.129094
     21          1           0        3.271329    3.024823    0.499261
     22          8           0        1.107526   -1.734669    1.460419
     23          1           0        0.144327   -1.644560    1.481083
     24          1           0        0.851722    0.230619    0.976289
     25          6           0        1.703815   -2.054405   -1.179687
     26          1           0        0.648272   -2.311912   -1.092171
     27          1           0        2.280345   -2.776802   -0.600219
     28          1           0        2.001046   -2.088668   -2.229742
     29          8           0        1.155419    0.156733   -1.356198
     30          6           0       -2.483713    0.145739   -1.794803
     31          1           0       -1.627890    0.702224   -2.189370
     32          1           0       -2.944305   -0.360407   -2.652275
     33          6           0       -1.954508   -0.940483   -0.814738
     34          6           0       -2.586435   -0.868091    0.638052
     35          6           0       -3.607460    0.276017    0.768403
     36          1           0       -4.025146    0.288912    1.780620
     37          6           0       -3.047789    1.624527    0.211006
     38          6           0       -3.512721    1.092702   -1.179620
     39          1           0       -3.856772    1.832282   -1.910426
     40          6           0       -4.569102    0.239967   -0.443234
     41          1           0       -4.804828   -0.736915   -0.881449
     42          1           0       -5.508780    0.759843   -0.254342
     43          6           0       -3.895714    2.807910    0.689222
     44          1           0       -3.680764    3.025691    1.741113
     45          1           0       -4.970835    2.630833    0.600192
     46          1           0       -3.657336    3.703740    0.105491
     47          6           0       -1.576398    1.975125    0.416884
     48          1           0       -0.881838    1.242289    0.002194
     49          1           0       -1.357906    2.077594    1.485568
     50          1           0       -1.347848    2.932315   -0.065367
     51          8           0       -1.993132   -2.235846   -1.388771
     52          1           0       -2.866995   -2.399456   -1.754988
     53          1           0       -0.891201   -0.759032   -0.661142
     54          6           0       -3.250958   -2.213450    1.056026
     55          1           0       -2.548185   -3.037982    0.943709
     56          1           0       -4.115915   -2.390001    0.411675
     57          1           0       -3.591898   -2.144241    2.090716
     58          8           0       -1.596847   -0.750102    1.583888
 ---------------------------------------------------------------------
 Rotational constants (GHZ):           0.4506613           0.1416060           0.1303089
 Standard basis: 6-31++G(d,p) (6D, 7F)
 There are   660 symmetry adapted cartesian basis functions of A   symmetry.
 There are   660 symmetry adapted basis functions of A   symmetry.
   660 basis functions,  1040 primitive gaussians,   660 cartesian basis functions
    94 alpha electrons       92 beta electrons
       nuclear repulsion energy      2397.4042857076 Hartrees.
 NAtoms=   58 NActive=   58 NUniq=   58 SFac= 1.00D+00 NAtFMM=   60 NAOKFM=F Big=F
 Integral buffers will be    131072 words long.
 Raffenetti 2 integral format.
 Two-electron integral symmetry is turned on.
 Nuclear repulsion after empirical dispersion term =     2397.3419037306 Hartrees.
 One-electron integrals computed using PRISM.
 NBasis=   660 RedAO= T EigKep=  1.01D-06  NBF=   660
 NBsUse=   660 1.00D-06 EigRej= -1.00D+00 NBFU=   660
 Initial guess from the checkpoint file:  "2_4_1099-restart-wb97-opt.chk"
 B after Tr=     0.000000    0.000000    0.000000
         Rot=    0.999999   -0.001474   -0.000004   -0.000409 Ang=  -0.18 deg.
 Initial guess <Sx>= 0.0000 <Sy>= 0.0000 <Sz>= 1.0000 <S**2>= 2.0088 S= 1.0029
 ExpMin= 3.60D-02 ExpMax= 5.48D+03 ExpMxC= 8.25D+02 IAcc=3 IRadAn=         7 AccDes= 0.00D+00
 Harris functional with IExCor= 4639 and IRadAn=       7 diagonalized for initial guess.
 HarFok:  IExCor= 4639 AccDes= 0.00D+00 IRadAn=         7 IDoV= 1 UseB2=F ITyADJ=14
 ICtDFT=  3500011 ScaDFX=  1.000000  1.000000  1.000000  1.000000
 FoFCou: FMM=F IPFlag=           0 FMFlag=      100000 FMFlg1=           0
         NFxFlg=           0 DoJE=T BraDBF=F KetDBF=T FulRan=T
         wScrn=  0.000000 ICntrl=       500 IOpCl=  0 I1Cent=   200000004 NGrid=           0
         NMat0=    1 NMatS0=      1 NMatT0=    0 NMatD0=    1 NMtDS0=    0 NMtDT0=    0
 Petite list used in FoFCou.
 Requested convergence on RMS density matrix=1.00D-08 within 128 cycles.
 Requested convergence on MAX density matrix=1.00D-06.
 Requested convergence on             energy=1.00D-06.
 No special actions if energy rises.
 Restarting incremental Fock formation.
 SCF Done:  E(UwB97XD) =  -1083.08828825     A.U. after   25 cycles
            NFock= 25  Conv=0.15D-08     -V/T= 2.0092
 <Sx>= 0.0000 <Sy>= 0.0000 <Sz>= 1.0000 <S**2>= 2.0088 S= 1.0029
 <L.S>=  0.00000000000    
 Annihilation of the first spin contaminant:
 S**2 before annihilation     2.0088,   after     2.0000
 Calling FoFJK, ICntrl=      2127 FMM=F ISym2X=0 I1Cent= 0 IOpClX= 1 NMat=1 NMatS=1 NMatT=0.
 ***** Axes restored to original set *****
 -------------------------------------------------------------------
 Center     Atomic                   Forces (Hartrees/Bohr)
 Number     Number              X              Y              Z
 -------------------------------------------------------------------
      1        6           0.000002240    0.000048993    0.000051318
      2        1           0.000019002    0.000059882   -0.000021570
      3        1          -0.000032318   -0.000036108   -0.000052882
      4        6           0.000017764   -0.000006232   -0.000051774
      5        6          -0.000057378    0.000080758   -0.000015559
      6        6          -0.000047974    0.000041160   -0.000006801
      7        1          -0.000012998   -0.000005534    0.000054944
      8        6           0.000133799   -0.000066432   -0.000036125
      9        6          -0.000001313   -0.000028611    0.000048053
     10        1          -0.000054122    0.000018618   -0.000034536
     11        6           0.000105582   -0.000051758   -0.000005285
     12        1           0.000028475   -0.000053635   -0.000009781
     13        1          -0.000041339   -0.000008107    0.000016850
     14        6          -0.000004375   -0.000014144   -0.000005842
     15        1           0.000012346    0.000026143    0.000062939
     16        1          -0.000049075   -0.000007570    0.000012168
     17        1          -0.000021397    0.000055575   -0.000040725
     18        6          -0.000050065   -0.000056343   -0.000022013
     19        1           0.000106289   -0.000091075   -0.000055129
     20        1           0.000014909    0.000030884    0.000069584
     21        1          -0.000031341    0.000051922   -0.000053116
     22        8          -0.000247394   -0.000017636    0.000181747
     23        1           0.000081380    0.000023569   -0.000179099
     24        1           0.000052717    0.000044235    0.000003435
     25        6          -0.000045902   -0.000039485    0.000024089
     26        1           0.000054546   -0.000037581    0.000014910
     27        1          -0.000030617   -0.000033931   -0.000043331
     28        1           0.000001152    0.000005452    0.000051201
     29        8           0.000050339    0.000076763    0.000008356
     30        6           0.000025137    0.000030424   -0.000080784
     31        1          -0.000048146    0.000015001    0.000015923
     32        1           0.000035685    0.000008053    0.000062151
     33        6          -0.000078608    0.000063344   -0.000064023
     34        6          -0.000135409    0.000051659    0.000072369
     35        6           0.000051292    0.000098333    0.000000103
     36        1           0.000019654    0.000011723   -0.000062434
     37        6          -0.000126462   -0.000196445    0.000092148
     38        6           0.000065244   -0.000004365   -0.000062039
     39        1           0.000026155    0.000042651    0.000045522
     40        6          -0.000054401   -0.000104684    0.000071513
     41        1           0.000009707   -0.000030526    0.000029272
     42        1           0.000036487   -0.000006868    0.000009596
     43        6           0.000032284   -0.000003163   -0.000009562
     44        1          -0.000018357    0.000015939   -0.000068942
     45        1           0.000025848    0.000046911   -0.000022846
     46        1          -0.000015884    0.000054151    0.000035401
     47        6           0.000002675   -0.000007760   -0.000051434
     48        1          -0.000067565   -0.000280290    0.000099484
     49        1          -0.000025186   -0.000008301   -0.000058306
     50        1          -0.000002286    0.000079069    0.000030694
     51        8          -0.000291944    0.000078694   -0.000196096
     52        1           0.000316084   -0.000076876    0.000165058
     53        1          -0.000013927    0.000087923    0.000044649
     54        6           0.000043555    0.000000359   -0.000031572
     55        1          -0.000035820   -0.000053104    0.000005875
     56        1           0.000028981   -0.000030870    0.000020454
     57        1           0.000014509   -0.000007486   -0.000061353
     58        8           0.000227762    0.000116732    0.000003152
 -------------------------------------------------------------------
 Cartesian Forces:  Max     0.000316084 RMS     0.000073776

 GradGradGradGradGradGradGradGradGradGradGradGradGradGradGradGradGradGrad
 Berny optimization.
 Using GEDIIS/GDIIS optimizer.
 FormGI is forming the generalized inverse of G from B-inverse, IUseBI=4.
 Internal  Forces:  Max     0.000462900 RMS     0.000070948
 Search for a local minimum.
 Step number   7 out of a maximum of  348
 All quantities printed in internal units (Hartrees-Bohrs-Radians)
 Mixed Optimization -- En-DIIS/RFO-DIIS
 Swapping is turned off.
 Update second derivatives using D2CorX and points    3    2    4    1    5
                                                      6    7
 DE= -8.46D-05 DEPred=-8.87D-05 R= 9.53D-01
 TightC=F SS=  1.41D+00  RLast= 5.94D-02 DXNew= 8.4090D-02 1.7829D-01
 Trust test= 9.53D-01 RLast= 5.94D-02 DXMaxT set to 8.41D-02
 ITU=  1 -1  0  0 -1 -1  0
     Eigenvalues ---    0.00228   0.00230   0.00252   0.00275   0.00332
     Eigenvalues ---    0.00334   0.00405   0.00413   0.00852   0.00878
     Eigenvalues ---    0.00942   0.01454   0.01517   0.01638   0.01961
     Eigenvalues ---    0.02150   0.02201   0.02530   0.02757   0.02758
     Eigenvalues ---    0.02789   0.02886   0.02912   0.02977   0.03105
     Eigenvalues ---    0.03108   0.03426   0.03444   0.03600   0.03777
     Eigenvalues ---    0.04044   0.04246   0.04424   0.04451   0.04535
     Eigenvalues ---    0.04704   0.04805   0.04857   0.04896   0.05146
     Eigenvalues ---    0.05196   0.05269   0.05271   0.05299   0.05313
     Eigenvalues ---    0.05526   0.05573   0.05616   0.05633   0.05647
     Eigenvalues ---    0.05671   0.05682   0.05741   0.05801   0.05825
     Eigenvalues ---    0.05832   0.05852   0.06315   0.06435   0.06719
     Eigenvalues ---    0.06735   0.06981   0.07025   0.07275   0.07381
     Eigenvalues ---    0.07458   0.07832   0.08542   0.08556   0.08722
     Eigenvalues ---    0.08749   0.08871   0.09444   0.09804   0.09861
     Eigenvalues ---    0.10115   0.10308   0.10581   0.11986   0.12298
     Eigenvalues ---    0.13021   0.13819   0.15467   0.15990   0.16000
     Eigenvalues ---    0.16000   0.16000   0.16000   0.16000   0.16000
     Eigenvalues ---    0.16000   0.16000   0.16000   0.16000   0.16000
     Eigenvalues ---    0.16000   0.16000   0.16000   0.16000   0.16018
     Eigenvalues ---    0.16198   0.16550   0.17071   0.18577   0.19050
     Eigenvalues ---    0.19543   0.20972   0.21003   0.21712   0.22296
     Eigenvalues ---    0.23049   0.23872   0.24667   0.24730   0.24820
     Eigenvalues ---    0.25533   0.25706   0.26901   0.26979   0.27136
     Eigenvalues ---    0.27164   0.27613   0.27985   0.29150   0.29158
     Eigenvalues ---    0.29176   0.29550   0.29734   0.29928   0.32253
     Eigenvalues ---    0.33900   0.33955   0.33992   0.34002   0.34015
     Eigenvalues ---    0.34031   0.34050   0.34054   0.34055   0.34055
     Eigenvalues ---    0.34084   0.34117   0.34135   0.34147   0.34185
     Eigenvalues ---    0.34214   0.34225   0.34259   0.34287   0.34329
     Eigenvalues ---    0.34358   0.34436   0.34461   0.34491   0.34560
     Eigenvalues ---    0.34595   0.34613   0.34651   0.34783   0.34857
     Eigenvalues ---    0.35360   0.42849   0.42998   0.46362   0.50128
     Eigenvalues ---    0.50499   0.53580   0.74892
 En-DIIS/RFO-DIIS/Sim-DIIS IScMMF=       -3 using points:     7    6    5
 RFO step:  Lambda=-1.59075819D-05.
 DidBck=T Rises=F RFO-DIIS coefs:    0.53283    0.27463    0.19254
 Iteration  1 RMS(Cart)=  0.00778015 RMS(Int)=  0.00001020
 Iteration  2 RMS(Cart)=  0.00002256 RMS(Int)=  0.00000030
 Iteration  3 RMS(Cart)=  0.00000000 RMS(Int)=  0.00000030
 Variable       Old X    -DE/DX   Delta X   Delta X   Delta X     New X
                                 (Linear)    (Quad)   (Total)
    R1        2.07043   0.00007  -0.00012   0.00035   0.00022   2.07065
    R2        2.06774   0.00007  -0.00013   0.00036   0.00023   2.06797
    R3        2.93746  -0.00002  -0.00020   0.00054   0.00034   2.93779
    R4        2.88521  -0.00004  -0.00012   0.00006  -0.00006   2.88515
    R5        3.00174   0.00001   0.00006   0.00038   0.00044   3.00218
    R6        2.67209  -0.00006   0.00006  -0.00017  -0.00012   2.67198
    R7        2.06950   0.00007   0.00011  -0.00003   0.00008   2.06958
    R8        2.91420  -0.00007  -0.00014   0.00004  -0.00010   2.91411
    R9        2.94395   0.00011  -0.00018   0.00057   0.00039   2.94434
   R10        2.59401   0.00008   0.00001   0.00002   0.00004   2.59405
   R11        2.06963   0.00006  -0.00011   0.00031   0.00020   2.06983
   R12        2.94948  -0.00005  -0.00017   0.00021   0.00003   2.94951
   R13        2.92411   0.00003  -0.00014   0.00010  -0.00005   2.92406
   R14        2.94624  -0.00005  -0.00023   0.00016  -0.00007   2.94617
   R15        2.89598   0.00009  -0.00008   0.00033   0.00025   2.89623
   R16        2.88552  -0.00002  -0.00018   0.00026   0.00008   2.88560
   R17        2.07068   0.00007  -0.00013   0.00036   0.00023   2.07092
   R18        2.91949   0.00007  -0.00002   0.00008   0.00006   2.91955
   R19        2.06791   0.00006  -0.00009   0.00028   0.00019   2.06810
   R20        2.06131   0.00004  -0.00012   0.00031   0.00019   2.06150
   R21        2.07066   0.00007  -0.00015   0.00041   0.00026   2.07092
   R22        2.06565   0.00004  -0.00012   0.00030   0.00018   2.06583
   R23        2.07094   0.00007  -0.00016   0.00042   0.00026   2.07121
   R24        2.06393   0.00014   0.00001   0.00026   0.00027   2.06420
   R25        2.06956   0.00008  -0.00017   0.00046   0.00028   2.06985
   R26        2.07185   0.00008  -0.00017   0.00046   0.00029   2.07214
   R27        1.82855   0.00013  -0.00039   0.00097   0.00059   1.82913
   R28        3.70421   0.00004  -0.00084   0.00308   0.00225   3.70645
   R29        2.05984   0.00006  -0.00018   0.00038   0.00020   2.06004
   R30        2.06147   0.00006  -0.00009   0.00028   0.00019   2.06166
   R31        2.06330   0.00005  -0.00012   0.00032   0.00020   2.06349
   R32        2.06819   0.00005  -0.00010   0.00029   0.00019   2.06837
   R33        2.07318   0.00006  -0.00013   0.00036   0.00022   2.07341
   R34        2.94000  -0.00009  -0.00030   0.00078   0.00047   2.94048
   R35        2.88705  -0.00011  -0.00023   0.00009  -0.00014   2.88691
   R36        2.99697  -0.00003  -0.00017   0.00060   0.00043   2.99741
   R37        2.67846  -0.00001   0.00019  -0.00035  -0.00016   2.67830
   R38        2.05897   0.00002   0.00004  -0.00005  -0.00001   2.05896
   R39        2.90826  -0.00012  -0.00031   0.00029  -0.00002   2.90824
   R40        2.94354   0.00012  -0.00016   0.00056   0.00040   2.94393
   R41        2.59644  -0.00009  -0.00005  -0.00001  -0.00005   2.59638
   R42        2.06941   0.00007  -0.00012   0.00033   0.00021   2.06962
   R43        2.95330  -0.00011  -0.00023  -0.00005  -0.00028   2.95301
   R44        2.92396   0.00009  -0.00016   0.00026   0.00010   2.92407
   R45        2.94751  -0.00005  -0.00024   0.00031   0.00007   2.94759
   R46        2.89570   0.00012  -0.00006   0.00039   0.00032   2.89602
   R47        2.88472   0.00004  -0.00004   0.00004   0.00000   2.88473
   R48        2.06960   0.00007  -0.00012   0.00035   0.00023   2.06982
   R49        2.91861   0.00007  -0.00002  -0.00012  -0.00014   2.91847
   R50        2.07173   0.00004  -0.00009   0.00025   0.00016   2.07189
   R51        2.06053   0.00003  -0.00012   0.00027   0.00015   2.06069
   R52        2.07018   0.00007  -0.00016   0.00042   0.00026   2.07045
   R53        2.06592   0.00002  -0.00011   0.00025   0.00013   2.06605
   R54        2.07016   0.00007  -0.00016   0.00041   0.00025   2.07041
   R55        2.06269   0.00027   0.00014   0.00017   0.00032   2.06300
   R56        2.07037   0.00006  -0.00018   0.00045   0.00026   2.07064
   R57        2.07097   0.00008  -0.00018   0.00048   0.00030   2.07127
   R58        1.81701   0.00036  -0.00049   0.00133   0.00084   1.81785
   R59        2.05829   0.00006  -0.00012   0.00034   0.00022   2.05851
   R60        2.06535   0.00004  -0.00011   0.00027   0.00017   2.06552
   R61        2.06285   0.00006  -0.00013   0.00036   0.00023   2.06307
    A1        1.86679   0.00000   0.00004   0.00000   0.00004   1.86683
    A2        1.90584   0.00002  -0.00017   0.00008  -0.00008   1.90575
    A3        1.92609  -0.00001  -0.00013  -0.00003  -0.00016   1.92594
    A4        1.86095   0.00001   0.00008   0.00031   0.00038   1.86133
    A5        1.90390   0.00001   0.00022  -0.00015   0.00007   1.90397
    A6        1.99498  -0.00002  -0.00003  -0.00018  -0.00021   1.99476
    A7        1.98932   0.00001   0.00003   0.00008   0.00011   1.98943
    A8        1.89472  -0.00006  -0.00036   0.00044   0.00008   1.89480
    A9        1.89484   0.00003  -0.00029   0.00040   0.00011   1.89495
   A10        1.97515   0.00009   0.00035  -0.00033   0.00002   1.97517
   A11        1.81755  -0.00005  -0.00002   0.00018   0.00016   1.81771
   A12        1.88713  -0.00003   0.00031  -0.00083  -0.00052   1.88660
   A13        1.95568   0.00001  -0.00004  -0.00010  -0.00014   1.95554
   A14        1.94991   0.00006   0.00020  -0.00007   0.00013   1.95004
   A15        1.93164  -0.00005  -0.00002   0.00013   0.00011   1.93175
   A16        1.90426  -0.00006  -0.00042   0.00025  -0.00017   1.90410
   A17        1.93009   0.00001   0.00006  -0.00009  -0.00003   1.93006
   A18        1.78515   0.00003   0.00025  -0.00013   0.00012   1.78527
   A19        1.91503   0.00000   0.00011   0.00002   0.00013   1.91516
   A20        1.95237  -0.00006  -0.00032   0.00000  -0.00031   1.95205
   A21        1.90549  -0.00001  -0.00008  -0.00051  -0.00058   1.90491
   A22        2.04452   0.00003   0.00006   0.00016   0.00022   2.04473
   A23        2.08190   0.00001  -0.00001   0.00010   0.00010   2.08200
   A24        1.53701   0.00002   0.00020   0.00021   0.00041   1.53742
   A25        1.48685   0.00004   0.00003   0.00002   0.00006   1.48691
   A26        1.94053  -0.00002   0.00011   0.00026   0.00037   1.94090
   A27        2.08787  -0.00002  -0.00048   0.00043  -0.00004   2.08783
   A28        1.95466   0.00000   0.00015   0.00011   0.00025   1.95491
   A29        2.08211  -0.00005  -0.00031  -0.00016  -0.00047   2.08164
   A30        1.88654   0.00004   0.00042  -0.00050  -0.00008   1.88646
   A31        1.95195  -0.00006  -0.00069  -0.00019  -0.00088   1.95107
   A32        1.94097  -0.00001  -0.00002   0.00023   0.00021   1.94118
   A33        1.88321   0.00003   0.00034  -0.00026   0.00007   1.88329
   A34        2.04554   0.00002   0.00012   0.00000   0.00012   2.04566
   A35        1.53960   0.00001   0.00018   0.00023   0.00041   1.54001
   A36        2.06712   0.00001   0.00009  -0.00007   0.00002   2.06714
   A37        1.50332  -0.00002  -0.00004   0.00008   0.00004   1.50336
   A38        2.05386   0.00001  -0.00011   0.00011   0.00000   2.05387
   A39        1.96957  -0.00001  -0.00002   0.00003   0.00001   1.96958
   A40        2.03022   0.00002   0.00005  -0.00002   0.00003   2.03024
   A41        1.99087   0.00000   0.00013  -0.00022  -0.00008   1.99079
   A42        1.89484   0.00000  -0.00001   0.00001   0.00000   1.89484
   A43        1.92529  -0.00001  -0.00003   0.00000  -0.00003   1.92526
   A44        1.97242   0.00005   0.00003   0.00018   0.00021   1.97263
   A45        1.92354  -0.00001   0.00003  -0.00010  -0.00007   1.92347
   A46        1.87930  -0.00001  -0.00002  -0.00001  -0.00002   1.87927
   A47        1.88246   0.00000   0.00000  -0.00005  -0.00005   1.88241
   A48        1.87781  -0.00001  -0.00001  -0.00003  -0.00004   1.87778
   A49        1.98875  -0.00009  -0.00025   0.00002  -0.00023   1.98852
   A50        1.92338   0.00002   0.00004   0.00007   0.00011   1.92349
   A51        1.92042   0.00001   0.00004  -0.00003   0.00001   1.92043
   A52        1.87006   0.00003   0.00005  -0.00001   0.00004   1.87010
   A53        1.87426   0.00003   0.00007  -0.00004   0.00003   1.87429
   A54        1.88320   0.00000   0.00007  -0.00001   0.00006   1.88326
   A55        1.87575  -0.00046  -0.00076   0.00056  -0.00020   1.87555
   A56        2.75933  -0.00033  -0.00037   0.00019  -0.00017   2.75915
   A57        1.94651   0.00005   0.00036  -0.00031   0.00005   1.94656
   A58        1.88744  -0.00002  -0.00021   0.00029   0.00008   1.88752
   A59        1.90595  -0.00001  -0.00009   0.00013   0.00004   1.90599
   A60        1.88882  -0.00001   0.00008  -0.00025  -0.00017   1.88865
   A61        1.91072  -0.00002  -0.00010   0.00006  -0.00004   1.91068
   A62        1.92432   0.00001  -0.00005   0.00009   0.00005   1.92437
   A63        1.85574  -0.00001   0.00010  -0.00015  -0.00005   1.85569
   A64        1.89243  -0.00005  -0.00019   0.00011  -0.00008   1.89236
   A65        1.93553   0.00000   0.00000  -0.00020  -0.00020   1.93533
   A66        1.88921   0.00008   0.00002   0.00061   0.00064   1.88985
   A67        1.89433   0.00000   0.00025  -0.00013   0.00012   1.89444
   A68        1.99128  -0.00002  -0.00017  -0.00022  -0.00039   1.99090
   A69        1.99288   0.00004   0.00016   0.00009   0.00026   1.99313
   A70        1.95377   0.00005  -0.00014   0.00028   0.00014   1.95391
   A71        1.88020  -0.00008  -0.00043   0.00031  -0.00012   1.88008
   A72        1.98434  -0.00007  -0.00006  -0.00006  -0.00012   1.98421
   A73        1.82567   0.00004  -0.00040   0.00067   0.00027   1.82594
   A74        1.80893   0.00002   0.00089  -0.00138  -0.00050   1.80843
   A75        1.95614   0.00000  -0.00005  -0.00020  -0.00026   1.95588
   A76        1.95667  -0.00004   0.00007   0.00041   0.00048   1.95715
   A77        1.92574   0.00004  -0.00012   0.00003  -0.00009   1.92565
   A78        1.91382   0.00009   0.00031   0.00004   0.00035   1.91416
   A79        1.93445  -0.00012  -0.00045  -0.00002  -0.00047   1.93397
   A80        1.76880   0.00003   0.00027  -0.00025   0.00001   1.76881
   A81        1.91781   0.00000   0.00016   0.00014   0.00029   1.91811
   A82        1.95376  -0.00020  -0.00113  -0.00067  -0.00180   1.95197
   A83        1.90570   0.00007   0.00036  -0.00029   0.00006   1.90577
   A84        2.04441   0.00007   0.00012   0.00015   0.00027   2.04467
   A85        2.07949   0.00001   0.00012   0.00020   0.00032   2.07981
   A86        1.53417   0.00003   0.00033   0.00043   0.00075   1.53492
   A87        1.48773   0.00007   0.00006   0.00007   0.00012   1.48785
   A88        1.93574  -0.00002   0.00024   0.00035   0.00060   1.93634
   A89        2.08892  -0.00009  -0.00075  -0.00025  -0.00100   2.08793
   A90        1.95694  -0.00003   0.00015   0.00053   0.00068   1.95761
   A91        2.07815  -0.00005  -0.00036  -0.00013  -0.00048   2.07767
   A92        1.89010   0.00010   0.00055  -0.00039   0.00016   1.89026
   A93        1.94936  -0.00015  -0.00082  -0.00017  -0.00098   1.94837
   A94        1.94064  -0.00003   0.00004   0.00022   0.00026   1.94090
   A95        1.88646   0.00006   0.00022  -0.00072  -0.00051   1.88595
   A96        2.04690   0.00009   0.00015   0.00020   0.00036   2.04726
   A97        1.53784   0.00002   0.00029   0.00043   0.00072   1.53855
   A98        2.06705   0.00001   0.00013  -0.00003   0.00009   2.06715
   A99        1.50615  -0.00004  -0.00003   0.00010   0.00007   1.50622
   A100       2.05714   0.00003  -0.00007   0.00022   0.00015   2.05729
   A101       1.97016   0.00000  -0.00003   0.00010   0.00007   1.97024
   A102       2.03584   0.00000   0.00007  -0.00018  -0.00012   2.03572
   A103       1.99193   0.00002   0.00013  -0.00021  -0.00008   1.99185
   A104       1.88471  -0.00002  -0.00005  -0.00001  -0.00006   1.88465
   A105       1.92262  -0.00002  -0.00003  -0.00005  -0.00008   1.92254
   A106       1.97543   0.00009   0.00007   0.00032   0.00039   1.97582
   A107       1.92285  -0.00002   0.00000  -0.00010  -0.00010   1.92274
   A108       1.87901  -0.00003  -0.00002  -0.00005  -0.00007   1.87894
   A109       1.88219   0.00000   0.00000  -0.00009  -0.00009   1.88209
   A110       1.87870  -0.00003  -0.00002  -0.00005  -0.00006   1.87863
   A111       1.99095  -0.00020  -0.00013  -0.00055  -0.00068   1.99027
   A112       1.92331   0.00005  -0.00006   0.00024   0.00018   1.92349
   A113       1.92013   0.00003   0.00003   0.00021   0.00024   1.92037
   A114       1.88229   0.00005  -0.00009   0.00004  -0.00006   1.88223
   A115       1.86139   0.00009   0.00021   0.00001   0.00023   1.86162
   A116       1.88174   0.00000   0.00005   0.00007   0.00012   1.88186
   A117       1.91190   0.00004   0.00014  -0.00009   0.00005   1.91195
   A118       1.92933   0.00000   0.00002  -0.00004  -0.00002   1.92931
   A119       1.89542   0.00003  -0.00006   0.00028   0.00021   1.89563
   A120       1.91010   0.00001  -0.00004   0.00010   0.00006   1.91015
   A121       1.90451  -0.00002   0.00003  -0.00015  -0.00012   1.90439
   A122       1.92544  -0.00001   0.00004  -0.00016  -0.00012   1.92532
   A123       1.89851  -0.00001   0.00001  -0.00001  -0.00001   1.89850
   A124       2.17060  -0.00017   0.00094  -0.00187  -0.00093   2.16967
    D1        2.16543  -0.00003   0.00145  -0.00002   0.00142   2.16685
    D2       -1.89901   0.00004   0.00163  -0.00004   0.00160  -1.89742
    D3        0.14858   0.00000   0.00164  -0.00056   0.00108   0.14966
    D4       -2.10657  -0.00002   0.00145   0.00018   0.00162  -2.10495
    D5        0.11217   0.00005   0.00163   0.00016   0.00180   0.11397
    D6        2.15977   0.00001   0.00164  -0.00036   0.00128   2.16105
    D7       -0.00145  -0.00002   0.00176   0.00009   0.00185   0.00040
    D8        2.21730   0.00006   0.00195   0.00007   0.00202   2.21932
    D9       -2.01829   0.00001   0.00196  -0.00045   0.00151  -2.01678
   D10       -1.33077   0.00003  -0.00021   0.00025   0.00004  -1.33073
   D11        0.99292  -0.00001  -0.00068   0.00029  -0.00040   0.99252
   D12       -2.99583   0.00002  -0.00031   0.00016  -0.00015  -2.99597
   D13        2.90633   0.00003  -0.00032   0.00036   0.00004   2.90637
   D14       -1.05318  -0.00001  -0.00079   0.00040  -0.00039  -1.05357
   D15        1.24127   0.00003  -0.00042   0.00027  -0.00014   1.24112
   D16        0.82524   0.00002  -0.00056   0.00020  -0.00036   0.82488
   D17       -3.13426  -0.00001  -0.00103   0.00023  -0.00079  -3.13505
   D18       -0.83982   0.00002  -0.00065   0.00011  -0.00054  -0.84036
   D19        0.01410  -0.00001  -0.00219  -0.00034  -0.00253   0.01157
   D20        2.15716  -0.00004  -0.00262  -0.00013  -0.00275   2.15440
   D21       -2.14909   0.00001  -0.00222  -0.00024  -0.00246  -2.15155
   D22       -2.16230  -0.00001  -0.00201  -0.00074  -0.00275  -2.16504
   D23       -0.01924  -0.00004  -0.00244  -0.00053  -0.00297  -0.02221
   D24        1.95770   0.00001  -0.00204  -0.00064  -0.00268   1.95502
   D25        2.07578   0.00000  -0.00254   0.00031  -0.00223   2.07355
   D26       -2.06435  -0.00002  -0.00297   0.00052  -0.00246  -2.06681
   D27       -0.08741   0.00002  -0.00257   0.00040  -0.00216  -0.08957
   D28        2.33234   0.00006  -0.00207  -0.00014  -0.00221   2.33013
   D29       -1.72399   0.00009  -0.00206   0.00007  -0.00198  -1.72598
   D30        0.27983   0.00007  -0.00170  -0.00040  -0.00210   0.27773
   D31        3.12874   0.00005   0.00159   0.00011   0.00171   3.13045
   D32       -0.85477   0.00004   0.00150   0.00035   0.00185  -0.85291
   D33        0.81720   0.00004   0.00158   0.00037   0.00195   0.81915
   D34        0.96004   0.00001   0.00167   0.00009   0.00176   0.96180
   D35       -3.02347   0.00000   0.00158   0.00032   0.00190  -3.02156
   D36       -1.35149   0.00000   0.00166   0.00034   0.00200  -1.34950
   D37       -0.99039   0.00000   0.00157   0.00015   0.00172  -0.98867
   D38        1.30929  -0.00001   0.00148   0.00038   0.00187   1.31115
   D39        2.98126  -0.00001   0.00156   0.00040   0.00196   2.98322
   D40        1.06573  -0.00001  -0.00090   0.00115   0.00025   1.06598
   D41       -1.00911  -0.00001  -0.00108   0.00146   0.00038  -1.00873
   D42       -3.10340  -0.00001  -0.00085   0.00111   0.00026  -3.10315
   D43       -3.04536   0.00001  -0.00112   0.00116   0.00004  -3.04532
   D44        1.16298   0.00000  -0.00130   0.00147   0.00017   1.16315
   D45       -0.93131   0.00000  -0.00107   0.00111   0.00004  -0.93126
   D46       -1.00080   0.00001  -0.00111   0.00110  -0.00001  -1.00081
   D47       -3.07564   0.00000  -0.00129   0.00141   0.00012  -3.07552
   D48        1.11326   0.00000  -0.00105   0.00105   0.00000   1.11325
   D49        1.46355   0.00003   0.00032   0.00011   0.00043   1.46398
   D50       -2.86934   0.00004   0.00050   0.00025   0.00075  -2.86860
   D51       -0.65065   0.00007   0.00078   0.00018   0.00096  -0.64969
   D52       -2.58731   0.00000   0.00023   0.00028   0.00051  -2.58680
   D53       -0.63702   0.00001   0.00041   0.00042   0.00082  -0.63619
   D54        1.58167   0.00004   0.00069   0.00035   0.00104   1.58271
   D55       -0.45478   0.00003   0.00036   0.00057   0.00092  -0.45386
   D56        1.49551   0.00005   0.00053   0.00071   0.00124   1.49675
   D57       -2.56898   0.00008   0.00082   0.00064   0.00146  -2.56753
   D58       -1.50489   0.00000  -0.00012  -0.00059  -0.00071  -1.50560
   D59        0.55114   0.00001  -0.00011  -0.00054  -0.00065   0.55049
   D60        2.77946   0.00001  -0.00025  -0.00039  -0.00063   2.77882
   D61        2.55811   0.00000  -0.00020  -0.00021  -0.00041   2.55771
   D62       -1.66904   0.00001  -0.00019  -0.00017  -0.00035  -1.66939
   D63        0.55928   0.00001  -0.00032  -0.00001  -0.00033   0.55894
   D64        0.45865  -0.00005  -0.00039  -0.00056  -0.00095   0.45770
   D65        2.51468  -0.00004  -0.00038  -0.00052  -0.00090   2.51378
   D66       -1.54019  -0.00004  -0.00052  -0.00037  -0.00088  -1.54107
   D67       -1.43972  -0.00007  -0.00074  -0.00036  -0.00110  -1.44082
   D68        2.57273  -0.00001  -0.00013  -0.00051  -0.00064   2.57208
   D69        0.45551  -0.00004  -0.00038  -0.00057  -0.00094   0.45457
   D70        2.90749  -0.00007  -0.00088  -0.00066  -0.00154   2.90595
   D71        0.63675  -0.00001  -0.00027  -0.00081  -0.00108   0.63567
   D72       -1.48047  -0.00004  -0.00051  -0.00087  -0.00138  -1.48185
   D73        0.67983  -0.00008  -0.00136   0.00012  -0.00124   0.67860
   D74       -1.59091  -0.00002  -0.00075  -0.00002  -0.00077  -1.59168
   D75        2.57507  -0.00005  -0.00099  -0.00008  -0.00107   2.57399
   D76        1.28748  -0.00001   0.00011  -0.00053  -0.00042   1.28706
   D77       -0.81728  -0.00001   0.00013  -0.00064  -0.00051  -0.81779
   D78       -2.91889  -0.00002   0.00011  -0.00066  -0.00055  -2.91945
   D79        2.91787   0.00003   0.00025  -0.00035  -0.00010   2.91777
   D80        0.81311   0.00002   0.00028  -0.00046  -0.00019   0.81292
   D81       -1.28851   0.00002   0.00025  -0.00048  -0.00023  -1.28874
   D82       -1.03701  -0.00001   0.00031  -0.00091  -0.00060  -1.03761
   D83        3.14142  -0.00001   0.00034  -0.00103  -0.00069   3.14073
   D84        1.03980  -0.00002   0.00031  -0.00104  -0.00073   1.03907
   D85        0.90554   0.00000  -0.00003  -0.00072  -0.00076   0.90479
   D86       -1.19713   0.00001   0.00005  -0.00077  -0.00073  -1.19786
   D87        3.01148  -0.00001  -0.00008  -0.00078  -0.00087   3.01061
   D88       -0.87527   0.00000   0.00047  -0.00094  -0.00047  -0.87574
   D89       -2.97795   0.00000   0.00055  -0.00099  -0.00044  -2.97839
   D90        1.23066  -0.00002   0.00042  -0.00100  -0.00058   1.23008
   D91       -3.13414   0.00000   0.00012  -0.00046  -0.00034  -3.13448
   D92        1.04637   0.00001   0.00020  -0.00051  -0.00031   1.04606
   D93       -1.02821  -0.00001   0.00007  -0.00052  -0.00045  -1.02866
   D94        1.50255  -0.00001  -0.00025   0.00041   0.00016   1.50271
   D95       -0.57573  -0.00002  -0.00011   0.00024   0.00013  -0.57561
   D96       -2.80264  -0.00003  -0.00028   0.00046   0.00018  -2.80246
   D97       -0.45915   0.00005   0.00038   0.00056   0.00094  -0.45821
   D98       -2.53743   0.00005   0.00052   0.00039   0.00091  -2.53652
   D99        1.51885   0.00003   0.00036   0.00060   0.00096   1.51980
   D100      -2.55723   0.00001   0.00010   0.00043   0.00054  -2.55670
   D101       1.64767   0.00001   0.00024   0.00026   0.00050   1.64818
   D102      -0.57923   0.00000   0.00008   0.00048   0.00055  -0.57868
   D103      -0.48213   0.00038  -0.00300   0.00831   0.00530  -0.47682
   D104       2.15768   0.00015   0.00541  -0.00671  -0.00130   2.15638
   D105       2.17143   0.00001   0.00096   0.00085   0.00181   2.17324
   D106      -1.82567  -0.00001   0.00090   0.00111   0.00200  -1.82367
   D107       0.15203  -0.00001   0.00164  -0.00023   0.00141   0.15345
   D108      -2.10551   0.00002   0.00099   0.00105   0.00205  -2.10346
   D109       0.18057  -0.00001   0.00093   0.00131   0.00224   0.18281
   D110       2.15828   0.00000   0.00167  -0.00003   0.00165   2.15992
   D111       0.00522   0.00007   0.00122   0.00118   0.00240   0.00762
   D112       2.29131   0.00004   0.00116   0.00143   0.00259   2.29390
   D113      -2.01417   0.00005   0.00190   0.00010   0.00200  -2.01217
   D114      -1.31830   0.00000  -0.00037  -0.00088  -0.00124  -1.31955
   D115       1.00465  -0.00004  -0.00086  -0.00054  -0.00140   1.00325
   D116      -2.98182   0.00001  -0.00048  -0.00100  -0.00148  -2.98330
   D117       2.93248   0.00001  -0.00064  -0.00051  -0.00114   2.93134
   D118      -1.02776  -0.00003  -0.00113  -0.00017  -0.00130  -1.02905
   D119       1.26896   0.00001  -0.00076  -0.00062  -0.00138   1.26758
   D120       0.82459  -0.00008  -0.00074  -0.00105  -0.00179   0.82281
   D121      -3.13564  -0.00012  -0.00123  -0.00071  -0.00194  -3.13758
   D122      -0.83892  -0.00008  -0.00086  -0.00117  -0.00202  -0.84095
   D123       0.00343  -0.00003  -0.00094  -0.00060  -0.00154   0.00189
   D124       2.16443   0.00006  -0.00053  -0.00038  -0.00091   2.16352
   D125      -2.16139   0.00010  -0.00023  -0.00044  -0.00067  -2.16206
   D126      -2.26763  -0.00007  -0.00084  -0.00103  -0.00187  -2.26949
   D127      -0.10662   0.00002  -0.00042  -0.00081  -0.00124  -0.10786
   D128       1.85075   0.00006  -0.00013  -0.00087  -0.00100   1.84974
   D129       2.05438  -0.00009  -0.00163   0.00025  -0.00138   2.05301
   D130      -2.06779   0.00000  -0.00122   0.00047  -0.00075  -2.06854
   D131      -0.11043   0.00004  -0.00092   0.00041  -0.00051  -0.11094
   D132      -0.88247  -0.00002  -0.00046   0.00105   0.00059  -0.88188
   D133       1.40796   0.00001  -0.00041   0.00138   0.00097   1.40894
   D134      -2.90396   0.00004  -0.00039   0.00134   0.00095  -2.90301
   D135       3.13505   0.00007   0.00091   0.00002   0.00093   3.13598
   D136      -0.84503   0.00001   0.00025  -0.00022   0.00003  -0.84500
   D137       0.82433   0.00000   0.00034  -0.00012   0.00022   0.82455
   D138       0.95025   0.00005   0.00064  -0.00040   0.00024   0.95049
   D139      -3.02983  -0.00001  -0.00002  -0.00064  -0.00067  -3.03050
   D140      -1.36047  -0.00002   0.00007  -0.00054  -0.00047  -1.36095
   D141      -0.98819   0.00003   0.00039  -0.00010   0.00028  -0.98791
   D142       1.31491  -0.00003  -0.00027  -0.00035  -0.00062   1.31429
   D143       2.98427  -0.00004  -0.00018  -0.00025  -0.00043   2.98384
   D144       0.93068   0.00000  -0.00053   0.00094   0.00041   0.93109
   D145      -1.15815   0.00001  -0.00055   0.00098   0.00044  -1.15771
   D146       3.05480   0.00000  -0.00049   0.00078   0.00029   3.05509
   D147       3.11518   0.00004  -0.00033   0.00101   0.00068   3.11586
   D148       1.02634   0.00005  -0.00034   0.00105   0.00071   1.02705
   D149      -1.04389   0.00004  -0.00029   0.00085   0.00056  -1.04333
   D150      -1.12274  -0.00004  -0.00058   0.00087   0.00029  -1.12244
   D151       3.07162  -0.00004  -0.00059   0.00091   0.00032   3.07194
   D152       1.00139  -0.00005  -0.00054   0.00071   0.00017   1.00156
   D153      -0.64395   0.00019  -0.00006   0.00180   0.00174  -0.64221
   D154      -2.82121   0.00025   0.00041   0.00205   0.00247  -2.81874
   D155       1.43179   0.00018   0.00011   0.00215   0.00226   1.43405
   D156       1.46215   0.00014   0.00102   0.00086   0.00188   1.46403
   D157      -2.86827   0.00014   0.00122   0.00148   0.00269  -2.86557
   D158      -0.64819   0.00018   0.00159   0.00103   0.00262  -0.64557
   D159      -2.58344   0.00002   0.00027   0.00055   0.00081  -2.58262
   D160      -0.63067   0.00002   0.00046   0.00116   0.00162  -0.62904
   D161       1.58941   0.00006   0.00083   0.00072   0.00155   1.59096
   D162      -0.45538   0.00008   0.00062   0.00107   0.00169  -0.45369
   D163       1.49739   0.00007   0.00082   0.00169   0.00250   1.49989
   D164      -2.56572   0.00012   0.00119   0.00124   0.00243  -2.56329
   D165      -1.50446   0.00009   0.00038  -0.00042  -0.00004  -1.50450
   D166       0.56030   0.00008   0.00042  -0.00053  -0.00011   0.56020
   D167       2.77743   0.00009   0.00026  -0.00025   0.00001   2.77744
   D168       2.55644   0.00002  -0.00029  -0.00051  -0.00080   2.55564
   D169      -1.66199   0.00000  -0.00025  -0.00062  -0.00087  -1.66285
   D170       0.55514   0.00001  -0.00041  -0.00034  -0.00075   0.55439
   D171       0.45956  -0.00010  -0.00066  -0.00101  -0.00167   0.45789
   D172       2.52433  -0.00011  -0.00062  -0.00112  -0.00174   2.52259
   D173      -1.54173  -0.00010  -0.00078  -0.00084  -0.00162  -1.54335
   D174      -1.44154  -0.00014  -0.00091  -0.00039  -0.00130  -1.44284
[truncated: 1,267,942 more chars]
