# Supplementary material for: Computational Investigation of the Formation of Peroxide (ROOR) Accretion Products in the OH- and NO3-Initiated Oxidation of α-Pinene
Source: J Phys Chem A. 2021 Dec 9;125(50):10632–9. doi: 10.1021/acs.jpca.1c08969 (PMC8713291; doi:10.1021/acs.jpca.1c08969)
Supplement: Supplementary file 2 — jp1c08969_si_002.zip [file jp1c08969_si_002.zip › JPCA-secondnd-paper-updated-outfile/α-pinene, (S-alkoxy,S-nitroxy)2/2_1_1022-localminima-dimer.log]

 Entering Gaussian System, Link 0=/appl/chem/G16RevB.01//g16/g16
 Initial command:
 /appl/chem/G16RevB.01/g16/l1.exe "/wrk/hasangal/alkoxy/alphapine-conformarsampling/Alpha-Pinene-RO-NO3up-Odown/SYS_2A/DFT_high/calc-LM/TMP/G1647198759/Gau-7753.inp" -scrdir="/wrk/hasangal/alkoxy/alphapine-conformarsampling/Alpha-Pinene-RO-NO3up-Odown/SYS_2A/DFT_high/calc-LM/TMP/G1647198759/"
 Entering Link 1 = /appl/chem/G16RevB.01/g16/l1.exe PID=      7754.
  
 Copyright (c) 1988-2017, Gaussian, Inc.  All Rights Reserved.
  
 This is part of the Gaussian(R) 16 program.  It is based on
 the Gaussian(R) 09 system (copyright 2009, Gaussian, Inc.),
 the Gaussian(R) 03 system (copyright 2003, Gaussian, Inc.),
 the Gaussian(R) 98 system (copyright 1998, Gaussian, Inc.),
 the Gaussian(R) 94 system (copyright 1995, Gaussian, Inc.),
 the Gaussian 92(TM) system (copyright 1992, Gaussian, Inc.),
 the Gaussian 90(TM) system (copyright 1990, Gaussian, Inc.),
 the Gaussian 88(TM) system (copyright 1988, Gaussian, Inc.),
 the Gaussian 86(TM) system (copyright 1986, Carnegie Mellon
 University), and the Gaussian 82(TM) system (copyright 1983,
 Carnegie Mellon University). Gaussian is a federally registered
 trademark of Gaussian, Inc.
  
 This software contains proprietary and confidential information,
 including trade secrets, belonging to Gaussian, Inc.
  
 This software is provided under written license and may be
 used, copied, transmitted, or stored only in accord with that
 written license.
  
 The following legend is applicable only to US Government
 contracts under FAR:
  
                    RESTRICTED RIGHTS LEGEND
  
 Use, reproduction and disclosure by the US Government is
 subject to restrictions as set forth in subparagraphs (a)
 and (c) of the Commercial Computer Software - Restricted
 Rights clause in FAR 52.227-19.
  
 Gaussian, Inc.
 340 Quinnipiac St., Bldg. 40, Wallingford CT 06492
  
  
 ---------------------------------------------------------------
 Warning -- This program may not be used in any manner that
 competes with the business of Gaussian, Inc. or will provide
 assistance to any competitor of Gaussian, Inc.  The licensee
 of this program is prohibited from giving any competitor of
 Gaussian, Inc. access to this program.  By using this program,
 the user acknowledges that Gaussian, Inc. is engaged in the
 business of creating and licensing software in the field of
 computational chemistry and represents and warrants to the
 licensee that it is not a competitor of Gaussian, Inc. and that
 it will not use this program in any manner prohibited above.
 ---------------------------------------------------------------
  

 Cite this work as:
 Gaussian 16, Revision B.01,
 M. J. Frisch, G. W. Trucks, H. B. Schlegel, G. E. Scuseria, 
 M. A. Robb, J. R. Cheeseman, G. Scalmani, V. Barone, 
 G. A. Petersson, H. Nakatsuji, X. Li, M. Caricato, A. V. Marenich, 
 J. Bloino, B. G. Janesko, R. Gomperts, B. Mennucci, H. P. Hratchian, 
 J. V. Ortiz, A. F. Izmaylov, J. L. Sonnenberg, D. Williams-Young, 
 F. Ding, F. Lipparini, F. Egidi, J. Goings, B. Peng, A. Petrone, 
 T. Henderson, D. Ranasinghe, V. G. Zakrzewski, J. Gao, N. Rega, 
 G. Zheng, W. Liang, M. Hada, M. Ehara, K. Toyota, R. Fukuda, 
 J. Hasegawa, M. Ishida, T. Nakajima, Y. Honda, O. Kitao, H. Nakai, 
 T. Vreven, K. Throssell, J. A. Montgomery, Jr., J. E. Peralta, 
 F. Ogliaro, M. J. Bearpark, J. J. Heyd, E. N. Brothers, K. N. Kudin, 
 V. N. Staroverov, T. A. Keith, R. Kobayashi, J. Normand, 
 K. Raghavachari, A. P. Rendell, J. C. Burant, S. S. Iyengar, 
 J. Tomasi, M. Cossi, J. M. Millam, M. Klene, C. Adamo, R. Cammi, 
 J. W. Ochterski, R. L. Martin, K. Morokuma, O. Farkas, 
 J. B. Foresman, and D. J. Fox, Gaussian, Inc., Wallingford CT, 2016.
 
 ******************************************
 Gaussian 16:  ES64L-G16RevB.01 20-Dec-2017
                26-May-2020 
 ******************************************
 %Nprocshared=8
 Will use up to    8 processors via shared memory.
 %Mem=4000mb
 ----------------------------------------------------------------------
 # wb97xd 6-31++g** Opt Integral(Grid=SuperFineGrid) scf=qc Freq MaxDis
 k=32GB
 ----------------------------------------------------------------------
 1/18=20,19=15,26=5,38=1/1,3;
 2/9=110,12=2,17=6,18=5,40=1/2;
 3/5=1,6=6,7=1111,11=2,25=1,30=1,71=1,74=-58,75=-7/1,2,3;
 4//1;
 5/5=2,8=3,38=5/8;
 6/7=2,8=2,9=2,10=2,28=1/1;
 7//1,2,3,16;
 1/18=20,19=15,26=5/3(2);
 2/9=110/2;
 99//99;
 2/9=110/2;
 3/5=1,6=6,7=1111,11=2,25=1,30=1,71=1,74=-58,75=-7/1,2,3;
 4/5=5,16=3,69=1/1;
 5/5=2,8=3,38=5/8;
 7//1,2,3,16;
 1/18=20,19=15,26=5/3(-5);
 2/9=110/2;
 6/7=2,8=2,9=2,10=2,19=2,28=1/1;
 99/9=1/99;
 ----------------------------------------------------------------------
 /wrk/hasangal/alkoxy/alphapine-conformarsampling/Alpha-Pinene-RO-NO3up
 -Odown/SYS_2A/DFT_opt/calc-LM/2_1_1022.xyz
 ----------------------------------------------------------------------
 Symbolic Z-matrix:
 Charge =  0 Multiplicity = 3
 C                    -2.18066  -0.21875   1.02233 
 C                    -2.91319  -1.01146  -1.38816 
 H                    -2.87655  -2.02364  -1.80544 
 H                    -2.72111  -0.3215   -2.21598 
 C                    -4.29366  -0.7593   -0.78239 
 H                    -5.08874  -0.98769  -1.50076 
 C                    -4.34736  -1.42107   0.61524 
 H                    -3.78183  -2.35004   0.74688 
 H                    -5.36021  -1.5809    0.98802 
 C                    -3.71885  -0.10899   1.14689 
 H                    -3.98434   0.25016   2.14672 
 C                    -4.35047   0.62895  -0.07326 
 C                    -5.79003   1.05935   0.22852 
 H                    -6.39464   0.26248   0.67221 
 H                    -6.28935   1.37869  -0.69405 
 H                    -5.7955    1.90782   0.9231 
 C                    -3.61714   1.81148  -0.69814 
 H                    -2.57279   1.60783  -0.94995 
 H                    -3.62212   2.6685   -0.01557 
 H                    -4.11664   2.11843  -1.62578 
 C                    -1.77743  -0.88496  -0.34474 
 C                    -1.62954  -0.98845   2.25884 
 H                    -0.55314  -1.14498   2.17203 
 H                    -2.12133  -1.96192   2.32094 
 H                    -1.85256  -0.40767   3.15695 
 O                    -1.59274   1.01139   1.14092 
 O                    -1.24359  -2.2005   -0.04396 
 H                    -0.96543  -0.2847   -0.74626 
 N                    -0.20598  -2.6255   -0.84847 
 O                     0.15308  -1.90741  -1.75722 
 O                     0.22087  -3.70468  -0.53487 
 C                     2.17957   0.21783   1.02142 
 C                     2.91573   1.01406  -1.38695 
 H                     2.88052   2.02722  -1.80199 
 H                     2.72407   0.32609  -2.21651 
 C                     4.29521   0.7593   -0.78005 
 H                     5.09135   0.98805  -1.49712 
 C                     4.34796   1.41867   0.61872 
 H                     3.7832    2.34799   0.75121 
 H                     5.36053   1.57687   0.99295 
 C                     3.71751   0.10636   1.14747 
 H                     3.98152  -0.25477   2.14697 
 C                     4.34963  -0.63023  -0.07323 
 C                     5.78835  -1.06282   0.22939 
 H                     6.39337  -0.26744   0.67518 
 H                     6.28834  -1.38107  -0.6932 
 H                     5.79207  -1.91254   0.92243 
 C                     3.61554  -1.81084  -0.70086 
 H                     2.57176  -1.60546  -0.95366 
 H                     3.61851  -2.66889  -0.01956 
 H                     4.11581  -2.11708  -1.62831 
 C                     1.77851   0.88632  -0.34521 
 C                     1.62793   0.98631   2.25852 
 H                     0.55166   1.14346   2.17116 
 H                     2.12015   1.95944   2.32221 
 H                     1.85001   0.40427   3.15604 
 O                     1.59043  -1.01193   1.13773 
 O                     1.24479   2.2017   -0.04346 
 H                     0.96696   0.28692  -0.74891 
 N                     0.20722   2.62779  -0.84754 
 O                    -0.15173   1.91106  -1.75739 
 O                    -0.21957   3.70657  -0.5325 
 
 Add virtual bond connecting atoms H59        and H28        Dist= 3.81D+00.

 GradGradGradGradGradGradGradGradGradGradGradGradGradGradGradGradGradGrad
 Berny optimization.
 Initialization pass.
                           ----------------------------
                           !    Initial Parameters    !
                           ! (Angstroms and Degrees)  !
 --------------------------                            --------------------------
 ! Name  Definition              Value          Derivative Info.                !
 --------------------------------------------------------------------------------
 ! R1    R(1,10)                 1.5471         estimate D2E/DX2                !
 ! R2    R(1,21)                 1.5733         estimate D2E/DX2                !
 ! R3    R(1,22)                 1.5573         estimate D2E/DX2                !
 ! R4    R(1,26)                 1.3686         estimate D2E/DX2                !
 ! R5    R(2,3)                  1.0954         estimate D2E/DX2                !
 ! R6    R(2,4)                  1.0946         estimate D2E/DX2                !
 ! R7    R(2,5)                  1.5285         estimate D2E/DX2                !
 ! R8    R(2,21)                 1.5475         estimate D2E/DX2                !
 ! R9    R(5,6)                  1.0956         estimate D2E/DX2                !
 ! R10   R(5,7)                  1.5473         estimate D2E/DX2                !
 ! R11   R(5,12)                 1.5599         estimate D2E/DX2                !
 ! R12   R(7,8)                  1.0955         estimate D2E/DX2                !
 ! R13   R(7,9)                  1.0911         estimate D2E/DX2                !
 ! R14   R(7,10)                 1.5489         estimate D2E/DX2                !
 ! R15   R(10,11)                1.095          estimate D2E/DX2                !
 ! R16   R(10,12)                1.5596         estimate D2E/DX2                !
 ! R17   R(12,13)                1.5325         estimate D2E/DX2                !
 ! R18   R(12,17)                1.5253         estimate D2E/DX2                !
 ! R19   R(13,14)                1.0943         estimate D2E/DX2                !
 ! R20   R(13,15)                1.0966         estimate D2E/DX2                !
 ! R21   R(13,16)                1.0965         estimate D2E/DX2                !
 ! R22   R(17,18)                1.0934         estimate D2E/DX2                !
 ! R23   R(17,19)                1.0956         estimate D2E/DX2                !
 ! R24   R(17,20)                1.0974         estimate D2E/DX2                !
 ! R25   R(21,27)                1.4512         estimate D2E/DX2                !
 ! R26   R(21,28)                1.0867         estimate D2E/DX2                !
 ! R27   R(22,23)                1.0912         estimate D2E/DX2                !
 ! R28   R(22,24)                1.0924         estimate D2E/DX2                !
 ! R29   R(22,25)                1.0925         estimate D2E/DX2                !
 ! R30   R(27,29)                1.38           estimate D2E/DX2                !
 ! R31   R(28,59)                2.0152         estimate D2E/DX2                !
 ! R32   R(29,30)                1.2126         estimate D2E/DX2                !
 ! R33   R(29,31)                1.2022         estimate D2E/DX2                !
 ! R34   R(32,41)                1.5471         estimate D2E/DX2                !
 ! R35   R(32,52)                1.5733         estimate D2E/DX2                !
 ! R36   R(32,53)                1.5573         estimate D2E/DX2                !
 ! R37   R(32,57)                1.3685         estimate D2E/DX2                !
 ! R38   R(33,34)                1.0954         estimate D2E/DX2                !
 ! R39   R(33,35)                1.0946         estimate D2E/DX2                !
 ! R40   R(33,36)                1.5285         estimate D2E/DX2                !
 ! R41   R(33,52)                1.5475         estimate D2E/DX2                !
 ! R42   R(36,37)                1.0956         estimate D2E/DX2                !
 ! R43   R(36,38)                1.5473         estimate D2E/DX2                !
 ! R44   R(36,43)                1.5599         estimate D2E/DX2                !
 ! R45   R(38,39)                1.0955         estimate D2E/DX2                !
 ! R46   R(38,40)                1.0911         estimate D2E/DX2                !
 ! R47   R(38,41)                1.5489         estimate D2E/DX2                !
 ! R48   R(41,42)                1.095          estimate D2E/DX2                !
 ! R49   R(41,43)                1.5596         estimate D2E/DX2                !
 ! R50   R(43,44)                1.5325         estimate D2E/DX2                !
 ! R51   R(43,48)                1.5253         estimate D2E/DX2                !
 ! R52   R(44,45)                1.0943         estimate D2E/DX2                !
 ! R53   R(44,46)                1.0966         estimate D2E/DX2                !
 ! R54   R(44,47)                1.0965         estimate D2E/DX2                !
 ! R55   R(48,49)                1.0934         estimate D2E/DX2                !
 ! R56   R(48,50)                1.0956         estimate D2E/DX2                !
 ! R57   R(48,51)                1.0974         estimate D2E/DX2                !
 ! R58   R(52,58)                1.4513         estimate D2E/DX2                !
 ! R59   R(52,59)                1.0867         estimate D2E/DX2                !
 ! R60   R(53,54)                1.0912         estimate D2E/DX2                !
 ! R61   R(53,55)                1.0924         estimate D2E/DX2                !
 ! R62   R(53,56)                1.0925         estimate D2E/DX2                !
 ! R63   R(58,60)                1.3801         estimate D2E/DX2                !
 ! R64   R(60,61)                1.2126         estimate D2E/DX2                !
 ! R65   R(60,62)                1.2022         estimate D2E/DX2                !
 ! A1    A(10,1,21)            110.7822         estimate D2E/DX2                !
 ! A2    A(10,1,22)            108.8436         estimate D2E/DX2                !
 ! A3    A(10,1,26)            110.8768         estimate D2E/DX2                !
 ! A4    A(21,1,22)            112.9508         estimate D2E/DX2                !
 ! A5    A(21,1,26)            110.2313         estimate D2E/DX2                !
 ! A6    A(22,1,26)            102.9109         estimate D2E/DX2                !
 ! A7    A(3,2,4)              106.7663         estimate D2E/DX2                !
 ! A8    A(3,2,5)              109.4887         estimate D2E/DX2                !
 ! A9    A(3,2,21)             107.928          estimate D2E/DX2                !
 ! A10   A(4,2,5)              110.7457         estimate D2E/DX2                !
 ! A11   A(4,2,21)             109.2449         estimate D2E/DX2                !
 ! A12   A(5,2,21)             112.4672         estimate D2E/DX2                !
 ! A13   A(2,5,6)              111.1719         estimate D2E/DX2                !
 ! A14   A(2,5,7)              108.5885         estimate D2E/DX2                !
 ! A15   A(2,5,12)             111.093          estimate D2E/DX2                !
 ! A16   A(6,5,7)              118.5486         estimate D2E/DX2                !
 ! A17   A(6,5,12)             117.204          estimate D2E/DX2                !
 ! A18   A(7,5,12)              88.2089         estimate D2E/DX2                !
 ! A19   A(5,7,8)              116.9556         estimate D2E/DX2                !
 ! A20   A(5,7,9)              113.7965         estimate D2E/DX2                !
 ! A21   A(5,7,10)              86.1963         estimate D2E/DX2                !
 ! A22   A(8,7,9)              108.2977         estimate D2E/DX2                !
 ! A23   A(8,7,10)             117.8785         estimate D2E/DX2                !
 ! A24   A(9,7,10)             112.55           estimate D2E/DX2                !
 ! A25   A(1,10,7)             108.4023         estimate D2E/DX2                !
 ! A26   A(1,10,11)            109.7444         estimate D2E/DX2                !
 ! A27   A(1,10,12)            111.9152         estimate D2E/DX2                !
 ! A28   A(7,10,11)            119.5277         estimate D2E/DX2                !
 ! A29   A(7,10,12)             88.163          estimate D2E/DX2                !
 ! A30   A(11,10,12)           117.4486         estimate D2E/DX2                !
 ! A31   A(5,12,10)             85.4006         estimate D2E/DX2                !
 ! A32   A(5,12,13)            111.9419         estimate D2E/DX2                !
 ! A33   A(5,12,17)            119.091          estimate D2E/DX2                !
 ! A34   A(10,12,13)           111.0543         estimate D2E/DX2                !
 ! A35   A(10,12,17)           119.5137         estimate D2E/DX2                !
 ! A36   A(13,12,17)           108.3337         estimate D2E/DX2                !
 ! A37   A(12,13,14)           113.2247         estimate D2E/DX2                !
 ! A38   A(12,13,15)           110.1113         estimate D2E/DX2                !
 ! A39   A(12,13,16)           110.2877         estimate D2E/DX2                !
 ! A40   A(14,13,15)           107.554          estimate D2E/DX2                !
 ! A41   A(14,13,16)           107.6917         estimate D2E/DX2                !
 ! A42   A(15,13,16)           107.777          estimate D2E/DX2                !
 ! A43   A(12,17,18)           114.1514         estimate D2E/DX2                !
 ! A44   A(12,17,19)           110.427          estimate D2E/DX2                !
 ! A45   A(12,17,20)           110.1403         estimate D2E/DX2                !
 ! A46   A(18,17,19)           107.0676         estimate D2E/DX2                !
 ! A47   A(18,17,20)           106.9886         estimate D2E/DX2                !
 ! A48   A(19,17,20)           107.8043         estimate D2E/DX2                !
 ! A49   A(1,21,2)             115.6195         estimate D2E/DX2                !
 ! A50   A(1,21,27)            107.3399         estimate D2E/DX2                !
 ! A51   A(1,21,28)            106.1809         estimate D2E/DX2                !
 ! A52   A(2,21,27)            109.6108         estimate D2E/DX2                !
 ! A53   A(2,21,28)            110.1473         estimate D2E/DX2                !
 ! A54   A(27,21,28)           107.6041         estimate D2E/DX2                !
 ! A55   A(1,22,23)            110.9057         estimate D2E/DX2                !
 ! A56   A(1,22,24)            109.042          estimate D2E/DX2                !
 ! A57   A(1,22,25)            108.5257         estimate D2E/DX2                !
 ! A58   A(23,22,24)           108.7104         estimate D2E/DX2                !
 ! A59   A(23,22,25)           110.0608         estimate D2E/DX2                !
 ! A60   A(24,22,25)           109.5778         estimate D2E/DX2                !
 ! A61   A(21,27,29)           115.78           estimate D2E/DX2                !
 ! A62   A(21,28,59)           150.8925         estimate D2E/DX2                !
 ! A63   A(27,29,30)           118.4995         estimate D2E/DX2                !
 ! A64   A(27,29,31)           113.0385         estimate D2E/DX2                !
 ! A65   A(30,29,31)           128.4602         estimate D2E/DX2                !
 ! A66   A(41,32,52)           110.7797         estimate D2E/DX2                !
 ! A67   A(41,32,53)           108.8417         estimate D2E/DX2                !
 ! A68   A(41,32,57)           110.8708         estimate D2E/DX2                !
 ! A69   A(52,32,53)           112.9577         estimate D2E/DX2                !
 ! A70   A(52,32,57)           110.2359         estimate D2E/DX2                !
 ! A71   A(53,32,57)           102.9097         estimate D2E/DX2                !
 ! A72   A(34,33,35)           106.77           estimate D2E/DX2                !
 ! A73   A(34,33,36)           109.4877         estimate D2E/DX2                !
 ! A74   A(34,33,52)           107.9254         estimate D2E/DX2                !
 ! A75   A(35,33,36)           110.743          estimate D2E/DX2                !
 ! A76   A(35,33,52)           109.2455         estimate D2E/DX2                !
 ! A77   A(36,33,52)           112.4693         estimate D2E/DX2                !
 ! A78   A(33,36,37)           111.1718         estimate D2E/DX2                !
 ! A79   A(33,36,38)           108.5838         estimate D2E/DX2                !
 ! A80   A(33,36,43)           111.0925         estimate D2E/DX2                !
 ! A81   A(37,36,38)           118.5497         estimate D2E/DX2                !
 ! A82   A(37,36,43)           117.2057         estimate D2E/DX2                !
 ! A83   A(38,36,43)            88.2115         estimate D2E/DX2                !
 ! A84   A(36,38,39)           116.9532         estimate D2E/DX2                !
 ! A85   A(36,38,40)           113.7979         estimate D2E/DX2                !
 ! A86   A(36,38,41)            86.1971         estimate D2E/DX2                !
 ! A87   A(39,38,40)           108.2974         estimate D2E/DX2                !
 ! A88   A(39,38,41)           117.8785         estimate D2E/DX2                !
 ! A89   A(40,38,41)           112.5507         estimate D2E/DX2                !
 ! A90   A(32,41,38)           108.4058         estimate D2E/DX2                !
 ! A91   A(32,41,42)           109.7425         estimate D2E/DX2                !
 ! A92   A(32,41,43)           111.9112         estimate D2E/DX2                !
 ! A93   A(38,41,42)           119.5284         estimate D2E/DX2                !
 ! A94   A(38,41,43)            88.1655         estimate D2E/DX2                !
 ! A95   A(42,41,43)           117.4485         estimate D2E/DX2                !
 ! A96   A(36,43,41)            85.4003         estimate D2E/DX2                !
 ! A97   A(36,43,44)           111.9419         estimate D2E/DX2                !
 ! A98   A(36,43,48)           119.0928         estimate D2E/DX2                !
 ! A99   A(41,43,44)           111.0551         estimate D2E/DX2                !
 ! A100  A(41,43,48)           119.5092         estimate D2E/DX2                !
 ! A101  A(44,43,48)           108.3354         estimate D2E/DX2                !
 ! A102  A(43,44,45)           113.2244         estimate D2E/DX2                !
 ! A103  A(43,44,46)           110.1114         estimate D2E/DX2                !
 ! A104  A(43,44,47)           110.2878         estimate D2E/DX2                !
 ! A105  A(45,44,46)           107.5543         estimate D2E/DX2                !
 ! A106  A(45,44,47)           107.6916         estimate D2E/DX2                !
 ! A107  A(46,44,47)           107.7769         estimate D2E/DX2                !
 ! A108  A(43,48,49)           114.1522         estimate D2E/DX2                !
 ! A109  A(43,48,50)           110.4256         estimate D2E/DX2                !
 ! A110  A(43,48,51)           110.1422         estimate D2E/DX2                !
 ! A111  A(49,48,50)           107.0654         estimate D2E/DX2                !
 ! A112  A(49,48,51)           106.9897         estimate D2E/DX2                !
 ! A113  A(50,48,51)           107.8038         estimate D2E/DX2                !
 ! A114  A(32,52,33)           115.6249         estimate D2E/DX2                !
 ! A115  A(32,52,58)           107.3522         estimate D2E/DX2                !
 ! A116  A(32,52,59)           106.1823         estimate D2E/DX2                !
 ! A117  A(33,52,58)           109.5976         estimate D2E/DX2                !
 ! A118  A(33,52,59)           110.1368         estimate D2E/DX2                !
 ! A119  A(58,52,59)           107.6098         estimate D2E/DX2                !
 ! A120  A(32,53,54)           110.907          estimate D2E/DX2                !
 ! A121  A(32,53,55)           109.0439         estimate D2E/DX2                !
 ! A122  A(32,53,56)           108.5235         estimate D2E/DX2                !
 ! A123  A(54,53,55)           108.7114         estimate D2E/DX2                !
 ! A124  A(54,53,56)           110.0591         estimate D2E/DX2                !
 ! A125  A(55,53,56)           109.5777         estimate D2E/DX2                !
 ! A126  A(52,58,60)           115.7972         estimate D2E/DX2                !
 ! A127  A(28,59,52)           150.7059         estimate D2E/DX2                !
 ! A128  A(58,60,61)           118.5046         estimate D2E/DX2                !
 ! A129  A(58,60,62)           113.0346         estimate D2E/DX2                !
 ! A130  A(61,60,62)           128.4589         estimate D2E/DX2                !
 ! D1    D(21,1,10,7)           41.4479         estimate D2E/DX2                !
 ! D2    D(21,1,10,11)         173.6126         estimate D2E/DX2                !
 ! D3    D(21,1,10,12)         -54.1433         estimate D2E/DX2                !
 ! D4    D(22,1,10,7)          -83.3172         estimate D2E/DX2                !
 ! D5    D(22,1,10,11)          48.8474         estimate D2E/DX2                !
 ! D6    D(22,1,10,12)        -178.9084         estimate D2E/DX2                !
 ! D7    D(26,1,10,7)          164.173          estimate D2E/DX2                !
 ! D8    D(26,1,10,11)         -63.6623         estimate D2E/DX2                !
 ! D9    D(26,1,10,12)          68.5818         estimate D2E/DX2                !
 ! D10   D(10,1,21,2)           12.4996         estimate D2E/DX2                !
 ! D11   D(10,1,21,27)        -110.1617         estimate D2E/DX2                !
 ! D12   D(10,1,21,28)         134.9719         estimate D2E/DX2                !
 ! D13   D(22,1,21,2)          134.9024         estimate D2E/DX2                !
 ! D14   D(22,1,21,27)          12.2411         estimate D2E/DX2                !
 ! D15   D(22,1,21,28)        -102.6254         estimate D2E/DX2                !
 ! D16   D(26,1,21,2)         -110.5995         estimate D2E/DX2                !
 ! D17   D(26,1,21,27)         126.7392         estimate D2E/DX2                !
 ! D18   D(26,1,21,28)          11.8728         estimate D2E/DX2                !
 ! D19   D(10,1,22,23)         176.1345         estimate D2E/DX2                !
 ! D20   D(10,1,22,24)          56.4578         estimate D2E/DX2                !
 ! D21   D(10,1,22,25)         -62.8509         estimate D2E/DX2                !
 ! D22   D(21,1,22,23)          52.6538         estimate D2E/DX2                !
 ! D23   D(21,1,22,24)         -67.0229         estimate D2E/DX2                !
 ! D24   D(21,1,22,25)         173.6684         estimate D2E/DX2                !
 ! D25   D(26,1,22,23)         -66.1851         estimate D2E/DX2                !
 ! D26   D(26,1,22,24)         174.1381         estimate D2E/DX2                !
 ! D27   D(26,1,22,25)          54.8295         estimate D2E/DX2                !
 ! D28   D(3,2,5,6)            -52.2162         estimate D2E/DX2                !
 ! D29   D(3,2,5,7)             79.9252         estimate D2E/DX2                !
 ! D30   D(3,2,5,12)           175.3409         estimate D2E/DX2                !
 ! D31   D(4,2,5,6)             65.2526         estimate D2E/DX2                !
 ! D32   D(4,2,5,7)           -162.606          estimate D2E/DX2                !
 ! D33   D(4,2,5,12)           -67.1903         estimate D2E/DX2                !
 ! D34   D(21,2,5,6)          -172.1964         estimate D2E/DX2                !
 ! D35   D(21,2,5,7)           -40.055          estimate D2E/DX2                !
 ! D36   D(21,2,5,12)           55.3607         estimate D2E/DX2                !
 ! D37   D(3,2,21,1)          -134.165          estimate D2E/DX2                !
 ! D38   D(3,2,21,27)          -12.7154         estimate D2E/DX2                !
 ! D39   D(3,2,21,28)          105.4947         estimate D2E/DX2                !
 ! D40   D(4,2,21,1)           110.1079         estimate D2E/DX2                !
 ! D41   D(4,2,21,27)         -128.4425         estimate D2E/DX2                !
 ! D42   D(4,2,21,28)          -10.2323         estimate D2E/DX2                !
 ! D43   D(5,2,21,1)           -13.285          estimate D2E/DX2                !
 ! D44   D(5,2,21,27)          108.1646         estimate D2E/DX2                !
 ! D45   D(5,2,21,28)         -133.6252         estimate D2E/DX2                !
 ! D46   D(2,5,7,8)            -33.6848         estimate D2E/DX2                !
 ! D47   D(2,5,7,9)           -161.217          estimate D2E/DX2                !
 ! D48   D(2,5,7,10)            85.7832         estimate D2E/DX2                !
 ! D49   D(6,5,7,8)             94.3953         estimate D2E/DX2                !
 ! D50   D(6,5,7,9)            -33.1369         estimate D2E/DX2                !
 ! D51   D(6,5,7,10)          -146.1367         estimate D2E/DX2                !
 ! D52   D(12,5,7,8)          -145.361          estimate D2E/DX2                !
 ! D53   D(12,5,7,9)            87.1068         estimate D2E/DX2                !
 ! D54   D(12,5,7,10)          -25.8929         estimate D2E/DX2                !
 ! D55   D(2,5,12,10)          -83.5228         estimate D2E/DX2                !
 ! D56   D(2,5,12,13)          165.6132         estimate D2E/DX2                !
 ! D57   D(2,5,12,17)           37.8638         estimate D2E/DX2                !
 ! D58   D(6,5,12,10)          147.1667         estimate D2E/DX2                !
 ! D59   D(6,5,12,13)           36.3027         estimate D2E/DX2                !
 ! D60   D(6,5,12,17)          -91.4467         estimate D2E/DX2                !
 ! D61   D(7,5,12,10)           25.7317         estimate D2E/DX2                !
 ! D62   D(7,5,12,13)          -85.1323         estimate D2E/DX2                !
 ! D63   D(7,5,12,17)          147.1183         estimate D2E/DX2                !
 ! D64   D(5,7,10,1)           -86.6125         estimate D2E/DX2                !
 ! D65   D(5,7,10,11)          146.6878         estimate D2E/DX2                !
 ! D66   D(5,7,10,12)           25.8997         estimate D2E/DX2                !
 ! D67   D(8,7,10,1)            31.9932         estimate D2E/DX2                !
 ! D68   D(8,7,10,11)          -94.7065         estimate D2E/DX2                !
 ! D69   D(8,7,10,12)          144.5054         estimate D2E/DX2                !
 ! D70   D(9,7,10,1)           159.1671         estimate D2E/DX2                !
 ! D71   D(9,7,10,11)           32.4674         estimate D2E/DX2                !
 ! D72   D(9,7,10,12)          -88.3208         estimate D2E/DX2                !
 ! D73   D(1,10,12,5)           83.4166         estimate D2E/DX2                !
 ! D74   D(1,10,12,13)        -164.8233         estimate D2E/DX2                !
 ! D75   D(1,10,12,17)         -37.5781         estimate D2E/DX2                !
 ! D76   D(7,10,12,5)          -25.7033         estimate D2E/DX2                !
 ! D77   D(7,10,12,13)          86.0568         estimate D2E/DX2                !
 ! D78   D(7,10,12,17)        -146.6981         estimate D2E/DX2                !
 ! D79   D(11,10,12,5)        -148.3183         estimate D2E/DX2                !
 ! D80   D(11,10,12,13)        -36.5582         estimate D2E/DX2                !
 ! D81   D(11,10,12,17)         90.6869         estimate D2E/DX2                !
 ! D82   D(5,12,13,14)          46.1061         estimate D2E/DX2                !
 ! D83   D(5,12,13,15)         -74.3342         estimate D2E/DX2                !
 ! D84   D(5,12,13,16)         166.8495         estimate D2E/DX2                !
 ! D85   D(10,12,13,14)        -47.4738         estimate D2E/DX2                !
 ! D86   D(10,12,13,15)       -167.9141         estimate D2E/DX2                !
 ! D87   D(10,12,13,16)         73.2695         estimate D2E/DX2                !
 ! D88   D(17,12,13,14)        179.3958         estimate D2E/DX2                !
 ! D89   D(17,12,13,15)         58.9555         estimate D2E/DX2                !
 ! D90   D(17,12,13,16)        -59.8608         estimate D2E/DX2                !
 ! D91   D(5,12,17,18)         -50.7808         estimate D2E/DX2                !
 ! D92   D(5,12,17,19)        -171.4604         estimate D2E/DX2                !
 ! D93   D(5,12,17,20)          69.5846         estimate D2E/DX2                !
 ! D94   D(10,12,17,18)         51.3132         estimate D2E/DX2                !
 ! D95   D(10,12,17,19)        -69.3664         estimate D2E/DX2                !
 ! D96   D(10,12,17,20)        171.6786         estimate D2E/DX2                !
 ! D97   D(13,12,17,18)        179.8107         estimate D2E/DX2                !
 ! D98   D(13,12,17,19)         59.1311         estimate D2E/DX2                !
 ! D99   D(13,12,17,20)        -59.8239         estimate D2E/DX2                !
 ! D100  D(1,21,27,29)        -144.5294         estimate D2E/DX2                !
 ! D101  D(2,21,27,29)          89.1631         estimate D2E/DX2                !
 ! D102  D(28,21,27,29)        -30.6163         estimate D2E/DX2                !
 ! D103  D(1,21,28,59)          75.5366         estimate D2E/DX2                !
 ! D104  D(2,21,28,59)        -158.5876         estimate D2E/DX2                !
 ! D105  D(27,21,28,59)        -39.1497         estimate D2E/DX2                !
 ! D106  D(21,27,29,30)         -2.2624         estimate D2E/DX2                !
 ! D107  D(21,27,29,31)        178.192          estimate D2E/DX2                !
 ! D108  D(21,28,59,52)        -81.1751         estimate D2E/DX2                !
 ! D109  D(27,29,30,31)       -179.4659         estimate D2E/DX2                !
 ! D110  D(52,32,41,38)         41.4663         estimate D2E/DX2                !
 ! D111  D(52,32,41,42)        173.6331         estimate D2E/DX2                !
 ! D112  D(52,32,41,43)        -54.128          estimate D2E/DX2                !
 ! D113  D(53,32,41,38)        -83.3046         estimate D2E/DX2                !
 ! D114  D(53,32,41,42)         48.8623         estimate D2E/DX2                !
 ! D115  D(53,32,41,43)       -178.8988         estimate D2E/DX2                !
 ! D116  D(57,32,41,38)        164.1914         estimate D2E/DX2                !
 ! D117  D(57,32,41,42)        -63.6417         estimate D2E/DX2                !
 ! D118  D(57,32,41,43)         68.5971         estimate D2E/DX2                !
 ! D119  D(41,32,52,33)         12.4575         estimate D2E/DX2                !
 ! D120  D(41,32,52,58)       -110.1999         estimate D2E/DX2                !
 ! D121  D(41,32,52,59)        134.9208         estimate D2E/DX2                !
 ! D122  D(53,32,52,33)        134.8608         estimate D2E/DX2                !
 ! D123  D(53,32,52,58)         12.2035         estimate D2E/DX2                !
 ! D124  D(53,32,52,59)       -102.6758         estimate D2E/DX2                !
 ! D125  D(57,32,52,33)       -110.6355         estimate D2E/DX2                !
 ! D126  D(57,32,52,58)        126.7072         estimate D2E/DX2                !
 ! D127  D(57,32,52,59)         11.8279         estimate D2E/DX2                !
 ! D128  D(41,32,53,54)        176.1733         estimate D2E/DX2                !
 ! D129  D(41,32,53,55)         56.4933         estimate D2E/DX2                !
 ! D130  D(41,32,53,56)        -62.815          estimate D2E/DX2                !
 ! D131  D(52,32,53,54)         52.6924         estimate D2E/DX2                !
 ! D132  D(52,32,53,55)        -66.9876         estimate D2E/DX2                !
 ! D133  D(52,32,53,56)        173.7042         estimate D2E/DX2                !
 ! D134  D(57,32,53,54)        -66.1547         estimate D2E/DX2                !
 ! D135  D(57,32,53,55)        174.1653         estimate D2E/DX2                !
 ! D136  D(57,32,53,56)         54.8571         estimate D2E/DX2                !
 ! D137  D(34,33,36,37)        -52.2483         estimate D2E/DX2                !
 ! D138  D(34,33,36,38)         79.8905         estimate D2E/DX2                !
 ! D139  D(34,33,36,43)        175.307          estimate D2E/DX2                !
 ! D140  D(35,33,36,37)         65.2228         estimate D2E/DX2                !
 ! D141  D(35,33,36,38)       -162.6384         estimate D2E/DX2                !
 ! D142  D(35,33,36,43)        -67.2219         estimate D2E/DX2                !
 ! D143  D(52,33,36,37)       -172.2259         estimate D2E/DX2                !
 ! D144  D(52,33,36,38)        -40.087          estimate D2E/DX2                !
 ! D145  D(52,33,36,43)         55.3295         estimate D2E/DX2                !
 ! D146  D(34,33,52,32)       -134.114          estimate D2E/DX2                !
 ! D147  D(34,33,52,58)        -12.6547         estimate D2E/DX2                !
 ! D148  D(34,33,52,59)        105.5481         estimate D2E/DX2                !
 ! D149  D(35,33,52,32)        110.1556         estimate D2E/DX2                !
 ! D150  D(35,33,52,58)       -128.3851         estimate D2E/DX2                !
 ! D151  D(35,33,52,59)        -10.1823         estimate D2E/DX2                !
 ! D152  D(36,33,52,32)        -13.2358         estimate D2E/DX2                !
 ! D153  D(36,33,52,58)        108.2235         estimate D2E/DX2                !
 ! D154  D(36,33,52,59)       -133.5737         estimate D2E/DX2                !
 ! D155  D(33,36,38,39)        -33.679          estimate D2E/DX2                !
 ! D156  D(33,36,38,40)       -161.2099         estimate D2E/DX2                !
 ! D157  D(33,36,38,41)         85.789          estimate D2E/DX2                !
 ! D158  D(37,36,38,39)         94.3973         estimate D2E/DX2                !
 ! D159  D(37,36,38,40)        -33.1335         estimate D2E/DX2                !
 ! D160  D(37,36,38,41)       -146.1347         estimate D2E/DX2                !
 ! D161  D(43,36,38,39)       -145.355          estimate D2E/DX2                !
 ! D162  D(43,36,38,40)         87.1141         estimate D2E/DX2                !
 ! D163  D(43,36,38,41)        -25.887          estimate D2E/DX2                !
 ! D164  D(33,36,43,41)        -83.5246         estimate D2E/DX2                !
 ! D165  D(33,36,43,44)        165.6106         estimate D2E/DX2                !
 ! D166  D(33,36,43,48)         37.857          estimate D2E/DX2                !
 ! D167  D(37,36,43,41)        147.1641         estimate D2E/DX2                !
 ! D168  D(37,36,43,44)         36.2994         estimate D2E/DX2                !
 ! D169  D(37,36,43,48)        -91.4543         estimate D2E/DX2                !
 ! D170  D(38,36,43,41)         25.7258         estimate D2E/DX2                !
 ! D171  D(38,36,43,44)        -85.1389         estimate D2E/DX2                !
 ! D172  D(38,36,43,48)        147.1074         estimate D2E/DX2                !
 ! D173  D(36,38,41,32)        -86.6153         estimate D2E/DX2                !
 ! D174  D(36,38,41,42)        146.6838         estimate D2E/DX2                !
 ! D175  D(36,38,41,43)         25.894          estimate D2E/DX2                !
 ! D176  D(39,38,41,32)         31.9882         estimate D2E/DX2                !
 ! D177  D(39,38,41,42)        -94.7127         estimate D2E/DX2                !
 ! D178  D(39,38,41,43)        144.4974         estimate D2E/DX2                !
 ! D179  D(40,38,41,32)        159.1623         estimate D2E/DX2                !
 ! D180  D(40,38,41,42)         32.4614         estimate D2E/DX2                !
 ! D181  D(40,38,41,43)        -88.3285         estimate D2E/DX2                !
 ! D182  D(32,41,43,36)         83.4273         estimate D2E/DX2                !
 ! D183  D(32,41,43,44)       -164.8126         estimate D2E/DX2                !
 ! D184  D(32,41,43,48)        -37.5683         estimate D2E/DX2                !
 ! D185  D(38,41,43,36)        -25.6972         estimate D2E/DX2                !
 ! D186  D(38,41,43,44)         86.0629         estimate D2E/DX2                !
 ! D187  D(38,41,43,48)       -146.6928         estimate D2E/DX2                !
 ! D188  D(42,41,43,36)       -148.3144         estimate D2E/DX2                !
 ! D189  D(42,41,43,44)        -36.5544         estimate D2E/DX2                !
 ! D190  D(42,41,43,48)         90.6899         estimate D2E/DX2                !
 ! D191  D(36,43,44,45)         46.1119         estimate D2E/DX2                !
 ! D192  D(36,43,44,46)        -74.3287         estimate D2E/DX2                !
 ! D193  D(36,43,44,47)        166.8549         estimate D2E/DX2                !
 ! D194  D(41,43,44,45)        -47.4681         estimate D2E/DX2                !
 ! D195  D(41,43,44,46)       -167.9087         estimate D2E/DX2                !
 ! D196  D(41,43,44,47)         73.2749         estimate D2E/DX2                !
 ! D197  D(48,43,44,45)        179.4055         estimate D2E/DX2                !
 ! D198  D(48,43,44,46)         58.965          estimate D2E/DX2                !
 ! D199  D(48,43,44,47)        -59.8515         estimate D2E/DX2                !
 ! D200  D(36,43,48,49)        -50.7639         estimate D2E/DX2                !
 ! D201  D(36,43,48,50)       -171.4402         estimate D2E/DX2                !
 ! D202  D(36,43,48,51)         69.605          estimate D2E/DX2                !
 ! D203  D(41,43,48,49)         51.3279         estimate D2E/DX2                !
 ! D204  D(41,43,48,50)        -69.3484         estimate D2E/DX2                !
 ! D205  D(41,43,48,51)        171.6968         estimate D2E/DX2                !
 ! D206  D(44,43,48,49)        179.8243         estimate D2E/DX2                !
 ! D207  D(44,43,48,50)         59.148          estimate D2E/DX2                !
 ! D208  D(44,43,48,51)        -59.8068         estimate D2E/DX2                !
 ! D209  D(32,52,58,60)       -144.4412         estimate D2E/DX2                !
 ! D210  D(33,52,58,60)         89.2448         estimate D2E/DX2                !
 ! D211  D(59,52,58,60)        -30.5177         estimate D2E/DX2                !
 ! D212  D(32,52,59,28)         75.1686         estimate D2E/DX2                !
 ! D213  D(33,52,59,28)       -158.9545         estimate D2E/DX2                !
 ! D214  D(58,52,59,28)        -39.5351         estimate D2E/DX2                !
 ! D215  D(52,58,60,61)         -2.2978         estimate D2E/DX2                !
 ! D216  D(52,58,60,62)        178.1652         estimate D2E/DX2                !
 ! D217  D(58,60,61,62)       -179.4559         estimate D2E/DX2                !
 --------------------------------------------------------------------------------
 Trust Radius=3.00D-01 FncErr=1.00D-07 GrdErr=1.00D-07 EigMax=2.50D+02 EigMin=1.00D-04
 Number of steps in this run=    372 maximum allowed number of steps=    372.
 GradGradGradGradGradGradGradGradGradGradGradGradGradGradGradGradGradGrad

 Stoichiometry    C20H32N2O8(3)
 Framework group  C1[X(C20H32N2O8)]
 Deg. of freedom   180
 Full point group                 C1      NOp   1
 Largest Abelian subgroup         C1      NOp   1
 Largest concise Abelian subgroup C1      NOp   1
                         Standard orientation:                         
 ---------------------------------------------------------------------
 Center     Atomic      Atomic             Coordinates (Angstroms)
 Number     Number       Type             X           Y           Z
 ---------------------------------------------------------------------
      1          6           0       -2.180658   -0.218750    1.022327
      2          6           0       -2.913194   -1.011457   -1.388164
      3          1           0       -2.876546   -2.023643   -1.805437
      4          1           0       -2.721113   -0.321502   -2.215976
      5          6           0       -4.293660   -0.759297   -0.782388
      6          1           0       -5.088739   -0.987691   -1.500756
      7          6           0       -4.347356   -1.421073    0.615236
      8          1           0       -3.781827   -2.350041    0.746876
      9          1           0       -5.360213   -1.580896    0.988023
     10          6           0       -3.718853   -0.108990    1.146895
     11          1           0       -3.984339    0.250164    2.146722
     12          6           0       -4.350474    0.628951   -0.073256
     13          6           0       -5.790029    1.059348    0.228524
     14          1           0       -6.394642    0.262481    0.672206
     15          1           0       -6.289353    1.378688   -0.694051
     16          1           0       -5.795504    1.907818    0.923095
     17          6           0       -3.617141    1.811478   -0.698142
     18          1           0       -2.572785    1.607826   -0.949948
     19          1           0       -3.622118    2.668502   -0.015569
     20          1           0       -4.116642    2.118428   -1.625778
     21          6           0       -1.777429   -0.884959   -0.344737
     22          6           0       -1.629541   -0.988453    2.258845
     23          1           0       -0.553140   -1.144978    2.172034
     24          1           0       -2.121328   -1.961920    2.320941
     25          1           0       -1.852560   -0.407673    3.156950
     26          8           0       -1.592742    1.011394    1.140916
     27          8           0       -1.243590   -2.200499   -0.043957
     28          1           0       -0.965431   -0.284703   -0.746263
     29          7           0       -0.205977   -2.625495   -0.848471
     30          8           0        0.153076   -1.907412   -1.757223
     31          8           0        0.220870   -3.704684   -0.534873
     32          6           0        2.179565    0.217831    1.021421
     33          6           0        2.915728    1.014059   -1.386949
     34          1           0        2.880522    2.027216   -1.801990
     35          1           0        2.724074    0.326085   -2.216511
     36          6           0        4.295205    0.759299   -0.780053
     37          1           0        5.091354    0.988046   -1.497122
     38          6           0        4.347956    1.418672    0.618715
     39          1           0        3.783202    2.347994    0.751214
     40          1           0        5.360534    1.576874    0.992951
     41          6           0        3.717512    0.106358    1.147470
     42          1           0        3.981524   -0.254769    2.146974
     43          6           0        4.349627   -0.630230   -0.073233
     44          6           0        5.788347   -1.062820    0.229385
     45          1           0        6.393367   -0.267444    0.675183
     46          1           0        6.288344   -1.381072   -0.693201
     47          1           0        5.792073   -1.912543    0.922434
     48          6           0        3.615536   -1.810841   -0.700858
     49          1           0        2.571755   -1.605455   -0.953662
     50          1           0        3.618507   -2.668889   -0.019558
     51          1           0        4.115808   -2.117078   -1.628310
     52          6           0        1.778513    0.886320   -0.345210
     53          6           0        1.627927    0.986305    2.258520
     54          1           0        0.551655    1.143460    2.171163
     55          1           0        2.120153    1.959444    2.322214
     56          1           0        1.850011    0.404270    3.156042
     57          8           0        1.590425   -1.011930    1.137732
     58          8           0        1.244789    2.201696   -0.043460
     59          1           0        0.966958    0.286919   -0.748909
     60          7           0        0.207224    2.627789   -0.847537
     61          8           0       -0.151731    1.911057   -1.757385
     62          8           0       -0.219569    3.706570   -0.532502
 ---------------------------------------------------------------------
 Rotational constants (GHZ):           0.2838790           0.1138973           0.0976236
 Standard basis: 6-31++G(d,p) (6D, 7F)
 There are   762 symmetry adapted cartesian basis functions of A   symmetry.
 There are   762 symmetry adapted basis functions of A   symmetry.
   762 basis functions,  1216 primitive gaussians,   762 cartesian basis functions
   116 alpha electrons      114 beta electrons
       nuclear repulsion energy      3512.3300696108 Hartrees.
 NAtoms=   62 NActive=   62 NUniq=   62 SFac= 1.00D+00 NAtFMM=   60 NAOKFM=T Big=T
 Integral buffers will be    131072 words long.
 Raffenetti 2 integral format.
 Two-electron integral symmetry is turned on.
 Nuclear repulsion after empirical dispersion term =     3512.2607673414 Hartrees.
 One-electron integrals computed using PRISM.
 NBasis=   762 RedAO= T EigKep=  1.94D-06  NBF=   762
 NBsUse=   760 1.00D-06 EigRej=  8.49D-07 NBFU=   760
 ExpMin= 3.60D-02 ExpMax= 5.48D+03 ExpMxC= 8.25D+02 IAcc=3 IRadAn=         7 AccDes= 0.00D+00
 Harris functional with IExCor= 4639 and IRadAn=       7 diagonalized for initial guess.
 HarFok:  IExCor= 4639 AccDes= 0.00D+00 IRadAn=         7 IDoV= 1 UseB2=F ITyADJ=14
 ICtDFT=  3500011 ScaDFX=  1.000000  1.000000  1.000000  1.000000
 FoFCou: FMM=F IPFlag=           0 FMFlag=      100000 FMFlg1=        2001
         NFxFlg=           0 DoJE=T BraDBF=F KetDBF=T FulRan=T
         wScrn=  0.000000 ICntrl=       500 IOpCl=  0 I1Cent=   200000004 NGrid=           0
         NMat0=    1 NMatS0=      1 NMatT0=    0 NMatD0=    1 NMtDS0=    0 NMtDT0=    0
 Petite list used in FoFCou.
 Initial guess <Sx>= 0.0000 <Sy>= 0.0000 <Sz>= 1.0000 <S**2>= 2.0000 S= 1.0000
 Gradient too large for Newton-Raphson -- use scaled steepest descent instead.
     Accept linear search using points  3 and  4.
 Gradient too large for Newton-Raphson -- use scaled steepest descent instead.
 Gradient too large for Newton-Raphson -- use scaled steepest descent instead.
     Accept linear search using points  1 and  2.
 Gradient too large for Newton-Raphson -- use scaled steepest descent instead.
 Gradient too large for Newton-Raphson -- use scaled steepest descent instead.
     Accept linear search using points  1 and  2.
 Gradient too large for Newton-Raphson -- use scaled steepest descent instead.
 Restarting incremental Fock formation.
 Gradient too large for Newton-Raphson -- use scaled steepest descent instead.
     Accept linear search using points  1 and  2.
 Gradient too large for Newton-Raphson -- use scaled steepest descent instead.
     Accept linear search using points  1 and  2.
 Gradient too large for Newton-Raphson -- use scaled steepest descent instead.
     Accept linear search using points  1 and  2.
 Gradient too large for Newton-Raphson -- use scaled steepest descent instead.
     Minimum is close to point  3 DX=  7.42D-02 DF= -9.24D-05 DXR=  6.32D-02 DFR=  4.20D-03 which will be used.
 Gradient too large for Newton-Raphson -- use scaled steepest descent instead.
     Accept linear search using points  1 and  2.
 Gradient too large for Newton-Raphson -- use scaled steepest descent instead.
     Accept linear search using points  2 and  3.
     Minimum is close to point  3 DX= -9.60D-02 DF= -6.21D-06 DXR=  7.36D-02 DFR=  1.82D-03 which will be used.
 Gradient too large for Newton-Raphson -- use scaled steepest descent instead.
     Accept linear search using points  1 and  2.
 Gradient too large for Newton-Raphson -- use scaled steepest descent instead.
     Accept linear search using points  3 and  4.
     Minimum is close to point  4 DX= -2.67D-01 DF= -9.13D-06 DXR=  9.43D-02 DFR=  1.05D-02 which will be used.
 Gradient too large for Newton-Raphson -- use scaled steepest descent instead.
 Restarting incremental Fock formation.
     Minimum is close to point  3 DX= -1.21D-02 DF= -3.90D-07 DXR=  2.48D-02 DFR=  6.16D-04 which will be used.
 Gradient too large for Newton-Raphson -- use scaled steepest descent instead.
     Accept linear search using points  2 and  3.
 Gradient too large for Newton-Raphson -- use scaled steepest descent instead.
     Accept linear search using points  1 and  2.
 Gradient too large for Newton-Raphson -- use scaled steepest descent instead.
     Accept linear search using points  2 and  3.
     Minimum is close to point  3 DX= -3.38D-03 DF= -1.53D-09 DXR=  1.61D-03 DFR=  3.11D-06 which will be used.
 Gradient too large for Newton-Raphson -- use scaled steepest descent instead.
     Accept linear search using points  1 and  2.
 Gradient too large for Newton-Raphson -- use scaled steepest descent instead.
     Accept linear search using points  2 and  3.
     Minimum is close to point  3 DX= -1.45D-02 DF= -2.87D-08 DXR=  6.94D-03 DFR=  5.72D-05 which will be used.
 Gradient too large for Newton-Raphson -- use scaled steepest descent instead.
     Accept linear search using points  1 and  2.
 Gradient too large for Newton-Raphson -- use scaled steepest descent instead.
     Accept linear search using points  2 and  3.
     Minimum is close to point  3 DX= -1.68D-03 DF= -3.89D-10 DXR=  8.01D-04 DFR=  7.69D-07 which will be used.
 Gradient too large for Newton-Raphson -- use scaled steepest descent instead.
     Accept linear search using points  1 and  2.
 Gradient too large for Newton-Raphson -- use scaled steepest descent instead.
 Restarting incremental Fock formation.
     Accept linear search using points  2 and  3.
     Minimum is close to point  3 DX= -1.32D-02 DF= -2.36D-08 DXR=  6.34D-03 DFR=  4.78D-05 which will be used.
 Gradient too large for Newton-Raphson -- use scaled steepest descent instead.
     Accept linear search using points  1 and  2.
 Gradient too large for Newton-Raphson -- use scaled steepest descent instead.
     Accept linear search using points  2 and  3.
     Minimum is close to point  3 DX= -1.27D-03 DF= -2.11D-10 DXR=  6.04D-04 DFR=  4.37D-07 which will be used.
 Gradient too large for Newton-Raphson -- use scaled steepest descent instead.
     Accept linear search using points  1 and  2.
 Gradient too large for Newton-Raphson -- use scaled steepest descent instead.
     Accept linear search using points  2 and  3.
     Minimum is close to point  3 DX= -1.37D-02 DF= -2.37D-08 DXR=  6.59D-03 DFR=  5.15D-05 which will be used.
 Gradient too large for Newton-Raphson -- use scaled steepest descent instead.
     Accept linear search using points  1 and  2.
 Gradient too large for Newton-Raphson -- use scaled steepest descent instead.
     Accept linear search using points  2 and  3.
     Minimum is close to point  3 DX= -3.69D-03 DF= -1.65D-09 DXR=  1.76D-03 DFR=  3.70D-06 which will be used.
 Gradient too large for Newton-Raphson -- use scaled steepest descent instead.
     Accept linear search using points  1 and  2.
 Gradient too large for Newton-Raphson -- use scaled steepest descent instead.
     Accept linear search using points  2 and  3.
     Minimum is close to point  3 DX= -1.84D-02 DF= -3.93D-08 DXR=  8.82D-03 DFR=  9.19D-05 which will be used.
 Gradient too large for Newton-Raphson -- use scaled steepest descent instead.
     Accept linear search using points  1 and  2.
 Gradient too large for Newton-Raphson -- use scaled steepest descent instead.
 Restarting incremental Fock formation.
     Minimum is close to point  3 DX=  8.68D-02 DF= -7.27D-07 DXR=  4.16D-02 DFR=  1.73D-03 which will be used.
 Gradient too large for Newton-Raphson -- use scaled steepest descent instead.
     Accept linear search using points  1 and  2.
 Gradient too large for Newton-Raphson -- use scaled steepest descent instead.
     Accept linear search using points  2 and  3.
     Minimum is close to point  3 DX= -1.86D-01 DF= -3.90D-06 DXR=  9.71D-02 DFR=  1.02D-02 which will be used.
 Gradient too large for Newton-Raphson -- use scaled steepest descent instead.
     Minimum is close to point  3 DX= -1.54D-02 DF= -4.62D-07 DXR=  3.18D-02 DFR=  1.02D-03 which will be used.
 Gradient too large for Newton-Raphson -- use scaled steepest descent instead.
     Accept linear search using points  2 and  3.
     Minimum is close to point  3 DX= -1.68D-01 DF= -3.16D-06 DXR=  9.71D-02 DFR=  8.66D-03 which will be used.
 Gradient too large for Newton-Raphson -- use scaled steepest descent instead.
     Accept linear search using points  1 and  2.
 LinEq1:  Iter=  0 NonCon=     1 RMS=6.81D-05 Max=1.96D-02 NDo=     1
 AX will form     1 AO Fock derivatives at one time.
 LinEq1:  Iter=  1 NonCon=     1 RMS=5.17D-05 Max=6.25D-03 NDo=     1
 LinEq1:  Iter=  2 NonCon=     1 RMS=1.12D-05 Max=1.76D-03 NDo=     1
 LinEq1:  Iter=  3 NonCon=     1 RMS=8.66D-06 Max=1.15D-03 NDo=     1
 LinEq1:  Iter=  4 NonCon=     1 RMS=6.07D-06 Max=1.16D-03 NDo=     1
 LinEq1:  Iter=  5 NonCon=     1 RMS=2.72D-06 Max=2.32D-04 NDo=     1
 LinEq1:  Iter=  6 NonCon=     1 RMS=1.94D-06 Max=1.99D-04 NDo=     1
 LinEq1:  Iter=  7 NonCon=     1 RMS=1.08D-06 Max=7.73D-05 NDo=     1
 LinEq1:  Iter=  8 NonCon=     1 RMS=7.02D-07 Max=6.14D-05 NDo=     1
 LinEq1:  Iter=  9 NonCon=     1 RMS=4.48D-07 Max=2.98D-05 NDo=     1
 LinEq1:  Iter= 10 NonCon=     1 RMS=2.36D-07 Max=1.85D-05 NDo=     1
 LinEq1:  Iter= 11 NonCon=     1 RMS=1.13D-07 Max=7.13D-06 NDo=     1
 LinEq1:  Iter= 12 NonCon=     1 RMS=6.24D-08 Max=4.03D-06 NDo=     1
 LinEq1:  Iter= 13 NonCon=     1 RMS=3.15D-08 Max=2.32D-06 NDo=     1
 LinEq1:  Iter= 14 NonCon=     1 RMS=1.78D-08 Max=1.02D-06 NDo=     1
 LinEq1:  Iter= 15 NonCon=     1 RMS=8.63D-09 Max=5.06D-07 NDo=     1
 LinEq1:  Iter= 16 NonCon=     0 RMS=4.43D-09 Max=2.46D-07 NDo=     1
 Linear equations converged to 3.852D-08 3.852D-07 after    16 iterations.
 Incorrect curvature in search direction -- initial direction reversed.
     Accept linear search using points  1 and  2.
 Gradient too large for Newton-Raphson -- use scaled steepest descent instead.
     Accept linear search using points  1 and  2.
     Minimum is close to point  2 DX= -7.22D-02 DF= -6.85D-06 DXR=  8.72D-02 DFR=  6.30D-03 which will be used.
 Gradient too large for Newton-Raphson -- use scaled steepest descent instead.
     Accept linear search using points  1 and  2.
 Gradient too large for Newton-Raphson -- use scaled steepest descent instead.
     Accept linear search using points  3 and  4.
 Restarting incremental Fock formation.
 Gradient too large for Newton-Raphson -- use scaled steepest descent instead.
     Minimum is close to point  3 DX=  3.52D-02 DF= -2.57D-06 DXR=  8.09D-02 DFR=  6.60D-03 which will be used.
 LinEq1:  Iter=  0 NonCon=     1 RMS=6.22D-05 Max=1.53D-02 NDo=     1
 LinEq1:  Iter=  1 NonCon=     1 RMS=3.11D-05 Max=3.95D-03 NDo=     1
 LinEq1:  Iter=  2 NonCon=     1 RMS=6.33D-06 Max=4.77D-04 NDo=     1
 LinEq1:  Iter=  3 NonCon=     1 RMS=3.38D-06 Max=2.99D-04 NDo=     1
 LinEq1:  Iter=  4 NonCon=     1 RMS=1.29D-06 Max=1.64D-04 NDo=     1
 LinEq1:  Iter=  5 NonCon=     1 RMS=1.01D-06 Max=1.02D-04 NDo=     1
 LinEq1:  Iter=  6 NonCon=     1 RMS=8.91D-07 Max=7.88D-05 NDo=     1
 LinEq1:  Iter=  7 NonCon=     1 RMS=6.30D-07 Max=4.18D-05 NDo=     1
 LinEq1:  Iter=  8 NonCon=     1 RMS=3.26D-07 Max=1.65D-05 NDo=     1
 LinEq1:  Iter=  9 NonCon=     1 RMS=2.19D-07 Max=1.62D-05 NDo=     1
 LinEq1:  Iter= 10 NonCon=     1 RMS=1.18D-07 Max=6.91D-06 NDo=     1
 LinEq1:  Iter= 11 NonCon=     1 RMS=6.29D-08 Max=3.08D-06 NDo=     1
 LinEq1:  Iter= 12 NonCon=     1 RMS=4.40D-08 Max=2.86D-06 NDo=     1
 LinEq1:  Iter= 13 NonCon=     1 RMS=2.11D-08 Max=1.35D-06 NDo=     1
 LinEq1:  Iter= 14 NonCon=     1 RMS=1.12D-08 Max=6.47D-07 NDo=     1
 LinEq1:  Iter= 15 NonCon=     0 RMS=6.86D-09 Max=3.26D-07 NDo=     1
 Linear equations converged to 3.852D-08 3.852D-07 after    15 iterations.
     Accept linear search using points  1 and  2.
 Gradient too large for Newton-Raphson -- use scaled steepest descent instead.
     Accept linear search using points  1 and  2.
     Minimum is close to point  2 DX= -4.05D-02 DF= -3.59D-07 DXR=  4.71D-02 DFR=  1.80D-03 which will be used.
 LinEq1:  Iter=  0 NonCon=     1 RMS=2.17D-05 Max=2.64D-03 NDo=     1
 LinEq1:  Iter=  1 NonCon=     1 RMS=1.77D-05 Max=3.05D-03 NDo=     1
 LinEq1:  Iter=  2 NonCon=     1 RMS=8.94D-06 Max=1.11D-03 NDo=     1
 LinEq1:  Iter=  3 NonCon=     1 RMS=7.68D-06 Max=6.97D-04 NDo=     1
 LinEq1:  Iter=  4 NonCon=     1 RMS=3.36D-06 Max=2.69D-04 NDo=     1
 LinEq1:  Iter=  5 NonCon=     1 RMS=2.07D-06 Max=1.49D-04 NDo=     1
 LinEq1:  Iter=  6 NonCon=     1 RMS=1.35D-06 Max=8.15D-05 NDo=     1
 LinEq1:  Iter=  7 NonCon=     1 RMS=7.41D-07 Max=4.90D-05 NDo=     1
 LinEq1:  Iter=  8 NonCon=     1 RMS=4.92D-07 Max=2.68D-05 NDo=     1
 LinEq1:  Iter=  9 NonCon=     1 RMS=2.17D-07 Max=1.27D-05 NDo=     1
 LinEq1:  Iter= 10 NonCon=     1 RMS=1.26D-07 Max=1.28D-05 NDo=     1
 LinEq1:  Iter= 11 NonCon=     1 RMS=9.60D-08 Max=1.22D-05 NDo=     1
 LinEq1:  Iter= 12 NonCon=     1 RMS=5.70D-08 Max=7.82D-06 NDo=     1
 LinEq1:  Iter= 13 NonCon=     1 RMS=4.41D-08 Max=5.30D-06 NDo=     1
 LinEq1:  Iter= 14 NonCon=     1 RMS=2.55D-08 Max=2.42D-06 NDo=     1
 LinEq1:  Iter= 15 NonCon=     1 RMS=1.50D-08 Max=9.91D-07 NDo=     1
 LinEq1:  Iter= 16 NonCon=     0 RMS=6.93D-09 Max=3.02D-07 NDo=     1
 Linear equations converged to 3.852D-08 3.852D-07 after    16 iterations.
     Accept linear search using points  1 and  2.
     Minimum is close to point  2 DX= -9.34D-04 DF= -1.14D-10 DXR=  9.35D-04 DFR=  8.74D-07 which will be used.
 LinEq1:  Iter=  0 NonCon=     1 RMS=1.15D-06 Max=4.00D-05 NDo=     1
 LinEq1:  Iter=  1 NonCon=     1 RMS=6.60D-07 Max=3.07D-05 NDo=     1
 LinEq1:  Iter=  2 NonCon=     1 RMS=2.95D-07 Max=2.65D-05 NDo=     1
 LinEq1:  Iter=  3 NonCon=     1 RMS=2.78D-07 Max=4.19D-05 NDo=     1
 LinEq1:  Iter=  4 NonCon=     1 RMS=1.89D-07 Max=2.52D-05 NDo=     1
 LinEq1:  Iter=  5 NonCon=     1 RMS=1.34D-07 Max=1.30D-05 NDo=     1
 LinEq1:  Iter=  6 NonCon=     1 RMS=6.89D-08 Max=3.85D-06 NDo=     1
 LinEq1:  Iter=  7 NonCon=     1 RMS=4.81D-08 Max=2.68D-06 NDo=     1
 LinEq1:  Iter=  8 NonCon=     1 RMS=2.41D-08 Max=1.29D-06 NDo=     1
 LinEq1:  Iter=  9 NonCon=     1 RMS=1.51D-08 Max=8.73D-07 NDo=     1
 LinEq1:  Iter= 10 NonCon=     1 RMS=7.54D-09 Max=4.95D-07 NDo=     1
 LinEq1:  Iter= 11 NonCon=     1 RMS=4.43D-09 Max=4.72D-07 NDo=     1
 LinEq1:  Iter= 12 NonCon=     1 RMS=3.33D-09 Max=4.04D-07 NDo=     1
 LinEq1:  Iter= 13 NonCon=     1 RMS=2.27D-09 Max=2.46D-07 NDo=     1
 LinEq1:  Iter= 14 NonCon=     1 RMS=1.46D-09 Max=1.19D-07 NDo=     1
 LinEq1:  Iter= 15 NonCon=     1 RMS=9.06D-10 Max=9.06D-08 NDo=     1
 LinEq1:  Iter= 16 NonCon=     1 RMS=6.16D-10 Max=6.36D-08 NDo=     1
 LinEq1:  Iter= 17 NonCon=     0 RMS=3.38D-10 Max=3.32D-08 NDo=     1
 Linear equations converged to 6.016D-09 6.016D-08 after    17 iterations.
     Accept linear search using points  2 and  3.
     Minimum is close to point  2 DX=  9.06D-05 DF=  0.00D+00 DXR=  9.06D-05 DFR=  0.00D+00 which will be used.
 SCF Done:  E(UwB97XD) =  -1491.90334049     a.u. after   49 cycles
            Convg  =    0.2807D-06                   173 Fock formations.
              S**2 =  2.0087                  -V/T =  2.0089
 <Sx>= 0.0000 <Sy>= 0.0000 <Sz>= 1.0000 <S**2>= 2.0087 S= 1.0029
 <L.S>= 0.000000000000E+00
 Annihilation of the first spin contaminant:
 S**2 before annihilation     2.0087,   after     2.0000

 **********************************************************************

            Population analysis using the SCF Density.

 **********************************************************************

 Orbital symmetries:
 Alpha Orbitals:
       Occupied  (A) (A) (A) (A) (A) (A) (A) (A) (A) (A) (A) (A)
                 (A) (A) (A) (A) (A) (A) (A) (A) (A) (A) (A) (A)
                 (A) (A) (A) (A) (A) (A) (A) (A) (A) (A) (A) (A)
                 (A) (A) (A) (A) (A) (A) (A) (A) (A) (A) (A) (A)
                 (A) (A) (A) (A) (A) (A) (A) (A) (A) (A) (A) (A)
                 (A) (A) (A) (A) (A) (A) (A) (A) (A) (A) (A) (A)
                 (A) (A) (A) (A) (A) (A) (A) (A) (A) (A) (A) (A)
                 (A) (A) (A) (A) (A) (A) (A) (A) (A) (A) (A) (A)
                 (A) (A) (A) (A) (A) (A) (A) (A) (A) (A) (A) (A)
                 (A) (A) (A) (A) (A) (A) (A) (A)
       Virtual   (A) (A) (A) (A) (A) (A) (A) (A) (A) (A) (A) (A)
                 (A) (A) (A) (A) (A) (A) (A) (A) (A) (A) (A) (A)
                 (A) (A) (A) (A) (A) (A) (A) (A) (A) (A) (A) (A)
                 (A) (A) (A) (A) (A) (A) (A) (A) (A) (A) (A) (A)
                 (A) (A) (A) (A) (A) (A) (A) (A) (A) (A) (A) (A)
                 (A) (A) (A) (A) (A) (A) (A) (A) (A) (A) (A) (A)
                 (A) (A) (A) (A) (A) (A) (A) (A) (A) (A) (A) (A)
                 (A) (A) (A) (A) (A) (A) (A) (A) (A) (A) (A) (A)
                 (A) (A) (A) (A) (A) (A) (A) (A) (A) (A) (A) (A)
                 (A) (A) (A) (A) (A) (A) (A) (A) (A) (A) (A) (A)
                 (A) (A) (A) (A) (A) (A) (A) (A) (A) (A) (A) (A)
                 (A) (A) (A) (A) (A) (A) (A) (A) (A) (A) (A) (A)
                 (A) (A) (A) (A) (A) (A) (A) (A) (A) (A) (A) (A)
                 (A) (A) (A) (A) (A) (A) (A) (A) (A) (A) (A) (A)
                 (A) (A) (A) (A) (A) (A) (A) (A) (A) (A) (A) (A)
                 (A) (A) (A) (A) (A) (A) (A) (A) (A) (A) (A) (A)
                 (A) (A) (A) (A) (A) (A) (A) (A) (A) (A) (A) (A)
                 (A) (A) (A) (A) (A) (A) (A) (A) (A) (A) (A) (A)
                 (A) (A) (A) (A) (A) (A) (A) (A) (A) (A) (A) (A)
                 (A) (A) (A) (A) (A) (A) (A) (A) (A) (A) (A) (A)
                 (A) (A) (A) (A) (A) (A) (A) (A) (A) (A) (A) (A)
                 (A) (A) (A) (A) (A) (A) (A) (A) (A) (A) (A) (A)
                 (A) (A) (A) (A) (A) (A) (A) (A) (A) (A) (A) (A)
                 (A) (A) (A) (A) (A) (A) (A) (A) (A) (A) (A) (A)
                 (A) (A) (A) (A) (A) (A) (A) (A) (A) (A) (A) (A)
                 (A) (A) (A) (A) (A) (A) (A) (A) (A) (A) (A) (A)
                 (A) (A) (A) (A) (A) (A) (A) (A) (A) (A) (A) (A)
                 (A) (A) (A) (A) (A) (A) (A) (A) (A) (A) (A) (A)
                 (A) (A) (A) (A) (A) (A) (A) (A) (A) (A) (A) (A)
                 (A) (A) (A) (A) (A) (A) (A) (A) (A) (A) (A) (A)
                 (A) (A) (A) (A) (A) (A) (A) (A) (A) (A) (A) (A)
                 (A) (A) (A) (A) (A) (A) (A) (A) (A) (A) (A) (A)
                 (A) (A) (A) (A) (A) (A) (A) (A) (A) (A) (A) (A)
                 (A) (A) (A) (A) (A) (A) (A) (A) (A) (A) (A) (A)
                 (A) (A) (A) (A) (A) (A) (A) (A) (A) (A) (A) (A)
                 (A) (A) (A) (A) (A) (A) (A) (A) (A) (A) (A) (A)
                 (A) (A) (A) (A) (A) (A) (A) (A) (A) (A) (A) (A)
                 (A) (A) (A) (A) (A) (A) (A) (A) (A) (A) (A) (A)
                 (A) (A) (A) (A) (A) (A) (A) (A) (A) (A) (A) (A)
                 (A) (A) (A) (A) (A) (A) (A) (A) (A) (A) (A) (A)
                 (A) (A) (A) (A) (A) (A) (A) (A) (A) (A) (A) (A)
                 (A) (A) (A) (A) (A) (A) (A) (A) (A) (A) (A) (A)
                 (A) (A) (A) (A) (A) (A) (A) (A) (A) (A) (A) (A)
                 (A) (A) (A) (A) (A) (A) (A) (A) (A) (A) (A) (A)
                 (A) (A) (A) (A) (A) (A) (A) (A) (A) (A) (A) (A)
                 (A) (A) (A) (A) (A) (A) (A) (A) (A) (A) (A) (A)
                 (A) (A) (A) (A) (A) (A) (A) (A) (A) (A) (A) (A)
                 (A) (A) (A) (A) (A) (A) (A) (A) (A) (A) (A) (A)
                 (A) (A) (A) (A) (A) (A) (A) (A) (A) (A) (A) (A)
                 (A) (A) (A) (A) (A) (A) (A) (A) (A) (A) (A) (A)
                 (A) (A) (A) (A) (A) (A) (A) (A) (A) (A) (A) (A)
                 (A) (A) (A) (A) (A) (A) (A) (A) (A) (A) (A) (A)
                 (A) (A) (A) (A) (A) (A) (A) (A) (A) (A) (A) (A)
                 (A) (A) (A) (A) (A) (A) (A) (A)
 Beta  Orbitals:
       Occupied  (A) (A) (A) (A) (A) (A) (A) (A) (A) (A) (A) (A)
                 (A) (A) (A) (A) (A) (A) (A) (A) (A) (A) (A) (A)
                 (A) (A) (A) (A) (A) (A) (A) (A) (A) (A) (A) (A)
                 (A) (A) (A) (A) (A) (A) (A) (A) (A) (A) (A) (A)
                 (A) (A) (A) (A) (A) (A) (A) (A) (A) (A) (A) (A)
                 (A) (A) (A) (A) (A) (A) (A) (A) (A) (A) (A) (A)
                 (A) (A) (A) (A) (A) (A) (A) (A) (A) (A) (A) (A)
                 (A) (A) (A) (A) (A) (A) (A) (A) (A) (A) (A) (A)
                 (A) (A) (A) (A) (A) (A) (A) (A) (A) (A) (A) (A)
                 (A) (A) (A) (A) (A) (A)
       Virtual   (A) (A) (A) (A) (A) (A) (A) (A) (A) (A) (A) (A)
                 (A) (A) (A) (A) (A) (A) (A) (A) (A) (A) (A) (A)
                 (A) (A) (A) (A) (A) (A) (A) (A) (A) (A) (A) (A)
                 (A) (A) (A) (A) (A) (A) (A) (A) (A) (A) (A) (A)
                 (A) (A) (A) (A) (A) (A) (A) (A) (A) (A) (A) (A)
                 (A) (A) (A) (A) (A) (A) (A) (A) (A) (A) (A) (A)
                 (A) (A) (A) (A) (A) (A) (A) (A) (A) (A) (A) (A)
                 (A) (A) (A) (A) (A) (A) (A) (A) (A) (A) (A) (A)
                 (A) (A) (A) (A) (A) (A) (A) (A) (A) (A) (A) (A)
                 (A) (A) (A) (A) (A) (A) (A) (A) (A) (A) (A) (A)
                 (A) (A) (A) (A) (A) (A) (A) (A) (A) (A) (A) (A)
                 (A) (A) (A) (A) (A) (A) (A) (A) (A) (A) (A) (A)
                 (A) (A) (A) (A) (A) (A) (A) (A) (A) (A) (A) (A)
                 (A) (A) (A) (A) (A) (A) (A) (A) (A) (A) (A) (A)
                 (A) (A) (A) (A) (A) (A) (A) (A) (A) (A) (A) (A)
                 (A) (A) (A) (A) (A) (A) (A) (A) (A) (A) (A) (A)
                 (A) (A) (A) (A) (A) (A) (A) (A) (A) (A) (A) (A)
                 (A) (A) (A) (A) (A) (A) (A) (A) (A) (A) (A) (A)
                 (A) (A) (A) (A) (A) (A) (A) (A) (A) (A) (A) (A)
                 (A) (A) (A) (A) (A) (A) (A) (A) (A) (A) (A) (A)
                 (A) (A) (A) (A) (A) (A) (A) (A) (A) (A) (A) (A)
                 (A) (A) (A) (A) (A) (A) (A) (A) (A) (A) (A) (A)
                 (A) (A) (A) (A) (A) (A) (A) (A) (A) (A) (A) (A)
                 (A) (A) (A) (A) (A) (A) (A) (A) (A) (A) (A) (A)
                 (A) (A) (A) (A) (A) (A) (A) (A) (A) (A) (A) (A)
                 (A) (A) (A) (A) (A) (A) (A) (A) (A) (A) (A) (A)
                 (A) (A) (A) (A) (A) (A) (A) (A) (A) (A) (A) (A)
                 (A) (A) (A) (A) (A) (A) (A) (A) (A) (A) (A) (A)
                 (A) (A) (A) (A) (A) (A) (A) (A) (A) (A) (A) (A)
                 (A) (A) (A) (A) (A) (A) (A) (A) (A) (A) (A) (A)
                 (A) (A) (A) (A) (A) (A) (A) (A) (A) (A) (A) (A)
                 (A) (A) (A) (A) (A) (A) (A) (A) (A) (A) (A) (A)
                 (A) (A) (A) (A) (A) (A) (A) (A) (A) (A) (A) (A)
                 (A) (A) (A) (A) (A) (A) (A) (A) (A) (A) (A) (A)
                 (A) (A) (A) (A) (A) (A) (A) (A) (A) (A) (A) (A)
                 (A) (A) (A) (A) (A) (A) (A) (A) (A) (A) (A) (A)
                 (A) (A) (A) (A) (A) (A) (A) (A) (A) (A) (A) (A)
                 (A) (A) (A) (A) (A) (A) (A) (A) (A) (A) (A) (A)
                 (A) (A) (A) (A) (A) (A) (A) (A) (A) (A) (A) (A)
                 (A) (A) (A) (A) (A) (A) (A) (A) (A) (A) (A) (A)
                 (A) (A) (A) (A) (A) (A) (A) (A) (A) (A) (A) (A)
                 (A) (A) (A) (A) (A) (A) (A) (A) (A) (A) (A) (A)
                 (A) (A) (A) (A) (A) (A) (A) (A) (A) (A) (A) (A)
                 (A) (A) (A) (A) (A) (A) (A) (A) (A) (A) (A) (A)
                 (A) (A) (A) (A) (A) (A) (A) (A) (A) (A) (A) (A)
                 (A) (A) (A) (A) (A) (A) (A) (A) (A) (A) (A) (A)
                 (A) (A) (A) (A) (A) (A) (A) (A) (A) (A) (A) (A)
                 (A) (A) (A) (A) (A) (A) (A) (A) (A) (A) (A) (A)
                 (A) (A) (A) (A) (A) (A) (A) (A) (A) (A) (A) (A)
                 (A) (A) (A) (A) (A) (A) (A) (A) (A) (A) (A) (A)
                 (A) (A) (A) (A) (A) (A) (A) (A) (A) (A) (A) (A)
                 (A) (A) (A) (A) (A) (A) (A) (A) (A) (A) (A) (A)
                 (A) (A) (A) (A) (A) (A) (A) (A) (A) (A) (A) (A)
                 (A) (A) (A) (A) (A) (A) (A) (A) (A) (A)
 The electronic state is 3-A.
 Alpha  occ. eigenvalues --  -19.37214 -19.37213 -19.33998 -19.33996 -19.33617
 Alpha  occ. eigenvalues --  -19.33615 -19.33128 -19.33127 -14.76533 -14.76531
 Alpha  occ. eigenvalues --  -10.38405 -10.38404 -10.37792 -10.37792 -10.31879
 Alpha  occ. eigenvalues --  -10.31879 -10.31853 -10.31852 -10.31407 -10.31407
 Alpha  occ. eigenvalues --  -10.31300 -10.31300 -10.31225 -10.31225 -10.30641
 Alpha  occ. eigenvalues --  -10.30641 -10.29414 -10.29413 -10.28578 -10.28576
 Alpha  occ. eigenvalues --   -1.40216  -1.40207  -1.20774  -1.20750  -1.19522
 Alpha  occ. eigenvalues --   -1.19516  -1.15488  -1.15405  -0.99479  -0.99471
 Alpha  occ. eigenvalues --   -0.90502  -0.90431  -0.86761  -0.86717  -0.85091
 Alpha  occ. eigenvalues --   -0.85026  -0.80727  -0.80662  -0.79121  -0.79016
 Alpha  occ. eigenvalues --   -0.76670  -0.76470  -0.71919  -0.71903  -0.71230
 Alpha  occ. eigenvalues --   -0.71187  -0.69144  -0.68261  -0.67807  -0.67284
 Alpha  occ. eigenvalues --   -0.67275  -0.67138  -0.64141  -0.63980  -0.61081
 Alpha  occ. eigenvalues --   -0.60690  -0.59300  -0.59290  -0.57319  -0.56991
 Alpha  occ. eigenvalues --   -0.56517  -0.56289  -0.55636  -0.55439  -0.54821
 Alpha  occ. eigenvalues --   -0.54730  -0.52773  -0.52375  -0.51628  -0.51560
 Alpha  occ. eigenvalues --   -0.50702  -0.50355  -0.49824  -0.49273  -0.48563
 Alpha  occ. eigenvalues --   -0.47842  -0.47834  -0.47651  -0.47393  -0.47189
 Alpha  occ. eigenvalues --   -0.46511  -0.46453  -0.46065  -0.45835  -0.45453
 Alpha  occ. eigenvalues --   -0.45358  -0.44779  -0.44486  -0.43795  -0.43615
 Alpha  occ. eigenvalues --   -0.42932  -0.42435  -0.41864  -0.41603  -0.40800
 Alpha  occ. eigenvalues --   -0.40624  -0.40302  -0.40170  -0.39559  -0.39242
 Alpha  occ. eigenvalues --   -0.38284  -0.38243  -0.37128  -0.36679  -0.36420
 Alpha  occ. eigenvalues --   -0.36170
 Alpha virt. eigenvalues --    0.00252   0.00476   0.03851   0.04057   0.04809
 Alpha virt. eigenvalues --    0.05360   0.05459   0.05671   0.05897   0.06995
 Alpha virt. eigenvalues --    0.07103   0.07343   0.07742   0.07780   0.07827
 Alpha virt. eigenvalues --    0.08287   0.08848   0.09166   0.09503   0.09808
 Alpha virt. eigenvalues --    0.09815   0.10801   0.10847   0.11192   0.11329
 Alpha virt. eigenvalues --    0.11621   0.11726   0.12011   0.12365   0.12373
 Alpha virt. eigenvalues --    0.13377   0.13874   0.14105   0.14206   0.14279
 Alpha virt. eigenvalues --    0.14707   0.14747   0.15063   0.15598   0.15849
 Alpha virt. eigenvalues --    0.16035   0.16554   0.16703   0.16772   0.16780
 Alpha virt. eigenvalues --    0.17097   0.17653   0.17690   0.17932   0.18095
 Alpha virt. eigenvalues --    0.18177   0.18289   0.18639   0.18645   0.18712
 Alpha virt. eigenvalues --    0.18936   0.19018   0.19323   0.19801   0.19869
 Alpha virt. eigenvalues --    0.20035   0.20170   0.20178   0.20336   0.20579
 Alpha virt. eigenvalues --    0.20880   0.20977   0.21394   0.21409   0.21640
 Alpha virt. eigenvalues --    0.21650   0.21817   0.22069   0.22184   0.22400
 Alpha virt. eigenvalues --    0.22799   0.23006   0.23064   0.23213   0.23475
 Alpha virt. eigenvalues --    0.23857   0.24029   0.24187   0.24396   0.24617
 Alpha virt. eigenvalues --    0.24895   0.25160   0.25398   0.25442   0.25742
 Alpha virt. eigenvalues --    0.25985   0.26021   0.26356   0.26529   0.26870
 Alpha virt. eigenvalues --    0.26883   0.27031   0.27049   0.27621   0.27660
 Alpha virt. eigenvalues --    0.27832   0.28041   0.28322   0.28519   0.28890
 Alpha virt. eigenvalues --    0.29063   0.29110   0.29364   0.29708   0.29846
 Alpha virt. eigenvalues --    0.29936   0.30368   0.30856   0.30859   0.31456
 Alpha virt. eigenvalues --    0.31639   0.32013   0.32509   0.32790   0.32838
 Alpha virt. eigenvalues --    0.33433   0.33711   0.34154   0.34202   0.34317
 Alpha virt. eigenvalues --    0.34616   0.34694   0.34959   0.35667   0.35860
 Alpha virt. eigenvalues --    0.36141   0.36382   0.36486   0.36787   0.36819
 Alpha virt. eigenvalues --    0.37348   0.37610   0.37731   0.37895   0.37994
 Alpha virt. eigenvalues --    0.38635   0.38735   0.38972   0.39035   0.39342
 Alpha virt. eigenvalues --    0.39518   0.39861   0.40100   0.40648   0.40816
 Alpha virt. eigenvalues --    0.41075   0.41132   0.41360   0.41585   0.42095
 Alpha virt. eigenvalues --    0.42685   0.42766   0.43115   0.43804   0.43859
 Alpha virt. eigenvalues --    0.44126   0.44491   0.44759   0.44809   0.45099
 Alpha virt. eigenvalues --    0.45260   0.45312   0.45540   0.45883   0.45993
 Alpha virt. eigenvalues --    0.46443   0.47699   0.48066   0.48225   0.48406
 Alpha virt. eigenvalues --    0.48883   0.49118   0.49423   0.49610   0.49821
 Alpha virt. eigenvalues --    0.49899   0.50128   0.50254   0.51094   0.51501
 Alpha virt. eigenvalues --    0.51628   0.51665   0.52274   0.52501   0.52596
 Alpha virt. eigenvalues --    0.53264   0.53326   0.54433   0.54929   0.55394
 Alpha virt. eigenvalues --    0.55730   0.55835   0.56318   0.56731   0.57392
 Alpha virt. eigenvalues --    0.58715   0.59158   0.59328   0.59644   0.59914
 Alpha virt. eigenvalues --    0.60032   0.61730   0.62181   0.62722   0.63134
 Alpha virt. eigenvalues --    0.64640   0.65691   0.66231   0.67603   0.70292
 Alpha virt. eigenvalues --    0.73141   0.77793   0.78479   0.78900   0.79269
 Alpha virt. eigenvalues --    0.80554   0.81619   0.82158   0.82570   0.82953
 Alpha virt. eigenvalues --    0.83225   0.83555   0.83580   0.84208   0.85288
 Alpha virt. eigenvalues --    0.85833   0.86291   0.86594   0.87123   0.87187
 Alpha virt. eigenvalues --    0.87902   0.88035   0.89473   0.89610   0.89801
 Alpha virt. eigenvalues --    0.90490   0.90669   0.90965   0.91845   0.93157
 Alpha virt. eigenvalues --    0.93188   0.94079   0.95340   0.95681   0.95728
 Alpha virt. eigenvalues --    0.96454   0.98133   0.98834   0.98878   0.99003
 Alpha virt. eigenvalues --    0.99130   1.00114   1.00648   1.01203   1.01652
 Alpha virt. eigenvalues --    1.01800   1.02259   1.03560   1.04140   1.04458
 Alpha virt. eigenvalues --    1.04956   1.07180   1.07516   1.08121   1.09012
 Alpha virt. eigenvalues --    1.10040   1.10451   1.11772   1.12335   1.12432
 Alpha virt. eigenvalues --    1.13992   1.14439   1.14525   1.15474   1.15953
 Alpha virt. eigenvalues --    1.16486   1.16716   1.16912   1.17569   1.17838
 Alpha virt. eigenvalues --    1.18056   1.18303   1.18517   1.18686   1.20116
 Alpha virt. eigenvalues --    1.20124   1.20605   1.20973   1.22679   1.22705
 Alpha virt. eigenvalues --    1.24063   1.24105   1.24530   1.25210   1.25962
 Alpha virt. eigenvalues --    1.27212   1.27299   1.27435   1.27952   1.29310
 Alpha virt. eigenvalues --    1.29361   1.29953   1.29978   1.30358   1.31554
 Alpha virt. eigenvalues --    1.31683   1.33024   1.33039   1.33471   1.34553
 Alpha virt. eigenvalues --    1.34601   1.35611   1.36109   1.36986   1.37547
 Alpha virt. eigenvalues --    1.37951   1.38881   1.39326   1.39804   1.40609
 Alpha virt. eigenvalues --    1.41682   1.41965   1.43958   1.43985   1.44845
 Alpha virt. eigenvalues --    1.44870   1.46230   1.46513   1.46926   1.48228
 Alpha virt. eigenvalues --    1.49437   1.49911   1.50118   1.50647   1.52082
 Alpha virt. eigenvalues --    1.52665   1.52875   1.54747   1.54947   1.54980
 Alpha virt. eigenvalues --    1.55433   1.57032   1.57106   1.57644   1.58374
 Alpha virt. eigenvalues --    1.60593   1.61128   1.61306   1.62090   1.63540
 Alpha virt. eigenvalues --    1.64584   1.64923   1.66720   1.67927   1.67938
 Alpha virt. eigenvalues --    1.69062   1.70424   1.70890   1.70906   1.72919
 Alpha virt. eigenvalues --    1.73974   1.74892   1.75655   1.75933   1.76098
 Alpha virt. eigenvalues --    1.76440   1.78002   1.78543   1.79450   1.79951
 Alpha virt. eigenvalues --    1.81701   1.81722   1.83244   1.83258   1.84128
 Alpha virt. eigenvalues --    1.84981   1.85479   1.85689   1.85846   1.87017
 Alpha virt. eigenvalues --    1.87608   1.89615   1.90100   1.90409   1.90759
 Alpha virt. eigenvalues --    1.91289   1.91443   1.92175   1.92235   1.92974
 Alpha virt. eigenvalues --    1.93649   1.94529   1.94785   1.95407   1.95560
 Alpha virt. eigenvalues --    1.96731   1.97533   1.97750   1.98419   1.98613
 Alpha virt. eigenvalues --    1.98804   1.98913   1.99453   1.99901   2.01222
 Alpha virt. eigenvalues --    2.01918   2.02012   2.03527   2.04008   2.04389
 Alpha virt. eigenvalues --    2.04635   2.06300   2.07105   2.07414   2.08429
 Alpha virt. eigenvalues --    2.08521   2.08977   2.09519   2.09669   2.11209
 Alpha virt. eigenvalues --    2.13224   2.13454   2.13836   2.13847   2.14604
 Alpha virt. eigenvalues --    2.14806   2.15048   2.15146   2.15582   2.16970
 Alpha virt. eigenvalues --    2.17716   2.17856   2.18561   2.18868   2.19648
 Alpha virt. eigenvalues --    2.19670   2.20269   2.21177   2.21316   2.21401
 Alpha virt. eigenvalues --    2.21804   2.22001   2.22607   2.23586   2.24010
 Alpha virt. eigenvalues --    2.25493   2.25982   2.26072   2.26760   2.27176
 Alpha virt. eigenvalues --    2.28401   2.28638   2.28980   2.29384   2.29919
 Alpha virt. eigenvalues --    2.31219   2.31728   2.32595   2.32728   2.33197
 Alpha virt. eigenvalues --    2.33304   2.33467   2.35083   2.36008   2.36170
 Alpha virt. eigenvalues --    2.37689   2.37810   2.39358   2.39970   2.41555
 Alpha virt. eigenvalues --    2.41795   2.41796   2.44028   2.45724   2.46451
 Alpha virt. eigenvalues --    2.46493   2.46690   2.49496   2.50246   2.51602
 Alpha virt. eigenvalues --    2.51648   2.52033   2.52625   2.54251   2.55595
 Alpha virt. eigenvalues --    2.55601   2.55935   2.56765   2.57336   2.58573
 Alpha virt. eigenvalues --    2.58744   2.59407   2.59536   2.61790   2.61899
 Alpha virt. eigenvalues --    2.63454   2.63777   2.64022   2.64729   2.65749
 Alpha virt. eigenvalues --    2.65933   2.67713   2.68270   2.68697   2.70700
 Alpha virt. eigenvalues --    2.71846   2.72046   2.72626   2.72700   2.73495
 Alpha virt. eigenvalues --    2.73934   2.74145   2.74920   2.78244   2.78444
 Alpha virt. eigenvalues --    2.79625   2.80676   2.80961   2.81118   2.81812
 Alpha virt. eigenvalues --    2.82559   2.83308   2.83564   2.83833   2.84742
 Alpha virt. eigenvalues --    2.85869   2.86970   2.87020   2.87914   2.88641
 Alpha virt. eigenvalues --    2.88646   2.89028   2.89121   2.89785   2.91325
 Alpha virt. eigenvalues --    2.92390   2.92644   2.92785   2.94433   2.94489
 Alpha virt. eigenvalues --    2.94791   2.94929   2.96267   2.96793   2.97582
 Alpha virt. eigenvalues --    2.97620   2.99114   3.00487   3.00497   3.01264
 Alpha virt. eigenvalues --    3.02180   3.02789   3.03346   3.04790   3.04995
 Alpha virt. eigenvalues --    3.05115   3.05561   3.06977   3.09176   3.10232
 Alpha virt. eigenvalues --    3.10977   3.11520   3.12185   3.13483   3.14653
 Alpha virt. eigenvalues --    3.15274   3.15476   3.17122   3.17528   3.20983
 Alpha virt. eigenvalues --    3.21787   3.23605   3.23634   3.31994   3.32705
 Alpha virt. eigenvalues --    3.37904   3.38911   3.40235   3.40903   3.42333
 Alpha virt. eigenvalues --    3.42449   3.42676   3.43159   3.45581   3.45619
 Alpha virt. eigenvalues --    3.47939   3.48205   3.53358   3.53398   3.55418
 Alpha virt. eigenvalues --    3.55782   3.57432   3.57491   3.58189   3.58636
 Alpha virt. eigenvalues --    3.60420   3.61394   3.62298   3.62703   3.63117
 Alpha virt. eigenvalues --    3.64003   3.64115   3.65223   3.67360   3.68236
 Alpha virt. eigenvalues --    3.69088   3.69889   3.70664   3.76075   4.35199
 Alpha virt. eigenvalues --    4.39219   4.52218   4.54351   4.58238   4.60742
 Alpha virt. eigenvalues --    4.62886   4.64728   4.65990   4.67703   4.71767
 Alpha virt. eigenvalues --    4.72586   4.74078   4.76240   4.80368   4.80873
 Alpha virt. eigenvalues --    4.85640   4.85981   4.89094   4.89655   4.93159
 Alpha virt. eigenvalues --    4.96767   4.98978   5.04513   5.05967   5.10888
 Alpha virt. eigenvalues --    5.12898   5.19405   5.19657   5.28492
  Beta  occ. eigenvalues --  -19.37217 -19.37217 -19.33999 -19.33996 -19.33617
  Beta  occ. eigenvalues --  -19.33616 -19.31174 -19.31174 -14.76534 -14.76532
  Beta  occ. eigenvalues --  -10.38445 -10.38444 -10.37787 -10.37786 -10.31861
  Beta  occ. eigenvalues --  -10.31861 -10.31794 -10.31794 -10.31300 -10.31300
  Beta  occ. eigenvalues --  -10.31223 -10.31222 -10.31201 -10.31201 -10.30638
  Beta  occ. eigenvalues --  -10.30638 -10.29408 -10.29408 -10.28561 -10.28559
  Beta  occ. eigenvalues --   -1.40219  -1.40209  -1.20773  -1.20750  -1.19488
  Beta  occ. eigenvalues --   -1.19486  -1.10683  -1.10561  -0.99118  -0.99104
  Beta  occ. eigenvalues --   -0.90208  -0.90129  -0.85983  -0.85923  -0.84908
  Beta  occ. eigenvalues --   -0.84875  -0.80386  -0.80358  -0.78867  -0.78753
  Beta  occ. eigenvalues --   -0.76382  -0.76182  -0.71848  -0.71844  -0.71123
  Beta  occ. eigenvalues --   -0.71056  -0.69132  -0.68184  -0.67342  -0.67241
  Beta  occ. eigenvalues --   -0.67218  -0.66769  -0.64065  -0.63868  -0.60821
  Beta  occ. eigenvalues --   -0.60390  -0.58350  -0.58339  -0.56977  -0.56802
  Beta  occ. eigenvalues --   -0.55333  -0.55236  -0.54955  -0.54718  -0.53463
  Beta  occ. eigenvalues --   -0.53375  -0.52214  -0.51933  -0.51123  -0.50848
  Beta  occ. eigenvalues --   -0.49846  -0.49769  -0.49143  -0.49126  -0.48074
  Beta  occ. eigenvalues --   -0.47374  -0.47286  -0.47248  -0.46997  -0.46704
  Beta  occ. eigenvalues --   -0.46206  -0.46038  -0.45803  -0.45455  -0.45190
  Beta  occ. eigenvalues --   -0.45065  -0.44556  -0.44447  -0.43339  -0.42996
  Beta  occ. eigenvalues --   -0.42448  -0.42199  -0.40647  -0.40613  -0.40354
  Beta  occ. eigenvalues --   -0.40136  -0.39298  -0.38982  -0.38436  -0.38393
  Beta  occ. eigenvalues --   -0.37183  -0.37148  -0.35584  -0.35242
  Beta virt. eigenvalues --   -0.07912  -0.07483   0.00251   0.00476   0.03884
  Beta virt. eigenvalues --    0.04066   0.04881   0.05394   0.05495   0.05713
  Beta virt. eigenvalues --    0.05923   0.07010   0.07171   0.07372   0.07763
  Beta virt. eigenvalues --    0.07802   0.07852   0.08307   0.08877   0.09178
  Beta virt. eigenvalues --    0.09535   0.09862   0.09872   0.10839   0.10873
  Beta virt. eigenvalues --    0.11262   0.11354   0.11670   0.11743   0.12093
  Beta virt. eigenvalues --    0.12405   0.12432   0.13411   0.13912   0.14137
  Beta virt. eigenvalues --    0.14284   0.14334   0.14784   0.14815   0.15138
  Beta virt. eigenvalues --    0.15629   0.15955   0.16072   0.16573   0.16736
  Beta virt. eigenvalues --    0.16808   0.16933   0.17205   0.17673   0.17723
  Beta virt. eigenvalues --    0.17984   0.18139   0.18198   0.18362   0.18682
  Beta virt. eigenvalues --    0.18702   0.18789   0.18967   0.19074   0.19364
  Beta virt. eigenvalues --    0.19846   0.19909   0.20105   0.20245   0.20268
  Beta virt. eigenvalues --    0.20363   0.20674   0.21025   0.21041   0.21427
  Beta virt. eigenvalues --    0.21431   0.21684   0.21686   0.21872   0.22106
  Beta virt. eigenvalues --    0.22207   0.22461   0.22826   0.23127   0.23152
  Beta virt. eigenvalues --    0.23260   0.23533   0.23904   0.24069   0.24291
  Beta virt. eigenvalues --    0.24461   0.24683   0.24986   0.25192   0.25469
  Beta virt. eigenvalues --    0.25558   0.25807   0.26081   0.26174   0.26431
  Beta virt. eigenvalues --    0.26695   0.26911   0.26961   0.27121   0.27121
  Beta virt. eigenvalues --    0.27716   0.27782   0.27969   0.28083   0.28406
  Beta virt. eigenvalues --    0.28636   0.28973   0.29151   0.29229   0.29555
  Beta virt. eigenvalues --    0.29851   0.29962   0.30050   0.30435   0.30943
  Beta virt. eigenvalues --    0.31013   0.31508   0.31666   0.32110   0.32665
  Beta virt. eigenvalues --    0.32842   0.32873   0.33531   0.33829   0.34313
  Beta virt. eigenvalues --    0.34402   0.34472   0.34663   0.34806   0.35063
  Beta virt. eigenvalues --    0.35815   0.35939   0.36275   0.36540   0.36561
  Beta virt. eigenvalues --    0.36882   0.37134   0.37512   0.37701   0.37798
  Beta virt. eigenvalues --    0.37961   0.38150   0.38782   0.38925   0.39014
  Beta virt. eigenvalues --    0.39137   0.39456   0.39632   0.40017   0.40220
  Beta virt. eigenvalues --    0.40697   0.40929   0.41142   0.41171   0.41454
  Beta virt. eigenvalues --    0.41775   0.42184   0.42738   0.42875   0.43199
  Beta virt. eigenvalues --    0.43892   0.43972   0.44177   0.44568   0.44831
  Beta virt. eigenvalues --    0.44882   0.45211   0.45304   0.45502   0.45710
  Beta virt. eigenvalues --    0.45969   0.46249   0.46544   0.47770   0.48112
  Beta virt. eigenvalues --    0.48367   0.48453   0.48946   0.49154   0.49445
  Beta virt. eigenvalues --    0.49655   0.49956   0.50077   0.50174   0.50338
  Beta virt. eigenvalues --    0.51150   0.51545   0.51710   0.51809   0.52313
  Beta virt. eigenvalues --    0.52591   0.52800   0.53422   0.53433   0.54527
  Beta virt. eigenvalues --    0.55009   0.55471   0.55878   0.55925   0.56589
  Beta virt. eigenvalues --    0.56838   0.57488   0.58771   0.59300   0.59750
  Beta virt. eigenvalues --    0.59778   0.60017   0.60382   0.61783   0.62250
  Beta virt. eigenvalues --    0.62815   0.63442   0.64836   0.65835   0.66427
  Beta virt. eigenvalues --    0.67845   0.70444   0.73728   0.77941   0.78601
  Beta virt. eigenvalues --    0.78947   0.79344   0.80681   0.81793   0.82299
  Beta virt. eigenvalues --    0.82678   0.82996   0.83346   0.83679   0.83685
  Beta virt. eigenvalues --    0.84345   0.85502   0.86031   0.86396   0.86625
  Beta virt. eigenvalues --    0.87283   0.87288   0.88043   0.88137   0.89511
  Beta virt. eigenvalues --    0.89752   0.89940   0.90535   0.90845   0.91069
  Beta virt. eigenvalues --    0.91962   0.93264   0.93285   0.94319   0.95445
  Beta virt. eigenvalues --    0.95800   0.95931   0.96641   0.98224   0.98922
  Beta virt. eigenvalues --    0.98994   0.99054   0.99210   1.00192   1.00738
  Beta virt. eigenvalues --    1.01349   1.01713   1.01905   1.02321   1.03654
  Beta virt. eigenvalues --    1.04211   1.04621   1.05045   1.07272   1.07693
  Beta virt. eigenvalues --    1.08202   1.09089   1.10105   1.10537   1.11802
  Beta virt. eigenvalues --    1.12389   1.12566   1.14038   1.14601   1.14607
  Beta virt. eigenvalues --    1.15511   1.16048   1.16537   1.16749   1.17005
  Beta virt. eigenvalues --    1.17624   1.17939   1.18121   1.18418   1.18598
  Beta virt. eigenvalues --    1.18747   1.20190   1.20261   1.20810   1.21053
  Beta virt. eigenvalues --    1.22803   1.22816   1.24122   1.24328   1.24600
  Beta virt. eigenvalues --    1.25353   1.26010   1.27442   1.27448   1.27688
  Beta virt. eigenvalues --    1.28261   1.29408   1.29414   1.30021   1.30066
  Beta virt. eigenvalues --    1.30448   1.31706   1.31899   1.33205   1.33437
  Beta virt. eigenvalues --    1.33634   1.34718   1.34792   1.35922   1.37099
  Beta virt. eigenvalues --    1.37276   1.37884   1.38369   1.38998   1.39480
  Beta virt. eigenvalues --    1.39920   1.40858   1.41897   1.42028   1.44042
  Beta virt. eigenvalues --    1.44105   1.45066   1.45201   1.46325   1.46740
  Beta virt. eigenvalues --    1.47390   1.48262   1.49573   1.50096   1.50310
  Beta virt. eigenvalues --    1.50774   1.52302   1.53166   1.53364   1.55024
  Beta virt. eigenvalues --    1.55157   1.55382   1.56446   1.57183   1.57579
  Beta virt. eigenvalues --    1.58091   1.58670   1.61230   1.61551   1.61634
  Beta virt. eigenvalues --    1.63603   1.63954   1.64775   1.65402   1.67168
  Beta virt. eigenvalues --    1.68642   1.69156   1.69317   1.70737   1.71354
  Beta virt. eigenvalues --    1.71455   1.73588   1.74287   1.75277   1.75776
  Beta virt. eigenvalues --    1.76059   1.76338   1.76887   1.78099   1.78822
  Beta virt. eigenvalues --    1.79707   1.80441   1.81944   1.82043   1.83548
  Beta virt. eigenvalues --    1.83724   1.84320   1.85368   1.85745   1.85906
  Beta virt. eigenvalues --    1.86565   1.87156   1.87747   1.89719   1.90206
  Beta virt. eigenvalues --    1.90592   1.91248   1.91413   1.91530   1.92344
  Beta virt. eigenvalues --    1.92371   1.93402   1.93969   1.95298   1.95449
  Beta virt. eigenvalues --    1.95580   1.96974   1.97454   1.98227   1.98465
  Beta virt. eigenvalues --    1.98734   1.98873   1.98883   1.99432   1.99638
  Beta virt. eigenvalues --    2.00169   2.01638   2.02117   2.02645   2.03836
  Beta virt. eigenvalues --    2.04207   2.04728   2.04892   2.06597   2.07349
  Beta virt. eigenvalues --    2.07541   2.08924   2.09386   2.09767   2.10212
  Beta virt. eigenvalues --    2.10437   2.11869   2.13363   2.13577   2.13891
  Beta virt. eigenvalues --    2.13942   2.14756   2.15171   2.15226   2.15500
  Beta virt. eigenvalues --    2.15716   2.17128   2.17893   2.18011   2.18738
  Beta virt. eigenvalues --    2.19014   2.19824   2.19843   2.20526   2.21386
  Beta virt. eigenvalues --    2.21520   2.21792   2.21853   2.22115   2.22942
  Beta virt. eigenvalues --    2.23854   2.24308   2.25638   2.26042   2.26109
  Beta virt. eigenvalues --    2.26992   2.27452   2.28513   2.28863   2.29212
  Beta virt. eigenvalues --    2.29663   2.30270   2.31415   2.31775   2.32653
  Beta virt. eigenvalues --    2.32910   2.33351   2.33544   2.33661   2.35298
  Beta virt. eigenvalues --    2.36328   2.36412   2.37982   2.38159   2.39507
  Beta virt. eigenvalues --    2.40163   2.41904   2.42513   2.42631   2.44308
  Beta virt. eigenvalues --    2.46079   2.46644   2.46715   2.47246   2.49899
  Beta virt. eigenvalues --    2.50767   2.51779   2.51810   2.52465   2.52809
  Beta virt. eigenvalues --    2.54336   2.55674   2.55866   2.56254   2.56919
  Beta virt. eigenvalues --    2.57527   2.58980   2.59132   2.59481   2.59669
  Beta virt. eigenvalues --    2.61847   2.61987   2.63529   2.63897   2.64106
  Beta virt. eigenvalues --    2.64812   2.66082   2.66156   2.67839   2.68473
  Beta virt. eigenvalues --    2.68847   2.71122   2.71921   2.72242   2.72781
  Beta virt. eigenvalues --    2.72944   2.73665   2.74006   2.74283   2.75105
  Beta virt. eigenvalues --    2.78360   2.78545   2.79691   2.80747   2.81004
  Beta virt. eigenvalues --    2.81190   2.81904   2.82613   2.83400   2.83663
  Beta virt. eigenvalues --    2.83903   2.84804   2.85950   2.87059   2.87117
  Beta virt. eigenvalues --    2.88082   2.88754   2.88763   2.89096   2.89180
  Beta virt. eigenvalues --    2.89882   2.91379   2.92564   2.92826   2.92876
  Beta virt. eigenvalues --    2.94546   2.94555   2.94944   2.95082   2.96354
  Beta virt. eigenvalues --    2.96929   2.97678   2.97711   2.99195   3.00546
  Beta virt. eigenvalues --    3.00556   3.01367   3.02246   3.03023   3.03641
  Beta virt. eigenvalues --    3.04850   3.05093   3.05334   3.05698   3.07049
  Beta virt. eigenvalues --    3.09233   3.10279   3.11029   3.11570   3.12224
  Beta virt. eigenvalues --    3.13543   3.14755   3.15329   3.15486   3.17177
  Beta virt. eigenvalues --    3.17589   3.21043   3.21800   3.23683   3.23721
  Beta virt. eigenvalues --    3.32886   3.33373   3.38006   3.38933   3.40423
  Beta virt. eigenvalues --    3.40973   3.42450   3.42687   3.42849   3.43283
  Beta virt. eigenvalues --    3.45602   3.45650   3.47964   3.48227   3.53410
  Beta virt. eigenvalues --    3.53450   3.55471   3.55821   3.57446   3.57508
  Beta virt. eigenvalues --    3.58228   3.58688   3.60651   3.61508   3.62363
  Beta virt. eigenvalues --    3.62747   3.63213   3.64075   3.64319   3.65337
  Beta virt. eigenvalues --    3.67402   3.68331   3.69161   3.69947   3.70715
  Beta virt. eigenvalues --    3.76091   4.35211   4.39229   4.52360   4.54400
  Beta virt. eigenvalues --    4.58369   4.60919   4.63204   4.64846   4.66017
  Beta virt. eigenvalues --    4.67743   4.71959   4.72757   4.74160   4.76358
  Beta virt. eigenvalues --    4.80802   4.81111   4.85662   4.86164   4.89525
  Beta virt. eigenvalues --    4.89725   4.93211   4.97174   4.99065   5.05920
  Beta virt. eigenvalues --    5.06075   5.11126   5.13666   5.19559   5.19976
  Beta virt. eigenvalues --    5.29669
          Condensed to atoms (all electrons):
          Atomic-Atomic Spin Densities.
 Mulliken charges and spin densities:
               1          2
     1  C   -0.566499   0.030664
     2  C   -0.065381   0.015658
     3  H    0.154873   0.000887
     4  H    0.185927   0.000099
     5  C    0.112431  -0.000493
     6  H    0.197687  -0.000239
     7  C   -0.170601  -0.001187
     8  H    0.189129   0.000787
     9  H    0.174598   0.001901
    10  C    0.006539   0.066649
    11  H    0.185102  -0.002685
    12  C   -0.157377  -0.020430
    13  C   -0.399623   0.004446
    14  H    0.137127  -0.000087
    15  H    0.151705   0.000478
    16  H    0.155331   0.000063
    17  C   -0.347994   0.006485
    18  H    0.152627   0.008228
    19  H    0.168721  -0.001267
    20  H    0.162886   0.006725
    21  C   -1.265604  -0.015505
    22  C    0.019791   0.070321
    23  H    0.182204  -0.003003
    24  H    0.164947   0.018544
    25  H    0.159091  -0.005757
    26  O    0.053244   0.821377
    27  O    0.282571  -0.000965
    28  H    0.239486  -0.003726
    29  N   -0.631760   0.003335
    30  O    0.219890  -0.000911
    31  O    0.146589  -0.000368
    32  C   -0.566325   0.030530
    33  C   -0.065352   0.015635
    34  H    0.154984   0.000886
    35  H    0.185702   0.000098
    36  C    0.112289  -0.000506
    37  H    0.197669  -0.000239
    38  C   -0.170300  -0.001178
    39  H    0.189077   0.000788
    40  H    0.174656   0.001903
    41  C    0.007660   0.066645
    42  H    0.185136  -0.002690
    43  C   -0.157018  -0.020431
    44  C   -0.399725   0.004464
    45  H    0.137109  -0.000086
    46  H    0.151706   0.000478
    47  H    0.155331   0.000061
    48  C   -0.348308   0.006439
    49  H    0.153294   0.008223
    50  H    0.168757  -0.001258
    51  H    0.162781   0.006729
    52  C   -1.265577  -0.015510
    53  C    0.018827   0.070476
    54  H    0.182139  -0.002996
    55  H    0.164997   0.018537
    56  H    0.158899  -0.005739
    57  O    0.052930   0.821362
    58  O    0.281840  -0.000945
    59  H    0.243064  -0.003721
    60  N   -0.627954   0.003316
    61  O    0.218390  -0.000920
    62  O    0.145663  -0.000373
 Sum of Mulliken charges =   0.00000   2.00000
 Mulliken charges and spin densities with hydrogens summed into heavy atoms:
               1          2
     1  C   -0.566499   0.030664
     2  C    0.275418   0.016643
     5  C    0.310118  -0.000732
     7  C    0.193126   0.001501
    10  C    0.191641   0.063964
    12  C   -0.157377  -0.020430
    13  C    0.044540   0.004900
    17  C    0.136240   0.020171
    21  C   -1.026119  -0.019231
    22  C    0.526033   0.080106
    26  O    0.053244   0.821377
    27  O    0.282571  -0.000965
    29  N   -0.631760   0.003335
    30  O    0.219890  -0.000911
    31  O    0.146589  -0.000368
    32  C   -0.566325   0.030530
    33  C    0.275335   0.016618
    36  C    0.309958  -0.000746
    38  C    0.193434   0.001512
    41  C    0.192797   0.063955
    43  C   -0.157018  -0.020431
    44  C    0.044421   0.004917
    48  C    0.136525   0.020132
    52  C   -1.022512  -0.019231
    53  C    0.524862   0.080279
    57  O    0.052930   0.821362
    58  O    0.281840  -0.000945
    60  N   -0.627954   0.003316
    61  O    0.218390  -0.000920
    62  O    0.145663  -0.000373
 Electronic spatial extent (au):  <R**2>=          11779.4148
 Charge=              0.0000 electrons
 Dipole moment (field-independent basis, Debye):
    X=              0.0006    Y=             -0.0031    Z=              1.2792  Tot=              1.2792
 Quadrupole moment (field-independent basis, Debye-Ang):
   XX=           -154.4407   YY=           -201.5021   ZZ=           -177.9170
   XY=              8.3652   XZ=              0.0071   YZ=             -0.0116
 Traceless Quadrupole moment (field-independent basis, Debye-Ang):
   XX=             23.5126   YY=            -23.5488   ZZ=              0.0363
   XY=              8.3652   XZ=              0.0071   YZ=             -0.0116
 Octapole moment (field-independent basis, Debye-Ang**2):
  XXX=              0.0078  YYY=             -0.0276  ZZZ=              7.4551  XYY=              0.0028
  XXY=              0.0006  XXZ=             -5.4718  XZZ=              0.0073  YZZ=             -0.0215
  YYZ=              0.0870  XYZ=             -1.0617
 Hexadecapole moment (field-independent basis, Debye-Ang**3):
 XXXX=         -10709.7930 YYYY=          -3439.7090 ZZZZ=          -1568.1298 XXXY=             44.6360
 XXXZ=             -0.0391 YYYX=             47.2454 YYYZ=             -0.0925 ZZZX=             -0.0096
 ZZZY=              0.0113 XXYY=          -2341.6532 XXZZ=          -2050.7741 YYZZ=           -789.0764
 XXYZ=             -0.0522 YYXZ=             -0.0354 ZZXY=             26.7002
 N-N= 3.512260767341D+03 E-N=-1.050241277301D+04  KE= 1.478757807615D+03
                          Isotropic Fermi Contact Couplings
        Atom                 a.u.       MegaHertz       Gauss      10(-4) cm-1
     1  C(13)             -0.02945     -16.55262      -5.90639      -5.52136
     2  C(13)              0.00055       0.31024       0.11070       0.10349
     3  H(1)               0.00023       0.51283       0.18299       0.17106
     4  H(1)               0.00007       0.15925       0.05682       0.05312
     5  C(13)             -0.00018      -0.10232      -0.03651      -0.03413
     6  H(1)              -0.00003      -0.05593      -0.01996      -0.01866
     7  C(13)             -0.00031      -0.17638      -0.06294      -0.05883
     8  H(1)               0.00036       0.81331       0.29021       0.27129
     9  H(1)               0.00095       2.12463       0.75812       0.70870
    10  C(13)              0.01608       9.03813       3.22503       3.01480
    11  H(1)              -0.00074      -1.65620      -0.59097      -0.55245
    12  C(13)             -0.00227      -1.27762      -0.45589      -0.42617
    13  C(13)              0.00224       1.25739       0.44867       0.41942
    14  H(1)              -0.00004      -0.08749      -0.03122      -0.02918
    15  H(1)               0.00007       0.16136       0.05758       0.05382
    16  H(1)              -0.00003      -0.07100      -0.02534      -0.02368
    17  C(13)              0.00274       1.54190       0.55019       0.51432
    18  H(1)               0.00259       5.79131       2.06648       1.93177
    19  H(1)               0.00052       1.16801       0.41677       0.38961
    20  H(1)               0.00239       5.35207       1.90975       1.78526
    21  C(13)             -0.00308      -1.73157      -0.61787      -0.57759
    22  C(13)              0.06162      34.63804      12.35971      11.55401
    23  H(1)              -0.00173      -3.87393      -1.38231      -1.29220
    24  H(1)               0.00770      17.20672       6.13979       5.73954
    25  H(1)              -0.00125      -2.80001      -0.99911      -0.93398
    26  O(17)              0.10030     -30.40063     -10.84770     -10.14056
    27  O(17)             -0.00266       0.80743       0.28811       0.26933
    28  H(1)              -0.00036      -0.80005      -0.28548      -0.26687
    29  N(14)             -0.00036      -0.05878      -0.02098      -0.01961
    30  O(17)             -0.00033       0.09987       0.03564       0.03331
    31  O(17)             -0.00013       0.03841       0.01371       0.01281
    32  C(13)             -0.02945     -16.55336      -5.90665      -5.52161
    33  C(13)              0.00055       0.31007       0.11064       0.10343
    34  H(1)               0.00023       0.51257       0.18290       0.17098
    35  H(1)               0.00007       0.15948       0.05691       0.05320
    36  C(13)             -0.00018      -0.10299      -0.03675      -0.03435
    37  H(1)              -0.00002      -0.05564      -0.01985      -0.01856
    38  C(13)             -0.00031      -0.17613      -0.06285      -0.05875
    39  H(1)               0.00036       0.81331       0.29021       0.27129
    40  H(1)               0.00095       2.12531       0.75836       0.70893
    41  C(13)              0.01609       9.04357       3.22697       3.01661
    42  H(1)              -0.00074      -1.65682      -0.59119      -0.55265
    43  C(13)             -0.00227      -1.27769      -0.45591      -0.42619
    44  C(13)              0.00224       1.25721       0.44860       0.41936
    45  H(1)              -0.00004      -0.08766      -0.03128      -0.02924
    46  H(1)               0.00007       0.16186       0.05776       0.05399
    47  H(1)              -0.00003      -0.07105      -0.02535      -0.02370
    48  C(13)              0.00274       1.53973       0.54941       0.51360
    49  H(1)               0.00259       5.78645       2.06475       1.93015
    50  H(1)               0.00053       1.17500       0.41927       0.39194
    51  H(1)               0.00240       5.35445       1.91060       1.78605
    52  C(13)             -0.00309      -1.73451      -0.61892      -0.57857
    53  C(13)              0.06162      34.63386      12.35822      11.55261
    54  H(1)              -0.00173      -3.87555      -1.38289      -1.29274
    55  H(1)               0.00770      17.20919       6.14067       5.74037
    56  H(1)              -0.00125      -2.80427      -1.00063      -0.93540
    57  O(17)              0.10030     -30.40008     -10.84751     -10.14038
    58  O(17)             -0.00266       0.80627       0.28770       0.26894
    59  H(1)              -0.00036      -0.80181      -0.28611      -0.26746
    60  N(14)             -0.00036      -0.05865      -0.02093      -0.01956
    61  O(17)             -0.00033       0.09917       0.03539       0.03308
    62  O(17)             -0.00013       0.03837       0.01369       0.01280
 --------------------------------------------------------
       Center         ----  Spin Dipole Couplings  ----
                      3XX-RR        3YY-RR        3ZZ-RR
 --------------------------------------------------------
     1   Atom        0.000950      0.017998     -0.018948
     2   Atom       -0.001386     -0.002195      0.003581
     3   Atom       -0.000705     -0.000054      0.000758
     4   Atom       -0.001543     -0.002204      0.003747
     5   Atom        0.002119     -0.002204      0.000085
     6   Atom        0.001258     -0.001142     -0.000116
     7   Atom        0.004859     -0.000813     -0.004046
     8   Atom        0.000912      0.002542     -0.003454
     9   Atom        0.002935     -0.000857     -0.002078
    10   Atom        0.076032     -0.035438     -0.040594
    11   Atom        0.009534     -0.007727     -0.001808
    12   Atom        0.007756     -0.004897     -0.002859
    13   Atom        0.006685     -0.003271     -0.003413
    14   Atom        0.003260     -0.001494     -0.001765
    15   Atom        0.002303     -0.001444     -0.000859
    16   Atom        0.003564     -0.001466     -0.002098
    17   Atom        0.018325     -0.012241     -0.006084
    18   Atom       -0.001846     -0.010338      0.012185
    19   Atom        0.002766      0.000881     -0.003647
    20   Atom        0.000272     -0.002519      0.002248
    21   Atom       -0.008632      0.001508      0.007123
    22   Atom       -0.053216      0.028176      0.025040
    23   Atom        0.024392     -0.007762     -0.016630
    24   Atom       -0.001185      0.010247     -0.009061
    25   Atom       -0.012378     -0.006736      0.019114
    26   Atom        0.197122     -0.775365      0.578243
    27   Atom        0.001409     -0.000887     -0.000522
    28   Atom       -0.003499     -0.004636      0.008136
    29   Atom       -0.001592      0.000979      0.000612
    30   Atom       -0.002382     -0.002220      0.004602
    31   Atom       -0.002785      0.004018     -0.001233
    32   Atom        0.001047      0.017951     -0.018999
    33   Atom       -0.001377     -0.002181      0.003557
    34   Atom       -0.000702     -0.000045      0.000747
    35   Atom       -0.001537     -0.002195      0.003733
    36   Atom        0.002128     -0.002203      0.000075
    37   Atom        0.001263     -0.001141     -0.000122
    38   Atom        0.004883     -0.000817     -0.004066
    39   Atom        0.000919      0.002540     -0.003459
    40   Atom        0.002939     -0.000861     -0.002078
    41   Atom        0.076096     -0.035481     -0.040615
    42   Atom        0.009523     -0.007732     -0.001791
    43   Atom        0.007768     -0.004903     -0.002865
    44   Atom        0.006681     -0.003268     -0.003414
    45   Atom        0.003262     -0.001496     -0.001766
    46   Atom        0.002304     -0.001444     -0.000860
    47   Atom        0.003561     -0.001462     -0.002099
    48   Atom        0.018321     -0.012237     -0.006083
    49   Atom       -0.001848     -0.010346      0.012194
    50   Atom        0.002754      0.000890     -0.003644
    51   Atom        0.000275     -0.002523      0.002248
    52   Atom       -0.008644      0.001565      0.007079
    53   Atom       -0.053203      0.027908      0.025295
    54   Atom        0.024449     -0.007788     -0.016661
    55   Atom       -0.001171      0.010226     -0.009055
    56   Atom       -0.012370     -0.006754      0.019124
    57   Atom        0.199826     -0.776638      0.576812
    58   Atom        0.001383     -0.000857     -0.000526
    59   Atom       -0.003540     -0.004593      0.008133
    60   Atom       -0.001593      0.000991      0.000602
    61   Atom       -0.002375     -0.002198      0.004572
    62   Atom       -0.002783      0.004013     -0.001231
 --------------------------------------------------------
                        XY            XZ            YZ
 --------------------------------------------------------
     1   Atom        0.000681      0.039255     -0.015553
     2   Atom        0.002138      0.004946      0.004638
     3   Atom        0.001184      0.001993      0.002587
     4   Atom        0.000475      0.002867      0.002048
     5   Atom        0.002644      0.003615      0.001955
     6   Atom        0.001195      0.002150      0.000902
     7   Atom        0.006989      0.005033      0.002787
     8   Atom        0.003771      0.001171      0.001206
     9   Atom        0.002570     -0.000076      0.000154
    10   Atom        0.010243      0.001961     -0.000870
    11   Atom        0.001808     -0.008701      0.000242
    12   Atom        0.000169      0.006809     -0.001177
    13   Atom       -0.001530      0.000261     -0.000006
    14   Atom        0.000293      0.000364     -0.000169
    15   Atom       -0.000562      0.001385     -0.000366
    16   Atom       -0.001750      0.000056      0.000109
    17   Atom       -0.002421      0.012875     -0.002976
    18   Atom       -0.005569      0.010282     -0.006761
    19   Atom       -0.008986      0.004280     -0.002941
    20   Atom       -0.001845      0.003961     -0.002608
    21   Atom       -0.000395      0.002379      0.015793
    22   Atom       -0.031334      0.026658     -0.107231
    23   Atom       -0.007766     -0.006407     -0.010432
    24   Atom        0.011063      0.000574     -0.004293
    25   Atom        0.000629     -0.006375     -0.004996
    26   Atom       -1.205062      1.960644     -1.322790
    27   Atom        0.001906      0.001760      0.007189
    28   Atom       -0.005593     -0.001015      0.009238
    29   Atom        0.002250      0.003435      0.005823
    30   Atom       -0.000003      0.002375      0.004175
    31   Atom        0.002764      0.001596      0.004474
    32   Atom        0.000723     -0.039243      0.015638
    33   Atom        0.002152     -0.004950     -0.004641
    34   Atom        0.001191     -0.001992     -0.002585
    35   Atom        0.000483     -0.002869     -0.002054
    36   Atom        0.002648     -0.003610     -0.001953
    37   Atom        0.001197     -0.002147     -0.000901
    38   Atom        0.006998     -0.005019     -0.002772
    39   Atom        0.003776     -0.001164     -0.001192
    40   Atom        0.002567      0.000084     -0.000150
    41   Atom        0.010132     -0.001831      0.000890
    42   Atom        0.001778      0.008717     -0.000259
    43   Atom        0.000168     -0.006801      0.001181
    44   Atom       -0.001541     -0.000254      0.000005
    45   Atom        0.000289     -0.000358      0.000170
    46   Atom       -0.000564     -0.001383      0.000366
    47   Atom       -0.001756     -0.000055     -0.000109
    48   Atom       -0.002422     -0.012859      0.002973
    49   Atom       -0.005558     -0.010290      0.006719
    50   Atom       -0.008988     -0.004292      0.002948
    51   Atom       -0.001843     -0.003964      0.002603
    52   Atom       -0.000358     -0.002414     -0.015797
    53   Atom       -0.031306     -0.026704      0.107240
    54   Atom       -0.007775      0.006380      0.010439
    55   Atom        0.011071     -0.000560      0.004323
    56   Atom        0.000620      0.006359      0.004956
    57   Atom       -1.204970     -1.961495      1.321219
    58   Atom        0.001888     -0.001746     -0.007171
    59   Atom       -0.005562      0.001001     -0.009271
    60   Atom        0.002237     -0.003418     -0.005803
    61   Atom       -0.000006     -0.002358     -0.004169
    62   Atom        0.002753     -0.001589     -0.004459
 --------------------------------------------------------


 ---------------------------------------------------------------------------------
              Anisotropic Spin Dipole Couplings in Principal Axis System
 ---------------------------------------------------------------------------------

       Atom             a.u.   MegaHertz   Gauss  10(-4) cm-1        Axes

              Baa    -0.0518    -6.956    -2.482    -2.320 -0.5884  0.1812  0.7880
     1 C(13)  Bbb     0.0154     2.070     0.739     0.690  0.4838  0.8598  0.1635
              Bcc     0.0364     4.886     1.743     1.630  0.6479 -0.4774  0.5936
 
              Baa    -0.0050    -0.675    -0.241    -0.225  0.4331  0.6661 -0.6073
     2 C(13)  Bbb    -0.0039    -0.525    -0.187    -0.175  0.7744 -0.6198 -0.1275
              Bcc     0.0089     1.200     0.428     0.400  0.4613  0.4150  0.7842
 
              Baa    -0.0025    -1.314    -0.469    -0.438 -0.4368 -0.5499  0.7119
     3 H(1)   Bbb    -0.0016    -0.858    -0.306    -0.286  0.7883 -0.6152  0.0085
              Bcc     0.0041     2.171     0.775     0.724  0.4333  0.5650  0.7022
 
              Baa    -0.0032    -1.681    -0.600    -0.561  0.5990  0.6648 -0.4463
     4 H(1)   Bbb    -0.0024    -1.282    -0.458    -0.428  0.7066 -0.7011 -0.0959
              Bcc     0.0056     2.963     1.057     0.988  0.3767  0.2579  0.8897
 
              Baa    -0.0035    -0.470    -0.168    -0.157 -0.3170  0.9297 -0.1874
     5 C(13)  Bbb    -0.0027    -0.356    -0.127    -0.119 -0.5899 -0.0385  0.8066
              Bcc     0.0062     0.825     0.295     0.275  0.7427  0.3662  0.5606
 
              Baa    -0.0017    -0.905    -0.323    -0.302 -0.4402 -0.3777  0.8146
     6 H(1)   Bbb    -0.0016    -0.872    -0.311    -0.291 -0.4703  0.8698  0.1492
              Bcc     0.0033     1.776     0.634     0.593  0.7649  0.3175  0.5605
 
              Baa    -0.0064    -0.858    -0.306    -0.286 -0.5120  0.2277  0.8283
     7 C(13)  Bbb    -0.0053    -0.707    -0.252    -0.236 -0.3496  0.8256 -0.4430
              Bcc     0.0117     1.565     0.558     0.522  0.7846  0.5164  0.3431
 
              Baa    -0.0038    -2.011    -0.717    -0.671 -0.1820 -0.0786  0.9802
     8 H(1)   Bbb    -0.0021    -1.130    -0.403    -0.377  0.7625 -0.6406  0.0902
              Bcc     0.0059     3.140     1.121     1.047  0.6208  0.7638  0.1765
 
              Baa    -0.0023    -1.223    -0.436    -0.408 -0.3516  0.6967 -0.6253
     9 H(1)   Bbb    -0.0019    -1.035    -0.369    -0.345 -0.2820  0.5580  0.7804
              Bcc     0.0042     2.258     0.806     0.753  0.8926  0.4508  0.0003
 
              Baa    -0.0409    -5.484    -1.957    -1.829 -0.0360  0.2239  0.9740
    10 C(13)  Bbb    -0.0361    -4.848    -1.730    -1.617 -0.0847  0.9704 -0.2262
              Bcc     0.0770    10.332     3.687     3.446  0.9958  0.0906  0.0159
 
              Baa    -0.0084    -4.497    -1.605    -1.500 -0.2833  0.8697 -0.4042
    11 H(1)   Bbb    -0.0059    -3.159    -1.127    -1.054  0.3838  0.4891  0.7833
              Bcc     0.0143     7.655     2.732     2.554  0.8789  0.0668 -0.4724
 
              Baa    -0.0068    -0.919    -0.328    -0.306 -0.3699  0.5038  0.7806
    12 C(13)  Bbb    -0.0042    -0.570    -0.203    -0.190  0.2396  0.8635 -0.4438
              Bcc     0.0111     1.488     0.531     0.496  0.8977 -0.0229  0.4401
 
              Baa    -0.0035    -0.471    -0.168    -0.157  0.1482  0.9308 -0.3342
    13 C(13)  Bbb    -0.0034    -0.457    -0.163    -0.153  0.0263  0.3341  0.9422
              Bcc     0.0069     0.929     0.331     0.310  0.9886 -0.1484  0.0250
 
              Baa    -0.0019    -1.007    -0.359    -0.336 -0.0884  0.4490  0.8892
    14 H(1)   Bbb    -0.0014    -0.755    -0.269    -0.252 -0.0208  0.8916 -0.4523
              Bcc     0.0033     1.762     0.629     0.588  0.9959  0.0585  0.0695
 
              Baa    -0.0016    -0.868    -0.310    -0.289 -0.0593  0.8551  0.5151
    15 H(1)   Bbb    -0.0013    -0.692    -0.247    -0.231 -0.3781 -0.4968  0.7812
              Bcc     0.0029     1.559     0.556     0.520  0.9239 -0.1485  0.3528
 
              Baa    -0.0022    -1.165    -0.416    -0.389 -0.1763 -0.5528  0.8144
    16 H(1)   Bbb    -0.0019    -1.029    -0.367    -0.343  0.2419  0.7777  0.5802
              Bcc     0.0041     2.195     0.783     0.732  0.9541 -0.2993  0.0034
 
              Baa    -0.0139    -1.868    -0.667    -0.623 -0.1757  0.7892  0.5884
    17 C(13)  Bbb    -0.0103    -1.377    -0.491    -0.459 -0.3686 -0.6070  0.7041
              Bcc     0.0242     3.245     1.158     1.082  0.9129 -0.0932  0.3975
 
              Baa    -0.0132    -7.067    -2.522    -2.357  0.3627  0.9266  0.0997
    18 H(1)   Bbb    -0.0068    -3.629    -1.295    -1.211  0.8077 -0.2591 -0.5296
              Bcc     0.0200    10.697     3.817     3.568  0.4649 -0.2726  0.8423
 
              Baa    -0.0074    -3.954    -1.411    -1.319  0.6989  0.6579 -0.2807
    19 H(1)   Bbb    -0.0051    -2.717    -0.969    -0.906 -0.0233  0.4132  0.9104
              Bcc     0.0125     6.671     2.380     2.225  0.7149 -0.6297  0.3041
 
              Baa    -0.0037    -1.961    -0.700    -0.654  0.0725  0.9298  0.3609
    20 H(1)   Bbb    -0.0028    -1.494    -0.533    -0.498  0.8143  0.1537 -0.5597
              Bcc     0.0065     3.455     1.233     1.152  0.5759 -0.3345  0.7460
 
              Baa    -0.0126    -1.689    -0.603    -0.563  0.4265  0.6801 -0.5963
    21 C(13)  Bbb    -0.0079    -1.054    -0.376    -0.352  0.9029 -0.3595  0.2357
              Bcc     0.0204     2.743     0.979     0.915  0.0541  0.6389  0.7673
 
              Baa    -0.0811   -10.881    -3.883    -3.629  0.1483  0.7140  0.6842
    22 C(13)  Bbb    -0.0614    -8.235    -2.939    -2.747  0.9674  0.0388 -0.2503
              Bcc     0.1425    19.116     6.821     6.376 -0.2053  0.6990 -0.6850
 
              Baa    -0.0254   -13.556    -4.837    -4.522  0.1911  0.5605  0.8058
    23 H(1)   Bbb    -0.0012    -0.615    -0.219    -0.205  0.0985  0.8058 -0.5839
              Bcc     0.0266    14.171     5.056     4.727  0.9766 -0.1910 -0.0987
 
              Baa    -0.0115    -6.147    -2.193    -2.050 -0.4644  0.3926  0.7939
    24 H(1)   Bbb    -0.0059    -3.146    -1.123    -1.049  0.7282 -0.3409  0.5946
              Bcc     0.0174     9.293     3.316     3.100  0.5041  0.8542 -0.1276
 
              Baa    -0.0136    -7.277    -2.597    -2.427  0.9785  0.0548  0.1988
    25 H(1)   Bbb    -0.0076    -4.065    -1.451    -1.356 -0.0880  0.9827  0.1627
              Bcc     0.0213    11.342     4.047     3.783 -0.1865 -0.1767  0.9664
 
              Baa    -1.5886   114.949    41.017    38.343  0.5733  0.8191 -0.0187
    26 O(17)  Bbb    -1.5807   114.378    40.813    38.152 -0.5445  0.3979  0.7383
              Bcc     3.1693  -229.327   -81.830   -76.495  0.6122 -0.4131  0.6742
 
              Baa    -0.0079     0.571     0.204     0.191 -0.0155  0.7179 -0.6960
    27 O(17)  Bbb     0.0003    -0.023    -0.008    -0.008  0.9218 -0.2595 -0.2881
              Bcc     0.0076    -0.548    -0.196    -0.183  0.3874  0.6460  0.6577
 
              Baa    -0.0120    -6.398    -2.283    -2.134  0.4875  0.8026 -0.3438
    28 H(1)   Bbb    -0.0017    -0.927    -0.331    -0.309  0.8478 -0.3410  0.4062
              Bcc     0.0137     7.324     2.613     2.443 -0.2088  0.4895  0.8466
 
              Baa    -0.0054    -0.207    -0.074    -0.069 -0.3450 -0.5653  0.7492
    29 N(14)  Bbb    -0.0029    -0.112    -0.040    -0.037  0.8588 -0.5122  0.0091
              Bcc     0.0083     0.319     0.114     0.106  0.3786  0.6466  0.6623
 
              Baa    -0.0047     0.343     0.122     0.114  0.4625  0.7596 -0.4573
    30 O(17)  Bbb    -0.0023     0.169     0.060     0.056  0.8581 -0.5133  0.0151
              Bcc     0.0071    -0.512    -0.183    -0.171  0.2232  0.3994  0.8892
 
              Baa    -0.0038     0.275     0.098     0.092 -0.3184 -0.3836  0.8669
    31 O(17)  Bbb    -0.0038     0.272     0.097     0.091  0.9010 -0.4068  0.1509
              Bcc     0.0076    -0.547    -0.195    -0.183  0.2947  0.8291  0.4751
 
              Baa    -0.0519    -6.959    -2.483    -2.321  0.5874 -0.1827  0.7884
    32 C(13)  Bbb     0.0154     2.069     0.738     0.690  0.4843  0.8598 -0.1615
              Bcc     0.0364     4.889     1.745     1.631  0.6484 -0.4767 -0.5935
 
              Baa    -0.0050    -0.675    -0.241    -0.225  0.4336  0.6643  0.6089
    33 C(13)  Bbb    -0.0039    -0.525    -0.187    -0.175  0.7735 -0.6210  0.1267
              Bcc     0.0089     1.200     0.428     0.400 -0.4623 -0.4161  0.7831
 
              Baa    -0.0025    -1.312    -0.468    -0.438  0.4376  0.5476  0.7132
    34 H(1)   Bbb    -0.0016    -0.858    -0.306    -0.286  0.7875 -0.6162 -0.0100
              Bcc     0.0041     2.171     0.775     0.724 -0.4340 -0.5661  0.7009
 
              Baa    -0.0031    -1.679    -0.599    -0.560  0.5999  0.6628  0.4481
    35 H(1)   Bbb    -0.0024    -1.283    -0.458    -0.428  0.7054 -0.7024  0.0947
              Bcc     0.0056     2.961     1.057     0.988 -0.3775 -0.2593  0.8890
 
              Baa    -0.0035    -0.470    -0.168    -0.157 -0.3169  0.9297  0.1879
    36 C(13)  Bbb    -0.0027    -0.356    -0.127    -0.119  0.5890  0.0376  0.8073
              Bcc     0.0062     0.825     0.295     0.275  0.7434  0.3664 -0.5595
 
              Baa    -0.0017    -0.905    -0.323    -0.302  0.4422  0.3714  0.8164
    37 H(1)   Bbb    -0.0016    -0.872    -0.311    -0.291 -0.4671  0.8724 -0.1439
              Bcc     0.0033     1.776     0.634     0.592  0.7656  0.3177 -0.5593
 
              Baa    -0.0064    -0.858    -0.306    -0.286  0.5112 -0.2298  0.8282
    38 C(13)  Bbb    -0.0053    -0.707    -0.252    -0.236 -0.3490  0.8251  0.4443
              Bcc     0.0117     1.565     0.559     0.522  0.7854  0.5162 -0.3415
 
              Baa    -0.0038    -2.011    -0.717    -0.671  0.1821  0.0763  0.9803
    39 H(1)   Bbb    -0.0021    -1.130    -0.403    -0.377  0.7620 -0.6411 -0.0916
              Bcc     0.0059     3.141     1.121     1.048  0.6215  0.7636 -0.1749
 
              Baa    -0.0023    -1.223    -0.436    -0.408 -0.3519  0.6966  0.6252
    40 H(1)   Bbb    -0.0019    -1.036    -0.369    -0.345  0.2804 -0.5588  0.7805
              Bcc     0.0042     2.259     0.806     0.753  0.8930  0.4500  0.0013
 
              Baa    -0.0409    -5.487    -1.958    -1.830  0.0348 -0.2254  0.9736
    41 C(13)  Bbb    -0.0361    -4.851    -1.731    -1.618 -0.0839  0.9701  0.2276
              Bcc     0.0770    10.337     3.689     3.448  0.9959  0.0896 -0.0148
 
              Baa    -0.0084    -4.498    -1.605    -1.501 -0.2829  0.8693  0.4053
    42 H(1)   Bbb    -0.0059    -3.159    -1.127    -1.054 -0.3851 -0.4899  0.7821
              Bcc     0.0144     7.657     2.732     2.554  0.8785  0.0652  0.4733
 
              Baa    -0.0068    -0.919    -0.328    -0.306  0.3688 -0.5056  0.7800
    43 C(13)  Bbb    -0.0042    -0.570    -0.203    -0.190  0.2402  0.8625  0.4455
              Bcc     0.0111     1.489     0.531     0.497  0.8980 -0.0230 -0.4395
 
              Baa    -0.0035    -0.471    -0.168    -0.157  0.1489  0.9289  0.3391
    44 C(13)  Bbb    -0.0034    -0.457    -0.163    -0.153 -0.0280 -0.3388  0.9404
              Bcc     0.0069     0.929     0.331     0.310  0.9885 -0.1495 -0.0244
 
              Baa    -0.0019    -1.007    -0.359    -0.336  0.0871 -0.4508  0.8883
    45 H(1)   Bbb    -0.0014    -0.755    -0.270    -0.252 -0.0202  0.8907  0.4541
              Bcc     0.0033     1.762     0.629     0.588  0.9960  0.0575 -0.0685
 
              Baa    -0.0016    -0.867    -0.310    -0.289 -0.0580  0.8560 -0.5136
    46 H(1)   Bbb    -0.0013    -0.692    -0.247    -0.231  0.3780  0.4950  0.7824
              Bcc     0.0029     1.559     0.556     0.520  0.9240 -0.1488 -0.3522
 
              Baa    -0.0022    -1.166    -0.416    -0.389  0.1761  0.5509  0.8158
    47 H(1)   Bbb    -0.0019    -1.029    -0.367    -0.343  0.2433  0.7787 -0.5784
              Bcc     0.0041     2.195     0.783     0.732  0.9538 -0.3003 -0.0031
 
              Baa    -0.0139    -1.867    -0.666    -0.623 -0.1751  0.7900 -0.5876
    48 C(13)  Bbb    -0.0103    -1.376    -0.491    -0.459  0.3686  0.6060  0.7049
              Bcc     0.0242     3.243     1.157     1.082  0.9129 -0.0932 -0.3973
 
              Baa    -0.0132    -7.063    -2.520    -2.356  0.3640  0.9263 -0.0974
    49 H(1)   Bbb    -0.0068    -3.629    -1.295    -1.210  0.8070 -0.2614  0.5296
              Bcc     0.0200    10.691     3.815     3.566 -0.4651  0.2714  0.8426
 
              Baa    -0.0074    -3.957    -1.412    -1.320  0.6994  0.6565  0.2826
    50 H(1)   Bbb    -0.0051    -2.718    -0.970    -0.907  0.0220 -0.4151  0.9095
              Bcc     0.0125     6.675     2.382     2.226  0.7144 -0.6299 -0.3048
 
              Baa    -0.0037    -1.961    -0.700    -0.654  0.0725  0.9300 -0.3602
    51 H(1)   Bbb    -0.0028    -1.494    -0.533    -0.498  0.8141  0.1535  0.5601
              Bcc     0.0065     3.455     1.233     1.152 -0.5762  0.3339  0.7460
 
              Baa    -0.0126    -1.688    -0.602    -0.563  0.4282  0.6781  0.5974
    52 C(13)  Bbb    -0.0079    -1.056    -0.377    -0.352  0.9020 -0.3614 -0.2363
              Bcc     0.0204     2.744     0.979     0.915 -0.0557 -0.6400  0.7663
 
              Baa    -0.0811   -10.882    -3.883    -3.630  0.1481  0.7149 -0.6834
    53 C(13)  Bbb    -0.0614    -8.234    -2.938    -2.747  0.9674  0.0388  0.2502
              Bcc     0.1425    19.117     6.821     6.377 -0.2053  0.6982  0.6858
 
              Baa    -0.0254   -13.569    -4.842    -4.526 -0.1905 -0.5607  0.8058
    54 H(1)   Bbb    -0.0012    -0.628    -0.224    -0.210  0.0991  0.8057  0.5840
              Bcc     0.0266    14.198     5.066     4.736  0.9767 -0.1910  0.0979
 
              Baa    -0.0115    -6.151    -2.195    -2.052  0.4638 -0.3938  0.7936
    55 H(1)   Bbb    -0.0059    -3.144    -1.122    -1.049  0.7282 -0.3407 -0.5947
              Bcc     0.0174     9.294     3.316     3.100  0.5045  0.8537  0.1287
 
              Baa    -0.0136    -7.269    -2.594    -2.425  0.9786  0.0547 -0.1983
    56 H(1)   Bbb    -0.0076    -4.067    -1.451    -1.357 -0.0877  0.9830 -0.1613
              Bcc     0.0212    11.336     4.045     3.781  0.1861  0.1752  0.9668
 
              Baa    -1.5885   114.946    41.015    38.342  0.5763  0.8169  0.0236
    57 O(17)  Bbb    -1.5807   114.376    40.812    38.152  0.5408 -0.4028  0.7384
              Bcc     3.1692  -229.322   -81.828   -76.494 -0.6127  0.4128  0.6740
 
              Baa    -0.0079     0.569     0.203     0.190 -0.0148  0.7170  0.6969
    58 O(17)  Bbb     0.0003    -0.023    -0.008    -0.008  0.9230 -0.2582  0.2853
              Bcc     0.0076    -0.546    -0.195    -0.182 -0.3845 -0.6475  0.6580
 
              Baa    -0.0120    -6.388    -2.279    -2.131  0.4878  0.8017  0.3454
    59 H(1)   Bbb    -0.0018    -0.949    -0.339    -0.316  0.8481 -0.3415 -0.4051
              Bcc     0.0138     7.336     2.618     2.447  0.2068 -0.4906  0.8465
 
              Baa    -0.0053    -0.206    -0.074    -0.069  0.3465  0.5641  0.7495
    60 N(14)  Bbb    -0.0029    -0.111    -0.040    -0.037  0.8587 -0.5124 -0.0112
              Bcc     0.0082     0.317     0.113     0.106 -0.3777 -0.6475  0.6619
 
              Baa    -0.0047     0.341     0.122     0.114  0.4630  0.7589  0.4580
    61 O(17)  Bbb    -0.0023     0.168     0.060     0.056  0.8581 -0.5133 -0.0169
              Bcc     0.0070    -0.510    -0.182    -0.170 -0.2223 -0.4008  0.8888
 
              Baa    -0.0038     0.274     0.098     0.091  0.3939  0.3474  0.8510
    62 O(17)  Bbb    -0.0038     0.272     0.097     0.091  0.8708 -0.4374 -0.2245
              Bcc     0.0075    -0.546    -0.195    -0.182  0.2942  0.8294 -0.4748
 

 ---------------------------------------------------------------------------------

 Calling FoFJK, ICntrl=      2127 FMM=T ISym2X=0 I1Cent= 0 IOpClX= 1 NMat=1 NMatS=1 NMatT=0.
 ***** Axes restored to original set *****
 -------------------------------------------------------------------
 Center     Atomic                   Forces (Hartrees/Bohr)
 Number     Number              X              Y              Z
 -------------------------------------------------------------------
      1        6          -0.000022933   -0.000253041    0.000177153
      2        6           0.000027260    0.000025106   -0.000583352
      3        1           0.000048714    0.000474446    0.000345776
      4        1          -0.000059117   -0.000282392    0.000470713
      5        6          -0.000191137   -0.000130635   -0.000288338
      6        1           0.000397115    0.000122472    0.000291615
      7        6          -0.000311499   -0.000536685    0.000344565
      8        1          -0.000159889    0.000449122   -0.000036157
      9        1           0.000494049    0.000205506   -0.000222693
     10        6          -0.000291095   -0.000017072    0.000295430
     11        1           0.000243850   -0.000145103   -0.000368327
     12        6          -0.000206112    0.000339704   -0.000132926
     13        6          -0.000892312    0.000194030    0.000178531
     14        1           0.000442815    0.000356772   -0.000236206
     15        1           0.000413724   -0.000229843    0.000516876
     16        1           0.000125305   -0.000533931   -0.000443881
     17        6           0.000209453    0.000587513   -0.000311722
     18        1          -0.000282743    0.000031710    0.000137624
     19        1          -0.000004407   -0.000612760   -0.000372647
     20        1           0.000314781   -0.000266855    0.000620965
     21        6          -0.000008062    0.000157345   -0.000079286
     22        6           0.000239970   -0.000250866    0.000781447
     23        1          -0.000527925    0.000080853   -0.000153716
     24        1           0.000174529    0.000479124   -0.000248467
     25        1           0.000042530   -0.000181594   -0.000626687
     26        8           0.000026890    0.000254111   -0.000166538
     27        8          -0.000215248   -0.000366515    0.000020526
     28        1           0.000029920    0.000142241    0.000044504
     29        7           0.000179026   -0.000085455    0.000110566
     30        8           0.000161263    0.000091041   -0.000033868
     31        8          -0.000054198    0.000155454   -0.000045076
     32        6           0.000022045    0.000268711    0.000193634
     33        6          -0.000022514   -0.000037082   -0.000587827
     34        1          -0.000049234   -0.000477744    0.000344156
     35        1           0.000057135    0.000281919    0.000471152
     36        6           0.000185958    0.000132361   -0.000290726
     37        1          -0.000396907   -0.000122528    0.000291547
     38        6           0.000318283    0.000530827    0.000348531
     39        1           0.000158955   -0.000449972   -0.000035791
     40        1          -0.000492592   -0.000205968   -0.000221882
     41        6           0.000288144    0.000018501    0.000295338
     42        1          -0.000241722    0.000146451   -0.000368132
     43        6           0.000214733   -0.000343638   -0.000131658
     44        6           0.000890131   -0.000194611    0.000180044
     45        1          -0.000442675   -0.000352936   -0.000236874
     46        1          -0.000414053    0.000229429    0.000516615
     47        1          -0.000124594    0.000535027   -0.000442966
     48        6          -0.000209713   -0.000582901   -0.000309501
     49        1           0.000302011   -0.000035052    0.000135699
     50        1           0.000008309    0.000612059   -0.000372672
     51        1          -0.000315003    0.000266581    0.000619160
     52        6           0.000003712   -0.000139451   -0.000118741
     53        6          -0.000239837    0.000249670    0.000764443
     54        1           0.000533492   -0.000078096   -0.000161591
     55        1          -0.000172858   -0.000477297   -0.000253009
     56        1          -0.000042305    0.000181538   -0.000625596
     57        8          -0.000038703   -0.000242371   -0.000162063
     58        8           0.000198766    0.000358540    0.000074152
     59        1          -0.000041471   -0.000136579    0.000044873
     60        7          -0.000162863    0.000084067    0.000094763
     61        8          -0.000170414   -0.000129370   -0.000005938
     62        8           0.000051268   -0.000143887   -0.000035545
 -------------------------------------------------------------------
 Cartesian Forces:  Max     0.000892312 RMS     0.000315078

 GradGradGradGradGradGradGradGradGradGradGradGradGradGradGradGradGradGrad
 Berny optimization.
 FormGI is forming the generalized inverse of G from B-inverse, IUseBI=4.
 Internal  Forces:  Max     0.000742861 RMS     0.000192643
 Search for a local minimum.
 Step number   1 out of a maximum of  372
 All quantities printed in internal units (Hartrees-Bohrs-Radians)
 Mixed Optimization -- En-DIIS/RFO-DIIS
 Second derivative matrix not updated -- first step.
 ITU=  0
     Eigenvalues ---    0.00230   0.00230   0.00230   0.00261   0.00261
     Eigenvalues ---    0.00279   0.00279   0.00336   0.00336   0.00431
     Eigenvalues ---    0.00431   0.00887   0.00887   0.01014   0.01014
     Eigenvalues ---    0.01512   0.01512   0.01558   0.01559   0.02184
     Eigenvalues ---    0.02184   0.02606   0.02765   0.02765   0.02804
     Eigenvalues ---    0.02804   0.02888   0.02888   0.03114   0.03115
     Eigenvalues ---    0.03185   0.03185   0.03505   0.03506   0.03590
     Eigenvalues ---    0.03590   0.04097   0.04097   0.04436   0.04436
     Eigenvalues ---    0.04645   0.04645   0.04778   0.04778   0.05189
     Eigenvalues ---    0.05189   0.05254   0.05255   0.05291   0.05291
     Eigenvalues ---    0.05595   0.05595   0.05620   0.05621   0.05630
     Eigenvalues ---    0.05630   0.05658   0.05658   0.05823   0.05823
     Eigenvalues ---    0.05825   0.05825   0.06476   0.06476   0.06741
     Eigenvalues ---    0.06741   0.06885   0.06885   0.07293   0.07293
     Eigenvalues ---    0.07505   0.07506   0.08267   0.08268   0.08692
     Eigenvalues ---    0.08692   0.09021   0.09021   0.09507   0.09507
     Eigenvalues ---    0.10369   0.10369   0.11972   0.11972   0.12312
     Eigenvalues ---    0.12313   0.15687   0.15687   0.16000   0.16000
     Eigenvalues ---    0.16000   0.16000   0.16000   0.16000   0.16000
     Eigenvalues ---    0.16000   0.16000   0.16000   0.16000   0.16000
     Eigenvalues ---    0.16000   0.16000   0.16000   0.16000   0.16000
     Eigenvalues ---    0.16000   0.16000   0.16000   0.17709   0.17709
     Eigenvalues ---    0.20919   0.20919   0.21810   0.21810   0.23723
     Eigenvalues ---    0.23724   0.24671   0.24672   0.25000   0.25000
     Eigenvalues ---    0.25000   0.25000   0.25000   0.25000   0.25879
     Eigenvalues ---    0.25880   0.27037   0.27041   0.27043   0.27043
     Eigenvalues ---    0.27676   0.27677   0.28981   0.28982   0.29192
     Eigenvalues ---    0.29192   0.29859   0.29859   0.33974   0.33975
     Eigenvalues ---    0.34065   0.34065   0.34070   0.34070   0.34169
     Eigenvalues ---    0.34169   0.34172   0.34172   0.34184   0.34184
     Eigenvalues ---    0.34192   0.34192   0.34236   0.34236   0.34283
     Eigenvalues ---    0.34283   0.34325   0.34325   0.34420   0.34421
     Eigenvalues ---    0.34521   0.34521   0.34536   0.34536   0.34676
     Eigenvalues ---    0.34677   0.34691   0.34691   0.35199   0.35199
     Eigenvalues ---    0.38082   0.38083   0.49087   0.49095   0.51254
     Eigenvalues ---    0.51256   0.98740   0.98743   1.03745   1.03749
 RFO step:  Lambda=-4.84397005D-04 EMin= 2.30000000D-03
 Linear search not attempted -- first point.
 Iteration  1 RMS(Cart)=  0.18527929 RMS(Int)=  0.01019402
 Iteration  2 RMS(Cart)=  0.19276970 RMS(Int)=  0.00501084
 Iteration  3 RMS(Cart)=  0.01360190 RMS(Int)=  0.00001388
 Iteration  4 RMS(Cart)=  0.00006558 RMS(Int)=  0.00000051
 Iteration  5 RMS(Cart)=  0.00000000 RMS(Int)=  0.00000051
 Variable       Old X    -DE/DX   Delta X   Delta X   Delta X     New X
                                 (Linear)    (Quad)   (Total)
    R1        2.92365  -0.00009   0.00000  -0.00022  -0.00022   2.92343
    R2        2.97312  -0.00015   0.00000  -0.00064  -0.00064   2.97248
    R3        2.94285  -0.00029   0.00000  -0.00105  -0.00105   2.94180
    R4        2.58621   0.00023   0.00000   0.00044   0.00044   2.58665
    R5        2.07007  -0.00057   0.00000  -0.00166  -0.00166   2.06841
    R6        2.06854  -0.00054   0.00000  -0.00158  -0.00158   2.06696
    R7        2.88840  -0.00024   0.00000  -0.00086  -0.00086   2.88754
    R8        2.92432  -0.00030   0.00000  -0.00119  -0.00119   2.92313
    R9        2.07041  -0.00050   0.00000  -0.00148  -0.00148   2.06893
   R10        2.92400   0.00006   0.00000   0.00013   0.00013   2.92413
   R11        2.94781  -0.00018   0.00000  -0.00036  -0.00036   2.94745
   R12        2.07021  -0.00047   0.00000  -0.00137  -0.00137   2.06884
   R13        2.06179  -0.00056   0.00000  -0.00163  -0.00163   2.06016
   R14        2.92709  -0.00010   0.00000  -0.00064  -0.00064   2.92645
   R15        2.06934  -0.00044   0.00000  -0.00129  -0.00129   2.06805
   R16        2.94717  -0.00011   0.00000  -0.00022  -0.00022   2.94694
   R17        2.89605  -0.00014   0.00000  -0.00048  -0.00048   2.89557
   R18        2.88245  -0.00012   0.00000  -0.00039  -0.00039   2.88206
   R19        2.06785  -0.00060   0.00000  -0.00175  -0.00175   2.06611
   R20        2.07220  -0.00069   0.00000  -0.00202  -0.00202   2.07018
   R21        2.07213  -0.00069   0.00000  -0.00204  -0.00204   2.07009
   R22        2.06626  -0.00031   0.00000  -0.00089  -0.00089   2.06537
   R23        2.07045  -0.00071   0.00000  -0.00208  -0.00208   2.06838
   R24        2.07373  -0.00074   0.00000  -0.00218  -0.00218   2.07155
   R25        2.74245   0.00022   0.00000   0.00058   0.00058   2.74303
   R26        2.05353  -0.00032   0.00000  -0.00091  -0.00091   2.05261
   R27        2.06203  -0.00052   0.00000  -0.00150  -0.00150   2.06053
   R28        2.06435  -0.00052   0.00000  -0.00150  -0.00150   2.06284
   R29        2.06459  -0.00062   0.00000  -0.00179  -0.00179   2.06280
   R30        2.60789   0.00015   0.00000   0.00030   0.00030   2.60819
   R31        3.80811  -0.00040   0.00000  -0.01521  -0.01521   3.79290
   R32        2.29148   0.00013   0.00000   0.00013   0.00013   2.29161
   R33        2.27175  -0.00017   0.00000  -0.00016  -0.00016   2.27159
   R34        2.92364  -0.00008   0.00000  -0.00016  -0.00016   2.92349
   R35        2.97318  -0.00016   0.00000  -0.00075  -0.00074   2.97244
   R36        2.94292  -0.00031   0.00000  -0.00114  -0.00114   2.94178
   R37        2.58618   0.00022   0.00000   0.00043   0.00043   2.58661
   R38        2.07008  -0.00057   0.00000  -0.00167  -0.00167   2.06841
   R39        2.06855  -0.00054   0.00000  -0.00159  -0.00159   2.06696
   R40        2.88837  -0.00022   0.00000  -0.00080  -0.00080   2.88757
   R41        2.92438  -0.00028   0.00000  -0.00119  -0.00119   2.92319
   R42        2.07041  -0.00050   0.00000  -0.00148  -0.00148   2.06893
   R43        2.92395   0.00006   0.00000   0.00016   0.00016   2.92412
   R44        2.94782  -0.00018   0.00000  -0.00036  -0.00036   2.94746
   R45        2.07021  -0.00047   0.00000  -0.00137  -0.00137   2.06885
   R46        2.06179  -0.00056   0.00000  -0.00162  -0.00162   2.06017
   R47        2.92707  -0.00012   0.00000  -0.00063  -0.00063   2.92644
   R48        2.06933  -0.00044   0.00000  -0.00129  -0.00129   2.06804
   R49        2.94715  -0.00010   0.00000  -0.00017  -0.00017   2.94699
   R50        2.89605  -0.00014   0.00000  -0.00049  -0.00049   2.89556
   R51        2.88246  -0.00013   0.00000  -0.00043  -0.00043   2.88204
   R52        2.06785  -0.00060   0.00000  -0.00174  -0.00174   2.06611
   R53        2.07220  -0.00069   0.00000  -0.00202  -0.00202   2.07018
   R54        2.07213  -0.00069   0.00000  -0.00204  -0.00204   2.07009
   R55        2.06627  -0.00033   0.00000  -0.00095  -0.00095   2.06532
   R56        2.07046  -0.00071   0.00000  -0.00208  -0.00208   2.06838
   R57        2.07373  -0.00074   0.00000  -0.00218  -0.00218   2.07155
   R58        2.74247   0.00021   0.00000   0.00055   0.00055   2.74302
   R59        2.05353  -0.00031   0.00000  -0.00087  -0.00087   2.05266
   R60        2.06205  -0.00052   0.00000  -0.00151  -0.00151   2.06053
   R61        2.06434  -0.00052   0.00000  -0.00150  -0.00150   2.06284
   R62        2.06459  -0.00062   0.00000  -0.00179  -0.00179   2.06280
   R63        2.60798   0.00012   0.00000   0.00025   0.00025   2.60823
   R64        2.29146   0.00013   0.00000   0.00013   0.00013   2.29160
   R65        2.27174  -0.00016   0.00000  -0.00015  -0.00015   2.27159
    A1        1.93351   0.00000   0.00000   0.00010   0.00010   1.93361
    A2        1.89968   0.00005   0.00000   0.00084   0.00084   1.90052
    A3        1.93517  -0.00004   0.00000  -0.00085  -0.00086   1.93431
    A4        1.97136  -0.00002   0.00000   0.00024   0.00024   1.97160
    A5        1.92390  -0.00006   0.00000  -0.00127  -0.00127   1.92262
    A6        1.79613   0.00009   0.00000   0.00099   0.00099   1.79713
    A7        1.86342   0.00006   0.00000   0.00103   0.00103   1.86445
    A8        1.91094   0.00004   0.00000   0.00033   0.00033   1.91127
    A9        1.88370  -0.00010   0.00000  -0.00102  -0.00102   1.88268
   A10        1.93288  -0.00003   0.00000   0.00013   0.00013   1.93301
   A11        1.90668  -0.00005   0.00000  -0.00046  -0.00046   1.90622
   A12        1.96292   0.00007   0.00000   0.00002   0.00002   1.96294
   A13        1.94032  -0.00001   0.00000  -0.00040  -0.00040   1.93991
   A14        1.89523   0.00004   0.00000   0.00081   0.00081   1.89604
   A15        1.93894  -0.00009   0.00000  -0.00087  -0.00087   1.93807
   A16        2.06906   0.00003   0.00000   0.00034   0.00034   2.06940
   A17        2.04560   0.00005   0.00000  -0.00002  -0.00002   2.04558
   A18        1.53954  -0.00002   0.00000   0.00029   0.00029   1.53982
   A19        2.04126  -0.00001   0.00000   0.00037   0.00037   2.04163
   A20        1.98612   0.00001   0.00000  -0.00044  -0.00044   1.98569
   A21        1.50441  -0.00003   0.00000  -0.00024  -0.00024   1.50417
   A22        1.89015   0.00006   0.00000   0.00097   0.00097   1.89112
   A23        2.05737  -0.00005   0.00000  -0.00052  -0.00052   2.05685
   A24        1.96437   0.00000   0.00000  -0.00050  -0.00050   1.96387
   A25        1.89198   0.00004   0.00000   0.00086   0.00086   1.89284
   A26        1.91540  -0.00000   0.00000  -0.00084  -0.00084   1.91456
   A27        1.95329  -0.00013   0.00000  -0.00178  -0.00178   1.95150
   A28        2.08615   0.00001   0.00000   0.00069   0.00069   2.08684
   A29        1.53873   0.00001   0.00000   0.00049   0.00049   1.53923
   A30        2.04987   0.00006   0.00000   0.00076   0.00075   2.05062
   A31        1.49052   0.00005   0.00000  -0.00022  -0.00022   1.49030
   A32        1.95375  -0.00008   0.00000  -0.00029  -0.00029   1.95347
   A33        2.07853  -0.00007   0.00000  -0.00062  -0.00063   2.07790
   A34        1.93826  -0.00005   0.00000   0.00021   0.00021   1.93847
   A35        2.08591  -0.00011   0.00000  -0.00180  -0.00180   2.08411
   A36        1.89078   0.00021   0.00000   0.00212   0.00213   1.89291
   A37        1.97614  -0.00014   0.00000  -0.00087  -0.00087   1.97527
   A38        1.92180  -0.00011   0.00000  -0.00070  -0.00070   1.92111
   A39        1.92488  -0.00012   0.00000  -0.00073  -0.00073   1.92415
   A40        1.87717   0.00014   0.00000   0.00087   0.00087   1.87804
   A41        1.87958   0.00013   0.00000   0.00080   0.00080   1.88038
   A42        1.88106   0.00012   0.00000   0.00077   0.00077   1.88184
   A43        1.99232  -0.00004   0.00000  -0.00033  -0.00033   1.99199
   A44        1.92731  -0.00010   0.00000  -0.00071  -0.00071   1.92660
   A45        1.92231  -0.00004   0.00000  -0.00007  -0.00007   1.92224
   A46        1.86868   0.00004   0.00000  -0.00005  -0.00005   1.86863
   A47        1.86730   0.00006   0.00000   0.00054   0.00054   1.86784
   A48        1.88154   0.00009   0.00000   0.00072   0.00072   1.88226
   A49        2.01794   0.00000   0.00000   0.00005   0.00005   2.01799
   A50        1.87344   0.00008   0.00000   0.00173   0.00173   1.87517
   A51        1.85321   0.00001   0.00000  -0.00071  -0.00072   1.85249
   A52        1.91307   0.00001   0.00000   0.00069   0.00069   1.91376
   A53        1.92243  -0.00012   0.00000  -0.00235  -0.00235   1.92008
   A54        1.87805   0.00003   0.00000   0.00069   0.00069   1.87874
   A55        1.93567  -0.00017   0.00000  -0.00115  -0.00115   1.93452
   A56        1.90314  -0.00025   0.00000  -0.00171  -0.00171   1.90143
   A57        1.89413  -0.00020   0.00000  -0.00098  -0.00098   1.89316
   A58        1.89735   0.00016   0.00000   0.00050   0.00050   1.89786
   A59        1.92092   0.00022   0.00000   0.00168   0.00168   1.92260
   A60        1.91249   0.00024   0.00000   0.00166   0.00166   1.91415
   A61        2.02074  -0.00017   0.00000  -0.00066  -0.00066   2.02008
   A62        2.63357   0.00040   0.00000   0.00249   0.00249   2.63606
   A63        2.06821   0.00009   0.00000   0.00035   0.00035   2.06856
   A64        1.97289  -0.00004   0.00000  -0.00015  -0.00015   1.97274
   A65        2.24205  -0.00005   0.00000  -0.00019  -0.00019   2.24187
   A66        1.93347   0.00001   0.00000   0.00014   0.00014   1.93361
   A67        1.89965   0.00005   0.00000   0.00075   0.00075   1.90040
   A68        1.93506  -0.00004   0.00000  -0.00063  -0.00063   1.93443
   A69        1.97148  -0.00005   0.00000  -0.00003  -0.00003   1.97145
   A70        1.92398  -0.00006   0.00000  -0.00119  -0.00119   1.92279
   A71        1.79611   0.00009   0.00000   0.00100   0.00100   1.79711
   A72        1.86349   0.00006   0.00000   0.00101   0.00101   1.86450
   A73        1.91092   0.00003   0.00000   0.00025   0.00025   1.91117
   A74        1.88365  -0.00010   0.00000  -0.00108  -0.00108   1.88258
   A75        1.93283  -0.00002   0.00000   0.00022   0.00022   1.93305
   A76        1.90669  -0.00005   0.00000  -0.00041  -0.00041   1.90628
   A77        1.96296   0.00007   0.00000   0.00002   0.00002   1.96298
   A78        1.94031  -0.00001   0.00000  -0.00042  -0.00042   1.93989
   A79        1.89514   0.00003   0.00000   0.00088   0.00088   1.89602
   A80        1.93893  -0.00008   0.00000  -0.00072  -0.00072   1.93821
   A81        2.06908   0.00003   0.00000   0.00031   0.00031   2.06940
   A82        2.04562   0.00004   0.00000  -0.00007  -0.00007   2.04555
   A83        1.53958  -0.00002   0.00000   0.00017   0.00017   1.53975
   A84        2.04122  -0.00001   0.00000   0.00038   0.00038   2.04160
   A85        1.98615   0.00001   0.00000  -0.00042  -0.00042   1.98573
   A86        1.50442  -0.00003   0.00000  -0.00024  -0.00025   1.50418
   A87        1.89015   0.00006   0.00000   0.00097   0.00097   1.89112
   A88        2.05737  -0.00005   0.00000  -0.00054  -0.00054   2.05683
   A89        1.96438  -0.00000   0.00000  -0.00050  -0.00050   1.96388
   A90        1.89204   0.00003   0.00000   0.00075   0.00075   1.89279
   A91        1.91537  -0.00000   0.00000  -0.00086  -0.00086   1.91451
   A92        1.95322  -0.00012   0.00000  -0.00143  -0.00143   1.95179
   A93        2.08616   0.00001   0.00000   0.00064   0.00064   2.08680
   A94        1.53878   0.00001   0.00000   0.00037   0.00037   1.53915
   A95        2.04986   0.00006   0.00000   0.00072   0.00072   2.05058
   A96        1.49052   0.00004   0.00000  -0.00023  -0.00023   1.49029
   A97        1.95375  -0.00007   0.00000  -0.00035  -0.00035   1.95341
   A98        2.07856  -0.00007   0.00000  -0.00059  -0.00060   2.07797
   A99        1.93828  -0.00005   0.00000   0.00013   0.00013   1.93840
   A100       2.08583  -0.00011   0.00000  -0.00161  -0.00161   2.08422
   A101       1.89081   0.00020   0.00000   0.00206   0.00206   1.89287
   A102       1.97614  -0.00014   0.00000  -0.00089  -0.00089   1.97525
   A103       1.92181  -0.00011   0.00000  -0.00069  -0.00069   1.92111
   A104       1.92489  -0.00012   0.00000  -0.00073  -0.00073   1.92415
   A105       1.87718   0.00014   0.00000   0.00087   0.00087   1.87805
   A106       1.87957   0.00014   0.00000   0.00081   0.00081   1.88038
   A107       1.88106   0.00012   0.00000   0.00078   0.00078   1.88184
   A108       1.99233  -0.00004   0.00000  -0.00031  -0.00031   1.99203
   A109       1.92729  -0.00010   0.00000  -0.00069  -0.00069   1.92660
   A110       1.92234  -0.00004   0.00000  -0.00010  -0.00010   1.92224
   A111       1.86864   0.00005   0.00000  -0.00000  -0.00000   1.86864
   A112       1.86732   0.00006   0.00000   0.00050   0.00050   1.86782
   A113       1.88153   0.00009   0.00000   0.00070   0.00070   1.88224
   A114       2.01804  -0.00001   0.00000  -0.00001  -0.00001   2.01802
   A115       1.87365   0.00004   0.00000   0.00132   0.00132   1.87497
   A116       1.85323   0.00005   0.00000  -0.00014  -0.00014   1.85309
   A117       1.91284   0.00005   0.00000   0.00092   0.00091   1.91375
   A118       1.92225  -0.00013   0.00000  -0.00225  -0.00225   1.92000
   A119       1.87814   0.00000   0.00000   0.00022   0.00022   1.87836
   A120       1.93569  -0.00018   0.00000  -0.00121  -0.00121   1.93448
   A121       1.90317  -0.00025   0.00000  -0.00175  -0.00175   1.90143
   A122       1.89409  -0.00019   0.00000  -0.00094  -0.00094   1.89316
   A123       1.89737   0.00016   0.00000   0.00049   0.00048   1.89785
   A124       1.92089   0.00023   0.00000   0.00173   0.00173   1.92262
   A125       1.91249   0.00024   0.00000   0.00169   0.00169   1.91418
   A126       2.02104  -0.00025   0.00000  -0.00099  -0.00099   2.02006
   A127       2.63031   0.00035   0.00000   0.00217   0.00217   2.63248
   A128       2.06829   0.00005   0.00000   0.00021   0.00021   2.06851
   A129       1.97283  -0.00003   0.00000  -0.00010  -0.00010   1.97272
   A130       2.24203  -0.00002   0.00000  -0.00008  -0.00009   2.24194
    D1        0.72340   0.00001   0.00000  -0.00034  -0.00034   0.72306
    D2        3.03011   0.00005   0.00000   0.00059   0.00059   3.03070
    D3       -0.94498   0.00003   0.00000  -0.00061  -0.00061  -0.94559
    D4       -1.45416   0.00001   0.00000  -0.00130  -0.00130  -1.45546
    D5        0.85255   0.00005   0.00000  -0.00037  -0.00037   0.85218
    D6       -3.12254   0.00002   0.00000  -0.00157  -0.00157  -3.12411
    D7        2.86536  -0.00010   0.00000  -0.00249  -0.00249   2.86287
    D8       -1.11112  -0.00006   0.00000  -0.00156  -0.00156  -1.11268
    D9        1.19698  -0.00008   0.00000  -0.00276  -0.00276   1.19421
   D10        0.21816   0.00003   0.00000   0.00018   0.00018   0.21834
   D11       -1.92268  -0.00004   0.00000  -0.00209  -0.00209  -1.92478
   D12        2.35570  -0.00011   0.00000  -0.00335  -0.00335   2.35236
   D13        2.35449   0.00008   0.00000   0.00152   0.00152   2.35601
   D14        0.21365   0.00000   0.00000  -0.00076  -0.00076   0.21289
   D15       -1.79115  -0.00007   0.00000  -0.00201  -0.00201  -1.79316
   D16       -1.93033   0.00013   0.00000   0.00208   0.00208  -1.92824
   D17        2.21202   0.00006   0.00000  -0.00019  -0.00019   2.21182
   D18        0.20722  -0.00002   0.00000  -0.00145  -0.00145   0.20577
   D19        3.07413  -0.00004   0.00000  -0.00184  -0.00184   3.07228
   D20        0.98537   0.00003   0.00000  -0.00067  -0.00067   0.98470
   D21       -1.09696   0.00000   0.00000  -0.00112  -0.00112  -1.09807
   D22        0.91898  -0.00006   0.00000  -0.00275  -0.00275   0.91623
   D23       -1.16977   0.00001   0.00000  -0.00158  -0.00158  -1.17135
   D24        3.03109  -0.00002   0.00000  -0.00202  -0.00202   3.02906
   D25       -1.15515  -0.00002   0.00000  -0.00195  -0.00195  -1.15710
   D26        3.03928   0.00004   0.00000  -0.00078  -0.00078   3.03850
   D27        0.95695   0.00002   0.00000  -0.00123  -0.00123   0.95573
   D28       -0.91134  -0.00008   0.00000  -0.00242  -0.00242  -0.91376
   D29        1.39496  -0.00002   0.00000  -0.00162  -0.00162   1.39334
   D30        3.06028  -0.00005   0.00000  -0.00128  -0.00128   3.05900
   D31        1.13887   0.00000   0.00000  -0.00088  -0.00088   1.13799
   D32       -2.83801   0.00007   0.00000  -0.00008  -0.00008  -2.83809
   D33       -1.17269   0.00003   0.00000   0.00026   0.00026  -1.17243
   D34       -3.00539  -0.00003   0.00000  -0.00137  -0.00137  -3.00676
   D35       -0.69909   0.00004   0.00000  -0.00057  -0.00057  -0.69966
   D36        0.96623   0.00000   0.00000  -0.00023  -0.00023   0.96600
   D37       -2.34162  -0.00006   0.00000   0.00065   0.00065  -2.34097
   D38       -0.22193   0.00006   0.00000   0.00352   0.00352  -0.21841
   D39        1.84123   0.00002   0.00000   0.00337   0.00337   1.84460
   D40        1.92175  -0.00005   0.00000   0.00024   0.00024   1.92198
   D41       -2.24174   0.00006   0.00000   0.00310   0.00310  -2.23864
   D42       -0.17859   0.00003   0.00000   0.00295   0.00295  -0.17564
   D43       -0.23187  -0.00003   0.00000   0.00039   0.00039  -0.23148
   D44        1.88783   0.00008   0.00000   0.00325   0.00325   1.89108
   D45       -2.33220   0.00005   0.00000   0.00310   0.00310  -2.32910
   D46       -0.58791  -0.00001   0.00000   0.00022   0.00022  -0.58769
   D47       -2.81377  -0.00009   0.00000  -0.00113  -0.00113  -2.81489
   D48        1.49720  -0.00008   0.00000  -0.00042  -0.00042   1.49678
   D49        1.64751   0.00003   0.00000   0.00071   0.00071   1.64822
   D50       -0.57835  -0.00005   0.00000  -0.00063  -0.00063  -0.57898
   D51       -2.55057  -0.00003   0.00000   0.00007   0.00007  -2.55050
   D52       -2.53703   0.00009   0.00000   0.00096   0.00096  -2.53607
   D53        1.52030   0.00001   0.00000  -0.00038  -0.00038   1.51992
   D54       -0.45192   0.00002   0.00000   0.00032   0.00032  -0.45160
   D55       -1.45775  -0.00005   0.00000  -0.00128  -0.00128  -1.45903
   D56        2.89049  -0.00001   0.00000  -0.00140  -0.00140   2.88909
   D57        0.66085  -0.00017   0.00000  -0.00367  -0.00367   0.65718
   D58        2.56854   0.00002   0.00000   0.00017   0.00017   2.56871
   D59        0.63360   0.00006   0.00000   0.00005   0.00005   0.63365
   D60       -1.59605  -0.00010   0.00000  -0.00222  -0.00222  -1.59827
   D61        0.44910  -0.00002   0.00000  -0.00038  -0.00038   0.44872
   D62       -1.48584   0.00002   0.00000  -0.00050  -0.00050  -1.48634
   D63        2.56770  -0.00014   0.00000  -0.00277  -0.00277   2.56493
   D64       -1.51167   0.00009   0.00000   0.00128   0.00128  -1.51039
   D65        2.56019   0.00006   0.00000   0.00108   0.00108   2.56126
   D66        0.45203  -0.00003   0.00000  -0.00034  -0.00034   0.45169
   D67        0.55839   0.00006   0.00000   0.00147   0.00147   0.55985
   D68       -1.65294   0.00002   0.00000   0.00126   0.00126  -1.65168
   D69        2.52209  -0.00007   0.00000  -0.00016  -0.00016   2.52193
   D70        2.77799   0.00010   0.00000   0.00192   0.00192   2.77991
   D71        0.56666   0.00006   0.00000   0.00171   0.00171   0.56837
   D72       -1.54149  -0.00003   0.00000   0.00029   0.00029  -1.54120
   D73        1.45590   0.00002   0.00000   0.00121   0.00121   1.45711
   D74       -2.87671  -0.00004   0.00000   0.00083   0.00083  -2.87588
   D75       -0.65586   0.00010   0.00000   0.00252   0.00252  -0.65334
   D76       -0.44861  -0.00001   0.00000   0.00026   0.00026  -0.44835
   D77        1.50197  -0.00007   0.00000  -0.00012  -0.00012   1.50186
   D78       -2.56037   0.00007   0.00000   0.00157   0.00157  -2.55879
   D79       -2.58864  -0.00004   0.00000  -0.00106  -0.00106  -2.58970
   D80       -0.63806  -0.00011   0.00000  -0.00143  -0.00143  -0.63949
   D81        1.58279   0.00003   0.00000   0.00026   0.00026   1.58304
   D82        0.80470   0.00000   0.00000   0.00126   0.00126   0.80596
   D83       -1.29738  -0.00000   0.00000   0.00123   0.00123  -1.29614
   D84        2.91207  -0.00000   0.00000   0.00117   0.00117   2.91324
   D85       -0.82857  -0.00000   0.00000   0.00154   0.00154  -0.82703
   D86       -2.93065  -0.00000   0.00000   0.00152   0.00152  -2.92914
   D87        1.27879  -0.00001   0.00000   0.00145   0.00145   1.28025
   D88        3.13105   0.00002   0.00000   0.00201   0.00201   3.13305
   D89        1.02897   0.00002   0.00000   0.00198   0.00198   1.03095
   D90       -1.04477   0.00002   0.00000   0.00192   0.00192  -1.04285
   D91       -0.88629   0.00000   0.00000  -0.00126  -0.00126  -0.88755
   D92       -2.99255   0.00004   0.00000  -0.00044  -0.00044  -2.99299
   D93        1.21448   0.00002   0.00000  -0.00084  -0.00084   1.21364
   D94        0.89558  -0.00006   0.00000  -0.00323  -0.00323   0.89235
   D95       -1.21067  -0.00002   0.00000  -0.00241  -0.00241  -1.21308
   D96        2.99636  -0.00004   0.00000  -0.00281  -0.00281   2.99355
   D97        3.13829  -0.00003   0.00000  -0.00240  -0.00240   3.13589
   D98        1.03203   0.00001   0.00000  -0.00158  -0.00158   1.03045
   D99       -1.04412  -0.00001   0.00000  -0.00198  -0.00198  -1.04610
   D100      -2.52251   0.00029   0.00000   0.02805   0.02805  -2.49446
   D101       1.55619   0.00023   0.00000   0.02637   0.02637   1.58256
   D102      -0.53435   0.00035   0.00000   0.02840   0.02840  -0.50595
   D103       1.31836   0.00037   0.00000   0.09486   0.09485   1.41322
   D104      -2.76788   0.00030   0.00000   0.09298   0.09298  -2.67489
   D105      -0.68329   0.00026   0.00000   0.09289   0.09289  -0.59040
   D106      -0.03949   0.00016   0.00000   0.00864   0.00864  -0.03085
   D107       3.11004   0.00009   0.00000   0.00648   0.00648   3.11652
   D108      -1.41677   0.00070   0.00000   0.25055   0.25055  -1.16622
   D109      -3.13227  -0.00008   0.00000  -0.00254  -0.00254  -3.13481
   D110       0.72372   0.00000   0.00000  -0.00037  -0.00037   0.72336
   D111       3.03047   0.00004   0.00000   0.00040   0.00040   3.03087
   D112      -0.94471   0.00002   0.00000  -0.00058  -0.00058  -0.94529
   D113      -1.45394   0.00002   0.00000  -0.00095  -0.00095  -1.45489
   D114       0.85281   0.00005   0.00000  -0.00019  -0.00019   0.85262
   D115      -3.12237   0.00004   0.00000  -0.00116  -0.00116  -3.12354
   D116       2.86568  -0.00010   0.00000  -0.00223  -0.00223   2.86345
   D117      -1.11076  -0.00006   0.00000  -0.00146  -0.00146  -1.11222
   D118       1.19725  -0.00008   0.00000  -0.00244  -0.00244   1.19481
   D119       0.21742   0.00003   0.00000   0.00051   0.00051   0.21793
   D120      -1.92335  -0.00006   0.00000  -0.00169  -0.00169  -1.92504
   D121       2.35481  -0.00010   0.00000  -0.00249  -0.00249   2.35232
   D122       2.35377   0.00008   0.00000   0.00157   0.00157   2.35534
   D123       0.21299  -0.00001   0.00000  -0.00063  -0.00063   0.21236
   D124      -1.79203  -0.00006   0.00000  -0.00143  -0.00143  -1.79346
   D125      -1.93095   0.00012   0.00000   0.00204   0.00204  -1.92891
   D126       2.21146   0.00003   0.00000  -0.00016  -0.00016   2.21130
   D127       0.20644  -0.00001   0.00000  -0.00096  -0.00096   0.20548
   D128       3.07480  -0.00004   0.00000  -0.00252  -0.00252   3.07229
   D129       0.98599   0.00003   0.00000  -0.00126  -0.00126   0.98473
   D130      -1.09633  -0.00000   0.00000  -0.00174  -0.00174  -1.09807
   D131       0.91966  -0.00007   0.00000  -0.00323  -0.00323   0.91643
   D132      -1.16915   0.00001   0.00000  -0.00197  -0.00197  -1.17113
   D133       3.03171  -0.00002   0.00000  -0.00245  -0.00245   3.02926
   D134      -1.15462  -0.00002   0.00000  -0.00241  -0.00241  -1.15702
   D135       3.03976   0.00005   0.00000  -0.00115  -0.00115   3.03861
   D136       0.95744   0.00002   0.00000  -0.00163  -0.00163   0.95581
   D137      -0.91191  -0.00008   0.00000  -0.00207  -0.00207  -0.91397
   D138       1.39435  -0.00002   0.00000  -0.00126  -0.00126   1.39309
   D139       3.05968  -0.00006   0.00000  -0.00097  -0.00097   3.05872
   D140       1.13835   0.00000   0.00000  -0.00054  -0.00054   1.13781
   D141      -2.83858   0.00007   0.00000   0.00026   0.00026  -2.83831
   D142      -1.17324   0.00003   0.00000   0.00056   0.00056  -1.17269
   D143      -3.00591  -0.00002   0.00000  -0.00090  -0.00090  -3.00681
   D144      -0.69965   0.00004   0.00000  -0.00009  -0.00009  -0.69974
   D145       0.96568   0.00000   0.00000   0.00020   0.00020   0.96588
   D146      -2.34073  -0.00004   0.00000   0.00023   0.00023  -2.34050
   D147      -0.22087   0.00005   0.00000   0.00268   0.00268  -0.21819
   D148       1.84216   0.00000   0.00000   0.00215   0.00215   1.84431
   D149       1.92258  -0.00004   0.00000  -0.00017  -0.00017   1.92241
   D150      -2.24074   0.00005   0.00000   0.00228   0.00228  -2.23846
   D151      -0.17771   0.00001   0.00000   0.00175   0.00175  -0.17596
   D152      -0.23101  -0.00003   0.00000  -0.00017  -0.00017  -0.23118
   D153       1.88886   0.00006   0.00000   0.00228   0.00228   1.89114
   D154      -2.33130   0.00001   0.00000   0.00175   0.00175  -2.32955
   D155      -0.58781  -0.00001   0.00000   0.00010   0.00010  -0.58771
   D156      -2.81364  -0.00009   0.00000  -0.00127  -0.00127  -2.81492
   D157       1.49730  -0.00008   0.00000  -0.00056  -0.00056   1.49674
   D158       1.64754   0.00004   0.00000   0.00061   0.00061   1.64816
   D159      -0.57829  -0.00005   0.00000  -0.00077  -0.00077  -0.57906
   D160      -2.55053  -0.00003   0.00000  -0.00005  -0.00005  -2.55058
   D161      -2.53692   0.00008   0.00000   0.00072   0.00072  -2.53620
   D162       1.52043  -0.00000   0.00000  -0.00066  -0.00066   1.51977
   D163      -0.45181   0.00001   0.00000   0.00005   0.00005  -0.45176
   D164      -1.45778  -0.00004   0.00000  -0.00107  -0.00107  -1.45885
   D165       2.89045   0.00001   0.00000  -0.00109  -0.00109   2.88936
   D166       0.66073  -0.00015   0.00000  -0.00323  -0.00323   0.65750
   D167       2.56850   0.00002   0.00000   0.00031   0.00031   2.56881
   D168       0.63354   0.00006   0.00000   0.00029   0.00029   0.63383
   D169      -1.59618  -0.00009   0.00000  -0.00185  -0.00185  -1.59803
   D170       0.44900  -0.00002   0.00000  -0.00013  -0.00013   0.44887
   D171      -1.48595   0.00003   0.00000  -0.00015  -0.00015  -1.48611
   D172       2.56751  -0.00013   0.00000  -0.00229  -0.00229   2.56522
   D173      -1.51172   0.00009   0.00000   0.00122   0.00122  -1.51050
   D174       2.56012   0.00006   0.00000   0.00119   0.00119   2.56131
   D175       0.45194  -0.00002   0.00000  -0.00009  -0.00009   0.45185
   D176       0.55830   0.00006   0.00000   0.00141   0.00141   0.55971
   D177      -1.65305   0.00002   0.00000   0.00138   0.00138  -1.65167
   D178       2.52196  -0.00006   0.00000   0.00010   0.00010   2.52205
   D179       2.77791   0.00010   0.00000   0.00184   0.00184   2.77975
   D180       0.56656   0.00006   0.00000   0.00181   0.00181   0.56837
   D181      -1.54162  -0.00002   0.00000   0.00053   0.00053  -1.54109
   D182       1.45608   0.00001   0.00000   0.00082   0.00082   1.45690
   D183      -2.87652  -0.00005   0.00000   0.00036   0.00037  -2.87616
   D184      -0.65569   0.00009   0.00000   0.00205   0.00205  -0.65364
   D185      -0.44850  -0.00001   0.00000   0.00000   0.00000  -0.44850
   D186       1.50208  -0.00008   0.00000  -0.00045  -0.00045   1.50163
   D187      -2.56027   0.00007   0.00000   0.00123   0.00123  -2.55904
   D188      -2.58858  -0.00005   0.00000  -0.00117  -0.00117  -2.58975
   D189      -0.63799  -0.00011   0.00000  -0.00162  -0.00162  -0.63962
   D190       1.58284   0.00003   0.00000   0.00006   0.00006   1.58290
   D191       0.80480   0.00000   0.00000   0.00124   0.00124   0.80604
   D192      -1.29728  -0.00000   0.00000   0.00122   0.00122  -1.29606
   D193       2.91217  -0.00000   0.00000   0.00114   0.00114   2.91331
   D194      -0.82848   0.00000   0.00000   0.00158   0.00158  -0.82689
   D195      -2.93056   0.00000   0.00000   0.00157   0.00157  -2.92899
   D196       1.27889  -0.00000   0.00000   0.00149   0.00149   1.28038
   D197       3.13122   0.00002   0.00000   0.00192   0.00192   3.13314
   D198       1.02913   0.00002   0.00000   0.00190   0.00190   1.03103
   D199      -1.04461   0.00002   0.00000   0.00183   0.00183  -1.04278
   D200      -0.88600   0.00000   0.00000  -0.00119  -0.00119  -0.88719
   D201      -2.99220   0.00004   0.00000  -0.00046  -0.00046  -2.99266
   D202       1.21484   0.00002   0.00000  -0.00084  -0.00084   1.21400
   D203       0.89584  -0.00006   0.00000  -0.00302  -0.00302   0.89282
   D204      -1.21036  -0.00002   0.00000  -0.00229  -0.00229  -1.21264
   D205       2.99667  -0.00004   0.00000  -0.00266  -0.00266   2.99401
   D206       3.13853  -0.00003   0.00000  -0.00221  -0.00221   3.13632
   D207       1.03233   0.00001   0.00000  -0.00148  -0.00148   1.03085
   D208      -1.04383  -0.00001   0.00000  -0.00185  -0.00185  -1.04568
   D209      -2.52098   0.00033   0.00000   0.03188   0.03188  -2.48910
   D210       1.55762   0.00028   0.00000   0.03041   0.03041   1.58802
   D211      -0.53263   0.00040   0.00000   0.03247   0.03247  -0.50017
   D212       1.31194   0.00037   0.00000   0.10188   0.10188   1.41382
   D213      -2.77428   0.00031   0.00000   0.10038   0.10038  -2.67390
   D214      -0.69002   0.00030   0.00000   0.10033   0.10033  -0.58969
   D215      -0.04010   0.00021   0.00000   0.01133   0.01133  -0.02878
   D216       3.10957   0.00011   0.00000   0.00845   0.00845   3.11802
   D217      -3.13210  -0.00011   0.00000  -0.00338  -0.00338  -3.13547
         Item               Value     Threshold  Converged?
 Maximum Force            0.000743     0.000450     NO 
 RMS     Force            0.000193     0.000300     YES
 Maximum Displacement     1.796582     0.001800     NO 
 RMS     Displacement     0.384079     0.001200     NO 
 Predicted change in Energy=-2.727420D-04
 GradGradGradGradGradGradGradGradGradGradGradGradGradGradGradGradGradGrad

 Stoichiometry    C20H32N2O8(3)
 Framework group  C1[X(C20H32N2O8)]
 Deg. of freedom   180
 Full point group                 C1      NOp   1
 Largest Abelian subgroup         C1      NOp   1
 Largest concise Abelian subgroup C1      NOp   1
                         Standard orientation:                         
 ---------------------------------------------------------------------
 Center     Atomic      Atomic             Coordinates (Angstroms)
 Number     Number       Type             X           Y           Z
 ---------------------------------------------------------------------
      1          6           0       -2.334516    0.003200    0.921406
      2          6           0       -2.787557   -1.277573   -1.342605
      3          1           0       -2.660182   -2.344910   -1.549059
      4          1           0       -2.549291   -0.745459   -2.268054
      5          6           0       -4.230949   -1.008400   -0.919515
      6          1           0       -4.938880   -1.419888   -1.646267
      7          6           0       -4.390143   -1.396380    0.569954
      8          1           0       -3.796407   -2.243315    0.928741
      9          1           0       -5.425305   -1.548613    0.876193
     10          6           0       -3.880944    0.030886    0.889037
     11          1           0       -4.259054    0.554141    1.772705
     12          6           0       -4.423438    0.481942   -0.501700
     13          6           0       -5.904452    0.865728   -0.417107
     14          1           0       -6.509718    0.129737    0.118949
     15          1           0       -6.323971    0.969735   -1.423729
     16          1           0       -6.018150    1.827656    0.094524
     17          6           0       -3.686352    1.569459   -1.276303
     18          1           0       -2.613953    1.390158   -1.387385
     19          1           0       -3.800250    2.536877   -0.777164
     20          1           0       -4.102588    1.661456   -2.286243
     21          6           0       -1.767349   -0.880441   -0.249803
     22          6           0       -1.868324   -0.478591    2.326382
     23          1           0       -0.782983   -0.577031    2.362300
     24          1           0       -2.315832   -1.452458    2.533581
     25          1           0       -2.205086    0.246250    3.069859
     26          8           0       -1.823374    1.270743    0.846126
     27          8           0       -1.197784   -2.076270    0.343982
     28          1           0       -0.953386   -0.311798   -0.690176
     29          7           0       -0.047486   -2.552046   -0.252167
     30          8           0        0.380992   -1.973226   -1.227837
     31          8           0        0.397079   -3.526090    0.294258
     32          6           0        2.336736   -0.001880    0.920595
     33          6           0        2.787754    1.278193   -1.344252
     34          1           0        2.657683    2.345084   -1.551323
     35          1           0        2.551478    0.744934   -2.269555
     36          6           0        4.231630    1.013194   -0.920118
     37          1           0        4.938865    1.426057   -1.646766
     38          6           0        4.388898    1.402731    0.569143
     39          1           0        3.792681    2.248365    0.926893
     40          1           0        5.423458    1.557950    0.875928
     41          6           0        3.883274   -0.025620    0.889033
     42          1           0        4.262220   -0.547140    1.773366
     43          6           0        4.428054   -0.476266   -0.500968
     44          6           0        5.910111   -0.855654   -0.414921
     45          1           0        6.512775   -0.117497    0.121094
     46          1           0        6.330740   -0.959151   -1.421132
     47          1           0        6.026218   -1.816875    0.097496
     48          6           0        3.694803   -1.566563   -1.275276
     49          1           0        2.622060   -1.390344   -1.387734
     50          1           0        3.810823   -2.533170   -0.775047
     51          1           0        4.112399   -1.658437   -2.284664
     52          6           0        1.767901    0.879071   -0.251801
     53          6           0        1.868775    0.480561    2.324752
     54          1           0        0.783170    0.576275    2.360084
     55          1           0        2.313703    1.455848    2.530825
     56          1           0        2.207092   -0.242445    3.069309
     57          8           0        1.828761   -1.270761    0.846753
     58          8           0        1.194714    2.073778    0.340742
     59          1           0        0.955526    0.308332   -0.692459
     60          7           0        0.039775    2.542122   -0.252359
     61          8           0       -0.390709    1.957017   -1.223380
     62          8           0       -0.406598    3.516506    0.291980
 ---------------------------------------------------------------------
 Rotational constants (GHZ):           0.3079178           0.1114867           0.0963554
 Standard basis: 6-31++G(d,p) (6D, 7F)
 There are   762 symmetry adapted cartesian basis functions of A   symmetry.
 There are   762 symmetry adapted basis functions of A   symmetry.
   762 basis functions,  1216 primitive gaussians,   762 cartesian basis functions
   116 alpha electrons      114 beta electrons
       nuclear repulsion energy      3535.8592399329 Hartrees.
 NAtoms=   62 NActive=   62 NUniq=   62 SFac= 1.00D+00 NAtFMM=   60 NAOKFM=T Big=T
 Integral buffers will be    131072 words long.
 Raffenetti 2 integral format.
 Two-electron integral symmetry is turned on.
 Nuclear repulsion after empirical dispersion term =     3535.7901930078 Hartrees.
 One-electron integrals computed using PRISM.
 NBasis=   762 RedAO= T EigKep=  1.70D-06  NBF=   762
 NBsUse=   760 1.00D-06 EigRej=  8.49D-07 NBFU=   760
 Initial guess from the checkpoint file:  "/wrk/hasangal/alkoxy/alphapine-conformarsampling/Alpha-Pinene-RO-NO3up-Odown/SYS_2A/DFT_high/calc-LM/TMP/G1647198759/Gau-7754.chk"
 B after Tr=     0.000000   -0.000000    0.000000
         Rot=    0.999928    0.000560   -0.000095   -0.012012 Ang=   1.38 deg.
 Initial guess <Sx>= 0.0000 <Sy>= 0.0000 <Sz>= 1.0000 <S**2>= 2.0119 S= 1.0040
 ExpMin= 3.60D-02 ExpMax= 5.48D+03 ExpMxC= 8.25D+02 IAcc=3 IRadAn=         7 AccDes= 0.00D+00
 Harris functional with IExCor= 4639 and IRadAn=       7 diagonalized for initial guess.
 HarFok:  IExCor= 4639 AccDes= 0.00D+00 IRadAn=         7 IDoV= 1 UseB2=F ITyADJ=14
 ICtDFT=  3500011 ScaDFX=  1.000000  1.000000  1.000000  1.000000
 FoFCou: FMM=F IPFlag=           0 FMFlag=      100000 FMFlg1=        2001
         NFxFlg=           0 DoJE=T BraDBF=F KetDBF=T FulRan=T
         wScrn=  0.000000 ICntrl=       500 IOpCl=  0 I1Cent=   200000004 NGrid=           0
         NMat0=    1 NMatS0=      1 NMatT0=    0 NMatD0=    1 NMtDS0=    0 NMtDT0=    0
 Petite list used in FoFCou.
 Gradient too large for Newton-Raphson -- use scaled steepest descent instead.
     Accept linear search using points  4 and  5.
 Gradient too large for Newton-Raphson -- use scaled steepest descent instead.
     Accept linear search using points  2 and  3.
 Gradient too large for Newton-Raphson -- use scaled steepest descent instead.
     Accept linear search using points  1 and  2.
 Gradient too large for Newton-Raphson -- use scaled steepest descent instead.
     Accept linear search using points  1 and  2.
     Minimum is close to point  2 DX= -1.49D-02 DF= -6.19D-06 DXR=  1.90D-02 DFR=  2.12D-04 which will be used.
 Gradient too large for Newton-Raphson -- use scaled steepest descent instead.
     Accept linear search using points  1 and  2.
 Gradient too large for Newton-Raphson -- use scaled steepest descent instead.
     Accept linear search using points  2 and  3.
 Gradient too large for Newton-Raphson -- use scaled steepest descent instead.
     Accept linear search using points  1 and  2.
 Gradient too large for Newton-Raphson -- use scaled steepest descent instead.
 Restarting incremental Fock formation.
     Accept linear search using points  2 and  3.
 Gradient too large for Newton-Raphson -- use scaled steepest descent instead.
     Accept linear search using points  1 and  2.
 Gradient too large for Newton-Raphson -- use scaled steepest descent instead.
     Accept linear search using points  2 and  3.
     Minimum is close to point  3 DX= -4.45D-02 DF= -8.06D-07 DXR=  3.06D-02 DFR=  3.96D-04 which will be used.
 Gradient too large for Newton-Raphson -- use scaled steepest descent instead.
     Accept linear search using points  1 and  2.
 Gradient too large for Newton-Raphson -- use scaled steepest descent instead.
 Gradient too large for Newton-Raphson -- use scaled steepest descent instead.
     Minimum is close to point  3 DX=  1.95D-02 DF= -1.20D-06 DXR=  4.65D-02 DFR=  2.17D-03 which will be used.
 Gradient too large for Newton-Raphson -- use scaled steepest descent instead.
     Accept linear search using points  3 and  4.
     Minimum is close to point  4 DX= -2.36D-01 DF= -3.61D-06 DXR=  7.22D-02 DFR=  6.77D-03 which will be used.
 Gradient too large for Newton-Raphson -- use scaled steepest descent instead.
 LinEq1:  Iter=  0 NonCon=     1 RMS=6.23D-05 Max=8.63D-03 NDo=     1
 AX will form     1 AO Fock derivatives at one time.
 LinEq1:  Iter=  1 NonCon=     1 RMS=1.43D-05 Max=2.61D-03 NDo=     1
 LinEq1:  Iter=  2 NonCon=     1 RMS=5.55D-06 Max=3.75D-04 NDo=     1
 LinEq1:  Iter=  3 NonCon=     1 RMS=4.92D-06 Max=3.18D-04 NDo=     1
 LinEq1:  Iter=  4 NonCon=     1 RMS=3.22D-06 Max=2.46D-04 NDo=     1
 LinEq1:  Iter=  5 NonCon=     1 RMS=2.23D-06 Max=1.33D-04 NDo=     1
 LinEq1:  Iter=  6 NonCon=     1 RMS=1.20D-06 Max=5.49D-05 NDo=     1
 LinEq1:  Iter=  7 NonCon=     1 RMS=6.14D-07 Max=2.77D-05 NDo=     1
 LinEq1:  Iter=  8 NonCon=     1 RMS=3.16D-07 Max=1.76D-05 NDo=     1
 LinEq1:  Iter=  9 NonCon=     1 RMS=2.03D-07 Max=1.05D-05 NDo=     1
 LinEq1:  Iter= 10 NonCon=     1 RMS=1.04D-07 Max=6.16D-06 NDo=     1
 LinEq1:  Iter= 11 NonCon=     1 RMS=6.58D-08 Max=4.62D-06 NDo=     1
 LinEq1:  Iter= 12 NonCon=     1 RMS=4.18D-08 Max=4.71D-06 NDo=     1
 LinEq1:  Iter= 13 NonCon=     1 RMS=2.81D-08 Max=3.40D-06 NDo=     1
 LinEq1:  Iter= 14 NonCon=     1 RMS=2.14D-08 Max=2.22D-06 NDo=     1
 LinEq1:  Iter= 15 NonCon=     1 RMS=1.67D-08 Max=1.37D-06 NDo=     1
 LinEq1:  Iter= 16 NonCon=     1 RMS=1.09D-08 Max=7.92D-07 NDo=     1
 LinEq1:  Iter= 17 NonCon=     1 RMS=5.26D-09 Max=4.27D-07 NDo=     1
 LinEq1:  Iter= 18 NonCon=     0 RMS=2.73D-09 Max=1.77D-07 NDo=     1
 Linear equations converged to 3.852D-08 3.852D-07 after    18 iterations.
 Restarting incremental Fock formation.
     Accept linear search using points  1 and  2.
 LinEq1:  Iter=  0 NonCon=     1 RMS=1.73D-05 Max=6.46D-04 NDo=     1
 LinEq1:  Iter=  1 NonCon=     1 RMS=1.18D-05 Max=7.74D-04 NDo=     1
 LinEq1:  Iter=  2 NonCon=     1 RMS=7.79D-06 Max=7.40D-04 NDo=     1
 LinEq1:  Iter=  3 NonCon=     1 RMS=6.46D-06 Max=8.00D-04 NDo=     1
 LinEq1:  Iter=  4 NonCon=     1 RMS=3.37D-06 Max=4.89D-04 NDo=     1
 LinEq1:  Iter=  5 NonCon=     1 RMS=2.33D-06 Max=2.93D-04 NDo=     1
 LinEq1:  Iter=  6 NonCon=     1 RMS=1.26D-06 Max=1.10D-04 NDo=     1
 LinEq1:  Iter=  7 NonCon=     1 RMS=7.80D-07 Max=4.51D-05 NDo=     1
 LinEq1:  Iter=  8 NonCon=     1 RMS=4.16D-07 Max=2.30D-05 NDo=     1
 LinEq1:  Iter=  9 NonCon=     1 RMS=2.03D-07 Max=9.43D-06 NDo=     1
 LinEq1:  Iter= 10 NonCon=     1 RMS=1.42D-07 Max=7.97D-06 NDo=     1
 LinEq1:  Iter= 11 NonCon=     1 RMS=8.39D-08 Max=6.39D-06 NDo=     1
 LinEq1:  Iter= 12 NonCon=     1 RMS=5.73D-08 Max=3.04D-06 NDo=     1
 LinEq1:  Iter= 13 NonCon=     1 RMS=3.11D-08 Max=2.78D-06 NDo=     1
 LinEq1:  Iter= 14 NonCon=     1 RMS=2.07D-08 Max=1.96D-06 NDo=     1
 LinEq1:  Iter= 15 NonCon=     1 RMS=1.40D-08 Max=1.08D-06 NDo=     1
 LinEq1:  Iter= 16 NonCon=     1 RMS=9.36D-09 Max=6.25D-07 NDo=     1
 LinEq1:  Iter= 17 NonCon=     0 RMS=4.31D-09 Max=2.99D-07 NDo=     1
 Linear equations converged to 3.852D-08 3.852D-07 after    17 iterations.
     Minimum is close to point  2 DX=  4.97D-03 DF= -1.27D-09 DXR=  4.94D-03 DFR=  2.44D-05 which will be used.
 LinEq1:  Iter=  0 NonCon=     1 RMS=9.22D-08 Max=2.35D-05 NDo=     1
 LinEq1:  Iter=  1 NonCon=     1 RMS=4.52D-08 Max=4.57D-06 NDo=     1
 LinEq1:  Iter=  2 NonCon=     1 RMS=3.27D-08 Max=3.10D-06 NDo=     1
 LinEq1:  Iter=  3 NonCon=     1 RMS=2.56D-08 Max=1.88D-06 NDo=     1
 LinEq1:  Iter=  4 NonCon=     1 RMS=1.12D-08 Max=1.07D-06 NDo=     1
 LinEq1:  Iter=  5 NonCon=     1 RMS=6.77D-09 Max=4.03D-07 NDo=     1
 LinEq1:  Iter=  6 NonCon=     1 RMS=3.62D-09 Max=1.92D-07 NDo=     1
 LinEq1:  Iter=  7 NonCon=     1 RMS=2.42D-09 Max=1.54D-07 NDo=     1
 LinEq1:  Iter=  8 NonCon=     1 RMS=1.36D-09 Max=9.57D-08 NDo=     1
 LinEq1:  Iter=  9 NonCon=     1 RMS=7.55D-10 Max=4.03D-08 NDo=     1
 LinEq1:  Iter= 10 NonCon=     1 RMS=4.09D-10 Max=3.57D-08 NDo=     1
 LinEq1:  Iter= 11 NonCon=     1 RMS=1.86D-10 Max=1.46D-08 NDo=     1
 LinEq1:  Iter= 12 NonCon=     1 RMS=1.68D-10 Max=1.48D-08 NDo=     1
 LinEq1:  Iter= 13 NonCon=     1 RMS=1.06D-10 Max=8.50D-09 NDo=     1
 LinEq1:  Iter= 14 NonCon=     1 RMS=6.51D-11 Max=5.94D-09 NDo=     1
 LinEq1:  Iter= 15 NonCon=     1 RMS=4.21D-11 Max=4.34D-09 NDo=     1
 LinEq1:  Iter= 16 NonCon=     1 RMS=2.80D-11 Max=2.75D-09 NDo=     1
 LinEq1:  Iter= 17 NonCon=     1 RMS=2.27D-11 Max=2.04D-09 NDo=     1
 LinEq1:  Iter= 18 NonCon=     0 RMS=1.60D-11 Max=7.54D-10 NDo=     1
 Linear equations converged to 1.859D-10 1.859D-09 after    18 iterations.
 SCF Done:  E(UwB97XD) =  -1491.88804431     a.u. after   19 cycles
            Convg  =    0.1367D-06                    98 Fock formations.
              S**2 =  2.0084                  -V/T =  2.0088
 <Sx>= 0.0000 <Sy>= 0.0000 <Sz>= 1.0000 <S**2>= 2.0084 S= 1.0028
 <L.S>= 0.000000000000E+00
 Annihilation of the first spin contaminant:
 S**2 before annihilation     2.0084,   after     2.0000
 Calling FoFJK, ICntrl=      2127 FMM=T ISym2X=0 I1Cent= 0 IOpClX= 1 NMat=1 NMatS=1 NMatT=0.
 ***** Axes restored to original set *****
 -------------------------------------------------------------------
 Center     Atomic                   Forces (Hartrees/Bohr)
 Number     Number              X              Y              Z
 -------------------------------------------------------------------
      1        6          -0.006124476    0.000821239   -0.000634257
      2        6          -0.000375173   -0.000153095    0.000435077
      3        1           0.000217408   -0.000012747    0.000198819
      4        1          -0.000136178    0.000039028   -0.000016826
      5        6          -0.000075379    0.000063960   -0.000069900
      6        1          -0.000010126   -0.000050504   -0.000073713
      7        6          -0.000777472    0.000329489    0.000273606
      8        1           0.000110413   -0.000110478   -0.000017758
      9        1          -0.000089582   -0.000239106   -0.000251597
     10        6           0.001690054   -0.001985395   -0.000465057
     11        1          -0.000002746    0.000084802    0.000041722
     12        6          -0.000622081    0.000593911    0.000039160
     13        6          -0.000135642   -0.000202466    0.000030261
     14        1          -0.000034220   -0.000031280    0.000042770
     15        1          -0.000009144    0.000010388   -0.000073446
     16        1           0.000083775   -0.000015257   -0.000007717
     17        6           0.000302168   -0.001028587   -0.000451436
     18        1          -0.001491562    0.000934549    0.000620393
     19        1           0.000470623   -0.000095395    0.000102930
     20        1          -0.000648270   -0.000177518   -0.000178059
     21        6           0.001373508   -0.000529281    0.000719760
     22        6           0.000010811    0.000870363   -0.001084392
     23        1          -0.001927130   -0.001074554    0.000338650
     24        1           0.000074162    0.000170663   -0.000240691
     25        1           0.000463921   -0.000050748    0.000164767
     26        8          -0.004369995   -0.006865085    0.010362756
     27        8          -0.000683042    0.001695120    0.000717641
     28        1          -0.000126774   -0.000303704    0.000260542
     29        7           0.002127674   -0.006120104   -0.005092564
     30        8          -0.007034907   -0.004697024   -0.002593795
     31        8          -0.003416951    0.001663601   -0.002518737
     32        6           0.005878210   -0.000839343   -0.000672971
     33        6           0.000341857    0.000199170    0.000447624
     34        1          -0.000218824    0.000018524    0.000191541
     35        1           0.000140691   -0.000043652   -0.000016518
     36        6           0.000087145   -0.000065488   -0.000073017
     37        1           0.000009466    0.000050388   -0.000071831
     38        6           0.000733172   -0.000294217    0.000268874
     39        1          -0.000103314    0.000108045   -0.000020645
     40        1           0.000078601    0.000233990   -0.000247197
     41        6          -0.001616328    0.001896534   -0.000424813
     42        1           0.000003079   -0.000084653    0.000038921
     43        6           0.000560973   -0.000553488    0.000043148
     44        6           0.000140399    0.000184670    0.000028741
     45        1           0.000028431    0.000021746    0.000035588
     46        1           0.000008758   -0.000009478   -0.000070950
     47        1          -0.000081138    0.000015998   -0.000007963
     48        6          -0.000306885    0.000951613   -0.000437768
     49        1           0.001246647   -0.000905894    0.000635649
     50        1          -0.000460877    0.000097276    0.000099595
     51        1           0.000625692    0.000175803   -0.000169508
     52        6          -0.001294592    0.000469125    0.000793298
     53        6           0.000033050   -0.000863524   -0.001057503
     54        1           0.001932743    0.001073870    0.000341700
     55        1          -0.000089523   -0.000165719   -0.000230394
     56        1          -0.000465590    0.000048070    0.000156515
     57        8           0.003969333    0.006396841    0.009768843
     58        8           0.000680686   -0.001648160    0.000582865
     59        1           0.000166863    0.000176691    0.000287266
     60        7          -0.001918332    0.006416546   -0.005174143
     61        8           0.007494133    0.005094195   -0.002928140
     62        8           0.003561805   -0.001690265   -0.002695717
 -------------------------------------------------------------------
 Cartesian Forces:  Max     0.010362756 RMS     0.002083447

 GradGradGradGradGradGradGradGradGradGradGradGradGradGradGradGradGradGrad
 Berny optimization.
 Using GEDIIS/GDIIS optimizer.
 FormGI is forming the generalized inverse of G from B-inverse, IUseBI=4.
 Internal  Forces:  Max     0.087480653 RMS     0.006915409
 Search for a local minimum.
 Step number   2 out of a maximum of  372
 All quantities printed in internal units (Hartrees-Bohrs-Radians)
 Mixed Optimization -- RFO/linear search
 Update second derivatives using D2CorX and points    2    1
 DE=  1.53D-02 DEPred=-2.73D-04 R=-5.61D+01
 Trust test=-5.61D+01 RLast= 3.55D-01 DXMaxT set to 1.50D-01
 ITU= -1  0
 Use linear search instead of GDIIS.
     Eigenvalues ---    0.00230   0.00230   0.00250   0.00261   0.00261
     Eigenvalues ---    0.00279   0.00336   0.00336   0.00431   0.00431
     Eigenvalues ---    0.00854   0.00887   0.00892   0.01014   0.01512
     Eigenvalues ---    0.01512   0.01540   0.01559   0.02164   0.02186
     Eigenvalues ---    0.02490   0.02763   0.02766   0.02792   0.02806
     Eigenvalues ---    0.02887   0.02889   0.03106   0.03107   0.03158
     Eigenvalues ---    0.03185   0.03482   0.03510   0.03567   0.03594
     Eigenvalues ---    0.04089   0.04094   0.04431   0.04433   0.04612
     Eigenvalues ---    0.04644   0.04757   0.04777   0.05179   0.05188
     Eigenvalues ---    0.05257   0.05259   0.05300   0.05300   0.05597
     Eigenvalues ---    0.05609   0.05618   0.05620   0.05637   0.05637
     Eigenvalues ---    0.05661   0.05661   0.05780   0.05819   0.05835
     Eigenvalues ---    0.05836   0.06160   0.06477   0.06632   0.06747
     Eigenvalues ---    0.06755   0.06882   0.07272   0.07287   0.07474
     Eigenvalues ---    0.07502   0.08259   0.08266   0.08677   0.08695
     Eigenvalues ---    0.08944   0.09022   0.09511   0.09518   0.10341
     Eigenvalues ---    0.10369   0.11923   0.11973   0.12263   0.12316
     Eigenvalues ---    0.13916   0.15676   0.15695   0.15820   0.16000
     Eigenvalues ---    0.16000   0.16000   0.16000   0.16000   0.16000
     Eigenvalues ---    0.16000   0.16000   0.16000   0.16000   0.16000
     Eigenvalues ---    0.16000   0.16000   0.16000   0.16000   0.16000
     Eigenvalues ---    0.16000   0.16000   0.17701   0.17712   0.20899
     Eigenvalues ---    0.20916   0.21779   0.21809   0.23400   0.23724
     Eigenvalues ---    0.24651   0.24673   0.24938   0.24972   0.25000
     Eigenvalues ---    0.25000   0.25000   0.25000   0.25844   0.25880
     Eigenvalues ---    0.26954   0.27023   0.27039   0.27043   0.27633
     Eigenvalues ---    0.27677   0.28928   0.28982   0.29179   0.29192
     Eigenvalues ---    0.29834   0.29859   0.30891   0.32098   0.33974
     Eigenvalues ---    0.33997   0.34065   0.34067   0.34070   0.34112
     Eigenvalues ---    0.34169   0.34171   0.34172   0.34180   0.34184
     Eigenvalues ---    0.34188   0.34192   0.34228   0.34236   0.34268
     Eigenvalues ---    0.34283   0.34311   0.34325   0.34414   0.34421
     Eigenvalues ---    0.34478   0.34521   0.34531   0.34536   0.34646
     Eigenvalues ---    0.34676   0.34686   0.34691   0.35199   0.38066
     Eigenvalues ---    0.38082   0.49016   0.49090   0.49371   0.51255
     Eigenvalues ---    0.57606   0.98741   0.98811   1.03747   1.03865
 RFO step:  Lambda=-2.16729227D-04 EMin= 2.29690066D-03
 Quartic linear search produced a step of -0.96945.
 Iteration  1 RMS(Cart)=  0.16391271 RMS(Int)=  0.01040176
 Iteration  2 RMS(Cart)=  0.17246028 RMS(Int)=  0.00433040
 Iteration  3 RMS(Cart)=  0.01186839 RMS(Int)=  0.00001160
 Iteration  4 RMS(Cart)=  0.00005003 RMS(Int)=  0.00000186
 Iteration  5 RMS(Cart)=  0.00000000 RMS(Int)=  0.00000186
 Variable       Old X    -DE/DX   Delta X   Delta X   Delta X     New X
                                 (Linear)    (Quad)   (Total)
    R1        2.92343   0.00063   0.00021  -0.00023  -0.00002   2.92341
    R2        2.97248   0.00779   0.00062   0.00019   0.00080   2.97328
    R3        2.94180  -0.00112   0.00102  -0.00147  -0.00045   2.94135
    R4        2.58665  -0.00858  -0.00043   0.00005  -0.00038   2.58627
    R5        2.06841  -0.00001   0.00161  -0.00212  -0.00051   2.06791
    R6        2.06696   0.00000   0.00154  -0.00202  -0.00048   2.06648
    R7        2.88754  -0.00012   0.00084  -0.00113  -0.00029   2.88725
    R8        2.92313   0.00151   0.00115  -0.00126  -0.00011   2.92302
    R9        2.06893   0.00007   0.00143  -0.00187  -0.00044   2.06849
   R10        2.92413  -0.00202  -0.00012  -0.00005  -0.00018   2.92395
   R11        2.94745   0.00055   0.00035  -0.00044  -0.00010   2.94735
   R12        2.06884   0.00014   0.00133  -0.00173  -0.00040   2.06844
   R13        2.06016   0.00004   0.00158  -0.00207  -0.00049   2.05967
   R14        2.92645  -0.00144   0.00062  -0.00093  -0.00031   2.92613
   R15        2.06805   0.00008   0.00125  -0.00164  -0.00039   2.06766
   R16        2.94694   0.00135   0.00022  -0.00027  -0.00006   2.94689
   R17        2.89557   0.00003   0.00047  -0.00061  -0.00015   2.89543
   R18        2.88206  -0.00099   0.00038  -0.00060  -0.00022   2.88184
   R19        2.06611   0.00006   0.00169  -0.00222  -0.00053   2.06558
   R20        2.07018   0.00007   0.00196  -0.00257  -0.00061   2.06957
   R21        2.07009  -0.00002   0.00197  -0.00260  -0.00062   2.06947
   R22        2.06537  -0.00170   0.00087  -0.00129  -0.00042   2.06494
   R23        2.06838  -0.00008   0.00201  -0.00265  -0.00064   2.06774
   R24        2.07155   0.00039   0.00212  -0.00275  -0.00063   2.07092
   R25        2.74303  -0.00100  -0.00057   0.00066   0.00010   2.74313
   R26        2.05261   0.02433   0.00089   0.00094   0.00183   2.05444
   R27        2.06053  -0.00178   0.00145  -0.00206  -0.00061   2.05992
   R28        2.06284  -0.00023   0.00146  -0.00193  -0.00048   2.06237
   R29        2.06280  -0.00006   0.00174  -0.00229  -0.00055   2.06225
   R30        2.60819   0.00089  -0.00029   0.00043   0.00014   2.60834
   R31        3.79290   0.02498   0.01475   0.00615   0.02090   3.81380
   R32        2.29161  -0.00269  -0.00012   0.00008  -0.00005   2.29156
   R33        2.27159  -0.00370   0.00016  -0.00032  -0.00016   2.27143
   R34        2.92349   0.00052   0.00015  -0.00016  -0.00001   2.92348
   R35        2.97244   0.00722   0.00072  -0.00002   0.00070   2.97314
   R36        2.94178  -0.00110   0.00110  -0.00158  -0.00048   2.94131
   R37        2.58661  -0.00797  -0.00042   0.00007  -0.00035   2.58627
   R38        2.06841   0.00000   0.00162  -0.00212  -0.00051   2.06790
   R39        2.06696   0.00000   0.00154  -0.00202  -0.00048   2.06648
   R40        2.88757  -0.00021   0.00077  -0.00106  -0.00028   2.88729
   R41        2.92319   0.00125   0.00115  -0.00130  -0.00015   2.92304
   R42        2.06893   0.00007   0.00143  -0.00187  -0.00044   2.06849
   R43        2.92412  -0.00197  -0.00016   0.00001  -0.00014   2.92397
   R44        2.94746   0.00069   0.00035  -0.00044  -0.00010   2.94737
   R45        2.06885   0.00013   0.00133  -0.00173  -0.00040   2.06844
   R46        2.06017   0.00003   0.00157  -0.00206  -0.00049   2.05968
   R47        2.92644  -0.00116   0.00061  -0.00091  -0.00030   2.92614
   R48        2.06804   0.00007   0.00125  -0.00164  -0.00039   2.06766
   R49        2.94699   0.00112   0.00016  -0.00020  -0.00004   2.94694
   R50        2.89556   0.00003   0.00048  -0.00062  -0.00015   2.89541
   R51        2.88204  -0.00084   0.00041  -0.00063  -0.00022   2.88182
   R52        2.06611   0.00005   0.00169  -0.00221  -0.00053   2.06559
   R53        2.07018   0.00007   0.00196  -0.00257  -0.00061   2.06957
   R54        2.07009  -0.00002   0.00197  -0.00260  -0.00062   2.06947
   R55        2.06532  -0.00145   0.00092  -0.00133  -0.00042   2.06491
   R56        2.06838  -0.00008   0.00201  -0.00265  -0.00064   2.06774
   R57        2.07155   0.00038   0.00211  -0.00274  -0.00063   2.07092
   R58        2.74302  -0.00105  -0.00053   0.00062   0.00008   2.74310
   R59        2.05266   0.02387   0.00084   0.00096   0.00180   2.05446
   R60        2.06053  -0.00179   0.00146  -0.00208  -0.00062   2.05992
   R61        2.06284  -0.00023   0.00145  -0.00193  -0.00048   2.06237
   R62        2.06280  -0.00006   0.00174  -0.00229  -0.00055   2.06225
   R63        2.60823   0.00061  -0.00024   0.00035   0.00011   2.60834
   R64        2.29160  -0.00281  -0.00013   0.00008  -0.00005   2.29155
   R65        2.27159  -0.00386   0.00015  -0.00030  -0.00016   2.27143
    A1        1.93361   0.00022  -0.00010   0.00069   0.00059   1.93420
    A2        1.90052  -0.00099  -0.00081  -0.00027  -0.00108   1.89943
    A3        1.93431  -0.00035   0.00083  -0.00067   0.00016   1.93447
    A4        1.97160  -0.00093  -0.00023  -0.00063  -0.00086   1.97074
    A5        1.92262   0.00428   0.00123   0.00045   0.00169   1.92431
    A6        1.79713  -0.00244  -0.00096   0.00036  -0.00060   1.79653
    A7        1.86445   0.00048  -0.00099   0.00126   0.00027   1.86471
    A8        1.91127  -0.00238  -0.00032   0.00011  -0.00020   1.91107
    A9        1.88268   0.00027   0.00099  -0.00163  -0.00064   1.88204
   A10        1.93301   0.00079  -0.00013   0.00006  -0.00007   1.93294
   A11        1.90622  -0.00211   0.00045  -0.00084  -0.00040   1.90582
   A12        1.96294   0.00281  -0.00002   0.00101   0.00099   1.96393
   A13        1.93991   0.00003   0.00039  -0.00062  -0.00023   1.93968
   A14        1.89604  -0.00109  -0.00079   0.00112   0.00034   1.89637
   A15        1.93807   0.00164   0.00084  -0.00084   0.00000   1.93807
   A16        2.06940  -0.00034  -0.00033   0.00023  -0.00009   2.06931
   A17        2.04558  -0.00028   0.00002  -0.00011  -0.00009   2.04549
   A18        1.53982   0.00008  -0.00028   0.00047   0.00019   1.54002
   A19        2.04163  -0.00040  -0.00036   0.00062   0.00025   2.04189
   A20        1.98569  -0.00018   0.00042  -0.00073  -0.00030   1.98538
   A21        1.50417   0.00077   0.00024  -0.00050  -0.00027   1.50390
   A22        1.89112   0.00016  -0.00094   0.00134   0.00040   1.89152
   A23        2.05685  -0.00026   0.00050  -0.00068  -0.00018   2.05668
   A24        1.96387  -0.00004   0.00048  -0.00056  -0.00008   1.96379
   A25        1.89284   0.00080  -0.00083   0.00114   0.00030   1.89314
   A26        1.91456  -0.00071   0.00081  -0.00146  -0.00065   1.91392
   A27        1.95150   0.00106   0.00173  -0.00160   0.00013   1.95164
   A28        2.08684  -0.00077  -0.00066   0.00056  -0.00010   2.08674
   A29        1.53923  -0.00037  -0.00048   0.00070   0.00022   1.53945
   A30        2.05062   0.00024  -0.00073   0.00103   0.00030   2.05092
   A31        1.49030  -0.00092   0.00021  -0.00058  -0.00037   1.48993
   A32        1.95347  -0.00008   0.00028  -0.00039  -0.00012   1.95335
   A33        2.07790   0.00085   0.00061  -0.00073  -0.00012   2.07778
   A34        1.93847   0.00050  -0.00020   0.00031   0.00011   1.93858
   A35        2.08411   0.00051   0.00174  -0.00217  -0.00043   2.08368
   A36        1.89291  -0.00076  -0.00206   0.00276   0.00070   1.89360
   A37        1.97527   0.00003   0.00084  -0.00112  -0.00028   1.97500
   A38        1.92111  -0.00001   0.00067  -0.00090  -0.00022   1.92088
   A39        1.92415  -0.00012   0.00071  -0.00098  -0.00027   1.92388
   A40        1.87804   0.00001  -0.00084   0.00113   0.00029   1.87833
   A41        1.88038   0.00004  -0.00078   0.00104   0.00026   1.88064
   A42        1.88184   0.00005  -0.00075   0.00101   0.00026   1.88210
   A43        1.99199   0.00054   0.00032  -0.00032  -0.00001   1.99198
   A44        1.92660   0.00012   0.00069  -0.00095  -0.00026   1.92634
   A45        1.92224  -0.00074   0.00007  -0.00017  -0.00011   1.92214
   A46        1.86863  -0.00058   0.00005  -0.00027  -0.00023   1.86841
   A47        1.86784   0.00038  -0.00052   0.00086   0.00034   1.86818
   A48        1.88226   0.00027  -0.00069   0.00099   0.00029   1.88255
   A49        2.01799  -0.00358  -0.00005  -0.00044  -0.00049   2.01750
   A50        1.87517   0.00139  -0.00168   0.00146  -0.00023   1.87494
   A51        1.85249   0.01379   0.00069   0.00609   0.00679   1.85928
   A52        1.91376  -0.00548  -0.00067  -0.00294  -0.00361   1.91015
   A53        1.92008  -0.00715   0.00228  -0.00549  -0.00321   1.91687
   A54        1.87874   0.00206  -0.00067   0.00187   0.00118   1.87992
   A55        1.93452   0.00109   0.00112  -0.00130  -0.00018   1.93434
   A56        1.90143  -0.00067   0.00166  -0.00242  -0.00076   1.90067
   A57        1.89316   0.00052   0.00095  -0.00108  -0.00013   1.89302
   A58        1.89786  -0.00061  -0.00049   0.00036  -0.00012   1.89773
   A59        1.92260  -0.00038  -0.00162   0.00225   0.00062   1.92322
   A60        1.91415   0.00006  -0.00161   0.00217   0.00057   1.91472
   A61        2.02008  -0.00190   0.00064  -0.00108  -0.00044   2.01965
   A62        2.63606   0.02705  -0.00241   0.00837   0.00596   2.64202
   A63        2.06856  -0.00220  -0.00034   0.00017  -0.00017   2.06839
   A64        1.97274   0.00001   0.00015  -0.00020  -0.00006   1.97269
   A65        2.24187   0.00215   0.00018   0.00001   0.00019   2.24206
   A66        1.93361   0.00008  -0.00014   0.00072   0.00058   1.93419
   A67        1.90040  -0.00113  -0.00073  -0.00035  -0.00108   1.89931
   A68        1.93443  -0.00012   0.00062  -0.00036   0.00026   1.93468
   A69        1.97145  -0.00066   0.00003  -0.00095  -0.00092   1.97053
   A70        1.92279   0.00395   0.00115   0.00046   0.00161   1.92440
   A71        1.79711  -0.00232  -0.00097   0.00044  -0.00053   1.79658
   A72        1.86450   0.00044  -0.00098   0.00125   0.00027   1.86477
   A73        1.91117  -0.00193  -0.00024   0.00011  -0.00013   1.91104
   A74        1.88258   0.00021   0.00104  -0.00165  -0.00061   1.88197
   A75        1.93305   0.00050  -0.00021   0.00010  -0.00011   1.93294
   A76        1.90628  -0.00186   0.00040  -0.00080  -0.00040   1.90588
   A77        1.96298   0.00254  -0.00002   0.00096   0.00093   1.96392
   A78        1.93989   0.00001   0.00041  -0.00066  -0.00025   1.93964
   A79        1.89602  -0.00092  -0.00085   0.00129   0.00044   1.89646
   A80        1.93821   0.00140   0.00070  -0.00073  -0.00003   1.93818
   A81        2.06940  -0.00030  -0.00030   0.00023  -0.00008   2.06932
   A82        2.04555  -0.00021   0.00007  -0.00017  -0.00010   2.04546
   A83        1.53975   0.00005  -0.00017   0.00030   0.00013   1.53988
   A84        2.04160  -0.00039  -0.00037   0.00064   0.00027   2.04187
   A85        1.98573  -0.00017   0.00041  -0.00072  -0.00031   1.98542
   A86        1.50418   0.00074   0.00024  -0.00050  -0.00027   1.50391
   A87        1.89112   0.00015  -0.00094   0.00135   0.00040   1.89153
   A88        2.05683  -0.00024   0.00052  -0.00068  -0.00016   2.05667
   A89        1.96388  -0.00004   0.00049  -0.00060  -0.00011   1.96377
   A90        1.89279   0.00076  -0.00073   0.00098   0.00025   1.89304
   A91        1.91451  -0.00067   0.00083  -0.00149  -0.00066   1.91385
   A92        1.95179   0.00097   0.00139  -0.00115   0.00024   1.95203
   A93        2.08680  -0.00073  -0.00062   0.00054  -0.00008   2.08672
   A94        1.53915  -0.00035  -0.00036   0.00052   0.00017   1.53931
   A95        2.05058   0.00026  -0.00070   0.00098   0.00029   2.05087
   A96        1.49029  -0.00082   0.00022  -0.00058  -0.00036   1.48993
   A97        1.95341  -0.00013   0.00034  -0.00049  -0.00015   1.95325
   A98        2.07797   0.00082   0.00058  -0.00067  -0.00009   2.07787
   A99        1.93840   0.00047  -0.00012   0.00020   0.00008   1.93848
   A100       2.08422   0.00040   0.00156  -0.00196  -0.00040   2.08382
   A101       1.89287  -0.00066  -0.00200   0.00269   0.00069   1.89356
   A102       1.97525   0.00004   0.00086  -0.00114  -0.00028   1.97497
   A103       1.92111  -0.00001   0.00067  -0.00090  -0.00022   1.92089
   A104       1.92415  -0.00012   0.00071  -0.00098  -0.00027   1.92389
   A105       1.87805   0.00001  -0.00084   0.00113   0.00029   1.87834
   A106       1.88038   0.00004  -0.00079   0.00105   0.00026   1.88065
   A107       1.88184   0.00005  -0.00075   0.00101   0.00026   1.88210
   A108       1.99203   0.00054   0.00030  -0.00030  -0.00000   1.99202
   A109       1.92660   0.00011   0.00067  -0.00093  -0.00026   1.92634
   A110       1.92224  -0.00070   0.00010  -0.00021  -0.00011   1.92213
   A111       1.86864  -0.00058   0.00000  -0.00022  -0.00021   1.86843
   A112       1.86782   0.00038  -0.00048   0.00081   0.00033   1.86815
   A113       1.88224   0.00027  -0.00068   0.00097   0.00029   1.88252
   A114       2.01802  -0.00314   0.00001  -0.00057  -0.00056   2.01746
   A115       1.87497   0.00223  -0.00128   0.00115  -0.00014   1.87484
   A116       1.85309   0.01181   0.00014   0.00604   0.00618   1.85927
   A117       1.91375  -0.00660  -0.00089  -0.00273  -0.00362   1.91013
   A118       1.92000  -0.00632   0.00218  -0.00518  -0.00301   1.91700
   A119       1.87836   0.00312  -0.00021   0.00183   0.00161   1.87997
   A120       1.93448   0.00108   0.00118  -0.00138  -0.00020   1.93428
   A121       1.90143  -0.00064   0.00170  -0.00247  -0.00077   1.90065
   A122       1.89316   0.00051   0.00091  -0.00103  -0.00012   1.89304
   A123       1.89785  -0.00062  -0.00047   0.00033  -0.00013   1.89772
   A124       1.92262  -0.00038  -0.00167   0.00232   0.00064   1.92326
   A125       1.91418   0.00006  -0.00164   0.00222   0.00058   1.91476
   A126       2.02006  -0.00188   0.00096  -0.00149  -0.00054   2.01952
   A127       2.63248   0.02979  -0.00210   0.00848   0.00637   2.63886
   A128       2.06851  -0.00235  -0.00020  -0.00003  -0.00023   2.06827
   A129       1.97272   0.00008   0.00010  -0.00013  -0.00003   1.97269
   A130       2.24194   0.00223   0.00008   0.00015   0.00023   2.24218
    D1        0.72306  -0.00060   0.00033   0.00313   0.00347   0.72653
    D2        3.03070  -0.00153  -0.00057   0.00364   0.00307   3.03377
    D3       -0.94559  -0.00092   0.00059   0.00243   0.00303  -0.94256
    D4       -1.45546   0.00111   0.00126   0.00366   0.00491  -1.45054
    D5        0.85218   0.00019   0.00036   0.00416   0.00452   0.85670
    D6       -3.12411   0.00079   0.00152   0.00296   0.00448  -3.11963
    D7        2.86287   0.00476   0.00242   0.00373   0.00614   2.86901
    D8       -1.11268   0.00384   0.00151   0.00424   0.00575  -1.10693
    D9        1.19421   0.00444   0.00268   0.00303   0.00571   1.19992
   D10        0.21834  -0.00167  -0.00017  -0.00595  -0.00613   0.21221
   D11       -1.92478   0.00684   0.00203  -0.00296  -0.00092  -1.92570
   D12        2.35236  -0.00280   0.00325  -0.00871  -0.00546   2.34689
   D13        2.35601  -0.00345  -0.00147  -0.00625  -0.00772   2.34829
   D14        0.21289   0.00505   0.00074  -0.00325  -0.00252   0.21037
   D15       -1.79316  -0.00459   0.00195  -0.00901  -0.00705  -1.80022
   D16       -1.92824  -0.00433  -0.00202  -0.00589  -0.00791  -1.93615
   D17        2.21182   0.00418   0.00019  -0.00290  -0.00271   2.20912
   D18        0.20577  -0.00546   0.00140  -0.00865  -0.00724   0.19853
   D19        3.07228  -0.00032   0.00179  -0.01026  -0.00847   3.06381
   D20        0.98470   0.00020   0.00065  -0.00838  -0.00773   0.97697
   D21       -1.09807   0.00022   0.00108  -0.00898  -0.00790  -1.10597
   D22        0.91623   0.00076   0.00267  -0.01051  -0.00784   0.90839
   D23       -1.17135   0.00128   0.00153  -0.00863  -0.00710  -1.17845
   D24        3.02906   0.00130   0.00196  -0.00923  -0.00727   3.02179
   D25       -1.15710  -0.00239   0.00189  -0.01096  -0.00907  -1.16617
   D26        3.03850  -0.00187   0.00076  -0.00908  -0.00832   3.03018
   D27        0.95573  -0.00186   0.00119  -0.00968  -0.00849   0.94724
   D28       -0.91376   0.00008   0.00234  -0.00584  -0.00350  -0.91726
   D29        1.39334  -0.00125   0.00157  -0.00510  -0.00353   1.38981
   D30        3.05900  -0.00100   0.00124  -0.00441  -0.00317   3.05583
   D31        1.13799  -0.00032   0.00085  -0.00419  -0.00334   1.13465
   D32       -2.83809  -0.00165   0.00008  -0.00345  -0.00337  -2.84146
   D33       -1.17243  -0.00140  -0.00025  -0.00276  -0.00301  -1.17544
   D34       -3.00676  -0.00047   0.00133  -0.00452  -0.00320  -3.00996
   D35       -0.69966  -0.00180   0.00055  -0.00378  -0.00323  -0.70289
   D36        0.96600  -0.00155   0.00022  -0.00309  -0.00287   0.96313
   D37       -2.34097   0.00387  -0.00063   0.00678   0.00614  -2.33482
   D38       -0.21841  -0.00115  -0.00341   0.00609   0.00268  -0.21573
   D39        1.84460  -0.00623  -0.00327   0.00331   0.00005   1.84465
   D40        1.92198   0.00426  -0.00023   0.00662   0.00638   1.92837
   D41       -2.23864  -0.00075  -0.00301   0.00593   0.00292  -2.23572
   D42       -0.17564  -0.00584  -0.00286   0.00314   0.00029  -0.17535
   D43       -0.23148   0.00284  -0.00038   0.00646   0.00608  -0.22540
   D44        1.89108  -0.00218  -0.00315   0.00577   0.00262   1.89370
   D45       -2.32910  -0.00726  -0.00301   0.00298  -0.00002  -2.32912
   D46       -0.58769   0.00089  -0.00021   0.00037   0.00015  -0.58754
   D47       -2.81489   0.00121   0.00109  -0.00147  -0.00038  -2.81527
   D48        1.49678   0.00094   0.00041  -0.00055  -0.00014   1.49664
   D49        1.64822  -0.00039  -0.00069   0.00076   0.00007   1.64829
   D50       -0.57898  -0.00007   0.00061  -0.00108  -0.00047  -0.57945
   D51       -2.55050  -0.00035  -0.00007  -0.00016  -0.00023  -2.55073
   D52       -2.53607  -0.00076  -0.00093   0.00098   0.00005  -2.53601
   D53        1.51992  -0.00044   0.00037  -0.00086  -0.00048   1.51943
   D54       -0.45160  -0.00072  -0.00031   0.00007  -0.00024  -0.45184
   D55       -1.45903   0.00129   0.00125  -0.00148  -0.00023  -1.45927
   D56        2.88909   0.00112   0.00136  -0.00155  -0.00019   2.88890
   D57        0.65718   0.00153   0.00356  -0.00455  -0.00099   0.65618
   D58        2.56871  -0.00011  -0.00016   0.00035   0.00019   2.56890
   D59        0.63365  -0.00028  -0.00005   0.00027   0.00023   0.63388
   D60       -1.59827   0.00014   0.00215  -0.00272  -0.00057  -1.59884
   D61        0.44872   0.00032   0.00037  -0.00017   0.00020   0.44892
   D62       -1.48634   0.00015   0.00049  -0.00024   0.00025  -1.48610
   D63        2.56493   0.00056   0.00269  -0.00324  -0.00055   2.56437
   D64       -1.51039  -0.00048  -0.00124   0.00123  -0.00001  -1.51040
   D65        2.56126   0.00040  -0.00104   0.00175   0.00070   2.56196
   D66        0.45169   0.00059   0.00033  -0.00010   0.00024   0.45193
   D67        0.55985  -0.00056  -0.00142   0.00151   0.00009   0.55995
   D68       -1.65168   0.00032  -0.00122   0.00203   0.00081  -1.65087
   D69        2.52193   0.00051   0.00016   0.00018   0.00034   2.52227
   D70        2.77991  -0.00061  -0.00186   0.00230   0.00044   2.78035
   D71        0.56837   0.00028  -0.00166   0.00281   0.00116   0.56953
   D72       -1.54120   0.00047  -0.00028   0.00097   0.00069  -1.54051
   D73        1.45711   0.00060  -0.00117   0.00138   0.00021   1.45731
   D74       -2.87588   0.00019  -0.00081   0.00076  -0.00005  -2.87593
   D75       -0.65334   0.00004  -0.00244   0.00312   0.00068  -0.65266
   D76       -0.44835  -0.00023  -0.00025   0.00003  -0.00023  -0.44857
   D77        1.50186  -0.00063   0.00011  -0.00060  -0.00049   1.50137
   D78       -2.55879  -0.00079  -0.00152   0.00177   0.00025  -2.55855
   D79       -2.58970   0.00082   0.00102  -0.00136  -0.00033  -2.59003
   D80       -0.63949   0.00041   0.00139  -0.00198  -0.00059  -0.64009
   D81        1.58304   0.00026  -0.00025   0.00039   0.00014   1.58318
   D82        0.80596  -0.00042  -0.00122   0.00428   0.00306   0.80902
   D83       -1.29614  -0.00045  -0.00119   0.00422   0.00303  -1.29312
   D84        2.91324  -0.00043  -0.00113   0.00414   0.00301   2.91625
   D85       -0.82703   0.00046  -0.00149   0.00498   0.00348  -0.82355
   D86       -2.92914   0.00043  -0.00147   0.00492   0.00345  -2.92568
   D87        1.28025   0.00045  -0.00141   0.00485   0.00344   1.28369
   D88        3.13305   0.00001  -0.00195   0.00534   0.00340   3.13645
   D89        1.03095  -0.00002  -0.00192   0.00529   0.00337   1.03432
   D90       -1.04285  -0.00000  -0.00186   0.00521   0.00335  -1.03950
   D91       -0.88755  -0.00014   0.00122  -0.00429  -0.00307  -0.89062
   D92       -2.99299   0.00013   0.00043  -0.00301  -0.00258  -2.99557
   D93        1.21364   0.00018   0.00081  -0.00353  -0.00271   1.21093
   D94        0.89235  -0.00044   0.00313  -0.00708  -0.00395   0.88841
   D95       -1.21308  -0.00016   0.00234  -0.00579  -0.00345  -1.21654
   D96        2.99355  -0.00011   0.00272  -0.00631  -0.00359   2.98996
   D97        3.13589  -0.00002   0.00233  -0.00582  -0.00349   3.13240
   D98        1.03045   0.00026   0.00153  -0.00453  -0.00299   1.02746
   D99       -1.04610   0.00030   0.00192  -0.00505  -0.00313  -1.04923
   D100      -2.49446  -0.02580  -0.02720  -0.00325  -0.03045  -2.52491
   D101       1.58256  -0.01870  -0.02556  -0.00177  -0.02734   1.55522
   D102      -0.50595  -0.00819  -0.02754   0.00541  -0.02213  -0.52808
   D103       1.41322  -0.02241  -0.09196   0.06191  -0.03003   1.38318
   D104      -2.67489  -0.02218  -0.09014   0.06198  -0.02817  -2.70306
   D105      -0.59040  -0.03165  -0.09005   0.05642  -0.03364  -0.62404
   D106      -0.03085  -0.00856  -0.00838   0.00046  -0.00791  -0.03876
   D107       3.11652  -0.00278  -0.00628   0.00281  -0.00347   3.11304
   D108      -1.16622  -0.08748  -0.24289  -0.10415  -0.34705  -1.51327
   D109      -3.13481   0.00680   0.00246   0.00276   0.00522  -3.12959
   D110       0.72336  -0.00048   0.00036   0.00275   0.00311   0.72646
   D111       3.03087  -0.00136  -0.00038   0.00307   0.00269   3.03356
   D112      -0.94529  -0.00077   0.00056   0.00215   0.00272  -0.94257
   D113      -1.45489   0.00109   0.00092   0.00371   0.00464  -1.45025
   D114       0.85262   0.00020   0.00018   0.00404   0.00422   0.85684
   D115      -3.12354   0.00080   0.00113   0.00312   0.00425  -3.11929
   D116       2.86345   0.00454   0.00216   0.00358   0.00574   2.86919
   D117      -1.11222   0.00366   0.00142   0.00390   0.00532  -1.10690
   D118       1.19481   0.00425   0.00236   0.00299   0.00535   1.20016
   D119       0.21793  -0.00165  -0.00049  -0.00475  -0.00524   0.21269
   D120      -1.92504   0.00737   0.00164  -0.00169  -0.00005  -1.92509
   D121       2.35232  -0.00293   0.00242  -0.00724  -0.00482   2.34750
   D122       2.35534  -0.00353  -0.00152  -0.00536  -0.00689   2.34845
   D123       0.21236   0.00549   0.00061  -0.00231  -0.00169   0.21067
   D124      -1.79346  -0.00481   0.00139  -0.00785  -0.00646  -1.79992
   D125      -1.92891  -0.00429  -0.00198  -0.00510  -0.00708  -1.93599
   D126       2.21130   0.00472   0.00015  -0.00204  -0.00189   2.20941
   D127       0.20548  -0.00557   0.00093  -0.00759  -0.00666   0.19882
   D128       3.07229  -0.00043   0.00244  -0.01235  -0.00991   3.06237
   D129       0.98473   0.00008   0.00122  -0.01036  -0.00914   0.97560
   D130      -1.09807   0.00009   0.00169  -0.01101  -0.00932  -1.10739
   D131       0.91643   0.00074   0.00313  -0.01236  -0.00923   0.90720
   D132      -1.17113   0.00126   0.00191  -0.01037  -0.00845  -1.17958
   D133       3.02926   0.00127   0.00238  -0.01101  -0.00864   3.02062
   D134      -1.15702  -0.00224   0.00233  -0.01270  -0.01037  -1.16739
   D135       3.03861  -0.00172   0.00111  -0.01070  -0.00959   3.02902
   D136       0.95581  -0.00171   0.00158  -0.01135  -0.00977   0.94604
   D137      -0.91397   0.00008   0.00200  -0.00482  -0.00282  -0.91679
   D138       1.39309  -0.00107   0.00122  -0.00398  -0.00276   1.39033
   D139       3.05872  -0.00087   0.00094  -0.00338  -0.00244   3.05628
   D140       1.13781  -0.00026   0.00053  -0.00316  -0.00263   1.13517
   D141      -2.83831  -0.00141  -0.00026  -0.00232  -0.00257  -2.84088
   D142      -1.17269  -0.00121  -0.00054  -0.00171  -0.00225  -1.17494
   D143      -3.00681  -0.00050   0.00087  -0.00344  -0.00257  -3.00938
   D144      -0.69974  -0.00165   0.00009  -0.00260  -0.00251  -0.70225
   D145       0.96588  -0.00145  -0.00019  -0.00199  -0.00219   0.96369
   D146      -2.34050   0.00332  -0.00022   0.00522   0.00500  -2.33550
   D147      -0.21819  -0.00115  -0.00259   0.00420   0.00160  -0.21659
   D148       1.84431  -0.00511  -0.00208   0.00167  -0.00040   1.84391
   D149       1.92241   0.00368   0.00017   0.00506   0.00522   1.92763
   D150      -2.23846  -0.00080  -0.00221   0.00403   0.00182  -2.23664
   D151      -0.17596  -0.00476  -0.00170   0.00151  -0.00019  -0.17615
   D152      -0.23118   0.00264   0.00016   0.00485   0.00501  -0.22617
   D153       1.89114  -0.00183  -0.00221   0.00382   0.00161   1.89275
   D154      -2.32955  -0.00580  -0.00170   0.00130  -0.00040  -2.32994
   D155      -0.58771   0.00076  -0.00010   0.00008  -0.00002  -0.58773
   D156      -2.81492   0.00107   0.00124  -0.00181  -0.00057  -2.81549
   D157       1.49674   0.00080   0.00054  -0.00084  -0.00030   1.49644
   D158       1.64816  -0.00036  -0.00059   0.00057  -0.00003   1.64813
   D159      -0.57906  -0.00004   0.00074  -0.00132  -0.00057  -0.57963
   D160      -2.55058  -0.00031   0.00005  -0.00035  -0.00030  -2.55089
   D161      -2.53620  -0.00065  -0.00070   0.00062  -0.00008  -2.53628
   D162       1.51977  -0.00034   0.00064  -0.00127  -0.00063   1.51914
   D163      -0.45176  -0.00061  -0.00005  -0.00030  -0.00036  -0.45211
   D164      -1.45885   0.00111   0.00104  -0.00124  -0.00021  -1.45906
   D165       2.88936   0.00094   0.00106  -0.00120  -0.00013   2.88922
   D166       0.65750   0.00129   0.00313  -0.00404  -0.00091   0.65659
   D167       2.56881  -0.00009  -0.00030   0.00058   0.00028   2.56909
   D168       0.63383  -0.00025  -0.00028   0.00063   0.00035   0.63418
   D169      -1.59803   0.00009   0.00180  -0.00222  -0.00042  -1.59845
   D170       0.44887   0.00028   0.00013   0.00019   0.00032   0.44919
   D171      -1.48611   0.00012   0.00015   0.00024   0.00039  -1.48572
   D172       2.56522   0.00046   0.00222  -0.00261  -0.00039   2.56483
   D173      -1.51050  -0.00044  -0.00119   0.00119   0.00001  -1.51049
   D174       2.56131   0.00040  -0.00116   0.00192   0.00077   2.56208
   D175       0.45185   0.00054   0.00009   0.00026   0.00035   0.45219
   D176       0.55971  -0.00052  -0.00137   0.00150   0.00013   0.55984
   D177      -1.65167   0.00032  -0.00134   0.00223   0.00089  -1.65078
   D178       2.52205   0.00046  -0.00009   0.00057   0.00047   2.52253
   D179       2.77975  -0.00057  -0.00179   0.00226   0.00047   2.78022
   D180       0.56837   0.00028  -0.00176   0.00299   0.00123   0.56960
   D181      -1.54109   0.00042  -0.00052   0.00132   0.00081  -1.54028
   D182       1.45690   0.00062  -0.00079   0.00082   0.00003   1.45692
   D183      -2.87616   0.00019  -0.00035   0.00008  -0.00027  -2.87643
   D184      -0.65364   0.00006  -0.00199   0.00244   0.00045  -0.65319
   D185      -0.44850  -0.00016  -0.00000  -0.00034  -0.00034  -0.44884
   D186       1.50163  -0.00058   0.00043  -0.00107  -0.00064   1.50099
   D187      -2.55904  -0.00071  -0.00120   0.00128   0.00009  -2.55895
   D188      -2.58975   0.00083   0.00114  -0.00157  -0.00043  -2.59018
   D189      -0.63962   0.00040   0.00157  -0.00230  -0.00073  -0.64035
   D190       1.58290   0.00027  -0.00006   0.00005  -0.00000   1.58289
   D191       0.80604  -0.00040  -0.00120   0.00420   0.00300   0.80904
   D192      -1.29606  -0.00043  -0.00118   0.00416   0.00298  -1.29308
   D193       2.91331  -0.00041  -0.00111   0.00407   0.00296   2.91627
   D194      -0.82689   0.00041  -0.00154   0.00499   0.00345  -0.82344
   D195      -2.92899   0.00038  -0.00152   0.00494   0.00342  -2.92557
   D196       1.28038   0.00040  -0.00145   0.00485   0.00341   1.28379
   D197       3.13314   0.00004  -0.00186   0.00520   0.00334   3.13648
   D198       1.03103   0.00001  -0.00184   0.00516   0.00332   1.03435
   D199      -1.04278   0.00003  -0.00177   0.00507   0.00330  -1.03948
   D200      -0.88719  -0.00018   0.00116  -0.00416  -0.00300  -0.89019
   D201      -2.99266   0.00012   0.00045  -0.00298  -0.00253  -2.99518
   D202       1.21400   0.00016   0.00081  -0.00346  -0.00265   1.21135
   D203       0.89282  -0.00044   0.00293  -0.00674  -0.00382   0.88900
   D204      -1.21264  -0.00014   0.00222  -0.00556  -0.00335  -1.21599
   D205       2.99401  -0.00010   0.00258  -0.00605  -0.00347   2.99054
   D206       3.13632  -0.00006   0.00214  -0.00552  -0.00338   3.13294
   D207       1.03085   0.00024   0.00143  -0.00434  -0.00291   1.02795
   D208      -1.04568   0.00028   0.00179  -0.00483  -0.00303  -1.04871
   D209      -2.48910  -0.02656  -0.03091   0.00025  -0.03066  -2.51975
   D210       1.58802  -0.01984  -0.02948   0.00196  -0.02752   1.56051
   D211      -0.50017  -0.01032  -0.03147   0.00868  -0.02279  -0.52296
   D212       1.41382  -0.02342  -0.09877   0.07381  -0.02495   1.38887
   D213      -2.67390  -0.02344  -0.09731   0.07387  -0.02345  -2.69735
   D214      -0.58969  -0.03315  -0.09727   0.06871  -0.02857  -0.61825
   D215      -0.02878  -0.00928  -0.01098   0.00367  -0.00731  -0.03608
   D216       3.11802  -0.00306  -0.00819   0.00540  -0.00279   3.11523
   D217      -3.13547   0.00732   0.00327   0.00203   0.00531  -3.13016
         Item               Value     Threshold  Converged?
 Maximum Force            0.087481     0.000450     NO 
 RMS     Force            0.006915     0.000300     NO 
 Maximum Displacement     1.576575     0.001800     NO 
 RMS     Displacement     0.342415     0.001200     NO 
 Predicted change in Energy=-5.043528D-03
 GradGradGradGradGradGradGradGradGradGradGradGradGradGradGradGradGradGrad

 Stoichiometry    C20H32N2O8(3)
 Framework group  C1[X(C20H32N2O8)]
 Deg. of freedom   180
 Full point group                 C1      NOp   1
 Largest Abelian subgroup         C1      NOp   1
 Largest concise Abelian subgroup C1      NOp   1
                         Standard orientation:                         
 ---------------------------------------------------------------------
 Center     Atomic      Atomic             Coordinates (Angstroms)
 Number     Number       Type             X           Y           Z
 ---------------------------------------------------------------------
      1          6           0       -2.247034   -0.212054    1.035785
      2          6           0       -2.888705   -1.014232   -1.396420
      3          1           0       -2.835436   -2.028740   -1.803120
      4          1           0       -2.666791   -0.330510   -2.220489
      5          6           0       -4.290202   -0.759270   -0.843996
      6          1           0       -5.056687   -0.989207   -1.590838
      7          6           0       -4.398341   -1.415213    0.553195
      8          1           0       -3.839732   -2.343202    0.710913
      9          1           0       -5.424180   -1.570705    0.886999
     10          6           0       -3.788685   -0.102006    1.102269
     11          1           0       -4.089553    0.261404    2.089485
     12          6           0       -4.371677    0.632084   -0.143942
     13          6           0       -5.820865    1.065617    0.100027
     14          1           0       -6.440594    0.272966    0.527128
     15          1           0       -6.283625    1.376692   -0.842565
     16          1           0       -5.850529    1.918837    0.785895
     17          6           0       -3.609226    1.808654   -0.743938
     18          1           0       -2.555845    1.601292   -0.947478
     19          1           0       -3.642198    2.668436   -0.067951
     20          1           0       -4.066506    2.109721   -1.693263
     21          6           0       -1.791681   -0.879475   -0.314314
     22          6           0       -1.743644   -0.980990    2.291973
     23          1           0       -0.667423   -1.146142    2.239883
     24          1           0       -2.244986   -1.949277    2.338196
     25          1           0       -1.992375   -0.395153    3.178456
     26          8           0       -1.664628    1.018463    1.176079
     27          8           0       -1.265191   -2.193685    0.006317
     28          1           0       -0.970058   -0.277892   -0.695043
     29          7           0       -0.199511   -2.615906   -0.762584
     30          8           0        0.188463   -1.896919   -1.658705
     31          8           0        0.217500   -3.694933   -0.436109
     32          6           0        2.250079    0.213908    1.034118
     33          6           0        2.887903    1.012221   -1.400278
     34          1           0        2.829734    2.025182   -1.810145
     35          1           0        2.669218    0.324814   -2.222147
     36          6           0        4.290671    0.765754   -0.847168
     37          1           0        5.055972    0.997506   -1.594664
     38          6           0        4.395627    1.425901    0.548299
     39          1           0        3.832556    2.351611    0.703542
     40          1           0        5.420691    1.587194    0.881746
     41          6           0        3.792264    0.111242    1.100849
     42          1           0        4.094783   -0.248034    2.089072
     43          6           0        4.379243   -0.623244   -0.143293
     44          6           0        5.830657   -1.048400    0.102133
     45          1           0        6.446053   -0.251290    0.527209
     46          1           0        6.295270   -1.359555   -0.839520
     47          1           0        5.864719   -1.899584    0.790321
     48          6           0        3.623233   -1.805511   -0.740205
     49          1           0        2.568944   -1.604225   -0.945033
     50          1           0        3.660240   -2.663088   -0.061627
     51          1           0        4.082647   -2.107069   -1.688341
     52          6           0        1.791635    0.875720   -0.317609
     53          6           0        1.743331    0.984143    2.288133
     54          1           0        0.666578    1.145425    2.234981
     55          1           0        2.241268    1.954285    2.332234
     56          1           0        1.993583    0.401339    3.176187
     57          8           0        1.673169   -1.018798    1.177848
     58          8           0        1.259812    2.188566   -0.000274
     59          1           0        0.972412    0.269683   -0.696476
     60          7           0        0.188121    2.601546   -0.765838
     61          8           0       -0.202069    1.875019   -1.654880
     62          8           0       -0.231547    3.680876   -0.443811
 ---------------------------------------------------------------------
 Rotational constants (GHZ):           0.2875847           0.1124255           0.0965561
 Standard basis: 6-31++G(d,p) (6D, 7F)
 There are   762 symmetry adapted cartesian basis functions of A   symmetry.
 There are   762 symmetry adapted basis functions of A   symmetry.
   762 basis functions,  1216 primitive gaussians,   762 cartesian basis functions
   116 alpha electrons      114 beta electrons
       nuclear repulsion energy      3507.1472057956 Hartrees.
 NAtoms=   62 NActive=   62 NUniq=   62 SFac= 1.00D+00 NAtFMM=   60 NAOKFM=T Big=T
 Integral buffers will be    131072 words long.
 Raffenetti 2 integral format.
 Two-electron integral symmetry is turned on.
 Nuclear repulsion after empirical dispersion term =     3507.0783388237 Hartrees.
 One-electron integrals computed using PRISM.
 NBasis=   762 RedAO= T EigKep=  1.97D-06  NBF=   762
 NBsUse=   760 1.00D-06 EigRej=  8.78D-07 NBFU=   760
 Lowest energy guess from the checkpoint file:  "/wrk/hasangal/alkoxy/alphapine-conformarsampling/Alpha-Pinene-RO-NO3up-Odown/SYS_2A/DFT_high/calc-LM/TMP/G1647198759/Gau-7754.chk"
 B after Tr=    -0.000000   -0.000000    0.000000
         Rot=    1.000000    0.000947   -0.000188   -0.000103 Ang=   0.11 deg.
 B after Tr=    -0.000000   -0.000000    0.000000
         Rot=    0.999934    0.000178   -0.000004    0.011476 Ang=   1.32 deg.
 Initial guess <Sx>= 0.0000 <Sy>= 0.0000 <Sz>= 1.0000 <S**2>= 2.0089 S= 1.0029
 Gradient too large for Newton-Raphson -- use scaled steepest descent instead.
 Gradient too large for Newton-Raphson -- use scaled steepest descent instead.
     Minimum is close to point  2 DX=  3.18D-02 DF= -1.59D-05 DXR=  5.98D-02 DFR=  3.59D-03 which will be used.
 Gradient too large for Newton-Raphson -- use scaled steepest descent instead.
     Minimum is close to point  2 DX=  3.48D-02 DF= -4.38D-06 DXR=  4.74D-02 DFR=  2.25D-03 which will be used.
 Gradient too large for Newton-Raphson -- use scaled steepest descent instead.
     Accept linear search using points  1 and  2.
 Gradient too large for Newton-Raphson -- use scaled steepest descent instead.
 Gradient too large for Newton-Raphson -- use scaled steepest descent instead.
 Gradient too large for Newton-Raphson -- use scaled steepest descent instead.
 Restarting incremental Fock formation.
     Minimum is close to point  3 DX=  1.28D-02 DF= -1.94D-08 DXR=  9.07D-03 DFR=  8.22D-05 which will be used.
 Gradient too large for Newton-Raphson -- use scaled steepest descent instead.
 Gradient too large for Newton-Raphson -- use scaled steepest descent instead.
     Accept linear search using points  2 and  3.
 Gradient too large for Newton-Raphson -- use scaled steepest descent instead.
     Accept linear search using points  1 and  2.
 LinEq1:  Iter=  0 NonCon=     1 RMS=2.91D-05 Max=1.59D-03 NDo=     1
 AX will form     1 AO Fock derivatives at one time.
 LinEq1:  Iter=  1 NonCon=     1 RMS=4.50D-06 Max=7.56D-04 NDo=     1
 LinEq1:  Iter=  2 NonCon=     1 RMS=2.83D-06 Max=3.30D-04 NDo=     1
 LinEq1:  Iter=  3 NonCon=     1 RMS=2.83D-06 Max=4.10D-04 NDo=     1
 LinEq1:  Iter=  4 NonCon=     1 RMS=1.15D-06 Max=7.65D-05 NDo=     1
 LinEq1:  Iter=  5 NonCon=     1 RMS=7.73D-07 Max=4.48D-05 NDo=     1
 LinEq1:  Iter=  6 NonCon=     1 RMS=4.85D-07 Max=1.94D-05 NDo=     1
 LinEq1:  Iter=  7 NonCon=     1 RMS=2.84D-07 Max=1.39D-05 NDo=     1
 LinEq1:  Iter=  8 NonCon=     1 RMS=1.47D-07 Max=8.24D-06 NDo=     1
 LinEq1:  Iter=  9 NonCon=     1 RMS=8.39D-08 Max=3.37D-06 NDo=     1
 LinEq1:  Iter= 10 NonCon=     1 RMS=4.53D-08 Max=2.09D-06 NDo=     1
 LinEq1:  Iter= 11 NonCon=     1 RMS=2.36D-08 Max=1.93D-06 NDo=     1
 LinEq1:  Iter= 12 NonCon=     1 RMS=1.67D-08 Max=1.48D-06 NDo=     1
 LinEq1:  Iter= 13 NonCon=     1 RMS=9.88D-09 Max=6.90D-07 NDo=     1
 LinEq1:  Iter= 14 NonCon=     0 RMS=5.88D-09 Max=3.32D-07 NDo=     1
 Linear equations converged to 3.852D-08 3.852D-07 after    14 iterations.
     Accept linear search using points  1 and  2.
     Minimum is close to point  2 DX= -1.01D-04 DF= -1.14D-12 DXR=  1.01D-04 DFR=  9.68D-09 which will be used.
 LinEq1:  Iter=  0 NonCon=     1 RMS=1.88D-07 Max=5.08D-06 NDo=     1
 LinEq1:  Iter=  1 NonCon=     1 RMS=1.08D-07 Max=4.10D-06 NDo=     1
 LinEq1:  Iter=  2 NonCon=     1 RMS=4.02D-08 Max=3.38D-06 NDo=     1
 LinEq1:  Iter=  3 NonCon=     1 RMS=3.26D-08 Max=3.45D-06 NDo=     1
 LinEq1:  Iter=  4 NonCon=     1 RMS=2.10D-08 Max=1.94D-06 NDo=     1
 LinEq1:  Iter=  5 NonCon=     1 RMS=1.47D-08 Max=2.06D-06 NDo=     1
 LinEq1:  Iter=  6 NonCon=     1 RMS=8.95D-09 Max=1.21D-06 NDo=     1
 LinEq1:  Iter=  7 NonCon=     1 RMS=5.99D-09 Max=6.90D-07 NDo=     1
 LinEq1:  Iter=  8 NonCon=     1 RMS=3.55D-09 Max=2.75D-07 NDo=     1
 LinEq1:  Iter=  9 NonCon=     1 RMS=2.52D-09 Max=1.89D-07 NDo=     1
 LinEq1:  Iter= 10 NonCon=     1 RMS=1.73D-09 Max=1.65D-07 NDo=     1
 LinEq1:  Iter= 11 NonCon=     1 RMS=1.13D-09 Max=1.07D-07 NDo=     1
 LinEq1:  Iter= 12 NonCon=     1 RMS=7.48D-10 Max=6.65D-08 NDo=     1
 LinEq1:  Iter= 13 NonCon=     1 RMS=5.04D-10 Max=3.05D-08 NDo=     1
 LinEq1:  Iter= 14 NonCon=     1 RMS=2.85D-10 Max=1.55D-08 NDo=     1
 LinEq1:  Iter= 15 NonCon=     0 RMS=1.71D-10 Max=7.19D-09 NDo=     1
 Linear equations converged to 9.652D-10 9.652D-09 after    15 iterations.
 SCF Done:  E(UwB97XD) =  -1491.90299516     a.u. after   13 cycles
            Convg  =    0.9157D-07                    60 Fock formations.
              S**2 =  2.0087                  -V/T =  2.0089
 <Sx>= 0.0000 <Sy>= 0.0000 <Sz>= 1.0000 <S**2>= 2.0087 S= 1.0029
 <L.S>= 0.000000000000E+00
 Annihilation of the first spin contaminant:
 S**2 before annihilation     2.0087,   after     2.0000
 Calling FoFJK, ICntrl=      2127 FMM=T ISym2X=0 I1Cent= 0 IOpClX= 1 NMat=1 NMatS=1 NMatT=0.
 ***** Axes restored to original set *****
 -------------------------------------------------------------------
 Center     Atomic                   Forces (Hartrees/Bohr)
 Number     Number              X              Y              Z
 -------------------------------------------------------------------
      1        6          -0.000143208   -0.000057193   -0.000234272
      2        6          -0.000268003    0.000060360   -0.000029376
      3        1          -0.000053531   -0.000175845   -0.000102003
      4        1          -0.000025919    0.000145922   -0.000105813
      5        6           0.000096298    0.000009796   -0.000080573
      6        1          -0.000134962   -0.000049212   -0.000114152
      7        6           0.000077614    0.000171971   -0.000025300
      8        1           0.000086756   -0.000149846   -0.000037209
      9        1          -0.000170791   -0.000040766    0.000023188
     10        6           0.000157402   -0.000098199   -0.000218393
     11        1           0.000004937    0.000051147    0.000167330
     12        6          -0.000083643    0.000034844    0.000139004
     13        6           0.000111189   -0.000041228   -0.000031859
     14        1          -0.000087925   -0.000137504    0.000058539
     15        1          -0.000084828    0.000082260   -0.000192504
     16        1          -0.000012839    0.000148323    0.000130932
     17        6          -0.000045951   -0.000249328    0.000115369
     18        1          -0.000267931    0.000079357   -0.000066821
     19        1          -0.000034993    0.000195165    0.000137690
     20        1          -0.000084950    0.000078558   -0.000226065
     21        6          -0.000290006    0.000017430   -0.000588304
     22        6           0.000472537    0.000348272   -0.000289056
     23        1           0.000646223    0.000239879    0.000140543
     24        1           0.000001431   -0.000162958    0.000024034
     25        1           0.000008306   -0.000018287    0.000134387
     26        8           0.001000751    0.000157303    0.000335772
     27        8           0.000416971    0.000077930    0.000196284
     28        1          -0.000110613   -0.000055740    0.001062484
     29        7          -0.000117233   -0.000572692    0.000073153
     30        8          -0.000076247    0.000013010   -0.000238857
     31        8           0.000114436    0.000198410   -0.000075264
     32        6           0.000200585    0.000003957   -0.000229897
     33        6           0.000244564   -0.000021848   -0.000008609
     34        1           0.000044799    0.000181274   -0.000105560
     35        1           0.000030747   -0.000142022   -0.000111365
     36        6          -0.000071045   -0.000021923   -0.000073344
     37        1           0.000135049    0.000049357   -0.000114071
     38        6          -0.000091322   -0.000144052   -0.000022088
     39        1          -0.000081655    0.000147656   -0.000037865
     40        1           0.000161317    0.000051099    0.000011872
     41        6          -0.000153618    0.000098050   -0.000218131
     42        1          -0.000000075   -0.000050439    0.000167596
     43        6           0.000031491    0.000000089    0.000148969
     44        6          -0.000105842    0.000023084   -0.000037570
     45        1           0.000083211    0.000120104    0.000052566
     46        1           0.000088083   -0.000082411   -0.000191937
     47        1           0.000015526   -0.000147960    0.000131293
     48        6           0.000041072    0.000205095    0.000073213
     49        1           0.000111741   -0.000062678   -0.000045051
     50        1           0.000024456   -0.000187452    0.000140681
     51        1           0.000093234   -0.000073879   -0.000221414
     52        6           0.000317377   -0.000089234   -0.000477704
     53        6          -0.000482245   -0.000372297   -0.000268672
     54        1          -0.000644296   -0.000245972    0.000149367
     55        1          -0.000002594    0.000160135    0.000030150
     56        1           0.000000070    0.000023148    0.000137712
     57        8          -0.001021116   -0.000175028    0.000300592
     58        8          -0.000409559   -0.000085256    0.000028749
     59        1           0.000108966    0.000029518    0.001063240
     60        7           0.000192037    0.000625935    0.000165888
     61        8           0.000165639    0.000157574   -0.000393713
     62        8          -0.000127879   -0.000274760   -0.000127782
 -------------------------------------------------------------------
 Cartesian Forces:  Max     0.001063240 RMS     0.000239869

 GradGradGradGradGradGradGradGradGradGradGradGradGradGradGradGradGradGrad
 Berny optimization.
 Using GEDIIS/GDIIS optimizer.
 FormGI is forming the generalized inverse of G from B-inverse, IUseBI=4.
 Internal  Forces:  Max     0.006488691 RMS     0.000600928
 Search for a local minimum.
 Step number   3 out of a maximum of  372
 All quantities printed in internal units (Hartrees-Bohrs-Radians)
 Mixed Optimization -- En-DIIS/RFO-DIIS
 Update second derivatives using D2CorX and points    2    3    1
 DE=  3.45D-04 DEPred=-5.04D-03 R=-6.85D-02
 Trust test=-6.85D-02 RLast= 2.09D-01 DXMaxT set to 7.50D-02
 ITU= -1 -1  0
 Use linear search instead of GDIIS.
 Energy rises -- skip Quadratic/GDIIS search.
 Quartic linear search produced a step of -0.87002.
 Iteration  1 RMS(Cart)=  0.06005937 RMS(Int)=  0.00046684
 Iteration  2 RMS(Cart)=  0.00135969 RMS(Int)=  0.00000031
 Iteration  3 RMS(Cart)=  0.00000043 RMS(Int)=  0.00000028
 Variable       Old X    -DE/DX   Delta X   Delta X   Delta X     New X
                                 (Linear)    (Quad)   (Total)
    R1        2.92341   0.00028   0.00021   0.00000   0.00021   2.92362
    R2        2.97328  -0.00058  -0.00014   0.00000  -0.00014   2.97314
    R3        2.94135   0.00017   0.00131   0.00000   0.00131   2.94265
    R4        2.58627   0.00060  -0.00005   0.00000  -0.00005   2.58622
    R5        2.06791   0.00020   0.00189   0.00000   0.00189   2.06979
    R6        2.06648   0.00017   0.00180   0.00000   0.00180   2.06827
    R7        2.88725   0.00025   0.00100   0.00000   0.00100   2.88825
    R8        2.92302   0.00042   0.00113   0.00000   0.00113   2.92415
    R9        2.06849   0.00018   0.00167   0.00000   0.00167   2.07016
   R10        2.92395  -0.00008   0.00005   0.00000   0.00005   2.92399
   R11        2.94735   0.00040   0.00039   0.00000   0.00039   2.94775
   R12        2.06844   0.00017   0.00154   0.00000   0.00154   2.06998
   R13        2.05967   0.00017   0.00184   0.00000   0.00184   2.06151
   R14        2.92613   0.00020   0.00083   0.00000   0.00083   2.92696
   R15        2.06766   0.00017   0.00146   0.00000   0.00146   2.06912
   R16        2.94689   0.00028   0.00024   0.00000   0.00024   2.94713
   R17        2.89543   0.00008   0.00054   0.00000   0.00054   2.89597
   R18        2.88184  -0.00012   0.00053   0.00000   0.00053   2.88238
   R19        2.06558   0.00017   0.00198   0.00000   0.00198   2.06756
   R20        2.06957   0.00022   0.00229   0.00000   0.00229   2.07186
   R21        2.06947   0.00020   0.00231   0.00000   0.00231   2.07178
   R22        2.06494  -0.00026   0.00114   0.00000   0.00114   2.06609
   R23        2.06774   0.00024   0.00236   0.00000   0.00236   2.07010
   R24        2.07092   0.00025   0.00245   0.00000   0.00245   2.07337
   R25        2.74313   0.00037  -0.00059   0.00000  -0.00059   2.74253
   R26        2.05444  -0.00146  -0.00079   0.00000  -0.00079   2.05364
   R27        2.05992   0.00059   0.00184   0.00000   0.00184   2.06176
   R28        2.06237   0.00014   0.00172   0.00000   0.00172   2.06409
   R29        2.06225   0.00010   0.00204   0.00000   0.00204   2.06429
   R30        2.60834   0.00018  -0.00039   0.00000  -0.00039   2.60795
   R31        3.81380  -0.00114  -0.00495   0.00000  -0.00495   3.80885
   R32        2.29156   0.00016  -0.00007   0.00000  -0.00007   2.29149
   R33        2.27143  -0.00016   0.00028   0.00000   0.00028   2.27171
   R34        2.92348   0.00020   0.00014   0.00000   0.00014   2.92362
   R35        2.97314  -0.00061   0.00004   0.00000   0.00004   2.97318
   R36        2.94131   0.00019   0.00141   0.00000   0.00141   2.94271
   R37        2.58627   0.00062  -0.00007   0.00000  -0.00007   2.58619
   R38        2.06790   0.00020   0.00189   0.00000   0.00189   2.06980
   R39        2.06648   0.00017   0.00180   0.00000   0.00180   2.06828
   R40        2.88729   0.00016   0.00094   0.00000   0.00094   2.88823
   R41        2.92304   0.00030   0.00116   0.00000   0.00116   2.92420
   R42        2.06849   0.00018   0.00167   0.00000   0.00167   2.07016
   R43        2.92397  -0.00005  -0.00002   0.00000  -0.00002   2.92396
   R44        2.94737   0.00041   0.00039   0.00000   0.00039   2.94776
   R45        2.06844   0.00016   0.00154   0.00000   0.00154   2.06998
   R46        2.05968   0.00016   0.00184   0.00000   0.00184   2.06152
   R47        2.92614   0.00028   0.00081   0.00000   0.00081   2.92695
   R48        2.06766   0.00017   0.00146   0.00000   0.00146   2.06912
   R49        2.94694   0.00022   0.00018   0.00000   0.00018   2.94713
   R50        2.89541   0.00009   0.00055   0.00000   0.00055   2.89597
   R51        2.88182  -0.00002   0.00056   0.00000   0.00056   2.88238
   R52        2.06559   0.00015   0.00197   0.00000   0.00197   2.06756
   R53        2.06957   0.00023   0.00229   0.00000   0.00229   2.07186
   R54        2.06947   0.00020   0.00231   0.00000   0.00231   2.07178
   R55        2.06491  -0.00011   0.00119   0.00000   0.00119   2.06609
   R56        2.06774   0.00024   0.00236   0.00000   0.00236   2.07010
   R57        2.07092   0.00025   0.00244   0.00000   0.00244   2.07336
   R58        2.74310   0.00038  -0.00055   0.00000  -0.00055   2.74255
   R59        2.05446  -0.00150  -0.00081   0.00000  -0.00081   2.05365
   R60        2.05992   0.00059   0.00185   0.00000   0.00185   2.06177
   R61        2.06237   0.00014   0.00172   0.00000   0.00172   2.06408
   R62        2.06225   0.00010   0.00204   0.00000   0.00204   2.06429
   R63        2.60834   0.00017  -0.00031   0.00000  -0.00031   2.60803
   R64        2.29155   0.00014  -0.00007   0.00000  -0.00007   2.29148
   R65        2.27143  -0.00024   0.00027   0.00000   0.00027   2.27170
    A1        1.93420  -0.00034  -0.00060   0.00000  -0.00060   1.93360
    A2        1.89943   0.00058   0.00021   0.00000   0.00021   1.89965
    A3        1.93447   0.00056   0.00060   0.00000   0.00060   1.93508
    A4        1.97074  -0.00023   0.00054   0.00000   0.00054   1.97128
    A5        1.92431   0.00011  -0.00036   0.00000  -0.00036   1.92395
    A6        1.79653  -0.00066  -0.00034   0.00000  -0.00034   1.79619
    A7        1.86471  -0.00006  -0.00112   0.00000  -0.00112   1.86359
    A8        1.91107   0.00016  -0.00011   0.00000  -0.00011   1.91096
    A9        1.88204   0.00008   0.00144   0.00000   0.00144   1.88348
   A10        1.93294   0.00004  -0.00006   0.00000  -0.00006   1.93289
   A11        1.90582   0.00028   0.00075   0.00000   0.00075   1.90657
   A12        1.96393  -0.00048  -0.00087   0.00000  -0.00087   1.96305
   A13        1.93968   0.00002   0.00055   0.00000   0.00055   1.94023
   A14        1.89637  -0.00011  -0.00100   0.00000  -0.00100   1.89538
   A15        1.93807   0.00023   0.00076   0.00000   0.00076   1.93883
   A16        2.06931   0.00003  -0.00021   0.00000  -0.00021   2.06909
   A17        2.04549  -0.00011   0.00009   0.00000   0.00009   2.04558
   A18        1.54002  -0.00007  -0.00042   0.00000  -0.00042   1.53960
   A19        2.04189  -0.00004  -0.00055   0.00000  -0.00055   2.04134
   A20        1.98538  -0.00008   0.00064   0.00000   0.00064   1.98603
   A21        1.50390   0.00015   0.00044   0.00000   0.00044   1.50434
   A22        1.89152   0.00004  -0.00119   0.00000  -0.00119   1.89033
   A23        2.05668  -0.00001   0.00060   0.00000   0.00060   2.05728
   A24        1.96379  -0.00004   0.00050   0.00000   0.00050   1.96429
   A25        1.89314  -0.00013  -0.00101   0.00000  -0.00101   1.89213
   A26        1.91392  -0.00010   0.00129   0.00000   0.00129   1.91521
   A27        1.95164   0.00039   0.00144   0.00000   0.00144   1.95307
   A28        2.08674   0.00005  -0.00051   0.00000  -0.00051   2.08623
   A29        1.53945  -0.00013  -0.00062   0.00000  -0.00062   1.53883
   A30        2.05092  -0.00007  -0.00092   0.00000  -0.00092   2.05000
   A31        1.48993  -0.00003   0.00051   0.00000   0.00051   1.49045
   A32        1.95335   0.00006   0.00035   0.00000   0.00035   1.95370
   A33        2.07778   0.00005   0.00065   0.00000   0.00065   2.07843
   A34        1.93858   0.00007  -0.00027   0.00000  -0.00027   1.93830
   A35        2.08368   0.00010   0.00194   0.00000   0.00194   2.08562
   A36        1.89360  -0.00019  -0.00245   0.00000  -0.00245   1.89115
   A37        1.97500  -0.00002   0.00100   0.00000   0.00100   1.97600
   A38        1.92088  -0.00000   0.00080   0.00000   0.00080   1.92168
   A39        1.92388   0.00001   0.00087   0.00000   0.00087   1.92475
   A40        1.87833   0.00001  -0.00101   0.00000  -0.00101   1.87732
   A41        1.88064   0.00000  -0.00093   0.00000  -0.00093   1.87971
   A42        1.88210  -0.00000  -0.00090   0.00000  -0.00090   1.88120
   A43        1.99198   0.00010   0.00029   0.00000   0.00029   1.99227
   A44        1.92634  -0.00001   0.00085   0.00000   0.00085   1.92719
   A45        1.92214  -0.00000   0.00015   0.00000   0.00015   1.92229
   A46        1.86841   0.00000   0.00024   0.00000   0.00024   1.86865
   A47        1.86818  -0.00008  -0.00077   0.00000  -0.00077   1.86742
   A48        1.88255  -0.00001  -0.00088   0.00000  -0.00088   1.88167
   A49        2.01750   0.00064   0.00038   0.00000   0.00038   2.01788
   A50        1.87494  -0.00011  -0.00131   0.00000  -0.00131   1.87363
   A51        1.85928  -0.00189  -0.00528   0.00000  -0.00528   1.85400
   A52        1.91015  -0.00010   0.00254   0.00000   0.00253   1.91269
   A53        1.91687   0.00165   0.00484   0.00000   0.00484   1.92171
   A54        1.87992  -0.00032  -0.00163   0.00000  -0.00163   1.87829
   A55        1.93434  -0.00006   0.00116   0.00000   0.00116   1.93550
   A56        1.90067   0.00012   0.00215   0.00000   0.00215   1.90282
   A57        1.89302   0.00009   0.00096   0.00000   0.00096   1.89399
   A58        1.89773   0.00006  -0.00033   0.00000  -0.00033   1.89740
   A59        1.92322  -0.00014  -0.00200   0.00000  -0.00200   1.92122
   A60        1.91472  -0.00006  -0.00194   0.00000  -0.00194   1.91278
   A61        2.01965   0.00015   0.00095   0.00000   0.00095   2.02060
   A62        2.64202  -0.00649  -0.00735   0.00000  -0.00735   2.63467
   A63        2.06839  -0.00012  -0.00016   0.00000  -0.00016   2.06823
   A64        1.97269   0.00022   0.00018   0.00000   0.00018   1.97287
   A65        2.24206  -0.00010  -0.00000   0.00000  -0.00000   2.24205
   A66        1.93419  -0.00040  -0.00063   0.00000  -0.00063   1.93356
   A67        1.89931   0.00060   0.00029   0.00000   0.00029   1.89960
   A68        1.93468   0.00056   0.00033   0.00000   0.00033   1.93501
   A69        1.97053  -0.00016   0.00083   0.00000   0.00083   1.97136
   A70        1.92440   0.00009  -0.00037   0.00000  -0.00037   1.92403
   A71        1.79658  -0.00068  -0.00041   0.00000  -0.00041   1.79617
   A72        1.86477  -0.00007  -0.00112   0.00000  -0.00112   1.86365
   A73        1.91104   0.00026  -0.00011   0.00000  -0.00011   1.91094
   A74        1.88197   0.00008   0.00146   0.00000   0.00146   1.88343
   A75        1.93294  -0.00004  -0.00009   0.00000  -0.00009   1.93284
   A76        1.90588   0.00030   0.00071   0.00000   0.00071   1.90659
   A77        1.96392  -0.00051  -0.00083   0.00000  -0.00083   1.96308
   A78        1.93964   0.00000   0.00058   0.00000   0.00058   1.94023
   A79        1.89646  -0.00005  -0.00115   0.00000  -0.00115   1.89532
   A80        1.93818   0.00013   0.00066   0.00000   0.00066   1.93883
   A81        2.06932   0.00004  -0.00021   0.00000  -0.00021   2.06911
   A82        2.04546  -0.00006   0.00015   0.00000   0.00015   2.04560
   A83        1.53988  -0.00007  -0.00026   0.00000  -0.00026   1.53962
   A84        2.04187  -0.00004  -0.00057   0.00000  -0.00057   2.04130
   A85        1.98542  -0.00008   0.00064   0.00000   0.00064   1.98605
   A86        1.50391   0.00013   0.00044   0.00000   0.00044   1.50436
   A87        1.89153   0.00003  -0.00120   0.00000  -0.00120   1.89033
   A88        2.05667  -0.00001   0.00061   0.00000   0.00061   2.05728
   A89        1.96377  -0.00003   0.00053   0.00000   0.00053   1.96430
   A90        1.89304  -0.00008  -0.00087   0.00000  -0.00087   1.89217
   A91        1.91385  -0.00010   0.00132   0.00000   0.00132   1.91517
   A92        1.95203   0.00031   0.00104   0.00000   0.00104   1.95306
   A93        2.08672   0.00005  -0.00048   0.00000  -0.00048   2.08624
   A94        1.53931  -0.00011  -0.00046   0.00000  -0.00046   1.53885
   A95        2.05087  -0.00004  -0.00087   0.00000  -0.00087   2.04999
   A96        1.48993   0.00000   0.00051   0.00000   0.00051   1.49044
   A97        1.95325   0.00003   0.00044   0.00000   0.00044   1.95369
   A98        2.07787   0.00004   0.00060   0.00000   0.00060   2.07847
   A99        1.93848   0.00006  -0.00018   0.00000  -0.00018   1.93830
   A100       2.08382   0.00006   0.00175   0.00000   0.00175   2.08557
   A101       1.89356  -0.00014  -0.00239   0.00000  -0.00239   1.89117
   A102       1.97497  -0.00001   0.00102   0.00000   0.00102   1.97599
   A103       1.92089  -0.00000   0.00080   0.00000   0.00080   1.92169
   A104       1.92389   0.00001   0.00087   0.00000   0.00087   1.92476
   A105       1.87834   0.00001  -0.00101   0.00000  -0.00101   1.87733
   A106       1.88065  -0.00000  -0.00094   0.00000  -0.00094   1.87971
   A107       1.88210  -0.00001  -0.00090   0.00000  -0.00090   1.88120
   A108       1.99202   0.00009   0.00027   0.00000   0.00027   1.99229
   A109       1.92634  -0.00002   0.00083   0.00000   0.00083   1.92717
   A110       1.92213  -0.00001   0.00018   0.00000   0.00018   1.92232
   A111       1.86843  -0.00001   0.00019   0.00000   0.00019   1.86862
   A112       1.86815  -0.00005  -0.00072   0.00000  -0.00072   1.86743
   A113       1.88252  -0.00000  -0.00086   0.00000  -0.00086   1.88166
   A114       2.01746   0.00074   0.00050   0.00000   0.00050   2.01796
   A115       1.87484   0.00002  -0.00103   0.00000  -0.00103   1.87380
   A116       1.85927  -0.00217  -0.00525   0.00000  -0.00525   1.85402
   A117       1.91013  -0.00030   0.00235   0.00000   0.00235   1.91249
   A118       1.91700   0.00166   0.00457   0.00000   0.00457   1.92157
   A119       1.87997  -0.00005  -0.00159   0.00000  -0.00159   1.87838
   A120       1.93428  -0.00005   0.00123   0.00000   0.00123   1.93551
   A121       1.90065   0.00012   0.00219   0.00000   0.00219   1.90285
   A122       1.89304   0.00009   0.00092   0.00000   0.00092   1.89396
   A123       1.89772   0.00006  -0.00030   0.00000  -0.00030   1.89742
   A124       1.92326  -0.00015  -0.00206   0.00000  -0.00206   1.92120
   A125       1.91476  -0.00007  -0.00197   0.00000  -0.00197   1.91279
   A126       2.01952   0.00040   0.00132   0.00000   0.00132   2.02085
   A127       2.63886  -0.00555  -0.00743   0.00000  -0.00743   2.63142
   A128       2.06827  -0.00003   0.00002   0.00000   0.00002   2.06829
   A129       1.97269   0.00024   0.00012   0.00000   0.00012   1.97281
   A130       2.24218  -0.00021  -0.00013   0.00000  -0.00013   2.24205
    D1        0.72653  -0.00008  -0.00272   0.00000  -0.00272   0.72381
    D2        3.03377  -0.00019  -0.00318   0.00000  -0.00318   3.03059
    D3       -0.94256  -0.00003  -0.00210   0.00000  -0.00210  -0.94467
    D4       -1.45054   0.00004  -0.00315   0.00000  -0.00315  -1.45369
    D5        0.85670  -0.00007  -0.00361   0.00000  -0.00361   0.85309
    D6       -3.11963   0.00009  -0.00253   0.00000  -0.00253  -3.12216
    D7        2.86901   0.00021  -0.00318   0.00000  -0.00318   2.86583
    D8       -1.10693   0.00011  -0.00364   0.00000  -0.00364  -1.11057
    D9        1.19992   0.00027  -0.00256   0.00000  -0.00256   1.19736
   D10        0.21221   0.00018   0.00517   0.00000   0.00517   0.21739
   D11       -1.92570  -0.00004   0.00263   0.00000   0.00263  -1.92308
   D12        2.34689   0.00130   0.00766   0.00000   0.00766   2.35456
   D13        2.34829   0.00052   0.00540   0.00000   0.00540   2.35368
   D14        0.21037   0.00030   0.00285   0.00000   0.00285   0.21322
   D15       -1.80022   0.00163   0.00789   0.00000   0.00789  -1.79233
   D16       -1.93615  -0.00037   0.00507   0.00000   0.00507  -1.93108
   D17        2.20912  -0.00059   0.00252   0.00000   0.00252   2.21164
   D18        0.19853   0.00075   0.00756   0.00000   0.00756   0.20609
   D19        3.06381  -0.00006   0.00898   0.00000   0.00898   3.07279
   D20        0.97697  -0.00017   0.00731   0.00000   0.00731   0.98428
   D21       -1.10597  -0.00022   0.00784   0.00000   0.00784  -1.09813
   D22        0.90839   0.00012   0.00922   0.00000   0.00922   0.91761
   D23       -1.17845   0.00000   0.00755   0.00000   0.00755  -1.17090
   D24        3.02179  -0.00004   0.00808   0.00000   0.00808   3.02988
   D25       -1.16617   0.00050   0.00959   0.00000   0.00959  -1.15658
   D26        3.03018   0.00038   0.00792   0.00000   0.00792   3.03810
   D27        0.94724   0.00034   0.00845   0.00000   0.00845   0.95569
   D28       -0.91726   0.00008   0.00515   0.00000   0.00515  -0.91211
   D29        1.38981   0.00005   0.00448   0.00000   0.00448   1.39429
   D30        3.05583   0.00001   0.00387   0.00000   0.00387   3.05970
   D31        1.13465   0.00012   0.00367   0.00000   0.00367   1.13832
   D32       -2.84146   0.00009   0.00300   0.00000   0.00300  -2.83846
   D33       -1.17544   0.00005   0.00239   0.00000   0.00239  -1.17305
   D34       -3.00996   0.00017   0.00397   0.00000   0.00397  -3.00599
   D35       -0.70289   0.00014   0.00331   0.00000   0.00331  -0.69959
   D36        0.96313   0.00010   0.00270   0.00000   0.00270   0.96582
   D37       -2.33482  -0.00023  -0.00592   0.00000  -0.00592  -2.34074
   D38       -0.21573  -0.00000  -0.00539   0.00000  -0.00539  -0.22112
   D39        1.84465   0.00052  -0.00297   0.00000  -0.00297   1.84167
   D40        1.92837  -0.00035  -0.00576   0.00000  -0.00576   1.92261
   D41       -2.23572  -0.00012  -0.00524   0.00000  -0.00524  -2.24096
   D42       -0.17535   0.00040  -0.00282   0.00000  -0.00282  -0.17817
   D43       -0.22540  -0.00027  -0.00563   0.00000  -0.00563  -0.23103
   D44        1.89370  -0.00004  -0.00511   0.00000  -0.00510   1.88859
   D45       -2.32912   0.00048  -0.00268   0.00000  -0.00268  -2.33180
   D46       -0.58754   0.00006  -0.00033   0.00000  -0.00033  -0.58786
   D47       -2.81527   0.00012   0.00131   0.00000   0.00131  -2.81396
   D48        1.49664   0.00011   0.00049   0.00000   0.00049   1.49713
   D49        1.64829   0.00001  -0.00068   0.00000  -0.00068   1.64761
   D50       -0.57945   0.00007   0.00096   0.00000   0.00096  -0.57849
   D51       -2.55073   0.00007   0.00014   0.00000   0.00014  -2.55059
   D52       -2.53601  -0.00015  -0.00088   0.00000  -0.00088  -2.53690
   D53        1.51943  -0.00009   0.00076   0.00000   0.00075   1.52019
   D54       -0.45184  -0.00010  -0.00007   0.00000  -0.00007  -0.45191
   D55       -1.45927   0.00021   0.00132   0.00000   0.00132  -1.45795
   D56        2.88890   0.00014   0.00139   0.00000   0.00139   2.89029
   D57        0.65618   0.00032   0.00406   0.00000   0.00406   0.66024
   D58        2.56890   0.00006  -0.00031   0.00000  -0.00031   2.56859
   D59        0.63388  -0.00001  -0.00024   0.00000  -0.00024   0.63364
   D60       -1.59884   0.00016   0.00243   0.00000   0.00243  -1.59641
   D61        0.44892   0.00009   0.00016   0.00000   0.00016   0.44908
   D62       -1.48610   0.00002   0.00022   0.00000   0.00022  -1.48587
   D63        2.56437   0.00020   0.00289   0.00000   0.00289   2.56727
   D64       -1.51040  -0.00024  -0.00111   0.00000  -0.00111  -1.51151
   D65        2.56196  -0.00003  -0.00155   0.00000  -0.00155   2.56042
   D66        0.45193   0.00012   0.00009   0.00000   0.00009   0.45202
   D67        0.55995  -0.00021  -0.00136   0.00000  -0.00136   0.55859
   D68       -1.65087   0.00001  -0.00180   0.00000  -0.00180  -1.65267
   D69        2.52227   0.00015  -0.00016   0.00000  -0.00016   2.52212
   D70        2.78035  -0.00021  -0.00205   0.00000  -0.00205   2.77830
   D71        0.56953   0.00001  -0.00249   0.00000  -0.00249   0.56704
   D72       -1.54051   0.00015  -0.00085   0.00000  -0.00085  -1.54136
   D73        1.45731  -0.00019  -0.00123   0.00000  -0.00123   1.45608
   D74       -2.87593  -0.00014  -0.00068   0.00000  -0.00068  -2.87661
   D75       -0.65266  -0.00025  -0.00278   0.00000  -0.00278  -0.65545
   D76       -0.44857  -0.00004  -0.00003   0.00000  -0.00003  -0.44860
   D77        1.50137   0.00001   0.00052   0.00000   0.00052   1.50190
   D78       -2.55855  -0.00010  -0.00158   0.00000  -0.00158  -2.56013
   D79       -2.59003  -0.00001   0.00121   0.00000   0.00121  -2.58882
   D80       -0.64009   0.00004   0.00176   0.00000   0.00176  -0.63832
   D81        1.58318  -0.00007  -0.00034   0.00000  -0.00034   1.58284
   D82        0.80902   0.00002  -0.00375   0.00000  -0.00375   0.80526
   D83       -1.29312   0.00002  -0.00370   0.00000  -0.00370  -1.29682
   D84        2.91625   0.00002  -0.00364   0.00000  -0.00364   2.91262
   D85       -0.82355  -0.00000  -0.00437   0.00000  -0.00437  -0.82792
   D86       -2.92568  -0.00000  -0.00432   0.00000  -0.00432  -2.93001
   D87        1.28369  -0.00000  -0.00426   0.00000  -0.00426   1.27943
   D88        3.13645  -0.00004  -0.00470   0.00000  -0.00470   3.13175
   D89        1.03432  -0.00004  -0.00465   0.00000  -0.00465   1.02966
   D90       -1.03950  -0.00004  -0.00458   0.00000  -0.00458  -1.04408
   D91       -0.89062   0.00000   0.00377   0.00000   0.00377  -0.88686
   D92       -2.99557  -0.00006   0.00263   0.00000   0.00263  -2.99294
   D93        1.21093  -0.00003   0.00309   0.00000   0.00309   1.21402
   D94        0.88841   0.00006   0.00624   0.00000   0.00624   0.89465
   D95       -1.21654   0.00000   0.00510   0.00000   0.00510  -1.21143
   D96        2.98996   0.00003   0.00556   0.00000   0.00556   2.99553
   D97        3.13240   0.00007   0.00512   0.00000   0.00512   3.13752
   D98        1.02746   0.00001   0.00398   0.00000   0.00398   1.03144
   D99       -1.04923   0.00003   0.00444   0.00000   0.00444  -1.04479
   D100      -2.52491   0.00061   0.00208   0.00000   0.00208  -2.52283
   D101       1.55522  -0.00005   0.00084   0.00000   0.00084   1.55606
   D102      -0.52808  -0.00178  -0.00546   0.00000  -0.00546  -0.53354
   D103       1.38318  -0.00203  -0.05640   0.00000  -0.05640   1.32679
   D104      -2.70306  -0.00145  -0.05639   0.00000  -0.05639  -2.75945
   D105      -0.62404  -0.00083  -0.05155   0.00000  -0.05155  -0.67559
   D106      -0.03876  -0.00033  -0.00063   0.00000  -0.00063  -0.03939
   D107       3.11304  -0.00029  -0.00262   0.00000  -0.00262   3.11043
   D108      -1.51327  -0.00219   0.08395   0.00000   0.08395  -1.42932
   D109      -3.12959   0.00005  -0.00233   0.00000  -0.00233  -3.13192
   D110       0.72646  -0.00005  -0.00238   0.00000  -0.00238   0.72408
   D111       3.03356  -0.00012  -0.00269   0.00000  -0.00269   3.03087
   D112      -0.94257   0.00000  -0.00186   0.00000  -0.00186  -0.94443
   D113      -1.45025   0.00000  -0.00321   0.00000  -0.00321  -1.45346
   D114       0.85684  -0.00007  -0.00351   0.00000  -0.00351   0.85333
   D115      -3.11929   0.00005  -0.00269   0.00000  -0.00269  -3.12197
   D116       2.86919   0.00018  -0.00306   0.00000  -0.00306   2.86614
   D117      -1.10690   0.00011  -0.00336   0.00000  -0.00336  -1.11026
   D118       1.20016   0.00023  -0.00253   0.00000  -0.00253   1.19762
   D119       0.21269   0.00015   0.00412   0.00000   0.00412   0.21681
   D120      -1.92509   0.00003   0.00152   0.00000   0.00152  -1.92358
   D121       2.34750   0.00113   0.00636   0.00000   0.00636   2.35386
   D122       2.34845   0.00052   0.00462   0.00000   0.00462   2.35307
   D123       0.21067   0.00040   0.00202   0.00000   0.00202   0.21269
   D124      -1.79992   0.00150   0.00687   0.00000   0.00687  -1.79306
   D125      -1.93599  -0.00035   0.00438   0.00000   0.00438  -1.93161
   D126       2.20941  -0.00048   0.00178   0.00000   0.00178   2.21119
   D127       0.19882   0.00063   0.00663   0.00000   0.00663   0.20545
   D128       3.06237  -0.00006   0.01081   0.00000   0.01081   3.07319
   D129       0.97560  -0.00018   0.00905   0.00000   0.00905   0.98464
   D130      -1.10739  -0.00022   0.00962   0.00000   0.00962  -1.09777
   D131       0.90720   0.00012   0.01084   0.00000   0.01084   0.91804
   D132      -1.17958   0.00000   0.00907   0.00000   0.00907  -1.17051
   D133       3.02062  -0.00003   0.00965   0.00000   0.00965   3.03027
   D134      -1.16739   0.00051   0.01111   0.00000   0.01111  -1.15628
   D135       3.02902   0.00038   0.00934   0.00000   0.00934   3.03836
   D136       0.94604   0.00035   0.00992   0.00000   0.00992   0.95595
   D137      -0.91679   0.00006   0.00425   0.00000   0.00425  -0.91254
   D138       1.39033   0.00008   0.00350   0.00000   0.00350   1.39383
   D139       3.05628   0.00003   0.00296   0.00000   0.00296   3.05924
   D140       1.13517   0.00011   0.00276   0.00000   0.00276   1.13794
   D141      -2.84088   0.00013   0.00201   0.00000   0.00201  -2.83888
   D142      -1.17494   0.00008   0.00148   0.00000   0.00148  -1.17346
   D143      -3.00938   0.00011   0.00302   0.00000   0.00302  -3.00636
   D144      -0.70225   0.00012   0.00226   0.00000   0.00226  -0.69999
   D145       0.96369   0.00008   0.00173   0.00000   0.00173   0.96542
   D146      -2.33550  -0.00033  -0.00455   0.00000  -0.00455  -2.34005
   D147      -0.21659  -0.00001  -0.00372   0.00000  -0.00372  -0.22031
   D148       1.84391   0.00072  -0.00152   0.00000  -0.00152   1.84239
   D149       1.92763  -0.00045  -0.00439   0.00000  -0.00439   1.92323
   D150      -2.23664  -0.00013  -0.00357   0.00000  -0.00357  -2.24021
   D151      -0.17615   0.00060  -0.00136   0.00000  -0.00136  -0.17751
   D152      -0.22617  -0.00026  -0.00421   0.00000  -0.00421  -0.23038
   D153       1.89275   0.00006  -0.00339   0.00000  -0.00339   1.88936
   D154      -2.32994   0.00079  -0.00118   0.00000  -0.00118  -2.33112
   D155      -0.58773   0.00001  -0.00007   0.00000  -0.00007  -0.58780
   D156      -2.81549   0.00008   0.00161   0.00000   0.00161  -2.81388
   D157       1.49644   0.00007   0.00075   0.00000   0.00075   1.49719
   D158       1.64813   0.00000  -0.00051   0.00000  -0.00051   1.64762
   D159      -0.57963   0.00007   0.00117   0.00000   0.00117  -0.57846
   D160      -2.55089   0.00006   0.00031   0.00000   0.00031  -2.55058
   D161      -2.53628  -0.00010  -0.00056   0.00000  -0.00056  -2.53684
   D162       1.51914  -0.00003   0.00112   0.00000   0.00112   1.52026
   D163      -0.45211  -0.00004   0.00026   0.00000   0.00026  -0.45185
   D164      -1.45906   0.00012   0.00111   0.00000   0.00111  -1.45795
   D165       2.88922   0.00005   0.00107   0.00000   0.00107   2.89029
   D166       0.65659   0.00020   0.00360   0.00000   0.00360   0.66019
   D167       2.56909   0.00004  -0.00051   0.00000  -0.00051   2.56858
   D168       0.63418  -0.00002  -0.00056   0.00000  -0.00056   0.63363
   D169      -1.59845   0.00012   0.00198   0.00000   0.00198  -1.59647
   D170       0.44919   0.00006  -0.00016   0.00000  -0.00016   0.44902
   D171      -1.48572  -0.00001  -0.00020   0.00000  -0.00020  -1.48592
   D172       2.56483   0.00013   0.00233   0.00000   0.00233   2.56716
   D173      -1.51049  -0.00020  -0.00107   0.00000  -0.00107  -1.51156
   D174       2.56208  -0.00002  -0.00171   0.00000  -0.00171   2.56037
   D175       0.45219   0.00008  -0.00022   0.00000  -0.00022   0.45197
   D176       0.55984  -0.00017  -0.00134   0.00000  -0.00134   0.55850
   D177      -1.65078   0.00001  -0.00198   0.00000  -0.00198  -1.65275
   D178       2.52253   0.00011  -0.00050   0.00000  -0.00050   2.52203
   D179       2.78022  -0.00017  -0.00201   0.00000  -0.00201   2.77821
   D180       0.56960   0.00001  -0.00265   0.00000  -0.00265   0.56695
   D181      -1.54028   0.00011  -0.00117   0.00000  -0.00117  -1.54145
   D182       1.45692  -0.00011  -0.00073   0.00000  -0.00073   1.45619
   D183      -2.87643  -0.00008  -0.00008   0.00000  -0.00008  -2.87651
   D184      -0.65319  -0.00017  -0.00218   0.00000  -0.00218  -0.65537
   D185      -0.44884  -0.00000   0.00029   0.00000   0.00029  -0.44854
   D186       1.50099   0.00003   0.00095   0.00000   0.00095   1.50194
   D187      -2.55895  -0.00007  -0.00115   0.00000  -0.00115  -2.56010
   D188      -2.59018   0.00001   0.00140   0.00000   0.00140  -2.58878
   D189      -0.64035   0.00004   0.00205   0.00000   0.00205  -0.63830
   D190       1.58289  -0.00005  -0.00005   0.00000  -0.00005   1.58284
   D191       0.80904   0.00002  -0.00369   0.00000  -0.00369   0.80536
   D192      -1.29308   0.00002  -0.00365   0.00000  -0.00365  -1.29673
   D193       2.91627   0.00002  -0.00357   0.00000  -0.00357   2.91270
   D194      -0.82344  -0.00002  -0.00438   0.00000  -0.00438  -0.82782
   D195      -2.92557  -0.00002  -0.00434   0.00000  -0.00434  -2.92991
   D196       1.28379  -0.00002  -0.00426   0.00000  -0.00426   1.27952
   D197       3.13648  -0.00002  -0.00458   0.00000  -0.00458   3.13190
   D198       1.03435  -0.00003  -0.00454   0.00000  -0.00454   1.02981
   D199      -1.03948  -0.00002  -0.00446   0.00000  -0.00446  -1.04394
   D200      -0.89019  -0.00003   0.00365   0.00000   0.00365  -0.88654
   D201      -2.99518  -0.00006   0.00260   0.00000   0.00260  -2.99258
   D202       1.21135  -0.00004   0.00304   0.00000   0.00304   1.21438
   D203       0.88900   0.00005   0.00595   0.00000   0.00595   0.89495
   D204      -1.21599   0.00001   0.00490   0.00000   0.00490  -1.21109
   D205       2.99054   0.00003   0.00534   0.00000   0.00534   2.99588
   D206       3.13294   0.00004   0.00486   0.00000   0.00486   3.13780
   D207       1.02795   0.00001   0.00381   0.00000   0.00381   1.03176
   D208      -1.04871   0.00003   0.00425   0.00000   0.00425  -1.04446
   D209      -2.51975   0.00036  -0.00106   0.00000  -0.00106  -2.52082
   D210       1.56051  -0.00038  -0.00252   0.00000  -0.00252   1.55799
   D211      -0.52296  -0.00217  -0.00842   0.00000  -0.00842  -0.53138
   D212       1.38887  -0.00220  -0.06693   0.00000  -0.06693   1.32194
   D213      -2.69735  -0.00168  -0.06693   0.00000  -0.06693  -2.76428
   D214      -0.61825  -0.00114  -0.06244   0.00000  -0.06244  -0.68069
   D215      -0.03608  -0.00063  -0.00350   0.00000  -0.00350  -0.03958
   D216       3.11523  -0.00047  -0.00493   0.00000  -0.00493   3.11030
   D217      -3.13016   0.00019  -0.00168   0.00000  -0.00168  -3.13184
         Item               Value     Threshold  Converged?
 Maximum Force            0.006489     0.000450     NO 
 RMS     Force            0.000601     0.000300     NO 
 Maximum Displacement     0.232930     0.001800     NO 
 RMS     Displacement     0.059941     0.001200     NO 
 Predicted change in Energy=-2.496299D-05
 GradGradGradGradGradGradGradGradGradGradGradGradGradGradGradGradGradGrad

 Stoichiometry    C20H32N2O8(3)
 Framework group  C1[X(C20H32N2O8)]
 Deg. of freedom   180
 Full point group                 C1      NOp   1
 Largest Abelian subgroup         C1      NOp   1
 Largest concise Abelian subgroup C1      NOp   1
                         Standard orientation:                         
 ---------------------------------------------------------------------
 Center     Atomic      Atomic             Coordinates (Angstroms)
 Number     Number       Type             X           Y           Z
 ---------------------------------------------------------------------
      1          6           0       -2.189224   -0.217785    1.024398
      2          6           0       -2.910277   -1.011977   -1.388941
      3          1           0       -2.871471   -2.024511   -1.804780
      4          1           0       -2.714427   -0.322913   -2.216425
      5          6           0       -4.293520   -0.759403   -0.789912
      6          1           0       -5.085028   -0.988077   -1.511923
      7          6           0       -4.354111   -1.420279    0.607852
      8          1           0       -3.789391   -2.349103    0.742925
      9          1           0       -5.368694   -1.579510    0.975742
     10          6           0       -3.727978   -0.107989    1.141601
     11          1           0       -3.997975    0.251819    2.139857
     12          6           0       -4.353498    0.629323   -0.082044
     13          6           0       -5.794403    1.060146    0.212375
     14          1           0       -6.400941    0.263864    0.654089
     15          1           0       -6.289137    1.378314   -0.712859
     16          1           0       -5.802980    1.909308    0.905779
     17          6           0       -3.616419    1.811020   -0.703984
     18          1           0       -2.570794    1.606865   -0.949646
     19          1           0       -3.624986    2.668473   -0.022286
     20          1           0       -4.110603    2.117110   -1.634518
     21          6           0       -1.779343   -0.884288   -0.340556
     22          6           0       -1.644111   -0.987258    2.263587
     23          1           0       -0.567674   -1.144904    2.181177
     24          1           0       -2.137154   -1.960053    2.323816
     25          1           0       -1.870399   -0.405727    3.160191
     26          8           0       -1.601974    1.012425    1.145623
     27          8           0       -1.246368   -2.199620   -0.037121
     28          1           0       -0.966121   -0.283887   -0.739551
     29          7           0       -0.205131   -2.624326   -0.837146
     30          8           0        0.157588   -1.906213   -1.744425
     31          8           0        0.220508   -3.703458   -0.521801
     32          6           0        2.188870    0.217443    1.022941
     33          6           0        2.912131    1.013678   -1.389177
     34          1           0        2.873842    2.026759   -1.803737
     35          1           0        2.716943    0.325660   -2.217690
     36          6           0        4.294803    0.760151   -0.789262
     37          1           0        5.086958    0.989243   -1.510430
     38          6           0        4.354385    1.419805    0.609101
     39          1           0        3.789752    2.348644    0.744464
     40          1           0        5.368690    1.578514    0.977985
     41          6           0        3.727512    0.107217    1.141222
     42          1           0        3.996630   -0.253527    2.139375
     43          6           0        4.353788   -0.629218   -0.082562
     44          6           0        5.794328   -1.060723    0.212632
     45          1           0        6.400714   -0.265027    0.655612
     46          1           0        6.289740   -1.378141   -0.712496
     47          1           0        5.802102   -1.910549    0.905231
     48          6           0        3.616809   -1.810165   -0.706049
     49          1           0        2.571513   -1.605402   -0.952614
     50          1           0        3.624301   -2.668068   -0.024902
     51          1           0        4.111790   -2.115882   -1.636280
     52          6           0        1.780213    0.884870   -0.341951
     53          6           0        1.643063    0.986273    2.262264
     54          1           0        0.566653    1.143895    2.179396
     55          1           0        2.136024    1.959059    2.323278
     56          1           0        1.868913    0.404264    3.158666
     57          8           0        1.601324   -1.012723    1.143046
     58          8           0        1.246654    2.199930   -0.038332
     59          1           0        0.967629    0.284504   -0.742305
     60          7           0        0.204499    2.624160   -0.837486
     61          8           0       -0.158591    1.906014   -1.744582
     62          8           0       -0.221406    3.703034   -0.521649
 ---------------------------------------------------------------------
 Rotational constants (GHZ):           0.2843818           0.1136988           0.0974787
 Standard basis: 6-31++G(d,p) (6D, 7F)
 There are   762 symmetry adapted cartesian basis functions of A   symmetry.
 There are   762 symmetry adapted basis functions of A   symmetry.
   762 basis functions,  1216 primitive gaussians,   762 cartesian basis functions
   116 alpha electrons      114 beta electrons
       nuclear repulsion energy      3511.6103592927 Hartrees.
 NAtoms=   62 NActive=   62 NUniq=   62 SFac= 1.00D+00 NAtFMM=   60 NAOKFM=T Big=T
 Integral buffers will be    131072 words long.
 Raffenetti 2 integral format.
 Two-electron integral symmetry is turned on.
 Nuclear repulsion after empirical dispersion term =     3511.5411140383 Hartrees.
 One-electron integrals computed using PRISM.
 NBasis=   762 RedAO= T EigKep=  1.95D-06  NBF=   762
 NBsUse=   760 1.00D-06 EigRej=  8.53D-07 NBFU=   760
 Lowest energy guess from the checkpoint file:  "/wrk/hasangal/alkoxy/alphapine-conformarsampling/Alpha-Pinene-RO-NO3up-Odown/SYS_2A/DFT_high/calc-LM/TMP/G1647198759/Gau-7754.chk"
 B after Tr=     0.000000   -0.000000    0.000000
         Rot=    1.000000    0.000186   -0.000070   -0.000025 Ang=   0.02 deg.
 B after Tr=     0.000000    0.000000   -0.000000
         Rot=    1.000000   -0.000762    0.000118    0.000078 Ang=  -0.09 deg.
 Initial guess <Sx>= 0.0000 <Sy>= 0.0000 <Sz>= 1.0000 <S**2>= 2.0087 S= 1.0029
 LinEq1:  Iter=  0 NonCon=     1 RMS=5.02D-06 Max=1.67D-04 NDo=     1
 AX will form     1 AO Fock derivatives at one time.
 LinEq1:  Iter=  1 NonCon=     1 RMS=8.06D-07 Max=4.43D-05 NDo=     1
 LinEq1:  Iter=  2 NonCon=     1 RMS=5.32D-07 Max=2.24D-05 NDo=     1
 LinEq1:  Iter=  3 NonCon=     1 RMS=2.20D-07 Max=1.57D-05 NDo=     1
 LinEq1:  Iter=  4 NonCon=     1 RMS=1.50D-07 Max=1.71D-05 NDo=     1
 LinEq1:  Iter=  5 NonCon=     1 RMS=1.34D-07 Max=1.91D-05 NDo=     1
 LinEq1:  Iter=  6 NonCon=     1 RMS=7.53D-08 Max=1.07D-05 NDo=     1
 LinEq1:  Iter=  7 NonCon=     1 RMS=3.89D-08 Max=3.12D-06 NDo=     1
 LinEq1:  Iter=  8 NonCon=     1 RMS=2.48D-08 Max=1.72D-06 NDo=     1
 LinEq1:  Iter=  9 NonCon=     1 RMS=1.79D-08 Max=1.55D-06 NDo=     1
 LinEq1:  Iter= 10 NonCon=     1 RMS=1.02D-08 Max=7.01D-07 NDo=     1
 LinEq1:  Iter= 11 NonCon=     1 RMS=5.58D-09 Max=4.17D-07 NDo=     1
 LinEq1:  Iter= 12 NonCon=     1 RMS=4.45D-09 Max=3.31D-07 NDo=     1
 LinEq1:  Iter= 13 NonCon=     0 RMS=2.40D-09 Max=1.09D-07 NDo=     1
 Linear equations converged to 2.497D-08 2.497D-07 after    13 iterations.
     Minimum is close to point  2 DX=  3.80D-05 DF= -2.27D-13 DXR=  3.80D-05 DFR=  5.58D-08 which will be used.
 SCF Done:  E(UwB97XD) =  -1491.90334939     a.u. after    2 cycles
            Convg  =    0.1035D-05                    16 Fock formations.
              S**2 =  2.0087                  -V/T =  2.0089
 <Sx>= 0.0000 <Sy>= 0.0000 <Sz>= 1.0000 <S**2>= 2.0087 S= 1.0029
 <L.S>= 0.000000000000E+00
 Annihilation of the first spin contaminant:
 S**2 before annihilation     2.0087,   after     2.0000
 Calling FoFJK, ICntrl=      2127 FMM=T ISym2X=0 I1Cent= 0 IOpClX= 1 NMat=1 NMatS=1 NMatT=0.
 ***** Axes restored to original set *****
 -------------------------------------------------------------------
 Center     Atomic                   Forces (Hartrees/Bohr)
 Number     Number              X              Y              Z
 -------------------------------------------------------------------
      1        6          -0.000046335   -0.000223144    0.000119664
      2        6          -0.000007160    0.000030066   -0.000511562
      3        1           0.000033973    0.000390507    0.000287754
      4        1          -0.000056884   -0.000226327    0.000396385
      5        6          -0.000150531   -0.000114107   -0.000265041
      6        1           0.000326690    0.000099942    0.000241234
      7        6          -0.000264813   -0.000443573    0.000294290
      8        1          -0.000127289    0.000371417   -0.000037519
      9        1           0.000409218    0.000171963   -0.000188267
     10        6          -0.000235757   -0.000030208    0.000229648
     11        1           0.000214473   -0.000119981   -0.000297767
     12        6          -0.000186780    0.000299121   -0.000096634
     13        6          -0.000761998    0.000165778    0.000145995
     14        1           0.000375594    0.000292554   -0.000196591
     15        1           0.000345676   -0.000189071    0.000427433
     16        1           0.000109134   -0.000446271   -0.000368129
     17        6           0.000177166    0.000481798   -0.000255236
     18        1          -0.000283259    0.000034361    0.000106230
     19        1          -0.000005843   -0.000508963   -0.000306406
     20        1           0.000259665   -0.000222211    0.000513692
     21        6          -0.000046682    0.000139200   -0.000141899
     22        6           0.000285197   -0.000156245    0.000634830
     23        1          -0.000349845    0.000112031   -0.000128393
     24        1           0.000155979    0.000396102   -0.000213458
     25        1           0.000042320   -0.000161517   -0.000527756
     26        8           0.000172099    0.000233831   -0.000082050
     27        8          -0.000138394   -0.000307596    0.000043575
     28        1           0.000020976    0.000117169    0.000174236
     29        7           0.000146827   -0.000148553    0.000108148
     30        8           0.000130101    0.000078158   -0.000059796
     31        8          -0.000033563    0.000161389   -0.000049710
     32        6           0.000055072    0.000229308    0.000133804
     33        6           0.000007908   -0.000035830   -0.000512485
     34        1          -0.000034993   -0.000392438    0.000286273
     35        1           0.000055821    0.000226882    0.000395641
     36        6           0.000148452    0.000113679   -0.000267050
     37        1          -0.000326236   -0.000100116    0.000241369
     38        6           0.000268894    0.000442912    0.000297927
     39        1           0.000127406   -0.000372293   -0.000036904
     40        1          -0.000408798   -0.000171852   -0.000188898
     41        6           0.000233825    0.000031905    0.000229884
     42        1          -0.000212217    0.000120785   -0.000297593
     43        6           0.000188574   -0.000298251   -0.000094541
     44        6           0.000761249   -0.000167208    0.000146674
     45        1          -0.000375717   -0.000291842   -0.000197445
     46        1          -0.000345657    0.000188692    0.000427194
     47        1          -0.000108901    0.000446823   -0.000367659
     48        6          -0.000178317   -0.000481776   -0.000257984
     49        1           0.000279380   -0.000037223    0.000107145
     50        1           0.000007556    0.000508842   -0.000306332
     51        1          -0.000258322    0.000222705    0.000512459
     52        6           0.000044580   -0.000131898   -0.000160928
     53        6          -0.000286675    0.000151254    0.000623174
     54        1           0.000355353   -0.000110530   -0.000132942
     55        1          -0.000154205   -0.000395308   -0.000216271
     56        1          -0.000041014    0.000161638   -0.000526371
     57        8          -0.000188672   -0.000225115   -0.000081445
     58        8           0.000125976    0.000301260    0.000067012
     59        1          -0.000030388   -0.000114837    0.000176113
     60        7          -0.000121496    0.000153038    0.000107293
     61        8          -0.000127565   -0.000090575   -0.000055958
     62        8           0.000029173   -0.000160252   -0.000048057
 -------------------------------------------------------------------
 Cartesian Forces:  Max     0.000761998 RMS     0.000264775

 GradGradGradGradGradGradGradGradGradGradGradGradGradGradGradGradGradGrad
 Berny optimization.
 Using GEDIIS/GDIIS optimizer.
 FormGI is forming the generalized inverse of G from B-inverse, IUseBI=4.
 Internal  Forces:  Max     0.000744905 RMS     0.000169226
 Search for a local minimum.
 Step number   4 out of a maximum of  372
 All quantities printed in internal units (Hartrees-Bohrs-Radians)
 Mixed Optimization -- En-DIIS/RFO-DIIS
 Swapping is turned off.
 Update second derivatives using D2CorX and points    2    1    3    4
 ITU=  0 -1 -1  0
     Eigenvalues ---    0.00230   0.00231   0.00245   0.00261   0.00278
     Eigenvalues ---    0.00334   0.00336   0.00411   0.00428   0.00431
     Eigenvalues ---    0.00852   0.00887   0.00897   0.01020   0.01509
     Eigenvalues ---    0.01512   0.01547   0.01561   0.02164   0.02185
     Eigenvalues ---    0.02621   0.02763   0.02766   0.02801   0.02807
     Eigenvalues ---    0.02886   0.02888   0.03111   0.03113   0.03152
     Eigenvalues ---    0.03186   0.03480   0.03507   0.03576   0.03591
     Eigenvalues ---    0.04095   0.04098   0.04433   0.04435   0.04617
     Eigenvalues ---    0.04649   0.04740   0.04778   0.05173   0.05189
     Eigenvalues ---    0.05251   0.05255   0.05293   0.05293   0.05588
     Eigenvalues ---    0.05597   0.05616   0.05621   0.05631   0.05631
     Eigenvalues ---    0.05658   0.05659   0.05821   0.05824   0.05825
     Eigenvalues ---    0.05852   0.06447   0.06477   0.06741   0.06742
     Eigenvalues ---    0.06882   0.07255   0.07293   0.07467   0.07505
     Eigenvalues ---    0.08250   0.08268   0.08520   0.08677   0.08693
     Eigenvalues ---    0.08987   0.09023   0.09509   0.09556   0.10328
     Eigenvalues ---    0.10369   0.11886   0.11971   0.12160   0.12311
     Eigenvalues ---    0.15402   0.15663   0.15688   0.15943   0.16000
     Eigenvalues ---    0.16000   0.16000   0.16000   0.16000   0.16000
     Eigenvalues ---    0.16000   0.16000   0.16000   0.16000   0.16000
     Eigenvalues ---    0.16000   0.16000   0.16000   0.16000   0.16000
     Eigenvalues ---    0.16000   0.17585   0.17707   0.20818   0.20919
     Eigenvalues ---    0.21316   0.21809   0.23294   0.23691   0.23813
     Eigenvalues ---    0.24671   0.24817   0.24918   0.24976   0.25000
     Eigenvalues ---    0.25000   0.25000   0.25536   0.25877   0.25913
     Eigenvalues ---    0.26968   0.27026   0.27039   0.27045   0.27676
     Eigenvalues ---    0.28138   0.28969   0.29050   0.29179   0.29192
     Eigenvalues ---    0.29661   0.29860   0.30667   0.31308   0.33974
     Eigenvalues ---    0.33997   0.34065   0.34068   0.34070   0.34111
     Eigenvalues ---    0.34169   0.34171   0.34172   0.34180   0.34184
     Eigenvalues ---    0.34188   0.34192   0.34228   0.34236   0.34267
     Eigenvalues ---    0.34283   0.34311   0.34325   0.34420   0.34461
     Eigenvalues ---    0.34499   0.34521   0.34534   0.34536   0.34672
     Eigenvalues ---    0.34676   0.34691   0.34797   0.35200   0.38082
     Eigenvalues ---    0.38111   0.49080   0.49091   0.49883   0.51255
     Eigenvalues ---    0.63076   0.98741   0.98837   1.03747   1.03812
 En-DIIS/RFO-DIIS/Sim-DIIS IScMMF=       -3 using points:     4    3
 RFO step:  Lambda=-8.33235345D-05.
 DidBck=F Rises=F RFO-DIIS coefs:    0.91985    0.08015
 Iteration  1 RMS(Cart)=  0.02700494 RMS(Int)=  0.00011782
 Iteration  2 RMS(Cart)=  0.00024028 RMS(Int)=  0.00000109
 Iteration  3 RMS(Cart)=  0.00000002 RMS(Int)=  0.00000109
 Variable       Old X    -DE/DX   Delta X   Delta X   Delta X     New X
                                 (Linear)    (Quad)   (Total)
    R1        2.92362  -0.00004  -0.00002  -0.00017  -0.00019   2.92343
    R2        2.97314  -0.00023   0.00001  -0.00111  -0.00110   2.97204
    R3        2.94265  -0.00023  -0.00010  -0.00125  -0.00136   2.94130
    R4        2.58622   0.00028   0.00000   0.00052   0.00053   2.58674
    R5        2.06979  -0.00047  -0.00015  -0.00191  -0.00207   2.06773
    R6        2.06827  -0.00045  -0.00014  -0.00184  -0.00198   2.06630
    R7        2.88825  -0.00017  -0.00008  -0.00078  -0.00086   2.88739
    R8        2.92415  -0.00021  -0.00009  -0.00139  -0.00149   2.92267
    R9        2.07016  -0.00042  -0.00013  -0.00170  -0.00183   2.06833
   R10        2.92399   0.00004  -0.00000   0.00031   0.00030   2.92430
   R11        2.94775  -0.00010  -0.00003  -0.00025  -0.00028   2.94747
   R12        2.06998  -0.00039  -0.00012  -0.00157  -0.00169   2.06828
   R13        2.06151  -0.00047  -0.00015  -0.00188  -0.00203   2.05948
   R14        2.92696  -0.00006  -0.00007  -0.00053  -0.00060   2.92636
   R15        2.06912  -0.00036  -0.00012  -0.00148  -0.00160   2.06752
   R16        2.94713  -0.00005  -0.00002  -0.00008  -0.00010   2.94704
   R17        2.89597  -0.00011  -0.00004  -0.00054  -0.00058   2.89539
   R18        2.88238  -0.00012  -0.00004  -0.00055  -0.00059   2.88178
   R19        2.06756  -0.00050  -0.00016  -0.00203  -0.00219   2.06537
   R20        2.07186  -0.00057  -0.00018  -0.00233  -0.00252   2.06934
   R21        2.07178  -0.00058  -0.00019  -0.00236  -0.00255   2.06923
   R22        2.06609  -0.00030  -0.00009  -0.00121  -0.00130   2.06478
   R23        2.07010  -0.00059  -0.00019  -0.00240  -0.00259   2.06751
   R24        2.07337  -0.00061  -0.00020  -0.00251  -0.00271   2.07066
   R25        2.74253   0.00024   0.00005   0.00080   0.00085   2.74338
   R26        2.05364  -0.00053   0.00006  -0.00112  -0.00106   2.05258
   R27        2.06176  -0.00035  -0.00015  -0.00155  -0.00170   2.06006
   R28        2.06409  -0.00044  -0.00014  -0.00176  -0.00189   2.06220
   R29        2.06429  -0.00053  -0.00016  -0.00211  -0.00228   2.06201
   R30        2.60795   0.00016   0.00003   0.00043   0.00046   2.60841
   R31        3.80885  -0.00057   0.00040  -0.01811  -0.01771   3.79114
   R32        2.29149   0.00013   0.00001   0.00015   0.00015   2.29164
   R33        2.27171  -0.00017  -0.00002  -0.00025  -0.00027   2.27144
   R34        2.92362  -0.00004  -0.00001  -0.00015  -0.00016   2.92346
   R35        2.97318  -0.00023  -0.00000  -0.00118  -0.00118   2.97199
   R36        2.94271  -0.00025  -0.00011  -0.00134  -0.00146   2.94126
   R37        2.58619   0.00028   0.00001   0.00053   0.00054   2.58673
   R38        2.06980  -0.00047  -0.00015  -0.00192  -0.00207   2.06773
   R39        2.06828  -0.00045  -0.00014  -0.00183  -0.00198   2.06630
   R40        2.88823  -0.00017  -0.00008  -0.00076  -0.00084   2.88739
   R41        2.92420  -0.00021  -0.00009  -0.00139  -0.00149   2.92272
   R42        2.07016  -0.00042  -0.00013  -0.00170  -0.00183   2.06833
   R43        2.92396   0.00004   0.00000   0.00032   0.00032   2.92428
   R44        2.94776  -0.00010  -0.00003  -0.00025  -0.00028   2.94748
   R45        2.06998  -0.00039  -0.00012  -0.00157  -0.00170   2.06829
   R46        2.06152  -0.00047  -0.00015  -0.00188  -0.00203   2.05949
   R47        2.92695  -0.00006  -0.00006  -0.00054  -0.00061   2.92634
   R48        2.06912  -0.00036  -0.00012  -0.00148  -0.00160   2.06752
   R49        2.94713  -0.00005  -0.00001  -0.00005  -0.00006   2.94707
   R50        2.89597  -0.00011  -0.00004  -0.00055  -0.00059   2.89538
   R51        2.88238  -0.00011  -0.00004  -0.00054  -0.00059   2.88179
   R52        2.06756  -0.00050  -0.00016  -0.00203  -0.00218   2.06538
   R53        2.07186  -0.00057  -0.00018  -0.00233  -0.00252   2.06934
   R54        2.07178  -0.00058  -0.00019  -0.00236  -0.00255   2.06923
   R55        2.06609  -0.00030  -0.00010  -0.00121  -0.00131   2.06478
   R56        2.07010  -0.00059  -0.00019  -0.00240  -0.00259   2.06751
   R57        2.07336  -0.00061  -0.00020  -0.00250  -0.00270   2.07066
   R58        2.74255   0.00023   0.00004   0.00076   0.00081   2.74336
   R59        2.05365  -0.00052   0.00006  -0.00110  -0.00103   2.05262
   R60        2.06177  -0.00036  -0.00015  -0.00157  -0.00172   2.06005
   R61        2.06408  -0.00043  -0.00014  -0.00175  -0.00189   2.06220
   R62        2.06429  -0.00053  -0.00016  -0.00211  -0.00227   2.06201
   R63        2.60803   0.00013   0.00003   0.00036   0.00039   2.60842
   R64        2.29148   0.00013   0.00001   0.00015   0.00016   2.29163
   R65        2.27170  -0.00017  -0.00002  -0.00025  -0.00027   2.27143
    A1        1.93360  -0.00006   0.00005  -0.00030  -0.00026   1.93334
    A2        1.89965   0.00016  -0.00002   0.00199   0.00197   1.90162
    A3        1.93508   0.00004  -0.00005  -0.00008  -0.00012   1.93495
    A4        1.97128  -0.00007  -0.00004  -0.00048  -0.00052   1.97076
    A5        1.92395  -0.00002   0.00003  -0.00080  -0.00077   1.92318
    A6        1.79619  -0.00004   0.00003  -0.00030  -0.00027   1.79591
    A7        1.86359   0.00005   0.00009   0.00138   0.00147   1.86506
    A8        1.91096   0.00007   0.00001  -0.00007  -0.00006   1.91090
    A9        1.88348  -0.00007  -0.00012  -0.00152  -0.00163   1.88185
   A10        1.93289  -0.00002   0.00000   0.00077   0.00077   1.93366
   A11        1.90657   0.00000  -0.00006   0.00007   0.00001   1.90659
   A12        1.96305  -0.00002   0.00007  -0.00059  -0.00053   1.96252
   A13        1.94023  -0.00001  -0.00004  -0.00051  -0.00055   1.93968
   A14        1.89538   0.00003   0.00008   0.00058   0.00066   1.89604
   A15        1.93883  -0.00005  -0.00006  -0.00012  -0.00018   1.93865
   A16        2.06909   0.00003   0.00002   0.00048   0.00050   2.06959
   A17        2.04558   0.00003  -0.00001  -0.00023  -0.00023   2.04535
   A18        1.53960  -0.00003   0.00003  -0.00006  -0.00002   1.53957
   A19        2.04134  -0.00001   0.00004   0.00035   0.00040   2.04174
   A20        1.98603  -0.00001  -0.00005  -0.00059  -0.00064   1.98539
   A21        1.50434  -0.00000  -0.00004  -0.00019  -0.00023   1.50412
   A22        1.89033   0.00005   0.00010   0.00116   0.00126   1.89159
   A23        2.05728  -0.00004  -0.00005  -0.00062  -0.00067   2.05661
   A24        1.96429  -0.00001  -0.00004  -0.00052  -0.00056   1.96373
   A25        1.89213   0.00002   0.00008   0.00106   0.00114   1.89326
   A26        1.91521  -0.00002  -0.00010  -0.00107  -0.00117   1.91404
   A27        1.95307  -0.00006  -0.00012  -0.00173  -0.00185   1.95122
   A28        2.08623   0.00002   0.00004   0.00094   0.00098   2.08721
   A29        1.53883  -0.00001   0.00005   0.00016   0.00021   1.53904
   A30        2.05000   0.00005   0.00007   0.00085   0.00092   2.05093
   A31        1.49045   0.00004  -0.00004  -0.00016  -0.00020   1.49024
   A32        1.95370  -0.00006  -0.00003  -0.00051  -0.00053   1.95317
   A33        2.07843  -0.00006  -0.00005  -0.00064  -0.00070   2.07774
   A34        1.93830  -0.00004   0.00002   0.00013   0.00015   1.93845
   A35        2.08562  -0.00009  -0.00016  -0.00170  -0.00185   2.08376
   A36        1.89115   0.00016   0.00020   0.00224   0.00244   1.89358
   A37        1.97600  -0.00012  -0.00008  -0.00106  -0.00114   1.97486
   A38        1.92168  -0.00010  -0.00006  -0.00084  -0.00090   1.92078
   A39        1.92475  -0.00010  -0.00007  -0.00088  -0.00095   1.92380
   A40        1.87732   0.00012   0.00008   0.00106   0.00114   1.87846
   A41        1.87971   0.00012   0.00007   0.00097   0.00104   1.88076
   A42        1.88120   0.00010   0.00007   0.00092   0.00100   1.88219
   A43        1.99227  -0.00003  -0.00002  -0.00030  -0.00032   1.99195
   A44        1.92719  -0.00009  -0.00007  -0.00083  -0.00089   1.92629
   A45        1.92229  -0.00003  -0.00001  -0.00015  -0.00016   1.92212
   A46        1.86865   0.00004  -0.00002  -0.00003  -0.00005   1.86859
   A47        1.86742   0.00004   0.00006   0.00057   0.00064   1.86805
   A48        1.88167   0.00008   0.00007   0.00085   0.00092   1.88259
   A49        2.01788   0.00012  -0.00003  -0.00011  -0.00014   2.01774
   A50        1.87363   0.00004   0.00010   0.00134   0.00145   1.87508
   A51        1.85400  -0.00030   0.00042  -0.00219  -0.00177   1.85223
   A52        1.91269  -0.00001  -0.00020   0.00013  -0.00008   1.91261
   A53        1.92171   0.00015  -0.00039   0.00066   0.00028   1.92199
   A54        1.87829  -0.00001   0.00013   0.00015   0.00028   1.87857
   A55        1.93550  -0.00018  -0.00009  -0.00153  -0.00162   1.93388
   A56        1.90282  -0.00020  -0.00017  -0.00190  -0.00207   1.90075
   A57        1.89399  -0.00016  -0.00008  -0.00108  -0.00116   1.89283
   A58        1.89740   0.00015   0.00003   0.00074   0.00076   1.89817
   A59        1.92122   0.00018   0.00016   0.00175   0.00191   1.92313
   A60        1.91278   0.00020   0.00016   0.00202   0.00218   1.91496
   A61        2.02060  -0.00011  -0.00008  -0.00073  -0.00081   2.01979
   A62        2.63467  -0.00074   0.00059  -0.00216  -0.00158   2.63309
   A63        2.06823   0.00006   0.00001   0.00029   0.00030   2.06853
   A64        1.97287  -0.00001  -0.00001  -0.00008  -0.00009   1.97277
   A65        2.24205  -0.00006   0.00000  -0.00020  -0.00020   2.24185
   A66        1.93356  -0.00006   0.00005  -0.00021  -0.00016   1.93340
   A67        1.89960   0.00016  -0.00002   0.00195   0.00193   1.90153
   A68        1.93501   0.00005  -0.00003   0.00012   0.00009   1.93510
   A69        1.97136  -0.00008  -0.00007  -0.00066  -0.00073   1.97063
   A70        1.92403  -0.00003   0.00003  -0.00086  -0.00083   1.92320
   A71        1.79617  -0.00004   0.00003  -0.00030  -0.00027   1.79590
   A72        1.86365   0.00004   0.00009   0.00136   0.00145   1.86510
   A73        1.91094   0.00007   0.00001  -0.00001   0.00000   1.91094
   A74        1.88343  -0.00007  -0.00012  -0.00147  -0.00159   1.88184
   A75        1.93284  -0.00002   0.00001   0.00070   0.00071   1.93356
   A76        1.90659   0.00000  -0.00006   0.00001  -0.00004   1.90654
   A77        1.96308  -0.00002   0.00007  -0.00055  -0.00048   1.96260
   A78        1.94023  -0.00001  -0.00005  -0.00052  -0.00057   1.93966
   A79        1.89532   0.00003   0.00009   0.00071   0.00080   1.89612
   A80        1.93883  -0.00005  -0.00005  -0.00014  -0.00019   1.93864
   A81        2.06911   0.00003   0.00002   0.00044   0.00046   2.06957
   A82        2.04560   0.00003  -0.00001  -0.00023  -0.00025   2.04536
   A83        1.53962  -0.00003   0.00002  -0.00010  -0.00007   1.53955
   A84        2.04130  -0.00001   0.00005   0.00037   0.00041   2.04172
   A85        1.98605  -0.00001  -0.00005  -0.00059  -0.00064   1.98541
   A86        1.50436  -0.00000  -0.00004  -0.00019  -0.00022   1.50413
   A87        1.89033   0.00005   0.00010   0.00116   0.00126   1.89159
   A88        2.05728  -0.00004  -0.00005  -0.00063  -0.00068   2.05660
   A89        1.96430  -0.00001  -0.00004  -0.00053  -0.00057   1.96373
   A90        1.89217   0.00002   0.00007   0.00098   0.00104   1.89321
   A91        1.91517  -0.00002  -0.00011  -0.00107  -0.00117   1.91400
   A92        1.95306  -0.00006  -0.00008  -0.00157  -0.00166   1.95141
   A93        2.08624   0.00002   0.00004   0.00089   0.00093   2.08717
   A94        1.53885  -0.00001   0.00004   0.00012   0.00016   1.53901
   A95        2.04999   0.00005   0.00007   0.00085   0.00092   2.05091
   A96        1.49044   0.00004  -0.00004  -0.00016  -0.00021   1.49023
   A97        1.95369  -0.00006  -0.00003  -0.00053  -0.00057   1.95312
   A98        2.07847  -0.00006  -0.00005  -0.00063  -0.00068   2.07779
   A99        1.93830  -0.00004   0.00001   0.00010   0.00012   1.93842
   A100       2.08557  -0.00008  -0.00014  -0.00162  -0.00177   2.08380
   A101       1.89117   0.00016   0.00019   0.00222   0.00241   1.89357
   A102       1.97599  -0.00012  -0.00008  -0.00107  -0.00115   1.97484
   A103       1.92169  -0.00010  -0.00006  -0.00083  -0.00090   1.92079
   A104       1.92476  -0.00010  -0.00007  -0.00088  -0.00095   1.92380
   A105       1.87733   0.00012   0.00008   0.00105   0.00114   1.87846
   A106       1.87971   0.00012   0.00007   0.00097   0.00105   1.88076
   A107       1.88120   0.00010   0.00007   0.00093   0.00100   1.88220
   A108       1.99229  -0.00002  -0.00002  -0.00026  -0.00028   1.99201
   A109       1.92717  -0.00009  -0.00007  -0.00083  -0.00090   1.92627
   A110       1.92232  -0.00004  -0.00001  -0.00018  -0.00019   1.92212
   A111       1.86862   0.00004  -0.00002  -0.00003  -0.00004   1.86857
   A112       1.86743   0.00004   0.00006   0.00057   0.00063   1.86806
   A113       1.88166   0.00008   0.00007   0.00084   0.00091   1.88257
   A114       2.01796   0.00012  -0.00004  -0.00006  -0.00011   2.01786
   A115       1.87380   0.00003   0.00008   0.00116   0.00125   1.87505
   A116       1.85402  -0.00030   0.00042  -0.00236  -0.00194   1.85208
   A117       1.91249   0.00000  -0.00019   0.00031   0.00012   1.91261
   A118       1.92157   0.00014  -0.00037   0.00056   0.00019   1.92176
   A119       1.87838  -0.00000   0.00013   0.00038   0.00051   1.87890
   A120       1.93551  -0.00018  -0.00010  -0.00158  -0.00168   1.93383
   A121       1.90285  -0.00020  -0.00018  -0.00194  -0.00212   1.90073
   A122       1.89396  -0.00015  -0.00007  -0.00105  -0.00112   1.89284
   A123       1.89742   0.00016   0.00002   0.00072   0.00074   1.89816
   A124       1.92120   0.00018   0.00017   0.00181   0.00197   1.92317
   A125       1.91279   0.00020   0.00016   0.00205   0.00220   1.91499
   A126       2.02085  -0.00015  -0.00011  -0.00100  -0.00111   2.01974
   A127       2.63142  -0.00068   0.00060  -0.00171  -0.00111   2.63031
   A128       2.06829   0.00005  -0.00000   0.00017   0.00016   2.06846
   A129       1.97281   0.00000  -0.00001  -0.00002  -0.00003   1.97278
   A130       2.24205  -0.00005   0.00001  -0.00014  -0.00013   2.24192
    D1        0.72381  -0.00001   0.00022  -0.00478  -0.00456   0.71925
    D2        3.03059   0.00002   0.00026  -0.00354  -0.00329   3.02730
    D3       -0.94467   0.00002   0.00017  -0.00477  -0.00460  -0.94927
    D4       -1.45369   0.00001   0.00025  -0.00535  -0.00510  -1.45879
    D5        0.85309   0.00003   0.00029  -0.00412  -0.00383   0.84926
    D6       -3.12216   0.00004   0.00020  -0.00535  -0.00515  -3.12731
    D7        2.86583  -0.00005   0.00025  -0.00606  -0.00581   2.86003
    D8       -1.11057  -0.00003   0.00029  -0.00483  -0.00454  -1.11511
    D9        1.19736  -0.00002   0.00021  -0.00606  -0.00585   1.19151
   D10        0.21739   0.00005  -0.00041   0.00749   0.00708   0.22446
   D11       -1.92308  -0.00004  -0.00021   0.00637   0.00616  -1.91692
   D12        2.35456   0.00010  -0.00061   0.00663   0.00601   2.36057
   D13        2.35368   0.00017  -0.00043   0.00951   0.00908   2.36277
   D14        0.21322   0.00007  -0.00023   0.00839   0.00816   0.22138
   D15       -1.79233   0.00021  -0.00063   0.00865   0.00802  -1.78431
   D16       -1.93108   0.00006  -0.00041   0.00835   0.00795  -1.92314
   D17        2.21164  -0.00004  -0.00020   0.00723   0.00703   2.21867
   D18        0.20609   0.00010  -0.00061   0.00748   0.00688   0.21297
   D19        3.07279  -0.00004  -0.00072   0.00145   0.00073   3.07352
   D20        0.98428  -0.00000  -0.00059   0.00268   0.00209   0.98638
   D21       -1.09813  -0.00003  -0.00063   0.00197   0.00134  -1.09679
   D22        0.91761  -0.00003  -0.00074   0.00071  -0.00002   0.91758
   D23       -1.17090   0.00001  -0.00061   0.00194   0.00134  -1.16956
   D24        3.02988  -0.00002  -0.00065   0.00123   0.00058   3.03046
   D25       -1.15658   0.00006  -0.00077   0.00209   0.00132  -1.15526
   D26        3.03810   0.00010  -0.00064   0.00332   0.00268   3.04078
   D27        0.95569   0.00006  -0.00068   0.00261   0.00193   0.95762
   D28       -0.91211  -0.00006  -0.00041  -0.00042  -0.00084  -0.91295
   D29        1.39429  -0.00001  -0.00036   0.00030  -0.00006   1.39423
   D30        3.05970  -0.00005  -0.00031   0.00044   0.00012   3.05982
   D31        1.13832   0.00002  -0.00029   0.00169   0.00139   1.13972
   D32       -2.83846   0.00008  -0.00024   0.00241   0.00217  -2.83629
   D33       -1.17305   0.00004  -0.00019   0.00255   0.00235  -1.17070
   D34       -3.00599  -0.00001  -0.00032   0.00192   0.00160  -3.00439
   D35       -0.69959   0.00005  -0.00026   0.00264   0.00238  -0.69721
   D36        0.96582   0.00001  -0.00022   0.00278   0.00256   0.96838
   D37       -2.34074  -0.00009   0.00047  -0.00487  -0.00440  -2.34514
   D38       -0.22112   0.00005   0.00043  -0.00309  -0.00265  -0.22377
   D39        1.84167   0.00011   0.00024  -0.00243  -0.00219   1.83948
   D40        1.92261  -0.00010   0.00046  -0.00573  -0.00526   1.91734
   D41       -2.24096   0.00003   0.00042  -0.00394  -0.00352  -2.24448
   D42       -0.17817   0.00010   0.00023  -0.00328  -0.00306  -0.18122
   D43       -0.23103  -0.00007   0.00045  -0.00635  -0.00590  -0.23693
   D44        1.88859   0.00007   0.00041  -0.00457  -0.00416   1.88443
   D45       -2.33180   0.00013   0.00021  -0.00391  -0.00369  -2.33549
   D46       -0.58786  -0.00001   0.00003   0.00038   0.00041  -0.58746
   D47       -2.81396  -0.00007  -0.00011  -0.00108  -0.00119  -2.81515
   D48        1.49713  -0.00006  -0.00004  -0.00035  -0.00039   1.49673
   D49        1.64761   0.00003   0.00005   0.00063   0.00069   1.64829
   D50       -0.57849  -0.00003  -0.00008  -0.00083  -0.00091  -0.57940
   D51       -2.55059  -0.00002  -0.00001  -0.00010  -0.00012  -2.55070
   D52       -2.53690   0.00006   0.00007   0.00047   0.00054  -2.53636
   D53        1.52019  -0.00000  -0.00006  -0.00099  -0.00105   1.51913
   D54       -0.45191   0.00000   0.00001  -0.00027  -0.00026  -0.45217
   D55       -1.45795  -0.00002  -0.00011  -0.00040  -0.00051  -1.45845
   D56        2.89029   0.00001  -0.00011  -0.00044  -0.00056   2.88973
   D57        0.66024  -0.00011  -0.00033  -0.00264  -0.00297   0.65727
   D58        2.56859   0.00002   0.00002   0.00065   0.00068   2.56927
   D59        0.63364   0.00005   0.00002   0.00061   0.00063   0.63427
   D60       -1.59641  -0.00007  -0.00019  -0.00159  -0.00178  -1.59819
   D61        0.44908  -0.00001  -0.00001   0.00019   0.00018   0.44926
   D62       -1.48587   0.00002  -0.00002   0.00015   0.00013  -1.48574
   D63        2.56727  -0.00010  -0.00023  -0.00205  -0.00228   2.56499
   D64       -1.51151   0.00005   0.00009   0.00191   0.00200  -1.50951
   D65        2.56042   0.00005   0.00012   0.00163   0.00176   2.56218
   D66        0.45202  -0.00001  -0.00001   0.00024   0.00023   0.45225
   D67        0.55859   0.00003   0.00011   0.00207   0.00218   0.56077
   D68       -1.65267   0.00002   0.00014   0.00180   0.00194  -1.65073
   D69        2.52212  -0.00004   0.00001   0.00040   0.00041   2.52253
   D70        2.77830   0.00006   0.00016   0.00269   0.00285   2.78115
   D71        0.56704   0.00006   0.00020   0.00242   0.00262   0.56965
   D72       -1.54136  -0.00000   0.00007   0.00102   0.00109  -1.54028
   D73        1.45608  -0.00000   0.00010   0.00070   0.00080   1.45688
   D74       -2.87661  -0.00005   0.00005   0.00011   0.00016  -2.87645
   D75       -0.65545   0.00006   0.00022   0.00197   0.00219  -0.65325
   D76       -0.44860  -0.00001   0.00000  -0.00033  -0.00032  -0.44893
   D77        1.50190  -0.00006  -0.00004  -0.00092  -0.00096   1.50093
   D78       -2.56013   0.00005   0.00013   0.00094   0.00107  -2.55906
   D79       -2.58882  -0.00004  -0.00010  -0.00177  -0.00186  -2.59069
   D80       -0.63832  -0.00009  -0.00014  -0.00236  -0.00250  -0.64083
   D81        1.58284   0.00002   0.00003  -0.00050  -0.00047   1.58237
   D82        0.80526   0.00000   0.00030   0.00188   0.00218   0.80744
   D83       -1.29682   0.00000   0.00030   0.00184   0.00213  -1.29469
   D84        2.91262  -0.00000   0.00029   0.00177   0.00206   2.91467
   D85       -0.82792  -0.00000   0.00035   0.00221   0.00256  -0.82536
   D86       -2.93001  -0.00000   0.00035   0.00217   0.00252  -2.92749
   D87        1.27943  -0.00001   0.00034   0.00210   0.00244   1.28187
   D88        3.13175   0.00001   0.00038   0.00252   0.00289   3.13464
   D89        1.02966   0.00001   0.00037   0.00248   0.00285   1.03251
   D90       -1.04408   0.00001   0.00037   0.00241   0.00277  -1.04131
   D91       -0.88686   0.00000  -0.00030  -0.00169  -0.00199  -0.88884
   D92       -2.99294   0.00003  -0.00021  -0.00082  -0.00103  -2.99397
   D93        1.21402   0.00001  -0.00025  -0.00126  -0.00151   1.21251
   D94        0.89465  -0.00004  -0.00050  -0.00352  -0.00402   0.89063
   D95       -1.21143  -0.00001  -0.00041  -0.00265  -0.00306  -1.21450
   D96        2.99553  -0.00003  -0.00045  -0.00309  -0.00354   2.99199
   D97        3.13752  -0.00002  -0.00041  -0.00261  -0.00302   3.13450
   D98        1.03144   0.00001  -0.00032  -0.00174  -0.00206   1.02938
   D99       -1.04479  -0.00001  -0.00036  -0.00218  -0.00254  -1.04733
   D100      -2.52283   0.00037  -0.00017   0.01630   0.01613  -2.50670
   D101       1.55606   0.00020  -0.00007   0.01545   0.01538   1.57145
   D102      -0.53354   0.00004   0.00044   0.01449   0.01493  -0.51861
   D103       1.32679   0.00000   0.00452  -0.00188   0.00264   1.32943
   D104      -2.75945   0.00004   0.00452  -0.00305   0.00147  -2.75798
   D105      -0.67559   0.00011   0.00413  -0.00243   0.00170  -0.67388
   D106      -0.03939   0.00009   0.00005   0.00403   0.00408  -0.03531
   D107       3.11043   0.00004   0.00021   0.00329   0.00350   3.11392
   D108      -1.42932   0.00031  -0.00673  -0.02556  -0.03229  -1.46160
   D109      -3.13192  -0.00006   0.00019  -0.00088  -0.00069  -3.13261
   D110       0.72408  -0.00001   0.00019  -0.00412  -0.00393   0.72015
   D111       3.03087   0.00002   0.00022  -0.00301  -0.00279   3.02808
   D112      -0.94443   0.00002   0.00015  -0.00410  -0.00395  -0.94838
   D113      -1.45346   0.00002   0.00026  -0.00450  -0.00425  -1.45771
   D114       0.85333   0.00004   0.00028  -0.00339  -0.00311   0.85022
   D115      -3.12197   0.00004   0.00022  -0.00448  -0.00426  -3.12624
   D116       2.86614  -0.00005   0.00024  -0.00529  -0.00504   2.86109
   D117      -1.11026  -0.00003   0.00027  -0.00417  -0.00390  -1.11416
   D118       1.19762  -0.00002   0.00020  -0.00526  -0.00506   1.19257
   D119       0.21681   0.00005  -0.00033   0.00656   0.00623   0.22304
   D120      -1.92358  -0.00005  -0.00012   0.00531   0.00519  -1.91839
   D121       2.35386   0.00009  -0.00051   0.00546   0.00496   2.35882
   D122       2.35307   0.00017  -0.00037   0.00847   0.00810   2.36117
   D123       0.21269   0.00006  -0.00016   0.00722   0.00706   0.21975
   D124      -1.79306   0.00020  -0.00055   0.00737   0.00682  -1.78623
   D125      -1.93161   0.00005  -0.00035   0.00715   0.00680  -1.92481
   D126       2.21119  -0.00005  -0.00014   0.00590   0.00576   2.21695
   D127       0.20545   0.00008  -0.00053   0.00606   0.00553   0.21097
   D128       3.07319  -0.00005  -0.00087   0.00073  -0.00014   3.07305
   D129       0.98464  -0.00000  -0.00073   0.00204   0.00132   0.98596
   D130      -1.09777  -0.00004  -0.00077   0.00131   0.00054  -1.09723
   D131       0.91804  -0.00004  -0.00087   0.00002  -0.00084   0.91719
   D132      -1.17051   0.00001  -0.00073   0.00134   0.00061  -1.16990
   D133       3.03027  -0.00003  -0.00077   0.00060  -0.00017   3.03010
   D134      -1.15628   0.00006  -0.00089   0.00157   0.00068  -1.15560
   D135       3.03836   0.00010  -0.00075   0.00288   0.00213   3.04049
   D136       0.95595   0.00007  -0.00079   0.00214   0.00135   0.95730
   D137      -0.91254  -0.00006  -0.00034  -0.00056  -0.00090  -0.91344
   D138       1.39383  -0.00001  -0.00028   0.00021  -0.00008   1.39375
   D139       3.05924  -0.00005  -0.00024   0.00034   0.00010   3.05935
   D140       1.13794   0.00002  -0.00022   0.00152   0.00130   1.13924
   D141      -2.83888   0.00008  -0.00016   0.00228   0.00212  -2.83675
   D142      -1.17346   0.00004  -0.00012   0.00242   0.00230  -1.17116
   D143      -3.00636  -0.00001  -0.00024   0.00166   0.00142  -3.00494
   D144      -0.69999   0.00005  -0.00018   0.00242   0.00224  -0.69775
   D145       0.96542   0.00001  -0.00014   0.00256   0.00242   0.96784
   D146      -2.34005  -0.00009   0.00036  -0.00429  -0.00392  -2.34398
   D147      -0.22031   0.00004   0.00030  -0.00256  -0.00227  -0.22258
   D148       1.84239   0.00012   0.00012  -0.00157  -0.00145   1.84093
   D149       1.92323  -0.00010   0.00035  -0.00510  -0.00475   1.91849
   D150      -2.24021   0.00002   0.00029  -0.00338  -0.00309  -2.24330
   D151      -0.17751   0.00010   0.00011  -0.00239  -0.00228  -0.17979
   D152      -0.23038  -0.00006   0.00034  -0.00563  -0.00529  -0.23567
   D153       1.88936   0.00006   0.00027  -0.00391  -0.00364   1.88573
   D154      -2.33112   0.00014   0.00009  -0.00292  -0.00282  -2.33395
   D155      -0.58780  -0.00001   0.00001   0.00028   0.00028  -0.58752
   D156      -2.81388  -0.00007  -0.00013  -0.00120  -0.00133  -2.81521
   D157       1.49719  -0.00006  -0.00006  -0.00046  -0.00053   1.49666
   D158       1.64762   0.00003   0.00004   0.00060   0.00064   1.64826
   D159      -0.57846  -0.00003  -0.00009  -0.00088  -0.00098  -0.57944
   D160      -2.55058  -0.00002  -0.00002  -0.00015  -0.00017  -2.55075
   D161      -2.53684   0.00006   0.00004   0.00039   0.00043  -2.53641
   D162       1.52026  -0.00000  -0.00009  -0.00109  -0.00118   1.51908
   D163      -0.45185   0.00000  -0.00002  -0.00036  -0.00038  -0.45223
   D164      -1.45795  -0.00002  -0.00009  -0.00044  -0.00053  -1.45847
   D165       2.89029   0.00001  -0.00009  -0.00045  -0.00053   2.88976
   D166       0.66019  -0.00011  -0.00029  -0.00259  -0.00288   0.65731
   D167       2.56858   0.00002   0.00004   0.00067   0.00071   2.56928
   D168       0.63363   0.00005   0.00004   0.00066   0.00070   0.63433
   D169      -1.59647  -0.00007  -0.00016  -0.00149  -0.00165  -1.59812
   D170       0.44902  -0.00001   0.00001   0.00027   0.00028   0.44931
   D171      -1.48592   0.00002   0.00002   0.00026   0.00028  -1.48564
   D172       2.56716  -0.00009  -0.00019  -0.00188  -0.00207   2.56509
   D173      -1.51156   0.00005   0.00009   0.00184   0.00193  -1.50963
   D174       2.56037   0.00005   0.00014   0.00168   0.00182   2.56219
   D175       0.45197  -0.00001   0.00002   0.00032   0.00034   0.45231
   D176       0.55850   0.00003   0.00011   0.00202   0.00213   0.56063
   D177      -1.65275   0.00002   0.00016   0.00186   0.00202  -1.65073
   D178       2.52203  -0.00004   0.00004   0.00050   0.00054   2.52257
   D179       2.77821   0.00006   0.00016   0.00262   0.00279   2.78099
   D180       0.56695   0.00005   0.00021   0.00246   0.00267   0.56963
   D181      -1.54145  -0.00001   0.00009   0.00110   0.00119  -1.54025
   D182       1.45619  -0.00000   0.00006   0.00053   0.00059   1.45678
   D183      -2.87651  -0.00005   0.00001  -0.00010  -0.00009  -2.87660
   D184      -0.65537   0.00006   0.00017   0.00177   0.00194  -0.65342
   D185      -0.44854  -0.00001  -0.00002  -0.00041  -0.00043  -0.44898
   D186       1.50194  -0.00006  -0.00008  -0.00104  -0.00112   1.50082
   D187      -2.56010   0.00005   0.00009   0.00083   0.00092  -2.55918
   D188      -2.58878  -0.00004  -0.00011  -0.00177  -0.00189  -2.59067
   D189      -0.63830  -0.00009  -0.00016  -0.00240  -0.00257  -0.64087
   D190       1.58284   0.00002   0.00000  -0.00053  -0.00053   1.58231
   D191       0.80536   0.00000   0.00030   0.00184   0.00213   0.80749
   D192      -1.29673   0.00000   0.00029   0.00180   0.00210  -1.29464
   D193       2.91270  -0.00000   0.00029   0.00173   0.00201   2.91471
   D194      -0.82782  -0.00000   0.00035   0.00221   0.00256  -0.82526
   D195      -2.92991  -0.00000   0.00035   0.00217   0.00252  -2.92739
   D196       1.27952  -0.00000   0.00034   0.00209   0.00243   1.28196
   D197       3.13190   0.00001   0.00037   0.00245   0.00282   3.13472
   D198       1.02981   0.00001   0.00036   0.00242   0.00278   1.03259
   D199      -1.04394   0.00001   0.00036   0.00234   0.00270  -1.04124
   D200      -0.88654   0.00000  -0.00029  -0.00186  -0.00215  -0.88869
   D201      -2.99258   0.00003  -0.00021  -0.00103  -0.00123  -2.99382
   D202       1.21438   0.00001  -0.00024  -0.00143  -0.00167   1.21271
   D203       0.89495  -0.00004  -0.00048  -0.00364  -0.00412   0.89083
   D204      -1.21109  -0.00001  -0.00039  -0.00281  -0.00320  -1.21429
   D205       2.99588  -0.00003  -0.00043  -0.00321  -0.00364   2.99224
   D206       3.13780  -0.00002  -0.00039  -0.00273  -0.00312   3.13468
   D207       1.03176   0.00001  -0.00031  -0.00189  -0.00220   1.02956
   D208      -1.04446  -0.00001  -0.00034  -0.00230  -0.00264  -1.04710
   D209      -2.52082   0.00037   0.00009   0.01642   0.01650  -2.50432
   D210       1.55799   0.00020   0.00020   0.01551   0.01572   1.57371
   D211      -0.53138   0.00003   0.00067   0.01444   0.01511  -0.51626
   D212       1.32194  -0.00001   0.00536  -0.00452   0.00084   1.32278
   D213      -2.76428   0.00003   0.00536  -0.00581  -0.00045  -2.76473
   D214      -0.68069   0.00011   0.00500  -0.00489   0.00011  -0.68057
   D215      -0.03958   0.00010   0.00028   0.00495   0.00523  -0.03435
   D216       3.11030   0.00004   0.00039   0.00392   0.00431   3.11461
   D217      -3.13184  -0.00007   0.00013  -0.00121  -0.00108  -3.13292
         Item               Value     Threshold  Converged?
 Maximum Force            0.000745     0.000450     NO 
 RMS     Force            0.000169     0.000300     YES
 Maximum Displacement     0.112716     0.001800     NO 
 RMS     Displacement     0.026947     0.001200     NO 
 Predicted change in Energy=-4.187115D-05
 GradGradGradGradGradGradGradGradGradGradGradGradGradGradGradGradGradGrad

 Stoichiometry    C20H32N2O8(3)
 Framework group  C1[X(C20H32N2O8)]
 Deg. of freedom   180
 Full point group                 C1      NOp   1
 Largest Abelian subgroup         C1      NOp   1
 Largest concise Abelian subgroup C1      NOp   1
                         Standard orientation:                         
 ---------------------------------------------------------------------
 Center     Atomic      Atomic             Coordinates (Angstroms)
 Number     Number       Type             X           Y           Z
 ---------------------------------------------------------------------
      1          6           0       -2.175420   -0.231400    1.025108
      2          6           0       -2.911284   -0.991017   -1.393489
      3          1           0       -2.874413   -1.996095   -1.824439
      4          1           0       -2.719909   -0.288840   -2.209532
      5          6           0       -4.290411   -0.748948   -0.781925
      6          1           0       -5.085257   -0.966543   -1.502223
      7          6           0       -4.342359   -1.430831    0.606241
      8          1           0       -3.776608   -2.360270    0.724447
      9          1           0       -5.353901   -1.594705    0.977271
     10          6           0       -3.713376   -0.126654    1.155382
     11          1           0       -3.975162    0.217940    2.160244
     12          6           0       -4.346759    0.628817   -0.052983
     13          6           0       -5.786043    1.053544    0.256238
     14          1           0       -6.386980    0.250766    0.690931
     15          1           0       -6.285749    1.382438   -0.660961
     16          1           0       -5.790286    1.892478    0.959926
     17          6           0       -3.611258    1.818528   -0.660578
     18          1           0       -2.566992    1.617410   -0.911404
     19          1           0       -3.617603    2.664728    0.032902
     20          1           0       -4.107547    2.137051   -1.584106
     21          6           0       -1.775097   -0.881464   -0.349903
     22          6           0       -1.616259   -1.011938    2.250135
     23          1           0       -0.540910   -1.163338    2.154747
     24          1           0       -2.104647   -1.986472    2.301357
     25          1           0       -1.837518   -0.441299    3.153499
     26          8           0       -1.590280    0.999348    1.153979
     27          8           0       -1.244134   -2.202900   -0.068078
     28          1           0       -0.962766   -0.277602   -0.743932
     29          7           0       -0.195678   -2.610444   -0.868022
     30          8           0        0.177082   -1.871943   -1.754740
     31          8           0        0.225628   -3.697029   -0.573701
     32          6           0        2.174467    0.231970    1.023805
     33          6           0        2.913971    0.992697   -1.393439
     34          1           0        2.879218    1.998521   -1.822821
     35          1           0        2.722272    0.292110   -2.210776
     36          6           0        4.292078    0.747255   -0.780923
     37          1           0        5.087971    0.964159   -1.500273
     38          6           0        4.344198    1.427356    0.608100
     39          1           0        3.780206    2.357789    0.726917
     40          1           0        5.355738    1.588758    0.980225
     41          6           0        3.712113    0.123813    1.155144
     42          1           0        3.972352   -0.222464    2.159828
     43          6           0        4.345106   -0.631482   -0.053555
     44          6           0        5.783306   -1.059276    0.256462
     45          1           0        6.385326   -0.258141    0.692688
     46          1           0        6.283245   -1.387981   -0.660678
     47          1           0        5.785338   -1.899071    0.959132
     48          6           0        3.607921   -1.819117   -0.663180
     49          1           0        2.564303   -1.615762   -0.914896
     50          1           0        3.611910   -2.666049    0.029426
     51          1           0        4.104578   -2.137654   -1.586505
     52          6           0        1.776470    0.883369   -0.351222
     53          6           0        1.616306    1.013544    2.248600
     54          1           0        0.541445    1.167767    2.152299
     55          1           0        2.107177    1.986793    2.300522
     56          1           0        1.835312    0.442042    3.151969
     57          8           0        1.586345   -0.997417    1.152017
     58          8           0        1.246320    2.205047   -0.069080
     59          1           0        0.964301    0.280228   -0.746734
     60          7           0        0.197308    2.612871   -0.868158
     61          8           0       -0.177116    1.873878   -1.753759
     62          8           0       -0.222830    3.699980   -0.574125
 ---------------------------------------------------------------------
 Rotational constants (GHZ):           0.2848656           0.1141027           0.0979412
 Standard basis: 6-31++G(d,p) (6D, 7F)
 There are   762 symmetry adapted cartesian basis functions of A   symmetry.
 There are   762 symmetry adapted basis functions of A   symmetry.
   762 basis functions,  1216 primitive gaussians,   762 cartesian basis functions
   116 alpha electrons      114 beta electrons
       nuclear repulsion energy      3516.1230276149 Hartrees.
 NAtoms=   62 NActive=   62 NUniq=   62 SFac= 1.00D+00 NAtFMM=   60 NAOKFM=T Big=T
 Integral buffers will be    131072 words long.
 Raffenetti 2 integral format.
 Two-electron integral symmetry is turned on.
 Nuclear repulsion after empirical dispersion term =     3516.0535783144 Hartrees.
 One-electron integrals computed using PRISM.
 NBasis=   762 RedAO= T EigKep=  1.96D-06  NBF=   762
 NBsUse=   760 1.00D-06 EigRej=  8.42D-07 NBFU=   760
 Initial guess from the checkpoint file:  "/wrk/hasangal/alkoxy/alphapine-conformarsampling/Alpha-Pinene-RO-NO3up-Odown/SYS_2A/DFT_high/calc-LM/TMP/G1647198759/Gau-7754.chk"
 B after Tr=     0.000000    0.000000   -0.000000
         Rot=    1.000000   -0.000015    0.000015   -0.000451 Ang=  -0.05 deg.
 Initial guess <Sx>= 0.0000 <Sy>= 0.0000 <Sz>= 1.0000 <S**2>= 2.0087 S= 1.0029
 ExpMin= 3.60D-02 ExpMax= 5.48D+03 ExpMxC= 8.25D+02 IAcc=3 IRadAn=         7 AccDes= 0.00D+00
 Harris functional with IExCor= 4639 and IRadAn=       7 diagonalized for initial guess.
 HarFok:  IExCor= 4639 AccDes= 0.00D+00 IRadAn=         7 IDoV= 1 UseB2=F ITyADJ=14
 ICtDFT=  3500011 ScaDFX=  1.000000  1.000000  1.000000  1.000000
 FoFCou: FMM=F IPFlag=           0 FMFlag=      100000 FMFlg1=        2001
         NFxFlg=           0 DoJE=T BraDBF=F KetDBF=T FulRan=T
         wScrn=  0.000000 ICntrl=       500 IOpCl=  0 I1Cent=   200000004 NGrid=           0
         NMat0=    1 NMatS0=      1 NMatT0=    0 NMatD0=    1 NMtDS0=    0 NMtDT0=    0
 Petite list used in FoFCou.
 Gradient too large for Newton-Raphson -- use scaled steepest descent instead.
     Accept linear search using points  3 and  4.
 Gradient too large for Newton-Raphson -- use scaled steepest descent instead.
     Accept linear search using points  2 and  3.
 Gradient too large for Newton-Raphson -- use scaled steepest descent instead.
     Accept linear search using points  1 and  2.
 Gradient too large for Newton-Raphson -- use scaled steepest descent instead.
     Accept linear search using points  1 and  2.
 Gradient too large for Newton-Raphson -- use scaled steepest descent instead.
 Gradient too large for Newton-Raphson -- use scaled steepest descent instead.
     Accept linear search using points  1 and  2.
 Gradient too large for Newton-Raphson -- use scaled steepest descent instead.
 Gradient too large for Newton-Raphson -- use scaled steepest descent instead.
 Restarting incremental Fock formation.
     Accept linear search using points  1 and  2.
 LinEq1:  Iter=  0 NonCon=     1 RMS=2.30D-05 Max=1.46D-03 NDo=     1
 AX will form     1 AO Fock derivatives at one time.
 LinEq1:  Iter=  1 NonCon=     1 RMS=3.26D-06 Max=2.70D-04 NDo=     1
 LinEq1:  Iter=  2 NonCon=     1 RMS=1.54D-06 Max=1.24D-04 NDo=     1
 LinEq1:  Iter=  3 NonCon=     1 RMS=1.43D-06 Max=1.97D-04 NDo=     1
 LinEq1:  Iter=  4 NonCon=     1 RMS=8.98D-07 Max=1.28D-04 NDo=     1
 LinEq1:  Iter=  5 NonCon=     1 RMS=6.98D-07 Max=5.88D-05 NDo=     1
 LinEq1:  Iter=  6 NonCon=     1 RMS=4.73D-07 Max=3.37D-05 NDo=     1
 LinEq1:  Iter=  7 NonCon=     1 RMS=2.53D-07 Max=1.17D-05 NDo=     1
 LinEq1:  Iter=  8 NonCon=     1 RMS=1.22D-07 Max=6.67D-06 NDo=     1
 LinEq1:  Iter=  9 NonCon=     1 RMS=7.32D-08 Max=3.46D-06 NDo=     1
 LinEq1:  Iter= 10 NonCon=     1 RMS=3.76D-08 Max=2.02D-06 NDo=     1
 LinEq1:  Iter= 11 NonCon=     1 RMS=2.04D-08 Max=9.81D-07 NDo=     1
 LinEq1:  Iter= 12 NonCon=     1 RMS=1.02D-08 Max=7.18D-07 NDo=     1
 LinEq1:  Iter= 13 NonCon=     1 RMS=6.74D-09 Max=5.62D-07 NDo=     1
 LinEq1:  Iter= 14 NonCon=     0 RMS=4.35D-09 Max=2.53D-07 NDo=     1
 Linear equations converged to 3.852D-08 3.852D-07 after    14 iterations.
     Accept linear search using points  1 and  2.
     Minimum is close to point  2 DX= -5.54D-06 DF=  0.00D+00 DXR=  5.54D-06 DFR=  0.00D+00 which will be used.
 LinEq1:  Iter=  0 NonCon=     1 RMS=6.51D-08 Max=5.37D-06 NDo=     1
 LinEq1:  Iter=  1 NonCon=     1 RMS=3.21D-08 Max=1.52D-06 NDo=     1
 LinEq1:  Iter=  2 NonCon=     1 RMS=2.08D-08 Max=2.09D-06 NDo=     1
 LinEq1:  Iter=  3 NonCon=     1 RMS=1.16D-08 Max=9.23D-07 NDo=     1
 LinEq1:  Iter=  4 NonCon=     1 RMS=8.22D-09 Max=9.91D-07 NDo=     1
 LinEq1:  Iter=  5 NonCon=     1 RMS=6.56D-09 Max=9.98D-07 NDo=     1
 LinEq1:  Iter=  6 NonCon=     1 RMS=4.67D-09 Max=5.24D-07 NDo=     1
 LinEq1:  Iter=  7 NonCon=     1 RMS=2.72D-09 Max=1.69D-07 NDo=     1
 LinEq1:  Iter=  8 NonCon=     1 RMS=1.27D-09 Max=7.17D-08 NDo=     1
 LinEq1:  Iter=  9 NonCon=     1 RMS=7.45D-10 Max=5.47D-08 NDo=     1
 LinEq1:  Iter= 10 NonCon=     1 RMS=5.26D-10 Max=4.98D-08 NDo=     1
 LinEq1:  Iter= 11 NonCon=     1 RMS=4.12D-10 Max=3.75D-08 NDo=     1
 LinEq1:  Iter= 12 NonCon=     1 RMS=2.69D-10 Max=1.98D-08 NDo=     1
 LinEq1:  Iter= 13 NonCon=     1 RMS=1.31D-10 Max=5.96D-09 NDo=     1
 LinEq1:  Iter= 14 NonCon=     1 RMS=6.75D-11 Max=3.77D-09 NDo=     1
 LinEq1:  Iter= 15 NonCon=     0 RMS=2.96D-11 Max=1.66D-09 NDo=     1
 Linear equations converged to 2.754D-10 2.754D-09 after    15 iterations.
 SCF Done:  E(UwB97XD) =  -1491.90334947     a.u. after   11 cycles
            Convg  =    0.1472D-07                    53 Fock formations.
              S**2 =  2.0087                  -V/T =  2.0088
 <Sx>= 0.0000 <Sy>= 0.0000 <Sz>= 1.0000 <S**2>= 2.0087 S= 1.0029
 <L.S>= 0.000000000000E+00
 Annihilation of the first spin contaminant:
 S**2 before annihilation     2.0087,   after     2.0000
 Calling FoFJK, ICntrl=      2127 FMM=T ISym2X=0 I1Cent= 0 IOpClX= 1 NMat=1 NMatS=1 NMatT=0.
 ***** Axes restored to original set *****
 -------------------------------------------------------------------
 Center     Atomic                   Forces (Hartrees/Bohr)
 Number     Number              X              Y              Z
 -------------------------------------------------------------------
      1        6          -0.000194809   -0.000160529   -0.000147467
      2        6           0.000034551   -0.000134583    0.000216254
      3        1           0.000014308   -0.000225076   -0.000146667
      4        1           0.000025184    0.000176103   -0.000126776
      5        6           0.000081410    0.000048961    0.000050169
      6        1          -0.000189729   -0.000058854   -0.000111376
      7        6           0.000205256    0.000086565    0.000000018
      8        1           0.000095307   -0.000170611    0.000023334
      9        1          -0.000214380   -0.000026303    0.000063435
     10        6           0.000114348    0.000095307   -0.000064413
     11        1          -0.000100723    0.000047902    0.000195058
     12        6           0.000078656   -0.000112160    0.000053466
     13        6           0.000204784   -0.000008595   -0.000072173
     14        1          -0.000107086   -0.000162225    0.000077981
     15        1          -0.000142887    0.000098803   -0.000237463
     16        1          -0.000025817    0.000218160    0.000185767
     17        6          -0.000146899   -0.000118889    0.000046762
     18        1          -0.000001632   -0.000062147   -0.000104985
     19        1          -0.000036796    0.000253555    0.000179520
     20        1          -0.000114396    0.000109389   -0.000277655
     21        6           0.000167440    0.000260464    0.000336843
     22        6          -0.000063776    0.000015838   -0.000104727
     23        1           0.000139297    0.000003926    0.000033035
     24        1          -0.000148963   -0.000207503    0.000056223
     25        1          -0.000042293    0.000079022    0.000239699
     26        8          -0.000003573    0.000245593   -0.000042819
     27        8          -0.000148970   -0.000100107   -0.000307015
     28        1           0.000133336    0.000060674   -0.000021965
     29        7          -0.000066830    0.000079130    0.000105212
     30        8           0.000079206   -0.000218837   -0.000125933
     31        8           0.000119125   -0.000038435    0.000037827
     32        6           0.000181317    0.000157782   -0.000145913
     33        6          -0.000039091    0.000145300    0.000220250
     34        1          -0.000009709    0.000231373   -0.000143615
     35        1          -0.000025438   -0.000174254   -0.000128403
     36        6          -0.000075275   -0.000051734    0.000053365
     37        1           0.000189610    0.000057548   -0.000111846
     38        6          -0.000221111   -0.000080014   -0.000013279
     39        1          -0.000094358    0.000173232    0.000018931
     40        1           0.000209630    0.000028892    0.000060905
     41        6          -0.000109206   -0.000107217   -0.000055415
     42        1           0.000098003   -0.000049447    0.000196654
     43        6          -0.000091578    0.000107434    0.000048388
     44        6          -0.000200782    0.000008507   -0.000066207
     45        1           0.000109414    0.000157063    0.000077291
     46        1           0.000141279   -0.000098749   -0.000237049
     47        1           0.000025738   -0.000218414    0.000184915
     48        6           0.000141958    0.000125434    0.000060281
     49        1           0.000013659    0.000068532   -0.000100799
     50        1           0.000034606   -0.000254339    0.000178731
     51        1           0.000110377   -0.000109372   -0.000276102
     52        6          -0.000107843   -0.000294473    0.000364012
     53        6           0.000060217   -0.000012628   -0.000083966
     54        1          -0.000157215   -0.000021101    0.000048282
     55        1           0.000144131    0.000205827    0.000063930
     56        1           0.000042382   -0.000074330    0.000241715
     57        8           0.000067827   -0.000256006   -0.000066433
     58        8           0.000165404    0.000073605   -0.000359023
     59        1          -0.000141091   -0.000017960   -0.000016421
     60        7           0.000006844   -0.000101621    0.000089495
     61        8          -0.000099819    0.000267730   -0.000143555
     62        8          -0.000112526    0.000038859    0.000031712
 -------------------------------------------------------------------
 Cartesian Forces:  Max     0.000364012 RMS     0.000140376

 GradGradGradGradGradGradGradGradGradGradGradGradGradGradGradGradGradGrad
 Berny optimization.
 Using GEDIIS/GDIIS optimizer.
 FormGI is forming the generalized inverse of G from B-inverse, IUseBI=4.
 Internal  Forces:  Max     0.001550088 RMS     0.000170560
 Search for a local minimum.
 Step number   5 out of a maximum of  372
 All quantities printed in internal units (Hartrees-Bohrs-Radians)
 Mixed Optimization -- En-DIIS/RFO-DIIS
 Swapping is turned off.
 Update second derivatives using D2CorX and points    2    1    3    4    5
 DE= -8.23D-08 DEPred=-4.19D-05 R= 1.97D-03
 Trust test= 1.97D-03 RLast= 7.18D-02 DXMaxT set to 5.00D-02
 ITU= -1  0 -1 -1  0
     Eigenvalues ---    0.00207   0.00230   0.00231   0.00261   0.00278
     Eigenvalues ---    0.00334   0.00336   0.00418   0.00429   0.00431
     Eigenvalues ---    0.00887   0.00897   0.01019   0.01209   0.01504
     Eigenvalues ---    0.01514   0.01560   0.01746   0.02184   0.02188
     Eigenvalues ---    0.02764   0.02765   0.02795   0.02805   0.02816
     Eigenvalues ---    0.02888   0.02903   0.03105   0.03121   0.03185
     Eigenvalues ---    0.03187   0.03513   0.03541   0.03595   0.03807
     Eigenvalues ---    0.04089   0.04094   0.04432   0.04436   0.04590
     Eigenvalues ---    0.04646   0.04777   0.04805   0.05164   0.05190
     Eigenvalues ---    0.05260   0.05279   0.05304   0.05304   0.05596
     Eigenvalues ---    0.05616   0.05620   0.05624   0.05641   0.05641
     Eigenvalues ---    0.05662   0.05663   0.05819   0.05835   0.05841
     Eigenvalues ---    0.05864   0.06470   0.06494   0.06749   0.06750
     Eigenvalues ---    0.06882   0.07233   0.07290   0.07495   0.07506
     Eigenvalues ---    0.08238   0.08260   0.08652   0.08697   0.08725
     Eigenvalues ---    0.08977   0.09017   0.09517   0.09560   0.10326
     Eigenvalues ---    0.10368   0.11850   0.11972   0.12203   0.12320
     Eigenvalues ---    0.14924   0.15683   0.15945   0.15987   0.16000
     Eigenvalues ---    0.16000   0.16000   0.16000   0.16000   0.16000
     Eigenvalues ---    0.16000   0.16000   0.16000   0.16000   0.16000
     Eigenvalues ---    0.16000   0.16000   0.16000   0.16000   0.16000
     Eigenvalues ---    0.16397   0.17622   0.17713   0.20886   0.20916
     Eigenvalues ---    0.21618   0.21813   0.23449   0.23708   0.23993
     Eigenvalues ---    0.24668   0.24776   0.24969   0.24999   0.25000
     Eigenvalues ---    0.25000   0.25132   0.25800   0.25880   0.26914
     Eigenvalues ---    0.27030   0.27039   0.27046   0.27666   0.27711
     Eigenvalues ---    0.28744   0.29000   0.29074   0.29192   0.29237
     Eigenvalues ---    0.29855   0.30062   0.30816   0.33798   0.33975
     Eigenvalues ---    0.34000   0.34065   0.34068   0.34070   0.34116
     Eigenvalues ---    0.34169   0.34171   0.34172   0.34180   0.34184
     Eigenvalues ---    0.34192   0.34194   0.34229   0.34236   0.34283
     Eigenvalues ---    0.34283   0.34325   0.34337   0.34426   0.34462
     Eigenvalues ---    0.34520   0.34521   0.34536   0.34668   0.34676
     Eigenvalues ---    0.34691   0.34776   0.34888   0.35202   0.38082
     Eigenvalues ---    0.38403   0.49087   0.49127   0.49926   0.51256
     Eigenvalues ---    0.62420   0.98741   0.98815   1.03747   1.03828
 En-DIIS/RFO-DIIS/Sim-DIIS IScMMF=       -3 using points:     5    4    3
 RFO step:  Lambda=-8.49064435D-05.
 DidBck=F Rises=F RFO-DIIS coefs:    1.07417   -0.18142    0.10725
 Iteration  1 RMS(Cart)=  0.02755738 RMS(Int)=  0.00009395
 Iteration  2 RMS(Cart)=  0.00023789 RMS(Int)=  0.00000166
 Iteration  3 RMS(Cart)=  0.00000001 RMS(Int)=  0.00000166
 Variable       Old X    -DE/DX   Delta X   Delta X   Delta X     New X
                                 (Linear)    (Quad)   (Total)
    R1        2.92343   0.00012  -0.00004   0.00025   0.00021   2.92365
    R2        2.97204   0.00026  -0.00007   0.00017   0.00010   2.97214
    R3        2.94130   0.00019  -0.00024   0.00005  -0.00019   2.94111
    R4        2.58674   0.00022   0.00004   0.00026   0.00031   2.58705
    R5        2.06773   0.00026  -0.00036  -0.00003  -0.00039   2.06734
    R6        2.06630   0.00021  -0.00034  -0.00009  -0.00043   2.06586
    R7        2.88739   0.00017  -0.00017   0.00017   0.00000   2.88739
    R8        2.92267   0.00017  -0.00023  -0.00008  -0.00032   2.92235
    R9        2.06833   0.00022  -0.00031  -0.00004  -0.00036   2.06797
   R10        2.92430   0.00004   0.00002   0.00033   0.00035   2.92465
   R11        2.94747   0.00008  -0.00006  -0.00005  -0.00011   2.94736
   R12        2.06828   0.00020  -0.00029  -0.00005  -0.00034   2.06794
   R13        2.05948   0.00022  -0.00035  -0.00009  -0.00044   2.05905
   R14        2.92636   0.00002  -0.00013   0.00004  -0.00009   2.92628
   R15        2.06752   0.00022  -0.00028  -0.00000  -0.00028   2.06724
   R16        2.94704   0.00023  -0.00003   0.00055   0.00052   2.94756
   R17        2.89539   0.00010  -0.00010   0.00005  -0.00005   2.89534
   R18        2.88178   0.00006  -0.00010  -0.00007  -0.00017   2.88161
   R19        2.06537   0.00021  -0.00037  -0.00014  -0.00051   2.06486
   R20        2.06934   0.00029  -0.00043  -0.00008  -0.00051   2.06883
   R21        2.06923   0.00029  -0.00044  -0.00010  -0.00054   2.06869
   R22        2.06478   0.00003  -0.00022  -0.00029  -0.00051   2.06427
   R23        2.06751   0.00031  -0.00045  -0.00007  -0.00052   2.06699
   R24        2.07066   0.00032  -0.00046  -0.00007  -0.00054   2.07013
   R25        2.74338   0.00019   0.00013   0.00045   0.00057   2.74396
   R26        2.05258   0.00029   0.00001   0.00040   0.00040   2.05299
   R27        2.06006   0.00013  -0.00032  -0.00011  -0.00044   2.05962
   R28        2.06220   0.00025  -0.00033  -0.00003  -0.00035   2.06184
   R29        2.06201   0.00025  -0.00039  -0.00012  -0.00051   2.06150
   R30        2.60841   0.00014   0.00008   0.00026   0.00034   2.60875
   R31        3.79114   0.00022  -0.00078   0.00420   0.00341   3.79455
   R32        2.29164  -0.00002   0.00002   0.00001   0.00003   2.29167
   R33        2.27144   0.00009  -0.00005  -0.00005  -0.00010   2.27134
   R34        2.92346   0.00011  -0.00003   0.00021   0.00018   2.92364
   R35        2.97199   0.00031  -0.00009   0.00024   0.00015   2.97214
   R36        2.94126   0.00023  -0.00026   0.00011  -0.00015   2.94111
   R37        2.58673   0.00019   0.00005   0.00025   0.00030   2.58703
   R38        2.06773   0.00027  -0.00036  -0.00003  -0.00038   2.06734
   R39        2.06630   0.00021  -0.00034  -0.00009  -0.00043   2.06587
   R40        2.88739   0.00016  -0.00016   0.00015  -0.00001   2.88738
   R41        2.92272   0.00017  -0.00023  -0.00010  -0.00033   2.92238
   R42        2.06833   0.00022  -0.00031  -0.00004  -0.00036   2.06797
   R43        2.92428   0.00004   0.00003   0.00032   0.00034   2.92462
   R44        2.94748   0.00007  -0.00006  -0.00003  -0.00009   2.94739
   R45        2.06829   0.00020  -0.00029  -0.00005  -0.00034   2.06794
   R46        2.05949   0.00022  -0.00035  -0.00010  -0.00044   2.05905
   R47        2.92634   0.00003  -0.00013   0.00007  -0.00006   2.92628
   R48        2.06752   0.00022  -0.00027  -0.00000  -0.00028   2.06725
   R49        2.94707   0.00021  -0.00002   0.00050   0.00047   2.94754
   R50        2.89538   0.00011  -0.00010   0.00007  -0.00004   2.89534
   R51        2.88179   0.00004  -0.00010  -0.00007  -0.00018   2.88162
   R52        2.06538   0.00021  -0.00037  -0.00015  -0.00052   2.06486
   R53        2.06934   0.00029  -0.00043  -0.00008  -0.00051   2.06883
   R54        2.06923   0.00029  -0.00044  -0.00010  -0.00054   2.06869
   R55        2.06478   0.00002  -0.00022  -0.00028  -0.00051   2.06427
   R56        2.06751   0.00031  -0.00045  -0.00007  -0.00052   2.06699
   R57        2.07066   0.00031  -0.00046  -0.00008  -0.00054   2.07012
   R58        2.74336   0.00019   0.00012   0.00044   0.00056   2.74392
   R59        2.05262   0.00026   0.00001   0.00035   0.00036   2.05298
   R60        2.06005   0.00015  -0.00033  -0.00010  -0.00043   2.05962
   R61        2.06220   0.00025  -0.00032  -0.00003  -0.00035   2.06184
   R62        2.06201   0.00025  -0.00039  -0.00012  -0.00051   2.06151
   R63        2.60842   0.00023   0.00006   0.00033   0.00039   2.60881
   R64        2.29163  -0.00003   0.00002   0.00001   0.00003   2.29166
   R65        2.27143   0.00008  -0.00005  -0.00005  -0.00010   2.27133
    A1        1.93334   0.00008   0.00004  -0.00004   0.00000   1.93335
    A2        1.90162  -0.00024   0.00012  -0.00036  -0.00024   1.90138
    A3        1.93495  -0.00001  -0.00007   0.00026   0.00018   1.93514
    A4        1.97076   0.00014  -0.00010  -0.00014  -0.00023   1.97053
    A5        1.92318  -0.00008  -0.00002   0.00045   0.00044   1.92362
    A6        1.79591   0.00009   0.00002  -0.00017  -0.00016   1.79576
    A7        1.86506   0.00002   0.00023   0.00029   0.00052   1.86559
    A8        1.91090  -0.00003   0.00001  -0.00039  -0.00038   1.91051
    A9        1.88185  -0.00010  -0.00028  -0.00068  -0.00095   1.88090
   A10        1.93366  -0.00004   0.00006   0.00037   0.00044   1.93410
   A11        1.90659   0.00004  -0.00008   0.00033   0.00025   1.90684
   A12        1.96252   0.00010   0.00005   0.00006   0.00010   1.96263
   A13        1.93968   0.00005  -0.00010   0.00001  -0.00009   1.93959
   A14        1.89604  -0.00007   0.00016   0.00012   0.00027   1.89631
   A15        1.93865   0.00007  -0.00009   0.00045   0.00036   1.93900
   A16        2.06959  -0.00002   0.00006   0.00006   0.00012   2.06972
   A17        2.04535  -0.00009  -0.00003  -0.00032  -0.00035   2.04500
   A18        1.53957   0.00005   0.00004  -0.00032  -0.00028   1.53929
   A19        2.04174   0.00004   0.00009   0.00008   0.00017   2.04191
   A20        1.98539  -0.00004  -0.00012  -0.00022  -0.00034   1.98505
   A21        1.50412  -0.00001  -0.00006  -0.00013  -0.00019   1.50392
   A22        1.89159   0.00000   0.00022   0.00029   0.00051   1.89210
   A23        2.05661   0.00001  -0.00011  -0.00011  -0.00022   2.05639
   A24        1.96373  -0.00000  -0.00010  -0.00002  -0.00012   1.96361
   A25        1.89326  -0.00012   0.00019  -0.00082  -0.00063   1.89264
   A26        1.91404   0.00001  -0.00023  -0.00026  -0.00049   1.91355
   A27        1.95122   0.00015  -0.00029   0.00172   0.00143   1.95265
   A28        2.08721   0.00001   0.00013  -0.00007   0.00006   2.08727
   A29        1.53904   0.00001   0.00008  -0.00043  -0.00034   1.53869
   A30        2.05093  -0.00006   0.00017  -0.00007   0.00010   2.05102
   A31        1.49024  -0.00008  -0.00007  -0.00017  -0.00024   1.49001
   A32        1.95317   0.00010  -0.00008  -0.00031  -0.00038   1.95278
   A33        2.07774   0.00001  -0.00012  -0.00005  -0.00017   2.07756
   A34        1.93845   0.00005   0.00004  -0.00011  -0.00007   1.93839
   A35        2.08376   0.00016  -0.00035   0.00114   0.00079   2.08455
   A36        1.89358  -0.00019   0.00044  -0.00044   0.00000   1.89359
   A37        1.97486  -0.00003  -0.00019  -0.00033  -0.00053   1.97433
   A38        1.92078   0.00002  -0.00015  -0.00013  -0.00029   1.92049
   A39        1.92380   0.00004  -0.00016  -0.00008  -0.00025   1.92356
   A40        1.87846   0.00000   0.00019   0.00023   0.00042   1.87888
   A41        1.88076  -0.00001   0.00018   0.00020   0.00037   1.88113
   A42        1.88219  -0.00002   0.00017   0.00016   0.00033   1.88253
   A43        1.99195  -0.00004  -0.00005  -0.00013  -0.00018   1.99177
   A44        1.92629   0.00002  -0.00016  -0.00002  -0.00018   1.92611
   A45        1.92212   0.00003  -0.00003  -0.00008  -0.00011   1.92202
   A46        1.86859   0.00005  -0.00003   0.00033   0.00030   1.86889
   A47        1.86805  -0.00004   0.00013  -0.00018  -0.00005   1.86800
   A48        1.88259  -0.00003   0.00016   0.00010   0.00026   1.88286
   A49        2.01774  -0.00019  -0.00005  -0.00117  -0.00123   2.01651
   A50        1.87508   0.00024   0.00025   0.00055   0.00079   1.87587
   A51        1.85223   0.00005   0.00044   0.00077   0.00121   1.85344
   A52        1.91261  -0.00023  -0.00028  -0.00181  -0.00209   1.91052
   A53        1.92199   0.00010  -0.00050   0.00120   0.00071   1.92270
   A54        1.87857   0.00004   0.00020   0.00065   0.00085   1.87942
   A55        1.93388   0.00004  -0.00024  -0.00017  -0.00042   1.93346
   A56        1.90075   0.00000  -0.00038  -0.00039  -0.00078   1.89998
   A57        1.89283   0.00006  -0.00019  -0.00007  -0.00026   1.89257
   A58        1.89817   0.00001   0.00009   0.00031   0.00040   1.89856
   A59        1.92313  -0.00005   0.00036   0.00015   0.00050   1.92364
   A60        1.91496  -0.00006   0.00037   0.00017   0.00054   1.91550
   A61        2.01979   0.00086  -0.00016   0.00147   0.00131   2.02110
   A62        2.63309   0.00055   0.00067   0.00028   0.00095   2.63404
   A63        2.06853   0.00032   0.00004   0.00059   0.00063   2.06917
   A64        1.97277  -0.00010  -0.00003  -0.00018  -0.00020   1.97257
   A65        2.24185  -0.00022  -0.00001  -0.00043  -0.00044   2.24141
   A66        1.93340   0.00009   0.00006  -0.00013  -0.00008   1.93332
   A67        1.90153  -0.00024   0.00011  -0.00020  -0.00009   1.90144
   A68        1.93510  -0.00003  -0.00003   0.00002  -0.00001   1.93509
   A69        1.97063   0.00016  -0.00014   0.00009  -0.00005   1.97059
   A70        1.92320  -0.00007  -0.00002   0.00035   0.00033   1.92353
   A71        1.79590   0.00009   0.00002  -0.00013  -0.00011   1.79579
   A72        1.86510   0.00002   0.00023   0.00031   0.00054   1.86564
   A73        1.91094  -0.00004   0.00001  -0.00045  -0.00043   1.91051
   A74        1.88184  -0.00010  -0.00027  -0.00070  -0.00097   1.88087
   A75        1.93356  -0.00004   0.00006   0.00046   0.00052   1.93408
   A76        1.90654   0.00004  -0.00008   0.00040   0.00033   1.90687
   A77        1.96260   0.00012   0.00005  -0.00003   0.00001   1.96261
   A78        1.93966   0.00005  -0.00010   0.00003  -0.00007   1.93959
   A79        1.89612  -0.00007   0.00018  -0.00005   0.00013   1.89624
   A80        1.93864   0.00007  -0.00008   0.00050   0.00041   1.93905
   A81        2.06957  -0.00001   0.00006   0.00010   0.00016   2.06973
   A82        2.04536  -0.00009  -0.00003  -0.00031  -0.00034   2.04501
   A83        1.53955   0.00006   0.00002  -0.00027  -0.00025   1.53930
   A84        2.04172   0.00004   0.00009   0.00006   0.00015   2.04187
   A85        1.98541  -0.00004  -0.00012  -0.00023  -0.00034   1.98507
   A86        1.50413  -0.00001  -0.00006  -0.00012  -0.00019   1.50395
   A87        1.89159  -0.00000   0.00022   0.00028   0.00050   1.89208
   A88        2.05660   0.00001  -0.00012  -0.00009  -0.00020   2.05640
   A89        1.96373  -0.00000  -0.00010  -0.00001  -0.00011   1.96362
   A90        1.89321  -0.00012   0.00017  -0.00069  -0.00053   1.89269
   A91        1.91400   0.00001  -0.00023  -0.00022  -0.00045   1.91355
   A92        1.95141   0.00015  -0.00023   0.00139   0.00115   1.95256
   A93        2.08717   0.00002   0.00012   0.00001   0.00013   2.08730
   A94        1.53901   0.00002   0.00006  -0.00036  -0.00030   1.53871
   A95        2.05091  -0.00007   0.00016  -0.00006   0.00010   2.05102
   A96        1.49023  -0.00008  -0.00007  -0.00015  -0.00022   1.49002
   A97        1.95312   0.00010  -0.00009  -0.00025  -0.00034   1.95279
   A98        2.07779   0.00001  -0.00011  -0.00007  -0.00018   2.07761
   A99        1.93842   0.00005   0.00003  -0.00006  -0.00003   1.93839
   A100       2.08380   0.00015  -0.00032   0.00100   0.00068   2.08448
   A101       1.89357  -0.00019   0.00044  -0.00041   0.00002   1.89360
   A102       1.97484  -0.00002  -0.00019  -0.00031  -0.00050   1.97434
   A103       1.92079   0.00001  -0.00015  -0.00015  -0.00030   1.92049
   A104       1.92380   0.00004  -0.00016  -0.00008  -0.00025   1.92356
   A105       1.87846  -0.00000   0.00019   0.00022   0.00041   1.87888
   A106       1.88076  -0.00001   0.00018   0.00019   0.00037   1.88113
   A107       1.88220  -0.00002   0.00017   0.00016   0.00033   1.88252
   A108       1.99201  -0.00005  -0.00005  -0.00017  -0.00022   1.99179
   A109       1.92627   0.00002  -0.00016  -0.00002  -0.00017   1.92610
   A110       1.92212   0.00004  -0.00003  -0.00006  -0.00009   1.92203
   A111       1.86857   0.00006  -0.00002   0.00032   0.00030   1.86887
   A112       1.86806  -0.00004   0.00012  -0.00017  -0.00004   1.86801
   A113       1.88257  -0.00003   0.00016   0.00011   0.00027   1.88284
   A114       2.01786  -0.00021  -0.00006  -0.00122  -0.00129   2.01657
   A115       1.87505   0.00029   0.00020   0.00081   0.00101   1.87606
   A116       1.85208   0.00007   0.00042   0.00052   0.00094   1.85302
   A117       1.91261  -0.00024  -0.00024  -0.00194  -0.00218   1.91043
   A118       1.92176   0.00014  -0.00048   0.00146   0.00098   1.92274
   A119       1.87890  -0.00002   0.00021   0.00055   0.00076   1.87965
   A120       1.93383   0.00004  -0.00026  -0.00016  -0.00042   1.93342
   A121       1.90073   0.00002  -0.00039  -0.00034  -0.00073   1.90000
   A122       1.89284   0.00006  -0.00018  -0.00008  -0.00026   1.89257
   A123       1.89816   0.00001   0.00009   0.00035   0.00043   1.89859
   A124       1.92317  -0.00006   0.00037   0.00009   0.00046   1.92363
   A125       1.91499  -0.00007   0.00038   0.00014   0.00052   1.91551
   A126       2.01974   0.00100  -0.00022   0.00171   0.00149   2.02123
   A127       2.63031   0.00035   0.00071   0.00018   0.00090   2.63121
   A128       2.06846   0.00040   0.00001   0.00073   0.00074   2.06919
   A129       1.97278  -0.00014  -0.00002  -0.00023  -0.00025   1.97253
   A130       2.24192  -0.00026   0.00000  -0.00051  -0.00050   2.24142
    D1        0.71925   0.00008  -0.00005  -0.00273  -0.00277   0.71648
    D2        3.02730   0.00001   0.00010  -0.00366  -0.00356   3.02374
    D3       -0.94927   0.00006  -0.00012  -0.00253  -0.00264  -0.95191
    D4       -1.45879   0.00001  -0.00004  -0.00227  -0.00231  -1.46110
    D5        0.84926  -0.00006   0.00010  -0.00320  -0.00310   0.84616
    D6       -3.12731  -0.00001  -0.00011  -0.00207  -0.00218  -3.12949
    D7        2.86003   0.00004  -0.00009  -0.00200  -0.00209   2.85794
    D8       -1.11511  -0.00004   0.00005  -0.00293  -0.00288  -1.11799
    D9        1.19151   0.00001  -0.00016  -0.00180  -0.00196   1.18955
   D10        0.22446  -0.00004  -0.00003   0.00690   0.00687   0.23133
   D11       -1.91692   0.00020   0.00018   0.00963   0.00981  -1.90711
   D12        2.36057   0.00001  -0.00038   0.00826   0.00789   2.36846
   D13        2.36277  -0.00018   0.00009   0.00629   0.00639   2.36915
   D14        0.22138   0.00005   0.00030   0.00903   0.00933   0.23072
   D15       -1.78431  -0.00013  -0.00025   0.00766   0.00741  -1.77690
   D16       -1.92314  -0.00003   0.00005   0.00629   0.00633  -1.91681
   D17        2.21867   0.00020   0.00025   0.00902   0.00927   2.22794
   D18        0.21297   0.00002  -0.00030   0.00765   0.00735   0.22032
   D19        3.07352   0.00004  -0.00091   0.00158   0.00067   3.07418
   D20        0.98638   0.00001  -0.00063   0.00155   0.00092   0.98730
   D21       -1.09679   0.00004  -0.00074   0.00161   0.00087  -1.09592
   D22        0.91758   0.00001  -0.00099   0.00199   0.00100   0.91858
   D23       -1.16956  -0.00002  -0.00071   0.00197   0.00126  -1.16830
   D24        3.03046   0.00001  -0.00082   0.00202   0.00120   3.03166
   D25       -1.15526  -0.00002  -0.00093   0.00162   0.00069  -1.15457
   D26        3.04078  -0.00005  -0.00065   0.00160   0.00095   3.04173
   D27        0.95762  -0.00002  -0.00076   0.00166   0.00089   0.95851
   D28       -0.91295   0.00006  -0.00061   0.00434   0.00372  -0.90923
   D29        1.39423   0.00002  -0.00049   0.00453   0.00404   1.39827
   D30        3.05982   0.00008  -0.00041   0.00438   0.00397   3.06379
   D31        1.13972   0.00004  -0.00029   0.00468   0.00439   1.14411
   D32       -2.83629   0.00000  -0.00016   0.00487   0.00471  -2.83158
   D33       -1.17070   0.00006  -0.00008   0.00472   0.00464  -1.16606
   D34       -3.00439   0.00014  -0.00031   0.00542   0.00511  -2.99927
   D35       -0.69721   0.00010  -0.00018   0.00561   0.00543  -0.69178
   D36        0.96838   0.00016  -0.00010   0.00546   0.00536   0.97375
   D37       -2.34514  -0.00001   0.00031  -0.00744  -0.00713  -2.35227
   D38       -0.22377   0.00000   0.00038  -0.00897  -0.00859  -0.23236
   D39        1.83948  -0.00002   0.00016  -0.00855  -0.00840   1.83109
   D40        1.91734   0.00001   0.00023  -0.00759  -0.00737   1.90998
   D41       -2.24448   0.00001   0.00030  -0.00912  -0.00882  -2.25330
   D42       -0.18122  -0.00001   0.00008  -0.00870  -0.00863  -0.18985
   D43       -0.23693  -0.00004   0.00017  -0.00835  -0.00818  -0.24511
   D44        1.88443  -0.00004   0.00024  -0.00988  -0.00964   1.87480
   D45       -2.33549  -0.00006   0.00001  -0.00946  -0.00945  -2.34494
   D46       -0.58746   0.00003   0.00007  -0.00059  -0.00052  -0.58798
   D47       -2.81515   0.00003  -0.00023  -0.00087  -0.00110  -2.81625
   D48        1.49673   0.00004  -0.00008  -0.00076  -0.00084   1.49589
   D49        1.64829   0.00002   0.00012  -0.00041  -0.00028   1.64801
   D50       -0.57940   0.00002  -0.00017  -0.00069  -0.00086  -0.58026
   D51       -2.55070   0.00003  -0.00002  -0.00058  -0.00060  -2.55131
   D52       -2.53636  -0.00006   0.00013  -0.00096  -0.00083  -2.53719
   D53        1.51913  -0.00006  -0.00016  -0.00125  -0.00141   1.51773
   D54       -0.45217  -0.00005  -0.00001  -0.00114  -0.00115  -0.45332
   D55       -1.45845   0.00006  -0.00018   0.00100   0.00082  -1.45763
   D56        2.88973   0.00004  -0.00019   0.00120   0.00102   2.89075
   D57        0.65727   0.00020  -0.00066   0.00222   0.00156   0.65884
   D58        2.56927   0.00000   0.00008   0.00084   0.00093   2.57019
   D59        0.63427  -0.00002   0.00007   0.00104   0.00112   0.63539
   D60       -1.59819   0.00014  -0.00039   0.00206   0.00167  -1.59652
   D61        0.44926   0.00001  -0.00000   0.00105   0.00104   0.45030
   D62       -1.48574  -0.00001  -0.00001   0.00125   0.00124  -1.48450
   D63        2.56499   0.00016  -0.00048   0.00226   0.00178   2.56677
   D64       -1.50951  -0.00014   0.00027  -0.00055  -0.00029  -1.50979
   D65        2.56218  -0.00004   0.00030   0.00066   0.00096   2.56313
   D66        0.45225   0.00002   0.00001   0.00104   0.00105   0.45330
   D67        0.56077  -0.00009   0.00031  -0.00055  -0.00024   0.56053
   D68       -1.65073   0.00000   0.00034   0.00066   0.00100  -1.64973
   D69        2.52253   0.00006   0.00005   0.00104   0.00109   2.52362
   D70        2.78115  -0.00009   0.00043  -0.00025   0.00018   2.78133
   D71        0.56965   0.00001   0.00046   0.00096   0.00142   0.57107
   D72       -1.54028   0.00007   0.00017   0.00134   0.00151  -1.53877
   D73        1.45688  -0.00012   0.00019  -0.00198  -0.00179   1.45509
   D74       -2.87645  -0.00004   0.00008  -0.00238  -0.00229  -2.87874
   D75       -0.65325  -0.00013   0.00046  -0.00209  -0.00163  -0.65489
   D76       -0.44893  -0.00002  -0.00002  -0.00110  -0.00112  -0.45004
   D77        1.50093   0.00007  -0.00013  -0.00150  -0.00162   1.49931
   D78       -2.55906  -0.00002   0.00025  -0.00121  -0.00096  -2.56002
   D79       -2.59069  -0.00002  -0.00027  -0.00074  -0.00101  -2.59170
   D80       -0.64083   0.00007  -0.00037  -0.00114  -0.00152  -0.64234
   D81        1.58237  -0.00002   0.00000  -0.00086  -0.00086   1.58151
   D82        0.80744   0.00001   0.00056  -0.00000   0.00056   0.80800
   D83       -1.29469   0.00001   0.00056   0.00003   0.00058  -1.29411
   D84        2.91467   0.00000   0.00054  -0.00004   0.00050   2.91518
   D85       -0.82536   0.00004   0.00066   0.00036   0.00102  -0.82434
   D86       -2.92749   0.00004   0.00065   0.00039   0.00104  -2.92645
   D87        1.28187   0.00004   0.00064   0.00032   0.00096   1.28284
   D88        3.13464  -0.00006   0.00072  -0.00071   0.00000   3.13465
   D89        1.03251  -0.00005   0.00071  -0.00068   0.00003   1.03254
   D90       -1.04131  -0.00006   0.00070  -0.00075  -0.00005  -1.04136
   D91       -0.88884   0.00004  -0.00055   0.00080   0.00024  -0.88860
   D92       -2.99397  -0.00002  -0.00036   0.00048   0.00012  -2.99385
   D93        1.21251  -0.00002  -0.00044   0.00042  -0.00003   1.21248
   D94        0.89063   0.00004  -0.00097   0.00132   0.00035   0.89098
   D95       -1.21450  -0.00001  -0.00077   0.00100   0.00023  -1.21427
   D96        2.99199  -0.00001  -0.00086   0.00094   0.00008   2.99207
   D97        3.13450   0.00006  -0.00077   0.00172   0.00095   3.13545
   D98        1.02938   0.00001  -0.00058   0.00141   0.00083   1.03020
   D99       -1.04733   0.00001  -0.00066   0.00134   0.00068  -1.04665
   D100      -2.50670  -0.00019   0.00097  -0.01370  -0.01273  -2.51943
   D101       1.57145   0.00003   0.00105  -0.01143  -0.01038   1.56107
   D102      -0.51861   0.00001   0.00169  -0.01223  -0.01054  -0.52915
   D103       1.32943   0.00072   0.00624   0.00971   0.01596   1.34538
   D104      -2.75798   0.00059   0.00616   0.00952   0.01568  -2.74231
   D105      -0.67388   0.00040   0.00566   0.00841   0.01406  -0.65982
   D106      -0.03531  -0.00022   0.00037  -0.00966  -0.00929  -0.04460
   D107       3.11392  -0.00020   0.00054  -0.00830  -0.00776   3.10616
   D108      -1.46160   0.00155  -0.01140   0.01177   0.00037  -1.46124
   D109      -3.13261   0.00002   0.00020   0.00159   0.00179  -3.13082
   D110       0.72015   0.00008  -0.00004  -0.00370  -0.00373   0.71642
   D111       3.02808   0.00001   0.00008  -0.00440  -0.00432   3.02376
   D112      -0.94838   0.00005  -0.00009  -0.00350  -0.00359  -0.95197
   D113      -1.45771  -0.00001   0.00003  -0.00359  -0.00356  -1.46126
   D114       0.85022  -0.00008   0.00015  -0.00430  -0.00415   0.84608
   D115      -3.12624  -0.00003  -0.00003  -0.00339  -0.00342  -3.12966
   D116       2.86109   0.00003  -0.00005  -0.00332  -0.00337   2.85772
   D117      -1.11416  -0.00004   0.00007  -0.00403  -0.00396  -1.11812
   D118       1.19257   0.00000  -0.00010  -0.00313  -0.00323   1.18933
   D119       0.22304  -0.00004   0.00002   0.00816   0.00818   0.23122
   D120      -1.91839   0.00020   0.00022   0.01089   0.01111  -1.90728
   D121       2.35882   0.00006  -0.00031   0.00963   0.00931   2.36813
   D122       2.36117  -0.00018   0.00010   0.00787   0.00797   2.36915
   D123       0.21975   0.00006   0.00031   0.01060   0.01090   0.23065
   D124      -1.78623  -0.00008  -0.00023   0.00934   0.00911  -1.77712
   D125      -1.92481  -0.00001   0.00003   0.00798   0.00802  -1.91679
   D126       2.21695   0.00023   0.00024   0.01071   0.01095   2.22790
   D127       0.21097   0.00008  -0.00030   0.00945   0.00915   0.22013
   D128       3.07305   0.00007  -0.00117   0.00287   0.00170   3.07475
   D129       0.98596   0.00003  -0.00087   0.00276   0.00188   0.98784
   D130      -1.09723   0.00006  -0.00099   0.00283   0.00183  -1.09540
   D131       0.91719   0.00003  -0.00122   0.00312   0.00189   0.91909
   D132      -1.16990  -0.00002  -0.00093   0.00300   0.00208  -1.16782
   D133       3.03010   0.00002  -0.00105   0.00307   0.00203   3.03213
   D134      -1.15560  -0.00002  -0.00114   0.00273   0.00159  -1.15401
   D135       3.04049  -0.00007  -0.00084   0.00262   0.00177   3.04226
   D136       0.95730  -0.00003  -0.00096   0.00269   0.00172   0.95903
   D137      -0.91344   0.00006  -0.00052   0.00446   0.00394  -0.90950
   D138       1.39375   0.00002  -0.00038   0.00458   0.00420   1.39795
   D139       3.05935   0.00008  -0.00031   0.00443   0.00412   3.06347
   D140       1.13924   0.00004  -0.00020   0.00484   0.00465   1.14388
   D141      -2.83675  -0.00000  -0.00006   0.00496   0.00490  -2.83185
   D142      -1.17116   0.00006   0.00001   0.00481   0.00483  -1.16633
   D143      -3.00494   0.00014  -0.00022   0.00567   0.00545  -2.99949
   D144      -0.69775   0.00010  -0.00008   0.00578   0.00571  -0.69204
   D145       0.96784   0.00016  -0.00001   0.00564   0.00564   0.97348
   D146      -2.34398  -0.00000   0.00020  -0.00818  -0.00798  -2.35196
   D147      -0.22258   0.00003   0.00023  -0.00949  -0.00926  -0.23184
   D148       1.84093  -0.00005   0.00006  -0.00912  -0.00907   1.83187
   D149       1.91849   0.00001   0.00012  -0.00838  -0.00826   1.91023
   D150      -2.24330   0.00004   0.00015  -0.00969  -0.00954  -2.25284
   D151      -0.17979  -0.00004  -0.00002  -0.00932  -0.00934  -0.18913
   D152      -0.23567  -0.00004   0.00006  -0.00923  -0.00917  -0.24484
   D153       1.88573  -0.00001   0.00009  -0.01054  -0.01045   1.87528
   D154      -2.33395  -0.00009  -0.00008  -0.01017  -0.01025  -2.34420
   D155      -0.58752   0.00003   0.00003  -0.00040  -0.00037  -0.58789
   D156      -2.81521   0.00004  -0.00027  -0.00064  -0.00092  -2.81613
   D157       1.49666   0.00005  -0.00012  -0.00055  -0.00067   1.49599
   D158       1.64826   0.00002   0.00010  -0.00033  -0.00022   1.64803
   D159      -0.57944   0.00002  -0.00020  -0.00057  -0.00077  -0.58021
   D160      -2.55075   0.00004  -0.00005  -0.00048  -0.00052  -2.55127
   D161      -2.53641  -0.00006   0.00009  -0.00083  -0.00073  -2.53714
   D162       1.51908  -0.00005  -0.00021  -0.00107  -0.00128   1.51780
   D163      -0.45223  -0.00004  -0.00006  -0.00098  -0.00103  -0.45326
   D164      -1.45847   0.00006  -0.00016   0.00102   0.00086  -1.45761
   D165       2.88976   0.00003  -0.00015   0.00116   0.00100   2.89076
   D166       0.65731   0.00019  -0.00060   0.00208   0.00148   0.65879
   D167       2.56928   0.00000   0.00011   0.00077   0.00088   2.57017
   D168       0.63433  -0.00002   0.00011   0.00091   0.00102   0.63535
   D169      -1.59812   0.00014  -0.00033   0.00184   0.00151  -1.59662
   D170       0.44931   0.00001   0.00004   0.00090   0.00094   0.45025
   D171      -1.48564  -0.00002   0.00004   0.00104   0.00108  -1.48456
   D172       2.56509   0.00014  -0.00040   0.00197   0.00156   2.56665
   D173      -1.50963  -0.00014   0.00026  -0.00038  -0.00012  -1.50975
   D174       2.56219  -0.00005   0.00032   0.00060   0.00091   2.56310
   D175       0.45231   0.00002   0.00005   0.00089   0.00094   0.45325
   D176       0.56063  -0.00010   0.00030  -0.00040  -0.00009   0.56054
   D177      -1.65073  -0.00000   0.00036   0.00058   0.00094  -1.64979
   D178       2.52257   0.00006   0.00009   0.00088   0.00097   2.52354
   D179       2.78099  -0.00009   0.00042  -0.00008   0.00034   2.78133
   D180       0.56963   0.00001   0.00048   0.00089   0.00138   0.57100
   D181      -1.54025   0.00007   0.00021   0.00119   0.00141  -1.53885
   D182       1.45678  -0.00012   0.00012  -0.00170  -0.00158   1.45520
   D183      -2.87660  -0.00003   0.00000  -0.00202  -0.00202  -2.87863
   D184      -0.65342  -0.00012   0.00038  -0.00178  -0.00140  -0.65482
   D185      -0.44898  -0.00001  -0.00006  -0.00094  -0.00101  -0.44999
   D186       1.50082   0.00007  -0.00018  -0.00127  -0.00145   1.49937
   D187      -2.55918  -0.00002   0.00019  -0.00102  -0.00083  -2.56001
   D188      -2.59067  -0.00002  -0.00029  -0.00072  -0.00101  -2.59168
   D189      -0.64087   0.00006  -0.00041  -0.00105  -0.00146  -0.64233
   D190       1.58231  -0.00002  -0.00003  -0.00080  -0.00083   1.58148
   D191       0.80749   0.00001   0.00055  -0.00002   0.00054   0.80803
   D192      -1.29464   0.00001   0.00055   0.00001   0.00056  -1.29408
   D193       2.91471   0.00001   0.00053  -0.00004   0.00049   2.91521
   D194      -0.82526   0.00003   0.00066   0.00028   0.00094  -0.82433
   D195      -2.92739   0.00004   0.00065   0.00031   0.00096  -2.92643
   D196       1.28196   0.00003   0.00064   0.00026   0.00089   1.28285
   D197       3.13472  -0.00005   0.00070  -0.00068   0.00002   3.13474
   D198       1.03259  -0.00005   0.00069  -0.00065   0.00005   1.03264
   D199      -1.04124  -0.00005   0.00068  -0.00070  -0.00002  -1.04126
   D200      -0.88869   0.00004  -0.00055   0.00072   0.00017  -0.88852
   D201      -2.99382  -0.00001  -0.00037   0.00044   0.00007  -2.99375
   D202       1.21271  -0.00002  -0.00045   0.00035  -0.00010   1.21261
   D203       0.89083   0.00005  -0.00094   0.00117   0.00023   0.89106
   D204      -1.21429  -0.00001  -0.00076   0.00088   0.00012  -1.21417
   D205       2.99224  -0.00001  -0.00084   0.00079  -0.00005   2.99219
   D206       3.13468   0.00006  -0.00075   0.00155   0.00080   3.13548
   D207       1.02956   0.00001  -0.00057   0.00127   0.00070   1.03025
   D208      -1.04710   0.00001  -0.00065   0.00118   0.00053  -1.04658
   D209      -2.50432  -0.00020   0.00134  -0.01603  -0.01470  -2.51902
   D210       1.57371   0.00003   0.00144  -0.01380  -0.01236   1.56135
   D211      -0.51626   0.00001   0.00202  -0.01478  -0.01275  -0.52901
   D212       1.32278   0.00075   0.00724   0.00670   0.01394   1.33673
   D213      -2.76473   0.00063   0.00715   0.00645   0.01359  -2.75114
   D214      -0.68057   0.00040   0.00670   0.00527   0.01197  -0.66860
   D215      -0.03435  -0.00024   0.00076  -0.01094  -0.01018  -0.04453
   D216       3.11461  -0.00021   0.00085  -0.00917  -0.00832   3.10630
   D217      -3.13292   0.00004   0.00010   0.00209   0.00219  -3.13074
         Item               Value     Threshold  Converged?
 Maximum Force            0.001550     0.000450     NO 
 RMS     Force            0.000171     0.000300     YES
 Maximum Displacement     0.110220     0.001800     NO 
 RMS     Displacement     0.027543     0.001200     NO 
 Predicted change in Energy=-4.257518D-05
 GradGradGradGradGradGradGradGradGradGradGradGradGradGradGradGradGradGrad

 Stoichiometry    C20H32N2O8(3)
 Framework group  C1[X(C20H32N2O8)]
 Deg. of freedom   180
 Full point group                 C1      NOp   1
 Largest Abelian subgroup         C1      NOp   1
 Largest concise Abelian subgroup C1      NOp   1
                         Standard orientation:                         
 ---------------------------------------------------------------------
 Center     Atomic      Atomic             Coordinates (Angstroms)
 Number     Number       Type             X           Y           Z
 ---------------------------------------------------------------------
      1          6           0       -2.195542   -0.210195    1.022529
      2          6           0       -2.908288   -0.993763   -1.394129
      3          1           0       -2.860955   -2.000391   -1.819888
      4          1           0       -2.715389   -0.293827   -2.211430
      5          6           0       -4.293803   -0.759360   -0.794126
      6          1           0       -5.081373   -0.989896   -1.518094
      7          6           0       -4.349588   -1.430139    0.599498
      8          1           0       -3.776883   -2.353500    0.729569
      9          1           0       -5.362168   -1.598927    0.964769
     10          6           0       -3.735209   -0.116155    1.141621
     11          1           0       -4.005863    0.234314    2.141931
     12          6           0       -4.368338    0.623616   -0.076903
     13          6           0       -5.813828    1.035993    0.219703
     14          1           0       -6.408529    0.230646    0.657524
     15          1           0       -6.310773    1.351566   -0.703333
     16          1           0       -5.830893    1.880637    0.915884
     17          6           0       -3.641440    1.815547   -0.690247
     18          1           0       -2.594128    1.622715   -0.933592
     19          1           0       -3.660261    2.667014   -0.003910
     20          1           0       -4.135561    2.121163   -1.618946
     21          6           0       -1.781075   -0.872748   -0.342356
     22          6           0       -1.638781   -0.972817    2.259747
     23          1           0       -0.561802   -1.116057    2.173206
     24          1           0       -2.119667   -1.950521    2.317188
     25          1           0       -1.871419   -0.394416    3.154955
     26          8           0       -1.620588    1.026477    1.141920
     27          8           0       -1.253766   -2.192398   -0.044214
     28          1           0       -0.965265   -0.272418   -0.735179
     29          7           0       -0.207410   -2.615054   -0.839363
     30          8           0        0.161711   -1.895075   -1.742705
     31          8           0        0.215206   -3.695436   -0.524985
     32          6           0        2.193128    0.207944    1.021471
     33          6           0        2.911243    0.997352   -1.391764
     34          1           0        2.866413    2.005399   -1.814428
     35          1           0        2.718462    0.300291   -2.211552
     36          6           0        4.295333    0.758594   -0.790204
     37          1           0        5.084504    0.989741   -1.512231
     38          6           0        4.350038    1.425307    0.605397
     39          1           0        3.778762    2.349324    0.737112
     40          1           0        5.362308    1.591276    0.972808
     41          6           0        3.732431    0.110906    1.142817
     42          1           0        4.000836   -0.242904    2.142557
     43          6           0        4.366144   -0.626565   -0.076786
     44          6           0        5.810387   -1.042479    0.220963
     45          1           0        6.405877   -0.239499    0.662045
     46          1           0        6.308231   -1.356330   -0.702176
     47          1           0        5.824763   -1.889143    0.914744
     48          6           0        3.637975   -1.815417   -0.694584
     49          1           0        2.591419   -1.619949   -0.939083
     50          1           0        3.654068   -2.668794   -0.010552
     51          1           0        4.133024   -2.119444   -1.623310
     52          6           0        1.782081    0.875109   -0.342199
     53          6           0        1.635548    0.967847    2.259989
     54          1           0        0.558871    1.112640    2.172268
     55          1           0        2.117567    1.944787    2.320838
     56          1           0        1.866157    0.386675    3.153929
     57          8           0        1.615923   -1.028110    1.136193
     58          8           0        1.256310    2.194751   -0.041412
     59          1           0        0.966139    0.276855   -0.737888
     60          7           0        0.211691    2.621175   -0.836884
     61          8           0       -0.157380    1.904185   -1.742610
     62          8           0       -0.209534    3.701440   -0.520266
 ---------------------------------------------------------------------
 Rotational constants (GHZ):           0.2855129           0.1133197           0.0972819
 Standard basis: 6-31++G(d,p) (6D, 7F)
 There are   762 symmetry adapted cartesian basis functions of A   symmetry.
 There are   762 symmetry adapted basis functions of A   symmetry.
   762 basis functions,  1216 primitive gaussians,   762 cartesian basis functions
   116 alpha electrons      114 beta electrons
       nuclear repulsion energy      3511.3715999406 Hartrees.
 NAtoms=   62 NActive=   62 NUniq=   62 SFac= 1.00D+00 NAtFMM=   60 NAOKFM=T Big=T
 Integral buffers will be    131072 words long.
 Raffenetti 2 integral format.
 Two-electron integral symmetry is turned on.
 Nuclear repulsion after empirical dispersion term =     3511.3023383277 Hartrees.
 One-electron integrals computed using PRISM.
 NBasis=   762 RedAO= T EigKep=  1.94D-06  NBF=   762
 NBsUse=   760 1.00D-06 EigRej=  8.46D-07 NBFU=   760
 Initial guess from the checkpoint file:  "/wrk/hasangal/alkoxy/alphapine-conformarsampling/Alpha-Pinene-RO-NO3up-Odown/SYS_2A/DFT_high/calc-LM/TMP/G1647198759/Gau-7754.chk"
 B after Tr=    -0.000000    0.000000    0.000000
         Rot=    1.000000   -0.000441    0.000119    0.000107 Ang=  -0.05 deg.
 Initial guess <Sx>= 0.0000 <Sy>= 0.0000 <Sz>= 1.0000 <S**2>= 2.0087 S= 1.0029
 ExpMin= 3.60D-02 ExpMax= 5.48D+03 ExpMxC= 8.25D+02 IAcc=3 IRadAn=         7 AccDes= 0.00D+00
 Harris functional with IExCor= 4639 and IRadAn=       7 diagonalized for initial guess.
 HarFok:  IExCor= 4639 AccDes= 0.00D+00 IRadAn=         7 IDoV= 1 UseB2=F ITyADJ=14
 ICtDFT=  3500011 ScaDFX=  1.000000  1.000000  1.000000  1.000000
 FoFCou: FMM=F IPFlag=           0 FMFlag=      100000 FMFlg1=        2001
         NFxFlg=           0 DoJE=T BraDBF=F KetDBF=T FulRan=T
         wScrn=  0.000000 ICntrl=       500 IOpCl=  0 I1Cent=   200000004 NGrid=           0
         NMat0=    1 NMatS0=      1 NMatT0=    0 NMatD0=    1 NMtDS0=    0 NMtDT0=    0
 Petite list used in FoFCou.
 Gradient too large for Newton-Raphson -- use scaled steepest descent instead.
     Accept linear search using points  3 and  4.
 Gradient too large for Newton-Raphson -- use scaled steepest descent instead.
     Accept linear search using points  2 and  3.
 Gradient too large for Newton-Raphson -- use scaled steepest descent instead.
     Accept linear search using points  1 and  2.
 Gradient too large for Newton-Raphson -- use scaled steepest descent instead.
     Accept linear search using points  1 and  2.
 Gradient too large for Newton-Raphson -- use scaled steepest descent instead.
 Gradient too large for Newton-Raphson -- use scaled steepest descent instead.
     Accept linear search using points  1 and  2.
 LinEq1:  Iter=  0 NonCon=     1 RMS=2.93D-05 Max=1.72D-03 NDo=     1
 AX will form     1 AO Fock derivatives at one time.
 LinEq1:  Iter=  1 NonCon=     1 RMS=4.99D-06 Max=3.04D-04 NDo=     1
 LinEq1:  Iter=  2 NonCon=     1 RMS=4.60D-06 Max=3.94D-04 NDo=     1
 LinEq1:  Iter=  3 NonCon=     1 RMS=2.46D-06 Max=3.14D-04 NDo=     1
 LinEq1:  Iter=  4 NonCon=     1 RMS=1.95D-06 Max=2.52D-04 NDo=     1
 LinEq1:  Iter=  5 NonCon=     1 RMS=1.53D-06 Max=1.93D-04 NDo=     1
 LinEq1:  Iter=  6 NonCon=     1 RMS=9.40D-07 Max=8.41D-05 NDo=     1
 LinEq1:  Iter=  7 NonCon=     1 RMS=6.54D-07 Max=4.20D-05 NDo=     1
 LinEq1:  Iter=  8 NonCon=     1 RMS=3.09D-07 Max=1.62D-05 NDo=     1
 LinEq1:  Iter=  9 NonCon=     1 RMS=1.82D-07 Max=1.09D-05 NDo=     1
 LinEq1:  Iter= 10 NonCon=     1 RMS=7.02D-08 Max=4.09D-06 NDo=     1
 LinEq1:  Iter= 11 NonCon=     1 RMS=5.21D-08 Max=3.19D-06 NDo=     1
 LinEq1:  Iter= 12 NonCon=     1 RMS=2.64D-08 Max=2.15D-06 NDo=     1
 LinEq1:  Iter= 13 NonCon=     1 RMS=1.73D-08 Max=1.07D-06 NDo=     1
 LinEq1:  Iter= 14 NonCon=     0 RMS=9.24D-09 Max=3.66D-07 NDo=     1
 Linear equations converged to 3.852D-08 3.852D-07 after    14 iterations.
     Accept linear search using points  1 and  2.
     Minimum is close to point  2 DX= -2.46D-05 DF=  0.00D+00 DXR=  2.46D-05 DFR=  0.00D+00 which will be used.
 LinEq1:  Iter=  0 NonCon=     1 RMS=6.94D-08 Max=5.38D-06 NDo=     1
 LinEq1:  Iter=  1 NonCon=     1 RMS=4.97D-08 Max=2.01D-06 NDo=     1
 LinEq1:  Iter=  2 NonCon=     1 RMS=2.05D-08 Max=1.06D-06 NDo=     1
 LinEq1:  Iter=  3 NonCon=     1 RMS=1.31D-08 Max=8.46D-07 NDo=     1
 LinEq1:  Iter=  4 NonCon=     1 RMS=9.22D-09 Max=8.67D-07 NDo=     1
 LinEq1:  Iter=  5 NonCon=     1 RMS=7.18D-09 Max=9.06D-07 NDo=     1
 LinEq1:  Iter=  6 NonCon=     1 RMS=5.72D-09 Max=5.80D-07 NDo=     1
 LinEq1:  Iter=  7 NonCon=     1 RMS=4.01D-09 Max=3.44D-07 NDo=     1
 LinEq1:  Iter=  8 NonCon=     1 RMS=2.26D-09 Max=1.47D-07 NDo=     1
 LinEq1:  Iter=  9 NonCon=     1 RMS=1.36D-09 Max=7.82D-08 NDo=     1
 LinEq1:  Iter= 10 NonCon=     1 RMS=6.49D-10 Max=3.05D-08 NDo=     1
 LinEq1:  Iter= 11 NonCon=     1 RMS=3.61D-10 Max=1.81D-08 NDo=     1
 LinEq1:  Iter= 12 NonCon=     1 RMS=2.13D-10 Max=1.61D-08 NDo=     1
 LinEq1:  Iter= 13 NonCon=     1 RMS=1.51D-10 Max=1.43D-08 NDo=     1
 LinEq1:  Iter= 14 NonCon=     1 RMS=1.23D-10 Max=1.04D-08 NDo=     1
 LinEq1:  Iter= 15 NonCon=     1 RMS=6.09D-11 Max=3.85D-09 NDo=     1
 LinEq1:  Iter= 16 NonCon=     0 RMS=3.06D-11 Max=1.15D-09 NDo=     1
 Linear equations converged to 3.372D-10 3.372D-09 after    16 iterations.
 SCF Done:  E(UwB97XD) =  -1491.90334591     a.u. after    9 cycles
            Convg  =    0.2103D-07                    49 Fock formations.
              S**2 =  2.0087                  -V/T =  2.0088
 <Sx>= 0.0000 <Sy>= 0.0000 <Sz>= 1.0000 <S**2>= 2.0087 S= 1.0029
 <L.S>= 0.000000000000E+00
 Annihilation of the first spin contaminant:
 S**2 before annihilation     2.0087,   after     2.0000
 Calling FoFJK, ICntrl=      2127 FMM=T ISym2X=0 I1Cent= 0 IOpClX= 1 NMat=1 NMatS=1 NMatT=0.
 ***** Axes restored to original set *****
 -------------------------------------------------------------------
 Center     Atomic                   Forces (Hartrees/Bohr)
 Number     Number              X              Y              Z
 -------------------------------------------------------------------
      1        6          -0.000267874    0.000054020   -0.000277091
      2        6          -0.000067749   -0.000006640    0.000351065
      3        1           0.000023440   -0.000247117   -0.000295449
      4        1           0.000001345    0.000206375   -0.000272017
      5        6           0.000090053    0.000087585    0.000161735
      6        1          -0.000283033   -0.000113244   -0.000186818
      7        6           0.000272308    0.000150240   -0.000125216
      8        1           0.000094866   -0.000269569    0.000039713
      9        1          -0.000315333   -0.000106930    0.000108504
     10        6           0.000097971    0.000027652   -0.000144744
     11        1          -0.000165352    0.000097035    0.000274572
     12        6           0.000271275   -0.000219653    0.000046307
     13        6           0.000444113   -0.000075429   -0.000060167
     14        1          -0.000257021   -0.000212244    0.000137176
     15        1          -0.000241287    0.000147580   -0.000364737
     16        1          -0.000072475    0.000359061    0.000296678
     17        6          -0.000146082   -0.000272734    0.000159807
     18        1           0.000409620   -0.000057218   -0.000073171
     19        1           0.000005650    0.000399302    0.000264387
     20        1          -0.000236356    0.000153602   -0.000429547
     21        6           0.000111255    0.000002013   -0.000155956
     22        6          -0.000159635    0.000065203   -0.000475156
     23        1           0.000353583   -0.000275962    0.000042361
     24        1          -0.000097722   -0.000316577    0.000126848
     25        1           0.000013368    0.000139695    0.000399665
     26        8           0.000293719    0.000004513   -0.000019266
     27        8           0.000084464    0.000111168    0.000251198
     28        1           0.000232599    0.000065190   -0.000018007
     29        7           0.000216975   -0.000120290   -0.000045887
     30        8          -0.000096274    0.000204546    0.000189812
     31        8          -0.000050499   -0.000035923    0.000058932
     32        6           0.000285648   -0.000029104   -0.000277689
     33        6           0.000061904   -0.000014384    0.000354294
     34        1          -0.000020316    0.000245844   -0.000296600
     35        1          -0.000004875   -0.000205217   -0.000269714
     36        6          -0.000092006   -0.000085740    0.000165224
     37        1           0.000284747    0.000112763   -0.000184920
     38        6          -0.000274067   -0.000148974   -0.000121763
     39        1          -0.000095342    0.000269557    0.000043535
     40        1           0.000316718    0.000105024    0.000110844
     41        6          -0.000097119   -0.000027643   -0.000142881
     42        1           0.000167253   -0.000096235    0.000274401
     43        6          -0.000266211    0.000208300    0.000043922
     44        6          -0.000443758    0.000081014   -0.000061571
     45        1           0.000259088    0.000213693    0.000138567
     46        1           0.000241311   -0.000148019   -0.000364831
     47        1           0.000070277   -0.000359613    0.000296393
     48        6           0.000153381    0.000278769    0.000165927
     49        1          -0.000368996    0.000060464   -0.000072670
     50        1          -0.000006104   -0.000399550    0.000262031
     51        1           0.000235830   -0.000153940   -0.000432348
     52        6          -0.000109455   -0.000024856   -0.000171428
     53        6           0.000164268   -0.000064010   -0.000481214
     54        1          -0.000357225    0.000281154    0.000039190
     55        1           0.000101083    0.000316600    0.000124456
     56        1          -0.000014483   -0.000140298    0.000399100
     57        8          -0.000292481    0.000004393    0.000016910
     58        8          -0.000088802   -0.000114146    0.000297299
     59        1          -0.000241339   -0.000024603   -0.000054512
     60        7          -0.000220539    0.000099461   -0.000072331
     61        8           0.000049101   -0.000247881    0.000231043
     62        8           0.000042600    0.000061930    0.000075804
 -------------------------------------------------------------------
 Cartesian Forces:  Max     0.000481214 RMS     0.000209487

 GradGradGradGradGradGradGradGradGradGradGradGradGradGradGradGradGradGrad
 Berny optimization.
 Using GEDIIS/GDIIS optimizer.
 FormGI is forming the generalized inverse of G from B-inverse, IUseBI=4.
 Internal  Forces:  Max     0.000691655 RMS     0.000167042
 Search for a local minimum.
 Step number   6 out of a maximum of  372
 All quantities printed in internal units (Hartrees-Bohrs-Radians)
 Mixed Optimization -- En-DIIS/RFO-DIIS
 Swapping is turned off.
 Update second derivatives using D2CorX and points    2    1    3    4    5
                                                      6
 DE=  3.55D-06 DEPred=-4.26D-05 R=-8.35D-02
 Trust test=-8.35D-02 RLast= 7.79D-02 DXMaxT set to 5.00D-02
 ITU= -1 -1  0 -1 -1  0
     Eigenvalues ---    0.00216   0.00230   0.00256   0.00265   0.00282
     Eigenvalues ---    0.00335   0.00336   0.00428   0.00431   0.00436
     Eigenvalues ---    0.00887   0.00947   0.01027   0.01266   0.01515
     Eigenvalues ---    0.01518   0.01559   0.01967   0.02187   0.02249
     Eigenvalues ---    0.02766   0.02767   0.02781   0.02809   0.02860
     Eigenvalues ---    0.02887   0.02937   0.03104   0.03120   0.03186
     Eigenvalues ---    0.03256   0.03512   0.03583   0.03608   0.04041
     Eigenvalues ---    0.04094   0.04289   0.04430   0.04435   0.04595
     Eigenvalues ---    0.04651   0.04779   0.04832   0.05155   0.05194
     Eigenvalues ---    0.05263   0.05282   0.05308   0.05309   0.05593
     Eigenvalues ---    0.05621   0.05621   0.05643   0.05644   0.05661
     Eigenvalues ---    0.05664   0.05673   0.05818   0.05845   0.05847
     Eigenvalues ---    0.05920   0.06473   0.06513   0.06751   0.06755
     Eigenvalues ---    0.06874   0.07181   0.07290   0.07498   0.07610
     Eigenvalues ---    0.08238   0.08259   0.08598   0.08702   0.08762
     Eigenvalues ---    0.09008   0.09292   0.09512   0.09782   0.10367
     Eigenvalues ---    0.10405   0.11969   0.12173   0.12255   0.12334
     Eigenvalues ---    0.15383   0.15673   0.15942   0.15995   0.16000
     Eigenvalues ---    0.16000   0.16000   0.16000   0.16000   0.16000
     Eigenvalues ---    0.16000   0.16000   0.16000   0.16000   0.16000
     Eigenvalues ---    0.16000   0.16000   0.16000   0.16000   0.16073
     Eigenvalues ---    0.17143   0.17669   0.17787   0.20915   0.20940
     Eigenvalues ---    0.21643   0.21822   0.23281   0.23709   0.24393
     Eigenvalues ---    0.24663   0.24949   0.24999   0.25000   0.25000
     Eigenvalues ---    0.25022   0.25750   0.25877   0.26583   0.27015
     Eigenvalues ---    0.27039   0.27042   0.27271   0.27676   0.27759
     Eigenvalues ---    0.28973   0.29082   0.29192   0.29210   0.29488
     Eigenvalues ---    0.29865   0.30003   0.32419   0.33758   0.33974
     Eigenvalues ---    0.34011   0.34065   0.34069   0.34070   0.34111
     Eigenvalues ---    0.34169   0.34172   0.34172   0.34184   0.34189
     Eigenvalues ---    0.34192   0.34192   0.34236   0.34236   0.34283
     Eigenvalues ---    0.34294   0.34325   0.34418   0.34454   0.34499
     Eigenvalues ---    0.34521   0.34536   0.34634   0.34669   0.34682
     Eigenvalues ---    0.34692   0.34725   0.34920   0.35202   0.38082
     Eigenvalues ---    0.38955   0.49047   0.49099   0.50304   0.51256
     Eigenvalues ---    0.60963   0.98741   0.98803   1.03748   1.03797
 En-DIIS/RFO-DIIS/Sim-DIIS IScMMF=       -3 using points:     6    5    4    3
 RFO step:  Lambda=-7.06720364D-05.
 EnCoef did     2 forward-backward iterations
 DidBck=T Rises=T En-DIIS coefs:    0.24733    0.42267    0.09181    0.23819
 Iteration  1 RMS(Cart)=  0.01065499 RMS(Int)=  0.00001921
 Iteration  2 RMS(Cart)=  0.00004116 RMS(Int)=  0.00000255
 Iteration  3 RMS(Cart)=  0.00000000 RMS(Int)=  0.00000255
 Variable       Old X    -DE/DX   Delta X   Delta X   Delta X     New X
                                 (Linear)    (Quad)   (Total)
    R1        2.92365  -0.00008  -0.00015   0.00018   0.00003   2.92367
    R2        2.97214  -0.00041   0.00032  -0.00035  -0.00002   2.97212
    R3        2.94111   0.00030   0.00028   0.00041   0.00069   2.94180
    R4        2.58705   0.00013  -0.00039   0.00044   0.00004   2.58709
    R5        2.06734   0.00034   0.00052   0.00028   0.00081   2.06815
    R6        2.06586   0.00034   0.00055   0.00022   0.00077   2.06663
    R7        2.88739   0.00017   0.00004   0.00031   0.00035   2.88774
    R8        2.92235   0.00014   0.00046   0.00019   0.00065   2.92300
    R9        2.06797   0.00035   0.00048   0.00027   0.00075   2.06872
   R10        2.92465   0.00009  -0.00038   0.00037  -0.00000   2.92465
   R11        2.94736   0.00022   0.00008   0.00015   0.00023   2.94758
   R12        2.06794   0.00028   0.00045   0.00021   0.00066   2.06859
   R13        2.05905   0.00035   0.00056   0.00023   0.00078   2.05983
   R14        2.92628   0.00013   0.00007   0.00016   0.00022   2.92650
   R15        2.06724   0.00032   0.00039   0.00028   0.00067   2.06792
   R16        2.94756   0.00009  -0.00042   0.00060   0.00018   2.94774
   R17        2.89534   0.00018   0.00010   0.00023   0.00033   2.89567
   R18        2.88161   0.00022   0.00020   0.00016   0.00035   2.88197
   R19        2.06486   0.00035   0.00064   0.00018   0.00082   2.06568
   R20        2.06883   0.00046   0.00067   0.00034   0.00101   2.06984
   R21        2.06869   0.00047   0.00069   0.00032   0.00102   2.06971
   R22        2.06427   0.00042   0.00054   0.00008   0.00062   2.06490
   R23        2.06699   0.00048   0.00068   0.00036   0.00104   2.06803
   R24        2.07013   0.00051   0.00071   0.00039   0.00110   2.07123
   R25        2.74396   0.00000  -0.00057   0.00045  -0.00012   2.74384
   R26        2.05299  -0.00019   0.00024  -0.00028  -0.00004   2.05295
   R27        2.05962   0.00038   0.00045   0.00029   0.00074   2.06036
   R28        2.06184   0.00033   0.00048   0.00028   0.00075   2.06260
   R29        2.06150   0.00040   0.00065   0.00024   0.00089   2.06239
   R30        2.60875  -0.00008  -0.00032   0.00020  -0.00012   2.60864
   R31        3.79455  -0.00053   0.00445  -0.00750  -0.00305   3.79150
   R32        2.29167  -0.00005  -0.00006   0.00002  -0.00004   2.29163
   R33        2.27134   0.00003   0.00010  -0.00002   0.00008   2.27142
   R34        2.92364  -0.00006  -0.00012   0.00016   0.00004   2.92368
   R35        2.97214  -0.00038   0.00027  -0.00025   0.00002   2.97216
   R36        2.94111   0.00030   0.00026   0.00046   0.00072   2.94182
   R37        2.58703   0.00012  -0.00039   0.00042   0.00003   2.58706
   R38        2.06734   0.00034   0.00052   0.00029   0.00081   2.06815
   R39        2.06587   0.00033   0.00055   0.00021   0.00076   2.06663
   R40        2.88738   0.00020   0.00006   0.00031   0.00037   2.88775
   R41        2.92238   0.00016   0.00046   0.00017   0.00064   2.92302
   R42        2.06797   0.00035   0.00048   0.00027   0.00075   2.06872
   R43        2.92462   0.00009  -0.00036   0.00036   0.00000   2.92463
   R44        2.94739   0.00021   0.00007   0.00016   0.00022   2.94762
   R45        2.06794   0.00028   0.00045   0.00021   0.00066   2.06860
   R46        2.05905   0.00035   0.00056   0.00022   0.00078   2.05983
   R47        2.92628   0.00010   0.00006   0.00018   0.00023   2.92651
   R48        2.06725   0.00032   0.00039   0.00029   0.00067   2.06792
   R49        2.94754   0.00011  -0.00038   0.00056   0.00018   2.94772
   R50        2.89534   0.00018   0.00009   0.00024   0.00033   2.89567
   R51        2.88162   0.00019   0.00020   0.00013   0.00032   2.88194
   R52        2.06486   0.00035   0.00064   0.00018   0.00082   2.06568
   R53        2.06883   0.00046   0.00067   0.00034   0.00101   2.06984
   R54        2.06869   0.00047   0.00070   0.00032   0.00102   2.06971
   R55        2.06427   0.00038   0.00053   0.00007   0.00060   2.06487
   R56        2.06699   0.00048   0.00068   0.00036   0.00104   2.06804
   R57        2.07012   0.00052   0.00072   0.00039   0.00110   2.07122
   R58        2.74392   0.00001  -0.00056   0.00045  -0.00011   2.74381
   R59        2.05298  -0.00017   0.00026  -0.00030  -0.00004   2.05294
   R60        2.05962   0.00039   0.00045   0.00031   0.00076   2.06038
   R61        2.06184   0.00033   0.00048   0.00027   0.00075   2.06260
   R62        2.06151   0.00040   0.00065   0.00024   0.00089   2.06239
   R63        2.60881  -0.00007  -0.00035   0.00027  -0.00008   2.60873
   R64        2.29166  -0.00004  -0.00006   0.00002  -0.00004   2.29162
   R65        2.27133   0.00006   0.00010  -0.00001   0.00009   2.27142
    A1        1.93335   0.00010   0.00023   0.00016   0.00040   1.93374
    A2        1.90138   0.00010  -0.00052  -0.00003  -0.00055   1.90083
    A3        1.93514   0.00002  -0.00024   0.00087   0.00062   1.93576
    A4        1.97053  -0.00023   0.00022  -0.00072  -0.00050   1.97002
    A5        1.92362  -0.00009   0.00001  -0.00024  -0.00023   1.92339
    A6        1.79576   0.00009   0.00029  -0.00003   0.00026   1.79602
    A7        1.86559  -0.00008  -0.00061   0.00004  -0.00057   1.86502
    A8        1.91051   0.00007   0.00033   0.00032   0.00065   1.91116
    A9        1.88090   0.00014   0.00091   0.00013   0.00104   1.88194
   A10        1.93410   0.00001  -0.00057  -0.00029  -0.00087   1.93323
   A11        1.90684   0.00005  -0.00037   0.00002  -0.00036   1.90648
   A12        1.96263  -0.00018   0.00031  -0.00020   0.00012   1.96275
   A13        1.93959   0.00000   0.00012   0.00015   0.00026   1.93986
   A14        1.89631   0.00001  -0.00019   0.00031   0.00013   1.89644
   A15        1.93900  -0.00005  -0.00039  -0.00015  -0.00053   1.93847
   A16        2.06972  -0.00003  -0.00021  -0.00011  -0.00032   2.06940
   A17        2.04500   0.00003   0.00032  -0.00010   0.00021   2.04521
   A18        1.53929   0.00003   0.00032  -0.00014   0.00017   1.53947
   A19        2.04191  -0.00000  -0.00013   0.00006  -0.00007   2.04184
   A20        1.98505   0.00001   0.00031  -0.00023   0.00008   1.98513
   A21        1.50392  -0.00001   0.00012   0.00002   0.00013   1.50405
   A22        1.89210  -0.00003  -0.00051   0.00009  -0.00043   1.89167
   A23        2.05639   0.00004   0.00024   0.00001   0.00026   2.05665
   A24        1.96361  -0.00000   0.00016   0.00003   0.00018   1.96379
   A25        1.89264  -0.00003   0.00034  -0.00127  -0.00093   1.89171
   A26        1.91355   0.00008   0.00045   0.00008   0.00053   1.91408
   A27        1.95265  -0.00012  -0.00081   0.00151   0.00070   1.95335
   A28        2.08727  -0.00002  -0.00025  -0.00013  -0.00038   2.08689
   A29        1.53869   0.00006   0.00034  -0.00022   0.00011   1.53881
   A30        2.05102   0.00001  -0.00016   0.00000  -0.00016   2.05086
   A31        1.49001  -0.00003   0.00012  -0.00005   0.00007   1.49008
   A32        1.95278   0.00005   0.00038  -0.00007   0.00031   1.95310
   A33        2.07756   0.00004   0.00020  -0.00005   0.00016   2.07772
   A34        1.93839   0.00003   0.00007   0.00002   0.00009   1.93848
   A35        2.08455   0.00006  -0.00044   0.00116   0.00071   2.08526
   A36        1.89359  -0.00012  -0.00022  -0.00081  -0.00103   1.89256
   A37        1.97433   0.00009   0.00053  -0.00014   0.00040   1.97473
   A38        1.92049   0.00002   0.00032  -0.00008   0.00024   1.92073
   A39        1.92356   0.00007   0.00029   0.00006   0.00035   1.92391
   A40        1.87888  -0.00006  -0.00045   0.00009  -0.00036   1.87851
   A41        1.88113  -0.00008  -0.00040   0.00006  -0.00034   1.88079
   A42        1.88253  -0.00005  -0.00036   0.00002  -0.00034   1.88218
   A43        1.99177   0.00001   0.00017  -0.00010   0.00007   1.99184
   A44        1.92611   0.00006   0.00023   0.00009   0.00032   1.92643
   A45        1.92202  -0.00001   0.00010  -0.00007   0.00003   1.92204
   A46        1.86889  -0.00003  -0.00026   0.00031   0.00004   1.86893
   A47        1.86800   0.00000   0.00001  -0.00022  -0.00021   1.86780
   A48        1.88286  -0.00003  -0.00029  -0.00000  -0.00030   1.88256
   A49        2.01651   0.00015   0.00088  -0.00028   0.00062   2.01713
   A50        1.87587  -0.00041  -0.00076  -0.00022  -0.00099   1.87489
   A51        1.85344   0.00001   0.00093  -0.00168  -0.00075   1.85268
   A52        1.91052   0.00035   0.00099   0.00013   0.00112   1.91165
   A53        1.92270  -0.00022  -0.00178   0.00143  -0.00035   1.92235
   A54        1.87942   0.00011  -0.00034   0.00061   0.00027   1.87969
   A55        1.93346   0.00019   0.00057   0.00013   0.00070   1.93416
   A56        1.89998   0.00009   0.00075  -0.00017   0.00059   1.90056
   A57        1.89257   0.00015   0.00035   0.00025   0.00059   1.89316
   A58        1.89856  -0.00019  -0.00047  -0.00007  -0.00054   1.89802
   A59        1.92364  -0.00013  -0.00053  -0.00005  -0.00058   1.92305
   A60        1.91550  -0.00012  -0.00066  -0.00009  -0.00075   1.91475
   A61        2.02110  -0.00024  -0.00094   0.00121   0.00026   2.02136
   A62        2.63404   0.00055   0.00156  -0.00088   0.00067   2.63471
   A63        2.06917  -0.00033  -0.00054   0.00025  -0.00029   2.06888
   A64        1.97257   0.00007   0.00014  -0.00006   0.00008   1.97265
   A65        2.24141   0.00025   0.00040  -0.00018   0.00022   2.24162
   A66        1.93332   0.00012   0.00026   0.00007   0.00035   1.93367
   A67        1.90144   0.00010  -0.00064   0.00006  -0.00058   1.90086
   A68        1.93509   0.00002  -0.00010   0.00069   0.00058   1.93568
   A69        1.97059  -0.00026   0.00008  -0.00056  -0.00049   1.97010
   A70        1.92353  -0.00007   0.00011  -0.00022  -0.00011   1.92342
   A71        1.79579   0.00009   0.00027  -0.00003   0.00025   1.79604
   A72        1.86564  -0.00008  -0.00061   0.00005  -0.00056   1.86508
   A73        1.91051   0.00004   0.00035   0.00022   0.00056   1.91107
   A74        1.88087   0.00014   0.00091   0.00008   0.00098   1.88185
   A75        1.93408   0.00003  -0.00061  -0.00016  -0.00077   1.93331
   A76        1.90687   0.00003  -0.00040   0.00012  -0.00029   1.90658
   A77        1.96261  -0.00016   0.00035  -0.00029   0.00008   1.96269
   A78        1.93959   0.00000   0.00010   0.00017   0.00027   1.93985
   A79        1.89624  -0.00000  -0.00009   0.00015   0.00006   1.89631
   A80        1.93905  -0.00002  -0.00040  -0.00005  -0.00045   1.93860
   A81        2.06973  -0.00003  -0.00022  -0.00008  -0.00030   2.06943
   A82        2.04501   0.00002   0.00031  -0.00011   0.00019   2.04521
   A83        1.53930   0.00003   0.00027  -0.00011   0.00016   1.53946
   A84        2.04187  -0.00000  -0.00012   0.00004  -0.00007   2.04179
   A85        1.98507   0.00001   0.00032  -0.00023   0.00008   1.98516
   A86        1.50395  -0.00001   0.00011   0.00002   0.00013   1.50407
   A87        1.89208  -0.00003  -0.00051   0.00008  -0.00043   1.89166
   A88        2.05640   0.00004   0.00023   0.00002   0.00025   2.05665
   A89        1.96362  -0.00000   0.00015   0.00004   0.00019   1.96380
   A90        1.89269  -0.00004   0.00026  -0.00120  -0.00094   1.89175
   A91        1.91355   0.00008   0.00041   0.00012   0.00053   1.91408
   A92        1.95256  -0.00010  -0.00057   0.00129   0.00073   1.95329
   A93        2.08730  -0.00002  -0.00029  -0.00008  -0.00037   2.08693
   A94        1.53871   0.00006   0.00028  -0.00019   0.00010   1.53881
   A95        2.05102   0.00000  -0.00017   0.00001  -0.00017   2.05085
   A96        1.49002  -0.00004   0.00011  -0.00004   0.00007   1.49009
   A97        1.95279   0.00006   0.00034  -0.00002   0.00031   1.95310
   A98        2.07761   0.00004   0.00022  -0.00007   0.00015   2.07776
   A99        1.93839   0.00003   0.00003   0.00006   0.00008   1.93847
   A100       2.08448   0.00008  -0.00035   0.00108   0.00074   2.08522
   A101       1.89360  -0.00013  -0.00024  -0.00080  -0.00104   1.89255
   A102       1.97434   0.00009   0.00052  -0.00011   0.00041   1.97474
   A103       1.92049   0.00002   0.00033  -0.00009   0.00024   1.92073
   A104       1.92356   0.00006   0.00029   0.00006   0.00035   1.92391
   A105       1.87888  -0.00006  -0.00045   0.00008  -0.00036   1.87851
   A106       1.88113  -0.00008  -0.00040   0.00006  -0.00034   1.88079
   A107       1.88252  -0.00005  -0.00036   0.00001  -0.00035   1.88218
   A108       1.99179  -0.00000   0.00019  -0.00016   0.00003   1.99182
   A109       1.92610   0.00006   0.00023   0.00011   0.00034   1.92644
   A110       1.92203  -0.00000   0.00009  -0.00006   0.00003   1.92206
   A111       1.86887  -0.00003  -0.00025   0.00031   0.00006   1.86892
   A112       1.86801   0.00000  -0.00000  -0.00021  -0.00021   1.86780
   A113       1.88284  -0.00003  -0.00030   0.00001  -0.00029   1.88255
   A114       2.01657   0.00011   0.00089  -0.00036   0.00054   2.01711
   A115       1.87606  -0.00046  -0.00093  -0.00015  -0.00108   1.87498
   A116       1.85302   0.00014   0.00118  -0.00133  -0.00016   1.85286
   A117       1.91043   0.00043   0.00104   0.00005   0.00108   1.91151
   A118       1.92274  -0.00026  -0.00189   0.00164  -0.00025   1.92249
   A119       1.87965   0.00002  -0.00036   0.00012  -0.00024   1.87941
   A120       1.93342   0.00019   0.00057   0.00015   0.00072   1.93414
   A121       1.90000   0.00009   0.00073  -0.00013   0.00060   1.90059
   A122       1.89257   0.00015   0.00035   0.00023   0.00058   1.89315
   A123       1.89859  -0.00019  -0.00050  -0.00004  -0.00053   1.89806
   A124       1.92363  -0.00013  -0.00050  -0.00010  -0.00060   1.92302
   A125       1.91551  -0.00012  -0.00065  -0.00012  -0.00076   1.91474
   A126       2.02123  -0.00028  -0.00107   0.00143   0.00035   2.02158
   A127       2.63121   0.00035   0.00146  -0.00129   0.00018   2.63139
   A128       2.06919  -0.00033  -0.00061   0.00039  -0.00022   2.06897
   A129       1.97253   0.00006   0.00017  -0.00013   0.00004   1.97257
   A130       2.24142   0.00027   0.00045  -0.00026   0.00019   2.24161
    D1        0.71648  -0.00001   0.00424   0.00038   0.00462   0.72110
    D2        3.02374  -0.00001   0.00452  -0.00072   0.00380   3.02754
    D3       -0.95191  -0.00003   0.00401   0.00063   0.00463  -0.94728
    D4       -1.46110   0.00014   0.00417   0.00120   0.00538  -1.45572
    D5        0.84616   0.00015   0.00446   0.00010   0.00456   0.85071
    D6       -3.12949   0.00013   0.00394   0.00145   0.00539  -3.12410
    D7        2.85794  -0.00004   0.00425   0.00080   0.00504   2.86298
    D8       -1.11799  -0.00003   0.00453  -0.00031   0.00422  -1.11377
    D9        1.18955  -0.00005   0.00402   0.00104   0.00506   1.19460
   D10        0.23133  -0.00002  -0.00874   0.00180  -0.00693   0.22440
   D11       -1.90711  -0.00027  -0.01004   0.00199  -0.00805  -1.91516
   D12        2.36846  -0.00020  -0.00975   0.00221  -0.00754   2.36092
   D13        2.36915   0.00002  -0.00909   0.00137  -0.00772   2.36143
   D14        0.23072  -0.00022  -0.01040   0.00156  -0.00884   0.22188
   D15       -1.77690  -0.00016  -0.01010   0.00177  -0.00833  -1.78523
   D16       -1.91681  -0.00006  -0.00859   0.00075  -0.00784  -1.92465
   D17        2.22794  -0.00030  -0.00990   0.00094  -0.00896   2.21898
   D18        0.22032  -0.00024  -0.00960   0.00116  -0.00845   0.21187
   D19        3.07418  -0.00011  -0.00288  -0.00215  -0.00503   3.06915
   D20        0.98730  -0.00005  -0.00313  -0.00204  -0.00516   0.98214
   D21       -1.09592  -0.00005  -0.00296  -0.00198  -0.00494  -1.10086
   D22        0.91858  -0.00016  -0.00294  -0.00184  -0.00479   0.91380
   D23       -1.16830  -0.00010  -0.00319  -0.00173  -0.00492  -1.17322
   D24        3.03166  -0.00010  -0.00302  -0.00166  -0.00469   3.02697
   D25       -1.15457   0.00000  -0.00324  -0.00119  -0.00443  -1.15900
   D26        3.04173   0.00006  -0.00348  -0.00107  -0.00456   3.03717
   D27        0.95851   0.00007  -0.00332  -0.00101  -0.00433   0.95418
   D28       -0.90923   0.00004  -0.00375   0.00348  -0.00027  -0.90950
   D29        1.39827   0.00002  -0.00409   0.00371  -0.00038   1.39789
   D30        3.06379   0.00003  -0.00395   0.00362  -0.00033   3.06346
   D31        1.14411  -0.00001  -0.00464   0.00355  -0.00109   1.14302
   D32       -2.83158  -0.00003  -0.00497   0.00378  -0.00120  -2.83278
   D33       -1.16606  -0.00001  -0.00484   0.00369  -0.00115  -1.16720
   D34       -2.99927  -0.00007  -0.00532   0.00322  -0.00210  -3.00137
   D35       -0.69178  -0.00009  -0.00566   0.00345  -0.00221  -0.69399
   D36        0.97375  -0.00007  -0.00552   0.00336  -0.00216   0.97159
   D37       -2.35227   0.00000   0.00823  -0.00409   0.00414  -2.34813
   D38       -0.23236  -0.00016   0.00862  -0.00447   0.00415  -0.22821
   D39        1.83109   0.00005   0.00775  -0.00279   0.00496   1.83605
   D40        1.90998  -0.00001   0.00865  -0.00422   0.00444   1.91441
   D41       -2.25330  -0.00017   0.00905  -0.00460   0.00445  -2.24885
   D42       -0.18985   0.00004   0.00817  -0.00292   0.00525  -0.18460
   D43       -0.24511   0.00007   0.00945  -0.00372   0.00572  -0.23939
   D44        1.87480  -0.00009   0.00984  -0.00411   0.00574   1.88053
[truncated: 1,365,064 more chars]
