# Supplementary material for: Computational Investigation of the Formation of Peroxide (ROOR) Accretion Products in the OH- and NO3-Initiated Oxidation of α-Pinene
Source: J Phys Chem A. 2021 Dec 9;125(50):10632–9. doi: 10.1021/acs.jpca.1c08969 (PMC8713291; doi:10.1021/acs.jpca.1c08969)
Supplement: Supplementary file 2 — jp1c08969_si_002.zip [file jp1c08969_si_002.zip › JPCA-secondnd-paper-updated-outfile/α-pinene, (S-alkoxy,S-nitroxy)2/soc-localminima-1022.inp]

 $CONTRL SCFTYP=none CITYP=GUGA MPLEVL=0 RUNTYP=TRANSITN
  itol=30 icut=11 maxit=200
  MULT=1 icharg=0 ispher=0
  EXETYP=run
 $END
 $BASIS GBASIS=N311 NGAUSS=6 NDFUNC=1 Diffs=.true. DIFFSP=.true. $END
 $SYSTEM TIMLIM=360000 MWORDS=350 $END
! $GUESS GUESS=moread norb=536 $END
 $TRANST operat=HSO1
! ZEFF(1)=1150.4 
  NUMCI=2 NUMVEC=1
  NFZC=112 NOCC=116 IROOTS(1)=4,4
  rstate=0000
  ONECNT=0
  TMOMNT=.t.
  PRTPRM=.t.
! Diagonal energies from TDDFT
 ENGYST(1)=-1488.368061084994,
-1488.353754725304,
-1488.353643212673,
-1488.338879977063,
-1488.368069903001,
-1488.353938088305,
-1488.353601524023,
-1488.338948329706,
 $end
 $trans dirtrf=.t. CUTTRF=1.d-12 $end
 $SCF DIRSCF=.TRUE. soscf=.t. $END
 $DRT1 group=c1 fors=.t. nfzc=112 ndoc=3 nalp=0 nval=1 $END
 $DRT2 group=c1 fors=.t. nfzc=112 ndoc=2 nalp=2 nval=0 $END
 $GUGDIA ITERMX=500 $END
 $DATA
 C20N2H32O8
C1
CARBON      6.0     -2.183207000        -0.219298000         1.020706000
CARBON      6.0     -2.903361000        -0.994374000        -1.396523000
HYDROGEN    1.0     -2.858870000        -1.998983000        -1.828669000
HYDROGEN    1.0     -2.710878000        -0.290286000        -2.211094000
CARBON      6.0     -4.287125000        -0.758157000        -0.792353000
HYDROGEN    1.0     -5.077819000        -0.985465000        -1.514721000
CARBON      6.0     -4.341282000        -1.431626000         0.600088000
HYDROGEN    1.0     -3.770998000        -2.357415000         0.727020000
HYDROGEN    1.0     -5.354013000        -1.598792000         0.967335000
CARBON      6.0     -3.722301000        -0.120085000         1.143665000
HYDROGEN    1.0     -3.990514000         0.229085000         2.145606000
CARBON      6.0     -4.355783000         0.623818000        -0.072034000
CARBON      6.0     -5.799356000         1.040975000         0.228575000
HYDROGEN    1.0     -6.397652000         0.236346000         0.664283000
HYDROGEN    1.0     -6.296954000         1.362589000        -0.692864000
HYDROGEN    1.0     -5.812384000         1.883525000         0.928504000
CARBON      6.0     -3.627393000         1.815431000        -0.684697000
HYDROGEN    1.0     -2.580256000         1.620979000        -0.929535000
HYDROGEN    1.0     -3.644000000         2.666963000         0.002764000
HYDROGEN    1.0     -4.122229000         2.123239000        -1.613224000
CARBON      6.0     -1.773594000        -0.879964000        -0.346452000
CARBON      6.0     -1.627389000        -0.988415000         2.255013000
HYDROGEN    1.0     -0.551790000        -1.142674000         2.163770000
HYDROGEN    1.0     -2.117610000        -1.961898000         2.315137000
HYDROGEN    1.0     -1.849651000        -0.408671000         3.152771000
OXYGEN      8.0     -1.602545000         1.014543000         1.141917000
OXYGEN      8.0     -1.249663000        -2.201630000        -0.051397000
HYDROGEN    1.0     -0.956313000        -0.281694000        -0.739297000
NITROGEN    7.0     -0.196345000        -2.619999000        -0.839480000
OXYGEN      8.0      0.177864000        -1.896448000        -1.737823000
OXYGEN      8.0      0.226047000        -3.700431000        -0.524907000
CARBON      6.0      2.182918000         0.219220000         1.019778000
CARBON      6.0      2.905068000         0.996099000        -1.396421000
HYDROGEN    1.0      2.861366000         2.001366000        -1.827123000
HYDROGEN    1.0      2.712882000         0.293256000        -2.212140000
CARBON      6.0      4.288291000         0.758433000        -0.791603000
HYDROGEN    1.0      5.079573000         0.985895000        -1.513280000
CARBON      6.0      4.341954000         1.430666000         0.601434000
HYDROGEN    1.0      3.772092000         2.356667000         0.728758000
HYDROGEN    1.0      5.354534000         1.596980000         0.969486000
CARBON      6.0      3.721884000         0.119031000         1.143514000
HYDROGEN    1.0      3.989310000        -0.231155000         2.145309000
CARBON      6.0      4.355648000        -0.624213000        -0.072445000
CARBON      6.0      5.798780000        -1.042503000         0.228696000
HYDROGEN    1.0      6.397274000        -0.238616000         0.665505000
HYDROGEN    1.0      6.296771000        -1.363586000        -0.692716000
HYDROGEN    1.0      5.810863000        -1.885685000         0.927878000
CARBON      6.0      3.626890000        -1.814852000        -0.686565000
HYDROGEN    1.0      2.580049000        -1.619539000        -0.931981000
HYDROGEN    1.0      3.642451000        -2.666936000         0.000239000
HYDROGEN    1.0      4.122181000        -2.122271000        -1.614977000
CARBON      6.0      1.774435000         0.880725000        -0.347346000
CARBON      6.0      1.626935000         0.988119000         2.254147000
HYDROGEN    1.0      0.551418000         1.142758000         2.162581000
HYDROGEN    1.0      2.117447000         1.961424000         2.314770000
HYDROGEN    1.0      1.848693000         0.408000000         3.151788000
OXYGEN      8.0      1.601492000        -1.014333000         1.140183000
OXYGEN      8.0      1.249953000         2.202090000        -0.052004000
HYDROGEN    1.0      0.957695000         0.282486000        -0.741381000
NITROGEN    7.0      0.196110000         2.620181000        -0.839576000
OXYGEN      8.0     -0.178389000         1.896553000        -1.737735000
OXYGEN      8.0     -0.226396000         3.700487000        -0.524757000
 $END
 $VEC1   
 1  1-3.86699169E-07 1.87515046E-06-2.16250740E-07 5.31889400E-07-1.14557303E-06
 1  2-2.06294851E-05-1.48830435E-06-3.21940856E-06 7.48764662E-06 2.31868056E-04
 1  3 3.60519268E-05 8.66410876E-05-1.18607122E-04-2.40437377E-03-9.75868993E-05
 1  4 1.25609792E-04 6.71739250E-04 4.09541183E-06-8.27090038E-07-3.26832179E-06
 1  5 1.59995078E-06-2.22597547E-06 8.01708558E-07-9.46780426E-08 4.34293451E-07
 1  6 1.19844216E-06 2.04902039E-06-7.85314006E-07-8.16135879E-06-6.77027682E-06
 1  7-8.77072759E-06 3.41028698E-06 1.15676552E-04 2.04739517E-05 6.98698888E-05
 1  8 3.18667219E-05-6.81251829E-03-1.16671964E-03-1.79252697E-05-1.25457858E-03
 1  9 5.55757663E-07-7.40691906E-07 1.84934243E-07-9.83535438E-07-1.89492028E-06
 1 10-1.77947765E-06-2.03079598E-06 1.26931929E-05 2.53336213E-05 2.99792610E-06
 1 11 1.78383544E-06-2.09282137E-05 6.14257352E-05-1.49545329E-04 3.03805463E-07
 1 12-1.45550203E-06-9.12014224E-07-3.27331397E-07 3.06243575E-07 2.00536609E-05
 1 13 5.66613354E-06 2.30859885E-06 4.51307011E-07-1.36279108E-04-8.28234834E-05
 1 14-4.71740204E-05-4.75857725E-05 1.43939683E-03-3.57396020E-04-5.91088779E-05
 1 15 5.34860916E-04-5.27872884E-07 3.88177236E-07 1.39695648E-07 4.26985230E-07
 1 16 1.64237127E-06-5.97835555E-07 6.37502589E-07-9.82162087E-06-3.88275279E-05
 1 17-1.39496730E-04-3.32171164E-08 1.05081454E-07 8.45435177E-07-8.32536970E-07
 1 18 1.15823384E-06-3.39844545E-06-5.12653685E-06 3.48593478E-06-5.93970971E-06
 1 19 2.01202537E-05 7.02812670E-05-1.60258740E-05-5.82674214E-06-2.91945923E-03
 1 20-1.93618752E-04-6.37782335E-04 2.27676264E-04 6.18100412E-07-9.90675004E-08
 1 21-5.19032912E-07 2.59698209E-07 2.28724287E-07-1.70243707E-06 5.13886746E-07
 1 22-1.27800468E-05-2.68968579E-05-1.85479359E-04-1.06666677E-06 1.11147445E-05
 1 23 6.60068085E-05-3.92923290E-05-8.14640778E-09 1.86743362E-08 2.29589692E-07
 1 24-7.89738675E-07-9.65462660E-07 4.03492678E-07 6.25231634E-08 3.49632967E-06
 1 25 3.99956668E-06-9.09210356E-06 3.47897435E-06-3.11584026E-05-7.44976137E-06
 1 26 3.45964360E-03-6.96480342E-04-1.75543290E-04-1.01272890E-03-2.62419806E-06
 1 27 2.12049205E-06 5.03706016E-07 1.17744688E-07 2.48363271E-06 5.50784429E-09
 1 28-2.74474583E-06 1.70773950E-05-2.45353580E-05 1.06076470E-04 4.66504916E-08
 1 29-2.45948066E-07 2.34246142E-07 6.00914716E-07 3.99844920E-07 3.22045270E-06
 1 30-1.20474902E-07-2.81291512E-06-2.34339167E-06-1.42804925E-05 7.46021363E-06
 1 31-8.63676491E-05 3.11650360E-06-2.14910709E-03 1.09771345E-03 4.34401537E-04
 1 32-7.28578325E-04-1.93486574E-06 2.84543383E-07 1.65032236E-06-3.05983187E-06
 1 33 4.92444671E-07 2.03046249E-06-6.64286737E-08 3.39217762E-07 1.02563748E-07
 1 34-5.84538267E-07-4.22784193E-07-4.11497587E-06-9.54659259E-07 2.22759636E-06
 1 35 1.74547245E-06 3.16475938E-05 2.89922739E-05 1.25219581E-05-1.71714533E-05
 1 36 1.23830202E-03 1.96172543E-04-9.27771671E-05-5.50844893E-05 1.77183016E-06
 1 37-2.12521710E-06 3.53386940E-07 1.13397903E-06-3.71573098E-07-4.14339816E-08
 1 38 1.14996185E-07 4.57686279E-07 5.40580611E-05 1.53008811E-05 2.52565221E-07
 1 39-4.99753684E-06 2.36839224E-05-2.42328326E-05 5.51410773E-07-5.73913455E-06
 1 40 3.79281735E-05-6.62593183E-06-3.88423846E-07 1.88217825E-06 2.79105488E-06
 1 41-7.84553288E-08-1.40345896E-07-2.18871333E-05-1.52659062E-05 2.33122382E-06
 1 42-5.90836850E-08 1.39966452E-04 5.86621825E-05-4.45064836E-05 4.12682636E-05
 1 43-1.01854509E-03 6.20066433E-05 1.11038729E-04-1.23650582E-05-9.01672802E-07
 1 44 1.99195778E-06-1.09028498E-06-3.76082875E-07 1.55884738E-06-1.37477126E-06
 1 45-4.84764494E-06 3.12959246E-05-1.72086420E-04-6.22803882E-05 2.04861093E-06
 1 46-2.29044186E-05 7.44342446E-05 1.01138639E-04 2.93342949E-07-6.20142058E-06
 1 47 9.44799588E-05 8.04606443E-05-3.04349077E-07 1.45141607E-06-1.11432204E-06
 1 48 4.56262934E-07 6.60630040E-07-1.58709982E-05 5.83145958E-06-3.57697098E-06
 1 49-5.13761382E-06 7.92958205E-05 3.83749062E-06 1.10764362E-04 4.45874394E-05
 1 50 3.21276914E-03-4.23127349E-03-1.03622318E-03-2.92324643E-03-2.29245509E-07
 1 51-7.73715790E-07 1.00296130E-06 4.88480784E-06-7.60549836E-07-1.51214303E-06
 1 52-4.41335201E-07 2.12792166E-06-4.53743378E-07 3.68777618E-07 6.42359238E-08
 1 53-2.44530202E-05 1.62372150E-06-4.07256241E-06 2.35090586E-06 2.03010692E-04
 1 54-5.14970808E-05 7.92230560E-05-9.57693067E-05 1.39480402E-03-6.15783894E-05
 1 55 1.80211532E-04-5.15573738E-04-2.08379370E-06 1.07985378E-07 1.97580832E-06
 1 56 1.29944591E-06-1.73007546E-07-3.00398160E-06-1.43479452E-06 6.43159885E-06
 1 57 2.76091558E-04 3.95566291E-04-6.46101793E-07-1.46283733E-06 6.94688363E-05
 1 58 2.18686918E-05-1.25327390E-07-8.33702041E-06-9.46959058E-06 1.05143252E-04
 1 59 3.16549847E-06 3.62169773E-06 9.95761748E-08 1.47291428E-06-4.37066867E-07
 1 60-8.79226075E-06 1.01808585E-06-4.47878039E-06 1.83890051E-06 6.28146154E-05
 1 61-6.69104808E-06 1.61312716E-05-5.43783594E-06-1.78303033E-04-2.78239757E-04
 1 62-5.99223935E-05 1.80590374E-04-6.09680268E-07-6.47908191E-07 1.25758846E-06
 1 63-1.37875970E-06 1.84400710E-06-1.09658370E-06 9.45635632E-04 8.08633322E-04
 1 64 1.14799085E-06 2.48929546E-06-3.59133856E-06 1.04864875E-05 1.44642360E-06
 1 65-5.41240672E-06 5.84447211E-06-2.24539194E-05-9.51266526E-06 2.43062007E-05
 1 66-2.85547411E-05 7.22330948E-04 5.02757313E-05 3.28651211E-04 2.08476588E-04
 1 67 3.43277539E-07 2.63460901E-08-3.69623629E-07-2.47756105E-07-3.74970355E-07
 1 68-2.23339078E-07 5.22852783E-06-3.23465932E-05 1.44237790E-04 4.34870222E-04
 1 69 1.43086651E-07-1.29985984E-06-1.23039371E-06-2.74230855E-07-1.21952394E-06
 1 70 1.53159063E-05 4.32589641E-06 2.28212413E-06 5.29461517E-06-1.02568562E-04
 1 71-1.68800476E-05-5.62896950E-05-6.50447016E-06 9.85561626E-04 1.19877400E-04
 1 72 8.32468136E-05 2.16163646E-04 7.73396686E-07-1.70333203E-06 9.29935347E-07
 1 73-5.23019546E-08-3.21109118E-08 1.16997776E-06-1.76102015E-06-1.47899891E-06
 1 74-1.61592362E-08 1.14860443E-06 3.46818136E-07-5.09052862E-07 8.95888472E-08
 1 75-5.01943789E-06-1.44170952E-06 7.89186528E-06-8.92997007E-06 1.20771295E-06
 1 76 1.97860918E-05-3.00620600E-05-2.97230754E-05 4.11170113E-05-3.31307993E-06
 1 77-8.95221003E-07 3.51455286E-08 8.60075474E-07 5.72977246E-07-8.87068692E-07
 1 78-3.78753155E-07-4.98150591E-07-5.67572326E-07-5.53688093E-08-8.36937918E-07
 1 79-2.38081199E-07 1.13439458E-06 1.94555618E-07 3.55351549E-06 9.20848909E-07
 1 80-6.94317210E-06 4.36357735E-06-1.11519705E-05-2.32850129E-06-2.71760148E-04
 1 81-2.28729469E-05-5.32468103E-05 2.53391371E-06 1.75267208E-08 3.81858113E-07
 1 82-3.99384834E-07 9.32839759E-08-7.89000815E-08-3.80298049E-07-5.86638486E-07
 1 83-5.12113842E-07 2.72400534E-06-1.35301412E-06-6.79679597E-06-2.49968670E-05
 1 84-2.91794710E-05 2.14617511E-05 1.33418472E-05 4.12803826E-04 2.00384541E-04
 1 85 7.80453212E-05-1.87233436E-05-1.50012393E-02-9.72295641E-04-1.07993212E-04
 1 86 4.18073365E-03 6.85057781E-06 5.99165067E-06-1.28422285E-05 7.63756633E-07
 1 87-7.17082207E-06 9.39057055E-06-9.62342373E-07-5.13201046E-07-2.96656736E-06
 1 88 2.37165803E-07 2.34802389E-06-4.50548435E-06-1.35458316E-08 2.44533511E-06
 1 89-2.68812227E-07-1.79085202E-05 8.49484590E-05 1.54681111E-04 1.30285387E-04
 1 90 3.89062720E-03-1.78822194E-03-6.99811303E-04-2.74606422E-05-7.01700798E-06
 1 91 7.84230122E-06-8.25293236E-07-1.47000855E-05 8.63312278E-07 3.32241603E-06
 1 92-4.42426954E-06-7.08207201E-06-8.19153947E-05 4.42445463E-04-3.10536145E-06
 1 93 3.59181854E-05-2.35325289E-05-3.79429578E-04 2.08365663E-08 2.61343997E-07
 1 94-8.46507048E-07 3.49322188E-07 2.10196310E-06 1.05698773E-06 5.96570971E-06
 1 95-3.58666606E-06-9.66991019E-06-1.65548661E-04 8.75935644E-05-2.00478184E-04
 1 96 5.61500188E-05 9.25996315E-03-9.65269291E-04 3.43392858E-04 1.21087067E-03
 1 97-4.00449559E-06 2.69390706E-06 1.31058853E-06 6.81277892E-06 3.00457673E-06
 1 98-7.14875142E-06-5.11791274E-06 3.24098155E-05-8.49895326E-05 5.99887560E-05
 1 99-5.86209838E-07 2.48150392E-06-7.72199051E-07 2.48957552E-06-1.64548693E-06
 1100-2.71362557E-05 1.20078479E-05-9.60619464E-06 1.14643702E-05-1.35684817E-05
 1101-3.55391533E-05-9.07632921E-05-1.04497507E-04-9.23448576E-03 1.31402186E-03
 1102 1.80529152E-03 1.09722813E-03 2.41246821E-08-3.16956687E-06 3.14544219E-06
 1103 7.82762608E-06 3.42062699E-06 1.44577647E-06-9.49697018E-06 5.01496539E-05
 1104 3.61792555E-05-5.29527303E-04-4.10990692E-06 1.06093463E-05 1.52635473E-04
 1105-4.32908564E-04 9.65742743E-08-1.83890700E-07-4.78822149E-06 3.33182576E-06
 1106-3.88180480E-07 2.07350481E-05 2.58700339E-05-1.71342796E-05 3.55749989E-07
 1107-4.60505204E-04 1.87618497E-04-6.23012127E-05 2.45295429E-05 1.30081719E-02
 1108-8.58426841E-04 1.01440571E-03-2.25842779E-03-3.77652257E-06-8.52290831E-07
 1109 4.62881340E-06 2.75354944E-06-7.48223179E-07 2.35821214E-06-1.49518904E-06
 1110 1.35712470E-05-6.54321447E-05 4.22393348E-04 4.68504786E-07-2.21296397E-06
 1111-6.72874848E-07-1.94688022E-06-4.88972161E-08 3.01239268E-05-1.75327329E-06
 1112 1.41908501E-05 2.81511766E-06-1.49689402E-04 4.82538265E-05-2.29284935E-04
 1113 2.42877790E-05-6.42536134E-03 1.58666332E-03-1.58431228E-03-2.76738593E-04
 1114 1.00519999E-06-3.41762953E-06 2.41242953E-06 2.79030520E-06 4.46469671E-07
 1115 6.30767698E-07 9.39016835E-08-4.98035419E-07-2.20122701E-07-2.43256866E-06
 1116-1.37640958E-07 3.67518529E-06 5.30166929E-07 9.88768236E-06 1.08849296E-06
 1117-2.99449289E-05 1.62776568E-05-4.19118974E-06-8.51919196E-06-3.50570828E-04
 1118-2.06014668E-05 8.08965035E-05 5.87183096E-05-1.61470505E-06 9.56708443E-07
 1119 6.57996603E-07-2.96906115E-06 9.21594433E-07-7.09360193E-08-1.87336822E-07
 1120 3.11539263E-06 4.15635178E-05 1.47591011E-04-1.23528337E-06 6.20524072E-06
 1121-2.90716818E-05 2.17089251E-06 6.15986681E-08 5.86519679E-06-3.43278865E-05
 1122-5.28794000E-05-6.58646626E-09 1.67175514E-07-7.73540410E-07 6.16775572E-07
 1123 5.10816751E-07-1.52155053E-06 2.93963507E-06-1.58128414E-06-1.61586940E-06
 1124 1.54306014E-05-6.78467849E-05 1.44831003E-06-3.21640116E-05 5.37468123E-04
 1125-3.78369804E-04 1.84063021E-04 1.72062506E-04 1.02843165E-06-1.28437018E-07
 1126-8.99994631E-07 1.98371371E-06-5.07420086E-07-6.26406622E-08 2.27696430E-06
 1127-1.91098266E-05-1.34525416E-04-2.91175604E-04-1.04478552E-06 9.93498774E-06
 1128 6.73728009E-05-3.42213977E-05 5.89021605E-07-4.29258460E-06 9.06435117E-05
 1129 2.30867065E-04 1.65261474E-06 2.52423699E-05-1.88864946E-07-1.92350555E-05
 1130-1.55766693E-05-7.81344912E-05 1.02912851E-04-2.01975885E-04-5.53572641E-06
 1131 2.07720195E-04-4.48739123E-04 2.06122602E-04-3.32763847E-04 1.64421476E-02
 1132-2.71513173E-03-8.12155011E-04 1.00673061E-02 3.24393698E-05-8.43219186E-05
 1133 5.18825488E-05 7.17932556E-05 1.00813915E-05-3.25458036E-05 5.92777605E-07
 1134-5.29807738E-06 2.16353995E-06-4.71273984E-06 3.54126521E-06 4.08432231E-05
 1135-1.01674097E-05 2.05093868E-05-2.53491487E-05-3.05179597E-04-1.17255763E-04
 1136 4.87434117E-05 5.60223193E-05-5.25401858E-03-2.17128791E-04 1.76517578E-04
 1137 1.75490349E-03-4.93964374E-06 2.63479985E-06 2.30484388E-06-4.33061237E-06
 1138 1.05219876E-05-1.81229932E-05-2.86959458E-06 7.14540149E-06-1.84584429E-04
 1139-5.02978436E-04-6.93319905E-06 6.82301812E-05 3.07128455E-05 1.78550518E-04
 1140-8.97161027E-06 5.31298991E-05 4.32779977E-05-6.17249923E-04-6.28447816E-06
 1141-5.66359996E-06-2.00913407E-06 5.79223561E-07 8.86708438E-07 4.95701472E-06
 1142 5.26312075E-06-3.29232053E-06-4.47962018E-06-3.37476747E-05-4.60550001E-05
 1143-2.09833749E-05 1.48004182E-05-4.78143438E-04 2.10362746E-04-2.99672374E-04
 1144 1.62847399E-04-6.16277937E-07-1.94603200E-06 2.56230994E-06-9.52820025E-07
 1145 3.75406888E-07 7.13900229E-09-5.51501128E-01-4.71675005E-01 9.27433991E-04
 1146 8.26637607E-04 1.44871517E-03-5.59624981E-03-4.53093182E-04-3.48636664E-04
 1147-6.79631522E-04 1.49675374E-03 4.50026660E-04 1.02534105E-04 5.62232619E-04
 1148-6.99804365E-03-5.09867559E-04 1.54560146E-03-5.36067034E-04 5.49835892E-05
 1149-6.20552292E-06-4.87780663E-05-1.42290678E-04 1.68464040E-04-3.10635532E-05
 1150-1.40364663E-05 3.13163134E-05-1.60561164E-03 1.72603406E-03-8.09919765E-06
 1151 1.82801986E-05-6.59147327E-06-2.85776858E-08-9.57015685E-06-1.06965701E-04
 1152-2.07133739E-04 9.46288093E-05-1.35191363E-04 1.05203123E-04 1.90173008E-04
 1153-1.37425804E-04 3.91913759E-05 1.38485279E-03 2.73076234E-04-1.51752484E-03
 1154-4.42076828E-04-7.11641822E-05 6.20365110E-05 9.12767115E-06 5.96652618E-05
 1155-8.55407966E-05 8.30529267E-05 2.90133435E-04 2.52128633E-04 1.03931520E-05
 1156 5.23432651E-06 1.19930508E-05-2.08474070E-05-8.91217549E-06-2.93698547E-05
 1157-1.99440335E-05 2.73948014E-05 3.79660155E-05 3.25753620E-05 1.29454050E-05
 1158-1.66773154E-03-2.52803315E-04-3.71897994E-05-1.91256763E-04 8.01615217E-06
 1159-1.24409028E-06-6.77206189E-06-1.16711542E-05 1.86310534E-08-1.35562748E-05
 1160 2.86537489E-04 2.47852934E-04 1.11708406E-05-1.35952569E-05 3.67389409E-06
 1161-1.14147970E-05-1.23786669E-05 3.38324025E-05 5.22186918E-06 6.97719115E-05
 1162 3.78967887E-05-6.76074790E-05 1.39915662E-05 4.05793641E-04-7.90366857E-05
 1163 1.25393387E-04-1.48398118E-04 2.69003178E-06-1.39773765E-05 1.12873447E-05
 1164 1.30873446E-05 6.81853097E-06-3.58636963E-06
 2  1-5.87532710E-07-5.04620619E-07-2.71994912E-06 1.35109638E-06-6.80555318E-06
 2  2-2.50333185E-05 2.91724064E-05-2.14500436E-05 1.33877500E-05 4.13339343E-04
 2  3-2.00766776E-04-7.81017553E-05-1.88115356E-05-1.50214991E-02 9.71031455E-04
 2  4 1.06434485E-04 4.18854429E-03 6.87114799E-06 5.99305675E-06-1.28642047E-05
 2  5 7.85294470E-07 7.20099931E-06-9.39091529E-06-9.64751418E-07-5.02711213E-07
 2  6 2.95397812E-06-2.34032012E-07 2.33721992E-06-4.64491515E-06 4.51387118E-08
 2  7-2.44096486E-06-2.20925937E-07-1.62955054E-05-8.54799152E-05-1.55066470E-04
 2  8 1.30530888E-04 3.86917544E-03 1.78558241E-03 7.02263102E-04-2.93475886E-05
 2  9-7.01881352E-06 7.84500952E-06-8.26196004E-07-1.47231840E-05-8.96921713E-07
 2 10-3.33779695E-06-4.44476602E-06-7.13918405E-06-8.32563545E-05 4.43311465E-04
 2 11-3.11934708E-06 3.59569423E-05-2.38283329E-05-3.80041059E-04 2.27285396E-08
 2 12 2.51365177E-07 8.38875817E-07-3.56012519E-07 2.10741919E-06 1.20077635E-06
 2 13-5.92338797E-06 3.61919102E-06-9.68899271E-06-1.67008196E-04-8.86758001E-05
 2 14 2.00370056E-04 5.61421994E-05 9.26998804E-03 9.64268133E-04-3.45614517E-04
 2 15 1.21244644E-03-4.00630253E-06 2.69113552E-06 1.31516701E-06 6.82053536E-06
 2 16-3.00492766E-06 7.14149607E-06-5.11018417E-06 3.23737132E-05-8.53643447E-05
 2 17 5.87950922E-05-5.88013104E-07 2.48671101E-06 7.67116870E-07-2.49084613E-06
 2 18-1.63530156E-06-2.72277417E-05-1.20269726E-05 9.59252015E-06 1.14148827E-05
 2 19-1.33265361E-05 3.61807687E-05 9.10788339E-05-1.04627483E-04-9.25205728E-03
 2 20-1.31612367E-03-1.80920296E-03 1.09605940E-03 4.84746459E-08-3.18825777E-06
 2 21 3.13978313E-06 7.83682890E-06-3.42338390E-06-1.45064221E-06-9.48658118E-06
 2 22 5.02255493E-05 3.67586946E-05-5.29748194E-04-4.12363301E-06 1.07269943E-05
 2 23 1.53246601E-04-4.33184854E-04 9.50399862E-08-1.77624126E-07 4.79185546E-06
 2 24-3.33549140E-06-3.89668059E-07 2.06656648E-05-2.58807619E-05 1.71626433E-05
 2 25 3.77557117E-07-4.60529951E-04-1.87907586E-04 6.21564495E-05 2.41149518E-05
 2 26 1.30304336E-02 8.60815253E-04-1.01546621E-03-2.26400776E-03-3.79065259E-06
 2 27-8.36450833E-07 4.62710342E-06 2.75374847E-06 7.56351816E-07-2.36036174E-06
 2 28-1.50753827E-06 1.36691456E-05-6.53576419E-05 4.23654624E-04 4.68632347E-07
 2 29-2.21320591E-06 6.77130573E-07 1.95346322E-06-4.52408476E-08 3.01288789E-05
 2 30 1.72732208E-06-1.42241027E-05 2.79638287E-06-1.49745243E-04-4.81019185E-05
 2 31 2.29116249E-04 2.41699291E-05-6.43143587E-03-1.58467410E-03 1.58755447E-03
 2 32-2.78462732E-04 9.92933871E-07-3.40780978E-06 2.41487590E-06 2.78458017E-06
 2 33-4.50650465E-07-6.19237229E-07 9.37566045E-08-4.97562589E-07 2.14158367E-07
 2 34 2.43304853E-06-1.32467554E-07 3.66841230E-06-5.01108805E-07-9.89172244E-06
 2 35 1.06610812E-06-2.96314665E-05-1.61894943E-05 4.18189757E-06-8.44618994E-06
 2 36-3.45649987E-04 2.15255092E-05-8.17739512E-05 5.86862503E-05-1.60577124E-06
 2 37 9.50792015E-07 6.54979221E-07-2.96786109E-06-9.19880750E-07 7.01918170E-08
 2 38-1.91607377E-07 3.14217807E-06 4.14326304E-05 1.47274010E-04-1.23983638E-06
 2 39 6.22770813E-06-2.91149854E-05 2.47033124E-06 5.99204240E-08 5.86132613E-06
 2 40-3.45407797E-05-5.28766517E-05-8.39900355E-09 1.75856544E-07 7.79930331E-07
 2 41-6.18097557E-07 5.14653517E-07-1.62117894E-06-2.97261248E-06 1.60220201E-06
 2 42-1.63989144E-06 1.57482846E-05 6.81199435E-05-1.52565930E-06-3.18567792E-05
 2 43 5.33586361E-04 3.79924278E-04-1.83735340E-04 1.72007509E-04 1.02844101E-06
 2 44-1.17758037E-07-9.10682969E-07 1.97787811E-06 5.13416817E-07 6.23095022E-08
 2 45 2.27329694E-06-1.91030901E-05-1.34226136E-04-2.91133877E-04-1.03628138E-06
 2 46 9.84099204E-06 6.75270493E-05-3.39591134E-05 5.88225136E-07-4.28374189E-06
 2 47 9.09256198E-05 2.31419155E-04 1.65066165E-06 2.52514346E-05 2.17291500E-07
 2 48 1.92446019E-05-1.55591129E-05-7.82247763E-05-1.02918402E-04 2.01955610E-04
 2 49-5.56833436E-06 2.08495574E-04 4.49449546E-04-2.04849569E-04-3.31728253E-04
 2 50 1.64798008E-02 2.69713303E-03 7.98774347E-04 1.00595637E-02 3.24781024E-05
 2 51-8.44010940E-05 5.19229916E-05 7.17575324E-05-1.00718771E-05 3.25372518E-05
 2 52 5.91638548E-07-5.29131808E-06-2.17607787E-06 4.71025268E-06 3.55306544E-06
 2 53 4.07543403E-05 1.02151540E-05-2.05076795E-05-2.53969148E-05-3.04230858E-04
 2 54 1.17263243E-04-4.84537318E-05 5.58572700E-05-5.25213292E-03 2.18370403E-04
 2 55-1.75445291E-04 1.75407472E-03-4.93161039E-06 2.62348303E-06 2.30812736E-06
 2 56-4.33130081E-06-1.05332294E-05 1.81101541E-05-2.87390974E-06 7.15987391E-06
 2 57-1.85038264E-04-5.03306832E-04-6.93108167E-06 6.82431620E-05 3.13239434E-05
 2 58 1.79984397E-04-8.97597774E-06 5.31344964E-05 4.27615633E-05-6.17451069E-04
 2 59-6.27734295E-06-5.64913496E-06 2.00950373E-06-5.74979140E-07 8.83487265E-07
 2 60 4.88027668E-06-5.26249464E-06 3.28437869E-06-4.46377860E-06-3.31975529E-05
 2 61 4.60262224E-05 2.09398325E-05 1.47460795E-05-4.78246617E-04-2.12506049E-04
 2 62 2.99427074E-04 1.63254360E-04-6.18072936E-07-1.94811268E-06 2.56618561E-06
 2 63-9.57785995E-07-3.71052315E-07-1.34233440E-08-5.51501133E-01-4.71675002E-01
 2 64-9.27169503E-04-8.26336356E-04 1.44913173E-03-5.59625915E-03 4.53017135E-04
 2 65 3.48490874E-04-6.79829386E-04 1.49676711E-03-4.50310671E-04-1.02376008E-04
 2 66 5.62387133E-04-6.99557112E-03 5.12048285E-04-1.54544423E-03-5.36611169E-04
 2 67 5.47628677E-05-6.09703793E-06-4.86658298E-05-1.42297741E-04-1.68504231E-04
 2 68 3.11970734E-05-1.39992269E-05 3.10340989E-05-1.60607815E-03 1.70123661E-03
 2 69-8.10052475E-06 1.82843509E-05 6.58753344E-06 3.38143290E-08-9.57750708E-06
 2 70-1.06989827E-04 2.07047100E-04-9.47152238E-05-1.35300022E-04 1.05275265E-04
 2 71-1.90086894E-04 1.37806411E-04 3.91427925E-05 1.38148643E-03-2.71456871E-04
 2 72 1.51698355E-03-4.42284915E-04-7.10786910E-05 6.20116495E-05 9.06704150E-06
 2 73 5.96763599E-05 8.55647420E-05-8.31164206E-05 2.90067850E-04 2.52067664E-04
 2 74-1.03831359E-05-5.23176755E-06 1.19986470E-05-2.08340371E-05 8.88507110E-06
 2 75 2.93658964E-05-1.99507288E-05 2.72000748E-05-3.77846758E-05-3.24897103E-05
 2 76 1.28482698E-05-1.66777227E-03 2.52447833E-04 3.67428174E-05-1.91511160E-04
 2 77 8.00947627E-06-1.23565625E-06-6.77382002E-06-1.16643273E-05-1.74038203E-08
 2 78 1.35690584E-05 2.86443132E-04 2.47770971E-04-1.11627485E-05 1.35976787E-05
 2 79 3.67784296E-06-1.14394177E-05 1.23652294E-05-3.38354033E-05 5.22434747E-06
 2 80 6.99660843E-05-3.78658508E-05 6.76573523E-05 1.39606653E-05 4.05384014E-04
 2 81 7.89305258E-05-1.25644820E-04-1.48427896E-04 2.69356968E-06-1.39857732E-05
 2 82 1.12922035E-05 1.30852646E-05-6.80846933E-06 3.57828486E-06-3.88281246E-07
 2 83 1.87147755E-06 2.44231326E-07-5.30965749E-07-1.16627272E-06-2.07184066E-05
 2 84 1.28361550E-06 3.25809019E-06 7.51148282E-06 2.33716778E-04-3.42655774E-05
 2 85-8.63121956E-05-1.17841141E-04-2.43887628E-03 1.21139593E-04-1.30754261E-04
 2 86 6.88319511E-04 4.14027777E-06-8.17371981E-07-3.32290579E-06 1.59429666E-06
 2 87 2.18658168E-06-7.56362561E-07-9.80838230E-08 4.32881822E-07-1.21156704E-06
 2 88-2.03766279E-06-7.83136715E-07-8.18899934E-06 6.78132472E-06 8.73089543E-06
 2 89 3.43203084E-06 1.16101980E-04-2.05503901E-05-6.90951807E-05 3.23098042E-05
 2 90-6.77338383E-03 1.16816485E-03 1.67618048E-05-1.24828038E-03 5.29105968E-07
 2 91-7.10651242E-07 1.81545274E-07-1.04079577E-06 1.88243723E-06 1.77970499E-06
 2 92-2.03404568E-06 1.25436700E-05 2.52055264E-05 4.66108202E-06 1.77600719E-06
 2 93-2.08097836E-05 6.12691939E-05-1.49819510E-04 3.03365265E-07-1.45215272E-06
 2 94 9.10787799E-07 3.27118144E-07 3.10387935E-07 2.00211330E-05-5.65618452E-06
 2 95-2.31197981E-06 4.24485947E-07-1.36427262E-04 8.32324988E-05 4.63353665E-05
 2 96-4.73948457E-05 1.45856779E-03 3.59245209E-04 5.59932490E-05 5.42522012E-04
 2 97-5.35991568E-07 3.91813608E-07 1.44177960E-07 4.51040943E-07-1.63641491E-06
 2 98 5.69795789E-07 6.28170058E-07-9.79095812E-06-3.89461505E-05-1.39204993E-04
 2 99-3.49610504E-08 1.12763551E-07-8.46890404E-07 8.40777783E-07 1.14939385E-06
 2100-3.48106148E-06 5.15804086E-06-3.52135420E-06-5.88285294E-06 2.00963799E-05
 2101-7.04394394E-05 1.57591868E-05-6.34990307E-06-2.94710657E-03 1.96417853E-04
 2102 6.43429050E-04 2.30624539E-04 6.16771600E-07-1.16499386E-07-5.00272214E-07
 2103 2.88105918E-07-2.17757107E-07 1.70612086E-06 4.73346874E-07-1.25440022E-05
 2104-2.68422992E-05-1.87777772E-04-1.08351707E-06 1.11841441E-05 6.64433098E-05
 2105-4.00020899E-05-7.24349080E-09 1.62299801E-08-2.48508771E-07 7.97333725E-07
 2106-9.65773538E-07 5.23400999E-07 4.15675293E-08-3.53979044E-06 4.00078452E-06
 2107-1.17235715E-05-2.17062744E-06 3.10127485E-05-7.48876954E-06 3.47243487E-03
 2108 7.05133784E-04 1.80315299E-04-1.02148548E-03-2.64723588E-06 2.12493067E-06
 2109 5.22305210E-07 1.29823153E-07-2.48002040E-06 8.61008328E-09-2.74774512E-06
 2110 1.71811171E-05-2.49647075E-05 1.07932708E-04 4.80297389E-08-2.52366752E-07
 2111-2.41141114E-07-6.06984488E-07 3.98853041E-07 3.30731496E-06 1.42352515E-07
 2112 2.85886441E-06-2.32905158E-06-1.47367495E-05-7.60648522E-06 8.54224289E-05
 2113 3.29400816E-06-2.17006469E-03-1.08999233E-03-4.47640033E-04-7.31282773E-04
 2114-1.93270773E-06 2.81107622E-07 1.65160011E-06-3.04241805E-06-5.00016375E-07
 2115-2.02589666E-06-6.60244520E-08 3.37003813E-07-1.00905725E-07 5.75356210E-07
 2116-4.21631058E-07-4.09891901E-06 9.41911084E-07-2.18833702E-06 1.74323860E-06
 2117 3.17513808E-05-2.89502690E-05-1.24212263E-05-1.73027864E-05 1.23005101E-03
 2118-1.94291773E-04 9.27087061E-05-5.44780815E-05 1.76133978E-06-2.12084596E-06
 2119 3.59506187E-07 1.11658866E-06 3.82508577E-07 3.99423927E-08 1.16147978E-07
 2120 4.50959014E-07 5.43027758E-05 1.53134551E-05 2.49932366E-07-4.99418525E-06
 2121 2.36051931E-05-2.43953263E-05 5.45262791E-07-5.67774660E-06 3.77424378E-05
 2122-7.24197153E-06-3.87629619E-07 1.87884712E-06-2.78716416E-06 8.74119869E-08
 2123-1.44123156E-07-2.18436390E-05 1.52420200E-05-2.36511983E-06-4.11505823E-08
 2124 1.39586246E-04-5.86829398E-05 4.44651265E-05 4.09122664E-05-1.02445582E-03
 2125-6.56512944E-05-1.11969230E-04-1.41102189E-05-8.93091743E-07 1.98263883E-06
 2126-1.08954709E-06-3.62053089E-07-1.56349046E-06 1.37812451E-06-4.83822429E-06
 2127 3.12309095E-05-1.72318353E-04-7.06787459E-05 2.03856663E-06-2.27939726E-05
 2128 7.47691724E-05 1.02274145E-04 2.98820678E-07-6.24473629E-06 9.45947646E-05
 2129 8.14781926E-05-2.98194843E-07 1.53628724E-06 1.10422629E-06-5.26466400E-07
 2130 6.12233592E-07-1.61278084E-05-5.44366198E-06 2.90992142E-06-5.18356637E-06
 2131 8.00234677E-05-5.37907098E-06-1.09951890E-04 4.43210647E-05 3.25713183E-03
 2132 4.21325234E-03 1.03081977E-03-2.88233099E-03-1.46623557E-07-1.04926506E-06
 2133 1.19588861E-06 5.10715800E-06 8.03256591E-07 1.39118518E-06-4.37972372E-07
 2134 2.10276511E-06 4.72495326E-07-3.73366093E-07 8.08925195E-08-2.42443498E-05
 2135-1.70336060E-06 4.09289503E-06 2.23566764E-06 2.01829703E-04 5.08464737E-05
 2136-7.85824463E-05-9.55764932E-05 1.38426855E-03 5.87589240E-05-1.80774189E-04
 2137-5.11020040E-04-2.10106225E-06 1.18671865E-07 1.98239038E-06 1.30685065E-06
 2138 2.16402608E-07 2.93151604E-06-1.43821497E-06 6.45109221E-06 2.75255812E-04
 2139 3.91722314E-04-6.65130648E-07-1.26267429E-06 6.97961745E-05 2.38379248E-05
 2140-1.83441892E-07-7.95502941E-06-9.34689536E-06 1.03386780E-04 3.16342330E-06
 2141 3.61710660E-06-1.17093079E-07-1.47429205E-06-4.33813004E-07-8.74398791E-06
 2142-9.59071006E-07 4.47754469E-06 1.82182753E-06 6.24504640E-05 6.42245595E-06
 2143-1.61953984E-05-5.37239729E-06-1.80294620E-04 2.79050689E-04 5.94376749E-05
 2144 1.80693177E-04-6.09696072E-07-6.55952817E-07 1.26564889E-06-1.38527041E-06
 2145-1.83588132E-06 1.09460275E-06-9.45634102E-04-8.08883556E-04 2.03153004E-06
 2146 3.49393861E-07 1.37851700E-06-8.69279585E-06-2.99765449E-06 4.19432485E-06
 2147 3.50706528E-06-1.73293066E-05 1.10239585E-05-2.37760223E-05-2.65947273E-05
 2148 6.95896164E-04-5.05016671E-05-3.23356551E-04 2.07028336E-04 5.31112414E-07
 2149 1.27219577E-09-5.32384610E-07-7.40323587E-07 9.48413560E-07 1.14976434E-07
 2150 5.16663674E-06-3.22071601E-05 1.41481645E-04 4.67220336E-04 1.15135390E-07
 2151-1.23522334E-06 1.20547856E-06 2.67216132E-07-1.25837645E-06 1.49341389E-05
 2152-5.02786012E-06-1.92689550E-06 4.85775791E-06-1.02057419E-04 1.75277967E-05
 2153 5.54646668E-05-6.65929341E-06 9.98312376E-04-1.17506446E-04-9.08242414E-05
 2154 2.16130934E-04 5.33115270E-07-1.49766540E-06 9.64550130E-07 1.51452790E-07
 2155-2.56727057E-07-8.84420552E-07-7.70444308E-07-6.15529274E-07 5.20285859E-08
 2156-1.13343864E-06 3.85367185E-07-6.12766604E-07-1.20688551E-07 4.93214762E-06
 2157-1.50121794E-06 8.04777082E-06 9.00130499E-06-1.22154263E-06 1.97303873E-05
 2158-3.88889754E-05 2.83946199E-05-4.09131171E-05-5.02618981E-06-8.67561008E-07
 2159 3.24295803E-08 8.35131427E-07 5.32782686E-07 8.85115214E-07 3.34193718E-07
 2160 4.84229019E-07 2.84106194E-07 9.40192060E-08 7.90655812E-07-2.24227576E-07
 2161 1.07549813E-06-2.39370285E-07-3.43853994E-06 9.33815344E-07-6.46308457E-06
 2162-4.16332045E-06 1.08408779E-05-2.25358866E-06-2.71025292E-04 2.24045078E-05
 2163 5.39958911E-05 1.61590507E-06 2.95129657E-08 3.32650891E-07-3.62163857E-07
 2164 1.35332374E-07 1.05109932E-07 3.67355634E-07
 3  1 1.67509426E-07-8.30471540E-07 1.13835307E-08-6.29039657E-08 2.01496359E-06
 3  2 9.53954358E-06 5.83623657E-07 2.68649984E-06-1.29939516E-05-3.20053477E-05
 3  3-4.51850436E-05 2.47049662E-05 1.61245013E-04 9.88701715E-03-6.99061347E-04
 3  4 7.81412100E-04-3.63784475E-03 1.91203152E-06 1.40539479E-07-2.05257100E-06
 3  5 8.26222040E-07 2.48796714E-06-5.34974964E-07-3.57597758E-08 1.18077344E-07
 3  6-6.38133978E-07-1.58586471E-06 9.22157098E-07-2.76995109E-07 2.78433010E-06
 3  7 6.56570998E-06-4.03834096E-06 2.02486807E-05 5.88678363E-05-4.33515907E-05
 3  8 2.43612672E-05-2.02030134E-03 5.45933197E-04 4.99314775E-04-4.30393478E-04
 3  9 1.10431001E-06 3.69792056E-07-1.47410207E-06-1.32121920E-07 1.45454752E-06
 3 10 1.48132860E-06 6.95038641E-08-2.85684890E-06-2.78008705E-05 1.22182349E-04
 3 11-2.00608643E-06 1.86237864E-05 9.91488681E-05-1.28399040E-04-2.59046089E-07
 3 12 1.26279709E-06 6.16083104E-07 7.23379868E-07-6.69361151E-07-1.49966700E-05
 3 13-3.81118621E-06-3.91127722E-06 1.98959865E-06 1.20234244E-04 3.63206825E-05
 3 14 3.84742318E-05-1.04549838E-05 3.44623662E-03 1.03525586E-03-1.84185672E-04
 3 15 2.04461267E-04 1.05894213E-06-4.66908792E-07-5.92033337E-07-9.14118958E-09
 3 16-2.04485600E-06 7.69145023E-07 9.77015716E-08-2.75256821E-06-3.91626180E-05
 3 17 1.77486266E-04-7.69150860E-08 3.55272803E-07-4.24724700E-07 1.53992198E-06
 3 18 4.93663647E-07-3.56669823E-06 1.56632328E-06-7.55746625E-06-2.16388608E-06
 3 19 2.38688162E-06-2.62916316E-05 3.86867086E-05 2.16088194E-05 4.83458780E-04
 3 20-3.27010505E-05 2.82151164E-04 9.53918180E-05 1.05352131E-06 1.07553994E-08
 3 21-1.06427671E-06 9.62276408E-07 1.16451356E-06 1.16194081E-06-9.18599784E-07
 3 22 8.54763841E-06 2.97789234E-05 1.25473250E-04 1.50395105E-06-1.30496797E-05
 3 23 2.10100767E-05-2.48451852E-05-2.70098155E-09 2.78684153E-08-7.57794168E-07
 3 24 1.76215376E-07-7.22847905E-08 6.37720599E-07 4.34569309E-06-5.13804752E-07
 3 25 1.72147767E-06-2.06816818E-05-5.19940226E-05 1.28734053E-05-5.62808561E-05
 3 26-4.49770638E-03 6.46603031E-05-5.01796873E-05 1.31516479E-03-8.26807890E-07
 3 27 8.10633149E-07 1.61747405E-08-8.91295610E-07-9.17575879E-07 1.31263763E-07
 3 28 5.37187466E-07 4.85345658E-06 6.19642444E-05-2.88605674E-04-1.24241823E-07
 3 29 5.71208303E-07-2.60856273E-07-4.22971830E-07-3.72221320E-07-7.06829749E-06
 3 30-7.19408142E-07 1.98143834E-06 1.40947861E-06 6.15469826E-05 5.07283998E-05
 3 31 9.89021442E-05-3.01838041E-05 2.53678113E-03-1.35706854E-03 1.01342575E-03
 3 32 2.80380316E-04 1.50818335E-06 4.88985215E-07-1.99716857E-06 2.65325258E-06
 3 33-6.65242236E-07-8.51837842E-07-6.46131952E-08 3.00699905E-07 2.31292228E-07
 3 34 1.20851151E-06 1.66612848E-07-3.06803598E-06-1.12996962E-06-5.23782046E-06
 3 35-3.33849237E-07 2.83971979E-05 1.26125290E-05-1.35873107E-06 5.68251704E-06
 3 36-1.36132988E-03-1.29864872E-04 5.24050814E-05 7.77785448E-05-7.98659749E-07
 3 37 1.86985693E-06-1.07119718E-06-1.06659716E-06 2.73821822E-07 2.97676346E-07
 3 38-2.58692457E-07-6.61549237E-07-8.43011508E-06 5.94044583E-05-7.59302261E-07
 3 39 5.57918226E-06-6.49762371E-05 8.92727366E-05-3.39471869E-07 5.76289722E-07
 3 40-3.80824163E-05-4.37937905E-05 2.53750445E-07-1.21710974E-06-4.97805651E-07
 3 41-8.59849244E-07-1.74925231E-06 1.53054721E-05 1.30616164E-06 1.31518807E-06
 3 42 6.72803521E-06-1.86298867E-04-9.49647598E-06 4.37499276E-05-7.46499422E-05
 3 43-2.66055361E-03 2.25895958E-04 4.69347739E-04-6.33466779E-04 1.68350774E-06
 3 44-1.50230346E-06-1.81204271E-07 2.06163065E-06 3.46438741E-06 1.89757545E-06
 3 45-3.73183496E-08-5.44317147E-06 4.39882409E-04 8.28058458E-04-2.34067369E-06
 3 46 1.29695462E-05 1.96297479E-04 2.30561159E-04 2.09809518E-06-1.09178936E-05
 3 47 4.02007960E-05-3.63727724E-04 1.01296612E-07-5.40442296E-07 7.90478303E-07
 3 48-8.08772149E-07 8.37148326E-07 2.75023828E-06-1.82299193E-06 5.92975270E-06
 3 49-4.42734506E-06 5.55791485E-05-1.96286644E-05 7.73925291E-06 1.13988001E-04
 3 50-6.37299681E-03-8.12130586E-05-1.90109524E-03-2.28965531E-03-9.36948609E-07
 3 51-1.35629471E-06 2.29324332E-06-1.07192863E-06-1.71418098E-06 8.54990269E-07
 3 52-1.11131253E-07 5.28984005E-07-2.13069859E-07 9.99302125E-07-6.76513289E-07
 3 53-5.75492681E-06 4.82575331E-07-4.79299704E-06 5.10742056E-06-3.13377394E-05
 3 54 4.32543451E-05 2.32283222E-05-3.17890883E-05 1.89416450E-03 3.94787384E-05
 3 55 1.25575506E-05-4.20417820E-04-1.17308600E-06-1.19239300E-06 2.36547900E-06
 3 56 6.57584540E-07-1.91546730E-06-1.07800988E-06-4.65025882E-07-5.51595480E-07
 3 57 5.50319083E-05-1.87893736E-04-1.63569650E-06 1.22668424E-05 6.58919820E-06
 3 58-6.65644070E-05 2.51044924E-06-1.37449320E-05 1.22378982E-04 2.82377966E-04
 3 59-6.01604502E-06-5.37705377E-06-5.38457722E-07-1.38187030E-07-1.93575432E-07
 3 60 2.46254280E-06 8.28713399E-07-1.25741286E-06 1.18723461E-06-2.66689173E-05
 3 61 5.42092182E-06 7.55804908E-06-6.44257666E-06-5.62515560E-05 2.29668653E-04
 3 62 2.89779365E-04-3.38613766E-04-7.75916603E-07 2.36627722E-07 5.39288881E-07
 3 63 1.27655069E-06-1.31820830E-06-6.11774967E-07-6.72181597E-09-2.60961256E-07
 3 64 3.63552358E-07 1.93593332E-07-1.49994263E-08 1.98808731E-06-1.28702173E-06
 3 65-8.44616988E-07 1.90119616E-07-1.71858202E-05 4.81412409E-06 3.06183096E-07
 3 66-5.54441118E-06 2.39388555E-04 5.58645525E-05 3.27386078E-05 4.76743823E-05
 3 67 9.69387986E-08 6.69890221E-09-1.03637701E-07-3.86297141E-07 2.31831840E-07
 3 68-6.85262335E-08 3.18459381E-06-3.15654116E-05 4.63639259E-04-5.05575436E-03
 3 69 3.07723393E-08-3.16314469E-07-4.72276716E-07 1.36551355E-07-8.66333116E-07
 3 70 3.71321891E-06 1.96526670E-06-6.97836404E-07 3.60865676E-06-3.92717256E-05
 3 71-8.73528198E-06-2.37194632E-06-1.36944257E-05 5.42681871E-04 8.42745993E-05
 3 72 1.45004910E-04 2.25800436E-05-2.39111873E-07-7.67602577E-07 1.00671445E-06
 3 73 3.50254378E-07 2.99938915E-07 1.68019955E-07 2.37560174E-06 1.81394062E-06
 3 74 2.35022316E-07-1.46056959E-07 5.29952155E-07 2.24356011E-06-1.03113247E-06
 3 75 7.03402626E-07-2.09348387E-06-1.91814140E-05 4.71243205E-06-8.78735144E-06
 3 76 9.61790658E-06 7.23841268E-06 1.57246403E-05 1.36197554E-04 1.12337785E-05
 3 77-3.89522099E-07-9.27828548E-08 4.82304953E-07 1.08097139E-06 2.24887484E-07
 3 78-5.14111741E-08-6.33105064E-05-5.41935448E-05 2.60852164E-07-6.71057809E-07
 3 79-2.04653135E-07-3.49921971E-07-8.63167583E-07 1.96764978E-06 1.01145309E-06
 3 80 8.52048201E-06 3.59943226E-06-1.18988009E-06-4.01488982E-06-9.90399898E-05
 3 81-1.05791792E-05-3.38608453E-05 2.25064795E-06-3.06038353E-07-1.14915298E-08
 3 82 3.17529883E-07 9.71070326E-08 2.09422711E-07 5.26700088E-08 5.12574084E-07
 3 83-2.13244628E-06 1.60972667E-06-2.13673522E-06 7.25893577E-07 3.08287385E-05
 3 84-9.83445049E-06 1.21425596E-05-3.61138569E-06-2.98399710E-04 2.78813322E-05
 3 85-4.54277288E-05 3.20559660E-05-1.05693491E-02 9.46653519E-04-2.67390219E-03
 3 86-1.03238473E-03-5.30240273E-07 1.84574701E-06-1.31550674E-06 5.77438642E-07
 3 87 1.02033770E-06-2.80047714E-06 1.53599866E-08-1.54693967E-07 4.08440156E-07
 3 88-2.26199716E-06-5.25045932E-09-3.16734309E-06-2.69644073E-06 1.00713871E-05
 3 89-1.55529035E-06 3.53633769E-06 2.10242675E-05-3.19231774E-05 6.17969437E-05
 3 90 1.16333163E-03 2.16687260E-03-1.41382692E-03 1.99341480E-04 1.42660817E-06
 3 91-2.18878371E-06 7.62175537E-07-3.96483661E-06-1.11650559E-06 1.18523806E-06
 3 92 8.96680968E-07-8.91122155E-06-5.48479223E-05 6.00340435E-04 1.68882906E-06
 3 93-7.87563054E-06 1.02775381E-04-3.67637550E-04 1.12083218E-07-4.93282908E-07
 3 94 5.95000000E-07 3.44037259E-07-8.82729524E-08 7.70188775E-06-2.22570757E-06
 3 95-2.14728625E-06 3.11396977E-06 8.76260393E-06 5.68641466E-05-8.68778209E-06
 3 96-2.44046746E-05-2.01892176E-04 8.85817322E-04 1.60212425E-04 1.20065228E-03
 3 97-1.02181854E-06 1.77656540E-06-7.54746860E-07 1.16712097E-06-7.85952518E-07
 3 98 5.04555439E-07 2.83066200E-06-2.10071762E-05 1.99947679E-05-1.69704421E-04
 3 99 2.07363896E-08-8.64334754E-08 1.56607110E-06 4.30988935E-07 1.24618644E-06
 3100 2.34258600E-06-4.64272441E-06-1.27037531E-06-6.71085905E-06-3.16696929E-05
 3101 6.99427975E-05 7.35866681E-05 1.81505622E-05-5.94520537E-03 9.48377504E-04
 3102 1.13593048E-03 5.44759612E-04 2.00067201E-06-1.58977593E-06-4.10896078E-07
 3103-3.02169600E-06 1.50538178E-06 7.32868919E-07 1.56257874E-06-7.66993960E-06
 3104-6.14730371E-05-2.87266443E-04 2.36711606E-06-1.93295801E-05 5.34538213E-06
 3105-4.02514781E-04-2.95866451E-07 1.31807859E-06-5.90654002E-07 6.14736359E-07
 3106 1.25143775E-07-2.19207846E-05 3.80250304E-06-3.39651606E-06 1.68175118E-06
 3107 1.68055685E-04-6.65840428E-05 5.99283814E-05-1.12650632E-04 9.98755948E-03
 3108-8.00967816E-04 1.26672742E-03-1.84113360E-03 1.84052114E-06-6.95320673E-07
 3109-1.14520047E-06 1.14819601E-07-9.96681996E-07-3.75747290E-07-1.02389030E-06
 3110 1.44344144E-05 1.51474582E-06 3.96133807E-04 1.03248168E-07-4.71764165E-07
 3111 6.58758900E-07 1.18772689E-07 5.65556436E-07 7.31601734E-06-4.77835907E-06
 3112 1.50677079E-06-3.96799608E-06-5.52185620E-05 8.68157401E-05-1.69827207E-05
 3113 8.82039968E-06-3.29118304E-03 5.70033280E-04-1.36504510E-03-7.61029789E-04
 3114-1.93127172E-07-4.03540348E-07 5.96667520E-07 5.32575536E-07 1.88258648E-06
 3115-2.18502559E-06 4.70916759E-08-2.27255708E-07-4.50987673E-07 3.95494634E-07
 3116 2.71041176E-09 2.64129825E-06 2.05019281E-06-1.47226909E-06-4.90344223E-07
 3117-4.55861186E-05 8.42930498E-06 1.60935354E-06 2.91439289E-06 1.51551547E-04
 3118-2.05964106E-04 6.28880266E-05 1.81465054E-04 1.24413855E-07 2.76280945E-08
 3119-1.52041950E-07-4.00444968E-07-6.66182033E-07 2.63210743E-07 5.32011648E-08
 3120 1.39007086E-06 2.33589935E-05 1.23816847E-04 5.64416449E-08 1.92385257E-06
 3121 2.70498533E-05 1.56194617E-04-1.08240107E-06 8.39651608E-06-1.46966994E-05
 3122-7.06710116E-05-1.94346241E-08 4.96420948E-08 1.16310144E-06 5.00149989E-07
 3123-1.14573011E-06-4.05731931E-06-5.06194162E-06-2.65652031E-06 4.07723486E-06
 3124 5.21804002E-05 2.49666582E-05 7.16898695E-05-8.73371925E-06-1.99334581E-03
 3125-1.56833220E-04-3.98757325E-04-2.66778739E-04-2.00261845E-06 2.41263520E-06
 3126-4.10016747E-07-6.99914341E-07-1.91686295E-06 1.36814396E-06 2.33658028E-06
 3127-1.21900705E-05 2.35448139E-04-1.12655214E-04-1.42747295E-07-1.21588841E-06
 3128 1.38233991E-04 4.25285722E-05 2.40306198E-06-1.88937294E-05 1.13489001E-04
 3129-8.58731140E-05 1.54425774E-07-2.03295744E-06 3.45879904E-07-5.53570720E-07
 3130-8.91364211E-07 2.15596286E-05-3.04103428E-06 7.19995381E-06 4.86979755E-06
 3131-2.23586897E-04 6.85935125E-06-2.01358234E-04 2.20527489E-05 4.99780525E-03
 3132-8.37623013E-04 3.83318827E-03 1.47019668E-03 1.72347405E-06-6.08824057E-06
 3133 4.36476652E-06 3.96444314E-07 5.10265407E-07-4.38715078E-06 6.37894698E-09
 3134 1.43867218E-07 5.01077401E-07 5.88068830E-07 1.94526654E-07-4.93325162E-06
 3135-2.58658531E-06-1.03739779E-06-2.14542682E-06 9.38205298E-05 4.75431724E-05
 3136-3.20746752E-05-1.52123590E-05 3.61152398E-03 2.67413390E-04-5.15948346E-04
 3137-5.15138418E-04 4.47622428E-07-9.38862482E-07 4.91240054E-07 8.92957515E-07
 3138-1.89852007E-06 2.14545012E-06 2.33852494E-06-2.37633243E-05 9.39542166E-05
 3139 1.09971751E-04 3.98714466E-06-2.63442985E-05 4.22914366E-05 1.42407231E-04
 3140 1.56116536E-06-1.54861869E-05 9.85169781E-05-1.92633528E-04 1.42682466E-06
 3141 1.21109352E-06 2.69102657E-07 1.34351343E-07-8.26662595E-07-2.17627337E-08
 3142-8.21218535E-07-6.09061749E-07 3.54815735E-06-5.55000636E-06 9.79263377E-06
 3143 1.69195495E-05-1.56478817E-05 6.25852213E-04-1.37784230E-04 1.51527639E-04
 3144-4.32370932E-06-5.22910045E-08 4.95173101E-07-4.42882096E-07 3.70851467E-07
 3145 1.65012581E-07-4.72524257E-07 2.83664585E-04 2.42223506E-04 1.40751160E-05
 3146-7.09312209E-06 5.82176611E-06 2.70108025E-06-2.23203535E-05 4.14307342E-06
 3147-5.66455618E-06-6.81383862E-05 1.38120381E-04-9.27748340E-05 6.54300520E-06
 3148 5.80833317E-04-5.33391335E-04-9.11860453E-05 1.26936768E-04 3.35389082E-06
 3149-6.67420237E-06 3.32031156E-06-1.76078352E-06 1.06710163E-05-3.42903265E-06
 3150-4.48764104E-07 2.00508561E-05-2.72987385E-04 5.96612603E-03 2.97109199E-05
 3151-4.98742945E-05-1.63315487E-05 2.67509510E-05 1.08781660E-05 2.55038902E-04
 3152-1.50492156E-04 4.73612049E-04 1.35170772E-04 2.89181852E-05 9.42545342E-05
 3153-2.51837677E-04 8.80522166E-05-1.00670215E-02 1.28993689E-03-2.15812124E-03
 3154-2.61538738E-03-7.07864393E-05 1.85704839E-04-1.14918399E-04-1.37429161E-04
 3155-7.91479628E-05 7.17242295E-05-1.26177927E-02-1.07936290E-02-1.27355757E-05
 3156-4.53270686E-05-4.81848660E-05-1.26762191E-04 1.09903618E-05 4.33962369E-05
 3157 5.08714469E-05 1.06563683E-04 1.43976768E-05-3.60719889E-05-5.02788309E-05
 3158-3.18891901E-04-5.04332622E-04 5.54387205E-05 1.75421783E-04-1.42551637E-05
 3159 5.53181513E-06 8.72334861E-06 1.55461066E-05 7.58511755E-07 2.52147640E-05
 3160 5.51367528E-01 4.71580149E-01 7.76271564E-04-1.97264052E-03-5.77916093E-04
 3161 5.43036973E-03-3.47039053E-04 9.13396169E-04 2.60460392E-04-1.39315086E-03
 3162 1.71483042E-04-5.19261933E-04-1.51962629E-04 8.16880097E-03 3.46527084E-04
 3163-1.25135808E-03 9.10371642E-06 5.30451576E-05-1.36864430E-04 8.38192722E-05
 3164 4.91093393E-05 1.65393908E-04-1.47025511E-05
 4  1-5.13408895E-07 2.13638961E-06 1.61559828E-06-2.13606934E-06-7.22993217E-07
 4  2-3.08647990E-05-9.86344676E-06 1.21411505E-05 3.59411826E-06 2.98629394E-04
 4  3 2.80279025E-05-4.55756589E-05-3.21461711E-05 1.05417831E-02 9.33153410E-04
 4  4-2.67161472E-03 1.04405595E-03 5.22668944E-07-1.83785994E-06 1.31519100E-06
 4  5-5.80628421E-07 1.02089198E-06-2.79659697E-06-1.39940682E-08 1.48381034E-07
 4  6 4.01415965E-07-2.26700405E-06 7.53162528E-09 3.24884172E-06-2.65627378E-06
 4  7 1.00896766E-05 1.55126314E-06-3.99529920E-06 2.05191460E-05-3.20315647E-05
 4  8-6.18728376E-05-1.12634036E-03 2.16941857E-03-1.41532029E-03-1.93788118E-04
 4  9-1.43046112E-06 2.18819870E-06-7.57737584E-07 3.96425379E-06-1.12365555E-06
 4 10 1.19316450E-06-8.94305620E-07 8.93399844E-06 5.49329249E-05-5.99916941E-04
 4 11-1.69872037E-06 7.99006751E-06-1.03309414E-04 3.68412213E-04-1.12066014E-07
 4 12 4.93091507E-07 5.94410613E-07 3.42842729E-07 9.26322959E-08-7.69683189E-06
 4 13-2.22409048E-06-2.14217744E-06-3.13509003E-06-9.21404554E-06 5.68951674E-05
 4 14-8.68261026E-06 2.45955098E-05 1.95259761E-04 8.83304494E-04 1.65625991E-04
 4 15-1.19899472E-03 1.02475409E-06-1.77835777E-06 7.53603680E-07-1.15736983E-06
 4 16-7.93442147E-07 4.94878645E-07-2.83696162E-06 2.10960857E-05-2.02650782E-05
 4 17 1.69761848E-04-2.11830576E-08 8.88565698E-08 1.57421973E-06 4.27317638E-07
 4 18-1.24706448E-06-2.36111126E-06-4.67998255E-06-1.24991729E-06 6.71762087E-06
 4 19 3.18150562E-05 7.01737135E-05 7.35945260E-05-1.80238817E-05 5.95210982E-03
 4 20 9.52307735E-04 1.13539738E-03-5.44865530E-04-2.01233418E-06 1.59552045E-06
 4 21 4.16813724E-07 3.02167072E-06 1.51204265E-06 7.40975082E-07-1.57143196E-06
 4 22 7.71889905E-06 6.09793765E-05 2.83874034E-04-2.37118118E-06 1.93742222E-05
 4 23-5.57694307E-06 4.04651135E-04 2.95758183E-07-1.31696244E-06-5.87448161E-07
 4 24 6.15924883E-07-1.25403475E-07 2.19183333E-05 3.78886818E-06-3.40361135E-06
 4 25-1.68187661E-06-1.68000358E-04-6.64548024E-05 6.00429340E-05 1.12835629E-04
 4 26-1.00015152E-02-8.07154085E-04 1.26344801E-03 1.84001870E-03-1.83422679E-06
 4 27 6.89855419E-07 1.14437137E-06-1.10096285E-07-1.00394273E-06-3.84220597E-07
 4 28 1.02826254E-06-1.44900593E-05-1.52463420E-06-3.95433667E-04-1.03493257E-07
 4 29 4.72944930E-07 6.59935259E-07 1.18595755E-07-5.66458778E-07-7.33661182E-06
 4 30-4.78330544E-06 1.50928858E-06 3.97589875E-06 5.52717834E-05 8.66957061E-05
 4 31-1.70535339E-05-8.83274633E-06 3.28429227E-03 5.73098774E-04-1.36767546E-03
 4 32 7.62267296E-04 1.91996535E-07 4.07061400E-07-5.99057935E-07-5.34445054E-07
 4 33 1.88059082E-06-2.18648786E-06-4.64343079E-08 2.23728506E-07-4.48236408E-07
 4 34 3.96240920E-07-3.53782925E-09-2.60318216E-06 2.03945377E-06-1.47652484E-06
 4 35 4.92226221E-07 4.53109166E-05 8.39830290E-06 1.72777631E-06-2.86980663E-06
 4 36-1.50157802E-04-2.05898654E-04 6.29769596E-05-1.81279992E-04-1.24101017E-07
 4 37-2.95937770E-08 1.53694794E-07 4.05684496E-07-6.61717328E-07 2.60021889E-07
 4 38-5.27645090E-08-1.38168318E-06-2.32554347E-05-1.24419987E-04-5.51008860E-08
 4 39-1.92611370E-06-2.67948375E-05-1.55844236E-04 1.08043485E-06-8.37635496E-06
 4 40 1.46798114E-05 7.04337830E-05 1.94517949E-08-4.95027278E-08 1.16024064E-06
 4 41 5.02142931E-07 1.15241659E-06 4.05689434E-06-5.04757988E-06-2.66662662E-06
 4 42-4.10764920E-06-5.21838492E-05 2.49101803E-05 7.17586872E-05 9.05187836E-06
 4 43 1.99814033E-03-1.58844763E-04-4.00283192E-04 2.67337490E-04 2.00510980E-06
 4 44-2.41637787E-06 4.11268062E-07 7.03001268E-07-1.91958325E-06 1.36407322E-06
 4 45-2.32829617E-06 1.21271915E-05-2.35131048E-04 1.15993289E-04 1.43065725E-07
 4 46 1.19327773E-06-1.38451718E-04-4.29488706E-05-2.41076804E-06 1.89554170E-05
 4 47-1.13560698E-04 8.54630205E-05-1.53742972E-07 2.02951039E-06 3.48942516E-07
 4 48-5.55737826E-07 8.87721454E-07-2.15290597E-05-3.05875422E-06 7.21414969E-06
 4 49-4.84591602E-06 2.23262607E-04 6.76528706E-06-2.01180271E-04-2.26814625E-05
 4 50-4.96966779E-03-8.12938404E-04 3.84975377E-03-1.44792424E-03-1.72117491E-06
 4 51 6.08318244E-06-4.36200753E-06-3.84662015E-07 5.25524782E-07-4.38053633E-06
 4 52-7.22065485E-09-1.39352929E-07 5.01500926E-07 5.94012816E-07-1.98828794E-07
 4 53 4.89432254E-06-2.58936349E-06-1.06560841E-06 2.16981547E-06-9.38197118E-05
 4 54 4.75108386E-05-3.18637460E-05 1.51735652E-05-3.61469957E-03 2.69816870E-04
 4 55-5.15822032E-04 5.16465701E-04-4.45586013E-07 9.39480369E-07-4.93894355E-07
 4 56-8.97965045E-07-1.89782342E-06 2.14443037E-06-2.33896373E-06 2.37354605E-05
 4 57-9.32301954E-05-1.13237315E-04-3.98631881E-06 2.63345002E-05-4.16916334E-05
 4 58-1.40239291E-04-1.56424037E-06 1.54845147E-05-9.82452992E-05 1.91558831E-04
 4 59-1.42889320E-06-1.21025330E-06 2.70368298E-07 1.32893794E-07 8.24139711E-07
 4 60 1.09668963E-08-8.26398167E-07-6.02372523E-07-3.53754262E-06 5.60310908E-06
 4 61 9.79071762E-06 1.68803912E-05 1.56030209E-05-6.23564859E-04-1.37354973E-04
 4 62 1.51855237E-04 4.99461527E-06 5.71538297E-08-4.98783235E-07 4.41629405E-07
 4 63-3.69772975E-07 1.64552983E-07-4.73943365E-07-2.83557694E-04-2.42123689E-04
 4 64 1.40701056E-05-7.09792953E-06-5.82743542E-06-2.70641334E-06-2.23141236E-05
 4 65 4.15193080E-06 5.67346890E-06 6.81651313E-05 1.38028634E-04-9.27913410E-05
 4 66-6.61033127E-06-5.83796837E-04-5.34128174E-04-9.03745835E-05-1.26977074E-04
 4 67-3.34635035E-06 6.67608391E-06-3.32973356E-06 1.76119965E-06 1.06682915E-05
 4 68-3.43364295E-06 4.58239028E-07-2.00782094E-05 2.70652830E-04-5.97772278E-03
 4 69-2.97072780E-05 4.98701656E-05-1.63164116E-05 2.67551025E-05-1.08634278E-05
 4 70-2.55021123E-04-1.50482695E-04 4.73648455E-04-1.35112973E-04-2.86834408E-05
 4 71 9.44669366E-05-2.52037758E-04-8.79774408E-05 1.00722578E-02 1.28823153E-03
 4 72-2.15888147E-03 2.61631906E-03 7.07661214E-05-1.85760581E-04 1.14994460E-04
 4 73 1.37391227E-04-7.90983422E-05 7.16492469E-05 1.26472005E-02 1.08187797E-02
 4 74-1.27626817E-05-4.53949911E-05 4.82739965E-05 1.27055118E-04 1.10009867E-05
 4 75 4.34327867E-05-5.08969679E-05-1.06550989E-04 1.43302902E-05-3.60858704E-05
 4 76 5.02264361E-05 3.18367329E-04-5.03185095E-04 5.56566438E-05-1.75728535E-04
 4 77 1.42558750E-05-5.52550824E-06-8.73036674E-06-1.55392522E-05 7.51619480E-07
 4 78 2.52315680E-05-5.51366855E-01-4.71579571E-01 7.76058192E-04-1.97280962E-03
 4 79 5.77464888E-04-5.43034582E-03-3.46940717E-04 9.13485482E-04-2.60261621E-04
 4 80 1.39288288E-03 1.71458910E-04-5.19492483E-04 1.51899511E-04-8.17010616E-03
 4 81 3.46709739E-04-1.25135140E-03-9.53588620E-06-5.29152824E-05 1.36885393E-04
 4 82-8.39701105E-05-4.90703053E-05 1.65360036E-04-1.47233114E-05-1.65799418E-07
 4 83 8.22520343E-07 1.45488927E-08-5.53014430E-08-2.01313821E-06-9.43411884E-06
 4 84 5.71576847E-07 2.63762783E-06 1.29785888E-05 3.09065140E-05-4.52487560E-05
 4 85 2.48691300E-05-1.60882215E-04-9.90782814E-03-7.03581637E-04 7.76054727E-04
 4 86 3.63724197E-03-1.91760115E-06-1.29032537E-07 2.04663368E-06-8.24245856E-07
 4 87 2.48817096E-06-5.37616832E-07 3.72307435E-08-1.25664547E-07-6.34495144E-07
 4 88-1.57695345E-06-9.28870403E-07 3.72446519E-07 2.76724615E-06 6.51802804E-06
 4 89 4.07802058E-06-2.07815336E-05 5.88414680E-05-4.28789479E-05-2.48994357E-05
 4 90 2.00242517E-03 5.38255599E-04 5.00921349E-04 4.25841809E-04-1.10459295E-06
 4 91-3.61437702E-07 1.46603065E-06 1.23121879E-07 1.45189940E-06 1.48253877E-06
 4 92-6.71977469E-08 2.81635513E-06 2.72501094E-05-1.22598694E-04 2.00478735E-06
 4 93-1.85456145E-05-9.96175811E-05 1.25808579E-04 2.58863068E-07-1.26187645E-06
 4 94 6.20132427E-07 7.19860354E-07 6.71810154E-07 1.49658962E-05-3.83222150E-06
 4 95-3.89427183E-06-2.00619344E-06-1.19796217E-04 3.62694696E-05 3.81725074E-05
 4 96 1.07195393E-05-3.42655521E-03 1.03097610E-03-1.86141447E-04-2.06336289E-04
 4 97-1.06055658E-06 4.73237997E-07 5.87318585E-07 8.27440034E-09-2.03522708E-06
 4 98 7.70943764E-07-9.94625312E-08 2.77749484E-06 3.89416300E-05-1.77207601E-04
 4 99 7.73686101E-08-3.57673993E-07-4.25505873E-07 1.53552182E-06-4.92060986E-07
 4100 3.59888709E-06 1.56670834E-06-7.53625531E-06 2.15819217E-06-2.92365006E-06
 4101-2.61724545E-05 3.87267042E-05-2.14610889E-05-4.81015833E-04-3.28860268E-05
 4102 2.81864239E-04-9.58332908E-05-1.05935524E-06-8.99736594E-09 1.06835261E-06
 4103-9.65217325E-07 1.15793613E-06 1.15504834E-06 9.15478263E-07-8.51677816E-06
 4104-2.98163095E-05-1.25352784E-04-1.50484986E-06 1.30650414E-05-2.12541076E-05
 4105 2.54656673E-05 2.73319366E-09-2.74118635E-08-7.56935379E-07 1.69368006E-07
 4106 7.14151643E-08-6.48693863E-07 4.33705047E-06-4.85645400E-07-1.71151597E-06
 4107 2.07387862E-05-5.20506003E-05 1.28227047E-05 5.61506878E-05 4.50280435E-03
 4108 6.41086324E-05-4.95393987E-05-1.31490921E-03 8.40829708E-07-8.14463598E-07
 4109-2.63661106E-08 8.90907994E-07-9.18775101E-07 1.39760208E-07-5.32865764E-07
 4110-4.83815384E-06-6.22471451E-05 2.87806474E-04 1.24601160E-07-5.72665740E-07
 4111-2.64029739E-07-4.23274557E-07 3.75680897E-07 7.09443546E-06-6.99901378E-07
 4112 1.97807125E-06-1.42557210E-06-6.21266649E-05 5.06854185E-05 9.83774765E-05
 4113 3.03933684E-05-2.55249036E-03-1.35971651E-03 1.01793466E-03-2.77423671E-04
 4114-1.51162378E-06-4.83470454E-07 1.99509423E-06-2.63871584E-06-6.65594751E-07
 4115-8.45765987E-07 6.47083326E-08-3.01214146E-07 2.32605958E-07 1.20652183E-06
 4116-1.67862101E-07 3.06612611E-06-1.13560061E-06-5.23002637E-06 3.37319110E-07
 4117-2.82881419E-05 1.25768476E-05-1.30155819E-06-5.77907844E-06 1.36631297E-03
 4118-1.30457893E-04 5.35343835E-05-7.83647930E-05 7.95090078E-07-1.87161890E-06
 4119 1.07652883E-06 1.05521552E-06 2.80015534E-07 2.94632705E-07 2.56662402E-07
 4120 6.70273749E-07 8.42213657E-06-5.99580720E-05 7.65978136E-07-5.63063915E-06
 4121 6.53241146E-05-8.92665762E-05 3.44333621E-07-6.00968285E-07 3.84559382E-05
 4122 4.46808280E-05-2.52379890E-07 1.21027718E-06-4.95533860E-07-8.54692512E-07
 4123 1.73989877E-06-1.52270660E-05 1.29246150E-06 1.29827362E-06-6.68645536E-06
 4124 1.85692568E-04-9.31462403E-06 4.35726118E-05 7.43609771E-05 2.66259140E-03
 4125 2.30768704E-04 4.70207959E-04 6.34777834E-04-1.69341867E-06 1.49399308E-06
 4126 1.99425586E-07-2.06273822E-06 3.45873161E-06 1.89962574E-06 4.68533361E-08
 4127 5.46925088E-06-4.39103200E-04-8.15482046E-04 2.33921207E-06-1.29393343E-05
 4128-1.96079025E-04-2.32025265E-04-2.09345670E-06 1.08618704E-05-4.02463682E-05
 4129 3.62399182E-04-1.00222069E-07 5.35400171E-07 7.95539892E-07-8.07571711E-07
 4130-8.34976178E-07-2.71201109E-06-1.84490254E-06 5.91875108E-06 4.41125742E-06
 4131-5.56653492E-05-1.90843368E-05 7.74852455E-06-1.13722767E-04 6.39395754E-03
 4132-7.72672534E-05-1.90548857E-03 2.28993976E-03 9.47579930E-07 1.33755550E-06
 4133-2.28513543E-06 1.07344939E-06-1.71156781E-06 8.52338579E-07 1.11083565E-07
 4134-5.28670324E-07-2.12598139E-07 9.93925635E-07 6.71871851E-07 5.75078485E-06
 4135 4.78864314E-07-4.76766625E-06-5.08247278E-06 3.10267497E-05 4.33709984E-05
 4136 2.31457701E-05 3.16085934E-05-1.88565070E-03 4.05231566E-05 1.14307745E-05
 4137 4.17942079E-04 1.16880174E-06 1.18172894E-06-2.35053068E-06-6.52321034E-07
 4138-1.91379845E-06-1.06482346E-06 4.66289959E-07 5.32820759E-07-5.36126525E-05
 4139 1.90605617E-04 1.63320774E-06-1.22557928E-05-6.39317540E-06 6.63529600E-05
 4140-2.50916042E-06 1.37620471E-05-1.22442103E-04-2.81921961E-04 6.04473342E-06
 4141 5.39527400E-06-5.43390870E-07-1.47365563E-07 1.89732143E-07-2.44595784E-06
 4142 8.46010469E-07-1.22199234E-06-1.17427153E-06 2.65837685E-05 5.38275506E-06
 4143 7.46705425E-06 6.40275815E-06 5.68370362E-05 2.29732718E-04 2.90839641E-04
 4144 3.38835236E-04 7.81929493E-07-2.43902194E-07-5.38027299E-07-1.27891291E-06
 4145-1.31503361E-06-6.11031499E-07-4.37428468E-08 1.90920844E-07 3.58457195E-07
 4146 1.93918453E-07 1.21080929E-08-2.00064640E-06-1.27285258E-06-8.40236523E-07
 4147-1.81721405E-07 1.72834170E-05 4.71157891E-06 2.86409031E-07 5.47177524E-06
 4148-2.38319969E-04 5.55436497E-05 3.22643405E-05-4.75842806E-05-1.00509987E-07
 4149-2.20232228E-09 1.02712309E-07 3.84700390E-07 2.32489248E-07-6.63335471E-08
 4150-3.17543865E-06 3.14569245E-05-4.61222601E-04 5.02613614E-03-3.74075339E-08
 4151 3.27864717E-07-4.70456702E-07 1.27437987E-07 8.61781849E-07-3.77194586E-06
 4152 2.00875628E-06-7.91967103E-07-3.62904119E-06 3.91482204E-05-8.86714678E-06
 4153-2.34241482E-06 1.35963421E-05-5.36722462E-04 8.38500851E-05 1.46939171E-04
 4154-2.10524631E-05 2.57753824E-07 7.23635252E-07-9.81389076E-07-3.16026589E-07
 4155 3.13605746E-07 1.57368302E-07 4.84304988E-07 6.61708177E-07 2.40342655E-07
 4156-1.35441651E-07-5.15951579E-07-2.21609101E-06-1.04362773E-06 6.91515724E-07
 4157 2.06932882E-06 1.91279328E-05 4.74702795E-06-8.76744846E-06-9.55973135E-06
 4158-6.34334639E-06 1.60744324E-05 1.35839210E-04-1.16514906E-05 3.93094382E-07
 4159 9.08073322E-08-4.83901714E-07-1.08518075E-06 2.28160881E-07-5.57222065E-08
 4160-6.33488072E-05-5.41131928E-05 8.32064098E-08-2.17189043E-07 3.34992869E-07
 4161-9.03331790E-07-7.85715461E-07 1.75401708E-06-1.06227639E-06-8.16800012E-06
 4162 3.58625626E-06-1.05278246E-06 4.02204342E-06 9.55946482E-05-1.09983612E-05
 4163-3.36394213E-05-2.15357060E-06 2.94839830E-07 4.35151252E-08-3.38354955E-07
 4164-1.07201792E-07 1.70915989E-07 5.49996162E-08
 5  1-2.91116621E-07 1.37819369E-06-5.54161412E-07 2.76145165E-06 7.96783536E-07
 5  2-1.73104550E-05 3.67276040E-06-1.56163046E-05-2.93504954E-06 5.28579055E-05
 5  3-1.12765187E-04 1.64478195E-04 2.07009633E-04 9.52252919E-03 1.50448210E-04
 5  4-4.76710695E-04-1.56978581E-03 2.29526245E-06-1.05386489E-07-2.18987596E-06
 5  5 2.38081029E-06 3.00355928E-06-4.53468123E-06-2.44229039E-07 1.18140484E-06
 5  6 5.86887912E-07-5.23474753E-07-4.66565941E-07-1.31429583E-05-4.30745028E-06
 5  7-6.55712651E-07 1.91431872E-06 3.77804841E-05 1.03478821E-04-1.38586653E-07
 5  8 1.59389991E-05-1.85337586E-03 1.94519876E-03 2.29745966E-04-1.81464232E-04
 5  9 2.57435514E-06-3.68934576E-07-2.20542056E-06 2.89242484E-06 2.34897553E-06
 5 10 1.69651629E-07 3.59732232E-08 2.56745160E-06-1.27333661E-04-4.35675447E-05
 5 11-1.43924529E-06 1.35946363E-05 7.79742709E-05 1.94625157E-04-3.25544499E-08
 5 12 1.07010160E-07 8.98860171E-07-6.92785109E-07 5.42857791E-08-3.39598214E-06
 5 13-4.07940305E-06 3.81876880E-06 1.26435022E-07 5.75435591E-05 3.62678611E-05
 5 14 4.41465983E-06 3.50804280E-05 4.34675152E-03 1.46439949E-03-6.93822164E-04
 5 15-5.17186532E-04-2.07710360E-06-5.63801528E-08 2.13348375E-06-4.84061027E-08
 5 16-5.45156172E-07 7.23320149E-07-2.52774006E-06 1.44944619E-05-4.05749881E-05
 5 17 1.19030904E-04 1.28352723E-07-5.95304188E-07-1.50470050E-06-3.39979058E-08
 5 18-6.75055108E-08 7.42230471E-06 6.95484284E-06-1.48903403E-07 1.10120137E-06
 5 19-1.05672692E-04-8.25362476E-05-4.40929887E-05 2.96446609E-05-2.14506278E-03
 5 20-7.64231822E-04-3.98197210E-04 5.24583663E-04 1.41021241E-06-6.42212031E-07
 5 21-7.68000376E-07 3.63162778E-07-1.02025840E-07 4.22324545E-07 6.31562799E-07
 5 22-6.58174111E-07-3.39677712E-05-2.57153181E-06 1.52064770E-06-1.51599360E-05
 5 23 1.61050097E-05-4.18194499E-04 2.04409012E-07-9.77487449E-07 8.89225698E-07
 5 24 2.99142128E-07-8.72218201E-08 1.33157855E-05-4.36222872E-06-1.10595331E-06
 5 25-1.06539247E-06-1.59701565E-04-1.35353064E-04 4.00257964E-06-8.45046416E-05
 5 26-3.61058186E-03 1.87288725E-04-1.19953929E-04 9.45172729E-04-5.29179686E-06
 5 27 4.18612243E-06 1.10567443E-06-1.65475468E-06-5.22735238E-07-1.16544742E-06
 5 28-6.01509525E-07 1.56547156E-05-3.57813657E-05-1.92204114E-04 2.38555015E-07
 5 29-1.13616530E-06 7.40613266E-07 5.86197371E-07-1.30421845E-06 1.93922905E-05
 5 30-2.97677204E-07-3.07246875E-06 5.24814854E-06-1.82432286E-04-7.35847098E-05
 5 31 5.59862544E-05-2.26350069E-05 1.75664562E-03-3.69075294E-04-1.10472662E-03
 5 32 9.44053565E-04-9.43073911E-07-1.39415890E-07 1.08248980E-06-6.57914294E-07
 5 33 1.72459879E-06 1.79896118E-06-1.72056533E-08 1.44060408E-07-2.47660988E-07
 5 34 7.51540017E-07-5.84347863E-07-2.23216769E-06 6.28390180E-07-3.40306628E-06
 5 35 2.99645278E-06-1.10077650E-05-1.09613954E-06 2.69840961E-05-1.78857889E-05
 5 36 2.73133583E-04 2.48824820E-04-5.55920336E-05-2.00433158E-04 9.50542726E-07
 5 37-9.90035649E-07 3.94929237E-08 1.97272809E-07-7.21117324E-07 9.94907455E-07
 5 38-3.18682342E-07 6.14206002E-06-2.59073886E-05 1.73282925E-04 8.91019538E-07
 5 39-6.73890397E-06-5.57083546E-05 1.39223445E-05 6.70565160E-07-6.03426494E-06
 5 40-2.49276130E-05 1.66712325E-04-3.50207218E-07 2.16987166E-06 4.54061687E-07
 5 41 9.22773345E-07-5.54895676E-07-3.12640202E-05-7.80688810E-06-1.19024407E-06
 5 42 4.53399046E-06 2.36541205E-04 1.56016523E-04-3.48893777E-05-3.52269219E-05
 5 43 1.38964603E-04-3.25314173E-04-4.43769065E-05-2.15357394E-04 7.02680693E-06
 5 44-7.42516973E-07-6.28428995E-06-3.65967314E-06-4.03932891E-06 1.28759688E-06
 5 45 7.07380177E-06-6.11202183E-05-1.89724134E-04 1.24501079E-03 5.47571338E-06
 5 46-4.28606038E-05 1.82944494E-04-8.22697642E-05 1.69129155E-06-1.55467407E-05
 5 47 6.61364950E-05-3.25315246E-04-3.60884401E-07 2.35142320E-06-2.71260196E-07
 5 48-3.63837277E-07 1.45872365E-06-3.40403322E-05-4.16416525E-06-1.71354694E-06
 5 49-5.88261486E-06 2.76384660E-04 2.14187016E-04 1.07795484E-04 9.40686283E-05
 5 50-4.23642849E-03-6.62581363E-04-1.69869003E-03-2.13085124E-04-2.17685626E-06
 5 51 5.09160028E-06-2.91474402E-06 3.63319118E-06-7.39609277E-06-2.79768566E-06
 5 52 2.87903123E-07-1.45870193E-06 4.55784550E-07-4.12718696E-07 1.07503217E-06
 5 53 1.83983532E-05-3.42545095E-06 2.90912703E-06-7.12267459E-06-1.17776447E-04
 5 54 1.09134991E-04-8.01344055E-05 6.92851486E-05-7.44953980E-04 2.86802094E-04
 5 55-8.14114667E-05 1.22761314E-04-1.84329877E-07 1.59970479E-06-1.41537491E-06
 5 56 4.17636259E-06-2.56570429E-06 2.11369023E-06-1.19706899E-06 1.47985244E-05
 5 57-4.62568937E-04-4.61574270E-04-3.63979596E-07 8.09332601E-07-1.79540330E-04
 5 58 7.25789621E-05-1.18641594E-06 1.79348383E-05-7.83879047E-05 2.24895288E-04
 5 59-1.08043930E-05-8.53306539E-06 4.16993761E-07-5.44377867E-07 1.43265953E-06
 5 60-7.54768474E-06-2.81361197E-06 1.54425549E-06-4.28646486E-06 1.44067547E-05
 5 61 3.21695671E-05 2.69598009E-06-1.56447779E-05-4.36082596E-04 3.45837832E-04
 5 62 4.44547110E-04-3.27131545E-04-1.21925318E-06 7.14012140E-07 5.05241035E-07
 5 63-6.71268798E-07-1.03271981E-06-5.68013321E-07-1.95843802E-06-2.88357979E-06
 5 64-1.08521232E-06-8.56440995E-07 2.00064128E-08 1.25803263E-05 5.71939672E-06
 5 65 4.56885935E-06-1.05711356E-06-5.59231760E-05-2.27608608E-05-4.52565051E-05
 5 66 2.08773517E-06 2.29016432E-04 3.87498230E-04-6.32553506E-05-2.47559909E-04
 5 67 1.25850263E-06-2.05525878E-06 7.96756148E-07-2.87962597E-07 8.00570172E-07
 5 68 1.31952674E-07 5.87452211E-06-6.23660132E-05-4.90668804E-05-5.16107829E-03
 5 69-3.25123336E-09-5.02409204E-07 8.20280918E-07-7.26526134E-07-2.37381960E-06
 5 70 4.77169590E-06-5.00327707E-06 3.09904691E-06 1.12637731E-05-3.38202052E-05
 5 71 1.94256217E-05-2.45824735E-05-3.35774050E-05-7.89016402E-04 3.54542249E-04
 5 72-1.86314551E-04-2.16931194E-04-9.05109008E-07-6.42193772E-07 1.54730278E-06
 5 73-1.82913803E-06-6.86971810E-07 2.03916197E-06-1.24260793E-03-1.06296705E-03
 5 74 1.41269031E-06 3.13425643E-06-2.86943222E-06-1.08914362E-05 2.44407053E-07
 5 75-4.07994133E-06-1.68172382E-06-3.57491165E-05-6.64224110E-06 1.59801877E-05
 5 76 1.70601248E-05 5.49910700E-04-6.44712321E-05 3.24938677E-04 6.59152032E-06
 5 77-1.30098140E-06 1.18118543E-06 1.19795967E-07 1.95213145E-07-7.53898605E-07
 5 78-9.44843007E-07-2.94623273E-05-2.55094869E-05-9.83961868E-08 5.34457853E-08
 5 79-3.36481599E-07 2.40702908E-06 3.39020740E-07-3.30370162E-07 1.23898099E-06
 5 80-1.53915180E-05-2.85908435E-07-1.10385442E-06 1.08586723E-06 4.97271291E-05
 5 81-3.18060057E-05 6.02207851E-06-1.88501665E-06-8.45376681E-08 1.52535238E-07
 5 82-6.79975696E-08-3.55410000E-07 8.66818624E-08 1.08748563E-07 5.10447204E-07
 5 83-2.38350876E-06-2.31116083E-06-1.05468263E-06 1.00804921E-07 2.58958501E-05
 5 84 1.04764885E-05 4.01995969E-06-3.76711903E-06-2.68752696E-04-2.12569637E-04
 5 85-5.71139862E-05 1.83153987E-04-9.10314207E-03-4.55740548E-03-1.35684301E-04
 5 86 1.10842196E-03-7.63476668E-06 7.17482346E-06 4.59943226E-07 2.73642187E-06
 5 87-3.50924851E-06-4.56077682E-07 1.17960598E-07-3.70834577E-07 1.48763797E-06
 5 88-7.37493198E-07 2.98273281E-06-2.07674615E-06-6.77637141E-06 3.28093949E-06
 5 89-1.27412475E-05 9.21893135E-05-1.04072825E-04 6.36143689E-05 1.35928032E-04
 5 90-2.72494582E-03-3.15441189E-03 9.69891225E-04-6.98632329E-04 2.26415697E-06
 5 91-3.62120662E-06 1.35704965E-06-3.31300734E-06-1.47788805E-06 1.47230721E-06
 5 92 2.90234504E-07-1.79817700E-06 2.76807771E-04-3.56113541E-04-4.13585363E-06
 5 93 2.26884053E-05 4.19090461E-04-2.86802437E-04 1.70662384E-07-8.78006133E-07
 5 94 5.48254629E-07-1.65445353E-08 8.84955119E-07 1.15584816E-05-3.39206674E-06
 5 95-5.08778765E-07-4.86158763E-07-1.87481332E-05 3.62831032E-05-4.21370274E-05
 5 96-1.12522043E-04 1.70861101E-03-1.15604085E-03 1.10417890E-04-1.99047397E-03
 5 97 3.71005001E-07 1.32061446E-06-1.69161946E-06 2.24176301E-06 4.25281594E-06
 5 98-1.18785555E-06-4.96894380E-07-6.14435598E-06-4.78436148E-05-5.33943903E-05
 5 99-9.68170556E-08 5.24709876E-07 7.96258850E-07-6.84283007E-07 1.03657353E-06
 5100-6.87805960E-06-1.37848935E-06 4.16134026E-06-5.97902138E-06 2.72808155E-05
 5101 4.21690181E-05-1.71659256E-05-3.50503175E-05 2.41288014E-03 2.06419086E-04
 5102-4.25019012E-04-3.13448186E-04-1.85080776E-06-4.75839599E-07 2.32664736E-06
 5103 3.86000467E-07 1.44224724E-06 1.75126669E-06-5.55764088E-07 7.50107942E-06
 5104-7.78920950E-05 1.77010565E-05-2.77741918E-07-1.99340395E-06-8.70189613E-05
 5105-2.33886552E-05-2.50324651E-07 1.19832811E-06 5.21064970E-07 1.31088260E-07
 5106 8.80772311E-07-2.15931928E-05-3.76306970E-06-1.91550117E-06-1.11297464E-06
 5107 2.05331112E-04-1.08400418E-04 2.79405632E-05-1.05304765E-04 4.62250802E-03
 5108-2.44234719E-03 2.12136678E-04 4.95707614E-04 3.79361766E-06-2.47702355E-06
 5109-1.31659411E-06-1.33996958E-06 7.59618999E-07 1.48267604E-06-4.73075047E-07
 5110 1.07026253E-05 3.89665015E-05-4.82014335E-05 1.83775165E-07-8.78938136E-07
 5111-2.25840589E-07-5.44990113E-07 1.80385010E-06 1.21530238E-05 1.47154802E-06
 5112 3.56770969E-06-9.19727953E-06-1.03481834E-04 2.98181249E-05-2.70275375E-05
 5113 1.48410714E-05 1.46523626E-03 2.30555923E-04 1.39987671E-03 9.28805303E-04
 5114 8.33772806E-07-7.58944539E-07-7.48282674E-08 5.70542003E-07 1.65333070E-06
 5115-1.39386939E-06 6.89477006E-08-3.87828425E-07-1.09239665E-07-5.25393483E-07
 5116 7.70922039E-08 2.41416954E-06 2.34362323E-07 2.09344171E-06-6.17729054E-07
 5117-1.65806147E-05-3.77634653E-06-3.72329913E-06-2.32275837E-06 2.17971029E-04
 5118-4.38599707E-05-3.45497165E-05-2.87482674E-06 2.66200517E-07-2.57838435E-07
 5119-8.36208156E-09-8.68903201E-07-6.73181728E-08 2.22804250E-09-2.40282544E-07
 5120 2.33367327E-06-1.86127544E-05 5.67670323E-05 2.74157030E-07-2.19260037E-06
 5121 2.13523188E-05-4.31245451E-05-1.18543060E-07 1.83892959E-06-1.67076470E-05
 5122-3.82409242E-05-4.30645155E-08 1.16764934E-07 3.92882951E-07-5.24654193E-07
 5123-2.18521709E-07-4.21769600E-06-5.22667631E-07 1.71528115E-06 1.54524765E-06
 5124 5.82972578E-05-7.34183229E-06 2.85972070E-05-1.09848844E-05 1.84253188E-03
 5125 1.99219828E-04 3.88063545E-04 6.30760649E-05-6.81018180E-07 1.15626799E-06
 5126-4.75249807E-07 7.58946248E-07-6.69435857E-07 9.23290018E-08-3.71447407E-07
 5127 6.43370726E-06-1.15035623E-04-5.37509407E-04 5.73537401E-07-3.46127438E-06
 5128 3.45073163E-05 1.35674896E-04-1.65684722E-07-3.28272051E-06 1.72147986E-05
 5129 1.10945372E-04 9.37161833E-07-1.82708845E-06-8.07892845E-07-1.18324870E-06
 5130-1.45298358E-06 3.78878298E-05 1.24733446E-06 1.16306318E-05 4.87561409E-06
 5131-2.93844788E-04 1.44260595E-04-2.58871355E-04 1.01526218E-04-3.13140342E-03
 5132 4.31659755E-03-1.49682760E-03 4.65799950E-03-3.87427266E-06 6.13066200E-07
 5133 3.26120646E-06 7.97719305E-06-2.79316460E-06 2.15924636E-06 4.11079747E-07
 5134-1.84520755E-06-4.95867561E-08 1.69071519E-06-1.37665845E-06 2.15119853E-05
 5135-7.28708398E-07-6.52837613E-06 4.09570479E-06-1.95421550E-04 4.36436225E-05
 5136 1.26582231E-04 6.60368488E-05-2.14720893E-03 3.65367540E-05 5.09963415E-04
 5137 5.04123601E-04 2.43737134E-06 7.03027365E-08-2.50767407E-06 8.03603186E-07
 5138-3.85416706E-06-1.58959275E-06 5.51037738E-08 1.24422251E-05-1.50842480E-04
 5139-3.82746991E-04 4.65864349E-06-2.66895707E-05-1.02077654E-04-1.69782581E-04
 5140-7.48606814E-07 1.36974454E-05 3.95322005E-05 6.04561636E-05 2.14991840E-06
 5141 7.81063393E-07 8.73386929E-07-9.52201935E-07 3.27534288E-07 1.08874644E-05
 5142-3.36253294E-06 5.23124943E-06-1.41263581E-06-6.22846879E-05 1.89803297E-05
 5143-4.50456816E-05-7.65434547E-07-4.27599749E-04 4.41864377E-05 2.57210955E-05
 5144-2.52468028E-05 1.03391779E-06-1.65549843E-06 6.21580638E-07 6.88965307E-07
 5145-1.18938794E-06 1.01301881E-07 3.00003347E-04 2.55000850E-04 1.36336659E-05
 5146-3.65358005E-06 9.77833965E-06 1.15141707E-05-1.91420336E-05 1.48357967E-05
 5147-1.05293342E-06-7.38244853E-05 1.01430065E-04-7.78225003E-05 3.42778469E-06
 5148 1.87703256E-03-3.46884592E-04-3.51928834E-04-1.71832830E-04 6.67263890E-06
 5149-6.31186672E-06-3.60772177E-07-6.64170003E-06 8.39353933E-06-6.87275007E-06
 5150 3.77707175E-07-3.65118939E-05 6.81463946E-04 6.55671278E-03 2.88735404E-05
 5151-5.52692139E-05-1.19183393E-05-1.57710257E-05-2.02666965E-05 3.13804140E-04
 5152-1.42884842E-04-2.85454807E-04-3.59555472E-04-4.74290253E-04 1.48329800E-04
 5153 2.11037478E-04 3.54736561E-04-4.12010909E-03 6.14745812E-04 2.23475170E-03
 5154 1.50427561E-04-8.27011697E-05-9.07218527E-06 9.17733550E-05 1.09467240E-04
 5155 7.67772879E-05 1.73051896E-04 5.51355785E-01 4.71572845E-01 7.02033295E-04
 5156 1.23581848E-03 1.62959149E-03 5.48638816E-03-3.20074621E-04-5.95040378E-04
 5157-7.41136200E-04-1.34426410E-03 2.30904039E-04 5.15841567E-04 4.87317126E-04
 5158 6.88760116E-03 2.35706586E-04-7.53396805E-04 1.08428253E-03 6.80106014E-05
 5159 2.68066344E-05-9.48172358E-05-1.52899813E-04 1.08206451E-05-1.09222813E-04
 5160 1.26217716E-02 1.07916571E-02 1.91484479E-05-2.71159700E-05 6.61398991E-07
 5161 1.42370312E-04 3.30963293E-06-3.02226078E-05-1.66747129E-05-7.17202384E-05
 5162-1.27850276E-05 6.37548059E-05 1.11085998E-05-1.19904882E-04-2.47058662E-04
 5163-2.81281667E-04 1.08726328E-04-1.30936539E-05 1.84127458E-05-5.31909181E-06
 5164-4.35912886E-06-7.73795863E-06 1.65937705E-05
 6  1-5.10014849E-07 2.38147914E-06-2.29982942E-06-1.06861447E-06-1.09880020E-07
 6  2-2.58676751E-05 1.03957885E-05 4.10086208E-06 3.81155564E-06 2.68229520E-04
 6  3-2.11345057E-04-5.79656390E-05-1.84151191E-04 9.10629886E-03-4.53905204E-03
 6  4-1.38715217E-04-1.11496092E-03 7.61816391E-06-7.17934562E-06-4.38818291E-07
 6  5-2.72756311E-06-3.51826409E-06-4.44555487E-07-1.20102304E-07 3.77170126E-07
 6  6 1.48566013E-06-7.26411556E-07-2.99042726E-06 1.95397302E-06-6.80267181E-06
 6  7 3.26256333E-06 1.27703785E-05-9.13860773E-05-1.03441255E-04 6.39382356E-05
 6  8-1.36089470E-04 2.69414129E-03-3.18145469E-03 9.66918685E-04 6.91497633E-04
 6  9-2.25086695E-06 3.61206243E-06-1.36119548E-06 3.27568212E-06-1.47274512E-06
 6 10 1.48036183E-06-3.20930220E-07 1.72079060E-06-2.75438489E-04 3.54774472E-04
 6 11 4.17209898E-06-2.30186388E-05-4.19509094E-04 2.82016043E-04-1.71165147E-07
 6 12 8.81714254E-07 5.50965708E-07-1.29418200E-08-8.95151648E-07-1.15755856E-05
 6 13-3.40629498E-06-5.17664571E-07 5.28214882E-07 1.90937595E-05 3.63687250E-05
 6 14-4.25206400E-05 1.11687814E-04-1.74482280E-03-1.16468508E-03 1.11221974E-04
 6 15 1.99485084E-03-3.55312619E-07-1.32119720E-06 1.67650982E-06-2.25185791E-06
 6 16 4.26553300E-06-1.18410655E-06 5.26239121E-07 5.88940465E-06 4.83439677E-05
 6 17 5.38132645E-05 9.54242275E-08-5.18116145E-07 8.10516751E-07-6.82204678E-07
 6 18-1.03320400E-06 6.80154831E-06-1.44709506E-06 4.15444381E-06 5.96115593E-06
 6 19-2.63063030E-05 4.28267285E-05-1.67718206E-05 3.48325932E-05-2.38410845E-03
 6 20 2.13529671E-04-4.18469105E-04 3.08784054E-04 1.84229707E-06 4.79076698E-07
 6 21-2.32137376E-06-3.87167922E-07 1.44163948E-06 1.75582545E-06 5.45501043E-07
 6 22-7.48304601E-06 7.82462907E-05-1.50097016E-05 2.63803141E-07 2.11305123E-06
 6 23 8.67740482E-05 2.64217106E-05 2.49179313E-07-1.19277958E-06 5.17452249E-07
 6 24 1.31227082E-07-8.77788447E-07 2.15171146E-05-3.73670691E-06-1.91274492E-06
 6 25 1.11186336E-06-2.04553125E-04-1.07443816E-04 2.76898748E-05 1.05684953E-04
 6 26-4.60729637E-03-2.43982053E-03 2.14262769E-04-4.97517154E-04-3.76679069E-06
 6 27 2.44534337E-06 1.32144732E-06 1.34363338E-06 7.50409984E-07 1.49425025E-06
 6 28 4.73987508E-07-1.07638053E-05-3.86678904E-05 4.83179795E-05-1.84850901E-07
 6 29 8.83606093E-07-2.32150481E-07-5.52999750E-07-1.79115834E-06-1.22480938E-05
 6 30 1.48201763E-06 3.60469636E-06 9.13473972E-06 1.04667766E-04 3.02484519E-05
 6 31-2.75849511E-05-1.44619428E-05-1.46651460E-03 2.38241552E-04 1.40597203E-03
 6 32-9.34903019E-04-8.25103183E-07 7.61093885E-07 6.40092980E-08-5.67480834E-07
 6 33 1.64555722E-06-1.40364631E-06-6.91601486E-08 3.88600435E-07-1.09660666E-07
 6 34-5.34768049E-07-7.10442259E-08-2.41643090E-06 2.36663405E-07 2.13718769E-06
 6 35 5.90964656E-07 1.66675375E-05-3.82386975E-06-3.95634596E-06 2.40444243E-06
 6 36-2.12854116E-04-4.40748841E-05-3.53169190E-05 3.64897688E-06-2.73809893E-07
 6 37 2.66275943E-07 7.53395006E-09 8.68484768E-07-7.20550866E-08 3.85711123E-10
 6 38 2.39097458E-07-2.35806884E-06 1.84079419E-05-5.82663974E-05-2.80452688E-07
 6 39 2.24278170E-06-2.11712768E-05 4.30518542E-05 1.16614928E-07-1.81653874E-06
 6 40 1.69959257E-05 3.79019496E-05 4.64456030E-08-1.35999575E-07 3.75072181E-07
 6 41-5.27257439E-07 2.12353542E-07 4.44248545E-06-4.08198186E-07 1.70533997E-06
 6 42-1.52988424E-06-5.95942755E-05-8.50909881E-06 2.88154695E-05 1.08260082E-05
 6 43-1.85070244E-03 1.99849813E-04 3.89864307E-04-6.24516076E-05 6.58090159E-07
 6 44-1.16679196E-06 5.08701806E-07-7.35694231E-07-6.50145174E-07 8.71666185E-08
 6 45 3.61937708E-07-6.27082033E-06 1.15987196E-04 5.30995059E-04-6.04473639E-07
 6 46 3.71665615E-06-3.54151859E-05-1.35170249E-04 1.68898886E-07 3.26618422E-06
 6 47-1.79921736E-05-1.09554021E-04-9.34635752E-07 1.81169970E-06-8.08199648E-07
 6 48-1.17912969E-06 1.45827674E-06-3.76689043E-05 1.28967641E-06 1.16060075E-05
 6 49-4.89174223E-06 2.92311443E-04 1.43279518E-04-2.59532185E-04-1.01476484E-04
 6 50 3.12904869E-03 4.32240966E-03-1.49324252E-03-4.68857314E-03 3.86613972E-06
 6 51-6.24246661E-07-3.24189306E-06-8.01528643E-06-2.80264627E-06 2.18136466E-06
 6 52-4.11154059E-07 1.84593491E-06-5.54676848E-08 1.68903840E-06 1.36250056E-06
 6 53-2.15098340E-05-6.97974714E-07-6.51747903E-06-4.02657884E-06 1.95083282E-04
 6 54 4.28079221E-05 1.26615719E-04-6.61918043E-05 2.14813043E-03 3.32191091E-05
 6 55 5.08577464E-04-5.04740787E-04-2.42797889E-06-7.87298763E-08 2.50670876E-06
 6 56-8.25909716E-07-3.83442248E-06-1.58787050E-06-6.20680879E-08-1.23784617E-05
 6 57 1.53378566E-04 3.86902618E-04-4.66195081E-06 2.67221035E-05 1.02403739E-04
 6 58 1.66873756E-04 7.48488456E-07-1.37168525E-05-3.92759268E-05-6.00728776E-05
 6 59-2.09916732E-06-7.43662598E-07 8.67843698E-07-9.53645466E-07-3.36090333E-07
 6 60-1.08060557E-05-3.33442260E-06 5.23920967E-06 1.43887386E-06 6.18195879E-05
 6 61 1.87540623E-05-4.50337969E-05 8.55091565E-07 4.27786718E-04 4.36322889E-05
 6 62 2.32393361E-05 2.59730698E-05-1.02546597E-06 1.65253309E-06-6.27067119E-07
 6 63-6.83590992E-07-1.19711791E-06 1.12460839E-07-2.99949209E-04-2.54942815E-04
 6 64 1.36379931E-05-3.65962246E-06-9.78729177E-06-1.15954870E-05-1.91862376E-05
 6 65 1.48496511E-05 1.07632488E-06 7.42763381E-05 1.01596112E-04-7.78058949E-05
 6 66-3.56039000E-06-1.88475871E-03-3.51277712E-04-3.51472573E-04 1.74493351E-04
 6 67-6.66197434E-06 6.31742256E-06 3.44551780E-07 6.64029016E-06 8.39580707E-06
 6 68-6.88073818E-06-4.50747444E-07 3.71007402E-05-6.83552211E-04-6.49095320E-03
 6 69-2.88754933E-05 5.52755296E-05-1.19239536E-05-1.57560546E-05 2.02754058E-05
 6 70-3.13848682E-04-1.42720766E-04-2.85454899E-04 3.59601534E-04 4.74364063E-04
 6 71 1.47985105E-04 2.11509315E-04-3.55034884E-04 4.14652210E-03 6.13426909E-04
 6 72 2.24139407E-03-1.47267528E-04 8.27269621E-05 9.10365421E-06-9.18306163E-05
 6 73-1.09381129E-04 7.67064147E-05 1.73088787E-04-5.51355108E-01-4.71572261E-01
 6 74 7.01436850E-04 1.23568104E-03-1.62988753E-03-5.48644825E-03-3.19794375E-04
 6 75-5.94962873E-04 7.41297321E-04 1.34452374E-03 2.30758848E-04 5.15779874E-04
 6 76-4.87622719E-04-6.89913889E-03 2.37248757E-04-7.54319819E-04-1.08602315E-03
 6 77-6.79398985E-05-2.68633514E-05 9.48032499E-05 1.52856720E-04 1.09124516E-05
 6 78-1.09305153E-04-1.26511746E-02-1.08168007E-02 1.91813459E-05-2.72326406E-05
 6 79-6.38343154E-07-1.42710103E-04 3.30774645E-06-3.01595937E-05 1.66525476E-05
 6 80 7.22544670E-05-1.29121344E-05 6.38167926E-05-1.11011404E-05 1.16280404E-04
 6 81-2.46837262E-04-2.82377374E-04-1.08953525E-04 1.30870985E-05-1.84106035E-05
 6 82 5.32350501E-06 4.35210067E-06-7.73275974E-06 1.65923972E-05 2.89524927E-07
 6 83-1.37077974E-06-5.35354251E-07 2.76514013E-06-8.05975469E-07 1.72546167E-05
 6 84 3.57317985E-06-1.56275543E-05 3.00123646E-06-5.26453875E-05-1.10567541E-04
 6 85 1.64870465E-04-2.08165361E-04-9.50594230E-03 1.82842688E-04-4.86524930E-04
 6 86 1.56387315E-03-2.23848827E-06 4.95460608E-08 2.18894221E-06-2.40274604E-06
 6 87 3.01674640E-06-4.55288160E-06 2.43565038E-07-1.17890997E-06 6.00546188E-07
 6 88-5.09973868E-07 4.42274315E-07 1.30797643E-05-4.36383518E-06-7.10809433E-07
 6 89-1.80566346E-06-3.69576347E-05 1.03555854E-04-6.17911527E-07-1.69622011E-05
 6 90 1.89000862E-03 1.93654738E-03 2.21607019E-04 1.88703172E-04-2.57087245E-06
 6 91 3.94302097E-07 2.17657035E-06-2.86909497E-06 2.35902182E-06 1.68867190E-07
 6 92-2.14398592E-08-2.70112615E-06 1.25468293E-04 4.63365216E-05 1.52334098E-06
 6 93-1.39603309E-05-8.09949626E-05-1.91852240E-04 3.10186234E-08-9.88345908E-08
 6 94 8.92471749E-07-7.01410290E-07-6.40031120E-08 3.30527145E-06-4.04463830E-06
 6 95 3.86028070E-06-1.08756170E-07-5.73865333E-05 3.60743625E-05 4.64865221E-06
 6 96-3.41402382E-05-4.34101944E-03 1.46268211E-03-6.92081798E-04 5.17686336E-04
 6 97 2.05887011E-06 5.43854945E-08-2.11325561E-06 2.72090645E-08-5.64797606E-07
 6 98 7.32930268E-07 2.52234441E-06-1.43630269E-05 4.05540386E-05-1.19281235E-04
 6 99-1.26521855E-07 5.86559869E-07-1.50668652E-06-3.31091184E-08 6.05050401E-08
 6100-7.31092147E-06 6.94479787E-06-1.65265936E-07-1.06298986E-06 1.04892875E-04
 6101-8.25634923E-05-4.38372420E-05-2.94466174E-05 2.13222429E-03-7.63399757E-04
 6102-3.94787834E-04-5.24341043E-04-1.39521858E-06 6.43274485E-07 7.51944099E-07
 6103-3.63488040E-07-1.16134417E-07 4.07090974E-07-6.32924499E-07 6.87258706E-07
 6104 3.46123916E-05 1.96185028E-06-1.51443797E-06 1.51509669E-05-1.55322986E-05
 6105 4.17808688E-04-2.01433262E-07 9.63818894E-07 8.85991258E-07 3.04201102E-07
 6106 8.23505894E-08-1.31021288E-05-4.34106200E-06-1.12315607E-06 1.06222425E-06
 6107 1.57761543E-04-1.34444634E-04 4.32124091E-06 8.52924370E-05 3.56102603E-03
 6108 1.95239201E-04-1.13962663E-04-9.41294095E-04 5.26814015E-06-4.15427303E-06
 6109-1.11386712E-06 1.64955983E-06-5.34508316E-07-1.18592664E-06 6.02427195E-07
 6110-1.56619452E-05 3.53356810E-05 1.92780422E-04-2.39755220E-07 1.14177897E-06
 6111 7.39786123E-07 5.89050664E-07 1.28742140E-06-1.94823586E-05-2.98412139E-07
 6112-3.09450730E-06-5.16487369E-06 1.83277666E-04-7.39215118E-05 5.59412352E-05
 6113 2.25726275E-05-1.74484843E-03-3.66361959E-04-1.10025119E-03-9.38695773E-04
 6114 9.38043082E-07 1.37924573E-07-1.07596766E-06 6.58173927E-07 1.71620068E-06
 6115 1.81272639E-06 1.74313402E-08-1.44931063E-07-2.48774840E-07 7.52783498E-07
 6116 5.88432620E-07 2.25455336E-06 6.30208203E-07-3.40854363E-06-3.01362139E-06
 6117 1.08281495E-05-9.53942927E-07 2.69615387E-05 1.79986279E-05-2.75613093E-04
 6118 2.48713743E-04-5.58070370E-05 2.00281784E-04-9.56933782E-07 9.92170454E-07
 6119-3.52366718E-08-1.94818411E-07-7.22247783E-07 9.95358028E-07 3.09483805E-07
 6120-6.07848209E-06 2.53697870E-05-1.73394421E-04-8.89667771E-07 6.73962022E-06
 6121 5.55946083E-05-1.34232325E-05-6.69385050E-07 6.03859776E-06 2.45289283E-05
 6122-1.66646517E-04 3.50874532E-07-2.17315715E-06 4.48335511E-07 9.21582613E-07
 6123 5.55379818E-07 3.13386439E-05-7.78114170E-06-1.17207151E-06-4.53021846E-06
 6124-2.37338990E-04 1.55954466E-04-3.55093611E-05 3.51349713E-05-1.30264272E-04
 6125-3.25375062E-04-4.24138961E-05 2.15019869E-04-7.02116535E-06 7.29708283E-07
 6126 6.29145707E-06 3.66861859E-06-4.04427690E-06 1.27465961E-06-7.08917554E-06
 6127 6.13183829E-05 1.89991645E-04-1.24371539E-03-5.47507131E-06 4.29111915E-05
 6128-1.83654408E-04 8.24990808E-05-1.69739632E-06 1.56153823E-05-6.66951271E-05
 6129 3.24881562E-04 3.59812860E-07-2.35833704E-06-2.62800531E-07-3.44909268E-07
 6130-1.43387308E-06 3.40282508E-05-4.18590748E-06-1.83809114E-06 5.74865617E-06
 6131-2.76014271E-04 2.13584203E-04 1.09717576E-04-9.31760856E-05 4.26533254E-03
 6132-6.89496566E-04-1.69196964E-03 2.14129031E-04 2.17231350E-06-5.06782802E-06
 6133 2.89551453E-06-3.69334187E-06-7.38376401E-06-2.83358893E-06-2.90534078E-07
 6134 1.47105128E-06 4.54078384E-07-4.17604401E-07-1.05552080E-06-1.85513045E-05
 6135-3.40418825E-06 2.92419335E-06 7.04010159E-06 1.19718247E-04 1.08682142E-04
 6136-8.08752824E-05-6.96577487E-05 7.65982158E-04 2.84171107E-04-8.59998280E-05
 6137-1.25863347E-04 1.73611403E-07-1.60170164E-06 1.42809024E-06-4.17537847E-06
 6138-2.54355163E-06 2.12450484E-06 1.19591274E-06-1.48799560E-05 4.62653858E-04
 6139 4.61100218E-04 3.50711164E-07-7.54444188E-07 1.80682563E-04-6.98673521E-05
 6140 1.19321176E-06-1.80395100E-05 7.80260991E-05-2.26955948E-04 1.08706963E-05
 6141 8.59202172E-06 4.01324390E-07-5.39735620E-07-1.45503195E-06 7.48853898E-06
 6142-2.75374433E-06 1.51358584E-06 4.37593802E-06-1.42808669E-05 3.19638171E-05
 6143 3.03167932E-06 1.54872456E-05 4.41076295E-04 3.46249606E-04 4.46224630E-04
 6144 3.27760453E-04 1.20319781E-06-7.01671983E-07-5.01525829E-07 6.70616022E-07
 6145-1.01648189E-06-5.69827569E-07 6.11968766E-07 1.71705111E-06-1.14789484E-06
 6146-8.40766745E-07-6.96427362E-08-1.26045903E-05 5.81098807E-06 4.50245805E-06
 6147 1.08393486E-06 5.60072613E-05-2.32655728E-05-4.48231601E-05-2.22456819E-06
 6148-2.35130475E-04 3.87474060E-04-6.14373583E-05 2.47813587E-04-1.29092467E-06
 6149 2.08162048E-06-7.90695815E-07 3.11409252E-07 7.62681195E-07 1.67966630E-07
 6150-5.89341573E-06 6.26966407E-05 4.98428939E-05 5.05958740E-03-1.27146572E-07
 6151 7.54030428E-07 8.74668400E-07-6.62210559E-07 2.46090832E-06-6.20434335E-06
 6152-4.36198051E-06 4.41588137E-06-9.62437879E-06 3.58473861E-05 1.86856312E-05
 6153-2.57761130E-05 3.18295883E-05 8.02708054E-04 3.51693650E-04-1.94311745E-04
 6154 2.14838882E-04 1.27815838E-06 6.76336058E-07-1.95449444E-06 1.34287758E-06
 6155-1.03329215E-06 1.25633826E-06-1.24268111E-03-1.06268708E-03-1.74723055E-06
 6156-2.43699715E-06-4.47467824E-06-1.38544700E-05 1.67414202E-06-1.39283226E-06
 6157 5.01303356E-06 4.17917790E-05-7.67755464E-06 1.36200172E-05-1.92335969E-05
 6158-5.78992999E-04-6.50123794E-05 3.28412609E-04-1.14754490E-05 9.91405066E-07
 6159-1.30006636E-06 3.08661292E-07 4.92110731E-07-8.02759244E-07-4.50701904E-07
 6160-2.75260803E-05-2.32086184E-05-1.87307416E-07 1.75839126E-07 3.31902364E-07
 6161-3.08277169E-06 3.33959570E-07-1.91539818E-07-1.15697038E-06 1.59632076E-05
 6162-2.24472904E-07-1.48119659E-06-1.17507940E-06-4.88862570E-05-3.08210889E-05
 6163 7.11727889E-06 1.58500930E-06 1.43255460E-07-2.33442554E-07 9.01870940E-08
 6164 3.74882097E-07 1.18186448E-07 3.39097949E-08
 7  1-1.42039322E-07 7.21564478E-07-1.94848078E-06 2.29689803E-06-3.79409614E-07
 7  2-1.15691513E-05 6.39634230E-06-1.19090574E-05 4.03017972E-06 4.45962997E-05
 7  3-4.54240485E-05 1.31422842E-05-1.05459278E-04 6.13768565E-04 3.46528154E-03
 7  4-1.27825053E-04-3.03079690E-03 4.68029492E-06-4.33628185E-06-3.44013072E-07
 7  5-4.61361004E-06-2.00249892E-06 5.64386202E-07-1.11474823E-07 4.83753722E-07
 7  6-5.30361389E-07 1.71904018E-07-6.08040314E-08-9.16204254E-06 2.59220841E-06
 7  7-2.16179873E-06-1.09451850E-07 8.02230781E-05 3.96773903E-05 4.89011455E-05
 7  8 5.81117204E-05-5.74571678E-03 8.20474958E-05 2.62103523E-04-7.95752577E-04
 7  9 1.11437626E-06-1.95260672E-06 8.38230456E-07 1.82459301E-06 1.38382697E-06
 7 10 1.35720433E-06-1.27701781E-07 3.78515790E-06 4.99514924E-05-2.43878300E-05
 7 11 6.12293881E-07-1.10436305E-05 1.59795496E-05 8.02829648E-05 1.78285448E-08
 7 12-9.55360642E-08 5.58245535E-07-1.69639418E-07-8.04240971E-07 5.79517916E-07
 7 13-3.25078128E-06 1.38929364E-06 4.10471179E-06-2.16339257E-05 1.52573490E-05
 7 14-1.19337555E-06-2.37017168E-05 2.01552229E-03 9.57347119E-04-6.21850572E-04
 7 15-1.87994082E-04-2.54212876E-08-1.31885864E-07 1.57307152E-07 4.58949405E-07
 7 16 1.05960059E-06 8.66657503E-07-5.86613375E-07 2.10348384E-06-1.61459155E-05
 7 17 2.36660188E-05 6.14830765E-08-2.96240382E-07 2.69668741E-07 6.78036762E-07
 7 18-1.81613467E-07 2.85772528E-06-6.00958617E-07-2.40972618E-06 7.04815923E-07
 7 19 5.33175683E-06 4.67716455E-06 3.29261471E-05-1.52313953E-05-1.06401148E-03
 7 20-2.57986154E-04-1.10229425E-04 2.38528516E-04-5.67642973E-07 6.39369363E-07
 7 21-7.17263906E-08 3.10639555E-07-3.62195946E-08-6.28929419E-07 1.37610591E-06
 7 22-7.79737025E-06 1.20699687E-04 2.75943776E-05 5.43668098E-08-8.40196501E-07
 7 23 3.42145330E-05-4.57792766E-05 2.79992989E-08-6.27668324E-08 1.55107048E-06
 7 24 2.47342907E-07 7.06998812E-07 4.60109429E-06-8.85913217E-06-3.72308640E-07
 7 25-3.66453216E-06-9.94835719E-05 9.64904942E-06-1.49711277E-05 5.12835509E-05
 7 26 4.97568032E-03 1.81581498E-03 5.52478023E-05 3.25142711E-04-1.26779086E-06
 7 27 1.81099951E-08 1.24968087E-06-4.60848473E-07 3.93863278E-07 8.53086246E-07
 7 28 5.95712557E-07-1.98943211E-06-5.00774323E-05-8.36868482E-05 9.29648957E-08
 7 29-4.52479342E-07-7.05142726E-07 3.94195441E-07 5.02172303E-07 4.50525583E-06
 7 30 5.78910544E-06-2.72169802E-06-2.12479569E-06 5.45350867E-05-3.70765248E-05
 7 31 2.80847264E-06 4.09186776E-05-5.15364285E-04-1.14956076E-03-9.15635762E-04
 7 32 2.47643316E-04 1.19453089E-06-8.51190113E-07-3.43340776E-07-2.91487345E-07
 7 33 8.55206061E-08 7.52350773E-07 1.31836479E-09 0.00000000E+00 5.42458638E-07
 7 34 4.65963077E-07 7.87633606E-09 1.29871546E-06-2.66359151E-06-1.62600116E-06
 7 35 1.35108820E-07-5.04432269E-05-1.90142516E-05 2.09238158E-05-1.23600058E-06
 7 36-3.97695403E-05 1.17100291E-04 1.80201263E-06 1.63665018E-05-1.62662854E-07
 7 37-1.55646568E-07 3.18309422E-07 3.60159145E-07-3.19274160E-07 6.25754153E-07
 7 38-5.98800064E-07 6.85501280E-06-4.57913647E-05 7.87107008E-05-4.87027687E-07
 7 39 4.76452413E-06-5.78383096E-05 4.18911174E-05 3.56978781E-08 3.84397176E-07
 7 40-3.48861560E-05-6.31877508E-06 9.97285903E-09-2.58911746E-08 2.31924825E-09
 7 41 9.40023289E-07-1.18695980E-06 3.17535410E-07-2.69285559E-07-4.87295146E-06
 7 42 5.64683158E-06 4.70268805E-05-7.97471930E-07 5.49013524E-06-5.22986062E-05
 7 43 1.80114453E-03-7.58667570E-06-3.36150246E-04 1.13751986E-04-4.33500416E-07
 7 44-7.38391642E-08 5.07339580E-07 1.94362937E-07 6.17619030E-08-9.00823327E-08
 7 45-8.66418157E-07 8.41955590E-06-1.16943790E-04 1.03280172E-04-1.38159314E-06
 7 46 1.25644557E-05-3.16893526E-05 5.44038959E-05 1.52849600E-06-1.24156325E-05
 7 47-3.69329649E-05-5.97355490E-05 6.33024801E-08-4.38288695E-07-2.57716548E-06
 7 48-3.50037568E-07-2.17866204E-06 4.30020982E-06 2.97446850E-06 1.94792002E-06
 7 49 8.19686548E-06-9.78273187E-05 1.14787686E-04-7.68451978E-05 9.47947227E-06
 7 50-2.69479879E-03-1.85751438E-03-1.65495561E-03-3.89712743E-03 3.83205686E-06
 7 51-8.72602204E-07-2.95945466E-06-1.49521285E-06 4.27848007E-06 0.00000000E+00
 7 52 2.18414175E-07-5.53821550E-07-5.45457956E-06 3.96664265E-07 2.21530248E-06
 7 53-4.97328429E-06 2.03602522E-05 2.04226535E-07-1.09731839E-05 1.89506564E-04
 7 54 6.63429151E-05 1.44558856E-05 2.12914386E-05 3.13945708E-03-3.65233688E-04
 7 55 3.85656533E-04-9.57538832E-04 1.14940643E-05-4.76555734E-06-6.72850700E-06
 7 56-2.84666961E-06-2.22498261E-06 2.21371897E-06 5.86415503E-06-8.41334697E-05
 7 57-2.69784516E-04 8.94043483E-04-1.44971910E-06 1.16011045E-05-1.48560934E-04
 7 58-1.66290393E-04 2.04197520E-06-1.48117824E-05-1.49094889E-04 1.85522594E-04
 7 59-1.64869023E-03-1.40922406E-03 5.28847737E-06 2.86904491E-06 8.41755304E-07
 7 60-2.64192738E-05-1.60117371E-05 3.17347889E-06-1.47158145E-06 2.51068374E-05
 7 61 6.27890118E-05-2.92654329E-05 1.37260594E-05-8.19673456E-05-3.54573156E-05
 7 62-2.81666638E-05-1.17345921E-04 1.17679468E-06 1.64650041E-06-2.82329509E-06
 7 63-1.02491276E-06-1.21938308E-06 1.11393661E-06 3.30551973E-06 2.07837814E-06
 7 64-1.53709641E-06-1.64540239E-07-1.81074604E-06 6.18591833E-06 4.61040848E-06
 7 65-1.92686524E-07 5.90697198E-06-3.65862703E-05 7.95294028E-06 2.81741319E-06
 7 66-1.30644434E-05 1.56383869E-03 4.04253091E-04 1.12166138E-04-2.22565280E-05
 7 67 1.24566499E-06-6.20162732E-07-6.25502259E-07 3.88732076E-07 4.45393144E-07
 7 68-5.01244438E-07-7.61751924E-06 5.78970685E-05 2.91407086E-04-4.11894594E-03
 7 69 8.27093390E-08-8.76117304E-07-1.60141758E-06-1.51861271E-06-2.20876675E-06
 7 70 5.93930294E-06 6.23266405E-06 6.49289695E-06 9.31584872E-06-4.33688845E-07
 7 71-1.11688037E-05 1.43559149E-05-1.51683254E-05-4.00639531E-03-2.99854809E-04
 7 72-1.04444868E-03-2.44758055E-04 1.14749723E-07-1.09390260E-06 9.79152878E-07
 7 73-2.89429377E-08-1.07236436E-06 1.54231130E-06 1.07959893E-05 9.25971072E-06
 7 74-1.00226865E-06 7.91085706E-07-9.03023292E-07-2.17365968E-06 2.72310049E-06
 7 75-4.59590490E-06 1.03051775E-06 1.01194396E-05 7.29012123E-08 2.62317459E-05
 7 76 3.12789442E-05 1.92138074E-03 1.46521877E-05-6.76938145E-05 3.34032711E-04
 7 77-1.98375549E-08 3.58868738E-07-3.39031183E-07-6.22863822E-07 2.61256532E-07
 7 78 7.64591451E-07 6.36076593E-06 5.48917578E-06-4.62340810E-07-2.13219704E-07
 7 79-1.46589457E-06-2.02884856E-06 7.42286602E-07-7.79038961E-07 4.46879389E-06
 7 80 1.38825005E-05 1.26833600E-06 3.18611671E-05-6.90500578E-06 8.29461868E-04
 7 81 9.82042473E-05 2.89151632E-04 9.18694687E-05-6.19435195E-07 1.58258815E-06
 7 82-9.63152955E-07 8.70780733E-07 4.28111164E-07 4.77311529E-07-6.91239683E-07
 7 83-4.17316362E-05-4.13626078E-06-1.93825078E-05 3.81535229E-06 1.42324383E-04
 7 84-1.51264600E-04-2.74292571E-04-5.45537884E-07-1.30639569E-04 1.45589813E-04
 7 85 1.97995751E-04 4.47937534E-05-1.52607747E-02 5.32480041E-03-6.47233360E-04
 7 86 5.60184823E-03-4.35119561E-05 1.27606252E-04-8.40942958E-05 1.17398950E-04
 7 87-1.01407591E-05-1.92527952E-05-6.87727053E-07 2.87445902E-06 1.77576470E-06
 7 88-4.13920838E-06-5.32779767E-07-4.05693037E-05-1.07606716E-05 1.99606597E-05
 7 89-1.06420686E-08 3.09862119E-04 2.41576563E-05-2.58780716E-04 1.15161245E-04
 7 90-1.34230523E-03 9.39401502E-04-3.95856084E-05-5.32028374E-04 1.52883423E-06
 7 91-5.63791086E-06 4.10907663E-06 5.18973459E-06-7.24067240E-07-1.01348994E-07
 7 92-4.18658802E-06 4.05251180E-05 1.25581583E-04 6.45845868E-06 5.24800298E-06
 7 93-6.57680911E-05 1.70306345E-04-3.34830754E-04-8.89867071E-08 2.25864296E-07
 7 94-1.78450041E-06 1.28867780E-07-1.84302243E-07 1.78071479E-06 9.38089667E-06
 7 95-1.35681961E-06 2.16848269E-06-8.18446678E-05 2.64552194E-05 7.50823593E-05
 7 96 2.24392434E-05 1.87237010E-03 7.64047956E-05 3.12860824E-06 8.80449010E-04
 7 97-1.89084847E-06-4.72672018E-07 2.36352049E-06-2.55484778E-06-2.56849327E-06
 7 98 2.65853877E-06-7.88132809E-07 3.82961824E-06-1.02211092E-05 1.57653616E-05
 7 99 2.30636101E-07-2.23349505E-06-2.06028911E-06 1.15431759E-06-9.88884716E-07
 7100 1.51717164E-05 4.84185575E-06-1.03272774E-05 4.63037050E-06-1.03178631E-04
 7101-5.76050195E-05 3.77832316E-05-7.72999843E-07-4.71065635E-03 3.04069820E-04
 7102 1.00194619E-03 2.59899511E-04-2.68133282E-06 2.95468290E-06-2.73350082E-07
 7103 7.28190647E-07-1.73854734E-06-4.72909853E-06 7.07447401E-08 5.51288901E-06
 7104 2.02358505E-05-4.43373724E-04-2.45867193E-06 2.43168406E-05-1.03005848E-05
 7105 8.20899496E-05 1.34658879E-06-1.58892008E-06 6.74775083E-06-2.33395268E-06
 7106-2.43845806E-07 8.26770006E-06-1.64441516E-05 9.55917724E-06 2.17607394E-06
 7107-6.84537575E-05-7.33551482E-05 1.37841949E-04-4.70446163E-05 5.29225526E-03
 7108 1.03240947E-03 5.56778951E-04-2.84107509E-03 2.18619811E-05-1.75676045E-05
 7109-4.29437659E-06-1.20828180E-05 5.97779724E-06-8.40632787E-07-3.80417513E-06
 7110 5.43331088E-05-3.88297247E-05 5.71662359E-04-1.33446528E-07 1.51703683E-06
 7111 2.54367592E-06-1.40553535E-07 1.07427060E-06-3.03657993E-05-1.48660450E-05
 7112 1.42103537E-06-8.87947260E-06 3.86915001E-04 1.58203317E-05-4.59362690E-05
 7113 7.06708581E-05-4.49248405E-03 7.05704931E-04-8.92746108E-04-8.55303953E-04
 7114 2.06239127E-07 1.19530760E-08-2.18192203E-07-2.83850505E-09 1.95039619E-06
 7115-1.18303422E-06 1.75021414E-08 4.38200449E-08-2.39662364E-06 7.16924326E-08
 7116-1.70944788E-07 6.18487526E-06 1.14018184E-05-1.22989140E-06 7.51824216E-07
 7117-1.63109172E-04 7.32940614E-05-2.08777535E-05 1.26615463E-06-3.92497287E-04
 7118 1.47685639E-04 9.93115782E-06 5.41002861E-05-2.98225547E-06 2.04458526E-06
 7119 9.37670211E-07 3.69101519E-07 2.87136989E-07-9.34315169E-07-1.99715479E-07
 7120 3.97667828E-06-1.08126120E-05-4.85753368E-05 3.76064030E-07 6.08960804E-06
 7121-4.38374998E-05-5.13545569E-05-2.34271868E-07 4.21183973E-06-1.61054428E-05
 7122-1.52647715E-05 1.11906712E-06-3.89673876E-06 2.24461109E-06-1.66902997E-06
 7123 1.72294936E-06 4.90596371E-05-1.40551192E-05 1.01755792E-05-1.86617303E-06
 7124-2.35932852E-04 6.59288898E-05-5.89784313E-05-1.55529883E-04 9.53188965E-04
 7125-2.72431978E-04 2.14644683E-04 4.73668143E-04 4.06551691E-07 1.46864105E-06
 7126-1.87519274E-06-3.37835820E-06 6.74062151E-06-2.72832933E-06 5.71685406E-06
 7127-3.94652833E-05 4.54109415E-04 9.83507921E-05-2.98856906E-06 6.23138939E-05
 7128-1.17488555E-04-1.97783942E-04 6.84760522E-06-3.11468911E-05-1.00356655E-04
 7129 2.75724862E-04 1.83375008E-06-2.94649551E-06-3.64408397E-06 3.05293202E-06
 7130-7.31619269E-06 3.84456622E-05 1.25030459E-05-1.94712755E-05 2.05053417E-05
 7131-2.53681677E-04 6.45850252E-05 1.21566660E-04 6.20319903E-05 1.22313466E-02
 7132-7.00398859E-04-1.05898587E-04 2.41570805E-03-3.94061774E-06-1.36982921E-05
 7133 1.76389098E-05-1.03085691E-05 1.17233856E-05-8.28118227E-07 1.30081857E-06
 7134-8.09075681E-07-5.09797257E-06 3.93908064E-08 7.53073751E-06 4.47325437E-06
 7135 1.78864816E-05 8.75197208E-06-2.15693853E-05 6.36818252E-05 4.57459171E-05
 7136 6.03544823E-05-8.84148998E-06-5.34775837E-04-5.21091410E-04-3.12344369E-05
 7137 2.30743893E-04-9.47067286E-07-1.88353827E-05 1.97824500E-05-9.10369419E-06
 7138-1.35364974E-05 2.96317459E-06-1.91228128E-07 2.84705218E-05 4.65887777E-04
 7139-5.68553689E-04 5.78095949E-06-2.65914782E-06 2.07160542E-04 4.12607649E-04
 7140 1.65436141E-06 5.72711489E-06 1.79900498E-04-4.11375839E-04 5.51479100E-01
 7141 4.71724824E-01 6.07616858E-04 1.27847381E-03-1.77683514E-04 5.53859056E-03
 7142-2.87754459E-04-5.63029772E-04 7.02982629E-05-1.66563577E-03 2.17115525E-04
 7143 2.77940075E-04 2.20311265E-05 6.01054528E-03-6.79919422E-04 6.22079735E-04
 7144-8.47278283E-04 1.15161789E-06-6.78635069E-06 5.63473280E-06-7.59282076E-06
 7145-4.76179906E-06 7.79713862E-06-6.60518269E-06-5.75031285E-06 7.36753678E-08
 7146-2.32415981E-06 1.06747578E-06 3.96754302E-07-1.01633512E-06 7.44738029E-06
 7147-3.21921223E-06-5.58471540E-05 1.11706199E-05-3.98724687E-05 1.39528062E-06
 7148 5.86698172E-04-5.27683814E-05-3.57803156E-04 2.22361057E-04-1.06047878E-06
 7149 2.86050983E-06-1.80003105E-06-1.39491194E-06-3.75314508E-07 8.95605882E-07
 7150 1.03633674E-05-1.39210627E-05 6.65012095E-04 4.11337129E-03 1.09714329E-07
 7151-6.85085908E-07 5.66906859E-07 8.31486022E-07-6.45422764E-07 7.62794361E-06
 7152-2.37155197E-06-5.12821950E-06 2.78398569E-06-3.81075567E-05 1.10899432E-05
 7153 5.84052891E-05 1.24325842E-07-9.87279253E-04 1.50009620E-04-1.65237417E-04
 7154-2.18430446E-04 1.37561171E-06-3.93658895E-07-9.81952810E-07 1.87809538E-06
 7155 3.62200791E-07 1.08256421E-06-2.13469667E-06-2.20157156E-06-5.10200735E-07
 7156 8.47040993E-07-1.32590954E-07 3.70867545E-06 2.49222890E-06-3.82036315E-06
 7157 1.18254566E-06 7.01182797E-06-6.19288800E-06 2.32641495E-05-6.96673600E-07
 7158-1.75146341E-04-1.44584484E-04 3.01800561E-05 2.85639695E-05-1.28854998E-07
 7159-8.88469658E-07 1.01732466E-06 1.24750659E-06-9.95612451E-07 2.89426677E-07
 7160-1.50203139E-06-1.55080179E-06 4.74214814E-07 5.92103813E-08 8.04210519E-08
 7161 2.26515402E-06-1.37247304E-06-2.61475589E-07-4.55347430E-07-2.76653082E-05
 7162-2.71864119E-06 2.29273121E-06 3.95831294E-06 4.01220127E-04 2.40870492E-05
 7163-4.15990709E-05-2.52380968E-05 3.24119644E-07 4.05060732E-07-7.29180376E-07
 7164 2.46151095E-07 1.56363424E-07 6.20777700E-07
 8  1 6.91158647E-07 4.17321244E-05-4.10326691E-06-1.93915337E-05-3.82014850E-06
 8  2-1.42288643E-04-1.51200022E-04-2.74328851E-04 3.05465571E-07 1.30880621E-04
 8  3 1.46211236E-04 1.98065331E-04-4.34750460E-05 1.52377349E-02 5.30158946E-03
 8  4-6.39166282E-04-5.57612261E-03 4.36103595E-05-1.27684461E-04 8.40741014E-05
 8  5-1.17265812E-04-1.01855409E-05-1.94277119E-05 6.89350600E-07-2.88318486E-06
 8  6 1.77495978E-06-4.13907115E-06 5.33520322E-07 4.06897888E-05-1.07746462E-05
 8  7 1.99840768E-05 1.86787709E-08-3.10879248E-04 2.35267015E-05-2.59280953E-04
 8  8-1.16216116E-04 1.42027550E-03 9.43854488E-04-4.28198436E-05 5.44228053E-04
 8  9-1.51711216E-06 5.63692336E-06-4.11981120E-06-5.22550340E-06-7.50919647E-07
 8 10-1.13970928E-07 4.17340683E-06-4.04833690E-05-1.26629712E-04-6.62421883E-06
 8 11-5.24070248E-06 6.58395314E-05-1.71060765E-04 3.35732836E-04 9.00547513E-08
 8 12-2.30427535E-07-1.78982050E-06 1.36875589E-07 1.98727199E-07-1.70582204E-06
 8 13 9.42319941E-06-1.39592939E-06-2.23988000E-06 8.11045470E-05 2.60129955E-05
 8 14 7.51250196E-05-2.19735751E-05-1.89641608E-03 6.82451680E-05 9.85150979E-06
 8 15-8.80710871E-04 1.88635765E-06 4.76121120E-07-2.36247877E-06 2.54942117E-06
 8 16-2.57651674E-06 2.65031604E-06 7.85462368E-07-3.76205107E-06 1.02810406E-05
 8 17-1.57625824E-05-2.31298914E-07 2.23781873E-06-2.05941427E-06 1.14443383E-06
 8 18 9.91954919E-07-1.52248672E-05 4.83719095E-06-1.02932998E-05-4.64624990E-06
 8 19 1.03351845E-04-5.74132182E-05 3.76184591E-05 8.52997435E-07 4.73211655E-03
 8 20 3.07388395E-04 1.00626034E-03-2.61793567E-04 2.67993635E-06-2.94494752E-06
 8 21 2.65011178E-07-7.20738636E-07-1.72924995E-06-4.73412299E-06-8.00026149E-08
 8 22-5.50008023E-06-2.11243469E-05 4.44234283E-04 2.45226884E-06-2.42527103E-05
 8 23 9.99481980E-06-8.10863910E-05-1.34698325E-06 1.59147976E-06 6.73758750E-06
 8 24-2.33275599E-06 2.42007082E-07-8.31176052E-06-1.63774989E-05 9.55011304E-06
 8 25-2.15235675E-06 6.93929707E-05-7.35610590E-05 1.38208552E-04 4.69383453E-05
 8 26-5.33559178E-03 1.01805607E-03 5.56311143E-04 2.84062675E-03-2.18707444E-05
 8 27 1.75875006E-05 4.28324374E-06 1.20547717E-05 5.95853910E-06-8.36408262E-07
 8 28 3.81805466E-06-5.44579369E-05 3.95360444E-05-5.70664254E-04 1.31748282E-07
 8 29-1.51031077E-06 2.55631594E-06-1.40730455E-07-1.08340536E-06 3.02853597E-05
 8 30-1.49630359E-05 1.43199748E-06 8.92707102E-06-3.87294141E-04 1.67068845E-05
 8 31-4.61134330E-05-7.14355194E-05 4.50059746E-03 7.15554911E-04-8.84816677E-04
 8 32 8.52751186E-04-2.26414449E-07 1.09983326E-08 2.15416117E-07 6.40879133E-09
 8 33 1.95110111E-06-1.18831271E-06-1.77631599E-08-4.23733964E-08-2.40345185E-06
 8 34 6.75629145E-08 1.69975486E-07-6.21631169E-06 1.14383643E-05-1.21713163E-06
 8 35-7.50597635E-07 1.63980807E-04 7.36759941E-05-2.10057128E-05-1.17415030E-06
 8 36 3.93011788E-04 1.46547703E-04 1.03637434E-05-5.39343972E-05 2.99276804E-06
 8 37-2.04618487E-06-9.46583169E-07-3.66954401E-07 2.99039057E-07-9.44381126E-07
 8 38 2.02899249E-07-4.03796616E-06 1.12122297E-05 4.77771441E-05-3.73145199E-07
 8 39-6.13519749E-06 4.43669726E-05 5.08348622E-05 2.31243404E-07-4.21752957E-06
 8 40 1.62105310E-05 1.48578420E-05-1.11996298E-06 3.89832587E-06 2.24681276E-06
 8 41-1.67593735E-06-1.70870729E-06-4.90858489E-05-1.40602321E-05 1.02162730E-05
 8 42 1.79841873E-06 2.35585669E-04 6.60732843E-05-5.89535909E-05 1.56296017E-04
 8 43-9.67883012E-04-2.70752582E-04 2.17826028E-04-4.74896706E-04-4.03445559E-07
 8 44-1.46754517E-06 1.87099073E-06 3.37351866E-06 6.74604217E-06-2.71703956E-06
 8 45-5.69669966E-06 3.94676652E-05-4.53889765E-04-1.03832621E-04 3.00519726E-06
 8 46-6.25036542E-05 1.17777759E-04 1.97944937E-04-6.87362641E-06 3.13678276E-05
 8 47 1.00704348E-04-2.74610598E-04-1.83452452E-06 2.94875295E-06-3.65035968E-06
 8 48 3.05044890E-06 7.33383830E-06-3.84977666E-05 1.25835183E-05-1.94928767E-05
 8 49-2.05761700E-05 2.55144408E-04 6.31696311E-05 1.22612429E-04-6.22202321E-05
 8 50-1.22094450E-02-6.69131519E-04-8.36863820E-05-2.36996968E-03 3.91080312E-06
 8 51 1.37017688E-05-1.76125719E-05 1.03048928E-05 1.17243347E-05-7.86678030E-07
 8 52-1.30228377E-06 8.13121166E-07-5.06845694E-06 4.59827458E-08-7.54896123E-06
 8 53-4.44157856E-06 1.77894812E-05 8.71295817E-06 2.16670858E-05-6.52606086E-05
 8 54 4.51782007E-05 6.03721858E-05 8.94600137E-06 5.12281681E-04-5.19732526E-04
 8 55-3.41944268E-05-2.23724471E-04 8.84113390E-07 1.88723866E-05-1.97565000E-05
 8 56 9.11078328E-06-1.35012016E-05 2.97989265E-06 1.79489072E-07-2.80725054E-05
 8 57-4.63619768E-04 5.63997818E-04-5.78786220E-06 2.67338419E-06-2.06315524E-04
 8 58-4.12175647E-04-1.65740258E-06-5.69712775E-06-1.78633369E-04 4.09276314E-04
 8 59-5.51479106E-01-4.71724827E-01 6.06791655E-04 1.27881090E-03 1.78527185E-04
 8 60-5.53857935E-03-2.87311225E-04-5.63238394E-04-7.06250839E-05 1.66592302E-03
 8 61 2.16566472E-04 2.78317340E-04-2.21692456E-05-6.01058551E-03-6.79914264E-04
 8 62 6.23236013E-04 8.49337728E-04-1.16112275E-06 6.78164186E-06-5.62051911E-06
 8 63 7.60735217E-06-4.76086686E-06 7.79967927E-06 6.58843469E-06 5.74630969E-06
 8 64 8.37878193E-08-2.32179722E-06-1.05512034E-06-4.80477988E-07-1.04809969E-06
 8 65 7.44290263E-06 3.17902236E-06 5.63911614E-05 1.11521275E-05-3.98300893E-05
 8 66-1.30730578E-06-6.00262732E-04-5.59436044E-05-3.59002990E-04-2.22338064E-04
 8 67 1.05614518E-06-2.85579008E-06 1.79964490E-06 1.39144877E-06-3.81311075E-07
 8 68 9.02461623E-07-1.03129616E-05 1.36258747E-05-6.70058241E-04-4.09421700E-03
 8 69-1.09969603E-07 6.88185321E-07 5.75699157E-07 8.50025557E-07 6.64811071E-07
 8 70-7.62514036E-06-2.40352269E-06-5.20551820E-06-2.86110095E-06 3.75349479E-05
 8 71 1.10249668E-05 5.85488996E-05 7.47916398E-09 1.01983757E-03 1.51467874E-04
 8 72-1.56372214E-04 2.18817694E-04-1.38012203E-06 4.00806800E-07 9.79315230E-07
 8 73-1.87080349E-06 3.64356364E-07 1.08126929E-06 2.06894722E-06 2.14131787E-06
 8 74-5.08404066E-07 8.41407155E-07 1.43657644E-07-3.68139245E-06 2.49320783E-06
 8 75-3.78664938E-06-1.20977683E-06-7.19328003E-06-6.27777249E-06 2.29837803E-05
 8 76 5.66703016E-07 1.60742185E-04-1.43650737E-04 3.13714272E-05-3.06278591E-05
 8 77 1.17827606E-07 8.94050280E-07-1.01187789E-06-1.24633874E-06-1.00534252E-06
 8 78 2.84001050E-07 1.46774732E-06 1.52171471E-06 4.75989534E-07 5.98965591E-08
 8 79-7.36165382E-08-2.27922366E-06-1.37239359E-06-2.55709119E-07 4.35252272E-07
 8 80 2.78441246E-05-2.79017620E-06 2.22694271E-06-3.98095808E-06-4.06613313E-04
 8 81 2.35171757E-05-4.37768943E-05 2.48053561E-05-3.22161606E-07-4.12407771E-07
 8 82 7.34569376E-07-2.54877794E-07 1.54209864E-07 6.14262245E-07 1.44172643E-07
 8 83-4.62851847E-07-1.91167032E-06 2.41003222E-06 3.54881469E-07 1.05530755E-05
 8 84 7.25193816E-06-1.02654043E-05-4.01072418E-06-4.20761684E-05-4.61328774E-05
 8 85 1.23788206E-05 1.04398168E-04-5.09177020E-04 3.42727195E-03-1.25249339E-04
 8 86 2.99959125E-03-4.39840220E-06 3.55942828E-06 8.38973915E-07 3.90034775E-06
 8 87-1.92936651E-06 6.63102864E-07 1.17019406E-07-5.08564730E-07-5.41404619E-07
 8 88 1.93942024E-07 7.00925086E-08 9.50097428E-06 2.65743358E-06-2.26535813E-06
 8 89 7.99067119E-08-8.36023972E-05 3.98726431E-05 5.04176953E-05-5.89608719E-05
 8 90 5.73879197E-03 6.86357194E-05 2.61638215E-04 7.95764963E-04-1.14454068E-06
 8 91 1.99708333E-06-8.52542643E-07-1.85641447E-06 1.37679535E-06 1.35981629E-06
 8 92 1.45414984E-07-3.92563952E-06-4.99637297E-05 2.46565444E-05-6.53754250E-07
 8 93 1.15504658E-05-1.62517987E-05-7.88895398E-05-1.85869835E-08 1.00186700E-07
 8 94 5.73061932E-07-1.65007256E-07 8.05013656E-07-7.00957619E-07-3.31867397E-06
 8 95 1.37626669E-06-4.12313612E-06 2.30482710E-05 1.46225149E-05-1.66023013E-06
 8 96 2.38036627E-05-2.01325056E-03 9.50952124E-04-6.21599263E-04 1.79724223E-04
 8 97 4.04072737E-08 1.24957023E-07-1.65364296E-07-4.50208543E-07 1.07792469E-06
 8 98 8.44112731E-07 5.88586424E-07-2.09559251E-06 1.63165131E-05-2.34758243E-05
 8 99-6.27966145E-08 3.08709357E-07 2.88367604E-07 6.79472945E-07 1.81970239E-07
 8100-2.94793423E-06-6.65575616E-07-2.39444496E-06-6.99757255E-07-4.37146183E-06
 8101 4.98740594E-06 3.26376226E-05 1.53645473E-05 1.09657861E-03-2.59556127E-04
 8102-1.16298720E-04-2.40729310E-04 5.87726227E-07-6.51185094E-07 6.34588672E-08
 8103-3.07087544E-07-3.06016044E-08-6.08471764E-07-1.38060928E-06 7.79499187E-06
 8104-1.20705541E-04-2.53829498E-05-3.69947789E-08 6.84736368E-07-3.41995051E-05
 8105 4.52363501E-05-3.35341297E-08 5.98582774E-08 1.51566330E-06 2.62927267E-07
 8106-6.99792837E-07-4.47361103E-06-8.78108313E-06-4.24385550E-07 3.60121834E-06
 8107 9.90170909E-05 1.04702994E-05-1.59865445E-05-5.02683765E-05-5.02071210E-03
 8108 1.80787269E-03 5.10814353E-05-3.01570975E-04 1.12590885E-06 8.94724378E-08
 8109-1.21538129E-06 5.40053162E-07 3.70563013E-07 8.63222411E-07-5.65188219E-07
 8110 1.59967136E-06 4.99385723E-05 7.87812015E-05-9.17946799E-08 4.42277969E-07
 8111-7.14692439E-07 3.91400494E-07-5.17154547E-07-4.31440723E-06 5.84621191E-06
 8112-2.70833947E-06 2.22184980E-06-5.65652895E-05-3.71596067E-05 3.15841920E-06
 8113-4.11040636E-05 5.48824828E-04-1.15607022E-03-9.03363723E-04-2.40437290E-04
 8114-1.18436476E-06 8.42186557E-07 3.42178204E-07 2.82935543E-07 5.78959623E-08
 8115 7.69075288E-07-1.45713639E-09-1.13535757E-10 5.56180261E-07 4.65384654E-07
 8116-5.76191201E-09-1.33467445E-06-2.72730549E-06-1.62027959E-06-1.43268183E-07
 8117 5.13276562E-05-1.94118190E-05 2.10340043E-05 1.16565734E-06 4.53563775E-05
 8118 1.15343763E-04 2.02773235E-06-1.69964619E-05 1.77024128E-07 1.40730079E-07
 8119-3.17754207E-07-3.62125557E-07-3.14735752E-07 6.29948060E-07 5.95076668E-07
 8120-6.84156310E-06 4.56997603E-05-7.83529250E-05 4.89130622E-07-4.83159457E-06
 8121 5.81004505E-05-4.13186198E-05-3.42749441E-08-4.04225378E-07 3.49854898E-05
 8122 6.72583668E-06-1.84942582E-08 5.85430197E-08-1.58811864E-08 9.47444964E-07
 8123 1.16664963E-06-7.14661795E-07-1.54787933E-07-4.92953306E-06-5.59891392E-06
 8124-4.49238080E-05-1.45101662E-06 5.98313945E-06 5.29768315E-05-1.80055214E-03
 8125-4.65536263E-06-3.35890171E-04-1.16363490E-04 4.32890520E-07 6.60334324E-08
 8126-4.98923953E-07-1.78319531E-07 1.83877754E-08-6.32983402E-08 8.25162029E-07
 8127-8.13875658E-06 1.13356422E-04-1.00570674E-04 1.39257891E-06-1.29022599E-05
 8128 3.24793487E-05-5.34895411E-05-1.55838582E-06 1.25032079E-05 3.74419439E-05
 8129 5.75818384E-05-7.21813167E-08 4.46298150E-07-2.52184098E-06-3.80141937E-07
 8130 2.20520719E-06-4.46022208E-06 2.71354369E-06 2.12139790E-06-8.22045714E-06
 8131 9.95097218E-05 1.15160213E-04-7.73142420E-05-1.13446747E-05 2.62763833E-03
 8132-1.85882446E-03-1.65512711E-03 3.88013693E-03-3.79737759E-06 9.55476457E-07
 8133 2.84190114E-06 1.54990668E-06 4.18297453E-06 5.02047826E-09-2.26175879E-07
 8134 5.57610725E-07-5.42005554E-06 3.98359935E-07-2.26708630E-06 4.97220522E-06
 8135 2.02239403E-05 1.43871919E-07 1.11448920E-05-1.90492146E-04 6.62922527E-05
 8136 1.40432709E-05-2.13021572E-05-3.14406307E-03-3.62794982E-04 3.87315025E-04
 8137 9.57044082E-04-1.14994926E-05 4.88589728E-06 6.61359536E-06 2.90046819E-06
 8138-2.14604722E-06 2.18510768E-06-5.83489120E-06 8.39204091E-05 2.68277925E-04
 8139-8.91954872E-04 1.40954882E-06-1.15540786E-05 1.47385966E-04 1.63906465E-04
 8140-2.04686247E-06 1.47560605E-05 1.48196210E-04-1.82297230E-04-1.64869792E-03
 8141-1.41129896E-03 1.66165035E-06-4.77980998E-06 2.19444052E-07-6.70135654E-06
 8142-1.43086399E-05 6.55243143E-06 1.06717281E-06-1.51418300E-05 6.15155948E-05
 8143-3.09991956E-05-1.38831741E-05 4.56237732E-05-3.05001705E-05-3.18267613E-05
 8144 1.22183341E-04-1.18657486E-06-1.60815765E-06 2.79473251E-06 1.07230858E-06
 8145-1.18438212E-06 1.06393774E-06-3.24816808E-06-2.02928577E-06-1.52942329E-06
 8146-1.43940460E-07 1.80604508E-06-6.13687493E-06 4.57644367E-06-2.67058965E-07
 8147-5.90303840E-06 3.70672076E-05 8.09945041E-06 3.10598992E-06 1.32573790E-05
 8148-1.56800014E-03 4.05292289E-04 1.14711616E-04 2.01234784E-05-1.25856001E-06
 8149 6.13337531E-07 6.45222478E-07-3.82979939E-07 4.54105131E-07-5.10022580E-07
 8150 7.60143014E-06-5.78775686E-05-2.94109554E-04 4.06967884E-03-8.29921038E-08
 8151 8.80468673E-07-1.61763028E-06-1.53459997E-06 2.22799182E-06-6.00577974E-06
 8152 6.28092417E-06 6.55188913E-06-9.37616645E-06 1.40980556E-06-1.12181534E-05
 8153 1.37384706E-05 1.49825742E-05 4.01662170E-03-3.02968304E-04-1.04170550E-03
 8154 2.46922548E-04-1.23442691E-07 1.10711356E-06-9.83670869E-07-1.03421479E-08
 8155-1.02662256E-06 1.58105645E-06-1.07084281E-05-9.19193263E-06-9.85413100E-07
 8156 7.93008631E-07 8.92966576E-07 2.21539835E-06 2.65733983E-06-4.59537594E-06
 8157-9.91493245E-07-1.04237426E-05 1.66225711E-07 2.60005330E-05-3.16518853E-05
 8158-1.92193641E-03 1.57264355E-05-6.82706921E-05-3.34816339E-04 3.11845333E-08
 8159-3.39244640E-07 3.08060107E-07 5.96639573E-07 2.72086415E-07 7.49218149E-07
 8160-6.32243256E-06-5.45812418E-06-4.55826040E-07-2.11104696E-07 1.45490177E-06
 8161 2.03546850E-06 7.13108107E-07-7.87836627E-07-4.42588515E-06-1.37194554E-05
 8162 1.40980045E-06 3.19758283E-05 6.78915412E-06-8.34816774E-04 9.78892251E-05
 8163 2.89522369E-04-9.14367967E-05 6.25997301E-07-1.59773352E-06 9.71736217E-07
 8164-8.71564979E-07 4.38338793E-07 4.72121416E-07
 9  1 1.18759816E-07-5.16102933E-07 3.43664366E-07-5.05041517E-07 1.12229222E-06
 9  2 4.98796331E-06-2.01051139E-07 4.60291487E-06-9.13613277E-06-4.18930400E-06
 9  3-3.77269271E-05 6.86722900E-06 1.73381547E-04 8.88860838E-03-4.99807286E-04
 9  4-1.18271230E-04-1.41327258E-03-2.28390095E-07 1.70334721E-06-1.47495712E-06
 9  5-2.83555571E-07 3.92067571E-06-2.03222271E-07-3.40328854E-08 2.22410480E-07
 9  6-3.74412672E-07-8.34992398E-07 2.92678074E-07-3.25528641E-06 1.03962012E-06
 9  7 3.61594331E-06-2.14971860E-06 4.82525195E-05 4.76606181E-05-2.66164513E-05
 9  8 6.69144030E-06-1.51890939E-03-3.28579455E-04 1.88985144E-04-6.99136832E-05
 9  9 1.39040467E-06 6.53921779E-07-2.04432645E-06-8.07829229E-07 1.51368232E-06
 9 10 6.90720606E-07 2.99369325E-07-5.93956075E-06 6.21170300E-06-6.41042090E-05
 9 11 5.42837222E-07 2.26461924E-06 1.32797858E-04 1.52787214E-04-1.52584699E-07
 9 12 9.02434604E-07 6.56500831E-07 8.26001882E-07-3.16948983E-07-9.83022026E-06
 9 13-3.18401564E-06-4.35792058E-06 9.04014618E-08 6.44620124E-05 3.22002732E-05
 9 14 6.08748814E-06-3.33798727E-06 2.74640377E-03 5.02061151E-04-8.53842230E-06
 9 15 5.64483941E-04 6.91902041E-07-6.45186856E-07-4.67151843E-08-9.11861494E-07
 9 16-1.36019440E-06 7.47124585E-07-2.49411811E-07 2.07829762E-06-2.60854618E-05
 9 17 1.55132032E-04-4.36734747E-08 2.74237223E-07-6.51512923E-07 1.01523107E-06
 9 18-3.51463642E-08-2.65403796E-06 3.02962488E-06-5.03143289E-06 3.82642171E-07
 9 19 1.29842744E-05-1.35079859E-05 2.10871630E-05 3.59459686E-06-1.51459648E-03
 9 20-2.10060585E-04-1.92693282E-04 2.58830166E-04 1.09477367E-06-6.11160266E-07
 9 21-4.83613408E-07 1.46288272E-07 6.60112017E-07 5.78076665E-07 1.64076332E-07
 9 22 2.80966734E-08 8.08257972E-05 4.46954119E-05 1.15679716E-06-9.03430553E-06
 9 23 2.65518882E-05-1.00321523E-04-2.86789572E-08 2.39310477E-07-3.18775289E-07
 9 24 5.52827149E-07 4.70732501E-07-1.43045342E-06 2.38609461E-06-2.78029193E-06
 9 25-5.92834251E-07-1.08686825E-05-4.69648572E-05 1.94783636E-05-3.67897202E-05
 9 26-2.33698330E-03-4.98689619E-04-8.37153664E-05 3.32932794E-04-5.02664081E-07
 9 27 1.09618928E-06-5.93525203E-07-1.02147392E-06-2.06067915E-06-4.10512338E-07
 9 28 1.42640054E-06-1.44484264E-06-1.63830420E-05-1.04197923E-04-9.36085560E-08
 9 29 5.48200862E-07 1.33579344E-07-8.50198984E-07-8.96353363E-07-7.90646103E-06
 9 30-3.91865655E-06 4.57928555E-06 4.30706703E-06 3.62184361E-05 7.23182032E-05
 9 31 2.99096361E-05-5.45215112E-05 1.46148490E-04-6.35064388E-04 5.99133412E-04
 9 32 2.85122737E-04 1.18887242E-06 9.11349903E-07-2.10022233E-06 1.77982947E-06
 9 33-8.59359109E-07-3.10220595E-07 2.42290398E-09-8.15434110E-08-4.66615795E-07
 9 34 7.65243339E-07 4.19807065E-08 6.77321703E-07 2.74422644E-06-3.46321396E-06
 9 35-1.08869451E-07 3.75745769E-05 2.72332600E-06-4.67045572E-06 6.42404793E-06
 9 36-6.38134984E-04-9.97749472E-05 3.36661658E-05-5.53836330E-05-8.10969824E-07
 9 37 1.52923045E-06-7.18260623E-07-4.22606017E-07 4.85084278E-07 3.30228025E-07
 9 38 9.32065797E-08-2.72303957E-06-1.41463100E-05 5.14452326E-05-2.47528623E-07
 9 39 3.05892596E-06-4.45792267E-05-6.34920758E-05-3.35276127E-07 5.73919636E-07
 9 40-3.46892013E-05 3.08297369E-05 1.76237873E-07-1.18396127E-06 5.22414611E-07
 9 41-3.37062167E-08-6.94985799E-07 1.74219263E-05 8.11366622E-07 9.73505567E-08
 9 42 2.98968001E-06-2.02026700E-04-4.71242058E-05 4.24762098E-05-1.86451990E-05
 9 43-1.44770386E-05 2.83330435E-04 5.52352252E-05-2.80733761E-04-8.40637589E-07
 9 44 2.76118806E-07 5.64518784E-07-1.38328755E-07 5.27378012E-07 2.67725737E-06
 9 45-2.15201354E-06 1.20754395E-05 4.08112398E-04-8.27784002E-04-3.10316461E-07
 9 46 5.23777804E-06 6.60734331E-06 9.47048650E-05-5.90582936E-07 1.22626720E-05
 9 47-6.72444192E-05-7.87977144E-06 1.64353114E-07-1.13782418E-06-5.64765140E-07
 9 48-1.08880772E-09 6.84179561E-07 1.09824210E-05 6.55199873E-06 2.28832406E-06
 9 49-4.00971624E-06-4.74146380E-05-1.31221703E-04 3.25617961E-05 1.18430592E-04
 9 50-6.37758044E-03 1.58499950E-04-1.74121546E-03-2.20885401E-03-8.67984032E-07
 9 51-1.29146570E-06 2.15944973E-06-1.80540260E-06-1.84980081E-06 2.46971750E-06
 9 52 6.99241686E-09 3.74491325E-08 2.81053826E-07 6.19218079E-07-7.19821216E-07
 9 53 2.97813447E-06-1.38453916E-06-2.96627036E-06 4.44121597E-06-9.82188700E-05
 9 54 4.91948802E-05-2.87723538E-05 2.88933574E-06 3.99372345E-05 8.30988718E-05
 9 55-1.21553973E-04-1.18964389E-04-2.46865634E-07-1.87189925E-06 2.11876489E-06
 9 56 2.04430337E-06-1.57053921E-06 1.59188404E-07-6.15833792E-07 5.72670347E-06
 9 57-1.31727165E-05-9.43001335E-05-1.31381442E-06 1.06764457E-05-4.43286242E-05
 9 58-7.85548949E-05 6.14199748E-07 3.98255779E-06 2.78009531E-06 2.01545292E-04
 9 59-1.80990307E-07-6.30584873E-07 1.07270320E-06 1.19458115E-06-2.15545417E-06
 9 60 6.58716211E-06-3.86811395E-06-3.60512655E-06 9.43052084E-06-6.52414838E-05
 9 61 9.22839166E-06 1.56743145E-05-2.98987127E-05 2.66755014E-04 3.02721110E-04
 9 62 9.96849747E-05-3.11887316E-04-1.48495871E-07-1.19615988E-06 1.34465575E-06
 9 63 7.93398199E-07-2.12846321E-06-3.24837210E-07 2.26284956E-08-2.91473100E-08
 9 64 5.04566977E-07 2.93985647E-07-2.71465072E-07 2.70117205E-07-2.43172390E-06
 9 65-1.37475586E-06 1.39624987E-06-5.55193050E-06 1.16379990E-05 7.81848196E-06
 9 66-1.18551991E-05 4.94906969E-04 3.81626232E-05 1.03071276E-04-3.19646430E-05
 9 67-2.51345585E-07 3.37186075E-07-8.58404896E-08-5.91809194E-07-8.15263717E-08
 9 68-1.93653468E-07 2.16546489E-06-2.63492693E-05 8.49769505E-04 1.07685360E-03
 9 69-2.42392113E-04-2.03472236E-04-5.17555143E-07 1.25735900E-07-9.52124765E-07
 9 70-1.34565424E-06 2.52183766E-06-1.13844130E-06 3.64201909E-06-1.82868705E-05
 9 71 3.59657008E-06 1.69642372E-05-2.98199209E-05-3.39945229E-04 9.30694689E-05
 9 72 1.77003727E-05 1.07195280E-04 2.60822750E-07-3.14997772E-07 5.41750225E-08
 9 73 7.60408485E-07 2.74123304E-07-1.05347373E-06 5.70275263E-08-1.16183474E-07
 9 74-6.94018156E-08-5.37349005E-07-1.31340653E-07 1.95874479E-06 3.53265629E-07
 9 75 2.25826043E-06 3.44025709E-07-1.61344391E-05 5.24971273E-06-3.68279960E-06
 9 76-6.68574575E-06 7.27899686E-05-9.80984770E-06 1.59639921E-06-2.57787169E-05
 9 77 6.46346167E-07-6.74563959E-07 2.82177916E-08 1.56757626E-07 3.86169607E-07
 9 78-4.52473437E-07 5.36726239E-08 5.28457369E-08 2.04127196E-08-5.23386544E-09
 9 79-1.26078445E-08 8.66352807E-08 1.04022064E-07-2.70620864E-07 1.90309979E-07
 9 80 8.18106301E-06-2.90902272E-06 6.17153582E-06 7.13810601E-07 8.18382530E-05
 9 81-1.64225540E-05 2.05367913E-05-2.99103979E-05 6.44494850E-08-3.69065491E-08
 9 82-2.75429359E-08-2.10262203E-08 1.19548816E-07 2.45106681E-07 3.30683757E-07
 9 83-2.73168626E-07 2.40755686E-07 1.36506311E-06-1.32860450E-06 2.73177673E-05
 9 84 1.40456885E-06-8.92370991E-06 1.12608960E-05-3.17851567E-04 9.73123092E-05
 9 85-7.38356275E-05 1.46375990E-05-2.92964322E-03 2.79892213E-04-8.20360342E-04
 9 86-6.24421847E-04 3.43611100E-06-1.86236810E-06-1.57374290E-06 1.83492070E-06
 9 87-1.53387385E-06 5.19330926E-06 1.67287933E-07-1.09622728E-06-1.38965225E-06
 9 88 1.29795765E-07 1.61972370E-06 2.53297330E-05 5.82977547E-06-4.58920946E-07
 9 89-6.24266923E-06-2.30263595E-04 3.27634461E-05-4.26538610E-05-7.60669725E-05
 9 90-1.08950778E-03-2.71553086E-04-2.48848197E-04-1.66714358E-04-3.62246843E-06
 9 91 4.58426585E-06-9.61797424E-07 3.02127150E-06 3.70790107E-06-1.87869796E-06
 9 92-9.73802651E-07 9.72786710E-06 1.22946426E-05-4.75146959E-07-8.85007715E-07
 9 93 8.80328919E-06-1.52605109E-04 1.24959150E-04 9.40614020E-09-1.81179714E-07
 9 94 1.63673303E-06-1.13515270E-06-7.12437346E-07-3.67380619E-06-6.83309263E-06
 9 95 5.26330395E-06 2.57626843E-06 5.72412348E-05-3.23298039E-05 3.43720655E-05
 9 96 2.17962245E-05-7.21252818E-04-2.00779423E-04 5.24681938E-04-4.06919171E-04
 9 97 1.25592348E-06-1.42128813E-06 1.65364647E-07-2.85955030E-06-8.63210965E-07
 9 98 1.11505504E-06 4.78356546E-07 5.49025569E-08 1.53889180E-05-8.03692935E-05
 9 99 2.16752408E-07-1.20271864E-06 1.40671128E-06-6.71018980E-07-1.20091375E-07
 9100 1.55539790E-05-8.13227496E-06 1.41631273E-06 1.88709837E-07-8.64160665E-05
 9101 7.48531485E-05 4.05838188E-05 3.32685507E-05-4.77377837E-04 2.12324260E-04
 9102 1.33722117E-04 6.73824862E-05 9.64300211E-07-8.08156547E-07-1.56143664E-07
 9103-2.09098597E-06-4.46475564E-07-1.08782270E-06 1.38149037E-06-1.16035901E-06
 9104 1.84473582E-05-4.05531924E-05 2.04453665E-06-1.21971008E-05-3.33439350E-05
 9105-1.13946378E-04 5.39205027E-08-6.50867354E-07 1.24264558E-07-1.33442860E-06
 9106 3.35060574E-07 4.25801757E-06-1.43607155E-06 6.52626853E-06-1.96643622E-06
 9107-2.01239834E-05-1.00116335E-05 4.37202965E-05 1.43537924E-05 6.53705029E-04
 9108-5.41735525E-04 2.78692390E-04 1.15974213E-04 2.13168217E-07 1.60142158E-06
 9109-1.81458980E-06-1.85555735E-06-5.42775104E-08-2.30786196E-06-2.88552921E-07
 9110 3.89449924E-06-3.47710706E-05 1.80234679E-06-5.08712830E-08 2.54282165E-07
 9111-1.70551597E-08 7.05912614E-07-1.92118773E-07-5.83572111E-06 1.80859374E-07
 9112-5.22503219E-06 5.56584100E-07 2.60914992E-05 1.36100729E-05 1.20381920E-05
 9113 9.67262462E-06 1.32972786E-03 2.02733892E-04 7.46099625E-04 1.06533881E-04
 9114-1.24821148E-06 1.09091795E-06 1.57293532E-07 3.47251963E-07-2.64540228E-08
 9115 8.02644111E-07 4.05585120E-08-2.46933009E-07-7.52395999E-08 2.55777707E-07
 9116-2.65341748E-07 3.32031121E-06 3.41890310E-07-8.47233965E-07 1.13632196E-06
 9117-4.05514903E-05 1.73495806E-05-8.77590717E-06-5.20201409E-06 1.77336389E-04
 9118-1.24867454E-04 1.86960047E-05-6.23240935E-06-1.36821655E-07-2.71690038E-07
 9119 4.08511694E-07 3.68909254E-07-3.17368204E-08 1.30749767E-07-2.73413471E-07
 9120 4.11904789E-06-3.25820513E-05 5.54769589E-05-4.95006397E-09 6.00817043E-07
 9121-3.38844970E-05 4.71932147E-05 1.35211669E-08 1.32841387E-06-1.85338612E-05
 9122 2.58381738E-05 1.88535369E-07-1.11736453E-06 4.49943581E-07 1.30080808E-07
 9123 1.08996771E-07 1.32772558E-05-2.84068950E-06 1.41318003E-06 2.52831632E-07
 9124-6.14785368E-05 1.20149003E-05-3.49733656E-05-1.62457490E-05 3.88338616E-04
 9125 9.80813445E-05 5.20761141E-05-1.51496411E-06 1.26906095E-06-1.89393429E-06
 9126 6.24873341E-07 7.77611925E-07 5.13078568E-07-1.04236474E-06 1.32069001E-06
 9127-7.60638122E-06-1.57485970E-05 2.34509690E-04-4.56833740E-07 5.37496477E-06
 9128-1.79828408E-05 1.55230368E-05-3.13807369E-07 3.57552121E-06-3.21012441E-05
 9129-9.52807577E-05-6.45558706E-07 2.43849301E-06-8.13633895E-06 9.50395980E-06
 9130-1.00962282E-06-4.33685043E-05 1.19025139E-05-8.68066244E-06 1.54415510E-06
 9131 3.28387276E-04-1.18459980E-04 1.94260269E-04 6.77539427E-05 4.05084523E-03
 9132-9.41379852E-05 3.16645646E-04-9.25103032E-05-2.73714038E-06 1.88935864E-06
 9133 8.47781737E-07-1.41052124E-06-2.16182019E-06 4.16082761E-07-7.82670877E-08
 9134 1.07182762E-06 1.08408100E-07 1.42105530E-06 3.21316670E-08-1.07221584E-05
 9135-1.10690674E-08-6.72467135E-06-6.73477490E-07 1.54603432E-04-6.49386132E-06
 9136-2.03749025E-05-3.33032405E-05 1.81785745E-03-7.09416741E-06-1.58371890E-04
 9137-3.47876781E-04 2.00423075E-06-1.41229213E-06-5.91938622E-07 1.59946958E-06
 9138-5.09731672E-07 4.46712702E-06 2.22188096E-06-1.98824498E-05-9.54611156E-05
 9139-1.34907555E-04 2.42863852E-06-1.95663634E-05-1.57672155E-06 5.10602545E-05
 9140 2.07202485E-06-1.37692895E-05 1.12646693E-05 3.71709884E-06-2.51367245E-08
 9141 2.61075597E-07-4.76251873E-07 6.37330453E-07 1.31754450E-07-3.26021433E-06
 9142 3.36642512E-06-2.75041100E-06-4.67867893E-08 1.94023712E-05-1.29662625E-05
 9143 3.16129471E-05 4.87700628E-09 1.46370875E-04-1.04833781E-04 2.22920734E-05
 9144-7.29213589E-07-4.58070912E-07 1.33881549E-06-8.80744583E-07-8.52174907E-07
 9145 7.20337878E-07-6.23815605E-07 5.56771537E-05 7.61205303E-05 2.29698798E-05
 9146-1.44498584E-06 2.15994344E-05-9.48141589E-05 2.53040621E-04-9.70110670E-05
 9147 1.92045433E-04-2.92650504E-04-9.91586932E-05 1.34997456E-04-2.78059824E-05
 9148 1.08309722E-03-3.49657036E-04-7.31765723E-05-5.49439132E-05-5.77726133E-05
 9149 6.48496468E-05-7.07703351E-06 4.50682813E-05-1.11471959E-04 4.62500697E-05
 9150 3.99740703E-06-3.20049188E-05-3.45343089E-05-2.70232451E-03-5.57959304E-01
 9151-4.68302716E-01-2.44786021E-04 1.15812698E-04-1.37506928E-04-4.00004433E-03
 9152 2.29309986E-04-9.92026161E-05 1.31061732E-04 3.64785366E-04-1.84233481E-04
 9153-1.61987835E-05-7.14514681E-05-3.20587922E-03 1.42141209E-04 7.74852674E-04
 9154-5.96923064E-04 1.20440924E-04-1.45328918E-04 2.48879938E-05 6.43651166E-05
 9155-5.79458145E-05-2.11627349E-04 1.22498978E-04 1.63645212E-04-3.43121983E-05
 9156-6.43731083E-05-7.85095489E-05-2.40474067E-04-8.38931629E-05-2.06320250E-04
 9157-2.38739818E-04-3.11206412E-06 1.98471553E-05 1.45493619E-05 6.16428902E-05
 9158 7.33238960E-04-1.66595412E-04-1.71159036E-04-7.22973401E-05 5.92583532E-05
 9159-1.04808956E-05-4.87774577E-05-6.18611477E-05-3.31168489E-05-1.13546521E-04
 9160 1.30553987E-04 1.71786858E-04-4.04958482E-05 1.02854772E-04 3.01311165E-05
 9161-2.31804396E-04-1.00622580E-04 2.90845670E-04 9.49138415E-05-6.60356805E-05
 9162 3.87218912E-05-5.62177194E-05-6.77493579E-06 8.04007224E-04-1.01168807E-04
 9163-2.07857224E-04 1.12645687E-04 5.27519073E-05-1.09189999E-04 5.64380913E-05
 9164 6.31192713E-05 5.18318160E-05-5.92973963E-05
10  1-3.30308823E-07 2.68704282E-07 2.41725981E-07 1.36741669E-06 1.33574353E-06
10  2-2.72707370E-05 1.40548791E-06-8.93397406E-06-1.13077514E-05 3.17683009E-04
10  3 9.73968437E-05-7.37937101E-05-1.41414610E-05 2.93391838E-03 2.77935348E-04
10  4-8.21989609E-04 6.26306226E-04-3.43580375E-06 1.86631400E-06 1.56948975E-06
10  5-1.84336733E-06-1.53610982E-06 5.19215485E-06-1.66856289E-07 1.09748879E-06
10  6-1.39170829E-06 1.30414672E-07-1.62985710E-06-2.53309590E-05 5.83415725E-06
10  7-4.50328852E-07 6.28478932E-06 2.30424456E-04 3.25285737E-05-4.30994522E-05
10  8 7.57957643E-05 1.09893338E-03-2.74267516E-04-2.50587170E-04 1.68061335E-04
10  9 3.61869684E-06-4.57199154E-06 9.53294707E-07-3.02473766E-06 3.70512210E-06
10 10-1.89222345E-06 9.78760878E-07-9.79443040E-06-1.31145907E-05-9.43515605E-07
10 11 8.81250608E-07-8.74254872E-06 1.52612471E-04-1.24456626E-04-1.00656547E-08
10 12 1.84180560E-07 1.64250021E-06-1.13612592E-06 7.16564651E-07 3.64642924E-06
10 13-6.85769775E-06 5.26432940E-06-2.60649681E-06-5.73991310E-05-3.22658702E-05
10 14 3.45123485E-05-2.15207358E-05 7.24359970E-04-2.01862742E-04 5.25385164E-04
10 15 4.10459090E-04-1.26121384E-06 1.42680696E-06-1.65593121E-07 2.85958663E-06
10 16-8.71747438E-07 1.11381714E-06-4.85766920E-07 3.18256861E-08-1.55061468E-05
10 17 8.10791093E-05-2.17481703E-07 1.20612899E-06 1.40733497E-06-6.67287854E-07
10 18 1.17668237E-07-1.55942219E-05-8.14733561E-06 1.38790695E-06-1.72804021E-07
10 19 8.62378583E-05 7.49983778E-05 4.07193666E-05-3.32468867E-05 4.71025891E-04
10 20 2.11780336E-04 1.33183965E-04-6.63871207E-05-9.61624726E-07 8.11037254E-07
10 21 1.50587472E-07 2.09039204E-06-4.45917174E-07-1.08594021E-06-1.37557851E-06
10 22 1.12167514E-06-1.81803841E-05 4.10051486E-05-2.05050860E-06 1.22346298E-05
10 23 3.34347850E-05 1.13844126E-04-5.44613409E-08 6.54219929E-07 1.26006402E-07
10 24-1.33406755E-06-3.37013376E-07-4.29596575E-06-1.44452477E-06 6.52828696E-06
10 25 1.98238822E-06 2.01829494E-05-1.00663124E-05 4.38917971E-05-1.44428678E-05
10 26-6.49782976E-04-5.43623121E-04 2.78735527E-04-1.18142243E-04-2.05994691E-07
10 27-1.59630469E-06 1.80229938E-06 1.85765015E-06-5.59552375E-08-2.31823168E-06
10 28 2.93108788E-07-3.91579064E-06 3.46204444E-05-1.49176354E-06 5.08825116E-08
10 29-2.54277950E-07-1.22412695E-08 7.02442189E-07 1.90452259E-07 5.85254673E-06
10 30 1.52372427E-07-5.20539759E-06-5.47097829E-07-2.65883750E-05 1.37703896E-05
10 31 1.21899206E-05-9.86254385E-06-1.33676277E-03 2.04774678E-04 7.47996749E-04
10 32-1.07598202E-04 1.24756260E-06-1.09368889E-06-1.53873711E-07-3.39095838E-07
10 33-2.74350940E-08 8.02144220E-07-4.05677927E-08 2.46652575E-07-7.90463847E-08
10 34 2.56816538E-07 2.65390318E-07-3.32349115E-06 3.62013479E-07-8.52439890E-07
10 35-1.13667258E-06 4.07729960E-05 1.73908684E-05-8.80465279E-06 5.22606532E-06
10 36-1.75021488E-04-1.24718214E-04 1.83110616E-05 6.17395895E-06 1.38045035E-07
10 37 2.73373306E-07-4.11418340E-07-3.71359826E-07-2.87132906E-08 1.31243767E-07
10 38 2.74276601E-07-4.13387918E-06 3.25599141E-05-5.57475681E-05 5.47768065E-09
10 39-6.07355374E-07 3.39131019E-05-4.72809654E-05-1.16941538E-08-1.34868777E-06
10 40 1.86181317E-05-2.57400108E-05-1.88368208E-07 1.11653508E-06 4.52323176E-07
10 41 1.30316271E-07-1.06444581E-07-1.32630509E-05-2.84901271E-06 1.41432765E-06
10 42-2.64270988E-07 6.11520826E-05 1.19912902E-05-3.48969618E-05 1.63251623E-05
10 43-3.91458109E-04 9.74666645E-05 5.28109297E-05 1.76518889E-06-1.26985803E-06
10 44 1.89632557E-06-6.26467543E-07-7.82353213E-07 5.09330063E-07-1.03803516E-06
10 45-1.32047474E-06 7.58844065E-06 1.64495457E-05-2.33360127E-04 4.60279882E-07
10 46-5.39944490E-06 1.79415398E-05-1.58658203E-05 3.13820903E-07-3.55362341E-06
10 47 3.21422192E-05 9.51316523E-05 6.46240782E-07-2.44141828E-06-8.13058458E-06
10 48 9.51380785E-06 1.00852607E-06 4.34035109E-05 1.18873915E-05-8.71174280E-06
10 49-1.53311464E-06-3.28424635E-04-1.18597151E-04 1.95037546E-04-6.77588816E-05
10 50-4.06001950E-03-8.71123257E-05 3.15292846E-04 9.60190411E-05 2.74875410E-06
10 51-1.90322888E-06-8.45525219E-07 1.42007258E-06-2.16083722E-06 4.17400462E-07
10 52 7.80190530E-08-1.07140895E-06 1.10846425E-07 1.42580797E-06-2.91942191E-08
10 53 1.07127745E-05-2.18914265E-08-6.74819919E-06 6.61772213E-07-1.54702621E-04
10 54-6.24564631E-06-2.03575037E-05 3.34399841E-05-1.82122737E-03-6.75443990E-06
10 55-1.58776960E-04 3.48907626E-04-1.99444260E-06 1.39627121E-06 5.98171383E-07
10 56-1.60282591E-06-5.16339181E-07 4.46565248E-06-2.21953954E-06 1.98456216E-05
10 57 9.48182995E-05 1.33859010E-04-2.43193856E-06 1.96177406E-05 1.44180208E-06
10 58-5.11530943E-05-2.06614186E-06 1.37421138E-05-1.13589495E-05-3.85681997E-06
10 59 2.51542870E-08-2.59880085E-07-4.73792077E-07 6.41482430E-07-1.33399081E-07
10 60 3.24727882E-06 3.35820421E-06-2.76416979E-06 5.50485824E-08-1.93296069E-05
10 61-1.29635084E-05 3.16437849E-05-6.35569600E-08-1.46008624E-04-1.03996354E-04
10 62 2.27056872E-05 5.19093052E-07 4.60915361E-07-1.34229613E-06 8.81380765E-07
10 63 8.54297334E-07 7.20760344E-07-6.24533956E-07-5.56834399E-05-7.61316623E-05
10 64 2.29586691E-05-1.45056471E-06-2.16120142E-05 9.48490831E-05 2.52965746E-04
10 65-9.71132318E-05-1.92181473E-04 2.92571842E-04-9.92688580E-05 1.35181885E-04
10 66 2.78236912E-05-1.08037667E-03-3.48092241E-04-7.28988407E-05 5.41316898E-05
10 67 5.76598096E-05-6.48271207E-05 7.16731112E-06-4.50910578E-05-1.11494005E-04
10 68 4.63037074E-05-3.99627705E-06 3.19920991E-05 3.33451644E-05 2.72260958E-03
10 69 5.57959304E-01 4.68302712E-01-2.44718684E-04 1.15869514E-04 1.37586017E-04
10 70 4.00006642E-03 2.29169366E-04-9.92370336E-05-1.31150493E-04-3.64858320E-04
10 71-1.84002903E-04-1.63067962E-05 7.15608836E-05 3.19978865E-03 1.42937592E-04
10 72 7.74265356E-04 5.95470367E-04-1.20521364E-04 1.45365863E-04-2.48444985E-05
10 73-6.44003702E-05-5.79554237E-05-2.11563818E-04-1.22498908E-04-1.63644640E-04
10 74-3.42888203E-05-6.43645113E-05 7.85242241E-05 2.40467023E-04-8.38177204E-05
10 75-2.06304804E-04 2.38791029E-04 3.18286644E-06 1.97812912E-05 1.45330215E-05
10 76-6.16492811E-05-7.32942416E-04-1.66149092E-04-1.70935797E-04 7.24375889E-05
10 77-5.92585838E-05 1.04548592E-05 4.88037246E-05 6.18277036E-05-3.30802291E-05
10 78-1.13571258E-04-1.30547857E-04-1.71779250E-04-4.04825361E-05 1.02864093E-04
10 79-3.01060128E-05 2.31804275E-04-1.00597790E-04 2.90861936E-04-9.48493379E-05
10 80 6.59041902E-05 3.87476009E-05-5.62506514E-05 6.75385858E-06-8.02901998E-04
10 81-1.01222698E-04-2.07731396E-04-1.12498610E-04-5.27308975E-05 1.09216671E-04
10 82-5.64857733E-05-6.31010610E-05 5.18135578E-05-5.92711413E-05-1.17323625E-07
10 83 5.08864061E-07 3.46982957E-07-4.99127073E-07-1.11587540E-06-4.86719149E-06
10 84-2.06229947E-07 4.57631296E-06 9.09933102E-06 2.92185377E-06-3.76589249E-05
10 85 7.22053113E-06-1.72784886E-04-8.89144345E-03-4.96164023E-04-1.22849250E-04
10 86 1.41060606E-03 2.27843589E-07-1.70401718E-06 1.47617360E-06 2.77472600E-07
10 87 3.92040706E-06-1.90028665E-07 3.45586169E-08-2.25382057E-07-3.76576875E-07
10 88-8.33718741E-07-2.92561179E-07 3.30920079E-06 1.04988615E-06 3.60102785E-06
10 89 2.15129392E-06-4.87033787E-05 4.77374963E-05-2.64615389E-05-6.95511479E-06
10 90 1.50030137E-03-3.32269453E-04 1.89368156E-04 6.67201451E-05-1.39623576E-06
10 91-6.50422501E-07 2.04665826E-06 7.98818302E-07 1.52282666E-06 6.93093941E-07
10 92-3.01171128E-07 5.93742131E-06-6.52023134E-06 6.38324601E-05-5.32237345E-07
10 93-2.27781063E-06-1.32847776E-04-1.51500450E-04 1.52748622E-07-9.03755067E-07
10 94 6.59614255E-07 8.21900294E-07 3.16328481E-07 9.84319715E-06-3.20454832E-06
10 95-4.33949824E-06-8.80971477E-08-6.43678993E-05 3.23373430E-05 6.04027007E-06
10 96 3.33742361E-06-2.73014473E-03 4.99810839E-04-7.39449647E-06-5.65126316E-04
10 97-6.89855101E-07 6.47170044E-07 4.26850573E-08 9.00543918E-07-1.35872843E-06
10 98 7.54115797E-07 2.51410703E-07-2.09414189E-06 2.58744152E-05-1.55653948E-04
10 99 4.42325074E-08-2.78179662E-07-6.47088394E-07 1.01011360E-06 3.76473583E-08
10100 2.70361435E-06 3.00672918E-06-5.00999702E-06-3.95402002E-07-1.34044129E-05
10101-1.32300578E-05 2.11895759E-05-3.53386027E-06 1.50231152E-03-2.07899430E-04
10102-1.89800843E-04-2.58141417E-04-1.09381794E-06 6.03986892E-07 4.89831049E-07
10103-1.51736079E-07 6.66108782E-07 5.74811876E-07-1.61774568E-07-1.93855741E-08
10104-8.05631746E-05-4.50093636E-05-1.14820076E-06 8.97554922E-06-2.64916903E-05
10105 9.94598360E-05 2.84236373E-08-2.38886750E-07-3.15036788E-07 5.47786874E-07
10106-4.71544736E-07 1.41294161E-06 2.36144918E-06-2.75920411E-06 6.05357602E-07
10107 1.08071877E-05-4.69959083E-05 1.96865923E-05 3.65680751E-05 2.34323894E-03
10108-4.98067876E-04-8.08883051E-05-3.34833217E-04 5.16574527E-07-1.10140983E-06
10109 5.84835301E-07 1.02490352E-06-2.06191570E-06-4.13579765E-07-1.43111001E-06
10110 1.52250003E-06 1.59854451E-05 1.04213998E-04 9.35098215E-08-5.46334830E-07
10111 1.27767827E-07-8.47718687E-07 9.00570143E-07 7.87495082E-06-3.88096186E-06
10112 4.56590762E-06-4.33431077E-06-3.63221707E-05 7.20357812E-05 2.96646443E-05
10113 5.47081774E-05-1.54067901E-04-6.32605985E-04 6.00660114E-04-2.83157888E-04
10114-1.19178009E-06-9.04351176E-07 2.09613126E-06-1.76811559E-06-8.62280154E-07
10115-3.08075123E-07-2.18683771E-09 7.99200553E-08-4.65117817E-07 7.64754462E-07
10116-4.33876150E-08-6.61318783E-07 2.73505484E-06-3.46071696E-06 1.12830652E-07
10117-3.75245133E-05 2.74349200E-06-4.60921812E-06-6.53007751E-06 6.38745759E-04
10118-1.00152524E-04 3.35980119E-05 5.51235180E-05 8.04736607E-07-1.52857478E-06
10119 7.23838170E-07 4.14449406E-07 4.89863922E-07 3.28583245E-07-9.32464160E-08
10120 2.72509027E-06 1.40941646E-05-5.08367071E-05 2.50095281E-07-3.07805223E-06
10121 4.45580923E-05 6.34436557E-05 3.32143842E-07-5.45223745E-07 3.46862718E-05
10122-3.10828858E-05-1.74536612E-07 1.17385885E-06 5.32346805E-07-2.82055925E-08
10123 6.87844494E-07-1.72986454E-05 7.61066462E-07 8.25698105E-08-2.95802070E-06
10124 2.01189229E-04-4.66508973E-05 4.23359975E-05 1.82885356E-05 2.02133402E-05
10125 2.83170957E-04 5.61856089E-05 2.80310930E-04 8.33840863E-07-2.89766397E-07
10126-5.44074466E-07 1.42786336E-07 5.22935031E-07 2.68636793E-06 2.14763390E-06
10127-1.19653400E-05-4.07569005E-04 8.25553533E-04 2.97371892E-07-5.08195076E-06
10128-6.74306494E-06-9.35561084E-05 5.96608607E-07-1.23128517E-05 6.69116440E-05
10129 7.54176857E-06-1.64902687E-07 1.14027689E-06-5.71301404E-07 8.76094721E-09
10130-6.93225136E-07-1.10278626E-05 6.55653846E-06 2.26076973E-06 4.04755096E-06
10131 4.78680751E-05-1.30862450E-04 3.26793560E-05-1.18345277E-04 6.38913840E-03
10132 1.64020699E-04-1.73975159E-03 2.20362165E-03 8.76261286E-07 1.27211626E-06
10133-2.14837755E-06 1.80022199E-06-1.85552182E-06 2.46419867E-06-6.87811479E-09
10134-3.78275211E-08 2.77652151E-07 6.20282805E-07 7.15922275E-07-2.97169594E-06
10135-1.36684102E-06-2.97178284E-06-4.42235094E-06 9.80520358E-05 4.90362542E-05
10136-2.86479779E-05-3.03236025E-06-3.20304313E-05 8.27379296E-05-1.22235223E-04
10137 1.17061688E-04 2.47185309E-07 1.86190509E-06-2.10909040E-06-2.03961316E-06
10138-1.56434618E-06 1.69624845E-07 6.12373468E-07-5.71920274E-06 1.35946593E-05
10139 9.39211855E-05 1.32193576E-06-1.07126696E-05 4.45590108E-05 7.90054787E-05
10140-6.21756277E-07-3.91115916E-06-2.68429459E-06-2.01193225E-04 1.81662324E-07
10141 6.26379496E-07 1.07640798E-06 1.19755150E-06 2.15487755E-06-6.53431363E-06
10142-3.88528992E-06-3.61903231E-06-9.43507531E-06 6.49944575E-05 9.40312755E-06
10143 1.58401521E-05 2.99576239E-05-2.65627682E-04 3.02028373E-04 1.00359649E-04
10144 3.11523907E-04 1.50457092E-07 1.19691382E-06-1.34737091E-06-7.92009118E-07
10145-2.13161541E-06-3.32188660E-07 2.59327972E-08 9.56835874E-08 5.23244561E-07
10146 2.89525685E-07 2.89605314E-07-3.61609250E-07-2.20585237E-06-1.44241101E-06
10147-1.22407966E-06 5.32538258E-06 1.15205623E-05 7.83317346E-06 1.17847352E-05
10148-4.91754920E-04 3.71056849E-05 1.02873690E-04 3.21692562E-05 1.97640635E-07
10149-2.77286102E-07 7.96454672E-08 6.32272159E-07-1.76265611E-07-1.52637541E-07
10150-2.15815563E-06 2.63019707E-05-8.47991102E-04-1.09302726E-03-2.42387365E-04
10151-2.03409947E-04-7.30450809E-07 2.25662730E-07 8.31760785E-07-2.12468936E-06
10152 2.72129040E-06-1.22180973E-06-3.52492410E-06 1.85501100E-05 3.40478755E-06
10153 1.70883662E-05 2.97612754E-05 3.34508808E-04 9.29008541E-05 1.96474553E-05
10154-1.07625379E-04-1.54077476E-07 1.89425130E-07-3.53476540E-08-7.06034606E-07
10155 2.21981269E-07-1.23301049E-06 4.92312901E-08 2.58992329E-07-9.96809313E-08
10156-5.97069157E-07 6.50593611E-08-2.17237882E-06 2.81084044E-07 2.09273876E-06
10157-5.61036653E-07 1.61351626E-05 5.29010802E-06-3.70696880E-06 6.79404394E-06
10158-7.06116725E-05-9.63263000E-06 1.46118247E-06 2.60221453E-05-5.93503730E-07
10159 6.63750804E-07-7.02470741E-08-2.11946741E-07 3.60648023E-07-5.51738270E-07
10160 5.95569928E-08 9.57601852E-08-1.61820836E-08 8.54379783E-08 3.67464981E-08
10161-2.77446490E-07 2.29696685E-08-2.39540548E-08-1.00625759E-07-8.32593426E-06
10162-2.92213482E-06 6.18944100E-06-7.28185281E-07-8.15008906E-05-1.65254768E-05
10163 2.02611706E-05 3.00908253E-05-1.74111257E-08-5.91952437E-08 7.66063694E-08
10164 7.90204026E-08 1.63822824E-07 1.92326869E-07
11  1-7.84800920E-04-6.46032685E-04-7.42717313E-07 3.00366867E-08 5.42085875E-06
11  2-2.09316334E-05-1.39336956E-05 1.06331274E-05 1.42213562E-05-1.87836051E-05
11  3 2.74970969E-05-9.90955301E-05 1.76764449E-06 9.60353060E-03-2.04649816E-03
11  4-3.06391276E-04-5.27990119E-04 5.12549439E-06-5.63782669E-07-4.56171172E-06
11  5 1.22704317E-06 2.33389506E-06-5.26576338E-06-1.14254643E-04-9.44098731E-05
11  6-3.78771162E-06 2.57395413E-07-3.90468261E-06 3.24791973E-05-1.01359644E-05
11  7-6.03933500E-06-1.20081246E-05-4.64551047E-04-2.31515077E-04 5.81876820E-06
11  8-1.38245248E-04-8.54317107E-03-3.33361971E-03 8.60959526E-05-1.32015642E-03
11  9-9.75788939E-06 7.14222222E-06 2.61566717E-06 1.13630188E-06-1.13399650E-05
11 10-8.41639746E-07 1.23346138E-06 1.34799120E-05-6.17247958E-05 8.43866251E-05
11 11 7.85639633E-07 1.72985583E-05-1.64267127E-04 1.53754467E-05 8.69731114E-07
11 12 2.48662596E-06 2.41476272E-07 1.19957726E-08 6.68183210E-07-2.50030425E-05
11 13-1.80966754E-06-3.66170713E-07-6.63290255E-06 9.46251701E-05 6.92921013E-05
11 14 3.36731100E-05 1.42127965E-04 3.34883480E-03-3.25758270E-04 4.30771282E-04
11 15 1.98475099E-03 5.77404048E-07 6.43811748E-07-1.22121580E-06-1.32849764E-06
11 16-2.31483414E-06 1.62540450E-07-2.04265999E-06 2.70232609E-05 9.25076769E-06
11 17 2.51780972E-05 7.42573491E-07 1.48576742E-06 7.32101784E-07 1.35738587E-06
11 18-9.07666349E-07-7.07686865E-06-4.34383062E-06-8.43530482E-06 7.13681936E-06
11 19-8.19344138E-05 7.26982751E-06 3.15194084E-06 2.01924356E-05-4.09341580E-03
11 20-2.73559289E-05-9.03540757E-04 3.55927063E-04 1.18655751E-06 3.93316979E-07
11 21-1.57987449E-06-3.90001674E-07 4.89617875E-07 7.52065466E-07 1.20294642E-06
11 22-9.92259079E-06 9.47322365E-05-2.36950860E-04 1.93437652E-07-2.08429989E-06
11 23 8.18366985E-05 1.91275035E-05-1.21856748E-06 1.42545994E-07 9.27894769E-08
11 24-7.19768203E-07 2.82509397E-07-9.86419235E-06-7.04341815E-07 3.37453665E-06
11 25-1.68430947E-06 8.80722632E-05-1.91936207E-05 3.69633829E-05 5.15055689E-06
11 26-1.32001067E-03-2.08545932E-03-2.73052270E-05-3.67820616E-04 1.36757507E-08
11 27 4.90566099E-08-6.27323606E-08 1.01889731E-06 7.55070445E-07-2.03162382E-06
11 28 1.14523751E-06-1.43353933E-05-5.58073412E-05-1.56388331E-04 6.84674146E-07
11 29 5.06034951E-07-6.92896843E-07-1.59350871E-06-4.85958124E-07 5.05723092E-06
11 30 3.27709967E-06 7.77154742E-06 3.54232482E-06-9.42056586E-05-3.74441930E-05
11 31 8.81278309E-05-3.94795914E-05-3.92807874E-03 1.69795123E-04 1.01555263E-03
11 32-5.15503610E-04 2.74582635E-06-2.07203381E-06-6.73792541E-07 2.83630451E-06
11 33-4.07885327E-07-4.06781203E-08-3.87332224E-08-1.88291530E-08-3.07243046E-08
11 34 3.80331300E-07-1.89017515E-07-7.24172458E-07-1.72325810E-07-1.34618279E-06
11 35 1.16140377E-06 1.45683366E-06-1.57751620E-06-1.15345375E-05 1.55106452E-05
11 36-1.35507981E-04-7.99595633E-05-2.42007325E-05-3.72431350E-05-7.21700004E-07
11 37 1.88791430E-06-1.16621430E-06-8.64840344E-07 1.13857655E-06 1.85040229E-08
11 38 8.53579034E-07-8.21723957E-06 5.77709718E-05-1.06379277E-05-3.06933695E-07
11 39 3.71642800E-06 1.94009952E-05-2.66039625E-05 1.24437727E-06-8.63599764E-06
11 40 6.40048073E-05 5.39010748E-05 2.82926853E-07-7.21780606E-07-8.11782420E-07
11 41 1.29829422E-06 8.39758860E-08 1.05888052E-05 4.69390223E-06-6.58040501E-06
11 42-7.75759533E-08-5.91213869E-05 5.30165060E-07 4.75424092E-05-1.02923303E-05
11 43-8.13912371E-05-2.68045290E-05-5.90802943E-05 1.40379782E-04-5.36813465E-07
11 44-8.50197758E-07 1.38701122E-06-1.40927502E-06-4.21978531E-07 7.34123400E-07
11 45 2.17316543E-06-1.07745244E-05-9.10239965E-06 5.13790552E-04-3.12797334E-07
11 46 4.66280207E-06-7.06427230E-05-1.16356578E-04 2.47687514E-07 1.08042316E-06
11 47-3.70306894E-05-4.01540301E-06-3.31376857E-02-2.74324585E-02-2.04679320E-05
11 48 8.04650193E-05-2.85551313E-05-3.02497974E-04-1.65697036E-05-5.73427401E-05
11 49 4.06316129E-05 5.50559085E-04 1.66646945E-04 6.56545392E-05-3.11149052E-04
11 50 7.72675228E-03-2.14983876E-04-1.70764953E-03-6.88932517E-03-4.97646835E-08
11 51 1.12189062E-05-1.11691415E-05-9.61450716E-06 9.52291589E-06-4.93111303E-06
11 52-9.73787296E-07-2.11200027E-08 1.69988092E-06-4.90990882E-07-3.45989158E-07
11 53-6.77905878E-06-9.76027738E-06 1.45375831E-06 3.14759906E-06 1.90880059E-05
11 54 6.89546042E-05 6.98938475E-06-1.31039575E-05 1.04344720E-03 2.50252094E-04
11 55-1.52369848E-04-4.38973345E-04 1.66138993E-06-2.62187547E-06 9.60485545E-07
11 56 2.13828968E-07-2.77290590E-06-7.44531460E-07-2.94371925E-06 1.60304581E-05
11 57-2.66330630E-05-4.75035397E-04-1.03168904E-06 1.41243130E-05-3.20399533E-06
11 58 2.80716663E-05 3.71558289E-07-1.63485438E-06 1.31311093E-05 2.82986540E-04
11 59 5.58619150E-08 3.33452152E-07 7.19435956E-07-1.74821607E-06 2.92446048E-07
11 60-2.54800334E-06-4.44735246E-06 7.66675327E-06 7.37305345E-07-1.13750701E-05
11 61 1.25227653E-05-4.07438159E-05-1.64621744E-06 7.29093984E-04 2.92973733E-04
11 62-7.35704137E-05-1.70573289E-04 1.65868557E-06-4.04260691E-07-1.25442488E-06
11 63-1.18784629E-07-1.31901775E-06 8.50856863E-07 3.58023788E-06 5.63731558E-06
11 64 2.20094733E-06-3.04720424E-06 9.98387824E-07-2.51973075E-07 5.45117579E-06
11 65-3.29745932E-05 8.72021555E-06-1.46631109E-04 2.87478608E-05-1.93388101E-05
11 66 1.47285531E-05 1.01358746E-03 2.69387295E-04 2.21858378E-04-9.28252021E-05
11 67 5.30465032E-06-1.02488840E-05 4.94423363E-06 1.00308800E-05-2.23139316E-06
11 68 6.39769376E-06-1.33477066E-05-7.38160534E-05-6.91381438E-04-2.91604138E-03
11 69-2.73348504E-07 9.17839692E-07 3.04784087E-07-3.80034513E-06-8.65318867E-07
11 70-2.36291518E-05-8.18207735E-06 1.61712011E-05 2.16709697E-06 3.33637397E-04
11 71 1.19271218E-04-3.81286258E-05-2.37530037E-05-3.19335499E-03 2.53176698E-04
11 72-8.79894060E-04 4.08034657E-04 8.92850820E-07 6.66929768E-06-7.56214850E-06
11 73 8.50424617E-07-3.30883892E-07-1.68051759E-06 3.11994353E-07 8.51621752E-07
11 74-2.61020923E-06-2.67360391E-06-5.45527086E-06-8.08767786E-06 8.17650459E-06
11 75 4.94808625E-06 2.01311747E-05 1.32368802E-04-2.58807037E-05 4.81828092E-05
11 76-9.14668485E-05-1.00137367E-04-2.80262257E-05-4.81316316E-04-2.02099048E-04
11 77 3.19385345E-06-1.37580368E-06-1.81804977E-06-5.21094343E-06-5.48759859E-07
11 78 9.70168244E-07-2.60676818E-10-7.68403884E-07 1.65523504E-07 5.07356281E-07
11 79-3.14170633E-07 1.11117345E-05 9.03890948E-07-2.65400132E-06 1.63996420E-06
11 80-1.16597905E-04 9.14966509E-06-5.20795252E-05 1.74321539E-05 1.43437899E-04
11 81-9.92904914E-06 1.36809238E-04-9.34691225E-05 1.75105692E-06-1.42326707E-06
11 82-3.27789854E-07 1.14603166E-06 9.73223557E-08 7.02475732E-07 1.33670456E-02
11 83 1.10129779E-02-3.14655622E-05 2.28987412E-07-8.82324482E-05 2.86749693E-04
11 84-1.14574956E-04 2.01451744E-04-2.99501684E-04 1.05076700E-03-1.32172798E-04
11 85 6.29676786E-05-4.40278489E-04 1.80289359E-02 4.97774306E-03-2.83261755E-03
11 86-8.53059093E-03-7.48994398E-05-8.65188093E-06 8.35513208E-05-4.21825506E-05
11 87 5.27680048E-05-1.12693457E-04 1.96054873E-03 1.56903862E-03-6.49089103E-05
11 88-1.99094014E-05 6.57337573E-05 2.29054030E-04-2.86183558E-04 4.28319814E-08
11 89 2.55631386E-04 1.12380974E-03-4.10994456E-04-1.04074742E-04 1.53558237E-04
11 90 5.73865098E-03-1.16691790E-03-1.40999532E-03 8.47711965E-04 2.69967460E-05
11 91-5.88439260E-05 3.18471801E-05 1.89514609E-06-1.26750455E-04 7.06673465E-06
11 92 3.94794757E-06-7.25142703E-05-3.28296306E-04 3.83731618E-04 5.65095260E-06
11 93-7.86597501E-05-1.00228023E-03-6.57567730E-04-2.42240295E-05-1.66809922E-05
11 94 2.21183058E-06-3.63781161E-06 5.80443978E-06-4.77793958E-05 2.91773479E-05
11 95 1.50442089E-05-4.12047384E-05-1.56746772E-04-7.98553653E-05-1.08908913E-04
11 96 3.24924033E-04 5.40047224E-03-1.05768484E-03-1.51143811E-04 1.07461243E-03
11 97 1.29951812E-05-1.17208350E-05-1.27434626E-06-8.54512264E-06 7.26637321E-06
11 98-1.03087765E-05-1.11774284E-05 1.02820186E-04 1.00024605E-04 6.39848042E-04
11 99-1.56743098E-05-1.02904260E-05 1.17099268E-06 4.10781014E-07-7.72565993E-10
11100-2.55885457E-05 1.22036211E-05 1.08126534E-05 1.16087272E-05-3.42468690E-04
11101 1.92221621E-04 2.14943248E-05 4.85891848E-05-5.46012800E-03 1.46613249E-03
11102 1.15503195E-03 7.73524079E-04-2.13061553E-06 1.39384800E-06 7.36767523E-07
11103 5.95642038E-06 1.77814204E-06-5.03457869E-07-6.36293945E-07 1.67712049E-05
11104-5.32378925E-05-1.68106286E-05 2.23526042E-06-3.76057240E-05 9.24663700E-05
11105-9.69535729E-04 1.54893474E-05 1.21194130E-05 3.76349436E-06 1.39568703E-06
11106-6.26864191E-06 1.31175813E-06-7.01886118E-06-2.13792895E-05 4.66464261E-05
11107-5.20185913E-04 2.97216454E-04 8.54252246E-05-1.52084342E-04-1.00012370E-02
11108 2.16103791E-03 7.06082422E-04 1.47834678E-03 1.85096482E-05-1.35752150E-05
11109-4.93443316E-06-9.34638372E-06-3.69974298E-06-2.52330765E-06-5.83452622E-06
11110 6.21100894E-05 5.37297493E-05-1.10366855E-04-1.14820432E-05-9.35892636E-06
11111-3.18228411E-06 3.66746997E-06-1.44789325E-06 6.55707240E-06 1.38858504E-05
11112-2.31362709E-05 8.46759382E-06-2.19548416E-04 7.37549182E-05-3.89126702E-04
11113-1.25986982E-04 1.50653952E-03 5.78411876E-03-2.45945192E-03 1.78930853E-03
11114-1.16246260E-05 1.90639531E-06 9.71823068E-06 1.68404908E-05-3.50108357E-06
11115 2.89640229E-06 4.41950630E-07 7.25794670E-07-9.93183594E-07-2.34824188E-06
11116-1.46500149E-06-6.38993418E-06 4.30122732E-06 9.67725482E-06 6.73695441E-06
11117-2.88701148E-05 1.56200697E-05 2.46326400E-05 1.00992229E-05-6.61947922E-03
11118 1.10851528E-03-4.88131944E-04 1.94467805E-05-6.84155250E-07 3.35504075E-06
11119-2.67088550E-06-6.01502082E-06-1.43307354E-06-1.55795432E-07 1.45670655E-06
11120-1.25784089E-05 2.33432215E-05 3.87338534E-04 1.15016762E-06-3.72327070E-06
11121-8.56161076E-05-2.61362899E-04 2.36698374E-06-1.11284405E-05-3.31209637E-05
11122-7.07957089E-05-2.22693397E-07-9.09804988E-06 2.79267302E-06 2.24450783E-06
11123 1.73068055E-06 1.08432615E-04-1.65973601E-05 5.81384601E-06-1.33392612E-06
11124-6.08402340E-04 2.95401645E-05-3.08879847E-04-1.20393284E-04-8.69224114E-04
11125-6.24209982E-04-2.12687103E-04-8.63322732E-04 4.68135428E-06-1.23160913E-05
11126 7.63473704E-06 7.46893259E-06 3.86212738E-06-8.29859342E-06 2.46550394E-07
11127-3.25112833E-05-2.14460503E-04-1.94122129E-03-1.85612301E-06 3.30778672E-05
11128 2.08370299E-05 4.51020882E-04-5.57311110E-06 5.56028089E-05-6.78476237E-05
11129 3.82592577E-05 5.62375006E-01 4.65600061E-01-4.04082750E-04 1.40235350E-03
11130 4.33319340E-04 4.43275626E-03 2.38551410E-04-1.15663000E-03-3.74491463E-04
11131-4.90347905E-03-7.69897222E-04 1.44125628E-03 2.05400286E-04-1.56905656E-02
11132 3.87021534E-03 8.59821986E-04 9.28853164E-04 1.54877907E-04-2.20203996E-04
11133 6.53260887E-05 2.82368876E-04 1.05182591E-04-1.48958903E-05 1.20165642E-05
11134 5.47794443E-06-1.82762075E-06 6.56092732E-07-2.63122353E-06 5.05884485E-05
11135 1.53429787E-05-9.91120153E-06 7.76083343E-06-4.66522307E-04-8.33794092E-05
11136 1.00142788E-04 2.09747365E-04 8.08965139E-03 5.56941824E-04-9.52329724E-04
11137-1.52805499E-03 7.73743268E-07 1.02207425E-05-1.09944857E-05-1.31615144E-05
11138 3.63691475E-06 3.39867678E-07-5.00273401E-06 5.00368982E-05-8.19451538E-05
11139 3.68408131E-04 1.62684806E-06 2.78167375E-05-3.69098754E-04-2.17322927E-05
11140-2.26849368E-06 3.56119265E-05-2.40915769E-04 2.69059165E-04-2.90157983E-07
11141-3.87369880E-06-5.37498745E-06-5.15931314E-06-3.53652811E-06 3.45523853E-05
11142 9.49747219E-06 2.75004034E-05-2.06998889E-05-2.58756943E-04-5.88358276E-05
11143-1.08555735E-04 7.19601098E-05-2.03299605E-03-4.59665004E-04 1.02644828E-04
11144 1.31849830E-04-8.74165145E-06 1.18268478E-05-3.08519635E-06 6.91223670E-06
11145 6.62595368E-07-9.50462692E-06-6.11835508E-05-1.05519968E-04 1.96945234E-05
11146-6.94655493E-05-2.53063475E-05 1.50667991E-04 1.64209477E-04-4.80170003E-04
11147-1.21886022E-04 8.04989746E-04 1.87180694E-04-3.79737633E-04-1.26643461E-04
11148-1.31097433E-03-7.55031223E-04 6.80007575E-04 1.68850304E-04-8.55469399E-05
11149 1.91606060E-04-1.06059120E-04-1.43722888E-04-3.24152871E-05 9.61935330E-05
11150 3.24412297E-04 7.84239367E-05 2.67060704E-03 4.21109996E-03 3.52851582E-06
11151 5.59310476E-06-5.53825293E-06-3.84851208E-06-8.66946610E-06 2.97628312E-06
11152-2.06607671E-05 3.81727999E-05 5.21366678E-06-3.14110366E-04 3.33558121E-07
11153 9.06744952E-05 5.87386397E-05 2.52361666E-03 5.78023970E-04-7.19067812E-04
11154 1.65540919E-05 3.71544775E-06-1.49503506E-05 1.12349029E-05 1.52312100E-05
11155 5.17048958E-06 1.01176523E-06 1.04878299E-06 2.62451463E-06-5.02211205E-07
11156 1.63938469E-06 3.13989785E-07-1.65363525E-05-4.96084191E-06 4.32149731E-06
11157-6.54402758E-06 1.04518105E-04 1.88490534E-05 7.11066217E-05 7.03591087E-05
11158-5.17102430E-05-6.34878425E-05-7.19764657E-05-5.20998304E-05 1.25954378E-06
11159-6.24332224E-06 4.98377846E-06 7.18386338E-06 2.38526117E-06 5.50311192E-06
11160-6.53910318E-07-5.17141230E-07 3.43560499E-06-2.01371528E-06 2.60998578E-06
11161-5.98440361E-06 2.77923183E-06-2.05965480E-06-2.25966515E-06 2.32932493E-05
11162 1.01085881E-05-3.22862905E-05-1.63060923E-06-2.09304008E-04-1.72155118E-04
11163 1.46071237E-04-5.28616589E-05-7.57215792E-07 3.27250696E-06-2.51529117E-06
11164-3.02871573E-06-5.66098435E-08 2.07595336E-06
12  1-1.33714482E-02-1.10166878E-02-3.16717752E-05 1.66707388E-07 8.81934549E-05
12  2-2.86267204E-04-1.13921083E-04 2.01435126E-04 2.99973744E-04-1.05649836E-03
12  3-1.38102228E-04 7.37304165E-05 4.44117156E-04-1.92581844E-02 5.24193461E-03
12  4-2.81775305E-03 8.64721082E-03 7.47751548E-05 8.86864311E-06-8.36437979E-05
12  5 4.23468598E-05 5.30502339E-05-1.12776193E-04-1.96061799E-03-1.56873128E-03
12  6-6.48520855E-05-2.00130067E-05-6.58080545E-05-2.34580457E-04-2.86860953E-04
12  7 9.82923226E-07-2.56239464E-04-1.07638331E-03-3.86318600E-04-1.05811479E-04
12  8-1.38367319E-04-4.75599135E-03-7.83660699E-04-1.42883467E-03-6.98242640E-04
12  9-2.58425534E-05 5.83734966E-05-3.25309432E-05-1.95722378E-06-1.26283471E-04
12 10 7.29589018E-06-4.09715484E-06 7.13051710E-05 3.37604867E-04-3.97031706E-04
12 11-5.80083822E-06 7.72888424E-05 1.03119852E-03 6.60380555E-04 2.42948630E-05
12 12 1.65090456E-05 2.21585872E-06-3.65121298E-06-5.92672998E-06 5.10785783E-05
12 13 2.95195365E-05 1.51186430E-05 4.23147719E-05 1.46484816E-04-8.84069059E-05
12 14-1.13624928E-04-3.44184571E-04-5.81698486E-03-1.02370302E-03-2.02185915E-04
12 15-1.31054601E-03-1.31692531E-05 1.17352199E-05 1.43403318E-06 8.72754617E-06
12 16 7.60582087E-06-1.04000995E-05 1.14869376E-05-1.06715383E-04-1.01870233E-04
12 17-6.45636990E-04 1.57079207E-05 1.01846359E-05 1.09785516E-06 2.51421076E-07
12 18 1.03266961E-07 2.67588252E-05 1.28266580E-05 1.19338822E-05-1.25015903E-05
12 19 3.54180356E-04 1.92242487E-04 2.09306009E-05-5.11262852E-05 5.95145373E-03
12 20 1.47527048E-03 1.26367886E-03-8.16114459E-04 1.99419354E-06-1.44914439E-06
12 21-5.45049144E-07-5.96239734E-06 1.72450344E-06-5.94381434E-07 5.15791034E-07
12 22-1.57997361E-05 4.20620332E-05 4.21358641E-05-2.26492594E-06 3.80275835E-05
12 23-1.02812936E-04 9.72102783E-04-1.54567746E-05-1.22304975E-05 3.77148091E-06
12 24 1.49047843E-06 6.27362085E-06-3.64865824E-08-6.93133246E-06-2.19284385E-05
12 25-4.67498019E-05 5.11502637E-04 3.00565511E-04 8.15414741E-05 1.52786160E-04
12 26 1.02397710E-02 2.42034487E-03 7.12410111E-04-1.44792373E-03-1.86554109E-05
12 27 1.36945000E-05 4.96091089E-06 9.29658072E-06-3.84024615E-06-2.26640977E-06
12 28 5.73041155E-06-6.07447601E-05-4.82990350E-05 1.31369529E-04 1.14662096E-05
12 29 9.37004083E-06-3.10202777E-06 3.88466356E-06 1.50469225E-06-7.43017749E-06
12 30 1.34453888E-05-2.41979357E-05-8.90301226E-06 2.32815156E-04 8.04719882E-05
12 31-4.03003954E-04 1.31082597E-04-1.06739365E-03 5.80610868E-03-2.59218275E-03
12 32-1.74029973E-03 1.13865498E-05-1.67032398E-06-9.71622581E-06-1.72933255E-05
12 33-3.45765142E-06 2.90628420E-06-4.39942148E-07-7.26239445E-07-9.95851126E-07
12 34-2.40935708E-06 1.49360435E-06 6.49862219E-06 4.35785207E-06 9.89762901E-06
12 35-6.90198338E-06 2.98057052E-05 1.63266956E-05 2.62154358E-05-1.22280733E-05
12 36 6.68503641E-03 1.12729543E-03-4.87851069E-04-1.50867971E-05 7.69937069E-07
12 37-3.60187631E-06 2.83193924E-06 6.17238529E-06-1.58213360E-06-1.52928290E-07
12 38-1.56290408E-06 1.35996326E-05-3.01293459E-05-3.87983886E-04-1.12011952E-06
12 39 3.25765404E-06 8.36718467E-05 2.66367151E-04-2.53011418E-06 1.21798936E-05
12 40 2.58407327E-05 6.48242042E-05 1.85133359E-07 9.25199238E-06 2.92043392E-06
12 41 2.09395899E-06-1.75488437E-06-1.10489499E-04-1.73445024E-05 6.72275116E-06
12 42 1.36939707E-06 6.18966709E-04 2.94152649E-05-3.16888028E-04 1.21952927E-04
12 43 8.87054413E-04-6.25759135E-04-2.08241064E-04 8.52018526E-04-4.65718743E-06
12 44 1.25211893E-05-7.86400183E-06-7.36630226E-06 3.93705873E-06-8.44204100E-06
12 45-5.90449481E-07 3.44339354E-05 2.18478426E-04 1.89471514E-03 1.88872318E-06
12 46-3.36809593E-05-1.26396709E-05-4.40825814E-04 5.58415910E-06-5.61285324E-05
12 47 7.27127700E-05-3.86196595E-05-5.62374893E-01-4.65600292E-01-4.03782926E-04
12 48 1.40294947E-03-4.32490033E-04-4.42804620E-03 2.41630466E-04-1.15834273E-03
12 49 3.71847466E-04 4.87361098E-03-7.94473159E-04 1.44571910E-03-1.70227813E-04
12 50 1.48659039E-02 3.94694508E-03 1.05278810E-03-1.15017303E-04-1.56228370E-04
12 51 2.20576338E-04-6.43479678E-05-2.83109080E-04 1.04467122E-04-1.45369571E-05
12 52-1.19967835E-05-5.53590169E-06-2.03951471E-06 7.11574659E-07 2.70245993E-06
12 53-4.99756087E-05 1.65863378E-05-1.01174106E-05-8.26212926E-06 4.66456105E-04
12 54-9.11168464E-05 9.97692512E-05-2.08642255E-04-8.26975055E-03 5.32373536E-04
12 55-9.39611611E-04 1.59252516E-03-9.91876688E-07-9.94443455E-06 1.09363112E-05
12 56 1.32414506E-05 3.94553115E-06 4.34966520E-07 5.38293607E-06-5.21942674E-05
12 57 8.28128621E-05-3.17485591E-04-1.50429713E-06-2.96691136E-05 3.71697830E-04
12 58 2.03326319E-05 2.23323190E-06-3.55996568E-05 2.40142947E-04-3.06035343E-04
12 59 2.86755763E-07 3.86660189E-06-5.49916260E-06-4.99348585E-06 3.51999278E-06
12 60-3.45472459E-05 1.00876771E-05 2.67998300E-05 2.07837253E-05 2.62304700E-04
12 61-6.08637017E-05-1.04739795E-04-7.24612945E-05 1.96222571E-03-4.96173188E-04
12 62 1.11014567E-04-1.13132759E-04 8.61077565E-06-1.18511266E-05 3.24035093E-06
12 63-6.92236880E-06 8.34600911E-07-9.68325327E-06 6.11821143E-05 1.05573616E-04
12 64 1.95438928E-05-6.95998510E-05 2.53563540E-05-1.51579734E-04 1.64546127E-04
12 65-4.79671646E-04 1.21544627E-04-7.93446370E-04 1.84735122E-04-3.80293110E-04
12 66 1.25962403E-04 1.20090341E-03-7.91396316E-04 6.59357439E-04-1.61438423E-04
12 67 8.56134842E-05-1.91858737E-04 1.06245253E-04 1.43428321E-04-3.23022610E-05
12 68 9.60583672E-05-3.25153603E-04-7.01826304E-05-2.61254448E-03-3.88711341E-03
12 69-3.52060275E-06-5.74398754E-06-5.59335368E-06-3.42406371E-06 8.83802841E-06
12 70-1.79790632E-07-1.99039099E-05 3.65320903E-05-5.50670677E-06 2.76742069E-04
12 71-1.36789139E-05 9.62176328E-05-5.62878366E-05-2.18154212E-03 5.52323593E-04
12 72-6.20258868E-04-6.62706584E-05-3.84624114E-06 1.42750203E-05-1.04287792E-05
12 73-1.54338352E-05 5.22939129E-06 1.23575824E-06-1.09224912E-06-2.74302680E-06
12 74-1.91891863E-07 1.95693540E-06 3.26347608E-07 1.76114504E-05-5.96646007E-06
12 75 3.79117031E-06 4.22861464E-06-1.20924995E-04 2.22016383E-05 6.58349835E-05
12 76-6.01711544E-05 6.34288795E-05-6.10737573E-05-1.70667714E-05 7.64360072E-05
12 77-1.65502030E-06 6.45680214E-06-4.80178183E-06-6.60496253E-06 2.47241473E-06
12 78 5.42777615E-06 6.58538964E-07 6.11260220E-07 3.43435183E-06-2.08520360E-06
12 79-2.58800434E-06 4.71100809E-06 2.70786144E-06-1.77544445E-06 2.06192156E-06
12 80-9.63029362E-06 8.98508799E-06-2.61961628E-05-4.02697076E-07 1.98554499E-04
12 81-1.72497010E-04 1.31690359E-04 6.39062420E-05 5.58282606E-07-3.12671356E-06
12 82 2.56843096E-06 2.90623393E-06-6.59533717E-08 1.99986383E-06-7.90742866E-04
12 83-6.52046220E-04 2.97178601E-06 1.10914743E-08 4.96239672E-06-1.28127222E-05
12 84-4.70324324E-07-1.31253906E-05 2.11705378E-05-1.06172765E-04 4.39440856E-05
12 85-1.07401221E-04 4.99454256E-05-1.17754362E-02-2.66799382E-03 3.37645375E-05
12 86 1.52911574E-03 3.69006619E-06 1.58120012E-06-5.27126631E-06 3.76594239E-06
12 87-3.91272332E-06 8.01714529E-06-1.16801402E-04-9.04704857E-05 3.84418614E-06
12 88 2.61778194E-06-3.85495463E-06-5.99820388E-05 2.37014617E-05-6.12847043E-06
12 89-1.81255211E-05 3.36253505E-04-1.85848718E-04 1.77891608E-05 1.21257568E-04
12 90 7.89422546E-03-3.21565697E-03 2.47850725E-04 1.22362606E-03 6.65193697E-06
12 91-2.38276460E-07-6.41366052E-06-1.34562230E-06 3.54309036E-06-1.70265987E-06
12 92-1.69187444E-06-5.15979943E-06 1.01173744E-04-1.27910928E-04-1.43925929E-06
12 93-8.30286433E-06 2.83067281E-04 5.91826593E-05 1.98890655E-06-5.27601482E-07
12 94-2.28061117E-08 4.41610525E-07-1.37382409E-06 3.07993275E-05-5.25231993E-06
12 95-2.14843318E-06 1.16231197E-05-7.61556806E-05 7.91620818E-05 4.70340161E-05
12 96-1.81965869E-04-4.00949545E-03-2.04778106E-04 4.57656541E-04-2.12654078E-03
12 97-2.10832315E-06 7.31609060E-07 1.37671409E-06 2.34524758E-06-3.20543942E-06
12 98 1.38115867E-06 3.38833552E-06-3.94943702E-05-2.13073994E-05-1.00949504E-04
12 99 1.10679976E-06-2.80186038E-07 6.06519008E-07 1.31425791E-06 9.20350310E-07
12100 1.01804443E-05-5.85534229E-06-9.75946662E-06-8.59784753E-06 1.23108303E-04
12101-1.50757054E-05 6.36609913E-07-2.59746535E-05 4.76316921E-03-1.98826187E-04
12102-1.04564386E-03-4.48418590E-04-9.27810048E-07-5.75004689E-07 1.50281474E-06
12103-3.14549087E-07 2.86377255E-07 8.09749597E-07-1.14586587E-06 8.09115582E-06
12104-8.87292058E-05 2.40834828E-04-4.55169215E-07 6.47991514E-06-9.35784837E-05
12105 9.38690572E-05-6.05437207E-07-1.57454663E-06-3.57900191E-07-8.93330252E-07
12106 4.53938574E-07 9.75052343E-06 1.57695174E-07 5.94109551E-06-3.80089459E-06
12107-2.73928751E-05-5.45282253E-05 2.74353486E-05 1.25865803E-05 2.52952208E-03
12108-2.36366523E-03-1.11567223E-04 1.93859339E-04-2.20978071E-06 1.55840188E-06
12109 6.51378827E-07 7.21026537E-08 1.19320062E-06-1.76159741E-06-4.71662702E-07
12110 7.17471744E-06 4.99900165E-05 1.71384003E-04 6.67372269E-07 5.99528963E-07
12111-3.24800755E-07-2.03919893E-06 6.63397133E-07-5.91176357E-06 1.67378823E-06
12112 1.05694102E-05-4.58844414E-06 1.21407057E-04-4.63699356E-05 1.34722200E-04
12113 5.49480230E-05 3.78185305E-03-4.98779181E-04 1.31589933E-03 3.12195283E-04
12114-1.38769708E-06 1.86258589E-06-4.74888808E-07-4.84521822E-06 4.37675746E-09
12115-3.82163927E-07-1.30641708E-08-6.73900246E-08 8.56660609E-08 6.58616025E-07
12116 3.64853748E-07 1.50355234E-06-6.78472815E-07-2.49018576E-06-1.97114154E-06
12117 1.67081221E-06-3.24247641E-06-1.45701222E-05-1.68390424E-05 9.08009229E-04
12118-2.10140082E-04 3.21867863E-05 3.53269843E-05 7.97369244E-07-2.29395074E-06
12119 1.49658150E-06 1.57925086E-06 1.32059850E-06 3.21367385E-08-1.03340727E-06
12120 9.78446846E-06-6.13677627E-05-3.41400489E-05 1.69810267E-07-3.27506362E-06
12121-9.82738407E-06 5.75589160E-05-1.53701587E-06 1.00503410E-05-6.09332158E-05
12122-4.64058552E-05-2.58605354E-07 1.79893064E-06-1.13844542E-06 1.04249418E-06
12123-2.89845674E-07-2.34378738E-05 6.64337788E-06-7.31436376E-06 2.39619952E-07
12124 1.31254521E-04-2.69687988E-06 8.44064124E-05 2.44579196E-05 1.95170837E-04
12125 4.57828186E-05-3.21390902E-05-3.89277196E-05-6.79962061E-09 2.31053110E-06
12126-2.30373148E-06 5.36503572E-07-8.78902888E-07 1.72016211E-06-2.21005633E-06
12127 1.46295100E-05 3.53278189E-05-2.90186586E-04 5.27397475E-07-8.52753541E-06
12128 6.86854470E-05 6.44508197E-05 4.14543434E-07-7.68662200E-06 4.51340389E-05
12129 1.33875508E-07-3.31374509E-02-2.74379042E-02 2.71275851E-05-8.48333648E-05
12130-2.24447674E-05-2.19682956E-04-4.48281991E-05 7.90764656E-05 3.25717570E-06
12131 2.60120705E-05 2.57415809E-04-1.03563858E-04 2.90611837E-04-5.95165230E-03
12132-6.61011225E-04-1.81805328E-03 6.79740786E-03-1.83242349E-05 1.48077566E-05
12133 3.51647827E-06-2.37487413E-05-2.81474643E-06-3.20762270E-06-4.39855528E-07
12134-6.29650939E-07 1.92733033E-06-5.64709729E-07 6.58660091E-07 8.71976788E-07
12135-1.16527451E-05 2.59129150E-06-4.10296842E-06 3.63411777E-05 7.92506550E-05
12136-4.61897474E-06-1.18675536E-05-2.00468185E-03 1.87810393E-04-4.13696394E-05
12137 6.20408695E-04-1.75561211E-06 1.43424553E-06 3.21366577E-07 1.34222375E-06
12138-3.22345073E-06-7.82411433E-07 3.56623526E-06-2.21821574E-05 3.60858227E-05
12139 4.39279774E-04 8.44920590E-07-1.75465611E-05 4.65234543E-05-2.67486531E-05
12140-1.13118939E-07-2.48638110E-06 1.46849406E-05-3.15804688E-04-2.26593316E-08
12141 1.20562052E-07 1.34993022E-06-1.14683822E-06 1.23627481E-07-1.50388608E-06
12142-5.55883573E-06 4.44700967E-06 1.70138121E-06 4.19604707E-05 1.94262991E-05
12143-2.80656743E-05-6.77528469E-06-4.95520911E-04 3.50436573E-04-8.59940562E-05
12144 1.55620730E-04-6.37606803E-07-9.83549086E-07 1.62115589E-06-7.02225940E-07
12145-1.40008787E-06 1.98004967E-06 3.62975288E-06 6.79608991E-06-1.07474083E-07
12146 5.16138006E-06 1.98316711E-06-1.74917376E-05-1.39326850E-05 2.35048782E-05
12147 5.63577238E-06 5.21629397E-05 6.92129853E-06 2.60337786E-05 2.43637889E-07
12148-8.72725406E-04 3.62236805E-04 1.43617383E-04 7.50754746E-05 4.78466403E-06
12149-1.23613296E-05 7.57666559E-06 6.88470791E-06 1.56506613E-06-4.93523674E-06
12150-2.49409735E-05 6.49999570E-05 3.82419024E-04 2.43627272E-03-1.42263129E-07
12151-1.57955411E-06 9.66812879E-07-3.39124812E-06 1.89599299E-06 2.33749871E-05
12152-5.82835669E-06 1.18564229E-05-2.79317244E-06-2.98212245E-04 1.20354605E-04
12153-5.00398880E-05 1.64731705E-05 2.93261142E-03 1.88772366E-04-8.05675360E-04
12154-4.08868375E-04-1.34132342E-06-4.96644825E-06 6.30777166E-06-2.66407108E-06
12155-9.23822763E-07-1.81233792E-06-4.37946912E-07-1.16263930E-06-2.57391960E-06
12156-2.89728179E-06 5.45369614E-06 1.00511820E-05 8.85439648E-06 4.52607539E-06
12157-1.94862822E-05-1.45797549E-04-2.86461637E-05 3.96388461E-05 8.35456960E-05
12158 1.02578529E-04-2.11419372E-05-4.74586055E-04 2.08598565E-04-3.36615491E-06
12159 2.13202893E-06 1.23412599E-06 4.40603266E-06-8.52861500E-07 3.17629952E-07
12160 7.78372035E-08 8.37829223E-07-2.38001063E-07 7.52691916E-07 1.10493237E-08
12161-1.05139670E-05 5.73282644E-07-2.44421705E-06-1.39757203E-06 1.15194371E-04
12162 8.14958116E-06-4.87115427E-05-1.73229176E-05-1.21502531E-04 1.02688435E-05
12163 1.21379143E-04 9.96338844E-05-1.66750981E-06 1.03703478E-06 6.30475026E-07
12164-8.00415762E-07 1.08653155E-07 4.58638796E-07
13  1-9.17439050E-04-7.59063097E-04-1.68798419E-07-1.52758810E-06 1.64315665E-07
13  2-1.33968151E-05-2.37748676E-06 1.18332905E-06-1.12512669E-07 3.76936627E-05
13  3 2.57005938E-05 6.38608115E-05 8.09053554E-05 7.54312160E-04 1.22026116E-03
13  4-5.88719353E-04 1.47868663E-03-1.03215526E-06 1.79750572E-06-7.65350469E-07
13  5 1.72577678E-06 1.52521914E-06 4.47702013E-07 8.47928845E-08 2.60590898E-07
13  6-6.83812246E-07 8.94125717E-07-4.69261449E-07-4.49955978E-06 3.18535763E-06
13  7-4.83124342E-06 2.19021224E-06 5.94212527E-05 2.12949016E-05 4.00330535E-05
13  8 1.39365620E-05-3.32702935E-03-1.44097882E-04-6.22952329E-05-6.46851292E-04
13  9 1.41398817E-06-8.34482370E-07-5.79505799E-07 4.30480101E-07-7.26209568E-08
13 10 2.02496824E-07-2.42115833E-07 2.98956655E-06 1.81107234E-05-5.07404841E-05
13 11 2.91272557E-07-8.16404222E-06 4.70282889E-05-1.61385529E-04 7.72414653E-08
13 12-1.07972508E-07 4.37791065E-07-5.65297708E-08-1.05321243E-07 3.45771933E-06
13 13-2.12361162E-06 4.81866457E-07 1.20502158E-06-2.42558643E-05-5.98213608E-06
13 14-1.86207648E-05-1.28376175E-05 1.29114307E-03 1.84327048E-04-1.92127058E-04
13 15 9.94133963E-05 1.03967807E-07-2.96700047E-07 1.92732240E-07-8.69522784E-07
13 16-6.02928855E-08-6.24956751E-07-3.61160365E-07 9.99473907E-07-2.05734655E-05
13 17-1.62867262E-05 8.75717128E-08-2.34405769E-07 9.31204214E-09 5.14318924E-08
13 18-4.61338255E-08 4.61121885E-06 2.40781608E-07-3.06425840E-07-2.42168967E-07
13 19-5.54086779E-05-1.46566716E-05-2.98527496E-05-5.69186371E-06-1.60357664E-03
13 20-2.67288515E-04-2.69786160E-04 2.30193546E-04 1.67667638E-07-4.22241924E-07
13 21 2.54574286E-07-9.79423478E-07-2.34345837E-07-4.87041762E-07 7.68195338E-07
13 22-5.18009608E-06-1.96326937E-05 1.98378797E-05-6.51524403E-07 4.02272909E-06
13 23-1.73929855E-05-1.01632034E-04-3.84787472E-06-2.81626501E-06 1.81379061E-07
13 24 5.19863668E-07-3.70468187E-07-3.23097805E-06-1.95369841E-06-2.03794402E-06
13 25 2.76461862E-06-1.18509909E-05-1.08326301E-05-3.33227446E-05-5.13239865E-05
13 26 2.18603987E-03 2.47463048E-05-5.72320783E-05-6.64590674E-04-1.36874793E-06
13 27 1.48356734E-06-1.14819412E-07-5.75564025E-07 2.95878104E-07 2.06427329E-07
13 28-8.04237645E-07 1.23534752E-05-1.22723280E-05 1.89106754E-04 3.38883517E-09
13 29 2.69800945E-07 3.39246018E-07 6.93380752E-08 7.17125141E-07-3.83300081E-06
13 30-1.50246495E-06-2.04893347E-08-4.20073066E-06 1.56386221E-05 3.79181079E-06
13 31 6.41761393E-06 6.59648341E-06-6.26193517E-04 2.27813840E-04-1.57734856E-04
13 32-1.23727931E-04-1.61697387E-07 2.33412355E-07-7.17149681E-08-7.51120977E-08
13 33-3.64697784E-08 6.35447423E-07-3.51825607E-09-3.38812629E-08 5.11748084E-08
13 34-1.91124116E-07-2.14329528E-07 1.07608760E-06-2.76267837E-07 7.85330106E-07
13 35 1.09651466E-06-1.76183434E-05-1.19319549E-05 2.93667143E-06-9.82158949E-06
13 36 2.79029232E-04 3.45505746E-05-2.80534440E-05 6.23276050E-06-3.88331065E-07
13 37 7.83119662E-08 3.10019099E-07 2.64555320E-07-3.10099060E-07 1.33899838E-07
13 38-8.52026161E-08 1.28726647E-06-1.23167426E-05-8.10245920E-06 2.43875817E-07
13 39-1.91419198E-06-1.18570282E-05 4.73859637E-05 1.09471816E-07-9.64913565E-08
13 40 6.08195620E-06-4.59693644E-05-4.46896155E-08 1.27450333E-07 4.47692004E-07
13 41 3.98937646E-07-2.14995664E-07-1.01083193E-06-2.84715754E-06-1.76895436E-06
13 42 1.21934970E-06-4.39559279E-06 1.46396286E-05 6.07472356E-06-1.37774602E-05
13 43-6.60212038E-05-2.08095512E-04-1.13696098E-04 4.23261735E-05 8.50055580E-08
13 44 3.43575941E-07-4.28581498E-07-5.33960409E-07 8.37333404E-07 3.13182036E-07
13 45-1.24882212E-06 9.75298850E-06 5.46110597E-05 7.33168487E-04-6.99144864E-07
13 46 3.76491482E-06 1.97238707E-05 5.98722095E-05 2.01933053E-07-1.67002997E-06
13 47-1.00340592E-05-1.17292894E-04 1.87851290E-05 1.55938959E-05 1.33342896E-06
13 48 8.12280921E-07 4.34641090E-07 3.05543601E-06-6.28483092E-06-4.44325945E-06
13 49-4.46894925E-06-9.41377342E-05-7.67904254E-06 4.17270053E-05 7.81905120E-05
13 50 1.84250655E-03-1.68269642E-03-5.47070992E-04-7.42808271E-04-1.59596777E-06
13 51 1.14734695E-06 4.48620824E-07-1.45102853E-06-1.54704445E-06 1.13768570E-07
13 52-1.99547845E-06-1.03522003E-06 1.29599552E-06-1.81032699E-06 2.14510344E-07
13 53-2.97863950E-06-4.76784633E-06 6.48191698E-06-4.61518263E-07 8.92384651E-06
13 54 4.82359664E-05-5.91106290E-05 2.86728173E-05-1.81470335E-03 6.44614721E-05
13 55-4.42524569E-04 2.37308394E-04 1.24706241E-06-2.21571790E-07-1.02549062E-06
13 56 2.42803284E-06 1.43799342E-07 5.24803713E-07-3.82583185E-07 1.70670986E-05
13 57-1.85836086E-04-9.09032738E-06-4.04308990E-07 1.22817380E-06-1.25813902E-04
13 58-2.52562063E-04-4.37833714E-07 5.97141489E-06-2.13526391E-05 1.35793199E-04
13 59 1.17830865E-07 1.08266854E-07 7.36062938E-07 8.37320365E-07-1.06313976E-06
13 60 1.95877134E-06-3.31751982E-06-1.39111881E-06 4.79510805E-06-4.24084405E-05
13 61 2.38380382E-05 1.99764510E-05-1.94719275E-05 2.06424663E-04 3.04576610E-05
13 62 7.40832522E-05-1.41466830E-04 9.04122809E-08-1.21865720E-06 1.12824492E-06
13 63-3.65083819E-07-5.03063772E-07-4.96950561E-07-5.60786184E-08-3.62373053E-07
13 64 5.35237463E-08 1.65092665E-07-7.61817780E-07 3.80752300E-06 5.75285133E-07
13 65-3.20090840E-07 3.77654317E-06-2.28793512E-05-1.56859211E-07-4.47403380E-06
13 66-2.57473635E-05 3.39302596E-04 1.58941615E-04 1.59950322E-04-8.70519365E-05
13 67-6.25277318E-08-9.01792570E-08 1.52706989E-07-7.53395352E-08-8.51766842E-07
13 68-5.47572217E-07-2.29020249E-06 1.23591230E-05 3.27692580E-04 5.65933841E-04
13 69-1.31822614E-08 1.87283205E-08 9.88457170E-07 5.37715500E-07-9.31307079E-07
13 70 2.49316963E-07-4.20118099E-06-2.98489011E-06 4.69641433E-06-9.96251414E-06
13 71 4.37845490E-05-3.87268564E-05-2.00759867E-05-1.08265531E-04 1.73122841E-04
13 72-1.78403192E-04 1.24648854E-04-8.74101958E-07 9.27971116E-07-5.38691580E-08
13 73-1.08271319E-06 1.02732003E-06-6.58852100E-07 1.22691057E-08 3.83343567E-07
13 74 6.44006742E-07 1.39718257E-06 8.23037935E-07-3.97134476E-06-2.85061104E-06
13 75-5.75598352E-06-3.79337513E-06 4.23852681E-09 5.41429853E-06 2.22045656E-05
13 76 1.63253697E-05 1.68421253E-04-4.56214708E-05 4.99073553E-05-4.31183830E-05
13 77-5.92620593E-09-6.32354618E-07 6.38280824E-07 1.17575426E-06-2.71538797E-07
13 78 2.35037631E-07-7.42875117E-08-6.33098209E-07-5.69627814E-08-1.00624270E-07
13 79 1.84026674E-07 7.47625635E-06 7.09646405E-07 1.49483980E-06-2.91070860E-07
13 80-4.56934736E-05 2.57301647E-07-2.82607150E-05 1.02996565E-05-1.44840606E-04
13 81-9.56203540E-06 1.35513150E-05-3.07479368E-05 1.21204693E-06-1.06107832E-06
13 82-1.50968607E-07 4.83483491E-07-2.80959738E-07 5.71327418E-07 5.63346931E-01
13 83 4.66398798E-01-5.66833395E-04-8.83857455E-04-2.44371385E-04 4.48779014E-03
13 84 4.28944760E-04 5.74625160E-04 1.78420541E-04-5.42415952E-03-5.00142698E-04
13 85-8.89055073E-04 3.37598910E-04 7.29598409E-03 1.27548390E-03 8.96235214E-04
13 86-7.47276872E-04 7.70573681E-05-8.91704875E-05 1.21131194E-05-6.74307358E-05
13 87-2.93194125E-05 6.67617153E-05-9.45538637E-05-8.56205607E-05 1.83467734E-06
13 88 6.06231367E-07-7.19506481E-06 1.00385320E-04 2.27608304E-05 1.05856471E-06
13 89-1.53400180E-06-7.81560727E-04-5.51327359E-05 6.15691725E-05-3.45191456E-04
13 90-2.11650397E-03-1.61406649E-04-1.61924877E-04-4.73997810E-04 1.00196441E-06
13 91 1.37177108E-08-1.01568212E-06 2.62327262E-06-6.42481161E-06 1.14912113E-06
13 92-4.33834123E-06 7.48835031E-05-1.01698209E-04 1.10177725E-04 1.09086601E-06
13 93 5.22027439E-05-1.82913444E-04-1.28787003E-04-1.96787634E-05-1.58207294E-05
13 94 1.90037709E-06-5.40580319E-06 5.61064739E-06 7.86754360E-06-2.91857873E-06
13 95 2.64056860E-05-3.94665412E-05-1.55704106E-04 4.13196560E-05 8.22268287E-05
13 96-2.29699213E-04 2.45524872E-03-3.10920859E-04 2.51481174E-04 2.63922431E-04
13 97 1.25260026E-05-6.15478799E-07-1.19105238E-05-7.90907806E-06 1.71877884E-05
13 98 6.52470573E-06 1.88105390E-06-2.73251760E-05-1.25763208E-04 6.07093848E-05
13 99-1.37264753E-05-4.90250712E-06 7.94877540E-06 3.74954441E-06-8.98817523E-07
13100-1.01340574E-04 7.14117332E-06 6.69640319E-06-3.43441195E-06 1.91326252E-04
13101-1.19469101E-04-5.18527098E-05-2.33289889E-05-2.85650095E-03 2.51993404E-04
13102 8.44769974E-04 4.61436369E-04 1.67490137E-05 2.69331897E-06-1.94423327E-05
13103 1.70140292E-05-1.12426612E-05-3.39560273E-06-6.36665076E-07-6.98846061E-05
13104-1.67401701E-04-3.86742660E-04-1.46070962E-06 1.31823612E-05 9.40884870E-05
13105-1.75714198E-04 2.32894595E-03 1.88214893E-03-1.01867313E-04 1.48858750E-05
13106-2.09809186E-05 1.73809231E-04-3.52963770E-04-6.21372517E-06 3.89753395E-05
13107 1.17653615E-03-6.27069530E-04 6.24053359E-05-3.07763965E-04-2.66601397E-03
13108 1.80832256E-03-5.12129461E-04-5.01316992E-04 1.28591452E-04-6.76986178E-05
13109-6.08928340E-05-3.71897157E-07 2.19165857E-05 6.43823100E-06-1.39236036E-05
13110 3.12949271E-05 5.83323721E-05 3.17574890E-04-2.78565186E-05-1.75075111E-05
13111-4.22585776E-06 4.84618414E-07-2.20039877E-06-5.30114669E-05 6.18791007E-05
13112-2.42932887E-05-1.03959517E-05-2.54131115E-04-3.56880192E-04 2.02067118E-04
13113-1.36154391E-04-9.53561955E-04 2.29871268E-03 4.32001370E-04 7.51022580E-04
13114-1.34049843E-05 7.48797377E-06 5.91701057E-06-8.00569003E-07-5.59398204E-06
13115 2.21424777E-06 5.87802671E-06 7.59679161E-06 1.54425397E-06-3.74344446E-08
13116 7.97680139E-08-4.21475273E-05-1.27248199E-05 3.29481205E-06 5.12432817E-07
13117 4.66322502E-04-2.07613341E-04 3.14383378E-05-1.09359485E-05-3.12537924E-03
13118 7.92236871E-04-4.02941492E-04-1.94850302E-04 8.44109917E-06-1.86002286E-06
13119-6.58107631E-06-2.64998359E-07 6.86639182E-07-7.60174893E-07 4.58460608E-06
13120-4.92033596E-05 5.98249697E-05 9.15992905E-05 4.22844436E-07-2.10707223E-05
13121-3.31674617E-05-3.03188970E-04 6.50900009E-06-6.53868953E-05 7.29879915E-05
13122-5.49528790E-05-8.83029599E-06-5.61943335E-06-3.70077136E-06 3.24439697E-06
13123-2.13295139E-06-6.13149732E-06 1.97857591E-05-1.77282721E-05 5.04155150E-06
13124-9.82336697E-06 3.14295363E-07-5.88898599E-05-2.33368083E-05 2.74247188E-03
13125 6.03454292E-05 6.64744795E-04 1.37140194E-04 1.21138870E-05-1.39519324E-05
13126 1.83804540E-06 6.95215711E-06 3.46255238E-06-1.65934569E-06-1.28649751E-06
13127 1.19613430E-05-2.07462812E-04-3.23232874E-04-2.65234376E-06 1.77633851E-05
13128-3.13281404E-05 2.28705338E-04-2.74281516E-06 1.41698407E-05-7.10383415E-05
13129 7.57967721E-05-1.34725946E-02-1.12091664E-02 3.05234924E-05-5.10876194E-05
13130 6.09308817E-05-3.91494843E-06 1.27807074E-04-1.64109233E-04 3.84144712E-04
13131 2.23599991E-03 2.31578137E-04-1.67370761E-04 7.21790462E-04 1.79163037E-03
13132 1.27643832E-03 9.54727935E-05 9.62449426E-05-8.61192954E-05-3.03075084E-05
13133 1.16426804E-04-4.63099630E-05 6.93779779E-05-1.28820594E-04 1.76248910E-03
13134 1.40659879E-03 3.53946820E-05-4.27728936E-05-7.65389634E-05 1.96325275E-04
13135 1.20682254E-04-1.90259228E-04-2.81797485E-04 1.25346116E-03 2.80301887E-04
13136-2.96353550E-05-5.17151929E-04 1.03511390E-03-2.15548737E-04-1.00742991E-04
13137 5.05494821E-05-3.97830394E-05-2.40736017E-05 6.38566411E-05-2.46823342E-05
13138-6.82232869E-05 8.62963786E-05 6.87032088E-06-8.84203117E-05-1.76097906E-04
13139-8.02439151E-04 2.24686565E-07-8.11014530E-05-5.25152915E-04 1.04516287E-04
13140-2.57092117E-06-1.30503969E-05-1.76385324E-04-3.91078502E-05-8.34559361E-05
13141-1.41585223E-04 6.48272810E-05 1.32020892E-04-1.80339901E-05 2.67414843E-04
13142 2.33236624E-04 4.90761754E-04-5.17485001E-05 8.15566391E-04 1.61023550E-04
13143 2.94630778E-04-1.10254401E-04-7.73796919E-04-1.32900036E-04-2.36018644E-04
13144 1.56125354E-04-5.00005592E-05 1.57549760E-04-1.07549201E-04 1.50361590E-04
13145-2.03318400E-05-4.75313326E-05 3.73543684E-06 4.35884400E-06 5.79798627E-07
13146 9.56736197E-06 9.48181327E-07 6.53271625E-06-9.63383794E-06 4.24216290E-06
13147-1.38930404E-05-2.50027019E-04 2.04403068E-05 9.98511780E-05 4.91741146E-05
13148-8.40378047E-04-1.85646583E-04 1.31553274E-04-2.32062452E-04-3.42012308E-06
13149-4.23699384E-07 3.84382246E-06-1.21216275E-06-1.14458194E-06 1.20978799E-06
13150 2.86700268E-06-1.25630898E-04-2.66641973E-04-9.64192109E-05-9.04898645E-07
13151-9.33073571E-07 2.52259366E-06 1.08065524E-06 3.13327047E-06-9.23808308E-06
13152 1.66331124E-06-8.27964641E-06-7.79439597E-06 5.35811158E-05 8.86362368E-05
13153 4.77144918E-05 1.62759383E-04-1.17045788E-03-3.35353214E-05 3.17883868E-04
13154-2.17392836E-04 2.02421419E-06 1.55842642E-07-2.18005683E-06-9.07814129E-06
13155 1.54279501E-06-2.90277032E-06-1.48837664E-07-5.96904051E-07 7.25362227E-07
13156 4.80943725E-07 1.37417539E-06 4.44092349E-06-2.94887284E-06-6.27983194E-06
13157-6.39246997E-06 2.73785915E-06 1.61193671E-05 4.89877921E-05 4.79441839E-05
13158 8.66582121E-04 7.38705448E-05-1.57596688E-04 2.32886375E-04-9.35663137E-07
13159 9.32697252E-07 2.96588493E-09-2.69302732E-07 4.68810199E-07 9.03238286E-07
13160-2.48284308E-08-1.34680429E-06-7.01760195E-07-1.40646771E-06 2.38739009E-07
13161 1.70258894E-05-5.61227712E-07 6.24205452E-06-8.10260360E-07-1.23656496E-04
13162-3.01714945E-05 1.64635418E-05-1.65474538E-05 3.98152284E-04 4.26527555E-05
13163-1.69667734E-04 9.03307928E-05-1.72177359E-06-4.15729552E-07 2.13750314E-06
13164 2.02549555E-06 2.88554745E-07 1.18070477E-06
14  1-5.63346826E-01-4.66398714E-01-5.66449527E-04-8.84227040E-04 2.43683510E-04
14  2-4.48779159E-03 4.28679088E-04 5.74887869E-04-1.77843439E-04 5.42373990E-03
14  3-4.99496133E-04-8.88693583E-04-3.39539975E-04-7.30458665E-03 1.27725672E-03
14  4 8.99912379E-04 7.37616606E-04-7.70744599E-05 8.91746239E-05-1.21001640E-05
14  5 6.72993469E-05-2.93801766E-05 6.68254249E-05 9.45529575E-05 8.56083616E-05
14  6 1.83284321E-06 5.97804883E-07 7.19582205E-06-1.00213898E-04 2.27534618E-05
14  7 1.06604735E-06 1.57812952E-06 7.80320023E-04-5.52606680E-05 6.15070085E-05
14  8 3.44435066E-04 2.12448418E-03-1.62705116E-04-1.62242953E-04 4.75177090E-04
14  9-1.01015509E-06 8.29303802E-09 1.00186205E-06-2.57974490E-06-6.43800953E-06
14 10 1.13198542E-06 4.33838682E-06-7.47672162E-05 1.02049173E-04-1.09839560E-04
14 11-1.10350108E-06-5.21917424E-05 1.81931611E-04 1.28710094E-04 1.96797489E-05
14 12 1.58279621E-05 1.89768246E-06-5.41265144E-06-5.60953047E-06-7.98488511E-06
14 13-2.92245399E-06 2.64322316E-05 3.94505548E-05 1.56545310E-04 4.17263128E-05
14 14 8.18634777E-05 2.30001914E-04-2.46351573E-03-3.11594412E-04 2.52242932E-04
14 15-2.64076720E-04-1.25421242E-05 6.11612113E-07 1.19305121E-05 7.88370505E-06
14 16 1.71677265E-05 6.53498532E-06-1.87846213E-06 2.73438424E-05 1.25943767E-04
14 17-6.05414617E-05 1.37240305E-05 4.90961874E-06 7.95022855E-06 3.74588202E-06
14 18 8.98088222E-07 1.01221675E-04 7.09963132E-06 6.72621260E-06 3.50151975E-06
14 19-1.90740686E-04-1.18886500E-04-5.16494859E-05 2.31890994E-05 2.86746797E-03
14 20 2.53782753E-04 8.47064540E-04-4.61900789E-04-1.67197335E-05-2.69124039E-06
14 21 1.94109739E-05-1.69961682E-05-1.12802594E-05-3.43446904E-06 6.28196940E-07
14 22 6.98566810E-05 1.67682068E-04 3.86708832E-04 1.45034207E-06-1.30965236E-05
14 23-9.37235604E-05 1.76302403E-04-2.32891507E-03-1.88212989E-03-1.01891935E-04
14 24 1.48015828E-05 2.09386073E-05-1.73723255E-04-3.52919700E-04-6.34921863E-06
14 25-3.92231159E-05-1.17659710E-03-6.27021085E-04 6.21255512E-05 3.08288968E-04
14 26 2.65873218E-03 1.81159984E-03-5.11307223E-04 5.08478364E-04-1.28606118E-04
14 27 6.76718379E-05 6.09342796E-05 2.17559489E-07 2.17879454E-05 6.43787781E-06
14 28 1.39378172E-05-3.14926759E-05-5.80928814E-05-3.19248437E-04 2.78533157E-05
14 29 1.74974720E-05-4.24330484E-06 4.78389688E-07 2.19525158E-06 5.31187320E-05
14 30 6.19848007E-05-2.42651104E-05 1.04353063E-05 2.53859442E-04-3.57985613E-04
14 31 2.01492019E-04 1.36334904E-04 9.60815962E-04 2.30070104E-03 4.31809873E-04
14 32-7.48987794E-04 1.34264299E-05-7.51543092E-06-5.91099902E-06 8.04532918E-07
14 33-5.57551968E-06 2.21083077E-06-5.87809581E-06-7.59756437E-06 1.54609922E-06
14 34-4.02202428E-08-7.81496299E-08 4.21566049E-05-1.27398815E-05 3.30752860E-06
14 35-5.22361277E-07-4.66781320E-04-2.07756082E-04 3.13469681E-05 1.09402703E-05
14 36 3.12750614E-03 7.93082283E-04-4.02690751E-04 1.95074743E-04-8.43911082E-06
14 37 1.86015902E-06 6.57895181E-06 2.60742683E-07 6.78506007E-07-7.69344415E-07
14 38-4.58567647E-06 4.92163448E-05-5.97523600E-05-9.14651382E-05-4.24055236E-07
14 39 2.10971028E-05 3.32813069E-05 3.03234512E-04-6.51023631E-06 6.54121068E-05
14 40-7.29764168E-05 5.51976776E-05 8.82858732E-06 5.62536479E-06-3.70174549E-06
14 41 3.24804209E-06 2.14047321E-06 6.02377630E-06 1.97889758E-05-1.77454831E-05
14 42-5.07672937E-06 1.09996748E-05 5.48324531E-07-5.90928794E-05 2.36417053E-05
14 43-2.74295642E-03 6.01928260E-05 6.65628232E-04-1.35777200E-04-1.21160971E-05
14 44 1.39517495E-05-1.83565241E-06-6.96970815E-06 3.43872202E-06-1.65316509E-06
14 45 1.30320261E-06-1.21258606E-05 2.05685258E-04 3.21845292E-04 2.67280491E-06
14 46-1.79402415E-05 3.10541043E-05-2.29516547E-04 2.74520027E-06-1.42144299E-05
14 47 7.13950724E-05-7.50263545E-05 1.34766578E-02 1.12125377E-02 3.05678575E-05
14 48-5.10801221E-05-6.09423132E-05 3.84754645E-06 1.28151386E-04-1.63820142E-04
14 49-3.84181001E-04-2.23550963E-03 2.31903426E-04-1.68063780E-04-7.21730032E-04
14 50-1.80268806E-03 1.28235017E-03 9.75716330E-05-9.45284712E-05 8.60175906E-05
14 51 3.04274961E-05-1.16445087E-04 4.63999083E-05 6.96299303E-05-1.28704350E-04
14 52-1.76262575E-03-1.40670613E-03 3.53850436E-05-4.27864560E-05 7.65362921E-05
14 53-1.96410072E-04 1.20627437E-04-1.90309893E-04 2.81792309E-04-1.25241179E-03
14 54 2.79788975E-04-2.95475398E-05 5.16656056E-04-1.02393873E-03-2.15847247E-04
14 55-9.88542339E-05-5.25149811E-05 3.98236987E-05 2.40251916E-05-6.38488903E-05
14 56 2.46673659E-05-6.81838570E-05 8.63159616E-05-6.85969339E-06 8.82799280E-05
14 57 1.76142173E-04 8.01438784E-04-2.11736757E-07 8.09578122E-05 5.25793545E-04
14 58-1.03583129E-04 2.57130786E-06 1.30094962E-05 1.76576854E-04 3.92034605E-05
14 59 8.34533935E-05 1.41581441E-04 6.47400044E-05 1.32044971E-04 1.81277529E-05
14 60-2.67413489E-04 2.32931743E-04 4.90869582E-04 5.20515182E-05-8.15467225E-04
14 61 1.60764224E-04 2.94675938E-04 1.10581195E-04 7.71686851E-04-1.32431688E-04
14 62-2.36640425E-04-1.54993088E-04 5.01678016E-05-1.57655635E-04 1.07487833E-04
14 63-1.50191911E-04-2.04009652E-05-4.77437028E-05-3.73582673E-06-4.36040198E-06
14 64 5.83671485E-07 9.56116292E-06-9.52609538E-07-6.51979997E-06-9.66815870E-06
14 65 4.24826774E-06 1.38975421E-05 2.49967623E-04 2.07650099E-05 9.96317259E-05
14 66-4.92880423E-05 8.41497943E-04-1.85100832E-04 1.30417818E-04 2.31205039E-04
14 67 3.42157545E-06 4.17314721E-07-3.83889017E-06 1.21351738E-06-1.14582473E-06
14 68 1.20833858E-06-2.85038101E-06 1.25614002E-04 2.65611676E-04 1.04331189E-04
14 69 9.05429106E-07 9.26204398E-07 2.52835919E-06 1.07299835E-06-3.13762030E-06
14 70 9.33030662E-06 1.62653825E-06-8.25185371E-06 7.79232331E-06-5.39680480E-05
14 71 8.90092232E-05 4.75891910E-05-1.63026267E-04 1.16547902E-03-3.43118865E-05
14 72 3.17389254E-04 2.16832106E-04-2.02356735E-06-1.63180413E-07 2.18674776E-06
14 73 9.09444024E-06 1.56423518E-06-2.90388802E-06 1.48717881E-07 5.93097964E-07
14 74 7.26658169E-07 4.80054768E-07-1.37951007E-06-4.40618763E-06-2.95563561E-06
14 75-6.28095252E-06 6.41601783E-06-2.81838591E-06 1.61084047E-05 4.90405844E-05
14 76-4.80049455E-05-8.65349709E-04 7.39908355E-05-1.57906348E-04-2.32707270E-04
14 77 9.38475197E-07-9.36247428E-07-2.22776884E-09 2.74577473E-07 4.68948109E-07
14 78 9.06583871E-07 2.49291597E-08 1.34658103E-06-6.95843319E-07-1.40842779E-06
14 79-2.37468684E-07-1.70319732E-05-5.85166572E-07 6.25316598E-06 8.07307835E-07
14 80 1.23690116E-04-3.01315500E-05 1.64955761E-05 1.66095943E-05-3.97200044E-04
14 81 4.27761097E-05-1.69537440E-04-9.02936457E-05 1.71783462E-06 4.22542033E-07
14 82-2.14037665E-06-2.03151089E-06 2.92310344E-07 1.18726936E-06-9.17212834E-04
14 83-7.59861244E-04 1.68099187E-06 1.36075982E-06 6.40566102E-07-1.17888383E-06
14 84-3.78716219E-06-7.18482929E-07-5.23921755E-07-2.04027541E-05 2.73486907E-05
14 85 6.73831224E-05-8.14161692E-05-7.49822301E-04 1.22534998E-03-5.94052850E-04
14 86-1.48254471E-03 7.81568678E-07-1.50792971E-06 7.26361036E-07-1.51407413E-06
14 87 1.61928606E-06 2.32474518E-07 2.24335467E-07 1.54189562E-08-6.83527800E-07
14 88 8.90721678E-07 4.94123146E-07 4.23772145E-06 3.07813903E-06-4.82916395E-06
14 89-2.18812927E-06-5.74892090E-05 2.18602509E-05 3.99634272E-05-1.29426909E-05
14 90 3.32111534E-03-1.40078834E-04-6.38532913E-05 6.46918554E-04-1.41926112E-06
14 91 8.34631305E-07 5.84629819E-07-4.41317200E-07-4.20955574E-08 2.01690701E-07
14 92 2.53066512E-07-3.19963152E-06-1.82140134E-05 5.10575439E-05-3.02711284E-07
14 93 8.10276445E-06-4.69283013E-05 1.62337616E-04-1.39688853E-08 1.62275861E-07
14 94 4.31577365E-07-4.10416687E-08 8.71599934E-08-3.53120571E-06-2.10638885E-06
14 95 4.08722961E-07-1.08509624E-06 2.49803672E-05-6.19068726E-06-1.90301081E-05
14 96 1.38528283E-05-1.29581002E-03 1.86203914E-04-1.92600749E-04-9.82389904E-05
14 97-1.46555832E-07 3.00715883E-07-1.54160051E-07 8.88314721E-07-1.11371338E-07
14 98-6.45012677E-07 3.52345705E-07-8.64394562E-07 2.10464074E-05 1.56919999E-05
14 99-4.26803629E-08 2.49753888E-07-1.34320268E-08 3.45638510E-08 4.80056439E-08
14100-4.26778101E-06 2.04348599E-07-3.05871708E-07 2.63842910E-07 5.44744678E-05
14101-1.40325550E-05-2.96432591E-05 5.78781883E-06 1.60236426E-03-2.67683468E-04
14102-2.69540582E-04-2.31214621E-04-2.17818541E-07 4.10906333E-07-1.93087792E-07
14103 9.22839451E-07-1.93171440E-07-4.78044807E-07-7.67025921E-07 5.44145068E-06
14104 2.02941503E-05-1.97913536E-05 6.66757671E-07-4.14939191E-06 1.73747160E-05
14105 1.02271067E-04-3.73692951E-06-3.31235421E-06 5.16196812E-07 4.71796453E-07
14106 4.41534496E-07 2.64952274E-06-8.14553763E-07-2.02360513E-06-2.89854466E-06
14107 8.08644853E-06-8.70969511E-06-3.35159021E-05 5.21529315E-05-2.18842612E-03
14108 2.37252017E-05-5.51492528E-05 6.66563095E-04 9.57342962E-07-1.26849046E-06
14109 3.11147501E-07 5.76556093E-07 2.26770335E-07 1.83910234E-07 8.53635216E-07
14110-1.24632642E-05 1.19198859E-05-1.90691920E-04 8.69748370E-08-2.12321539E-07
14111 3.53594495E-07 7.38519461E-08-7.11303308E-07 4.00103152E-06-1.70309373E-06
14112 3.22343115E-08 4.24077998E-06-1.49257398E-05 4.90776626E-06 5.38471424E-06
14113-6.25166942E-06 6.24527660E-04 2.22796702E-04-1.59130464E-04 1.21892162E-04
14114 2.12902719E-07-2.60936288E-07 4.80335691E-08 9.15217555E-08-1.62207898E-08
14115 6.31544655E-07-1.54996199E-08 8.92682766E-09 4.43713822E-08-1.92914697E-07
14116 2.12527378E-07-9.38224913E-07-2.30054792E-07 7.83252388E-07-1.09228123E-06
14117 1.61275074E-05-1.12562915E-05 2.88883301E-06 9.85332297E-06-2.71933506E-04
14118 3.24469107E-05-2.68050925E-05-5.59169057E-06 3.55648152E-07-6.52031942E-08
14119-2.90444958E-07-2.68490095E-07-3.14995686E-07 1.35994374E-07 7.06955529E-08
14120-1.13882177E-06 1.21852467E-05 7.72729761E-06-2.43903696E-07 1.97708077E-06
14121 1.19997729E-05-4.62918919E-05-1.27633481E-07 2.87522255E-07-6.15905071E-06
14122 4.64400448E-05 7.47292590E-08-1.15492634E-07 4.64619893E-07 3.86799599E-07
14123 2.18995955E-07 1.11885873E-06-2.93746796E-06-1.69777232E-06-1.22085598E-06
14124 3.81097170E-06 1.47536284E-05 5.98362698E-06 1.35899068E-05 5.92985040E-05
14125-2.07178792E-04-1.15136227E-04-4.24600625E-05-1.23705487E-07-3.09228083E-07
14126 4.32933569E-07 5.09126557E-07 8.25349791E-07 3.11893370E-07 1.25819625E-06
14127-9.80091856E-06-5.37466597E-05-7.28718145E-04 7.02297330E-07-3.74867086E-06
14128-1.98270477E-05-6.11653120E-05-1.86451234E-07 1.58960188E-06 1.01190508E-05
14129 1.16576234E-04 2.51012319E-05 2.09237085E-05 1.22769566E-06 9.83046572E-07
14130-6.41341529E-07-3.08395082E-06-6.64710661E-06-3.95309044E-06 3.25806162E-06
14131 8.72283507E-05-8.44975548E-06 4.22042039E-05-8.09505142E-05-1.84884006E-03
14132-1.68149223E-03-5.42482526E-04 7.25854373E-04 1.88895833E-06-1.06804850E-06
14133-8.20909839E-07 1.60633861E-06-1.78464705E-06 5.30200904E-07-3.74620122E-06
14134-3.54510637E-06 1.17130054E-06-1.66500713E-06 3.97422699E-08 2.33669793E-06
14135-5.11438418E-06 7.07421080E-06 1.36334229E-06-1.31831105E-05 4.69284460E-05
14136-5.87230556E-05-2.67816737E-05 1.82268324E-03 6.48225666E-05-4.42866230E-04
14137-2.40574804E-04-1.11811917E-06 2.95880331E-07 8.22238840E-07-2.34942941E-06
14138 3.77333127E-07 2.39328457E-07 3.36031381E-07-1.66238893E-05 1.85665620E-04
14139 1.10511643E-05 4.03070733E-07-9.24167234E-07 1.27194870E-04 2.52676598E-04
14140 4.38950650E-07-5.85896433E-06 2.16628545E-05-1.35102556E-04 1.53555231E-07
14141 3.47145593E-07 5.24448328E-07 4.11468796E-07 1.12175113E-06-2.76406307E-06
14142-4.08394634E-06-3.01713183E-06-4.62650325E-06 3.93536707E-05 2.34804272E-05
14143 1.91549536E-05 1.98789636E-05-2.02126343E-04 2.97081855E-05 7.56371082E-05
14144 1.39953243E-04 7.10624089E-08 7.04597987E-07-7.75660396E-07-1.25112260E-07
14145-4.34118424E-07-3.45320966E-07 4.39728086E-08 3.48789625E-07 4.92469881E-08
14146 1.28564752E-07 7.56130233E-07-3.84182987E-06 6.11605362E-07-3.03931004E-07
14147-3.71374258E-06 2.36663821E-05-2.62792299E-07-4.96895983E-06 2.54585123E-05
14148-3.35572184E-04 1.59352889E-04 1.59101060E-04 8.88231542E-05 7.24007679E-08
14149 9.31124705E-08-1.65513238E-07 8.27607959E-08-8.40872776E-07-5.50145510E-07
14150 2.28415471E-06-1.19261152E-05-3.27010413E-04-5.77702450E-04 1.60011544E-08
14151-2.18374944E-08 9.84961851E-07 5.44821489E-07 9.19066142E-07-1.46308070E-07
14152-4.23073302E-06-3.00645282E-06-4.66182172E-06 9.56564039E-06 4.35334235E-05
14153-3.82541967E-05 1.96621631E-05 1.14936157E-04 1.72359386E-04-1.80075094E-04
14154-1.23232900E-04 8.71309002E-07-9.22103897E-07 5.07948943E-08 1.11229433E-06
14155 1.01527548E-06-6.55285748E-07-1.18235644E-08-3.80542231E-07 6.40562093E-07
14156 1.39325387E-06-8.32050992E-07 3.94400855E-06-2.83946001E-06-5.72458902E-06
14157 3.83416195E-06 2.54419060E-07 5.46334120E-06 2.20645955E-05-1.64227141E-05
14158-1.72351724E-04-4.59304577E-05 5.07361589E-05 4.27211148E-05 7.80164265E-09
14159 6.23234498E-07-6.31036141E-07-1.17571942E-06-2.68856435E-07 2.32601600E-07
14160 7.41481544E-08 6.35804461E-07-5.81226938E-08-8.92050285E-08-1.84676143E-07
14161-7.51242056E-06 7.24002769E-07 1.44177939E-06 2.93237756E-07 4.58827393E-05
14162 2.31655235E-07-2.80933912E-05-1.02113538E-05 1.41785030E-04-9.38192967E-06
14163 1.46332317E-05 3.03983656E-05-1.20593090E-06 1.05995122E-06 1.45979676E-07
14164-4.86663684E-07-2.81123051E-07 5.68432945E-07
15  1 9.13162121E-07 5.14440469E-07 2.63056099E-06-5.45958344E-08-1.16058372E-06
15  2 7.95636383E-06-9.54472392E-06 8.96290921E-07 5.73834168E-06-1.88007893E-04
15  3 2.19444299E-06 2.09346011E-05-1.19381386E-06-1.10992036E-04-6.57846260E-04
15  4 2.93459921E-04-4.20883820E-04-4.66968567E-06 2.66290968E-06 2.00677600E-06
15  5-4.32946314E-07 1.18776690E-06 1.13818623E-06-1.37523986E-05-1.03775053E-05
15  6-7.23464051E-07-1.92044778E-08-1.05968576E-07-1.79099858E-05 3.99470052E-06
15  7-4.77641875E-07-4.01895072E-07 2.39580980E-04 4.82831738E-05 5.07783754E-05
15  8 8.61772640E-05 1.79899167E-03-6.32702195E-04 4.32656978E-05 2.19324143E-04
15  9 1.53753027E-06-1.63756620E-06 1.00035922E-07 7.69392310E-07 9.03881928E-07
15 10 1.77992116E-06 2.34489482E-07-5.94364226E-06 1.14974614E-04-4.02728740E-05
15 11 1.82334388E-06-2.14624133E-05 1.51093969E-04-1.83207646E-04-3.81535325E-06
15 12-3.61428872E-06 8.82136835E-07-1.23078793E-07-6.94708022E-08 8.61277586E-06
15 13-4.29074646E-06 1.10955207E-06 1.92703033E-06-6.79620720E-05-2.19932601E-05
15 14-2.92760385E-05-4.54296375E-05-9.29085210E-04-2.47164434E-04 1.68440150E-04
15 15 3.34173165E-04-1.10816272E-07 5.64061745E-08 5.44100978E-08-5.06259203E-07
15 16 1.00684563E-06-5.79154889E-07 6.43471896E-07-7.59721656E-06 2.15048498E-05
15 17 8.63342149E-05-5.51123005E-06-4.57153034E-06 3.34281298E-07 1.78394391E-07
15 18 2.28529884E-07 8.97768238E-07-1.54037818E-06-5.53831263E-07-2.35990500E-06
15 19 1.50891054E-05 5.15603154E-06 6.48960549E-06-2.02149937E-05-3.07347666E-04
15 20-7.30340692E-06-1.20539153E-04-6.30523763E-05-5.75673636E-07-4.78377255E-07
15 21 1.05405089E-06-8.67719385E-07-7.09582306E-07-5.29144667E-07-5.78056659E-07
15 22 3.88354265E-06 2.33094102E-05-1.40375862E-04-6.53875292E-07 4.51973778E-06
15 23-2.32257338E-05 1.79855690E-05-2.05920406E-04-1.69545985E-04 8.70103048E-07
15 24 1.10602830E-06 2.03858595E-07-1.40778792E-05-4.79678556E-06-4.01208091E-06
15 25 7.25924258E-07 4.74261915E-05 5.92130137E-05-1.44249105E-05-2.20613325E-05
15 26 1.37005417E-03-1.79424765E-04-7.79469441E-05-5.30085987E-04 1.28265510E-06
15 27-1.32321843E-06 4.05633300E-08-1.10805749E-06-3.90742120E-08 7.38981977E-07
15 28 2.56963499E-07-1.43990240E-06-1.88711436E-05 1.81132110E-04-4.25563649E-05
15 29-3.50694410E-05 2.19000387E-07 1.86087126E-08 6.18358038E-07-2.73695843E-06
15 30-9.27193148E-07 1.37348854E-07-3.58196840E-06 4.51627879E-05 1.09318277E-05
15 31-3.26591845E-05-6.37206259E-06-7.19934347E-04 1.60539645E-04 4.14794373E-04
15 32-4.00692466E-04-7.06614306E-07 1.26133946E-06-5.54725156E-07-1.35588892E-07
15 33-1.11784556E-06 1.46649170E-06-5.54016730E-07-2.56468989E-07-3.23726183E-08
15 34-8.26634168E-08-3.02472824E-07-1.87980173E-06-4.32042430E-07 3.57481124E-07
15 35 1.29221794E-06 7.29147387E-06 1.60814202E-06 2.80646922E-06-5.42640450E-06
15 36 1.15493696E-04-8.41164075E-06-1.05113293E-05 1.00523741E-05 3.63995367E-07
15 37 9.66829547E-08-4.60678322E-07 6.74840252E-07 7.51950797E-08 1.71018637E-08
15 38 6.56794875E-07-4.90139017E-06 1.93469881E-05-3.09175281E-05 5.85899270E-08
15 39 4.69464314E-07-1.53768054E-05-1.18673559E-05-1.51442404E-07-8.85455136E-07
15 40 7.17482446E-06-5.21418315E-06-3.33148839E-07-4.87510389E-07-6.79766803E-08
15 41 3.91437377E-09-9.02356027E-07 2.90494054E-06 6.49098568E-07-4.99913505E-07
15 42 4.21680593E-06-1.46189008E-05-2.09470466E-05-3.05573898E-06-3.19534192E-05
15 43-8.91747876E-04-3.36871330E-05 1.62934960E-04-8.63477401E-05-1.61536932E-07
15 44-3.42186144E-07 5.03723076E-07-8.02462339E-08-4.10041322E-07-2.45621707E-08
15 45-3.04284244E-07 4.79983737E-06 1.06907692E-04 2.60873489E-04-1.33854675E-06
15 46 1.08019125E-05 8.05001646E-06-9.78649347E-06 9.95382509E-07-7.38317106E-06
15 47-1.71327793E-05-8.59061275E-05-3.54836762E-08-1.10594211E-06 1.26209999E-06
15 48 3.14664146E-07 3.10661704E-06 1.35978458E-05-4.28308231E-06-1.70698564E-06
15 49-1.59007312E-05-1.94715287E-04 1.47017696E-05-5.51410873E-05 1.93505255E-04
15 50-2.67219450E-03 1.59364039E-03-7.53821635E-04 5.47069925E-04-4.26598004E-06
15 51 4.66593469E-06-3.99954653E-07-2.98264656E-06-4.53137478E-06-5.83508460E-07
15 52 1.38815602E-06 9.38789398E-07 7.69688882E-07 1.21060537E-06-2.07748752E-07
15 53 3.66920959E-06-5.74881023E-06-4.12823990E-06-2.30522561E-07-1.92179027E-07
15 54-3.34050816E-06 2.95689284E-05-9.97670258E-06 6.66252704E-04 7.88025858E-06
15 55 2.76038602E-04 8.00407078E-05 1.40785184E-06-2.08849937E-06 6.80647524E-07
15 56 3.40052721E-07 4.96035657E-07-8.20685962E-07-1.28636969E-06 6.69660139E-07
15 57 6.78302833E-05-2.77059423E-04-1.26248282E-06 8.86278510E-06 5.22517748E-05
15 58 2.43016354E-04 5.90812542E-07 1.01365865E-06-3.67221439E-05-2.32898244E-04
15 59-9.12108187E-10-9.07155690E-08 2.53818619E-06-5.39313082E-07-8.40928835E-07
15 60 2.43224378E-06-1.12192715E-05 2.07154818E-06 3.42428592E-06-5.14061020E-05
15 61 3.64618162E-05-7.13264072E-06-7.02938895E-06 6.48470766E-04 2.41445636E-04
15 62-6.82807867E-05-1.55453873E-04 2.01594710E-06-1.16087355E-07-1.89985974E-06
15 63-4.27318402E-07-1.22407730E-06 2.64774055E-07-6.76878580E-09-3.45323823E-07
15 64 6.98699030E-07-4.40545257E-07 3.85034220E-08 5.04689840E-06-3.95532365E-06
15 65 2.46979354E-06-5.23290859E-07-3.88143525E-05 1.57929699E-05-3.01128758E-05
15 66 3.40002753E-07 2.60979261E-04-2.99660178E-05 2.29678896E-05-9.99293440E-05
15 67 4.92980269E-07-9.24087153E-07 4.31106884E-07-5.90749345E-07 7.58724479E-07
15 68-1.54052075E-07 1.10779296E-06-1.50908519E-05 7.39252424E-04 3.63147996E-03
15 69-1.08427606E-09 8.85753729E-07 1.62868909E-07 2.11740259E-07-2.65273367E-07
15 70-1.02972700E-05-1.29921552E-06-1.78321650E-06-2.41619315E-07 4.70143057E-05
15 71 2.19947317E-05 5.94906768E-05-3.55495545E-05-1.17348089E-03 5.51095750E-05
15 72-1.15870208E-04-5.52947990E-05-3.64315198E-07-3.00580159E-07 6.64895358E-07
15 73 7.83445253E-07 4.69317456E-07-8.61175199E-07 2.97480933E-08 1.42094296E-07
15 74 8.10662426E-07 1.81918945E-08-4.59843000E-07-3.16281287E-07-4.77614529E-06
15 75-4.02720625E-07 1.43569754E-06-2.61363358E-05 3.67993016E-05 1.88387394E-05
15 76-2.35057934E-05 1.62117692E-04-8.59875272E-05-5.01437361E-05 2.14726681E-05
15 77 6.93805378E-07-2.13251433E-07-4.80553946E-07 3.21714508E-07 1.28374805E-06
15 78 4.88006761E-07 1.38645294E-08 1.92952498E-07-1.04042102E-07 7.45156264E-07
15 79 3.94475904E-07-2.10395329E-06 7.82084863E-07-3.27479306E-06-1.39605440E-06
15 80 1.79631258E-05-1.31111715E-05 1.92203628E-05 6.46280007E-06 2.71215528E-04
15 81 7.65042973E-07 6.50107713E-05-2.25430757E-05 3.31880080E-07 1.81087624E-07
15 82-5.12967704E-07-4.35963311E-07 3.15614704E-07 3.45929764E-07 2.35982341E-03
15 83 2.00912339E-03-8.59616409E-05 4.59830870E-06-8.13647715E-06-8.96154881E-05
15 84-4.37112569E-04 4.97810687E-05-6.43255616E-05-2.09722427E-03-1.16903770E-03
15 85-1.87198103E-04 1.11298771E-03 3.84789314E-03 3.61418926E-04-5.43778665E-04
15 86-1.20449464E-03-2.22575453E-04 1.16436550E-04 1.06138903E-04 1.74445122E-05
15 87 1.31708241E-06 1.15428794E-05-2.09566485E-03-1.73769669E-03 4.10339539E-06
15 88-3.70982530E-06 2.04088988E-06 1.91249421E-05-2.54153732E-05 7.68568748E-06
15 89 1.17590971E-05-1.93396497E-05 1.23594224E-04 2.43013536E-05-5.91621902E-05
15 90-5.36654892E-03 9.19201028E-04-6.18681122E-04-7.35648214E-04-1.52907076E-05
15 91 1.94827098E-05-4.19200219E-06-7.62082158E-06-6.62055825E-07 1.45236572E-05
15 92-4.82961024E-06-9.36998881E-06-1.08118366E-04 4.23451486E-04-9.76245973E-06
15 93 2.82382867E-05-2.37186725E-04-1.51501727E-04-1.00851414E-02-8.32695141E-03
15 94 1.65754017E-06 7.22352502E-06 8.13634189E-06-1.52240428E-04-3.87321241E-06
15 95 1.02013759E-04-1.26035276E-04 5.51117468E-05 2.81683959E-04 3.43163479E-05
15 96-1.66148884E-05 1.72493257E-03 5.49840636E-04 1.16983012E-05 2.47041004E-04
15 97 2.39053225E-05-4.87370989E-06-1.90316127E-05-3.94580513E-06 3.73762957E-05
15 98 3.17870364E-05 2.23917994E-06-8.12828750E-05-1.11007827E-04-3.46986443E-04
15 99-1.49443944E-02-1.23077121E-02 3.16523143E-05 7.76216558E-05-2.84723637E-05
15100-3.87282376E-04 2.14257397E-04 3.52260450E-04-2.12448758E-04-1.72248966E-03
15101 3.08364907E-04 6.11912088E-04-1.00202375E-04-1.91784327E-03-1.78803483E-04
15102 3.88495114E-04 2.57615472E-04 2.90633553E-06-5.96642140E-05 5.67578785E-05
15103-9.51936187E-05 6.56399117E-05 1.04306147E-04-1.96238030E-05 9.96384448E-05
15104-1.60924655E-04-1.30456406E-04-1.39677246E-05 8.07276348E-05 1.04254917E-04
15105 1.96764097E-04-5.51228852E-01-4.56410274E-01 1.57042276E-04-1.51480232E-04
15106 9.78689224E-05-4.81272872E-03-2.08255583E-04 1.07397285E-04 1.19672166E-04
15107 4.85367930E-03-4.29066179E-04 7.07315717E-04-2.03826587E-03 1.20699881E-03
15108 9.15447438E-04-2.51153444E-04 2.17127318E-04 1.09936374E-04 5.98488446E-05
15109-1.69785219E-04 3.60104706E-05-1.91997259E-05 6.58084691E-05-3.44554817E-04
15110 1.46364475E-04-4.34296146E-05-8.37890730E-04-1.15002737E-01-9.51620219E-02
15111 2.71924395E-05-5.27820827E-05-8.83587341E-05-1.16494054E-03 2.14631445E-04
15112-1.85936986E-04-3.34574305E-04-9.43421751E-04 5.52921769E-04-1.96849812E-04
15113-3.19312297E-04-2.33485472E-03 2.00310615E-03-1.06500767E-03 4.69775008E-04
15114 1.64795468E-06 5.66936625E-05-5.83416172E-05 3.05327436E-05 1.00344114E-04
15115-9.14094774E-05-1.37088675E-03-1.12576918E-03 1.41647932E-05-3.80672162E-06
15116 4.82878912E-06-1.18025343E-05 6.77391334E-05-1.48273495E-05 1.89999324E-05
15117-3.36315592E-04 7.95006276E-05-1.01350934E-04 3.27821910E-05-2.51157358E-03
15118 4.87448931E-04-7.82494897E-05-8.06973249E-05-3.25317137E-05 1.47515952E-05
15119 1.77801185E-05 2.93136999E-05-1.53465292E-05-9.91571283E-06-4.38673445E-06
15120 5.89391084E-05 1.15133117E-04 3.24972935E-06-4.08950650E-06 2.36747161E-05
15121-1.45145714E-06-1.00556016E-04-1.12432111E-05 3.76652672E-05 2.90498386E-05
15122 1.98749919E-04-9.84702745E-04-8.03311431E-04-7.50939495E-06-1.83271763E-05
15123-1.29231239E-05-5.94391922E-05-4.10933024E-05-3.23554506E-05 7.56129671E-06
15124 1.76162512E-04 4.56163482E-05 1.14462954E-04-2.05959298E-05 8.26087352E-04
15125-1.16253645E-04 1.65764163E-04-1.77775079E-04-4.72495382E-06-1.95099169E-06
15126 6.67594551E-06-2.54671326E-05-1.10838155E-05-1.47501969E-05-9.68606481E-06
15127 3.33545480E-05 8.48199559E-05-3.58053790E-04-9.27451888E-06 3.42246686E-05
15128 8.72498363E-05 3.24548862E-05 1.94032054E-06-2.90049098E-05-4.37011066E-05
15129-2.12196552E-05-3.76403905E-05-3.40358970E-05-3.05764993E-06-1.70362867E-06
15130 4.50888203E-06 2.24680042E-05 5.82207346E-05-1.27100782E-05 1.73057312E-05
15131 5.06394068E-04 3.00117508E-05-4.08687369E-04 2.43781860E-04 1.61740439E-03
15132 4.99167509E-03 6.75650811E-04-4.17767143E-03-8.56060603E-06 1.49176497E-05
15133-6.35704363E-06-2.80211261E-07 1.12364913E-05 4.34111902E-06 1.74851238E-04
15134 1.41524361E-04-1.51999488E-06-7.78998606E-06-3.81921199E-06 5.44430480E-05
15135 2.56914894E-05 2.50376127E-05 7.62210685E-06-5.03633889E-04-1.32999253E-05
15136 1.84536438E-04 1.32267742E-04 2.49298706E-03 3.13237735E-05 2.66582716E-04
15137-1.07953843E-03 8.02783386E-06-1.17034888E-05 3.67565496E-06 6.67652560E-06
15138-2.72503500E-06-2.49462165E-05-6.43557830E-06 5.82625424E-05 1.26918444E-04
15139 3.08368242E-05-6.93625009E-06 6.43625657E-05-2.57331370E-04-3.01935706E-04
15140-3.49471632E-06 3.41091610E-05 6.39099109E-05 7.54402508E-04-2.43546954E-06
15141-3.72812350E-06-5.53710014E-06 1.14873763E-05-5.41859802E-06 1.56199185E-05
15142-4.98221539E-06 4.63553317E-06 1.63145719E-05-5.29801386E-05 4.67766222E-05
15143-2.88487744E-05-1.34222168E-04 2.58107022E-04-2.08477246E-04 8.05463155E-05
15144-1.29676545E-04 3.78717671E-06-1.05308907E-05 6.74371403E-06-2.89728188E-06
15145-3.99678119E-06-7.04135160E-06 1.95518012E-07-4.68814293E-07 4.61763092E-06
15146-5.05024203E-06 8.15066547E-07 1.54845712E-05-2.10834864E-05 2.48117478E-05
15147-4.54672425E-06-2.03372218E-04 1.07360251E-04-9.00300510E-05 1.84204228E-05
15148 1.43047154E-03-7.85754117E-05-6.27933564E-04 2.15932396E-04-2.92987818E-06
15149 1.23861125E-06 1.69126693E-06-1.01659801E-06-1.88062726E-06 2.78173835E-07
15150 4.52590874E-06-1.03876119E-04 3.98920853E-04-2.62228305E-03-8.13133443E-08
15151 4.43640429E-08 4.43667085E-07-1.85870397E-07 6.15491402E-07-7.86358496E-06
15152 8.28617912E-07-9.32448406E-07-1.75248969E-06 3.67980085E-05 8.14946782E-05
15153 4.15243107E-05 1.30825269E-04-1.81225328E-04 5.63374775E-05 3.73637500E-04
15154 2.33482723E-04 1.81763465E-06-1.88743377E-06 6.97991196E-08-3.45683390E-06
15155 5.66848134E-06 3.99785333E-07-2.89200347E-08-3.26983860E-08-1.51475044E-08
15156-3.34372806E-08 1.83931784E-06 2.56284790E-07 1.03444532E-06-1.03933925E-06
15157-7.85982784E-06 2.34518555E-05-6.99534628E-06 2.47180965E-05 4.48062501E-05
15158 9.29025292E-04 6.94988154E-05-2.37339484E-05 1.25102687E-04-8.62723197E-07
15159 6.41316209E-07 2.21406988E-07 2.51440486E-07-6.87468493E-07 1.05638884E-06
15160-2.65773218E-08-4.73610558E-07 1.02747576E-06-7.61075286E-07-5.04754425E-07
15161 6.80862784E-06-3.69232029E-06 3.27929542E-06 2.34402751E-06-7.71169997E-05
15162-1.60526526E-05 1.49195781E-05-2.36257551E-05 1.18221344E-04 3.88093906E-05
15163-1.05587337E-04 5.54962534E-05-4.23958281E-07-2.78558058E-07 7.02516339E-07
15164 1.49964669E-06 5.94531667E-07 2.31546564E-06
16  1-2.36001782E-03-2.00928439E-03-8.59672491E-05 4.53733062E-06 8.09401719E-06
16  2 8.95789601E-05-4.37269016E-04 4.95105230E-05 6.41200923E-05 2.09733712E-03
16  3-1.16874161E-03-1.87204957E-04-1.11332147E-03-3.81281818E-03 3.55570809E-04
16  4-5.46505934E-04 1.20352705E-03 2.22614808E-04-1.16468107E-04-1.06146702E-04
16  5-1.72406530E-05 1.51288035E-06 1.15190095E-05 2.01837357E-03 1.67369662E-03
16  6 4.08882344E-06-3.70690039E-06-2.07584481E-06-1.97632959E-05-2.53910012E-05
16  7 7.67511430E-06-1.17360507E-05 1.99243768E-05 1.23962998E-04 2.44717869E-05
16  8 5.93310241E-05 5.35376838E-03 9.17628313E-04-6.19890929E-04 7.34146734E-04
16  9 1.53108561E-05-1.95171823E-05 4.20632613E-06 7.65388906E-06-6.28191825E-07
16 10 1.44925578E-05 4.76677661E-06 9.41945663E-06 1.08077172E-04-4.24398301E-04
16 11 9.71197260E-06-2.82687649E-05 2.37873615E-04 1.53105053E-04 1.00485109E-02
16 12 8.29664821E-03 1.62675338E-06 7.20385444E-06-8.14951710E-06 1.51841766E-04
16 13-4.00873333E-06 1.01781748E-04 1.26115029E-04-5.54580759E-05 2.81754316E-04
16 14 3.41699049E-05 1.65077075E-05-1.70490617E-03 5.53007393E-04 1.21791052E-05
16 15-2.43190075E-04-2.39386004E-05 4.78185996E-06 1.91567404E-05 3.88907021E-06
16 16 3.73404512E-05 3.17629120E-05-2.26612035E-06 8.13097821E-05 1.10634724E-04
16 17 3.47525823E-04 1.49379439E-02 1.23023723E-02 3.15962751E-05 7.76165307E-05
16 18 2.85582923E-05 3.87241480E-04 2.13917346E-04 3.52234872E-04 2.12936333E-04
16 19 1.72278358E-03 3.08198074E-04 6.12132929E-04 1.00811534E-04 1.90338183E-03
16 20-1.80849788E-04 3.86096452E-04-2.55594506E-04-3.06931524E-06 5.96135550E-05
16 21-5.65442398E-05 9.50502735E-05 6.57007733E-05 1.04533772E-04 1.96196753E-05
16 22-9.96770978E-05 1.61274854E-04 1.30559029E-04 1.39549769E-05-8.06807879E-05
16 23-1.04015509E-04-1.97710179E-04 5.51276126E-01 4.56449430E-01 1.57230773E-04
16 24-1.51324442E-04-9.78470884E-05 4.81309422E-03-2.08192797E-04 1.07276436E-04
16 25-1.19662457E-04-4.85526540E-03-4.30850796E-04 7.05511398E-04 2.03924177E-03
16 26-1.21141228E-03 9.11799644E-04-2.50650885E-04-2.17066507E-04-1.09889266E-04
16 27-5.99878597E-05 1.69877126E-04-3.60261608E-05-1.94952377E-05 6.55895252E-05
16 28 3.44584292E-04-1.46368746E-04 4.27276862E-05 8.37095929E-04 1.14781565E-01
16 29 9.49788919E-02 2.71751213E-05-5.28016310E-05 8.83206431E-05 1.16318056E-03
16 30 2.14553777E-04-1.86080062E-04 3.34579690E-04 9.45200742E-04 5.52893700E-04
16 31-1.97430255E-04 3.19772703E-04 2.32827320E-03 2.00360188E-03-1.06113543E-03
16 32-4.69562832E-04-1.71250192E-06-5.66169342E-05 5.83294361E-05-3.05395387E-05
16 33 1.00362066E-04-9.14762710E-05 1.36808088E-03 1.12347126E-03 1.41289168E-05
16 34-3.78671809E-06-4.81617349E-06 1.16884181E-05 6.76303852E-05-1.47155643E-05
16 35-1.89367789E-05 3.35953532E-04 7.94129266E-05-1.01074118E-04-3.29283361E-05
16 36 2.51231836E-03 4.87816992E-04-7.82095015E-05 8.04723031E-05 3.25353195E-05
16 37-1.47570436E-05-1.77782758E-05-2.92150082E-05-1.53236045E-05-9.94700614E-06
16 38 4.38359181E-06-5.88989684E-05-1.15085456E-04-2.85605251E-06 4.08531181E-06
16 39-2.36611989E-05 1.20421713E-06 1.00409104E-04 1.12397543E-05-3.76471055E-05
16 40-2.90753061E-05-1.98488047E-04 9.82543550E-04 8.01556596E-04-7.48016213E-06
16 41-1.83063257E-05 1.28800919E-05 5.92197477E-05-4.10337686E-05-3.22685746E-05
16 42-7.64662791E-06-1.75586779E-04 4.56609319E-05 1.14374876E-04 2.06008466E-05
16 43-8.27020960E-04-1.15899602E-04 1.65788878E-04 1.76618590E-04 4.73772885E-06
16 44 1.96830238E-06-6.70603123E-06 2.54549743E-05-1.10389643E-05-1.47101914E-05
16 45 9.68387668E-06-3.33697495E-05-8.50055200E-05 3.56311529E-04 9.28534957E-06
16 46-3.42878759E-05-8.68981405E-05-3.19383350E-05-1.93834511E-06 2.89611208E-05
16 47 4.36626456E-05 2.05867633E-05 3.79284442E-05 3.42885555E-05-3.04577342E-06
16 48-1.69945694E-06-4.49649195E-06-2.25903364E-05 5.82956274E-05-1.27070978E-05
16 49-1.72676077E-05-5.05954593E-04 3.01450391E-05-4.08264388E-04-2.43338957E-04
16 50-1.63032794E-03 4.98969231E-03 6.66229877E-04 4.17478351E-03 8.50584448E-06
16 51-1.48852526E-05 6.37940817E-06 2.92272908E-07 1.12013758E-05 4.31896773E-06
16 52-1.74959080E-04-1.41613971E-04-1.51020107E-06-7.79980454E-06 3.81152408E-06
16 53-5.44216676E-05 2.56416890E-05 2.50896519E-05-7.58574482E-06 5.03604037E-04
16 54-1.26754099E-05 1.84240860E-04-1.32239927E-04-2.49724027E-03 3.26933856E-05
16 55 2.65377364E-04 1.08052855E-03-8.00177797E-06 1.17033642E-05-3.70158626E-06
16 56-6.66244662E-06-2.72476512E-06-2.49495952E-05 6.44723459E-06-5.83458710E-05
16 57-1.28378422E-04-3.43449222E-05 6.93261176E-06-6.43429058E-05 2.57098297E-04
16 58 3.02180440E-04 3.48036856E-06-3.39449360E-05-6.40334455E-05-7.53500558E-04
16 59 2.43558166E-06 3.72895740E-06-5.55040283E-06 1.14761908E-05 5.42128410E-06
16 60-1.56223066E-05-4.96025699E-06 4.67150848E-06-1.63201367E-05 5.27405275E-05
16 61 4.66847086E-05-2.90221427E-05 1.34240997E-04-2.55714137E-04-2.07154037E-04
16 62 8.05306641E-05 1.28140724E-04-3.78207607E-06 1.05423268E-05-6.76025070E-06
16 63 2.89409086E-06-3.98943442E-06-7.03111133E-06-1.95958278E-07 4.63648138E-07
16 64 4.62160874E-06-5.05509799E-06-8.20320863E-07-1.54309108E-05-2.11105144E-05
16 65 2.48285148E-05 4.56853533E-06 2.03130888E-04 1.07501722E-04-9.02026125E-05
16 66-1.86153784E-05-1.42625897E-03-7.72240378E-05-6.27617310E-04-2.17082897E-04
16 67 2.92632571E-06-1.24462723E-06-1.68169848E-06 1.02416442E-06-1.88173723E-06
16 68 2.79084993E-07-4.53745506E-06 1.03890708E-04-3.97943169E-04 2.62440413E-03
16 69 8.13189161E-08-4.77928518E-08 4.45161218E-07-1.88932048E-07-6.14859626E-07
16 70 7.90420299E-06 8.19677137E-07-9.21862658E-07 1.74172291E-06-3.71383995E-05
16 71 8.17132839E-05 4.13272029E-05-1.30923415E-04 1.71945852E-04 5.63603045E-05
16 72 3.72210298E-04-2.35090434E-04-1.81590275E-06 1.88900229E-06-7.30995381E-08
16 73 3.46025835E-06 5.67850884E-06 3.97440821E-07 2.88377204E-08 3.00547370E-08
16 74-1.40019930E-08-3.15722135E-08-1.84116698E-06-2.28310912E-07 1.02707172E-06
16 75-1.04923366E-06 7.86682910E-06-2.36194087E-05-7.01061688E-06 2.47605183E-05
16 76-4.48095253E-05-9.25853083E-04 6.95176987E-05-2.33101745E-05-1.24256081E-04
16 77 8.62339599E-07-6.42805369E-07-2.19534231E-07-2.47724220E-07-6.85416647E-07
16 78 1.06088155E-06 2.64141246E-08 4.70390057E-07 1.03264010E-06-7.62048907E-07
16 79 5.03107199E-07-6.77641810E-06-3.71390303E-06 3.28591913E-06-2.33829704E-06
16 80 7.69242245E-05-1.59609583E-05 1.48635432E-05 2.36480348E-05-1.16584011E-04
16 81 3.86224005E-05-1.05199022E-04-5.53419970E-05 4.24461209E-07 2.78503623E-07
16 82-7.02964832E-07-1.49706905E-06 5.97708929E-07 2.31966995E-06 8.49467856E-07
16 83 9.83173172E-07 2.57157247E-06-4.77646605E-08 1.15583811E-06-8.02559475E-06
16 84-9.88821471E-06 9.18672518E-07-5.80709564E-06 1.86396675E-04 1.17055607E-06
16 85 2.10519275E-05 2.69751339E-06 1.45610475E-04-6.57790434E-04 2.92738302E-04
16 86 4.13620043E-04 4.49867531E-06-2.57610013E-06-1.92257518E-06 4.47420216E-07
16 87 1.18003835E-06 1.15696545E-06 1.32171506E-05 9.93991857E-06-7.23706950E-07
16 88-2.24954852E-08 1.10886730E-07 1.78385707E-05 3.99551188E-06-4.68127340E-07
16 89 3.87701715E-07-2.38968652E-04 4.81810083E-05 5.08627024E-05-8.57525379E-05
16 90-1.83670061E-03-6.21883939E-04 4.32992354E-05-2.24574530E-04-1.53679844E-06
16 91 1.64065567E-06-1.03857224E-07-7.80360265E-07 8.97966514E-07 1.79190272E-06
16 92-2.39320373E-07 5.92169105E-06-1.14740982E-04 3.97873223E-05-1.82941426E-06
16 93 2.14496320E-05-1.50373689E-04 1.83248921E-04-3.61015020E-06-2.51862659E-06
16 94 8.80727856E-07-1.19289075E-07 7.36862662E-08-8.69030218E-06-4.28395926E-06
16 95 1.19326456E-06-2.00606875E-06 6.79338894E-05-2.16474263E-05-2.92774131E-05
16 96 4.51661706E-05 9.40562874E-04-2.46495754E-04 1.69069532E-04-3.29078442E-04
16 97 1.22900025E-07-5.71024559E-08-6.57975690E-08 4.98650741E-07 1.02944202E-06
16 98-5.56206034E-07-6.39002569E-07 7.48462086E-06-2.16911992E-05-8.63566368E-05
16 99-5.64244952E-06-4.61665497E-06 3.61728317E-07 2.36020801E-07-2.46140232E-07
16100-1.16394810E-06-1.40011789E-06-2.91881297E-07 2.18075082E-06-1.64421759E-05
16101 5.48404407E-06 7.01666295E-06 2.01206291E-05 2.89190808E-04-5.66483919E-06
16102-1.17114648E-04 6.51434519E-05 5.82534249E-07 4.28539064E-07-1.01107331E-06
16103 7.95391537E-07-6.54308910E-07-4.49493749E-07 5.65062327E-07-3.81041039E-06
16104-2.32389671E-05 1.39966300E-04 6.49740146E-07-4.50172543E-06 2.33958227E-05
16105-1.86803585E-05-2.05699001E-04-1.71271078E-04 9.90991559E-07 9.90661004E-07
16106-1.27163464E-07 1.04982346E-05-4.97399243E-06-3.92170687E-06-6.46844841E-07
16107-4.40660176E-05 5.89848026E-05-1.37432282E-05 2.02951959E-05-1.35607137E-03
16108-1.75153241E-04-7.88086209E-05 5.26537892E-04-1.19729727E-06 1.36189077E-06
16109-1.64593504E-07 1.13771189E-06-4.74127100E-08 7.87397767E-07-5.22810232E-07
16110 1.66257669E-06 1.82910232E-05-1.82321152E-04-4.32228552E-05-3.59106256E-05
16111 2.41213458E-07-2.04496877E-08-6.81372673E-07 1.85459517E-06-7.70438874E-07
16112-3.27820970E-09 3.30834280E-06-4.57763421E-05 1.11515596E-05-3.28946450E-05
16113 6.21738731E-06 7.03602770E-04 1.62330135E-04 4.10312792E-04 3.98334984E-04
16114 7.12558227E-07-1.21907116E-06 5.06512933E-07 1.60595779E-07-1.04370577E-06
16115 1.39598606E-06-4.68682890E-07-5.82603461E-07-2.17342364E-08-8.73498162E-08
16116 3.04223564E-07 1.86175660E-06-3.81514324E-07 3.55492501E-07-1.26959067E-06
16117-7.43388017E-06 1.66182993E-06 2.70694932E-06 5.33604395E-06-1.15864365E-04
16118-8.44767628E-06-1.03773562E-05-1.04786935E-05-3.92517664E-07-8.43647182E-08
16119 4.76882382E-07-6.53450099E-07 6.87092100E-08 6.66021704E-09-6.58961017E-07
16120 4.93902823E-06-1.91216193E-05 3.13197234E-05-6.09220523E-08-4.61690432E-07
16121 1.52243487E-05 1.14381547E-05 1.44062541E-07 9.03696980E-07-7.01128524E-06
16122 5.67076670E-06-4.00350390E-07-1.14044144E-07-7.13241834E-08-9.98281510E-09
16123 8.82096887E-07-2.91340347E-06 6.09725239E-07-5.21003796E-07-4.16367413E-06
16124 1.45818077E-05-2.08071772E-05-3.02397532E-06 3.14851254E-05 8.89186641E-04
16125-3.39287183E-05 1.62429108E-04 8.58143815E-05 1.58704864E-07 3.34166664E-07
16126-4.92871528E-07 6.21636317E-08-4.23737579E-07-3.30954832E-08 2.88933157E-07
16127-4.67850090E-06-1.07079039E-04-2.61367502E-04 1.32216822E-06-1.06834984E-05
16128-7.81806873E-06 9.87226838E-06-9.81953624E-07 7.26271057E-06 1.70162636E-05
16129 8.56402298E-05 3.70760905E-09 1.08153594E-06 1.26767622E-06 3.16148994E-07
16130-3.10916473E-06-1.35834239E-05-4.26086892E-06-1.73882674E-06 1.59388037E-05
16131 1.94901090E-04 1.51970838E-05-5.54717855E-05-1.93023900E-04 2.65422022E-03
16132 1.61225881E-03-7.41997692E-04-5.73483403E-04 4.27396581E-06-4.67905560E-06
16133 4.05089790E-07 2.98541122E-06-4.51671680E-06-6.01268983E-07-1.25715059E-06
16134-8.42599572E-07 7.76302578E-07 1.20879958E-06 1.99493444E-07-3.51063327E-06
16135-5.77836841E-06-4.13264392E-06 2.53257439E-07-1.01906640E-06-3.31341537E-06
16136 3.03305327E-05 1.01703833E-05-6.57753521E-04 8.85679742E-06 2.76650876E-04
16137-8.34543926E-05-1.39201977E-06 2.07278820E-06-6.80768426E-07-3.30742655E-07
16138 4.93812212E-07-8.50849756E-07 1.28825792E-06-6.13511946E-07-6.74610459E-05
16139 2.77512810E-04 1.26075648E-06-8.81895273E-06-5.29568726E-05-2.43950254E-04
16140-6.13164736E-07-7.95058164E-07 3.64993790E-05 2.35196782E-04-1.60626311E-09
16141 7.83310822E-08 2.54019078E-06-5.29740087E-07 8.34201028E-07-2.30747782E-06
16142-1.12558996E-05 2.07150388E-06-3.40369908E-06 5.06329389E-05 3.67130430E-05
16143-7.19872112E-06 6.93919002E-06-6.47360546E-04 2.40167256E-04-6.70480274E-05
16144 1.53741725E-04-2.01391029E-06 1.05780570E-07 1.90812972E-06 4.27746704E-07
16145-1.22255073E-06 2.52482029E-07 7.23094970E-09 3.49070488E-07 7.00478331E-07
16146-4.51118413E-07-4.05950469E-08-5.08857917E-06-3.96048078E-06 2.52295111E-06
16147 5.34783085E-07 3.88831403E-05 1.57862410E-05-3.04416726E-05-4.71433527E-07
16148-2.55246871E-04-3.02538660E-05 2.21649706E-05 1.00972692E-04-4.90855354E-07
16149 9.25561840E-07-4.34706487E-07 5.89797379E-07 7.63262415E-07-1.48099336E-07
16150-1.13326482E-06 1.52620078E-05-7.35438464E-04-3.61126774E-03 9.26341242E-10
16151-8.91716308E-07 1.80994246E-07 2.20540577E-07 2.56273868E-07 1.03688759E-05
16152-1.37639095E-06-1.82180970E-06 2.82028215E-07-4.76925976E-05 2.23933087E-05
16153 5.99541195E-05 3.57116633E-05 1.16972187E-03 5.44040408E-05-1.14993427E-04
16154 5.44477725E-05 3.70330257E-07 2.93083461E-07-6.63413718E-07-7.82893138E-07
16155 4.62429769E-07-8.68895442E-07-2.99267529E-08-1.44103665E-07 8.16975130E-07
16156 1.84406218E-08 4.65831234E-07 3.31849339E-07-4.80649346E-06-4.05482364E-07
16157-1.46471224E-06 2.61120939E-05 3.70160608E-05 1.90295214E-05 2.37950430E-05
16158-1.57975355E-04-8.63007694E-05-5.12159585E-05-2.00455262E-05-6.97169600E-07
16159 2.09073457E-07 4.88096143E-07-3.20874745E-07 1.29100688E-06 4.95605903E-07
16160-1.38426051E-08-1.93554151E-07-1.04925948E-07 7.47373736E-07-3.95067274E-07
16161 2.10724845E-06 7.84460065E-07-3.28488151E-06 1.39888544E-06-1.80221169E-05
16162-1.31964934E-05 1.92155079E-05-6.48622716E-06-2.70669772E-04 9.33901132E-07
16163 6.47984946E-05 2.28738515E-05-3.38966986E-07-1.73672190E-07 5.12639176E-07
16164 4.40526114E-07 3.15130088E-07 3.46967210E-07
17  1 1.67731887E-09 2.88537453E-07 1.56290409E-06 6.67550547E-07-5.17401575E-07
17  2 2.39858233E-06-1.15277547E-05-5.83646234E-06-1.32320489E-06-1.37714337E-04
17  3 1.95265189E-04-6.15489994E-05 1.41315794E-04-9.97230764E-03-4.09548181E-03
17  4 2.43975250E-03 8.93457986E-04-2.73322478E-06 1.81773725E-06 9.15487527E-07
17  5-2.12442621E-06 1.38726006E-06-1.64513938E-06 5.36584587E-04 4.43488020E-04
17  6 1.65098654E-06 1.08273108E-06 7.97516452E-07 1.82690030E-05-7.40046011E-06
17  7-4.20730064E-06-1.62264112E-06-1.94152952E-04-6.02006203E-06-4.30025484E-05
17  8-2.96128730E-05-6.88901433E-04 1.69925784E-03-1.48024674E-04-3.27507235E-04
17  9 2.54016047E-07-7.17335242E-07 4.63319195E-07-1.66377862E-06-1.88554738E-06
17 10-2.97941290E-06 9.77514483E-08 4.74286739E-06-1.17404769E-04 2.80117403E-05
17 11-7.01630322E-07 9.59738175E-06-9.58658924E-05 1.54958532E-04 5.55242240E-05
17 12 4.49216902E-05-4.00111462E-07-7.16704829E-09 4.57663805E-07 1.31899755E-05
17 13 3.33510208E-06 6.17857145E-07-1.21679853E-06-7.57527710E-05-3.26687823E-05
17 14 1.02857421E-05-2.05262622E-05 2.97666216E-03 5.02831515E-04-2.12867311E-04
17 15-5.34975306E-04-4.17467147E-07 1.54015739E-06-1.12269025E-06 1.03342904E-06
17 16-1.92789725E-06-7.21739884E-07-2.93636366E-07 2.51267075E-06-6.73459457E-05
17 17-1.57576346E-04 1.54180049E-06 1.17067406E-06 9.02766402E-07 1.10285842E-06
17 18 1.29820190E-06 2.32986131E-06-5.70795044E-06-6.70549832E-06-5.82086137E-06
17 19-1.20960919E-04-3.72514478E-05-1.12378489E-05 1.48699608E-05-2.04947565E-03
17 20-3.05600694E-04-4.23428149E-04 6.89543316E-05-6.28712065E-07 1.79622969E-07
17 21 4.49089096E-07-5.35021719E-07-7.24073330E-07-9.73590709E-07 7.89606391E-07
17 22-4.20915430E-06-2.22161157E-05-3.63701205E-05 5.47029118E-07-6.19640548E-06
17 23 6.67824888E-06-8.76222409E-05 6.24700518E-06 6.31388825E-06 6.07221541E-07
17 24-1.49682511E-06 2.02317011E-07-1.84171429E-05-1.97984999E-06 8.01334844E-06
17 25 1.42421466E-06 1.38463742E-04 9.52034471E-05-2.74252713E-05-9.55695857E-05
17 26-3.58557557E-04-5.61162553E-04-7.59583216E-04-7.76184330E-04 2.08346090E-06
17 27-9.58564194E-07-1.12489671E-06 1.97849469E-06 2.90267203E-07-1.66793613E-06
17 28-1.26601585E-06 1.27489437E-05 5.96547258E-06 1.52879294E-04 2.27157889E-05
17 29 1.80362199E-05-2.59328126E-07-5.73913941E-09 6.98196045E-07 1.39341553E-05
17 30 1.47623004E-06-7.67805502E-08-4.58309048E-06-1.69562740E-04-8.99194039E-05
17 31 3.93713158E-05-1.21025585E-06-1.76367650E-03 3.63221135E-05 2.48236577E-05
17 32 1.60091716E-04 2.28120206E-08-1.01604601E-06 9.93233992E-07 6.81924488E-07
17 33-5.67240448E-07 1.62752600E-06 2.56758462E-07 3.62835308E-07-3.62025017E-07
17 34 8.48121197E-08-5.80929577E-07-2.28713638E-06 9.45873791E-07-7.00687023E-07
17 35 2.51374058E-06-1.86042874E-05-1.07448207E-05 1.31281611E-05-8.60978041E-06
17 36 7.99823235E-04 2.53273569E-04-1.07905526E-04-6.63652371E-05 9.46924718E-07
17 37-9.91826193E-07 4.49014752E-08 1.47238208E-07-1.88169424E-07-9.66220062E-07
17 38-9.60730994E-08 1.41207735E-06-1.58514586E-05 4.40405782E-05-2.39438709E-07
17 39-7.91221090E-07-2.01213716E-05 4.87863367E-05 1.60353556E-07 2.99869679E-07
17 40-2.16432513E-05 5.71927823E-05-6.17465340E-08 9.18780182E-07 9.58965724E-07
17 41 6.52768523E-07-7.93233354E-07-1.39775719E-05-6.52094490E-06-3.14484487E-06
17 42 3.50374545E-06 1.54419759E-04 8.75666064E-05-4.52206790E-06-7.32332638E-06
17 43-3.77404948E-04-1.69082488E-04 9.33681340E-06-1.12724622E-04 1.81234394E-06
17 44-1.34717635E-06-4.65167597E-07 5.59576367E-07 7.36426336E-07-9.71403544E-07
17 45 9.17608495E-07-4.42219499E-06-3.90737565E-04 9.00097054E-04 1.14243309E-06
17 46-1.47258006E-05 7.37990545E-05-4.39961541E-05-9.60470063E-08-5.97432428E-06
17 47 6.12406974E-05-1.91979506E-04-1.31354496E-06 1.72329273E-06 1.70706848E-06
17 48 1.43749157E-06-2.26243779E-06-2.81399877E-05-1.83543545E-05-8.29237620E-06
17 49 1.23676528E-05 1.87096693E-04 1.16627574E-04 1.94881112E-04-9.61547348E-05
17 50 1.12298855E-02 1.07525127E-04 1.32856561E-03 3.18887034E-03 4.36924361E-06
17 51-5.94472488E-06 1.57548126E-06 2.77547942E-06 1.75314105E-06 3.84940503E-06
17 52 7.06473375E-08-4.91894440E-07-9.13798283E-07 3.13642250E-07-4.73740063E-07
17 53 7.43605716E-06 4.76859556E-06-1.39688083E-06 1.39709723E-06-5.02287240E-05
17 54-3.21216019E-06-4.49007546E-05 5.45959303E-05 3.33597371E-03-7.33654538E-05
17 55 1.78061589E-04-6.74104902E-04 3.55767965E-06-1.64140727E-06-1.91627239E-06
17 56-4.41139807E-07 1.19731274E-06 3.73245305E-06 1.54678738E-06-4.19105641E-07
17 57 1.21813785E-04 1.14709782E-04-1.03196189E-06 1.09470232E-05-2.20618347E-05
17 58-7.04248525E-05-1.34840324E-06 7.81762599E-06 1.12849691E-04 1.83523866E-05
17 59 5.99210810E-09 6.17538571E-08-6.87008646E-07-8.45294354E-07-2.01732548E-06
17 60-7.25031979E-07 3.64094239E-06 3.90509917E-06 9.23341773E-06-2.41603930E-05
17 61-3.37115488E-05-1.64870603E-05-4.80646433E-05 5.99257336E-04 2.41802156E-04
17 62-1.36987473E-04 1.68161843E-04 5.68824594E-07 1.78865771E-07-7.47690365E-07
17 63 8.14675298E-07-3.26596257E-07 1.68648336E-06 3.03155073E-08 4.25354853E-07
17 64-6.59790461E-07 1.49694553E-06-4.39454848E-07-5.29767794E-06 3.26061230E-06
17 65-7.79266444E-06 2.29655340E-06 8.42774120E-06-2.12927972E-05 5.48207358E-05
17 66-1.80094989E-05 7.23334108E-04 4.10770015E-04 6.34854435E-05 8.94977927E-05
17 67 8.82044503E-07 3.34406439E-07-1.21645094E-06 8.53421173E-07-5.18096328E-07
17 68-8.98399448E-07-8.30261929E-06 7.73705632E-05-1.09722456E-03-5.83360353E-03
17 69 7.58145739E-09-4.36303043E-07-1.70253429E-06-2.10116537E-06-7.20592386E-07
17 70 5.33562386E-06 5.43901100E-06 8.95106080E-06 3.18266665E-06-8.90396769E-05
17 71-4.19916467E-05-8.27417986E-05 6.68523297E-05-2.45798650E-03-3.31811638E-04
17 72-5.64477296E-04-6.51695530E-04-1.32528494E-07-5.02021011E-07 6.34549504E-07
17 73 3.31839959E-07 1.46929630E-06 3.31301688E-06-4.25397142E-08-1.81927285E-07
17 74 5.24780073E-07 3.62922878E-10 1.81116519E-06 2.16631561E-07-8.05284547E-07
17 75 9.58515046E-07-8.75606963E-06 1.81864023E-05-2.43669616E-05-4.18226241E-05
17 76 7.53131427E-05 1.21074701E-03 1.14205929E-04 2.01354484E-04 2.46325740E-04
17 77-1.09931080E-06 8.44005060E-08 1.01491030E-06-2.53798741E-08-1.06744323E-06
17 78-7.07546318E-07 1.01028777E-08 5.90738975E-08 6.93303231E-07 4.87385389E-07
17 79-3.91809368E-07-1.13842800E-06-3.27476981E-06-2.63586247E-06 1.65352363E-06
17 80-2.37903903E-05 2.55714811E-05 1.57383021E-05-1.36096056E-05 6.25124219E-04
17 81 5.26907967E-05 1.58969399E-04 9.95781573E-05-1.53495074E-06 1.93930029E-06
17 82-4.04349553E-07 1.21144081E-06 5.26783454E-07-1.05610029E-06-8.20092317E-05
17 83-6.05907699E-05 3.66213258E-06 2.53077544E-06-1.02651702E-05-1.14255093E-04
17 84-1.78154904E-05 3.71184658E-06 2.49674245E-05 9.72228891E-04 6.53804547E-04
17 85 9.30705504E-05-6.68542037E-04 2.86055125E-02-2.85832863E-04 3.14356857E-03
17 86-3.02796492E-03 1.31272183E-05-5.29378282E-06-7.83343551E-06 6.46152462E-06
17 87-1.12001286E-05 2.16991140E-06-5.60312483E-01-4.63956084E-01 1.78988130E-04
17 88 3.31747418E-05-2.32501293E-04-4.91109583E-03-1.41238490E-04-1.98274120E-05
17 89 1.97938789E-04 5.01766306E-03-2.63336992E-04-4.41588779E-04 1.18554286E-03
17 90 1.45701167E-02 9.95841158E-04-2.12145227E-04 2.78955186E-03 1.20368383E-04
17 91-1.65394717E-04 4.50263339E-05 4.80391968E-08-1.17449554E-04-5.17602385E-05
17 92-3.38464922E-04-2.05229066E-04-8.97509867E-05-5.91543813E-04-3.25961652E-04
17 93-3.32001257E-04 1.29214658E-04-4.21549013E-05-5.65922914E-02-4.67989909E-02
17 94 1.20877925E-04-2.00898647E-05 3.04089493E-05-6.76278705E-04 3.21572486E-04
17 95-6.71850142E-05 1.88968811E-04-5.88630017E-04 5.67177163E-04-5.57960882E-06
17 96-5.01536914E-05-1.64142854E-02 1.89260690E-03 2.09444268E-04-1.86196048E-03
17 97-1.34309323E-04 8.09594130E-05 5.33499097E-05 3.88019909E-05-8.00491627E-05
17 98 1.45681602E-05-2.71332490E-05-3.97137283E-05 9.24152266E-05-1.82454082E-04
17 99-1.16440285E-03-9.59974290E-04-3.51871356E-07 5.11769391E-06 4.79295352E-06
17100-8.92927493E-06-2.05532503E-05-1.24174374E-05 2.27750156E-05 5.05167121E-04
17101-1.41864313E-04-9.62778909E-05-6.31743698E-05 1.35130423E-02-2.11336774E-03
17102-2.44858593E-03-1.50819190E-03 1.08577425E-05 1.04148728E-05-2.12726153E-05
17103 9.56623468E-06-9.08575426E-06-1.91376317E-05-9.06614199E-06 7.80786420E-05
17104 9.04724685E-05 3.70387397E-05-3.12559907E-06 1.01555617E-05 4.38553007E-06
17105 9.27962249E-04 6.06790661E-03 5.02436171E-03-5.23463924E-06 3.37706511E-06
17106 5.35174259E-06 7.49527171E-05 8.98734674E-06 7.37597854E-06-3.26278350E-05
17107-2.38023031E-04 2.16832273E-04 4.35365557E-06 9.25375947E-05-1.80329769E-02
17108 1.06229419E-03-1.52128891E-03 3.28483726E-03-2.03248193E-05-5.69455824E-06
17109 2.60193775E-05 3.43719817E-06 3.05085146E-07-9.46507415E-06 2.57389681E-06
17110 3.39191346E-06 1.11187663E-04-5.09061008E-04-1.37420064E-02-1.13764132E-02
17111 6.60888761E-06-7.98989860E-06 4.31408494E-06-1.15285518E-04-6.40658355E-05
17112 8.08964365E-07 2.96810145E-09 9.32372937E-04 2.33964808E-04-1.08914793E-04
17113 1.19215851E-04 1.20314097E-02-1.91629584E-04 1.11153364E-03 3.82971789E-04
17114 2.95324008E-05-2.11762682E-05-8.35613261E-06-2.60070344E-06-1.09793404E-06
17115 2.38490737E-05-1.96563493E-04-1.62864674E-04-8.20404538E-07 4.15403611E-07
17116 2.88280617E-07 3.03641402E-05 2.78744251E-05-1.06647019E-05 3.26110848E-06
17117-4.90546981E-04 2.11706425E-04-2.82751626E-05 6.50311396E-05-2.22796280E-03
17118 5.94611521E-04-7.68115922E-05 1.06748906E-04-1.36205736E-05 7.42165965E-06
17119 6.19891393E-06 5.90238019E-06-6.26966491E-06 1.02004600E-06-5.49637662E-06
17120 5.00660318E-05-8.03305914E-05-4.68263167E-04-5.44077801E-06 5.41037285E-05
17121-5.02045388E-05 1.22870773E-04-2.04052789E-06 3.28608131E-05 1.54877319E-06
17122 9.17546325E-05-8.00937481E-05-6.85197045E-05 5.13457165E-06-8.78116818E-06
17123-1.12622427E-06 2.00412084E-05-3.51345926E-05 3.27082410E-05-3.64477205E-06
17124-5.11255544E-05 4.38678442E-05 1.68753879E-05-8.93979477E-05-3.85274585E-04
17125 1.10386937E-04-8.25800170E-05-1.54969807E-04-1.36130518E-05 8.01745869E-06
17126 5.59559310E-06-1.28365211E-05-1.30013198E-05-2.91938624E-06-2.87943452E-06
17127 8.26803217E-05 3.73639491E-04 2.06052071E-04-4.16948810E-06 4.74836861E-05
17128-1.10347530E-04 8.41059752E-05-7.24676305E-06 1.63887276E-05-1.69947967E-04
17129-2.98173036E-04 2.04128489E-03 1.75964230E-03-5.81477810E-05-1.50861396E-05
17130 6.86173414E-05-1.80807241E-04-3.95209400E-04-1.59327719E-05 2.79112760E-04
17131-1.85034216E-03-6.06551903E-04 4.91975858E-05 5.14390787E-04-3.41997688E-02
17132-6.11455798E-03 1.99884523E-03-4.86441899E-03-9.07996151E-05 1.11182120E-04
17133-2.03825048E-05-1.83247562E-05 1.87504353E-04 1.52026987E-05-3.04256900E-05
17134-2.30984499E-05 5.65617266E-06 3.15212568E-06-2.05328515E-06-1.10469805E-05
17135-2.55549814E-05-1.17015858E-05 1.21162484E-05 2.10325274E-04 7.17441112E-05
17136-7.27021751E-05-8.23754396E-05-2.80863438E-03-4.21927051E-04 2.07211882E-04
17137 3.95713983E-04-2.64480330E-06 6.58335435E-06-3.93855105E-06 1.33253327E-06
17138 7.74615086E-06 3.47589418E-06 2.36027640E-07-9.09882211E-06-3.54337012E-05
17139-3.03673528E-04 4.61336459E-08-2.27925382E-06-1.26085762E-04 1.09709369E-04
17140-7.12560536E-08-7.66701246E-06-2.00668742E-04 2.01091961E-04 2.19841230E-07
17141-8.29720647E-07 2.34403840E-06 2.76740860E-06-1.47497906E-06 1.79908278E-05
17142-1.21113502E-05-1.82233078E-05-2.26137613E-06-1.75281032E-04-7.15039350E-06
17143 5.09122462E-05 6.88525678E-05 7.78956749E-04 7.98924602E-05 1.44530111E-04
17144-6.69269769E-04-2.95325196E-06 7.62718062E-07 2.19053390E-06-8.69564877E-07
17145-5.03750211E-07 2.65381345E-06-2.63448064E-06-3.23458764E-06 4.87013887E-06
17146-7.43668953E-06-3.41821749E-06 4.53114231E-06 1.42889561E-05 1.23198528E-05
17147-1.93037324E-05 1.15032144E-04 6.88629884E-05-7.51381755E-05-7.58205813E-06
17148 3.92893805E-04 1.03551318E-03-2.14715033E-04 4.53505111E-04 5.33822260E-06
17149-1.02365367E-05 4.89831412E-06 5.40643876E-06-3.52135814E-06-3.70415460E-07
17150-8.26263632E-06 9.80976087E-05 1.42720127E-03 4.26253306E-03 7.46494186E-08
17151 1.97049906E-06 3.51764552E-06-5.06889002E-08-8.40511822E-07-2.12130795E-05
17152-1.83387913E-05 7.82894513E-06-2.35656713E-06 3.62049052E-05 1.62126337E-04
17153-1.35546162E-05 7.79597537E-05 1.89158829E-03 5.29399788E-04-3.20607241E-04
17154 5.85904384E-04 5.76027505E-06-3.60537017E-06-2.15490488E-06-6.98608020E-06
17155 1.73046534E-06 4.91765129E-07-1.39035692E-08 1.20673180E-06 4.89228938E-06
17156-2.14757296E-06 3.07193435E-07-1.28938179E-05-2.15522324E-05 6.49184658E-06
17157-2.16711484E-06 1.05662993E-06 9.04117656E-05 7.89805764E-06 2.61196101E-05
17158 3.16052528E-04-1.22919117E-04 3.28479440E-05 2.61830938E-04 2.02944843E-06
17159-6.93156460E-07-1.33629197E-06-2.68012765E-06 1.70944427E-06 2.71511163E-06
17160-1.72654195E-08 6.28672966E-07 5.20751781E-08-9.77862846E-07 1.45320941E-06
17161-6.35404654E-06-1.63458794E-06 1.91604546E-06-3.11472230E-06 4.23509072E-05
17162-3.77780084E-06-1.13718590E-05 5.11508724E-06-2.87407291E-04-5.64793172E-05
17163 6.25918318E-05-3.16493821E-05-1.88460450E-06-2.80395396E-07 2.16499989E-06
17164 1.26616244E-06 1.29121337E-06-1.18179282E-08
18  1 8.19232812E-05 6.05275835E-05 3.65474354E-06 2.50779795E-06 1.02568104E-05
18  2 1.14104810E-04-1.77713551E-05 3.85121263E-06-2.48778693E-05-9.71277954E-04
18  3 6.52623922E-04 9.33790816E-05 6.68178367E-04-2.85472953E-02-2.73645576E-04
18  4 3.12703904E-03 3.02631123E-03-1.30809717E-05 5.26356666E-06 7.81740504E-06
18  5-6.45889890E-06-1.12204483E-05 2.19017258E-06 5.60283308E-01 4.63931903E-01
18  6 1.78631731E-04 3.27814836E-05 2.32781087E-04 4.91113786E-03-1.41033242E-04
18  7-1.93850697E-05-1.98085148E-04-5.01796747E-03-2.63069799E-04-4.40715642E-04
18  8-1.18636901E-03-1.45577819E-02 9.86541747E-04-2.06494980E-04-2.78635498E-03
18  9-1.20222524E-04 1.65497779E-04-4.52752553E-05 1.29072905E-09-1.17489962E-04
18 10-5.14277607E-05 3.38494086E-04 2.04929342E-04 8.94459052E-05 5.92847365E-04
18 11 3.25942810E-04 3.32065672E-04-1.30457725E-04 4.09699604E-05 5.68081791E-02
18 12 4.69777181E-02 1.20950799E-04-1.99602795E-05-3.02953973E-05 6.78119702E-04
18 13 3.21732471E-04-6.66377048E-05-1.88715000E-04 5.88448179E-04 5.66844263E-04
18 14-5.22660508E-06 5.06627215E-05 1.63703010E-02 1.88286742E-03 2.08667651E-04
18 15 1.86354845E-03 1.34437546E-04-8.10082652E-05-5.34292812E-05-3.86148476E-05
18 16-7.98996686E-05 1.45249600E-05 2.72879554E-05 3.95976686E-05-9.14886613E-05
18 17 1.82001792E-04 1.17229356E-03 9.66466154E-04-3.68225166E-07 5.13277731E-06
18 18-4.82730729E-06 9.24253185E-06-2.04036594E-05-1.22977075E-05-2.29184366E-05
18 19-5.04663669E-04-1.42651453E-04-9.63504544E-05 6.31555257E-05-1.34900179E-02
18 20-2.11052062E-03-2.44633622E-03 1.50321246E-03-1.08589242E-05-1.04207981E-05
18 21 2.12797224E-05-9.54677448E-06-9.09098360E-06-1.91974157E-05 9.05682501E-06
18 22-7.78297484E-05-9.09586716E-05-3.66534892E-05 3.15604737E-06-1.03570670E-05
18 23-4.61769771E-06-9.27290163E-04-6.04651197E-03-5.00668685E-03-5.24018196E-06
18 24 3.41272548E-06-5.39143355E-06-7.45435696E-05 8.83064752E-06 7.38076670E-06
18 25 3.24510964E-05 2.38301279E-04 2.15983263E-04 5.14389374E-06-9.22763925E-05
18 26 1.80057499E-02 1.06383478E-03-1.51282354E-03-3.27781023E-03 2.02633788E-05
18 27 5.72453360E-06-2.59879124E-05-3.48907979E-06 3.87863503E-07-9.48678561E-06
18 28-2.54587389E-06-3.56219449E-06-1.10630787E-04 5.08295459E-04 1.40438834E-02
18 29 1.16263382E-02 6.61370461E-06-8.05255542E-06-4.29752693E-06 1.17807704E-04
18 30-6.40651697E-05 5.94326550E-07-6.58335026E-08-9.33825494E-04 2.34678542E-04
18 31-1.08485718E-04-1.19957298E-04-1.20017787E-02-1.89278276E-04 1.11160724E-03
18 32-3.84069378E-04-2.95806367E-05 2.12130487E-05 8.36758794E-06 2.54931749E-06
18 33-1.17127435E-06 2.38930220E-05 2.00628105E-04 1.66197025E-04-7.74364182E-07
18 34 4.03414175E-07-2.95408661E-07-3.02347383E-05 2.80968273E-05-1.07096522E-05
18 35-3.30588639E-06 4.91608732E-04 2.12144639E-04-2.84505303E-05-6.47421355E-05
18 36 2.22230351E-03 5.92696841E-04-7.57127780E-05-1.05923479E-04 1.37048268E-05
18 37-7.44522684E-06-6.25959991E-06-5.94088354E-06-6.27128474E-06 1.02463804E-06
18 38 5.50852418E-06-5.01679577E-05 8.04007507E-05 4.67322011E-04 5.44828859E-06
18 39-5.41276660E-05 5.03510162E-05-1.22960130E-04 2.04411773E-06-3.29011721E-05
18 40-1.52107932E-06-9.20895852E-05 8.29461282E-05 7.08459976E-05 5.10814645E-06
18 41-8.82453993E-06 1.16355107E-06-1.98430771E-05-3.52230796E-05 3.25491682E-05
18 42 3.65369198E-06 5.06107734E-05 4.37234828E-05 1.70152776E-05 8.99263776E-05
18 43 3.84237038E-04 1.12260825E-04-8.24075408E-05 1.55932366E-04 1.35939784E-05
18 44-7.95615475E-06-5.63782366E-06 1.29055898E-05-1.30159895E-05-2.94501059E-06
18 45 2.89346715E-06-8.28330918E-05-3.72801214E-04-2.09862103E-04 4.17184642E-06
18 46-4.75219681E-05 1.09529519E-04-8.39654976E-05 7.23579804E-06-1.62295933E-05
18 47 1.69447073E-04 2.99626273E-04-2.04108947E-03-1.75949309E-03-5.81132748E-05
18 48-1.50225498E-05-6.86781964E-05 1.80944256E-04-3.94815588E-04-1.56899703E-05
18 49-2.79532476E-04 1.84932201E-03-6.06747777E-04 4.84305116E-05-5.14665161E-04
18 50 3.41899051E-02-6.11992440E-03 1.99676327E-03 4.84388939E-03 9.05069942E-05
18 51-1.11173150E-04 2.06661560E-05 1.81087839E-05 1.87607008E-04 1.50682027E-05
18 52 3.05000965E-05 2.31655224E-05 5.64284573E-06 3.14471417E-06 2.04824898E-06
18 53 1.09845765E-05-2.54951371E-05-1.16698421E-05-1.20954678E-05-2.10323130E-04
18 54 7.16620630E-05-7.27458046E-05 8.22078457E-05 2.79349440E-03-4.21163681E-04
18 55 2.07037340E-04-3.93358547E-04 2.62655078E-06-6.56307149E-06 3.93652071E-06
18 56-1.33123684E-06 7.75322757E-06 3.46147066E-06-2.13490698E-07 8.94575554E-06
18 57 3.41603580E-05 3.04588718E-04-3.42792014E-08 2.12479452E-06 1.25360443E-04
18 58-1.09250019E-04 6.59150779E-08 7.68170261E-06 1.99829860E-04-2.01238943E-04
18 59-2.19256604E-07 8.28477192E-07 2.35845287E-06 2.77800090E-06 1.49183205E-06
18 60-1.79678998E-05-1.21721096E-05-1.82714740E-05 2.18420063E-06 1.75524668E-04
18 61-6.76331348E-06 5.12244006E-05-6.85178622E-05-7.85368103E-04 7.80910028E-05
18 62 1.46418729E-04 6.69992231E-04 2.95218946E-06-7.69704544E-07-2.18248491E-06
18 63 8.54869942E-07-5.14174401E-07 2.63536074E-06 2.63276555E-06 3.22952344E-06
18 64 4.88341089E-06-7.45302435E-06 3.41356291E-06-4.50286459E-06 1.42073943E-05
18 65 1.23674311E-05 1.93176099E-05-1.14848287E-04 6.92253318E-05-7.56501715E-05
18 66 7.70142553E-06-4.03346580E-04 1.03341412E-03-2.16773696E-04-4.53403327E-04
18 67-5.34285283E-06 1.02313135E-05-4.88846065E-06-5.40253859E-06-3.52686781E-06
18 68-3.49790870E-07 8.30129434E-06-9.82858361E-05-1.42562519E-03-4.26469040E-03
18 69-7.27376502E-08-1.96536913E-06 3.49745176E-06-3.63400083E-08 8.34134655E-07
18 70 2.12089205E-05-1.82078728E-05 7.76090719E-06 2.36927490E-06-3.64323228E-05
18 71 1.61671869E-04-1.26902177E-05-7.86376004E-05-1.87623038E-03 5.30081827E-04
18 72-3.17113986E-04-5.83403360E-04-5.75019203E-06 3.58263695E-06 2.16755507E-06
18 73 7.01740188E-06 1.72395514E-06 4.70232180E-07 1.44210828E-08-1.21274114E-06
18 74 4.88051421E-06-2.16063580E-06-3.11741743E-07 1.30001417E-05-2.15045182E-05
18 75 6.53828899E-06 2.20078995E-06-1.84808679E-06 9.06024047E-05 7.79653647E-06
18 76-2.65045537E-05-3.21139956E-04-1.22497017E-04 3.25902032E-05-2.62335117E-04
18 77-2.03280821E-06 6.96477150E-07 1.33633106E-06 2.69455548E-06 1.72823253E-06
18 78 2.71362026E-06 1.72594415E-08-6.23433151E-07 4.88019738E-08-9.81869315E-07
18 79-1.45090158E-06 6.29195028E-06-1.62376982E-06 1.93601580E-06 3.10882156E-06
18 80-4.15386662E-05-3.98503010E-06-1.11397408E-05-5.11318482E-06 2.84431761E-04
18 81-5.65696354E-05 6.17220284E-05 3.13024354E-05 1.88588796E-06 2.81991741E-07
18 82-2.16787970E-06-1.27384690E-06 1.28787212E-06-8.75008725E-09 1.50706441E-07
18 83-1.82622813E-07 1.57757159E-06 6.59350525E-07 5.37618910E-07-2.11566945E-06
18 84-1.16200829E-05-5.81023423E-06 1.27150276E-06 1.35745329E-04 1.95675164E-04
18 85-6.14322270E-05-1.40121071E-04 9.90092355E-03-4.09864721E-03 2.43510435E-03
18 86-8.83140658E-04 2.74510607E-06-1.83829513E-06-9.06810941E-07 2.09809756E-06
18 87 1.40155552E-06-1.64920254E-06 5.36850549E-04 4.45347237E-04 1.31147926E-06
18 88 1.01280943E-06-3.51082321E-07-8.82303730E-06-7.15631178E-06-4.13052573E-06
18 89 1.24303480E-06 1.83965772E-04-5.28941657E-06-4.23571710E-05 2.71570636E-05
18 90 6.56668452E-04 1.69518071E-03-1.47880493E-04 3.20041811E-04-5.03781168E-07
18 91 1.04869994E-06-5.44918775E-07 1.67629304E-06-1.66138103E-06-2.87388044E-06
18 92 5.58203144E-07-4.36578896E-06 1.17850929E-04-2.60920254E-05 1.32707093E-06
18 93-8.95426946E-06 9.55029679E-05-1.56717029E-04 5.30547766E-05 4.48767569E-05
18 94-6.37620546E-07 3.54394356E-08-5.15008541E-07-1.20156873E-05 2.75965843E-06
18 95 7.27182832E-07 8.40114133E-07 7.74335681E-05-3.41630186E-05 1.01937609E-05
18 96 2.11298409E-05-2.93455544E-03 4.97663647E-04-2.15753168E-04 5.39925684E-04
18 97 6.77017164E-07-1.70040269E-06 1.02338553E-06-1.11247570E-06-1.77205040E-06
18 98-7.55182135E-07 3.36490126E-07-2.33955335E-06 6.74506526E-05 1.58112098E-04
18 99 7.23092320E-07 6.96229867E-07 9.01799899E-07 1.09584204E-06-1.31342586E-06
18100-2.30849992E-06-5.66563706E-06-6.69355954E-06 5.81631670E-06 1.19699146E-04
18101-3.69841798E-05-1.09940391E-05-1.47195160E-05 2.02025083E-03-3.02702666E-04
18102-4.16855830E-04-6.72363114E-05 6.05685144E-07-1.92391084E-07-4.13294060E-07
18103 5.22506609E-07-7.08351554E-07-9.43673839E-07-7.71897579E-07 4.07617578E-06
18104 2.19534632E-05 3.48981603E-05-5.43248515E-07 6.18342867E-06-6.55974816E-06
18105 8.66615158E-05-1.67798346E-05-1.50438630E-05 6.17633272E-07-1.49496527E-06
18106-2.18655261E-07 1.84097909E-05-1.98232890E-06 7.96449778E-06-1.34634135E-06
18107-1.39281490E-04 9.54338247E-05-2.75797512E-05 9.55574635E-05 3.96424733E-04
18108-5.64625616E-04-7.54354812E-04 7.69843219E-04-2.05576047E-06 9.80704995E-07
18109 1.07505547E-06-1.97283920E-06 2.86936602E-07-1.64993764E-06 1.25610066E-06
18110-1.27008796E-05-5.89929487E-06-1.51783116E-04 3.71229841E-06 3.84402146E-06
18111-2.68098502E-07 6.87106739E-09-7.16047388E-07-1.37262887E-05 1.56997694E-06
18112-6.05070615E-08 4.63098436E-06 1.67963276E-04-9.02339214E-05 3.91371559E-05
18113 9.65467709E-07 1.73406112E-03 3.46698698E-05 2.49698512E-05-1.58032577E-04
18114-7.09710049E-08 1.04215091E-06-9.71179910E-07-6.73562911E-07-5.76571641E-07
18115 1.58911173E-06 1.20279799E-07-4.89842970E-08-3.67864650E-07 8.18826696E-08
18116 5.80298329E-07 2.21734441E-06 9.27695865E-07-6.75271288E-07-2.51902928E-06
18117 1.93806645E-05-1.11645494E-05 1.31797652E-05 8.48288771E-06-7.93922454E-04
18118 2.51850413E-04-1.07429847E-04 6.64127314E-05-9.23927507E-07 9.80792258E-07
18119-5.68647513E-08-1.60203400E-07-1.77397814E-07-9.69942796E-07 1.03153659E-07
18120-1.48618468E-06 1.60644669E-05-4.36919123E-05 2.59224843E-07 6.26986965E-07
18121 2.05532484E-05-4.85114260E-05-1.51732215E-07-3.93131641E-07 2.18313176E-05
18122-5.71949968E-05 2.13572676E-07-7.80236713E-07 9.41106602E-07 6.62635384E-07
18123 7.91527442E-07 1.38450627E-05-6.40403624E-06-3.17902178E-06-3.47641100E-06
18124-1.53596149E-04 8.68199087E-05-4.72832420E-06 7.25065998E-06 3.84540270E-04
18125-1.67186925E-04 1.17851184E-05 1.14150784E-04-1.77763952E-06 1.32931685E-06
18126 4.48322666E-07-5.43296338E-07 7.59559014E-07-9.74619856E-07-9.13527029E-07
18127 4.27558021E-06 3.87787904E-04-8.94940612E-04-1.13028886E-06 1.45993165E-05
18128-7.36068179E-05 4.33637591E-05 1.13593183E-07 5.90403007E-06-6.10245544E-05
18129 1.92306580E-04-2.59507123E-06-5.08424952E-06 1.79239773E-06 1.44624135E-06
18130 2.11649995E-06 2.83742803E-05-1.74465389E-05-8.16236183E-06-1.28246645E-05
18131-1.82690609E-04 1.16369071E-04 1.94512056E-04 9.45537738E-05-1.11221917E-02
18132 1.14881273E-04 1.32364001E-03-3.17129499E-03-4.20892643E-06 5.74797140E-06
18133-1.53904497E-06-2.76846524E-06 1.38775034E-06 3.83042190E-06-9.50422994E-09
18134 5.33882761E-07-9.19264526E-07 3.18115080E-07 4.95031361E-07-7.37665148E-06
18135 4.79947055E-06-1.42154789E-06-1.50675057E-06 4.99459603E-05-3.45699028E-06
18136-4.47922957E-05-5.41025838E-05-3.33523923E-03-7.27356749E-05 1.77035588E-04
18137 6.74848314E-04-3.57707786E-06 1.65247953E-06 1.92459833E-06 4.40163006E-07
18138 1.19688600E-06 3.72472211E-06-1.54587868E-06 4.67971998E-07-1.23109697E-04
18139-1.13383107E-04 1.04632076E-06-1.10133814E-05 2.22886559E-05 7.09554951E-05
18140 1.35007672E-06-7.85359709E-06-1.12893953E-04-2.01970186E-05-6.54998685E-09
18141-6.00550171E-08-6.87987882E-07-8.48336855E-07 2.02346250E-06 6.77864596E-07
18142 3.64582846E-06 3.92507836E-06-9.24213435E-06 2.47572048E-05-3.36432999E-05
18143-1.63637683E-05 4.79969210E-05-6.01909922E-04 2.42957498E-04-1.37481633E-04
18144-1.66996098E-04-5.81194053E-07-1.68113785E-07 7.49307838E-07-8.14416897E-07
18145-3.28786097E-07 1.68107312E-06-2.58188303E-08-4.22749966E-07-6.61263929E-07
18146 1.51778645E-06 4.47371799E-07 5.34692674E-06 3.19469085E-06-7.84858485E-06
18147-2.27106345E-06-8.85518637E-06-2.12432390E-05 5.52347234E-05 1.81479844E-05
18148-7.27013994E-04 4.08810534E-04 6.40047568E-05-9.16584173E-05-8.95339470E-07
18149-3.20766600E-07 1.21610607E-06-8.62079352E-07-5.14993474E-07-9.02533693E-07
18150 8.29551157E-06-7.74338019E-05 1.08932647E-03 5.80209420E-03-7.90012527E-09
18151 4.38340954E-07-1.72149068E-06-2.10348377E-06 7.21841220E-07-5.39311672E-06
18152 5.53348009E-06 8.94755132E-06-3.17149075E-06 8.99694934E-05-4.26441214E-05
18153-8.29401135E-05-6.70669775E-05 2.45152349E-03-3.33176653E-04-5.62301570E-04
18154 6.51556186E-04 1.23182316E-07 5.24103617E-07-6.47285934E-07-3.21554659E-07
18155 1.48481956E-06 3.32075693E-06 4.32639465E-08 1.81950794E-07 5.31012659E-07
18156 1.13330413E-08-1.82163304E-06-2.21966266E-07-8.23549780E-07 9.27167571E-07
18157 8.79702581E-06-1.78946126E-05-2.44399797E-05-4.20017867E-05-7.55616268E-05
18158-1.21300894E-03 1.14657981E-04 2.02125111E-04-2.48286280E-04 1.09046159E-06
18159-7.34410680E-08-1.01702052E-06 1.60934832E-08-1.06567152E-06-7.22818549E-07
18160-1.02339023E-08-6.30230347E-08 6.97037022E-07 4.85090409E-07 3.86247206E-07
18161 1.18566695E-06-3.29071510E-06-2.62423759E-06-1.63497099E-06 2.34500086E-05
18162 2.56710199E-05 1.58461373E-05 1.35989791E-05-6.24345946E-04 5.26334168E-05
18163 1.58385926E-04-9.97554918E-05 1.54795889E-06-1.94630746E-06 3.98348574E-07
18164-1.21386045E-06 5.28219040E-07-1.05511363E-06
19  1 3.89686012E-08 1.99680101E-07 1.27264441E-06-6.52528696E-07 3.09947278E-08
19  2 3.87483411E-07-5.70874452E-06 2.84215245E-06-4.85746837E-07-5.91413825E-05
19  3 3.74028134E-05 2.58898835E-05 6.17151486E-05 5.84258471E-03-4.86499773E-04
19  4 2.74420411E-04-1.80427530E-03-1.54770430E-06 1.36572453E-06 1.81979761E-07
19  5 2.04881483E-06 8.00390574E-07-3.38858933E-07 5.21023500E-06 5.41431256E-06
19  6 4.38056960E-07-8.11090326E-08 3.72507820E-08-1.24762346E-05-2.35332646E-06
19  7-7.31391133E-08-1.05174347E-06 8.42425012E-05 4.53800435E-05 6.45344541E-06
19  8 3.12087035E-05-2.12887600E-04-2.96077681E-04 1.99023469E-04 7.33645957E-05
19  9 1.00636652E-06-2.43362115E-07-7.63004406E-07-1.49430258E-08 6.46261119E-07
19 10 7.90487637E-07-4.47558583E-07-6.92572695E-07 1.17588328E-06 2.45545811E-05
19 11-7.78790920E-07 1.97693287E-06 3.90811725E-05-9.27630735E-05 5.86631205E-06
19 12 4.72388765E-06 8.67404454E-07-3.49040454E-09-4.25802942E-07 3.00955647E-06
19 13-3.88389328E-06 2.24647262E-07 2.93065718E-06-5.30237595E-06 6.49730281E-06
19 14-9.08107908E-06-2.78835036E-05-4.04116198E-05 2.30983143E-04-5.81365485E-05
19 15 6.17820442E-05-1.02495261E-07 1.15353880E-07-1.28586190E-08 4.58734524E-08
19 16 6.64910744E-08-5.28539802E-07 1.65378110E-07-3.33204564E-06-1.34554875E-05
19 17 8.87321780E-05 1.12424282E-07-1.44978427E-07-3.16392682E-08-1.31047615E-07
19 18 3.58635715E-07 3.67430814E-06 2.43984199E-07 8.27680694E-07-2.30357195E-06
19 19-2.75691872E-05-1.87629150E-05-2.67017682E-05-2.94854278E-06-2.14861856E-04
19 20-5.97382948E-05-8.08624149E-05 8.21800547E-05 4.40206936E-07-5.17051715E-07
19 21 7.68447789E-08-8.18408844E-07-4.83087708E-07-3.62569054E-08-3.89022739E-07
19 22 3.22744994E-06-3.17181143E-05-9.11837907E-07-9.05455879E-08-2.93138509E-07
19 23-1.59037670E-05-6.67319995E-05-7.50183632E-06-6.00731386E-06-3.36164020E-07
19 24 7.21494113E-08 1.11116157E-07-4.01494774E-06 1.53466428E-06 4.52914516E-09
19 25 5.51516232E-08 1.46057252E-05 3.44290281E-07-2.61981448E-05-3.66219663E-05
19 26-2.23834061E-03 1.16429068E-04-1.23452096E-04 4.72983556E-04-4.34626978E-07
19 27 3.24164581E-07 1.10462397E-07-2.16961178E-07 9.27485168E-08 5.69252074E-07
19 28-9.02637424E-08 2.91766779E-06-1.72964776E-05 4.07388656E-05 3.91538087E-05
19 29 3.25102664E-05 1.66231592E-09 2.73597811E-07 1.79788190E-07 1.68049728E-07
19 30 1.36390169E-08-9.45365883E-07-1.65354160E-06-1.53595050E-05-1.88608858E-05
19 31-6.69027551E-06 4.04588838E-06 3.22304521E-04-9.55480693E-04-5.78152089E-04
19 32 5.39620952E-04 4.48545567E-07 1.10965946E-07-5.59511513E-07-1.67391263E-07
19 33 3.62584442E-07 1.06277538E-06 5.43095677E-07 4.33501065E-07 3.35214262E-07
19 34 4.12475989E-09 2.03459817E-07 4.53367254E-07-1.44014379E-06 2.27136532E-07
19 35-6.38759524E-07-1.59306906E-05 1.52486205E-06 1.03606090E-05 1.32861125E-06
19 36-7.74002512E-04-9.57715716E-05 7.90514496E-05 3.35629146E-05 2.19151578E-07
19 37-9.37884861E-08-1.25363091E-07 4.54346618E-07-2.54365854E-07 7.75606295E-07
19 38-5.66424546E-07 4.73309955E-06-2.98138250E-05 2.51956127E-05 9.73958427E-08
19 39 3.67449410E-07-7.82499815E-06 2.73520918E-05 6.82562590E-07-5.06234880E-06
19 40 6.73316073E-06-3.18229915E-05 1.76207989E-07 8.39949135E-07 4.63126358E-07
19 41 2.07687957E-07-8.74162269E-07-7.78976258E-06-2.56431223E-06-4.49269962E-07
19 42 4.03472031E-06 6.05883129E-05 1.20326792E-05-1.05803286E-05-2.68656728E-05
19 43 9.53751062E-04-1.85522472E-04-2.11030097E-04-9.12734946E-06 3.89607258E-07
19 44-1.09219907E-07-2.80387352E-07-3.71971940E-07-2.32801805E-07 5.55480577E-08
19 45 3.68269695E-08-1.57275010E-06-6.73850276E-05 1.18038233E-04 3.56462097E-07
19 46-3.10330742E-06 2.82011416E-05 7.79989817E-05 1.22522778E-06-1.05966755E-05
19 47 4.20592151E-06-8.82985263E-05-3.19440716E-08 6.30248780E-07 9.31438898E-07
19 48 2.68984178E-07 8.47206997E-07-5.55883922E-06-3.32987046E-06-1.42339928E-06
19 49-3.87393561E-06 4.63972948E-05 2.10192369E-05-7.37160605E-06 7.43482700E-05
19 50-5.27809721E-03 6.71126375E-05-1.03195046E-03-1.33348335E-03-2.64415968E-06
19 51 1.55874068E-06 1.08541899E-06-6.24778970E-07-2.21703107E-06 2.66631187E-07
19 52-3.18211404E-07 9.90675225E-07 2.66191463E-06-1.29861168E-06-1.89520316E-07
19 53-1.01060117E-05-1.41794528E-05 5.92149186E-06 1.61223964E-06 3.40248929E-05
19 54 7.49446194E-05-6.39152853E-05-5.19726853E-06 8.26814250E-04 1.03260524E-04
19 55-1.86314382E-05-1.64573602E-04 7.27265054E-07-4.82884525E-07-2.44380529E-07
19 56 1.01924779E-06-9.51704254E-08 1.26158237E-06-2.52736992E-06 1.98645777E-05
19 57-2.11126867E-04-2.53150133E-05 9.32904514E-07-9.67714114E-06-3.48763060E-05
19 58-7.58257609E-05-7.60672783E-07 6.31967116E-06 2.78487111E-05 1.09279747E-04
19 59-3.91554917E-08-4.30094635E-07-5.28051614E-07 1.59998374E-07 4.66682804E-08
19 60 5.19211364E-06 2.28264667E-06-8.86479160E-07-1.90329535E-07-3.71592528E-05
19 61-9.45656929E-06 1.31836456E-05 5.32935749E-09-1.48330620E-04 1.95626290E-04
19 62-7.18310700E-06-9.91073015E-05-3.53988044E-08-4.21947225E-07 4.57346029E-07
19 63-1.52413193E-07-2.88053251E-07-1.68963788E-08 2.16224613E-08 3.31066444E-07
19 64 2.97341115E-07-3.38249427E-07 2.64179700E-07-4.08613242E-06-1.80696662E-06
19 65 1.44704489E-06-1.22486596E-06 2.87822610E-05 1.50781383E-05-9.57975697E-06
19 66-2.67763378E-06-3.69676651E-04-1.87523460E-04-8.40857469E-05 8.61348871E-05
19 67 4.38742661E-07-1.20568574E-06 7.66943080E-07-3.42633454E-07-3.00224275E-07
19 68-8.53319350E-08 1.03148836E-06-3.79923420E-06 1.94975700E-04 1.12500097E-03
19 69 1.99662556E-08-8.50636339E-07-3.16083540E-07-4.39752424E-07 1.98209663E-07
19 70 1.17584031E-05 3.20653933E-06 2.54208439E-06-8.14219403E-08-7.37818204E-05
19 71-2.15816132E-05-4.18049087E-05-6.80295878E-06 1.92483398E-03 3.25758821E-04
19 72 5.50060927E-04-4.38597150E-05 1.06928318E-07 1.10029002E-07-2.16957320E-07
19 73-3.42176492E-07 7.91072179E-07-7.39402507E-07-8.06166872E-08-6.22712780E-07
19 74-1.31989451E-07-5.94558292E-07-4.56934588E-08 6.91060956E-06 1.86250007E-06
19 75 2.41086609E-06 6.29652744E-07-3.46213389E-05-2.21776047E-05-1.92172836E-05
19 76-2.44758705E-06-6.32111664E-04 9.68178313E-05 1.43146262E-04 2.29785584E-05
19 77 4.00641377E-07-7.22819110E-07 3.22177733E-07-9.55969693E-08-9.99252206E-08
19 78-7.93962449E-07-2.52622684E-08-1.29915049E-07 2.24707906E-07-7.15047922E-07
19 79 2.30322179E-07 9.49436275E-07-4.92256769E-07 3.56765936E-06-1.12657967E-06
19 80 6.84213612E-06 1.75694791E-06-1.45233178E-05 4.43046846E-06-4.17168756E-04
19 81-7.88558402E-05-1.70664789E-04 2.03391824E-05-4.82975629E-08-2.80989709E-07
19 82 3.29287272E-07-4.38163090E-07-1.92385529E-07 2.97665961E-07 5.24083165E-04
19 83 4.51652676E-04-1.91852815E-05-9.53610338E-07-6.29649094E-06-1.01816204E-04
19 84-1.38985144E-04 2.19484450E-05 3.54199001E-05-2.73692519E-04-4.50892377E-05
19 85-2.26507798E-04-2.85294271E-04 6.46888648E-03 1.86855936E-03 2.55309742E-04
19 86-1.56677746E-03-3.39287296E-05 1.35246755E-05 2.04040541E-05 6.88670048E-06
19 87 5.61845134E-06-1.01336639E-05-2.09281890E-02-1.73319527E-02 1.45578344E-05
19 88 4.57886687E-06-7.98111278E-06-2.31208781E-04 2.42124028E-05-7.98858236E-06
19 89 2.77070445E-05 6.40693099E-04-1.19353815E-04 6.34798548E-05 2.64298108E-04
19 90 4.45803259E-04-1.33986793E-03 3.44172092E-04 2.27157496E-04 1.75374904E-05
19 91-1.73787467E-05-1.58743630E-07-9.26395989E-06 1.22244341E-05-2.04940320E-05
19 92-7.99124536E-06-6.43341312E-05-1.08431161E-04-3.89447321E-04-5.15053686E-06
19 93-5.49409515E-05-1.49456384E-04 3.81521544E-04 6.17732527E-02 5.10970837E-02
19 94-1.67933547E-05-6.86410309E-05 5.44048366E-05 7.25196010E-04 7.35408031E-05
19 95-3.96128055E-04 1.25918909E-04 8.74592899E-04 2.92872206E-04-5.65750263E-04
19 96 1.07660885E-04 1.17524638E-03-6.51460412E-04 2.03125917E-04-6.49897270E-04
19 97-6.51866568E-05 1.41621822E-04-7.64351654E-05-1.03684586E-05-4.77231255E-06
19 98-9.75208843E-05 5.17641530E-05-1.36416048E-04 5.48577050E-05 1.44393818E-04
19 99-1.64644207E-03-1.36554690E-03 1.09501651E-05 2.67884614E-05-1.15852278E-05
19100-2.78509503E-05 2.21441568E-05 2.61218422E-06-1.04891912E-04-3.45578768E-04
19101 3.26479714E-04 5.11819193E-05-3.34780181E-05 4.06545496E-04 8.84827551E-04
19102-4.65715351E-04 2.19786814E-05-2.96249331E-05 7.16857896E-06 2.24563541E-05
19103-2.46819289E-05 9.52391821E-06 4.35626138E-05-6.02252701E-06 8.06297991E-05
19104-3.03780934E-05 5.08893459E-04 5.79206348E-06-4.18734144E-05-8.13491088E-05
19105-4.96652637E-04-1.15336534E-01-9.55582615E-02 6.36347436E-05-7.82094435E-05
19106-5.25856043E-05-7.76392516E-04 1.55264093E-04-2.17627706E-04-2.75233224E-04
19107 2.29690585E-03 3.09049737E-04-3.76578577E-04-8.75248913E-04-3.69689501E-03
19108 2.55418014E-04 5.87730187E-05 6.38646923E-04-2.88262665E-05 1.41851783E-05
19109 1.46410882E-05-7.86419574E-05-7.69435071E-05 1.60408417E-04-5.75890189E-05
19110-9.99914028E-05-1.10073543E-04 8.32155565E-05 5.47574905E-01 4.53381567E-01
19111 2.59848910E-05 7.20450900E-05 5.68637784E-05 4.52359186E-03-2.77109864E-05
19112 8.81026796E-05-1.10678809E-04-4.89459882E-03 5.51602645E-04-1.04624674E-03
19113-4.75790546E-04-8.42315411E-04-1.49944936E-03-7.54033437E-04-4.82945122E-04
19114 3.55919780E-06 5.65840702E-05-6.01432680E-05 1.80756326E-05 6.69752941E-05
19115-4.81581536E-07 7.48966604E-03 6.13910819E-03-9.42323938E-05 2.10016438E-05
19116-2.28771861E-05 2.85302037E-04-3.50205071E-04 1.28682044E-04-5.60695707E-05
19117 9.02591590E-04-3.22836065E-04 2.86026463E-04 1.62211096E-05 2.65888250E-03
19118-4.49137439E-04 2.25417710E-04-2.26931637E-04 1.14308618E-04-3.95306160E-05
19119-7.47780024E-05-9.60125992E-05 2.96015377E-05-2.01512579E-05 9.35641090E-06
19120-5.93187187E-05-5.70746613E-05 5.82630801E-05 8.26253785E-06-3.21154152E-05
19121 1.71909498E-05-1.65622162E-04 4.72034094E-06-2.65686239E-05 4.30200446E-05
19122 3.78273115E-05 5.36564748E-03 4.38568950E-03 5.17446906E-05 8.12954059E-05
19123 4.49853788E-05 2.38779171E-04 1.62742531E-04 2.80843232E-04 1.35159831E-04
19124 9.93456743E-04-2.00831939E-04 3.52667791E-04 1.83474448E-04-1.39766073E-03
19125-5.01956717E-04-4.37089499E-04-2.79243516E-04-4.86929255E-05 8.12874010E-05
19126-3.25944755E-05 6.89427532E-05 3.79086051E-05 7.42441465E-05 1.19758262E-05
19127-9.14406212E-05-8.39062105E-04-1.18417609E-03 8.02029280E-06-8.05837158E-05
19128 4.43376486E-05-8.66390916E-08 3.46669306E-06-2.62967362E-05 1.30486518E-04
19129 1.20690091E-04 8.20734193E-05 6.97615353E-05 3.21793351E-06-8.49968972E-06
19130 7.63976737E-06 4.83453416E-05-3.02535329E-05 3.25971673E-05-6.10960608E-06
19131-7.99279779E-04-4.26711969E-04-6.85224583E-05 8.80794150E-05-2.07622316E-03
19132 6.46335076E-04-2.80912674E-04 1.05543230E-03-1.12172908E-05 3.74406501E-06
19133 7.47322579E-06 7.89869564E-06 9.51879059E-06 4.23552457E-06 7.99651372E-05
19134 6.68797097E-05 1.82304557E-07-1.02931409E-06-5.51685241E-07-1.21475187E-05
19135 9.32837046E-06-1.30462665E-06-6.05352913E-06 2.08086716E-04 3.13828182E-05
19136-6.36222916E-05-4.10197439E-05 5.16821505E-04-4.54749529E-04-2.91677669E-05
19137 3.34778770E-05-1.59264904E-06 4.28072948E-06-2.68808044E-06-4.72938042E-06
19138-2.19072064E-06-2.64786395E-06 2.65873312E-06-2.78798052E-05-1.41306991E-04
19139-5.88260159E-04 1.36195246E-06-1.84384862E-05-1.98229830E-04 5.21195726E-05
19140 2.73510071E-06-3.65514077E-05-8.15528682E-05 4.13939686E-05-1.85153647E-07
19141-1.06578827E-06-5.67428564E-06-2.64662147E-07 1.57767832E-06 1.04149110E-05
19142 1.35765690E-05 1.18929491E-05-5.46626451E-06 3.74199245E-05-8.88382080E-05
19143-8.48270647E-05 4.09831267E-05-1.55034397E-03-3.86655176E-04-1.73489984E-04
19144 3.47589835E-04-4.80165527E-06 1.29142425E-07 4.67251285E-06-7.13892584E-06
19145 4.18532313E-06 2.67891531E-06 5.02804256E-08 1.15058440E-06 3.22220383E-06
19146-1.12369275E-06 2.06194778E-07-1.26845804E-05-1.34525072E-05 4.87335471E-06
19147-2.81239174E-06 8.39195642E-05 1.03313894E-04-5.79649129E-05 7.37445480E-06
19148 2.58646252E-05-4.84435641E-04 2.71982971E-04-1.31982828E-04 4.91196287E-07
19149-6.18720471E-07 1.27524184E-07-4.76255647E-07-7.32549231E-07 7.43088851E-07
19150-3.70910765E-06 3.83984138E-05-3.72144778E-04-6.39897409E-04 1.46675041E-09
19151 3.81889596E-07 6.02415688E-07-6.22637323E-07 7.75084926E-08-5.79531778E-06
19152-1.82158819E-06 3.25604006E-06 4.99795420E-07-4.56779218E-06 5.01086108E-05
19153 1.69294168E-05 7.23010162E-05-1.18437473E-03-1.31955653E-04 3.99685155E-04
19154-3.38285718E-04-6.03223031E-07 2.44278575E-07 3.58944455E-07-1.96976848E-06
19155 2.10989368E-06 1.08995579E-07 8.35443443E-10 7.35415539E-08 1.69545296E-06
19156-7.85389456E-08 1.33223791E-06-4.12315286E-07-7.57916526E-06-3.68611451E-07
19157-6.14154064E-06-1.33351083E-05 3.07735504E-05 2.17791238E-05 3.45554206E-05
19158 8.32058467E-04 4.28315371E-05-1.57007140E-04 2.00070986E-04-6.83217656E-07
19159 7.20765980E-07-3.75483239E-08-1.03574526E-06 1.35087210E-06 7.28311349E-07
19160-2.79720671E-09-6.30333359E-08-3.17899685E-07-6.89444453E-07-2.77013812E-07
19161 2.06380544E-06 1.40809193E-06 2.84992855E-06 1.50390193E-06-3.07346326E-05
19162-2.00206642E-05 3.92687851E-06-1.36460650E-05 8.65031247E-05 4.40459185E-06
19163-5.25446256E-05 6.30749861E-05-4.04335636E-07-2.15798884E-07 6.20134519E-07
19164 1.21546470E-06-9.26394002E-08 7.35984617E-07
20  1-5.23081159E-04-4.50809953E-04-1.91485344E-05-9.74324985E-07 6.29658327E-06
20  2 1.01959301E-04-1.38829591E-04 2.19066332E-05-3.55784557E-05 2.70837959E-04
20  3-4.39185264E-05-2.26924400E-04 2.87636019E-04-6.46868006E-03 1.86508897E-03
20  4 2.56842998E-04 1.56328074E-03 3.38300084E-05-1.34685616E-05-2.03614468E-05
20  5-6.86581787E-06 5.66366316E-06-1.01583668E-05 2.12328196E-02 1.75841805E-02
20  6 1.46354011E-05 4.58533566E-06 8.14312285E-06 2.34035031E-04 2.40912685E-05
20  7-7.90035226E-06-2.78332058E-05-6.44638437E-04-1.19438070E-04 6.27050455E-05
20  8-2.65202111E-04-4.46394748E-04-1.33909533E-03 3.43281961E-04-2.27268090E-04
20  9-1.76205308E-05 1.75294656E-05 9.10652387E-08 9.22725571E-06 1.21531716E-05
20 10-2.04775398E-05 8.19066985E-06 6.42957526E-05 1.08201732E-04 3.89920423E-04
20 11 5.32231647E-06 5.53224033E-05 1.49644060E-04-3.81264196E-04-6.16782442E-02
20 12-5.10184364E-02-1.66235037E-05-6.86347799E-05-5.44921925E-05-7.24357078E-04
20 13 7.40288400E-05-3.96038019E-04-1.26349028E-04-8.74053753E-04 2.93618579E-04
20 14-5.65462340E-04-1.08188291E-04-1.17834210E-03-6.52299449E-04 2.01971852E-04
20 15 6.47878565E-04 6.52740101E-05-1.41519631E-04 7.62456212E-05 1.05549168E-05
20 16-4.76289285E-06-9.77402740E-05-5.17000491E-05 1.36357857E-04-5.46823364E-05
20 17-1.44977010E-04 1.64204126E-03 1.36191470E-03 1.09030173E-05 2.67676233E-05
20 18 1.15844329E-05 2.78099207E-05 2.20378595E-05 2.37936417E-06 1.04770449E-04
20 19 3.44397913E-04 3.25459338E-04 5.08974594E-05 3.37623596E-05-4.06192916E-04
20 20 8.84352509E-04-4.65644272E-04-2.18681878E-05 2.95781419E-05-7.25909568E-06
20 21-2.23190463E-05 2.46170124E-05 9.51657677E-06 4.35389103E-05 6.01353032E-06
20 22-8.05296152E-05 2.97577266E-05-5.09050444E-04-5.77398205E-06 4.17262087E-05
20 23 8.09816925E-05 4.96122095E-04 1.15112665E-01 9.53729025E-02 6.35904244E-05
20 24-7.81429874E-05 5.26048476E-05 7.74340963E-04 1.55315514E-04-2.17868633E-04
20 25 2.75196530E-04-2.29429285E-03 3.09195602E-04-3.77291887E-04 8.73672280E-04
20 26 3.69809169E-03 2.57697544E-04 5.87118925E-05-6.37912625E-04 2.88861011E-05
20 27-1.43182732E-05-1.45678278E-05 7.86627252E-05-7.69503677E-05 1.60381048E-04
20 28 5.74573994E-05 1.00040805E-04 1.09970998E-04-8.33014036E-05-5.47620968E-01
20 29-4.53419693E-01 2.59965981E-05 7.20910566E-05-5.68892069E-05-4.52401334E-03
20 30-2.80404177E-05 8.80590794E-05 1.10617286E-04 4.89302827E-03 5.52130369E-04
20 31-1.04619368E-03 4.74781887E-04 8.40170336E-04-1.50016404E-03-7.57686572E-04
20 32 4.82640850E-04-3.62939606E-06-5.65619484E-05 6.01913445E-05-1.80781301E-05
20 33 6.68681460E-05-5.11377150E-07-7.49139998E-03-6.14053755E-03-9.42696880E-05
20 34 2.09284691E-05 2.28367933E-05-2.85361976E-04-3.50319003E-04 1.28414747E-04
20 35 5.59794511E-05-9.02040203E-04-3.22786055E-04 2.85800935E-04-1.63065051E-05
20 36-2.65792158E-03-4.48802962E-04 2.24997351E-04 2.26851200E-04-1.14449139E-04
20 37 3.96656357E-05 7.47835033E-05 9.59013104E-05 2.95594064E-05-2.01040707E-05
20 38-9.35346626E-06 5.92781349E-05 5.71606425E-05-5.79252428E-05-8.25567545E-06
20 39 3.20327292E-05-1.71638692E-05 1.65907885E-04-4.72699510E-06 2.65652804E-05
20 40-4.30061612E-05-3.78373522E-05-5.36602247E-03-4.38599028E-03 5.17325052E-05
20 41 8.13640695E-05-4.48997281E-05-2.38843641E-04 1.62634305E-04 2.81117623E-04
20 42-1.34783989E-04-9.93329236E-04-2.00874459E-04 3.52718223E-04-1.83527335E-04
20 43 1.39888772E-03-5.03043257E-04-4.38072151E-04 2.78231902E-04 4.87418888E-05
20 44-8.14910556E-05 3.27491669E-05-6.89251208E-05 3.78019595E-05 7.41154725E-05
20 45-1.19741555E-05 9.13791084E-05 8.37896830E-04 1.18757240E-03-8.02589111E-06
20 46 8.05943663E-05-4.41914254E-05 4.62287797E-08-3.45212451E-06 2.62114870E-05
20 47-1.30492835E-04-1.21577080E-04-8.31818931E-05-7.07056089E-05 3.20698074E-06
20 48-8.48995304E-06-7.69356014E-06-4.84257342E-05-3.05317067E-05 3.25192814E-05
20 49 6.03052583E-06 8.02029809E-04-4.27129778E-04-6.71876110E-05-8.87838145E-05
20 50 2.08893581E-03 6.48460376E-04-2.77003664E-04-1.05278429E-03 1.12673886E-05
20 51-3.82120567E-06-7.44618296E-06-7.91169036E-06 9.62201573E-06 4.25366063E-06
20 52-7.99101793E-05-6.68427515E-05 1.88629047E-07-1.02211444E-06 5.43263431E-07
20 53 1.22614400E-05 9.28664437E-06-1.32660062E-06 6.08893298E-06-2.09711020E-04
20 54 3.19366941E-05-6.40686919E-05 4.14366792E-05-5.13786995E-04-4.54020352E-04
20 55-2.90568414E-05-3.40832723E-05 1.59755371E-06-4.28695123E-06 2.68939752E-06
20 56 4.74230840E-06-2.20069320E-06-2.63315294E-06-2.65835526E-06 2.78991082E-05
20 57 1.40610860E-04 5.86609218E-04-1.36209800E-06 1.84786267E-05 1.98030967E-04
20 58-5.15759594E-05-2.73710804E-06 3.66217784E-05 8.18480081E-05-4.09416125E-05
20 59 1.83533851E-07 1.06633333E-06-5.67218364E-06-2.68554930E-07-1.57981213E-06
20 60-1.04493943E-05 1.35763925E-05 1.18785807E-05 5.48069326E-06-3.69832555E-05
20 61-8.89756798E-05-8.48852252E-05-4.12797824E-05 1.54714675E-03-3.84931010E-04
20 62-1.72757326E-04-3.47087379E-04 4.79902926E-06-1.31341168E-07-4.66768809E-06
20 63 7.13886853E-06 4.19897793E-06 2.69857532E-06-4.92739330E-08-1.15163601E-06
20 64 3.22305845E-06-1.12873344E-06-2.03298618E-07 1.27195865E-05-1.34360237E-05
20 65 4.87863350E-06 2.81417364E-06-8.40931411E-05 1.03277713E-04-5.80602356E-05
20 66-7.34132596E-06-2.54048939E-05-4.83251713E-04 2.71862323E-04 1.31130077E-04
20 67-4.98203924E-07 6.21094154E-07-1.22890230E-07 4.75152154E-07-7.33608280E-07
20 68 7.46470656E-07 3.73639736E-06-3.86704140E-05 3.68620010E-04 6.32085932E-04
20 69-1.48652596E-09-3.84643933E-07 6.08069103E-07-6.23112987E-07-7.56683840E-08
20 70 5.82309627E-06-1.85132833E-06 3.26295181E-06-5.06463560E-07 4.39281636E-06
20 71 5.02163620E-05 1.69309247E-05-7.22823104E-05 1.17996594E-03-1.31369265E-04
20 72 3.97810807E-04 3.38349072E-04 6.06052837E-07-2.49106028E-07-3.56946809E-07
20 73 1.97248495E-06 2.10663885E-06 1.07450349E-07-9.55656936E-10-7.67510018E-08
20 74 1.69793016E-06-7.87386417E-08-1.32992434E-06 4.47875445E-07-7.59145317E-06
20 75-3.70409231E-07 6.13082745E-06 1.31433160E-05 3.08651387E-05 2.17791889E-05
20 76-3.45256665E-05-8.29620122E-04 4.20390266E-05-1.56925831E-04-1.99894642E-04
20 77 6.83996058E-07-7.19388681E-07 3.53926230E-08 1.03714032E-06 1.35189046E-06
20 78 7.27898471E-07 3.02159970E-09 6.28220713E-08-3.14903627E-07-6.90030873E-07
20 79 2.76331759E-07-2.06580338E-06 1.39569817E-06 2.85308205E-06-1.50118877E-06
20 80 3.07440698E-05-1.99777904E-05 3.92258858E-06 1.36322650E-05-8.68291976E-05
20 81 4.41213821E-06-5.24380238E-05-6.30205692E-05 4.03699931E-07 2.18068335E-07
20 82-6.21768267E-07-1.21594145E-06-9.12731840E-08 7.34883851E-07 3.55520562E-08
20 83-1.37455021E-07 1.26694366E-06-6.48878200E-07-3.35826526E-08-3.76023699E-07
20 84-5.71682896E-06 2.82381563E-06 5.07556223E-07 5.89037709E-05 3.75304831E-05
20 85 2.59250153E-05-6.18370491E-05-5.84133222E-03-4.85316387E-04 2.72778677E-04
20 86 1.80306548E-03 1.54211768E-06-1.35461664E-06-1.87501035E-07-2.04713295E-06
20 87 8.00779335E-07-3.43475681E-07-7.80770259E-06-7.55801723E-06 4.36230152E-07
20 88-7.77984438E-08-4.37844694E-08 1.23426626E-05-2.32773722E-06-8.33258847E-08
20 89 1.08072647E-06-8.29682302E-05 4.48473013E-05 6.54679261E-06-3.09396322E-05
20 90 2.02449605E-04-2.95313071E-04 1.98170585E-04-7.51960339E-05-9.91787713E-07
20 91 2.35141638E-07 7.56646075E-07 1.04816995E-08 6.37283987E-07 7.87263013E-07
20 92 4.51376191E-07 5.99733310E-07-1.20197394E-06-2.49754883E-05 7.75702982E-07
20 93-1.99159351E-06-3.88690878E-05 9.16094316E-05 2.94569241E-06 2.56474144E-06
20 94 8.63507705E-07-1.72970920E-08 4.31482753E-07-2.88419993E-06-3.86786811E-06
20 95 1.89397087E-07-2.90062152E-06 5.28313784E-06 6.59638619E-06-9.20632072E-06
20 96 2.76428671E-05 5.33621644E-05 2.28481321E-04-5.78855285E-05-5.98910784E-05
20 97 8.91714078E-08-9.25153579E-08 3.34395014E-09-4.06410397E-08 6.21878767E-08
20 98-5.44064809E-07-1.57427728E-07 3.28786804E-06 1.31917306E-05-8.80365452E-05
20 99-3.45876100E-07-4.82661022E-08-2.89336032E-08-1.27258994E-07-3.58837033E-07
20100-3.68921011E-06 2.44527339E-07 8.24918986E-07 2.27684219E-06 2.77746317E-05
20101-1.88553829E-05-2.67521708E-05 2.86194312E-06 2.03349146E-04-5.79618244E-05
20102-7.87077793E-05-8.11470333E-05-4.39555848E-07 5.13593909E-07-7.40380607E-08
20103 8.16265016E-07-4.80450743E-07-2.62399642E-08 3.89135506E-07-3.24094598E-06
20104 3.18779558E-05 4.55979928E-07 9.19538000E-08 2.83155865E-07 1.60158487E-05
20105 6.62426618E-05-8.86857893E-06-7.55638268E-06-3.26273243E-07 6.07859558E-08
20106-1.19016531E-07 3.91289754E-06 1.54999283E-06-2.04950550E-08-9.13359949E-08
20107-1.43817523E-05 2.69869211E-07-2.62542457E-05 3.65689705E-05 2.24596420E-03
20108 1.16975320E-04-1.21903679E-04-4.74520072E-04 4.33253908E-07-3.25211373E-07
20109-1.08042535E-07 2.01123876E-07 8.20851482E-08 5.86914803E-07 7.87670174E-08
20110-2.90670023E-06 1.70102126E-05-4.06896980E-05 3.86884692E-05 3.19426357E-05
20111 1.60449706E-09 2.85925753E-07-1.70852762E-07 4.50145263E-07 3.13719904E-08
20112-9.43383256E-07 1.63570725E-06 1.48838331E-05-1.90838715E-05-6.60163408E-06
20113-4.09097387E-06-3.27288064E-04-9.52103257E-04-5.79250793E-04-5.40292481E-04
20114-4.51703123E-07-1.00369765E-07 5.52072888E-07 1.65356959E-07 3.73886539E-07
20115 1.06315482E-06 5.22369370E-07 4.38699874E-07 3.23657075E-07 6.81853066E-09
20116-2.05330184E-07-4.01432270E-07-1.50147664E-06 2.48386624E-07 6.24157609E-07
20117 1.61644518E-05 1.47540546E-06 1.03982239E-05-1.31391361E-06 7.71728949E-04
20118-9.52083955E-05 7.91894040E-05-3.36399792E-05-2.03696434E-07 8.85940542E-08
20119 1.15102380E-07-4.65335092E-07-2.49901097E-07 7.71600293E-07 5.69272782E-07
20120-4.74917885E-06 2.97144021E-05-2.51226725E-05-1.00855694E-07-3.44346603E-07
20121 7.67332990E-06-2.76775295E-05-6.83161434E-07 5.06289753E-06-6.83257807E-06
20122 3.19428923E-05 5.87941888E-07-2.19525244E-07 4.73838639E-07 2.20485854E-07
20123 8.85006332E-07 7.87377616E-06-2.56091349E-06-4.16141775E-07-4.03377288E-06
20124-6.09594518E-05 1.23198712E-05-1.05221922E-05 2.69809645E-05-9.53536169E-04
20125-1.86231678E-04-2.10990984E-04 8.90393153E-06-3.98285365E-07 1.25152559E-07
20126 2.73132806E-07 3.84259136E-07-2.27247341E-07 6.51214569E-08-3.58340852E-08
20127 1.56641710E-06 6.90035923E-05-1.19773083E-04-3.58293885E-07 3.13275184E-06
20128-2.82673334E-05-7.80445455E-05-1.22576664E-06 1.06123783E-05-4.16376290E-06
20129 8.88380888E-05 4.19666358E-08-6.24295681E-07 9.38011103E-07 2.67794879E-07
20130-8.35279438E-07 5.61736729E-06-3.36843393E-06-1.41988974E-06 3.81074886E-06
20131-4.71170004E-05 2.13408231E-05-7.62140673E-06-7.35281117E-05 5.25841438E-03
20132 7.38626006E-05-1.02645988E-03 1.32950356E-03 2.63549350E-06-1.56043826E-06
20133-1.07505524E-06 6.19728071E-07-2.19558397E-06 2.61428726E-07 3.29606709E-07
20134-9.79802293E-07 2.66449688E-06-1.30198617E-06 1.94545596E-07 1.00818653E-05
20135-1.41902691E-05 5.93498235E-06-1.63430532E-06-3.35495878E-05 7.49736375E-05
20136-6.41218286E-05 5.13112005E-06-8.21578478E-04 1.02518629E-04-1.90697928E-05
20137 1.63380930E-04-7.25105727E-07 4.77634833E-07 2.47470894E-07-1.02294872E-06
20138-9.41032260E-08 1.26764558E-06 2.52897934E-06-1.98956435E-05 2.11314148E-04
20139 2.37109550E-05-9.39301061E-07 9.72883656E-06 3.47615458E-05 7.61759009E-05
20140 7.66219541E-07-6.36488193E-06-2.80882387E-05-1.08951830E-04 3.87724789E-08
20141 4.28131064E-07-5.30575172E-07 1.59081882E-07-4.59857860E-08-5.16889683E-06
20142 2.28854625E-06-8.87180085E-07 1.86186829E-07 3.70603479E-05-9.47002058E-06
20143 1.31979645E-05 3.48509165E-08 1.50148388E-04 1.95560394E-04-6.67134644E-06
20144 9.86382613E-05 3.64590935E-08 4.19132661E-07-4.55591754E-07 1.51523704E-07
20145-2.88360909E-07-1.30469932E-08-2.19169751E-08-3.32176178E-07 3.01262654E-07
20146-3.39530686E-07-2.66096211E-07 4.09691375E-06-1.82163244E-06 1.45864647E-06
20147 1.23364337E-06-2.88745938E-05 1.51997967E-05-9.69598389E-06 2.59205692E-06
20148 3.72987934E-04-1.88100853E-04-8.49174471E-05-8.55361947E-05-4.41153468E-07
20149 1.20554497E-06-7.64391498E-07 3.41017997E-07-3.03971246E-07-8.09459770E-08
20150-1.02782398E-06 3.78790010E-06-1.91524488E-04-1.10417197E-03-2.02650207E-08
20151 8.49841314E-07-3.10959837E-07-4.39265725E-07-1.95805081E-07-1.17495585E-05
20152 3.18717389E-06 2.53976246E-06 6.73799104E-08 7.34591331E-05-2.14097945E-05
20153-4.17795567E-05 6.98993994E-06-1.93104893E-03 3.27588776E-04 5.49761036E-04
20154 4.30331659E-05-1.03188432E-07-1.18542128E-07 2.21730560E-07 3.43434779E-07
20155 7.90618474E-07-7.44377583E-07 8.09939087E-08 6.21215931E-07-1.32298068E-07
20156-5.95953251E-07 5.00499571E-08-6.89442655E-06 1.86019590E-06 2.41484719E-06
20157-6.51572655E-07 3.44742888E-05-2.21427549E-05-1.91399648E-05 2.55625106E-06
20158 6.34867370E-04 9.66242491E-05 1.43542001E-04-2.20912883E-05-3.98782848E-07
20159 7.19885980E-07-3.21103132E-07 9.71248087E-08-1.03144262E-07-7.88299469E-07
20160 2.58038183E-08 1.31050853E-07 2.23506940E-07-7.16787857E-07-2.27969194E-07
20161-9.65586831E-07-4.86491644E-07 3.57672246E-06 1.11800737E-06-6.79494547E-06
20162 1.71581133E-06-1.46037668E-05-4.44455134E-06 4.19670367E-04-7.88169157E-05
20163-1.70939835E-04-2.02616731E-05 4.32006612E-08 2.84170800E-07-3.27371462E-07
20164 4.37570828E-07-1.96788156E-07 2.98980937E-07
21  1 1.17329442E-08 1.70490272E-08-1.67700634E-06-1.73639883E-07-1.47215394E-07
21  2-3.93707303E-06 9.19752235E-06 1.65998080E-06 3.04405073E-06 1.04847500E-04
21  3-1.06542736E-04-6.63120761E-06-1.22778358E-04-6.59202039E-06 9.83575452E-04
21  4-3.67794351E-04 6.90104788E-04 2.90174201E-06-2.69495200E-06-2.06790006E-07
21  5-4.93079866E-07-1.80371432E-06 2.42158722E-06 4.13619679E-06 2.58753710E-06
21  6-1.96773348E-06-1.13233782E-07-4.21178212E-07 4.35894133E-06 9.95147403E-06
21  7-3.04930844E-07 2.59994920E-06 5.72124645E-05-2.53500616E-05 3.17554527E-05
21  8 1.31906750E-05-5.52192291E-04-7.06387402E-05 1.90660598E-04-1.18304695E-04
21  9 4.95108080E-07-9.82122786E-08-3.96895801E-07 4.73562753E-08 6.46627979E-07
21 10 1.67670953E-06 6.08923281E-07-1.89128324E-06 7.83443085E-05 2.37902000E-05
21 11 2.86869272E-08 1.53882290E-06 2.76409743E-06 3.27583166E-06-4.20039039E-05
21 12-3.44951596E-05-4.58712330E-07 9.29969012E-09-8.02616407E-08-4.82115945E-06
21 13 1.65212056E-06-3.98007323E-08-2.10706838E-07 1.45169351E-05-2.82518734E-06
21 14-8.61221447E-06 9.64434996E-06-7.31382566E-04-5.91607305E-05-2.00350943E-04
21 15-8.72136557E-05 3.58243565E-07-7.73606070E-07 4.15362505E-07-3.63660888E-07
21 16 7.10792899E-07 4.55304121E-07 3.43254845E-07-2.15436499E-06 2.53553192E-05
21 17-2.59125882E-05-1.90125804E-06-1.49548207E-06 2.95683211E-08-2.29224579E-07
21 18-4.47855252E-07-1.83132480E-06 5.36973098E-07 1.74343722E-06 2.10386522E-06
21 19 6.08746028E-05 3.91225359E-05 2.89812213E-05-9.42568625E-06 6.88132851E-04
21 20 1.31048603E-04 2.15138486E-04-6.66242618E-05-1.05384004E-07 3.62245601E-07
21 21-2.56861598E-07 7.79756651E-07 1.02611802E-06 2.35352055E-07-1.20099756E-07
21 22 2.30657915E-07 7.60803672E-05 3.00079109E-05-4.14315741E-07 6.20232133E-06
21 23 2.51280123E-05 1.00463411E-04-1.37095134E-06-1.69321686E-06-4.34197223E-08
21 24-3.03648001E-07 1.97337259E-08 9.77070087E-06-2.59110386E-07 8.59919465E-07
21 25-1.79531310E-06-6.89497470E-05-2.65196914E-05 1.09415920E-06 8.04693577E-05
21 26-8.15500696E-05 2.39164835E-04 1.15298557E-05 2.03264957E-04-7.87134187E-07
21 27 6.65961895E-07 1.21172292E-07-1.84243763E-07 6.00606841E-07 8.16451471E-07
21 28 2.08048035E-07-5.34488102E-06 1.07173734E-06-4.08363103E-05 5.34379542E-06
21 29 4.64051913E-06 9.23998359E-08-1.26363318E-08-4.08932045E-07-5.35020704E-06
21 30-3.97651644E-07-3.31174681E-07 2.75771405E-06 1.00441466E-04 5.40679171E-05
21 31-2.86633864E-05 1.28439478E-05 1.59541661E-03 5.27880466E-04-4.44510685E-06
21 32-7.36324488E-05-1.26584236E-07 3.54780410E-07-2.28196174E-07-6.50835117E-07
21 33 4.90334638E-07-9.06419418E-07 1.17585506E-07 3.47291469E-08-1.37624536E-07
21 34-1.59430762E-07 2.86527536E-07 1.07341727E-06 9.57127669E-07 7.38422222E-07
21 35-1.35925270E-06 8.93658518E-06-2.13286552E-06-7.31742560E-06 3.49974203E-06
21 36 3.56247104E-04 3.28650766E-05-5.83474617E-05-1.17479399E-06-4.59913897E-07
21 37 1.06838649E-07 3.53075248E-07-1.72539259E-07-8.73419678E-08-6.54791942E-08
21 38-2.64886235E-07 1.44004226E-06-1.91565836E-05-7.11707692E-05-2.78179164E-07
21 39 1.48657910E-06-8.84105651E-06 1.68960425E-05-2.82695874E-07 2.47452184E-06
21 40-2.06285371E-05 1.73055964E-05 1.08109268E-07-1.83281322E-07-6.55704679E-08
21 41-4.93793841E-07 2.81574615E-08 4.67655003E-06 1.12374196E-06 2.37044490E-06
21 42-2.68358441E-07-6.81042480E-05-2.78494372E-05-3.98204585E-06 2.59182184E-06
21 43-8.59917950E-05 1.55802536E-04 4.44203616E-05-6.48797440E-05-5.43560596E-07
21 44 6.26477923E-07-8.29173272E-08-1.52198508E-07 3.76335396E-07 2.33941865E-07
21 45-1.10030619E-06 6.87440877E-06 1.87468131E-04-4.36564015E-04-6.54338459E-07
21 46 7.05510219E-06-2.71471504E-05 2.29800197E-05-7.80138480E-07 7.38377319E-06
21 47-5.80965275E-05 4.65955618E-05-1.64502379E-07-3.00675301E-06-2.55517072E-06
21 48-1.50590757E-06 2.02583885E-06 3.16172720E-05 1.53669351E-05 9.47464992E-06
21 49-1.19249357E-05-3.04864777E-04-1.28371815E-04-6.46581452E-05 4.95935204E-05
21 50 1.91180659E-04-6.21648042E-05-5.36740423E-04-6.53852714E-04-1.20328578E-07
21 51 4.80881856E-07-3.60553278E-07-2.14282413E-07 9.68245426E-08-1.10565727E-06
21 52-5.20911344E-08-2.21028077E-08-1.07749885E-06-4.20881858E-07 3.25564376E-07
21 53-3.23807966E-06 5.41782271E-06 1.36257596E-06-1.61575689E-06 8.33948060E-05
21 54-3.40122534E-05 5.38507542E-05-3.62005281E-05-1.11282293E-03 1.28782614E-05
21 55-1.80290235E-04 1.37301473E-04-8.32442357E-07 5.15943376E-07 3.16498981E-07
21 56-4.13584231E-07 1.39417317E-07-2.71493218E-06 1.92096199E-06-1.47542103E-05
21 57 1.08675778E-04 8.77874379E-05-4.14626778E-07 3.36526125E-06 5.24088360E-05
21 58-6.99145791E-05 1.26595401E-06-1.03140570E-05 2.72107036E-06 1.55376624E-05
21 59 5.85818858E-09 1.51766536E-07 1.99500518E-08 1.54441285E-07 5.71608715E-07
21 60-2.11508558E-06-4.88315757E-07-6.84173732E-07-2.66222149E-06 2.36224586E-05
21 61 1.24654090E-05-2.13850541E-06 1.70026040E-05 2.29724711E-04-1.61678304E-04
21 62-4.84064562E-05-3.24577613E-05-2.98400545E-07 3.10989191E-07-1.25886460E-08
21 63 6.30624828E-08 1.93699389E-07-1.09455800E-06-7.68149596E-08-9.77123254E-07
21 64-2.77376461E-07 4.77134148E-07-8.97565636E-07 1.11640826E-05 1.90627935E-06
21 65-2.18190252E-06 3.45067679E-06-6.71599798E-05-1.99085378E-05 1.29874382E-05
21 66-9.52261052E-06 1.00455528E-03 2.37931209E-04 9.10864825E-05-1.57029225E-04
21 67-1.73181908E-06 1.48655723E-06 2.45261852E-07-4.36099292E-07 4.50371741E-07
21 68-4.12218679E-07 4.98731564E-06-4.36307150E-05 8.20486426E-04-9.33499730E-04
21 69-3.45146203E-09 1.16359519E-06 2.44922244E-06 1.36097633E-06 6.84614933E-07
21 70-1.66980974E-05-1.09639161E-05-6.01167264E-06-3.28748788E-06 1.12612484E-04
21 71 6.87624105E-05 3.62268782E-05-8.43789556E-06-2.34269887E-03 1.02584336E-05
21 72-6.04973167E-04-1.98059855E-05-4.26204279E-07 1.32029415E-06-8.94089872E-07
21 73-1.12396231E-07-2.00951257E-06-3.44878476E-06-3.69596269E-09-3.57833761E-08
21 74-4.85786159E-07-3.64521052E-07-6.61832760E-07 1.07605326E-06 1.11587114E-06
21 75 1.31030423E-06 2.92113065E-06-1.04030694E-05 1.71621740E-05 2.20014253E-05
21 76-3.52316068E-05 3.76473980E-04-1.69436938E-04-2.08989564E-04-2.22680134E-05
21 77 1.16922119E-06-8.45281958E-09-1.16076837E-06 2.25112176E-07 7.59620814E-07
21 78 1.06867902E-06-3.28381617E-08-3.98597295E-07 1.90051459E-07 1.19008512E-06
21 79 3.93256896E-08 5.86441412E-06-4.94654186E-07-4.84909655E-06 0.00000000E+00
21 80-4.93114645E-05 6.98344248E-07-8.64158014E-06 3.44953357E-06 3.42933250E-04
21 81 1.02756342E-05 1.46589779E-04-1.39572606E-05 1.00763986E-06-9.71482878E-07
21 82-3.61569850E-08 5.97714531E-07 4.42501561E-07 4.60826196E-07-1.33943773E-06
21 83-3.69715168E-06 5.09458380E-06-6.09672565E-07 1.63366248E-06 1.98223288E-05
21 84-1.90699929E-05 9.94213463E-06-2.63736633E-05 6.47174947E-05-6.80207727E-05
21 85-2.86795156E-05 1.18826246E-04 6.31180996E-03 5.10455437E-03-1.44874388E-03
21 86-3.54946059E-03-1.24280824E-05 2.03761484E-05-7.94806599E-06 3.44416960E-06
21 87-4.06581451E-06 7.94132614E-06 5.47416299E-02 4.53880221E-02-9.67472164E-05
21 88 1.12329292E-05-1.36360418E-05 3.57956508E-04-4.47040323E-04 7.88558097E-05
21 89-1.95248249E-04-2.92526655E-03-1.68291636E-04 3.76081032E-04-9.64514231E-04
21 90 3.28939121E-03-2.66319760E-04 1.77714688E-04 6.10491881E-04-1.20675096E-04
21 91 1.04301566E-04 1.63735299E-05 5.82217920E-05-1.38204130E-04 3.06269550E-05
21 92 2.32235170E-05 1.16204002E-04-2.41927193E-04 1.56673080E-04 1.77244749E-05
21 93 2.01901099E-04-4.12440880E-04 3.24347220E-05-5.56582503E-01-4.60859817E-01
21 94 1.76965208E-04-1.04956207E-04-7.33712229E-05-4.74407087E-03-1.26744074E-04
21 95 6.02817867E-05-8.17938540E-05 5.27931730E-03-1.42000829E-03-7.44877876E-04
21 96 1.54782613E-03 4.04903044E-03 9.89285716E-05-1.22182563E-03 4.68699899E-04
21 97-2.94381736E-05 9.30076871E-05-6.35695135E-05-4.69450096E-05 1.62231201E-04
21 98 4.63522786E-05-3.41883626E-04 7.54402055E-05 5.20229563E-06-1.79715617E-04
21 99-2.31482976E-02-1.91036146E-02 2.95040084E-06 4.88740744E-05 8.06365540E-05
21100-4.49622752E-04 8.07220216E-06 1.25398043E-04 4.33371602E-04-1.72974627E-03
21101 3.03674372E-04 3.48114368E-04 6.12042313E-04 8.56908253E-04 3.76168319E-05
21102-1.07657841E-04-2.25044203E-04 6.39574292E-05 7.94266108E-05-1.43384040E-04
21103 1.77796753E-05-3.86082125E-05-8.86349784E-05-2.49651398E-05 1.28798093E-04
21104-1.75171446E-04 1.11203898E-05-1.51820039E-05 4.27344849E-05-4.97326953E-05
21105-5.03716922E-05-2.80243393E-03-2.31441166E-03 1.30277358E-05-1.54577069E-06
21106-2.36580488E-05-3.19893710E-05-2.92544461E-05-7.79846632E-05 4.69335128E-05
21107 5.63608466E-04 3.19079906E-04-1.57607883E-04-8.68338330E-05-9.04958588E-03
21108 2.43730219E-03-4.99655144E-04 1.17234616E-03 2.15374476E-05 8.38314841E-06
21109-2.99205960E-05-1.26702335E-05-3.41406866E-06 5.31010533E-05 1.14848378E-05
21110-1.13765073E-04 4.56210802E-05-4.24017804E-04 6.42843176E-02 5.32823618E-02
21111 4.39683575E-08-6.84351805E-05 5.44612381E-05 3.31128034E-04 1.48705795E-05
21112-3.45889722E-04 2.33594920E-04-2.49863135E-03 6.24957094E-04-8.88782328E-04
21113 3.44914276E-04-2.59597526E-03 3.54057497E-03-2.79726461E-03 7.45915856E-04
21114 7.65177742E-05-6.81539873E-05-8.36378686E-06 1.18573268E-05-3.00559096E-05
21115 1.41862749E-04 1.12054036E-03 9.16622060E-04-1.66150957E-05 3.57397177E-06
21116-4.91826276E-06 8.28453708E-05-4.03791113E-05 3.07088211E-05-8.14736675E-06
21117-1.21199286E-04 3.21407698E-05 3.36864682E-05-2.29330042E-05-4.79410944E-03
21118 9.15732023E-04-3.54175664E-04 2.58755171E-04-5.64831069E-07-9.71616418E-06
21119 1.02809952E-05-1.31509033E-05-6.46969081E-07 3.46794691E-06 2.11885131E-07
21120 3.13059865E-05 1.16257015E-04 7.60459048E-06-9.90615195E-06 3.49961774E-05
21121 6.40505413E-05 4.88625503E-05-2.09199090E-06 2.06427023E-05 2.53657325E-05
21122-1.51461393E-04 7.79807207E-04 6.38220417E-04 1.08752368E-05 6.62072402E-06
21123 8.62362774E-06 2.80572286E-05 8.71990114E-06 7.36507379E-05 4.22261576E-06
21124 4.69860734E-04-7.41585210E-06 1.94598440E-04 1.11327058E-04-8.14248439E-04
21125-3.39727497E-04-1.99931800E-04-4.64480480E-04-1.10454660E-05 2.06198903E-05
21126-9.57442425E-06 1.12513586E-06-7.82070151E-06 1.22043137E-05 5.29071969E-06
21127-8.84793059E-05-6.98694878E-05-7.37562179E-04 6.33454306E-06-5.76779739E-05
21128 7.74074482E-05 1.87372285E-04-6.56992967E-06 1.56979410E-05 1.03158609E-04
21129-1.68190124E-04-2.24959193E-04-1.96083387E-04 9.59627601E-06 3.54030248E-06
21130-1.45671843E-05 6.97357893E-05 8.69901420E-05-1.87016354E-05-1.02099367E-06
21131 3.01453288E-04-9.99306719E-06 7.23079078E-06-6.04874113E-04-1.04718181E-03
21132 3.68013226E-04-2.21751028E-03 1.95754017E-03-1.67796354E-06 5.74648622E-06
21133-4.06852268E-06 1.67249546E-05-1.93108387E-05 1.16840128E-05 5.10367682E-07
21134 6.27998560E-07 2.14218931E-06 4.18818824E-08-1.62591099E-06 5.31584247E-06
21135-1.05236161E-05 8.56093423E-07 7.48233548E-06-2.26778377E-04 1.97752554E-05
21136 4.39241974E-05 8.00835042E-05 5.09258640E-03 2.57967055E-04-8.27881976E-04
21137-9.09843637E-04 1.06746750E-06 1.85388268E-06-2.92135018E-06 3.89305278E-06
21138-2.26172663E-06 1.17880620E-06-6.21640492E-07 7.87916207E-06 1.88724778E-05
21139 6.97770633E-05-4.32554712E-07-1.02661547E-05-1.68099075E-04 2.97997031E-04
21140 3.13872742E-07 1.19102076E-05-1.30391106E-04 2.00962230E-05 1.55382977E-07
21141 8.22220981E-07 1.44441340E-06-2.64516764E-07-2.59782804E-07-3.70618037E-06
21142-5.77853521E-06 1.50359910E-06 5.76783232E-07 5.94363636E-06-7.46614821E-06
21143-5.03197799E-05 5.23313934E-06-1.20255435E-03-1.35797492E-04-1.85666002E-04
21144 2.35068953E-04 2.70303380E-06-1.81589696E-06-8.87136838E-07-1.84180139E-06
21145 1.88128130E-06 1.53736196E-06 6.54407366E-07 1.93707675E-06 3.61287713E-06
21146-2.72955431E-06-3.87200299E-07-9.95560242E-06-2.20078775E-05 1.76609067E-05
21147 9.37989163E-06-4.45418621E-05 4.70335681E-05-6.01267490E-05-1.18902508E-05
21148-3.18990183E-04 6.12406606E-05-7.33513533E-05-1.20687761E-04 4.55193729E-07
21149 1.19362703E-06-1.64882076E-06-9.52659304E-07-1.65788635E-06 7.77644918E-07
21150 2.60422163E-06-1.03751833E-04-8.37986353E-04 1.73140171E-03-1.86446365E-08
21151-9.39898313E-07-3.98773388E-06 1.57642766E-06 2.19393762E-06 7.93776937E-06
21152 2.06652500E-05-1.17694534E-05-6.46619552E-06 9.32012222E-05-1.03755276E-04
21153 1.62228523E-04 1.02590343E-04 2.11549234E-03 8.62960888E-05-2.92438760E-05
21154 1.51636460E-04-4.31659362E-06 3.10377579E-06 1.21281783E-06 1.47707800E-06
21155-1.10224087E-06-6.98655851E-07 5.53011370E-08 4.07431145E-07-2.77860096E-06
21156 1.70172565E-06-7.48104828E-07-6.07914623E-06 1.13456810E-05-6.59108435E-06
21157 3.90038529E-06 1.36009278E-04-1.38282480E-05 1.69116895E-05 1.15796076E-05
21158-5.62837683E-04-3.62016636E-05-6.42252396E-05-2.67956678E-04-6.75701900E-07
21159-3.88229332E-07 1.06393123E-06 3.20506386E-06-1.46773247E-06-1.38900805E-06
21160-2.99932998E-08-7.77710353E-07 8.02732177E-07 1.22128003E-06-5.39002003E-08
21161 9.50138521E-06-2.61387296E-06-4.60670288E-06-5.25933409E-07-1.28654769E-04
21162-1.56934127E-05 7.53576662E-05 5.38072435E-06-5.40780584E-04-3.98767514E-05
21163 7.16262398E-05 2.96786296E-05 7.08260860E-07-1.42186074E-06 7.13599880E-07
21164-3.00204566E-07 1.42037730E-06 9.86568807E-07
22  1 1.36692928E-06 3.71723111E-06 5.10313698E-06-6.00870674E-07-1.62899887E-06
22  2-1.97837585E-05-1.91052961E-05 9.88285670E-06 2.63556333E-05-6.48489799E-05
22  3-6.78405910E-05-2.79669279E-05-1.18969468E-04-6.30536445E-03 5.11542099E-03
22  4-1.45265756E-03 3.54907150E-03 1.24371728E-05-2.03857611E-05 7.94858832E-06
22  5-3.41708276E-06-4.07320497E-06 7.90927603E-06-5.49252888E-02-4.55400893E-02
22  6-9.68100152E-05 1.11678059E-05 1.35052265E-05-3.59643376E-04-4.47167339E-04
22  7 7.83789002E-05 1.95060936E-04 2.92702202E-03-1.69185737E-04 3.75235600E-04
22  8 9.65337631E-04-3.28745828E-03-2.57389781E-04 1.78439495E-04-6.09582931E-04
22  9 1.20945497E-04-1.04483383E-04-1.64621141E-05-5.79678659E-05-1.38152889E-04
22 10 3.03896917E-05-2.33503376E-05-1.16085122E-04 2.41439749E-04-1.57073471E-04
22 11-1.78439240E-05-2.02003566E-04 4.12764141E-04-3.13417505E-05 5.56571733E-01
22 12 4.60850901E-01 1.76877775E-04-1.04878055E-04 7.34751673E-05 4.74395494E-03
22 13-1.26887336E-04 6.02012604E-05 8.17885052E-05-5.27960413E-03-1.41903640E-03
22 14-7.44411384E-04-1.54939705E-03-4.03757111E-03 1.04679526E-04-1.22321305E-03
22 15-4.72715554E-04 2.91739144E-05-9.29807831E-05 6.38068687E-05 4.68755452E-05
22 16 1.62244595E-04 4.63420339E-05 3.41879004E-04-7.54728154E-05-5.63854842E-06
22 17 1.80004971E-04 2.31475413E-02 1.91029917E-02 2.97598686E-06 4.89357687E-05
22 18-8.05762813E-05 4.49572208E-04 8.26876884E-06 1.25788863E-04-4.33302392E-04
22 19 1.72999121E-03 3.04087690E-04 3.48783414E-04-6.11468415E-04-8.57425298E-04
22 20 3.62345734E-05-1.07730637E-04 2.25976631E-04-6.39093319E-05-7.92997210E-05
22 21 1.43209053E-04-1.76760633E-05-3.87191892E-05-8.88976704E-05 2.49793347E-05
22 22-1.28893480E-04 1.75440693E-04-1.11399903E-05 1.51825179E-05-4.27049310E-05
22 23 4.97374453E-05 4.97134639E-05 2.79388444E-03 2.30732342E-03 1.30012793E-05
22 24-1.55010923E-06 2.36623383E-05 3.19575703E-05-2.91535695E-05-7.79379243E-05
22 25-4.70765851E-05-5.63022737E-04 3.19094287E-04-1.57482113E-04 8.67289724E-05
22 26 9.06091547E-03 2.44358947E-03-4.96077649E-04-1.17052645E-03-2.15588626E-05
22 27-8.45124117E-06 3.00101038E-05 1.26159315E-05-3.46725818E-06 5.30469608E-05
22 28-1.14878319E-05 1.13762148E-04-4.55327497E-05 4.24113492E-04-6.42217936E-02
22 29-5.32305975E-02 1.12488975E-07-6.83918752E-05-5.45190084E-05-3.30582518E-04
22 30 1.52732845E-05-3.45723821E-04-2.33901612E-04 2.49830357E-03 6.25423592E-04
22 31-8.87990712E-04-3.45307991E-04 2.59299472E-03 3.54324454E-03-2.80056684E-03
22 32-7.45105827E-04-7.64587959E-05 6.79307496E-05 8.52804629E-06-1.20282670E-05
22 33-3.02225642E-05 1.41894120E-04-1.11991657E-03-9.16114948E-04-1.66061555E-05
22 34 3.55738207E-06 4.90865166E-06-8.27810845E-05-4.03785719E-05 3.06619545E-05
22 35 8.14149885E-06 1.20974039E-04 3.20833255E-05 3.37585987E-05 2.30442152E-05
22 36 4.79830969E-03 9.17189680E-04-3.53467136E-04-2.59022199E-04 5.64673309E-07
22 37 9.71894985E-06-1.02836232E-05 1.31375762E-05-6.28999295E-07 3.50232557E-06
22 38-2.15724093E-07-3.12608532E-05-1.16294964E-04-7.14254944E-06 9.90157695E-06
22 39-3.49476514E-05-6.40658954E-05-4.90718198E-05 2.09480327E-06-2.06537360E-05
22 40-2.52873728E-05 1.51711045E-04-7.79166510E-04-6.37695541E-04 1.08719173E-05
22 41 6.63004683E-06-8.60316729E-06-2.80476949E-05 8.65616467E-06 7.36060546E-05
22 42-4.15503174E-06-4.69620102E-04-7.50429662E-06 1.94547541E-04-1.11024958E-04
22 43 8.21946406E-04-3.40690072E-04-2.01403131E-04 4.65668552E-04 1.10351471E-05
22 44-2.06128083E-05 9.57766128E-06-1.09577313E-06-7.83207916E-06 1.21593837E-05
22 45-5.29187449E-06 8.85067566E-05 7.03786889E-05 7.38956986E-04-6.33367305E-06
22 46 5.76667222E-05-7.76405613E-05-1.88312829E-04 6.56961815E-06-1.57019769E-05
22 47-1.03015568E-04 1.68429746E-04 2.25628694E-04 1.96665949E-04 9.58589127E-06
22 48 3.53367036E-06 1.46078093E-05-6.98911718E-05 8.72136971E-05-1.87093824E-05
22 49 1.15100392E-06-3.01372235E-04-1.08598182E-05 6.57917277E-06 6.05355572E-04
22 50 1.02936982E-03 3.75667884E-04-2.22001796E-03-1.96015014E-03 1.67382145E-06
22 51-5.73111821E-06 4.05729677E-06-1.67129125E-05-1.93952375E-05 1.16499125E-05
22 52-5.19091428E-07-6.30216741E-07 2.14182083E-06 4.60543129E-08 1.62997851E-06
22 53-5.37357294E-06-1.05178156E-05 8.37530544E-07-7.48893911E-06 2.27077382E-04
22 54 1.94851980E-05 4.40609187E-05-8.02845928E-05-5.09877151E-03 2.57244810E-04
22 55-8.28060567E-04 9.11225318E-04-1.06510958E-06-1.86655963E-06 2.93166921E-06
22 56-3.88498779E-06-2.24953427E-06 1.16997933E-06 6.11751982E-07-7.85093727E-06
22 57-1.86339253E-05-6.89263431E-05 4.33365770E-07 1.02144987E-05 1.68030160E-04
22 58-2.97733084E-04-3.02747341E-07-1.19651019E-05 1.30246321E-04-2.09908901E-05
22 59-1.55356405E-07-8.21164105E-07 1.44905901E-06-2.60624689E-07 2.57340205E-07
22 60 3.69135868E-06-5.79829689E-06 1.48538448E-06-5.65488669E-07-5.91941684E-06
22 61-7.30092304E-06-5.02306326E-05-5.33713231E-06 1.20280860E-03-1.35810110E-04
22 62-1.85180150E-04-2.35511243E-04-2.71173036E-06 1.81682313E-06 8.94907229E-07
22 63 1.83765756E-06 1.88082868E-06 1.53891618E-06-6.54479196E-07-1.93847245E-06
22 64 3.61823117E-06-2.72801487E-06 3.95776153E-07 9.97514841E-06-2.20331265E-05
22 65 1.76616555E-05-9.41576610E-06 4.44788457E-05 4.71283320E-05-6.00597959E-05
22 66 1.20124378E-05 3.19348436E-04 6.07545380E-05-7.36512068E-05 1.20341912E-04
22 67-4.58994965E-07-1.18991640E-06 1.64891137E-06 9.76167477E-07-1.65721235E-06
22 68 7.75963396E-07-2.61373968E-06 1.03752684E-04 8.40078481E-04-1.75368140E-03
22 69 1.81258527E-08 9.46653352E-07-3.98199221E-06 1.57625332E-06-2.18287969E-06
22 70-8.03918081E-06 2.06370254E-05-1.17812782E-05 6.41902895E-06-9.26295815E-05
22 71-1.03794345E-04 1.62017364E-04-1.02127432E-04-2.11936652E-03 8.69615813E-05
22 72-3.15801719E-05-1.51564067E-04 4.32215026E-06-3.08715120E-06-1.23499906E-06
22 73-1.50271196E-06-1.10460706E-06-6.95279616E-07-5.55990612E-08-4.04320515E-07
22 74-2.78416077E-06 1.70601331E-06 7.53656603E-07 6.03672921E-06 1.13687582E-05
22 75-6.60204414E-06-3.93079541E-06-1.35798085E-04-1.40457814E-05 1.68898723E-05
22 76-1.14227299E-05 5.65310523E-04-3.63031276E-05-6.40640312E-05 2.68362006E-04
22 77 6.78139931E-07 3.87421799E-07-1.06556173E-06-3.21474769E-06-1.48115559E-06
22 78-1.38833616E-06 2.97580387E-08 7.75871901E-07 8.02525083E-07 1.22202837E-06
22 79 5.17399738E-08-9.47030308E-06-2.61186856E-06-4.60981632E-06 5.33270783E-07
22 80 1.28324674E-04-1.55883919E-05 7.51898216E-05-5.37924877E-06 5.40339722E-04
22 81-3.98905748E-05 7.19711946E-05-2.94770462E-05-7.07332753E-07 1.41476332E-06
22 82-7.07430568E-07 3.09640578E-07 1.42098911E-06 9.88457315E-07-1.21910038E-08
22 83-1.09861080E-08-1.68827412E-06-1.71791526E-07 1.51161619E-07 3.86169601E-06
22 84 9.26554467E-06 1.64714433E-06-3.07344092E-06-1.04181993E-04-1.07564835E-04
22 85-6.83705316E-06 1.23060220E-04 2.77990995E-05 9.84612078E-04-3.65287908E-04
22 86-6.90416299E-04-2.92147582E-06 2.71810168E-06 2.03374136E-07 5.01639056E-07
22 87-1.80079629E-06 2.42161647E-06 4.12813858E-06 4.25664809E-06-1.98353978E-06
22 88-1.13086854E-07 4.22353548E-07-4.19101767E-06 9.89089381E-06-2.92978959E-07
22 89-2.64225852E-06-5.86883499E-05-2.49166576E-05 3.19365217E-05-1.35833579E-05
22 90 5.39597616E-04-6.33772313E-05 1.92342185E-04 1.16741534E-04-5.21084817E-07
22 91 1.15247867E-07 4.05836950E-07-4.69642977E-08 6.39336566E-07 1.68788392E-06
22 92-6.16102596E-07 2.00104146E-06-7.85614897E-05-2.43099024E-05-2.23063608E-08
22 93-1.48300021E-06-2.63994155E-06-2.61191996E-06-4.20667465E-05-3.51190495E-05
22 94-4.25721545E-07-6.61241400E-09 7.28385706E-08 4.12055804E-06 1.60192862E-06
22 95-3.00480413E-08 1.79476398E-07-1.37580813E-05-2.90830699E-06-8.72929215E-06
22 96-9.31806201E-06 7.34238473E-04-5.60601308E-05-2.02761991E-04 9.11655060E-05
22 97-3.61925245E-07 7.91394488E-07-4.29469243E-07 3.52451151E-07 7.41862293E-07
22 98 4.64926242E-07-3.93994031E-07 2.16729095E-06-2.53758735E-05 2.57440665E-05
22 99-1.59610181E-06-1.38897035E-06 3.03446238E-08-2.22243877E-07 4.62381858E-07
22100 1.74538950E-06 5.42914115E-07 1.76925317E-06-2.04648954E-06-6.12187350E-05
22101 3.91691166E-05 2.90657859E-05 9.61462251E-06-6.92822642E-04 1.31329372E-04
22102 2.15759411E-04 6.76421535E-05 1.15141385E-07-3.49719644E-07 2.34578259E-07
22103-7.81506298E-07 1.01984977E-06 2.22351959E-07 1.16756007E-07-2.28537394E-07
22104-7.61443815E-05-2.95822123E-05 4.11212997E-07-6.18311930E-06-2.51010785E-05
22105-1.00796656E-04 9.43463949E-07 1.34479657E-06-4.13607685E-08-3.05641725E-07
22106-2.20391900E-08-9.83450061E-06-2.70425883E-07 8.55453281E-07 1.80220071E-06
22107 6.96794758E-05-2.65656015E-05 1.06029515E-06-8.06373704E-05 8.27083147E-05
22108 2.45473031E-04 9.15090355E-06-2.05765357E-04 7.91802619E-07-6.66309655E-07
22109-1.25492964E-07 1.77826524E-07 6.02107707E-07 8.29335037E-07-1.97980988E-07
22110 5.26383322E-06-9.64644710E-07 4.06701500E-05 4.36486464E-06 3.40502409E-06
22111 9.07150723E-08-2.05732975E-08 4.19822993E-07 5.43307395E-06-3.85269799E-07
22112-3.95436565E-07-2.73419681E-06-1.01329869E-04 5.41625919E-05-2.87682493E-05
22113-1.28750284E-05-1.60643886E-03 5.23619518E-04-1.00342551E-05 7.01877480E-05
22114 1.34974811E-07-3.63068029E-07 2.28093218E-07 6.53860807E-07 4.88422368E-07
22115-8.88909001E-07 5.13469084E-08 1.04214973E-07-1.38242390E-07-1.57156598E-07
22116-2.89536080E-07-1.07769701E-06 9.42562538E-07 7.37230720E-07 1.36713060E-06
22117-8.70720530E-06-2.24857607E-06-7.24391813E-06-3.54268888E-06-3.54857774E-04
22118 3.30574477E-05-5.85336246E-05 1.06233088E-06 4.64190359E-07-1.09555587E-07
22119-3.54634772E-07 1.68500658E-07-8.72116560E-08-6.20177199E-08 2.69717946E-07
22120-1.47841183E-06 1.95880605E-05 7.12402932E-05 2.76907612E-07-1.49225136E-06
22121 9.06049885E-06-1.71591293E-05 2.83053257E-07-2.48260540E-06 2.09317240E-05
22122-1.75778629E-05 9.99693002E-09 2.79554764E-07-6.35181593E-08-4.91163427E-07
22123-2.71838146E-08-4.66947246E-06 1.12503510E-06 2.37322685E-06 2.69402201E-07
22124 6.81158179E-05-2.77275610E-05-3.89503398E-06-2.47456809E-06 7.86622259E-05
22125 1.55567577E-04 4.30621524E-05 6.41513481E-05 5.35324648E-07-6.21658246E-07
22126 8.63335976E-08 1.53613896E-07 3.74327786E-07 2.40191346E-07 1.09671178E-06
22127-6.85238008E-06-1.87318419E-04 4.35886235E-04 6.59098277E-07-7.10070038E-06
22128 2.73210601E-05-2.24373810E-05 7.76314953E-07-7.36782421E-06 5.81697010E-05
22129-4.68804940E-05 1.30520283E-07 2.97778067E-06-2.54276615E-06-1.50236587E-06
22130-2.03532083E-06-3.16355411E-05 1.53206654E-05 9.45521094E-06 1.19625046E-05
22131 3.05394059E-04-1.27770979E-04-6.48037748E-05-5.03280131E-05-1.84278539E-04
22132-5.79937833E-05-5.36298685E-04 6.42238239E-04 1.44370672E-07-4.95734026E-07
22133 3.51363354E-07 2.42970019E-07 7.66587562E-08-1.10455217E-06 4.86957633E-08
22134 2.43964217E-08-1.08667257E-06-4.23930533E-07-3.40816396E-07 3.20350497E-06
22135 5.45320504E-06 1.38259199E-06 1.69796743E-06-8.38494301E-05-3.40902545E-05
22136 5.40204237E-05 3.59747798E-05 1.11016162E-03 1.46433392E-05-1.79535074E-04
22137-1.37823651E-04 8.39039363E-07-5.25728907E-07-3.13310455E-07 4.18614886E-07
22138 1.33674313E-07-2.71476437E-06-1.92559627E-06 1.47685414E-05-1.08043636E-04
22139-8.47228946E-05 4.10470173E-07-3.35847850E-06-5.24357842E-05 6.86997718E-05
22140-1.27018011E-06 1.03764486E-05-2.34013367E-06-1.47217147E-05-5.57009072E-09
22141-1.49401882E-07 1.60317665E-08 1.49226771E-07-5.75328729E-07 2.09852664E-06
22142-4.72126162E-07-6.62074773E-07 2.68056566E-06-2.36440058E-05 1.23989668E-05
22143-2.33111761E-06-1.71102715E-05-2.30741252E-04-1.62273673E-04-4.90567762E-05
22144 3.26678225E-05 3.06994512E-07-3.21717416E-07 1.47229038E-08-6.46273706E-08
22145 1.93994177E-07-1.09469227E-06 7.70579196E-08 9.78512329E-07-2.80354307E-07
22146 4.73908254E-07 9.00063934E-07-1.11797323E-05 1.91827336E-06-2.16318897E-06
22147-3.46020220E-06 6.72018906E-05-1.99390082E-05 1.28531958E-05 9.60098061E-06
22148-1.00378545E-03 2.37660414E-04 9.12889837E-05 1.56728292E-04 1.73066019E-06
22149-1.48001051E-06-2.50649676E-07 4.39423649E-07 4.51228318E-07-4.15135599E-07
22150-4.95906163E-06 4.34174839E-05-8.20506546E-04 9.40653075E-04 3.55555301E-09
22151-1.16311229E-06 2.44307618E-06 1.35558301E-06-6.82639305E-07 1.66992495E-05
22152-1.09387619E-05-5.98938717E-06 3.28037659E-06-1.12595060E-04 6.86682364E-05
22153 3.63165666E-05 8.43036715E-06 2.34553180E-03 8.68475348E-06-6.05028068E-04
22154 2.03130978E-05 4.21925588E-07-1.31802421E-06 8.96098624E-07 1.10149128E-07
22155-2.01175888E-06-3.44312638E-06 3.55101956E-09 3.64985756E-08-4.95637415E-07
22156-3.67508500E-07 6.65691139E-07-1.07872907E-06 1.15737899E-06 1.32116361E-06
22157-2.93650988E-06 1.03471479E-05 1.70372194E-05 2.19679604E-05 3.52377307E-05
22158-3.76740692E-04-1.69387831E-04-2.09321414E-04 2.22478553E-05-1.16467486E-06
22159 4.39420122E-09 1.16028066E-06-2.21009895E-07 7.57610728E-07 1.07050241E-06
22160 3.27360084E-08 3.98035821E-07 1.89259784E-07 1.19454647E-06-4.04039657E-08
22161-5.85322716E-06-4.89568265E-07-4.86877784E-06 4.00306078E-09 4.92412183E-05
22162 6.50576256E-07-8.50061999E-06-3.45065970E-06-3.44662585E-04 1.04810998E-05
22163 1.46865033E-04 1.39966435E-05-1.00354461E-06 9.65004536E-07 3.85400695E-08
22164-5.95367462E-07 4.42195232E-07 4.59240281E-07
23  1-1.63718551E-08-1.88427668E-07 1.64472771E-07-1.42012427E-08-6.46913186E-07
23  2 4.15726036E-06-1.67968112E-06-4.53151768E-07 3.27596910E-06-2.87758480E-05
23  3 9.05558655E-06-3.56788139E-06-3.58986209E-05 3.79099842E-03 4.81436097E-04
23  4-3.89028029E-05-7.94998982E-04 5.73677141E-07-5.16434763E-07-5.72423778E-08
23  5 8.84766223E-07 3.60793679E-08 1.09813726E-07 4.29679037E-08 2.66479399E-07
23  6 7.14613329E-08 2.58830236E-07 1.80752693E-07-1.72420716E-06-3.63227526E-07
23  7-9.77791736E-07-6.70310439E-07 2.47832419E-05-1.33467060E-05 3.10792915E-06
23  8 1.31912022E-05-3.40784220E-03-1.14826011E-03-1.05509591E-04-5.44736998E-04
23  9-1.03747866E-07 1.24676348E-07-2.09284822E-08-7.36117456E-07-9.62132325E-07
23 10 1.15579176E-07-3.71688121E-07 2.94876578E-07 2.35196001E-05-8.99619801E-05
23 11-2.83025127E-07 1.61421089E-06 2.38859604E-05-1.45343328E-05 1.48953217E-07
23 12-3.51470770E-08 2.41539208E-07-1.53831510E-08 4.48845424E-08 2.48067593E-06
23 13-1.10775448E-06 2.60647363E-07-1.47645154E-07-3.69939897E-05-4.54717101E-06
23 14-5.85080631E-06-2.79303431E-06 3.73238649E-04-1.83728483E-04 1.36058822E-04
23 15 5.18043060E-04-3.77888922E-08 1.86787791E-07-1.48998899E-07 1.81074830E-07
23 16 1.43437714E-07-1.32251974E-07-2.97174488E-07 2.33689528E-06-2.86097487E-06
23 17 8.60207700E-06-6.11337880E-06-4.98880188E-06 1.67295219E-07 2.63048521E-07
23 18 9.94447382E-08-1.56733934E-06-1.23864973E-06-1.57096921E-06-4.73450659E-07
23 19 1.03104054E-05 1.54054649E-05 9.25528230E-06-3.89147193E-06-3.05779929E-04
23 20 9.72669281E-05-2.19490016E-05 2.61334030E-05 1.74459814E-08 9.29092373E-08
23 21-1.10355219E-07 5.94845033E-08 1.19386528E-07-2.27925082E-07 4.45775667E-07
23 22-4.20751792E-06 2.50887226E-05 6.52166283E-05 2.00915372E-08 6.92415850E-07
23 23 2.06323344E-05 3.25373684E-05 2.04199247E-07 3.56341968E-07-3.53836391E-07
23 24-2.99436461E-08 3.07829817E-08-3.64031217E-06 1.78710933E-06 3.13034915E-07
23 25 1.03640026E-07 2.62209667E-05 1.38264535E-05 7.82239055E-06 6.02451158E-06
23 26 1.22320586E-04-3.19752788E-04 6.93177896E-05 7.13799922E-05 4.35788356E-07
23 27-5.44081637E-07 1.08293282E-07-1.32059758E-07 4.70419076E-07 1.54286035E-07
23 28-8.57773548E-09-3.87953406E-06-9.62722820E-06-1.07869309E-04-1.02598072E-07
23 29-2.46413699E-07 4.35661500E-08-1.76904178E-07 1.61361904E-07 2.85026742E-06
23 30-2.70058542E-07 1.16576217E-06-6.06501875E-07-2.58766428E-05-2.30927557E-07
23 31-2.10571476E-05-8.36612247E-06-3.90991647E-04 6.85578087E-04 4.76666972E-04
23 32-4.46617100E-04-3.50337692E-07-1.80607769E-08 3.68398469E-07-3.19094436E-07
23 33 1.84364280E-07 5.45316365E-07-7.01837876E-08 9.72787244E-08-1.30388300E-07
23 34 1.25179922E-09 7.33097498E-09-2.19697394E-06 4.39112137E-07-1.26164962E-07
23 35 9.62012872E-08 2.12428328E-05 1.03210147E-05 2.70889937E-06 9.47722531E-07
23 36 6.47650737E-04 1.21728565E-04-4.90192117E-05-7.37714893E-06 5.82397442E-07
23 37-2.74588442E-07-3.07809001E-07 3.61837948E-07-1.40107907E-08-7.27668896E-08
23 38 3.88649392E-07-3.09000821E-06 2.74913792E-05 3.20886562E-06-2.01951276E-07
23 39 5.61429834E-07-1.05271796E-06 9.51543473E-06 1.42335163E-07-2.00032660E-06
23 40 4.66381163E-06-2.41173731E-06-7.31879245E-08 1.33539348E-07 7.39040715E-07
23 41 1.45981874E-07 2.82198171E-08-2.58257858E-06-3.84971098E-06-5.01036934E-07
23 42-3.47126627E-08 1.37099481E-05 9.95426629E-06 6.07742658E-07 1.09333803E-05
23 43-1.30370437E-03 5.02240607E-05 2.28555882E-04-1.10747909E-04-3.72416095E-07
23 44 1.02945240E-07 2.69470854E-07 2.21275827E-07-1.28466310E-07 1.09576873E-07
23 45-7.28896244E-07 5.27510531E-06-2.82891861E-05 1.58460225E-04 7.43625732E-07
23 46-8.43479827E-06 2.22003319E-05 1.67982642E-05 1.89966803E-07-1.63646990E-06
23 47 2.57825796E-05-3.80659214E-05-5.65035530E-08 1.01269306E-06 1.11286106E-06
23 48 3.89423021E-07-7.06930156E-07-1.15985307E-05-6.08628827E-06-2.07839224E-06
23 49 2.78583234E-06 6.84579671E-05 3.72523891E-05 1.81706751E-05-5.99638506E-06
23 50-1.14036252E-03-1.09813589E-03-6.39336394E-04-2.85645955E-03 2.68826570E-07
23 51-5.59757900E-07 2.90931330E-07 1.06076146E-06 3.99660662E-07-2.12212568E-07
23 52 3.67574575E-07 6.79475460E-07-1.01656583E-07-4.03688846E-07-1.82401209E-07
23 53-5.70289821E-06-2.09075028E-07 2.12635240E-06 1.46844553E-06 6.10482875E-05
23 54-2.61678075E-07-7.58307019E-06-2.85270987E-05 5.07462180E-04-4.77942992E-05
23 55-1.42415221E-04-2.53906740E-04 1.20356546E-06-1.11821067E-06-8.53547878E-08
23 56-1.02600391E-06-5.69692305E-07-6.00010338E-07 1.05634858E-06-7.55433250E-06
23 57-1.33508888E-05 4.16263144E-05 5.67023267E-07-4.66833062E-06-1.57453468E-05
23 58-1.56873256E-04 9.82205447E-07-6.46316076E-06 7.69586169E-06 2.31757021E-04
23 59-1.33358681E-08-1.52055723E-07-8.56814984E-07 2.11953532E-08 1.44707338E-07
23 60 1.35001126E-06 3.95156557E-06-6.97483768E-08-6.46018248E-07-3.07363262E-06
23 61-2.11732693E-05-3.89088924E-06 2.43715687E-06-3.38281928E-05 1.34241319E-04
23 62-5.37392071E-05-1.20347613E-05 2.92275949E-08 5.31015539E-09-3.45377503E-08
23 63-5.15474685E-08 3.49993187E-07-2.42520810E-08 2.58184252E-08 3.60807092E-07
23 64 5.97939509E-07 2.19511926E-07-3.12976961E-07-4.19641541E-06-3.09351841E-06
23 65-9.58611365E-07 1.67836120E-06 1.53472308E-05 1.94860158E-05 1.41458462E-06
23 66-1.01095226E-05 3.31506743E-05-1.63264593E-04 1.26823913E-04 1.41872072E-04
23 67 8.24829779E-07-5.26213730E-07-2.98616049E-07 1.42147027E-08-2.93212174E-07
23 68 1.27493572E-07-3.96267829E-08-2.47440891E-06 8.82666531E-05 7.08138775E-04
23 69-2.04978201E-09-3.20799827E-07-1.37958316E-06-5.66067568E-07-7.62638533E-07
23 70 4.00309737E-06 6.28677016E-06 2.07227338E-06 3.14047338E-06-1.57465260E-05
23 71-1.15367822E-05-2.34449779E-05-6.68620475E-06 7.46912574E-04 1.46559845E-06
23 72 6.11491683E-05 2.66456933E-04-1.18333408E-07 4.67867398E-07-3.49533990E-07
23 73 7.07356003E-07 9.10581110E-07 1.90223123E-07-1.81487289E-08-1.94187394E-07
23 74-5.30628039E-07-8.05477202E-07-3.51534752E-07 1.46742276E-06 2.33700303E-06
23 75 3.14445290E-06 1.41025081E-06 5.46710470E-06-1.39329315E-05-1.16134207E-05
23 76 2.71835668E-06-4.49854124E-05 2.76216662E-05 5.52564114E-05 1.41896206E-05
23 77-3.71962723E-07-1.07233192E-07 4.79195916E-07-2.62234465E-07-5.03136709E-07
23 78-1.10177064E-07-1.76474280E-08-1.59278330E-07-2.35708316E-07-6.07666311E-07
23 79-3.76993604E-08 1.54210750E-06 1.00927237E-06 2.78641402E-06 1.15739407E-07
23 80-4.11713571E-06-1.45375024E-06-1.07224756E-05 2.82474408E-06-1.95046338E-04
23 81-1.26359056E-05-6.98671642E-06-2.40720476E-05-1.14923408E-07-1.17673080E-08
23 82 1.26690716E-07 1.42384742E-07-2.32561850E-07 2.25697814E-07 7.98888762E-05
23 83 7.24476409E-05-7.87174175E-06 8.05837905E-06-3.46227881E-06-6.90192478E-05
23 84-2.31279970E-05-4.38509076E-05 2.42661045E-05-3.97579230E-04 1.32487765E-04
23 85 1.57280973E-04 1.61121286E-04-1.31907056E-02-3.01318449E-03 5.26985299E-04
23 86 1.84693161E-03 2.10609214E-05-2.58930868E-05 4.83216533E-06-1.63761125E-06
23 87 1.25593694E-06 8.95476079E-06 9.78438269E-04 8.14747159E-04-1.50221233E-05
23 88 4.58991187E-06-2.63607723E-06-3.52251205E-05 1.42421378E-05-1.95862949E-05
23 89-3.37063277E-05-4.08670917E-04-1.38328444E-04-1.82708904E-07-7.18588023E-05
23 90-9.67226393E-03-1.47728752E-03 2.00126206E-04-1.85900576E-03 1.10429860E-05
23 91-1.79745368E-05 6.93155079E-06 3.77123579E-06 1.17132819E-05 4.75865261E-08
23 92 1.38128739E-05-4.04472525E-05-3.24350697E-04 1.08165929E-04 5.01885822E-06
23 93-2.14659702E-05-1.53020593E-04-4.02242791E-04-2.31841034E-02-1.92648783E-02
23 94 1.70075895E-05 4.21392574E-05 8.68669888E-05 1.43149043E-04 6.58234023E-06
23 95 2.23856009E-04 3.39418342E-04 6.34731571E-04 1.26853257E-05 2.63507281E-04
23 96 2.73423761E-04 2.21087522E-02-3.07419309E-03-4.92571619E-04 2.55043163E-03
23 97-7.96645890E-05-5.70854280E-07 8.02354433E-05 1.71288894E-05 8.64703349E-06
23 98 1.52388887E-04-7.92787624E-06-3.44478535E-05-6.20883587E-04 4.30189360E-04
23 99 5.62707606E-01 4.65949998E-01-4.89670584E-05-1.59931226E-04 1.58007440E-05
23100 4.76237754E-03-8.56317503E-06 9.70268686E-05 1.12629380E-06-3.70077532E-03
23101 7.04782558E-04 8.55733484E-04 3.73921245E-04-2.10122181E-02 2.35529250E-03
23102 3.55431699E-03 1.65046606E-03 1.19331797E-04 7.78788069E-06-1.27119678E-04
23103-9.08799904E-05 8.73100885E-05 5.78125310E-05 3.43178523E-04 1.75128574E-04
23104 3.54745796E-04 1.14871481E-04 3.56192191E-04 5.89644744E-05 3.08260571E-04
23105-3.99218134E-04-1.51625051E-02-1.26255070E-02 4.39242452E-05 7.89486344E-05
23106-2.46691568E-05 2.22870479E-04 1.64222283E-04 3.80596964E-04-1.20261167E-04
23107 3.10420523E-04 1.86849456E-04 4.00815946E-04 9.67078017E-05 3.10589171E-02
23108-1.96714691E-03 1.29138162E-03-5.58261271E-03-6.15536985E-05 1.47090363E-04
23109-8.55366647E-05 1.08988487E-04 3.70118988E-07-6.36990499E-05 3.37451834E-06
23110-6.39401802E-05-8.88071122E-04 9.65855583E-04 1.16944294E-03 9.65097474E-04
23111 1.32696619E-05-2.26554994E-05-3.52446197E-06-6.72834253E-06-5.77371171E-05
23112 4.98552761E-05 1.10899236E-05-6.72750140E-05 5.49078110E-04 1.08783958E-04
23113 2.31766276E-04-2.15613304E-02 5.41717967E-03-2.82239651E-07 5.80972146E-04
23114-7.55456864E-06 1.27806963E-05-5.22612766E-06-1.14604020E-05-7.28942813E-06
23115 1.04300853E-05-5.92214295E-05-5.18101062E-05-2.16813646E-06 1.08913809E-06
23116-1.30430142E-06 4.27904889E-05 7.90500885E-06-1.52362048E-05 2.04728495E-06
23117-5.95704422E-04 2.04232264E-04-1.80211526E-04-3.72965413E-05-1.68651226E-03
23118 1.14410289E-04-4.92767808E-04-4.35646625E-05 7.37615260E-06-3.50732678E-06
23119-3.86882582E-06 7.85323591E-06 9.21805123E-06 5.14015888E-06-1.12595303E-05
23120 4.81538055E-05 2.27864342E-05 5.85157822E-04-5.84237496E-07 3.83624623E-05
23121-8.85404198E-05-2.45133916E-04 9.31501342E-08 4.30884638E-05-3.61434359E-05
23122-2.92717571E-04 6.15862544E-05 4.96946056E-05 1.31516359E-06-4.05395494E-06
23123-4.31919468E-07-7.25238921E-06-1.96395967E-06 3.22558101E-05 7.98906613E-06
23124 3.84398809E-04 6.93022135E-05 4.43882712E-05 4.66732684E-05 6.82245842E-03
23125 4.29798584E-04 1.42592441E-03 7.59940866E-04-2.05259909E-06 2.33692628E-06
23126-2.84327192E-07 9.74690782E-06 1.90170252E-06 5.21303047E-06 4.93959954E-06
23127-3.12919597E-05-6.27969675E-05 8.74640510E-04 5.55783892E-06-4.10263714E-05
23128 9.78961175E-05-7.84598647E-06 2.50302088E-06-2.87729960E-05 9.15306015E-05
23129 3.34869836E-05 1.06246797E-05 1.20578392E-05 1.27425093E-05 4.97101498E-06
23130 6.94566861E-06-3.35954408E-05-8.38905373E-05-1.13484173E-05-3.92934479E-05
23131-2.05038430E-04 1.23504313E-04 4.46503063E-04 2.94103022E-04 1.06224673E-02
23132 2.94394202E-03 1.41768052E-04 1.66030451E-03-1.68291519E-05 1.49837557E-05
23133 1.84539620E-06-1.09514778E-05-1.31170252E-05-1.29174818E-06-1.01001238E-04
23134-8.83127607E-05-4.91569929E-07 2.99518668E-06-4.29066889E-06 6.94334660E-05
23135 1.09561543E-05-1.76619614E-05 1.11477963E-05-4.19049300E-04-3.57923821E-04
23136 1.20809450E-04 1.33756892E-04-1.31302406E-03-7.47180456E-05-2.87629501E-06
23137 5.14981381E-04-3.30065343E-06 1.06449470E-05-7.34429353E-06 4.37063012E-06
23138 2.15346109E-05 8.00899878E-06 1.47515690E-06-1.40979834E-05-3.82684280E-04
23139-2.28808041E-04 2.84639673E-06 3.83730804E-07-4.58486662E-05 1.34562360E-04
23140-8.44221970E-06 8.68837247E-05-1.15206839E-04-3.02549159E-04-5.49890342E-07
23141-4.93903531E-07-1.36607075E-06 3.78550174E-06-8.71219248E-07-3.96390044E-06
23142 2.28130111E-06-4.01908784E-06 1.18724037E-06 3.94945553E-05 4.26409452E-06
23143 6.74811550E-05-1.43634576E-05 1.49069627E-04-1.50590440E-04-2.25826412E-05
23144-7.98676235E-06-2.25316397E-06 3.21067640E-06-9.57512424E-07 1.53355715E-06
23145-7.20008253E-07-1.09408222E-06 9.14446397E-08-2.11770459E-06-6.39135710E-06
23146 5.03647168E-06-7.66848991E-07 2.66716773E-05 3.00587609E-05-2.99753430E-05
23147 4.36977442E-06-7.52771752E-05-2.18313262E-04 2.13528241E-04-3.35614722E-05
23148-1.61233102E-03-3.81071779E-04 2.59415544E-04-7.97375535E-05-6.37670355E-07
23149-2.79398133E-06 3.43165169E-06 5.82430090E-06 2.77856396E-06-1.73148432E-06
23150-1.47078701E-05 1.26199049E-04 1.30290676E-04-7.34568936E-04-8.05655276E-08
23151 1.45005924E-07 1.47554141E-06-7.10255153E-07-4.12147913E-07 1.67180221E-06
23152-1.05272691E-05 7.13174250E-06 1.17448899E-06-1.00928386E-04-4.44511142E-05
23153-1.09582408E-04-1.61634480E-04 5.84859850E-05 1.67628697E-04-2.60393582E-04
23154-6.20941197E-05 1.06368437E-06 1.78087275E-06-2.84455712E-06 7.79419372E-07
23155-4.79479735E-06-8.67841208E-07 1.04915284E-09-3.09584855E-07 3.77537002E-08
23156-1.10079120E-06-1.05363478E-07 3.76875783E-06-6.88439492E-07 5.47453568E-06
23157 2.33656573E-07-7.64477775E-05-6.68276973E-06-4.14838632E-05-2.57873959E-05
23158-1.82830552E-04-1.24978576E-04-3.11861458E-05-4.89089256E-05-5.93302885E-07
23159 2.56564069E-07 3.36738816E-07-8.50209179E-07 1.97410513E-07-6.86811003E-07
23160-3.22042163E-08-2.44593124E-07-2.73595558E-07 3.54428446E-07-6.68840721E-07
23161 1.17036237E-06 1.50003799E-06-1.63883187E-06 2.02956521E-06 7.08473310E-05
23162 2.64565052E-05-3.44997310E-05 5.50967327E-06 2.31933405E-04-3.00252823E-05
23163-2.39190826E-05-4.30344525E-05 1.15784840E-06 1.47780007E-07-1.30562841E-06
23164-6.17662169E-07-9.36150236E-07-2.30978255E-06
24  1-7.98583619E-05-7.24109048E-05-7.88516057E-06 8.05268847E-06 3.46357865E-06
24  2 6.88582139E-05-2.30278635E-05-4.38416566E-05-2.43128540E-05 3.98797651E-04
24  3 1.31740621E-04 1.56793298E-04-1.61811373E-04 1.31976008E-02-3.02021053E-03
24  4 5.26056380E-04-1.84723784E-03-2.10692009E-05 2.58774016E-05-4.80820072E-06
24  5 1.59741176E-06 1.23632078E-06 9.00843697E-06-9.79475161E-04-8.15593368E-04
24  6-1.50250552E-05 4.57525059E-06 2.62201216E-06 3.50102367E-05 1.42322576E-05
24  7-1.95906459E-05 3.37191754E-05 4.10671011E-04-1.38222626E-04-7.83355838E-07
24  8 7.28080242E-05 9.69249923E-03-1.48326093E-03 1.95377393E-04 1.86218414E-03
24  9-1.10768119E-05 1.79602259E-05-6.88341399E-06-3.80904654E-06 1.17235684E-05
24 10 9.35570803E-08-1.37944497E-05 4.01247903E-05 3.24828415E-04-1.08847533E-04
24 11-5.02171633E-06 2.14559521E-05 1.53642726E-04 4.03306381E-04 2.31838137E-02
24 12 1.92646350E-02 1.70440477E-05 4.22180661E-05-8.68017392E-05-1.43074172E-04
24 13 6.61625727E-06 2.24174012E-04-3.39238446E-04-6.35564501E-04 1.23421253E-05
24 14 2.64136451E-04-2.73331596E-04-2.21193374E-02-3.07694336E-03-4.88213314E-04
24 15-2.55072647E-03 7.96715220E-05 3.31071552E-07-8.00025936E-05-1.71570115E-05
24 16 8.65459774E-06 1.52483567E-04 7.92234019E-06 3.44634532E-05 6.21082135E-04
24 17-4.29997900E-04-5.62707814E-01-4.65950160E-01-4.88373114E-05-1.60063651E-04
24 18-1.59272552E-05-4.76241465E-03-8.63612457E-06 9.71308249E-05-1.10525765E-06
24 19 3.70130779E-03 7.04679896E-04 8.56600158E-04-3.73016970E-04 2.10186603E-02
24 20 2.35603712E-03 3.55786406E-03-1.64764443E-03-1.19537912E-04-7.79967043E-06
24 21 1.27337582E-04 9.07411605E-05 8.71528694E-05 5.77819096E-05-3.43179935E-04
24 22-1.75053748E-04-3.55116601E-04-1.14797359E-04-3.56195890E-04-5.89690267E-05
24 23-3.08290676E-04 3.99895454E-04 1.51554807E-02 1.26196921E-02 4.38696390E-05
24 24 7.89440810E-05 2.47542577E-05-2.22904709E-04 1.63873162E-04 3.80631201E-04
24 25 1.20718839E-04-3.11412607E-04 1.86332479E-04 4.01151738E-04-9.62680303E-05
24 26-3.10682835E-02-1.97558503E-03 1.28549133E-03 5.58165673E-03 6.16587816E-05
24 27-1.47114382E-04 8.54556008E-05-1.08806341E-04 3.09477637E-07-6.40006034E-05
24 28-3.39008622E-06 6.40060726E-05 8.88014057E-04-9.65181784E-04-1.16900354E-03
24 29-9.64738306E-04 1.32840924E-05-2.26452859E-05 3.51299679E-06 6.79020457E-06
24 30-5.77627165E-05 4.97935760E-05-1.10888188E-05 6.72018614E-05 5.49130071E-04
24 31 1.09614400E-04-2.31351682E-04 2.15598133E-02 5.41777038E-03 1.01564430E-05
24 32-5.78175125E-04 7.54579276E-06-1.27800506E-05 5.23425782E-06 1.14790286E-05
24 33-7.28898123E-06 1.04130045E-05 5.92718574E-05 5.18509405E-05-2.16874007E-06
24 34 1.08900252E-06 1.30428312E-06-4.27858943E-05 7.91061486E-06-1.52405861E-05
24 35-2.05660179E-06 5.95698913E-04 2.04326647E-04-1.80159519E-04 3.72725208E-05
24 36 1.68231545E-03 1.13331269E-04-4.92295425E-04 4.36029311E-05-7.37909120E-06
24 37 3.49373595E-06 3.88535525E-06-7.87508155E-06 9.19884209E-06 5.13902047E-06
24 38 1.12642477E-05-4.81860751E-05-2.25053220E-05-5.85456827E-04 5.85488095E-07
24 39-3.83664431E-05 8.87428589E-05 2.45027021E-04-9.40099710E-08-4.30768931E-05
24 40 3.61892364E-05 2.92132402E-04-6.15805411E-05-4.96922906E-05 1.31796653E-06
24 41-4.05244856E-06 4.27730334E-07 7.28058796E-06-1.98449036E-06 3.22521841E-05
24 42-7.95491171E-06-3.84550319E-04 6.92890653E-05 4.45566919E-05-4.67102104E-05
24 43-6.82897612E-03 4.30319819E-04 1.42803016E-03-7.59776833E-04 2.05028980E-06
24 44-2.35112137E-06 3.00831574E-07-9.74160238E-06 1.90008847E-06 5.20146620E-06
24 45-4.95758462E-06 3.14218263E-05 6.22100065E-05-8.78600547E-04-5.56525220E-06
24 46 4.10881733E-05-9.78876868E-05 8.71037704E-06-2.50240107E-06 2.87588375E-05
24 47-9.14249574E-05-3.34693457E-05-1.06305061E-05-1.20773954E-05 1.27496316E-05
24 48 4.98297738E-06-6.93555886E-06 3.38813761E-05-8.39729103E-05-1.14283735E-05
24 49 3.92602503E-05 2.03139065E-04 1.25308924E-04 4.47213684E-04-2.94207782E-04
24 50-1.06340546E-02 2.95078691E-03 1.47902589E-04-1.65161117E-03 1.68468393E-05
24 51-1.49929056E-05-1.85393375E-06 1.09807245E-05-1.30964859E-05-1.29350212E-06
24 52 1.01016543E-04 8.83340522E-05-4.97384381E-07 2.99102286E-06 4.28839710E-06
24 53-6.95110493E-05 1.09850795E-05-1.76419070E-05-1.11193781E-05 4.19281050E-04
24 54-3.57632752E-04 1.20753881E-04-1.34057912E-04 1.31181678E-03-7.37940203E-05
24 55-2.30537160E-06-5.14088525E-04 3.27828894E-06-1.06432991E-05 7.36501017E-06
24 56-4.36945646E-06 2.15178458E-05 8.00058498E-06-1.47045576E-06 1.40324250E-05
24 57 3.82393284E-04 2.28086072E-04-2.85079404E-06-4.29260552E-07 4.62136059E-05
24 58-1.34249349E-04 8.43861802E-06-8.68404717E-05 1.15098158E-04 3.02175118E-04
24 59 5.50009258E-07 4.95371214E-07-1.36716394E-06 3.78442983E-06 8.73774120E-07
24 60 3.94645025E-06 2.27666829E-06-4.02082034E-06-1.19679477E-06-3.92955763E-05
24 61 4.27817421E-06 6.74694082E-05 1.44544078E-05-1.49977455E-04-1.50777517E-04
24 62-2.28411013E-05 8.57646043E-06 2.25541530E-06-3.21224272E-06 9.56827423E-07
24 63-1.53278336E-06-7.20205528E-07-1.10275044E-06-9.22677370E-08 2.12368966E-06
24 64-6.38824979E-06 5.03549054E-06 7.66760791E-07-2.67791026E-05 3.00360012E-05
24 65-2.99863430E-05-4.37462603E-06 7.60999605E-05-2.18460085E-04 2.13768988E-04
24 66 3.35406765E-05 1.61449155E-03-3.79407035E-04 2.58118264E-04 7.82576763E-05
24 67 6.52140446E-07 2.78515728E-06-3.43729773E-06-5.84181341E-06 2.77006613E-06
24 68-1.73344490E-06 1.47013774E-05-1.26135450E-04-1.32934030E-04 7.58669413E-04
24 69 8.08995733E-08-1.48952713E-07 1.48085556E-06-7.05847892E-07 4.02823828E-07
24 70-1.60506822E-06-1.05572336E-05 7.11258481E-06-1.13005418E-06 1.00547256E-04
24 71-4.40341290E-05-1.09604161E-04 1.61422465E-04-6.22628282E-05 1.67845940E-04
24 72-2.61482173E-04 6.19928973E-05-1.07910672E-06-1.78243763E-06 2.86154435E-06
24 73-7.69559897E-07-4.78024395E-06-8.68922906E-07-9.72713409E-10 3.10713888E-07
24 74 3.56010720E-08-1.09789043E-06 1.04175940E-07-3.78542557E-06-6.80530705E-07
24 75 5.46250869E-06-2.27832228E-07 7.64674357E-05-6.73016346E-06-4.14072689E-05
24 76 2.58000873E-05 1.83416296E-04-1.25258379E-04-3.13590674E-05 4.86242047E-05
24 77 5.97473170E-07-2.60802100E-07-3.36671070E-07 8.51614177E-07 1.92989572E-07
24 78-6.89367445E-07 3.22137179E-08 2.44875593E-07-2.67503419E-07 3.52225735E-07
24 79 6.68406005E-07-1.17418748E-06 1.47618044E-06-1.62689012E-06-2.02585316E-06
24 80-7.07983383E-05 2.64796023E-05-3.45518305E-05-5.51111900E-06-2.32683541E-04
24 81-2.97451898E-05-2.40245407E-05 4.28851794E-05-1.15798720E-06-1.48837792E-07
24 82 1.30682499E-06 6.15383565E-07-9.32156702E-07-2.30636661E-06 1.45097328E-08
24 83 1.88058757E-07 1.66635914E-07-1.52157193E-08 6.46546056E-07-4.18546264E-06
24 84-1.68720494E-06-4.50803254E-07-3.27751000E-06 2.92265306E-05 9.05440242E-06
24 85-3.47481826E-06 3.56052645E-05-3.78466354E-03 4.83305496E-04-3.88438516E-05
24 86 7.92258081E-04-5.72639181E-07 5.16127483E-07 5.65116983E-08-8.87220339E-07
24 87 4.22672521E-08 1.06424872E-07-6.34749975E-08-2.84433734E-07 7.02480261E-08
24 88 2.59870621E-07-1.80911635E-07 1.74688610E-06-3.58036393E-07-9.81488407E-07
24 89 6.74500422E-07-2.50992396E-05-1.33300634E-05 3.17492686E-06-1.32989415E-05
24 90 3.40763145E-03-1.15274769E-03-1.05774448E-04 5.44048916E-04 1.03194234E-07
24 91-1.23377702E-07 2.01834677E-08 7.41092768E-07-9.64991239E-07 1.16789171E-07
24 92 3.68318153E-07-2.58470382E-07-2.36868818E-05 8.99399194E-05 2.73665799E-07
24 93-1.54081301E-06-2.40539233E-05 1.47014367E-05 3.54011050E-07 4.54506523E-07
24 94 2.41432030E-07-1.71035382E-08-4.73095913E-08-2.50897828E-06-1.10929318E-06
24 95 2.59877088E-07 1.42162130E-07 3.71281208E-05-4.71157209E-06-5.89866588E-06
24 96 2.84178858E-06-3.67441122E-04-1.85973613E-04 1.37400115E-04-5.19575371E-04
24 97 3.95795284E-08-1.87941398E-07 1.48361869E-07-1.79803277E-07 1.44544435E-07
24 98-1.39396239E-07 2.93676449E-07-2.30030078E-06 2.74604035E-06-8.30519530E-06
24 99-6.08438872E-06-5.11153472E-06 1.69899190E-07 2.66694229E-07-9.97970170E-08
24100 1.45849938E-06-1.24601602E-06-1.57363511E-06 4.77618902E-07-1.01662845E-05
24101 1.54044117E-05 9.18534539E-06 3.94803090E-06 3.05361634E-04 9.75243097E-05
24102-2.14838461E-05-2.55427216E-05-1.82597521E-08-9.02358120E-08 1.08495564E-07
24103-5.52303806E-08 1.14164450E-07-2.30614800E-07-4.50557274E-07 4.18240563E-06
24104-2.49835993E-05-6.56522429E-05-2.64604785E-08-7.10034137E-07-2.06801736E-05
24105-3.26345668E-05 1.24157793E-07-8.45318433E-08-3.55472548E-07-3.12992197E-08
24106-2.91457361E-08 3.66185190E-06 1.79194437E-06 3.04925131E-07-1.09485686E-07
24107-2.63844478E-05 1.38513460E-05 7.70118148E-06-5.83953499E-06-1.29816964E-04
24108-3.21267830E-04 6.91585002E-05-6.94658186E-05-4.35138299E-07 5.39162733E-07
24109-1.04024434E-07 1.30273036E-07 4.69527812E-07 1.56256046E-07 9.53654248E-09
24110 3.85871480E-06 9.45091780E-06 1.07670529E-04 7.64347807E-08 2.23687857E-07
24111 4.39438892E-08-1.76000131E-07-1.64119149E-07-2.83988653E-06-2.73917197E-07
24112 1.16355142E-06 6.25754338E-07 2.58511806E-05-2.13007415E-07-2.11182551E-05
24113 8.30542940E-06 3.88823647E-04 6.87913310E-04 4.81904775E-04 4.50874011E-04
24114 3.53692205E-07 1.47799608E-08-3.68472165E-07 3.21209757E-07 1.84908026E-07
24115 5.49301017E-07 7.23772740E-08-9.68639473E-08-1.31173818E-07 8.72100868E-10
24116-7.39344705E-09 2.21040906E-06 4.40212577E-07-1.25492409E-07-9.61264945E-08
24117-2.13230742E-05 1.03343836E-05 2.69683468E-06-9.18530353E-07-6.48672789E-04
24118 1.21823225E-04-4.91041546E-05 7.35209506E-06-5.83102499E-07 2.74575679E-07
24119 3.08526821E-07-3.61901906E-07-1.83267190E-08-7.32409455E-08-3.90398472E-07
24120 3.10854765E-06-2.76397640E-05-3.28648200E-06 2.04169680E-07-5.71772309E-07
24121 1.20230930E-06-9.41878895E-06-1.40665335E-07 1.98997863E-06-4.54161668E-06
24122 2.62452900E-06 7.28028126E-08-1.36704263E-07 7.41225027E-07 1.45043510E-07
24123-2.57041311E-08 2.61362351E-06-3.86365639E-06-4.96659546E-07 2.32690995E-08
24124-1.39989013E-05 1.00751377E-05 5.75566991E-07-1.08531385E-05 1.31280192E-03
24125 5.28937944E-05 2.30358493E-04 1.12081618E-04 3.71410769E-07-1.00899043E-07
24126-2.70511726E-07-2.22782801E-07-1.25486940E-07 1.07396500E-07 7.37267618E-07
24127-5.34738395E-06 2.91865910E-05-1.54663569E-04-7.40314276E-07 8.41879963E-06
24128-2.22036267E-05-1.72245089E-05-1.91897170E-07 1.66563071E-06-2.58296976E-05
24129 3.75655825E-05 5.62705126E-08-1.01216967E-06 1.11348840E-06 3.88157454E-07
24130 7.00468547E-07 1.16041721E-05-6.08331697E-06-2.07593838E-06-2.75084666E-06
24131-6.84189265E-05 3.72945876E-05 1.82578365E-05 5.57729258E-06 1.13254355E-03
24132-1.10313595E-03-6.40502777E-04 2.85393815E-03-2.61208476E-07 5.53833464E-07
24133-2.92624988E-07-1.06430345E-06 3.85923799E-07-2.09915174E-07-3.67826738E-07
24134-6.80862296E-07-1.01439968E-07-4.04802644E-07 1.79504251E-07 5.71462851E-06
24135-2.12210579E-07 2.13097967E-06-1.45396556E-06-6.11748551E-05-1.82365267E-07
24136-7.66966519E-06 2.84364084E-05-5.05632237E-04-4.83618356E-05-1.42432026E-04
24137 2.53560365E-04-1.20776637E-06 1.11852169E-06 8.92446788E-08 1.02369995E-06
24138-5.69513333E-07-5.97860448E-07-1.05842901E-06 7.54505039E-06 1.40361591E-05
24139-4.21866415E-05-5.70644060E-07 4.69928311E-06 1.57756262E-05 1.56963123E-04
24140-9.83371371E-07 6.47180561E-06-7.56451768E-06-2.31653658E-04 1.35064907E-08
24141 1.52381871E-07-8.57387297E-07 2.26539909E-08-1.40638303E-07-1.35458793E-06
24142 3.95462004E-06-7.48122612E-08 6.28668538E-07 3.10827674E-06-2.12002319E-05
24143-3.88486893E-06-2.37718447E-06 3.36834939E-05 1.34185536E-04-5.37538977E-05
24144 1.22310746E-05-2.80406691E-08-5.40574880E-09 3.34464180E-08 5.01912136E-08
24145 3.50468146E-07-2.43054962E-08-2.57064635E-08-3.60268059E-07 6.00521853E-07
24146 2.19424080E-07 3.13137321E-07 4.19041596E-06-3.10407268E-06-9.58716538E-07
24147-1.68092398E-06-1.53013353E-05 1.95480358E-05 1.36517132E-06 1.01533542E-05
24148-3.33341742E-05-1.62876878E-04 1.26789535E-04-1.41745850E-04-8.27828154E-07
24149 5.27906074E-07 2.99922080E-07-1.30301172E-08-2.92340175E-07 1.27760214E-07
24150 2.18390812E-08 2.59072822E-06-8.88873935E-05-7.22169513E-04 2.08694869E-09
24151 3.19518309E-07-1.37629823E-06-5.62890014E-07 7.66243285E-07-3.98699353E-06
24152 6.27131810E-06 2.05556663E-06-3.15738678E-06 1.58319067E-05-1.14151976E-05
24153-2.33285047E-05 6.79474944E-06-7.46129523E-04 5.05629433E-07 6.26218610E-05
24154-2.65360722E-04 1.23266726E-07-4.70451856E-07 3.47185130E-07-7.15403236E-07
24155 9.11892026E-07 1.89302035E-07 1.83188511E-08 1.96244211E-07-5.35237820E-07
24156-8.07500925E-07 3.47283020E-07-1.48693246E-06 2.35654323E-06 3.15555688E-06
24157-1.39277098E-06-5.32933473E-06-1.40043605E-05-1.16565925E-05-2.75038406E-06
24158 4.47151977E-05 2.82612963E-05 5.58849241E-05-1.40119653E-05 3.72831820E-07
24159 1.08226767E-07-4.81058587E-07 2.61419095E-07-5.04532805E-07-1.11439859E-07
24160 1.76371726E-08 1.60182276E-07-2.33736116E-07-6.04106833E-07 3.76977895E-08
24161-1.55151226E-06 1.00093074E-06 2.77041503E-06-1.15979667E-07 4.15722254E-06
24162-1.45339769E-06-1.06389081E-05-2.83033602E-06 1.92860059E-04-1.27136125E-05
24163-6.73775117E-06 2.41480510E-05 1.13559541E-07 1.15528191E-08-1.25112360E-07
24164-1.41618447E-07-2.31208112E-07 2.26338421E-07
25  1 1.57369585E-04 1.37278160E-04-3.42292977E-07 3.70122756E-06-7.44978624E-06
25  2-3.62028127E-05-3.04639305E-05 2.22383812E-05-2.51561494E-05-1.57987918E-05
25  3 8.36083086E-05 1.91294307E-04 7.51212169E-05 1.61385408E-03 3.23320910E-04
25  4-4.55498452E-04 1.59837490E-03 1.05378987E-05 4.41840052E-07-1.09797388E-05
25  5 1.19993725E-05-7.49674065E-06 1.22178043E-05 2.10317319E-06 3.07932681E-06
25  6 2.22480775E-07 1.50243702E-06-1.08943979E-07-1.78000243E-05-2.57044740E-06
25  7-9.07023250E-06-1.18874846E-07 1.75853054E-04 1.32134323E-04 6.92362665E-05
25  8 6.78584381E-05-9.83126424E-03 1.53955931E-05 4.42299531E-04-1.78902401E-03
25  9 3.03799906E-06-6.63263944E-07-2.37473512E-06-4.75519846E-07 7.86130848E-07
25 10 1.65879605E-06 3.74688512E-07-8.81662360E-06 7.96526611E-05 2.78673168E-04
25 11-9.35560826E-07-8.02794808E-06-1.21955475E-04-5.09859958E-04 1.05372757E-06
25 12 1.32592933E-06-6.46188206E-08 9.70624361E-07-5.00137453E-07-1.50111092E-06
25 13 6.63744014E-07-3.81701531E-06 3.54346461E-06 1.02260056E-04-8.31237067E-05
25 14 4.19694981E-05-3.79284516E-05 4.03949748E-03 6.89567735E-04-4.01229212E-04
25 15 2.85163632E-05-1.46993573E-07 1.26770206E-06-1.12070849E-06-7.32220221E-07
25 16 1.73908920E-07 9.20450935E-07 7.03485635E-07-2.21095914E-05-7.27262671E-05
25 17-4.50565100E-05-9.66594357E-06-7.26437772E-06 4.06555422E-08 2.51982847E-07
25 18 2.19709164E-06-8.62452871E-06-2.37942468E-06-3.77529705E-06-1.17331051E-05
25 19-3.89677075E-05 1.00957612E-05-2.81199154E-05 2.35764996E-05-2.36582584E-03
25 20-2.77935682E-04-4.33123853E-04 3.48251779E-04 3.14077490E-06-1.00307218E-06
25 21-2.13770272E-06 6.10060313E-07 8.55383724E-07 5.62208706E-08-1.07238597E-06
25 22 1.36475041E-06-5.17098043E-05-1.22380804E-04-2.45140365E-07 7.73634076E-07
25 23 7.69276399E-05-6.19061896E-05-1.43104178E-05-1.22493115E-05-1.60069993E-06
25 24-1.77059388E-06-1.63944841E-06 1.04070390E-05 1.42508315E-05 9.38895171E-06
25 25 9.81781574E-06-6.41404385E-06-8.75073814E-05-1.91062078E-04-1.16511117E-04
25 26-2.84526668E-03-9.67380200E-04-9.78703838E-05 3.13820577E-04-5.82717525E-06
25 27 4.76538428E-06 1.06179097E-06-1.61763684E-06 4.02991208E-06 2.62112998E-06
25 28-6.40711345E-06 6.63191121E-05 1.19888185E-04-1.21679405E-04 4.02593397E-06
25 29 4.78338396E-06-1.01796291E-06 8.99969669E-07 2.58256202E-06-2.11190833E-05
25 30 3.37951693E-06-5.91236830E-06-1.61017802E-05 2.04773518E-04 6.48248177E-05
25 31 1.61564363E-04 1.14190483E-04 1.27283979E-03-2.16935921E-03 3.61578286E-04
25 32 9.98528053E-04 3.29165709E-06-1.26615460E-06-2.02550249E-06 1.75633144E-06
25 33 6.47783345E-07-6.00107507E-07 1.33147921E-06 1.54678360E-06 1.80678784E-06
25 34 2.12945443E-07 1.07244777E-06-2.27151286E-06-8.69623932E-06 2.29958263E-07
25 35-3.44603625E-06-4.32415005E-05-1.01885410E-05-2.08025814E-05-1.38197377E-06
25 36-3.18461701E-03-6.94110012E-04 9.10263068E-05-3.35087407E-06-3.42032899E-06
25 37 2.74287087E-06 6.77458118E-07-2.11956714E-06-2.17162057E-06 2.30241794E-06
25 38-7.92772984E-07 3.95639437E-06-2.12467731E-05-6.04104819E-05-6.11648661E-07
25 39 4.40407086E-06-1.36178193E-05-5.53728756E-05 3.16209011E-06-1.84419953E-05
25 40 6.29040880E-05 7.45402969E-05-3.68689832E-07-9.00660973E-07-1.13683037E-06
25 41 2.91131840E-07-3.08311957E-06 1.05454281E-05 2.86262098E-06-1.92634282E-06
25 42 1.45061499E-05-3.53568965E-05 2.07741010E-05 3.46269789E-05-1.86860693E-04
25 43 1.48581402E-03-2.38013883E-05-4.05143280E-04 1.14393904E-04 1.18087714E-06
25 44-7.55611174E-07-4.25265965E-07-1.33540067E-06 6.22237982E-06 5.18870548E-07
25 45-5.35088242E-06 4.99729931E-05-2.28495335E-04-9.34315059E-05-6.02017030E-06
25 46 6.06257142E-05-8.64290022E-06 4.21700865E-05 2.96048964E-06-2.90233804E-05
25 47-5.63714731E-05 1.26599067E-04-2.75016388E-06-4.57276945E-07 3.29631326E-07
25 48 2.54836000E-07 2.03713244E-06-1.70505240E-05-5.07470032E-06-1.12231745E-06
25 49-1.29427663E-05 3.65461393E-05 4.78922768E-05-1.47312955E-05 3.17502916E-04
25 50 5.18482142E-03-8.01309219E-03-1.22279731E-04-2.60714077E-03-1.05338961E-06
25 51-1.54406657E-06 2.59745618E-06 2.77366939E-07-1.66832672E-06 2.17072815E-06
25 52-4.83376410E-02-4.00268688E-02 1.04790651E-05-1.14547365E-05 9.39516733E-06
25 53-4.25302619E-04-3.93247053E-06 1.20363090E-05-4.51449766E-06 4.51699252E-04
25 54 3.79551134E-05-4.06820157E-05-1.43038865E-04-3.55030304E-04 6.97897787E-05
25 55-1.28114953E-04-1.89593830E-04 5.53902097E-07-6.43348839E-06 5.87958629E-06
25 56-3.41290148E-06 9.83730559E-06-1.47818529E-05-2.39667486E-05-5.98166769E-05
25 57-1.62927454E-04 4.19588362E-04-2.78206934E-05-3.93739677E-05-7.99366000E-05
25 58-8.59931412E-05-3.34206695E-05 1.44895870E-05-5.47420850E-05-4.58999128E-05
25 59 2.97595952E-07 2.91339500E-07-5.95060027E-07-1.78227957E-06-2.25623729E-06
25 60 2.30454860E-06-2.36324037E-06 4.53371970E-07 5.27930677E-06-3.11539304E-05
25 61 7.01237739E-05 1.30052690E-05-1.19360411E-05 3.49271711E-04-7.55098906E-04
25 62 2.45157530E-05-3.29786003E-04-3.05816052E-06-5.04420286E-07 3.56258081E-06
25 63-3.97676437E-07-2.04002642E-06 9.02011397E-07-1.74540558E-07-7.25544381E-07
25 64-7.49106935E-08 7.01130419E-07-2.71983231E-06 5.35812281E-06 4.99351757E-07
25 65-2.01576151E-06 1.31991092E-05-4.36847288E-05-2.02344947E-07 3.09614158E-06
25 66-6.11834229E-05 1.04589641E-03 4.68972737E-04 8.65748196E-05 1.73759228E-04
25 67 1.17610217E-06-1.01535897E-06-1.60743200E-07-1.71188447E-08-5.06330582E-07
25 68-1.26372102E-06-5.37425637E-06 2.43399121E-05 1.04631470E-03-4.26783948E-04
25 69 1.47967351E-08-5.65700072E-07-6.40175626E-07 7.79271160E-07-8.79056055E-07
25 70 7.53384703E-06 4.25378397E-06-3.67699600E-06 4.45252340E-06-8.30644208E-05
25 71 1.30743885E-05-3.51419755E-05-1.56186076E-05 1.23778725E-03 1.06974294E-04
25 72-1.87233533E-04-3.83218056E-05-1.47507818E-06-9.01006843E-07 2.37608502E-06
25 73 1.99104399E-07-3.89085113E-07-7.84255132E-07-7.74654560E-08-7.20854131E-07
25 74-9.16370234E-07 4.37407410E-07 1.24921460E-06 7.33684521E-06 4.23450942E-06
25 75-1.48161054E-06-4.84275423E-06-4.97806853E-05-1.90824595E-05-1.38442021E-06
25 76 2.94097408E-05 6.44339429E-04-6.58485971E-05 2.80546593E-04 2.79273670E-05
25 77-1.82283892E-07 4.22868767E-07-2.40584874E-07 1.63090534E-07-1.14953986E-06
25 78 1.27556760E-07-2.53096698E-08-2.31032743E-07 9.04283500E-07-1.17753828E-06
25 79-1.43655935E-06 2.56008820E-06-4.06233400E-06 5.82663348E-06 6.07052549E-06
25 80 5.02958530E-07 2.07005872E-05-2.78960178E-05-1.83812468E-05-4.81685944E-04
25 81 5.02563388E-06-7.13302631E-05 6.90229517E-05 1.06431602E-07-6.74977536E-07
25 82 5.68545934E-07 9.36973565E-07 2.52762416E-07-2.40082289E-08-1.84111383E-03
25 83-1.59257967E-03-2.54761869E-05 4.74992953E-05 7.43068787E-05 2.49015481E-04
25 84-1.87146207E-04 2.31035842E-04 3.23972462E-04 6.20265955E-04-2.79166234E-04
25 85 3.96954516E-04 5.22666597E-04 2.75878823E-02-4.72571483E-03 4.14851693E-03
25 86-2.94397385E-03-7.24337704E-05-1.84930603E-05 9.09268307E-05-7.85462152E-05
25 87-1.03714697E-04 1.43824810E-04-2.62661434E-05-2.36690475E-05 3.14186878E-06
25 88 5.19207783E-07-2.53965488E-07 1.81398463E-05-1.98252388E-05-5.85453386E-06
25 89 3.87276085E-06-2.67300185E-04 8.17209606E-05 1.13213662E-04-6.27377862E-05
25 90 3.31195191E-03 8.14103667E-04 5.40083669E-04 9.29387074E-04-8.09602956E-07
25 91-3.51884798E-06 4.32845094E-06 4.61074696E-07-4.30362032E-06 3.55802611E-06
25 92-1.20474512E-06 1.23401723E-05-2.15034685E-04-6.03907670E-04-1.27915685E-06
25 93 1.83881336E-05 1.47253230E-04 4.44636776E-04-1.24649904E-05-1.02754595E-05
25 94-1.05133674E-06-3.68616459E-07 3.74203880E-07-9.82023882E-06 6.53147886E-06
25 95 5.15199163E-06 6.66261371E-07 1.13549782E-04-1.37430007E-04 2.32352513E-05
25 96 1.14794883E-04-3.76074661E-03-4.13999356E-05-5.02252781E-05 8.12720400E-05
25 97 1.15849656E-07-2.92706982E-06 2.81122016E-06-3.18587244E-06 2.15916031E-06
25 98 5.36537060E-06-2.32125121E-07 1.78408194E-05 1.38510102E-04 3.87679226E-04
25 99 1.07658802E-04 8.53718630E-05-5.26919723E-07 1.69491910E-07 1.48604555E-07
25100 6.54193183E-05-1.00799702E-06-6.14454143E-06-2.11698176E-06-4.43539581E-04
25101 2.71883521E-04 2.65201747E-04 4.66630641E-06 1.84942706E-03 2.91710575E-04
25102-2.17612662E-04 1.43417701E-04-6.46000628E-06 1.22308660E-06 5.23691968E-06
25103-1.04325749E-05 1.07423522E-05-1.63269750E-06 1.55887910E-06 2.26745288E-05
25104-2.20903719E-04 3.03751621E-04 2.94103876E-07 3.93918986E-07-1.71825185E-04
25105-4.60906937E-04 1.79434265E-04 1.50276470E-04 7.72583957E-06 1.45500097E-06
25106 4.67858011E-06-4.03806606E-05-9.73831293E-06-1.52924039E-05-3.03095350E-05
25107 9.50446013E-05 5.63016476E-05 1.45988394E-04-2.67116500E-06-4.02721376E-03
25108-8.21901059E-05-1.23356579E-03 1.55006468E-03 1.97527957E-05-3.37354347E-06
25109-1.63792522E-05 5.54893413E-06 1.06421985E-05-7.62086482E-06 7.02536652E-06
25110-5.81833490E-05-1.49827875E-04-2.34002628E-04-4.32975045E-05-3.61467507E-05
25111 5.64669956E-08 8.51077815E-07 6.70183065E-07-2.50433079E-06-5.19578276E-06
25112-5.88393861E-06 3.52342075E-06-1.38315361E-04 1.35058594E-04 8.20671883E-05
25113 5.99180238E-05 3.03305220E-03-4.52766110E-04 1.98482839E-03 3.26698595E-04
25114-1.10764758E-06-2.52509311E-07 1.36015689E-06-1.14076104E-06-7.37853991E-06
25115 1.41983367E-06-2.22144480E-05-1.94919185E-05 4.64245748E-07 1.08123078E-06
25116-3.07464548E-07 1.20628968E-05-2.56207391E-06-4.31145908E-06 1.88189902E-06
25117-1.21031522E-04 5.55537219E-05-2.88178299E-05-1.79054384E-05 5.03521062E-05
25118-3.38065661E-05-2.77149983E-04-2.45784832E-04 1.24649702E-07-1.01432903E-06
25119 8.89679328E-07 1.96951446E-06 2.03186956E-06 6.14883745E-07 6.28532659E-07
25120 1.25823359E-06 2.21076813E-05 2.64414997E-04-2.96622567E-07 5.00985634E-06
25121-5.43461071E-05-1.95326808E-04-7.81748636E-10 7.40934991E-06 2.62403512E-06
25122-4.54500995E-07 4.20801479E-06 4.81307374E-06-9.45362509E-07-3.11162093E-07
25123 1.04745900E-06-1.78747910E-05-1.11548406E-06 2.22123079E-06-4.20769570E-06
25124 1.53821508E-04-8.61980122E-06 2.31715754E-05 4.44926498E-05 1.71995511E-03
25125 1.80057218E-04 2.30908766E-04 1.37910505E-04 1.08084384E-06-6.31568171E-07
25126-4.49275670E-07 3.77597171E-07 2.06492855E-06 3.19532359E-06 4.74190012E-06
25127-3.77668522E-05-2.16137494E-04-1.19963644E-04 3.85081696E-06-2.79564436E-05
25128-9.85473469E-05-1.92592927E-06-1.90681184E-06-4.41062025E-07-5.56635512E-05
25129-6.22810283E-05 3.33335416E-05 2.44104658E-05-4.80028390E-06 6.68441114E-06
25130-4.69112359E-06 5.04466584E-05 1.76853002E-05-2.41846015E-05 1.17093920E-06
25131-6.92553072E-04 8.16712711E-05-1.11752036E-04-3.72595712E-04-1.48953063E-02
25132-3.00416858E-03 1.77804522E-03-3.16154023E-03-4.23264871E-06-4.62215043E-06
25133 8.85479914E-06-7.54726397E-06 8.86475521E-06-1.56454146E-05 5.61275597E-01
25134 4.64783943E-01 1.56421963E-04-1.23198948E-04-1.24116123E-04 4.79228454E-03
25135-1.67704691E-04 1.26957869E-04 1.40220340E-04-3.78106397E-03 4.03382617E-05
25136 2.87220695E-04 7.25661274E-04-1.06334454E-02 4.40757122E-04 1.08621463E-03
25137 1.85725723E-03 6.93384028E-05 4.24487735E-05-1.11787176E-04 4.76035333E-05
25138 1.04467447E-04-1.36960451E-04 3.62545922E-04 9.94356950E-05 1.17588880E-03
25139 9.33954932E-04 3.53477151E-04 2.04717777E-04 2.35215876E-04-3.51227694E-04
25140 3.59045372E-04 1.45001872E-04 5.19795728E-04 3.95130442E-04 2.54526360E-06
25141 3.77854579E-06-6.86688945E-06-3.77460538E-06 1.34828670E-05-1.51819137E-05
25142-1.27517735E-05 1.15870312E-05-3.05611258E-06-3.21294358E-05 7.76842683E-05
25143-2.43603724E-05 2.31606197E-05-1.69269818E-03-4.46181323E-04-8.60386870E-05
25144 4.06265483E-05-3.29228690E-06 7.61642811E-06-4.32414121E-06 1.03582478E-05
25145-4.31090926E-06 1.93004951E-07 1.38950179E-06 3.29554133E-06 3.99116729E-07
25146-1.90033704E-06 5.77528286E-06-1.64599427E-05-4.15590000E-06 2.01362029E-05
25147-3.47215306E-05 9.17615656E-06 4.34328353E-05-1.09526286E-04 6.08357504E-05
25148-3.02575950E-05-2.11367474E-05-9.62785405E-06-3.09117464E-04-6.65998730E-06
25149 7.11571205E-06-4.55724758E-07-2.91185521E-06-9.62565887E-07-5.85074146E-07
25150 4.20161728E-07 5.69840801E-05-6.06677948E-04 1.18932960E-03-1.13788106E-07
25151-1.25184391E-06 5.22463290E-08 1.67553031E-06-2.01172354E-06 1.00174799E-05
25152 5.21568839E-06-8.94090087E-06 1.00452989E-05-4.27992739E-05 3.89029138E-05
25153 6.87549908E-05 2.68733688E-05-9.88790284E-04-5.25312186E-04 4.04698710E-04
25154-1.79988744E-05 3.03771155E-06-7.65454339E-07-2.27225721E-06 1.36591663E-06
25155 2.21861339E-06 1.94641204E-06 2.81378871E-09-3.35520014E-07-3.12552538E-07
25156 1.56854906E-07 1.53206113E-06 4.60470638E-06-1.39241890E-07-1.20978981E-06
25157-6.30542680E-06-2.94273815E-05 5.17678298E-06 2.23223458E-05 2.92322161E-05
25158 4.12159126E-04 8.08623405E-06-1.67075303E-04 2.10063898E-04-2.31443153E-06
25159 9.30911088E-08 2.22134042E-06-9.04515483E-08 9.89533160E-07-1.76031871E-07
25160 4.44570094E-08 2.55756843E-07 6.30631559E-07 5.04389477E-07 2.53822845E-07
25161-2.26119666E-06-4.13254442E-06-1.82721843E-06-1.25924356E-06-1.96028834E-05
25162 1.33860102E-06 9.86137092E-06 5.05676697E-06-1.97986472E-04 7.19770442E-05
25163-2.75980908E-05 5.44474010E-05-7.56799796E-07 1.14216074E-06-3.85360940E-07
25164-6.09815422E-07 8.19852837E-07-1.11549047E-07
26  1 1.84145472E-03 1.59267658E-03-2.57833837E-05 4.75859868E-05-7.41227261E-05
26  2-2.46570415E-04-1.84668764E-04 2.30653789E-04-3.24419060E-04-6.26023204E-04
26  3-2.96995946E-04 3.69666732E-04-5.43749905E-04-2.82860222E-02-4.84256222E-03
26  4 4.28395955E-03 2.70265898E-03 7.16860223E-05 1.86525306E-05-9.03385529E-05
26  5 7.76436398E-05-1.03924460E-04 1.43891443E-04 2.63508633E-05 2.35316613E-05
26  6 3.15139578E-06 2.69719409E-07 2.76529405E-07-1.52965324E-05-1.96997408E-05
26  7-4.37942505E-06-3.91557378E-06 2.40746967E-04 6.05033667E-05 1.02721743E-04
26  8 5.20293150E-05-1.67267532E-03 8.21197642E-04 4.70507894E-04-6.34748019E-04
26  9 3.06413486E-07 3.68757277E-06-3.99398626E-06-3.95420915E-07-4.48781905E-06
26 10 3.32432375E-06 1.15264815E-06-1.10425359E-05 2.05454511E-04 5.64033471E-04
26 11 1.46327826E-06-1.73051463E-05-1.28124437E-04-3.64151037E-04 1.24704717E-05
26 12 1.01973094E-05-1.06118834E-06-5.43503524E-07-2.91077987E-07 1.02636571E-05
26 13 6.54534705E-06 5.90066674E-06-1.29057724E-06-1.32996213E-04-1.25048332E-04
26 14 1.62498033E-05-1.10388627E-04 3.08871728E-03-1.65087844E-04 1.90221295E-05
26 15-9.24312784E-05-9.09199103E-08 2.74337336E-06-2.65245345E-06 3.35628729E-06
26 16 2.16199290E-06 5.30285800E-06 1.23808270E-07-1.43819588E-05-1.27557261E-04
26 17-3.86619982E-04-1.07606322E-04-8.53933129E-05-5.33788921E-07 1.17679726E-07
26 18-5.30880901E-07-6.49714990E-05-6.53789733E-07-5.53195855E-06 4.16921190E-06
26 19 4.57480817E-04 2.74312773E-04 2.74313266E-04-8.48035209E-06-1.44466588E-03
26 20 3.46743346E-04-1.40972427E-04-2.09384374E-04 5.98061535E-06-1.04577397E-06
26 21-4.93484138E-06 1.04859383E-05 1.07784290E-05-1.65038461E-06-1.41552043E-06
26 22-2.32173014E-05 2.32517511E-04-2.85761245E-04-2.56142167E-07-5.19870173E-07
26 23 1.61073512E-04 4.79685856E-04-1.79712024E-04-1.50464142E-04 8.12395009E-06
26 24 1.79171878E-06-4.45807021E-06 3.92089706E-05-1.23683377E-05-1.71798759E-05
26 25 2.90376376E-05-9.54657475E-05 7.25510948E-05 1.81641077E-04 2.33943278E-05
26 26 4.58289898E-03 9.13709573E-05-1.23139645E-03-1.62328707E-03-1.90367444E-05
26 27 2.59256996E-06 1.64441744E-05-5.36686967E-06 1.00739090E-05-8.21048471E-06
26 28-6.01302139E-06 4.74910576E-05 1.31306726E-04 2.57366514E-04 4.32660888E-05
26 29 3.58692626E-05 2.32964502E-07 7.09759901E-07-1.12428236E-06 6.26546997E-06
26 30-5.84469263E-06-4.95182332E-06-8.04038050E-07 1.04499734E-04 1.25711414E-04
26 31 5.50381763E-05-8.03410317E-05-3.28938674E-03-7.85605105E-05 1.94661456E-03
26 32-5.05156701E-04 5.53680663E-07 4.79397588E-07-1.03307825E-06 8.51107177E-07
26 33-7.59857643E-06 1.54119769E-06 2.22859236E-05 1.94918694E-05 1.53957810E-07
26 34 1.05594353E-06 1.27903519E-07-1.18738563E-05-1.07814151E-06-4.39537156E-06
26 35-1.32015910E-06 1.30516904E-04 5.82451547E-05-2.56752275E-05 1.83814236E-05
26 36 5.06336765E-04 8.68103995E-05-2.97543969E-04 2.50032435E-04 4.74410680E-07
26 37 5.45105403E-07-1.01951608E-06-1.63166422E-06 2.43085094E-06 2.23114664E-07
26 38-5.02499675E-07-1.96735706E-06-1.86561993E-05-2.58444671E-04 4.08221879E-07
26 39-5.86616313E-06 5.77102102E-05 2.08036455E-04-5.44833522E-07-4.33686307E-06
26 40-1.33363658E-05-1.23766003E-05-4.20393180E-06-4.72195159E-06-7.57286832E-07
26 41-3.63352246E-07-5.30217284E-07 1.62609191E-05-1.66460887E-06 2.57313962E-06
26 42 1.76104991E-06-1.49447329E-04-1.23122646E-05 1.75655534E-05-1.26676617E-05
26 43-2.00327226E-03 1.85315264E-04 3.05004698E-04-1.58452794E-04-1.30489889E-06
26 44 7.63021592E-07 5.41877299E-07-1.43289319E-07 1.01067650E-06 3.14969783E-06
26 45-3.89633556E-06 2.97619006E-05 2.57236587E-04 1.39676590E-04-2.86174106E-06
26 46 1.78150765E-05 1.01134182E-04-6.01667451E-06 1.42169319E-06 5.45459536E-06
26 47 6.62218781E-05 4.13802460E-05-3.33570145E-05-2.47040505E-05-4.94745434E-06
26 48 6.72078007E-06 4.41074141E-06-4.81282068E-05 1.89042470E-05-2.42666704E-05
26 49 1.04182403E-06 6.96082829E-04 7.39671104E-05-1.11205158E-04 3.22991716E-04
26 50 1.42031065E-02-1.68441209E-03 1.82896133E-03 3.65185525E-03 4.48886061E-06
26 51 4.94653641E-06-9.43539702E-06 7.64908914E-06 9.30309058E-06-1.62256934E-05
26 52-5.61275652E-01-4.64784124E-01 1.56788686E-04-1.23009001E-04 1.24324287E-04
26 53-4.79004804E-03-1.69396025E-04 1.26755444E-04-1.41434526E-04 3.75852680E-03
26 54 3.41080323E-05 2.98542818E-04-7.12001204E-04 1.08563173E-02 4.33518344E-04
26 55 1.12428864E-03-1.85353461E-03-7.04868703E-05-4.19213782E-05 1.12408249E-04
26 56-4.77110818E-05 1.04274474E-04-1.36475772E-04-3.63811198E-04-9.05341887E-05
26 57-1.16331666E-03-1.01830173E-03-3.53938170E-04-2.00952367E-04-2.24977754E-04
26 58 3.69975042E-04-3.58606455E-04-1.49646532E-04-5.17175595E-04-3.91884437E-04
26 59-2.63486610E-06-3.88530229E-06-6.85874322E-06-3.51991099E-06-1.33093662E-05
26 60 1.50078455E-05-1.25260100E-05 1.16712625E-05 2.23498541E-06 3.79398232E-05
26 61 6.66204116E-05-2.68473740E-05-2.16261328E-05 1.65752001E-03-3.20487495E-04
26 62-9.17784721E-05 1.69999656E-05 3.88697707E-06-7.65494495E-06 3.76796788E-06
26 63-1.04317456E-05-4.02785372E-06 2.54448322E-08-1.37955852E-06-3.20937888E-06
26 64 4.22923592E-07-2.04430380E-06-5.39613057E-06 1.56515008E-05-4.32797021E-06
26 65 2.07466136E-05 3.29816961E-05-1.02914819E-06 4.42261570E-05-1.11388039E-04
26 66-5.14093730E-05-1.46710355E-04-1.02743681E-04-2.52212291E-05 2.83987188E-04
26 67 6.55784502E-06-7.04223787E-06 4.84392854E-07 2.94400480E-06-9.02685315E-07
26 68-3.79224085E-07 4.91240509E-07-6.18785201E-05 4.36150940E-04-1.11898778E-03
26 69 1.13350599E-07 1.36478678E-06 1.64332343E-07 1.56728560E-06 2.19067506E-06
26 70-1.13981347E-05 4.55493178E-06-8.44866851E-06-1.09502387E-05 5.71337164E-05
26 71 3.73883789E-05 7.53858698E-05-2.46100479E-05 7.99886939E-04-5.49750281E-04
26 72 4.41994016E-04 2.54414176E-05-2.82455709E-06 9.33510868E-07 1.89104622E-06
26 73-1.40751890E-06 2.34340655E-06 2.10185817E-06 1.05006965E-08 4.64644156E-07
26 74-1.64052181E-07 8.60980604E-08-1.76417015E-06-5.94054874E-06-8.47955177E-07
26 75-9.81606482E-07 7.20651888E-06 3.84157406E-05 8.32888475E-06 2.28196343E-05
26 76-3.44959226E-05-5.27714085E-04 1.85132733E-05-2.16343925E-04-2.17768648E-04
26 77 2.37952763E-06-1.71007701E-07-2.20851993E-06 6.08855171E-08 1.18414879E-06
26 78-2.01665523E-07-4.06339408E-08-2.19348944E-07 4.87999455E-07 7.09338912E-07
26 79-1.46964890E-08 1.85047785E-06-3.51111708E-06-2.83299331E-06 2.52583428E-07
26 80 1.97863491E-05-2.14156807E-06 1.46828197E-05-1.99201926E-06 2.80063271E-04
26 81 7.21808127E-05-1.61743861E-05-6.67166253E-05 7.50723877E-07-1.04308880E-06
26 82 2.92364926E-07 4.58211495E-07 7.88074155E-07-1.05761235E-07 1.59777839E-04
26 83 1.37036944E-04 4.08586577E-06-4.49472462E-06-5.33345518E-06-6.47876975E-06
26 84 1.48901747E-06-1.74988552E-05-3.06820431E-05-9.09280720E-05 1.33588968E-04
26 85 1.25782319E-04-1.67673920E-04-6.44284977E-03 1.12970387E-03-1.17737017E-03
26 86-1.11131499E-03 1.87771093E-06 2.75833420E-06-4.63604513E-06 1.43741173E-06
26 87 1.04004668E-05-1.25791210E-05 2.42574754E-06 9.75034718E-07-3.11225610E-07
26 88 1.43219922E-06 1.62270690E-07 1.50648655E-05 8.00784493E-07-8.17879267E-06
26 89-5.75740296E-07-1.34046373E-04 1.20642312E-04 5.08998056E-05-5.83855556E-05
26 90 9.42139276E-03-1.31543827E-04 3.54267470E-04 1.65782902E-03-2.94839397E-06
26 91 1.29283065E-06 1.65556332E-06 3.99876057E-07 1.55671185E-06 1.07314485E-06
26 92-1.87556445E-07 6.95552073E-06-4.38339106E-05-1.78092590E-04 1.13848638E-06
26 93 5.22747569E-06 9.75569436E-05 4.41431671E-04 1.09591491E-06 4.43157793E-07
26 94 1.23753408E-07 1.04966503E-06 4.48306727E-07 3.14434405E-06-4.84006122E-07
26 95-4.76798229E-06-3.74684132E-06-1.22990175E-04-6.09130531E-05 3.82996178E-05
26 96 1.90668250E-05-3.46725649E-03 7.09555799E-04-3.99633073E-04-4.77239811E-05
26 97 1.27049732E-07-7.81660955E-07 6.54611223E-07 1.30100287E-06-1.91826508E-07
26 98-7.99731861E-09-6.83175998E-07 1.94540229E-05 5.02392505E-05-2.21508688E-05
26 99-8.87542503E-06-7.44347929E-06 1.36352037E-07 2.33825805E-07-2.26277809E-06
26100-2.62513541E-06-2.26512777E-06-2.80381449E-06 1.23176614E-05 1.16986452E-04
26101-3.69219522E-05-7.47963639E-05-2.46630606E-05 2.10155066E-03-3.34751000E-04
26102-4.05899454E-04-3.81260482E-04-2.07638552E-06 8.22547500E-07 1.25383802E-06
26103 1.20396559E-06-1.00499198E-06 3.34996500E-07 8.18038400E-07-5.31921197E-06
26104 9.06116614E-05 7.25757032E-05 2.04149693E-07-9.03639430E-07-4.82746573E-05
26105 1.43692859E-04-1.66181582E-05-1.36591943E-05-2.96678414E-06-2.05092259E-06
26106 8.55120883E-07-3.42776967E-06 1.61716487E-05 1.21943243E-05-4.73920418E-06
26107-1.04076512E-05-9.87540312E-05-2.19927349E-04 1.19386021E-04 3.58581918E-03
26108-9.73709386E-04 1.13575701E-04-5.83605017E-04 2.48977528E-06-4.26728108E-06
26109 1.77750580E-06 6.69289025E-07 2.25993699E-06 3.98573721E-06 5.30810265E-06
26110-5.74572382E-05-9.52329180E-05 1.64318145E-04 3.42906196E-06 1.41405740E-06
26111-1.03470173E-06 7.65949052E-07-2.74662053E-06 2.19270168E-05 4.27646875E-06
26112-4.97573226E-06 1.57840878E-05-1.83834786E-04 4.29216076E-05 1.49548108E-04
26113-1.26053779E-04-1.79969511E-03-2.12237659E-03 2.62161486E-05-1.06899642E-03
26114-3.14400524E-06 1.32831651E-06 1.81568872E-06-1.58241314E-06 1.92960232E-06
26115-8.44437827E-07 2.50582537E-06 1.81192871E-06 1.75594293E-06 2.73910046E-08
26116-1.03262536E-06 2.38631806E-07-8.39077208E-06 9.89038925E-07 3.16086545E-06
26117 6.45729927E-05-1.98152538E-05-1.60997118E-05 4.58200581E-06 3.21934353E-03
26118-6.97495782E-04 1.40284896E-04 4.60831561E-05 3.44961548E-06-2.60827090E-06
26119-8.41344579E-07 1.80473079E-06-2.55141579E-06 2.23733600E-06 6.95751631E-07
26120-4.23856915E-06 1.77621040E-05 1.51201800E-05 6.71191781E-07-5.32032598E-06
26121 2.33126033E-05 9.02402751E-05-3.21356236E-06 1.74862995E-05-6.45711742E-05
26122-7.59751400E-05-3.56263908E-07 7.92931166E-08-9.91953116E-07 3.45545952E-07
26123 2.95031786E-06-7.61329714E-06 3.10822022E-06-2.31786820E-06-1.40042157E-05
26124 9.43515820E-06 2.22732561E-05 3.09476360E-05 1.82011482E-04-1.80492502E-03
26125-5.60688746E-05-4.50962896E-04-1.40179788E-04-1.39634628E-06 8.74629594E-07
26126 5.21716682E-07 1.28945665E-06 5.96570332E-06-2.90772369E-08 4.61272282E-06
26127-4.41955760E-05 2.67952596E-04 1.14675078E-04 5.43622653E-06-5.66617131E-05
26128 2.55986089E-05-4.26608571E-05-2.68003686E-06 2.95713511E-05 6.67809121E-05
26129-1.17352272E-04-2.99241840E-06-3.76737033E-06 1.18372982E-06-8.92586894E-07
26130-1.28841237E-06 8.53959885E-06-8.25658427E-06 3.02285744E-06 1.31077976E-05
26131 8.34294048E-05 3.50291857E-05 4.72335797E-06-2.59710584E-04-2.67281675E-03
26132-7.60860945E-03-4.45839788E-04 3.19618531E-03 1.84365956E-06 2.32129789E-06
26133-4.16495745E-06 1.04952498E-06-3.30370329E-06 4.90145392E-06-4.83381861E-02
26134-4.00289526E-02-1.64947268E-05 9.74321642E-06 1.20013635E-05-3.99940004E-04
26135 2.50950753E-05-9.79037119E-06-1.97358062E-05 1.97244853E-04 3.14860438E-05
26136-9.13630037E-05 1.94107455E-05 2.20257046E-03-3.64337347E-06-3.18647977E-04
26137-1.30017216E-04-1.25964541E-05-8.33550731E-07 1.34300049E-05-4.81817558E-06
26138-8.13945887E-06 8.75115637E-06-3.85718637E-05 4.32640056E-05-3.88235346E-05
26139-5.84171062E-04-3.31083835E-05 4.50378585E-06 3.96631911E-05 1.47598641E-04
26140-2.83779287E-05-3.99706878E-05-3.49877602E-05-2.30024472E-05-7.42843395E-07
26141-9.48894179E-07 5.81903417E-07-1.15499528E-06-5.86787507E-08 2.77951785E-07
26142-1.73660850E-07-1.53537046E-06-4.79924459E-06 3.72822079E-05 5.76955554E-05
26143 1.73877529E-05 8.01415188E-06-6.22659265E-05-6.89043423E-04 3.90670814E-05
26144 3.28188796E-04 3.67051681E-06-8.14982134E-07-2.85553468E-06-1.38672633E-06
26145-1.31630128E-06 8.81713228E-07-6.32359099E-08 1.73767292E-07-1.47549103E-07
26146 1.03230489E-06 1.76294477E-06-2.69066122E-06 1.23851751E-06-5.49232012E-06
26147-7.38999591E-06 4.33370068E-05-7.76568357E-06 2.17276091E-05 5.16209659E-05
26148-1.05720564E-03 4.80124603E-04 9.08405163E-05-1.22860131E-04-4.74293179E-08
26149-1.87258066E-07 2.34687384E-07 5.29002430E-07-3.38921162E-07-1.18345563E-06
26150 5.30198473E-06-3.39224718E-05-9.60682144E-04 2.05550585E-04 4.78760480E-09
26151 7.94191298E-07-6.62058958E-07 4.98502172E-07 1.25100684E-06-9.41409142E-06
26152 3.42347714E-06-2.17180972E-06-6.30153148E-06 9.18599218E-05 6.52915873E-06
26153-4.71760797E-05 1.15828665E-05-1.08083055E-03 1.98176789E-04-2.58737322E-04
26154 4.08266655E-05 9.64920002E-07 1.06277754E-06-2.02769754E-06-4.41153905E-07
26155-7.86183779E-07-1.12797623E-06 7.80694033E-08 7.90205726E-07-8.75259084E-07
26156 4.17961411E-07-1.52730530E-06-8.25210836E-06 4.31369284E-06-1.30249281E-06
26157 5.98216223E-06 5.57386007E-05-2.01093794E-05-5.15894461E-06-3.47158357E-05
26158-7.24467749E-04-6.75829903E-05 3.12259281E-04-6.43187758E-05 5.80371875E-07
26159-4.39691463E-07-1.40680413E-07-1.58123522E-07-1.32364446E-06 1.54875300E-07
26160 1.79142982E-08 1.88679371E-07 8.09490466E-07-1.28140086E-06 1.40927324E-06
26161-2.18269340E-06-3.41063563E-06 6.22520301E-06-5.92219682E-06 2.59487815E-06
26162 2.07027924E-05-2.98393606E-05 1.77112626E-05 5.21347707E-04-7.13195852E-06
26163-6.75685125E-05-7.89303376E-05 2.17710727E-08 4.81838717E-07-5.03609789E-07
26164-8.41081532E-07 1.16064662E-07-5.85183094E-09
27  1-2.76691567E-09 7.57689616E-08 3.72263899E-07 1.68568144E-09-2.37566027E-07
27  2-1.33754502E-06-1.92173564E-06 1.76987911E-07 6.95071754E-07-2.49873571E-06
27  3 3.81625118E-05 7.13404924E-06 8.00134185E-06-2.09749326E-03 6.13120247E-04
27  4 6.75428504E-05-3.43829099E-04-1.24366983E-06 7.09702626E-07 5.33967206E-07
27  5 6.62511769E-08 6.13498114E-07-7.33563133E-08 2.92422938E-08 1.16300843E-07
27  6 7.48378388E-09-9.55211370E-08-2.23367174E-07-8.82951564E-07-2.08839746E-07
27  7 4.24445907E-07 9.82148037E-07-9.41667670E-06-4.45596420E-06 1.90943899E-06
27  8-7.13468344E-06-3.51187160E-05 3.67223141E-04 6.36318103E-05 4.36901648E-05
27  9 3.73284698E-07-1.99190882E-07-1.74093817E-07-3.50943525E-07 5.93998199E-08
27 10 2.29854436E-07-4.43292440E-07 3.16759053E-06-4.35227152E-05 5.89053786E-05
27 11-2.37350825E-07 2.28144449E-06-6.17470603E-05 9.86617198E-06-1.15505141E-08
27 12-7.30131179E-08 1.84879382E-09-2.04604318E-07-5.50361847E-09 9.53403345E-07
27 13-1.82496863E-09 1.00364496E-06 9.61922789E-08-4.88424353E-06-4.16609626E-06
27 14-9.61704984E-06 2.26674607E-06-1.57308606E-04 1.23937045E-04-1.21022013E-04
27 15-3.00440919E-04-1.82391882E-07 1.75706893E-07 6.68498960E-09-1.04488432E-07
27 16 2.07548799E-07-5.92598632E-07 1.03669053E-07-7.23026375E-07-1.09355303E-05
27 17-4.37482489E-05-4.63981362E-08-1.47204859E-07-2.74086062E-08 4.18299400E-07
27 18 2.55065009E-07 1.08199295E-06-5.35584064E-08-2.14809307E-06-1.31236947E-06
27 19-1.62131883E-05-3.55018818E-06 2.86238504E-06 1.11130604E-05 3.11718208E-04
27 20-1.32807757E-05 5.79014790E-05-4.31941083E-05 1.89180933E-07 1.46975174E-07
27 21-3.36156107E-07-9.60457680E-08 1.64948216E-07 2.19261986E-07 5.14590718E-07
27 22-2.41789587E-06 2.38750247E-05-4.15599563E-06 2.46528381E-07-1.43362550E-06
27 23-2.00777929E-06 6.08546693E-06 1.13209555E-08 1.03565705E-07 3.11829293E-07
27 24-7.58007956E-08-6.06988252E-08-1.57427603E-06-1.18852489E-06 7.33129236E-07
27 25 6.67906714E-07 2.13300710E-05 2.63795478E-05-1.86871469E-05-1.15456919E-05
27 26 1.09208114E-03 4.44048439E-04-1.84929842E-05-3.61735919E-05 4.75574721E-07
27 27-1.92956147E-07-2.82618574E-07-3.75042711E-07-1.48480023E-07 2.79246395E-07
27 28-2.87968837E-07 3.63518339E-06 2.64896274E-05 4.00722911E-05 2.35592599E-07
27 29 2.58293256E-07-2.03375391E-08 1.34488056E-08 1.70594737E-07-7.33747300E-07
27 30 1.94545156E-07-6.17202251E-08-1.08733596E-06 5.29433554E-06-5.00606642E-06
27 31 4.06320129E-06 8.91119744E-06 2.22978993E-04 4.43368538E-05-2.41264707E-04
27 32 6.91826310E-05-4.64408247E-08-1.97999286E-07 2.44440111E-07-1.99587199E-08
27 33-1.41437803E-07 1.84531310E-07-1.65612727E-05-1.36553639E-05 5.56510232E-08
27 34 9.05114616E-08-4.65949641E-08-4.94342993E-07-4.50412951E-07-4.23419984E-07
27 35 1.33330770E-07-7.89414968E-06-4.46300006E-06 4.17802009E-06-9.94047751E-07
27 36 2.62570775E-04 8.48387049E-05-2.20415289E-05-1.84578139E-05-4.97974147E-08
27 37-1.61956333E-07 2.11753748E-07-1.53548898E-08-8.95080340E-08-1.21781941E-07
27 38-9.28148739E-09 4.18873877E-07-1.08213535E-05 1.72478444E-05 1.20266721E-08
27 39-4.39393421E-07-8.57701115E-06 1.42195942E-05-1.14656188E-07 8.41715781E-07
27 40-1.79192887E-05 1.80572858E-05-1.06135404E-08 1.83450652E-08 1.18221739E-07
27 41-1.33787737E-07-3.75333783E-07-2.24001211E-07-8.19885667E-07 4.17360899E-07
27 42 1.61664461E-06 8.15996050E-06 9.07697658E-06-4.18942946E-07-1.31366229E-05
27 43 4.22305963E-05-3.97071426E-05 2.28150606E-05 2.76825971E-05 3.35684487E-07
27 44-2.11455765E-07-1.24228722E-07-7.68911460E-08 2.70982690E-07-2.20360310E-07
27 45-1.98575053E-07 1.69078589E-06-4.95394143E-05 2.35708029E-04-3.15689163E-07
27 46 2.89493936E-06 3.44202126E-06-7.82429480E-05 4.01363910E-07-3.17888412E-06
27 47 1.62416893E-06-1.67651461E-05-4.19515895E-09-5.02439165E-08 5.67031371E-08
27 48 1.87111635E-07-1.08404266E-07 1.37152793E-06-3.15283958E-07-9.21970250E-07
27 49 7.25525230E-07-5.93385345E-06-6.78874698E-06-5.92225362E-06-7.17244494E-06
27 50 4.90808822E-05-1.25760661E-04 1.55080079E-04-1.74737544E-04 2.86331379E-07
27 51-5.27001832E-07 2.40670453E-07-7.36545246E-07-2.16026522E-07 2.48911870E-07
27 52-5.32623957E-07-8.37759066E-07-1.09098123E-06-4.53659571E-07-5.27062815E-07
27 53 4.53813821E-06 4.85781819E-06 1.88546001E-06 1.84208159E-06-2.68969837E-05
27 54-3.30796307E-05-2.27487049E-05 1.71080209E-06 8.28768874E-04-2.06321662E-04
27 55 1.65335974E-04-1.81113584E-04 3.33776696E-07 1.96618502E-07-5.30395198E-07
27 56 5.44226897E-07 1.23845447E-06 3.98806039E-07-1.63389420E-07 5.25403654E-06
27 57 3.68005415E-06 1.97765287E-04 2.12093051E-07-2.61347531E-06-2.15207004E-05
27 58 3.58632748E-05-1.41818173E-06 1.06043278E-05-2.21652188E-05-1.24649310E-04
27 59-5.57322469E-09-9.41285377E-08 2.79139063E-07-4.10540568E-08-3.07046747E-08
27 60 1.33103835E-06-1.21066214E-06 7.76072930E-08 9.99430685E-08-1.33430536E-05
27 61 5.34015998E-06 5.75558329E-06-3.40440800E-07 3.42785516E-05-7.32081852E-05
27 62-4.00425032E-05 7.69232283E-06 8.84632481E-08-7.45919814E-08-1.38712668E-08
27 63-2.69981763E-08-5.19972573E-08 1.01140526E-07 1.63715399E-08 2.59835263E-07
27 64-1.33984915E-07-3.11112544E-07-1.76453332E-07-3.19745395E-06 2.17607023E-07
27 65 1.32857043E-06 8.39863155E-07 1.91955452E-05 2.04619002E-06-3.17744008E-06
27 66-5.00434979E-06-3.76389471E-04-1.27127360E-04 5.79042580E-05 1.00708711E-04
27 67 4.62388311E-08-1.89821236E-07 1.43582404E-07 1.34757117E-07-3.52909363E-07
27 68-1.66935823E-08-8.16738529E-07 8.15843129E-06-4.94781421E-05-1.62523458E-03
27 69 1.58125319E-10-4.02835603E-07-5.47865332E-07 5.03550235E-08 6.00572558E-07
27 70 5.38377209E-06 3.15627509E-06-1.67903602E-07-2.48491893E-06-3.99577903E-05
27 71-2.17339191E-05-8.55659578E-06 1.82401749E-05 4.15281127E-04-2.40996491E-04
27 72 1.75425345E-04 1.89504816E-04 3.79983414E-07-2.41895112E-10-3.79741519E-07
27 73-1.28128786E-07 5.30342038E-07 6.31089744E-07-2.14861701E-08-3.38114921E-08
27 74-2.28249610E-07 3.63543897E-07 4.35498960E-08-9.95551939E-08 1.42328481E-06
27 75-1.58190760E-06-1.01148108E-07 7.81187186E-06-1.06343814E-05-1.10742863E-06
27 76 7.64306000E-06-1.43834479E-06 6.28261109E-05-9.41505894E-05 2.32429263E-05
27 77 2.37238945E-07-3.70724933E-07 1.33485988E-07-1.30443595E-08 1.14522705E-07
27 78-6.12725299E-07-1.63195310E-08-1.71934150E-07 3.33775074E-07 1.40246042E-07
27 79 8.11942639E-08 1.80928436E-06-1.25716954E-06-5.02347142E-07-4.70546972E-07
27 80-1.02315694E-05 2.65396583E-06 4.14370484E-06-4.95524338E-07 8.37767284E-05
27 81 9.64660803E-06 1.00539938E-05-2.19230839E-05 1.82107055E-08 2.29346499E-07
27 82-2.47557204E-07 1.46476013E-07 2.62150983E-08-1.88846063E-07 8.62516216E-06
27 83 6.02661629E-06-1.83317079E-06 4.59047868E-07-1.35791505E-06 2.40017533E-05
27 84 2.54107016E-06-2.26553656E-06 3.93391340E-06-1.13406741E-04-2.46823685E-05
27 85 1.18568635E-04-7.55064592E-05-8.00911430E-03-2.96623522E-03 6.51767825E-04
27 86 1.10166984E-03-3.31312678E-06-7.87532754E-07 4.10065954E-06 1.33712330E-06
27 87 8.78836938E-07-2.26446383E-06 3.23914715E-05 2.64369413E-05-2.60383826E-06
27 88-5.48382817E-07-5.22930793E-08 8.56454400E-06 5.22628815E-06 5.81724253E-07
27 89-7.64345291E-07 6.79848295E-05-7.12323743E-05 4.92645545E-05 4.39144063E-05
27 90-3.76321166E-03 1.57700073E-03 1.24199686E-03-9.18290944E-04-1.77996648E-06
27 91-5.46866234E-08 1.83465310E-06 5.28852125E-06-2.47007944E-06 2.27551461E-06
27 92-1.21213395E-06 8.49364551E-07 1.01334583E-04-2.77695813E-04 2.05429969E-06
27 93-9.85222804E-06 1.90904517E-04 2.30281899E-04-2.41457480E-04-2.02960770E-04
27 94-7.39072459E-07-8.41256934E-06 2.46649190E-06 4.09945287E-05 1.77906565E-05
27 95 1.57351644E-06 5.06855848E-06-1.69515624E-05 4.25292961E-05-7.52559979E-05
27 96-1.52121694E-04 4.23561058E-03 1.84329002E-03-1.63077792E-03 1.79502470E-03
27 97 1.56390190E-05-9.80225692E-06-5.83676207E-06-1.10342643E-06-2.86252392E-07
27 98 8.42090492E-06-5.65321997E-06 3.11638086E-05 5.06667499E-05-3.61777329E-04
27 99-9.21624960E-05-7.67077094E-05-5.00186178E-06 2.58750513E-06 4.29822350E-07
27100-3.01340369E-05 3.19098274E-05-2.03932126E-05-2.41899447E-06 4.72584588E-04
27101-1.32646551E-04-3.35745819E-04-1.28699456E-04 4.36185765E-03-8.65179910E-04
27102-1.98429434E-03-4.31633328E-04-6.05468427E-06 1.17233615E-05-5.66867719E-06
27103-2.62659936E-06-4.38532139E-07 5.93136325E-06 3.67953997E-08-6.63351075E-06
27104 1.91720255E-04 1.15308585E-03-2.18250399E-07 9.39701267E-06 2.47812667E-04
27105 5.39759530E-04-2.00608470E-04-1.68745903E-04 2.55928691E-07-2.97356110E-06
27106-5.61395917E-06 3.66330881E-05 2.46227445E-05-1.05889083E-05 6.15981874E-07
27107 3.56542246E-05-1.47274046E-04-7.67864574E-05 1.50264957E-04 1.24099716E-02
27108 1.72141450E-03-2.38138477E-03-1.98804214E-03 1.29493067E-05-2.98720617E-06
27109-9.96210053E-06 2.26083864E-07 1.46330522E-05-9.51233657E-06-6.38735487E-06
27110 3.34165319E-05 7.87311461E-05-7.61388307E-04 7.77940410E-03 6.50702503E-03
27111-1.08955864E-04 2.62011918E-05-2.34696854E-05-2.43772574E-04-3.39898665E-04
27112 1.26560124E-04-6.28779027E-05-1.48547099E-04-7.56911638E-04-1.66134266E-04
27113-2.18598828E-04-1.81620064E-02-8.95326418E-03-7.18825412E-03-6.41540323E-03
27114-1.49131061E-04 8.77261138E-05 6.14049468E-05 7.31650282E-05-5.14473693E-05
27115 3.22853261E-05-5.63311974E-01-4.66469412E-01-3.94043733E-05-3.04470976E-06
27116-1.19154542E-05-4.66047517E-03-4.40329607E-05 2.45438322E-05-4.53076248E-06
27117 2.89889002E-03-6.20285761E-04 3.07620740E-04-9.99325599E-05 1.28848845E-02
27118-1.81442240E-03 1.32437515E-03-1.35441522E-04 1.02849437E-04-3.96823246E-05
27119-6.31671129E-05-7.81319170E-05 3.51612518E-05-1.09015102E-05-3.60999013E-04
27120-1.77196066E-04-2.07394388E-04-7.60651155E-04-3.58869664E-04-1.44503634E-04
27121-4.31860067E-04-1.82501094E-04-3.57159769E-04-1.50841209E-04-3.55306737E-04
27122 2.68395705E-05 5.93852486E-04 4.87314100E-04 1.04003750E-06 1.17511398E-05
27123 3.56941014E-06 7.91246391E-05 2.47433155E-05-3.18094528E-05-7.18877956E-07
27124-5.13931104E-04-2.16985382E-04-1.14962354E-04-1.32469030E-04-1.10442548E-02
27125-5.56580960E-04-1.89637449E-03-5.97566060E-04 1.99634294E-07-8.57120034E-06
27126 8.37156604E-06-1.59052093E-05-1.26104520E-05-1.34753507E-05-1.81052292E-06
27127 2.51431002E-05-2.18207777E-04 8.53917931E-04-9.36107033E-06 9.93436499E-05
27128 9.44167370E-05-2.58813018E-04-8.64392454E-06 8.68434601E-05 5.82274105E-05
27129-1.92298613E-04 2.96194843E-07 4.77455296E-07-3.22113507E-06 5.60308907E-07
27130 1.03450174E-07-7.99324799E-06 1.47925746E-05-1.13957207E-06-3.20831216E-07
27131 1.43368917E-04-3.16210229E-05-4.74893974E-05 3.50917053E-05 3.35920895E-03
27132 9.42714115E-04-1.32684828E-03-1.82105050E-03 1.51231977E-06 3.87037945E-07
27133-1.89935772E-06-1.26813885E-06 2.62535919E-06 5.65910663E-07-2.19510674E-05
27134-1.77838888E-05 2.26440495E-07 1.58645718E-06-4.76117248E-07-8.64355757E-06
27135-1.89105169E-06-7.61472557E-06 5.10358522E-07 1.30219794E-04 6.31961852E-05
27136-1.48511111E-05-6.99981561E-05 8.00135938E-04 1.01298456E-03 1.87344042E-04
27137-4.05578519E-04 4.03354067E-07 4.43665730E-07-8.47019797E-07-1.69170847E-06
27138-2.08610582E-06 2.84316011E-06 7.19218228E-07-4.46160182E-06 1.19021370E-04
27139 9.11977641E-04-2.41629376E-06 1.18502304E-05 2.90717497E-05-6.87363826E-04
27140-2.67254733E-06 1.17390796E-05 9.37748731E-05 3.68076073E-04 2.54903083E-08
27141 1.46674550E-07-3.44219149E-07 5.65330398E-07-5.61460252E-08-2.13139611E-06
27142-8.05030000E-07-2.36712473E-06 9.20187176E-07 2.50201978E-05 9.77058428E-06
27143 3.55361157E-05-2.25169025E-06 6.21448670E-04 2.04393162E-04 1.44122887E-04
27144 7.95668317E-06-7.52938983E-07 5.51557855E-07 2.01381128E-07 1.31767575E-06
27145-6.58711625E-07 5.19404991E-07-9.71082822E-09-1.81016513E-07 7.20722520E-08
27146-2.57383217E-07-6.45393071E-08 1.84318724E-06-6.75544513E-07 1.43101830E-06
27147 4.39619275E-07-1.17420136E-05 7.41585287E-06-7.09379931E-06-3.01315124E-06
27148 2.53554044E-04 2.23004907E-04-7.20870113E-05 1.24821066E-04 5.31611069E-07
27149-2.83701605E-07-2.47909464E-07-1.91978616E-07 9.61761779E-08 4.47233822E-07
27150-2.28831514E-06 7.46388892E-06-9.92889734E-05 8.50535743E-04-1.33281827E-09
27151-3.34034593E-07 9.89067803E-09-3.78563308E-07-3.23907635E-07 3.87222385E-06
27152-2.12885743E-07 1.71235106E-06 1.65483784E-06-1.97825887E-05 9.21110644E-06
27153-1.77185760E-06 2.37887949E-06 9.78683035E-04 1.11050823E-04-1.82964660E-04
27154 1.83531878E-04 4.08994104E-07-5.46621633E-07 1.37627528E-07-3.68996765E-07
27155 4.57436897E-07-9.47793162E-07 1.99613628E-08 2.05583509E-07 2.14742900E-07
27156-3.72789308E-07-1.05088530E-07-2.61838135E-06-1.17892014E-06 1.64829243E-06
27157 4.30551890E-07 1.32955510E-05 7.87148092E-06-3.10501448E-06 3.59195886E-06
27158-1.85049626E-04-2.08735645E-05 3.06822818E-05-3.97814714E-05 1.52786916E-08
27159 4.87804485E-09-2.01567364E-08-1.53855368E-07 3.52639479E-07 5.20634092E-07
27160-5.84902653E-09-6.80347736E-08-5.44095310E-09 1.37169526E-07 1.82536088E-07
27161 6.36055805E-07 1.22345550E-07-6.73869541E-07-7.83658970E-07 2.91100679E-06
27162-7.50229097E-07 5.22304450E-07 1.76198867E-06-1.15098337E-04 4.55178011E-08
27163 4.14570540E-05-2.64124555E-05-9.01762892E-08-4.82737156E-08 1.38450005E-07
27164 1.23547182E-08 1.05212429E-07 2.06820569E-07
28  1-8.62511249E-06-6.02795866E-06-1.83276839E-06 4.55964880E-07 1.35720687E-06
28  2-2.39885955E-05 2.53884955E-06-2.25441262E-06-3.93411291E-06 1.13305786E-04
28  3-2.47992613E-05 1.18565504E-04 7.56718187E-05 8.02284734E-03-2.95793836E-03
28  4 6.49869250E-04-1.10372122E-03 3.31310604E-06 7.91858798E-07-4.10496484E-06
28  5-1.33140564E-06 8.85083649E-07-2.26504481E-06-3.24147779E-05-2.64560747E-05
28  6-2.60204089E-06-5.51305484E-07 5.24836819E-08-8.56667620E-06 5.21840346E-06
28  7 5.88104486E-07 7.56946690E-07-6.79267857E-05-7.11942559E-05 4.93212130E-05
28  8-4.38706088E-05 3.74860563E-03 1.57349491E-03 1.24103835E-03 9.18100884E-04
28  9 1.78979438E-06 4.47445554E-08-1.83453893E-06-5.28214535E-06-2.47547439E-06
28 10 2.27413447E-06 1.21195660E-06-8.37878931E-07-1.01327417E-04 2.76969281E-04
28 11-2.05289779E-06 9.83067086E-06-1.90572676E-04-2.30140517E-04 2.41545326E-04
28 12 2.03033153E-04-7.31674596E-07-8.41154901E-06-2.47403833E-06-4.09852551E-05
28 13 1.77921246E-05 1.59115335E-06-5.05724107E-06 1.69649885E-05 4.24689038E-05
28 14-7.54152867E-05 1.52036936E-04-4.22466072E-03 1.84661561E-03-1.62754091E-03
28 15-1.79289728E-03-1.56372266E-05 9.78947030E-06 5.84775633E-06 1.07824799E-06
28 16-3.04704786E-07 8.42432044E-06 5.65320642E-06-3.11711782E-05-5.07498426E-05
28 17 3.62085093E-04 9.22111885E-05 7.67486914E-05-5.00512148E-06 2.58456724E-06
28 18-4.29023117E-07 3.01248438E-05 3.19304740E-05-2.03767180E-05 2.41200853E-06
28 19-4.72485209E-04-1.32547701E-04-3.35909650E-04 1.28361859E-04-4.36862310E-03
28 20-8.65528671E-04-1.98582061E-03 4.30407856E-04 6.05465834E-06-1.17306336E-05
28 21 5.67597523E-06 2.63498742E-06-4.39912318E-07 5.91538704E-06-3.58878840E-08
28 22 6.62337664E-06-1.91470333E-04-1.15206948E-03 2.17608017E-07-9.40606073E-06
28 23-2.47812092E-04-5.40485334E-04 2.00632603E-04 1.68765467E-04 2.51787074E-07
28 24-2.97702337E-06 5.61069491E-06-3.66256428E-05 2.46464926E-05-1.05804889E-05
28 25-6.03408662E-07-3.56657329E-05-1.47202640E-04-7.67492736E-05-1.50484531E-04
28 26-1.23985836E-02 1.72170304E-03-2.38140670E-03 1.98627289E-03-1.29662499E-05
28 27 3.00298910E-06 9.96326078E-06-2.44016338E-07 1.46213308E-05-9.50934016E-06
28 28 6.38535836E-06-3.33864918E-05-7.87786695E-05 7.60811544E-04-7.78060528E-03
28 29-6.50801730E-03-1.08986121E-04 2.61146875E-05 2.34249290E-05 2.43739385E-04
28 30-3.40007067E-04 1.26293277E-04 6.27719201E-05 1.48703863E-04-7.56857043E-04
28 31-1.66791034E-04 2.17992165E-04 1.81550551E-02-8.95262825E-03-7.19701530E-03
28 32 6.40233899E-03 1.49259833E-04-8.78494193E-05-6.14104136E-05-7.29699996E-05
28 33-5.13791260E-05 3.21837770E-05 5.63311959E-01 4.66469400E-01-3.94376634E-05
28 34-3.04724828E-06 1.19004377E-05 4.66046258E-03-4.40387016E-05 2.44954979E-05
28 35 4.51529321E-06-2.89880672E-03-6.20511909E-04 3.07149351E-04 9.98126902E-05
28 36-1.28843583E-02-1.81515147E-03 1.32317445E-03 1.35372746E-04-1.02963213E-04
28 37 3.97784129E-05 6.31848006E-05 7.80096654E-05 3.51130913E-05-1.08585445E-05
28 38 3.61001354E-04 1.77183105E-04 2.07495196E-04 7.61009916E-04 3.58871089E-04
28 39 1.44501277E-04 4.31869954E-04 1.82373936E-04 3.57160248E-04 1.50840381E-04
28 40 3.55389102E-04-2.68416791E-05-5.93637174E-04-4.87137798E-04 1.03309397E-06
28 41 1.17541413E-05-3.56029368E-06-7.90985719E-05 2.47753491E-05-3.17903292E-05
28 42 7.13291377E-07 5.13692393E-04-2.17122191E-04-1.15200900E-04 1.32186411E-04
28 43 1.10429357E-02-5.55164005E-04-1.89700826E-03 5.95229406E-04-2.05006431E-07
28 44 8.61022405E-06-8.40521762E-06 1.59165997E-05-1.25858099E-05-1.34518390E-05
28 45 1.81139553E-06-2.51459054E-05 2.18765469E-04-8.54597784E-04 9.36105058E-06
28 46-9.93466069E-05-9.42634062E-05 2.59107591E-04 8.64488692E-06-8.68281964E-05
28 47-5.83759889E-05 1.92175911E-04-2.95137055E-07-4.75446744E-07-3.22082017E-06
28 48 5.61107990E-07-1.03148462E-07 7.97657338E-06 1.47999872E-05-1.14067968E-06
28 49 3.19013332E-07-1.43244310E-04-3.17271396E-05-4.75711074E-05-3.49811174E-05
28 50-3.36070144E-03 9.36989727E-04-1.33206257E-03 1.81225997E-03-1.52100863E-06
28 51-3.86296690E-07 1.90730532E-06 1.26461697E-06 2.62081259E-06 5.65156090E-07
28 52 2.19214042E-05 1.77572301E-05 2.22286084E-07 1.58618297E-06 4.76557102E-07
28 53 8.66553509E-06-1.87296926E-06-7.61310363E-06-5.12500718E-07-1.30462502E-04
28 54 6.30635069E-05-1.49044544E-05 7.00286291E-05-8.03497983E-04 1.01187033E-03
28 55 1.86542861E-04 4.06018330E-04-4.07813109E-07-4.42520177E-07 8.50333286E-07
28 56 1.69189415E-06-2.08692205E-06 2.84171889E-06-7.20821418E-07 4.48137299E-06
28 57-1.18862741E-04-9.10520662E-04 2.41682191E-06-1.18475575E-05-2.93274697E-05
28 58 6.85880701E-04 2.67420548E-06-1.17392196E-05-9.38746641E-05-3.67143911E-04
28 59-2.55162730E-08-1.47644751E-07-3.45634924E-07 5.65553104E-07 5.79850351E-08
28 60 2.14377160E-06-7.99445121E-07-2.37037851E-06-9.30617994E-07-2.50944220E-05
28 61 9.74292050E-06 3.55618330E-05 2.32337118E-06-6.21984348E-04 2.04353131E-04
28 62 1.44356318E-04-8.52205142E-06 7.53947057E-07-5.54514394E-07-1.99432663E-07
28 63-1.31554232E-06-6.59870948E-07 5.18841992E-07 9.98782707E-09 1.80753882E-07
28 64 7.32826435E-08-2.57934999E-07 6.61588007E-08-1.84052079E-06-6.80924177E-07
28 65 1.43482724E-06-4.45105983E-07 1.17251699E-05 7.46014154E-06-7.12878111E-06
28 66 3.04024494E-06-2.54885430E-04 2.22182802E-04-7.21711733E-05-1.24511161E-04
28 67-5.32200353E-07 2.84091044E-07 2.48109309E-07 1.92892359E-07 9.70907451E-08
28 68 4.47475342E-07 2.28708137E-06-7.46716763E-06 1.00419859E-04-8.51946123E-04
28 69 1.31984559E-09 3.34294504E-07 8.24672088E-09-3.78268719E-07 3.24687576E-07
28 70-3.87187983E-06-2.03091802E-07 1.71192783E-06-1.65776480E-06 1.97729618E-05
28 71 9.10176125E-06-1.73632901E-06-2.37957862E-06-9.73144991E-04 1.11940345E-04
28 72-1.82063475E-04-1.83198186E-04-4.06783812E-07 5.43608747E-07-1.36824935E-07
28 73 3.69859253E-07 4.55011280E-07-9.47481817E-07-2.01171394E-08-2.05845261E-07
28 74 2.13481847E-07-3.74114435E-07 1.04996421E-07 2.62339989E-06-1.17411765E-06
28 75 1.65485603E-06-4.29463348E-07-1.33260558E-05 7.86225289E-06-3.14608310E-06
28 76-3.60848636E-06 1.83459310E-04-2.07941843E-05 3.09556213E-05 3.97361789E-05
28 77-1.57896059E-08-3.62766684E-09 1.94172727E-08 1.53776438E-07 3.52684065E-07
28 78 5.19409272E-07 5.87544170E-09 6.98635833E-08-4.10336365E-09 1.35595915E-07
28 79-1.82790215E-07-6.55899136E-07 1.16987404E-07-6.67420160E-07 7.84246057E-07
28 80-2.76024880E-06-7.43640008E-07 5.30944633E-07-1.77383996E-06 1.13572978E-04
28 81-1.10249713E-07 4.10524629E-05 2.64782886E-05 8.94577931E-08 4.85329528E-08
28 82-1.37990746E-07-1.33439970E-08 1.04461619E-07 2.05799498E-07 3.34771363E-09
28 83-7.62441830E-08 3.75411236E-07-4.05476353E-10 2.37518582E-07 1.35435745E-06
28 84-1.93682759E-06 1.89367003E-07-6.94857221E-07 2.24002222E-06 3.81670913E-05
28 85 7.16570058E-06-7.85311034E-06 2.06563718E-03 6.10117731E-04 6.72543227E-05
28 86 3.52312602E-04 1.24638914E-06-7.13397418E-07-5.32991721E-07-7.43741130E-08
28 87 6.14850693E-07-7.04816929E-08-2.73997684E-08-1.16399431E-07 8.90669126E-09
28 88-9.58526047E-08 2.21609380E-07 8.97105226E-07-2.17995891E-07 4.25417815E-07
28 89-9.71033796E-07 9.27667771E-06-4.48434730E-06 1.99505694E-06 7.06150275E-06
28 90 4.29328321E-05 3.61265800E-04 6.42185837E-05-4.24146982E-05-3.69128470E-07
28 91 1.96930475E-07 1.72197995E-07 3.47295727E-07 5.71434900E-08 2.33721218E-07
28 92 4.44215205E-07-3.17747379E-06 4.31733210E-05-5.88446907E-05 2.36047953E-07
28 93-2.27146124E-06 6.12328965E-05-9.82739201E-06-2.75710998E-09 5.94198127E-08
28 94 2.98572923E-09-2.04344463E-07 4.96888986E-09-9.34276980E-07-5.45060735E-09
28 95 9.99665512E-07-9.06726828E-08 4.80463264E-06-4.13515670E-06-9.63641603E-06
28 96-2.29049485E-06 1.53466875E-04 1.23200689E-04-1.20696489E-04 2.96533516E-04
28 97 1.81439316E-07-1.75003683E-07-6.43563350E-09 1.07494168E-07 2.08206800E-07
28 98-5.92157342E-07-1.02905884E-07 7.22514164E-07 1.09344836E-05 4.32687147E-05
28 99 4.03660590E-08 1.40352615E-07-2.73714232E-08 4.18157483E-07-2.54839214E-07
28100-1.06071491E-06-5.65448929E-08-2.14804507E-06 1.30928060E-06 1.60562530E-05
28101-3.42664764E-06 2.86265152E-06-1.11009316E-05-3.06682000E-04-1.30509502E-05
28102 5.68329663E-05 4.25208579E-05-1.94346154E-07-1.44370651E-07 3.38716805E-07
28103 9.44786748E-08 1.64103994E-07 2.20122519E-07-5.12833534E-07 2.41748976E-06
28104-2.39061067E-05 4.45075417E-06-2.47251378E-07 1.43742579E-06 1.80994423E-06
28105-6.12951743E-06-2.31288167E-08-1.13820302E-07 3.09300483E-07-7.46994234E-08
28106 6.14352253E-08 1.57329864E-06-1.17306041E-06 7.28019394E-07-6.73760777E-07
28107-2.12505809E-05 2.62666608E-05-1.87154172E-05 1.15096683E-05-1.08408499E-03
28108 4.40446527E-04-1.84639904E-05 3.54621904E-05-4.73827406E-07 1.93728796E-07
28109 2.80098610E-07 3.78254519E-07-1.48575974E-07 2.81378376E-07 2.85302695E-07
28110-3.61100899E-06-2.64928939E-05-3.95881451E-05 2.21401901E-07 1.22258698E-07
28111-2.56761709E-08 1.30033447E-08-1.71977772E-07 7.44631051E-07 1.66342276E-07
28112-4.34606507E-08 1.08277806E-06-5.49025441E-06-4.88789148E-06 3.98186471E-06
28113-8.90852113E-06-2.22612120E-04 4.25996169E-05-2.38057129E-04-6.87264988E-05
28114 3.72955304E-08 2.01124444E-07-2.38419974E-07 2.40699692E-08-1.43105699E-07
28115 1.86404808E-07-1.65498285E-05-1.37635497E-05 5.31814858E-08 9.04027175E-08
28116 4.62723720E-08 2.21629687E-07-4.50876738E-07-4.22755620E-07-1.35425796E-07
28117 7.97273221E-06-4.46935633E-06 4.18087254E-06 9.93023503E-07-2.59424377E-04
28118 8.42067895E-05-2.18619176E-05 1.84401514E-05 5.71154658E-08 1.57476803E-07
28119-2.14592269E-07 1.02911185E-08-8.69814115E-08-1.21375329E-07-1.40074670E-08
28120-4.11286227E-07 1.06934183E-05-1.73504818E-05-3.09947047E-08 4.15193402E-07
28121 8.64748821E-06-1.41532897E-05 9.44615702E-08-8.50881159E-07 1.78677369E-05
28122-1.79777608E-05 4.40850228E-08 1.17008914E-08 1.14477990E-07-1.34612572E-07
28123 3.76395532E-07 1.98228522E-07-7.98309176E-07 4.23098474E-07-1.62060049E-06
28124-7.88071825E-06 8.85310992E-06-4.38331582E-07 1.31813166E-05-3.81916982E-05
28125-3.91457908E-05 2.35992458E-05-2.67881606E-05-3.33319996E-07 2.10445091E-07
28126 1.22874906E-07 7.72840049E-08 2.69929812E-07-2.20856903E-07 1.98228412E-07
28127-1.68708530E-06 4.86135323E-05-2.35105619E-04 3.17657225E-07-2.91578814E-06
28128-3.50762418E-06 7.78309352E-05-4.03400397E-07 3.18959449E-06-1.57124745E-06
28129 1.70892056E-05 4.31042601E-09 4.88116464E-08 5.71460568E-08 1.87005887E-07
28130 1.10522111E-07-1.34298862E-06-3.06836656E-07-9.20569308E-07-7.36435389E-07
28131 5.54139528E-06-6.85497836E-06-6.08143821E-06 7.26306929E-06-2.55751188E-05
28132-1.27141966E-04 1.48364192E-04 1.86342568E-04-2.88530368E-07 5.23546379E-07
28133-2.35016010E-07 7.33165876E-07-2.16110569E-07 2.42144414E-07 5.26844483E-07
28134 8.31355138E-07-1.08878541E-06-4.53204368E-07 5.30713735E-07-4.52361977E-06
28135 4.84959344E-06 1.88194326E-06-1.86134541E-06 2.69268121E-05-3.31067942E-05
28136-2.27814998E-05-1.53722768E-06-8.33199467E-04-2.06984196E-04 1.65993567E-04
28137 1.82155509E-04-3.34618304E-07-1.93302724E-07 5.27921028E-07-5.46631815E-07
28138 1.23804273E-06 3.92223498E-07 1.65177798E-07-5.24527020E-06-4.13561110E-06
28139-1.98933813E-04-2.14898163E-07 2.64176489E-06 2.14507365E-05-3.56343471E-05
28140 1.42455138E-06-1.06635996E-05 2.23072975E-05 1.24305379E-04 5.58300999E-09
28141 9.52224090E-08 2.79147701E-07-4.02061396E-08 2.82014469E-08-1.34566015E-06
28142-1.21038539E-06 7.38379936E-08-8.91790580E-08 1.34462005E-05 5.35000743E-06
28143 5.80220235E-06 2.85303234E-07-3.36938383E-05-7.28856848E-05-4.02245058E-05
28144-7.36608201E-06-9.04148979E-08 7.69194212E-08 1.34954767E-08 2.89473877E-08
28145-5.31689393E-08 1.00629783E-07-1.65415508E-08-2.60214586E-07-1.30826992E-07
28146-3.12380508E-07 1.74808863E-07 3.20270254E-06 2.01553512E-07 1.33502403E-06
28147-8.31784730E-07-1.92266842E-05 2.14176761E-06-3.22946205E-06 4.95008873E-06
28148 3.76456034E-04-1.28134242E-04 5.80348442E-05-1.00804044E-04-4.92689161E-08
28149 1.92244835E-07-1.42975919E-07-1.35038630E-07-3.53274941E-07-1.46098985E-08
28150 8.04650185E-07-8.04816392E-06 4.85411867E-05 1.61464299E-03-1.63751884E-10
28151 4.04133895E-07-5.53673711E-07 5.17604370E-08-5.95756288E-07-5.40158575E-06
28152 3.18281100E-06-1.75217123E-07 2.46393642E-06 3.99796471E-05-2.18394006E-05
28153-8.50867902E-06-1.81148726E-05-4.17856431E-04-2.40198472E-04 1.76322189E-04
28154-1.90089956E-04-3.83040752E-07 1.82385313E-09 3.81216898E-07 1.29340338E-07
28155 5.34089834E-07 6.32305580E-07 2.13909461E-08 3.26361592E-08-2.27244768E-07
28156 3.62416878E-07-4.09699686E-08 1.13225369E-07 1.41982081E-06-1.57761176E-06
28157 8.94906477E-08-7.89285954E-06-1.06213506E-05-1.12063605E-06-7.58999758E-06
28158 3.77764717E-06 6.26382956E-05-9.42225549E-05-2.29585374E-05-2.36360329E-07
28159 3.71570329E-07-1.35209999E-07 1.24970614E-08 1.15293154E-07-6.15596900E-07
28160 1.64755204E-08 1.72555128E-07 3.31244458E-07 1.37248446E-07-8.11609838E-08
28161-1.81595413E-06-1.24691660E-06-4.87944987E-07 4.71371390E-07 1.01919378E-05
28162 2.61279598E-06 4.11630623E-06 4.85770846E-07-8.32059874E-05 9.38483510E-06
28163 1.00413948E-05 2.20618252E-05-1.86174639E-08-2.28389365E-07 2.47006828E-07
28164-1.46453575E-07 2.41685711E-08-1.87591417E-07
29  1-6.65903464E-08 7.51031496E-08 2.12236655E-06-1.54090244E-06-7.66201230E-07
29  2-1.23429045E-06-1.24069338E-05 8.87868564E-06 2.78554179E-06-4.97263253E-05
29  3 2.13679195E-04 5.50238261E-06 4.01023903E-05 2.84736345E-03 2.92921642E-03
29  4-5.04190700E-04-1.62013815E-03-3.51738964E-06 3.67037910E-06-1.52989458E-07
29  5 2.81538484E-06-5.66285127E-07-9.78458660E-07 2.64009520E-08 8.56372480E-07
29  6 1.64361835E-06-7.15581070E-07 2.27847361E-07-4.19914795E-06-8.55597718E-06
29  7 3.65130684E-06-2.10654774E-06-1.08529749E-04 3.40171825E-05-6.36154209E-05
29  8-4.19432456E-05-4.38504910E-03 6.53113326E-05 6.66023261E-05-4.27887556E-04
29  9 7.87734936E-07 1.29425027E-06-2.08198520E-06-1.06024423E-06 4.41157432E-07
29 10-1.44437959E-06-2.50520737E-07-1.29002965E-06-1.33443955E-04 9.52414506E-05
29 11-1.78391049E-06 1.35088637E-05-9.56248406E-05-7.56740803E-05-4.95763977E-08
29 12-2.63978051E-07 9.93747107E-09-1.47866812E-07-2.55832940E-07 1.86134818E-06
29 13 7.25905281E-07 4.41145962E-07 1.84306352E-06 4.21923178E-05 1.49388267E-05
29 14 2.60836668E-05 1.18451023E-05 2.12914628E-03 7.05697536E-04-5.07245551E-05
29 15-2.38159659E-04-1.27505588E-06 1.56100299E-06-2.85947104E-07 1.34061535E-06
29 16-1.11425432E-06-3.76599770E-07-8.13851800E-07 7.32263142E-06-6.79589838E-05
29 17 1.14888124E-05-8.40564431E-09-2.28584783E-07-1.23514243E-06 6.52398265E-08
29 18 9.46374610E-07 3.48879277E-06 4.99789687E-06-7.01713572E-07-4.54969792E-06
29 19-5.95677037E-05-7.12015693E-05-3.53478359E-05 3.90595268E-05-4.66527519E-04
29 20-5.60726591E-04 4.94562085E-05 2.01032344E-04 1.47860367E-06-6.90293097E-07
29 21-7.88310570E-07-3.99467895E-07-3.33134298E-07 5.80314463E-07-5.52808064E-07
29 22 5.36043270E-06-7.19491273E-05 2.65180473E-04 1.32476793E-06-1.28940656E-05
29 23-3.96182283E-05-3.60439116E-04-2.11570557E-08-1.50177912E-07-1.37691807E-06
29 24-6.04834690E-08 4.06116323E-07-3.16885227E-06 7.43783023E-06-5.93971263E-08
29 25-1.80903943E-06 1.35813388E-04 1.86074118E-05 1.54580184E-07-5.62404714E-05
29 26 1.90079593E-03 1.26577348E-03-2.48430176E-06 6.86846046E-04 3.05483588E-07
29 27-1.73492583E-07-1.31991004E-07 1.92773403E-07 7.10195593E-07-8.48281724E-07
29 28-4.93737430E-07 3.86409032E-06-1.05901011E-05-1.17031996E-04 2.01384589E-06
29 29 9.62668796E-07-7.12864967E-07 2.42994615E-07 3.15786726E-07 1.21472981E-05
29 30 3.73643000E-06-1.32740520E-06-1.81681928E-06-1.33564924E-04-8.62638451E-05
29 31 4.23151018E-05 4.17408986E-06 6.86869401E-04-1.42695282E-03 1.27673825E-04
29 32 6.25361256E-04 1.05722288E-06-1.27052972E-06 2.13306835E-07 1.17265978E-07
29 33 2.00005373E-08 8.88968223E-07-1.62815306E-07-1.84281588E-07 5.43961859E-08
29 34 5.36155169E-07 4.62565625E-07 3.02446484E-07-3.18832418E-07-2.59872198E-06
29 35-1.72813386E-06-2.98174523E-05-7.57284150E-06 1.69476825E-05 1.44335664E-05
29 36-1.05549381E-03-5.89845563E-05 1.46457230E-04-2.51941336E-05 4.92429837E-07
29 37 6.29533152E-08-5.55383152E-07 1.62599548E-07-2.10495977E-07 2.74508680E-07
29 38 1.19333539E-07 5.23115919E-07-7.89416940E-06 2.38485034E-04-5.01674185E-07
29 39 5.13665805E-06-3.42385988E-05-4.99620709E-05-1.27568489E-07 1.02143036E-06
29 40-5.92200487E-05-4.72057358E-05-2.07721846E-04-1.71314395E-04 8.11429572E-07
29 41 3.08912506E-07-3.16811331E-07-1.11077386E-05-4.59366412E-06-1.24287505E-06
29 42 1.53921685E-06 1.06182070E-04 3.80912975E-05-1.65882022E-05-7.11712840E-07
29 43 3.92347644E-04 3.71322393E-04 2.01187752E-05-1.03328829E-04 4.72941662E-08
29 44 2.97433311E-07-3.44727478E-07 6.99867479E-07-5.55756910E-07-4.88345363E-07
29 45 2.99457150E-07-5.89828916E-06-2.49304662E-04-8.70051021E-04 1.24527184E-06
29 46-1.25551159E-05 4.46122018E-05 4.65834955E-05 1.15556940E-06-1.00922670E-05
29 47 6.38376887E-05 1.44735952E-04-1.19976996E-07 2.17134680E-06-8.04419434E-09
29 48 5.90395845E-08-1.34502651E-06-1.80182284E-05-5.28771268E-07-4.75622213E-07
29 49 6.98213829E-06 2.11821396E-04-4.50432521E-06-9.72823391E-06-6.86396311E-05
29 50-4.05696800E-03-4.25877231E-03-1.15374060E-04-1.90302597E-03 6.93838076E-07
29 51-4.37491780E-06 3.68107972E-06 1.43280769E-06 1.33253577E-06 1.85560522E-06
29 52-7.12459432E-08 5.18371056E-07 1.29572354E-06-1.05902878E-06-1.72540901E-06
29 53-1.99858655E-06-6.19955889E-06 4.70361835E-06 9.31048120E-06-1.12550693E-04
29 54-9.47494812E-06-9.87177488E-05 6.09565714E-06 3.52914846E-05-5.90020055E-05
29 55-1.99488695E-04-1.33009584E-04-1.47534902E-06 1.30629252E-06 1.69056495E-07
29 56-5.66815294E-07 1.55565852E-06 2.41419423E-06-4.00079401E-06 2.58321092E-05
29 57-1.09900083E-04 3.78290445E-05 1.24577655E-06-1.40112444E-05-1.55194159E-04
29 58-1.62173685E-04-2.21701685E-06 1.48658114E-05-2.31878085E-05 1.78365079E-04
29 59-1.43390075E-08-2.19321874E-07-1.36235712E-06 1.20983952E-06 9.24656550E-07
29 60 3.09094760E-06 5.75885123E-06-5.82859587E-06-3.77565306E-06-1.10606938E-05
29 61-1.86142823E-05 4.78272363E-05 1.05160556E-05-8.98173266E-04-1.22263685E-04
29 62 4.23992882E-06 3.20891478E-05 1.17591633E-07-1.78045653E-06 1.66286490E-06
29 63 2.58831560E-08 2.68529791E-07 1.57352263E-07 8.97655907E-08 1.62220639E-06
29 64-9.63325266E-07-3.30542382E-07-2.33084473E-07-2.09296082E-05 3.29027294E-06
29 65 1.22671630E-07 5.13925177E-07 1.44150578E-04 3.29521850E-06 1.94399981E-05
29 66-1.40255445E-05-1.51772538E-03-2.72981584E-04-3.43797047E-04 3.86491528E-04
29 67 4.39857247E-07-5.71040531E-07 1.31183285E-07-1.39364391E-07-1.36451283E-06
29 68-1.23056756E-07-6.00039389E-06 4.72406948E-05-4.04147688E-04 2.28838670E-03
29 69 1.07952356E-09-2.47515012E-06-4.91501504E-07-1.46120345E-06 1.16654965E-06
29 70 3.51242755E-05 7.36007921E-06 8.75767750E-06-1.00030015E-06-2.70516362E-04
29 71-9.93941924E-05-9.81193066E-05 3.38941583E-05 5.64859505E-03 2.81459339E-04
29 72 1.54159334E-03-1.87272900E-04 3.95930109E-07 3.34797618E-07-7.30727726E-07
29 73 4.43834998E-07 2.50621753E-06 3.44634855E-07-4.31802001E-07-1.62248094E-06
29 74 2.24212696E-06-2.95081020E-06 2.60979847E-07 1.33491070E-05-7.15435036E-07
29 75 1.36219028E-05 7.03861782E-07-4.50587156E-05-4.31594695E-05-9.83823355E-05
29 76 2.23647655E-05-1.43579795E-03 2.48456003E-04 4.28052571E-04 1.11799384E-04
29 77 1.52221993E-06-2.36008603E-06 8.37866101E-07-6.52863626E-07-8.57793715E-08
29 78-3.63082148E-06-4.44958124E-08 1.26321482E-07 1.54033932E-06-1.07750859E-06
29 79 1.96393339E-07-3.42501774E-06-4.86731652E-06 5.28304146E-06-1.70851035E-06
29 80 4.48934414E-05 1.37260016E-05-3.34648375E-06-7.30132724E-06-9.14594290E-04
29 81-1.23222514E-04-4.32356705E-04 6.39785954E-05-1.51772042E-06 1.08766339E-06
29 82 4.30057028E-07-9.07633518E-07-4.87362092E-07-1.14188939E-06-8.88649989E-06
29 83-8.69921493E-06-2.01002824E-06 5.13221399E-06 2.21159843E-06 2.25317570E-05
29 84 1.79560106E-05-2.77111502E-05-7.67316552E-06-1.58839410E-04-2.71369402E-05
29 85 1.32004293E-04 1.75029281E-04-2.74069307E-03 2.25425668E-03-1.41654120E-03
29 86-3.66353606E-03-3.75857285E-06 2.82896568E-07 3.47567628E-06-1.42476292E-05
29 87-1.42837964E-05 1.46239442E-05-4.11734871E-05-3.70504267E-05-3.39355164E-06
29 88 5.79455136E-06 4.89584598E-07 3.36742238E-05 2.51194366E-05-3.18636187E-05
29 89-4.08563813E-06-2.76291187E-04 7.66030251E-06 2.28855941E-04 2.30115091E-05
29 90 8.55848677E-03-1.80014850E-03-4.30307658E-04 1.41190937E-03-1.03394321E-05
29 91 1.59579829E-05-5.61855080E-06-1.26594023E-05 2.07723642E-07-8.85294980E-06
29 92-3.82238635E-06 2.86182550E-06-6.94024061E-05 4.83148882E-04-1.51997545E-05
29 93 1.67921651E-04 1.64900007E-04-2.33696494E-04-1.62720807E-04-1.34807607E-04
29 94 7.87883678E-06-7.72323446E-06 6.29043634E-07-1.56312406E-05-4.39144910E-05
29 95-2.67180480E-06 1.68445604E-07 5.42914032E-04 5.06619089E-05-2.15968231E-04
29 96-1.32105664E-04 3.77321308E-03-3.85086161E-04-9.93743054E-04-1.70356090E-04
29 97 8.48348623E-06-6.98166996E-06-1.50181627E-06 8.38982005E-06-3.52057812E-06
29 98 6.51271638E-06 2.09600149E-06-7.06548649E-05 6.98528851E-06-5.47007021E-05
29 99 4.12148957E-05 3.53660066E-05-8.68611415E-07 1.43292821E-06 1.19774707E-06
29100-4.03076737E-07 5.11674826E-06 2.94759014E-06-1.30133391E-06 1.11303460E-04
29101-7.66468403E-05 5.97042034E-05-2.07097404E-05 1.29065651E-03-2.98818517E-04
29102-1.91553659E-04-2.14806844E-04-1.05217814E-06-1.42912472E-06 2.48130286E-06
29103-6.18214451E-07 1.08389806E-06-1.22601345E-06 2.09631996E-06-1.43986783E-05
29104-1.37000569E-04-1.08926495E-04-3.11650985E-06 3.62073278E-05-1.38125405E-05
29105 2.65382886E-04-1.45593864E-04-1.19581988E-04 6.88875215E-06-5.21536526E-06
29106-2.62447240E-07-2.78146015E-05-3.02613179E-05-3.06507523E-06-2.33080960E-05
29107 5.10538663E-04-1.35560030E-05-1.99702048E-04-3.82965506E-05 3.97112272E-03
29108 9.50380177E-07-8.93748108E-04-5.43500918E-04 6.72029992E-07-1.55798631E-06
29109 8.85956322E-07 9.58285694E-06 1.30829999E-05-4.42986260E-06 1.93973857E-06
29110-6.38700253E-05 1.98409255E-05-2.81707248E-04 5.61073783E-03 4.71429679E-03
29111 5.35810855E-05 8.77669034E-05 4.67813666E-05-2.36649143E-04 2.11691055E-04
29112 3.04194229E-04 1.55878023E-04-8.86478792E-04 3.25570376E-04 3.79031756E-04
29113 2.57142125E-04-1.16391907E-02 7.88469999E-03-1.71465767E-03 1.35065316E-03
29114 3.46373144E-05-6.18607502E-05 2.72234358E-05-1.34301202E-04-5.59108282E-05
29115-8.76181972E-05-5.21880511E-04-4.34618855E-04-7.26668370E-06 6.28390393E-06
29116-8.52627078E-07 3.60512413E-05-2.20633308E-06-2.81330944E-05-6.66433900E-06
29117-4.23746650E-06-2.22093838E-05 8.10647812E-05-6.85669711E-06-7.81285150E-03
29118 1.62023957E-03-4.59048876E-04 3.75656747E-04-1.55102951E-05 3.08362103E-06
29119 1.24266741E-05 8.84719869E-06-5.77033523E-06 2.91141479E-07 6.73970361E-07
29120-1.60884929E-05 9.10821285E-05-1.30357171E-04-8.62917841E-06 5.62918845E-05
29121 1.20695402E-04-9.81523746E-05-7.87160172E-06 5.90849660E-05 1.74820259E-04
29122-3.59850735E-05-5.63326737E-01-4.66474955E-01-8.34984186E-05-1.61429948E-05
29123 1.23329800E-05-4.83046526E-03 1.57895138E-04 4.35624644E-05 3.76075897E-05
29124 3.60560544E-03-1.59130627E-04 7.48203600E-04 2.39563536E-04 8.57882670E-03
29125-6.90942190E-05 1.50388310E-03 4.55038581E-04-3.76670795E-05 7.37925424E-05
29126-3.61254629E-05 7.17835003E-05 3.06403855E-05 8.61813350E-05-3.83754765E-04
29127-4.03488261E-05-1.72707971E-03-9.82923494E-04-3.55722044E-04-1.76497282E-04
29128-4.16351050E-04-2.78979304E-05-3.59834655E-04-1.74925828E-04-3.59297080E-04
29129-1.16794037E-04-2.23051295E-06 5.00358893E-06-9.70906646E-07-3.88764691E-06
29130-6.99897180E-07-1.04293310E-04-1.07530873E-05 3.34579376E-05 3.39373973E-06
29131 6.72577825E-04 2.00341310E-04-5.56403339E-04-9.16245354E-05-5.78302391E-03
29132-3.28752118E-03-9.43120972E-04 4.17284027E-03 6.69431565E-06-4.90156392E-06
29133-1.79275174E-06-5.21725666E-06-1.95207705E-07-6.84327570E-06 5.16319116E-06
29134 4.14657076E-06-1.66556791E-07 1.28110103E-06 1.22705155E-06 2.80456125E-06
29135 6.61138142E-07-2.96200565E-06-1.57244503E-06-7.38140052E-05-5.87378634E-05
29136 3.94993510E-05 6.38380299E-05 4.17071678E-03 4.84973202E-04-7.44917456E-04
29137-4.77959550E-04-2.23475946E-07 3.14518372E-06-2.92170777E-06 2.08793160E-06
29138 3.30836246E-06-1.85642977E-06-1.29276541E-07-3.13069786E-06-2.25333961E-04
29139 8.60207328E-05 2.66763496E-08-1.43372366E-06 8.46582526E-06 1.71339175E-04
29140-5.54560146E-07 3.28077717E-06 4.70752252E-05-3.91373621E-05-5.09489540E-07
29141 2.19849061E-06-3.47023631E-06-1.13790398E-06 4.39626741E-06-4.25560935E-05
29142 7.88248333E-06 5.77808382E-06-9.55276580E-06 3.61540012E-04 4.61173227E-05
29143-1.39453416E-06-4.62699866E-05-9.99948710E-04-2.54082049E-06-4.47415423E-05
29144 5.73899864E-04-3.52570592E-07-2.75570357E-07 6.28140949E-07-2.17366744E-06
29145-3.17945836E-06 2.15589386E-06 8.30510436E-08 6.93803325E-07 5.52166825E-08
29146-1.07814237E-07 5.99801261E-07-8.10026073E-06-8.62711231E-07 1.17381973E-06
29147-2.87493488E-06 1.23362007E-04 8.12208926E-06-1.42217500E-05 6.15638520E-06
29148-1.42850177E-04 6.11236901E-05 1.66337875E-04-1.97409776E-04 1.62093462E-06
29149-2.38405193E-06 7.63117303E-07-2.61491500E-07 4.92318703E-07-1.01049203E-06
29150 8.01724798E-06-9.93447571E-05-5.73024448E-04-7.91853583E-04-1.71661390E-09
29151-1.19950401E-06-3.53494065E-07-8.80401743E-07 4.63247145E-07 1.64880589E-05
29152 1.57553517E-06 2.91304722E-06-1.52093985E-06-1.44645252E-04 2.16696321E-05
29153-4.64032060E-05-1.22352991E-05-3.28499154E-04 7.04696291E-05-1.93286486E-04
29154-2.66765110E-04 7.37211688E-07-2.27001578E-06 1.53280409E-06-2.62727876E-07
29155 6.60724407E-07-2.13538599E-06 9.26359619E-09-1.27848024E-07 7.17739822E-07
29156-2.14667426E-06 1.10297963E-06 2.06753792E-06-3.38415981E-06 9.15019752E-06
29157-4.61967160E-06-4.46674802E-05 1.28271527E-05-1.40369431E-05 1.93228277E-05
29158 1.74620518E-04 6.89909555E-05-2.83606188E-05 5.15876118E-05-1.14507318E-06
29159 1.19151543E-06-4.64422547E-08-1.26233416E-06 1.87740498E-06 8.92355018E-07
29160 4.59855530E-08 5.65527572E-07-5.06612863E-07-4.32895332E-07 3.19195200E-07
29161-7.37186185E-06 1.63369815E-06 2.10809545E-06-1.45548082E-06 6.37215779E-05
29162 9.72657640E-06-4.16486348E-05-2.44819825E-06 2.27115240E-04 1.86650686E-05
29163 3.29517960E-05-8.75817287E-06-7.58347933E-07 1.60320417E-06-8.44856241E-07
29164-1.38599320E-06 2.48016564E-08 6.73329662E-07
30  1 8.88620427E-06 8.69178746E-06-2.00345537E-06 5.12898607E-06-2.18962670E-06
30  2-2.24108895E-05 1.79079275E-05-2.76895486E-05 7.54023774E-06 1.57964663E-04
30  3-2.59670091E-05 1.31588946E-04-1.73859735E-04 2.75240732E-03 2.27340961E-03
30  4-1.42196389E-03 3.65632539E-03 3.73424399E-06-2.90023198E-07-3.44422079E-06
30  5 1.42472944E-05-1.42698810E-05 1.46001626E-05 4.12087162E-05 3.70772589E-05
30  6-3.38783573E-06 5.78305498E-06-4.81878074E-07-3.36384625E-05 2.50933047E-05
30  7-3.18075987E-05 4.04923886E-06 2.75884558E-04 8.13784760E-06 2.28364733E-04
30  8-2.27368675E-05-8.62199789E-03-1.81152566E-03-4.31425667E-04-1.42375611E-03
30  9 1.03278330E-05-1.59185797E-05 5.59074670E-06 1.26777500E-05 2.48599520E-07
30 10-8.87288488E-06 3.83768797E-06-3.00831805E-06 6.99140282E-05-4.84095511E-04
30 11 1.51914779E-05-1.67930719E-04-1.64212832E-04 2.31173399E-04 1.62720237E-04
30 12 1.34809538E-04 7.88267071E-06-7.71897277E-06-6.37286597E-07 1.55921673E-05
30 13-4.39070512E-05-2.69619775E-06-1.69281183E-07-5.42185786E-04 5.08958850E-05
30 14-2.15914370E-04 1.31389181E-04-3.75788766E-03-3.82629127E-04-9.93662937E-04
30 15 1.74153233E-04-8.45509616E-06 6.96659788E-06 1.48849828E-06-8.40475397E-06
30 16-3.54768495E-06 6.51315171E-06-2.08038430E-06 7.05080001E-05-7.13370861E-06
30 17 5.52390378E-05-4.12164380E-05-3.53651374E-05-8.73081383E-07 1.44256756E-06
30 18-1.19404129E-06 3.81619465E-07 5.12848233E-06 2.89944028E-06 1.28938792E-06
30 19-1.11233994E-04-7.69269824E-05 5.98802952E-05 2.07065116E-05-1.30468111E-03
30 20-3.00843262E-04-1.94110500E-04 2.16407574E-04 1.05395091E-06 1.42341668E-06
30 21-2.47736759E-06 6.14246328E-07 1.08416299E-06-1.21786318E-06-2.09733126E-06
30 22 1.44291576E-05 1.37643972E-04 1.08894809E-04 3.12236743E-06-3.62745381E-05
30 23 1.36466934E-05-2.65980299E-04 1.45578137E-04 1.19577708E-04 6.88524707E-06
30 24-5.20495435E-06 2.67049353E-07 2.76695420E-05-3.02356434E-05-3.13101506E-06
30 25 2.32884023E-05-5.09287215E-04-1.27660193E-05-1.99583431E-04 3.75710052E-05
30 26-3.92870286E-03 5.03647670E-06-8.91674965E-04 5.39056419E-04-6.50345587E-07
30 27 1.53254756E-06-8.82201977E-07-9.58366415E-06 1.30656899E-05-4.43156144E-06
30 28-1.94138163E-06 6.39025247E-05-2.00182881E-05 2.80961206E-04-5.61066761E-03
30 29-4.71423964E-03 5.35584163E-05 8.78339719E-05-4.66634194E-05 2.36667571E-04
30 30 2.11566537E-04 3.04490343E-04-1.55548847E-04 8.85927590E-04 3.25603687E-04
30 31 3.79651838E-04-2.56509775E-04 1.16106780E-02 7.88473809E-03-1.70970164E-03
30 32-1.35065385E-03-3.47133825E-05 6.21358385E-05-2.74224560E-05 1.34351489E-04
30 33-5.57528277E-05-8.74908614E-05 5.21654879E-04 4.34430435E-04-7.27314500E-06
30 34 6.27985455E-06 8.52619622E-07-3.60447259E-05-2.17970919E-06-2.81429880E-05
30 35 6.64153789E-06 4.42790933E-06-2.22374307E-05 8.08960058E-05 6.84556994E-06
30 36 7.81460911E-03 1.62092616E-03-4.57943919E-04-3.74718328E-04 1.55185321E-05
30 37-3.08860404E-06-1.24299281E-05-8.83998677E-06-5.76047657E-06 2.90606667E-07
30 38-6.70543106E-07 1.60557250E-05-9.10087185E-05 1.30463590E-04 8.62941190E-06
30 39-5.63026131E-05-1.20469712E-04 9.81283270E-05 7.87119878E-06-5.90758206E-05
30 40-1.74354624E-04 3.59023599E-05 5.63326738E-01 4.66474944E-01-8.35943915E-05
30 41-1.61165850E-05-1.23571325E-05 4.83062460E-03 1.58074526E-04 4.36385853E-05
30 42-3.74959175E-05-3.60673983E-03-1.60353607E-04 7.48480963E-04-2.39143375E-04
30 43-8.57364898E-03-7.25038916E-05 1.50251066E-03-4.52166329E-04 3.77256808E-05
30 44-7.40137352E-05 3.62880544E-05-7.17785951E-05 3.05288755E-05 8.60406862E-05
30 45 3.83787875E-04 4.01266906E-05 1.72956668E-03 9.88368735E-04 3.55720119E-04
30 46 1.76606525E-04 4.16019691E-04 2.78056310E-05 3.59844503E-04 1.74879610E-04
30 47 3.58955034E-04 1.16269516E-04 2.22570605E-06-5.01547718E-06-9.69868550E-07
30 48-3.90683541E-06 6.94958943E-07 1.04346369E-04-1.07436499E-05 3.35543198E-05
30 49-3.36903327E-06-6.72322751E-04 1.99563525E-04-5.56651503E-04 9.18807385E-05
30 50 5.76558824E-03-3.31329616E-03-9.47146211E-04-4.20778512E-03-6.70711280E-06
30 51 4.92148374E-06 1.78562906E-06 5.22163860E-06-2.07847699E-07-6.83165613E-06
30 52-5.15996749E-06-4.14754927E-06-1.68455503E-07 1.28300702E-06-1.24634046E-06
30 53-2.74293636E-06 6.75206920E-07-2.96658923E-06 1.66404265E-06 7.25645864E-05
30 54-5.89740516E-05 3.91853704E-05-6.40253948E-05-4.16778449E-03 4.82924754E-04
30 55-7.45847102E-04 4.74797061E-04 2.14025227E-07-3.14768605E-06 2.93366082E-06
30 56-2.08801971E-06 3.31257243E-06-1.85740005E-06 1.18528205E-07 3.25001426E-06
30 57 2.26836773E-04-8.32486142E-05-3.38065068E-08 1.48975595E-06-8.74255404E-06
30 58-1.72559540E-04 5.46196490E-07-3.18040086E-06-4.68064843E-05 4.15973197E-05
30 59 5.10433090E-07-2.19665183E-06-3.48280594E-06-1.13449229E-06-4.40560609E-06
30 60 4.25520700E-05 7.93940858E-06 5.76900964E-06 9.58115703E-06-3.61597642E-04
30 61 4.57008507E-05-1.46783759E-06 4.61946322E-05 9.98203354E-04-1.19285585E-06
30 62-4.42524062E-05-5.74392910E-04 3.58134443E-07 2.73061478E-07-6.31195921E-07
30 63 2.18821388E-06-3.17401744E-06 2.16541652E-06-8.33260239E-08-6.92129970E-07
30 64 5.79566845E-08-1.09968560E-07-6.01674836E-07 8.08153385E-06-8.77758269E-07
30 65 1.17858618E-06 2.88545144E-06-1.23212913E-04 8.21760315E-06-1.42484580E-05
30 66-6.21913314E-06 1.41866447E-04 6.00830479E-05 1.66668816E-04 1.99104350E-04
30 67-1.62308359E-06 2.38803070E-06-7.64947113E-07 2.59717305E-07 4.91727855E-07
30 68-1.00877810E-06-8.03093330E-06 9.92967870E-05 5.77031100E-04 8.36999780E-04
30 69 1.78021501E-09 1.20081969E-06-3.58003031E-07-8.74811338E-07-4.67959766E-07
30 70-1.64870683E-05 1.60472428E-06 2.88893020E-06 1.54280660E-06 1.44655709E-04
30 71 2.15776906E-05-4.62455129E-05 1.19192009E-05 3.42449923E-04 6.98378759E-05
30 72-1.90546751E-04 2.69596710E-04-7.31227820E-07 2.26183078E-06-1.53060296E-06
30 73 2.64151198E-07 6.60827105E-07-2.14234215E-06-8.92450821E-09 1.30013569E-07
30 74 7.19943549E-07-2.14106916E-06-1.10623221E-06-2.09080248E-06-3.38450877E-06
30 75 9.12530659E-06 4.63593264E-06 4.46649528E-05 1.28312837E-05-1.38927869E-05
30 76-1.94540183E-05-1.78633082E-04 6.96614059E-05-2.89071835E-05-5.19970977E-05
30 77 1.14981199E-06-1.19584692E-06 4.60349241E-08 1.26581118E-06 1.88371976E-06
30 78 8.91655183E-07-4.57030289E-08-5.64730504E-07-5.08723852E-07-4.35758199E-07
30 79-3.19309028E-07 7.36032923E-06 1.64346711E-06 2.12151562E-06 1.45395065E-06
30 80-6.35228014E-05 9.64325362E-06-4.16674604E-05 2.46465649E-06-2.29920023E-04
30 81 1.90079096E-05 3.21825804E-05 8.55532884E-06 7.60881326E-07-1.60578497E-06
30 82 8.44903647E-07 1.38494140E-06 2.29512928E-08 6.75964004E-07 6.06574112E-08
30 83-9.01908220E-08 2.12497621E-06-1.54344831E-06 7.77738754E-07 1.40332904E-06
30 84-1.24234523E-05 8.89710446E-06-2.84459366E-06 4.81769797E-05 2.13980599E-04
30 85 5.73319565E-06-3.90744068E-05-2.93861875E-03 2.94132077E-03-5.11765731E-04
30 86 1.64277748E-03 3.51542220E-06-3.66307887E-06 1.47656671E-07-2.86123666E-06
30 87-5.76406490E-07-9.62009484E-07-5.71038792E-08-8.93193356E-07 1.64775040E-06
30 88-7.08359412E-07-2.33178753E-07 4.33918009E-06-8.58007615E-06 3.61180374E-06
30 89 2.14171271E-06 1.07375430E-04 3.41965529E-05-6.29402197E-05 4.14052537E-05
30 90 4.43067080E-03 3.70620956E-05 6.68005697E-05 4.33662223E-04-7.90508523E-07
30 91-1.27837374E-06 2.06888226E-06 1.04623602E-06 4.39464393E-07-1.44292602E-06
30 92 2.64175311E-07 1.21317418E-06 1.31926780E-04-9.49840137E-05 1.76021664E-06
30 93-1.32491995E-05 9.44149212E-05 7.65509892E-05-7.00652200E-08 1.63842198E-07
30 94 1.79812562E-08-1.53022250E-07 2.55111514E-07-1.86350493E-06 6.83005588E-07
30 95 4.38856776E-07-1.83711973E-06-4.19193075E-05 1.49273323E-05 2.57226949E-05
30 96-1.18207895E-05-2.12063372E-03 6.99367138E-04-4.89597452E-05 2.26110016E-04
30 97 1.28296148E-06-1.56210801E-06 2.79146538E-07-1.32380157E-06-1.10349607E-06
30 98-3.72023527E-07 8.13174193E-07-7.30450879E-06 6.76299389E-05-1.25425808E-05
30 99 3.84699318E-08 2.52250156E-07-1.23821338E-06 6.26616680E-08-9.46895864E-07
30100-3.45527444E-06 5.01037464E-06-6.82949008E-07 4.55714328E-06 5.92129204E-05
30101-7.09558178E-05-3.53046339E-05-3.90918044E-05 4.78220680E-04-5.60371394E-04
30102 4.72059305E-05-2.03105871E-04-1.48713572E-06 6.90064522E-07 7.97071198E-07
30103 3.99823435E-07-3.30742025E-07 5.82021909E-07 5.54777165E-07-5.34363649E-06
30104 7.15366930E-05-2.64541920E-04-1.32247784E-06 1.28679190E-05 3.94227375E-05
30105 3.60990490E-04-8.57793012E-08 6.60171697E-08-1.37877758E-06-6.10675937E-08
30106-4.03442268E-07 3.09047794E-06 7.45693182E-06-7.61723260E-08 1.78190710E-06
30107-1.35069400E-04 1.83300946E-05-2.74390751E-07 5.60915895E-05-1.91060114E-03
30108 1.26080014E-03-3.92243290E-07-6.85798975E-04-2.95932649E-07 1.72478461E-07
30109 1.23454189E-07-1.78236806E-07 7.22294144E-07-8.39330017E-07 5.04619542E-07
30110-3.95900647E-06 1.08829708E-05 1.17744019E-04 2.12198412E-06 2.50925308E-06
30111-6.76333390E-07 3.07113989E-07-2.82361624E-07-1.22674386E-05 3.90236348E-06
30112-1.09852905E-06 1.94166896E-06 1.32321077E-04-8.56938640E-05 4.23221771E-05
30113-4.13830716E-06-6.82609159E-04-1.42124834E-03 1.36715320E-04-6.18631876E-04
30114-1.03269506E-06 1.22226963E-06-1.89574562E-07-2.08936884E-07-1.24227831E-08
30115 8.29827036E-07-2.22804610E-07-1.39176924E-07 5.28194175E-08 5.41194586E-07
30116-4.62645451E-07-2.51026111E-07-3.39535403E-07-2.62131823E-06 1.71808280E-06
30117 2.95855068E-05-7.41095801E-06 1.70399532E-05-1.43533894E-05 1.05316617E-03
30118-5.85352884E-05 1.46708738E-04 2.52012941E-05-5.03960300E-07-6.10078596E-08
30119 5.64968160E-07-1.58880585E-07-2.20776329E-07 2.79134909E-07-1.25049982E-07
30120-4.89072542E-07 7.36838127E-06-2.38914258E-04 4.96915451E-07-5.10202951E-06
30121 3.43558283E-05 5.01944640E-05 1.18789533E-07-9.42078764E-07 5.90069947E-05
30122 4.74871754E-05-2.07574839E-04-1.72580519E-04 7.44955566E-07 2.93239521E-07
30123 3.38187244E-07 7.52786119E-06-4.45768287E-06-1.19207322E-06-1.56686798E-06
30124-1.03442647E-04 3.76357552E-05-1.61690361E-05 1.27361005E-06-3.74545726E-04
30125 3.72640363E-04 2.32299129E-05 1.05617849E-04-6.88583917E-08-2.42994602E-07
30126 3.11852994E-07-6.43207540E-07-5.30509636E-07-4.28657331E-07-5.67802468E-07
[truncated: 10,447,206 more chars]
