# Supplementary material for: Computational Investigation of the Formation of Peroxide (ROOR) Accretion Products in the OH- and NO3-Initiated Oxidation of α-Pinene
Source: J Phys Chem A. 2021 Dec 9;125(50):10632–9. doi: 10.1021/acs.jpca.1c08969 (PMC8713291; doi:10.1021/acs.jpca.1c08969)
Supplement: Supplementary file 2 — jp1c08969_si_002.zip [file jp1c08969_si_002.zip › JPCA-secondnd-paper-updated-outfile/α-pinene, (S-alkoxy,S-nitroxy)2/soc-localminima-1022.out]

----- GAMESS execution script 'rungms' -----
This job is running on host r14c31.bullx
under operating system Linux at Sat Nov 6 11:15:39 EET 2021
Available scratch disk space (Kbyte units) at beginning of the job is
Filesystem                                         1K-blocks          Used     Available Use% Mounted on
10.140.15.146@o2ib:10.140.15.145@o2ib:/scratch 5252469523680 3451759533436 1747549654640  67% /scratch
GAMESS temporary binary files will be written to /scratch/kurten/scratch_galib/gamess-us-trash/GALIB/SCR
GAMESS supplementary output files will be written to /scratch/kurten/scratch_galib/gamess-us-trash/SCR/GALIB
Copying input file ./soc-up-down1022.inp to your run's scratch directory...
 
Assuming a single but multicore node.
 

 Distributed Data Interface kickoff program.
 Initiating 40 compute processes on 1 nodes to run the following command:
 /projappl/kurten/appl_galib/gamess/gamess.01.x soc-up-down1022 

          *******************************************************
          *                                                     *
          *          GAMESS VERSION = 30 SEP 2020 (R2)          *
          *                                                     *
          *              doi.org/10.1063/5.0005188              *
          *                                                     *
          **************** 64 BIT INTEL VERSION *****************

  GAMESS HAS BEEN MADE POSSIBLE WITH IMPORTANT CONTRIBUTIONS FROM
  THE FOLLOWING INDIVIDUALS (IN ALPHABETICAL ORDER):

     IVANA ADAMOVIC, CHRISTINE AIKENS, TOMOKO AKAMA,
     YURI ALEXEEV, YURIKO AOKI, POOJA ARORA, TOSHIO ASADA,
     ANDREY ASADCHEV, KIM K. BALDRIDGE, PRADIPTA BANDYOPADHYAY,
     MARIA BARYSZ, ROB BELL, JONATHAN BENTZ, COLLEEN BERTONI,
     JERRY A. BOATZ, BRETT BODE, KURT BRORSEN, KURT R. BRORSEN,
     LAIMUTIS BYTAUTAS, CALEB CARLIN, LAURA CARRINGTON,
     GALINA CHABAN, BENOIT CHAMPAGNE, WEI CHEN, MAHITO CHIBA,
     DAN CHIPMAN, CHEOL HO CHOI, TANNER CULPITT,
     DIPAYAN DATTA, PAUL DAY, ALBERT DEFUSCO,
     NUWAN DESILVA, J. EMILIANO DEUSTUA,
     TIM DUDLEY, MICHEL DUPUIS, STEVEN T. ELBERT,
     DMITRI FEDOROV, ALEX FINDLATER, GRAHAM FLETCHER,
     MARK FREITAG, CHRISTIAN FRIEDL, DAVID GARMER,
     IGOR S. GERASIMOV, KURT GLAESEMANN, MARK S. GORDON,
     JEFFREY GOUR, FENG LONG GU, EMILIE B. GUIDEZ,
     ANASTASIA GUNINA, SHARON HAMMES-SCHIFFER, MASATAKE HARUTA,
     KIMIHIKO HIRAO, YASUHIRO IKABATA, TZVETELIN IORDANOV,
     STEPHAN IRLE, KAZUYA ISHIMURA, JOE IVANIC, FRANK JENSEN,
     JAN H. JENSEN, VISVALDAS KAIRYS, MUNEAKI KAMIYA,
     MICHIO KATOUDA, NAOAKI KAWAKAMI, DAN KEMP, BERNARD KIRTMAN,
     KAZUO KITAURA, MARIUSZ KLOBUKOWSKI, MASATO KOBAYASHI,
     PRAKASHAN KORAMBATH, JACEK KORCHOWIEC, SHIRO KOSEKI,
     KAROL KOWALSKI, JIMMY KROMANN, STANISLAW KUCHARSKI,
     HENRY KURTZ, SAROM SOK LEANG, HUI LI, SHUHUA LI, WEI LI,
     JESSE LUTZ, ALEKSANDR O. LYKHIN, MARCIN MAKOWSKI,
     JOANI MATO, NIKITA MATSUNAGA, BENEDETTA MENNUCCI,
     GRANT MERRILL, NORIYUKI MINEZAWA, VLADIMIR MIRONOV,
     EISAKU MIYOSHI, JOHN A. MONTGOMERY JR., HIROTOSHI MORI,
     JONATHAN MULLIN, MONIKA MUSIAL, SHIGERU NAGASE,
     TAKESHI NAGATA, HIROMI NAKAI, TAKAHITO NAKAJIMA,
     YUYA NAKAJIMA, HARUYUKI NAKANO, HIROYA NAKATA, SEAN NEDD,
     HEATHER NETZLOFF, KIET A. NGUYEN, YOSHIO NISHIMOTO,
     BOSILJKA NJEGIC, RYAN OLSON, MIKE PAK, ROBERTO PEVERATI,
     BUU PHAM, PIOTR PIECUCH, ANNA POMOGAEVA, DAVID POOLE,
     SPENCER PRUITT, OLIVIER QUINET, LUKE ROSKOP,
     KLAUS RUEDENBERG, ANDREW SAND, TOSAPORN SATTASATHUCHANA,
     NOZOMI SAWADA, MICHAEL W. SCHMIDT, PATRICK E. SCHNEIDER,
     JUNJI SEINO, PRACHI SHARMA, JUN SHEN, JIM SHOEMAKER,
     YINAN SHU, DEJUN SI, JONATHAN SKONE, LYUDMILA SLIPCHENKO,
     TONY SMITH, JIE SONG, MARK SPACKMAN, CASPER STEINMANN,
     WALT STEVENS, PEIFENG SU, SHUJUN SU, CHET SWALINA,
     TETSUYA TAKETSUGU, ZHEN TAO, NANDUN THELLAMUREGE
     SEIKEN TOKURA, JACOPO TOMASI, TSUGUKI TOUMA, TAKAO TSUNEDA,
     HIROAKI UMEDA, JORGE LUIS GALVEZ VALLEJO, YALI WANG,
     SIMON WEBB, AARON WEST, THERESA L. WINDUS, MARTA WLOCH,
     PENG XU, KIYOSHI YAGI, SUSUMU YANAGISAWA, YANG YANG,
     SOOHAENG YOO, TAKESHI YOSHIKAWA, FEDERICO ZAHARIEV,
     TOBY ZENG

  WHO ARE SUPPORTED BY THEIR INSTITUTION/UNIVERSITY/COMPANY/GROUP
  (IN ALPHABETICAL ORDER):

     EP ANALYTICS, FACULTES UNIVERSITAIRES NOTRE-DAME DE LA PAIX,
     INSTITUTE FOR MOLECULAR SCIENCE, IOWA STATE UNIVERSITY,
     JACKSON STATE UNIVERSITY, JOHANNES KEPLER UNIVERSITY LINZ,
     KYUSHU UNIVERSITY, MICHIGAN STATE UNIVERSITY,
     MIE UNIVERSITY, MOSCOW STATE UNIVERSITY,
     N. COPERNICUS UNIVERSITY, NAGOYA UNIVERSITY,
     NANJING UNIVERSITY, NAT. INST. OF ADVANCED INDUSTRIAL
     SCIENCE AND TECHNOLOGY, NATIONAL INST. OF STANDARDS AND
     TECHNOLOGY, NESMEYANOV INSTITUTE OF ORGANOELEMENT COMPOUNDS
     OF RUSSIAN ACADEMY OF SCIENCES, OSAKA PREFECTURE UNIVERSITY,
     PENNSYLVANIA STATE UNIVERSITY, TOKYO INSTITUTE OF TECHNOLOGY,
     UNIVERSITY OF AARHUS, UNIVERSITY OF ALBERTA,
     UNIVERSITY OF CALIFORNIA AT SANTA BARBARA,
     UNIVERSITY OF COPENHAGEN, UNIVERSITY OF IOWA,
     UNIVERSITY OF MEMPHIS, UNIVERSITY OF MINNESOTA,
     UNIVERSITY OF NEBRASKA, UNIVERSITY OF NEW ENGLAND,
     UNIVERSITY OF NOTRE DAME, UNIVERSITY OF PISA,
     UNIVERSITY OF SILESIA, UNIVERSITY OF TOKYO,
     UNIVERSITY OF ZURICH, WASEDA UNIVERSITY, YALE UNIVERSITY

  GAMESS SOFTWARE MANAGEMENT TEAM FOR THIS RELEASE:
     MARK S. GORDON (TEAM LEAD),
     BRETT BODE (SENIOR ADVISOR),
     GIUSEPPE BARCA,
     COLLEEN BERTONI,
     KRISTOPHER KEIPERT (ADVISOR),
     SAROM S. LEANG (DEVELOPMENT LEAD),
     BUU PHAM,
     JORGE LUIS GALVEZ VALLEJO (WEBSITE ADMINISTRATOR),
     PENG XU


 PARALLEL VERSION RUNNING ON       40 PROCESSORS IN        1 NODES.

 EXECUTION OF GAMESS BEGUN 11:15:40 06-NOV-2021    

            ECHO OF THE FIRST FEW INPUT CARDS -
 INPUT CARD> $CONTRL SCFTYP=none CITYP=GUGA MPLEVL=0 RUNTYP=TRANSITN                        
 INPUT CARD>  itol=30 icut=11 maxit=200                                                     
 INPUT CARD>  MULT=1 icharg=0 ispher=0                                                      
 INPUT CARD>  EXETYP=run                                                                    
 INPUT CARD> $END                                                                           
 INPUT CARD> $BASIS GBASIS=N311 NGAUSS=6 NDFUNC=1 Diffs=.true. DIFFSP=.true. $END           
 INPUT CARD> $SYSTEM TIMLIM=360000 MWORDS=350 $END                                          
 INPUT CARD>! $GUESS GUESS=moread norb=536 $END                                             
 INPUT CARD> $TRANST operat=HSO1                                                            
 INPUT CARD>! ZEFF(1)=1150.4                                                                
 INPUT CARD>  NUMCI=2 NUMVEC=1                                                              
 INPUT CARD>  NFZC=112 NOCC=116 IROOTS(1)=4,4                                               
 INPUT CARD>  rstate=0000                                                                   
 INPUT CARD>  ONECNT=0                                                                      
 INPUT CARD>  TMOMNT=.t.                                                                    
 INPUT CARD>  PRTPRM=.t.                                                                    
 INPUT CARD>! Diagonal energies from TDDFT                                                  
 INPUT CARD> ENGYST(1)=-1488.368061084994,                                                  
 INPUT CARD>-1488.353754725304,                                                             
 INPUT CARD>-1488.353643212673,                                                             
 INPUT CARD>-1488.338879977063,                                                             
 INPUT CARD>-1488.368069903001,                                                             
 INPUT CARD>-1488.353938088305,                                                             
 INPUT CARD>-1488.353601524023,                                                             
 INPUT CARD>-1488.338948329706,                                                             
 INPUT CARD> $end                                                                           
 INPUT CARD> $trans dirtrf=.t. CUTTRF=1.d-12 $end                                           
 INPUT CARD> $SCF DIRSCF=.TRUE. soscf=.t. $END                                              
 INPUT CARD> $DRT1 group=c1 fors=.t. nfzc=112 ndoc=3 nalp=0 nval=1 $END                     
 INPUT CARD> $DRT2 group=c1 fors=.t. nfzc=112 ndoc=2 nalp=2 nval=0 $END                     
 INPUT CARD> $GUGDIA ITERMX=500 $END                                                        
 INPUT CARD> $DATA                                                                          
 INPUT CARD> C20N2H32O8                                                                     
 INPUT CARD>C1                                                                              
 INPUT CARD>CARBON      6.0     -2.183207000        -0.219298000         1.020706000        
 INPUT CARD>CARBON      6.0     -2.903361000        -0.994374000        -1.396523000        
 INPUT CARD>HYDROGEN    1.0     -2.858870000        -1.998983000        -1.828669000        
 INPUT CARD>HYDROGEN    1.0     -2.710878000        -0.290286000        -2.211094000        
 INPUT CARD>CARBON      6.0     -4.287125000        -0.758157000        -0.792353000        
 INPUT CARD>HYDROGEN    1.0     -5.077819000        -0.985465000        -1.514721000        
 INPUT CARD>CARBON      6.0     -4.341282000        -1.431626000         0.600088000        
 INPUT CARD>HYDROGEN    1.0     -3.770998000        -2.357415000         0.727020000        
 INPUT CARD>HYDROGEN    1.0     -5.354013000        -1.598792000         0.967335000        
 INPUT CARD>CARBON      6.0     -3.722301000        -0.120085000         1.143665000        
 INPUT CARD>HYDROGEN    1.0     -3.990514000         0.229085000         2.145606000        
 INPUT CARD>CARBON      6.0     -4.355783000         0.623818000        -0.072034000        
 INPUT CARD>CARBON      6.0     -5.799356000         1.040975000         0.228575000        
 INPUT CARD>HYDROGEN    1.0     -6.397652000         0.236346000         0.664283000        
 INPUT CARD>HYDROGEN    1.0     -6.296954000         1.362589000        -0.692864000        
 INPUT CARD>HYDROGEN    1.0     -5.812384000         1.883525000         0.928504000        
  350000000 WORDS OF MEMORY AVAILABLE

     BASIS OPTIONS
     -------------
     GBASIS=N311         IGAUSS=       6      POLAR=POPN311 
     NDFUNC=       1     NFFUNC=       0     DIFFSP=       T
     NPFUNC=       0      DIFFS=       T     BASNAM=        


     RUN TITLE
     ---------
  C20N2H32O8                                                                     

 THE POINT GROUP OF THE MOLECULE IS C1      
 THE ORDER OF THE PRINCIPAL AXIS IS     0

 ATOM      ATOMIC                      COORDINATES (BOHR)
           CHARGE         X                   Y                   Z
 CARBON      6.0    -4.1256630045       -0.4144131297        1.9288546540
 CARBON      6.0    -5.4865567334       -1.8790943893       -2.6390458056
 HYDROGEN    1.0    -5.4024809345       -3.7775301241       -3.4556833322
 HYDROGEN    1.0    -5.1228166061       -0.5485609981       -4.1783617931
 CARBON      6.0    -8.1014915251       -1.4327089857       -1.4973300555
 HYDROGEN    1.0    -9.5956865252       -1.8622588205       -2.8624076378
 CARBON      6.0    -8.2038334154       -2.7053808569        1.1340018885
 HYDROGEN    1.0    -7.1261529202       -4.4548683893        1.3738685876
 HYDROGEN    1.0   -10.1176175047       -3.0212787914        1.8279980883
 CARBON      6.0    -7.0341289338       -0.2269277452        2.1612134717
 HYDROGEN    1.0    -7.5409780102        0.4329078779        4.0546074176
 CARBON      6.0    -8.2312363320        1.1788450862       -0.1361245218
 CARBON      6.0   -10.9591937453        1.9671575101        0.4319441176
 HYDROGEN    1.0   -12.0898092448        0.4466291783        1.2553128483
 HYDROGEN    1.0   -11.8995176173        2.5749198439       -1.3093231068
 HYDROGEN    1.0   -10.9838130954        3.5593461410        1.7546181385
 CARBON      6.0    -6.8547788198        3.4306671396       -1.2938897146
 HYDROGEN    1.0    -4.8759768182        3.0632061419       -1.7565664460
 HYDROGEN    1.0    -6.8861614993        5.0398292894        0.0052232026
 HYDROGEN    1.0    -7.7898832686        4.0123399164       -3.0485513168
 CARBON      6.0    -3.3516066735       -1.6628908391       -0.6546993479
 CARBON      6.0    -3.0753192854       -1.8678335122        4.2613566688
 HYDROGEN    1.0    -1.0427319028       -2.1593407533        4.0889324005
 HYDROGEN    1.0    -4.0017026489       -3.7074496359        4.3749745540
 HYDROGEN    1.0    -3.4953335629       -0.7722762091        5.9578732920
 OXYGEN      8.0    -3.0283709330        1.9172082728        2.1579102307
 OXYGEN      8.0    -2.3615206470       -4.1604774263       -0.0971262466
 HYDROGEN    1.0    -1.8071695285       -0.5323244724       -1.3970687535
 NITROGEN    7.0    -0.3710382491       -4.9510801981       -1.5863871722
 OXYGEN      8.0     0.3361142231       -3.5837670700       -3.2840092852
 OXYGEN      8.0     0.4271668903       -6.9928006265       -0.9919303990
 CARBON      6.0     4.1251168737        0.4142657310        1.9271009883
 CARBON      6.0     5.4897824957        1.8823541666       -2.6388530535
 HYDROGEN    1.0     5.4071976906        3.7820333411       -3.4527618159
 HYDROGEN    1.0     5.1266036170        0.5541734843       -4.1803384465
 CARBON      6.0     8.1036949456        1.4332305500       -1.4959127611
 HYDROGEN    1.0     9.5990011046        1.8630714027       -2.8596845427
 CARBON      6.0     8.2051033113        2.7035667200        1.1365454597
 HYDROGEN    1.0     7.1282202805        4.4534548743        1.3771529314
 HYDROGEN    1.0    10.1186020519        3.0178546079        1.8320628889
 CARBON      6.0     7.0333409181        0.2249359740        2.1609281231
 HYDROGEN    1.0     7.5387027801       -0.4368196107        4.0540461690
 CARBON      6.0     8.2309812190       -1.1795915280       -0.1369011992
 CARBON      6.0    10.9581052631       -1.9700450114        0.4321727745
 HYDROGEN    1.0    12.0890949284       -0.4509188563        1.2576220935
 HYDROGEN    1.0    11.8991717974       -2.5768039007       -1.3090434273
 HYDROGEN    1.0    10.9809388222       -3.5634279492        1.7534351700
 CARBON      6.0     6.8538282876       -3.4295729883       -1.2974197228
 HYDROGEN    1.0     4.8755856449       -3.0604849364       -1.7611887158
 HYDROGEN    1.0     6.8832343137       -5.0397782668        0.0004516445
 HYDROGEN    1.0     7.7897925618       -4.0105106617       -3.0518640065
 CARBON      6.0     3.3531959330        1.6643289205       -0.6563887629
 CARBON      6.0     3.0744613498        1.8672741533        4.2597201660
 HYDROGEN    1.0     1.0420289247        2.1594994903        4.0866855163
 HYDROGEN    1.0     4.0013946235        3.7065539057        4.3742810246
 HYDROGEN    1.0     3.4935232054        0.7710082030        5.9560156914
 OXYGEN      8.0     3.0263810515       -1.9168114303        2.1546334459
 OXYGEN      8.0     2.3620686675        4.1613467003       -0.0982733103
 HYDROGEN    1.0     1.8097811298        0.5338211354       -1.4010069425
 NITROGEN    7.0     0.3705941635        4.9514241282       -1.5865685859
 OXYGEN      8.0    -0.3371063292        3.5839654912       -3.2838429893
 OXYGEN      8.0    -0.4278264047        6.9929064511       -0.9916469401

          INTERNUCLEAR DISTANCES (ANGS.)
          ------------------------------

                1 CARB       2 CARB       3 HYDR       4 HYDR       5 CARB  

   1 CARB    0.0000000    2.6386286 *  3.4267677    3.2753637    2.8291382 *
   2 CARB    2.6386286 *  0.0000000    1.0945176 *  1.0937621 *  1.5282744 *
   3 HYDR    3.4267677    1.0945176 *  0.0000000    1.7572126 *  2.1572001 *
   4 HYDR    3.2753637    1.0937621 *  1.7572126 *  0.0000000    2.1717007 *
   5 CARB    2.8291382 *  1.5282744 *  2.1572001 *  2.1717007 *  0.0000000  
   6 HYDR    3.9235418    2.1776863 *  2.4595765 *  2.5633218 *  1.0948431 *
   7 CARB    2.5107661 *  2.4990521 *  2.9014307 *  3.4443604    1.5477033 *
   8 HYDR    2.6793425 *  2.6683534 *  2.7371513 *  3.7455828    2.2655038 *
   9 HYDR    3.4583035    3.4581557    3.7687571    4.3359845    2.2229303 *
  10 CARB    1.5471821 *  2.8084870 *  3.6208480    3.5080412    2.1152607 *
  11 HYDR    2.1755013 *  3.9019779    4.6946530    4.5703446    3.1135555  
  12 CARB    2.5739098 *  2.5460452 *  3.4936514    2.8490132 *  1.5599450 *
  13 CARB    3.9105362    3.8949167    4.7031963    4.1548691    2.5624232 *
  14 HYDR    4.2539623    4.2392998    4.8718049    4.7050437    2.7504816 *
  15 HYDR    4.7288057    4.1912867    4.9407126    4.2304798    2.9235038 *
  16 HYDR    4.1953893    4.7064284    5.6034914    4.9195395    3.5023203  
  17 CARB    3.0222830    2.9876283 *  4.0557433    2.7575227 *  2.6589831 *
  18 HYDR    2.7106655 *  2.6762933 *  3.7403466    2.3048621 *  2.9312981 *
  19 HYDR    3.3912571    3.9889772    5.0736208    3.8101451    3.5745304  
  20 HYDR    4.0230428    3.3544164    4.3168515    2.8591018 *  3.0005771  
  21 CARB    1.5726994 *  1.5466455 *  2.1510450 *  2.1686658 *  2.5556805 *
  22 CARB    1.5569163 *  3.8680557    4.3834064    4.6483808    4.0513768  
  23 HYDR    2.1956184 *  4.2693753    4.6899310    4.9525409    4.7790422  
  24 HYDR    2.1717526 *  3.9153451    4.2097470    4.8613805    3.9764660  
  25 HYDR    2.1662924 *  4.7063180    5.3256323    5.4338545    4.6505294  
  26 OXYG    1.3690230 *  3.4887745    4.4140766    3.7647926    3.7537762  
  27 OXYG    2.4393748 *  2.4498057 *  2.4060982 *  3.2330599    3.4436616  
  28 HYDR    2.1463394 *  2.1750528 *  2.7848763 *  2.2901438 *  3.3651360  
  29 NITR    3.6292255    3.2063826    2.9074379 *  3.6921219    4.4947923  
  30 OXYG    3.9996213    3.2286484    3.0398223    3.3389478    4.7038013  
  31 OXYG    4.5068516    4.2279609    3.7565188    4.8060216    5.3941844  
  32 CARB    4.3880914    5.7603433    6.2011048    5.8862016    6.7897379  
  33 CARB    5.7628322    6.1400187    6.5100181    5.8187050    7.4276478  
  34 HYDR    6.2039661    6.5109102    6.9802503    6.0373012    7.7321821  
  35 HYDR    5.8894560    5.8193992    6.0370382    5.4550614    7.2195126  
  36 CARB    6.7912229    7.4268512    7.7305083    7.2182500    8.7084904  
  37 HYDR    7.7859841    8.2257117    8.4869219    7.9250684    9.5549194  
  38 CARB    6.7435819    7.8972932    8.3378510    7.7855269    9.0108042  
  39 HYDR    6.4951070    7.7658205    8.3355730    7.5946027    8.7730773  
  40 HYDR    7.7536462    8.9725105    9.3925836    8.8729213   10.0802944  
  41 CARB    5.9160500    7.1822928    7.5250368    7.2664546    8.2862093  
  42 HYDR    6.2741405    7.7869115    8.1126621    7.9921376    8.7981228  
  43 CARB    6.6419545    7.3880588    7.5513962    7.3906100    8.6737382  
  44 CARB    8.0633159    8.8527347    8.9500005    8.8844068   10.1414434  
  45 HYDR    8.5878516    9.5564084    9.7465890    9.5517498   10.7959092  
  46 HYDR    8.7266968    9.2343971    9.2476960    9.1975641   10.6016662  
  47 HYDR    8.1664324    9.0628348    9.0981129    9.2205484   10.3053324  
  48 CARB    6.2624112    6.6197736    6.5881248    6.6944599    7.9849501  
  49 HYDR    5.3350041    5.5384489    5.5253839    5.6032983    6.9223951  
  50 HYDR    6.4008262    6.8989900    6.7866222    7.1346512    8.1944991  
  51 HYDR    7.0940855    7.1188562    6.9854089    7.0994521    8.5588518  
  52 CARB    4.3294973    5.1476737    5.6528357    4.9962842    6.2949563  
  53 CARB    4.1828716    6.1466456    6.7612581    6.3552591    6.8779901  
  54 HYDR    3.2614796    5.4009307    6.1180616    5.6413849    5.9796832  
  55 HYDR    4.9925720    6.9078905    7.5905626    6.9904481    7.6202937  
  56 HYDR    4.6033934    6.7257567    7.2635851    7.0737398    7.3867742  
  57 OXYG    3.8691474    5.1700074    5.4477929    5.5092501    6.2029132  
  58 OXYG    4.3359444    5.4106497    6.1390536    5.1538131    6.3222157  
  59 HYDR    3.6362072    4.1191426    4.5774954    3.9933134    5.3473052  
  60 NITR    4.1454119    4.7939460    5.6256452    4.3361802    5.6138039  
  61 OXYG    4.0131182    3.9873998    4.7295294    3.3793245    4.9822629  
  62 OXYG    4.6456732    5.4742888    6.4120250    4.9942619    6.0366078  

                6 HYDR       7 CARB       8 HYDR       9 HYDR      10 CARB  

   1 CARB    3.9235418    2.5107661 *  2.6793425 *  3.4583035    1.5471821 *
   2 CARB    2.1776863 *  2.4990521 *  2.6683534 *  3.4581557    2.8084870 *
   3 HYDR    2.4595765 *  2.9014307 *  2.7371513 *  3.7687571    3.6208480  
   4 HYDR    2.5633218 *  3.4443604    3.7455828    4.3359845    3.5080412  
   5 CARB    1.0948431 *  1.5477033 *  2.2655038 *  2.2229303 *  2.1152607 *
   6 HYDR    0.0000000    2.2834105 *  2.9352054 *  2.5715861 *  3.1069805  
   7 CARB    2.2834105 *  0.0000000    1.0947241 *  1.0901555 *  1.5487909 *
   8 HYDR    2.9352054 *  1.0947241 *  0.0000000    1.7717778 *  2.2763150 *
   9 HYDR    2.5715861 *  1.0901555 *  1.7717778 *  0.0000000    2.2091063 *
  10 CARB    3.1069805    1.5487909 *  2.2763150 *  2.2091063 *  0.0000000  
  11 HYDR    4.0069137    2.2955664 *  2.9581338 *  2.5668242 *  1.0944148 *
  12 CARB    2.2787000 *  2.1625930 *  3.1413709    2.6489142 *  1.5596843 *
  13 CARB    2.7687823 *  2.8944356 *  3.9889520    2.7771328 *  2.5494328 *
  14 HYDR    2.8253920 *  2.6485674 *  3.6919972    2.1327809 *  2.7412320 *
  15 HYDR    2.7703965 *  3.6474670    4.7153954    3.5235175    3.4928497  
  16 HYDR    3.8392757    3.6417337    4.7109898    3.5125694    2.9033075 *
  17 CARB    3.2615478    3.5642235    4.4075176    4.1674147    2.6642330 *
  18 HYDR    3.6570225    3.8417908    4.4709797    4.6538983    2.9383208 *
  19 HYDR    4.2069975    4.2001702    5.0778981    4.6958713    3.0125442  
  20 HYDR    3.2537510    4.1933041    5.0671852    4.6936224    3.5767138  
  21 CARB    3.5062638    2.7916466 *  2.7064416 *  3.8809986    2.5681362 *
  22 CARB    5.1104178    3.2094280    2.9671507 *  3.9897871    2.5254203 *
  23 HYDR    5.8344622    4.1096039    3.7286923    4.9699946    3.4840268  
  24 HYDR    4.9380230    2.8578486 *  2.3264224 *  3.5245880    2.7091798 *
  25 HYDR    5.7043178    3.7109099    3.6569722    4.2980311    2.7616312 *
  26 OXYG    4.8099155    3.7118731    4.0304378    4.5753154    2.4043189 *
  27 OXYG    4.2749448    3.2519912    2.6433562 *  4.2716411    3.4460037  
  28 HYDR    4.2524567    3.8176316    3.7922493    4.8976632    3.3499781  
  29 NITR    5.1919592    4.5458871    3.9116514    5.5595848    4.7555021  
  30 OXYG    5.3387141    5.1092630    4.6777615    6.1650744    5.1642740  
  31 OXYG    6.0400138    5.2224117    4.3985659    6.1466041    5.5850212  
  32 CARB    7.7841668    6.7428939    6.4941413    7.7532733    5.9162562  
  33 CARB    8.2260000    7.8987015    7.7669116    8.9740303    7.1847007  
  34 HYDR    8.4881926    8.3399596    8.3373179    9.3948169    7.5280015  
  35 HYDR    7.9256888    7.7874947    7.5964082    8.8748917    7.2693781  
  36 CARB    9.5544804    9.0112537    8.7730761   10.0808928    8.2877404  
  37 HYDR   10.3469259    9.9530518    9.7226166   11.0314901    9.2604284  
  38 CARB    9.9522824    9.1428280    8.9546256   10.1648057    8.2298877  
  39 HYDR    9.7223438    8.9551414    8.8949862    9.9492898    7.9039468  
  40 HYDR   11.0306072   10.1645343    9.9484352   11.1752379    9.2394580  
  41 CARB    9.2585581    8.2288818    7.9025017    9.2387153    7.4480244  
  42 HYDR    9.8070195    8.5573128    8.1703675    9.5160779    7.7771827  
  43 CARB    9.5499195    8.7601831    8.3477847    9.8136876    8.1845176  
  44 CARB   11.0155872   10.1543196    9.6725370   11.1910606    9.6093187  
  45 HYDR   11.7042269   10.8048201   10.3868594   11.8335931   10.1315589  
  46 HYDR   11.4105199   10.7165360   10.2158367   11.7708054   10.2615980  
  47 HYDR   11.1955385   10.1675791    9.5955684   11.1686311    9.6976865  
  48 CARB    8.7832616    8.0804767    7.5512478    9.1344779    7.7609655  
  49 HYDR    7.7061390    7.0913588    6.6054934    8.1582579    6.8026674  
  50 HYDR    9.0091929    8.1009754    7.4554168    9.1111235    7.8761314  
  51 HYDR    9.2705113    8.7757455    8.2366569    9.8356809    8.5530551  
  52 CARB    7.1971393    6.6065568    6.5108863    7.6610157    5.7826327  
  53 CARB    7.9405999    6.6491121    6.5316457    7.5552385    5.5745504  
  54 HYDR    7.0526727    5.7452024    5.7441559    6.6195789    4.5713933  
  55 HYDR    8.6672377    7.4945382    7.4730921    8.3853106    6.3092649  
  56 HYDR    8.4672675    6.9434276    6.7162450    7.7896099    5.9453684  
  57 OXYG    7.1876661    5.9818391    5.5532172    6.9821572    5.3983760  
  58 OXYG    7.2346905    6.7000765    6.8268524    7.6875304    5.6165319  
  59 HYDR    6.2155598    5.7286016    5.6112224    6.8041587    5.0614054  
  60 NITR    6.4242378    6.2512158    6.5550462    7.2019807    5.1765092  
  61 OXYG    5.6886006    5.8199545    6.0891790    6.8060212    4.9928556  
  62 OXYG    6.8172194    6.6735408    7.1294688    7.5233737    5.4407494  

               11 HYDR      12 CARB      13 CARB      14 HYDR      15 HYDR  

   1 CARB    2.1755013 *  2.5739098 *  3.9105362    4.2539623    4.7288057  
   2 CARB    3.9019779    2.5460452 *  3.8949167    4.2392998    4.1912867  
   3 HYDR    4.6946530    3.4936514    4.7031963    4.8718049    4.9407126  
   4 HYDR    4.5703446    2.8490132 *  4.1548691    4.7050437    4.2304798  
   5 CARB    3.1135555    1.5599450 *  2.5624232 *  2.7504816 *  2.9235038 *
   6 HYDR    4.0069137    2.2787000 *  2.7687823 *  2.8253920 *  2.7703965 *
   7 CARB    2.2955664 *  2.1625930 *  2.8944356 *  2.6485674 *  3.6474670  
   8 HYDR    2.9581338 *  3.1413709    3.9889520    3.6919972    4.7153954  
   9 HYDR    2.5668242 *  2.6489142 *  2.7771328 *  2.1327809 *  3.5235175  
  10 CARB    1.0944148 *  1.5596843 *  2.5494328 *  2.7412320 *  3.4928497  
  11 HYDR    0.0000000    2.2819208 *  2.7579127 *  2.8264260 *  3.8290219  
  12 CARB    2.2819208 *  0.0000000    1.5324127 *  2.2048869 *  2.1678001 *
  13 CARB    2.7579127 *  1.5324127 *  0.0000000    1.0932646 *  1.0954858 *
  14 HYDR    2.8264260 *  2.2048869 *  1.0932646 *  0.0000000    1.7664686 *
  15 HYDR    3.8290219    2.1678001 *  1.0954858 *  1.7664686 *  0.0000000  
  16 HYDR    2.7454907 *  2.1701669 *  1.0954272 *  1.7679225 *  1.7705978 *
  17 CARB    3.2648071    1.5250736 *  2.4801756 *  3.4623101    2.7077091 *
  18 HYDR    3.6582357    2.2095552 *  3.4699032    4.3623361    3.7331786  
  19 HYDR    3.2642140    2.1648721 *  2.7093149 *  3.7320377    3.0370141  
  20 HYDR    4.2111722    2.1628864 *  2.7159297 *  3.7316154    2.4809433 *
  21 CARB    3.5149790    3.0007275    4.4974907    4.8630901    5.0606157  
  22 CARB    2.6605706 *  3.9317397    5.0626261    5.1755068    6.0018360  
  23 HYDR    3.7022798    4.7528598    6.0041862    6.1906591    6.8879322  
  24 HYDR    2.8873719 *  4.1706032    5.1890501    5.0868807    6.1292088  
  25 HYDR    2.4503894 *  4.2126118    5.1237257    5.2242638    6.1404214  
  26 OXYG    2.7067936 *  3.0342483    4.2951269    4.8812679    5.0522305  
  27 OXYG    4.2717048    4.1989956    5.5939769    5.7408811    6.2121078  
  28 HYDR    4.2178118    3.5807245    5.1128559    5.6432767    5.5882259  
  29 NITR    5.6056879    5.3303139    6.7776990    6.9911529    7.2869701  
  30 OXYG    6.0806485    5.4479858    6.9442303    7.3182193    7.3236964  
  31 OXYG    6.3523320    6.3164380    7.7041643    7.7965232    8.2590510  
  32 CARB    6.2752569    6.6415634    8.0633728    8.5879480    8.7263202  
  33 CARB    7.7899497    7.3900305    8.8549208    9.5584688    9.2361527  
  34 HYDR    8.1161453    7.5541522    8.9530079    9.7494520    9.2503732  
  35 HYDR    7.9955979    7.3929257    8.8867525    9.5539980    9.1993922  
  36 CARB    8.8003419    8.6750168   10.1430378   10.7972940   10.6029319  
  37 HYDR    9.8095202    9.5516612   11.0176308   11.7059941   11.4122893  
  38 CARB    8.5591055    8.7610040   10.1556414   10.8059931   10.7175653  
  39 HYDR    8.1726443    8.3490350    9.6743912   10.3886289   10.2173816  
  40 HYDR    9.5175794    9.8143805   11.1922899   11.8346250   11.7718104  
  41 CARB    7.7780064    8.1841964    9.6094279   10.1315563   10.2613759  
  42 HYDR    7.9930853    8.6768754   10.0553551   10.5024271   10.7889978  
  43 CARB    8.6779196    8.8003757   10.2950265   10.8128068   10.8540422  
  44 CARB   10.0559314   10.2947663   11.7837871   12.2710287   12.3669124  
  45 HYDR   10.5031225   10.8127698   12.2713505   12.8037386   12.8667186  
  46 HYDR   10.7898520   10.8541203   12.3671734   12.8666081   12.8854158  
  47 HYDR   10.1005992   10.5194163   11.9938129   12.3943671   12.6403054  
  48 CARB    8.3799591    8.3694580    9.8917816   10.3210293   10.4201176  
  49 HYDR    7.4874061    7.3401584    8.8679002    9.3054545    9.3675742  
  50 HYDR    8.4410717    8.6490481   10.1463521   10.4725197   10.7475223  
  51 HYDR    9.2459007    9.0441999   10.5755239   11.0193006   11.0251039  
  52 CARB    6.3145927    6.1417726    7.5973466    8.2596382    8.0931388  
  53 CARB    5.6695368    6.4293661    7.6977616    8.2150366    8.4624535  
  54 HYDR    4.6329508    5.4169571    6.6395082    7.1663138    7.4230783  
  55 HYDR    6.3511261    7.0277116    8.2386410    8.8434672    8.9558143  
  56 HYDR    5.9279635    6.9953648    8.2120938    8.6150654    9.0578228  
  57 OXYG    5.8161409    6.2962000    7.7348478    8.1103011    8.4495721  
  58 OXYG    6.0153747    5.8237119    7.1498021    7.9286240    7.6204507  
  59 HYDR    5.7290765    5.3663378    6.8683228    7.4886013    7.3347739  
  60 NITR    5.6706677    5.0293455    6.2912996    7.1709106    6.6153565  
  61 OXYG    5.6914922    4.6738672    6.0161166    6.8706048    6.2300651  
  62 OXYG    5.7749506    5.1693991    6.2208035    7.1762448    6.5073575  

               16 HYDR      17 CARB      18 HYDR      19 HYDR      20 HYDR  

   1 CARB    4.1953893    3.0222830    2.7106655 *  3.3912571    4.0230428  
   2 CARB    4.7064284    2.9876283 *  2.6762933 *  3.9889772    3.3544164  
   3 HYDR    5.6034914    4.0557433    3.7403466    5.0736208    4.3168515  
   4 HYDR    4.9195395    2.7575227 *  2.3048621 *  3.8101451    2.8591018 *
   5 CARB    3.5023203    2.6589831 *  2.9312981 *  3.5745304    3.0005771  
   6 HYDR    3.8392757    3.2615478    3.6570225    4.2069975    3.2537510  
   7 CARB    3.6417337    3.5642235    3.8417908    4.2001702    4.1933041  
   8 HYDR    4.7109898    4.4075176    4.4709797    5.0778981    5.0671852  
   9 HYDR    3.5125694    4.1674147    4.6538983    4.6958713    4.6936224  
  10 CARB    2.9033075 *  2.6642330 *  2.9383208 *  3.0125442    3.5767138  
  11 HYDR    2.7454907 *  3.2648071    3.6582357    3.2642140    4.2111722  
  12 CARB    2.1701669 *  1.5250736 *  2.2095552 *  2.1648721 *  2.1628864 *
  13 CARB    1.0954272 *  2.4801756 *  3.4699032    2.7093149 *  2.7159297 *
  14 HYDR    1.7679225 *  3.4623101    4.3623361    3.7320377    3.7316154  
  15 HYDR    1.7705978 *  2.7077091 *  3.7331786    3.0370141    2.4809433 *
  16 HYDR    0.0000000    2.7168437 *  3.7373641    2.4844836 *  3.0617753  
  17 CARB    2.7168437 *  0.0000000    1.0928189 *  1.0945251 *  1.0962531 *
  18 HYDR    3.7373641    1.0928189 *  0.0000000    1.7592087 *  1.7599365 *
  19 HYDR    2.4844836 *  1.0945251 *  1.7592087 *  0.0000000    1.7708066 *
  20 HYDR    3.0617753    1.0962531 *  1.7599365 *  1.7708066 *  0.0000000  
  21 CARB    5.0570949    3.2887892    2.6917290 *  4.0250542    4.0174651  
  22 CARB    5.2461270    4.5280750    4.2259009    4.7435360    5.5560665  
  23 HYDR    6.1933522    5.1306416    4.6174655    5.3614404    6.1383960  
  24 HYDR    5.5101165    5.0543707    4.8558156    5.3947465    6.0115607  
  25 HYDR    5.0896738    4.7784053    4.6171945    4.7541305    5.8557568  
  26 OXYG    4.3038842    2.8421734 *  2.3695140 *  2.8628133 *  3.8947164  
  27 OXYG    6.2021867    4.7107800    4.1417320    5.4257701    5.4217553  
  28 HYDR    5.5723567    3.3964073    2.5086941 *  4.0581885    4.0706849  
  29 NITR    7.4126507    5.6097315    4.8659055    6.3677050    6.2056065  
  30 OXYG    7.5683926    5.4191421    4.5423395    6.2016939    5.8876318  
  31 OXYG    8.3519828    6.7304730    6.0296322    7.4699001    7.3489503  
  32 CARB    8.1671963    6.2620155    5.3340956    6.4014636    7.0931563  
  33 CARB    9.0656920    6.6220014    5.5405087    6.9021589    7.1204179  
  34 HYDR    9.1017199    6.5911837    5.5282555    6.7905296    6.9879328  
  35 HYDR    9.2234896    6.6969535    5.6058214    7.1379432    7.1011464  
  36 CARB   10.3076785    7.9866593    6.9238680    8.1972402    8.5600586  
  37 HYDR   11.1983381    8.7855527    7.7082469    9.0124972    9.2723622  
  38 CARB   10.1696920    8.0816254    7.0920432    8.1032276    8.7764891  
  39 HYDR    9.5982260    7.5526929    6.6063225    7.4580005    8.2376982  
  40 HYDR   11.1706690    9.1355927    8.1589061    9.1133435    9.8364819  
  41 CARB    9.6985532    7.7609278    6.8022311    7.8771515    8.5525764  
  42 HYDR   10.1007768    8.3792370    7.4862717    8.4413867    9.2448259  
  43 CARB   10.5204336    8.3699259    7.3404533    8.6505413    9.0441634  
  44 CARB   11.9946030    9.8921591    8.8681385   10.1477720   10.5754911  
  45 HYDR   12.3954992   10.3216328    9.3058203   10.4741968   11.0195693  
  46 HYDR   12.6413496   10.4209042    9.3683147   10.7493230   11.0254635  
  47 HYDR   12.2191168   10.2654437    9.2821093   10.5345562   11.0088595  
  48 CARB   10.2657846    8.1119406    7.0987767    8.5689954    8.7416304  
  49 HYDR    9.2825532    7.0987678    6.0934153    7.6148955    7.7066860  
  50 HYDR   10.5338633    8.5680443    7.6139856    9.0301081    9.2649498  
  51 HYDR   11.0095994    8.7422431    7.7074258    9.2664673    9.2733303  
  52 CARB    7.7584292    5.4924700    4.4553624    5.7160004    6.1576728  
  53 CARB    7.6093724    6.0769410    5.3138309    5.9724366    7.0212494  
  54 HYDR    6.5245427    5.1011707    4.4268791    4.9587844    6.0877765  
  55 HYDR    8.0504672    6.4823840    5.7192509    6.2479940    7.3748815  
  56 HYDR    8.1124760    6.8327884    6.1436231    6.7222721    7.8293865  
  57 OXYG    7.9629107    6.2192435    5.3586956    6.5085212    7.0842494  
  58 OXYG    7.1371902    4.9333872    3.9721847    4.9162875    5.5949946  
  59 HYDR    7.1544260    4.8348904    3.7873556    5.2359411    5.4730348  
  60 NITR    6.3064070    3.9103434    2.9520680 *  3.9316879    4.4151483  
  61 OXYG    6.2330490    3.6070900    2.5491358 *  3.9539003    3.9523112  
  62 OXYG    6.0511636    3.8917602    3.1668369    3.6092198    4.3416571  

               21 CARB      22 CARB      23 HYDR      24 HYDR      25 HYDR  

   1 CARB    1.5726994 *  1.5569163 *  2.1956184 *  2.1717526 *  2.1662924 *
   2 CARB    1.5466455 *  3.8680557    4.2693753    3.9153451    4.7063180  
   3 HYDR    2.1510450 *  4.3834064    4.6899310    4.2097470    5.3256323  
   4 HYDR    2.1686658 *  4.6483808    4.9525409    4.8613805    5.4338545  
   5 CARB    2.5556805 *  4.0513768    4.7790422    3.9764660    4.6505294  
   6 HYDR    3.5062638    5.1104178    5.8344622    4.9380230    5.7043178  
   7 CARB    2.7916466 *  3.2094280    4.1096039    2.8578486 *  3.7109099  
   8 HYDR    2.7064416 *  2.9671507 *  3.7286923    2.3264224 *  3.6569722  
   9 HYDR    3.8809986    3.9897871    4.9699946    3.5245880    4.2980311  
  10 CARB    2.5681362 *  2.5254203 *  3.4840268    2.7091798 *  2.7616312 *
  11 HYDR    3.5149790    2.6605706 *  3.7022798    2.8873719 *  2.4503894 *
  12 CARB    3.0007275    3.9317397    4.7528598    4.1706032    4.2126118  
  13 CARB    4.4974907    5.0626261    6.0041862    5.1890501    5.1237257  
  14 HYDR    4.8630901    5.1755068    6.1906591    5.0868807    5.2242638  
  15 HYDR    5.0606157    6.0018360    6.8879322    6.1292088    6.1404214  
  16 HYDR    5.0570949    5.2461270    6.1933522    5.5101165    5.0896738  
  17 CARB    3.2887892    4.5280750    5.1306416    5.0543707    4.7784053  
  18 HYDR    2.6917290 *  4.2259009    4.6174655    4.8558156    4.6171945  
  19 HYDR    4.0250542    4.7435360    5.3614404    5.3947465    4.7541305  
  20 HYDR    4.0174651    5.5560665    6.1383960    6.0115607    5.8557568  
  21 CARB    0.0000000    2.6078262 *  2.8041106 *  2.8936109 *  3.5316375  
  22 CARB    2.6078262 *  0.0000000    1.0904285 *  1.0916046 *  1.0915461 *
  23 HYDR    2.8041106 *  1.0904285 *  0.0000000    1.7736494 *  1.7892251 *
  24 HYDR    2.8936109 *  1.0916046 *  1.7736494 *  0.0000000    1.7849221 *
  25 HYDR    3.5316375    1.0915461 *  1.7892251 *  1.7849221 *  0.0000000  
  26 OXYG    2.4152964 *  2.2916022 *  2.6080366 *  3.2405151    2.4759106 *
  27 OXYG    1.4520200 *  2.6332669 *  2.5525241 *  2.5320519 *  3.7204005  
  28 HYDR    1.0863712 *  3.1489189    3.0549506    3.6744065    3.9952934  
  29 NITR    2.3996902 *  3.7796614    3.3657601    3.7517948    4.8540149  
  30 OXYG    2.6033327 *  4.4750644    4.0401730    4.6583226    5.4992915  
  31 OXYG    3.4620001    4.3032791    3.7915874    4.0719866    5.3543927  
  32 CARB    4.3276757    4.1836141    3.2622233    4.9929722    4.6049451  
  33 CARB    5.1489732    6.1493441    5.4036263    6.9103331    6.7287353  
  34 HYDR    5.6548478    6.7639889    6.1206085    7.5931536    7.2664506  
  35 HYDR    4.9985702    6.3589377    5.6452251    6.9939695    7.0775475  
  36 CARB    6.2951532    6.8795797    5.9812057    7.6215223    7.3888125  
  37 HYDR    7.1978341    7.9423719    7.0543428    8.6686621    8.4694151  
  38 CARB    6.6058630    6.6497618    5.7455812    7.4948139    6.9446709  
  39 HYDR    6.5104908    6.5324898    5.7446151    7.4736331    6.7176579  
  40 HYDR    7.6601014    7.5554018    6.6194170    8.3850656    7.7903563  
  41 CARB    5.7808536    5.5746380    4.5713358    6.3089346    5.9462245  
  42 HYDR    6.3119639    5.6685788    4.6317164    6.3497075    5.9278965  
  43 CARB    6.1406918    6.4301194    5.4177862    7.0280167    6.9967287  
  44 CARB    7.5959240    7.6978485    6.6395998    8.2381887    8.2128226  
  45 HYDR    8.2582364    8.2148616    7.1660037    8.8427505    8.6155199  
  46 HYDR    8.0922543    8.4629883    7.4236852    8.9558341    9.0589086  
  47 HYDR    7.7562478    7.6088089    6.5240208    8.0492844    8.1126564  
  48 CARB    5.4913495    6.0781023    5.1027051    6.4831410    6.8344969  
  49 HYDR    4.4546630    5.3158050    4.4293893    5.7209252    6.1460265  
  50 HYDR    5.7137559    5.9726587    4.9594252    6.2477303    6.7231989  
  51 HYDR    6.1573245    7.0228205    6.0897080    7.3760767    7.8313871  
  52 CARB    3.9608757    4.6731535    3.9763262    5.5061180    5.2007077  
  53 CARB    4.6708079    3.8075336    3.0488177    4.7673827    3.8529466  
  54 HYDR    3.9739567    3.0492035    2.5377685 *  4.0970566    3.0253166  
  55 HYDR    5.5041610    4.7674855    4.0967123    5.7730549    4.6965373  
  56 HYDR    5.1978358    3.8519250    3.0237540    4.6955256    3.7874399  
  57 OXYG    3.6904396    3.4160196    2.3876401 *  4.0137409    4.0407580  
  58 OXYG    4.3275389    4.8765507    4.3981108    5.8551373    5.1666431  
  59 HYDR    2.9945281 *  4.1564679    3.5706482    4.8823214    4.8500834  
  60 NITR    4.0464701    5.0915219    4.8722191    6.0250280    5.4127550  
  61 OXYG    3.4913313    5.1346546    4.9596442    5.9223301    5.6589949  
  62 OXYG    4.8379898    5.6281173    5.5488978    6.6109222    5.7484214  

               26 OXYG      27 OXYG      28 HYDR      29 NITR      30 OXYG  

   1 CARB    1.3690230 *  2.4393748 *  2.1463394 *  3.6292255    3.9996213  
   2 CARB    3.4887745    2.4498057 *  2.1750528 *  3.2063826    3.2286484  
   3 HYDR    4.4140766    2.4060982 *  2.7848763 *  2.9074379 *  3.0398223  
   4 HYDR    3.7647926    3.2330599    2.2901438 *  3.6921219    3.3389478  
   5 CARB    3.7537762    3.4436616    3.3651360    4.4947923    4.7038013  
   6 HYDR    4.8099155    4.2749448    4.2524567    5.1919592    5.3387141  
   7 CARB    3.7118731    3.2519912    3.8176316    4.5458871    5.1092630  
   8 HYDR    4.0304378    2.6433562 *  3.7922493    3.9116514    4.6777615  
   9 HYDR    4.5753154    4.2716411    4.8976632    5.5595848    6.1650744  
  10 CARB    2.4043189 *  3.4460037    3.3499781    4.7555021    5.1642740  
  11 HYDR    2.7067936 *  4.2717048    4.2178118    5.6056879    6.0806485  
  12 CARB    3.0342483    4.1989956    3.5807245    5.3303139    5.4479858  
  13 CARB    4.2951269    5.5939769    5.1128559    6.7776990    6.9442303  
  14 HYDR    4.8812679    5.7408811    5.6432767    6.9911529    7.3182193  
  15 HYDR    5.0522305    6.2121078    5.5882259    7.2869701    7.3236964  
  16 HYDR    4.3038842    6.2021867    5.5723567    7.4126507    7.5683926  
  17 CARB    2.8421734 *  4.7107800    3.3964073    5.6097315    5.4191421  
  18 HYDR    2.3695140 *  4.1417320    2.5086941 *  4.8659055    4.5423395  
  19 HYDR    2.8628133 *  5.4257701    4.0581885    6.3677050    6.2016939  
  20 HYDR    3.8947164    5.4217553    4.0706849    6.2056065    5.8876318  
  21 CARB    2.4152964 *  1.4520200 *  1.0863712 *  2.3996902 *  2.6033327 *
  22 CARB    2.2916022 *  2.6332669 *  3.1489189    3.7796614    4.4750644  
  23 HYDR    2.6080366 *  2.5525241 *  3.0549506    3.3657601    4.0401730  
  24 HYDR    3.2405151    2.5320519 *  3.6744065    3.7517948    4.6583226  
  25 HYDR    2.4759106 *  3.7204005    3.9952934    4.8540149    5.4992915  
  26 OXYG    0.0000000    3.4485204    2.3741972 *  4.3718678    4.4650450  
  27 OXYG    3.4485204    0.0000000    2.0604405 *  1.3804297 *  2.2304713 *
  28 HYDR    2.3741972 *  2.0604405 *  0.0000000    2.4607434 *  2.2115248 *
  29 NITR    4.3718678    1.3804297 *  2.4607434 *  0.0000000    1.2126741 *
  30 OXYG    4.4650450    2.2304713 *  2.2115248 *  1.2126741 *  0.0000000  
  31 OXYG    5.3247564    2.1560000 *  3.6237689    1.2019586 *  2.1743600 *
  32 CARB    3.8700370    4.3348060    3.6331847    4.1447433    4.0125623  
  33 CARB    5.1732074    5.4126103    4.1200522    4.7963643    3.9901159  
  34 HYDR    5.4511943    6.1415745    4.5793451    5.6286810    4.7330869  
  35 HYDR    5.5129723    5.1570369    3.9953505    4.3399138    3.3832080  
  36 CARB    6.2053236    6.3228801    5.3470058    5.6149849    4.9839077  
  37 HYDR    7.1903820    7.2357892    6.2159272    6.4258687    5.6907883  
  38 CARB    5.9835064    6.6996972    5.7272480    6.2514221    5.8207780  
  39 HYDR    5.5550626    6.8267662    5.6101647    6.5555371    6.0902778  
  40 HYDR    6.9835459    7.6868107    6.8026572    7.2019114    6.8067227  
  41 CARB    5.3992118    5.6151188    5.0587632    5.1756226    4.9924279  
  42 HYDR    5.8161329    6.0129134    5.7256172    5.6687961    5.6902579  
  43 CARB    6.2976392    5.8230747    5.3646007    5.0291296    4.6739646  
  44 CARB    7.7359565    7.1486066    6.8663762    6.2905498    6.0159052  
  45 HYDR    8.1113797    7.9273588    7.4866926    7.1702006    6.8706225  
  46 HYDR    8.4510691    7.6198605    7.3334772    6.6151847    6.2303462  
  47 HYDR    7.9634009    7.1351123    7.1517082    6.3047061    6.2319143  
  48 CARB    6.2205959    4.9329306    4.8331257    3.9100857    3.6066025  
  49 HYDR    5.3603669    3.9725247    3.7858701    2.9525989 *  2.5488336 *
  50 HYDR    6.5089707    4.9144639    5.2330606    3.9298455    3.9519456  
  51 HYDR    7.0860817    5.5953363    5.4722610    4.4157441    3.9526856  
  52 CARB    3.6932107    4.3282406    2.9936313 *  4.0473742    3.4921562  
  53 CARB    3.4157422    4.8749203    4.1528668    5.0905200    5.1338444  
  54 HYDR    2.3869962 *  4.3966490    3.5669612    4.8713304    4.9587768  
  55 HYDR    4.0137898    5.8538188    4.8792319    6.0243143    5.9218805  
  56 HYDR    4.0396187    5.1643366    4.8460581    5.4112086    5.6577775  
  57 OXYG    3.7923863    3.3103809    3.2575407    3.1192061    3.3298291  
  58 OXYG    3.3124704    5.0636776    3.3925159    5.0955312    4.5595366  
  59 HYDR    3.2615254    3.3940153    1.9954273 *  3.1250361    2.5196798 *
  60 NITR    3.1208248    5.0952279    3.1239419    5.2548556    4.6051187  
  61 OXYG    3.3314498    4.5592179    2.5192864 *  4.6050436    3.8096946  
  62 OXYG    3.4475910    6.0088377    4.0542042    6.3283882    5.7411355  

               31 OXYG      32 CARB      33 CARB      34 HYDR      35 HYDR  

   1 CARB    4.5068516    4.3880914    5.7628322    6.2039661    5.8894560  
   2 CARB    4.2279609    5.7603433    6.1400187    6.5109102    5.8193992  
   3 HYDR    3.7565188    6.2011048    6.5100181    6.9802503    6.0370382  
   4 HYDR    4.8060216    5.8862016    5.8187050    6.0373012    5.4550614  
   5 CARB    5.3941844    6.7897379    7.4276478    7.7321821    7.2195126  
   6 HYDR    6.0400138    7.7841668    8.2260000    8.4881926    7.9256888  
   7 CARB    5.2224117    6.7428939    7.8987015    8.3399596    7.7874947  
   8 HYDR    4.3985659    6.4941413    7.7669116    8.3373179    7.5964082  
   9 HYDR    6.1466041    7.7532733    8.9740303    9.3948169    8.8748917  
  10 CARB    5.5850212    5.9162562    7.1847007    7.5280015    7.2693781  
  11 HYDR    6.3523320    6.2752569    7.7899497    8.1161453    7.9955979  
  12 CARB    6.3164380    6.6415634    7.3900305    7.5541522    7.3929257  
  13 CARB    7.7041643    8.0633728    8.8549208    8.9530079    8.8867525  
  14 HYDR    7.7965232    8.5879480    9.5584688    9.7494520    9.5539980  
  15 HYDR    8.2590510    8.7263202    9.2361527    9.2503732    9.1993922  
  16 HYDR    8.3519828    8.1671963    9.0656920    9.1017199    9.2234896  
  17 CARB    6.7304730    6.2620155    6.6220014    6.5911837    6.6969535  
  18 HYDR    6.0296322    5.3340956    5.5405087    5.5282555    5.6058214  
  19 HYDR    7.4699001    6.4014636    6.9021589    6.7905296    7.1379432  
  20 HYDR    7.3489503    7.0931563    7.1204179    6.9879328    7.1011464  
  21 CARB    3.4620001    4.3276757    5.1489732    5.6548478    4.9985702  
  22 CARB    4.3032791    4.1836141    6.1493441    6.7639889    6.3589377  
  23 HYDR    3.7915874    3.2622233    5.4036263    6.1206085    5.6452251  
  24 HYDR    4.0719866    4.9929722    6.9103331    7.5931536    6.9939695  
  25 HYDR    5.3543927    4.6049451    6.7287353    7.2664506    7.0775475  
  26 OXYG    5.3247564    3.8700370    5.1732074    5.4511943    5.5129723  
  27 OXYG    2.1560000 *  4.3348060    5.4126103    6.1415745    5.1570369  
  28 HYDR    3.6237689    3.6331847    4.1200522    4.5793451    3.9953505  
  29 NITR    1.2019586 *  4.1447433    4.7963643    5.6286810    4.3399138  
  30 OXYG    2.1743600 *  4.0125623    3.9901159    4.7330869    3.3832080  
  31 OXYG    0.0000000    4.6453267    5.4766855    6.4149171    4.9980636  
  32 CARB    4.6453267    0.0000000    2.6387609 *  3.4265407    3.2759178  
  33 CARB    5.4766855    2.6387609 *  0.0000000    1.0945208 *  1.0937647 *
  34 HYDR    6.4149171    3.4265407    1.0945208 *  0.0000000    1.7572494 *
  35 HYDR    4.9980636    3.2759178    1.0937647 *  1.7572494 *  0.0000000  
  36 CARB    6.0377497    2.8292132 *  1.5282656 *  2.1571507 *  2.1716879 *
  37 HYDR    6.8187423    3.9236187    2.1776667 *  2.4596994 *  2.5630803 *
  38 CARB    6.6736415    2.5107866 *  2.4989827 *  2.9009875 *  3.4443832  
  39 HYDR    7.1298350    2.6793369 *  2.6681945 *  2.7364554 *  3.7454602  
  40 HYDR    7.5231079    3.4583088    3.4581003    3.7683467    4.3359850  
  41 CARB    5.4399260    1.5471796 *  2.8085061 *  3.6205470    3.5083975  
  42 HYDR    5.7730475    2.1754792 *  3.9019975    4.6943182    4.5707370  
  43 CARB    5.1692788    2.5739242 *  2.5460765 *  3.4936283    2.8493375 *
  44 CARB    6.2199559    3.9105260    3.8949291    4.7031831    4.1550811  
  45 HYDR    7.1753248    4.2539299    4.2392880    4.8716896    4.7051539  
  46 HYDR    6.5071264    4.7288156    4.1912961    4.9408287    4.2306069  
  47 HYDR    6.0493022    4.1953612    4.7064519    5.6034568    4.9198560  
  48 CARB    3.8919500    3.0222691    2.9877028 *  4.0559117    2.7580626 *
  49 HYDR    3.1681455    2.7107399 *  2.6763602 *  3.7405042    2.3054796 *
  50 HYDR    3.6077287    3.3911050    3.9890122    5.0736958    3.8107028  
  51 HYDR    4.3426607    4.0230902    3.3546031    4.3172957    2.8596325 *
  52 CARB    4.8390106    1.5727286 *  1.5466740 *  2.1510451 *  2.1686999 *
  53 CARB    5.6274443    1.5569167 *  3.8678591    4.3826081    4.6486380  
  54 HYDR    5.5484176    2.1956123 *  4.2693878    4.6894355    4.9529551  
  55 HYDR    6.6104282    2.1717655 *  3.9147334    4.2083594    4.8610947  
  56 HYDR    5.7471968    2.1662897 *  4.7061655    5.3248358    5.4343088  
  57 OXYG    3.4466645    1.3690166 *  3.4893419    4.4143661    3.7660385  
  58 OXYG    6.0093074    2.4394495 *  2.4497504 *  2.4058241 *  3.2326454  
  59 HYDR    4.0553419    2.1463585 *  2.1749902 *  2.7852015 *  2.2899628 *
  60 NITR    6.3285108    3.6289416    3.2072063    2.9089123 *  3.6922423  
  61 OXYG    5.7411454    3.9991367    3.2303281    3.0428747    3.3399206  
  62 OXYG    7.4147348    4.5066176    4.2284252    3.7573187    4.8058131  

               36 CARB      37 HYDR      38 CARB      39 HYDR      40 HYDR  

   1 CARB    6.7912229    7.7859841    6.7435819    6.4951070    7.7536462  
   2 CARB    7.4268512    8.2257117    7.8972932    7.7658205    8.9725105  
   3 HYDR    7.7305083    8.4869219    8.3378510    8.3355730    9.3925836  
   4 HYDR    7.2182500    7.9250684    7.7855269    7.5946027    8.8729213  
   5 CARB    8.7084904    9.5549194    9.0108042    8.7730773   10.0802944  
   6 HYDR    9.5544804   10.3469259    9.9522824    9.7223438   11.0306072  
   7 CARB    9.0112537    9.9530518    9.1428280    8.9551414   10.1645343  
   8 HYDR    8.7730761    9.7226166    8.9546256    8.8949862    9.9484352  
   9 HYDR   10.0808928   11.0314901   10.1648057    9.9492898   11.1752379  
  10 CARB    8.2877404    9.2604284    8.2298877    7.9039468    9.2394580  
  11 HYDR    8.8003419    9.8095202    8.5591055    8.1726443    9.5175794  
  12 CARB    8.6750168    9.5516612    8.7610040    8.3490350    9.8143805  
  13 CARB   10.1430378   11.0176308   10.1556414    9.6743912   11.1922899  
  14 HYDR   10.7972940   11.7059941   10.8059931   10.3886289   11.8346250  
  15 HYDR   10.6029319   11.4122893   10.7175653   10.2173816   11.7718104  
  16 HYDR   10.3076785   11.1983381   10.1696920    9.5982260   11.1706690  
  17 CARB    7.9866593    8.7855527    8.0816254    7.5526929    9.1355927  
  18 HYDR    6.9238680    7.7082469    7.0920432    6.6063225    8.1589061  
  19 HYDR    8.1972402    9.0124972    8.1032276    7.4580005    9.1133435  
  20 HYDR    8.5600586    9.2723622    8.7764891    8.2376982    9.8364819  
  21 CARB    6.2951532    7.1978341    6.6058630    6.5104908    7.6601014  
  22 CARB    6.8795797    7.9423719    6.6497618    6.5324898    7.5554018  
  23 HYDR    5.9812057    7.0543428    5.7455812    5.7446151    6.6194170  
  24 HYDR    7.6215223    8.6686621    7.4948139    7.4736331    8.3850656  
  25 HYDR    7.3888125    8.4694151    6.9446709    6.7176579    7.7903563  
  26 OXYG    6.2053236    7.1903820    5.9835064    5.5550626    6.9835459  
  27 OXYG    6.3228801    7.2357892    6.6996972    6.8267662    7.6868107  
  28 HYDR    5.3470058    6.2159272    5.7272480    5.6101647    6.8026572  
  29 NITR    5.6149849    6.4258687    6.2514221    6.5555371    7.2019114  
  30 OXYG    4.9839077    5.6907883    5.8207780    6.0902778    6.8067227  
  31 OXYG    6.0377497    6.8187423    6.6736415    7.1298350    7.5231079  
  32 CARB    2.8292132 *  3.9236187    2.5107866 *  2.6793369 *  3.4583088  
  33 CARB    1.5282656 *  2.1776667 *  2.4989827 *  2.6681945 *  3.4581003  
  34 HYDR    2.1571507 *  2.4596994 *  2.9009875 *  2.7364554 *  3.7683467  
  35 HYDR    2.1716879 *  2.5630803 *  3.4443832    3.7454602    4.3359850  
  36 CARB    0.0000000    1.0948442 *  1.5476850 *  2.2654604 *  2.2229417 *
  37 HYDR    1.0948442 *  0.0000000    2.2834006 *  2.9351758 *  2.5716056 *
  38 CARB    1.5476850 *  2.2834006 *  0.0000000    1.0947292 *  1.0901564 *
  39 HYDR    2.2654604 *  2.9351758 *  1.0947292 *  0.0000000    1.7717779 *
  40 HYDR    2.2229417 *  2.5716056 *  1.0901564 *  1.7717779 *  0.0000000  
  41 CARB    2.1152611 *  3.1069804    1.5487814 *  2.2763036 *  2.2091096 *
  42 HYDR    3.1135392    4.0068888    2.2955515 *  2.9581452 *  2.5668023 *
  43 CARB    1.5599472 *  2.2787103 *  2.1625975 *  3.1413547    2.6489794 *
  44 CARB    2.5624124 *  2.7687791 *  2.8944500 *  3.9889702    2.7772279 *
  45 HYDR    2.7504690 *  2.8253968 *  2.6485747 *  3.6920286    2.1328675 *
  46 HYDR    2.9234800 *  2.7703713 *  3.6474619    4.7153870    3.5235887  
  47 HYDR    3.5023136    3.8392720    3.6417638    4.7110282    3.5126803  
  48 CARB    2.6589998 *  3.2615839    3.5642173    4.4074702    4.1674760  
  49 HYDR    2.9313048 *  3.6570227    3.8417992    4.4709322    4.6539594  
  50 HYDR    3.5745316    4.2070457    4.2001288    5.0778080    4.6959182  
  51 HYDR    3.0006654    3.2538650    4.1933446    5.0672025    4.6937161  
  52 CARB    2.5557370 *  3.5063371    2.7919120 *  2.7068502 *  3.8812597  
  53 CARB    4.0511930    5.1102075    3.2091488    2.9667210 *  3.9894937  
  54 HYDR    4.7790301    5.8344449    4.1095297    3.7285606    4.9698809  
  55 HYDR    3.9760916    4.9375919    2.8575611 *  2.3258334 *  3.5243922  
  56 HYDR    4.6502445    5.7039817    3.7103237    3.6562058    4.2973290  
  57 OXYG    3.7541158    4.8102833    3.7119271    4.0304362    4.5753052  
  58 OXYG    3.4442198    4.2755640    3.2530826    2.6447436 *  4.2728427  
  59 HYDR    3.3648057    4.2521160    3.8176797    3.7926727    4.8976682  
  60 NITR    4.4960374    5.1935516    4.5474694    3.9136630    5.5613833  
  61 OXYG    4.7054982    5.3409589    5.1109943    4.6799138    6.1670111  
  62 OXYG    5.3953023    6.0414811    5.2240038    4.4005748    6.1485188  

               41 CARB      42 HYDR      43 CARB      44 CARB      45 HYDR  

   1 CARB    5.9160500    6.2741405    6.6419545    8.0633159    8.5878516  
   2 CARB    7.1822928    7.7869115    7.3880588    8.8527347    9.5564084  
   3 HYDR    7.5250368    8.1126621    7.5513962    8.9500005    9.7465890  
   4 HYDR    7.2664546    7.9921376    7.3906100    8.8844068    9.5517498  
   5 CARB    8.2862093    8.7981228    8.6737382   10.1414434   10.7959092  
   6 HYDR    9.2585581    9.8070195    9.5499195   11.0155872   11.7042269  
   7 CARB    8.2288818    8.5573128    8.7601831   10.1543196   10.8048201  
   8 HYDR    7.9025017    8.1703675    8.3477847    9.6725370   10.3868594  
   9 HYDR    9.2387153    9.5160779    9.8136876   11.1910606   11.8335931  
  10 CARB    7.4480244    7.7771827    8.1845176    9.6093187   10.1315589  
  11 HYDR    7.7780064    7.9930853    8.6779196   10.0559314   10.5031225  
  12 CARB    8.1841964    8.6768754    8.8003757   10.2947663   10.8127698  
  13 CARB    9.6094279   10.0553551   10.2950265   11.7837871   12.2713505  
  14 HYDR   10.1315563   10.5024271   10.8128068   12.2710287   12.8037386  
  15 HYDR   10.2613759   10.7889978   10.8540422   12.3669124   12.8667186  
  16 HYDR    9.6985532   10.1007768   10.5204336   11.9946030   12.3954992  
  17 CARB    7.7609278    8.3792370    8.3699259    9.8921591   10.3216328  
  18 HYDR    6.8022311    7.4862717    7.3404533    8.8681385    9.3058203  
  19 HYDR    7.8771515    8.4413867    8.6505413   10.1477720   10.4741968  
  20 HYDR    8.5525764    9.2448259    9.0441634   10.5754911   11.0195693  
  21 CARB    5.7808536    6.3119639    6.1406918    7.5959240    8.2582364  
  22 CARB    5.5746380    5.6685788    6.4301194    7.6978485    8.2148616  
  23 HYDR    4.5713358    4.6317164    5.4177862    6.6395998    7.1660037  
  24 HYDR    6.3089346    6.3497075    7.0280167    8.2381887    8.8427505  
  25 HYDR    5.9462245    5.9278965    6.9967287    8.2128226    8.6155199  
  26 OXYG    5.3992118    5.8161329    6.2976392    7.7359565    8.1113797  
  27 OXYG    5.6151188    6.0129134    5.8230747    7.1486066    7.9273588  
  28 HYDR    5.0587632    5.7256172    5.3646007    6.8663762    7.4866926  
  29 NITR    5.1756226    5.6687961    5.0291296    6.2905498    7.1702006  
  30 OXYG    4.9924279    5.6902579    4.6739646    6.0159052    6.8706225  
  31 OXYG    5.4399260    5.7730475    5.1692788    6.2199559    7.1753248  
  32 CARB    1.5471796 *  2.1754792 *  2.5739242 *  3.9105260    4.2539299  
  33 CARB    2.8085061 *  3.9019975    2.5460765 *  3.8949291    4.2392880  
  34 HYDR    3.6205470    4.6943182    3.4936283    4.7031831    4.8716896  
  35 HYDR    3.5083975    4.5707370    2.8493375 *  4.1550811    4.7051539  
  36 CARB    2.1152611 *  3.1135392    1.5599472 *  2.5624124 *  2.7504690 *
  37 HYDR    3.1069804    4.0068888    2.2787103 *  2.7687791 *  2.8253968 *
  38 CARB    1.5487814 *  2.2955515 *  2.1625975 *  2.8944500 *  2.6485747 *
  39 HYDR    2.2763036 *  2.9581452 *  3.1413547    3.9889702    3.6920286  
  40 HYDR    2.2091096 *  2.5668023 *  2.6489794 *  2.7772279 *  2.1328675 *
  41 CARB    0.0000000    1.0944131 *  1.5596874 *  2.5494215 *  2.7411887 *
  42 HYDR    1.0944131 *  0.0000000    2.2819139 *  2.7578747 *  2.8263344 *
  43 CARB    1.5596874 *  2.2819139 *  0.0000000    1.5324106 *  2.2048791 *
  44 CARB    2.5494215 *  2.7578747 *  1.5324106 *  0.0000000    1.0932664 *
  45 HYDR    2.7411887 *  2.8263344 *  2.2048791 *  1.0932664 *  0.0000000  
  46 HYDR    3.4928408    3.8289897    2.1678024 *  1.0954859 *  1.7664718 *
  47 HYDR    2.9033116 *  2.7454805 *  2.1701632 *  1.0954256 *  1.7679236 *
  48 CARB    2.6642291 *  3.2648055    1.5250747 *  2.4801879 *  3.4623172  
  49 HYDR    2.9383826 *  3.6583248    2.2095764 *  3.4699238    4.3623522  
  50 HYDR    3.0124740    3.2641485    2.1648672 *  2.7093781 *  3.7320727  
  51 HYDR    3.5767227    4.2111430    2.1628892 *  2.7158817 *  3.7315952  
  52 CARB    2.5681509 *  3.5150074    3.0005115    4.4973307    4.8630682  
  53 CARB    2.5253972 *  2.6606936 *  3.9317324    5.0626246    5.1754030  
  54 HYDR    3.4840162    3.7023015    4.7528616    6.0041723    6.1905947  
  55 HYDR    2.7093303 *  2.8879042 *  4.1705944    5.1891709    5.0869608  
  56 HYDR    2.7614330 *  2.4502572 *  4.2125961    5.1236328    5.2239166  
  57 OXYG    2.4042852 *  2.7065330 *  3.0344745    4.2952100    4.8812479  
  58 OXYG    3.4465694    4.2723462    4.1992556    5.5944618    5.7416704  
  59 HYDR    3.3496698    4.2175225    3.5798971    5.1120201    5.6426851  
  60 NITR    4.7559941    5.6060701    5.3306978    6.7783752    6.9923118  
  61 OXYG    5.1646210    6.0806979    5.4483891    6.9448866    7.3194162  
  62 OXYG    5.5855949    6.3528921    6.3168618    7.7049589    7.7978369  

               46 HYDR      47 HYDR      48 CARB      49 HYDR      50 HYDR  

   1 CARB    8.7266968    8.1664324    6.2624112    5.3350041    6.4008262  
   2 CARB    9.2343971    9.0628348    6.6197736    5.5384489    6.8989900  
   3 HYDR    9.2476960    9.0981129    6.5881248    5.5253839    6.7866222  
   4 HYDR    9.1975641    9.2205484    6.6944599    5.6032983    7.1346512  
   5 CARB   10.6016662   10.3053324    7.9849501    6.9223951    8.1944991  
   6 HYDR   11.4105199   11.1955385    8.7832616    7.7061390    9.0091929  
   7 CARB   10.7165360   10.1675791    8.0804767    7.0913588    8.1009754  
   8 HYDR   10.2158367    9.5955684    7.5512478    6.6054934    7.4554168  
   9 HYDR   11.7708054   11.1686311    9.1344779    8.1582579    9.1111235  
  10 CARB   10.2615980    9.6976865    7.7609655    6.8026674    7.8761314  
  11 HYDR   10.7898520   10.1005992    8.3799591    7.4874061    8.4410717  
  12 CARB   10.8541203   10.5194163    8.3694580    7.3401584    8.6490481  
  13 CARB   12.3671734   11.9938129    9.8917816    8.8679002   10.1463521  
  14 HYDR   12.8666081   12.3943671   10.3210293    9.3054545   10.4725197  
  15 HYDR   12.8854158   12.6403054   10.4201176    9.3675742   10.7475223  
  16 HYDR   12.6413496   12.2191168   10.2657846    9.2825532   10.5338633  
  17 CARB   10.4209042   10.2654437    8.1119406    7.0987678    8.5680443  
  18 HYDR    9.3683147    9.2821093    7.0987767    6.0934153    7.6139856  
  19 HYDR   10.7493230   10.5345562    8.5689954    7.6148955    9.0301081  
  20 HYDR   11.0254635   11.0088595    8.7416304    7.7066860    9.2649498  
  21 CARB    8.0922543    7.7562478    5.4913495    4.4546630    5.7137559  
  22 CARB    8.4629883    7.6088089    6.0781023    5.3158050    5.9726587  
  23 HYDR    7.4236852    6.5240208    5.1027051    4.4293893    4.9594252  
  24 HYDR    8.9558341    8.0492844    6.4831410    5.7209252    6.2477303  
  25 HYDR    9.0589086    8.1126564    6.8344969    6.1460265    6.7231989  
  26 OXYG    8.4510691    7.9634009    6.2205959    5.3603669    6.5089707  
  27 OXYG    7.6198605    7.1351123    4.9329306    3.9725247    4.9144639  
  28 HYDR    7.3334772    7.1517082    4.8331257    3.7858701    5.2330606  
  29 NITR    6.6151847    6.3047061    3.9100857    2.9525989 *  3.9298455  
  30 OXYG    6.2303462    6.2319143    3.6066025    2.5488336 *  3.9519456  
  31 OXYG    6.5071264    6.0493022    3.8919500    3.1681455    3.6077287  
  32 CARB    4.7288156    4.1953612    3.0222691    2.7107399 *  3.3911050  
  33 CARB    4.1912961    4.7064519    2.9877028 *  2.6763602 *  3.9890122  
  34 HYDR    4.9408287    5.6034568    4.0559117    3.7405042    5.0736958  
  35 HYDR    4.2306069    4.9198560    2.7580626 *  2.3054796 *  3.8107028  
  36 CARB    2.9234800 *  3.5023136    2.6589998 *  2.9313048 *  3.5745316  
  37 HYDR    2.7703713 *  3.8392720    3.2615839    3.6570227    4.2070457  
  38 CARB    3.6474619    3.6417638    3.5642173    3.8417992    4.2001288  
  39 HYDR    4.7153870    4.7110282    4.4074702    4.4709322    5.0778080  
  40 HYDR    3.5235887    3.5126803    4.1674760    4.6539594    4.6959182  
  41 CARB    3.4928408    2.9033116 *  2.6642291 *  2.9383826 *  3.0124740  
  42 HYDR    3.8289897    2.7454805 *  3.2648055    3.6583248    3.2641485  
  43 CARB    2.1678024 *  2.1701632 *  1.5250747 *  2.2095764 *  2.1648672 *
  44 CARB    1.0954859 *  1.0954256 *  2.4801879 *  3.4699238    2.7093781 *
  45 HYDR    1.7664718 *  1.7679236 *  3.4623172    4.3623522    3.7320727  
  46 HYDR    0.0000000    1.7705984 *  2.7077562 *  3.7332000    3.0371570  
  47 HYDR    1.7705984 *  0.0000000    2.7168330 *  3.7373879    2.4845277 *
  48 CARB    2.7077562 *  2.7168330 *  0.0000000    1.0928185 *  1.0945268 *
  49 HYDR    3.7332000    3.7373879    1.0928185 *  0.0000000    1.7591966 *
  50 HYDR    3.0371570    2.4845277 *  1.0945268 *  1.7591966 *  0.0000000  
  51 HYDR    2.4809293 *  3.0616550    1.0962520 *  1.7599415 *  1.7707974 *
  52 CARB    5.0604086    5.0568737    3.2882814    2.6911210 *  4.0244500  
  53 CARB    6.0018236    5.2462360    4.5281623    4.2260760    4.7436097  
  54 HYDR    6.8879287    6.1933610    5.1306547    4.6175689    5.3613409  
  55 HYDR    6.1292261    5.5104482    5.0543734    4.8557892    5.3948501  
  56 HYDR    6.1403685    5.0897503    4.7787037    4.6176796    4.7544779  
  57 OXYG    5.0524391    4.3038508    2.8425474 *  2.3701712 *  2.8628801 *
  58 OXYG    6.2124817    6.2025779    4.7104480    4.1410582    5.4253286  
  59 HYDR    5.5872761    5.5714119    3.3950602    2.5072016 *  4.0567234  
  60 NITR    7.2876630    7.4129733    5.6092051    4.8648669    6.3668015  
  61 OXYG    7.3244978    7.5684844    5.4184531    4.5410486    6.2003874  
  62 OXYG    8.2598277    8.3524824    6.7300044    6.0286517    7.4691146  

               51 HYDR      52 CARB      53 CARB      54 HYDR      55 HYDR  

   1 CARB    7.0940855    4.3294973    4.1828716    3.2614796    4.9925720  
   2 CARB    7.1188562    5.1476737    6.1466456    5.4009307    6.9078905  
   3 HYDR    6.9854089    5.6528357    6.7612581    6.1180616    7.5905626  
   4 HYDR    7.0994521    4.9962842    6.3552591    5.6413849    6.9904481  
   5 CARB    8.5588518    6.2949563    6.8779901    5.9796832    7.6202937  
   6 HYDR    9.2705113    7.1971393    7.9405999    7.0526727    8.6672377  
   7 CARB    8.7757455    6.6065568    6.6491121    5.7452024    7.4945382  
   8 HYDR    8.2366569    6.5108863    6.5316457    5.7441559    7.4730921  
   9 HYDR    9.8356809    7.6610157    7.5552385    6.6195789    8.3853106  
  10 CARB    8.5530551    5.7826327    5.5745504    4.5713933    6.3092649  
  11 HYDR    9.2459007    6.3145927    5.6695368    4.6329508    6.3511261  
  12 CARB    9.0441999    6.1417726    6.4293661    5.4169571    7.0277116  
  13 CARB   10.5755239    7.5973466    7.6977616    6.6395082    8.2386410  
  14 HYDR   11.0193006    8.2596382    8.2150366    7.1663138    8.8434672  
  15 HYDR   11.0251039    8.0931388    8.4624535    7.4230783    8.9558143  
  16 HYDR   11.0095994    7.7584292    7.6093724    6.5245427    8.0504672  
  17 CARB    8.7422431    5.4924700    6.0769410    5.1011707    6.4823840  
  18 HYDR    7.7074258    4.4553624    5.3138309    4.4268791    5.7192509  
  19 HYDR    9.2664673    5.7160004    5.9724366    4.9587844    6.2479940  
  20 HYDR    9.2733303    6.1576728    7.0212494    6.0877765    7.3748815  
  21 CARB    6.1573245    3.9608757    4.6708079    3.9739567    5.5041610  
  22 CARB    7.0228205    4.6731535    3.8075336    3.0492035    4.7674855  
  23 HYDR    6.0897080    3.9763262    3.0488177    2.5377685 *  4.0967123  
  24 HYDR    7.3760767    5.5061180    4.7673827    4.0970566    5.7730549  
  25 HYDR    7.8313871    5.2007077    3.8529466    3.0253166    4.6965373  
  26 OXYG    7.0860817    3.6932107    3.4157422    2.3869962 *  4.0137898  
  27 OXYG    5.5953363    4.3282406    4.8749203    4.3966490    5.8538188  
  28 HYDR    5.4722610    2.9936313 *  4.1528668    3.5669612    4.8792319  
  29 NITR    4.4157441    4.0473742    5.0905200    4.8713304    6.0243143  
  30 OXYG    3.9526856    3.4921562    5.1338444    4.9587768    5.9218805  
  31 OXYG    4.3426607    4.8390106    5.6274443    5.5484176    6.6104282  
  32 CARB    4.0230902    1.5727286 *  1.5569167 *  2.1956123 *  2.1717655 *
  33 CARB    3.3546031    1.5466740 *  3.8678591    4.2693878    3.9147334  
  34 HYDR    4.3172957    2.1510451 *  4.3826081    4.6894355    4.2083594  
  35 HYDR    2.8596325 *  2.1686999 *  4.6486380    4.9529551    4.8610947  
  36 CARB    3.0006654    2.5557370 *  4.0511930    4.7790301    3.9760916  
  37 HYDR    3.2538650    3.5063371    5.1102075    5.8344449    4.9375919  
  38 CARB    4.1933446    2.7919120 *  3.2091488    4.1095297    2.8575611 *
  39 HYDR    5.0672025    2.7068502 *  2.9667210 *  3.7285606    2.3258334 *
  40 HYDR    4.6937161    3.8812597    3.9894937    4.9698809    3.5243922  
  41 CARB    3.5767227    2.5681509 *  2.5253972 *  3.4840162    2.7093303 *
  42 HYDR    4.2111430    3.5150074    2.6606936 *  3.7023015    2.8879042 *
  43 CARB    2.1628892 *  3.0005115    3.9317324    4.7528616    4.1705944  
  44 CARB    2.7158817 *  4.4973307    5.0626246    6.0041723    5.1891709  
  45 HYDR    3.7315952    4.8630682    5.1754030    6.1905947    5.0869608  
  46 HYDR    2.4809293 *  5.0604086    6.0018236    6.8879287    6.1292261  
  47 HYDR    3.0616550    5.0568737    5.2462360    6.1933610    5.5104482  
  48 CARB    1.0962520 *  3.2882814    4.5281623    5.1306547    5.0543734  
  49 HYDR    1.7599415 *  2.6911210 *  4.2260760    4.6175689    4.8557892  
  50 HYDR    1.7707974 *  4.0244500    4.7436097    5.3613409    5.3948501  
  51 HYDR    0.0000000    4.0170617    5.5561587    6.1384613    6.0115252  
  52 CARB    4.0170617    0.0000000    2.6078833 *  2.8043119 *  2.8935150 *
  53 CARB    5.5561587    2.6078833 *  0.0000000    1.0904285 *  1.0916042 *
  54 HYDR    6.1384613    2.8043119 *  1.0904285 *  0.0000000    1.7736466 *
  55 HYDR    6.0115252    2.8935150 *  1.0916042 *  1.7736466 *  0.0000000  
  56 HYDR    5.8560283    3.5317024    1.0915466 *  1.7892239 *  1.7849241 *
  57 OXYG    3.8951645    2.4153461 *  2.2915883 *  2.6078717 *  3.2405237  
  58 OXYG    5.4215013    1.4520034 *  2.6332819 *  2.5523562 *  2.5322095 *
  59 HYDR    4.0693977    1.0863783 *  3.1494425    3.0558345    3.6747675  
  60 NITR    6.2053309    2.3998140 *  3.7791545    3.3648134    3.7517190  
  61 OXYG    5.8873524    2.6035763 *  4.4743233    4.0389714    4.6580970  
  62 OXYG    7.3486878    3.4620597    4.3027995    3.7906144    4.0719594  

               56 HYDR      57 OXYG      58 OXYG      59 HYDR      60 NITR  

   1 CARB    4.6033934    3.8691474    4.3359444    3.6362072    4.1454119  
   2 CARB    6.7257567    5.1700074    5.4106497    4.1191426    4.7939460  
   3 HYDR    7.2635851    5.4477929    6.1390536    4.5774954    5.6256452  
   4 HYDR    7.0737398    5.5092501    5.1538131    3.9933134    4.3361802  
   5 CARB    7.3867742    6.2029132    6.3222157    5.3473052    5.6138039  
   6 HYDR    8.4672675    7.1876661    7.2346905    6.2155598    6.4242378  
   7 CARB    6.9434276    5.9818391    6.7000765    5.7286016    6.2512158  
   8 HYDR    6.7162450    5.5532172    6.8268524    5.6112224    6.5550462  
   9 HYDR    7.7896099    6.9821572    7.6875304    6.8041587    7.2019807  
  10 CARB    5.9453684    5.3983760    5.6165319    5.0614054    5.1765092  
  11 HYDR    5.9279635    5.8161409    6.0153747    5.7290765    5.6706677  
  12 CARB    6.9953648    6.2962000    5.8237119    5.3663378    5.0293455  
  13 CARB    8.2120938    7.7348478    7.1498021    6.8683228    6.2912996  
  14 HYDR    8.6150654    8.1103011    7.9286240    7.4886013    7.1709106  
  15 HYDR    9.0578228    8.4495721    7.6204507    7.3347739    6.6153565  
  16 HYDR    8.1124760    7.9629107    7.1371902    7.1544260    6.3064070  
  17 CARB    6.8327884    6.2192435    4.9333872    4.8348904    3.9103434  
  18 HYDR    6.1436231    5.3586956    3.9721847    3.7873556    2.9520680 *
  19 HYDR    6.7222721    6.5085212    4.9162875    5.2359411    3.9316879  
  20 HYDR    7.8293865    7.0842494    5.5949946    5.4730348    4.4151483  
  21 CARB    5.1978358    3.6904396    4.3275389    2.9945281 *  4.0464701  
  22 CARB    3.8519250    3.4160196    4.8765507    4.1564679    5.0915219  
  23 HYDR    3.0237540    2.3876401 *  4.3981108    3.5706482    4.8722191  
  24 HYDR    4.6955256    4.0137409    5.8551373    4.8823214    6.0250280  
  25 HYDR    3.7874399    4.0407580    5.1666431    4.8500834    5.4127550  
  26 OXYG    4.0396187    3.7923863    3.3124704    3.2615254    3.1208248  
  27 OXYG    5.1643366    3.3103809    5.0636776    3.3940153    5.0952279  
  28 HYDR    4.8460581    3.2575407    3.3925159    1.9954273 *  3.1239419  
  29 NITR    5.4112086    3.1192061    5.0955312    3.1250361    5.2548556  
  30 OXYG    5.6577775    3.3298291    4.5595366    2.5196798 *  4.6051187  
  31 OXYG    5.7471968    3.4466645    6.0093074    4.0553419    6.3285108  
  32 CARB    2.1662897 *  1.3690166 *  2.4394495 *  2.1463585 *  3.6289416  
  33 CARB    4.7061655    3.4893419    2.4497504 *  2.1749902 *  3.2072063  
  34 HYDR    5.3248358    4.4143661    2.4058241 *  2.7852015 *  2.9089123 *
  35 HYDR    5.4343088    3.7660385    3.2326454    2.2899628 *  3.6922423  
  36 CARB    4.6502445    3.7541158    3.4442198    3.3648057    4.4960374  
  37 HYDR    5.7039817    4.8102833    4.2755640    4.2521160    5.1935516  
  38 CARB    3.7103237    3.7119271    3.2530826    3.8176797    4.5474694  
  39 HYDR    3.6562058    4.0304362    2.6447436 *  3.7926727    3.9136630  
  40 HYDR    4.2973290    4.5753052    4.2728427    4.8976682    5.5613833  
  41 CARB    2.7614330 *  2.4042852 *  3.4465694    3.3496698    4.7559941  
  42 HYDR    2.4502572 *  2.7065330 *  4.2723462    4.2175225    5.6060701  
  43 CARB    4.2125961    3.0344745    4.1992556    3.5798971    5.3306978  
  44 CARB    5.1236328    4.2952100    5.5944618    5.1120201    6.7783752  
  45 HYDR    5.2239166    4.8812479    5.7416704    5.6426851    6.9923118  
  46 HYDR    6.1403685    5.0524391    6.2124817    5.5872761    7.2876630  
  47 HYDR    5.0897503    4.3038508    6.2025779    5.5714119    7.4129733  
  48 CARB    4.7787037    2.8425474 *  4.7104480    3.3950602    5.6092051  
  49 HYDR    4.6176796    2.3701712 *  4.1410582    2.5072016 *  4.8648669  
  50 HYDR    4.7544779    2.8628801 *  5.4253286    4.0567234    6.3668015  
  51 HYDR    5.8560283    3.8951645    5.4215013    4.0693977    6.2053309  
  52 CARB    3.5317024    2.4153461 *  1.4520034 *  1.0863783 *  2.3998140 *
  53 CARB    1.0915466 *  2.2915883 *  2.6332819 *  3.1494425    3.7791545  
  54 HYDR    1.7892239 *  2.6078717 *  2.5523562 *  3.0558345    3.3648134  
  55 HYDR    1.7849241 *  3.2405237    2.5322095 *  3.6747675    3.7517190  
  56 HYDR    0.0000000    2.4760239 *  3.7204209    3.9957973    4.8534279  
  57 OXYG    2.4760239 *  0.0000000    3.4482266    2.3741308 *  4.3708393  
  58 OXYG    3.7204209    3.4482266    0.0000000    2.0604696 *  1.3804546 *
  59 HYDR    3.9957973    2.3741308 *  2.0604696 *  0.0000000    2.4605836 *
  60 NITR    4.8534279    4.3708393    1.3804546 *  2.4605836 *  0.0000000  
  61 OXYG    5.4983895    4.4635911    2.2305162 *  2.2110225 *  1.2126733 *
  62 OXYG    5.3538256    5.3237888    2.1559906 *  3.6237727    1.2019498 *

               61 OXYG      62 OXYG  

   1 CARB    4.0131182    4.6456732  
   2 CARB    3.9873998    5.4742888  
   3 HYDR    4.7295294    6.4120250  
   4 HYDR    3.3793245    4.9942619  
   5 CARB    4.9822629    6.0366078  
   6 HYDR    5.6886006    6.8172194  
   7 CARB    5.8199545    6.6735408  
   8 HYDR    6.0891790    7.1294688  
   9 HYDR    6.8060212    7.5233737  
  10 CARB    4.9928556    5.4407494  
  11 HYDR    5.6914922    5.7749506  
  12 CARB    4.6738672    5.1693991  
  13 CARB    6.0161166    6.2208035  
  14 HYDR    6.8706048    7.1762448  
  15 HYDR    6.2300651    6.5073575  
  16 HYDR    6.2330490    6.0511636  
  17 CARB    3.6070900    3.8917602  
  18 HYDR    2.5491358 *  3.1668369  
  19 HYDR    3.9539003    3.6092198  
  20 HYDR    3.9523112    4.3416571  
  21 CARB    3.4913313    4.8379898  
  22 CARB    5.1346546    5.6281173  
  23 HYDR    4.9596442    5.5488978  
  24 HYDR    5.9223301    6.6109222  
  25 HYDR    5.6589949    5.7484214  
  26 OXYG    3.3314498    3.4475910  
  27 OXYG    4.5592179    6.0088377  
  28 HYDR    2.5192864 *  4.0542042  
  29 NITR    4.6050436    6.3283882  
  30 OXYG    3.8096946    5.7411355  
  31 OXYG    5.7411454    7.4147348  
  32 CARB    3.9991367    4.5066176  
  33 CARB    3.2303281    4.2284252  
  34 HYDR    3.0428747    3.7573187  
  35 HYDR    3.3399206    4.8058131  
  36 CARB    4.7054982    5.3953023  
  37 HYDR    5.3409589    6.0414811  
  38 CARB    5.1109943    5.2240038  
  39 HYDR    4.6799138    4.4005748  
  40 HYDR    6.1670111    6.1485188  
  41 CARB    5.1646210    5.5855949  
  42 HYDR    6.0806979    6.3528921  
  43 CARB    5.4483891    6.3168618  
  44 CARB    6.9448866    7.7049589  
  45 HYDR    7.3194162    7.7978369  
  46 HYDR    7.3244978    8.2598277  
  47 HYDR    7.5684844    8.3524824  
  48 CARB    5.4184531    6.7300044  
  49 HYDR    4.5410486    6.0286517  
  50 HYDR    6.2003874    7.4691146  
  51 HYDR    5.8873524    7.3486878  
  52 CARB    2.6035763 *  3.4620597  
  53 CARB    4.4743233    4.3027995  
  54 HYDR    4.0389714    3.7906144  
  55 HYDR    4.6580970    4.0719594  
  56 HYDR    5.4983895    5.3538256  
  57 OXYG    4.4635911    5.3237888  
  58 OXYG    2.2305162 *  2.1559906 *
  59 HYDR    2.2110225 *  3.6237727  
  60 NITR    1.2126733 *  1.2019498 *
  61 OXYG    0.0000000    2.1743501 *
  62 OXYG    2.1743501 *  0.0000000  

  * ... LESS THAN  3.000


     ATOMIC BASIS SET
     ----------------
 THE CONTRACTED PRIMITIVE FUNCTIONS HAVE BEEN UNNORMALIZED
 THE CONTRACTED BASIS FUNCTIONS ARE NOW NORMALIZED TO UNITY

  SHELL TYPE  PRIMITIVE        EXPONENT          CONTRACTION COEFFICIENT(S)

 CARBON    

      1   S       1          4563.2400000    0.001966650249
      1   S       2           682.0240000    0.015230601932
      1   S       3           154.9730000    0.076126909656
      1   S       4            44.4553000    0.260801033080
      1   S       5            13.0290000    0.616462078191
      1   S       6             1.8277300    0.221006028032

      2   L       7            20.9642000    0.114660080729    0.040248692673
      2   L       8             4.8033100    0.919999647749    0.237593956746
      2   L       9             1.4593300   -0.003030682134    0.815853851473

      3   L      10             0.4834560    1.000000000000    1.000000000000

      4   L      11             0.1455850    1.000000000000    1.000000000000

      5   L      12             0.0438000    1.000000000000    1.000000000000

      6   D      13             0.6260000    1.000000000000

 CARBON    

      7   S      14          4563.2400000    0.001966650249
      7   S      15           682.0240000    0.015230601932
      7   S      16           154.9730000    0.076126909656
      7   S      17            44.4553000    0.260801033080
      7   S      18            13.0290000    0.616462078191
      7   S      19             1.8277300    0.221006028032

      8   L      20            20.9642000    0.114660080729    0.040248692673
      8   L      21             4.8033100    0.919999647749    0.237593956746
      8   L      22             1.4593300   -0.003030682134    0.815853851473

      9   L      23             0.4834560    1.000000000000    1.000000000000

     10   L      24             0.1455850    1.000000000000    1.000000000000

     11   L      25             0.0438000    1.000000000000    1.000000000000

     12   D      26             0.6260000    1.000000000000

 HYDROGEN  

     13   S      27            33.8650000    0.025493814541
     13   S      28             5.0947900    0.190373108582
     13   S      29             1.1587900    0.852161486043

     14   S      30             0.3258400    1.000000000000

     15   S      31             0.1027410    1.000000000000

     16   S      32             0.0360000    1.000000000000

 HYDROGEN  

     17   S      33            33.8650000    0.025493814541
     17   S      34             5.0947900    0.190373108582
     17   S      35             1.1587900    0.852161486043

     18   S      36             0.3258400    1.000000000000

     19   S      37             0.1027410    1.000000000000

     20   S      38             0.0360000    1.000000000000

 CARBON    

     21   S      39          4563.2400000    0.001966650249
     21   S      40           682.0240000    0.015230601932
     21   S      41           154.9730000    0.076126909656
     21   S      42            44.4553000    0.260801033080
     21   S      43            13.0290000    0.616462078191
     21   S      44             1.8277300    0.221006028032

     22   L      45            20.9642000    0.114660080729    0.040248692673
     22   L      46             4.8033100    0.919999647749    0.237593956746
     22   L      47             1.4593300   -0.003030682134    0.815853851473

     23   L      48             0.4834560    1.000000000000    1.000000000000

     24   L      49             0.1455850    1.000000000000    1.000000000000

     25   L      50             0.0438000    1.000000000000    1.000000000000

     26   D      51             0.6260000    1.000000000000

 HYDROGEN  

     27   S      52            33.8650000    0.025493814541
     27   S      53             5.0947900    0.190373108582
     27   S      54             1.1587900    0.852161486043

     28   S      55             0.3258400    1.000000000000

     29   S      56             0.1027410    1.000000000000

     30   S      57             0.0360000    1.000000000000

 CARBON    

     31   S      58          4563.2400000    0.001966650249
     31   S      59           682.0240000    0.015230601932
     31   S      60           154.9730000    0.076126909656
     31   S      61            44.4553000    0.260801033080
     31   S      62            13.0290000    0.616462078191
     31   S      63             1.8277300    0.221006028032

     32   L      64            20.9642000    0.114660080729    0.040248692673
     32   L      65             4.8033100    0.919999647749    0.237593956746
     32   L      66             1.4593300   -0.003030682134    0.815853851473

     33   L      67             0.4834560    1.000000000000    1.000000000000

     34   L      68             0.1455850    1.000000000000    1.000000000000

     35   L      69             0.0438000    1.000000000000    1.000000000000

     36   D      70             0.6260000    1.000000000000

 HYDROGEN  

     37   S      71            33.8650000    0.025493814541
     37   S      72             5.0947900    0.190373108582
     37   S      73             1.1587900    0.852161486043

     38   S      74             0.3258400    1.000000000000

     39   S      75             0.1027410    1.000000000000

     40   S      76             0.0360000    1.000000000000

 HYDROGEN  

     41   S      77            33.8650000    0.025493814541
     41   S      78             5.0947900    0.190373108582
     41   S      79             1.1587900    0.852161486043

     42   S      80             0.3258400    1.000000000000

     43   S      81             0.1027410    1.000000000000

     44   S      82             0.0360000    1.000000000000

 CARBON    

     45   S      83          4563.2400000    0.001966650249
     45   S      84           682.0240000    0.015230601932
     45   S      85           154.9730000    0.076126909656
     45   S      86            44.4553000    0.260801033080
     45   S      87            13.0290000    0.616462078191
     45   S      88             1.8277300    0.221006028032

     46   L      89            20.9642000    0.114660080729    0.040248692673
     46   L      90             4.8033100    0.919999647749    0.237593956746
     46   L      91             1.4593300   -0.003030682134    0.815853851473

     47   L      92             0.4834560    1.000000000000    1.000000000000

     48   L      93             0.1455850    1.000000000000    1.000000000000

     49   L      94             0.0438000    1.000000000000    1.000000000000

     50   D      95             0.6260000    1.000000000000

 HYDROGEN  

     51   S      96            33.8650000    0.025493814541
     51   S      97             5.0947900    0.190373108582
     51   S      98             1.1587900    0.852161486043

     52   S      99             0.3258400    1.000000000000

     53   S     100             0.1027410    1.000000000000

     54   S     101             0.0360000    1.000000000000

 CARBON    

     55   S     102          4563.2400000    0.001966650249
     55   S     103           682.0240000    0.015230601932
     55   S     104           154.9730000    0.076126909656
     55   S     105            44.4553000    0.260801033080
     55   S     106            13.0290000    0.616462078191
     55   S     107             1.8277300    0.221006028032

     56   L     108            20.9642000    0.114660080729    0.040248692673
     56   L     109             4.8033100    0.919999647749    0.237593956746
     56   L     110             1.4593300   -0.003030682134    0.815853851473

     57   L     111             0.4834560    1.000000000000    1.000000000000

     58   L     112             0.1455850    1.000000000000    1.000000000000

     59   L     113             0.0438000    1.000000000000    1.000000000000

     60   D     114             0.6260000    1.000000000000

 CARBON    

     61   S     115          4563.2400000    0.001966650249
     61   S     116           682.0240000    0.015230601932
     61   S     117           154.9730000    0.076126909656
     61   S     118            44.4553000    0.260801033080
     61   S     119            13.0290000    0.616462078191
     61   S     120             1.8277300    0.221006028032

     62   L     121            20.9642000    0.114660080729    0.040248692673
     62   L     122             4.8033100    0.919999647749    0.237593956746
     62   L     123             1.4593300   -0.003030682134    0.815853851473

     63   L     124             0.4834560    1.000000000000    1.000000000000

     64   L     125             0.1455850    1.000000000000    1.000000000000

     65   L     126             0.0438000    1.000000000000    1.000000000000

     66   D     127             0.6260000    1.000000000000

 HYDROGEN  

     67   S     128            33.8650000    0.025493814541
     67   S     129             5.0947900    0.190373108582
     67   S     130             1.1587900    0.852161486043

     68   S     131             0.3258400    1.000000000000

     69   S     132             0.1027410    1.000000000000

     70   S     133             0.0360000    1.000000000000

 HYDROGEN  

     71   S     134            33.8650000    0.025493814541
     71   S     135             5.0947900    0.190373108582
     71   S     136             1.1587900    0.852161486043

     72   S     137             0.3258400    1.000000000000

     73   S     138             0.1027410    1.000000000000

     74   S     139             0.0360000    1.000000000000

 HYDROGEN  

     75   S     140            33.8650000    0.025493814541
     75   S     141             5.0947900    0.190373108582
     75   S     142             1.1587900    0.852161486043

     76   S     143             0.3258400    1.000000000000

     77   S     144             0.1027410    1.000000000000

     78   S     145             0.0360000    1.000000000000

 CARBON    

     79   S     146          4563.2400000    0.001966650249
     79   S     147           682.0240000    0.015230601932
     79   S     148           154.9730000    0.076126909656
     79   S     149            44.4553000    0.260801033080
     79   S     150            13.0290000    0.616462078191
     79   S     151             1.8277300    0.221006028032

     80   L     152            20.9642000    0.114660080729    0.040248692673
     80   L     153             4.8033100    0.919999647749    0.237593956746
     80   L     154             1.4593300   -0.003030682134    0.815853851473

     81   L     155             0.4834560    1.000000000000    1.000000000000

     82   L     156             0.1455850    1.000000000000    1.000000000000

     83   L     157             0.0438000    1.000000000000    1.000000000000

     84   D     158             0.6260000    1.000000000000

 HYDROGEN  

     85   S     159            33.8650000    0.025493814541
     85   S     160             5.0947900    0.190373108582
     85   S     161             1.1587900    0.852161486043

     86   S     162             0.3258400    1.000000000000

     87   S     163             0.1027410    1.000000000000

     88   S     164             0.0360000    1.000000000000

 HYDROGEN  

     89   S     165            33.8650000    0.025493814541
     89   S     166             5.0947900    0.190373108582
     89   S     167             1.1587900    0.852161486043

     90   S     168             0.3258400    1.000000000000

     91   S     169             0.1027410    1.000000000000

     92   S     170             0.0360000    1.000000000000

 HYDROGEN  

     93   S     171            33.8650000    0.025493814541
     93   S     172             5.0947900    0.190373108582
     93   S     173             1.1587900    0.852161486043

     94   S     174             0.3258400    1.000000000000

     95   S     175             0.1027410    1.000000000000

     96   S     176             0.0360000    1.000000000000

 CARBON    

     97   S     177          4563.2400000    0.001966650249
     97   S     178           682.0240000    0.015230601932
     97   S     179           154.9730000    0.076126909656
     97   S     180            44.4553000    0.260801033080
     97   S     181            13.0290000    0.616462078191
     97   S     182             1.8277300    0.221006028032

     98   L     183            20.9642000    0.114660080729    0.040248692673
     98   L     184             4.8033100    0.919999647749    0.237593956746
     98   L     185             1.4593300   -0.003030682134    0.815853851473

     99   L     186             0.4834560    1.000000000000    1.000000000000

    100   L     187             0.1455850    1.000000000000    1.000000000000

    101   L     188             0.0438000    1.000000000000    1.000000000000

    102   D     189             0.6260000    1.000000000000

 CARBON    

    103   S     190          4563.2400000    0.001966650249
    103   S     191           682.0240000    0.015230601932
    103   S     192           154.9730000    0.076126909656
    103   S     193            44.4553000    0.260801033080
    103   S     194            13.0290000    0.616462078191
    103   S     195             1.8277300    0.221006028032

    104   L     196            20.9642000    0.114660080729    0.040248692673
    104   L     197             4.8033100    0.919999647749    0.237593956746
    104   L     198             1.4593300   -0.003030682134    0.815853851473

    105   L     199             0.4834560    1.000000000000    1.000000000000

    106   L     200             0.1455850    1.000000000000    1.000000000000

    107   L     201             0.0438000    1.000000000000    1.000000000000

    108   D     202             0.6260000    1.000000000000

 HYDROGEN  

    109   S     203            33.8650000    0.025493814541
    109   S     204             5.0947900    0.190373108582
    109   S     205             1.1587900    0.852161486043

    110   S     206             0.3258400    1.000000000000

    111   S     207             0.1027410    1.000000000000

    112   S     208             0.0360000    1.000000000000

 HYDROGEN  

    113   S     209            33.8650000    0.025493814541
    113   S     210             5.0947900    0.190373108582
    113   S     211             1.1587900    0.852161486043

    114   S     212             0.3258400    1.000000000000

    115   S     213             0.1027410    1.000000000000

    116   S     214             0.0360000    1.000000000000

 HYDROGEN  

    117   S     215            33.8650000    0.025493814541
    117   S     216             5.0947900    0.190373108582
    117   S     217             1.1587900    0.852161486043

    118   S     218             0.3258400    1.000000000000

    119   S     219             0.1027410    1.000000000000

    120   S     220             0.0360000    1.000000000000

 OXYGEN    

    121   S     221          8588.5000000    0.001895150083
    121   S     222          1297.2300000    0.014385900631
    121   S     223           299.2960000    0.070732003103
    121   S     224            87.3771000    0.240001010530
    121   S     225            25.6789000    0.594797026097
    121   S     226             3.7400400    0.280802012320

    122   L     227            42.1175000    0.113889012440    0.036511397380
    122   L     228             9.6283700    0.920811100576    0.237152982984
    122   L     229             2.8533200   -0.003274470358    0.819701941186

    123   L     230             0.9056610    1.000000000000    1.000000000000

    124   L     231             0.2556110    1.000000000000    1.000000000000

    125   L     232             0.0845000    1.000000000000    1.000000000000

    126   D     233             1.2920000    1.000000000000

 OXYGEN    

    127   S     234          8588.5000000    0.001895150083
    127   S     235          1297.2300000    0.014385900631
    127   S     236           299.2960000    0.070732003103
    127   S     237            87.3771000    0.240001010530
    127   S     238            25.6789000    0.594797026097
    127   S     239             3.7400400    0.280802012320

    128   L     240            42.1175000    0.113889012440    0.036511397380
    128   L     241             9.6283700    0.920811100576    0.237152982984
    128   L     242             2.8533200   -0.003274470358    0.819701941186

    129   L     243             0.9056610    1.000000000000    1.000000000000

    130   L     244             0.2556110    1.000000000000    1.000000000000

    131   L     245             0.0845000    1.000000000000    1.000000000000

    132   D     246             1.2920000    1.000000000000

 HYDROGEN  

    133   S     247            33.8650000    0.025493814541
    133   S     248             5.0947900    0.190373108582
    133   S     249             1.1587900    0.852161486043

    134   S     250             0.3258400    1.000000000000

    135   S     251             0.1027410    1.000000000000

    136   S     252             0.0360000    1.000000000000

 NITROGEN  

    137   S     253          6293.4800000    0.001969788147
    137   S     254           949.0440000    0.014961285923
    137   S     255           218.7760000    0.073500530843
    137   S     256            63.6916000    0.248936765774
    137   S     257            18.8282000    0.602459433142
    137   S     258             2.7202300    0.256201758938

    138   L     259            30.6331000    0.111906079519    0.038311918640
    138   L     260             7.0261400    0.921666654920    0.237403115502
    138   L     261             2.1120500   -0.002569191826    0.817592397779

    139   L     262             0.6840090    1.000000000000    1.000000000000

    140   L     263             0.2008780    1.000000000000    1.000000000000

    141   L     264             0.0639000    1.000000000000    1.000000000000

    142   D     265             0.9130000    1.000000000000

 OXYGEN    

    143   S     266          8588.5000000    0.001895150083
    143   S     267          1297.2300000    0.014385900631
    143   S     268           299.2960000    0.070732003103
    143   S     269            87.3771000    0.240001010530
    143   S     270            25.6789000    0.594797026097
    143   S     271             3.7400400    0.280802012320

    144   L     272            42.1175000    0.113889012440    0.036511397380
    144   L     273             9.6283700    0.920811100576    0.237152982984
    144   L     274             2.8533200   -0.003274470358    0.819701941186

    145   L     275             0.9056610    1.000000000000    1.000000000000

    146   L     276             0.2556110    1.000000000000    1.000000000000

    147   L     277             0.0845000    1.000000000000    1.000000000000

    148   D     278             1.2920000    1.000000000000

 OXYGEN    

    149   S     279          8588.5000000    0.001895150083
    149   S     280          1297.2300000    0.014385900631
    149   S     281           299.2960000    0.070732003103
    149   S     282            87.3771000    0.240001010530
    149   S     283            25.6789000    0.594797026097
    149   S     284             3.7400400    0.280802012320

    150   L     285            42.1175000    0.113889012440    0.036511397380
    150   L     286             9.6283700    0.920811100576    0.237152982984
    150   L     287             2.8533200   -0.003274470358    0.819701941186

    151   L     288             0.9056610    1.000000000000    1.000000000000

    152   L     289             0.2556110    1.000000000000    1.000000000000

    153   L     290             0.0845000    1.000000000000    1.000000000000

    154   D     291             1.2920000    1.000000000000

 CARBON    

    155   S     292          4563.2400000    0.001966650249
    155   S     293           682.0240000    0.015230601932
    155   S     294           154.9730000    0.076126909656
    155   S     295            44.4553000    0.260801033080
    155   S     296            13.0290000    0.616462078191
    155   S     297             1.8277300    0.221006028032

    156   L     298            20.9642000    0.114660080729    0.040248692673
    156   L     299             4.8033100    0.919999647749    0.237593956746
    156   L     300             1.4593300   -0.003030682134    0.815853851473

    157   L     301             0.4834560    1.000000000000    1.000000000000

    158   L     302             0.1455850    1.000000000000    1.000000000000

    159   L     303             0.0438000    1.000000000000    1.000000000000

    160   D     304             0.6260000    1.000000000000

 CARBON    

    161   S     305          4563.2400000    0.001966650249
    161   S     306           682.0240000    0.015230601932
    161   S     307           154.9730000    0.076126909656
    161   S     308            44.4553000    0.260801033080
    161   S     309            13.0290000    0.616462078191
    161   S     310             1.8277300    0.221006028032

    162   L     311            20.9642000    0.114660080729    0.040248692673
    162   L     312             4.8033100    0.919999647749    0.237593956746
    162   L     313             1.4593300   -0.003030682134    0.815853851473

    163   L     314             0.4834560    1.000000000000    1.000000000000

    164   L     315             0.1455850    1.000000000000    1.000000000000

    165   L     316             0.0438000    1.000000000000    1.000000000000

    166   D     317             0.6260000    1.000000000000

 HYDROGEN  

    167   S     318            33.8650000    0.025493814541
    167   S     319             5.0947900    0.190373108582
    167   S     320             1.1587900    0.852161486043

    168   S     321             0.3258400    1.000000000000

    169   S     322             0.1027410    1.000000000000

    170   S     323             0.0360000    1.000000000000

 HYDROGEN  

    171   S     324            33.8650000    0.025493814541
    171   S     325             5.0947900    0.190373108582
    171   S     326             1.1587900    0.852161486043

    172   S     327             0.3258400    1.000000000000

    173   S     328             0.1027410    1.000000000000

    174   S     329             0.0360000    1.000000000000

 CARBON    

    175   S     330          4563.2400000    0.001966650249
    175   S     331           682.0240000    0.015230601932
    175   S     332           154.9730000    0.076126909656
    175   S     333            44.4553000    0.260801033080
    175   S     334            13.0290000    0.616462078191
    175   S     335             1.8277300    0.221006028032

    176   L     336            20.9642000    0.114660080729    0.040248692673
    176   L     337             4.8033100    0.919999647749    0.237593956746
    176   L     338             1.4593300   -0.003030682134    0.815853851473

    177   L     339             0.4834560    1.000000000000    1.000000000000

    178   L     340             0.1455850    1.000000000000    1.000000000000

    179   L     341             0.0438000    1.000000000000    1.000000000000

    180   D     342             0.6260000    1.000000000000

 HYDROGEN  

    181   S     343            33.8650000    0.025493814541
    181   S     344             5.0947900    0.190373108582
    181   S     345             1.1587900    0.852161486043

    182   S     346             0.3258400    1.000000000000

    183   S     347             0.1027410    1.000000000000

    184   S     348             0.0360000    1.000000000000

 CARBON    

    185   S     349          4563.2400000    0.001966650249
    185   S     350           682.0240000    0.015230601932
    185   S     351           154.9730000    0.076126909656
    185   S     352            44.4553000    0.260801033080
    185   S     353            13.0290000    0.616462078191
    185   S     354             1.8277300    0.221006028032

    186   L     355            20.9642000    0.114660080729    0.040248692673
    186   L     356             4.8033100    0.919999647749    0.237593956746
    186   L     357             1.4593300   -0.003030682134    0.815853851473

    187   L     358             0.4834560    1.000000000000    1.000000000000

    188   L     359             0.1455850    1.000000000000    1.000000000000

    189   L     360             0.0438000    1.000000000000    1.000000000000

    190   D     361             0.6260000    1.000000000000

 HYDROGEN  

    191   S     362            33.8650000    0.025493814541
    191   S     363             5.0947900    0.190373108582
    191   S     364             1.1587900    0.852161486043

    192   S     365             0.3258400    1.000000000000

    193   S     366             0.1027410    1.000000000000

    194   S     367             0.0360000    1.000000000000

 HYDROGEN  

    195   S     368            33.8650000    0.025493814541
    195   S     369             5.0947900    0.190373108582
    195   S     370             1.1587900    0.852161486043

    196   S     371             0.3258400    1.000000000000

    197   S     372             0.1027410    1.000000000000

    198   S     373             0.0360000    1.000000000000

 CARBON    

    199   S     374          4563.2400000    0.001966650249
    199   S     375           682.0240000    0.015230601932
    199   S     376           154.9730000    0.076126909656
    199   S     377            44.4553000    0.260801033080
    199   S     378            13.0290000    0.616462078191
    199   S     379             1.8277300    0.221006028032

    200   L     380            20.9642000    0.114660080729    0.040248692673
    200   L     381             4.8033100    0.919999647749    0.237593956746
    200   L     382             1.4593300   -0.003030682134    0.815853851473

    201   L     383             0.4834560    1.000000000000    1.000000000000

    202   L     384             0.1455850    1.000000000000    1.000000000000

    203   L     385             0.0438000    1.000000000000    1.000000000000

    204   D     386             0.6260000    1.000000000000

 HYDROGEN  

    205   S     387            33.8650000    0.025493814541
    205   S     388             5.0947900    0.190373108582
    205   S     389             1.1587900    0.852161486043

    206   S     390             0.3258400    1.000000000000

    207   S     391             0.1027410    1.000000000000

    208   S     392             0.0360000    1.000000000000

 CARBON    

    209   S     393          4563.2400000    0.001966650249
    209   S     394           682.0240000    0.015230601932
    209   S     395           154.9730000    0.076126909656
    209   S     396            44.4553000    0.260801033080
    209   S     397            13.0290000    0.616462078191
    209   S     398             1.8277300    0.221006028032

    210   L     399            20.9642000    0.114660080729    0.040248692673
    210   L     400             4.8033100    0.919999647749    0.237593956746
    210   L     401             1.4593300   -0.003030682134    0.815853851473

    211   L     402             0.4834560    1.000000000000    1.000000000000

    212   L     403             0.1455850    1.000000000000    1.000000000000

    213   L     404             0.0438000    1.000000000000    1.000000000000

    214   D     405             0.6260000    1.000000000000

 CARBON    

    215   S     406          4563.2400000    0.001966650249
    215   S     407           682.0240000    0.015230601932
    215   S     408           154.9730000    0.076126909656
    215   S     409            44.4553000    0.260801033080
    215   S     410            13.0290000    0.616462078191
    215   S     411             1.8277300    0.221006028032

    216   L     412            20.9642000    0.114660080729    0.040248692673
    216   L     413             4.8033100    0.919999647749    0.237593956746
    216   L     414             1.4593300   -0.003030682134    0.815853851473

    217   L     415             0.4834560    1.000000000000    1.000000000000

    218   L     416             0.1455850    1.000000000000    1.000000000000

    219   L     417             0.0438000    1.000000000000    1.000000000000

    220   D     418             0.6260000    1.000000000000

 HYDROGEN  

    221   S     419            33.8650000    0.025493814541
    221   S     420             5.0947900    0.190373108582
    221   S     421             1.1587900    0.852161486043

    222   S     422             0.3258400    1.000000000000

    223   S     423             0.1027410    1.000000000000

    224   S     424             0.0360000    1.000000000000

 HYDROGEN  

    225   S     425            33.8650000    0.025493814541
    225   S     426             5.0947900    0.190373108582
    225   S     427             1.1587900    0.852161486043

    226   S     428             0.3258400    1.000000000000

    227   S     429             0.1027410    1.000000000000

    228   S     430             0.0360000    1.000000000000

 HYDROGEN  

    229   S     431            33.8650000    0.025493814541
    229   S     432             5.0947900    0.190373108582
    229   S     433             1.1587900    0.852161486043

    230   S     434             0.3258400    1.000000000000

    231   S     435             0.1027410    1.000000000000

    232   S     436             0.0360000    1.000000000000

 CARBON    

    233   S     437          4563.2400000    0.001966650249
    233   S     438           682.0240000    0.015230601932
    233   S     439           154.9730000    0.076126909656
    233   S     440            44.4553000    0.260801033080
    233   S     441            13.0290000    0.616462078191
    233   S     442             1.8277300    0.221006028032

    234   L     443            20.9642000    0.114660080729    0.040248692673
    234   L     444             4.8033100    0.919999647749    0.237593956746
    234   L     445             1.4593300   -0.003030682134    0.815853851473

    235   L     446             0.4834560    1.000000000000    1.000000000000

    236   L     447             0.1455850    1.000000000000    1.000000000000

    237   L     448             0.0438000    1.000000000000    1.000000000000

    238   D     449             0.6260000    1.000000000000

 HYDROGEN  

    239   S     450            33.8650000    0.025493814541
    239   S     451             5.0947900    0.190373108582
    239   S     452             1.1587900    0.852161486043

    240   S     453             0.3258400    1.000000000000

    241   S     454             0.1027410    1.000000000000

    242   S     455             0.0360000    1.000000000000

 HYDROGEN  

    243   S     456            33.8650000    0.025493814541
    243   S     457             5.0947900    0.190373108582
    243   S     458             1.1587900    0.852161486043

    244   S     459             0.3258400    1.000000000000

    245   S     460             0.1027410    1.000000000000

    246   S     461             0.0360000    1.000000000000

 HYDROGEN  

    247   S     462            33.8650000    0.025493814541
    247   S     463             5.0947900    0.190373108582
    247   S     464             1.1587900    0.852161486043

    248   S     465             0.3258400    1.000000000000

    249   S     466             0.1027410    1.000000000000

    250   S     467             0.0360000    1.000000000000

 CARBON    

    251   S     468          4563.2400000    0.001966650249
    251   S     469           682.0240000    0.015230601932
    251   S     470           154.9730000    0.076126909656
    251   S     471            44.4553000    0.260801033080
    251   S     472            13.0290000    0.616462078191
    251   S     473             1.8277300    0.221006028032

    252   L     474            20.9642000    0.114660080729    0.040248692673
    252   L     475             4.8033100    0.919999647749    0.237593956746
    252   L     476             1.4593300   -0.003030682134    0.815853851473

    253   L     477             0.4834560    1.000000000000    1.000000000000

    254   L     478             0.1455850    1.000000000000    1.000000000000

    255   L     479             0.0438000    1.000000000000    1.000000000000

    256   D     480             0.6260000    1.000000000000

 CARBON    

    257   S     481          4563.2400000    0.001966650249
    257   S     482           682.0240000    0.015230601932
    257   S     483           154.9730000    0.076126909656
    257   S     484            44.4553000    0.260801033080
    257   S     485            13.0290000    0.616462078191
    257   S     486             1.8277300    0.221006028032

    258   L     487            20.9642000    0.114660080729    0.040248692673
    258   L     488             4.8033100    0.919999647749    0.237593956746
    258   L     489             1.4593300   -0.003030682134    0.815853851473

    259   L     490             0.4834560    1.000000000000    1.000000000000

    260   L     491             0.1455850    1.000000000000    1.000000000000

    261   L     492             0.0438000    1.000000000000    1.000000000000

    262   D     493             0.6260000    1.000000000000

 HYDROGEN  

    263   S     494            33.8650000    0.025493814541
    263   S     495             5.0947900    0.190373108582
    263   S     496             1.1587900    0.852161486043

    264   S     497             0.3258400    1.000000000000

    265   S     498             0.1027410    1.000000000000

    266   S     499             0.0360000    1.000000000000

 HYDROGEN  

    267   S     500            33.8650000    0.025493814541
    267   S     501             5.0947900    0.190373108582
    267   S     502             1.1587900    0.852161486043

    268   S     503             0.3258400    1.000000000000

    269   S     504             0.1027410    1.000000000000

    270   S     505             0.0360000    1.000000000000

 HYDROGEN  

    271   S     506            33.8650000    0.025493814541
    271   S     507             5.0947900    0.190373108582
    271   S     508             1.1587900    0.852161486043

    272   S     509             0.3258400    1.000000000000

    273   S     510             0.1027410    1.000000000000

    274   S     511             0.0360000    1.000000000000

 OXYGEN    

    275   S     512          8588.5000000    0.001895150083
    275   S     513          1297.2300000    0.014385900631
    275   S     514           299.2960000    0.070732003103
    275   S     515            87.3771000    0.240001010530
    275   S     516            25.6789000    0.594797026097
    275   S     517             3.7400400    0.280802012320

    276   L     518            42.1175000    0.113889012440    0.036511397380
    276   L     519             9.6283700    0.920811100576    0.237152982984
    276   L     520             2.8533200   -0.003274470358    0.819701941186

    277   L     521             0.9056610    1.000000000000    1.000000000000

    278   L     522             0.2556110    1.000000000000    1.000000000000

    279   L     523             0.0845000    1.000000000000    1.000000000000

    280   D     524             1.2920000    1.000000000000

 OXYGEN    

    281   S     525          8588.5000000    0.001895150083
    281   S     526          1297.2300000    0.014385900631
    281   S     527           299.2960000    0.070732003103
    281   S     528            87.3771000    0.240001010530
    281   S     529            25.6789000    0.594797026097
    281   S     530             3.7400400    0.280802012320

    282   L     531            42.1175000    0.113889012440    0.036511397380
    282   L     532             9.6283700    0.920811100576    0.237152982984
    282   L     533             2.8533200   -0.003274470358    0.819701941186

    283   L     534             0.9056610    1.000000000000    1.000000000000

    284   L     535             0.2556110    1.000000000000    1.000000000000

    285   L     536             0.0845000    1.000000000000    1.000000000000

    286   D     537             1.2920000    1.000000000000

 HYDROGEN  

    287   S     538            33.8650000    0.025493814541
    287   S     539             5.0947900    0.190373108582
    287   S     540             1.1587900    0.852161486043

    288   S     541             0.3258400    1.000000000000

    289   S     542             0.1027410    1.000000000000

    290   S     543             0.0360000    1.000000000000

 NITROGEN  

    291   S     544          6293.4800000    0.001969788147
    291   S     545           949.0440000    0.014961285923
    291   S     546           218.7760000    0.073500530843
    291   S     547            63.6916000    0.248936765774
    291   S     548            18.8282000    0.602459433142
    291   S     549             2.7202300    0.256201758938

    292   L     550            30.6331000    0.111906079519    0.038311918640
    292   L     551             7.0261400    0.921666654920    0.237403115502
    292   L     552             2.1120500   -0.002569191826    0.817592397779

    293   L     553             0.6840090    1.000000000000    1.000000000000

    294   L     554             0.2008780    1.000000000000    1.000000000000

    295   L     555             0.0639000    1.000000000000    1.000000000000

    296   D     556             0.9130000    1.000000000000

 OXYGEN    

    297   S     557          8588.5000000    0.001895150083
    297   S     558          1297.2300000    0.014385900631
    297   S     559           299.2960000    0.070732003103
    297   S     560            87.3771000    0.240001010530
    297   S     561            25.6789000    0.594797026097
    297   S     562             3.7400400    0.280802012320

    298   L     563            42.1175000    0.113889012440    0.036511397380
    298   L     564             9.6283700    0.920811100576    0.237152982984
    298   L     565             2.8533200   -0.003274470358    0.819701941186

    299   L     566             0.9056610    1.000000000000    1.000000000000

    300   L     567             0.2556110    1.000000000000    1.000000000000

    301   L     568             0.0845000    1.000000000000    1.000000000000

    302   D     569             1.2920000    1.000000000000

 OXYGEN    

    303   S     570          8588.5000000    0.001895150083
    303   S     571          1297.2300000    0.014385900631
    303   S     572           299.2960000    0.070732003103
    303   S     573            87.3771000    0.240001010530
    303   S     574            25.6789000    0.594797026097
    303   S     575             3.7400400    0.280802012320

    304   L     576            42.1175000    0.113889012440    0.036511397380
    304   L     577             9.6283700    0.920811100576    0.237152982984
    304   L     578             2.8533200   -0.003274470358    0.819701941186

    305   L     579             0.9056610    1.000000000000    1.000000000000

    306   L     580             0.2556110    1.000000000000    1.000000000000

    307   L     581             0.0845000    1.000000000000    1.000000000000

    308   D     582             1.2920000    1.000000000000

 TOTAL NUMBER OF BASIS SET SHELLS             =  308
 NUMBER OF CARTESIAN GAUSSIAN BASIS FUNCTIONS =  818
 NUMBER OF ELECTRONS                          =  230
 CHARGE OF MOLECULE                           =    0
 SPIN MULTIPLICITY                            =    1
 NUMBER OF OCCUPIED ORBITALS (ALPHA)          =  115
 NUMBER OF OCCUPIED ORBITALS (BETA )          =  115
 TOTAL NUMBER OF ATOMS                        =   62
 THE NUCLEAR REPULSION ENERGY IS     3514.4047926037

     $CONTRL OPTIONS
     ---------------
 SCFTYP=NONE         RUNTYP=TRANSITN     EXETYP=RUN     
 MPLEVL=       0     CITYP =GUGA         CCTYP =NONE         VBTYP =NONE    
 DFTTYP=NONE         TDDFT =NONE    
 MULT  =       1     ICHARG=       0     NZVAR =       0     COORD =UNIQUE  
 PP    =NONE         RELWFN=NONE         LOCAL =NONE         NUMGRD=       F
 ISPHER=       0     NOSYM =       0     MAXIT =     200     UNITS =ANGS    
 PLTORB=       F     MOLPLT=       F     AIMPAC=       F     FRIEND=        
 NPRINT=       7     IREST =       0     GEOM  =INPUT   
 NORMF =       0     NORMP =       0     ITOL  =      30     ICUT  =      11
 INTTYP=BEST         GRDTYP=BEST         QMTTOL= 1.0E-06

     $SYSTEM OPTIONS
     ---------------
  REPLICATED MEMORY=   350000000 WORDS (ON EVERY NODE).
 DISTRIBUTED MEMDDI=           0 MILLION WORDS IN AGGREGATE,
 MEMDDI DISTRIBUTED OVER  40 PROCESSORS IS           0 WORDS/PROCESSOR.
 TOTAL MEMORY REQUESTED ON EACH PROCESSOR=   350000000 WORDS.
 TIMLIM=      360000.00 MINUTES, OR     250.0 DAYS.
 PARALL= T  BALTYP=  DLB     KDIAG=    0  COREFL= F
 MXSEQ2=     300 MXSEQ3=     150  mem10=         0  mem22=         0

 Using Gaussians for PCM contribution to MEP, params: 0.10000E+01 0.10000E-07

          ----------------
          PROPERTIES INPUT
          ----------------

     MOMENTS            FIELD           POTENTIAL          DENSITY
 IEMOM =       1   IEFLD =       0   IEPOT =       0   IEDEN =       0
 WHERE =COMASS     WHERE =NUCLEI     WHERE =NUCLEI     WHERE =NUCLEI  
 OUTPUT=BOTH       OUTPUT=BOTH       OUTPUT=BOTH       OUTPUT=BOTH    
 IEMINT=       0   IEFINT=       0                     IEDINT=       0
                                                       MORB  =       0
          EXTRAPOLATION IN EFFECT
          SOSCF IN EFFECT
 ORBITAL PRINTING OPTION: NPREO=     1   818     2     1

     -------------------------------
     INTEGRAL TRANSFORMATION OPTIONS
     -------------------------------
     NWORD  =            0
     CUTOFF = 1.0E-12     MPTRAN =       0
     DIRTRF =       T     AOINTS =DUP     

          ----------------------
          INTEGRAL INPUT OPTIONS
          ----------------------
 NOPK  =       1 NORDER=       0 SCHWRZ=       T

     ------------------------------------------
     THE POINT GROUP IS C1 , NAXIS= 0, ORDER= 1
     ------------------------------------------

     DIMENSIONS OF THE SYMMETRY SUBSPACES ARE
 A   =  818

 ..... DONE SETTING UP THE RUN .....
 CPU     0: STEP CPU TIME=     1.68 TOTAL CPU TIME=          1.7 (      0.0 MIN)
 TOTAL WALL CLOCK TIME=          2.1 SECONDS, CPU UTILIZATION IS    80.34%

     ------------------------
     TRANSITION MOMENT DRIVER
     ------------------------

     -------------------------------
     INPUT FOR TRANSITION MOMENT RUN
     -------------------------------
     OPERAT=HSO1         NFZC  =     112     NOCC  =     116
     NUMCI =       2     NUMVEC=       1     SYMTOL=   1.0E-04
     IPRHSO=       0     NOSYM =       0     ETOL  =   100.000000
     UPPER ENERGY LIMIT FOR SPIN-ORBIT CI MATRIX   =      100.000 HARTREE.
     TMOMNT=       T     SKIPDM=       T     PRTPRM=       T
     SLOWFF=       F     PHYSRC=       F     MODPAR=       3
     JZ    =       0     PARMP =       0     ZEFTYP=TRUE    
     MCP2E =       0     ONECNT=       0     NFFBUF=      -1
     EEQTOL=   0.10E-05  ISTNO =  0  0
     DEGTOL= .0200 .0020

     IROOTS=         4  4
     NSTATE=         4  4
     IVEX  =         1  1
     ZEFF  =        6.0   6.0   1.0   1.0   6.0   1.0   6.0   1.0   1.0   6.0
     ZEFF  =        1.0   6.0   6.0   1.0   1.0   1.0   6.0   1.0   1.0   1.0
     ZEFF  =        6.0   6.0   1.0   1.0   1.0   8.0   8.0   1.0   7.0   8.0
     ZEFF  =        8.0   6.0   6.0   1.0   1.0   6.0   1.0   6.0   1.0   1.0
     ZEFF  =        6.0   1.0   6.0   6.0   1.0   1.0   1.0   6.0   1.0   1.0
     ZEFF  =        1.0   6.0   6.0   1.0   1.0   1.0   8.0   8.0   1.0   7.0
     ZEFF  =        8.0   8.0

          ********************
          1 ELECTRON INTEGRALS
          ********************
 ...... END OF ONE-ELECTRON INTEGRALS ......
 CPU     0: STEP CPU TIME=     0.10 TOTAL CPU TIME=          1.8 (      0.0 MIN)
 TOTAL WALL CLOCK TIME=          2.3 SECONDS, CPU UTILIZATION IS    77.61%
 OPENING FILE SOCCDAT WITH      12 LOGICAL RECORDS OF       0 WORDS
 WITH A MAXIMUM OF          12 PHYSICAL RECORDS OF    2048 WORDS

 STATISTICS FOR GENERATION OF SYMMETRY ORBITAL -Q- MATRIX
 NUMBER OF CARTESIAN ATOMIC ORBITALS=        818
 NUMBER OF SPHERICAL CONTAMINANTS DROPPED=     0
 NUMBER OF LINEARLY DEPENDENT MOS DROPPED=     2
 TOTAL NUMBER OF MOS IN VARIATION SPACE=     816

 ...WARNING (SYMORB.SRC)...
 THE INPUT BASIS SET CONTAINS APPROXIMATE LINEAR DEPENDENCE.
 THE SMALLEST EIGENVALUE OF THE OVERLAP MATRIX IS   5.053859E-07
 THERE ARE    2 EIGENVALUES LESS THAN QMTTOL=  1.00E-06
 EIGENVECTORS BELOW -QMTTOL- ARE DROPPED FROM THE MO SPACE,
 IN ORDER TO ELIMINATE THE APPROXIMATE LINEAR DEPENDENCE.

 THIS WILL MOST LIKELY CHANGE THE ENERGY ON THE ORDER OF TENS OF MICROHARTREES,
 DEPENDING ON THE NUMBER OF ORBITALS REMOVED.  THE VALUE OF QMTTOL CAN BE 
 CHANGED IN $CONTRL: JOBS WITH EIGENVALUES BELOW 1.0E-07 PROBABLY WON'T
 CONVERGE.  EIGENVALUES BETWEEN 1.0E-07 AND 1.0E-06 MAY REQUIRE LOOSENING OF
 THE DENSITY CRITERION (CONV IN $SCF), MORE ACCURATE INTEGRAL EVALUATION
 (ICUT=11 IN $CONTRL), MORE ACCURATE DIRECT SCF FOCK MATRIX
 CONSTRUCTION (FDIFF=.FALSE. IN $SCF), OR CHANGING THE SCF CONVERGER
 (DIIS=.TRUE. IN $SCF).

                    * * * * * WARNING * * * * *
 POSSIBLE LINEAR DEPENDENCE PROBLEMS DETECTED, INPUT QMTTOL= 1.0E-06,
 WITH    13 OVERLAP EIGENVALUES LYING BETWEEN 1.0E-05 AND QMTTOL.
 IF YOU EXPERIENCE SCF CONVERGENCE DIFFICULTIES WITH THE DENSITY ALMOST BUT
 NOT QUITE CONVERGED, YOU MAY NEED TO LOOSEN -QMTTOL- BY A FACTOR 5 TO 10.


          ----------------------
          CORRESPONDING ORBITALS
          ----------------------
 THE CORRESPONDING ORBITAL OVERLAPS ARE
  1.0000000000 1.0000000000 1.0000000000 1.0000000000 1.0000000000
  1.0000000000 1.0000000000 1.0000000000 1.0000000000 1.0000000000
  1.0000000000 1.0000000000 1.0000000000 1.0000000000 1.0000000000
  1.0000000000 1.0000000000 1.0000000000 1.0000000000 1.0000000000
  1.0000000000 1.0000000000 1.0000000000 1.0000000000 1.0000000000
  1.0000000000 1.0000000000 1.0000000000 1.0000000000 1.0000000000
  1.0000000000 1.0000000000 1.0000000000 1.0000000000 1.0000000000
  1.0000000000 1.0000000000 1.0000000000 1.0000000000 1.0000000000
  1.0000000000 1.0000000000 1.0000000000 1.0000000000 1.0000000000
  1.0000000000 1.0000000000 1.0000000000 1.0000000000 1.0000000000
  1.0000000000 1.0000000000 1.0000000000 1.0000000000 1.0000000000
  1.0000000000 1.0000000000 1.0000000000 1.0000000000 1.0000000000
  1.0000000000 1.0000000000 1.0000000000 1.0000000000 1.0000000000
  1.0000000000 1.0000000000 1.0000000000 1.0000000000 1.0000000000
  1.0000000000 1.0000000000 1.0000000000 1.0000000000 1.0000000000
  1.0000000000 1.0000000000 1.0000000000 1.0000000000 1.0000000000
  1.0000000000 1.0000000000 1.0000000000 1.0000000000 1.0000000000
  1.0000000000 1.0000000000 1.0000000000 1.0000000000 1.0000000000
  1.0000000000 1.0000000000 1.0000000000 1.0000000000 1.0000000000
  1.0000000000 1.0000000000 1.0000000000 1.0000000000 1.0000000000
  1.0000000000 1.0000000000 1.0000000000 1.0000000000 1.0000000000
  1.0000000000 1.0000000000 1.0000000000 1.0000000000 1.0000000000
  1.0000000000 1.0000000000 1.0000000000 1.0000000000 1.0000000000
  1.0000000000
 CPU     0: STEP CPU TIME=     0.83 TOTAL CPU TIME=          2.6 (      0.0 MIN)
 TOTAL WALL CLOCK TIME=         24.4 SECONDS, CPU UTILIZATION IS    10.75%

                    ----------------------
                    AO INTEGRAL TECHNOLOGY
                    ----------------------
     S,P,L SHELL ROTATED AXIS INTEGRALS, REPROGRAMMED BY
        KAZUYA ISHIMURA (IMS) AND JOSE SIERRA (SYNSTAR).
     S,P,D,L SHELL ROTATED AXIS INTEGRALS PROGRAMMED BY
        KAZUYA ISHIMURA (INSTITUTE FOR MOLECULAR SCIENCE).
     S,P,D,F,G SHELL TO TOTAL QUARTET ANGULAR MOMENTUM SUM 5,
        ERIC PROGRAM BY GRAHAM FLETCHER (ELORET AND NASA ADVANCED
        SUPERCOMPUTING DIVISION, AMES RESEARCH CENTER).
     S,P,D,F,G,L SHELL GENERAL RYS QUADRATURE PROGRAMMED BY
        MICHEL DUPUIS (PACIFIC NORTHWEST NATIONAL LABORATORY).

          --------------------
          2 ELECTRON INTEGRALS
          --------------------

 DIRECT SCF METHOD SKIPS INTEGRAL STORAGE ON DISK.
 DIRECT TRANSFORMATION SKIPS AO INTEGRAL STORAGE ON DISK.
  ...... END OF TWO-ELECTRON INTEGRALS .....
 STEP CPU TIME =     0.01 TOTAL CPU TIME =          2.6 (      0.0 MIN)
 TOTAL WALL CLOCK TIME=         24.4 SECONDS, CPU UTILIZATION IS    10.76%
 ...... END OF ORBITAL SELECTION ......


     -------------------------
      1-ST     CI CALCULATION
     -------------------------

          -----------------------     ----------------------------
          GUGA DISTINCT ROW TABLE     WRITTEN BY B.R.BROOKS,P.SAXE
          -----------------------     ----------------------------

      GROUP=C1           NPRT=       0
       FORS=       T   INTACT=       F
       FOCI=       F   MXNINT=   50000
       SOCI=       F   MXNEME=   10000
     IEXCIT=       0

      -CORE-    -INTERNAL-  -EXTERNAL-
     NFZC= 112   NDOC=   3   NEXT=   0
     NMCC=   0   NAOS=   0   NFZV=   0
                 NBOS=   0
                 NALP=   0
                 NVAL=   1

 THE MAXIMUM ELECTRON EXCITATION WILL BE   2

 SYMMETRIES FOR THE 112 CORE,   4 ACTIVE,   0 EXTERNAL MO-S ARE
     CORE= A     A     A     A     A     A     A     A     A     A   
           A     A     A     A     A     A     A     A     A     A   
           A     A     A     A     A     A     A     A     A     A   
           A     A     A     A     A     A     A     A     A     A   
           A     A     A     A     A     A     A     A     A     A   
           A     A     A     A     A     A     A     A     A     A   
           A     A     A     A     A     A     A     A     A     A   
           A     A     A     A     A     A     A     A     A     A   
           A     A     A     A     A     A     A     A     A     A   
           A     A     A     A     A     A     A     A     A     A   
           A     A     A     A     A     A     A     A     A     A   
           A     A   
   ACTIVE= A     A     A     A   
           DOC   DOC   DOC   VAL 

 MOLECULAR CHARGE          =    0
 NUMBER OF ALPHA ELECTRONS =  115
 NUMBER OF  BETA ELECTRONS =  115

 THE ELECTRONIC STATE IS  1-A   

 THE DISTINCT ROW TABLE HAS        11 ROWS.
  THE WAVEFUNCTION CONTAINS        10 WALKS (CSF-S).

 TOTAL NUMBER OF INTEGRALS =         73
 NUMBER OF INTEGRALS/GROUP =         73
 NUMBER OF INTEGRAL GROUPS =          1
 MAXIMUM RECORD SIZES ARE     500 FOR UNIT 11      22 FOR UNIT 12
                            30001 FOR UNIT 15   30001 FOR UNIT 16
 ...... END OF -DRT- GENERATION ...... 
 CPU     0: STEP CPU TIME=     1.63 TOTAL CPU TIME=          4.3 (      0.1 MIN)
 TOTAL WALL CLOCK TIME=         26.1 SECONDS, CPU UTILIZATION IS    16.34%

     --------------------------------------------
     PARTIAL TWO ELECTRON INTEGRAL TRANSFORMATION
     --------------------------------------------

 NUMBER OF CORE MOLECULAR ORBITALS     =  112
 NUMBER OF OCCUPIED MOLECULAR ORBITALS =  116
 TOTAL NUMBER OF MOLECULAR ORBITALS    =  116
 TOTAL NUMBER OF ATOMIC ORBITALS       =  818
 THRESHOLD FOR KEEPING TRANSFORMED 2E- INTEGRALS = 1.000E-12
 AO INTEGRALS WILL BE CALCULATED IN DIRECT MODE...
 DIRECT TRANSFORMATION SKIPS AO INTEGRAL STORAGE ON DISK.
 SCHWARZ INEQUALITY OVERHEAD:    272229 INTEGRALS, T=        0.00
 EVALUATING THE FROZEN CORE ENERGY...
 ----- FROZEN CORE ENERGY =     -4989.4410371176

 PLAN A: REQUIREMENTS FOR FULLY IN-MEMORY TRANSFORMATION:
 # OF WORDS AVAILABLE =            348630643
 # OF WORDS NEEDED    =           1099572977

 PLAN B: REQUIREMENTS FOR THE SEGMENTED TRANSFORMATION:
       MINIMUM=      277554143 WORDS FOR 1 MOLECULAR ORBITAL PER PASS
       MAXIMUM=      277554143 WORDS FOR ALL MOLECULAR ORBITALS IN 1 PASS
              (      274006278 EXTRA WORDS INCLUDES 1 EXTRA ORBITAL/PASS)
 THIS RUN USES=      277554143 WORDS,
 DISTRIBUTING   4 PASSES EACH CONTAINING     1 ORBITALS OVER  40 PROCESSORS.

 CHOOSING SEGMENTED PARTIAL TRANSFORMATION...
 DIRECT TRANSFORMATION SKIPS AO INTEGRAL STORAGE ON DISK.
 PASS #   1 TOOK      799.17 SECONDS.
 ASSIGNING PASS #   2 TO A DIFFERENT PROCESSOR.
 ASSIGNING PASS #   3 TO A DIFFERENT PROCESSOR.
 ASSIGNING PASS #   4 TO A DIFFERENT PROCESSOR.
 TOTAL NUMBER OF TRANSFORMED 2E- INTEGRALS KEPT =           55
 ... END OF INTEGRAL TRANSFORMATION ...
 CPU     0: STEP CPU TIME=   820.46 TOTAL CPU TIME=        824.7 (     13.7 MIN)
 TOTAL WALL CLOCK TIME=        851.6 SECONDS, CPU UTILIZATION IS    96.84%

          ------------------------
          GUGA-CI INTEGRAL SORTING
          ------------------------

     80049 WORDS NEEDED TO SORT             73 GUGA INTEGRALS IN MEMORY
 348630643 WORDS ARE AVAILABLE
 CHOOSING IN-MEMORY SORTING...
 IN CORE ALGORITHM SORTED             10 NON-ZERO 1E- INTEGRALS
 IN CORE ALGORITHM SORTED             55 NON-ZERO 2E- INTEGRALS
 ...... END OF INTEGRAL SORTING ...... 
 CPU     0: STEP CPU TIME=     0.04 TOTAL CPU TIME=        824.8 (     13.7 MIN)
 TOTAL WALL CLOCK TIME=        851.8 SECONDS, CPU UTILIZATION IS    96.83%

 -------------------------     ---------------------------------------
 ENERGY MATRIX CALCULATION     WRITTEN BY B.R.BROOKS,W.D.LAIDIG,P.SAXE
 -------------------------     ---------------------------------------

 COMPUTING THE HAMILTONIAN FOR THE        10 CSF-S...

         145 IS THE TOTAL NUMBER OF GENERATED LOOPS
         145 WERE CREATED BY THE LOOP-DRIVEN ALGORITHM
           0 WERE CREATED IMPLICITLY

         145 IS THE TOTAL NUMBER OF PROCESSED LOOPS
          54     DIAGONAL LOOPS ARE STORED ON WORK15 IN     1 BUFFERS OF  10000 ELEMENTS.
          91 OFF DIAGONAL LOOPS ARE STORED ON WORK16 IN     1 BUFFERS OF  10000 ELEMENTS.
 ...... END OF ENERGY MATRIX CALCULATION ...... 
 CPU     0: STEP CPU TIME=     0.04 TOTAL CPU TIME=        824.8 (     13.7 MIN)
 TOTAL WALL CLOCK TIME=        852.0 SECONDS, CPU UTILIZATION IS    96.81%

          -----------------------------------------
          DAVIDSON METHOD CI-MATRIX DIAGONALIZATION
                   WRITTEN BY STEVE ELBERT
          -----------------------------------------
 NUMBER OF STATES REQUESTED =     4
 MAX. NUMB. OF EXPAN. VEC   =    30
 MAX. NUMB. IMPROVED STATES =     4
 MAX. NUMB. OF ITERATIONS   =   500
 CONVERGENCE CRITERION      =    1.0E-06

 CHOOSING TO SOLVE SECULAR EQUATION IN MEMORY
 NUMBER OF WORDS AVAILABLE =  348630643
 NUMBER OF WORDS USED      =      31393
 ENERGY MATRIX BUFFER SIZE =      10000
 SOLUTION FOUND WITH DIRECT METHOD

 STATE #    1  ENERGY =   -1483.618563886

      CSF      COEF    OCCUPANCY (IGNORING CORE)
      ---      ----    --------- --------- -----
        1    0.419227  2220
        4    0.489536  1221
        5   -0.419526  2202
        6    0.495756  2112
        8   -0.288491  2022
       10    0.282134  0222

 THE PROJECTION OF THIS CI STATE ONTO SPACE SYMMETRY A    WEIGHS 1.0000E+00


 STATE #    2  ENERGY =   -1483.607471186

      CSF      COEF    OCCUPANCY (IGNORING CORE)
      ---      ----    --------- --------- -----
        3    0.709511  2121
        7    0.704495  1212

 THE PROJECTION OF THIS CI STATE ONTO SPACE SYMMETRY A    WEIGHS 1.0000E+00


 STATE #    3  ENERGY =   -1483.607325284

      CSF      COEF    OCCUPANCY (IGNORING CORE)
      ---      ----    --------- --------- -----
        1    0.489235  2220
        4   -0.133205  1221
        5   -0.491624  2202
        6   -0.132302  2112
        8    0.495933  2022
       10   -0.487321  0222

 THE PROJECTION OF THIS CI STATE ONTO SPACE SYMMETRY A    WEIGHS 1.0000E+00


 STATE #    4  ENERGY =   -1483.595708315

      CSF      COEF    OCCUPANCY (IGNORING CORE)
      ---      ----    --------- --------- -----
        1   -0.288553  2220
        4    0.487229  1221
        5    0.289463  2202
        6    0.491865  2112
        8    0.423093  2022
       10   -0.417871  0222

 THE PROJECTION OF THIS CI STATE ONTO SPACE SYMMETRY A    WEIGHS 1.0000E+00

 ...... END OF CI-MATRIX DIAGONALIZATION ......
 CPU     0: STEP CPU TIME=     0.04 TOTAL CPU TIME=        824.8 (     13.7 MIN)
 TOTAL WALL CLOCK TIME=        852.1 SECONDS, CPU UTILIZATION IS    96.80%

          ---------------------
          STORE CSF INFORMATION
          --------------------

 READING THE DRT FILE
 TITLE=DRT1    11:16:04 06-NOV-2021                                                    
 NUMBER OF CONFIGURATIONS =         10

 READING THE CI VECTOR FILE
 RUN TITLE= C20N2H32O8                                                                     
 DRT TITLE=DRT1    11:16:04 06-NOV-2021                                                    
     4 STATES WERE COMPUTED, NWKS=        10

 STORING CSF AND CI COEF. INFORMATION FOR    4 STATES ON FILE  17.
     ENERGIES ARE ...
   -1488.3680611  -1488.3537547  -1488.3536432  -1488.3388800
 SAVING CSFS WITH COEFS LARGER THAN 2.50E-05
 SAVED CSFS:         10
 TOTAL CSFS:         10

 ...... DONE STORING CSF INFORMATION ......
 CPU     0: STEP CPU TIME=     0.00 TOTAL CPU TIME=        824.8 (     13.7 MIN)
 TOTAL WALL CLOCK TIME=        852.1 SECONDS, CPU UTILIZATION IS    96.80%


     -------------------------
      2-ND     CI CALCULATION
     -------------------------

          -----------------------     ----------------------------
          GUGA DISTINCT ROW TABLE     WRITTEN BY B.R.BROOKS,P.SAXE
          -----------------------     ----------------------------

      GROUP=C1           NPRT=       0
       FORS=       T   INTACT=       F
       FOCI=       F   MXNINT=   50000
       SOCI=       F   MXNEME=   10000
     IEXCIT=       0

      -CORE-    -INTERNAL-  -EXTERNAL-
     NFZC= 112   NDOC=   2   NEXT=   0
     NMCC=   0   NAOS=   0   NFZV=   0
                 NBOS=   0
                 NALP=   2
                 NVAL=   0

 THE MAXIMUM ELECTRON EXCITATION WILL BE   2

 SYMMETRIES FOR THE 112 CORE,   4 ACTIVE,   0 EXTERNAL MO-S ARE
     CORE= A     A     A     A     A     A     A     A     A     A   
           A     A     A     A     A     A     A     A     A     A   
           A     A     A     A     A     A     A     A     A     A   
           A     A     A     A     A     A     A     A     A     A   
           A     A     A     A     A     A     A     A     A     A   
           A     A     A     A     A     A     A     A     A     A   
           A     A     A     A     A     A     A     A     A     A   
           A     A     A     A     A     A     A     A     A     A   
           A     A     A     A     A     A     A     A     A     A   
           A     A     A     A     A     A     A     A     A     A   
           A     A     A     A     A     A     A     A     A     A   
           A     A   
   ACTIVE= A     A     A     A   
           DOC   DOC   ALP   ALP 

 MOLECULAR CHARGE          =    0
 NUMBER OF ALPHA ELECTRONS =  116
 NUMBER OF  BETA ELECTRONS =  114

 THE ELECTRONIC STATE IS  3-A   

 THE DISTINCT ROW TABLE HAS         9 ROWS.
  THE WAVEFUNCTION CONTAINS         6 WALKS (CSF-S).

 TOTAL NUMBER OF INTEGRALS =         73
 NUMBER OF INTEGRALS/GROUP =         73
 NUMBER OF INTEGRAL GROUPS =          1
 MAXIMUM RECORD SIZES ARE     500 FOR UNIT 11      22 FOR UNIT 12
                            30001 FOR UNIT 15   30001 FOR UNIT 16
 ...... END OF -DRT- GENERATION ...... 
 CPU     0: STEP CPU TIME=     1.37 TOTAL CPU TIME=        826.2 (     13.8 MIN)
 TOTAL WALL CLOCK TIME=        853.5 SECONDS, CPU UTILIZATION IS    96.80%

     --------------------------------------------
     PARTIAL TWO ELECTRON INTEGRAL TRANSFORMATION
     --------------------------------------------

 NUMBER OF CORE MOLECULAR ORBITALS     =  112
 NUMBER OF OCCUPIED MOLECULAR ORBITALS =  116
 TOTAL NUMBER OF MOLECULAR ORBITALS    =  116
 TOTAL NUMBER OF ATOMIC ORBITALS       =  818
 THRESHOLD FOR KEEPING TRANSFORMED 2E- INTEGRALS = 1.000E-12
 AO INTEGRALS WILL BE CALCULATED IN DIRECT MODE...
 DIRECT TRANSFORMATION SKIPS AO INTEGRAL STORAGE ON DISK.
 SCHWARZ INEQUALITY OVERHEAD:    272229 INTEGRALS, T=        0.00
 EVALUATING THE FROZEN CORE ENERGY...
 ----- FROZEN CORE ENERGY =     -4989.4410371177

 PLAN A: REQUIREMENTS FOR FULLY IN-MEMORY TRANSFORMATION:
 # OF WORDS AVAILABLE =            348630643
 # OF WORDS NEEDED    =           1099572977

 PLAN B: REQUIREMENTS FOR THE SEGMENTED TRANSFORMATION:
       MINIMUM=      277554143 WORDS FOR 1 MOLECULAR ORBITAL PER PASS
       MAXIMUM=      277554143 WORDS FOR ALL MOLECULAR ORBITALS IN 1 PASS
              (      274006278 EXTRA WORDS INCLUDES 1 EXTRA ORBITAL/PASS)
 THIS RUN USES=      277554143 WORDS,
 DISTRIBUTING   4 PASSES EACH CONTAINING     1 ORBITALS OVER  40 PROCESSORS.

 CHOOSING SEGMENTED PARTIAL TRANSFORMATION...
 DIRECT TRANSFORMATION SKIPS AO INTEGRAL STORAGE ON DISK.
 PASS #   1 TOOK      799.09 SECONDS.
 ASSIGNING PASS #   2 TO A DIFFERENT PROCESSOR.
 ASSIGNING PASS #   3 TO A DIFFERENT PROCESSOR.
 ASSIGNING PASS #   4 TO A DIFFERENT PROCESSOR.
 TOTAL NUMBER OF TRANSFORMED 2E- INTEGRALS KEPT =           55
 ... END OF INTEGRAL TRANSFORMATION ...
 CPU     0: STEP CPU TIME=   820.76 TOTAL CPU TIME=       1647.0 (     27.4 MIN)
 TOTAL WALL CLOCK TIME=       1675.9 SECONDS, CPU UTILIZATION IS    98.27%

          ------------------------
          GUGA-CI INTEGRAL SORTING
          ------------------------

     80049 WORDS NEEDED TO SORT             73 GUGA INTEGRALS IN MEMORY
 348630643 WORDS ARE AVAILABLE
 CHOOSING IN-MEMORY SORTING...
 IN CORE ALGORITHM SORTED             10 NON-ZERO 1E- INTEGRALS
 IN CORE ALGORITHM SORTED             55 NON-ZERO 2E- INTEGRALS
 ...... END OF INTEGRAL SORTING ...... 
 CPU     0: STEP CPU TIME=     0.04 TOTAL CPU TIME=       1647.0 (     27.5 MIN)
 TOTAL WALL CLOCK TIME=       1676.1 SECONDS, CPU UTILIZATION IS    98.26%

 -------------------------     ---------------------------------------
 ENERGY MATRIX CALCULATION     WRITTEN BY B.R.BROOKS,W.D.LAIDIG,P.SAXE
 -------------------------     ---------------------------------------

 COMPUTING THE HAMILTONIAN FOR THE         6 CSF-S...

          81 IS THE TOTAL NUMBER OF GENERATED LOOPS
          81 WERE CREATED BY THE LOOP-DRIVEN ALGORITHM
           0 WERE CREATED IMPLICITLY

          81 IS THE TOTAL NUMBER OF PROCESSED LOOPS
          44     DIAGONAL LOOPS ARE STORED ON WORK15 IN     1 BUFFERS OF  10000 ELEMENTS.
          37 OFF DIAGONAL LOOPS ARE STORED ON WORK16 IN     1 BUFFERS OF  10000 ELEMENTS.
 ...... END OF ENERGY MATRIX CALCULATION ...... 
 CPU     0: STEP CPU TIME=     0.04 TOTAL CPU TIME=       1647.0 (     27.5 MIN)
 TOTAL WALL CLOCK TIME=       1676.3 SECONDS, CPU UTILIZATION IS    98.25%

          -----------------------------------------
          DAVIDSON METHOD CI-MATRIX DIAGONALIZATION
                   WRITTEN BY STEVE ELBERT
          -----------------------------------------
 NUMBER OF STATES REQUESTED =     4
 MAX. NUMB. OF EXPAN. VEC   =    30
 MAX. NUMB. IMPROVED STATES =     4
 MAX. NUMB. OF ITERATIONS   =   500
 CONVERGENCE CRITERION      =    1.0E-06

 CHOOSING TO SOLVE SECULAR EQUATION IN MEMORY
 NUMBER OF WORDS AVAILABLE =  348630643
 NUMBER OF WORDS USED      =      31357
 ENERGY MATRIX BUFFER SIZE =      10000
 SOLUTION FOUND WITH DIRECT METHOD

 STATE #    1  ENERGY =   -1483.618570773

      CSF      COEF    OCCUPANCY (IGNORING CORE)
      ---      ----    --------- --------- -----
        1    0.402962  1122
        2    0.495708  2121
        5    0.489630  1212
        6    0.593428  2211

 THE PROJECTION OF THIS CI STATE ONTO SPACE SYMMETRY A    WEIGHS 1.0000E+00


 STATE #    2  ENERGY =   -1483.607488395

      CSF      COEF    OCCUPANCY (IGNORING CORE)
      ---      ----    --------- --------- -----
        3    0.711395  2112
        4    0.702652  1221

 THE PROJECTION OF THIS CI STATE ONTO SPACE SYMMETRY A    WEIGHS 1.0000E+00


 STATE #    3  ENERGY =   -1483.607314413

      CSF      COEF    OCCUPANCY (IGNORING CORE)
      ---      ----    --------- --------- -----
        1    0.695236  1122
        2    0.133369  2121
        5    0.133295  1212
        6   -0.693467  2211

 THE PROJECTION OF THIS CI STATE ONTO SPACE SYMMETRY A    WEIGHS 1.0000E+00


 STATE #    4  ENERGY =   -1483.595704503

      CSF      COEF    OCCUPANCY (IGNORING CORE)
      ---      ----    --------- --------- -----
        1    0.595134  1122
        2   -0.490776  2121
        5   -0.487971  1212
        6    0.408458  2211

 THE PROJECTION OF THIS CI STATE ONTO SPACE SYMMETRY A    WEIGHS 1.0000E+00

 ...... END OF CI-MATRIX DIAGONALIZATION ......
 CPU     0: STEP CPU TIME=     0.05 TOTAL CPU TIME=       1647.1 (     27.5 MIN)
 TOTAL WALL CLOCK TIME=       1676.5 SECONDS, CPU UTILIZATION IS    98.25%

          ---------------------
          STORE CSF INFORMATION
          --------------------

 READING THE DRT FILE
 TITLE=DRT2    11:29:52 06-NOV-2021                                                    
 NUMBER OF CONFIGURATIONS =          6

 READING THE CI VECTOR FILE
 RUN TITLE= C20N2H32O8                                                                     
 DRT TITLE=DRT2    11:29:52 06-NOV-2021                                                    
     4 STATES WERE COMPUTED, NWKS=         6

 STORING CSF AND CI COEF. INFORMATION FOR    4 STATES ON FILE  17.
     ENERGIES ARE ...
   -1488.3680699  -1488.3539381  -1488.3536015  -1488.3389483
 SAVING CSFS WITH COEFS LARGER THAN 2.50E-05
 SAVED CSFS:          6
 TOTAL CSFS:          6

 ...... DONE STORING CSF INFORMATION ......
 CPU     0: STEP CPU TIME=     0.00 TOTAL CPU TIME=       1647.1 (     27.5 MIN)
 TOTAL WALL CLOCK TIME=       1676.5 SECONDS, CPU UTILIZATION IS    98.25%
 CPU     0: STEP CPU TIME=     0.00 TOTAL CPU TIME=       1647.1 (     27.5 MIN)
 TOTAL WALL CLOCK TIME=       1676.5 SECONDS, CPU UTILIZATION IS    98.25%

 ++++++++++++++++++++++++++++++++++++++++++++++++++++++++++++++++++++++


 THE SYMMETRIES OF THE ANGULAR MOMENTUM L AND TRANSLATION R:
 LX BELONGS TO A   
 LY BELONGS TO A   
 LZ BELONGS TO A   
 RX BELONGS TO A   
 RY BELONGS TO A   
 RZ BELONGS TO A   
 SOC INTEGRALS NEED BE CALCULATED FOR LX: YEA 
 SOC INTEGRALS NEED BE CALCULATED FOR LY: YEA 
 SOC INTEGRALS NEED BE CALCULATED FOR LZ: YEA 

     -------------------------------------------
            DIRECT SPIN-ORBIT COUPLING
         (SHIRO KOSEKI AND DMITRI FEDOROV)

             ONE ELECTRON SO OPERATOR.
     -------------------------------------------


ENERGY FOR THE LOWEST STATE     =    -1488.3680699030
ENERGY TOLERANCE FOR SOC MATRIX =    -1388.3680699030 (HIGHEST STATE)
                           ETOL =      100.0000000000
                         UPPREN =    -1388.3680699030

  CI# RTS#     LOWEST ENERGY      HIGHEST ENERGY     NEXT ENERGY
    1    4    -1488.3680610850    -1488.3388799771
    2    4    -1488.3680699030    -1488.3389483297

         -------------------------------------
          ONE-ELECTRON SPIN-ORBIT AO INTEGRALS
         -------------------------------------
         USING    1011209 WORDS OF MEMORY
         2E SOC INTEGRALS WILL BE DISTRIBUTED
      ...... DONE WITH SPIN-ORBIT INTEGRALS ......
 CPU     0: STEP CPU TIME=     2.39 TOTAL CPU TIME=       1649.5 (     27.5 MIN)
 TOTAL WALL CLOCK TIME=       1679.2 SECONDS, CPU UTILIZATION IS    98.23%

   4409523 WORDS OF MEMORY ARE REQUIRED  FOR 1 PASS(ES)
   4409523 WORDS FOR INTEGRALS,   3405212 WORDS FOR CSFS.

 REFERENCE STATE IS SET TO    1 IN THE DRT NO. 1 (     0).

 THE FOLLOWING LEGEND IS USED BELOW:
 [C] - THE MATRIX ELEMENT ACTUALLY CALCULATED
 [P] - OBTAINED FROM [C] BY THE WIGNER-ECKART THEOREM (<HSO>)
 [Z] - ZERO BY POINT GROUP SYMMETRY
 [W] - ZERO BY THE WIGNER-ECKART THEOREM (<HSO>)
 [S] - ZERO BY SPIN ORTHOGONALITY (<R>)

 [Z]'S ARE NOT CALCULATED.


 CI STATE FORMAT:   N-(2S+1)G:B
 G- IRREP LABEL, B NUMBERS DEGENERATE COMPONENTS OF G
 N NUMBERS EQUIVALENT TERMS (2S+1)G:B

 STATE ID FORMAT: NCI*1000+IROOT,
 WHERE NCI IS THE NTH $DRT GROUP
 AND IROOT IS THE CI ROOT'S ORDINAL NUMBER.

 DIPOLE MOMENTS ARE IN E*BOHR UNITS. TO GET DEBYE, MULTIPLY BY 2.541766.

   < 1-1A    |R| 1-1A    > =      0.001175      0.000260      0.470091 [CCC]
 < 1-1A    (MS= 0.0)|HSO| 1-1A    (MS= 0.0)> =     0.0000     0.0000I    [W]
  
   < 1-1A    |R| 2-1A    > =     -0.059833      0.021757     -0.000134 [CCC]
 < 1-1A    (MS= 0.0)|HSO| 2-1A    (MS= 0.0)> =     0.0000     0.0000I    [W]
  
   < 1-1A    |R| 3-1A    > =      0.000981     -0.000343     -0.007355 [CCC]
 < 1-1A    (MS= 0.0)|HSO| 3-1A    (MS= 0.0)> =     0.0000     0.0000I    [W]
  
   < 1-1A    |R| 4-1A    > =      0.000004     -0.000001     -0.000565 [CCC]
 < 1-1A    (MS= 0.0)|HSO| 4-1A    (MS= 0.0)> =     0.0000     0.0000I    [W]
  
   < 2-1A    |R| 2-1A    > =      0.001176     -0.000756      0.383782 [CCC]
 < 2-1A    (MS= 0.0)|HSO| 2-1A    (MS= 0.0)> =     0.0000     0.0000I    [W]
  
   < 2-1A    |R| 3-1A    > =     -0.000500     -0.030934     -0.000023 [CCC]
 < 2-1A    (MS= 0.0)|HSO| 3-1A    (MS= 0.0)> =     0.0000     0.0000I    [W]
  
   < 2-1A    |R| 4-1A    > =     -0.059379      0.021657      0.000108 [CCC]
 < 2-1A    (MS= 0.0)|HSO| 4-1A    (MS= 0.0)> =     0.0000     0.0000I    [W]
  
   < 3-1A    |R| 3-1A    > =      0.001217      0.001301      0.383798 [CCC]
 < 3-1A    (MS= 0.0)|HSO| 3-1A    (MS= 0.0)> =     0.0000     0.0000I    [W]
  
   < 3-1A    |R| 4-1A    > =      0.001004     -0.000378      0.007256 [CCC]
 < 3-1A    (MS= 0.0)|HSO| 4-1A    (MS= 0.0)> =     0.0000     0.0000I    [W]
  
   < 4-1A    |R| 4-1A    > =      0.001232      0.000280      0.297438 [CCC]
 < 4-1A    (MS= 0.0)|HSO| 4-1A    (MS= 0.0)> =     0.0000     0.0000I    [W]
  
 CPU     0: STEP CPU TIME=    35.57 TOTAL CPU TIME=       1685.1 (     28.1 MIN)
 TOTAL WALL CLOCK TIME=       1731.5 SECONDS, CPU UTILIZATION IS    97.32%
   < 1-1A    |R| 1-3A    > =      0.000000      0.000000      0.000000 [SSS]
 < 1-1A    (MS= 0.0)|HSO| 1-3A    (MS= 0.0)> =     0.0000    -0.0000I    [C]
 < 1-1A    (MS= 0.0)|HSO| 1-3A    (MS= 1.0)> =     0.0611    -0.0273I    [C]
 < 1-1A    (MS= 0.0)|HSO| 1-3A    (MS=-1.0)> =     0.0611     0.0273I    [P]
  
   < 1-1A    |R| 2-3A    > =      0.000000      0.000000      0.000000 [SSS]
 < 1-1A    (MS= 0.0)|HSO| 2-3A    (MS= 0.0)> =     0.0000    19.2849I    [C]
 < 1-1A    (MS= 0.0)|HSO| 2-3A    (MS= 1.0)> =     1.3030    -0.6900I    [C]
 < 1-1A    (MS= 0.0)|HSO| 2-3A    (MS=-1.0)> =     1.3030     0.6900I    [P]
  
   < 1-1A    |R| 3-3A    > =      0.000000      0.000000      0.000000 [SSS]
 < 1-1A    (MS= 0.0)|HSO| 3-3A    (MS= 0.0)> =     0.0000     0.3159I    [C]
 < 1-1A    (MS= 0.0)|HSO| 3-3A    (MS= 1.0)> =   -93.8518    47.1490I    [C]
 < 1-1A    (MS= 0.0)|HSO| 3-3A    (MS=-1.0)> =   -93.8518   -47.1490I    [P]
  
   < 1-1A    |R| 4-3A    > =      0.000000      0.000000      0.000000 [SSS]
 < 1-1A    (MS= 0.0)|HSO| 4-3A    (MS= 0.0)> =     0.0000     0.0011I    [C]
 < 1-1A    (MS= 0.0)|HSO| 4-3A    (MS= 1.0)> =     0.1078    -0.0545I    [C]
 < 1-1A    (MS= 0.0)|HSO| 4-3A    (MS=-1.0)> =     0.1078     0.0545I    [P]
  
   < 2-1A    |R| 1-3A    > =      0.000000      0.000000      0.000000 [SSS]
 < 2-1A    (MS= 0.0)|HSO| 1-3A    (MS= 0.0)> =     0.0000   -19.2787I    [C]
 < 2-1A    (MS= 0.0)|HSO| 1-3A    (MS= 1.0)> =    -1.5525     0.8153I    [C]
 < 2-1A    (MS= 0.0)|HSO| 1-3A    (MS=-1.0)> =    -1.5525    -0.8153I    [P]
  
   < 2-1A    |R| 2-3A    > =      0.000000      0.000000      0.000000 [SSS]
 < 2-1A    (MS= 0.0)|HSO| 2-3A    (MS= 0.0)> =     0.0000    -0.0001I    [C]
 < 2-1A    (MS= 0.0)|HSO| 2-3A    (MS= 1.0)> =    -0.0002    -0.0007I    [C]
 < 2-1A    (MS= 0.0)|HSO| 2-3A    (MS=-1.0)> =    -0.0002     0.0007I    [P]
  
   < 2-1A    |R| 3-3A    > =      0.000000      0.000000      0.000000 [SSS]
 < 2-1A    (MS= 0.0)|HSO| 3-3A    (MS= 0.0)> =     0.0000    -0.0332I    [C]
 < 2-1A    (MS= 0.0)|HSO| 3-3A    (MS= 1.0)> =    -0.0073     0.0037I    [C]
 < 2-1A    (MS= 0.0)|HSO| 3-3A    (MS=-1.0)> =    -0.0073    -0.0037I    [P]
  
   < 2-1A    |R| 4-3A    > =      0.000000      0.000000      0.000000 [SSS]
 < 2-1A    (MS= 0.0)|HSO| 4-3A    (MS= 0.0)> =     0.0000   -19.4193I    [C]
 < 2-1A    (MS= 0.0)|HSO| 4-3A    (MS= 1.0)> =     1.5620    -0.7491I    [C]
 < 2-1A    (MS= 0.0)|HSO| 4-3A    (MS=-1.0)> =     1.5620     0.7491I    [P]
  
   < 3-1A    |R| 1-3A    > =      0.000000      0.000000      0.000000 [SSS]
 < 3-1A    (MS= 0.0)|HSO| 1-3A    (MS= 0.0)> =     0.0000     0.3670I    [C]
 < 3-1A    (MS= 0.0)|HSO| 1-3A    (MS= 1.0)> =   -93.8713    47.1560I    [C]
 < 3-1A    (MS= 0.0)|HSO| 1-3A    (MS=-1.0)> =   -93.8713   -47.1560I    [P]
  
   < 3-1A    |R| 2-3A    > =      0.000000      0.000000      0.000000 [SSS]
 < 3-1A    (MS= 0.0)|HSO| 2-3A    (MS= 0.0)> =     0.0000    -0.0335I    [C]
 < 3-1A    (MS= 0.0)|HSO| 2-3A    (MS= 1.0)> =    -0.0041     0.0021I    [C]
 < 3-1A    (MS= 0.0)|HSO| 2-3A    (MS=-1.0)> =    -0.0041    -0.0021I    [P]
  
   < 3-1A    |R| 3-3A    > =      0.000000      0.000000      0.000000 [SSS]
 < 3-1A    (MS= 0.0)|HSO| 3-3A    (MS= 0.0)> =     0.0000     0.0001I    [C]
 < 3-1A    (MS= 0.0)|HSO| 3-3A    (MS= 1.0)> =    -0.1081     0.0543I    [C]
 < 3-1A    (MS= 0.0)|HSO| 3-3A    (MS=-1.0)> =    -0.1081    -0.0543I    [P]
  
   < 3-1A    |R| 4-3A    > =      0.000000      0.000000      0.000000 [SSS]
 < 3-1A    (MS= 0.0)|HSO| 4-3A    (MS= 0.0)> =     0.0000     0.2776I    [C]
 < 3-1A    (MS= 0.0)|HSO| 4-3A    (MS= 1.0)> =    93.1981   -46.8182I    [C]
 < 3-1A    (MS= 0.0)|HSO| 4-3A    (MS=-1.0)> =    93.1981    46.8182I    [P]
  
   < 4-1A    |R| 1-3A    > =      0.000000      0.000000      0.000000 [SSS]
 < 4-1A    (MS= 0.0)|HSO| 1-3A    (MS= 0.0)> =     0.0000     0.0010I    [C]
 < 4-1A    (MS= 0.0)|HSO| 1-3A    (MS= 1.0)> =     0.2150    -0.1072I    [C]
 < 4-1A    (MS= 0.0)|HSO| 1-3A    (MS=-1.0)> =     0.2150     0.1072I    [P]
  
   < 4-1A    |R| 2-3A    > =      0.000000      0.000000      0.000000 [SSS]
 < 4-1A    (MS= 0.0)|HSO| 2-3A    (MS= 0.0)> =     0.0000   -19.4175I    [C]
 < 4-1A    (MS= 0.0)|HSO| 2-3A    (MS= 1.0)> =     1.3148    -0.6249I    [C]
 < 4-1A    (MS= 0.0)|HSO| 2-3A    (MS=-1.0)> =     1.3148     0.6249I    [P]
  
   < 4-1A    |R| 3-3A    > =      0.000000      0.000000      0.000000 [SSS]
 < 4-1A    (MS= 0.0)|HSO| 3-3A    (MS= 0.0)> =     0.0000    -0.2260I    [C]
 < 4-1A    (MS= 0.0)|HSO| 3-3A    (MS= 1.0)> =   -93.2174    46.8317I    [C]
 < 4-1A    (MS= 0.0)|HSO| 3-3A    (MS=-1.0)> =   -93.2174   -46.8317I    [P]
  
   < 4-1A    |R| 4-3A    > =      0.000000      0.000000      0.000000 [SSS]
 < 4-1A    (MS= 0.0)|HSO| 4-3A    (MS= 0.0)> =     0.0000     0.0000I    [C]
 < 4-1A    (MS= 0.0)|HSO| 4-3A    (MS= 1.0)> =    -0.0474     0.0263I    [C]
 < 4-1A    (MS= 0.0)|HSO| 4-3A    (MS=-1.0)> =    -0.0474    -0.0263I    [P]
  
 CPU     0: STEP CPU TIME=     0.00 TOTAL CPU TIME=       1685.1 (     28.1 MIN)
 TOTAL WALL CLOCK TIME=       1731.5 SECONDS, CPU UTILIZATION IS    97.32%
   < 1-3A    |R| 1-3A    > =      0.001175      0.000260      0.470064 [CCC]
 < 1-3A    (MS= 1.0)|HSO| 1-3A    (MS= 1.0)> =     0.0000     0.0000I    [C]
 < 1-3A    (MS= 0.0)|HSO| 1-3A    (MS= 0.0)> =     0.0000     0.0000I    [W]
 < 1-3A    (MS=-1.0)|HSO| 1-3A    (MS=-1.0)> =     0.0000    -0.0000I    [P]
 < 1-3A    (MS= 0.0)|HSO| 1-3A    (MS= 1.0)> =     0.0000    -0.0000I    [C]
 < 1-3A    (MS= 1.0)|HSO| 1-3A    (MS= 0.0)> =    -0.0000    -0.0000I    [P]
 < 1-3A    (MS=-1.0)|HSO| 1-3A    (MS= 0.0)> =     0.0000    -0.0000I    [P]
 < 1-3A    (MS= 0.0)|HSO| 1-3A    (MS=-1.0)> =    -0.0000    -0.0000I    [P]
  
   < 1-3A    |R| 2-3A    > =     -0.059753      0.021717     -0.000113 [CCC]
 < 1-3A    (MS= 1.0)|HSO| 2-3A    (MS= 1.0)> =     0.0000    -0.2260I    [C]
 < 1-3A    (MS= 0.0)|HSO| 2-3A    (MS= 0.0)> =     0.0000     0.0000I    [W]
 < 1-3A    (MS=-1.0)|HSO| 2-3A    (MS=-1.0)> =     0.0000     0.2260I    [P]
 < 1-3A    (MS= 0.0)|HSO| 2-3A    (MS= 1.0)> =    93.1978   -46.8224I    [C]
 < 1-3A    (MS= 1.0)|HSO| 2-3A    (MS= 0.0)> =   -93.1978   -46.8224I    [P]
 < 1-3A    (MS=-1.0)|HSO| 2-3A    (MS= 0.0)> =    93.1978   -46.8224I    [P]
 < 1-3A    (MS= 0.0)|HSO| 2-3A    (MS=-1.0)> =   -93.1978   -46.8224I    [P]
  
   < 1-3A    |R| 3-3A    > =     -0.000821      0.000285      0.007414 [CCC]
 < 1-3A    (MS= 1.0)|HSO| 3-3A    (MS= 1.0)> =     0.0000    19.4199I    [C]
 < 1-3A    (MS= 0.0)|HSO| 3-3A    (MS= 0.0)> =     0.0000     0.0000I    [W]
 < 1-3A    (MS=-1.0)|HSO| 3-3A    (MS=-1.0)> =     0.0000   -19.4199I    [P]
 < 1-3A    (MS= 0.0)|HSO| 3-3A    (MS= 1.0)> =     1.3145    -0.6248I    [C]
 < 1-3A    (MS= 1.0)|HSO| 3-3A    (MS= 0.0)> =    -1.3145    -0.6248I    [P]
 < 1-3A    (MS=-1.0)|HSO| 3-3A    (MS= 0.0)> =     1.3145    -0.6248I    [P]
 < 1-3A    (MS= 0.0)|HSO| 3-3A    (MS=-1.0)> =    -1.3145    -0.6248I    [P]
  
   < 1-3A    |R| 4-3A    > =     -0.000004      0.000001      0.000617 [CCC]
 < 1-3A    (MS= 1.0)|HSO| 4-3A    (MS= 1.0)> =     0.0000    -0.0348I    [C]
 < 1-3A    (MS= 0.0)|HSO| 4-3A    (MS= 0.0)> =     0.0000     0.0000I    [W]
 < 1-3A    (MS=-1.0)|HSO| 4-3A    (MS=-1.0)> =     0.0000     0.0348I    [P]
 < 1-3A    (MS= 0.0)|HSO| 4-3A    (MS= 1.0)> =     0.0056    -0.0029I    [C]
 < 1-3A    (MS= 1.0)|HSO| 4-3A    (MS= 0.0)> =    -0.0056    -0.0029I    [P]
 < 1-3A    (MS=-1.0)|HSO| 4-3A    (MS= 0.0)> =     0.0056    -0.0029I    [P]
 < 1-3A    (MS= 0.0)|HSO| 4-3A    (MS=-1.0)> =    -0.0056    -0.0029I    [P]
  
   < 2-3A    |R| 2-3A    > =      0.001179     -0.000593      0.383786 [CCC]
 < 2-3A    (MS= 1.0)|HSO| 2-3A    (MS= 1.0)> =     0.0000     0.0000I    [C]
 < 2-3A    (MS= 0.0)|HSO| 2-3A    (MS= 0.0)> =     0.0000     0.0000I    [W]
 < 2-3A    (MS=-1.0)|HSO| 2-3A    (MS=-1.0)> =     0.0000    -0.0000I    [P]
 < 2-3A    (MS= 0.0)|HSO| 2-3A    (MS= 1.0)> =    -0.0000     0.0000I    [C]
 < 2-3A    (MS= 1.0)|HSO| 2-3A    (MS= 0.0)> =     0.0000     0.0000I    [P]
 < 2-3A    (MS=-1.0)|HSO| 2-3A    (MS= 0.0)> =    -0.0000     0.0000I    [P]
 < 2-3A    (MS= 0.0)|HSO| 2-3A    (MS=-1.0)> =     0.0000     0.0000I    [P]
  
   < 2-3A    |R| 3-3A    > =      0.000486      0.030956      0.000027 [CCC]
 < 2-3A    (MS= 1.0)|HSO| 3-3A    (MS= 1.0)> =     0.0000     0.0011I    [C]
 < 2-3A    (MS= 0.0)|HSO| 3-3A    (MS= 0.0)> =     0.0000     0.0000I    [W]
 < 2-3A    (MS=-1.0)|HSO| 3-3A    (MS=-1.0)> =     0.0000    -0.0011I    [P]
 < 2-3A    (MS= 0.0)|HSO| 3-3A    (MS= 1.0)> =    -0.1592     0.0838I    [C]
 < 2-3A    (MS= 1.0)|HSO| 3-3A    (MS= 0.0)> =     0.1592     0.0838I    [P]
 < 2-3A    (MS=-1.0)|HSO| 3-3A    (MS= 0.0)> =    -0.1592     0.0838I    [P]
 < 2-3A    (MS= 0.0)|HSO| 3-3A    (MS=-1.0)> =     0.1592     0.0838I    [P]
  
   < 2-3A    |R| 4-3A    > =      0.059386     -0.021620     -0.000088 [CCC]
 < 2-3A    (MS= 1.0)|HSO| 4-3A    (MS= 1.0)> =     0.0000    -0.3158I    [C]
 < 2-3A    (MS= 0.0)|HSO| 4-3A    (MS= 0.0)> =     0.0000     0.0000I    [W]
 < 2-3A    (MS=-1.0)|HSO| 4-3A    (MS=-1.0)> =     0.0000     0.3158I    [P]
 < 2-3A    (MS= 0.0)|HSO| 4-3A    (MS= 1.0)> =   -93.8704    47.1577I    [C]
 < 2-3A    (MS= 1.0)|HSO| 4-3A    (MS= 0.0)> =    93.8704    47.1577I    [P]
 < 2-3A    (MS=-1.0)|HSO| 4-3A    (MS= 0.0)> =   -93.8704    47.1577I    [P]
 < 2-3A    (MS= 0.0)|HSO| 4-3A    (MS=-1.0)> =    93.8704    47.1577I    [P]
  
   < 3-3A    |R| 3-3A    > =      0.001214      0.001138      0.383803 [CCC]
 < 3-3A    (MS= 1.0)|HSO| 3-3A    (MS= 1.0)> =     0.0000     0.0000I    [C]
 < 3-3A    (MS= 0.0)|HSO| 3-3A    (MS= 0.0)> =     0.0000     0.0000I    [W]
 < 3-3A    (MS=-1.0)|HSO| 3-3A    (MS=-1.0)> =     0.0000    -0.0000I    [P]
 < 3-3A    (MS= 0.0)|HSO| 3-3A    (MS= 1.0)> =     0.0000     0.0000I    [C]
 < 3-3A    (MS= 1.0)|HSO| 3-3A    (MS= 0.0)> =    -0.0000     0.0000I    [P]
 < 3-3A    (MS=-1.0)|HSO| 3-3A    (MS= 0.0)> =     0.0000     0.0000I    [P]
 < 3-3A    (MS= 0.0)|HSO| 3-3A    (MS=-1.0)> =    -0.0000     0.0000I    [P]
  
   < 3-3A    |R| 4-3A    > =      0.000847     -0.000319      0.007320 [CCC]
 < 3-3A    (MS= 1.0)|HSO| 4-3A    (MS= 1.0)> =     0.0000    19.2795I    [C]
 < 3-3A    (MS= 0.0)|HSO| 4-3A    (MS= 0.0)> =     0.0000     0.0000I    [W]
 < 3-3A    (MS=-1.0)|HSO| 4-3A    (MS=-1.0)> =     0.0000   -19.2795I    [P]
 < 3-3A    (MS= 0.0)|HSO| 4-3A    (MS= 1.0)> =    -1.3032     0.6901I    [C]
 < 3-3A    (MS= 1.0)|HSO| 4-3A    (MS= 0.0)> =     1.3032     0.6901I    [P]
 < 3-3A    (MS=-1.0)|HSO| 4-3A    (MS= 0.0)> =    -1.3032     0.6901I    [P]
 < 3-3A    (MS= 0.0)|HSO| 4-3A    (MS=-1.0)> =     1.3032     0.6901I    [P]
  
   < 4-3A    |R| 4-3A    > =      0.001232      0.000280      0.297444 [CCC]
 < 4-3A    (MS= 1.0)|HSO| 4-3A    (MS= 1.0)> =     0.0000     0.0000I    [C]
 < 4-3A    (MS= 0.0)|HSO| 4-3A    (MS= 0.0)> =     0.0000     0.0000I    [W]
 < 4-3A    (MS=-1.0)|HSO| 4-3A    (MS=-1.0)> =     0.0000    -0.0000I    [P]
 < 4-3A    (MS= 0.0)|HSO| 4-3A    (MS= 1.0)> =     0.0000    -0.0000I    [C]
 < 4-3A    (MS= 1.0)|HSO| 4-3A    (MS= 0.0)> =    -0.0000    -0.0000I    [P]
 < 4-3A    (MS=-1.0)|HSO| 4-3A    (MS= 0.0)> =     0.0000    -0.0000I    [P]
 < 4-3A    (MS= 0.0)|HSO| 4-3A    (MS=-1.0)> =    -0.0000    -0.0000I    [P]
  
 CPU     0: STEP CPU TIME=     0.00 TOTAL CPU TIME=       1685.1 (     28.1 MIN)
 TOTAL WALL CLOCK TIME=       1731.5 SECONDS, CPU UTILIZATION IS    97.32%

 >>> DIMENSION OF HSO MATRIX =      16
     LARGEST NUMBER OF WALKS =      10

     THE MAX HSO MATRIX ELEMENT ABSOLUTE ERROR IS 1.05E-02 CM-1.
     TO DECREASE THE ERROR MAKE SYMTOL SMALLER.

     CI   ADIABATIC STATES (CM-1 UNIT) ---
             0.000       3139.936       3164.411       6404.622         -1.935
            -1.935         -1.935       3099.692       3099.692       3099.692
          3173.561       3173.561       3173.561       6389.620       6389.620
          6389.620

 WEIGHTS OF SO   CI   STATES ---

 STATE   1: RELATIVE E=         -9.062 CM-1; WEIGHT = 0.998  2001
         1.0000
          1      2      3      4      5      6      7      8
         0.0001 0.0000 0.0000 0.0000 0.9977 0.0023 0.0000 0.0000

 STATE   2: RELATIVE E=         -9.061 CM-1; WEIGHT = 0.998  2001
         1.0000
          1      2      3      4      5      6      7      8
         0.0000 0.0000 0.0000 0.0000 0.9977 0.0023 0.0000 0.0000

 STATE   3: RELATIVE E=         -9.023 CM-1; WEIGHT = 0.995  2001
         1.0000
          1      2      3      4      5      6      7      8
         0.0023 0.0000 0.0022 0.0000 0.9955 0.0000 0.0000 0.0000

 STATE   4: RELATIVE E=         -7.061 CM-1; WEIGHT = 0.995  1001
         1.0000
          1      2      3      4      5      6      7      8
         0.9954 0.0000 0.0000 0.0000 0.0023 0.0000 0.0022 0.0000

 STATE   5: RELATIVE E=       3099.692 CM-1; WEIGHT = 1.000  2002
         1.0000
          1      2      3      4      5      6      7      8
         0.0000 0.0000 0.0000 0.0000 0.0000 1.0000 0.0000 0.0000

 STATE   6: RELATIVE E=       3099.996 CM-1; WEIGHT = 0.996  2002
         1.0000
          1      2      3      4      5      6      7      8
         0.0000 0.0000 0.0000 0.0000 0.0023 0.9957 0.0000 0.0020

 STATE   7: RELATIVE E=       3100.002 CM-1; WEIGHT = 0.996  2002
         1.0000
          1      2      3      4      5      6      7      8
         0.0000 0.0000 0.0000 0.0000 0.0023 0.9956 0.0000 0.0020

 STATE   8: RELATIVE E=       3139.939 CM-1; WEIGHT = 1.000  1002
         1.0000
          1      2      3      4      5      6      7      8
         0.0000 0.9999 0.0000 0.0000 0.0000 0.0000 0.0000 0.0000

 STATE   9: RELATIVE E=       3164.632 CM-1; WEIGHT = 0.995  1003
         1.0000
          1      2      3      4      5      6      7      8
         0.0000 0.0000 0.9954 0.0000 0.0022 0.0000 0.0004 0.0021

 STATE  10: RELATIVE E=       3173.562 CM-1; WEIGHT = 1.000  2003
         1.0000
          1      2      3      4      5      6      7      8
         0.0000 0.0000 0.0000 0.0000 0.0000 0.0000 1.0000 0.0000

 STATE  11: RELATIVE E=       3173.565 CM-1; WEIGHT = 1.000  2003
         1.0000
          1      2      3      4      5      6      7      8
         0.0000 0.0000 0.0000 0.0000 0.0000 0.0000 0.9999 0.0000

 STATE  12: RELATIVE E=       3173.782 CM-1; WEIGHT = 0.995  2003
         1.0000
          1      2      3      4      5      6      7      8
         0.0022 0.0000 0.0003 0.0021 0.0000 0.0000 0.9953 0.0000

 STATE  13: RELATIVE E=       6396.439 CM-1; WEIGHT = 0.998  2004
         1.0000
          1      2      3      4      5      6      7      8
         0.0000 0.0000 0.0000 0.0000 0.0000 0.0020 0.0000 0.9979

 STATE  14: RELATIVE E=       6396.439 CM-1; WEIGHT = 0.998  2004
         1.0000
          1      2      3      4      5      6      7      8
         0.0000 0.0000 0.0000 0.0000 0.0000 0.0020 0.0000 0.9979

 STATE  15: RELATIVE E=       6396.475 CM-1; WEIGHT = 0.998  2004
         1.0000
          1      2      3      4      5      6      7      8
         0.0000 0.0000 0.0021 0.0000 0.0000 0.0000 0.0000 0.9979

 STATE  16: RELATIVE E=       6411.467 CM-1; WEIGHT = 0.998  1004
         1.0000
          1      2      3      4      5      6      7      8
         0.0000 0.0000 0.0000 0.9979 0.0000 0.0000 0.0021 0.0000


 -----------------------------------------------------------
 EIGENVALUES AND EIGENVECTORS OF THE SO   CI   HAMILTONIAN
 -----------------------------------------------------------

                          1          2          3          4          5
   STATE ENERGY ---       -9.06      -9.06      -9.02      -7.06    3099.69
       STATE ID ---       2001       2001       2001       1001       2002

    1< 1>  1(  0.0) R   0.007593  -0.000169  -0.047798   0.997716  -0.000667
                   I   0.000000   0.000000   0.000000   0.000000   0.000000
    2< 2>  1(  0.0) R   0.000029  -0.006118   0.000814   0.000038   0.000005
                   I   0.000000   0.000000  -0.000000  -0.000000  -0.000000
    3< 3>  1(  0.0) R  -0.001047   0.000317   0.046747   0.002253  -0.000100
                   I  -0.000000  -0.000000   0.000000   0.000000   0.000000
    4< 4>  1(  0.0) R  -0.000275  -0.000002  -0.000110   0.001054   0.000619
                   I   0.000000   0.000000  -0.000000  -0.000000  -0.000000
    5< 1>  3(  1.0) R  -0.331049   0.001013   0.623086   0.032373  -0.000022
                   I   0.623874   0.004750   0.330902   0.011099   0.000052
    6< 1>  3(  0.0) R   0.000000   0.000000  -0.000000  -0.000000  -0.000000
                   I  -0.005260   0.998831  -0.004419  -0.000003  -0.000011
    7< 1>  3( -1.0) R  -0.331049   0.001013   0.623086   0.032373  -0.000022
                   I  -0.623874  -0.004750  -0.330902  -0.011099  -0.000052
    8< 2>  3(  1.0) R  -0.000037   0.015061  -0.000022  -0.000418  -0.631773
                   I   0.000180  -0.029978   0.000098  -0.000224  -0.317589
    9< 2>  3(  0.0) R   0.000000   0.000000  -0.000000  -0.000000  -0.000000
                   I   0.047479   0.000253   0.000776   0.005890  -0.000164
   10< 2>  3( -1.0) R  -0.000037   0.015061  -0.000022  -0.000418  -0.631773
                   I  -0.000180   0.029978  -0.000098   0.000224   0.317589
   11< 3>  3(  1.0) R  -0.003589   0.000162  -0.003433   0.029404  -0.000060
                   I  -0.001905  -0.000409   0.003099   0.015004  -0.000042
   12< 3>  3(  0.0) R   0.000000   0.000000  -0.000000  -0.000000   0.000000
                   I   0.000647   0.000007   0.000024   0.000096  -0.000064
   13< 3>  3( -1.0) R  -0.003589   0.000162  -0.003433   0.029404  -0.000060
                   I   0.001905   0.000409  -0.003099  -0.015004   0.000042
   14< 4>  3(  1.0) R  -0.000326  -0.000005  -0.000694  -0.000138  -0.000025
                   I   0.000695   0.000001  -0.000344   0.000150   0.000057
   15< 4>  3(  0.0) R   0.000000   0.000000  -0.000000  -0.000000   0.000000
                   I  -0.000005   0.001120  -0.000006   0.000001   0.000012
   16< 4>  3( -1.0) R  -0.000326  -0.000005  -0.000694  -0.000138  -0.000025
                   I  -0.000695  -0.000001   0.000344  -0.000150  -0.000057

                          6          7          8          9         10
   STATE ENERGY ---     3100.00    3100.00    3139.94    3164.63    3173.56
       STATE ID ---       2002       2002       1002       1003       2003

    1< 1>  1(  0.0) R   0.000001   0.006206  -0.000016  -0.000880   0.000096
                   I   0.000000   0.000000   0.000000   0.000000   0.000000
    2< 2>  1(  0.0) R  -0.001017   0.000001   0.999962   0.000142  -0.000988
                   I  -0.000000   0.000000   0.000000  -0.000000  -0.000000
    3< 3>  1(  0.0) R   0.000025   0.000513  -0.000218   0.997684   0.000014
                   I   0.000000   0.000000  -0.000000   0.000000   0.000000
    4< 4>  1(  0.0) R  -0.000000   0.005864   0.000016   0.000847   0.000073
                   I  -0.000000  -0.000000   0.000000   0.000000   0.000000
    5< 1>  3(  1.0) R   0.000080  -0.015063  -0.000488  -0.029592  -0.000206
                   I  -0.000045   0.029979  -0.000254  -0.014794   0.000410
    6< 1>  3(  0.0) R  -0.000000   0.000000  -0.000000   0.000000  -0.000000
                   I   0.047442   0.000107   0.006157  -0.000117  -0.000164
    7< 1>  3( -1.0) R   0.000080  -0.015063  -0.000488  -0.029592  -0.000206
                   I   0.000045  -0.029979   0.000254   0.014794  -0.000410
    8< 2>  3(  1.0) R  -0.316907  -0.000628  -0.000141  -0.000061   0.001134
                   I   0.630413   0.001507   0.000287  -0.000037  -0.002155
    9< 2>  3(  0.0) R  -0.000000   0.000000   0.000000   0.000000   0.000000
                   I   0.002304  -0.997811   0.000002   0.000522  -0.000006
   10< 2>  3( -1.0) R  -0.316907  -0.000628  -0.000141  -0.000061   0.001134
                   I  -0.630413  -0.001507  -0.000287   0.000037   0.002155
   11< 3>  3(  1.0) R   0.000006   0.001109   0.000224   0.012777  -0.000684
                   I  -0.000035  -0.002174   0.000091   0.003845   0.001467
   12< 3>  3(  0.0) R   0.000000  -0.000000  -0.000000   0.000000   0.000000
                   I  -0.003451   0.000051  -0.000991   0.000008  -0.999991
   13< 3>  3( -1.0) R   0.000006   0.001109   0.000224   0.012777  -0.000684
                   I   0.000035   0.002174  -0.000091  -0.003845  -0.001467
   14< 4>  3(  1.0) R   0.000028   0.014303  -0.000475  -0.028863   0.000206
                   I   0.000095  -0.028473  -0.000226  -0.014392  -0.000410
   15< 4>  3(  0.0) R   0.000000  -0.000000   0.000000  -0.000000   0.000000
                   I  -0.045058  -0.000102  -0.005996   0.000088   0.000164
   16< 4>  3( -1.0) R   0.000028   0.014303  -0.000475  -0.028863   0.000206
                   I  -0.000095   0.028473   0.000226   0.014392   0.000410

                         11         12         13         14         15
   STATE ENERGY ---     3173.56    3173.78    6396.44    6396.44    6396.48
       STATE ID ---       2003       2003       2004       2004       2004

    1< 1>  1(  0.0) R   0.000085  -0.046691   0.000275  -0.000000  -0.000031
                   I   0.000000   0.000000   0.000000   0.000000   0.000000
    2< 2>  1(  0.0) R  -0.000011  -0.000344  -0.000005  -0.005960  -0.000782
                   I   0.000000  -0.000000  -0.000000  -0.000000  -0.000000
    3< 3>  1(  0.0) R  -0.002647  -0.018595   0.000148   0.000311  -0.045635
                   I  -0.000000  -0.000000  -0.000000   0.000000  -0.000000
    4< 4>  1(  0.0) R  -0.000124   0.045556  -0.000278   0.000026  -0.005082
                   I  -0.000000  -0.000000  -0.000000   0.000000  -0.000000
    5< 1>  3(  1.0) R   0.003997  -0.001376  -0.000323  -0.000004   0.000678
                   I   0.001872   0.004136   0.000646   0.000000   0.000349
    6< 1>  3(  0.0) R   0.000000   0.000000   0.000000   0.000000  -0.000000
                   I  -0.000648   0.000013   0.000002  -0.001057  -0.000005
    7< 1>  3( -1.0) R   0.003997  -0.001376  -0.000323  -0.000004   0.000678
                   I  -0.001872  -0.004136  -0.000646  -0.000000  -0.000349
    8< 2>  3(  1.0) R   0.000011  -0.000030   0.000045   0.014305   0.000038
                   I   0.000002  -0.000003   0.000061  -0.028474  -0.000081
    9< 2>  3(  0.0) R  -0.000000  -0.000000   0.000000   0.000000   0.000000
                   I   0.003442   0.000017  -0.045066  -0.000048  -0.000177
   10< 2>  3( -1.0) R   0.000011  -0.000030   0.000045   0.014305   0.000038
                   I  -0.000002   0.000003  -0.000061   0.028474   0.000081
   11< 3>  3(  1.0) R   0.315990   0.631070  -0.003780   0.000200   0.002037
                   I  -0.632534   0.315298  -0.001880  -0.000388  -0.003713
   12< 3>  3(  0.0) R  -0.000000  -0.000000   0.000000   0.000000   0.000000
                   I  -0.002289   0.000061  -0.000647  -0.000004  -0.000016
   13< 3>  3( -1.0) R   0.315990   0.631070  -0.003780   0.000200   0.002037
                   I   0.632534  -0.315298   0.001880   0.000388   0.003713
   14< 4>  3(  1.0) R   0.003819  -0.001349  -0.315037   0.002771  -0.632201
                   I   0.002032   0.004056   0.632232   0.002239  -0.315018
   15< 4>  3(  0.0) R  -0.000000   0.000000   0.000000   0.000000  -0.000000
                   I   0.000648   0.000015   0.001086  -0.998953  -0.004920
   16< 4>  3( -1.0) R   0.003819  -0.001349  -0.315037   0.002771  -0.632201
                   I  -0.002032  -0.004056  -0.632232  -0.002239   0.315018

                         16
   STATE ENERGY ---     6411.47
       STATE ID ---       1004

    1< 1>  1(  0.0) R   0.001038
                   I   0.000000
    2< 2>  1(  0.0) R  -0.000004
                   I  -0.000000
    3< 3>  1(  0.0) R  -0.000231
                   I  -0.000000
    4< 4>  1(  0.0) R   0.998930
                   I  -0.000000
    5< 1>  3(  1.0) R   0.000123
                   I  -0.000154
    6< 1>  3(  0.0) R  -0.000000
                   I  -0.000001
    7< 1>  3( -1.0) R   0.000123
                   I   0.000154
    8< 2>  3(  1.0) R   0.000397
                   I   0.000189
    9< 2>  3(  0.0) R   0.000000
                   I   0.005850
   10< 2>  3( -1.0) R   0.000397
                   I  -0.000189
   11< 3>  3(  1.0) R  -0.028781
                   I  -0.014484
   12< 3>  3(  0.0) R   0.000000
                   I   0.000070
   13< 3>  3( -1.0) R  -0.028781
                   I   0.014484
   14< 4>  3(  1.0) R  -0.003301
                   I  -0.001432
   15< 4>  3(  0.0) R   0.000000
                   I   0.000001
   16< 4>  3( -1.0) R  -0.003301
                   I   0.001432

   SPIN-MIXED   CI   STATES (CM-1 UNIT) ---
 (RELATIVE TO THE LOWEST SPIN-MIXED STATE)
           0.000          0.001          0.039          2.001       3108.754
        3109.058       3109.064       3149.001       3173.694       3182.624
        3182.627       3182.844       6405.500       6405.501       6405.537
        6420.529

   SPIN-MIXED   CI   STATES (CM-1 UNIT) ---
      1(   2001)     2(   2001)     3(   2001)     4(   1001)     5(   2002)
          -9.062         -9.061         -9.023         -7.061       3099.692
      6(   2002)     7(   2002)     8(   1002)     9(   1003)    10(   2003)
        3099.996       3100.002       3139.939       3164.632       3173.562
     11(   2003)    12(   2003)    13(   2004)    14(   2004)    15(   2004)
        3173.565       3173.782       6396.439       6396.439       6396.475
     16(   1004)
        6411.467

 NON-ZERO   CI   SPIN-ORBIT COUPLING CONSTANTS (CM-1)
 ---------------------------------------------------------------------
 MUL1(CI)|MUL2(CI)| CI ROOT 1 | CI ROOT 2 |    FULL     | 1E ONLY
 ---------------------------------------------------------------------
  1 ( 1) | 3 ( 2) |     1     |     1     |         0.09|
  1 ( 1) | 3 ( 2) |     1     |     2     |        19.40|
  1 ( 1) | 3 ( 2) |     1     |     3     |       148.53|
  1 ( 1) | 3 ( 2) |     1     |     4     |         0.17|
  1 ( 1) | 3 ( 2) |     2     |     1     |        19.44|
  1 ( 1) | 3 ( 2) |     2     |     3     |         0.04|
  1 ( 1) | 3 ( 2) |     2     |     4     |        19.57|
  1 ( 1) | 3 ( 2) |     3     |     1     |       148.56|
  1 ( 1) | 3 ( 2) |     3     |     2     |         0.03|
  1 ( 1) | 3 ( 2) |     3     |     3     |         0.17|
  1 ( 1) | 3 ( 2) |     3     |     4     |       147.50|
  1 ( 1) | 3 ( 2) |     4     |     1     |         0.34|
  1 ( 1) | 3 ( 2) |     4     |     2     |        19.53|
  1 ( 1) | 3 ( 2) |     4     |     3     |       147.53|
  1 ( 1) | 3 ( 2) |     4     |     4     |         0.08|
  3 ( 2) | 3 ( 2) |     1     |     2     |       208.60|
  3 ( 2) | 3 ( 2) |     1     |     3     |        27.62|
  3 ( 2) | 3 ( 2) |     1     |     4     |         0.05|
  3 ( 2) | 3 ( 2) |     2     |     3     |         0.36|
  3 ( 2) | 3 ( 2) |     2     |     4     |       210.10|
  3 ( 2) | 3 ( 2) |     3     |     4     |        27.42|
 ---------------------------------------------------------------------


 ***** START CALCULATING TRANSITION MOMENT AMONG SPIN-MIXED   CI   STATES *****

 NUMBER OF ORBITALS            =    4
 DIMENSION OF HSO MATRIX       =   16
 NUMBER OF SPIN-MULTIPLICITIES =    2

 NOTE THAT T(X),T(Y),T(Z) ARE COMPLEX NUMBERS.


        STATES         ENERGY DIFF.         T(X)                   T(Y)                   T(Z)              TM
    1( 2001)   1( 2001)        0.00    0.00118   -0.00000I    0.00026    0.00000I    0.46987    0.00000I    0.46987
    1( 2001)   5( 2002)     3108.75   -0.00131   -0.00000I    0.00066    0.00000I    0.00000   -0.00000I    0.00147
    1( 2001)   6( 2002)     3109.06   -0.05974   -0.00000I    0.02170    0.00000I   -0.00014   -0.00000I    0.06356
    1( 2001)   7( 2002)     3109.06   -0.00045    0.00000I    0.00018   -0.00000I    0.00404    0.00000I    0.00407
    1( 2001)   8( 1002)     3149.00   -0.00050   -0.00000I    0.00021    0.00000I   -0.00000    0.00000I    0.00054
    1( 2001)   9( 1003)     3173.69    0.00001   -0.00000I   -0.00001    0.00000I    0.00002   -0.00000I    0.00002
    1( 2001)  10( 2003)     3182.62    0.00018    0.00000I   -0.00154   -0.00000I    0.00011   -0.00000I    0.00156
    1( 2001)  11( 2003)     3182.63    0.00082    0.00000I   -0.00030    0.00000I   -0.00744   -0.00000I    0.00749
    1( 2001)  12( 2003)     3182.84    0.00002   -0.00000I   -0.00001    0.00000I    0.00032    0.00000I    0.00032
    1( 2001)  13( 2004)     6405.50   -0.00000   -0.00000I    0.00000    0.00000I    0.00061    0.00000I    0.00061
    1( 2001)  14( 2004)     6405.50   -0.00013   -0.00000I    0.00005    0.00000I    0.00000    0.00000I    0.00013
    1( 2001)  15( 2004)     6405.54   -0.00000   -0.00000I    0.00000    0.00000I    0.00002    0.00000I    0.00002
    1( 2001)  16( 1004)     6420.53   -0.00000    0.00000I    0.00000   -0.00000I   -0.00000    0.00000I    0.00000
    2( 2001)   2( 2001)        0.00    0.00118    0.00000I    0.00026   -0.00000I    0.46987    0.00000I    0.46987
    2( 2001)   4( 1001)        2.00   -0.00000   -0.00000I    0.00000    0.00000I    0.00000    0.00000I    0.00000
    2( 2001)   5( 2002)     3108.75    0.00027    0.00000I   -0.00010   -0.00000I   -0.00000   -0.00000I    0.00028
    2( 2001)   6( 2002)     3109.06   -0.00046   -0.00000I    0.00019    0.00000I    0.00404    0.00000I    0.00407
    2( 2001)   7( 2002)     3109.06    0.05975    0.00000I   -0.02171   -0.00000I    0.00014    0.00000I    0.06357
    2( 2001)   8( 1002)     3149.00    0.00001   -0.00000I   -0.00001   -0.00000I    0.00052    0.00000I    0.00052
    2( 2001)   9( 1003)     3173.69   -0.00003   -0.00000I    0.00021    0.00000I   -0.00003   -0.00000I    0.00021
    2( 2001)  10( 2003)     3182.62    0.00082    0.00000I   -0.00030   -0.00000I   -0.00743   -0.00000I    0.00748
    2( 2001)  11( 2003)     3182.63   -0.00018   -0.00000I    0.00154    0.00000I   -0.00011   -0.00000I    0.00156
    2( 2001)  12( 2003)     3182.84   -0.00000   -0.00000I    0.00000    0.00000I    0.00004    0.00000I    0.00004
    2( 2001)  13( 2004)     6405.50   -0.00013   -0.00000I    0.00005    0.00000I    0.00000    0.00000I    0.00013
    2( 2001)  14( 2004)     6405.50    0.00000    0.00000I   -0.00000   -0.00000I   -0.00061   -0.00000I    0.00061
    2( 2001)  15( 2004)     6405.54   -0.00000   -0.00000I    0.00000    0.00000I   -0.00001   -0.00000I    0.00001
    2( 2001)  16( 1004)     6420.53    0.00001    0.00000I   -0.00001   -0.00000I    0.00000    0.00000I    0.00001
    3( 2001)   3( 2001)        0.00    0.00118   -0.00000I    0.00026    0.00000I    0.46987   -0.00000I    0.46987
    3( 2001)   5( 2002)     3108.72    0.05967   -0.00000I   -0.02161    0.00000I    0.00012   -0.00000I    0.06346
    3( 2001)   6( 2002)     3109.02   -0.00134   -0.00000I    0.00068    0.00000I   -0.00001   -0.00000I    0.00150
    3( 2001)   7( 2002)     3109.02   -0.00028   -0.00000I    0.00010    0.00000I    0.00007   -0.00000I    0.00030
    3( 2001)   8( 1002)     3148.96    0.00284    0.00000I   -0.00249   -0.00000I   -0.00006   -0.00000I    0.00378
    3( 2001)   9( 1003)     3173.65   -0.00005    0.00000I    0.00004   -0.00000I   -0.00357    0.00000I    0.00357
    3( 2001)  10( 2003)     3182.58   -0.00001   -0.00000I   -0.00002    0.00000I    0.00003   -0.00000I    0.00004
    3( 2001)  11( 2003)     3182.59    0.00002    0.00000I   -0.00002   -0.00000I    0.00036    0.00000I    0.00036
    3( 2001)  12( 2003)     3182.80   -0.00082    0.00000I    0.00028   -0.00000I    0.00768   -0.00000I    0.00773
    3( 2001)  13( 2004)     6405.46    0.00000    0.00000I   -0.00000   -0.00000I    0.00002   -0.00000I    0.00002
    3( 2001)  14( 2004)     6405.46   -0.00000   -0.00000I    0.00000    0.00000I    0.00001    0.00000I    0.00001
    3( 2001)  15( 2004)     6405.50    0.00000    0.00000I   -0.00000   -0.00000I   -0.00062   -0.00000I    0.00062
    3( 2001)  16( 1004)     6420.49    0.00000   -0.00000I   -0.00000    0.00000I    0.00003   -0.00000I    0.00003
    4( 1001)   4( 1001)        0.00    0.00118    0.00000I    0.00026   -0.00000I    0.46990    0.00000I    0.46990
    4( 1001)   5( 2002)     3106.75    0.00285   -0.00000I   -0.00249    0.00000I   -0.00005   -0.00000I    0.00378
    4( 1001)   6( 2002)     3107.06    0.00043    0.00000I   -0.00015   -0.00000I    0.00000    0.00000I    0.00046
    4( 1001)   7( 2002)     3107.06    0.00000   -0.00000I    0.00000    0.00000I    0.00050   -0.00000I    0.00050
    4( 1001)   8( 1002)     3147.00   -0.05976   -0.00000I    0.02166    0.00000I   -0.00014   -0.00000I    0.06357
    4( 1001)   9( 1003)     3171.69    0.00097    0.00000I   -0.00034   -0.00000I   -0.00761   -0.00000I    0.00768
    4( 1001)  10( 2003)     3180.62    0.00005    0.00000I   -0.00020   -0.00000I    0.00001   -0.00000I    0.00021
    4( 1001)  11( 2003)     3180.63   -0.00001   -0.00000I    0.00000    0.00000I    0.00010    0.00000I    0.00010
    4( 1001)  12( 2003)     3180.84   -0.00004    0.00000I    0.00003    0.00000I   -0.00356   -0.00000I    0.00356
    4( 1001)  13( 2004)     6403.50    0.00000   -0.00000I   -0.00000    0.00000I   -0.00000   -0.00000I    0.00000
    4( 1001)  14( 2004)     6403.50   -0.00001   -0.00000I    0.00000    0.00000I    0.00000    0.00000I    0.00001
    4( 1001)  15( 2004)     6403.54    0.00000    0.00000I   -0.00000   -0.00000I   -0.00004   -0.00000I    0.00004
    4( 1001)  16( 1004)     6418.53    0.00000    0.00000I   -0.00000   -0.00000I   -0.00056   -0.00000I    0.00056
    5( 2002)   5( 2002)        0.00    0.00118   -0.00000I   -0.00059    0.00000I    0.38379   -0.00000I    0.38379
    5( 2002)   7( 2002)        0.31    0.00000   -0.00000I    0.00000    0.00000I    0.00000   -0.00000I    0.00000
    5( 2002)   8( 1002)       40.25    0.00000   -0.00000I   -0.00001    0.00000I   -0.00000    0.00000I    0.00001
    5( 2002)   9( 1003)       64.94   -0.00010   -0.00000I   -0.00055   -0.00000I   -0.00000    0.00000I    0.00055
    5( 2002)  10( 2003)       73.87    0.00000   -0.00000I    0.00000   -0.00000I    0.00000   -0.00000I    0.00000
    5( 2002)  11( 2003)       73.87    0.00001    0.00000I    0.00007    0.00000I    0.00000    0.00000I    0.00008
    5( 2002)  12( 2003)       74.09   -0.00048   -0.00000I   -0.03088   -0.00000I   -0.00003   -0.00000I    0.03089
    5( 2002)  13( 2004)     3296.75   -0.00021    0.00000I    0.00026   -0.00000I   -0.00001   -0.00000I    0.00033
    5( 2002)  14( 2004)     3296.75   -0.00028   -0.00000I    0.00010    0.00000I    0.00000    0.00000I    0.00030
    5( 2002)  15( 2004)     3296.78    0.05939    0.00000I   -0.02163   -0.00000I   -0.00009   -0.00000I    0.06320
    5( 2002)  16( 1004)     3311.77    0.00033    0.00000I    0.00130   -0.00000I   -0.00005   -0.00000I    0.00134
    6( 2002)   6( 2002)        0.00    0.00118    0.00000I   -0.00059   -0.00000I    0.38380   -0.00000I    0.38380
    6( 2002)   8( 1002)       39.94   -0.00000    0.00000I   -0.00000    0.00000I    0.00000   -0.00000I    0.00000
    6( 2002)   9( 1003)       64.64   -0.00000    0.00000I   -0.00007    0.00000I   -0.00000    0.00000I    0.00007
    6( 2002)  10( 2003)       73.57    0.00000    0.00000I    0.00001    0.00000I   -0.00002    0.00000I    0.00002
    6( 2002)  11( 2003)       73.57   -0.00049    0.00000I   -0.03089    0.00000I   -0.00003    0.00000I    0.03089
    6( 2002)  12( 2003)       73.79   -0.00001    0.00000I   -0.00007    0.00000I   -0.00000    0.00000I    0.00007
    6( 2002)  13( 2004)     3296.44    0.05938   -0.00000I   -0.02161    0.00000I   -0.00009    0.00000I    0.06320
    6( 2002)  14( 2004)     3296.44   -0.00007   -0.00000I    0.00005    0.00000I   -0.00389   -0.00000I    0.00390
    6( 2002)  15( 2004)     3296.48    0.00021   -0.00000I   -0.00026    0.00000I   -0.00001    0.00000I    0.00033
    6( 2002)  16( 1004)     3311.47    0.00006   -0.00000I   -0.00002    0.00000I    0.00000   -0.00000I    0.00007
    7( 2002)   7( 2002)        0.00    0.00118    0.00000I   -0.00059    0.00000I    0.38380   -0.00000I    0.38380
    7( 2002)   8( 1002)       39.94    0.00000    0.00000I    0.00001   -0.00000I   -0.00000    0.00000I    0.00001
    7( 2002)   9( 1003)       64.63   -0.00000   -0.00000I    0.00000   -0.00000I   -0.00000    0.00000I    0.00000
    7( 2002)  10( 2003)       73.56    0.00049    0.00000I    0.03089    0.00000I    0.00003    0.00000I    0.03089
    7( 2002)  11( 2003)       73.56    0.00000   -0.00000I    0.00001   -0.00000I   -0.00002   -0.00000I    0.00002
    7( 2002)  12( 2003)       73.78    0.00000   -0.00000I    0.00000   -0.00000I    0.00000   -0.00000I    0.00000
    7( 2002)  13( 2004)     3296.44    0.00007    0.00000I   -0.00004   -0.00000I    0.00390    0.00000I    0.00390
    7( 2002)  14( 2004)     3296.44    0.05938    0.00000I   -0.02161   -0.00000I   -0.00009   -0.00000I    0.06320
    7( 2002)  15( 2004)     3296.47    0.00028   -0.00000I   -0.00010    0.00000I    0.00001    0.00000I    0.00030
    7( 2002)  16( 1004)     3311.47    0.00000    0.00000I    0.00000   -0.00000I   -0.00051    0.00000I    0.00051
    8( 1002)   8( 1002)        0.00    0.00118   -0.00000I   -0.00074   -0.00000I    0.38378    0.00000I    0.38378
    8( 1002)   9( 1003)       24.69   -0.00050    0.00000I   -0.03086    0.00000I   -0.00002    0.00000I    0.03087
    8( 1002)  10( 2003)       33.62    0.00000   -0.00000I    0.00000   -0.00000I   -0.00000   -0.00000I    0.00000
    8( 1002)  11( 2003)       33.63    0.00000    0.00000I    0.00007    0.00000I    0.00000    0.00000I    0.00007
    8( 1002)  12( 2003)       33.84    0.00010   -0.00000I    0.00055   -0.00000I    0.00000   -0.00000I    0.00056
    8( 1002)  13( 2004)     3256.50    0.00006    0.00000I   -0.00002    0.00000I   -0.00000   -0.00000I    0.00006
    8( 1002)  14( 2004)     3256.50   -0.00000   -0.00000I   -0.00000   -0.00000I   -0.00051   -0.00000I    0.00051
    8( 1002)  15( 2004)     3256.54    0.00033    0.00000I    0.00130    0.00000I   -0.00007   -0.00000I    0.00134
    8( 1002)  16( 1004)     3271.53   -0.05938    0.00000I    0.02166   -0.00000I    0.00010   -0.00000I    0.06321
    9( 1003)   9( 1003)        0.00    0.00122   -0.00000I    0.00129    0.00000I    0.38381    0.00000I    0.38381
    9( 1003)  10( 2003)        8.93    0.00000    0.00000I    0.00001    0.00000I    0.00000    0.00000I    0.00001
    9( 1003)  11( 2003)        8.93    0.00000   -0.00000I    0.00000   -0.00000I   -0.00000   -0.00000I    0.00000
    9( 1003)  12( 2003)        9.15   -0.00000    0.00000I    0.00000    0.00000I   -0.00001    0.00000I    0.00001
    9( 1003)  13( 2004)     3231.81   -0.00000   -0.00000I    0.00000    0.00000I   -0.00002   -0.00000I    0.00002
    9( 1003)  14( 2004)     3231.81   -0.00003   -0.00000I    0.00020    0.00000I    0.00003    0.00000I    0.00020
    9( 1003)  15( 2004)     3231.84   -0.00001   -0.00000I   -0.00002   -0.00000I   -0.00408   -0.00000I    0.00408
    9( 1003)  16( 1004)     3246.84    0.00099   -0.00000I   -0.00037    0.00000I    0.00716   -0.00000I    0.00724
   10( 2003)  10( 2003)        0.00    0.00121   -0.00000I    0.00114   -0.00000I    0.38380    0.00000I    0.38381
   10( 2003)  12( 2003)        0.22   -0.00000    0.00000I    0.00000   -0.00000I    0.00000   -0.00000I    0.00000
   10( 2003)  13( 2004)     3222.88   -0.00018   -0.00000I    0.00147   -0.00000I    0.00007   -0.00000I    0.00148
   10( 2003)  14( 2004)     3222.88    0.00085    0.00000I   -0.00032   -0.00000I    0.00733    0.00000I    0.00739
   10( 2003)  15( 2004)     3222.91   -0.00000   -0.00000I    0.00000    0.00000I    0.00004    0.00000I    0.00004
   10( 2003)  16( 1004)     3237.91    0.00006   -0.00000I   -0.00020    0.00000I   -0.00001   -0.00000I    0.00021
   11( 2003)  11( 2003)        0.00    0.00121    0.00000I    0.00114    0.00000I    0.38380    0.00000I    0.38381
   11( 2003)  13( 2004)     3222.87   -0.00085    0.00000I    0.00032    0.00000I   -0.00733    0.00000I    0.00739
   11( 2003)  14( 2004)     3222.87   -0.00018   -0.00000I    0.00147    0.00000I    0.00006    0.00000I    0.00148
   11( 2003)  15( 2004)     3222.91   -0.00000   -0.00000I    0.00001    0.00000I    0.00052   -0.00000I    0.00052
   11( 2003)  16( 1004)     3237.90   -0.00000    0.00000I    0.00000   -0.00000I   -0.00001    0.00000I    0.00001
   12( 2003)  12( 2003)        0.00    0.00121    0.00000I    0.00113    0.00000I    0.38382    0.00000I    0.38382
   12( 2003)  13( 2004)     3222.66    0.00000   -0.00000I   -0.00000    0.00000I   -0.00050   -0.00000I    0.00050
   12( 2003)  14( 2004)     3222.66    0.00000    0.00000I   -0.00000   -0.00000I    0.00004    0.00000I    0.00004
   12( 2003)  15( 2004)     3222.69   -0.00084   -0.00000I    0.00032    0.00000I   -0.00723   -0.00000I    0.00728
   12( 2003)  16( 1004)     3237.69   -0.00000   -0.00000I   -0.00002    0.00000I   -0.00408   -0.00000I    0.00408
   13( 2004)  13( 2004)        0.00    0.00123   -0.00000I    0.00028    0.00000I    0.29762    0.00000I    0.29763
   14( 2004)  14( 2004)        0.00    0.00123    0.00000I    0.00028   -0.00000I    0.29762    0.00000I    0.29763
   14( 2004)  16( 1004)       15.03    0.00001   -0.00000I   -0.00000    0.00000I   -0.00000    0.00000I    0.00001
   15( 2004)  15( 2004)        0.00    0.00123    0.00000I    0.00028    0.00000I    0.29763    0.00000I    0.29763
   15( 2004)  16( 1004)       14.99    0.00000   -0.00000I   -0.00000    0.00000I    0.00000   -0.00000I    0.00000
   16( 1004)  16( 1004)        0.00    0.00123   -0.00000I    0.00028    0.00000I    0.29762    0.00000I    0.29762
 CPU     0: STEP CPU TIME=     0.00 TOTAL CPU TIME=       1685.1 (     28.1 MIN)
 TOTAL WALL CLOCK TIME=       1731.5 SECONDS, CPU UTILIZATION IS    97.32%

 CI ENERGY LEVELS IN CM-1 AND CI ABSOLUTE LEVELS IN A.U.

    1            0.0000  -1488.3681023727
    2            0.0005  -1488.3681023702
    3            0.0388  -1488.3681021961
    4            2.0011  -1488.3680932554
    5         3108.7541  -1488.3539380878
    6         3109.0576  -1488.3539367051
    7         3109.0635  -1488.3539366783
    8         3149.0006  -1488.3537547147
    9         3173.6936  -1488.3536422067
   10         3182.6235  -1488.3536015199
   11         3182.6267  -1488.3536015053
   12         3182.8437  -1488.3536005168
   13         6405.5004  -1488.3389172622
   14         6405.5009  -1488.3389172601
   15         6405.5373  -1488.3389170945
   16         6420.5287  -1488.3388487895

 SKIPPING THE CALCULATION OF NATURAL ORBITALS...
 USE ISTNO IN $TRANST TO ASK FOR NATURAL ORBITALS
 AND SPIN-ORBIT COUPLED STATE'S PROPERTIES

 ....... DONE WITH TRANSITION MOMENT .......

 CPU     0: STEP CPU TIME=     0.00 TOTAL CPU TIME=       1685.1 (     28.1 MIN)
 TOTAL WALL CLOCK TIME=       1731.5 SECONDS, CPU UTILIZATION IS    97.32%
             278967599  WORDS OF DYNAMIC MEMORY USED
 EXECUTION OF GAMESS TERMINATED NORMALLY 11:44:32 06-NOV-2021    
 DDI: 263640 bytes (0.3 MB / 0 MWords) used by master data server.

 ----------------------------------------
 CPU timing information for all processes
 ========================================
 0: 1683.414 + 1.769 = 1685.184
 1: 94.866 + 1.187 = 96.53
 2: 86.09 + 1.344 = 87.353
 3: 94.500 + 1.343 = 95.843
 4: 89.935 + 1.236 = 91.172
 5: 75.695 + 1.433 = 77.128
 6: 84.289 + 1.261 = 85.550
 7: 85.483 + 1.360 = 86.844
 8: 93.525 + 1.319 = 94.845
 9: 94.378 + 1.222 = 95.601
 10: 76.138 + 1.541 = 77.679
 11: 97.930 + 1.223 = 99.153
 12: 80.372 + 1.360 = 81.733
 13: 81.901 + 1.337 = 83.239
 14: 82.613 + 1.251 = 83.865
 15: 86.692 + 1.495 = 88.187
 16: 89.333 + 1.257 = 90.591
 17: 88.166 + 15.288 = 103.454
 18: 97.584 + 1.367 = 98.951
 19: 78.388 + 1.180 = 79.569
 20: 80.681 + 1.534 = 82.216
 21: 87.446 + 1.181 = 88.627
 22: 84.262 + 1.289 = 85.552
 23: 78.650 + 1.261 = 79.912
 24: 79.932 + 1.147 = 81.79
 25: 99.557 + 1.379 = 100.936
 26: 77.644 + 1.203 = 78.847
 27: 73.375 + 21.924 = 95.299
 28: 86.267 + 1.252 = 87.520
 29: 78.264 + 1.153 = 79.417
 30: 98.272 + 1.450 = 99.722
 31: 89.918 + 1.175 = 91.94
 32: 74.376 + 1.288 = 75.665
 33: 82.368 + 1.282 = 83.650
 34: 95.192 + 1.162 = 96.354
 35: 99.865 + 1.407 = 101.272
 36: 91.216 + 1.185 = 92.402
 37: 1682.816 + 1.270 = 1684.87
 38: 1698.477 + 1.252 = 1699.729
 39: 1685.463 + 1.167 = 1686.631
 ----------------------------------------
 ddikick.x: exited gracefully.
----- accounting info -----
Files used on the master node r14c31.bullx were:
-rw-rw-r-- 1 hasangal hasangal 10847186 Nov  6 11:15 /scratch/kurten/scratch_galib/gamess-us-trash/GALIB/SCR/soc-up-down1022.F05
-rw-rw-r-- 1 hasangal hasangal   240104 Nov  6 11:43 /scratch/kurten/scratch_galib/gamess-us-trash/GALIB/SCR/soc-up-down1022.F09
-rw-rw-r-- 1 hasangal hasangal   240016 Nov  6 11:30 /scratch/kurten/scratch_galib/gamess-us-trash/GALIB/SCR/soc-up-down1022.F09.001
-rw-rw-r-- 1 hasangal hasangal   240016 Nov  6 11:30 /scratch/kurten/scratch_galib/gamess-us-trash/GALIB/SCR/soc-up-down1022.F09.002
-rw-rw-r-- 1 hasangal hasangal   240016 Nov  6 11:30 /scratch/kurten/scratch_galib/gamess-us-trash/GALIB/SCR/soc-up-down1022.F09.003
-rw-rw-r-- 1 hasangal hasangal   240016 Nov  6 11:30 /scratch/kurten/scratch_galib/gamess-us-trash/GALIB/SCR/soc-up-down1022.F09.004
-rw-rw-r-- 1 hasangal hasangal   240016 Nov  6 11:30 /scratch/kurten/scratch_galib/gamess-us-trash/GALIB/SCR/soc-up-down1022.F09.005
-rw-rw-r-- 1 hasangal hasangal   240016 Nov  6 11:30 /scratch/kurten/scratch_galib/gamess-us-trash/GALIB/SCR/soc-up-down1022.F09.006
-rw-rw-r-- 1 hasangal hasangal   240016 Nov  6 11:30 /scratch/kurten/scratch_galib/gamess-us-trash/GALIB/SCR/soc-up-down1022.F09.007
-rw-rw-r-- 1 hasangal hasangal   240016 Nov  6 11:30 /scratch/kurten/scratch_galib/gamess-us-trash/GALIB/SCR/soc-up-down1022.F09.008
-rw-rw-r-- 1 hasangal hasangal   240016 Nov  6 11:30 /scratch/kurten/scratch_galib/gamess-us-trash/GALIB/SCR/soc-up-down1022.F09.009
-rw-rw-r-- 1 hasangal hasangal   240016 Nov  6 11:30 /scratch/kurten/scratch_galib/gamess-us-trash/GALIB/SCR/soc-up-down1022.F09.010
-rw-rw-r-- 1 hasangal hasangal   240016 Nov  6 11:30 /scratch/kurten/scratch_galib/gamess-us-trash/GALIB/SCR/soc-up-down1022.F09.011
-rw-rw-r-- 1 hasangal hasangal   240016 Nov  6 11:30 /scratch/kurten/scratch_galib/gamess-us-trash/GALIB/SCR/soc-up-down1022.F09.012
-rw-rw-r-- 1 hasangal hasangal   240016 Nov  6 11:30 /scratch/kurten/scratch_galib/gamess-us-trash/GALIB/SCR/soc-up-down1022.F09.013
-rw-rw-r-- 1 hasangal hasangal   240016 Nov  6 11:30 /scratch/kurten/scratch_galib/gamess-us-trash/GALIB/SCR/soc-up-down1022.F09.014
-rw-rw-r-- 1 hasangal hasangal   240016 Nov  6 11:30 /scratch/kurten/scratch_galib/gamess-us-trash/GALIB/SCR/soc-up-down1022.F09.015
-rw-rw-r-- 1 hasangal hasangal   240016 Nov  6 11:30 /scratch/kurten/scratch_galib/gamess-us-trash/GALIB/SCR/soc-up-down1022.F09.016
-rw-rw-r-- 1 hasangal hasangal   240016 Nov  6 11:30 /scratch/kurten/scratch_galib/gamess-us-trash/GALIB/SCR/soc-up-down1022.F09.017
-rw-rw-r-- 1 hasangal hasangal   240016 Nov  6 11:30 /scratch/kurten/scratch_galib/gamess-us-trash/GALIB/SCR/soc-up-down1022.F09.018
-rw-rw-r-- 1 hasangal hasangal   240016 Nov  6 11:30 /scratch/kurten/scratch_galib/gamess-us-trash/GALIB/SCR/soc-up-down1022.F09.019
-rw-rw-r-- 1 hasangal hasangal   240016 Nov  6 11:30 /scratch/kurten/scratch_galib/gamess-us-trash/GALIB/SCR/soc-up-down1022.F09.020
-rw-rw-r-- 1 hasangal hasangal   240016 Nov  6 11:30 /scratch/kurten/scratch_galib/gamess-us-trash/GALIB/SCR/soc-up-down1022.F09.021
-rw-rw-r-- 1 hasangal hasangal   240016 Nov  6 11:30 /scratch/kurten/scratch_galib/gamess-us-trash/GALIB/SCR/soc-up-down1022.F09.022
-rw-rw-r-- 1 hasangal hasangal   240016 Nov  6 11:30 /scratch/kurten/scratch_galib/gamess-us-trash/GALIB/SCR/soc-up-down1022.F09.023
-rw-rw-r-- 1 hasangal hasangal   240016 Nov  6 11:30 /scratch/kurten/scratch_galib/gamess-us-trash/GALIB/SCR/soc-up-down1022.F09.024
-rw-rw-r-- 1 hasangal hasangal   240016 Nov  6 11:30 /scratch/kurten/scratch_galib/gamess-us-trash/GALIB/SCR/soc-up-down1022.F09.025
-rw-rw-r-- 1 hasangal hasangal   240016 Nov  6 11:30 /scratch/kurten/scratch_galib/gamess-us-trash/GALIB/SCR/soc-up-down1022.F09.026
-rw-rw-r-- 1 hasangal hasangal   240016 Nov  6 11:30 /scratch/kurten/scratch_galib/gamess-us-trash/GALIB/SCR/soc-up-down1022.F09.027
-rw-rw-r-- 1 hasangal hasangal   240016 Nov  6 11:30 /scratch/kurten/scratch_galib/gamess-us-trash/GALIB/SCR/soc-up-down1022.F09.028
-rw-rw-r-- 1 hasangal hasangal   240016 Nov  6 11:30 /scratch/kurten/scratch_galib/gamess-us-trash/GALIB/SCR/soc-up-down1022.F09.029
-rw-rw-r-- 1 hasangal hasangal   240016 Nov  6 11:30 /scratch/kurten/scratch_galib/gamess-us-trash/GALIB/SCR/soc-up-down1022.F09.030
-rw-rw-r-- 1 hasangal hasangal   240016 Nov  6 11:30 /scratch/kurten/scratch_galib/gamess-us-trash/GALIB/SCR/soc-up-down1022.F09.031
-rw-rw-r-- 1 hasangal hasangal   240016 Nov  6 11:30 /scratch/kurten/scratch_galib/gamess-us-trash/GALIB/SCR/soc-up-down1022.F09.032
-rw-rw-r-- 1 hasangal hasangal   240016 Nov  6 11:30 /scratch/kurten/scratch_galib/gamess-us-trash/GALIB/SCR/soc-up-down1022.F09.033
-rw-rw-r-- 1 hasangal hasangal   240016 Nov  6 11:30 /scratch/kurten/scratch_galib/gamess-us-trash/GALIB/SCR/soc-up-down1022.F09.034
-rw-rw-r-- 1 hasangal hasangal   240016 Nov  6 11:30 /scratch/kurten/scratch_galib/gamess-us-trash/GALIB/SCR/soc-up-down1022.F09.035
-rw-rw-r-- 1 hasangal hasangal   240016 Nov  6 11:30 /scratch/kurten/scratch_galib/gamess-us-trash/GALIB/SCR/soc-up-down1022.F09.036
-rw-rw-r-- 1 hasangal hasangal   240016 Nov  6 11:43 /scratch/kurten/scratch_galib/gamess-us-trash/GALIB/SCR/soc-up-down1022.F09.037
-rw-rw-r-- 1 hasangal hasangal   240016 Nov  6 11:43 /scratch/kurten/scratch_galib/gamess-us-trash/GALIB/SCR/soc-up-down1022.F09.038
-rw-rw-r-- 1 hasangal hasangal   240016 Nov  6 11:43 /scratch/kurten/scratch_galib/gamess-us-trash/GALIB/SCR/soc-up-down1022.F09.039
-rw-rw-r-- 1 hasangal hasangal 54969600 Nov  6 11:43 /scratch/kurten/scratch_galib/gamess-us-trash/GALIB/SCR/soc-up-down1022.F10
-rw-rw-r-- 1 hasangal hasangal   275816 Nov  6 11:29 /scratch/kurten/scratch_galib/gamess-us-trash/GALIB/SCR/soc-up-down1022.F11
-rw-rw-r-- 1 hasangal hasangal   275816 Nov  6 11:29 /scratch/kurten/scratch_galib/gamess-us-trash/GALIB/SCR/soc-up-down1022.F11.001
-rw-rw-r-- 1 hasangal hasangal   275816 Nov  6 11:29 /scratch/kurten/scratch_galib/gamess-us-trash/GALIB/SCR/soc-up-down1022.F11.002
-rw-rw-r-- 1 hasangal hasangal   275816 Nov  6 11:29 /scratch/kurten/scratch_galib/gamess-us-trash/GALIB/SCR/soc-up-down1022.F11.003
-rw-rw-r-- 1 hasangal hasangal   275816 Nov  6 11:29 /scratch/kurten/scratch_galib/gamess-us-trash/GALIB/SCR/soc-up-down1022.F11.004
-rw-rw-r-- 1 hasangal hasangal   275816 Nov  6 11:29 /scratch/kurten/scratch_galib/gamess-us-trash/GALIB/SCR/soc-up-down1022.F11.005
-rw-rw-r-- 1 hasangal hasangal   275816 Nov  6 11:29 /scratch/kurten/scratch_galib/gamess-us-trash/GALIB/SCR/soc-up-down1022.F11.006
-rw-rw-r-- 1 hasangal hasangal   275816 Nov  6 11:29 /scratch/kurten/scratch_galib/gamess-us-trash/GALIB/SCR/soc-up-down1022.F11.007
-rw-rw-r-- 1 hasangal hasangal   275816 Nov  6 11:29 /scratch/kurten/scratch_galib/gamess-us-trash/GALIB/SCR/soc-up-down1022.F11.008
-rw-rw-r-- 1 hasangal hasangal   275816 Nov  6 11:29 /scratch/kurten/scratch_galib/gamess-us-trash/GALIB/SCR/soc-up-down1022.F11.009
-rw-rw-r-- 1 hasangal hasangal   275816 Nov  6 11:29 /scratch/kurten/scratch_galib/gamess-us-trash/GALIB/SCR/soc-up-down1022.F11.010
-rw-rw-r-- 1 hasangal hasangal   275816 Nov  6 11:29 /scratch/kurten/scratch_galib/gamess-us-trash/GALIB/SCR/soc-up-down1022.F11.011
-rw-rw-r-- 1 hasangal hasangal   275816 Nov  6 11:29 /scratch/kurten/scratch_galib/gamess-us-trash/GALIB/SCR/soc-up-down1022.F11.012
-rw-rw-r-- 1 hasangal hasangal   275816 Nov  6 11:29 /scratch/kurten/scratch_galib/gamess-us-trash/GALIB/SCR/soc-up-down1022.F11.013
-rw-rw-r-- 1 hasangal hasangal   275816 Nov  6 11:29 /scratch/kurten/scratch_galib/gamess-us-trash/GALIB/SCR/soc-up-down1022.F11.014
-rw-rw-r-- 1 hasangal hasangal   275816 Nov  6 11:29 /scratch/kurten/scratch_galib/gamess-us-trash/GALIB/SCR/soc-up-down1022.F11.015
-rw-rw-r-- 1 hasangal hasangal   275816 Nov  6 11:29 /scratch/kurten/scratch_galib/gamess-us-trash/GALIB/SCR/soc-up-down1022.F11.016
-rw-rw-r-- 1 hasangal hasangal   275816 Nov  6 11:29 /scratch/kurten/scratch_galib/gamess-us-trash/GALIB/SCR/soc-up-down1022.F11.017
-rw-rw-r-- 1 hasangal hasangal   275816 Nov  6 11:29 /scratch/kurten/scratch_galib/gamess-us-trash/GALIB/SCR/soc-up-down1022.F11.018
-rw-rw-r-- 1 hasangal hasangal   275816 Nov  6 11:29 /scratch/kurten/scratch_galib/gamess-us-trash/GALIB/SCR/soc-up-down1022.F11.019
-rw-rw-r-- 1 hasangal hasangal   275816 Nov  6 11:29 /scratch/kurten/scratch_galib/gamess-us-trash/GALIB/SCR/soc-up-down1022.F11.020
-rw-rw-r-- 1 hasangal hasangal   275816 Nov  6 11:29 /scratch/kurten/scratch_galib/gamess-us-trash/GALIB/SCR/soc-up-down1022.F11.021
-rw-rw-r-- 1 hasangal hasangal   275816 Nov  6 11:29 /scratch/kurten/scratch_galib/gamess-us-trash/GALIB/SCR/soc-up-down1022.F11.022
-rw-rw-r-- 1 hasangal hasangal   275816 Nov  6 11:29 /scratch/kurten/scratch_galib/gamess-us-trash/GALIB/SCR/soc-up-down1022.F11.023
-rw-rw-r-- 1 hasangal hasangal   275816 Nov  6 11:29 /scratch/kurten/scratch_galib/gamess-us-trash/GALIB/SCR/soc-up-down1022.F11.024
-rw-rw-r-- 1 hasangal hasangal   275816 Nov  6 11:29 /scratch/kurten/scratch_galib/gamess-us-trash/GALIB/SCR/soc-up-down1022.F11.025
-rw-rw-r-- 1 hasangal hasangal   275816 Nov  6 11:29 /scratch/kurten/scratch_galib/gamess-us-trash/GALIB/SCR/soc-up-down1022.F11.026
-rw-rw-r-- 1 hasangal hasangal   275816 Nov  6 11:29 /scratch/kurten/scratch_galib/gamess-us-trash/GALIB/SCR/soc-up-down1022.F11.027
-rw-rw-r-- 1 hasangal hasangal   275816 Nov  6 11:29 /scratch/kurten/scratch_galib/gamess-us-trash/GALIB/SCR/soc-up-down1022.F11.028
-rw-rw-r-- 1 hasangal hasangal   275816 Nov  6 11:29 /scratch/kurten/scratch_galib/gamess-us-trash/GALIB/SCR/soc-up-down1022.F11.029
-rw-rw-r-- 1 hasangal hasangal   275816 Nov  6 11:29 /scratch/kurten/scratch_galib/gamess-us-trash/GALIB/SCR/soc-up-down1022.F11.030
-rw-rw-r-- 1 hasangal hasangal   275816 Nov  6 11:29 /scratch/kurten/scratch_galib/gamess-us-trash/GALIB/SCR/soc-up-down1022.F11.031
-rw-rw-r-- 1 hasangal hasangal   275816 Nov  6 11:29 /scratch/kurten/scratch_galib/gamess-us-trash/GALIB/SCR/soc-up-down1022.F11.032
-rw-rw-r-- 1 hasangal hasangal   275816 Nov  6 11:29 /scratch/kurten/scratch_galib/gamess-us-trash/GALIB/SCR/soc-up-down1022.F11.033
-rw-rw-r-- 1 hasangal hasangal   275816 Nov  6 11:29 /scratch/kurten/scratch_galib/gamess-us-trash/GALIB/SCR/soc-up-down1022.F11.034
-rw-rw-r-- 1 hasangal hasangal   275816 Nov  6 11:29 /scratch/kurten/scratch_galib/gamess-us-trash/GALIB/SCR/soc-up-down1022.F11.035
-rw-rw-r-- 1 hasangal hasangal   275816 Nov  6 11:29 /scratch/kurten/scratch_galib/gamess-us-trash/GALIB/SCR/soc-up-down1022.F11.036
-rw-rw-r-- 1 hasangal hasangal   275816 Nov  6 11:29 /scratch/kurten/scratch_galib/gamess-us-trash/GALIB/SCR/soc-up-down1022.F11.037
-rw-rw-r-- 1 hasangal hasangal   275816 Nov  6 11:29 /scratch/kurten/scratch_galib/gamess-us-trash/GALIB/SCR/soc-up-down1022.F11.038
-rw-rw-r-- 1 hasangal hasangal   275816 Nov  6 11:29 /scratch/kurten/scratch_galib/gamess-us-trash/GALIB/SCR/soc-up-down1022.F11.039
-rw-rw-r-- 1 hasangal hasangal      408 Nov  6 11:43 /scratch/kurten/scratch_galib/gamess-us-trash/GALIB/SCR/soc-up-down1022.F12
-rw-rw-r-- 1 hasangal hasangal      408 Nov  6 11:43 /scratch/kurten/scratch_galib/gamess-us-trash/GALIB/SCR/soc-up-down1022.F12.001
-rw-rw-r-- 1 hasangal hasangal      408 Nov  6 11:43 /scratch/kurten/scratch_galib/gamess-us-trash/GALIB/SCR/soc-up-down1022.F12.002
-rw-rw-r-- 1 hasangal hasangal      408 Nov  6 11:43 /scratch/kurten/scratch_galib/gamess-us-trash/GALIB/SCR/soc-up-down1022.F12.003
-rw-rw-r-- 1 hasangal hasangal      408 Nov  6 11:43 /scratch/kurten/scratch_galib/gamess-us-trash/GALIB/SCR/soc-up-down1022.F12.004
-rw-rw-r-- 1 hasangal hasangal      408 Nov  6 11:43 /scratch/kurten/scratch_galib/gamess-us-trash/GALIB/SCR/soc-up-down1022.F12.005
-rw-rw-r-- 1 hasangal hasangal      408 Nov  6 11:43 /scratch/kurten/scratch_galib/gamess-us-trash/GALIB/SCR/soc-up-down1022.F12.006
-rw-rw-r-- 1 hasangal hasangal      408 Nov  6 11:43 /scratch/kurten/scratch_galib/gamess-us-trash/GALIB/SCR/soc-up-down1022.F12.007
-rw-rw-r-- 1 hasangal hasangal      408 Nov  6 11:43 /scratch/kurten/scratch_galib/gamess-us-trash/GALIB/SCR/soc-up-down1022.F12.008
-rw-rw-r-- 1 hasangal hasangal      408 Nov  6 11:43 /scratch/kurten/scratch_galib/gamess-us-trash/GALIB/SCR/soc-up-down1022.F12.009
-rw-rw-r-- 1 hasangal hasangal      408 Nov  6 11:43 /scratch/kurten/scratch_galib/gamess-us-trash/GALIB/SCR/soc-up-down1022.F12.010
-rw-rw-r-- 1 hasangal hasangal      408 Nov  6 11:43 /scratch/kurten/scratch_galib/gamess-us-trash/GALIB/SCR/soc-up-down1022.F12.011
-rw-rw-r-- 1 hasangal hasangal      408 Nov  6 11:43 /scratch/kurten/scratch_galib/gamess-us-trash/GALIB/SCR/soc-up-down1022.F12.012
-rw-rw-r-- 1 hasangal hasangal      408 Nov  6 11:43 /scratch/kurten/scratch_galib/gamess-us-trash/GALIB/SCR/soc-up-down1022.F12.013
-rw-rw-r-- 1 hasangal hasangal      408 Nov  6 11:43 /scratch/kurten/scratch_galib/gamess-us-trash/GALIB/SCR/soc-up-down1022.F12.014
-rw-rw-r-- 1 hasangal hasangal      408 Nov  6 11:43 /scratch/kurten/scratch_galib/gamess-us-trash/GALIB/SCR/soc-up-down1022.F12.015
-rw-rw-r-- 1 hasangal hasangal      408 Nov  6 11:43 /scratch/kurten/scratch_galib/gamess-us-trash/GALIB/SCR/soc-up-down1022.F12.016
-rw-rw-r-- 1 hasangal hasangal      408 Nov  6 11:43 /scratch/kurten/scratch_galib/gamess-us-trash/GALIB/SCR/soc-up-down1022.F12.017
-rw-rw-r-- 1 hasangal hasangal      408 Nov  6 11:43 /scratch/kurten/scratch_galib/gamess-us-trash/GALIB/SCR/soc-up-down1022.F12.018
-rw-rw-r-- 1 hasangal hasangal      408 Nov  6 11:43 /scratch/kurten/scratch_galib/gamess-us-trash/GALIB/SCR/soc-up-down1022.F12.019
-rw-rw-r-- 1 hasangal hasangal      408 Nov  6 11:43 /scratch/kurten/scratch_galib/gamess-us-trash/GALIB/SCR/soc-up-down1022.F12.020
-rw-rw-r-- 1 hasangal hasangal      408 Nov  6 11:43 /scratch/kurten/scratch_galib/gamess-us-trash/GALIB/SCR/soc-up-down1022.F12.021
-rw-rw-r-- 1 hasangal hasangal      408 Nov  6 11:43 /scratch/kurten/scratch_galib/gamess-us-trash/GALIB/SCR/soc-up-down1022.F12.022
-rw-rw-r-- 1 hasangal hasangal      408 Nov  6 11:43 /scratch/kurten/scratch_galib/gamess-us-trash/GALIB/SCR/soc-up-down1022.F12.023
-rw-rw-r-- 1 hasangal hasangal      408 Nov  6 11:43 /scratch/kurten/scratch_galib/gamess-us-trash/GALIB/SCR/soc-up-down1022.F12.024
-rw-rw-r-- 1 hasangal hasangal      408 Nov  6 11:43 /scratch/kurten/scratch_galib/gamess-us-trash/GALIB/SCR/soc-up-down1022.F12.025
-rw-rw-r-- 1 hasangal hasangal      408 Nov  6 11:43 /scratch/kurten/scratch_galib/gamess-us-trash/GALIB/SCR/soc-up-down1022.F12.026
-rw-rw-r-- 1 hasangal hasangal      408 Nov  6 11:43 /scratch/kurten/scratch_galib/gamess-us-trash/GALIB/SCR/soc-up-down1022.F12.027
-rw-rw-r-- 1 hasangal hasangal      408 Nov  6 11:43 /scratch/kurten/scratch_galib/gamess-us-trash/GALIB/SCR/soc-up-down1022.F12.028
-rw-rw-r-- 1 hasangal hasangal      408 Nov  6 11:43 /scratch/kurten/scratch_galib/gamess-us-trash/GALIB/SCR/soc-up-down1022.F12.029
-rw-rw-r-- 1 hasangal hasangal      408 Nov  6 11:43 /scratch/kurten/scratch_galib/gamess-us-trash/GALIB/SCR/soc-up-down1022.F12.030
-rw-rw-r-- 1 hasangal hasangal      408 Nov  6 11:43 /scratch/kurten/scratch_galib/gamess-us-trash/GALIB/SCR/soc-up-down1022.F12.031
-rw-rw-r-- 1 hasangal hasangal      408 Nov  6 11:43 /scratch/kurten/scratch_galib/gamess-us-trash/GALIB/SCR/soc-up-down1022.F12.032
-rw-rw-r-- 1 hasangal hasangal      408 Nov  6 11:43 /scratch/kurten/scratch_galib/gamess-us-trash/GALIB/SCR/soc-up-down1022.F12.033
-rw-rw-r-- 1 hasangal hasangal      408 Nov  6 11:43 /scratch/kurten/scratch_galib/gamess-us-trash/GALIB/SCR/soc-up-down1022.F12.034
-rw-rw-r-- 1 hasangal hasangal      408 Nov  6 11:43 /scratch/kurten/scratch_galib/gamess-us-trash/GALIB/SCR/soc-up-down1022.F12.035
-rw-rw-r-- 1 hasangal hasangal      408 Nov  6 11:43 /scratch/kurten/scratch_galib/gamess-us-trash/GALIB/SCR/soc-up-down1022.F12.036
-rw-rw-r-- 1 hasangal hasangal      408 Nov  6 11:43 /scratch/kurten/scratch_galib/gamess-us-trash/GALIB/SCR/soc-up-down1022.F12.037
-rw-rw-r-- 1 hasangal hasangal      408 Nov  6 11:43 /scratch/kurten/scratch_galib/gamess-us-trash/GALIB/SCR/soc-up-down1022.F12.038
-rw-rw-r-- 1 hasangal hasangal      408 Nov  6 11:43 /scratch/kurten/scratch_galib/gamess-us-trash/GALIB/SCR/soc-up-down1022.F12.039
-rw-rw-r-- 1 hasangal hasangal   400008 Nov  6 11:43 /scratch/kurten/scratch_galib/gamess-us-trash/GALIB/SCR/soc-up-down1022.F14
-rw-rw-r-- 1 hasangal hasangal   400008 Nov  6 11:43 /scratch/kurten/scratch_galib/gamess-us-trash/GALIB/SCR/soc-up-down1022.F14.001
-rw-rw-r-- 1 hasangal hasangal   400008 Nov  6 11:43 /scratch/kurten/scratch_galib/gamess-us-trash/GALIB/SCR/soc-up-down1022.F14.002
-rw-rw-r-- 1 hasangal hasangal   400008 Nov  6 11:43 /scratch/kurten/scratch_galib/gamess-us-trash/GALIB/SCR/soc-up-down1022.F14.003
-rw-rw-r-- 1 hasangal hasangal   400008 Nov  6 11:43 /scratch/kurten/scratch_galib/gamess-us-trash/GALIB/SCR/soc-up-down1022.F14.004
-rw-rw-r-- 1 hasangal hasangal   400008 Nov  6 11:43 /scratch/kurten/scratch_galib/gamess-us-trash/GALIB/SCR/soc-up-down1022.F14.005
-rw-rw-r-- 1 hasangal hasangal   400008 Nov  6 11:43 /scratch/kurten/scratch_galib/gamess-us-trash/GALIB/SCR/soc-up-down1022.F14.006
-rw-rw-r-- 1 hasangal hasangal   400008 Nov  6 11:43 /scratch/kurten/scratch_galib/gamess-us-trash/GALIB/SCR/soc-up-down1022.F14.007
-rw-rw-r-- 1 hasangal hasangal   400008 Nov  6 11:43 /scratch/kurten/scratch_galib/gamess-us-trash/GALIB/SCR/soc-up-down1022.F14.008
-rw-rw-r-- 1 hasangal hasangal   400008 Nov  6 11:43 /scratch/kurten/scratch_galib/gamess-us-trash/GALIB/SCR/soc-up-down1022.F14.009
-rw-rw-r-- 1 hasangal hasangal   400008 Nov  6 11:43 /scratch/kurten/scratch_galib/gamess-us-trash/GALIB/SCR/soc-up-down1022.F14.010
-rw-rw-r-- 1 hasangal hasangal   400008 Nov  6 11:43 /scratch/kurten/scratch_galib/gamess-us-trash/GALIB/SCR/soc-up-down1022.F14.011
-rw-rw-r-- 1 hasangal hasangal   400008 Nov  6 11:43 /scratch/kurten/scratch_galib/gamess-us-trash/GALIB/SCR/soc-up-down1022.F14.012
-rw-rw-r-- 1 hasangal hasangal   400008 Nov  6 11:43 /scratch/kurten/scratch_galib/gamess-us-trash/GALIB/SCR/soc-up-down1022.F14.013
-rw-rw-r-- 1 hasangal hasangal   400008 Nov  6 11:43 /scratch/kurten/scratch_galib/gamess-us-trash/GALIB/SCR/soc-up-down1022.F14.014
-rw-rw-r-- 1 hasangal hasangal   400008 Nov  6 11:43 /scratch/kurten/scratch_galib/gamess-us-trash/GALIB/SCR/soc-up-down1022.F14.015
-rw-rw-r-- 1 hasangal hasangal   400008 Nov  6 11:43 /scratch/kurten/scratch_galib/gamess-us-trash/GALIB/SCR/soc-up-down1022.F14.016
-rw-rw-r-- 1 hasangal hasangal   400008 Nov  6 11:43 /scratch/kurten/scratch_galib/gamess-us-trash/GALIB/SCR/soc-up-down1022.F14.017
-rw-rw-r-- 1 hasangal hasangal   400008 Nov  6 11:43 /scratch/kurten/scratch_galib/gamess-us-trash/GALIB/SCR/soc-up-down1022.F14.018
-rw-rw-r-- 1 hasangal hasangal   400008 Nov  6 11:43 /scratch/kurten/scratch_galib/gamess-us-trash/GALIB/SCR/soc-up-down1022.F14.019
-rw-rw-r-- 1 hasangal hasangal   400008 Nov  6 11:43 /scratch/kurten/scratch_galib/gamess-us-trash/GALIB/SCR/soc-up-down1022.F14.020
-rw-rw-r-- 1 hasangal hasangal   400008 Nov  6 11:43 /scratch/kurten/scratch_galib/gamess-us-trash/GALIB/SCR/soc-up-down1022.F14.021
-rw-rw-r-- 1 hasangal hasangal   400008 Nov  6 11:43 /scratch/kurten/scratch_galib/gamess-us-trash/GALIB/SCR/soc-up-down1022.F14.022
-rw-rw-r-- 1 hasangal hasangal   400008 Nov  6 11:43 /scratch/kurten/scratch_galib/gamess-us-trash/GALIB/SCR/soc-up-down1022.F14.023
-rw-rw-r-- 1 hasangal hasangal   400008 Nov  6 11:43 /scratch/kurten/scratch_galib/gamess-us-trash/GALIB/SCR/soc-up-down1022.F14.024
-rw-rw-r-- 1 hasangal hasangal   400008 Nov  6 11:43 /scratch/kurten/scratch_galib/gamess-us-trash/GALIB/SCR/soc-up-down1022.F14.025
-rw-rw-r-- 1 hasangal hasangal   400008 Nov  6 11:43 /scratch/kurten/scratch_galib/gamess-us-trash/GALIB/SCR/soc-up-down1022.F14.026
-rw-rw-r-- 1 hasangal hasangal   400008 Nov  6 11:43 /scratch/kurten/scratch_galib/gamess-us-trash/GALIB/SCR/soc-up-down1022.F14.027
-rw-rw-r-- 1 hasangal hasangal   400008 Nov  6 11:43 /scratch/kurten/scratch_galib/gamess-us-trash/GALIB/SCR/soc-up-down1022.F14.028
-rw-rw-r-- 1 hasangal hasangal   400008 Nov  6 11:43 /scratch/kurten/scratch_galib/gamess-us-trash/GALIB/SCR/soc-up-down1022.F14.029
-rw-rw-r-- 1 hasangal hasangal   400008 Nov  6 11:43 /scratch/kurten/scratch_galib/gamess-us-trash/GALIB/SCR/soc-up-down1022.F14.030
-rw-rw-r-- 1 hasangal hasangal   400008 Nov  6 11:43 /scratch/kurten/scratch_galib/gamess-us-trash/GALIB/SCR/soc-up-down1022.F14.031
-rw-rw-r-- 1 hasangal hasangal   400008 Nov  6 11:43 /scratch/kurten/scratch_galib/gamess-us-trash/GALIB/SCR/soc-up-down1022.F14.032
-rw-rw-r-- 1 hasangal hasangal   400008 Nov  6 11:43 /scratch/kurten/scratch_galib/gamess-us-trash/GALIB/SCR/soc-up-down1022.F14.033
-rw-rw-r-- 1 hasangal hasangal   400008 Nov  6 11:43 /scratch/kurten/scratch_galib/gamess-us-trash/GALIB/SCR/soc-up-down1022.F14.034
-rw-rw-r-- 1 hasangal hasangal   400008 Nov  6 11:43 /scratch/kurten/scratch_galib/gamess-us-trash/GALIB/SCR/soc-up-down1022.F14.035
-rw-rw-r-- 1 hasangal hasangal   400008 Nov  6 11:43 /scratch/kurten/scratch_galib/gamess-us-trash/GALIB/SCR/soc-up-down1022.F14.036
-rw-rw-r-- 1 hasangal hasangal   400008 Nov  6 11:43 /scratch/kurten/scratch_galib/gamess-us-trash/GALIB/SCR/soc-up-down1022.F14.037
-rw-rw-r-- 1 hasangal hasangal   400008 Nov  6 11:43 /scratch/kurten/scratch_galib/gamess-us-trash/GALIB/SCR/soc-up-down1022.F14.038
-rw-rw-r-- 1 hasangal hasangal   400008 Nov  6 11:43 /scratch/kurten/scratch_galib/gamess-us-trash/GALIB/SCR/soc-up-down1022.F14.039
-rw-rw-r-- 1 hasangal hasangal   160272 Nov  6 11:43 /scratch/kurten/scratch_galib/gamess-us-trash/GALIB/SCR/soc-up-down1022.F15
-rw-rw-r-- 1 hasangal hasangal   160272 Nov  6 11:43 /scratch/kurten/scratch_galib/gamess-us-trash/GALIB/SCR/soc-up-down1022.F15.001
-rw-rw-r-- 1 hasangal hasangal   160272 Nov  6 11:43 /scratch/kurten/scratch_galib/gamess-us-trash/GALIB/SCR/soc-up-down1022.F15.002
-rw-rw-r-- 1 hasangal hasangal   160272 Nov  6 11:43 /scratch/kurten/scratch_galib/gamess-us-trash/GALIB/SCR/soc-up-down1022.F15.003
-rw-rw-r-- 1 hasangal hasangal   160272 Nov  6 11:43 /scratch/kurten/scratch_galib/gamess-us-trash/GALIB/SCR/soc-up-down1022.F15.004
-rw-rw-r-- 1 hasangal hasangal   160272 Nov  6 11:43 /scratch/kurten/scratch_galib/gamess-us-trash/GALIB/SCR/soc-up-down1022.F15.005
-rw-rw-r-- 1 hasangal hasangal   160272 Nov  6 11:43 /scratch/kurten/scratch_galib/gamess-us-trash/GALIB/SCR/soc-up-down1022.F15.006
-rw-rw-r-- 1 hasangal hasangal   160272 Nov  6 11:43 /scratch/kurten/scratch_galib/gamess-us-trash/GALIB/SCR/soc-up-down1022.F15.007
-rw-rw-r-- 1 hasangal hasangal   160272 Nov  6 11:43 /scratch/kurten/scratch_galib/gamess-us-trash/GALIB/SCR/soc-up-down1022.F15.008
-rw-rw-r-- 1 hasangal hasangal   160272 Nov  6 11:43 /scratch/kurten/scratch_galib/gamess-us-trash/GALIB/SCR/soc-up-down1022.F15.009
-rw-rw-r-- 1 hasangal hasangal   160272 Nov  6 11:43 /scratch/kurten/scratch_galib/gamess-us-trash/GALIB/SCR/soc-up-down1022.F15.010
-rw-rw-r-- 1 hasangal hasangal   160272 Nov  6 11:43 /scratch/kurten/scratch_galib/gamess-us-trash/GALIB/SCR/soc-up-down1022.F15.011
-rw-rw-r-- 1 hasangal hasangal   160272 Nov  6 11:43 /scratch/kurten/scratch_galib/gamess-us-trash/GALIB/SCR/soc-up-down1022.F15.012
-rw-rw-r-- 1 hasangal hasangal   160272 Nov  6 11:43 /scratch/kurten/scratch_galib/gamess-us-trash/GALIB/SCR/soc-up-down1022.F15.013
-rw-rw-r-- 1 hasangal hasangal   160272 Nov  6 11:43 /scratch/kurten/scratch_galib/gamess-us-trash/GALIB/SCR/soc-up-down1022.F15.014
-rw-rw-r-- 1 hasangal hasangal   160272 Nov  6 11:43 /scratch/kurten/scratch_galib/gamess-us-trash/GALIB/SCR/soc-up-down1022.F15.015
-rw-rw-r-- 1 hasangal hasangal   160272 Nov  6 11:43 /scratch/kurten/scratch_galib/gamess-us-trash/GALIB/SCR/soc-up-down1022.F15.016
-rw-rw-r-- 1 hasangal hasangal   160272 Nov  6 11:43 /scratch/kurten/scratch_galib/gamess-us-trash/GALIB/SCR/soc-up-down1022.F15.017
-rw-rw-r-- 1 hasangal hasangal   160272 Nov  6 11:43 /scratch/kurten/scratch_galib/gamess-us-trash/GALIB/SCR/soc-up-down1022.F15.018
-rw-rw-r-- 1 hasangal hasangal   160272 Nov  6 11:43 /scratch/kurten/scratch_galib/gamess-us-trash/GALIB/SCR/soc-up-down1022.F15.019
-rw-rw-r-- 1 hasangal hasangal   160272 Nov  6 11:43 /scratch/kurten/scratch_galib/gamess-us-trash/GALIB/SCR/soc-up-down1022.F15.020
-rw-rw-r-- 1 hasangal hasangal   160272 Nov  6 11:43 /scratch/kurten/scratch_galib/gamess-us-trash/GALIB/SCR/soc-up-down1022.F15.021
-rw-rw-r-- 1 hasangal hasangal   160272 Nov  6 11:43 /scratch/kurten/scratch_galib/gamess-us-trash/GALIB/SCR/soc-up-down1022.F15.022
-rw-rw-r-- 1 hasangal hasangal   160272 Nov  6 11:43 /scratch/kurten/scratch_galib/gamess-us-trash/GALIB/SCR/soc-up-down1022.F15.023
-rw-rw-r-- 1 hasangal hasangal   160272 Nov  6 11:43 /scratch/kurten/scratch_galib/gamess-us-trash/GALIB/SCR/soc-up-down1022.F15.024
-rw-rw-r-- 1 hasangal hasangal   160272 Nov  6 11:43 /scratch/kurten/scratch_galib/gamess-us-trash/GALIB/SCR/soc-up-down1022.F15.025
-rw-rw-r-- 1 hasangal hasangal   160272 Nov  6 11:43 /scratch/kurten/scratch_galib/gamess-us-trash/GALIB/SCR/soc-up-down1022.F15.026
-rw-rw-r-- 1 hasangal hasangal   160272 Nov  6 11:43 /scratch/kurten/scratch_galib/gamess-us-trash/GALIB/SCR/soc-up-down1022.F15.027
-rw-rw-r-- 1 hasangal hasangal   160272 Nov  6 11:43 /scratch/kurten/scratch_galib/gamess-us-trash/GALIB/SCR/soc-up-down1022.F15.028
-rw-rw-r-- 1 hasangal hasangal   160272 Nov  6 11:43 /scratch/kurten/scratch_galib/gamess-us-trash/GALIB/SCR/soc-up-down1022.F15.029
-rw-rw-r-- 1 hasangal hasangal   160272 Nov  6 11:43 /scratch/kurten/scratch_galib/gamess-us-trash/GALIB/SCR/soc-up-down1022.F15.030
-rw-rw-r-- 1 hasangal hasangal   160272 Nov  6 11:43 /scratch/kurten/scratch_galib/gamess-us-trash/GALIB/SCR/soc-up-down1022.F15.031
-rw-rw-r-- 1 hasangal hasangal   160272 Nov  6 11:43 /scratch/kurten/scratch_galib/gamess-us-trash/GALIB/SCR/soc-up-down1022.F15.032
-rw-rw-r-- 1 hasangal hasangal   160272 Nov  6 11:43 /scratch/kurten/scratch_galib/gamess-us-trash/GALIB/SCR/soc-up-down1022.F15.033
-rw-rw-r-- 1 hasangal hasangal   160272 Nov  6 11:43 /scratch/kurten/scratch_galib/gamess-us-trash/GALIB/SCR/soc-up-down1022.F15.034
-rw-rw-r-- 1 hasangal hasangal   160272 Nov  6 11:43 /scratch/kurten/scratch_galib/gamess-us-trash/GALIB/SCR/soc-up-down1022.F15.035
-rw-rw-r-- 1 hasangal hasangal   160272 Nov  6 11:43 /scratch/kurten/scratch_galib/gamess-us-trash/GALIB/SCR/soc-up-down1022.F15.036
-rw-rw-r-- 1 hasangal hasangal   160272 Nov  6 11:43 /scratch/kurten/scratch_galib/gamess-us-trash/GALIB/SCR/soc-up-down1022.F15.037
-rw-rw-r-- 1 hasangal hasangal   160272 Nov  6 11:43 /scratch/kurten/scratch_galib/gamess-us-trash/GALIB/SCR/soc-up-down1022.F15.038
-rw-rw-r-- 1 hasangal hasangal   160272 Nov  6 11:43 /scratch/kurten/scratch_galib/gamess-us-trash/GALIB/SCR/soc-up-down1022.F15.039
-rw-rw-r-- 1 hasangal hasangal   240216 Nov  6 11:43 /scratch/kurten/scratch_galib/gamess-us-trash/GALIB/SCR/soc-up-down1022.F16
-rw-rw-r-- 1 hasangal hasangal   240216 Nov  6 11:43 /scratch/kurten/scratch_galib/gamess-us-trash/GALIB/SCR/soc-up-down1022.F16.001
-rw-rw-r-- 1 hasangal hasangal   240216 Nov  6 11:43 /scratch/kurten/scratch_galib/gamess-us-trash/GALIB/SCR/soc-up-down1022.F16.002
-rw-rw-r-- 1 hasangal hasangal   240216 Nov  6 11:43 /scratch/kurten/scratch_galib/gamess-us-trash/GALIB/SCR/soc-up-down1022.F16.003
-rw-rw-r-- 1 hasangal hasangal   240216 Nov  6 11:43 /scratch/kurten/scratch_galib/gamess-us-trash/GALIB/SCR/soc-up-down1022.F16.004
-rw-rw-r-- 1 hasangal hasangal   240216 Nov  6 11:43 /scratch/kurten/scratch_galib/gamess-us-trash/GALIB/SCR/soc-up-down1022.F16.005
-rw-rw-r-- 1 hasangal hasangal   240216 Nov  6 11:43 /scratch/kurten/scratch_galib/gamess-us-trash/GALIB/SCR/soc-up-down1022.F16.006
-rw-rw-r-- 1 hasangal hasangal   240216 Nov  6 11:43 /scratch/kurten/scratch_galib/gamess-us-trash/GALIB/SCR/soc-up-down1022.F16.007
-rw-rw-r-- 1 hasangal hasangal   240216 Nov  6 11:43 /scratch/kurten/scratch_galib/gamess-us-trash/GALIB/SCR/soc-up-down1022.F16.008
-rw-rw-r-- 1 hasangal hasangal   240216 Nov  6 11:43 /scratch/kurten/scratch_galib/gamess-us-trash/GALIB/SCR/soc-up-down1022.F16.009
-rw-rw-r-- 1 hasangal hasangal   240216 Nov  6 11:43 /scratch/kurten/scratch_galib/gamess-us-trash/GALIB/SCR/soc-up-down1022.F16.010
-rw-rw-r-- 1 hasangal hasangal   240216 Nov  6 11:43 /scratch/kurten/scratch_galib/gamess-us-trash/GALIB/SCR/soc-up-down1022.F16.011
-rw-rw-r-- 1 hasangal hasangal   240216 Nov  6 11:43 /scratch/kurten/scratch_galib/gamess-us-trash/GALIB/SCR/soc-up-down1022.F16.012
-rw-rw-r-- 1 hasangal hasangal   240216 Nov  6 11:43 /scratch/kurten/scratch_galib/gamess-us-trash/GALIB/SCR/soc-up-down1022.F16.013
-rw-rw-r-- 1 hasangal hasangal   240216 Nov  6 11:43 /scratch/kurten/scratch_galib/gamess-us-trash/GALIB/SCR/soc-up-down1022.F16.014
-rw-rw-r-- 1 hasangal hasangal   240216 Nov  6 11:43 /scratch/kurten/scratch_galib/gamess-us-trash/GALIB/SCR/soc-up-down1022.F16.015
-rw-rw-r-- 1 hasangal hasangal   240216 Nov  6 11:43 /scratch/kurten/scratch_galib/gamess-us-trash/GALIB/SCR/soc-up-down1022.F16.016
-rw-rw-r-- 1 hasangal hasangal   240216 Nov  6 11:43 /scratch/kurten/scratch_galib/gamess-us-trash/GALIB/SCR/soc-up-down1022.F16.017
-rw-rw-r-- 1 hasangal hasangal   240216 Nov  6 11:43 /scratch/kurten/scratch_galib/gamess-us-trash/GALIB/SCR/soc-up-down1022.F16.018
-rw-rw-r-- 1 hasangal hasangal   240216 Nov  6 11:43 /scratch/kurten/scratch_galib/gamess-us-trash/GALIB/SCR/soc-up-down1022.F16.019
-rw-rw-r-- 1 hasangal hasangal   240216 Nov  6 11:43 /scratch/kurten/scratch_galib/gamess-us-trash/GALIB/SCR/soc-up-down1022.F16.020
-rw-rw-r-- 1 hasangal hasangal   240216 Nov  6 11:43 /scratch/kurten/scratch_galib/gamess-us-trash/GALIB/SCR/soc-up-down1022.F16.021
-rw-rw-r-- 1 hasangal hasangal   240216 Nov  6 11:43 /scratch/kurten/scratch_galib/gamess-us-trash/GALIB/SCR/soc-up-down1022.F16.022
-rw-rw-r-- 1 hasangal hasangal   240216 Nov  6 11:43 /scratch/kurten/scratch_galib/gamess-us-trash/GALIB/SCR/soc-up-down1022.F16.023
-rw-rw-r-- 1 hasangal hasangal   240216 Nov  6 11:43 /scratch/kurten/scratch_galib/gamess-us-trash/GALIB/SCR/soc-up-down1022.F16.024
-rw-rw-r-- 1 hasangal hasangal   240216 Nov  6 11:43 /scratch/kurten/scratch_galib/gamess-us-trash/GALIB/SCR/soc-up-down1022.F16.025
-rw-rw-r-- 1 hasangal hasangal   240216 Nov  6 11:43 /scratch/kurten/scratch_galib/gamess-us-trash/GALIB/SCR/soc-up-down1022.F16.026
-rw-rw-r-- 1 hasangal hasangal   240216 Nov  6 11:43 /scratch/kurten/scratch_galib/gamess-us-trash/GALIB/SCR/soc-up-down1022.F16.027
-rw-rw-r-- 1 hasangal hasangal   240216 Nov  6 11:43 /scratch/kurten/scratch_galib/gamess-us-trash/GALIB/SCR/soc-up-down1022.F16.028
-rw-rw-r-- 1 hasangal hasangal   240216 Nov  6 11:43 /scratch/kurten/scratch_galib/gamess-us-trash/GALIB/SCR/soc-up-down1022.F16.029
-rw-rw-r-- 1 hasangal hasangal   240216 Nov  6 11:43 /scratch/kurten/scratch_galib/gamess-us-trash/GALIB/SCR/soc-up-down1022.F16.030
-rw-rw-r-- 1 hasangal hasangal   240216 Nov  6 11:43 /scratch/kurten/scratch_galib/gamess-us-trash/GALIB/SCR/soc-up-down1022.F16.031
-rw-rw-r-- 1 hasangal hasangal   240216 Nov  6 11:43 /scratch/kurten/scratch_galib/gamess-us-trash/GALIB/SCR/soc-up-down1022.F16.032
-rw-rw-r-- 1 hasangal hasangal   240216 Nov  6 11:43 /scratch/kurten/scratch_galib/gamess-us-trash/GALIB/SCR/soc-up-down1022.F16.033
-rw-rw-r-- 1 hasangal hasangal   240216 Nov  6 11:43 /scratch/kurten/scratch_galib/gamess-us-trash/GALIB/SCR/soc-up-down1022.F16.034
-rw-rw-r-- 1 hasangal hasangal   240216 Nov  6 11:43 /scratch/kurten/scratch_galib/gamess-us-trash/GALIB/SCR/soc-up-down1022.F16.035
-rw-rw-r-- 1 hasangal hasangal   240216 Nov  6 11:43 /scratch/kurten/scratch_galib/gamess-us-trash/GALIB/SCR/soc-up-down1022.F16.036
-rw-rw-r-- 1 hasangal hasangal   240216 Nov  6 11:43 /scratch/kurten/scratch_galib/gamess-us-trash/GALIB/SCR/soc-up-down1022.F16.037
-rw-rw-r-- 1 hasangal hasangal   240216 Nov  6 11:43 /scratch/kurten/scratch_galib/gamess-us-trash/GALIB/SCR/soc-up-down1022.F16.038
-rw-rw-r-- 1 hasangal hasangal   240216 Nov  6 11:43 /scratch/kurten/scratch_galib/gamess-us-trash/GALIB/SCR/soc-up-down1022.F16.039
-rw-rw-r-- 1 hasangal hasangal     1824 Nov  6 11:43 /scratch/kurten/scratch_galib/gamess-us-trash/GALIB/SCR/soc-up-down1022.F17
-rw-rw-r-- 1 hasangal hasangal     1824 Nov  6 11:43 /scratch/kurten/scratch_galib/gamess-us-trash/GALIB/SCR/soc-up-down1022.F17.001
-rw-rw-r-- 1 hasangal hasangal     1824 Nov  6 11:43 /scratch/kurten/scratch_galib/gamess-us-trash/GALIB/SCR/soc-up-down1022.F17.002
-rw-rw-r-- 1 hasangal hasangal     1824 Nov  6 11:43 /scratch/kurten/scratch_galib/gamess-us-trash/GALIB/SCR/soc-up-down1022.F17.003
-rw-rw-r-- 1 hasangal hasangal     1824 Nov  6 11:43 /scratch/kurten/scratch_galib/gamess-us-trash/GALIB/SCR/soc-up-down1022.F17.004
-rw-rw-r-- 1 hasangal hasangal     1824 Nov  6 11:43 /scratch/kurten/scratch_galib/gamess-us-trash/GALIB/SCR/soc-up-down1022.F17.005
-rw-rw-r-- 1 hasangal hasangal     1824 Nov  6 11:43 /scratch/kurten/scratch_galib/gamess-us-trash/GALIB/SCR/soc-up-down1022.F17.006
-rw-rw-r-- 1 hasangal hasangal     1824 Nov  6 11:43 /scratch/kurten/scratch_galib/gamess-us-trash/GALIB/SCR/soc-up-down1022.F17.007
-rw-rw-r-- 1 hasangal hasangal     1824 Nov  6 11:43 /scratch/kurten/scratch_galib/gamess-us-trash/GALIB/SCR/soc-up-down1022.F17.008
-rw-rw-r-- 1 hasangal hasangal     1824 Nov  6 11:43 /scratch/kurten/scratch_galib/gamess-us-trash/GALIB/SCR/soc-up-down1022.F17.009
-rw-rw-r-- 1 hasangal hasangal     1824 Nov  6 11:43 /scratch/kurten/scratch_galib/gamess-us-trash/GALIB/SCR/soc-up-down1022.F17.010
-rw-rw-r-- 1 hasangal hasangal     1824 Nov  6 11:43 /scratch/kurten/scratch_galib/gamess-us-trash/GALIB/SCR/soc-up-down1022.F17.011
-rw-rw-r-- 1 hasangal hasangal     1824 Nov  6 11:43 /scratch/kurten/scratch_galib/gamess-us-trash/GALIB/SCR/soc-up-down1022.F17.012
-rw-rw-r-- 1 hasangal hasangal     1824 Nov  6 11:43 /scratch/kurten/scratch_galib/gamess-us-trash/GALIB/SCR/soc-up-down1022.F17.013
-rw-rw-r-- 1 hasangal hasangal     1824 Nov  6 11:43 /scratch/kurten/scratch_galib/gamess-us-trash/GALIB/SCR/soc-up-down1022.F17.014
-rw-rw-r-- 1 hasangal hasangal     1824 Nov  6 11:43 /scratch/kurten/scratch_galib/gamess-us-trash/GALIB/SCR/soc-up-down1022.F17.015
-rw-rw-r-- 1 hasangal hasangal     1824 Nov  6 11:43 /scratch/kurten/scratch_galib/gamess-us-trash/GALIB/SCR/soc-up-down1022.F17.016
-rw-rw-r-- 1 hasangal hasangal     1824 Nov  6 11:43 /scratch/kurten/scratch_galib/gamess-us-trash/GALIB/SCR/soc-up-down1022.F17.017
-rw-rw-r-- 1 hasangal hasangal     1824 Nov  6 11:43 /scratch/kurten/scratch_galib/gamess-us-trash/GALIB/SCR/soc-up-down1022.F17.018
-rw-rw-r-- 1 hasangal hasangal     1824 Nov  6 11:43 /scratch/kurten/scratch_galib/gamess-us-trash/GALIB/SCR/soc-up-down1022.F17.019
-rw-rw-r-- 1 hasangal hasangal     1824 Nov  6 11:43 /scratch/kurten/scratch_galib/gamess-us-trash/GALIB/SCR/soc-up-down1022.F17.020
-rw-rw-r-- 1 hasangal hasangal     1824 Nov  6 11:43 /scratch/kurten/scratch_galib/gamess-us-trash/GALIB/SCR/soc-up-down1022.F17.021
-rw-rw-r-- 1 hasangal hasangal     1824 Nov  6 11:43 /scratch/kurten/scratch_galib/gamess-us-trash/GALIB/SCR/soc-up-down1022.F17.022
-rw-rw-r-- 1 hasangal hasangal     1824 Nov  6 11:43 /scratch/kurten/scratch_galib/gamess-us-trash/GALIB/SCR/soc-up-down1022.F17.023
-rw-rw-r-- 1 hasangal hasangal     1824 Nov  6 11:43 /scratch/kurten/scratch_galib/gamess-us-trash/GALIB/SCR/soc-up-down1022.F17.024
-rw-rw-r-- 1 hasangal hasangal     1824 Nov  6 11:43 /scratch/kurten/scratch_galib/gamess-us-trash/GALIB/SCR/soc-up-down1022.F17.025
-rw-rw-r-- 1 hasangal hasangal     1824 Nov  6 11:43 /scratch/kurten/scratch_galib/gamess-us-trash/GALIB/SCR/soc-up-down1022.F17.026
-rw-rw-r-- 1 hasangal hasangal     1824 Nov  6 11:43 /scratch/kurten/scratch_galib/gamess-us-trash/GALIB/SCR/soc-up-down1022.F17.027
-rw-rw-r-- 1 hasangal hasangal     1824 Nov  6 11:43 /scratch/kurten/scratch_galib/gamess-us-trash/GALIB/SCR/soc-up-down1022.F17.028
-rw-rw-r-- 1 hasangal hasangal     1824 Nov  6 11:43 /scratch/kurten/scratch_galib/gamess-us-trash/GALIB/SCR/soc-up-down1022.F17.029
-rw-rw-r-- 1 hasangal hasangal     1824 Nov  6 11:43 /scratch/kurten/scratch_galib/gamess-us-trash/GALIB/SCR/soc-up-down1022.F17.030
-rw-rw-r-- 1 hasangal hasangal     1824 Nov  6 11:43 /scratch/kurten/scratch_galib/gamess-us-trash/GALIB/SCR/soc-up-down1022.F17.031
-rw-rw-r-- 1 hasangal hasangal     1824 Nov  6 11:43 /scratch/kurten/scratch_galib/gamess-us-trash/GALIB/SCR/soc-up-down1022.F17.032
-rw-rw-r-- 1 hasangal hasangal     1824 Nov  6 11:43 /scratch/kurten/scratch_galib/gamess-us-trash/GALIB/SCR/soc-up-down1022.F17.033
-rw-rw-r-- 1 hasangal hasangal     1824 Nov  6 11:43 /scratch/kurten/scratch_galib/gamess-us-trash/GALIB/SCR/soc-up-down1022.F17.034
-rw-rw-r-- 1 hasangal hasangal     1824 Nov  6 11:43 /scratch/kurten/scratch_galib/gamess-us-trash/GALIB/SCR/soc-up-down1022.F17.035
-rw-rw-r-- 1 hasangal hasangal     1824 Nov  6 11:43 /scratch/kurten/scratch_galib/gamess-us-trash/GALIB/SCR/soc-up-down1022.F17.036
-rw-rw-r-- 1 hasangal hasangal     1824 Nov  6 11:43 /scratch/kurten/scratch_galib/gamess-us-trash/GALIB/SCR/soc-up-down1022.F17.037
-rw-rw-r-- 1 hasangal hasangal     1824 Nov  6 11:43 /scratch/kurten/scratch_galib/gamess-us-trash/GALIB/SCR/soc-up-down1022.F17.038
-rw-rw-r-- 1 hasangal hasangal     1824 Nov  6 11:43 /scratch/kurten/scratch_galib/gamess-us-trash/GALIB/SCR/soc-up-down1022.F17.039
-rw-rw-r-- 1 hasangal hasangal    65536 Nov  6 11:43 /scratch/kurten/scratch_galib/gamess-us-trash/GALIB/SCR/soc-up-down1022.F40
-rw-rw-r-- 1 hasangal hasangal    65536 Nov  6 11:43 /scratch/kurten/scratch_galib/gamess-us-trash/GALIB/SCR/soc-up-down1022.F40.001
-rw-rw-r-- 1 hasangal hasangal    65536 Nov  6 11:43 /scratch/kurten/scratch_galib/gamess-us-trash/GALIB/SCR/soc-up-down1022.F40.002
-rw-rw-r-- 1 hasangal hasangal    65536 Nov  6 11:43 /scratch/kurten/scratch_galib/gamess-us-trash/GALIB/SCR/soc-up-down1022.F40.003
-rw-rw-r-- 1 hasangal hasangal    65536 Nov  6 11:43 /scratch/kurten/scratch_galib/gamess-us-trash/GALIB/SCR/soc-up-down1022.F40.004
-rw-rw-r-- 1 hasangal hasangal    65536 Nov  6 11:43 /scratch/kurten/scratch_galib/gamess-us-trash/GALIB/SCR/soc-up-down1022.F40.005
-rw-rw-r-- 1 hasangal hasangal    65536 Nov  6 11:43 /scratch/kurten/scratch_galib/gamess-us-trash/GALIB/SCR/soc-up-down1022.F40.006
-rw-rw-r-- 1 hasangal hasangal    65536 Nov  6 11:43 /scratch/kurten/scratch_galib/gamess-us-trash/GALIB/SCR/soc-up-down1022.F40.007
-rw-rw-r-- 1 hasangal hasangal    65536 Nov  6 11:43 /scratch/kurten/scratch_galib/gamess-us-trash/GALIB/SCR/soc-up-down1022.F40.008
-rw-rw-r-- 1 hasangal hasangal    65536 Nov  6 11:43 /scratch/kurten/scratch_galib/gamess-us-trash/GALIB/SCR/soc-up-down1022.F40.009
-rw-rw-r-- 1 hasangal hasangal    65536 Nov  6 11:43 /scratch/kurten/scratch_galib/gamess-us-trash/GALIB/SCR/soc-up-down1022.F40.010
-rw-rw-r-- 1 hasangal hasangal    65536 Nov  6 11:43 /scratch/kurten/scratch_galib/gamess-us-trash/GALIB/SCR/soc-up-down1022.F40.011
-rw-rw-r-- 1 hasangal hasangal    65536 Nov  6 11:43 /scratch/kurten/scratch_galib/gamess-us-trash/GALIB/SCR/soc-up-down1022.F40.012
-rw-rw-r-- 1 hasangal hasangal    65536 Nov  6 11:43 /scratch/kurten/scratch_galib/gamess-us-trash/GALIB/SCR/soc-up-down1022.F40.013
-rw-rw-r-- 1 hasangal hasangal    65536 Nov  6 11:43 /scratch/kurten/scratch_galib/gamess-us-trash/GALIB/SCR/soc-up-down1022.F40.014
-rw-rw-r-- 1 hasangal hasangal    65536 Nov  6 11:43 /scratch/kurten/scratch_galib/gamess-us-trash/GALIB/SCR/soc-up-down1022.F40.015
-rw-rw-r-- 1 hasangal hasangal    65536 Nov  6 11:43 /scratch/kurten/scratch_galib/gamess-us-trash/GALIB/SCR/soc-up-down1022.F40.016
-rw-rw-r-- 1 hasangal hasangal    65536 Nov  6 11:43 /scratch/kurten/scratch_galib/gamess-us-trash/GALIB/SCR/soc-up-down1022.F40.017
-rw-rw-r-- 1 hasangal hasangal    65536 Nov  6 11:43 /scratch/kurten/scratch_galib/gamess-us-trash/GALIB/SCR/soc-up-down1022.F40.018
-rw-rw-r-- 1 hasangal hasangal    65536 Nov  6 11:43 /scratch/kurten/scratch_galib/gamess-us-trash/GALIB/SCR/soc-up-down1022.F40.019
-rw-rw-r-- 1 hasangal hasangal    65536 Nov  6 11:43 /scratch/kurten/scratch_galib/gamess-us-trash/GALIB/SCR/soc-up-down1022.F40.020
-rw-rw-r-- 1 hasangal hasangal    65536 Nov  6 11:43 /scratch/kurten/scratch_galib/gamess-us-trash/GALIB/SCR/soc-up-down1022.F40.021
-rw-rw-r-- 1 hasangal hasangal    65536 Nov  6 11:43 /scratch/kurten/scratch_galib/gamess-us-trash/GALIB/SCR/soc-up-down1022.F40.022
-rw-rw-r-- 1 hasangal hasangal    65536 Nov  6 11:43 /scratch/kurten/scratch_galib/gamess-us-trash/GALIB/SCR/soc-up-down1022.F40.023
-rw-rw-r-- 1 hasangal hasangal    65536 Nov  6 11:43 /scratch/kurten/scratch_galib/gamess-us-trash/GALIB/SCR/soc-up-down1022.F40.024
-rw-rw-r-- 1 hasangal hasangal    65536 Nov  6 11:43 /scratch/kurten/scratch_galib/gamess-us-trash/GALIB/SCR/soc-up-down1022.F40.025
-rw-rw-r-- 1 hasangal hasangal    65536 Nov  6 11:43 /scratch/kurten/scratch_galib/gamess-us-trash/GALIB/SCR/soc-up-down1022.F40.026
-rw-rw-r-- 1 hasangal hasangal    65536 Nov  6 11:43 /scratch/kurten/scratch_galib/gamess-us-trash/GALIB/SCR/soc-up-down1022.F40.027
-rw-rw-r-- 1 hasangal hasangal    65536 Nov  6 11:43 /scratch/kurten/scratch_galib/gamess-us-trash/GALIB/SCR/soc-up-down1022.F40.028
-rw-rw-r-- 1 hasangal hasangal    65536 Nov  6 11:43 /scratch/kurten/scratch_galib/gamess-us-trash/GALIB/SCR/soc-up-down1022.F40.029
-rw-rw-r-- 1 hasangal hasangal    65536 Nov  6 11:43 /scratch/kurten/scratch_galib/gamess-us-trash/GALIB/SCR/soc-up-down1022.F40.030
-rw-rw-r-- 1 hasangal hasangal    65536 Nov  6 11:43 /scratch/kurten/scratch_galib/gamess-us-trash/GALIB/SCR/soc-up-down1022.F40.031
-rw-rw-r-- 1 hasangal hasangal    65536 Nov  6 11:43 /scratch/kurten/scratch_galib/gamess-us-trash/GALIB/SCR/soc-up-down1022.F40.032
-rw-rw-r-- 1 hasangal hasangal    65536 Nov  6 11:43 /scratch/kurten/scratch_galib/gamess-us-trash/GALIB/SCR/soc-up-down1022.F40.033
-rw-rw-r-- 1 hasangal hasangal    65536 Nov  6 11:43 /scratch/kurten/scratch_galib/gamess-us-trash/GALIB/SCR/soc-up-down1022.F40.034
-rw-rw-r-- 1 hasangal hasangal    65536 Nov  6 11:43 /scratch/kurten/scratch_galib/gamess-us-trash/GALIB/SCR/soc-up-down1022.F40.035
-rw-rw-r-- 1 hasangal hasangal    65536 Nov  6 11:43 /scratch/kurten/scratch_galib/gamess-us-trash/GALIB/SCR/soc-up-down1022.F40.036
-rw-rw-r-- 1 hasangal hasangal    65536 Nov  6 11:43 /scratch/kurten/scratch_galib/gamess-us-trash/GALIB/SCR/soc-up-down1022.F40.037
-rw-rw-r-- 1 hasangal hasangal    65536 Nov  6 11:43 /scratch/kurten/scratch_galib/gamess-us-trash/GALIB/SCR/soc-up-down1022.F40.038
-rw-rw-r-- 1 hasangal hasangal    65536 Nov  6 11:43 /scratch/kurten/scratch_galib/gamess-us-trash/GALIB/SCR/soc-up-down1022.F40.039
Sat Nov  6 11:44:35 EET 2021
0.153u 0.123s 28:55.82 0.0%	0+0k 21416+21296io 0pf+0w
