# Supplementary material for: Computational Investigation of the Formation of Peroxide (ROOR) Accretion Products in the OH- and NO3-Initiated Oxidation of α-Pinene
Source: J Phys Chem A. 2021 Dec 9;125(50):10632–9. doi: 10.1021/acs.jpca.1c08969 (PMC8713291; doi:10.1021/acs.jpca.1c08969)
Supplement: Supplementary file 2 — jp1c08969_si_002.zip [file jp1c08969_si_002.zip › JPCA-secondnd-paper-updated-outfile/α-pinene, (S-alkoxy,S-nitroxy)2/soc-α-pinene-(S-alkoxy,S-nitroxy)2.inp]

 $CONTRL SCFTYP=none CITYP=GUGA MPLEVL=0 RUNTYP=TRANSITN
  itol=30 icut=11 maxit=200
  MULT=1 icharg=0 ispher=0
  EXETYP=run
 $END
 $BASIS GBASIS=N311 NGAUSS=6 NDFUNC=1 Diffs=.true. DIFFSP=.true. $END
 $SYSTEM TIMLIM=360000 MWORDS=350 $END
! $GUESS GUESS=moread norb=536 $END
 $TRANST operat=HSO1
! ZEFF(1)=1150.4 
  NUMCI=2 NUMVEC=1
  NFZC=112 NOCC=116 IROOTS(1)=4,4
  rstate=0000
  ONECNT=0
  TMOMNT=.t.
  PRTPRM=.t.
! Diagonal energies from TDDFT
 ENGYST(1)=-1488.367865491865,
-1488.354186085388,
-1488.353495193801,
-1488.339416980197,
-1488.358397568237,
-1488.345634935274,
-1488.344640605465,
-1488.331505822075,
 $end
 $trans dirtrf=.t. CUTTRF=1.d-12 $end
 $SCF DIRSCF=.TRUE. soscf=.t. $END
 $DRT1 group=c1 fors=.t. nfzc=112 ndoc=3 nalp=0 nval=1 $END
 $DRT2 group=c1 fors=.t. nfzc=112 ndoc=2 nalp=2 nval=0 $END
 $GUGDIA ITERMX=500 $END
 $DATA
 C20N2H32O8
C1
CARBON      6.0     -2.148786000         0.108010000        -0.854114000
CARBON      6.0     -2.874013000        -0.360826000         1.631799000
HYDROGEN    1.0     -3.309069000         0.318492000         2.370325000
HYDROGEN    1.0     -2.225276000        -1.051981000         2.177630000
CARBON      6.0     -3.985860000        -1.120661000         0.909117000
HYDROGEN    1.0     -4.680464000        -1.576536000         1.622239000
CARBON      6.0     -4.559095000        -0.219874000        -0.211510000
HYDROGEN    1.0     -4.594337000         0.856532000        -0.018047000
HYDROGEN    1.0     -5.539190000        -0.537559000        -0.567797000
CARBON      6.0     -3.405064000        -0.760944000        -1.091725000
HYDROGEN    1.0     -3.564251000        -0.895699000        -2.166173000
CARBON      6.0     -3.395715000        -2.042482000        -0.201342000
CARBON      6.0     -4.416275000        -3.070514000        -0.699867000
HYDROGEN    1.0     -5.396685000        -2.634748000        -0.909439000
HYDROGEN    1.0     -4.556352000        -3.856591000         0.050342000
HYDROGEN    1.0     -4.058545000        -3.544560000        -1.620445000
CARBON      6.0     -2.077121000        -2.761046000         0.067673000
HYDROGEN    1.0     -1.280957000        -2.103702000         0.426548000
HYDROGEN    1.0     -1.711769000        -3.243304000        -0.844891000
HYDROGEN    1.0     -2.221389000        -3.539788000         0.826109000
CARBON      6.0     -2.008736000         0.486898000         0.669706000
CARBON      6.0     -2.209906000         1.363935000        -1.770638000
HYDROGEN    1.0     -1.316900000         1.980176000        -1.651295000
HYDROGEN    1.0     -3.099950000         1.942880000        -1.516424000
HYDROGEN    1.0     -2.270295000         1.037501000        -2.809814000
OXYGEN      8.0     -1.025591000        -0.533499000        -1.302919000
OXYGEN      8.0     -2.432237000         1.862035000         0.903744000
HYDROGEN    1.0     -0.955382000         0.405198000         0.933710000
NITROGEN    7.0     -1.445838000         2.830071000         0.934719000
OXYGEN      8.0     -0.287915000         2.487265000         0.833474000
OXYGEN      8.0     -1.886158000         3.939374000         1.077062000
CARBON      6.0      2.142336000        -0.224871000         1.113874000
CARBON      6.0      2.623497000        -0.330177000        -1.470647000
HYDROGEN    1.0      3.115368000         0.398915000        -2.121545000
HYDROGEN    1.0      1.843094000        -0.806558000        -2.070494000
CARBON      6.0      3.649083000        -1.357210000        -0.991391000
HYDROGEN    1.0      4.219259000        -1.769056000        -1.830615000
CARBON      6.0      4.424925000        -0.764200000         0.210165000
HYDROGEN    1.0      4.609830000         0.314316000         0.201011000
HYDROGEN    1.0      5.366272000        -1.273704000         0.417148000
CARBON      6.0      3.260990000        -1.290787000         1.085613000
HYDROGEN    1.0      3.466276000        -1.638897000         2.102938000
CARBON      6.0      2.998566000        -2.374790000        -0.005403000
CARBON      6.0      3.880301000        -3.607879000         0.215914000
HYDROGEN    1.0      4.927699000        -3.358278000         0.405041000
HYDROGEN    1.0      3.848271000        -4.256631000        -0.666413000
HYDROGEN    1.0      3.515637000        -4.186582000         1.071791000
CARBON      6.0      1.570983000        -2.840744000        -0.271204000
HYDROGEN    1.0      0.865438000        -2.023679000        -0.440912000
HYDROGEN    1.0      1.196775000        -3.426587000         0.575051000
HYDROGEN    1.0      1.543686000        -3.479883000        -1.161950000
CARBON      6.0      1.962254000         0.438480000        -0.302986000
CARBON      6.0      2.455832000         0.816450000         2.230077000
HYDROGEN    1.0      1.708418000         1.609838000         2.239986000
HYDROGEN    1.0      3.436693000         1.254248000         2.036298000
HYDROGEN    1.0      2.466743000         0.301115000         3.192094000
OXYGEN      8.0      0.961752000        -0.765736000         1.549072000
OXYGEN      8.0      2.531421000         1.773391000        -0.211402000
HYDROGEN    1.0      0.892677000         0.543708000        -0.472191000
NITROGEN    7.0      2.021567000         2.695851000        -1.102640000
OXYGEN      8.0      1.172944000         2.330833000        -1.886706000
OXYGEN      8.0      2.515707000         3.786255000        -0.985203000
 $END  
 $VEC1   
 1  1-8.89239922E-07-7.41406213E-07 7.63064344E-07-2.92785668E-06 2.93472360E-06
 1  2-1.09035131E-05 8.22899197E-06 2.42902264E-05 3.45516148E-06 8.99455213E-05
 1  3-2.80862382E-04-1.14743832E-04 1.64097967E-04-1.78600358E-02 4.06073174E-03
 1  4 4.16735361E-03-3.91222437E-03-5.29690982E-07 4.97593478E-06-4.44624380E-06
 1  5-1.55172309E-06-8.93301935E-06 7.12037604E-06-2.09240215E-07-2.24085188E-06
 1  6 2.87102034E-06 3.45134994E-06-3.83401270E-06 2.03812566E-05-1.71946900E-06
 1  7 1.55606554E-05 8.19485341E-06 2.05711745E-05-3.89302128E-05 8.90499146E-05
 1  8-1.44671112E-04-1.52238623E-02 7.20351891E-04-1.75226574E-03 2.96247988E-03
 1  9-2.45915027E-06 2.31646992E-06 1.42680355E-07-4.04566301E-06 1.29121119E-05
 1 10 4.39714442E-06 3.55330215E-06 1.88598164E-05 1.92333784E-05 1.49223367E-04
 1 11 1.71191422E-07-7.83860660E-06 1.49249287E-05-6.74858534E-04-5.74435402E-07
 1 12 2.82423119E-06 2.76573253E-06 3.07877636E-06-3.35302791E-07-2.45625856E-05
 1 13-1.58165751E-05-2.10444353E-05 3.61452231E-06-1.34194877E-04 1.17547549E-04
 1 14-9.39812319E-05-1.49011486E-04 1.22208787E-02 5.50988324E-04 2.41530305E-03
 1 15-1.15389936E-03-6.50272931E-07-6.04161490E-06 6.69188783E-06-4.73150970E-06
 1 16-2.35803253E-06 4.40550657E-06-7.15405503E-06 5.37117687E-05-4.60926589E-06
 1 17 5.95032310E-05-8.03678578E-07 3.31989818E-06-1.34383497E-06 4.46136658E-07
 1 18 3.25235417E-06-3.57650392E-05-6.85475789E-06-5.47995814E-06-2.16121703E-05
 1 19-2.96618032E-05 8.06926048E-05-9.39000461E-05 5.23886273E-05-1.35225303E-02
 1 20-3.04780269E-03 1.43938779E-03-8.30094793E-04 7.43688122E-06-8.72683149E-06
 1 21 1.28995027E-06 1.53229945E-06 3.31186210E-06-4.08813035E-07-7.44982333E-06
 1 22 5.62059954E-05 2.03764975E-05-7.40671822E-04-2.23494690E-06-8.75820299E-06
 1 23 2.34054308E-04-4.24533416E-04 1.30675918E-07-2.24521097E-07 2.22097327E-06
 1 24 4.60069114E-06 2.00334189E-06 1.80323157E-05-1.31821231E-05-2.59014356E-05
 1 25-7.93559417E-06-3.98649502E-04-4.68890200E-05-1.09814393E-04-8.78501148E-05
 1 26 2.15313871E-02 1.31426782E-03 1.06493653E-03 3.14851559E-03 2.32619680E-06
 1 27-1.50895104E-06-8.17245767E-07 3.27297542E-07 2.01088465E-06-6.57709794E-06
 1 28-2.16126907E-06 1.54431113E-05-1.09166948E-04 2.80834859E-04 6.26909860E-07
 1 29-2.96855750E-06-9.34022250E-07-3.24579525E-07 3.69500387E-08 3.97307541E-05
 1 30 7.01743935E-06 1.08223180E-05-1.42454627E-07-1.80644536E-04-7.29605281E-06
 1 31-2.61920562E-04-1.18871490E-04-8.01138900E-03-9.95170719E-04-1.92196014E-03
 1 32 4.99124570E-04 3.82445126E-06-5.40796473E-06 1.58351347E-06 2.74599034E-06
 1 33 1.55075970E-06-4.83489342E-06 1.06435366E-07-5.74248645E-07 1.13772400E-06
 1 34-1.90089591E-06 4.58539905E-07 5.36308642E-06-5.02894293E-06 7.29229128E-06
 1 35-2.60666609E-06-1.09929390E-04-4.99568701E-05-4.15116769E-05 3.21301085E-06
 1 36 2.77636251E-04 3.27524354E-05 2.49803082E-04 3.00777986E-05-2.93110417E-06
 1 37 2.73121002E-06 1.99894147E-07-6.22845243E-07 6.74697589E-07 6.08932592E-07
 1 38 2.72960388E-07 1.51062316E-06 2.17320814E-06 1.21665385E-04-1.44896878E-06
 1 39 1.04239305E-05-1.01653950E-04 3.97861208E-06 4.23717625E-08 7.82931771E-06
 1 40-2.84420191E-05 4.91516261E-05 3.15004448E-07-1.48077790E-06 1.51207195E-06
 1 41-7.61883931E-07-1.32554509E-06 1.55479821E-05-8.23972690E-06 6.52316863E-06
 1 42 4.97343399E-06-3.60597881E-05 6.48836747E-05 5.46753670E-06 2.13266352E-06
 1 43 2.37346335E-03-8.54124740E-05 8.17152461E-04-3.19244862E-04-2.63270570E-07
 1 44 1.75908840E-07 8.73617297E-08-1.61045936E-06-1.40182426E-06-1.54723761E-07
 1 45 8.54289635E-08 2.02674387E-06-2.84887100E-05 1.74220226E-04-1.42592940E-06
 1 46 1.66978710E-05-5.74570890E-05-1.27898869E-04-2.35765157E-06 1.75866502E-05
 1 47-1.96653722E-05 2.59152802E-04 2.06850405E-06 2.23105165E-05 2.16519038E-05
 1 48-1.50362996E-05-1.12239337E-06-5.55818517E-05 7.22062538E-06-2.25029635E-04
 1 49-3.81044144E-05-7.14281859E-05 4.81464895E-04 4.17860390E-04 1.67204821E-04
 1 50 2.59434936E-02-7.81073046E-03-1.52351365E-03-1.84359119E-03 5.22826702E-05
 1 51-9.92301565E-05 4.69474863E-05 4.26095961E-05 4.67505825E-06-3.11002571E-05
 1 52-8.00508568E-07 1.55535504E-06-3.87799554E-09 4.28217760E-07-3.20539329E-06
 1 53-2.75063109E-05-2.02384232E-07-2.76900448E-06 1.07273983E-05 1.23844232E-04
 1 54 1.27022678E-04 2.43802006E-05 5.91014554E-05-4.27248251E-03-4.70476020E-04
 1 55 6.00839359E-04-8.24336752E-04-6.40195805E-06-5.22226074E-06 1.16242188E-05
 1 56-1.57690317E-07 4.26644739E-06 6.67123872E-06 3.17701193E-06-5.14159768E-05
 1 57-1.53693684E-04 2.89547610E-04-5.02615454E-06 3.95148865E-05-9.57263932E-05
 1 58-1.43211920E-04-4.63887599E-06 5.93966783E-06 7.85267886E-05-3.12144136E-04
 1 59-7.58441035E-06-6.94128977E-06 1.37848257E-06 1.32137980E-06-4.52854482E-07
 1 60 4.98172095E-06-1.81218098E-06-6.32501023E-06 2.40162298E-06-8.19077761E-06
 1 61 2.61101844E-05 4.64514185E-05-9.29062065E-06 6.15498899E-04-1.59820451E-04
 1 62-1.77036228E-04 5.46564267E-05-2.16790162E-06 1.07517876E-06 1.09272286E-06
 1 63-3.65784469E-07 1.61240083E-06 1.74811075E-08-5.51505735E-01-4.71679889E-01
 1 64-1.87946958E-03 7.62254256E-05 2.58537488E-04-5.55351229E-03 8.72766467E-04
 1 65 9.11328760E-06-1.05976467E-04 1.32686483E-03-6.83607011E-04-2.06922175E-04
 1 66 7.19602365E-06-5.03257630E-03 5.59744544E-04 1.39825976E-03 4.25244084E-04
 1 67 3.67846790E-05 1.25512550E-04-1.62297229E-04 1.47704554E-04-9.16714976E-06
 1 68 4.07300466E-05-5.05812380E-06-5.30031008E-05-3.90012356E-04 3.53301911E-04
 1 69-7.94163385E-06 1.79036523E-05 1.12260588E-05 5.61190289E-06-1.08431573E-06
 1 70-1.06985430E-04 1.69762655E-04 1.90893032E-04 1.29514675E-05 1.04334360E-04
 1 71-9.73478895E-05-1.39022558E-04-1.72601019E-05-2.51362471E-04 6.52319141E-04
 1 72-7.88681089E-04-2.44352970E-04-5.63777380E-07-3.52336688E-05 3.57974462E-05
 1 73-1.46786118E-04-1.37997216E-05-5.02481831E-07 2.82744748E-04 2.45751379E-04
 1 74-1.64871246E-05-2.64432432E-06 5.12644544E-07-2.08348294E-05 3.07761251E-05
 1 75-1.61288656E-05-2.76762377E-06 4.17691851E-05-4.72207284E-05-7.86918676E-07
 1 76-9.64492523E-07-5.07295699E-04 2.27592555E-04-1.11300795E-05 6.45475383E-05
 1 77-1.29663883E-05 1.01372414E-05 2.82914691E-06 1.26927594E-05 1.82350734E-06
 1 78-4.31417561E-07 2.88618789E-04 2.48574426E-04-2.81388262E-06-1.81893209E-05
 1 79-2.40547494E-06-6.20593666E-07-1.28838925E-05 3.61523885E-05 6.07649801E-06
 1 80-2.10582719E-05-1.79524650E-06-5.16326143E-05-1.11521876E-05 6.94578092E-04
 1 81 1.14137652E-04 2.86420908E-05 2.97986379E-05 1.24247907E-05-1.92501372E-05
 1 82 6.82534649E-06 8.45280427E-06 1.34414165E-06-2.95434065E-06 1.16335566E-07
 1 83-5.38279599E-07-3.56355890E-07 7.77593108E-07 4.75901935E-07 6.91572799E-06
 1 84 2.35759606E-07-3.21652872E-06-3.26276073E-06-7.87124854E-05-1.26236359E-06
 1 85 3.45055704E-05 7.41569805E-05 1.46117571E-03-1.64133012E-03 1.97349355E-03
 1 86 7.84267926E-05-1.62277360E-06 6.05451035E-07 1.01732256E-06 2.22588626E-06
 1 87-2.21601982E-07 8.26309840E-07 1.08651909E-07-5.42712878E-07 8.82792193E-07
 1 88-2.36268924E-07 3.69101260E-08 7.02713312E-06-4.68677080E-06 1.61443636E-06
 1 89-5.66156823E-09-7.07952965E-05 1.97303967E-05 3.06541114E-06-1.23536901E-05
 1 90-3.92813111E-03 3.58661163E-04-4.21485210E-04-7.80360342E-04-1.32044580E-07
 1 91-4.10311615E-07 5.42356195E-07 7.71872252E-08-5.38435768E-07-1.57900204E-07
 1 92 5.68961290E-07-1.91186607E-06-8.62946862E-06-1.01284555E-05 1.70757687E-07
 1 93 2.20125306E-06 2.23587873E-05-8.60803363E-05-6.94341668E-08 3.40914511E-07
 1 94-2.38078957E-07 1.50429298E-07-2.43885849E-08-5.13662160E-06 1.67376765E-06
 1 95-1.08687847E-06-2.07941091E-07 3.69869591E-05-1.61664681E-05 8.35475217E-06
 1 96 2.19571172E-05 8.01848612E-04 1.10343207E-04 2.01892385E-05 2.67953570E-04
 1 97-2.82992931E-08 5.73409012E-07-5.45109719E-07-3.95266847E-07 8.51693951E-07
 1 98-2.69881369E-07-3.56522014E-07 3.79106597E-06 1.35864085E-06-3.93919289E-05
 1 99 5.28790655E-08-2.30313853E-07-3.52389967E-07-5.05376430E-07 2.53467063E-07
 1100 3.89763100E-06 1.61191078E-06 2.55781104E-06-9.46380076E-07-4.78642698E-05
 1101 3.23340751E-05-1.75104368E-05 1.12429345E-05-4.93650352E-04 4.44715076E-05
 1102 1.86772778E-05 8.59837758E-05-5.42667482E-07 3.54646955E-07 1.88020527E-07
 1103-5.80702314E-07-8.03031557E-08-6.13708369E-07 1.49502817E-07 3.14695395E-06
 1104 1.01792130E-05 6.38523981E-05 1.01638291E-06-8.47643916E-06 2.17161180E-06
 1105 1.50713827E-05-7.47734940E-08 3.59648780E-07-5.02619271E-07-4.43333936E-08
 1106 2.42859125E-07-4.84228714E-06 2.39264413E-06-2.03447192E-07 5.27776261E-08
 1107 2.56493310E-05-1.16683145E-05 1.34749241E-05-2.97243803E-05 2.62127846E-03
 1108-1.98464076E-04-2.49366830E-04-2.64185552E-04 1.26149670E-07 2.20052331E-07
 1109-3.46202001E-07-1.02481381E-06 2.90992649E-07-5.20101366E-07 1.08238231E-06
 1110-3.47284676E-06 4.71102764E-05-1.50731591E-05-1.59125972E-08 9.38491784E-08
 1111 3.64990259E-07 2.28135991E-07 6.45948270E-07-5.85088655E-07-1.86082545E-06
 1112-1.36261668E-06-3.05538633E-06-1.22530572E-05-1.33860029E-05-3.64010879E-05
 1113 1.76543694E-05-4.79219437E-04-6.84283875E-04-1.28052979E-05-2.91482607E-04
 1114 1.33572298E-06-1.06180467E-06-2.73918311E-07 3.92326349E-09 1.95740437E-07
 1115 1.86651688E-07-5.82842764E-09 4.83300979E-08-5.79335471E-08-7.04713176E-08
 1116-2.89504160E-07-4.10522927E-07 3.60453955E-07 3.16814072E-08 1.36355611E-06
 1117-8.91992980E-06 1.13821680E-05-2.54197494E-06-7.29900084E-06 1.46388588E-04
 1118 7.06210290E-05 2.51743336E-05-1.68170420E-05-4.75293482E-07 4.57416153E-07
 1119 1.78773288E-08 6.35328883E-07 7.35481428E-08-2.61744156E-07 3.74964338E-07
 1120-3.01615666E-06 1.60849909E-05-4.27495450E-05 1.01332979E-07-4.36013368E-07
 1121-2.46203840E-06 6.59948634E-06 5.14581346E-07-2.52629255E-06 3.12497693E-05
 1122 1.14482534E-05 1.69492464E-07-8.05031453E-07 3.89586355E-07-7.42475839E-07
 1123 6.56555512E-08 9.37789345E-06-1.40183236E-06 4.58170971E-06 6.26273419E-08
 1124-5.82655130E-05-9.56476206E-06-3.21267718E-05-1.75841546E-05-1.24273204E-03
 1125 9.48062581E-05-2.50026658E-04 2.37765563E-05 5.65606083E-08-4.34805197E-07
 1126 3.78244589E-07-1.13994628E-06 8.45143433E-08-4.96461264E-07 1.79660471E-06
 1127-1.19504692E-05 1.02247654E-04 9.39424524E-04-6.87093213E-07 8.72121379E-06
 1128-1.80814428E-05-2.10756879E-05 2.00943207E-07-9.49256436E-07-1.42999564E-05
 1129-8.73374312E-05 1.10488542E-07-3.33282250E-07-1.09836466E-06 1.30430430E-06
 1130-4.34446286E-08 4.06343543E-06 5.48088122E-06-6.26078544E-06 3.57624411E-07
 1131-4.10790273E-05 1.37917995E-05 3.34230513E-05 6.37162978E-07 1.64098974E-03
 1132 1.13174774E-03-1.20922454E-03-2.19214148E-03-1.14420013E-06 1.70650879E-06
 1133-5.62308663E-07 1.29432871E-06 4.41593950E-07-9.72554094E-08 1.04942570E-07
 1134-4.69613340E-07 3.89059665E-08 7.70877909E-07 4.78645565E-07 8.23436382E-06
 1135-5.28445414E-07-4.04213636E-06-3.09881189E-06-8.85243109E-05 2.54906971E-05
 1136 4.87517126E-05 4.58098954E-05-2.43585924E-04 3.37386662E-04-2.52168358E-04
 1137-1.65361408E-04 6.91942385E-07-2.80500032E-07-4.11442354E-07-3.10193142E-07
 1138-8.43944564E-07-6.92316443E-07-2.23436006E-06 1.67870066E-05-1.39931750E-04
 1139 5.48840944E-04-5.92400621E-07 5.80525583E-06-1.17842957E-04-1.87856411E-04
 1140-1.28245742E-06 1.33813463E-05-1.26619351E-04 9.42127909E-06-9.55592031E-07
 1141-9.41236711E-07-8.56313365E-07 1.18074922E-06-1.63989714E-07 2.06181771E-06
 1142 3.74570224E-06-4.42703845E-06 9.25344173E-08-2.85674788E-05-1.37165111E-05
 1143 1.45808158E-05 1.11347327E-06 2.26641491E-05-1.03882272E-04-2.16785882E-05
 1144-1.25187115E-04 4.04801774E-07-1.25011641E-07-2.79790134E-07-4.25709794E-07
 1145 6.83459803E-08-7.10503395E-07 1.72771819E-06 1.14008085E-06 6.72584378E-08
 1146 2.64491949E-07-3.05321089E-07 3.61385859E-06-8.82061830E-07-1.32585107E-06
 1147 1.38081283E-06-1.63241189E-05 7.93293311E-06 1.24259105E-05-6.73795353E-06
 1148-9.01556880E-05-4.47352755E-05 4.32431125E-05 3.71875625E-05 6.63566158E-09
 1149-2.27463600E-09-4.36102552E-09-1.58725885E-08-1.92593628E-07-5.13826276E-09
 1150 5.35433153E-07-1.77211405E-06 2.11805792E-04-1.13860828E-03-3.18864343E-08
 1151 3.31061886E-07-1.49220259E-07-8.29586278E-08-6.58248729E-07-4.45224637E-06
 1152 5.16365354E-07 5.95054988E-07 2.80302043E-06 4.41775041E-05-1.36388774E-05
 1153-2.95348508E-07-2.53393220E-05 5.32403655E-04-6.73265329E-05-4.39187704E-06
 1154 3.42612780E-05-1.46661852E-07-3.98439497E-08 1.86505802E-07 9.44036014E-07
 1155 1.08848065E-06 4.53606824E-07-1.00821015E-07-2.53079893E-07-1.30119859E-07
 1156 1.18315628E-07 1.07880751E-07 2.06737056E-06 5.73441996E-07-5.50331332E-07
 1157-4.22876799E-07-1.79350957E-05-9.88979995E-06-2.09510956E-06-5.96940011E-06
 1158-1.40168345E-04-9.81976611E-05-2.96244291E-05-4.33054872E-05 2.23387673E-07
 1159-1.36622645E-07-8.67650286E-08-7.15893507E-08-9.15721039E-07-2.10220701E-07
 1160 1.15039256E-07-5.02009375E-08 2.78682742E-07-5.87127077E-09-4.08389884E-07
 1161 1.64071942E-06-1.13142266E-06-5.91275900E-08 1.57921184E-06-5.22263973E-06
 1162 6.85155267E-06 4.71121597E-06-8.35005559E-07-8.97039339E-05 9.21494616E-06
 1163 8.62820942E-06 3.62797964E-06 2.13108142E-08-3.19689119E-07 2.98378305E-07
 1164-6.66992098E-07-5.77387992E-08-3.41857747E-07
 2  1 1.45499847E-08-7.99188532E-08-8.26673691E-07 1.82520944E-08 2.77449758E-07
 2  2-7.67409193E-07 3.70009504E-06-4.45586232E-09-2.02872853E-06-3.24974699E-06
 2  3-2.45854417E-05-5.76470517E-06 5.23544062E-05-6.16493544E-04-3.18539898E-03
 2  4-3.16859555E-03-1.99940038E-04 1.12047699E-06-1.13666475E-06 1.61877659E-08
 2  5 1.18259159E-07-1.12692985E-07 9.34932807E-07-1.60800385E-07 7.67240884E-07
 2  6 8.08842237E-08-6.26876142E-07 9.30125636E-09-1.23304234E-05-8.50662958E-07
 2  7 2.99368913E-06 3.29206325E-07 1.34490448E-04 4.32514339E-05 6.70665908E-06
 2  8-4.77322398E-05 4.61754377E-03 1.40990452E-03 1.11475703E-03-6.43189435E-04
 2  9 4.85720179E-07-1.90810760E-07-2.94909419E-07 2.03801771E-06 1.35178934E-07
 2 10-4.47912825E-07-7.01566560E-07 3.35696491E-06 2.26204022E-05 4.39059989E-05
 2 11 3.40015575E-07-7.30826424E-06 5.13307442E-05-1.37699409E-05 5.64168191E-08
 2 12-2.53591723E-07 3.20088102E-07 1.85579206E-07 5.41900527E-07 5.28509726E-06
 2 13-1.24592235E-06-6.55431972E-07-3.47718122E-06-3.79334504E-05-1.67879098E-05
 2 14 6.97803724E-06 4.66644719E-05 3.23392887E-04 6.00227983E-04 2.24892921E-04
 2 15 8.19854079E-04-8.32467660E-08 8.30286421E-08 2.18123902E-10-4.97825045E-08
 2 16-5.15953684E-07-7.56477284E-07 4.26409314E-07-4.78004820E-06-2.81594969E-05
 2 17 7.24899701E-05 8.27331478E-09-5.13864014E-08-6.19218250E-08 4.81866127E-07
 2 18-3.07820501E-07 3.87154515E-07 8.61793775E-07-2.92040362E-06 1.79761875E-06
 2 19 3.10647160E-05 1.47217029E-05 1.32446716E-05 7.00917726E-06 1.07374147E-03
 2 20 1.43016096E-04-6.40034503E-05 1.27240175E-04-7.81732974E-08 1.72708094E-07
 2 21-9.45347969E-08-3.33221839E-08 3.41821068E-08-1.92640439E-07-2.49940500E-07
 2 22 1.72974689E-07-2.15363574E-05-8.82418469E-05-4.98381279E-07 4.46615922E-06
 2 23-1.73322546E-05 4.33343305E-05 1.71908269E-08-7.72930414E-08-4.25524287E-07
 2 24 1.15325572E-07 3.81946712E-09-1.44448296E-08 1.79228224E-06-5.23600194E-07
 2 25 2.60320091E-07 1.54333149E-06 7.14011695E-06 1.47712544E-05-7.59490421E-06
 2 26-6.48685592E-03-3.73746283E-04 4.41733542E-04-6.00529708E-04 2.22746519E-07
 2 27-5.41480674E-07 3.18734155E-07-4.10985442E-07-5.78050563E-07-1.49780703E-07
 2 28-5.94979084E-07 2.87998771E-06-2.70884191E-05 3.74318851E-05-5.71852772E-09
 2 29 6.92558550E-09-7.91022755E-10-2.61300655E-07 3.82523197E-07-1.63712883E-06
 2 30 8.61130797E-08 1.44030936E-06-1.21083070E-06 3.79298264E-05-2.96487130E-05
 2 31 3.45164329E-05 1.97142070E-05 7.54134960E-04-1.52798646E-03 9.37515913E-04
 2 32-7.78952780E-04-7.14971781E-07 6.36718751E-07 7.82530301E-08 3.42796873E-07
 2 33-3.20246688E-07 8.94004145E-07 2.54106142E-08-1.31414989E-07-2.37846801E-07
 2 34 2.59853608E-07-1.43139840E-07 2.10984533E-06 1.30910391E-06-1.02775625E-06
 2 35 7.86926996E-07-1.62138144E-05-4.20512888E-07-9.61895780E-06-9.74903501E-06
 2 36-3.22782122E-04 1.68427656E-05-3.13949572E-05 2.56575786E-05 6.07155777E-07
 2 37-8.49397868E-07 2.42242091E-07 2.61379820E-07-2.89343547E-07-2.30155887E-07
 2 38-1.05862472E-06 8.46895939E-06-7.26998496E-05-1.72235896E-05-1.05255107E-07
 2 39 1.79283856E-06-8.74349617E-06 2.02654846E-05-3.71550185E-07 1.86112412E-06
 2 40-3.02240880E-05 2.34252248E-05-9.92673002E-08 4.82970239E-07 1.04560347E-07
 2 41 1.69917224E-07 1.72617031E-07-5.71379566E-06-1.30377187E-07-1.40880637E-06
 2 42-6.92144063E-07 3.55051248E-05-1.96030477E-05 2.12427265E-05-6.08730281E-06
 2 43 2.22707650E-03-5.71537711E-04 2.57693282E-04 1.58812063E-05-4.42066850E-07
 2 44 7.54810767E-07-3.12743917E-07-7.33690598E-07-2.59121037E-08 2.13938770E-07
 2 45-6.36753289E-07 4.11328727E-06 4.83007964E-05 2.55148951E-04 1.15189866E-07
 2 46-3.71560321E-06 1.70095059E-05 5.42893002E-05-5.72794331E-08 2.52200436E-07
 2 47 7.56006698E-06-6.02941634E-05 1.25113335E-07-7.65894685E-07-1.74851157E-06
 2 48 5.65290993E-07-1.21745922E-06 1.31387385E-05 1.00083338E-05-3.82289282E-06
 2 49 5.67379384E-06-1.55564109E-04-1.67010890E-05-3.81680091E-05-7.14878120E-05
 2 50-2.17652743E-03 2.63097009E-03 2.58585875E-03-2.65479259E-03 7.29281291E-07
 2 51-3.41763533E-06 2.68835404E-06 8.35088379E-07 1.46017260E-06 4.03442848E-07
 2 52-8.91924450E-08 3.99466241E-07 6.76912090E-07-9.13282717E-07-6.31389537E-08
 2 53-6.45374362E-06-2.55607952E-06 4.60452064E-06-5.73216832E-07 6.98524816E-05
 2 54 2.52930240E-05-5.92996925E-05 1.59545253E-05 7.67420597E-04 3.59905238E-04
 2 55 1.61784086E-04-8.14133756E-05-1.00834119E-06 1.64085786E-07 8.44255406E-07
 2 56 7.00198721E-07 1.13801196E-06-7.03668901E-07 2.16101141E-06-1.60196152E-05
 2 57 2.26737842E-04-4.70083697E-04-8.23882409E-07 6.05407528E-06 1.28420705E-04
 2 58 1.41419176E-04 2.17461811E-06-1.90115638E-05 1.52496609E-04-7.82511532E-05
 2 59 1.24878392E-06 5.48927696E-07-8.27171619E-07-1.02950450E-06 3.44829013E-07
 2 60 4.97038149E-06 3.52982510E-06 4.06641504E-06-1.61323151E-06-1.82553616E-05
 2 61-1.67833600E-05-1.59576174E-05 3.28422196E-06 4.23094584E-04-2.53701853E-05
 2 62 1.86965718E-04 1.90029346E-06-2.59405199E-07 1.44325795E-07 1.15079404E-07
 2 63-1.86677186E-07 2.25210454E-07-5.69713623E-07 1.70705291E-06 1.97154597E-06
 2 64 1.44286389E-07-7.44358884E-07-3.60252688E-07-6.74054987E-06-1.68013773E-06
 2 65 4.05421296E-06 1.63818481E-06 3.27920354E-05 2.89181823E-05-3.98265067E-05
 2 66-9.10177170E-06 6.08219996E-05-8.60783801E-05-1.21317218E-04-8.72858451E-07
 2 67 1.64746986E-06-3.17025029E-07-1.33044483E-06-4.52783692E-07-1.04363285E-07
 2 68 7.03131792E-09 3.76949418E-07-1.09074863E-06 2.20768124E-04-1.77818702E-03
 2 69 9.29720833E-08-1.11330698E-06-1.57942749E-06 4.05613994E-07-6.47678694E-08
 2 70 1.29499922E-05 6.91594910E-06-2.46588417E-06-1.96280373E-07-1.16348241E-04
 2 71-1.44344439E-04 8.13439947E-05 1.92921182E-05-2.87073552E-04 1.80095452E-06
 2 72-5.02205611E-05 4.22889294E-08-3.77372831E-06 3.31936865E-07 3.44179145E-06
 2 73 1.34514376E-06 7.10875504E-07 6.97721745E-08-6.61147968E-06-5.50214799E-06
 2 74-3.49162962E-06-6.66309694E-07 4.62710470E-07-4.17450647E-06 1.22770794E-05
 2 75 2.43577442E-06-1.45797428E-06 6.80650256E-05-9.29028464E-05 4.82986760E-06
 2 76 7.87348082E-06 7.26398369E-04 2.36792996E-04-8.58435019E-05-1.14983302E-04
 2 77 3.11003882E-06-1.31948663E-06-1.79055219E-06-1.38108407E-06 2.87888871E-07
 2 78-1.23319162E-07-2.75548244E-07-4.91218991E-07-3.18251653E-07 3.14636459E-07
 2 79 9.46485761E-08 2.06908402E-06 1.00221777E-06-1.54018958E-06-3.53393363E-07
 2 80-3.94415727E-05 7.37439329E-06 2.28433320E-05 1.19805713E-06 5.05308126E-05
 2 81-1.11806981E-05-2.96190045E-06 1.90326429E-05 4.93681471E-07-5.98932703E-07
 2 82 1.05251232E-07-1.68392566E-06 1.50017650E-07-6.50912336E-08 3.94959827E-07
 2 83 1.06801496E-06-1.24944859E-06 2.14817284E-06 6.77618168E-06 1.39012325E-05
 2 84 1.23101551E-05-3.25513655E-05-1.11062318E-05-3.39281578E-04-2.74526254E-04
 2 85 9.74690010E-05-2.20381243E-05 1.24926713E-02 5.13533300E-04-1.58810966E-03
 2 86-3.31640597E-03-9.17219703E-06-6.31529987E-06 1.54874969E-05-1.75592108E-07
 2 87 4.99077105E-06-1.28866373E-05 1.14215795E-06-2.14842523E-07 7.13056505E-07
 2 88-1.31975099E-06-1.48395362E-06 1.51786692E-05 3.44119802E-06-3.42205730E-06
 2 89-3.42848950E-06-1.31959275E-04-2.18768361E-04-9.15191682E-05-1.22241535E-04
 2 90 2.62425688E-03 2.40406241E-03-6.95858722E-04 7.84498862E-04 1.24556934E-05
 2 91-1.48041817E-05 2.34848832E-06-7.03858835E-06-6.54622495E-06 6.49850511E-07
 2 92 5.04510807E-06 1.51129999E-05 2.12761607E-04-4.93082192E-04 1.93887094E-06
 2 93-2.33595785E-05-7.46578574E-05 5.31077681E-04-1.69080604E-07 4.31478166E-07
 2 94 1.98826297E-08-1.08682453E-06-1.72169578E-06-1.19808507E-05-2.71138498E-07
 2 95 7.34139747E-06 6.90263894E-06 2.65375663E-04-6.16482371E-08 2.31876555E-04
 2 96-4.37856483E-05-1.28691162E-02 5.62671759E-04-1.85585748E-03-1.13923912E-03
 2 97-4.53220080E-06 7.55803157E-06-3.02583076E-06-2.21354490E-06 2.58256766E-06
 2 98 6.36150980E-06 4.26718664E-06-2.61712328E-05 1.34156434E-04 2.08051716E-05
 2 99 5.83508775E-07-2.27934323E-06-5.57958483E-07-1.91337151E-06 6.05185164E-07
 2100 2.57805562E-05-6.94865088E-06 1.29631804E-05-4.65069440E-06 4.55646253E-05
 2101 1.26996557E-04 5.12408119E-05 7.93782366E-05 1.11873913E-02-2.82463450E-03
 2102-4.69158247E-04-7.15325676E-04-6.79006518E-06 8.64076531E-06-1.85070013E-06
 2103 2.70675578E-06-3.35043853E-06-3.89372760E-07 8.37830868E-06-5.38422904E-05
 2104-1.29019100E-04 3.81325959E-04 4.43791702E-06-1.31609158E-05-2.08795586E-04
 2105 5.56901575E-04 7.79033878E-08-6.02072845E-07 1.43356139E-06-5.93618934E-06
 2106 5.42997942E-07-1.13138619E-05-7.75756592E-06 3.18989598E-05-3.47381529E-06
 2107 4.81986716E-04-1.33032296E-04 1.76825654E-04 4.72801044E-05-1.41808085E-02
 2108 6.80722645E-04-1.35384664E-03 2.30990896E-03 1.90339409E-07 3.96969303E-06
 2109-4.16003244E-06-3.56511745E-06-6.61717592E-07-1.92752204E-06 2.39469437E-06
 2110-2.46865963E-05 6.04256742E-05-4.39074496E-04-3.94875306E-07 1.86296008E-06
 2111 1.85847513E-06 6.22668242E-07-8.91854215E-07-2.44674261E-05-9.52410954E-06
 2112-9.35528225E-06 2.70309280E-06 1.16093526E-04 1.33142003E-04 1.81872401E-04
 2113-3.86087519E-05 7.33884402E-03-3.46762720E-04 2.04964413E-03 5.67402796E-05
 2114-2.51143436E-06 4.21433535E-06-1.70290098E-06 6.75960821E-07-9.43501278E-07
 2115 4.44208869E-07-7.46902940E-08 3.91832118E-07 1.28651712E-06 1.85228074E-06
 2116-4.41291014E-07-3.22004887E-06-4.72872125E-06-8.25764757E-06 1.06540255E-06
 2117 8.65797240E-06-1.50720211E-05 1.23335473E-05 2.74471234E-06-1.17679393E-04
 2118-1.15980874E-05-2.23431109E-04 3.96555756E-05 2.65490105E-06-2.38425234E-06
 2119-2.70648704E-07-1.27838822E-06-5.30546461E-07 1.30638309E-06 5.18304170E-07
 2120-5.07836442E-06-7.64083385E-06-1.65531383E-04 2.18105737E-06-1.29572445E-05
 2121 6.25713199E-05-1.07613027E-05-3.30173415E-07-2.88115945E-06 3.62114069E-05
 2122-1.13598828E-06-1.49169206E-07 6.02437075E-07-5.95087507E-07-7.20863957E-07
 2123-1.08036969E-06-7.47194606E-06 3.29472817E-06 1.32212042E-06 3.95594933E-06
 2124 8.30013750E-05 4.93243826E-05-1.29959102E-05 1.35755062E-05-5.19682309E-04
 2125-2.85675364E-04-3.85869799E-04-2.05884982E-04-1.27150803E-06 7.46808725E-07
 2126 5.24699306E-07 1.29783048E-06 1.72497454E-06 9.12638918E-07-4.32691132E-06
 2127 3.29819170E-05-1.28201484E-04-1.24961411E-03 2.12819390E-07-6.22097235E-06
 2128-8.77971671E-05 9.58825597E-05-3.10320269E-07-9.17009134E-07-1.03548996E-04
 2129-1.39550659E-04-1.62837904E-06-2.53309748E-05 1.58584353E-05 1.27745337E-05
 2130 1.04218685E-05 7.98805024E-05 6.16231648E-05 2.25720604E-04-1.30942597E-05
 2131-2.19766000E-04 2.75366803E-04-4.40428535E-04 1.43868887E-04-1.88377473E-02
 2132-1.64663532E-03-1.67367791E-03-6.90519912E-03-3.46045125E-05 9.43953067E-05
 2133-5.97907942E-05 6.86535805E-05 4.41399226E-06 7.85211413E-06-5.64830071E-07
 2134 4.93956837E-06 2.02094369E-07 3.65825207E-06-4.93244049E-06-3.67045295E-05
 2135-1.11932038E-06-1.53453579E-05 3.27656249E-05 2.47716302E-04 9.54733291E-05
 2136-1.67159888E-04-4.58796946E-05 4.54243195E-03-1.64111764E-04-2.04365468E-04
 2137-1.50359411E-03 4.53975931E-06 3.18023226E-07-4.85778254E-06 3.08261767E-06
 2138-1.45981768E-06 1.93291466E-05 4.94033995E-06-1.26219703E-05 3.19589703E-04
 2139 1.02541829E-04 4.79516362E-06-7.49077660E-05-6.99688846E-05-1.72054931E-04
 2140 9.54632126E-06-6.44186797E-05 1.94113987E-05 6.00218774E-04 7.03118496E-06
 2141 6.11701039E-06 1.21718709E-06-2.01752613E-06-6.83964230E-07-3.47716925E-06
 2142-2.17040314E-06 7.21328478E-06 3.09380123E-06 1.82353609E-05 4.40630142E-05
 2143-2.40841571E-05-1.56730503E-05 3.42275213E-04-4.51382569E-05 3.39610723E-04
 2144-8.73873440E-05 1.85699193E-06 3.44580432E-07-2.20157236E-06 8.57778538E-07
 2145-1.70063819E-06-5.05114139E-07 5.51502454E-01 4.71676121E-01-1.31807274E-03
 2146-1.28843441E-04-1.36965869E-03 5.58956900E-03 6.08376875E-04 1.64015687E-05
 2147 6.46465577E-04-1.44540519E-03-4.57260477E-04 1.93986829E-04-5.54082684E-04
 2148 6.22092332E-03-2.60484437E-04-1.73705990E-03 8.55551780E-04 8.95562905E-05
 2149-1.14530975E-04 2.49746840E-05 3.24955648E-05-1.05106867E-04 1.60417060E-04
 2150 8.36061409E-06 1.66347027E-05 1.04000901E-03 4.48231199E-03 8.19522091E-06
 2151-1.90925230E-05 7.16687894E-06-3.16582764E-06 1.04306818E-05 1.17194890E-04
 2152 8.22417975E-05-1.92958444E-04 1.55778311E-04-1.54929164E-04 2.61270796E-05
 2153 2.41077317E-04-4.62281591E-05-2.42005195E-04 8.12049767E-04 1.03941334E-03
 2154 2.66958191E-04-4.69756135E-05 2.90791073E-05 1.78965062E-05-8.58529996E-05
 2155 1.56083878E-05-1.18998468E-04-2.79215218E-04-2.42537591E-04-1.14426186E-05
 2156 1.66888310E-06-1.21472988E-05 1.78907522E-05 2.62333957E-05 1.87807939E-05
 2157 1.83351679E-05 1.29500802E-05-1.62028160E-05-2.04373150E-06-1.91850092E-06
 2158 1.24778771E-03 1.48427106E-04-1.17887718E-04 2.36652193E-04 7.74558222E-06
 2159-1.04909266E-05 2.74534434E-06 7.54989662E-06 9.90774590E-06 1.18222239E-05
 2160-2.67685349E-04-2.31756937E-04 1.87194058E-06 1.67312494E-05-5.36977764E-06
 2161 1.16451016E-05-1.77107074E-05-3.26951426E-05-2.52993263E-06-7.93272102E-05
 2162 2.38620926E-05 7.08272247E-05-1.52806733E-05-4.88253632E-04 1.23253204E-05
 2163-1.32414134E-04 1.68066463E-04-6.53620793E-06 1.80582561E-05-1.15220482E-05
 2164 1.07640102E-05-3.79752596E-06 7.04777849E-07
 3  1-2.28895055E-07 1.09809046E-06 6.69974579E-07 1.40686055E-06 2.17774534E-07
 3  2-1.49577099E-05-4.66839493E-06-8.10187528E-06-2.46978464E-06 2.27163471E-04
 3  3 1.34737803E-05 7.80096773E-05 7.67419629E-05 7.89889513E-03-2.45889871E-03
 3  4 2.96746097E-03-2.24647074E-03-9.03599883E-07 4.15302098E-07 4.88297785E-07
 3  5 1.94872241E-08 1.49723236E-06 1.40157534E-07-2.42704258E-07 9.19384439E-07
 3  6-1.18095187E-06 1.49990414E-06 1.19379546E-06-1.21037714E-05 4.75238492E-06
 3  7-8.27982647E-06-6.88643738E-06 1.48592186E-04-6.97900520E-05 3.59511525E-05
 3  8 8.15425178E-06 3.51171088E-03-9.20283418E-04 1.25277115E-03-4.06377372E-04
 3  9-3.56780480E-07 6.80994352E-07-3.24213872E-07 1.36740571E-06 4.48204770E-07
 3 10 1.27721125E-06 2.09997707E-08-1.39303765E-05-1.67302066E-06-4.60576968E-04
 3 11-5.57394603E-07 5.69299701E-06-1.54166936E-04 5.98270083E-04 2.22559258E-07
 3 12-1.04152957E-06 1.27021712E-06-2.16860907E-07-9.08211084E-07 1.66165773E-05
 3 13-4.19703039E-06 1.58690530E-06 4.43255805E-06-2.03520229E-04-2.05683756E-05
 3 14-5.45688352E-05-2.85251203E-06-3.62044673E-03-3.13791765E-04-1.40876141E-03
 3 15-5.95911002E-05 1.38289464E-06-1.33185231E-06-5.10423241E-08-1.22653082E-06
 3 16-8.67362855E-07 8.69126248E-07-2.22894523E-06 1.65763493E-05-3.33033606E-05
 3 17 5.62372220E-06-1.41229012E-07 6.79650450E-07 2.20684679E-06 1.90910220E-06
 3 18 3.97408448E-07-9.25474222E-06-9.24945575E-06-8.11683675E-06-1.44825239E-06
 3 19 7.19878194E-05 1.30852138E-04 1.18114526E-06 3.23926219E-05 5.88639323E-03
 3 20 1.80851535E-03-1.74586540E-04 3.99551219E-04-3.73844304E-07-1.58305581E-06
 3 21 1.95690012E-06-3.34068062E-06-1.38392442E-06-2.15188721E-06-2.18469940E-06
 3 22 9.48254330E-06-4.88719268E-05 8.39132460E-05-2.44761494E-06 2.28900579E-05
 3 23-1.23511404E-05 6.54640348E-04 2.72117416E-08-1.10846155E-07 5.74281991E-08
 3 24-2.80332713E-07 6.35679102E-07 3.86717695E-06 7.91039335E-07 1.88790513E-06
 3 25-2.95148105E-06-6.11119972E-05 2.31101879E-05-3.48902901E-05-6.30608671E-05
 3 26-8.79304058E-03-8.39246625E-04-1.56769041E-03-1.01177967E-03 4.20566718E-07
 3 27-3.37473516E-07-8.30932011E-08 1.56582693E-07-7.04298802E-08-1.50955105E-06
 3 28 3.14011293E-08-5.86987865E-06 4.45808561E-06-6.19560670E-05 1.17428701E-08
 3 29-9.88461329E-08 9.10158145E-07 4.93306827E-07-3.91510435E-07-3.06818872E-07
 3 30-4.89034965E-06-3.99532011E-06 3.78168709E-07-1.74948476E-05 5.73754286E-05
 3 31 6.43263679E-05 3.52551338E-05 7.36393981E-04 1.82265863E-03 1.88568880E-03
 3 32 9.18576919E-05-8.89093092E-07 1.33239116E-06-4.43298065E-07-1.55487849E-06
 3 33-1.42854660E-08-2.28711495E-08-2.83152423E-08 1.24494917E-07-4.33619961E-07
 3 34-2.08696290E-08-5.35080221E-07-3.13962019E-06 1.77645349E-06 2.34510098E-07
 3 35 2.15945829E-06 7.14608491E-05 1.95642420E-05 2.58260337E-05-2.05460820E-06
 3 36 1.24861484E-03-7.71731310E-05 5.82772730E-07 1.03700392E-04 9.51734009E-07
 3 37-4.83735170E-07-4.67998839E-07 5.08966549E-07 6.86667942E-07-1.35531466E-07
 3 38 8.45921698E-07-8.19123149E-06 3.63065140E-05-3.04752563E-04 6.41790740E-07
 3 39-7.32610007E-06 9.45147110E-05-6.07412043E-05 7.84172218E-07-6.84832528E-06
 3 40 4.12698790E-05 2.58218838E-05 6.82623417E-08-3.49554573E-07 4.36153219E-07
 3 41 3.74916668E-07-1.16830634E-06 5.04824370E-06-2.17844796E-06-1.00881275E-06
 3 42 4.88730037E-06-4.84221166E-05 2.95377216E-05-3.11044175E-05-4.74140698E-05
 3 43 5.83260545E-04-5.54757785E-04-9.32211886E-05-1.60328532E-04 1.72941252E-06
 3 44-2.00314530E-06 2.73732786E-07 1.16801934E-06 1.07092355E-06 2.48102779E-07
 3 45-1.44556201E-06 9.35755439E-06-1.38776573E-04-1.51534162E-04 1.15804471E-07
 3 46-5.69830162E-07-1.10622666E-04-1.36355830E-04-2.62309759E-06 2.01578695E-05
 3 47-8.98406633E-05 3.52696585E-05 1.43665026E-07 5.21323271E-07 9.37105157E-07
 3 48-8.48722071E-07-1.31178610E-06-1.73963849E-06-5.09965433E-06-1.26286705E-07
 3 49 6.27467204E-06 3.50645491E-05-7.45075796E-06 5.34762484E-05 3.69637312E-05
 3 50-1.68932765E-03 3.72848139E-03-2.30485644E-03-2.11622791E-04 1.00923459E-06
 3 51 3.66018500E-06-4.66941959E-06-4.35702186E-06-4.57439254E-07 1.20262095E-06
 3 52-3.61432235E-08 2.51140233E-07 1.36409152E-06-9.48161440E-07-3.04424489E-06
 3 53-1.37308144E-06-5.36766679E-06 6.71160574E-06 1.44934237E-05 4.96084731E-05
 3 54 3.22933583E-05-4.09039377E-05-1.19661698E-04-5.42858506E-03 7.45280336E-05
 3 55 9.25417977E-04-1.24423996E-03 1.65163968E-06-1.09169589E-06-5.59943795E-07
 3 56 1.06953558E-06 3.36668481E-07-8.18117351E-07 1.09731506E-06 3.63266583E-06
 3 57 2.21655775E-05-5.53475389E-04 5.45198650E-07 1.31209126E-05 6.86389370E-05
 3 58 1.49354990E-05 2.78245543E-06-2.20073819E-05-1.74136339E-04-2.76513391E-04
 3 59-7.51667295E-07-2.32259959E-07 8.04470036E-08 2.37783558E-07 8.73995236E-09
 3 60-4.40588065E-06-7.36326353E-08-9.54029959E-07-1.10928611E-07 3.53956492E-05
 3 61-7.30595488E-07 1.77559008E-06-8.66642507E-07-1.24268949E-04-3.75514102E-05
 3 62-1.58984857E-04-1.18159184E-04 2.93414168E-07 1.68817075E-07-4.62231243E-07
 3 63 5.75601861E-07-1.32759001E-07-1.33474189E-07-2.88729935E-04-2.47788563E-04
 3 64 9.65218701E-06 1.28673728E-05-3.76384815E-07 9.41035705E-06-1.59822056E-05
 3 65-1.11389483E-05 3.12240465E-06-1.88542771E-05 2.42801505E-05 1.01800301E-04
 3 66-1.26579303E-06 3.49917481E-04-2.35253947E-05-2.12956604E-04-3.30554213E-05
 3 67-7.93471421E-06 2.07382414E-06 5.86089007E-06-1.19413841E-05-8.26119793E-07
 3 68 3.81177128E-07-1.80109224E-06 5.89495631E-06-1.35600405E-04-1.16303660E-03
 3 69-2.99542658E-05 4.97048675E-05 7.87662260E-06-3.42854313E-05-2.40735188E-06
 3 70-2.51472563E-04 2.14774015E-04-4.50411737E-04-6.76631725E-05-1.33015056E-04
 3 71-4.15655741E-05 1.36983387E-04 4.96278113E-05 4.10330300E-03-2.62118645E-03
 3 72 2.41632873E-03 7.64673370E-05 1.21648125E-04-2.02310583E-04 8.06624575E-05
 3 73 1.51134643E-04 1.40955359E-05-4.48782035E-05 7.25281450E-03 6.20523069E-03
 3 74-3.90647540E-05 2.16456770E-05 3.57126200E-06 7.19256798E-05 4.50619714E-05
 3 75-2.07771663E-05-1.10264777E-06-8.12064935E-05-2.02735503E-06 2.35050674E-05
 3 76-1.11969177E-05 1.75686973E-03-9.42468038E-04 4.05854055E-04 1.86714952E-04
 3 77-2.06072254E-05 1.26108699E-05 7.99635546E-06 2.24791516E-05 4.52767920E-06
 3 78-1.27565627E-06-5.51465407E-01-4.71664477E-01-7.99911277E-04 2.03114874E-03
 3 79 2.58225889E-04-5.41538957E-03 3.70874548E-04-9.23670608E-04-1.24081757E-04
 3 80 1.33785024E-03-2.05911954E-04 4.65503341E-04 7.47003045E-05-6.38557631E-03
 3 81-1.51214561E-04 9.36676770E-04 1.50362319E-04-1.66995420E-04 1.05898430E-04
 3 82 6.10969898E-05-1.47739853E-04-4.46369040E-07 1.28735352E-05 1.13345653E-07
 3 83-6.34085689E-07 1.02022971E-06-3.47116961E-07-4.53672599E-07 1.98437155E-07
 3 84-6.87683772E-06 1.94901541E-06 4.54608985E-06 7.09423562E-05 5.38998351E-05
 3 85-2.84663864E-05-7.93338126E-05-4.27345705E-03 1.49807405E-04 1.93901956E-03
 3 86 1.46970743E-03-1.02149685E-06 1.37579378E-06-3.54296934E-07-1.64819020E-07
 3 87 2.20764120E-07-1.37725860E-06 7.31621138E-08-3.53849069E-07 5.94348281E-07
 3 88-1.84223279E-06-5.48199031E-07 1.48629095E-06-3.18660573E-06 9.05537370E-06
 3 89 2.28962691E-06 3.92436956E-06 2.10599099E-05-7.17951113E-05-3.92198471E-06
 3 90 1.20248144E-03-3.01369547E-04 4.29334191E-04 1.42353251E-04 5.86925772E-07
 3 91-6.34236823E-07 4.73110510E-08 1.77404147E-07 4.42339191E-07 1.87009676E-08
 3 92-1.63866724E-09 4.43932926E-06 4.75353772E-05-9.05474999E-05 9.23196206E-07
 3 93-7.67941464E-06 8.58719796E-05 3.43042668E-05-1.92793355E-08 9.33108574E-08
 3 94 2.65896382E-07 5.78474666E-07-4.69119444E-07-1.62197044E-06-1.05433844E-06
 3 95-2.76079118E-06 1.79087269E-06-5.46863616E-06 7.59695778E-06 2.21549752E-05
 3 96-3.41098373E-06-1.30116614E-03-1.68886697E-05 4.46381979E-04-4.77146706E-04
 3 97-1.53390973E-07 8.30329233E-08 7.03580494E-08-9.77700244E-07-1.76937262E-07
 3 98 5.75887178E-07 5.23363354E-07-9.45326288E-07 1.99575343E-05-4.07770545E-05
 3 99 5.22569243E-08-2.67283718E-07-3.55036444E-07 5.19190645E-07-1.12025947E-06
 3100 2.25970597E-06 4.61033026E-07-2.16531229E-06 5.12523873E-06 1.66627149E-05
 3101-3.28436878E-05 1.98174013E-05-2.34103197E-05 1.06905636E-03-2.58998918E-04
 3102-1.13904453E-04 8.31497091E-06-1.29145416E-07-3.83727425E-07 5.12872840E-07
 3103 1.01489181E-06 5.58604607E-07 3.82851509E-07 6.41250223E-07-3.96040924E-06
 3104 1.70392151E-05-1.54224823E-05-1.14215558E-06 1.08324069E-05 9.78301600E-06
 3105 1.06488246E-04 1.32173642E-07-6.36963411E-07 6.89278348E-07-3.52010819E-07
 3106 2.41556665E-08 8.29284258E-06-2.77406880E-06 1.64719811E-06-1.87051829E-06
 3107-3.70628119E-05 4.23951072E-05-3.50500687E-05 3.19058205E-05 2.00540560E-03
 3108-9.53311938E-04 5.74160241E-04 4.05732933E-04 7.87120630E-07-7.64387788E-07
 3109-2.27328426E-08 1.70807153E-06-3.53996649E-07 3.79838540E-07-1.18618932E-06
 3110 7.43904550E-06-7.30760202E-05-6.77234268E-05-1.28696263E-08 5.85698669E-08
 3111-1.01628103E-07-2.82415622E-07-2.74114609E-07-2.52016372E-06 3.56454267E-07
 3112 2.12625948E-06 1.54746157E-06 5.37249472E-05 9.98482313E-06 3.48200128E-05
 3113-1.17962584E-05 1.01510285E-03 1.86179711E-04 1.32721321E-03-5.39564984E-04
 3114-7.19703343E-07 7.10604105E-07 9.09923801E-09 3.43177612E-10-1.79007626E-07
 3115 3.00029445E-07 1.51988190E-08-6.15773893E-08-9.96094677E-08 1.93906698E-07
 3116 6.42019055E-07 1.51798826E-06 3.44292432E-08-6.29196973E-07-2.64915055E-06
 3117-8.91323687E-06-1.93833084E-06-4.51256914E-06 1.34290904E-05 1.27475396E-03
 3118-1.74395607E-04 2.47913385E-04 3.58124870E-05 1.50693733E-07-4.07379274E-07
 3119 2.56685541E-07-3.48946823E-07-9.59428607E-07-3.16873150E-07-5.41091782E-07
 3120 5.14113388E-06-3.43855793E-05-1.39866453E-05 1.00046713E-07 1.30514556E-06
 3121-1.18994584E-06 7.34915264E-05-4.67194114E-07 9.39657995E-07-1.62536678E-05
 3122 8.93740395E-06-3.44757286E-08 1.75768207E-07 4.13295990E-07 3.04327774E-07
 3123 1.38723779E-06-1.76509030E-06-2.53486742E-06-1.17319147E-06-6.02376691E-06
 3124-6.92284023E-06 2.52616195E-05 1.18555803E-05 3.28025261E-05 8.91843170E-04
 3125 8.32993209E-05 1.02723367E-04 4.22719256E-04-1.14965335E-08 1.02812810E-06
 3126-1.01663156E-06 6.07787070E-07 4.65845183E-07-8.23797236E-07 6.78527098E-07
 3127-6.61321124E-06 1.20573756E-04 9.12574688E-04-6.79137148E-07 4.15259009E-06
 3128-8.99213513E-05-1.82140814E-04-3.24473167E-07 4.67731615E-06-4.58986713E-06
 3129 8.69661678E-05 4.01724060E-07-1.98304121E-06 1.37131747E-06-1.24605779E-06
 3130 4.17529960E-07 2.47130300E-05-8.08048176E-06 7.11331077E-06-2.00312339E-06
 3131-2.62731887E-04 5.47339617E-05-1.05755622E-04-7.21388103E-05 2.24469680E-03
 3132-1.27642944E-03 1.57909919E-03 2.10419782E-03 1.25668243E-06-4.85074736E-07
 3133-7.71607694E-07 1.32906713E-07-3.34813233E-07 2.89102918E-07 2.34801725E-07
 3134-1.15721657E-06-2.90846101E-07-1.16130901E-06 1.59565930E-06 1.29836232E-05
 3135 6.93697640E-07 5.26918354E-06-8.29009198E-06-8.44613237E-05 1.33441290E-05
 3136-6.46674623E-05 7.57840177E-05-2.68217572E-03-1.35691203E-04 3.00261855E-04
 3137 7.75229734E-04-1.09144016E-06 9.89602805E-07 1.01837353E-07 3.23917391E-06
 3138-2.21102077E-07 2.39389766E-07-2.08707656E-06 1.95824326E-05-5.91413291E-05
 3139-3.83984362E-04-2.37259201E-08 6.14340901E-06 4.09501367E-05 2.26806090E-04
 3140 5.63310002E-07-6.85144651E-06-8.30491517E-05-1.96549941E-04-1.24692157E-07
 3141 9.47821646E-08-1.00078565E-06-3.24710659E-08 8.84242298E-07-1.82720842E-06
 3142 4.36776915E-06 2.25170496E-07-3.68987991E-06 2.46032606E-05-2.41132538E-05
 3143-9.61841814E-07 1.67495651E-05-1.45177192E-04 3.45690206E-04-1.92921705E-04
 3144 3.37284016E-05-3.79447393E-07 3.29802792E-07 4.96446010E-08 9.61827229E-08
 3145 2.04711683E-07 1.14369669E-06-1.87048311E-07-7.40458649E-07 1.08681788E-07
 3146-6.12667051E-07 5.32934394E-07 6.23312793E-06-1.06037451E-06 3.15744807E-06
 3147-2.30412087E-06-3.33626127E-05 8.43529212E-06-2.83087531E-05 8.70196071E-06
 3148 9.56278339E-06-1.68855073E-04 7.60240791E-05-2.62220976E-04 3.69727488E-07
 3149 4.30495480E-07-8.00222968E-07 1.33526671E-06 1.05883575E-07 1.82686457E-08
 3150 2.51700565E-06-9.80856334E-06-1.89530830E-04 3.48129001E-04-5.26068094E-08
 3151 6.02385471E-07-1.76392834E-06 8.37790159E-07 2.21136332E-07-7.18227163E-06
 3152 8.12401632E-06-4.48224988E-06-7.74610103E-07 2.03476525E-05-3.21226918E-05
 3153 1.72762380E-05 6.23834844E-06-1.30273402E-03 2.61505725E-06-2.78238144E-05
 3154-2.87266957E-04 4.79243680E-08-7.87540375E-08 3.08296694E-08 8.68600408E-07
 3155 5.15028061E-07-3.82462370E-07-1.78285695E-06-1.17596625E-06-7.15920667E-08
 3156 9.05607824E-08-1.08124462E-07-3.03379431E-06 6.29367233E-07-9.13409463E-07
 3157 6.54783185E-08 7.93501301E-06-6.90748204E-06 7.10580402E-06-7.50624371E-06
 3158-2.00967766E-04-8.67398046E-05 9.54602224E-05-7.37036902E-05 1.48857222E-06
 3159-1.05951075E-06-4.29061466E-07-3.76477961E-07-1.03548462E-06 8.11458081E-07
 3160 3.45681084E-07 1.29801968E-07-1.10962449E-06-6.61336594E-07 6.12238576E-07
 3161 2.30015417E-06 4.43157944E-06 2.84277154E-06-2.25043821E-06-3.10782575E-05
 3162-8.66503139E-06-4.62140961E-06 3.99875389E-06 4.18576030E-04-4.66053362E-05
 3163-5.77697636E-05 1.16261247E-05 2.21801807E-07 1.28054424E-07-3.49856231E-07
 3164-2.30981172E-07-3.93272851E-07 3.33644125E-07
 4  1-3.32114876E-07 1.75221153E-06 1.25876084E-06 1.16456505E-06 1.40038906E-06
 4  2-2.54981897E-05-3.04703052E-06-5.17725391E-06-1.00989579E-05 2.93119728E-04
 4  3 1.24862708E-04-1.06219339E-04 4.95099053E-05-8.29696755E-03-1.58085090E-03
 4  4 1.15923026E-04-2.48306207E-03 3.58205848E-07-2.62426534E-06 2.26605949E-06
 4  5-6.82377834E-06-2.17648511E-06-8.11598303E-07 3.34280932E-08-2.88710786E-07
 4  6-9.71975591E-07 5.06858720E-07-5.92943295E-07 2.53895264E-06 1.66914733E-06
 4  7-3.47718965E-06 2.07085222E-06 4.71727121E-06-2.41341648E-07-7.76699375E-05
 4  8-2.68546721E-05 9.77463482E-03 1.71520335E-03 1.68321677E-03-1.40873091E-03
 4  9 2.92988649E-06-3.32117810E-06 3.91291606E-07-1.84214378E-06-6.52465923E-07
 4 10 2.09993240E-06-3.40166145E-06 2.46000581E-05 8.43697253E-05 2.37621825E-04
 4 11-8.07469152E-07-3.76868764E-06 4.90751750E-05 9.79594034E-06 2.14823751E-07
 4 12-1.13576541E-06-1.06746391E-06-9.54760441E-07-1.26938088E-06 1.20301034E-05
 4 13 5.36340304E-06 5.50134935E-06 5.07518712E-06-1.14441702E-04-5.11544185E-05
 4 14 1.01051034E-05 2.51876151E-06 2.71633229E-04 2.63976890E-04-3.31963047E-04
 4 15 5.15314141E-04-6.26185153E-07-5.54602207E-07 1.18078736E-06 3.17189918E-07
 4 16-1.20530966E-07-1.72831414E-06-1.34958175E-06 9.22246194E-06-4.19086151E-05
 4 17 3.13552004E-06 1.04688897E-07-5.47301475E-07-2.20013553E-08 1.56797109E-06
 4 18 1.39420231E-06 5.83957211E-06 3.06212853E-06-6.42231810E-06-5.42469693E-06
 4 19-3.53178026E-06 2.05485701E-05 4.60725863E-05 2.94917934E-05-5.64732069E-04
 4 20-4.03322796E-04 2.53695581E-05 1.22111168E-04-1.32446347E-06 1.15293000E-06
 4 21 1.71533470E-07-1.08489440E-06-8.55344029E-07-8.93076104E-07 1.43853023E-06
 4 22-1.43057474E-05-4.19880789E-05-2.20113916E-04-2.79979187E-06 2.40630300E-05
 4 23-5.73393785E-05-1.40596672E-04 1.63411246E-07-8.04889811E-07 1.44912896E-06
 4 24-8.43146464E-07 1.48814384E-07 1.00650731E-05-6.76923031E-06 3.90851753E-06
 4 25 1.27350992E-06-5.74880240E-05 1.57386455E-06 5.84916482E-06-5.49052958E-05
 4 26 2.36859899E-03 2.22273973E-04 2.66904098E-04 1.07842367E-03-2.16950976E-06
 4 27 2.04821520E-06 1.21294564E-07-4.83200068E-07 1.69343715E-07 1.39122214E-06
 4 28 8.09204510E-07-8.87085848E-06-4.05099542E-05 4.68075963E-04-1.05518876E-07
 4 29 4.77029092E-07 7.50722932E-07-3.07721967E-07 8.69732629E-07-9.94343239E-06
 4 30-2.51185378E-06 1.10397268E-06-5.25821828E-06 6.21518848E-05-3.71347302E-05
 4 31 7.65223224E-05 5.16879421E-05-1.07977936E-03-2.94420711E-04 1.61997123E-04
 4 32-3.32176160E-04-3.20801263E-06 2.38729302E-06 8.20719615E-07-1.34593300E-06
 4 33 1.76603389E-07 9.96638873E-07 6.80351444E-08-3.34883079E-07 3.11717276E-08
 4 34 4.34961948E-07 5.35455824E-07 4.53032314E-06 2.21279881E-08-1.21887160E-06
 4 35-1.56085888E-06-1.65473699E-05 1.55488846E-05-1.12588546E-05-1.83807703E-06
 4 36 1.73540282E-05 5.16958888E-05-8.13177204E-05 1.06184035E-05 1.41550330E-06
 4 37-1.29168940E-06-1.23813907E-07 6.86680903E-07-1.93228568E-07-1.53052585E-06
 4 38 8.34326650E-08 2.10484791E-06 1.81084079E-05 8.58711943E-05-1.06631465E-07
 4 39 7.23068640E-07 1.88394431E-05-7.46401912E-05-1.22966189E-06 7.99398493E-06
 4 40-3.19304425E-05-6.17863534E-05-6.33959149E-08 3.27430819E-07-9.60692583E-07
 4 41 2.16633673E-06-1.39566763E-06-3.68261145E-06 4.88774548E-06-9.56937128E-06
 4 42 6.55515439E-06-4.61581871E-06-5.22102037E-05 5.29873559E-05-7.75437397E-05
 4 43 6.97122934E-04-5.10497275E-05 1.58506725E-04-1.44280824E-04 2.98738876E-07
 4 44 3.07972581E-07-6.06711457E-07-1.59791178E-06 4.66715591E-07 3.31644187E-07
 4 45-6.61415540E-07-2.02578816E-06 2.32330583E-04-2.75517849E-04 7.28019748E-07
 4 46-1.13599922E-05 2.27719142E-05-1.06458239E-04-2.00570357E-06 1.61316026E-05
 4 47 9.43407005E-05 2.13889459E-04-4.90450406E-07-1.45201052E-07-3.48097357E-06
 4 48-1.71533865E-06-4.89698952E-07-6.31861802E-06 1.99156825E-05 3.65244828E-06
 4 49 4.58992102E-06-2.16200381E-05-1.86326287E-04 1.38474293E-04 1.11732690E-04
 4 50-1.15624043E-03 3.19652365E-03 3.20632827E-03-7.06980675E-03 2.18550904E-07
 4 51 7.50483641E-06-7.72338731E-06 9.96759068E-06-2.05876424E-06 9.91858771E-07
 4 52 2.45059945E-08-3.55086430E-07 2.70419848E-06-5.89304240E-07 6.37482683E-07
 4 53 8.18819308E-06-8.15130025E-06 4.75996320E-06 2.50935251E-07-3.70007239E-05
 4 54-2.97474081E-05-3.21648429E-05-8.58020319E-05-3.08051946E-03 1.32207320E-04
 4 55 4.19174673E-04-1.08403078E-03-2.32456159E-06 1.16212807E-06 1.16243351E-06
 4 56 8.05992573E-07-6.32830013E-06 5.58264844E-08-1.55089608E-06 4.34842780E-06
 4 57-1.92577756E-04-4.67516083E-04 1.37252011E-06-4.23998566E-06 6.36126442E-05
 4 58 4.13514813E-04 3.89555669E-07-1.48399171E-05 5.99387255E-05-5.36820867E-04
 4 59-4.42748830E-07-6.29969479E-07 1.08667929E-06-1.68801980E-06-4.42678219E-07
 4 60 3.77562754E-06-5.56319387E-06 7.64219309E-06 2.06465034E-06-1.88337364E-05
 4 61 5.90731342E-05-5.44344967E-05-2.51688908E-05-6.13650157E-04-1.71658309E-04
 4 62-1.85723822E-04-3.38798125E-04-4.18056541E-07-6.40047294E-07 1.05810383E-06
 4 63 1.57420687E-06 1.72822956E-06-3.07626071E-06-2.89855794E-04-2.46342127E-04
 4 64 1.26919131E-05 1.01535732E-05-2.29603373E-07-1.30594614E-05-4.95466155E-06
 4 65-2.09419163E-05 7.73829782E-08 6.51226170E-05 3.64957819E-05 9.71672845E-05
 4 66-1.58072610E-06-1.43533306E-03-2.93450379E-04 1.20145833E-04 2.90187261E-04
 4 67 4.88781721E-07-3.02322545E-06 2.53444373E-06-1.30260862E-05-7.47446962E-07
 4 68 3.73817540E-07 2.04044838E-06 4.44204913E-05-1.09967759E-04 2.12602786E-03
 4 69-2.81779297E-05 4.90365773E-05-3.59233948E-05 3.30628128E-06 5.10682793E-07
 4 70-2.44508880E-04-4.21813864E-04 1.50881222E-04 4.78753653E-05 4.87232867E-05
 4 71 2.91959907E-04-1.52777604E-04-5.45224100E-05 7.91713164E-05 1.53000742E-04
 4 72-1.18619691E-03-2.16735987E-04-2.11031450E-04 1.27045539E-04 8.39859115E-05
 4 73 1.19160472E-04 3.16595646E-05-3.52712754E-06-5.51449721E-01-4.71654692E-01
 4 74 2.08660448E-03-5.41937287E-04-1.76816629E-04-5.50193811E-03-9.90796803E-04
 4 75 2.90130877E-04 9.53402287E-05 1.31399230E-03 7.90087032E-04-3.12673245E-04
 4 76-1.09612679E-04-4.53183435E-03-1.10387469E-03 1.54560037E-03 6.55369127E-04
 4 77 1.34370389E-04-1.67252311E-04 3.28819214E-05-1.10891534E-04-1.80926796E-05
 4 78-2.11364855E-05-7.25678566E-03-6.20251437E-03 4.64769571E-06 1.46629773E-05
 4 79-4.51229412E-07-9.74147601E-05-1.38651936E-05 2.93926770E-05 9.88008068E-06
 4 80 1.31205586E-04 1.62103317E-05-9.53845157E-05-2.85400911E-05 3.70791731E-04
 4 81-7.09648146E-05 1.50514372E-04 7.74233492E-05 7.68842645E-07-8.04497295E-06
 4 82 7.27613030E-06 2.21359012E-05 2.01068956E-06-3.56748348E-06-1.80710580E-07
 4 83 1.01806358E-06-4.68589702E-06 4.19332269E-06 5.03023841E-07-1.11263825E-05
 4 84 2.27452083E-05-1.96916462E-05-4.03994830E-06 1.40565062E-05-2.96791849E-04
 4 85 1.28976310E-04 9.23077992E-05-8.75004179E-03 1.25729914E-03 3.15215111E-04
 4 86 3.50483792E-03 7.05161160E-07-7.03543156E-06 6.33027040E-06 1.28044620E-05
 4 87-7.37155682E-08 1.42658190E-06-2.20828973E-07 1.06571867E-06 1.32365658E-07
 4 88-1.31053263E-06-5.32286377E-07-1.40847024E-05 1.96227707E-06 5.10459050E-06
 4 89 2.48560824E-06 1.75946587E-04-3.79447390E-05-4.32718842E-05 2.88408215E-05
 4 90 1.06141312E-02 1.73714215E-04 9.36644791E-04 1.58137906E-03 6.20565499E-06
 4 91-4.57588268E-06-1.62977231E-06-2.76763281E-06 1.98076953E-06-1.58220818E-06
 4 92 6.04414415E-07-2.29596581E-06 2.98813121E-05-2.48449748E-05 1.19209284E-06
 4 93-3.39823457E-05 4.12032819E-06 1.82107271E-04 1.60628486E-07-7.79440512E-07
 4 94 9.60665196E-08 8.74902347E-07 1.23049652E-06 1.64960067E-05-6.93934503E-07
 4 95-4.32148735E-06-4.54898259E-06-1.52172948E-04 6.66119562E-05-1.18952407E-05
 4 96-3.88053993E-05-4.54752095E-03 4.86576394E-04-1.30090477E-03-3.85700978E-04
 4 97 7.48452647E-07 6.20563487E-07-1.36901613E-06 8.16056269E-07 4.10345829E-07
 4 98 9.70803174E-07-7.37241539E-08-7.27366451E-07 4.52790719E-06-1.15423977E-04
 4 99-2.20017520E-07 9.93205383E-07-2.11319902E-06 6.56316901E-07 8.94786309E-07
 4100-1.01192562E-05 1.26048347E-05-2.32724857E-06-5.61852455E-06-3.56899732E-05
 4101-3.79015475E-05 2.95034579E-05-1.90485996E-05 3.08539888E-03-8.75521434E-04
 4102-1.95887219E-04-2.28493463E-04-9.27099030E-07 3.93560491E-07 5.33538539E-07
 4103 9.46690040E-07 2.48605641E-06 5.43265680E-07 3.28649219E-07-7.95050786E-06
 4104-8.51499548E-05 1.83037034E-04-3.11573736E-06 2.07542610E-05-4.57158401E-05
 4105 1.73550242E-04-5.26163141E-07 2.46753938E-06-7.91948344E-07 1.10871870E-07
 4106-1.48022717E-06-3.53642762E-05 1.47737243E-06-4.66734404E-07 1.11043718E-05
 4107 3.19423552E-04-1.13164549E-04 8.78912863E-05-1.26328677E-04 1.15396173E-03
 4108-1.51376772E-04-3.95675938E-04-9.16696321E-04-4.10356744E-07 1.31597152E-06
 4109-9.05614777E-07-1.90040221E-06-3.65138516E-07 1.70292717E-06-1.67775486E-06
 4110 7.69827356E-06 1.44843677E-04 2.96449880E-04-9.64641355E-08 4.96906273E-07
 4111 5.74299733E-07 7.18756414E-07 1.39987841E-06-3.75533702E-06-2.77936498E-06
 4112-3.72316276E-06-7.13743663E-06-3.91224535E-05 2.85812944E-05-2.45276701E-05
 4113-6.77756194E-05 3.77561262E-04-1.61187113E-03 2.87421727E-05-3.77360854E-04
 4114-6.34812208E-08-1.79273689E-06 1.85621811E-06 2.78228405E-07 1.13371246E-06
 4115-3.15213658E-06-6.62022785E-08 3.52968974E-07 2.15806191E-08 4.56472858E-07
 4116-3.81171543E-07-3.16443264E-06 1.15417598E-07-2.42563064E-06 9.95854390E-07
 4117 2.49948631E-06 5.71033038E-06 1.26602950E-05 1.67779319E-05 4.65303652E-04
 4118-7.74600827E-06-4.56912998E-05 1.32241906E-05 3.18953773E-07 7.29772555E-07
 4119-1.04872633E-06-3.97884395E-08-1.24486832E-06 1.66859982E-06 8.53965294E-07
 4120-8.68133837E-06 4.53224964E-05-3.66001011E-05 4.10584743E-07-8.21403054E-07
 4121 5.02483115E-05-8.94869352E-05-4.71496147E-07 1.38038029E-06 5.60549551E-06
 4122-3.80660756E-05 9.01632282E-08-4.47162922E-07 4.87834698E-07 1.14745161E-06
 4123 2.49548975E-06 5.94084712E-06-1.62004155E-06-4.01322020E-06-1.07306113E-05
 4124-4.74058657E-05 1.84874554E-05 9.62760323E-06 9.80613939E-05-1.42772701E-03
 4125-6.37799044E-04-5.84623123E-05 1.87240836E-04-5.61775493E-07-1.03509609E-06
 4126 1.59687158E-06 2.37914391E-06 6.07529026E-07-1.66399179E-07-2.88078704E-06
 4127 1.32685027E-05 2.18043493E-05-1.04587740E-03 1.01958406E-06-9.96274072E-06
 4128-6.57555951E-05-1.55453893E-04-3.64919481E-06 2.59259482E-05 6.16612430E-05
 4129 3.01107038E-04-5.96145616E-07 2.27040156E-06-2.46509629E-06 2.17923701E-06
 4130 1.92452278E-06-5.10300191E-06 2.04183911E-05-2.37254261E-05-1.22983525E-05
 4131-2.08393992E-04-1.41789811E-05 2.79906054E-05 1.62949726E-05 1.64005983E-03
 4132-2.81389854E-03 3.14618280E-04 7.90518076E-03-1.74501479E-06 4.64369096E-06
 4133-2.89867618E-06-1.09146370E-05-7.44443804E-07 1.09850591E-06 2.54677276E-07
 4134-1.54908808E-06-5.56907602E-06-5.09425912E-07-1.73972500E-06 2.99663778E-05
 4135 2.36656324E-05 4.18589130E-06 7.23539726E-06-3.84566171E-04 1.26784463E-04
 4136-1.29976274E-04 5.38520433E-05-4.68377209E-03 4.29699489E-04 3.03239978E-04
 4137 1.35418817E-03-3.45829678E-06-1.32321388E-06 4.78151066E-06 6.17624763E-06
 4138-3.49863732E-06 2.02390152E-06-9.07149471E-06 9.38996626E-05 3.94274696E-04
 4139-1.55100090E-04 1.08081453E-06 4.08062480E-07 1.72436472E-04 9.76966509E-05
 4140-1.58100948E-06 1.12193999E-05 9.37727672E-05-4.21354795E-04 3.80698241E-06
 4141 2.43596141E-06 1.56702105E-07-1.56750073E-07 1.64756226E-07 1.01968109E-05
 4142-4.96955146E-07 3.01645632E-06-9.04130206E-07-6.85385293E-05-2.30639841E-05
 4143-7.00506664E-05 1.34178559E-05-7.30027976E-04 1.48173566E-04-2.22643821E-04
 4144 3.30668275E-04-4.85432755E-09-8.77275340E-07 8.82129667E-07-5.94619085E-07
 4145-2.41619025E-07 1.78041156E-06-6.75267439E-06-3.23681647E-06-3.72131175E-06
 4146-5.16756978E-07 2.65455014E-06-2.28139350E-05 1.72373758E-05 3.01592791E-06
 4147-8.64394656E-06 1.10168937E-05-6.50016331E-05-4.12947013E-05 1.27254422E-05
 4148-1.08112690E-03 2.01293619E-04-1.04908800E-04-1.62711010E-04 4.56077904E-06
 4149-1.69496184E-06-2.86581719E-06 3.75789193E-07-1.17515099E-06-6.15517595E-08
 4150-2.38678183E-05 1.66201062E-04-1.28656012E-03 5.32038923E-03-2.81946231E-07
 4151 2.45055911E-06-3.41811524E-06-1.56944081E-07 3.88975840E-06-2.11185622E-05
 4152 1.92040995E-05 3.42138124E-06-1.87803560E-05-4.04467206E-05 2.22716019E-05
 4153 9.88111498E-05 1.36502875E-04 1.73463476E-03-2.45151546E-04-4.73350121E-04
 4154 2.45369651E-04 1.33957629E-06-1.33270116E-06-6.87513314E-09 3.05956787E-06
 4155-9.10450959E-06-3.66673419E-07 2.87951065E-05 2.66950815E-05-2.77163292E-06
 4156 1.24594943E-06 4.09164217E-06-2.03553326E-05 9.02844956E-06-4.89511292E-06
 4157-1.63256931E-05 8.58015996E-05 1.46126031E-05 2.65722780E-05 7.56046082E-05
 4158-7.10985982E-04 1.40301736E-04-5.40330142E-05-1.84962619E-04 1.12077282E-06
 4159-6.05438631E-06 4.93361348E-06 2.35570850E-06 4.56929297E-07-3.54202647E-07
 4160 8.34349844E-06 6.13393638E-06-1.19411874E-06-1.40464046E-07 1.55653223E-06
 4161 1.23570888E-05 3.26778114E-06-4.31532928E-07-4.82547012E-06-9.90986969E-05
 4162 1.80711136E-05 5.05137228E-05-6.70792419E-06-2.78691057E-04 1.06752013E-04
 4163 5.38700268E-05-1.21086138E-04 1.92809401E-07-1.50550150E-06 1.31269210E-06
 4164-1.61389156E-06 1.36659469E-06 2.03495862E-06
 5  1 2.89012970E-08-1.69232343E-07 6.99143845E-07 5.61686376E-07 5.47598338E-07
 5  2 1.96439505E-06-3.88698688E-06-2.90351016E-06-3.67769924E-06-2.18038825E-05
 5  3 6.35643309E-05-4.29099934E-05 3.99889515E-05 1.92976767E-03 1.44878294E-03
 5  4 2.70594473E-03 1.23277870E-03 9.61658747E-07-1.46724741E-06 5.05588664E-07
 5  5-6.14921067E-07 1.37791049E-07-1.57737561E-07-3.84388442E-08 2.14422150E-07
 5  6 5.41033686E-07 2.43188262E-07-2.06865816E-07-7.42407037E-07-2.43246097E-06
 5  7-9.73624046E-07 1.24954014E-06-2.50442685E-05 2.67618440E-05-9.79824227E-06
 5  8 1.82292522E-05 1.94350972E-03-1.26291698E-04 1.18495830E-04-5.06745004E-04
 5  9 4.92977912E-07 1.74786795E-08-5.10456591E-07-4.72783539E-07-1.20040012E-06
 5 10 4.20230387E-08-1.72866087E-08 2.32489600E-06 2.13225217E-05-9.25766585E-06
 5 11 1.41379252E-07-7.66906837E-07-5.23782569E-05 5.84910139E-05-1.04418646E-07
 5 12 5.01829582E-07-8.81672761E-08 2.62191108E-07 3.19715678E-07-7.17130948E-06
 5 13 5.84229025E-08-1.38349278E-06-4.82611207E-07 6.07052886E-05 2.40769503E-05
 5 14 3.21189752E-05-9.02371793E-07-3.87691649E-03-2.93215754E-04-1.90544507E-04
 5 15 5.30207291E-04 7.89773847E-09-3.83019943E-08 3.04042558E-08 3.97825838E-07
 5 16 1.44407832E-07 1.21034721E-07 4.62036726E-07-1.68047850E-06 3.14230352E-05
 5 17-2.93503121E-05-5.12832876E-09 1.02495019E-08-3.90665531E-07-5.57424995E-07
 5 18 1.21684430E-06 1.50864450E-07 1.66575830E-06 2.37818118E-06-4.91002278E-06
 5 19 6.19997696E-06-6.37522131E-06 8.29694143E-06 1.40615143E-05 3.30204931E-03
 5 20 6.83126378E-04-3.51914839E-04 3.44396589E-05 1.11801671E-08 3.03894110E-08
 5 21-4.15695781E-08 6.64789990E-07-1.65947026E-07-4.15661235E-07-6.07984810E-07
 5 22 4.18342501E-06-4.35952933E-05 7.57988115E-05-4.31523367E-07 4.05962882E-06
 5 23-2.01846125E-05 1.42015460E-04 5.27094169E-08-2.80073063E-07-6.66889121E-07
 5 24-1.03574819E-06-3.24780612E-07 1.93516038E-06 3.55367543E-06 5.04449672E-06
 5 25 2.44937813E-06 6.74493045E-05-1.56538241E-05-8.97355407E-06-3.54511440E-06
 5 26-3.05310837E-05 1.18965037E-03 2.79042596E-04-1.12524224E-03-9.54574208E-07
 5 27 1.51006272E-06-5.55488507E-07-6.37094543E-07-3.65778924E-07 9.62723469E-08
 5 28-1.25322306E-06 5.96776610E-06-4.41678709E-05-2.94085324E-04 1.70616925E-08
 5 29-8.69502920E-08-6.84881650E-07 1.47626829E-07 1.29084966E-07 1.79122115E-06
 5 30 3.54563681E-06-7.77568890E-07-8.17047473E-07-1.64180874E-05-2.36904387E-05
 5 31 4.95404771E-06 1.01508922E-05 2.82036740E-03-2.68576646E-05 1.16579529E-03
 5 32 5.49905587E-04-4.85534324E-07 5.98426946E-08 4.25691630E-07 6.45282297E-07
 5 33 5.93716250E-08-9.59416366E-08-7.88878662E-09 5.25262378E-08 1.19107940E-07
 5 34 4.18611965E-07-5.49094101E-07-6.70626433E-07-5.52791785E-07-1.91698746E-06
 5 35 2.18423589E-06-3.08127083E-06 7.53225474E-06 5.57937900E-06-1.17488484E-05
 5 36 3.56472834E-04 3.37179852E-05 3.50113590E-05-4.18904638E-05 2.94923500E-07
 5 37-2.37529759E-07-5.73937414E-08 4.50487746E-07-6.55146896E-07 3.38967943E-07
 5 38 4.41265744E-08 5.79992348E-07-4.19560164E-07-4.32235323E-05 8.04636666E-07
 5 39-3.95551255E-06 3.96274148E-05 1.90658079E-05 1.52941618E-07-3.23265363E-06
 5 40 1.19048882E-05 1.68221990E-05 5.26652667E-09-1.96194427E-08 5.53142632E-07
 5 41 7.27879291E-07-1.12773944E-06-1.15187205E-07-2.22030782E-06-2.94284423E-06
 5 42 4.47713758E-06 6.05636759E-06-6.19372157E-06 2.01999302E-05-3.32047902E-05
 5 43-1.66498992E-04-1.14257863E-04-1.43657849E-04-3.64014177E-04-3.06928490E-07
 5 44 3.34348548E-07-2.74200580E-08-9.25827698E-07 1.83347625E-07 1.47025142E-06
 5 45-1.59719723E-07-3.70229885E-06 3.02957795E-05 5.34589899E-04 8.46411459E-07
 5 46-7.65580655E-06-2.20704263E-05-1.85368549E-04-1.49328153E-07 3.34089713E-06
 5 47 4.49198244E-05 1.17230567E-04 3.65841082E-08-1.98135242E-07-9.48697436E-07
 5 48-4.69174606E-07 3.77701834E-07 3.92207486E-07 5.72302321E-06 3.54488099E-06
 5 49-8.23624031E-07 1.93954872E-06-7.01711095E-05 2.09179996E-06 2.01532820E-05
 5 50-5.06318936E-03 6.45683443E-04-3.93972393E-04 8.82944899E-04 6.00288483E-07
 5 51 2.77237583E-07-8.77526066E-07-3.41254449E-07 4.40506246E-07-1.15963685E-06
 5 52-4.83383120E-08 3.07661971E-07-7.32859740E-07-1.09015011E-07 1.14660511E-06
 5 53-2.39100384E-06 2.16001373E-06 6.55397687E-07-4.71981573E-06-3.93543481E-05
 5 54-4.42131432E-05-2.43071235E-05 2.85829317E-05-7.91961229E-04 2.84798974E-04
 5 55 8.66636020E-05-1.08776630E-04 1.82545257E-07 1.57146418E-06-1.75400943E-06
 5 56-1.80018432E-06-6.25565464E-07-1.82323489E-06-2.35969074E-06 1.17690327E-05
 5 57-4.31666857E-05-2.42044697E-04 2.01802591E-06-1.78178469E-05-8.87490309E-05
 5 58 1.40001844E-04-2.32247657E-06 1.50517776E-05-1.15085359E-04 1.23255731E-04
 5 59-7.61376830E-07-3.67668400E-07 3.89184124E-07-3.11532327E-08-5.47706349E-07
 5 60-3.01293319E-06-1.83441503E-06 2.60419639E-08 2.37103491E-06 2.57872422E-05
 5 61 1.78565391E-05-1.16065923E-06-1.18458155E-05-4.95338581E-04-2.23643333E-04
 5 62-1.56009261E-04-9.62375903E-05-5.89438086E-07 4.99330032E-07 9.01080542E-08
 5 63-2.13671541E-07-1.13640350E-07-9.41367685E-07-1.40094994E-07 1.79667762E-07
 5 64 7.33736171E-07 7.34703680E-07 1.41744983E-06-3.34684864E-06-3.32085487E-06
 5 65-3.62998931E-06-5.78835629E-06 3.21768334E-05 2.17994711E-05 2.42472553E-05
 5 66 2.22839157E-05-2.36243533E-04-2.18281785E-04-1.46816292E-04 2.28724517E-05
 5 67 5.13383728E-07-4.37794202E-07-7.55895265E-08 2.18802138E-07 9.27749115E-07
 5 68 4.39868672E-07 9.37130381E-07-4.60523001E-06 1.19339369E-04 2.73030216E-04
 5 69-9.13739485E-08 8.76767061E-07-1.02249294E-06 8.64932050E-07-2.48285901E-06
 5 70-1.11273890E-05 4.40639594E-06-3.18882986E-06 1.07882929E-05 6.47707596E-05
 5 71 2.31924258E-05 2.93364127E-05-4.99824603E-05 2.28181901E-04-2.43894610E-04
 5 72-1.62259022E-04 1.17789955E-04 1.23224649E-06-2.06368789E-07-1.02587770E-06
 5 73-2.54473401E-06-1.34068789E-06 1.14932513E-06-4.61184003E-06-4.62569453E-06
 5 74-3.34295252E-07-4.11303790E-07-1.70433178E-07 7.76365637E-06 2.23494238E-06
 5 75 2.48697072E-06 6.94153085E-07-4.32405314E-05 6.62798141E-06-1.53169881E-05
 5 76-3.61639467E-06 4.28075223E-04-1.64841997E-05-1.92353211E-04 1.16213733E-04
 5 77-1.69931818E-06 7.33086583E-07 9.66231597E-07 3.82587905E-07 1.08090414E-06
 5 78 8.13583693E-07-6.24145998E-07-8.66835374E-07 9.76555972E-07-6.11564328E-07
 5 79-4.87700888E-07 3.83320863E-06-3.75261657E-06 2.69406683E-06 1.73604987E-06
 5 80-3.82035401E-05 7.83099366E-07-2.36975124E-06 2.39587190E-06 2.18154425E-04
 5 81 6.49831623E-05-2.98519814E-05-4.44874031E-05 1.94230936E-07 2.11904928E-07
 5 82-4.06135864E-07 8.04678260E-07-1.55966742E-07-7.12835099E-07-3.73778485E-07
 5 83 1.46492355E-06-8.00847285E-08 4.08222429E-06-7.42051747E-07-1.79626163E-05
 5 84 5.92367298E-07-2.23358255E-05 2.66840087E-06 1.29409875E-04-2.64025139E-05
 5 85 1.36903384E-04-1.35110577E-05 2.30831359E-03 1.84117169E-03 1.13098183E-03
 5 86 8.66667466E-04-1.82221025E-06-5.94763339E-07 2.41697359E-06 1.56085952E-06
 5 87 1.26956005E-06 2.67376415E-06 2.46864235E-07-9.51871354E-07 2.13078647E-06
 5 88 1.29621125E-06-7.37625325E-07 1.58257464E-05-1.03867271E-05-4.65325467E-06
 5 89 5.31405818E-06-6.06488860E-05 5.48838491E-05 2.35636619E-05-9.43286750E-05
 5 90-4.60959171E-03-6.65766766E-04 2.42718181E-03-1.01079458E-03 3.20305221E-06
 5 91-3.11914046E-06-8.39117508E-08 2.72801099E-06-1.42215473E-07-2.62685029E-06
 5 92 2.36091275E-06-8.59931913E-06 7.77723463E-05-5.27932238E-04-6.46386588E-07
 5 93 6.73869699E-06-1.29253721E-04 1.97707498E-04-3.84948303E-08 1.23814583E-07
 5 94-8.24733417E-07 3.17819481E-07 4.86981625E-07-2.56211097E-06 3.44408253E-06
 5 95-1.00214605E-06-4.57727660E-06-8.54679802E-05-3.09127851E-05 4.42443058E-05
 5 96 4.85344150E-05 2.93439933E-03-1.24988506E-03 6.04047602E-04-6.93094973E-04
 5 97 7.29764249E-07 1.24894543E-07-8.54658791E-07-1.26778180E-06 2.26274312E-06
 5 98-5.95952731E-07-3.77197720E-06 3.52999836E-05-7.79180692E-05 1.09523011E-04
 5 99-9.94144491E-09 4.12718969E-08-2.17808989E-06 8.44026124E-07-1.72118260E-07
 5100 9.71617583E-08 8.85554152E-06-3.25926620E-06 2.12026258E-06-3.95402088E-05
 5101-7.53677584E-05-9.49111179E-07 1.68167928E-05 3.67240515E-03-1.05164268E-03
 5102 1.42060554E-04-1.33229544E-04 1.98413660E-07-2.10020379E-06 1.90179013E-06
 5103 1.45645954E-06-1.88216955E-06 5.02105073E-08-2.11216499E-06 1.44845738E-05
 5104 4.52281942E-05-5.57025848E-05-1.66440851E-06 1.45848061E-05-1.59003665E-05
 5105 4.65954067E-04 4.78724585E-08-1.34148763E-07-2.50203034E-07-5.02239606E-07
 5106 1.49197057E-07 4.74785308E-06 4.49900588E-07 3.06674065E-06-1.34213876E-06
 5107-3.18623858E-05-3.58665904E-05-3.53112705E-05 8.35651653E-05-6.64849662E-03
 5108 1.07985758E-04-1.26738226E-03 1.17420707E-03 1.19249381E-06-4.88708711E-07
 5109-7.03785098E-07-4.89176592E-07 9.10092639E-07 1.01314629E-06 5.95853583E-07
 5110-1.27934011E-05-3.05238918E-05-3.25369974E-04-6.27347572E-08 3.01646804E-07
 5111-2.60145004E-07 5.18673863E-07-2.75309215E-07-3.06662937E-06 8.60018329E-07
 5112-5.10471444E-06 2.87331093E-06-3.62591729E-05-2.06491763E-05 1.56052400E-05
 5113-3.02172611E-05-1.29382993E-03 1.08890646E-03 1.84989912E-03 2.90099350E-04
 5114 6.99403338E-07-1.19318194E-07-5.80085144E-07 6.30478714E-07 1.52517892E-07
 5115 1.30546262E-06-3.24150025E-08 1.48231382E-07 1.56398182E-08-5.59086421E-07
 5116-3.61743279E-07-2.03757995E-06-3.12506176E-08 2.10308826E-06 1.92656884E-06
 5117 2.43479343E-05-1.04121402E-05-6.16164013E-06 6.35484772E-06 5.74221745E-04
 5118 3.17231250E-05-1.35706155E-05-2.12662105E-04 5.99048501E-07-6.19205461E-07
 5119 2.01569598E-08-4.15005225E-07-4.69855539E-07 2.09063633E-07-2.24858727E-07
 5120 6.47679101E-07-2.66729210E-05-1.60871032E-04-1.89033849E-07-5.03421272E-07
 5121-1.02664172E-06-1.39335893E-04 1.77014597E-06-1.34076624E-05 5.69527122E-05
 5122 1.59140711E-04 4.28905654E-08-1.83226208E-07-9.42003635E-07 4.34153734E-07
 5123 1.82442571E-06 4.77228614E-06 5.31743088E-06-1.10782902E-06-7.48182276E-06
 5124-2.96799286E-05-6.80321514E-05-2.97341505E-05 5.92267882E-05 3.42312951E-03
 5125 1.22871039E-03 1.55446167E-04 4.96186465E-04 8.03408121E-07-2.00032278E-06
 5126 1.19691466E-06-2.68760343E-06 1.34408996E-06-1.24550728E-06-1.94082667E-06
 5127 9.92269592E-06-3.37045339E-04 1.36882721E-03 7.44299994E-07-5.82756089E-06
 5128-1.55958229E-04-3.26713645E-04-2.87064614E-06 2.22591003E-05-6.87216509E-05
 5129 9.18089013E-05 8.50960860E-08 1.16951782E-06-7.37706880E-07 2.00219349E-06
 5130 6.74654203E-07-1.32126441E-05 1.56945075E-06-1.43260613E-05-4.66203127E-06
 5131 1.61260750E-04 8.19841099E-05 1.47170112E-04-3.13010059E-05 1.58052687E-03
 5132-2.29876851E-03-4.16802954E-03 9.27647522E-05 2.41338956E-06 2.35848841E-06
 5133-4.77187797E-06 4.41188258E-06 1.87208989E-07 4.02143759E-06-1.28600681E-07
 5134 4.70069805E-07-1.52632697E-06-7.08915122E-07-8.07457344E-07-1.18154948E-06
 5135 6.52957930E-06 2.13859159E-06 5.24409802E-06-7.07765505E-05-1.56657114E-05
 5136 2.12031560E-05-9.28399272E-06-1.10031577E-03-1.11225924E-04 1.98479148E-04
 5137 3.17297974E-05-8.99570977E-07 1.47906574E-06-5.79494768E-07-8.23329463E-07
 5138 4.85859765E-07-1.37311413E-06-2.49815227E-06 2.00109331E-05 9.03063521E-05
 5139-7.17749641E-06-3.24604680E-06 2.24000481E-05 4.31444775E-05 9.06161265E-05
 5140-2.45748450E-06 1.96827652E-05-7.07310350E-05 7.57254211E-05-2.66844576E-06
 5141-2.35597132E-06-1.83584776E-07 6.83616425E-08 2.91461608E-07 7.69532415E-07
 5142 3.88680857E-07 1.28312405E-07-1.29462251E-06 6.17608451E-06-5.51957248E-06
 5143-1.12160107E-05 3.66881990E-06-1.02548494E-04 2.76974173E-05 5.74065273E-07
 5144 1.44631994E-04-6.39312562E-08 6.57374290E-07-5.93443034E-07-1.08526174E-06
 5145-1.97018034E-08 5.67320998E-07-2.33734948E-04-2.00196348E-04-4.16970400E-06
 5146 1.23574583E-05-6.92039690E-06 3.71610010E-06 1.14120837E-05-1.33559384E-05
 5147 8.57615944E-06 2.32406880E-05-1.60500226E-05 1.38735878E-04-2.94290935E-05
 5148 8.24337857E-06 1.48478099E-04-2.05014207E-04-6.16390603E-05 1.57447820E-06
 5149 2.70539399E-06-4.27987219E-06 5.20883895E-06-7.45004787E-06 7.50082181E-06
 5150 4.01323215E-06-3.89516864E-05 3.00423319E-04-4.74847990E-03-2.62530148E-05
 5151 4.41113735E-05-1.42755924E-05-3.17005875E-05-5.43733441E-06-2.28057460E-04
 5152-2.56767929E-04-4.64461862E-04-9.14067018E-05-3.46059597E-05 5.38499216E-05
 5153 2.31232679E-04-7.78726218E-05 6.94609758E-03 1.56371107E-03 2.28702946E-03
 5154 1.88103405E-03 7.10246947E-05-2.04903202E-04 1.33878508E-04-1.43488788E-04
 5155 5.09324945E-05-3.10665516E-05 6.96538381E-02 5.95756990E-02 2.02254893E-04
 5156 9.04962800E-05 1.87814398E-04 6.98401310E-04-1.15838452E-04-5.59990383E-05
 5157-1.12215645E-04-2.78983923E-04 6.17158658E-05 4.51650503E-05 7.92213665E-05
 5158 1.75851273E-03 2.20943290E-04-1.65693528E-04 5.79114654E-05-2.07718737E-05
 5159 2.82528559E-05-7.48098216E-06-1.97784662E-05-2.38583196E-05-3.19159727E-05
 5160-5.47095191E-01-4.67927218E-01 8.85685121E-04 1.97699189E-03 2.15053241E-04
 5161-5.37302025E-03-4.09745730E-04-9.06136527E-04-9.70702118E-05 1.28493456E-03
 5162 2.33364843E-04 4.95114018E-04 6.72737192E-05-6.78438135E-03 3.92310297E-04
 5163 9.37237144E-04-2.01672284E-04-1.58688413E-05 1.10576736E-04-9.47078951E-05
 5164 1.05003072E-04-1.26483659E-04 8.77244372E-05
 6  1-1.10637391E-07 5.74872451E-07-5.98969637E-08-8.57174896E-07-7.22394131E-07
 6  2-2.83907323E-06-2.67008871E-06 4.35625265E-06 5.84688679E-06 2.40953866E-06
 6  3 6.29748728E-05-8.57699516E-05-1.85826051E-04 2.40339621E-03 1.54572326E-03
 6  4-2.37687726E-04 5.45094562E-04 2.73131244E-06-1.35841231E-06-1.37290013E-06
 6  5 1.18668158E-06-2.19078129E-06-5.60720276E-06 1.80475818E-07-8.83664280E-07
 6  6-1.29707464E-06 1.89553141E-07 1.00896176E-06 7.56334456E-06 7.24001044E-06
 6  7-7.66968755E-07-5.50347149E-06 5.43464897E-05-1.22009358E-06 4.90843679E-05
 6  8 7.83281617E-06-2.18842269E-03-4.51976567E-04-6.56951363E-04 6.57768992E-04
 6  9-1.07289470E-06 3.11924773E-07 7.60969932E-07-2.64768506E-07-9.78974209E-07
 6 10-4.61679807E-08 1.39876738E-06-1.39616431E-05 2.06566565E-05-2.57037416E-05
 6 11 1.66077032E-06-7.01227197E-06 4.88471216E-05-3.18683064E-04 1.93446413E-08
 6 12-8.92587493E-08 4.17409377E-07-4.79508236E-07-4.76953052E-07 1.70024222E-06
 6 13-1.99321111E-06 1.99855626E-06 2.39659792E-06-3.51341815E-05-2.48987653E-06
 6 14-2.07559269E-05-2.83188949E-06 1.95639487E-03-2.60580256E-04-3.72486790E-05
 6 15-8.44625403E-04 7.50448455E-07-6.79163813E-07-7.12846424E-08 8.04267803E-08
 6 16 1.35301890E-06 9.01929303E-07-7.92359374E-07 5.31411041E-06-2.41478807E-05
 6 17 1.64262806E-05-3.28192723E-09 2.97291412E-08 1.11011107E-06-2.47973241E-07
 6 18-7.65641769E-07 1.24745633E-06-5.71959262E-06 1.94851730E-06 3.44898488E-06
 6 19-7.03845059E-05-1.51250573E-05-4.45968133E-06-3.69426964E-06-1.29913175E-03
 6 20-8.37319649E-05 6.10193991E-05-1.54355373E-04-5.29752251E-07-2.37897155E-07
 6 21 7.67649406E-07 3.70291192E-07 1.45225071E-07-2.71273551E-07 5.94052621E-07
 6 22-1.96152599E-06-2.01442802E-05 1.49466681E-04-7.23882488E-08-7.56372946E-07
 6 23 9.48260916E-06-2.92813648E-05-2.29934893E-07 1.10372298E-06 1.05114476E-06
 6 24-1.58052773E-07 9.76406069E-07-1.36509287E-05-5.07259821E-06 6.80352122E-07
 6 25-6.58494177E-06 5.70504632E-06 4.92111381E-06-3.20579361E-05 7.68881132E-05
 6 26 2.10245294E-03-7.53835507E-04-7.73512113E-04 8.95355090E-04-1.72614363E-06
 6 27 1.98002328E-06-2.53879657E-07-7.06516895E-07-3.01884676E-07-1.88154149E-07
 6 28 1.03373127E-06-4.89761806E-06 1.27689060E-04 2.61655531E-04-1.87588651E-08
 6 29 1.29054444E-07 1.13558712E-06 1.38968752E-06-3.50160621E-07 1.87080556E-06
 6 30-5.33493063E-06-7.60827506E-06 9.50791764E-07-1.09950407E-04 9.03345655E-06
 6 31-2.36931429E-05 2.18593999E-05-3.88458004E-05 1.78711416E-03-1.98339542E-03
 6 32 3.59444690E-04-3.40426490E-07-7.47311637E-07 1.08773813E-06-1.13516573E-06
 6 33 2.20778351E-07-9.54099728E-08 3.81870644E-08-2.08558940E-07-2.26014106E-07
 6 34-7.32114610E-07 2.52853934E-07 1.55913078E-06 1.26910084E-06 3.90902039E-06
 6 35-1.06819740E-06 1.68991314E-05-2.53560354E-06-2.52477554E-06 3.46249230E-06
 6 36-1.67114548E-04-8.88830110E-05-3.63641245E-05-3.14149209E-05-3.41462761E-07
 6 37 4.66441095E-07-1.24978334E-07-5.22842997E-07 3.41872021E-07-5.31060562E-07
 6 38 8.51008769E-07-6.72877951E-06 5.40114966E-05-1.43911411E-05-1.03451196E-06
 6 39 3.94642373E-06-3.35438044E-05-2.11710568E-05-2.16592742E-07 3.47803500E-06
 6 40-2.50707984E-05-7.31849024E-05 3.51464465E-09-4.60594091E-09 1.76829126E-07
 6 41 1.20870595E-06-9.48373137E-07 4.26083594E-07-3.69548873E-07-4.90664180E-06
 6 42 3.95652291E-06-4.58905243E-05 8.98111144E-06 2.08900389E-05-5.31039118E-05
 6 43-4.00671197E-03 1.16512282E-03-4.30096613E-04 2.75080280E-04 6.00809085E-07
 6 44-6.33717371E-07 3.29082860E-08 1.16517449E-07-6.07759873E-07 5.36937513E-07
 6 45 8.99396556E-07-1.12460058E-05 8.82239800E-05 2.07515914E-04 2.97947788E-06
 6 46-2.35232290E-05 4.24327337E-05 1.73098030E-04-3.08243744E-06 2.10123354E-05
 6 47 2.19448358E-05-3.07212953E-05 8.16688101E-08-3.64202418E-07 2.49728747E-06
 6 48 2.38786823E-06-2.86910191E-06-5.39393096E-06-1.17844344E-05-1.10571283E-05
 6 49 1.47452674E-05 7.06528063E-05 6.04033553E-05 1.61548727E-04-1.50935538E-04
 6 50 4.53668794E-04-1.67277606E-03-3.67733470E-04 2.86096746E-04-2.62085938E-06
 6 51 4.91228890E-06-2.29142952E-06-3.77124759E-06 4.44579869E-06 4.94997688E-06
 6 52 1.31653438E-07-3.13326988E-07-4.04949946E-06 1.41692047E-06-2.30876684E-07
 6 53-3.84841190E-06 1.42014134E-05-6.22860208E-06 2.95890747E-06 1.16642137E-04
 6 54 3.43551733E-05 1.24988876E-04 7.02958501E-06 5.70528050E-04-5.42574810E-04
 6 55-6.59609934E-04-3.08542569E-05 8.56453981E-06-1.88889047E-06-6.67564934E-06
 6 56 2.46874716E-06-6.79203744E-07-2.54731735E-07 2.25342031E-07-3.04301824E-05
 6 57-3.46032077E-04 1.62827924E-03 4.38019167E-06-2.93441629E-05-1.11989621E-04
 6 58-3.23966799E-04-4.35541548E-06 3.00960145E-05-8.37113078E-05-2.94300170E-04
 6 59-8.03593361E-06-6.16530966E-06-5.73133840E-07-1.83317041E-06 7.31352532E-08
 6 60-8.13231059E-06 1.55906206E-06 6.10470809E-06-8.15348032E-08 3.96147237E-05
 6 61 6.47169572E-06-9.67919693E-06 6.93973622E-06-4.27095183E-04 5.39339491E-04
 6 62 2.09832576E-05-2.19694488E-04-2.60196378E-07 1.05570675E-06-7.95510376E-07
 6 63 8.95644096E-07-7.29980696E-07-1.72725275E-06-4.51757509E-08-1.47835168E-06
 6 64-1.49640087E-06 5.08160044E-07 7.97781255E-07 1.58646222E-05 7.69459302E-06
 6 65-2.64082942E-06-4.09616441E-06-7.11242469E-05-6.63988252E-05 2.83024726E-05
 6 66 2.80078749E-05-6.44877592E-04 6.42624908E-05 1.32284993E-04 1.50297293E-04
 6 67-1.63080136E-06-2.25044220E-07 1.85584558E-06-1.68020633E-07 1.42586669E-06
 6 68-1.73266713E-06 6.80307084E-06-6.81883107E-05 3.36887333E-04 2.18607616E-03
 6 69-1.72503011E-07 1.33988649E-06 2.33242967E-06-1.10188935E-06 1.07283210E-06
 6 70-1.80590618E-05-1.12970459E-05 4.94477050E-06-2.49176846E-06 1.37294525E-04
 6 71 7.64701216E-05-8.33854644E-05-9.77854054E-06 1.59142218E-03 4.56372899E-04
 6 72-5.80513315E-04-2.72451753E-04 2.25240665E-06-9.39497289E-07-1.31290936E-06
 6 73 1.49257162E-06-1.55844991E-06 1.07129446E-06 2.98492729E-05 2.58594532E-05
 6 74-2.04165060E-06-1.98390544E-07 4.82415938E-06-5.24298895E-06 6.10615544E-06
 6 75 9.68285452E-07-1.59534838E-05 3.93008318E-05 2.95775683E-05-2.24600756E-05
 6 76 2.98641779E-05-9.59312166E-04 5.37121746E-04 2.92497949E-04-2.38236696E-04
 6 77-5.26409301E-07 8.97327894E-07-3.70918593E-07-6.29512817E-07-2.38806432E-07
 6 78-1.90100491E-07-1.35353163E-06-1.25680327E-06-2.96854654E-07-5.69045828E-07
 6 79-2.33781443E-07 1.02792443E-06 1.08470379E-06 2.34003906E-06 1.15184143E-07
 6 80 2.40826383E-05-6.10602496E-06-1.51532062E-05 1.50384589E-06 4.32689457E-05
 6 81-4.27716358E-05 4.06522967E-05 6.48980725E-05-1.81282671E-07-1.47835801E-07
 6 82 3.29118472E-07 8.22908251E-07 5.74649980E-07-3.36034362E-07 5.74296718E-07
 6 83-2.65667100E-06-7.61702038E-07-1.12731681E-06 1.68382838E-06 2.77037722E-05
 6 84 5.20511034E-07 6.54162133E-06-1.04133793E-05-1.86419387E-04-5.87543898E-05
 6 85 3.51890963E-05 1.27882957E-04-1.43631351E-02-1.79750797E-03 1.06899219E-03
 6 86 3.12460075E-03-8.16267271E-07 7.27747493E-07 8.85197785E-08 5.65304619E-06
 6 87-3.25947133E-06-1.37393786E-06 5.70189280E-07-2.04356835E-06 1.23036625E-06
 6 88 8.59257957E-07 3.24917554E-06 2.68254010E-05-8.26900476E-06 8.65937406E-07
 6 89-1.33456407E-05-1.50420757E-04 1.06315210E-04 6.27183132E-05 6.12504820E-05
 6 90 8.71313583E-03-3.87285282E-03 4.86561917E-03 1.75038942E-03-1.52117549E-06
 6 91-1.95670240E-06 3.47787790E-06 2.16075746E-06-3.13598324E-07 1.38436847E-06
 6 92 4.18193121E-06-4.91638472E-06 1.35705368E-04 1.06087890E-06-5.90803171E-06
 6 93 5.57350880E-05 3.90070421E-04 6.73925657E-04 5.38927259E-08-4.12603604E-07
 6 94 1.00959875E-06-1.48638327E-06 1.40226458E-06 1.79668781E-06-4.40126653E-06
 6 95 7.87815207E-06-4.79900672E-06 3.04651284E-05-4.27956555E-05-8.60137586E-05
 6 96 1.64132469E-05 2.01525804E-03-1.36533995E-03 3.27787619E-04-2.57817102E-03
 6 97 3.90905018E-06-2.59256208E-06-1.31648810E-06 1.77669287E-07 2.14297846E-06
 6 98-4.37038295E-06-2.28407103E-06 1.67345054E-05-3.86949447E-05-2.52563016E-04
 6 99-4.43944016E-09 6.98539134E-08 5.88744761E-07-1.41244439E-06 1.67738853E-07
 6100-1.61157181E-06-1.43207845E-06 6.22008697E-06-1.51458118E-06-4.54144891E-06
 6101 5.96899194E-05-6.24279858E-05-1.75346541E-05 2.68831027E-03-2.37730089E-04
 6102-3.64554970E-04-3.10172995E-04 1.52952024E-07-1.29348855E-06 1.14053653E-06
 6103 9.78730942E-07 1.75378110E-06 4.06673301E-07-2.97662007E-07 1.11408066E-05
 6104-1.32252270E-04-1.21743061E-04 1.72918422E-06-1.79592103E-05-4.66706341E-05
 6105 7.66687102E-05-1.56747386E-07 7.64201259E-07 6.49415806E-07 1.64550299E-07
 6106 3.10895132E-07-1.43160383E-05-2.74101222E-06-1.26814895E-06-3.98786928E-07
 6107 1.83107717E-04-4.73890850E-05 1.59490524E-05-6.79100710E-05 5.09915558E-04
 6108-1.05749380E-03 2.28550542E-03 9.52054857E-04 7.42568150E-07 1.68275250E-06
 6109-2.42532065E-06-2.07030522E-06 5.00293604E-07 1.01469897E-06 8.95943542E-07
 6110-2.03751925E-06 1.05187423E-04 2.60081236E-05 8.16874444E-08-3.23790447E-07
 6111-8.90699552E-07-2.54415234E-07-8.55624363E-08 5.98362392E-06 5.01691011E-06
 6112 2.27734001E-06 7.46151568E-07-6.76717189E-05-4.34914872E-05-1.04025685E-04
 6113-9.69600651E-06 2.14859789E-03 2.59223019E-03 7.92214534E-04 2.05991050E-03
 6114 1.73526609E-06-1.01637217E-06-7.18893920E-07-3.96039777E-07 9.70172718E-07
 6115-1.24084526E-06 1.04283916E-07-5.73887973E-07-4.94120975E-07-6.31384050E-07
 6116 1.72913110E-07 4.96194862E-06 1.96556726E-06 3.02909721E-06-1.37195260E-06
 6117-3.51047789E-05 1.63222818E-05-3.91241639E-06 1.08901980E-05-1.09310955E-03
 6118 6.06774947E-05-1.85764359E-04-8.80111629E-07-1.45317429E-06 1.57452557E-06
 6119-1.21351277E-07 9.84374529E-07-8.17402099E-08 1.27809997E-06-1.57977260E-07
 6120 1.65492483E-06-4.01802364E-05 8.67728168E-06 4.91977980E-07-2.93020497E-06
 6121 4.31893026E-05 2.83714913E-05-1.24616873E-06 1.03726238E-05-8.21973856E-05
 6122 5.94870693E-06-6.94952073E-08 2.78663483E-07-2.71298691E-07 7.75661463E-07
 6123 8.23456188E-07-3.43034795E-06 8.77462350E-07-4.36488141E-06-2.77864556E-06
 6124-5.64822277E-06-1.94130738E-05 5.71927768E-05 1.59338026E-05 4.68720396E-03
 6125 1.01675507E-03 5.05191373E-04-2.19143295E-04-8.18830717E-07 1.71039858E-06
 6126-8.91567867E-07 1.69236777E-06-5.36736929E-07-5.40142807E-07-5.38099176E-07
 6127-7.08005767E-07 5.36249548E-05-1.43252172E-03 4.00147359E-07-2.10692369E-06
 6128 3.97127440E-05 1.19193249E-05-2.20061239E-06 1.49087026E-05 2.58457808E-05
 6129 3.56201430E-05 9.39675942E-07-2.04225211E-06-1.47021972E-06-6.85984108E-07
 6130-4.05575045E-06 3.32279531E-05 8.21918444E-06 7.57907495E-06 1.71505743E-05
 6131-2.70961921E-04-9.45933294E-05-2.47760095E-04-6.40125122E-05 1.85657792E-03
 6132 5.37077190E-04-2.10084379E-03 1.14976293E-02 7.48594364E-06-5.93468858E-06
 6133-1.55125506E-06 2.64587842E-06-5.89484218E-06 9.49262023E-06 2.92736140E-07
 6134-1.19187632E-06-2.33114930E-07 3.35964134E-07 7.70467119E-07 1.15544880E-05
 6135 1.07484301E-06 2.95354774E-07-4.28126482E-06-1.26875444E-04 2.58683224E-05
 6136 1.74664646E-05 7.79071066E-05-3.09675793E-03 3.05191176E-04 4.99398965E-04
 6137 7.74958090E-04-7.11253082E-08 1.43658597E-06-1.36546067E-06 3.20957919E-07
 6138-1.70602234E-06 3.55438561E-07 2.73461842E-06-1.36032452E-05-1.45166549E-04
 6139-2.47759927E-04 4.02673311E-06-1.93680977E-05-1.47185463E-05-6.40394019E-05
 6140 2.02413510E-06-1.27618744E-05 6.62457944E-05-1.84347375E-04 3.50945229E-06
 6141 2.57396445E-06-4.86329528E-08-9.72418931E-07 9.51139513E-07 3.56339840E-06
 6142 1.00925468E-06 4.63182355E-06-4.15705127E-06 1.01812203E-05-1.08423192E-05
 6143-2.46515464E-05 1.03492873E-05-3.69564925E-04 8.23056144E-05-2.73765614E-04
 6144 6.42142724E-05-2.17193279E-07-6.90744712E-07 9.07937991E-07-5.52308590E-08
 6145-7.70100684E-07 2.28884142E-06 3.14591442E-04 2.67014291E-04 8.71362206E-06
 6146-1.16562690E-05 1.27922290E-05 1.74575027E-05-6.46391713E-06 2.30541351E-05
 6147-1.08109030E-05-1.00981618E-04 3.79997814E-05-1.24602554E-04 6.28055906E-05
 6148 1.55928586E-03-5.33991785E-04 5.41394789E-05-4.24310050E-04-5.12613987E-06
 6149 2.19440021E-06 2.93173966E-06-8.32388008E-06 2.80667619E-06-1.19487038E-05
 6150 9.73477254E-06-9.64393417E-05 6.04813834E-04-6.70194727E-03 3.18970327E-05
 6151-5.92666349E-05-2.04270348E-05-1.24199517E-06-1.94502288E-05 3.26351292E-04
 6152-3.05159654E-04-1.05671365E-04-2.99666116E-04-3.03908899E-04 2.64591765E-04
 6153 8.80076628E-05 3.05915887E-04-3.79997754E-03 1.66399650E-03 1.71044591E-03
 6154-3.88481979E-04 6.70362679E-05-9.77688134E-05 3.07325456E-05 8.98991186E-05
 6155 1.66475925E-04 9.95732031E-05 5.47086985E-01 4.67921378E-01 1.50408453E-03
 6156 5.96320392E-04 1.40827804E-03 5.42797462E-03-7.01104478E-04-2.98548517E-04
 6157-6.33200959E-04-1.25837941E-03 5.34300168E-04 2.83119767E-04 3.90440506E-04
 6158 6.34546264E-03-2.36965145E-04-9.01409718E-04 8.49681351E-04-9.43547614E-05
 6159 1.52416857E-04-5.80620959E-05-3.72689584E-05-5.99489662E-05-1.22633532E-04
 6160 6.96586903E-02 5.95751003E-02-9.78549692E-05-2.37426539E-04-1.71366759E-05
 6161 7.02215263E-04 2.21455885E-05 6.59299351E-05 1.47608559E-06-2.15069587E-04
 6162 1.95560112E-05 3.53386673E-05-1.23890261E-05-8.43830125E-05-3.09442386E-04
 6163-1.38457322E-04 1.62414438E-04 1.82677609E-06-2.67606845E-06 8.49292352E-07
 6164 8.47425493E-06 1.68791142E-05 3.23806560E-06
 7  1-8.63966061E-07-4.06175487E-05 1.59240725E-05-1.01494770E-05-7.80394110E-06
 7  2 1.32118324E-04 2.55336026E-04-1.49018397E-04-8.02162056E-05-1.66635881E-04
 7  3-1.15602894E-05 1.04192719E-04 7.70358778E-05-1.59611690E-02-1.94857945E-03
 7  4 2.66975941E-03-5.88348676E-03 8.92241737E-05-3.00832532E-05-5.91409205E-05
 7  5-1.26378717E-04-7.63877786E-05 4.48660810E-05-9.15347963E-07 4.03880105E-06
 7  6 3.04856287E-06-1.99094127E-06-1.37800529E-06-5.11355049E-05-1.42344356E-05
 7  7 9.72074696E-06 1.08557864E-05 2.56527330E-04 1.80537744E-04-1.47242562E-04
 7  8-1.95947994E-04-3.18908389E-03 1.16676857E-05-2.51486189E-04 3.56786310E-04
 7  9 5.25370886E-06-6.72812400E-06 1.47441514E-06 2.02699785E-06-1.39572742E-06
 7 10-4.41761100E-06-3.83267420E-06 3.95031566E-05 6.77659156E-05 1.74631449E-04
 7 11 4.74884144E-06-6.95690791E-05 6.63665574E-05 6.75385342E-05 7.54045681E-08
 7 12-5.76877803E-07 5.52154608E-07 7.33853752E-07 9.04310163E-07 1.10501769E-05
 7 13-2.29293590E-06-3.12905161E-06-7.18908338E-06-5.70241328E-05-8.09503213E-05
 7 14 3.06985878E-05 3.56102649E-05 3.12715613E-03-6.55011443E-05 1.83872433E-04
 7 15-2.76853807E-04-3.18606869E-06 2.80993047E-06 3.76138219E-07-1.46856430E-06
 7 16-8.53801852E-07-3.39708701E-06-3.94674659E-07-3.12219495E-06-8.06220945E-05
 7 17-1.38596385E-04 2.74658642E-07-2.42770675E-06-2.44334505E-08 1.24593396E-06
 7 18 7.89616444E-07 1.75156372E-05 6.16814687E-06-7.83625918E-06-3.62156542E-06
 7 19-1.07039246E-04-1.79249067E-05 4.93258208E-05 5.51765245E-06-4.99099272E-03
 7 20-1.23621099E-03 4.65747837E-04-2.19671828E-04-5.65935009E-07-1.10959885E-06
 7 21 1.67553386E-06-6.73156059E-07-3.30269485E-06 2.85782107E-06-6.82097162E-07
 7 22 9.33044919E-06 1.71831404E-05-2.52416529E-04-2.18856536E-06 1.94778803E-05
 7 23-2.06293618E-05-2.19312991E-04 1.29945801E-06-1.44153811E-06-4.93834090E-06
 7 24-6.62543174E-06-1.60419010E-06 3.06215644E-06 1.23481202E-05 2.26879434E-05
 7 25 5.56857276E-06 9.86587942E-05 1.41797954E-05 1.70089780E-04 1.22920353E-04
 7 26 8.83047544E-03 2.42252930E-04-4.53763379E-04 2.65340594E-03 9.44191153E-08
 7 27 3.29340663E-06-3.38782574E-06 2.43885295E-05 9.57895896E-06 2.63838482E-06
 7 28-5.52014657E-06 6.27601963E-05-3.64601417E-05 4.91337176E-04-2.06040374E-08
 7 29 9.97040353E-07-2.62286857E-06-1.37286961E-06-2.67958840E-06-2.32590570E-05
 7 30 1.54309560E-05 8.46857303E-06 1.74246273E-05 3.76046999E-04-3.47926346E-05
 7 31-4.63241456E-05-1.23528367E-04-2.20028290E-03 3.16048112E-04-1.04112127E-03
 7 32-1.94213231E-04-4.55616733E-07-8.04974879E-07 1.26059161E-06 1.10124139E-06
 7 33 1.88556134E-06 2.98784271E-06 2.60201172E-08-1.09172224E-08 1.99148372E-06
 7 34 1.42397396E-06 3.05226017E-07 6.89521029E-06-9.65839105E-06-7.33837862E-06
 7 35-1.57216464E-06-1.98077629E-04-5.79560685E-05-6.85793186E-05-1.03852351E-05
 7 36-5.36342430E-04-9.30418214E-05-1.57813533E-04 4.63219832E-05-1.22050342E-06
 7 37-4.60829071E-07 1.68133249E-06-2.77599345E-06 7.48320823E-08 7.35365976E-07
 7 38 5.72326036E-07 9.34522408E-07 7.99238104E-06 1.37610464E-04 7.15566279E-07
 7 39 3.90089683E-06-4.27101138E-05-1.29007957E-04-1.11346169E-06 1.10053754E-05
 7 40-7.04108969E-05-4.26063526E-05 1.10176972E-06-3.74600436E-06-5.21074919E-07
 7 41-1.18110339E-06-1.94022849E-06 4.69830076E-05 3.05101756E-06 1.14463623E-05
 7 42 3.51167695E-06-1.80095760E-04-6.48617849E-06-9.44032153E-05 1.43252893E-04
 7 43 3.03934728E-04 2.43413419E-04 3.32651686E-04-2.11377115E-05-6.46834290E-07
 7 44 9.98704634E-07-3.51870344E-07-1.83881563E-06 4.36958929E-06 7.64325343E-06
 7 45 3.82775989E-06-3.76964304E-05 3.98360638E-04-1.15592722E-03-1.12319032E-06
 7 46 5.03913185E-05 2.69934106E-05-8.91551269E-05 6.65120519E-06-3.20857572E-05
 7 47-6.15564579E-05 3.47014397E-04 1.56944722E-06-1.79408335E-06-3.46638505E-07
 7 48 9.20720051E-09 8.44150729E-06 2.42360340E-05 7.80027269E-06-2.63215788E-06
 7 49-2.81236788E-05-1.06954419E-04-1.82608881E-04 1.25552429E-04 4.26343187E-06
 7 50 1.24078941E-02-1.95113704E-03-1.69196682E-03-1.58177714E-03-1.51645943E-05
 7 51-2.60739143E-06 1.77719858E-05 8.00172246E-06 1.32904878E-05-1.81831356E-06
 7 52 1.12192465E-06 1.65209139E-07 3.43038521E-06 4.80822634E-06-4.58678078E-06
 7 53-5.23339461E-06-1.71419848E-05-6.76265757E-06 1.23544267E-05 4.16858354E-05
 7 54-1.09591132E-04 2.21175142E-05 8.92884636E-05-2.53678377E-03 3.01244446E-04
 7 55 3.24723085E-04-2.84288776E-04-1.36274900E-05 2.54824243E-06 1.10792475E-05
 7 56 1.49257410E-05-4.54613795E-06-1.92141063E-05 1.92871302E-06 1.02777524E-05
 7 57 4.09274117E-04-4.99933223E-05 6.93468759E-06-1.95869966E-05 4.88164756E-05
 7 58 3.33997966E-04-2.89496678E-06 3.37441523E-05 6.60399436E-06-2.95369880E-04
 7 59 5.51481237E-01 4.71727383E-01-1.16613413E-03 6.43723477E-04 5.18925640E-04
 7 60 5.53506645E-03 5.27515723E-04-2.82531089E-04-2.15647046E-04-1.65552723E-03
 7 61-2.93784365E-04 1.33656675E-04 2.84000182E-05 5.54542036E-03-5.64113699E-07
 7 62 2.54265160E-04 9.49117208E-04-6.83570920E-06 6.82111867E-06 1.45905241E-08
 7 63 6.38842032E-06 3.82059737E-06-9.76828314E-06-7.88062550E-06-6.34067799E-06
 7 64 9.11243787E-08-2.32840698E-08-1.46244292E-06-5.95716274E-06 2.28974877E-07
 7 65-1.59157053E-06 3.06085019E-06 7.19756173E-06 1.97756164E-05-1.75369948E-06
 7 66-1.28841942E-05 2.26163734E-04 1.62946057E-04 9.51796352E-05-1.98244565E-04
 7 67 3.88558484E-08 1.50399480E-06-1.54285065E-06-3.33238312E-07-1.69280394E-06
 7 68 9.19617319E-07 1.59637837E-06 7.08546613E-05 4.67970888E-04 5.99529970E-04
 7 69 3.35755428E-08-1.96588663E-07 8.26410259E-07-7.84130872E-07-6.01703901E-07
 7 70 4.14580526E-06-4.07676791E-06 3.77394289E-06 2.17513378E-06-9.31388038E-05
 7 71-6.80338979E-06 3.30904776E-05 8.27376081E-06 4.04645614E-04 4.30856165E-04
 7 72 3.12193758E-06 1.10334416E-04-2.63638431E-07-9.05761557E-07 1.16939999E-06
 7 73 3.42368779E-08 1.19942885E-06 2.06176777E-06-4.49246210E-07-5.06055932E-07
 7 74-1.88101512E-06-1.76703392E-06-1.75185698E-06 1.10570106E-06 8.30164805E-06
 7 75 6.99948087E-06 7.33224811E-06-3.90101658E-05-5.48278466E-05-1.45505113E-05
 7 76-1.72089834E-05 3.66891303E-04 2.57654180E-04-3.58894755E-04-2.88637570E-04
 7 77 1.43798971E-06-1.55673662E-07-1.28231605E-06 1.04790689E-08 8.53783332E-07
 7 78 3.84258563E-06-7.55882372E-07-8.38465815E-07 7.55847344E-07 5.00302616E-08
 7 79 9.61227912E-07 2.27580481E-06-3.00027630E-06-5.68500404E-07-3.23272580E-06
 7 80-1.54191143E-05 1.00464277E-05 4.94237116E-06 8.14667774E-06 5.42596659E-05
 7 81-4.45902573E-05-3.10708801E-05-2.54198572E-05-4.50718582E-08-2.52145550E-07
 7 82 2.97217408E-07-1.21651506E-07 2.19999685E-08-1.01451155E-07-3.57589896E-07
 7 83 1.67858753E-06-6.41178965E-07-1.05318960E-06 1.58793796E-07-2.38753205E-05
 7 84 4.95802198E-06 6.05064837E-06 1.91178505E-06 1.12226945E-04-8.71808706E-05
 7 85-1.31594246E-04 2.09771801E-05 3.35419655E-03 9.82015430E-05-4.88161412E-04
 7 86-1.82573192E-03 3.90125007E-06-3.63925400E-06-2.61996069E-07 5.23411034E-07
 7 87 5.00742510E-07 2.26362506E-07 6.42862706E-09 5.21208164E-08 1.74488898E-06
 7 88-7.46453017E-07-5.43257775E-07-1.01932793E-05-6.64313395E-06 4.02158005E-06
 7 89 3.05649607E-06 1.42913179E-04-7.90596691E-05-1.11593101E-05 8.21566175E-06
 7 90-1.18716130E-03-7.70911615E-04 3.76802433E-04 3.50372111E-05 2.62388181E-06
 7 91-3.70288424E-07-2.25359339E-06-1.44630980E-06-9.61716876E-07 4.91757062E-07
 7 92-7.20681909E-08-1.67704293E-06-2.22147844E-05-3.10033361E-05 7.66027617E-06
 7 93-3.65928898E-05-4.52757248E-05-1.26626410E-04 1.02570120E-07-5.22341655E-07
 7 94-5.41603926E-07 7.49740591E-07 5.89032001E-07 5.26176460E-06 1.63872815E-06
 7 95-4.27299829E-06-2.14307863E-06-6.12368549E-05 2.68616222E-05 2.93309437E-05
 7 96 5.11201619E-05 1.05283862E-03-1.86763033E-04 9.19008168E-04-3.52601132E-04
 7 97-2.65178361E-06 6.78389440E-07 1.97339417E-06 2.37099904E-06 4.17861237E-07
 7 98 2.88156798E-07-1.82069312E-06 1.64793844E-05 5.88578714E-06 9.68999557E-05
 7 99 1.66292526E-07-7.88772123E-07 9.05261729E-07-4.33011142E-07-7.93860168E-07
 7100 9.53288804E-06-4.64533812E-06 2.21005425E-06 3.48676476E-06-1.09179325E-04
 7101 7.00632850E-05 5.29542320E-06-1.22824285E-06-1.98955067E-03 8.74039144E-04
 7102-6.82506801E-05 1.99531213E-04-4.71386104E-07 5.66932857E-07-9.55467538E-08
 7103-5.66532819E-07-7.57531923E-07 6.33428976E-07 6.76461826E-07-2.13805730E-06
 7104 1.18035815E-05-1.27078108E-04 5.99721498E-07-2.49125612E-06 8.00587914E-06
 7105-3.68437932E-04 2.01530179E-07-8.93573611E-07-9.18871774E-07 7.59963123E-07
 7106-3.36127351E-07 1.18481687E-05 3.80346769E-06-4.10607479E-06-6.61376961E-07
 7107-1.12191672E-04 6.57013327E-05-1.69537309E-05-1.83051602E-05-9.40371983E-04
 7108-7.67796633E-05 3.16953007E-04 4.14332222E-04-2.96027735E-06 3.15168114E-06
 7109-1.91403787E-07 3.52136947E-06-1.28177847E-06-2.32529657E-07-4.42455577E-07
 7110 6.27923486E-06-6.36866501E-05-3.74990828E-06 2.57755066E-07-1.22307650E-06
 7111-1.52043568E-06 4.08121837E-07-8.72533267E-07 1.96629805E-05 3.87529268E-06
 7112 2.97931576E-07 4.50720018E-06-1.77168961E-04 5.01338660E-05-1.54459206E-05
 7113-2.34738665E-05 1.32601720E-03 5.58351381E-04 1.05071603E-03-2.09519873E-04
 7114-3.89603156E-06 8.63077091E-08 3.80972385E-06 1.32457706E-06-1.26580802E-06
 7115-5.71029163E-08-1.53773658E-08 1.16649977E-07-4.54035273E-07-3.91040627E-07
 7116-3.95072312E-07-2.74352434E-06 2.27141845E-06 1.58932269E-06 1.77007319E-06
 7117 3.19607584E-06-4.04750339E-05-1.26965968E-05-6.44054949E-06 1.04935433E-03
 7118-2.97939237E-04 2.38228113E-04-5.65897555E-05 9.37989857E-07-9.23686982E-07
 7119-1.43028750E-08-2.79925673E-06-2.64200457E-07-1.41725517E-07-1.60225733E-07
 7120 5.13476611E-06 7.05888626E-06 1.75419280E-04 7.10512836E-07-6.50877557E-06
 7121-3.45016932E-05 3.86536291E-05 8.84069879E-07-8.22597184E-06-1.94347020E-05
 7122 1.76786187E-05-4.25035412E-07 2.39772151E-06-6.27995700E-07-1.48930332E-06
 7123 7.53692668E-07-3.53749559E-05 6.78654808E-06 1.35757627E-06-2.36538304E-06
 7124 3.17904595E-04-9.63496901E-05 1.07094198E-04 1.40726800E-05-8.22138157E-04
 7125 3.98134098E-05-2.56943154E-04 7.33206131E-05 2.08490958E-06 3.14821969E-06
 7126-5.23312927E-06-5.52840078E-06 1.67151905E-06-2.13798083E-06 4.08852680E-06
 7127-3.89522639E-05-4.67004214E-04 2.19727985E-03 3.50482399E-06-3.39292472E-05
 7128 2.97891088E-05-1.12507819E-04 1.17943388E-06-1.55030713E-05 7.61158513E-05
 7129-2.11269836E-04 3.62130541E-07-1.00492075E-06 2.93115626E-06-7.10464547E-07
 7130 2.21333929E-06 4.50159483E-06-1.10598667E-05-5.10546247E-07-1.32277780E-05
 7131 3.98699122E-05-2.66189948E-05 1.45452474E-04 1.15121143E-04-4.66938717E-03
 7132 1.53702051E-03 5.45986265E-04-7.14899565E-04 2.99638977E-06 2.23088681E-06
 7133-5.22727658E-06 2.63746839E-06 1.41611869E-06-3.14220426E-06 4.15588842E-09
 7134 6.46023877E-08-8.14400652E-07-3.22354384E-07-2.09576183E-07 5.84017685E-07
 7135 3.14297636E-06 1.00785145E-06-1.77388687E-08 2.49784294E-05-3.01221799E-05
 7136 2.50870297E-05-1.73470958E-05 1.28519086E-03-2.76718309E-04-1.24686714E-04
 7137-1.82183748E-04 1.99502675E-06-1.30349528E-06-6.91531469E-07-1.32419390E-06
 7138-7.64517732E-07-1.74211555E-07 2.02649764E-06-9.47774726E-06-5.13843488E-05
 7139-1.94030726E-04-1.73730282E-06 5.34675263E-06-5.58040312E-05 1.38336429E-04
 7140-6.94904146E-08 4.51776269E-06-1.52327062E-05 5.37285060E-05-8.22648273E-05
 7141-6.99352111E-05-4.92907031E-07 3.81747916E-08 1.11941950E-06-4.55529549E-06
 7142 3.80634079E-06-6.56619854E-07-7.67099853E-07-9.05620386E-06-4.19630757E-05
 7143-4.47982824E-06-9.16672731E-06-9.18094317E-05-3.02205611E-04 9.09269769E-05
 7144 5.05005643E-06-9.75574651E-07 1.23015039E-06-2.54575736E-07-1.69487303E-07
 7145 2.05728903E-06 2.30584837E-07-1.26717466E-06-1.95332583E-06 6.42692427E-07
 7146 3.44278225E-07-5.17164785E-07 9.12198844E-06-3.89761739E-06-2.24001676E-06
 7147 1.53745434E-06-5.40948184E-05 2.63965745E-05 3.45608695E-05-5.45161424E-06
 7148 4.17033997E-04-1.99203349E-04 1.09157581E-04-1.18812837E-04-9.34252361E-07
 7149 2.59990778E-07 6.74261583E-07-1.60010060E-06 5.74935539E-08 3.64596800E-07
 7150 2.32193061E-07-3.66608273E-05 3.87528599E-04 6.93595748E-04 1.88123584E-08
 7151-2.70475922E-07-4.98026636E-07-1.11227785E-06-1.68377668E-06 4.16632338E-06
 7152 2.14611974E-06 3.90983286E-06 6.95801884E-06-5.14777545E-05-2.00462824E-05
 7153-2.45349806E-05-3.02063569E-05-1.36979848E-03 1.38567448E-04 2.60939808E-04
 7154-7.64260930E-05-1.45809504E-06-3.75718083E-07 1.83381312E-06-1.46842062E-06
 7155-9.07449155E-07-1.08997641E-06 8.09087294E-06 7.36380153E-06-5.44075055E-07
 7156-6.01247368E-07 6.39921059E-07-4.67125041E-06 3.27114834E-06 3.82068764E-06
 7157-3.11013659E-06-8.90195351E-06-1.88226612E-05-1.72001347E-05 1.71779288E-05
 7158 7.25475108E-04 5.21240888E-06-7.60203724E-05 1.01758531E-04-1.15596295E-07
 7159 7.87347821E-08 3.68615127E-08 1.51815306E-06 7.35280700E-07 4.85823129E-07
 7160 2.66430874E-07 2.68926998E-07-1.86902573E-07-3.15521248E-07 1.79843750E-07
 7161-6.14598830E-07 7.92092611E-07 1.32178027E-06-7.27549635E-07 1.39222779E-05
 7162-7.26921658E-06-1.84377217E-05 5.56325165E-06 2.53990193E-04-6.80407192E-05
 7163-6.76215590E-05 4.98983100E-06 3.19389576E-08 4.29622107E-07-4.61561064E-07
 7164 5.49852921E-07-7.63842589E-07-2.63201466E-07
 8  1 4.31057694E-07-2.03536985E-06-8.53174312E-07 7.04896498E-07-5.85394971E-07
 8  2 2.68640404E-05 5.45549052E-06-3.68472399E-06 4.71732186E-06-1.32523841E-04
 8  3-1.13309264E-04 5.21785225E-05 3.82907097E-05 1.23516070E-03 1.19361896E-03
 8  4-4.16533888E-05 1.08579968E-03-3.07140457E-06 1.49257599E-06 1.57882859E-06
 8  5 3.85694969E-06 1.34131911E-06-4.02244770E-07 4.34397761E-08-2.19201240E-07
 8  6 1.26590404E-06 9.10238830E-07-7.01629480E-07 5.30622272E-06-2.53014771E-06
 8  7-5.63903932E-06 3.59571836E-06-1.18196628E-05-3.13212903E-06 4.17085749E-05
 8  8-2.24379954E-05 1.03938036E-03 4.12222798E-04 5.51758820E-04-2.91561812E-04
 8  9-2.69121478E-06 3.28846935E-07 2.36236785E-06-8.88239854E-07 1.26192567E-07
 8 10-2.29207657E-06 8.25706992E-07-4.52098628E-06 7.90779600E-05 6.10764659E-05
 8 11 4.00477805E-07-1.12721995E-05 1.28700032E-04 4.50313968E-04-1.60995840E-07
 8 12 8.22388101E-07 3.12923633E-07-1.53940445E-06 1.06836254E-06-8.58818811E-06
 8 13-2.04964379E-06 7.31422226E-06-3.49323462E-06 6.28115188E-05 1.23513180E-05
 8 14-3.18303990E-05 5.45290191E-05 7.88407069E-04 3.82201692E-04-3.47066728E-04
 8 15 2.32246721E-04 1.15220773E-06-4.17852765E-07-7.34354963E-07 2.09109707E-06
 8 16 1.02811704E-07 1.20890989E-06 1.63875059E-06-1.47053892E-05-4.03797442E-05
 8 17-6.69806657E-05-4.63590757E-08 2.10016944E-07 9.08796851E-07-3.85877293E-07
 8 18-8.25780370E-07-2.87116554E-06-3.50521545E-06 1.52555921E-06 3.69307753E-06
 8 19 7.10034256E-05 5.40886639E-05-2.24100578E-05-3.23739078E-06 2.11118178E-03
 8 20 6.38882024E-04-1.88770307E-04 1.65443036E-04 1.46508200E-07-7.67206995E-07
 8 21 6.20698794E-07-2.70626084E-07-6.38553384E-08 4.64059054E-07-1.64461879E-07
 8 22 1.82210157E-06 6.04754413E-05 1.20384295E-04-5.74600548E-07 3.61993145E-06
 8 23-1.02632350E-05 2.35176223E-04-7.58617161E-08 2.84806859E-07-8.52187758E-07
 8 24-7.39425404E-07-3.18456522E-07-4.17874796E-06 4.10577975E-06 4.25832839E-06
 8 25 8.37353958E-08 8.08986923E-06 7.52206178E-06-1.21535398E-05-1.77125390E-05
 8 26-5.28412442E-04 3.73290718E-04 2.99668586E-04-4.47476121E-04 1.37427209E-06
 8 27-2.03201685E-06 6.57744760E-07 1.72949666E-06 4.09259945E-07-2.79445801E-07
 8 28-3.88813816E-07-2.41740174E-07 9.56515059E-06-1.13567168E-04-2.09873442E-07
 8 29 9.79220203E-07-1.45666437E-06 1.02145917E-06 1.93823909E-07-1.77307080E-05
 8 30 3.40399737E-06-6.13774161E-06-1.08084692E-06 1.43808775E-04 6.94713866E-05
 8 31 3.91985164E-05 1.71251358E-05-1.05965052E-03-7.99695523E-04-1.39516956E-04
 8 32-8.44316123E-04 3.89595712E-06-5.52425579E-07-3.34353154E-06-2.01402119E-06
 8 33 1.78388198E-06-4.64842966E-07 3.32649855E-08-1.97909427E-07-1.44813770E-07
 8 34 3.29110025E-07-2.70515319E-07 2.52281401E-06 1.32554834E-06-1.19294830E-06
 8 35 1.43355005E-06 2.51972386E-05-1.07800866E-05 2.70829016E-05-9.34962447E-07
 8 36-9.38512567E-04-1.95447888E-04-1.75136214E-04-5.93025344E-05-1.65239837E-06
 8 37 1.41967700E-06 2.32721367E-07-9.65094712E-07-6.77423672E-07 1.96239459E-07
 8 38-3.38070390E-07 5.91473834E-07-2.74177219E-05-6.76744465E-05-3.62591623E-07
 8 39 3.11640331E-06 5.24501697E-05-4.10386568E-05-6.75744114E-07 4.56082858E-06
 8 40 3.30285148E-05-3.00166943E-05 7.74169962E-07-4.04311585E-06-3.91245802E-06
 8 41 2.60959215E-07-5.52521231E-07 4.55801095E-05 2.12910921E-05 4.44101809E-06
 8 42 3.71316326E-06-3.02035525E-04-1.21357400E-04-9.92292549E-05-2.14296968E-05
 8 43 2.57658940E-03-1.95811245E-04 3.43480804E-04 3.36021549E-04-1.97943419E-06
 8 44-2.08408062E-06 4.06351481E-06-2.97286287E-06-2.53852472E-06-1.15982938E-06
 8 45-2.89874626E-06 1.08586310E-05 3.81975696E-04-2.53621673E-03-2.63477731E-06
 8 46 2.53256525E-05 2.39346727E-05 3.67567093E-04-4.01689758E-06 3.09178832E-05
 8 47-7.21740359E-05 6.74656315E-05 4.63023900E-08-8.75054826E-07 2.16339229E-06
 8 48 5.31396544E-07 2.08965111E-06 1.45400400E-05-4.36891111E-06-1.04842851E-06
 8 49-1.00567513E-05-1.37825180E-04-1.10524839E-04 3.72064396E-07 1.45246875E-05
 8 50-3.24037805E-03 1.15476338E-03 1.35815411E-04 4.24199131E-04-4.96054286E-06
 8 51 1.83656733E-06 3.12397553E-06 2.27964366E-06-8.72611120E-07-2.41818473E-06
 8 52 9.51395765E-10-1.45997790E-07-1.63628716E-06 9.15650007E-07 1.14994038E-07
 8 53-1.54575490E-06 6.55680455E-06-4.44011963E-06-8.34422926E-07 1.70488194E-05
 8 54-2.13783315E-05 3.08538429E-07 1.89821691E-05 8.92230278E-04-1.26968501E-04
 8 55-2.02108834E-04 1.66381608E-04-1.51136613E-06 1.37906844E-06 1.32297689E-07
 8 56-9.25349220E-07 1.10432420E-06-9.00940926E-07-1.26918545E-06 3.49483075E-06
 8 57-5.90247659E-05 2.25733842E-04 2.35055689E-06-1.18925426E-05 2.17215478E-05
 8 58-1.01676671E-04-1.10165564E-06 4.90880100E-06-1.99863948E-05 2.47526686E-05
 8 59-8.22968081E-05-7.07548267E-05-2.16165096E-07 4.28006992E-07 4.87871503E-07
 8 60 1.91597546E-06 3.82638188E-06-3.10938538E-06 1.96169431E-06 1.48172612E-05
 8 61-4.18882634E-05 2.88419179E-05-1.88052549E-05-2.54231720E-04-2.22647801E-04
 8 62-9.08189977E-06 1.58435183E-05 1.04037242E-06-2.57424818E-07-7.82947599E-07
 8 63-8.49723011E-07-1.83155910E-06 1.13085879E-06 9.95103029E-07 1.18471562E-06
 8 64 2.90206828E-07 3.56050645E-07 4.83188045E-08-3.79209353E-06-2.33568542E-06
 8 65-1.23477008E-06-5.44769900E-07 1.96216973E-05 1.39510721E-05-7.11302118E-06
 8 66 9.34417925E-07-9.46177116E-05-1.86635609E-04-9.49827973E-05-4.61115061E-05
 8 67 1.46559877E-07-1.11119556E-07-3.54403213E-08-8.75774686E-07-1.67593432E-07
 8 68 5.15185016E-08 2.65190141E-06 2.53736528E-05 3.55128260E-04-3.07274564E-03
 8 69-7.74947622E-08 8.47427178E-07-7.06784813E-07-3.46705384E-07-3.40114229E-07
 8 70-9.43114127E-06 2.89917379E-06 3.36052732E-06 1.41273198E-06 6.30691266E-05
 8 71-8.35746609E-06-2.08337554E-05-1.74138171E-06 7.70210929E-04-3.51306378E-04
 8 72-9.66776198E-05 1.34304575E-04 3.04756822E-08 1.68240290E-07-1.98715972E-07
 8 73-1.61795851E-06 3.58189185E-07 3.50243067E-07-3.81615167E-06-3.35619571E-06
 8 74-3.79401376E-07 5.97630532E-07-2.85608490E-08 7.55670950E-07 1.93204070E-06
 8 75-4.07170150E-06 7.34595912E-07 1.61767785E-05 9.21502495E-07 1.84216489E-05
 8 76-5.68208583E-06-3.83498397E-04-1.52487554E-04 2.96205027E-04-1.09479581E-05
 8 77-4.36748908E-07-1.25008129E-06 1.68683020E-06 9.37859568E-07-3.36668280E-07
 8 78 4.63595442E-07 6.83583582E-08 2.20677873E-07-6.42677953E-07 3.90188411E-07
 8 79 3.57963576E-07-1.07298134E-06 2.57285620E-06-1.62379410E-06-1.35499947E-06
 8 80 1.26526876E-05-9.89886641E-06 1.17067602E-05 4.95171680E-06-3.33250208E-04
 8 81 1.99392706E-05 8.26776999E-05-2.75181829E-05 3.09054901E-07-1.05351214E-06
 8 82 7.44457243E-07 4.31027661E-07 2.18828398E-08-8.70667076E-08 1.03200450E-06
 8 83 3.97871792E-05 1.74352497E-05 1.03331146E-05-5.99337654E-06-1.22745901E-04
 8 84 2.69050122E-04 1.14538981E-04-8.39729480E-05 1.00263386E-05-1.06964075E-04
 8 85-7.41720916E-05 2.15029519E-04 1.75696893E-02-3.78815230E-03-6.95488794E-04
 8 86-7.42203643E-03-1.07811837E-04 4.64758641E-05 6.13359728E-05-1.08404667E-04
 8 87 7.78286149E-05 3.96451921E-05 1.00098076E-06-4.41518645E-06 3.84088213E-06
 8 88 3.88454168E-06-1.84796301E-07 5.95827235E-05-1.72783429E-05-2.07846362E-05
 8 89 5.12435345E-06-4.33622204E-04 2.04837304E-04 2.30580144E-04-2.55120867E-04
 8 90 3.94528363E-03-2.26347804E-04 6.52580993E-04 7.05630229E-04-2.62763533E-06
 8 91 7.78959656E-06-5.16196123E-06 3.21055209E-06 1.08648624E-06-1.94026366E-06
 8 92 5.10734089E-06-4.61179648E-05-2.17217927E-04-1.98885537E-04-4.29120076E-06
 8 93 7.08321991E-05-1.28370664E-04 1.67111083E-04 9.76770688E-09 1.72113397E-07
 8 94 6.58862412E-07-1.58460877E-06 1.27565674E-07-8.38315774E-06-3.44828781E-06
 8 95 8.56403053E-06-3.34464804E-06 1.05395428E-04-1.04758319E-04-4.49928975E-05
 8 96 3.27019791E-05-1.23418104E-03-4.13134328E-04 4.38739604E-05-2.56803172E-04
 8 97 3.69752326E-06-1.66026294E-06-2.03726032E-06-2.00712708E-06-3.86597274E-08
 8 98-4.61037162E-06 1.05352459E-06 4.27159431E-07 4.20510129E-05 1.73890447E-04
 8 99-1.37127393E-07 1.79876237E-06 6.29454491E-07-2.27537887E-06 5.64382421E-07
 8100-9.63766535E-06 2.58650207E-06 1.20950440E-05-3.33215873E-06 4.77554523E-05
 8101 4.62511241E-05-9.31173722E-05 6.19216479E-06 3.94078367E-03-8.28133397E-04
 8102-4.50560486E-04 1.86513289E-07 3.84878620E-07 2.38513686E-07-6.23392306E-07
 8103-1.58788835E-06 3.45243912E-06 2.55626854E-06 3.40341187E-08-1.14638391E-06
 8104-3.00032676E-06 4.28843548E-04 3.42795628E-06-3.11217265E-05-1.23816239E-05
 8105-5.59343686E-05-1.25479165E-06 1.22584278E-06-3.58099917E-06 5.79683904E-06
 8106 7.37545694E-07-5.84962281E-06 7.00491747E-06-1.64822412E-05-2.74083776E-06
 8107-6.52610257E-06-3.37648474E-05-2.29173358E-04 4.97225884E-05-7.52633636E-03
 8108 9.07282878E-05 1.13303614E-04 2.84023554E-03 5.31592965E-06-9.51554799E-06
 8109 4.19961834E-06 2.38525902E-05-3.74992419E-06 2.32134820E-07 6.74186393E-06
 8110-7.09297666E-05 4.55749092E-05-4.93305419E-04 1.47234326E-07-1.57607474E-06
 8111-2.80311896E-06 2.03265927E-06-2.09826933E-06 3.26987905E-05 1.63579154E-05
 8112-1.30893602E-05 1.39806322E-05-4.95512872E-04-2.61906461E-05 7.08521720E-07
 8113-1.29602579E-04 8.23821130E-04 1.68298733E-03-6.01687544E-05 3.24572946E-04
 8114 1.60039406E-06-1.12273989E-06-4.77654164E-07 1.80918566E-06-5.22769576E-07
 8115 3.33961607E-06 3.32941416E-08-2.92088177E-07 1.99279908E-06-2.23409267E-06
 8116-2.51113115E-07-4.78476078E-06-9.61262357E-06 1.14915724E-05 1.03241200E-06
 8117 1.93359445E-04-3.90425220E-05 7.46997248E-05 8.36381536E-06-9.69126788E-04
 8118 4.38847694E-05-1.26339255E-04 1.36731337E-04 1.17269799E-07 1.29899517E-06
 8119-1.41626497E-06-2.47838713E-06-7.18581429E-07 1.83595063E-06-4.63385920E-07
 8120-7.90218165E-07-6.32859688E-06-3.94988948E-05-6.68694685E-07-3.80906559E-06
 8121 5.45264930E-05 1.21293786E-04 5.53263497E-07-6.55557148E-06 6.98420891E-05
 8122-5.14000397E-05-1.07286760E-06 3.62020679E-06 5.46280563E-07 1.02459156E-06
 8123-8.04648812E-07-4.73811472E-05-3.47960840E-06-9.07576498E-06-2.29362911E-06
 8124 2.05992722E-04 2.49358626E-05 6.84641405E-05 1.91627975E-04 1.25315764E-03
 8125 3.15776266E-04-8.66857175E-05-2.58391958E-04 9.55916290E-07-3.99337640E-06
 8126 3.03746011E-06-1.70799223E-06-2.69052577E-06 6.58423033E-06-2.21540541E-07
 8127 9.95103344E-06-4.73370839E-04 4.82321962E-04 3.57264626E-06-6.83532942E-05
 8128 3.99102028E-06 3.70426422E-04-8.58124319E-06 4.52404687E-05 5.51822375E-05
 8129-4.46021975E-04-1.59158527E-06 1.87913015E-06 1.87039436E-06-2.43899975E-06
 8130 7.90668452E-06-3.11352979E-05 7.03340885E-07 1.37379412E-05-2.48890063E-05
 8131 3.01084805E-04-1.25829497E-04-7.96156620E-05 1.68865969E-05-1.28532174E-02
 8132-1.57465592E-03 1.89422977E-03-2.74594318E-04 9.96848381E-06 2.40463597E-06
 8133-1.23731198E-05 8.70708094E-06-1.57079347E-05 4.18200255E-06-1.06523275E-06
 8134-3.63613172E-07 1.23821113E-06-3.55698520E-06-7.56082649E-06 9.02894886E-06
 8135-1.10758088E-05 4.09623046E-06 2.33230042E-05-1.88646292E-04-9.68204370E-05
 8136 4.33437557E-05 6.67475846E-05 2.81544920E-03 3.87693387E-04-5.92079349E-04
 8137-3.94886145E-04 1.68525786E-05 3.59504017E-07-1.72120826E-05 9.84501082E-06
 8138-8.81115051E-08-1.67506575E-05 7.58294293E-07-2.48809574E-05-4.46779151E-04
 8139 4.60104908E-04-6.48453769E-06 1.40620327E-05-1.22000708E-04-4.27923611E-04
 8140 3.65341089E-07-1.14922433E-05-1.72864298E-06 2.83393372E-04-5.51481294E-01
 8141-4.71726964E-01-1.20101227E-03-5.43533699E-04 5.01117638E-04-5.53763094E-03
 8142 5.39295045E-04 2.38096002E-04-2.08653489E-04 1.67475730E-03-2.94476070E-04
 8143-1.16678042E-04 1.83937607E-05-6.28038735E-03-2.53999366E-04-5.14138019E-04
 8144 1.09140141E-03 6.96087565E-06-4.74907545E-06-2.21180020E-06 3.35757614E-06
 8145-5.57106237E-06-1.01743885E-05 7.36012200E-06 6.06974978E-06 1.63364380E-06
 8146 1.86909047E-06-8.75044060E-07 3.20913780E-06-5.56289939E-06-6.68417561E-06
 8147 2.16942374E-06 3.42044272E-05 3.53497174E-05 4.34413175E-05-4.14749626E-07
 8148-9.54370434E-04 2.26222559E-04 4.11434853E-04-3.77315939E-04 1.08699699E-07
 8149-1.85847753E-06 1.74977783E-06-2.38394058E-06-3.02528222E-07-4.62196268E-07
 8150-7.63189241E-06-7.96486774E-06-9.83818968E-04-1.28288951E-03-4.82749548E-08
 8151 1.14933538E-07-1.69395215E-06-2.23794447E-07 1.29191368E-06-1.49642680E-06
 8152 7.79364505E-06 1.57935041E-06-5.42751148E-06-1.42223310E-05-6.88621686E-05
 8153-5.59819624E-05 5.54324672E-06 1.63299007E-04-1.08226276E-04-1.10092994E-04
 8154-1.14847274E-04-1.62482285E-06-1.44723225E-07 1.76954607E-06 8.27326059E-07
 8155-4.65597594E-07-1.46450668E-06 3.17309061E-06 2.61421799E-06 1.89191474E-07
 8156-7.46221499E-07 2.52373214E-08 1.41881536E-06-6.25062239E-07 3.17452747E-06
 8157-3.65984777E-07-3.74624055E-05-6.60826966E-06-1.10288576E-05-1.27031693E-05
 8158-1.15945231E-04-1.02003481E-06-7.47410502E-06 2.86789464E-05-3.70031279E-07
 8159 9.76777335E-07-6.06746056E-07 1.20254771E-06 1.86466126E-08-1.05907814E-06
 8160 3.10254553E-06 2.86970469E-06-6.79283885E-07 3.30501164E-07-1.34767540E-07
 8161-2.47849786E-06 2.38938276E-06-9.58209015E-07 5.39055222E-07 4.24732785E-05
 8162-1.00805603E-05-1.65158749E-05-4.85783139E-06-2.06212679E-05 1.51451770E-05
 8163 4.47197033E-05 8.48661373E-06-8.13776589E-07 2.23959703E-07 5.89816886E-07
 8164 1.23404630E-07-3.32207841E-07 2.72590588E-07
 9  1 3.63718437E-07-1.89232208E-06-3.39788750E-07 6.75657660E-07 1.51661880E-06
 9  2 4.20272713E-05 7.42668841E-08-1.35430319E-06-5.45958443E-06-3.79500311E-04
 9  3 2.12609470E-05-1.76969233E-04-1.28713489E-04 3.29244101E-04-4.58817241E-04
 9  4-2.18187638E-03 1.26529233E-03 6.44071646E-06-1.29846758E-06-5.14224889E-06
 9  5-4.22702840E-07 9.17076670E-07-4.07888795E-06 8.63449636E-08 9.60034692E-07
 9  6-8.23591849E-08 1.15616478E-06-2.04215742E-06 8.58256462E-06-3.58975319E-06
 9  7-1.37929462E-05 1.15869653E-05-1.36192199E-04-3.33736650E-05-7.87393862E-05
 9  8 3.10723203E-05-1.50765154E-04 4.13894239E-04 3.35287996E-05 5.97632025E-05
 9  9 2.11431838E-06-2.42766194E-06 3.13343555E-07-5.60797664E-06 1.99300316E-06
 9 10 7.59224283E-06-2.40197517E-06 8.16039814E-06 2.29190147E-05 1.01704865E-04
 9 11-1.81399168E-06 1.27332166E-05-3.74739262E-05-8.44531634E-05 1.08595130E-07
 9 12-9.41986524E-07-4.76617259E-07-1.32196205E-06 1.14018378E-08 8.04156588E-06
 9 13 3.38079941E-06 8.01310320E-06-4.93142191E-07-5.81555112E-06-4.14286951E-05
 9 14 2.74349255E-05 6.01063642E-06-3.11369957E-04 1.02197068E-04 1.98329611E-04
 9 15 4.23802745E-04-9.00322202E-07 2.19849658E-06-1.29817438E-06 7.49660268E-07
 9 16 8.79293716E-07-2.02742582E-06 5.67351660E-07-3.59626098E-06-1.55982117E-05
 9 17-6.22781165E-05 2.34964888E-07-1.31004597E-06-3.68875267E-07-6.93116919E-07
 9 18-6.25775874E-07 1.62218637E-05 3.99931349E-06 2.36317284E-06 4.91093470E-06
 9 19-9.15371996E-05-7.70193083E-05 3.09297590E-05-1.45759269E-05 9.86666181E-04
 9 20 1.27927598E-04-1.85320566E-04 1.98604155E-05-1.42002041E-06 1.34887490E-06
 9 21 7.11455110E-08 1.81355201E-06-3.37224758E-07 3.34915249E-07 8.92245433E-07
 9 22-2.72340576E-06-3.74414946E-05 8.17949379E-05 1.33936270E-06-4.55268855E-06
 9 23-2.78101727E-05-5.73287179E-05 2.51239559E-08-4.39485855E-07-4.91107967E-07
 9 24-2.04870375E-06-7.58065929E-07-9.55024370E-07 3.37142507E-06 9.92790572E-06
 9 25 2.53934989E-06 2.67313317E-05-4.67058602E-05 4.79322915E-05 5.34681226E-05
 9 26-3.02233610E-03-1.32680372E-04 3.94869666E-04-6.06391000E-04-2.75850196E-06
 9 27 2.40498372E-06 3.53518235E-07 9.82505903E-07-1.59720402E-06 3.91567321E-06
 9 28-5.34385026E-07 7.91899065E-06 2.34511649E-05-9.49147326E-05-1.21536557E-07
 9 29 7.11715694E-07-1.40029061E-08 1.46168575E-07-1.12140672E-07-1.12800012E-05
 9 30 8.18976090E-07-3.38625603E-06 3.87819253E-07 4.70879697E-05-1.37021545E-05
 9 31 2.17920246E-05 1.06603377E-05 2.42481582E-03 2.60168077E-05 1.08304834E-04
 9 32-6.89015817E-05-1.32063686E-06 6.90749282E-07 6.29887574E-07-1.50823045E-06
 9 33-4.43021949E-07 1.11900850E-06-2.63355215E-09 3.28451349E-08 1.97217042E-07
 9 34 4.26960750E-07 2.98090823E-08 7.92669969E-07-9.13397751E-07-1.53556008E-06
 9 35-2.19600626E-07-1.96004280E-05 5.73446233E-06-1.09246817E-05-6.34896995E-06
 9 36 5.54814624E-05 5.75161398E-05 6.91949287E-05 3.25307665E-05 6.64801390E-07
 9 37-9.03611903E-07 2.38810513E-07-6.06365097E-08-4.75541342E-07 1.26635333E-07
 9 38-3.97930592E-07 4.12986625E-06-7.29426591E-06 4.35354104E-05-3.74847668E-07
 9 39 3.55680248E-06-3.36026175E-05 4.27667425E-05 3.71304871E-07-3.34788218E-06
 9 40-1.56195550E-05 3.09294186E-05 5.18781334E-08-2.35327803E-07-7.35955250E-08
 9 41 2.93597967E-07 3.61245983E-07 3.66961490E-06 8.88844982E-08-4.07130766E-07
 9 42-1.97394149E-06-1.73174316E-05 1.79059414E-05-2.02241747E-05 1.81498392E-05
 9 43-1.55946736E-03 1.53059498E-04-3.21667102E-04 1.24636694E-04 6.19338762E-07
 9 44-1.57172891E-06 9.52390145E-07 1.67622582E-06 2.61625857E-07 7.72673845E-07
 9 45 1.22204499E-06-8.56047016E-06-4.99048986E-05 7.04687374E-04 2.25894745E-07
 9 46-2.18057333E-06 3.84537317E-05 3.19522125E-05 9.57069193E-07-6.16051749E-06
 9 47 2.20099098E-05-1.47971790E-04-7.76175480E-07 3.64905057E-06 1.29861351E-06
 9 48 1.18905652E-05 2.22260391E-06-6.23502224E-05 2.19909398E-07-1.07255196E-05
 9 49-3.69385590E-06 5.72510822E-04-6.77206345E-05 2.34905228E-04-5.21165953E-05
 9 50-2.38269920E-04 3.98641837E-04 6.13849248E-04-5.22622916E-05-1.02582231E-06
 9 51-3.09297723E-07 1.33512003E-06-1.21780785E-06-2.57239580E-06-1.10952927E-06
 9 52-3.76187116E-07 1.67695478E-06 7.19053301E-07 2.56120480E-06 1.08866669E-06
 9 53-2.23779981E-05-4.56197789E-06-1.05910035E-05-5.16480891E-06 1.78980107E-04
 9 54 7.55256205E-06-1.15090873E-05 1.43357972E-04 2.50947337E-03 2.27906887E-04
 9 55-2.79665177E-04 3.74705120E-04 1.66688973E-06-1.45739918E-06-2.09490551E-07
 9 56-2.27342346E-06 1.05003776E-06-4.74091283E-06-3.92261567E-06 6.14464392E-06
 9 57-1.46129182E-05-2.38709265E-04 4.11125008E-06-4.68607233E-05 7.23179330E-05
 9 58 7.19608784E-05-1.49355752E-06 1.07761868E-05 9.75758392E-05 8.66303896E-05
 9 59 1.53433293E-09 7.28427326E-08 1.24418006E-07 1.11030819E-07-4.28810607E-08
 9 60-7.18489985E-07-6.14963662E-07-9.02800001E-07 2.13494097E-07 3.95434239E-06
 9 61 1.01790344E-06 1.48532253E-05 6.15722067E-06-1.42912893E-04 1.09356323E-04
 9 62 8.70802094E-05-2.63202018E-05-1.12135659E-06 1.01985863E-06 1.01497961E-07
 9 63-5.36641741E-07-1.50777181E-07 9.25960069E-07 5.51403877E-05 7.63396629E-05
 9 64-2.82243485E-05-1.48184508E-05 2.29757965E-06-1.06208895E-04-2.37280475E-04
 9 65-2.28467992E-04-9.33640736E-06-1.94651132E-04 3.41902465E-05 1.83998650E-04
 9 66 3.57740620E-05-1.02986949E-04-2.00867589E-04-5.20999308E-05-4.72597327E-06
 9 67-4.64045114E-05-1.67268025E-05 6.31313139E-05-1.29245966E-04-3.10059514E-06
 9 68-2.48536198E-07 6.98498793E-06-6.37266525E-05 1.22916455E-05-1.43891417E-03
 9 69-5.57960405E-01-4.68301490E-01 1.69416694E-04 2.34609755E-04 5.24236507E-06
 9 70-4.00784941E-03-1.74366954E-04-2.14376343E-04-9.02004355E-06 4.13400817E-04
 9 71 1.46769586E-04 1.06793323E-04-5.23553228E-06 1.02902176E-03 6.65186938E-04
 9 72-3.13408811E-04 8.40512564E-05-9.96599407E-05-9.83700034E-05 1.98029944E-04
 9 73 1.77577339E-04 4.05930911E-05-4.83106406E-05 1.22936926E-04 1.64133785E-04
 9 74 9.85346787E-05-2.86592665E-05-7.75640001E-06-2.39754043E-04 3.26183932E-04
 9 75-1.18818690E-04-3.41820077E-05 6.31471546E-06-1.51239194E-04 3.02206465E-05
 9 76 2.17607158E-05-1.06427818E-03 9.87324928E-04-3.61710780E-04-2.08023319E-04
 9 77-1.16125260E-04 6.80053277E-05 4.81199324E-05 8.91369994E-05 2.05281143E-05
 9 78-2.45036532E-06 1.30589662E-04 1.71841960E-04-4.11726227E-05 1.06274226E-04
 9 79 1.34281156E-05-2.32018306E-04-1.35917339E-04 2.89095269E-04 3.91962061E-05
 9 80-5.68461895E-05 1.59285095E-05-6.09750515E-05-6.94822788E-06 4.52432076E-04
 9 81-3.96386953E-05-4.51621404E-05-4.81599788E-05 5.90406273E-05-1.01058784E-04
 9 82 4.20181562E-05 1.07077048E-04 1.06426285E-05-2.32409593E-05-1.08632795E-08
 9 83 1.70584618E-08 5.55925193E-07-9.36739690E-07-7.92792535E-08 6.08896711E-08
 9 84-2.67455830E-06 4.56928846E-06 1.11864591E-06 1.71643469E-05 4.43293579E-05
 9 85-3.88089373E-05-2.04329346E-05 3.77918022E-03-5.10123894E-04 4.63742892E-04
 9 86-6.10790007E-04 3.34153008E-07 1.16699718E-06-1.50115019E-06-2.55936755E-06
 9 87 3.64705390E-07-4.78517723E-07-5.11374088E-08 2.97518619E-07-2.06034478E-07
 9 88 4.47094504E-07 3.04181198E-07-3.17841288E-06 8.66490114E-07-2.52466668E-06
 9 89-1.88276615E-06-8.36041525E-07 5.89763796E-06 1.83602755E-05 7.29721023E-06
 9 90-3.43717045E-03 2.53627561E-04-4.63790148E-04-5.21480737E-04-1.06973499E-06
 9 91 1.10628101E-06-3.65460130E-08 9.93162997E-08 2.26967152E-08 5.01340869E-07
 9 92-2.13719147E-07-3.44660275E-07-5.76733162E-06-3.77307768E-05-5.87188635E-07
 9 93 6.00443647E-06 1.60984182E-05 4.58500462E-06 1.68321141E-08-1.03897328E-07
 9 94 5.96968800E-08-3.55839823E-07-1.21472485E-07 3.78401478E-07-4.12804841E-07
 9 95 1.97563009E-06 9.36183301E-07 1.81156769E-05-6.56797960E-06-1.60400518E-05
 9 96 7.62689864E-06 1.71320270E-03-1.27575629E-04 1.85251361E-04 3.53006451E-04
 9 97 1.12619349E-08-6.20865723E-07 6.09603788E-07 4.83163428E-07-4.79547871E-07
 9 98-2.79649124E-07-2.28068890E-07 8.97800021E-07-1.14998382E-05 4.92063223E-05
 9 99 2.50459971E-08-1.14641512E-07 9.27794460E-07-1.26529670E-09 1.64706371E-08
 9100 9.56021473E-07-4.75050174E-06-3.23037287E-07 1.76850235E-07 2.10730127E-05
 9101 1.67030585E-05-1.83363128E-06 9.26496365E-07-1.33293276E-03 3.88351312E-04
 9102 2.75325805E-05 5.71514736E-05 5.31150732E-07-2.40135860E-07-2.91014872E-07
 9103-4.89299404E-07-3.74424920E-08-2.33983306E-07-4.43413627E-07 2.95156869E-06
 9104-1.22383796E-05-1.37000876E-05 8.80715490E-07-6.73399867E-06 2.48883475E-05
 9105-1.28900774E-04 9.47029070E-08-5.22100000E-07 4.29839750E-07-3.30402630E-07
 9106 3.63353762E-07 7.87795758E-06-1.63319483E-06 1.65000941E-06-2.82519405E-06
 9107-6.59429446E-05 3.85206929E-05-3.01034341E-05 2.11997358E-05-2.69953224E-04
 9108 2.24801835E-04 2.08308542E-04 3.98854831E-04-3.97580917E-07-2.43025970E-07
 9109 6.40606888E-07 7.74979402E-07-7.85512032E-08-7.09720259E-08-2.02926641E-07
 9110 1.93358479E-06-5.22649806E-05-1.85126961E-04 2.51150732E-08-1.62296955E-07
 9111-9.70272103E-08-3.15811567E-07-3.51818292E-08 1.27389165E-06 4.69798143E-07
 9112 1.86798275E-06 2.86308997E-07 1.29194633E-05-4.43152021E-06-3.44996159E-06
 9113 1.85241292E-05 6.03077483E-04 1.16674693E-04-5.40793127E-04 3.38944902E-04
 9114-2.21009201E-07 7.60717278E-07-5.39708078E-07-2.58612165E-07-3.18721947E-07
 9115 5.49133469E-07 2.33925590E-08-1.48094314E-07-6.15693978E-08-1.27477871E-07
 9116 2.49110572E-07 1.68565203E-06 3.59074385E-07 8.40308324E-07-8.59292083E-07
 9117-1.02724842E-05 5.30090887E-07-6.50945015E-06-1.67015789E-07-4.55235365E-04
 9118 2.27403197E-06-4.53188412E-05-2.76594190E-05 1.23257553E-07-1.76180719E-07
 9119 5.29231657E-08 3.16289200E-07 3.65181494E-07-4.22466545E-07 6.74865878E-08
 9120 3.00430637E-07 6.51715159E-06 7.82156679E-05-4.44290606E-07 3.03141995E-06
 9121-2.82389932E-05-1.86010217E-05-1.31915769E-07 1.87204787E-06-2.82254955E-05
 9122 1.90923748E-05-3.29447443E-08 1.98623828E-07-4.22530899E-07 1.16919601E-07
 9123-7.09885892E-07-2.31904374E-06 1.79325226E-06-9.95707794E-07 3.09683672E-06
 9124 1.84957788E-05-7.96406563E-06 7.69166614E-06-2.47458958E-05-1.15686332E-04
 9125-2.11547541E-04 1.00222101E-04-1.87380844E-04 3.69399185E-08 1.85256825E-07
 9126-2.22196744E-07 7.30896840E-08-3.79713011E-07 3.11631251E-07-4.15434734E-07
 9127 3.02813587E-06-4.84652312E-05-7.48344325E-04 4.85285655E-08 2.94910685E-07
 9128 3.72754528E-05 5.28088778E-05 7.05110600E-07-5.64240265E-06-7.62000141E-06
 9129 1.26974763E-05 1.18946743E-08 9.41502643E-08 5.45109394E-07-9.73357774E-07
 9130-5.63116910E-07-4.83532126E-06-3.96350810E-06 7.58745633E-06 3.35295708E-06
 9131 1.30585598E-04-8.22714647E-06 1.34560877E-05-1.28825735E-06-1.11746082E-03
 9132 1.52327266E-03-9.04204517E-04-2.28491157E-03 2.81688470E-07-1.11269827E-06
 9133 8.31009804E-07 2.41370703E-06 3.54665628E-07 4.35678190E-07-9.84599272E-08
 9134 6.69654513E-07 1.09751837E-06 9.42867305E-07 3.61224698E-07-1.08931254E-05
 9135-4.43009293E-06-4.75955093E-06-1.04843303E-06 1.15333203E-04-3.43390576E-05
 9136 6.35748811E-05-2.09966239E-05 2.63899233E-04-1.25937726E-04 2.28247577E-04
 9137-2.27119282E-04 1.01499084E-06 3.90208311E-07-1.40519915E-06-1.54120282E-06
 9138 2.79591203E-09-8.87840140E-07 2.22081883E-06-2.40748911E-05-2.20200217E-04
 9139-2.84185469E-04 6.66160411E-07-9.21302094E-06-5.87179202E-05-1.42531444E-05
 9140 2.88269877E-07-2.70651025E-06-1.17639702E-05 2.52999377E-04 1.84645303E-08
 9141 2.85708333E-07 1.40237703E-09 2.69482900E-07 3.22345995E-07-3.24589236E-06
 9142-2.59836889E-07-1.22620942E-06-1.41164079E-06 2.46859474E-05 5.90491178E-06
 9143 1.42784182E-05 4.36779509E-06-1.10709113E-04-2.02430565E-05-2.30414403E-05
 9144-6.04841758E-05-3.97989266E-07 2.31800261E-07 1.66189005E-07 5.33532478E-07
 9145-2.34978453E-07-2.14288627E-07 1.98660395E-08-2.75220258E-07 1.30894973E-06
 9146-5.49889550E-08-6.77004236E-07 2.36163681E-06-5.11847408E-06-2.56608551E-07
 9147 1.80674580E-06 1.87777161E-05 1.73920549E-05 7.66497476E-06 7.86665835E-07
 9148 2.96210926E-04 2.61938843E-05 1.38209052E-04 2.64151800E-05-1.16904033E-06
 9149 2.44156829E-07 9.24883496E-07-4.76676945E-07-2.64094597E-08 1.86507344E-07
 9150 3.42587302E-06-2.66295947E-05 1.88851160E-04 1.05505913E-03-1.28007840E-06
 9151-1.82905492E-06 9.75063285E-07-1.46329078E-07-9.05283564E-07 7.31692352E-06
 9152-5.41521651E-06 2.92977890E-07 4.49429598E-06-2.30289140E-05 4.78995086E-06
 9153-4.06358937E-05-2.21280402E-05-5.55827132E-04-5.18192897E-05 1.08701317E-04
 9154-2.52602837E-04-1.96860923E-07-3.40192518E-07 5.37053442E-07-7.95364026E-07
 9155 1.81000616E-06 1.87510914E-08-5.00559942E-08-7.72797116E-07 7.80361979E-07
 9156 1.34520785E-07-2.37942647E-07 7.78972748E-06-3.89353482E-06-4.10373723E-07
 9157 1.92789125E-06-3.89463770E-05 1.12799244E-05 4.15297892E-06-1.26960450E-05
 9158 2.47152213E-04-1.36075967E-05-6.10637831E-05 1.43527942E-04-8.26167564E-07
 9159 1.26092989E-06-4.34762330E-07 1.59240629E-07 4.43165789E-07 9.22907217E-09
 9160 5.93474581E-09 3.05894983E-07 2.39088871E-07 7.33604007E-08-6.92938372E-07
 9161-4.25401880E-06-6.31750333E-07-1.14831753E-07 2.45989327E-06 4.01576922E-05
 9162-1.13956657E-05-1.78670134E-05-5.21453748E-06 1.40264754E-04 7.93531987E-06
 9163-1.79179831E-05 7.17515305E-05-4.74105610E-07 5.32404188E-07-5.82985774E-08
 9164 7.97784165E-07 2.14146305E-08-3.12405243E-07
10  1 5.02033189E-08-2.21110722E-07 2.22831490E-07 8.12042570E-07 1.91340824E-07
10  2 6.07154559E-06-7.63788957E-07-3.74119010E-06-7.98094456E-07-7.67783909E-05
10  3 1.64521095E-05-8.16198370E-06-3.21388433E-05 4.69623442E-04-1.12902413E-03
10  4-3.68828214E-04 5.35069716E-04 1.16694878E-06-3.55365699E-07-8.11583083E-07
10  5-7.20802752E-07-5.91157854E-07 4.00319324E-07-4.05032209E-09 3.58269503E-08
10  6 4.28553459E-07 3.57020838E-09 7.12102355E-08-1.65876530E-07-1.71514172E-06
10  7 3.65267066E-07-5.00281720E-07 1.24938142E-05 2.72693258E-05 1.43465405E-05
10  8 6.86055902E-06-2.29652126E-04 3.31727213E-05 3.39705395E-05-8.73452301E-05
10  9 2.20762606E-07 5.31712383E-07-7.52474989E-07 3.65675810E-07-2.56206806E-08
10 10-2.13985978E-07 9.06283589E-08-1.24354122E-07-2.90378213E-05-2.27500055E-05
10 11 1.22220639E-07-1.83338155E-06-4.03095047E-05 9.02789913E-05-7.93650341E-09
10 12 4.79881492E-08 1.55558069E-07 1.02847065E-07 6.40192847E-08-6.71860386E-07
10 13-7.13668531E-07-5.01693514E-07-2.68413461E-07 1.79225093E-05 7.01948889E-06
10 14 4.31372911E-06 2.05278211E-06-7.42476010E-04 4.23954943E-05 1.06145005E-04
10 15 2.55917099E-04-8.88417724E-08 2.17851580E-07-1.29009808E-07-6.08994295E-08
10 16 5.85143624E-08 1.33955190E-07 2.67087252E-07-2.30775425E-06 1.02730893E-05
10 17 9.49794530E-06 9.17678795E-10-4.91099340E-09-1.73905319E-07-3.81941931E-07
10 18-3.06421595E-08 6.23598599E-07 2.91737504E-07 1.74790752E-06 4.17070921E-07
10 19-2.22686438E-05-2.09548474E-05-7.83661419E-07 1.33651065E-06 6.23383050E-05
10 20-1.33785513E-04-6.86481104E-05-2.62557490E-05-2.41021012E-08 2.87959549E-07
10 21-2.63857447E-07 5.58381800E-07 3.91989915E-07 3.01046369E-09 1.33530021E-07
10 22-6.15802073E-07-8.16834503E-07 2.65287160E-06 3.09153355E-07-2.85029098E-06
10 23 2.32108255E-06-7.51386409E-05-4.28939146E-08 2.46227274E-07-3.67020947E-08
10 24-8.56181630E-08-2.05106321E-07-3.53398911E-06 3.54441548E-07 3.05323591E-07
10 25 3.86104935E-07 3.05565918E-05-4.36065619E-06 1.42330993E-05 2.39085680E-05
10 26-1.51449138E-03 1.98591856E-04 9.06611785E-05-3.78668704E-04-4.02926791E-07
10 27 8.00436249E-07-3.97509458E-07 1.67192917E-07-1.56334228E-07 2.00683754E-07
10 28-3.18690701E-07 4.70075154E-06-1.71075333E-05-2.06846720E-06 1.51404107E-08
10 29-9.27994068E-08-2.35613353E-07 2.21002267E-07-2.93840984E-07 1.80835234E-06
10 30 1.14199788E-06-1.06100211E-06 1.51789603E-06-2.36480284E-05-4.02861026E-06
10 31-8.82940212E-06-8.54417700E-06 5.24102362E-04-7.56529517E-04 4.19597947E-04
10 32-4.50362539E-05 3.59552705E-07-5.25508285E-07 1.65955580E-07 2.68125345E-07
10 33-1.00068971E-07 1.30574705E-07 3.78287855E-09-1.89200069E-08 8.93244131E-08
10 34 2.09861760E-07-1.42033609E-07 3.53106440E-08-4.21477772E-07-9.99008876E-07
10 35 3.86494038E-07-6.70707615E-06 8.65021941E-07 3.61146241E-06-1.79867450E-06
10 36-3.16182479E-04-6.11874481E-06-6.51566216E-05-2.34703629E-05-5.35262757E-08
10 37 2.56332552E-08 2.78930206E-08 8.06934112E-08-1.04921759E-07 4.57378938E-07
10 38 9.12865222E-08-1.50084548E-07-7.64381672E-06 2.60459909E-05-6.60119898E-09
10 39 4.35777252E-07 5.31985673E-06-2.02895151E-06 5.75150950E-07-3.94501231E-06
10 40 1.79001917E-05-8.89596762E-06 2.23882670E-08-1.42521022E-07-5.38139799E-08
10 41-2.40195469E-07 1.12243045E-07 1.58265298E-06-1.94116208E-07 1.17876380E-06
10 42-6.27113921E-07 3.25002915E-06-3.22781736E-06-6.41712453E-06 6.64741338E-06
10 43 1.08820462E-03-2.14605769E-04 9.56811742E-05-7.19495890E-05-7.72717832E-08
10 44 8.64358898E-08-9.16410665E-09-3.83988204E-07-2.19692110E-07-2.60739428E-07
10 45-7.10963835E-07 6.13218922E-06-3.98728650E-05-1.64528768E-04-3.67538884E-07
10 46 3.80877624E-06-1.43146799E-05-2.07933051E-05 1.49416819E-07-1.49683921E-06
10 47-1.09802283E-05 1.08302246E-05-6.00666676E-08 3.65379410E-07 7.68582579E-07
10 48 1.75707535E-07-4.25169610E-07-5.08310726E-06-3.59683395E-06-1.20796494E-06
10 49 2.86471971E-06 2.75169210E-05 2.31575840E-05 1.89088034E-06-7.19485408E-05
10 50-1.26465371E-03-3.79352737E-04-3.52306399E-04 5.96521943E-04-1.20733183E-07
10 51-1.23267796E-06 1.35341115E-06-7.44770318E-07 1.04616941E-06-1.89778552E-07
10 52-1.75767866E-07 1.02159223E-06 8.38007142E-07 8.74147250E-07 5.07135371E-07
10 53-1.00000087E-05-4.47446891E-06-3.70752017E-06-2.95881555E-06 5.11965388E-05
10 54 1.13661701E-05 3.12380632E-06 4.01574766E-05 5.55941192E-04 1.86110632E-04
10 55 4.85437528E-05 7.95173176E-05 7.49710274E-07-3.42623130E-07-4.07087144E-07
10 56-8.33208028E-08 1.15063018E-06-1.03682477E-06-4.70202246E-07 4.44232115E-06
10 57 4.65622382E-05-3.56002607E-04 2.13614907E-07-4.57393396E-06 6.72534184E-06
10 58 8.13821677E-05 3.99426031E-07 2.06222849E-07 3.60936158E-05 3.26127081E-07
10 59-8.93428010E-09 7.87941813E-09 6.30745894E-07 5.96775013E-08 2.54336618E-07
10 60 2.64036015E-07-2.83277918E-06-3.62718483E-07-1.18055293E-06-6.42014512E-06
10 61 1.45812344E-05 1.89623986E-06 6.08005861E-06 1.53144219E-04-7.31290923E-05
10 62 3.27427769E-05 1.76595837E-05-1.17645119E-07 9.01709540E-08 2.74741647E-08
10 63 3.59809334E-07 2.33853065E-07 6.03949592E-08-1.34169695E-09-1.89577819E-07
10 64 2.64229927E-07-4.40949239E-08 9.93374304E-07 1.75945105E-06-1.25063493E-06
10 65 2.71114609E-07-4.32206513E-06-4.94743677E-06 1.05382024E-05 1.97556198E-06
10 66 2.00398960E-05 2.23489379E-04 5.91397036E-05-6.90840954E-05-9.49094147E-05
10 67 3.51506009E-07-2.62953163E-07-8.85528459E-08 1.37269964E-07 6.28227124E-07
10 68 1.80651555E-07 3.67708113E-07-5.25620970E-06 8.13026676E-05-4.51539078E-04
10 69-1.37096115E-06-1.13635577E-06 3.61199834E-07 9.77370688E-07-1.55052534E-06
10 70-1.81630003E-06-1.71016653E-06-4.27924384E-06 7.53213452E-06-7.93870907E-06
10 71 8.39996922E-07 4.89879891E-05-3.72942154E-05-3.76611450E-04-2.77767974E-04
10 72 4.91091205E-05 1.34180072E-04 2.84684596E-07 2.00289996E-07-4.84974593E-07
10 73-1.31590716E-06-1.39469784E-06 1.11615742E-06 2.16379534E-07-3.02763355E-07
10 74-1.48826056E-06-5.34539374E-07 1.21174209E-06 5.22571434E-06 4.81042561E-06
10 75 1.32617668E-06-3.36137850E-06-1.44010705E-05-2.16161225E-05-6.69367307E-06
10 76 1.78571633E-05 2.60061738E-04-1.44657015E-04-5.78264013E-05 7.21526726E-05
10 77-6.15222789E-08 4.50956126E-07-3.89433847E-07 2.53138504E-07 1.42771162E-06
10 78 9.97659869E-07-1.61561413E-08-5.36653786E-07 3.04350542E-07-2.59755954E-07
10 79 3.69402858E-08 5.97768877E-06-1.15106820E-06 8.81100993E-07-7.21835860E-07
10 80-4.68860386E-05-5.59119414E-06 9.36898251E-06 1.00687474E-05 8.20603588E-05
10 81 5.50139327E-05-2.16265105E-05-4.61259871E-05 1.17976860E-07-1.32470307E-07
10 82 1.44934473E-08 2.83772469E-07-4.61545205E-08-7.33398629E-07-2.20194416E-07
10 83-5.43731842E-07-9.44791346E-07-3.69876196E-07 1.95087283E-06-1.53291589E-05
10 84 3.03869126E-06 6.54024498E-06-1.57489133E-05 1.93333309E-04-3.73185168E-07
10 85 1.21614549E-04 3.71838226E-05 2.13855515E-03 7.64287940E-04 3.09398242E-04
10 86 3.20674737E-04-3.83213027E-06 4.34229160E-07 3.39790111E-06 1.90057464E-06
10 87-1.32635583E-06-4.60251115E-06-8.42937175E-08 1.00856268E-06 1.85151779E-07
10 88-1.92834818E-06-2.37712957E-06-2.39680786E-05-1.64465681E-06 7.76901244E-06
10 89 9.25146003E-06 2.70538510E-04 2.76261439E-05 6.97283113E-05 5.87243812E-05
10 90-2.05427017E-03 9.57621603E-04-6.70026941E-04-6.26930055E-04-2.46047666E-06
10 91 1.81452498E-06 6.45951683E-07-3.04391642E-06 6.68909550E-08 4.76186155E-06
10 92 3.98777969E-06-3.16616735E-05 8.27103237E-06-4.17122095E-05 1.92961497E-06
10 93-1.57600283E-05 1.62843043E-04-3.99726019E-04-5.77593979E-08 4.07531641E-07
10 94-6.44816591E-07 2.53732181E-06 7.66257345E-07 2.18528935E-06 2.46972119E-06
10 95-1.10693912E-05-3.49452362E-06-7.91848131E-05-6.57987279E-06-5.40035775E-05
10 96-8.05623653E-06 2.47518176E-03-7.24549482E-05-3.33265203E-04 1.11460021E-03
10 97 2.83495618E-06-2.23534751E-06-5.99608670E-07 1.63613607E-06-1.42283031E-07
10 98-1.85780067E-06-7.85839124E-07 4.55680165E-06-3.42603460E-05 1.37410577E-04
10 99-2.67127661E-07 1.44800896E-06-1.33245124E-06 1.37064092E-06 1.97108339E-07
10100-1.72057276E-05 1.00358471E-05-6.20101998E-06-9.58910634E-07 3.19210463E-05
10101-9.69740572E-05 1.74384517E-05-2.58522503E-05-1.88839260E-03 2.61268534E-04
10102 1.93587515E-04 6.54841127E-05 1.81532528E-06-1.77099577E-06-4.43295175E-08
10103 1.00534526E-06 1.24483098E-06 3.81462008E-08-1.25273056E-06 7.24959252E-07
10104 3.22748284E-05-3.55982181E-05-2.79051167E-06 1.63346363E-05 5.60947747E-05
10105 4.58267124E-05-1.87086992E-07 1.40299818E-06 5.43287837E-07 1.31020784E-06
10106-6.75999145E-07-1.36487103E-05-2.15410112E-06-7.45324744E-06 5.04606743E-06
10107 2.83639630E-05-3.01403820E-05-3.44648021E-05-4.02610234E-05 1.37458374E-03
10108 3.90267307E-04-7.32100203E-04-6.84848015E-04 2.17710504E-06-2.13431588E-06
10109-4.27891612E-08-7.71732603E-07 1.57306864E-06 2.89843952E-06-6.65356263E-08
10110 1.28911784E-06-1.10165385E-06 5.73891381E-05 5.37143865E-08-2.44547569E-07
10111-2.15916261E-07 4.94993917E-08 6.53909967E-07 7.15973089E-06 2.23966824E-06
10112 1.00830885E-06-3.25047529E-06-6.72887905E-05-2.98818095E-05-2.67391245E-05
10113-9.33114411E-06-3.25217287E-03-6.97083364E-04-9.50763088E-04-1.62987766E-04
10114 7.16056402E-07-1.00961322E-06 2.93556814E-07-1.81614880E-06-4.02545201E-07
10115-7.47109844E-07-3.30610278E-08 1.91904460E-07 8.12617795E-08-4.78915657E-07
10116 1.71941196E-07-2.67365039E-06-6.22098145E-07 1.95392116E-06-5.89631121E-07
10117 3.81686894E-05 1.24576276E-06 1.28981602E-05 4.77590982E-06-3.25090607E-04
10118 1.41981415E-04-1.03174056E-04-6.79332933E-06-3.54607117E-07 7.45215397E-07
10119-3.90608280E-07 4.31992841E-07-4.30674600E-07-3.01361904E-07 3.49057292E-07
10120-4.81366262E-06 2.75085949E-05-6.40404097E-05-3.52455795E-07 2.14277016E-06
10121 1.69929097E-05-6.48205665E-05 3.03177662E-07-3.45790100E-06 3.37839502E-05
10122-1.53003086E-05-1.19312417E-07 7.21818004E-07-2.75230164E-07-2.66242534E-07
10123-4.61284007E-08-8.50414832E-06 4.59175187E-07-4.52092972E-07-1.61911957E-07
10124 3.36267968E-05 1.49976397E-05 1.77088221E-05 4.96623866E-06-6.84288092E-04
10125-5.83841877E-07-1.55509251E-05 9.88240278E-05-8.54501696E-07 1.07634918E-06
10126-2.21847479E-07 1.82434533E-06 5.35486756E-08 5.85266855E-07-8.92709664E-07
10127 5.82669542E-06 3.49466932E-05 3.72160293E-04 3.49978057E-07-3.10825711E-06
10128 1.31518239E-05-2.04576779E-05 4.98317269E-07-4.63264313E-06 3.57409448E-05
10129 8.48042428E-05 6.99032291E-07-2.62589095E-06-2.10446468E-06-1.16233762E-05
10130 2.84148364E-06 4.32721472E-05 4.70886070E-06 1.03981764E-05-5.87089925E-06
10131-3.11975460E-04-1.23382417E-04-2.18991756E-04 3.77812868E-05-2.44695963E-03
10132 7.57719043E-04-4.08649828E-04-7.02606078E-04 3.33212964E-06-1.13973302E-06
10133-2.19239663E-06-2.89988209E-06 1.61336322E-06-1.69877112E-06 6.06477758E-08
10134-1.07343911E-06-1.39800164E-06-2.05148205E-07 6.59821706E-07 9.63603028E-06
10135 6.60585292E-06 1.47738119E-06-3.68756255E-06-1.24699089E-04-6.38238656E-06
10136 5.34901560E-05 3.38169395E-05-9.13752421E-04 1.49825236E-05 1.88662002E-05
10137 1.91801620E-04-1.53786739E-06 6.25640546E-07 9.12226847E-07-1.46134023E-06
10138-1.07357789E-06-3.28193510E-06-2.08434088E-06 1.55938269E-05-1.40802324E-05
10139 1.86997934E-05-2.05759381E-06 2.17830434E-05 1.45671334E-05 4.75779002E-05
10140-2.43247347E-06 1.91028211E-05-3.74308829E-05-3.75120653E-05 3.99807101E-08
10141-2.36728111E-07-5.13651146E-07-1.95612231E-07-2.71737766E-07 3.17302137E-06
10142 5.95024079E-07 1.71121728E-06 7.17749566E-07-2.26078078E-05-7.63791981E-06
10143-2.01118927E-05-2.82432484E-06 6.58480426E-05 1.02636565E-05 1.83325382E-05
10144-2.57689973E-05 5.76406768E-07-7.17101852E-07 1.40695084E-07-9.26791614E-07
10145-3.97176706E-07 8.84591273E-07-5.57964088E-05-7.73634374E-05-1.59598537E-05
10146 1.32060282E-05-2.27362589E-05 1.06414999E-04-1.28532457E-04 2.24106586E-04
10147-2.17181388E-04 2.25762169E-04 3.45681798E-06-1.78275062E-04 5.19456003E-05
10148-1.27736475E-04-2.11684044E-05 7.55929416E-05-1.04772163E-04-3.68288546E-05
10149 9.44811884E-06 2.73807358E-05-7.14162095E-05 6.03339845E-05-1.06985091E-04
10150-3.03074482E-06 2.49584110E-05 2.37543009E-05 6.47224330E-03 5.57960471E-01
10151 4.68302932E-01 1.07489815E-04-2.38907699E-04 1.74689924E-04 3.98653530E-03
10152-9.33009806E-05 2.05550140E-04-1.66453715E-04-3.05522984E-04 6.93795383E-05
10153-1.06832819E-04 8.10897586E-05 6.64977301E-05-6.17991610E-05-1.95816765E-04
10154 3.11499502E-04-1.44911121E-05 8.66049554E-05-7.21138432E-05 1.89222358E-04
10155 1.67270513E-04 7.40185230E-05-1.23290114E-04-1.64698448E-04 7.57546942E-05
10156 3.18246399E-05 6.97799469E-05 2.43869620E-04 2.27152327E-04 1.17260704E-04
10157 2.02405442E-04-3.90369314E-05-6.40945968E-05-1.11476518E-05-6.64048458E-05
10158 1.53374287E-04 3.45010980E-04 1.15401843E-04 1.84874032E-04 4.47851360E-05
10159-6.22602507E-05 1.74751146E-05 5.85253346E-05 9.43451099E-05 6.98755765E-05
10160-1.29765053E-04-1.70964873E-04-4.76065512E-05-1.04446925E-04-1.10254809E-05
10161 2.33321265E-04-1.38108243E-04-2.80418431E-04-4.36461709E-05 4.07836851E-05
10162 5.60992390E-06 5.21606242E-05-1.57744361E-06-1.04454845E-04 3.65147736E-05
10163-3.06817442E-06-9.26019832E-05-2.50091497E-05 9.69901410E-05-7.19809913E-05
10164 9.88589735E-05-1.25890137E-05 4.46921505E-05
11  1-1.16269938E-02-9.57151288E-03-3.13039257E-05 7.81095484E-06-7.80563425E-05
11  2-2.80552676E-04-3.30567414E-05-1.49142139E-04-3.78705987E-04-1.01400293E-03
11  3-4.02185060E-05-4.70686786E-07-3.59232000E-04-1.77538538E-02-1.72520309E-04
11  4 8.53841805E-03-9.61925991E-03 9.45348303E-05 4.66615430E-05-1.41196373E-04
11  5 3.03954516E-06-1.05008642E-05-8.17696982E-05-2.00384557E-03-1.60325087E-03
11  6-5.57101118E-05-3.81131260E-05 6.67968866E-05-2.45178202E-04-2.09324069E-04
11  7-2.41030314E-04 2.16990378E-04-9.50736572E-04-3.25662026E-04-1.91776858E-04
11  8 1.48642225E-04-1.77293177E-03-9.34794414E-04 8.35254395E-04 6.15113113E-04
11  9 2.13886183E-05-1.54866048E-05-5.90201350E-06-6.15710497E-05 7.79840673E-05
11 10 9.77807166E-05-6.06448204E-06 7.78048350E-05 2.11405984E-04-5.57011195E-04
11 11-6.53698417E-06 7.35709502E-05 1.11447508E-03 7.98176397E-04 2.62125831E-05
11 12 1.88296585E-05 1.67449687E-06 2.21213152E-06 6.23950398E-06 4.55686443E-05
11 13 2.32397802E-05 1.82404165E-05-3.76175259E-05 1.28367769E-04-8.81791315E-05
11 14-4.99030824E-06 3.50267731E-04-6.46941992E-03-8.79014939E-04-7.12110402E-04
11 15 1.43768760E-03 1.43439399E-07 4.32548265E-06-4.46892205E-06-1.46337519E-05
11 16-5.45740857E-06-1.21139937E-05 8.84831628E-06-9.03068796E-05-9.05750573E-05
11 17-5.81761755E-04 1.56210798E-05 1.07140912E-05 1.28862861E-06-8.75377879E-07
11 18 4.22206667E-07 2.10827886E-05 1.61759613E-05 1.12366265E-07 6.96141078E-06
11 19 3.81553292E-04 1.81865654E-04 6.27828493E-05 5.85125300E-05 6.12063924E-03
11 20 1.93454635E-03-6.96610774E-04 3.88571063E-04-2.17659984E-06 4.12753028E-06
11 21-1.95093044E-06 5.70439445E-06 1.57260642E-06-3.60035197E-07 4.93028868E-07
11 22-2.11070286E-05 2.47887410E-05 2.36433592E-04-3.13559070E-06 3.69765890E-05
11 23-8.36808367E-05 8.44950285E-04-9.69647697E-06-6.44747860E-06 4.55539166E-06
11 24 1.97119017E-06-5.73172580E-06-1.00468367E-05-1.45911263E-05 5.46562354E-06
11 25 4.67959537E-05 6.17082551E-04 3.06235145E-04 1.98229251E-04-1.48183516E-04
11 26 6.39927211E-03 1.94763409E-03 1.41401738E-04 1.36383846E-03-3.71019572E-06
11 27-2.09458120E-06 5.80477692E-06-1.94474222E-05-8.52534507E-07 2.88627665E-06
11 28 3.54896813E-06-5.65768594E-05-1.88591790E-05 2.71932781E-04 1.08230722E-05
11 29 1.09366233E-05 1.17386311E-07-2.37123483E-06-1.87892234E-06-3.58828002E-05
11 30-6.94440217E-06 1.00230874E-05 1.04250785E-05 3.90808978E-04-8.69321659E-05
11 31 5.07814345E-04 6.38519521E-05 5.04484064E-03 4.16144991E-03 3.09581868E-03
11 32 2.07444069E-03-6.25587766E-06 1.33281455E-05-7.07226782E-06 1.27461029E-05
11 33 5.04427121E-06 1.19034415E-05-3.82826460E-07-5.68280303E-07-2.57785929E-06
11 34 1.17018797E-06-1.08100875E-06 7.55495711E-06 1.10503236E-05-3.56605472E-06
11 35 5.42719113E-06 5.80340346E-05 1.77785872E-05-2.11504845E-05-1.12210427E-05
11 36 5.10913989E-03 5.54047745E-04 6.51360524E-04 2.67951943E-04 4.96825809E-06
11 37-6.57607013E-06 1.60781205E-06-2.46788969E-06 1.00774693E-07-2.94896191E-06
11 38 3.21138164E-07-1.24593084E-06-4.69890589E-05-2.54647359E-04-2.85264107E-06
11 39 1.41661427E-05-6.12269755E-05 8.54254375E-05-3.69827874E-06 1.79915118E-05
11 40-1.38427096E-04 7.20609789E-05 2.30829702E-07 8.12166942E-06 3.67290625E-06
11 41 1.17587411E-06 7.94495083E-07-9.25634886E-05-8.24070894E-06-2.21489896E-05
11 42-2.80178672E-06 4.10896599E-04-1.93983007E-04 2.91215098E-04-5.07358712E-05
11 43-1.11554405E-03 8.70601232E-04 8.19629495E-05-3.43692217E-04-6.85185634E-06
11 44 1.74217679E-05-1.05699116E-05-7.45549356E-06-1.51905652E-06 2.06047142E-06
11 45-4.75975760E-06 5.41360766E-05 6.84713823E-04-9.87207065E-04 2.46577456E-07
11 46-1.53207127E-05-4.91252219E-05-4.96304241E-04 3.02417573E-06-2.69222021E-05
11 47 2.01590703E-05 3.46998352E-04-5.63396007E-01-4.66443411E-01 6.03309866E-04
11 48-1.42839568E-03-3.25972256E-05-4.41665719E-03-5.64814346E-04 1.13292053E-03
11 49 4.45820287E-06 4.86368765E-03 2.21589100E-04-1.65428946E-03-3.37651719E-04
11 50 1.19949725E-02 3.08905013E-03 6.77051350E-04-1.83720558E-03-2.89332857E-04
11 51 3.25663913E-04-3.63310563E-05-1.15811402E-04-7.35614371E-05 8.97718506E-05
11 52-7.41484613E-06-1.54442561E-06-1.28804114E-06-5.84159379E-08-7.13684984E-07
11 53-5.14108195E-05 7.52172650E-06 9.52656469E-06 4.72505181E-06 4.95259326E-04
11 54-3.40704191E-05-1.79927792E-04 2.35055879E-04-1.18710009E-02-1.13771097E-04
11 55 2.34567771E-03-1.74895498E-03 9.51339041E-06-1.41301544E-05 4.61676399E-06
11 56-1.80739835E-06-4.19365407E-06-9.17384139E-06 4.84047460E-06-4.58548736E-05
11 57 3.80314154E-04-8.70004087E-04 1.62430467E-07-5.61488215E-05 4.14180352E-04
11 58-8.44762778E-05 1.54116351E-07-1.50315653E-05 2.52529286E-04-2.82420031E-04
11 59 3.35179935E-08 2.37455522E-06-8.01191478E-06 3.24285206E-06-1.60408946E-06
11 60-1.95770661E-05 1.84557025E-05-1.28314539E-05-2.79864075E-05 1.61336844E-04
11 61-8.17456155E-05 2.85954890E-05 9.62512746E-05 3.00699374E-03-4.77882095E-04
11 62-3.16782388E-04 2.14626499E-04-1.51258065E-06 3.76416093E-06-2.25158028E-06
11 63 1.10777161E-05 8.79761086E-06-1.02183701E-05 5.99029208E-05 1.01442695E-04
11 64-3.39133235E-05 6.41943052E-05 1.35699474E-05-1.21712803E-04-1.78291522E-04
11 65 4.73262234E-04 7.86771598E-05-9.23924391E-04-1.47131180E-04 4.37598746E-04
11 66 1.08195387E-04 2.26289296E-03 1.93796415E-04-1.38656638E-03-3.63102312E-04
11 67 8.57697002E-05-2.07054951E-04 1.21285251E-04 1.34779868E-04 2.88761776E-05
11 68-7.60057230E-05-3.14564238E-04-8.38568888E-05-2.11625126E-03-7.13399322E-04
11 69-3.49721626E-06-4.98053466E-06-8.56544275E-06-2.38775750E-06 1.38949762E-06
11 70-7.19388890E-06-3.14140854E-06-3.10772489E-05-4.44167643E-06 1.85931028E-04
11 71 8.96130609E-05-1.55777482E-04-4.72787825E-05-3.43441149E-03-9.63652949E-04
11 72 1.23133766E-03 1.35562678E-04-1.51714942E-05 2.14148257E-05-6.24333156E-06
11 73-2.10018623E-06 1.75904355E-06 4.71963447E-06-1.04248243E-06-2.08333181E-06
11 74-1.15795561E-06-1.99786154E-06 2.53519245E-07 9.11073040E-06 2.88396513E-06
11 75-7.08475805E-06-1.65161531E-06-1.02299743E-04 5.33565108E-05-2.76241005E-05
11 76-6.80828199E-06 8.73806518E-04-5.58598950E-04 8.96197256E-05 2.95991802E-04
11 77-6.51596610E-06 9.66681732E-06-3.15085122E-06-8.53905659E-08-1.41377917E-07
11 78-6.75679948E-07 6.61981728E-07 7.77978607E-07 2.68288187E-06 3.22527489E-06
11 79-2.77009473E-07 3.18876162E-06 1.19484061E-07 5.23387516E-06 5.70625308E-07
11 80 2.13291646E-05 2.56655780E-07-9.44733789E-07 4.02398088E-06 2.56714618E-04
11 81 5.74513868E-05-2.95461351E-04-4.56899620E-05 8.76080297E-07-4.30616066E-06
11 82 3.43008036E-06 1.32812938E-06-2.96295027E-07-1.73143514E-06-5.11004261E-06
11 83-5.46064908E-06 2.71714953E-06-6.89785856E-07 1.17094416E-06 3.57050681E-06
11 84-2.18487777E-05 5.67084028E-06-1.22984164E-05 6.78857487E-05 2.42407928E-04
11 85-9.18684368E-05 2.90845156E-04 6.87524324E-03 2.79387707E-03-4.40530565E-03
11 86-7.36820908E-04-4.36954327E-06 4.32312430E-06 4.64189733E-08 2.62631380E-06
11 87-4.51865150E-06 3.20549302E-06-4.34370145E-07 1.09746302E-06 1.44522131E-06
11 88 2.86861171E-06-4.41494997E-07-1.84235714E-05-3.63777068E-06-1.40512468E-05
11 89-1.73470077E-06 1.17515743E-04-3.81053772E-05 1.10895927E-04 4.05775844E-05
11 90 6.72931391E-03 5.16406409E-04-4.66078079E-04 1.18149757E-03-5.50954329E-07
11 91 4.21235189E-07 1.29719140E-07-1.46331679E-06-7.52543883E-06-1.15948730E-06
11 92 2.55309842E-06-2.87870807E-05 1.32869699E-04 1.52541266E-04-2.47784668E-06
11 93 2.41071411E-05 6.89997381E-05-3.29721772E-04-7.27543270E-08 9.01823521E-07
11 94-1.54293871E-06 4.77106779E-08-1.03963623E-06-1.15333882E-05 6.78077538E-06
11 95 1.08624956E-06 3.89733536E-06 1.36755758E-04-4.65977334E-05-2.42078799E-05
11 96-4.75783536E-05-1.12337057E-03 2.32591223E-05-7.84557277E-04 5.03009228E-04
11 97-2.46508737E-06 1.88802529E-06 5.77062082E-07-9.23061088E-07-3.57168481E-07
11 98 3.20668422E-07 1.00183280E-06-1.91304251E-05-4.22552319E-06 1.46869358E-04
11 99 4.36121202E-08-6.11177080E-07 8.07557428E-08-6.37400782E-07-8.00887565E-07
11100 7.26762253E-06-4.37333761E-06 2.53345906E-06 4.24614181E-06 3.83945393E-05
11101-6.47435202E-06-2.34039970E-05-1.94958584E-05 9.28607919E-04-4.16408656E-04
11102 1.60946739E-04-2.34805034E-04-5.86159770E-07-9.75895924E-07 1.56205569E-06
11103-6.53694950E-07-1.75987369E-07-1.25817511E-06-2.02288425E-06 2.00654893E-05
11104-1.29539960E-05-1.26345915E-04 6.78626241E-07-5.52775277E-06-2.64172728E-05
11105 1.97521526E-04 4.53828062E-07-2.58287626E-07-2.72440810E-06-1.14136870E-06
11106 1.38780380E-06 1.56243604E-05 1.42794743E-05 4.17208709E-06-4.55133939E-06
11107-3.27309470E-04 7.49517071E-05-3.82585010E-05-1.66269965E-05-8.98995530E-03
11108 1.63578230E-03-6.73493201E-06 2.59292376E-04 1.95704066E-07-2.63198098E-07
11109 6.74940317E-08-7.76453599E-07 3.60040071E-06-4.68267490E-06 2.37396380E-06
11110 7.78061448E-06-9.75687112E-06 1.14915098E-04-1.83541279E-07 1.02756698E-06
11111-1.19426552E-06 1.15074241E-06 6.97841677E-07-1.94069176E-05 8.11756634E-06
11112-8.21614809E-06-4.66573179E-06 1.47641073E-04-1.41008345E-04 7.78367979E-05
11113 9.99239471E-05 2.46465769E-03 1.09573315E-04-1.38053034E-03 1.25967140E-03
11114 3.69475894E-06 2.42910679E-07-3.93766962E-06 2.01487105E-06-9.23156354E-07
11115 2.48280675E-06 5.25021249E-08-2.72465485E-07-3.90911003E-08-4.88426331E-07
11116 8.06031831E-07 3.95145235E-06-6.99985767E-07 3.22602509E-06-3.72694323E-06
11117 3.37391055E-05 1.59256921E-05 5.90295225E-06-3.03319121E-05-1.77921686E-03
11118 2.64399189E-04-2.53185660E-04 1.46078865E-04-1.54803795E-06 2.93620751E-07
11119 1.25441720E-06 2.15015482E-06 2.82817475E-06-2.52477768E-06-9.64676183E-08
11120-1.15069785E-06-4.89561379E-05-1.37802432E-04 7.82863138E-07-6.25547850E-06
11121-1.83461253E-05 1.31042769E-04-2.15689621E-06 1.63192646E-05-8.50668165E-05
11122-1.12111039E-04 3.29415996E-07-2.03341907E-06 3.82583116E-06-2.34624802E-06
11123-3.86420386E-06 2.55336789E-05-1.90208149E-05 1.50970607E-05 1.61609004E-05
11124-1.73760859E-04 2.49796664E-05-1.16775298E-04-1.91707310E-04-2.56390577E-03
11125-8.53903541E-06-4.15273757E-04-4.98492977E-04 3.44009419E-07-1.45648017E-06
11126 1.11247075E-06-5.02928440E-06 1.22013535E-06 3.47953195E-06 4.40159328E-06
11127-2.36650185E-05 3.31550487E-04 1.71888513E-03-7.73733770E-06 7.31883023E-05
11128 1.89277991E-05 9.24257343E-05 4.80099820E-06-4.05202942E-05-6.35309020E-05
11129-2.94272427E-04 2.95072435E-05 2.18115664E-05 2.33586293E-06 9.04061037E-07
11130-1.55360119E-07 2.98193634E-05-2.26355472E-05-4.29157731E-06 6.55633274E-06
11131-2.56515151E-05 2.53446329E-04-1.63370370E-06 9.56239894E-05-7.43413810E-03
11132-2.18804812E-03 2.79939408E-03 2.07554213E-03-1.05818958E-05 4.18318728E-06
11133 6.39870855E-06-3.00008745E-07 2.10339444E-06-4.69326756E-06 5.48917543E-07
11134-2.10540420E-06 2.37835963E-06-1.33739637E-07-8.92142706E-07 2.95797427E-05
11135-1.19987257E-05 3.38490142E-07 2.39113047E-06-2.07965660E-04 5.48042699E-05
11136 1.93031277E-04-1.75629431E-06-1.22435974E-04-3.96352419E-04 3.40134914E-04
11137 3.45967501E-04 3.44841540E-06-5.92994544E-06 2.48153004E-06-2.15991201E-06
11138-4.01370889E-06-5.08272994E-06 3.79951467E-06-1.26893725E-05 2.18103914E-05
11139-4.31005246E-04 3.53593504E-06-2.09086335E-05 1.16925702E-04 2.22531054E-04
11140-7.34185686E-06 6.09210669E-05 1.09039439E-04-1.25737781E-04-6.75486269E-07
11141-2.61218151E-06-2.99759242E-06 4.64568215E-07-1.00776596E-06 2.54359343E-05
11142 1.13374380E-05-7.31929980E-06 7.95566555E-06-2.16622408E-04-5.24029887E-05
11143 1.99921732E-05-1.14204092E-05 6.40996508E-04-4.07554671E-04 3.00409369E-04
11144-3.94806641E-04 3.14921014E-06-1.78164464E-06-1.36756550E-06-3.52688762E-06
11145 2.75651491E-06-3.20444614E-06 9.81699443E-08 9.46855357E-07 3.44565293E-07
11146 1.07256235E-06 1.03329623E-06-1.07016975E-05 1.07736770E-06-3.63601598E-06
11147-5.09275265E-06 6.69297732E-05-1.73060792E-05 1.15194538E-05 2.18366755E-05
11148-7.89385575E-04 4.26871933E-04-3.33244861E-05 4.58626410E-05-5.68527686E-07
11149-4.26806289E-07 9.95333976E-07 1.24152502E-06 4.39968735E-08 2.58223702E-08
11150-3.19759097E-06 2.39313490E-05 3.80194637E-04 5.72445600E-03-1.56435997E-08
11151 5.88676380E-07 8.36395900E-07 1.73226053E-08-6.99693758E-07-7.42581048E-06
11152-2.79884937E-06 1.59389706E-06 2.94855685E-06 6.77801980E-05 1.82094441E-06
11153-2.49985535E-05-1.06578913E-05 9.07423854E-04-3.31801323E-04-5.40692582E-04
11154 1.82243251E-04 1.04074960E-06 3.14579324E-06-4.18654283E-06 1.27782225E-07
11155-1.31474845E-07 8.48374460E-07 4.13491492E-08 5.27607290E-07 1.76049498E-06
11156 6.08652584E-07-2.13785674E-06-6.45575382E-06-7.96735847E-06-2.18041001E-06
11157 8.98935850E-06 4.72050122E-05 2.16664004E-05 3.35360236E-06-3.40945298E-05
11158-1.06458170E-03 7.57643856E-05 8.91192639E-05-1.58823617E-04-8.75241024E-07
11159 1.77607245E-06-9.00831424E-07-1.89355980E-06 1.59045634E-06 6.45374496E-07
11160 6.81895229E-09 6.68197242E-08-4.89274194E-07 7.18527639E-08 9.42764723E-07
11161-9.91950904E-08 1.65522155E-06 1.43678830E-07-3.70644715E-06 4.74074188E-06
11162-3.53333706E-06 2.82591002E-06 1.39876806E-05 2.39796741E-05 5.55643293E-05
11163 3.38775092E-05-1.09802836E-04-8.69666027E-08-6.66496068E-07 7.53462671E-07
11164-3.08710003E-07 2.65552738E-07-3.21861602E-07
12  1-8.79594847E-06-9.74113722E-06-2.54268424E-06-3.83307871E-06-1.07104359E-06
12  2 1.93756191E-05 2.49703006E-05 2.43475520E-05 1.20616272E-05-4.64547014E-05
12  3-3.29110894E-04-1.77878387E-04-3.33252523E-04-1.78389861E-03-4.20905216E-03
12  4-5.29197710E-03-1.71209092E-03-5.28998787E-06 7.01533080E-06-1.72534293E-06
12  5 5.43634057E-07-6.27536914E-06 2.99092749E-08-8.30887665E-07 9.83623114E-07
12  6-9.75725682E-07 1.76384957E-07 1.08472014E-06-2.72715233E-05 1.08243419E-06
12  7 4.57482352E-07-1.81314734E-06 2.68415233E-04 1.20736050E-04 7.21544890E-05
12  8-8.79120381E-05 1.11291297E-02 1.92063507E-03 1.99599981E-03-1.49705677E-03
12  9 2.46171253E-06-3.17396344E-06 7.12250909E-07 3.41674720E-06-5.89828743E-06
12 10 2.47290788E-07 3.16505272E-06-2.57093542E-05 1.77115982E-04-5.65089531E-06
12 11-1.90719678E-06 1.49600854E-06 1.62130261E-04-1.92398498E-04 4.49429153E-08
12 12 4.67179606E-07 6.37378503E-07 9.22658416E-07 1.49414032E-06-3.80775137E-06
12 13-2.84523251E-06-3.67936740E-06-8.13814029E-06 9.69144889E-05 5.46564672E-06
12 14-1.55789525E-05 7.67591245E-05-1.55494899E-03 6.91224859E-04-3.62498305E-04
12 15 1.25056942E-03-2.18897386E-06 1.66407407E-06 5.24899792E-07 1.58762615E-06
12 16-6.14341347E-07-1.12612419E-06 7.24991464E-07-1.90459375E-05-1.58650138E-05
12 17 9.03128018E-05 1.10352127E-07-8.17796622E-07 5.64811250E-07-8.55165996E-08
12 18 4.77010262E-07 1.07513751E-05 1.92682396E-06-1.25318602E-08-2.47804237E-06
12 19 2.73067923E-06-6.85905129E-06-8.78403937E-06 2.70259380E-05 2.52455964E-03
12 20 5.16945906E-04-1.59487291E-04 5.51412319E-04-1.71773024E-06 6.75880786E-08
12 21 1.65014217E-06-1.60084947E-06 1.13073982E-06 7.32521277E-07 5.32117917E-07
12 22 4.06734895E-06-3.74606999E-05-2.23483745E-04-1.47951483E-08-5.90425367E-07
12 23-4.67612719E-05 2.68699546E-04 3.29341294E-07 3.97320721E-08 3.73915721E-06
12 24-2.30512405E-07-9.94271952E-07 1.19160007E-05-2.12608261E-05-1.97044185E-06
12 25 1.69008394E-06-4.25122375E-04-1.07716325E-04 5.88177397E-06 4.39156861E-05
12 26-1.14578975E-02-1.00452190E-03 1.65371542E-03-7.35156411E-04-5.17918471E-07
12 27-1.38478462E-06 1.90270309E-06-7.39510963E-07 3.65873815E-06 3.39214809E-06
12 28 1.21970509E-06 2.49614736E-05-3.06709127E-06 1.67293424E-04-1.14918971E-07
12 29 7.30039721E-07 1.49064083E-06 4.27560085E-07-1.49034753E-06-1.59624248E-05
12 30-7.44316466E-06-1.38379160E-06 9.08615429E-06 1.95150750E-04 9.48292577E-05
12 31 2.93450543E-05-1.12946433E-04 4.39026976E-03-1.72277850E-03 1.32452150E-03
12 32-2.04118424E-03 2.42378721E-06 7.54590251E-07-3.17837746E-06-8.53588559E-07
12 33-4.56594075E-07-4.32733288E-07 1.01864293E-07-5.20085701E-07 2.38398852E-07
12 34 4.01205387E-07-5.58893208E-07 9.25907605E-06-1.41107546E-07-1.65645959E-06
12 35 2.91637934E-06-7.14965639E-05-4.55875164E-05-3.02735141E-05 2.35160977E-05
12 36-9.78078787E-04-1.28227421E-04-1.77131563E-06-1.12358778E-04-2.78368078E-06
12 37-2.20800557E-07 3.00448134E-06-2.64344365E-06 2.31868682E-06 1.21002040E-06
12 38-2.01585809E-06 1.51503774E-05-1.59772538E-04-1.83628283E-04 1.39705951E-06
12 39-7.81374764E-06-2.47832529E-05 2.07199436E-04-2.13457169E-06 1.93752725E-05
12 40-1.01180842E-04-3.24156197E-05 1.64839483E-07-1.08087110E-06-3.24235136E-06
12 41-3.44230450E-06 4.02838958E-06 1.29797090E-05 1.46907524E-05 1.74034804E-05
12 42-1.63436866E-05-5.43547386E-05-1.08171292E-05-1.10611263E-04 2.04762367E-04
12 43 9.97243486E-04-1.06391269E-03-2.00137619E-04 3.97983744E-04 3.09027789E-07
12 44 1.01300269E-07-4.10328058E-07 4.82455803E-06 4.38964188E-07-3.96476621E-06
12 45 4.43607461E-06-1.18277389E-05 8.08602402E-05 1.41005666E-03-7.79880000E-06
12 46 7.04683889E-05 1.91925121E-05 1.02159485E-04 6.10580846E-06-5.10886792E-05
12 47-9.91950102E-05-4.06058106E-04-2.90531387E-05-2.69886643E-05 2.06646975E-06
12 48 2.73597055E-06-3.05428343E-07 4.20207385E-05 2.93603902E-07-1.69888689E-05
12 49-4.00530727E-06-3.03157880E-04-4.79256191E-05 3.70667924E-05-1.78320082E-04
12 50-4.54257526E-03 5.00497490E-03 4.84611458E-03-6.97969450E-03-6.25690087E-06
12 51-1.76878385E-06 8.02568472E-06-4.36797800E-06 5.55631352E-06 4.53927863E-06
12 52 1.15085002E-06-3.56094193E-06-3.00177502E-06 3.52949623E-07-2.03780182E-06
12 53 4.75779715E-05 1.80032960E-05-5.16154541E-06 1.48342448E-05-1.41783974E-04
12 54-3.17446647E-05 1.93915571E-04-5.28329124E-05-4.49712322E-05 6.14704271E-04
12 55 6.30266141E-04-4.12326010E-04 5.31573525E-06-6.58387281E-06 1.26813755E-06
12 56 1.93524092E-06-4.27481302E-06 4.44224530E-06 7.66269676E-06-4.16250858E-05
12 57-1.51848049E-04-1.07019581E-03 2.87748858E-06-1.61568653E-05 8.87182641E-05
12 58 2.44803748E-04-3.33611072E-06 3.78979021E-05 1.10013588E-04-2.03535129E-04
12 59-5.51513029E-07-1.60591760E-06 4.67021801E-06 6.73384228E-07 1.86239741E-06
12 60 1.51561795E-05-2.10124898E-05-8.16866731E-06-1.22271142E-05-1.84031950E-04
12 61 9.84651467E-05 3.89964039E-05 3.55129355E-05 8.69685009E-04 3.56701410E-04
12 62 1.77636619E-04 3.81544137E-04 3.64375217E-06-1.71959751E-06-1.92415466E-06
12 63 2.09059432E-06 3.62203936E-06 3.83274083E-06 6.77778613E-08 7.15794390E-07
12 64 9.84148621E-07 6.31940923E-07-6.06222739E-07-8.93453014E-06-7.10581179E-06
12 65-1.10134808E-06 3.29487817E-06 4.61949424E-05 6.28673549E-05 1.09406380E-05
12 66-6.32925787E-06 2.23177031E-04-1.97639947E-05-2.39658347E-04 7.35536092E-05
12 67 1.87237375E-06 4.80215806E-07-2.35258956E-06-2.58563598E-07 8.16343750E-07
12 68-3.70250632E-07-5.23205986E-06 2.46107372E-05-2.87342581E-05 2.35766757E-03
12 69 1.09455673E-07-2.21969948E-08-9.02964664E-07 3.24521285E-06 1.45771952E-06
12 70-7.39991812E-07 3.84515256E-06-1.48067065E-05-7.24990513E-06 1.09254477E-04
12 71 1.35140811E-05 1.86422021E-04 3.52402327E-05-2.35755948E-03-6.32281065E-04
12 72 2.33659929E-04 2.52048454E-04-2.54362068E-06 2.74260597E-06-1.98985296E-07
12 73-6.59344512E-06-6.67713471E-07-1.87751459E-06-3.80090111E-07-6.97720220E-07
12 74 1.77063459E-06-3.73520117E-07 1.08390693E-06 3.00793275E-06-7.42652949E-06
12 75-2.95499638E-06-6.43432174E-06 3.56376083E-05 2.90166333E-05-1.52509741E-05
12 76 1.39670610E-05-5.80401818E-04-1.98939251E-04 2.65869764E-04 1.04099790E-04
12 77-1.73232520E-06 7.33782745E-07 9.98542452E-07 1.39993229E-06-1.06131975E-06
12 78-6.20853939E-07-1.06549393E-07-1.26047459E-06-4.89315838E-07-6.52403331E-07
12 79-1.14035985E-06 1.49340550E-05 3.16793540E-06 2.15439865E-06 4.62919111E-06
12 80-1.45992517E-04-4.55001972E-05 4.26734926E-05-6.68128920E-06 2.84624490E-04
12 81 1.67754595E-04-8.32465624E-05-5.11201276E-05-3.07603015E-07-5.06365669E-07
12 82 8.13968684E-07 1.89773179E-06 1.58480626E-07 5.26291343E-07-2.10646051E-02
12 83-1.73844793E-02 5.49914635E-05-5.99586671E-06 7.63859071E-05-3.49499509E-04
12 84 2.15040625E-05-2.19075310E-04 3.41812814E-04-9.88470049E-04 3.33237524E-04
12 85-9.84686928E-05 4.07605597E-04-7.63692597E-03 2.46802204E-03 4.03950698E-03
12 86 7.42608505E-03 9.03593143E-05 2.11588239E-05-1.11518138E-04-4.22565400E-06
12 87-1.39157603E-05 1.20659860E-04-1.98986534E-03-1.58983867E-03 4.16221846E-05
12 88-3.49022987E-05-7.45054009E-05-2.66220543E-04 1.69954922E-04-2.18442375E-04
12 89-2.86637049E-04-7.55475895E-04 2.78014623E-04-1.89512100E-04-8.02489153E-05
12 90-7.03453806E-03 2.62525290E-03-1.29558860E-03-1.52519228E-03 4.32738355E-05
12 91 9.33478772E-06-5.26086233E-05 3.14443847E-05 7.11387003E-05-1.05470978E-04
12 92-2.84733806E-06 5.89410398E-05 4.01085161E-04-5.25601644E-04-8.35068338E-06
12 93 7.42917652E-05 1.36523816E-03 7.53369567E-04 2.65043110E-05 1.81444349E-05
12 94-1.67666832E-06 4.29176384E-06-5.80195496E-06 6.09071267E-05-1.79160796E-05
12 95 1.05926195E-05 4.51460436E-05 1.45729551E-05 1.10932882E-04-2.60895506E-06
12 96-4.14702961E-04-2.94731200E-04 8.00163554E-04-5.98511125E-04 8.22095842E-04
12 97 3.22324103E-06-3.98831350E-06 7.65072469E-07 1.68459112E-05-2.78953857E-06
12 98 1.29317280E-05 8.86880437E-06-9.84727145E-05-1.58307590E-04-3.30766526E-04
12 99 1.67354067E-05 1.17998575E-05-6.78914787E-07 1.16909694E-06 6.63227253E-07
12100 1.76691045E-05-2.07749432E-05-4.83701444E-06-9.23489791E-06 4.50990099E-04
12101-2.04368344E-04 1.45012618E-04-5.34418609E-05-8.35821122E-04-4.10843013E-04
12102 4.23798320E-04-2.74533361E-05-2.89753632E-06 4.89839083E-06-2.00085451E-06
12103-3.18126313E-06 3.43008989E-06 5.94580277E-07 2.13863872E-06-3.95735965E-05
12104 7.27023834E-05-2.08982542E-04-3.31139427E-06 3.95371590E-05-4.26871168E-06
12105 5.11120417E-04-4.52645017E-05-3.62207978E-05-7.90417730E-07 2.74715348E-07
12106 6.23160584E-06 1.65193176E-06 8.69152262E-06 9.24551462E-06-4.65246851E-05
12107 3.41345031E-04-1.78577348E-04 9.38236669E-05 2.03608067E-04 9.11955303E-03
12108-6.61809409E-04-2.10664175E-04-2.41298062E-03 3.52218006E-06-1.09886765E-05
12109 7.46649647E-06 2.22457744E-05 3.27774005E-06-6.50637554E-06 4.03605414E-06
12110-5.34045403E-05-1.57443533E-04 3.44888855E-04 1.19622040E-05 1.13123398E-05
12111-1.19088029E-06-3.08916398E-06 1.45453350E-06-3.02904795E-05 1.25158784E-05
12112 1.29632148E-05-1.03122606E-05 3.46862379E-04 1.50851007E-04 5.76182093E-04
12113 1.61906763E-05-1.06821581E-03-5.42589257E-03 3.36756467E-03-1.73146925E-03
12114-9.80010020E-06 2.02846984E-05-1.04845982E-05-9.57191438E-06-9.18575680E-07
12115-5.30868375E-06-4.79055096E-07-8.60642920E-07 2.48330410E-06 6.04939293E-07
12116 6.28879009E-07 8.09436718E-06-1.06411055E-05-4.08728509E-07-2.96717146E-06
12117 1.14460508E-04-6.57825664E-05 1.16441309E-06-1.80267187E-05 6.57115836E-03
12118-6.72601200E-04 1.05554272E-03-1.16818556E-04 6.26792182E-06-8.57540845E-06
12119 2.30748663E-06-1.09843056E-06 8.55199322E-07-2.89056417E-07 7.23613775E-07
12120-2.26423772E-06 6.04327032E-05-1.20604491E-04-2.44489585E-06 1.02140428E-05
12121-3.41901567E-05 1.27311728E-04-3.55545043E-06 1.53219675E-05-5.09067493E-05
12122 1.96360972E-05 2.64994277E-07 9.12928086E-06-3.15422746E-06 9.79860921E-07
12123-2.03324677E-06-1.04590271E-04 2.91626373E-06-2.12020386E-05 5.96499912E-06
12124 4.79383489E-04 2.85837065E-04 2.25834702E-04 3.04811744E-05-2.74936316E-03
12125-1.28606490E-03-1.28503838E-04 8.75245726E-05-3.58957859E-06 1.42233582E-05
12126-1.06337796E-05 1.19078111E-05 4.37989667E-07 4.10253261E-06-4.55926550E-06
12127 6.06108785E-05 7.23025347E-04-7.74368335E-04 9.00437545E-07-1.96461703E-05
12128 1.21005547E-05-2.46806926E-04 4.34433965E-06-4.32254305E-05-1.74816992E-05
12129-5.57184331E-06-5.63120885E-01-4.66210233E-01-7.98516789E-04-1.28333540E-03
12130-2.16456438E-04-4.45197849E-03 7.32751133E-04 1.01911049E-03 1.68928104E-04
12131 5.05167376E-03-6.90489356E-04-1.74605917E-03 1.19834575E-04 8.49693643E-03
12132-2.50045461E-03 5.54967839E-03-2.96313598E-03-2.44062302E-04 2.91465486E-04
12133-4.74031843E-05 2.04289061E-04-3.11487947E-05 5.81280630E-06-3.52120076E-05
12134-2.33313724E-05-6.85217947E-07 5.18724254E-07 5.66796093E-06-5.46088646E-05
12135 5.35002218E-06 1.31525642E-05-1.48158461E-05 4.74958555E-04-1.35015350E-04
12136-8.69791436E-05-1.05180130E-04-7.99473243E-03 1.15335832E-04 1.26732702E-03
12137 1.56409212E-03 8.86633845E-06-1.84755078E-05 9.60916934E-06-3.47923014E-06
12138 7.17026683E-07-1.40201274E-07 1.59150070E-06-2.97476949E-05-8.15847350E-05
12139-7.02829671E-04-3.40717125E-06-1.00424471E-05 3.30476727E-04 1.90689589E-04
12140 2.37533577E-06-3.75428879E-05 9.11497919E-05-3.48589857E-04 1.44877031E-06
12141 5.45618965E-06 7.53587413E-06 1.32349829E-07 1.57927448E-06-3.35845340E-05
12142-3.20984750E-05-1.65032497E-05 3.30639511E-05 2.14242661E-04 1.35143790E-04
12143 4.30392363E-05-1.18204782E-04 2.85386155E-03 6.84289393E-05-1.47084697E-04
12144-4.30295967E-04-5.23398966E-06 4.59037139E-06 6.43618272E-07-1.18000199E-05
12145 8.98579968E-06 1.05730277E-05 6.06489846E-05 1.03620024E-04 3.68231595E-05
12146 6.46164539E-05 1.47096080E-05-1.36628394E-04 2.20964645E-04 4.68478452E-04
12147 4.58326302E-05-8.45528038E-04 1.67331721E-04 3.99868370E-04 7.24050542E-05
12148 2.28217462E-03-2.08482680E-04-1.17272403E-03-2.65277378E-04 6.93014633E-05
12149-1.93090040E-04 1.23788577E-04-1.66902274E-04-2.18765130E-05-3.61536633E-05
12150-3.22473038E-04-7.16306433E-05-3.00738795E-03 3.05905849E-03-3.44413679E-06
12151-6.48105882E-06 5.41023691E-06 6.39078345E-07 8.15388897E-06 8.23406921E-06
12152-5.24748603E-06-4.49280058E-05 2.29585033E-06 2.11521409E-04-1.15423787E-04
12153-1.01901169E-04-4.92516484E-05-5.61450424E-03-1.04407644E-06 8.54149309E-04
12154-4.22998805E-04-7.09374884E-06 1.77371408E-05-1.06433920E-05 8.46824237E-06
12155-5.58053714E-06-4.21606937E-06-9.25004838E-07-2.62679885E-06-1.50666764E-07
12156-6.21478729E-07-9.98742421E-07 1.84121781E-05-6.95893633E-07-6.77244243E-06
12157 1.05768259E-05-1.26790194E-04-6.75266843E-05-2.55930314E-05-8.37557322E-05
12158 4.24781363E-05 3.20030286E-04 1.19334203E-04 1.39514570E-04-3.93964746E-06
12159 7.15396042E-06-3.21431296E-06 3.46287818E-06-5.90439068E-06-3.03742769E-06
12160 6.45913410E-07 4.61794992E-07-9.96021348E-07 2.68406981E-06-2.40228608E-06
12161 5.53140051E-06-6.03230649E-07 6.91579776E-06-1.32178957E-06-7.75771197E-06
12162 5.78870086E-06-8.80709903E-06 4.33408236E-06 1.12515604E-03-3.62283305E-05
12163-3.67971638E-04 7.17643917E-05 3.63106900E-07-2.47679791E-06 2.11369101E-06
12164-2.01679414E-06-7.98305873E-07 1.00666991E-07
13  1-5.63384186E-01-4.66429466E-01-9.46198508E-04 4.83005220E-04 4.71876307E-05
13  2-4.51725557E-03 6.58929689E-04-2.97505594E-04-1.71380191E-05 5.54903314E-03
13  3-7.37382544E-04 3.82792495E-04 5.70747415E-04 3.30346611E-03 2.25574768E-03
13  4 2.86944628E-03-1.42445177E-04 2.32521155E-05-4.58446389E-05 2.25925234E-05
13  5-1.03506281E-04-4.77427649E-05 6.49146868E-05 9.13720518E-05 8.38084990E-05
13  6 1.52758677E-06 3.49963641E-06-6.41832240E-06-1.10436811E-04 1.51476144E-05
13  7 8.30381910E-06-2.98577804E-07 8.61101425E-04 1.98147935E-06 7.18371297E-05
13  8-3.92435067E-04 2.05868442E-03-6.82559212E-04 1.69595661E-04-7.91318300E-04
13  9-2.25685634E-06-1.41234088E-06 3.66919722E-06-4.06629472E-07 2.60050499E-06
13 10 1.88281690E-06 5.21538190E-06-8.24717026E-05 2.32041907E-04-9.08062437E-05
13 11-1.97308189E-06-4.95161424E-05 1.39795810E-04 4.61210633E-04 2.01465882E-05
13 12 1.64750792E-05-1.58828121E-07 4.03403785E-06 7.12603328E-06-1.08895178E-05
13 13 4.96036434E-06-1.41680207E-05-4.57720696E-05 1.75958408E-04 8.55867723E-05
13 14 1.42873794E-05-2.21045967E-04-4.46639217E-03-1.08244429E-04-9.63122469E-04
13 15 3.95238639E-04-5.16147318E-06-7.44370047E-06 1.26051736E-05-4.96923928E-06
13 16-1.80816015E-05-7.75305857E-06-2.01288382E-06 2.73616900E-05 1.58653400E-04
13 17-7.91736496E-05 1.33450859E-05 5.89288326E-06 7.70167193E-06 8.94504705E-07
13 18-1.38166770E-06 8.42307377E-05 9.85090850E-06 2.08378315E-06-6.38308800E-06
13 19-9.70494939E-05-8.59884206E-05-5.39679668E-05 1.47035254E-06 6.30593492E-03
13 20 1.49079128E-03-1.06839735E-03 3.23678557E-04-2.10406275E-05 4.37925946E-06
13 21 1.66613680E-05-4.00216631E-06 1.69658362E-05-1.29575064E-06-2.46293390E-06
13 22 8.32701318E-05 1.34529374E-04 5.96240948E-04 7.51471075E-07-1.21001590E-05
13 23-1.06579975E-04 3.00746461E-04-2.42233485E-03-1.95795253E-03-7.98014148E-05
13 24-6.02433357E-05-3.09970543E-05-1.84623347E-04-3.00291086E-04-1.99556146E-04
13 25 1.95476355E-05-1.10024931E-03-4.93445390E-04-3.56784800E-04-3.30460813E-04
13 26-1.52881644E-03 1.30806329E-03 1.31527413E-03-1.27812651E-03-7.75787194E-05
13 27 1.31162967E-05 6.44624226E-05-9.88686463E-05-3.05925788E-05-1.41496509E-05
13 28 1.31563367E-05-3.32652580E-05-5.62897721E-05-4.81495346E-04 2.87906545E-05
13 29 1.76918874E-05-3.75941472E-06-1.94759267E-06-2.43347658E-06 6.48587900E-05
13 30 3.85860739E-05 5.63158176E-05 1.18006405E-06 1.88071575E-04-2.05285847E-04
13 31-3.76537512E-04-1.84270343E-04 2.74818488E-03 2.34394709E-03 9.79704248E-04
13 32 9.32417905E-06 9.65737995E-06-5.73825184E-06-3.91912811E-06 1.07340408E-05
13 33 5.22685251E-06 5.72400405E-06-6.09649888E-06-7.48103913E-06 9.08777717E-07
13 34 3.56207433E-07 1.43033716E-07 3.82355662E-05-7.54350771E-06-7.70867957E-06
13 35-1.18978760E-06-4.46213427E-04-1.71759046E-04-1.23474427E-04-3.81895468E-05
13 36 2.72317279E-03 3.64783644E-04 6.60395655E-04 7.32851845E-05-5.16729896E-06
13 37 6.53386441E-07 4.51391252E-06-6.03316465E-06-3.08340869E-07-2.56613157E-06
13 38-3.82547663E-06 4.10710415E-05-6.42840118E-05-1.11888019E-04-1.23531002E-07
13 39 1.95007938E-05 3.20651655E-05 2.19863264E-04-6.94038631E-06 6.76606999E-05
13 40-1.09287692E-04 1.23417889E-04 9.63039807E-06 6.38777037E-06-1.70799915E-07
13 41-4.30509472E-06-3.66337557E-06 5.24485812E-06 1.28533206E-06 2.52802434E-05
13 42 1.26894886E-05 1.84029168E-05 4.92464877E-06 5.69381149E-05-1.99365417E-05
13 43-1.67887724E-03 4.76437062E-04-4.31743138E-04 1.78137732E-04-1.04225189E-05
13 44 1.14813914E-05-1.05887251E-06-1.03798352E-05-3.29553821E-06 4.60505359E-06
13 45 1.65083476E-06-1.89998374E-05 1.15240780E-04-1.40736910E-03 4.22559166E-06
13 46-3.03816624E-05 9.87204816E-07-3.36341093E-04 1.08431398E-06 5.55250108E-07
13 47-4.17873293E-07-1.98775894E-05 1.17084539E-02 9.74704230E-03 3.15503372E-06
13 48 3.33398990E-05 7.59975331E-05-1.40608678E-05 5.60033983E-05 1.06036715E-04
13 49 4.07948171E-04-2.01827927E-03 2.48711799E-04 1.95286893E-04 7.76116971E-04
13 50-8.02068456E-03 1.09004255E-03-1.22489673E-03 2.51716334E-03 9.74508078E-05
13 51 7.11506045E-05-1.68601412E-04 2.45880455E-06-1.33336861E-05-8.39701868E-05
13 52-1.82862759E-03-1.45947790E-03-4.64803047E-07 7.49153511E-05-5.65633357E-05
13 53-2.07134084E-04-2.87896932E-05 2.96840795E-04-2.17140271E-04-1.29698452E-03
13 54 1.52945861E-04 4.04600739E-04-4.28736837E-04-3.85815328E-03-3.74099114E-04
13 55 5.59190599E-04-1.46481737E-04 5.81582949E-05-5.08316103E-05-7.32668457E-06
13 56 1.12175983E-05 1.24604528E-06 1.18226802E-04-6.62844375E-06 8.58166754E-05
13 57-1.24818188E-04 4.78718713E-04-6.98803594E-07 7.77688019E-05 3.47073947E-04
13 58-2.40203132E-04 1.42669062E-07 3.07010847E-05 1.11707032E-04 2.45925909E-04
13 59 8.33767024E-05 1.41061572E-04 1.21184229E-04-6.61882123E-05-5.49265202E-05
13 60-2.61190648E-04 4.48155346E-04-2.52653556E-04-1.74907082E-04-8.50405157E-04
13 61 2.91392550E-04-1.36672136E-04-2.19485356E-04 6.25192072E-05-8.14389475E-05
13 62-1.06671658E-04 2.48328701E-04-1.13674897E-04 4.61618011E-05 6.75130961E-05
13 63 1.43879348E-04 1.16989189E-04-6.69613909E-05-3.13909728E-06-4.38699604E-06
13 64 3.01482891E-06-7.24427660E-06-5.90047437E-06 5.88679214E-06-1.61765713E-08
13 65-4.63880143E-06-1.63855178E-05 1.27762298E-04-2.64204854E-05-1.27756547E-04
13 66-4.03116672E-05 2.15885247E-04-3.77786818E-04-1.17793607E-04-1.90890300E-04
13 67-4.74278581E-08-1.66217421E-06 1.70960207E-06 2.46965384E-07-1.65632896E-06
13 68 9.44025207E-07-6.54145607E-06 1.57701370E-04 1.82307875E-04-2.95609595E-04
13 69 3.24928188E-07 2.65845290E-06 5.00681698E-07-5.72591755E-06-4.67061954E-06
13 70-2.22017087E-05 2.22125494E-06 3.51217546E-05 1.53146683E-05 8.67524097E-06
13 71 2.65042961E-06-2.29839085E-04-5.71224896E-05 1.99311723E-03-6.11469000E-04
13 72-4.56739695E-04-1.59650108E-04 6.26827518E-06-7.12918802E-07-5.55535637E-06
13 73 5.66949422E-06 1.10656746E-07 5.61110419E-06 1.74578591E-07 1.42822633E-06
13 74-8.00402541E-07-3.42836812E-06-1.25844129E-06-1.16605161E-05 3.90237868E-06
13 75 1.52398965E-05 7.04824280E-06-3.26072239E-05 2.71705555E-05-4.18146346E-05
13 76-1.13123906E-05-2.57520970E-07-1.91743162E-04 2.83535769E-04 7.21896437E-05
13 77-1.09772181E-06 4.10923048E-06-3.01150867E-06-2.16491802E-07-7.71888937E-09
13 78 3.52237673E-06 5.77833812E-08 1.38108257E-06 6.60248106E-07-1.54663982E-07
13 79 2.86731828E-06-1.43863259E-05-3.43624705E-06-7.53534963E-07-8.01064601E-06
13 80 1.48331608E-04 2.95131015E-05-2.92152219E-05 2.51555928E-05-5.73527124E-04
13 81 2.44934392E-05 1.92180708E-04 4.80767236E-05 1.83576859E-06-1.87636601E-06
13 82 4.05974175E-08-1.19722754E-07-3.76042693E-08-1.97859546E-06 2.76885316E-06
13 83 1.35475228E-06 2.43271713E-06-8.71171601E-07 4.02273651E-07 5.42284974E-06
13 84-1.11967501E-05 4.80471763E-06-4.01346698E-08-1.37709218E-05 6.78626589E-05
13 85-6.40016137E-05-6.11608483E-05 1.91650364E-03 8.22797437E-04-2.03537629E-03
13 86-2.47251392E-04 3.50599817E-06-1.72781720E-06-1.77818097E-06-1.12364760E-06
13 87 7.12022880E-07-5.54289348E-07-7.93861264E-07 3.03678390E-07 3.34958546E-07
13 88-4.60739229E-07-7.81868274E-07-1.37878906E-05 1.33576984E-06 3.43606852E-06
13 89 3.48741793E-06 1.27238461E-04-3.29424032E-05-1.67399308E-07 4.33571288E-05
13 90 2.43868859E-03 1.35972153E-04 2.20240925E-05 3.98709768E-05 8.54377778E-07
13 91-7.56870791E-07-9.75069871E-08-1.35613889E-06-2.65525708E-06-5.99307158E-07
13 92 6.24563734E-07-6.11444171E-06 1.04566856E-04-6.73987462E-05-3.33759644E-06
13 93 1.40388451E-05 4.72538569E-05-2.85734037E-04 1.26527080E-07 4.50891465E-08
13 94-1.72379339E-07 8.40026608E-07-1.08987126E-07-6.78833003E-08 3.68937103E-07
13 95-3.84791947E-06 1.20225064E-06 1.92323064E-05 5.96121617E-06-3.73500648E-06
13 96-1.02253498E-05 6.78901214E-04-4.00017054E-05-3.54559462E-04 5.62715268E-04
13 97-1.02442569E-06 4.88096054E-07 5.36329640E-07 1.09013520E-06-2.58335993E-07
13 98 9.25908434E-07 2.06487594E-07-6.81931244E-06 6.87599033E-06 1.58256605E-04
13 99 2.90992073E-08-3.34279060E-07-1.94882533E-07 5.94137925E-07 1.95707865E-07
13100 3.48807650E-06-6.92368912E-08-2.61892585E-06-6.40551820E-07 3.91948290E-06
13101-2.13007478E-05 1.73251846E-05 1.76605505E-06 3.27342416E-04-2.06387461E-04
13102 7.27503513E-05-8.43923254E-05-3.62119552E-07-1.53735080E-07 5.15854632E-07
13103 9.82135038E-07-3.06669690E-07-8.36815623E-07 2.57189140E-07-1.16879816E-06
13104 2.14240106E-05 1.36221096E-05-7.84842557E-07 9.48717422E-06-8.69952639E-07
13105 3.89482630E-05 1.54261799E-07-7.18212224E-07 5.14812226E-07 1.79953367E-08
13106-4.51598596E-07 1.01957187E-05-2.38033633E-06-6.27538644E-07 1.30348230E-06
13107-1.24349075E-04 4.76861980E-05 6.68917886E-07 2.82438660E-05-3.72460902E-03
13108 1.01683188E-03-4.68753012E-04-3.21144292E-05 9.09922593E-08-1.13264449E-06
13109 1.04165223E-06 1.41623796E-07-1.03717307E-06-4.22717280E-07 3.51190221E-07
13110-1.54584825E-06 3.53234236E-05 4.32150824E-05 2.07054198E-07-1.13360154E-07
13111-5.87040530E-07-1.46272886E-07 1.31375597E-07 4.06418952E-06 1.99544995E-06
13112 1.49930327E-06-1.60075912E-06-2.02757714E-06 1.59281394E-05 4.34999132E-05
13113 5.26693626E-05 1.19773029E-03-1.26376443E-03-3.81795415E-04 1.35330991E-04
13114-1.93424178E-06 6.23195082E-07 1.31104669E-06 2.07866812E-07-1.74333128E-06
13115 1.22380859E-06-8.03356441E-08 9.46642455E-08-3.10037022E-07 2.76433062E-07
13116 4.08657284E-07-2.36991885E-06 1.41286593E-06-1.22485753E-06-1.77781425E-06
13117 1.79523300E-05-2.51800684E-05 6.82724582E-06-1.07475847E-05 1.62608459E-04
13118 1.37710501E-06-1.65406832E-05-3.40829610E-06 2.82090590E-07-8.29639004E-07
13119 5.47548413E-07-1.26643264E-06 1.18997276E-06-1.23348751E-06-3.67934333E-08
13120 1.20979022E-06 3.51013472E-05-3.98099432E-06 5.70804399E-07-5.27053790E-06
13121 1.30030437E-05-2.94410503E-05-2.51705116E-07 2.56749491E-07-3.42676658E-06
13122-7.20708301E-05-1.16927142E-06 4.15586650E-07 6.09624120E-07-2.25638036E-07
13123-1.96979437E-06-1.80649794E-05-2.80153812E-07-1.31913653E-06 8.72436677E-06
13124 1.66573464E-04-3.97350796E-06 3.81144515E-05-8.38854327E-05-2.85580520E-03
13125-6.38398275E-04-1.83687697E-04-2.59692476E-04 1.53977012E-06-5.55922429E-07
13126-9.83847695E-07-1.19752332E-06 1.18190268E-06 2.30260713E-06 7.67185364E-07
13127 4.57294641E-07-2.69015934E-04 7.35443692E-04-1.95457184E-06 1.21928897E-05
13128 7.08247483E-05 2.21923125E-04 3.63771434E-06-3.64199895E-05 3.71775319E-05
13129 8.43498865E-06 8.64684934E-06 5.90847413E-06 1.06452917E-06-2.80160212E-07
13130 5.40955863E-07 1.63484768E-05-5.97241667E-06 6.84531621E-07-2.11491334E-06
13131-1.37961219E-04 1.11490768E-05 2.04448599E-05 8.72327828E-06-9.84083885E-04
13132-1.05239912E-03 1.50555268E-03 1.61717753E-03-1.02089521E-07 1.90060746E-07
13133-8.79712253E-08 7.97983971E-07 2.39510750E-06-8.95472895E-08-1.51824338E-08
13134-2.30162208E-07-1.04506573E-06 2.79818072E-08 1.01662346E-06 1.20015924E-06
13135 4.11275178E-06 7.59963420E-08-4.91166286E-06 1.99504314E-05-3.27528502E-05
13136-3.74929760E-05 1.17783462E-05 3.99682715E-04-1.25962370E-06-1.55794389E-04
13137 1.34783114E-04-1.10594685E-06 1.04816570E-06 5.77811487E-08 5.82478093E-07
13138 1.84096281E-06 9.92448814E-07 6.83515669E-07-7.74224737E-06 7.26435833E-05
13139 1.41467840E-04 5.98600378E-07 1.23987154E-06 9.48721220E-05 1.79655466E-05
13140 9.16491507E-07-6.76566845E-06-9.91090486E-06-1.99179169E-04-5.40323339E-08
13141-1.02878539E-06 1.95219759E-06-9.88559995E-07 1.88250921E-06 1.10448415E-05
13142-8.12971002E-06 5.12345137E-06-9.06526780E-06-3.66113193E-05 2.50987897E-05
13143-1.47824549E-05 4.02885949E-05-1.02937747E-04-5.65534380E-06 5.78573130E-05
13144-1.04291327E-04-5.41206269E-07 6.80464033E-07-1.39257764E-07 3.50363864E-08
13145-6.90337754E-08 1.08311412E-06-2.03003471E-08-2.15502713E-07-2.74241694E-07
13146-1.30613784E-07 2.49910831E-07 2.38388466E-06 9.90078647E-07 5.95219999E-07
13147-9.24625777E-07-2.05887089E-05-1.85683093E-06-6.34019246E-06 7.34025601E-07
13148 1.28998545E-04-2.64135802E-05-6.57627271E-05-6.94446463E-05-2.12602344E-08
13149 1.54787467E-07-1.33527232E-07 2.00275643E-07 2.23521451E-07 1.50870816E-07
13150-1.33204558E-06-1.70394196E-06-1.63058158E-04 6.29445549E-04-8.07433195E-09
13151-2.31986054E-08-7.00567424E-07 1.65117208E-07 4.78888689E-07-1.21613944E-07
13152 3.28185691E-06-8.89372325E-07-2.39021273E-06-2.34955443E-05-3.78864244E-06
13153 6.83502219E-06 1.94543931E-05-9.06246182E-04 2.41094242E-04-5.20213800E-05
13154-3.89317076E-05-2.21918958E-07 2.07468954E-07 1.44500042E-08-2.61491618E-07
13155-4.01756772E-07 1.43152498E-07 3.43874470E-08-1.78697235E-08 1.73193397E-07
13156 2.75510268E-07 4.91858638E-07 6.74127343E-07-5.17728044E-07-1.29397218E-06
13157-2.00701407E-06-6.83798599E-06 9.58239083E-06 8.68609488E-06 8.67918917E-06
13158 2.38120336E-04 3.77312445E-05 4.25103011E-05 1.51452341E-05 6.69396531E-07
13159-4.49842589E-07-2.19553942E-07-4.41672680E-07 3.24392063E-07 5.03028839E-07
13160-1.39309734E-08-1.76365180E-07-2.33055537E-07-3.61877440E-07 4.93721342E-07
13161 2.01181792E-06 8.75510441E-07 1.56276091E-06-1.85641201E-06-1.55323080E-05
13162-1.26565688E-06-5.48547964E-06 3.11954430E-06 2.44324458E-04-8.08413485E-05
13163-2.81545334E-05-1.17503527E-05 2.62022077E-07-2.65328565E-08-2.35489220E-07
13164 1.93548720E-07-1.38001716E-07 2.90877767E-07
14  1 2.19731483E-06 2.34391477E-06 2.22490741E-06 1.90158292E-07 3.37848246E-07
14  2-5.26518849E-06-8.92593500E-06-1.15346310E-06-5.52173465E-07 5.53866886E-05
14  3 7.51468616E-05 1.50808655E-05-5.28127388E-05-1.25484517E-03 1.79776275E-03
14  4 2.60422707E-03 7.89836782E-04-3.51519140E-06 1.59392233E-06 1.92126907E-06
14  5-1.58062243E-06-2.11167221E-06-1.22844791E-06 5.43501389E-07-5.96955978E-07
14  6-1.15014143E-06-2.48775522E-07-2.34455752E-07 1.17033563E-05 7.41323065E-06
14  7 5.04607947E-07 2.69027499E-07-6.75321915E-05-4.79836415E-05-1.20896502E-05
14  8 3.79689517E-05 6.85444217E-04 2.41960768E-04 1.32395079E-04-3.73569339E-04
14  9-7.58554845E-07 8.20695229E-07-6.21403838E-08-1.38025282E-07 1.18921991E-06
14 10-2.70670103E-07-4.80598816E-07 3.17510747E-06-5.27091539E-05 5.03243018E-05
14 11 2.47827959E-06-5.45339504E-06-6.76515982E-05 2.43787381E-04-1.46791012E-07
14 12 2.37698500E-07 2.14786783E-07-7.12542099E-07-4.57592943E-07-4.20675018E-06
14 13-1.74589458E-06 2.79413456E-06 3.23476348E-06-1.03588970E-05 2.07718508E-05
14 14 3.72749575E-06-3.88747806E-05-1.39808665E-03-9.27609044E-05 1.84837237E-04
14 15 4.89749483E-04 6.37793563E-07-9.01404770E-07 2.63611207E-07 1.07961417E-07
14 16 6.93378117E-07 1.14652172E-06-8.52735320E-07 1.28705123E-05-9.26780801E-07
14 17-6.86324624E-05-1.67929010E-08 2.15450154E-07-6.61806137E-08-4.69171023E-07
14 18 5.45925138E-07-1.79817562E-06-9.74181275E-08 2.52966266E-06-2.61435625E-06
14 19-1.34059544E-05-1.56073535E-05-3.78617704E-06 5.90803110E-06 8.93659313E-04
14 20 1.28526083E-04-1.27335456E-04-1.52285108E-04-2.07344861E-07 2.49517233E-07
14 21-4.21723719E-08 5.47815320E-07 2.02330726E-08-3.85639315E-07 1.76148536E-07
14 22-7.10547454E-07-2.02658547E-05 3.26707896E-05 1.02548027E-08-1.64547161E-06
14 23-2.15337555E-05 3.62010471E-05-9.20258262E-08 5.27600024E-07 5.57701249E-07
14 24-1.04365559E-07-3.62619257E-07-7.14085415E-06-2.93729973E-06 6.80593689E-07
14 25 1.46285305E-06 9.11730379E-05 2.09424354E-05-2.53253562E-05 1.11590676E-05
14 26 4.09819828E-03 1.32696576E-03-7.54546226E-05 1.60931654E-05-7.13383957E-07
14 27 1.73247694E-06-1.01909298E-06 2.08789625E-07 1.12428242E-06 3.36163661E-07
14 28 7.97073101E-07-7.48765058E-06-2.97411329E-06-1.47979252E-05-1.33360552E-07
14 29 1.06341370E-07-1.69206779E-07 5.22679497E-07 4.04461213E-07-2.21325674E-06
14 30 4.09229261E-07-2.69000533E-06-3.39141411E-06-2.82972292E-05 1.27814232E-05
14 31-3.77628538E-05 4.24571085E-05-1.31743742E-03-7.53054146E-04 6.76437302E-04
14 32 5.26553381E-04 1.10409579E-06-7.15621756E-07-3.88474035E-07-1.16385824E-06
14 33 1.58483776E-06 4.13379613E-09 5.87465380E-08-9.93685325E-08-2.64684451E-07
14 34-2.50608602E-07 3.05058629E-07 1.53257188E-06 1.45217257E-06 1.18394199E-06
14 35-1.40279637E-06 2.58332352E-06-1.02418832E-05 7.39811747E-06-7.93196054E-06
14 36 1.79414085E-04 8.06132843E-06 1.66262245E-05 1.33498254E-05-3.83248133E-07
14 37 1.14836893E-06-7.65120797E-07-1.24223815E-07-1.31292575E-06-4.30097190E-07
14 38 4.04102663E-08-1.02431829E-06-1.31442665E-05-3.41835058E-05-5.20632926E-07
14 39 3.74756636E-06 1.16052665E-05-8.54066211E-06 6.46884684E-07-3.90183808E-06
14 40 4.22258725E-05 6.75197761E-05 7.43059294E-07-6.62743868E-07-7.27240180E-08
14 41 7.32784282E-07-2.77240753E-06 1.48512885E-05 2.77247347E-06-1.41619923E-06
14 42 1.22074204E-05-1.33483196E-04-9.91106237E-06-4.12275552E-06-9.72090398E-05
14 43 2.36901184E-03-4.22448741E-04 2.38397846E-04-3.60405100E-04-1.08700032E-06
14 44-6.52153536E-08 1.15221567E-06-6.76187626E-07-2.88359777E-07 2.84201343E-06
14 45 7.30761355E-07-1.45964648E-05 2.38184855E-04-7.19384598E-04 2.20400844E-06
14 46-1.53795799E-05-6.20626313E-05-2.31015114E-04-3.73254128E-06 3.40711788E-05
14 47-2.91353683E-06 6.83071697E-05-6.50528897E-06-5.87363571E-06 6.08527492E-07
14 48 5.22982896E-07-1.14752573E-07 5.06541392E-06-2.17876326E-06-2.46706525E-06
14 49 1.37652669E-06-2.92463071E-05-4.61178586E-05-8.98539659E-06 1.26846328E-05
14 50-1.87660360E-03 1.33645666E-04-1.31889824E-04 3.43585288E-04-4.77562138E-07
14 51 1.52526043E-06-1.04769830E-06 6.37476904E-07-3.94035405E-07 8.46873929E-07
14 52 1.98311186E-07-5.88030376E-07-1.19166599E-06 6.76218598E-08 6.06878836E-07
14 53 1.00883191E-05 5.59851556E-06-5.63455251E-07-1.22234050E-06-9.12325606E-05
14 54-4.00043118E-05 5.87733705E-05-2.72811978E-05-7.00773290E-04-1.63667344E-04
14 55-1.72247616E-04-9.91868509E-05 2.25011534E-06-5.98207902E-07-1.65190744E-06
14 56 5.73446824E-07-3.04271582E-06 1.21174452E-06 6.05324996E-07 6.13564790E-06
14 57-2.03794361E-04 3.51290794E-04 4.34905992E-08-3.15383053E-06-1.42379612E-04
14 58-4.54164591E-05-2.12874091E-06 1.71574524E-05-8.81770482E-05-7.23606295E-06
14 59 2.97501683E-08 7.69446761E-07 1.93205431E-06 3.18061629E-07 1.18706399E-06
14 60-8.21698624E-06-8.74410316E-06-1.96250110E-06-6.04356649E-06 2.72890156E-05
14 61 3.77668745E-05-2.78572980E-06 2.45027500E-05-2.63478102E-04-2.27570651E-06
14 62-1.09848903E-04-1.81214554E-04 4.10971676E-07-3.41187671E-07-6.97840052E-08
14 63-2.47234722E-08 2.80139481E-07 7.81828011E-08-4.48221261E-09-1.21817168E-07
14 64-4.79466656E-07-9.26490018E-08 5.02731650E-07 1.56145450E-06 2.13105847E-06
14 65 5.30622118E-07-2.05794971E-06-6.08837173E-06-1.50176526E-05-7.29818939E-06
14 66 7.73250597E-06-2.24212745E-04-2.75518314E-05 7.97110745E-05 6.93432906E-05
14 67-1.87268391E-07-1.84314403E-07 3.71582795E-07-5.53883378E-07 1.22226136E-07
14 68-1.92629462E-07 1.98766266E-06-3.71662605E-06 1.82360929E-04-2.41090399E-04
14 69 1.07848065E-10 1.36033219E-07-3.33889508E-07-3.76889055E-07-6.59385250E-07
14 70-1.22244231E-06 1.33494205E-06 1.79585241E-06 2.80438537E-06 1.11126835E-07
14 71-2.66388836E-05-3.62587649E-05-1.01827529E-05-1.53620863E-04 5.41976230E-05
14 72 1.35662855E-05 5.11853642E-05-6.18189023E-07 2.07342094E-07 4.10846930E-07
14 73 1.13467007E-06 4.77939006E-07-4.58607892E-07-1.43183106E-08 2.65492922E-07
14 74-4.28718378E-07 1.39635425E-06-2.61192454E-08-4.59715887E-06 1.39258982E-06
14 75-5.55882194E-06 4.96178687E-07 3.80342954E-05 4.61840220E-07 1.80976204E-05
14 76-6.69745370E-06 1.79825922E-05-1.13030998E-05 6.69988105E-05 6.15186209E-05
14 77 7.63282638E-07-2.81514427E-07-4.81768211E-07-5.72141263E-07-9.25873046E-07
14 78-3.80030839E-07 1.49936446E-08 2.04046104E-07-1.37481164E-07-3.03332186E-08
14 79-2.91745206E-07-2.50562325E-06 4.17767861E-07 2.39557933E-07 1.10786569E-06
14 80 2.10983161E-05 7.74469636E-06-7.60307769E-06-3.21323670E-06 2.42260580E-05
14 81-1.18821557E-05 2.13874943E-06-8.72322240E-06 1.98036952E-07-1.10396454E-07
14 82-8.76404978E-08-6.88901215E-07-3.45873101E-07-3.63964543E-08 5.63114620E-01
14 83 4.66206598E-01-1.02889680E-03-3.39256577E-04 1.94674515E-05 4.46799418E-03
14 84 7.16672604E-04 1.78111931E-04 5.32039635E-06-5.32936034E-03-8.32505675E-04
14 85-2.77907932E-04 5.23569014E-04 2.50917483E-03 1.34227115E-03-1.39111742E-03
14 86-1.33478725E-03-4.07290572E-05 4.97764365E-05-9.04737931E-06-8.85762467E-05
14 87 4.04806544E-05 8.42429424E-05-1.19286042E-04-1.05301813E-04 8.73651199E-07
14 88-1.31795908E-06-8.88397751E-06 9.52513368E-05 1.82304176E-05-2.09215532E-05
14 89-5.49368407E-06-7.95778240E-04-4.18541952E-05 8.67375877E-05-3.39000082E-04
14 90-8.20264146E-04-7.85466865E-04 4.10397867E-04-3.16097675E-04-4.30657275E-07
14 91 4.21816764E-07 8.84051062E-09 6.92802554E-07-4.20579404E-06 4.25391690E-06
14 92-4.52368247E-06 7.11524498E-05-1.57780489E-04 1.19474781E-04 8.55939167E-07
14 93 5.91795679E-05-8.91461746E-05-1.68350338E-04-1.91627908E-05-1.57406420E-05
14 94-1.05826188E-06-5.40029007E-06 6.12205022E-06 1.16429670E-05 6.95272791E-06
14 95 2.22123924E-05-4.16747876E-05-1.63660409E-04 2.75248596E-05-2.78760136E-05
14 96-2.51392570E-04 3.43189665E-03 2.88095473E-06 5.66352521E-04 3.06420978E-04
14 97 6.89677439E-06 9.76509749E-06-1.66618719E-05-7.63594128E-06 1.30156205E-05
14 98-6.40780479E-06 1.99931084E-06-3.16317023E-05-1.52517700E-04 6.49423051E-05
14 99-1.30205658E-05-5.13163615E-06 7.74631288E-06-2.12494940E-06-1.73535715E-06
14100-9.13570405E-05 8.19921729E-06-1.31017199E-06-9.41922298E-06 1.45790582E-04
14101-1.02545722E-04 4.31030491E-05 7.43895691E-06-4.09952997E-03 1.11189084E-03
14102 5.75146353E-04 3.44816566E-04 1.83045439E-05-4.66366690E-06-1.36408770E-05
14103-5.29266022E-06-2.05489125E-05 4.45962541E-06 7.85912351E-07-7.49111612E-05
14104-1.67709271E-04-3.95357634E-04-1.24977784E-06 1.27604903E-05 7.96110139E-05
14105-2.28640968E-04 2.37605233E-03 1.92035741E-03-7.19912163E-05 7.67092815E-05
14106-1.28243796E-05 1.80579790E-04-2.60285601E-04 2.26907926E-04 8.01841111E-05
14107 1.11392166E-03-4.79093395E-04 4.53892617E-04-2.31795744E-04-1.67108172E-04
14108 7.88738640E-04-1.77021837E-03-1.30339544E-03 5.16633194E-05 1.40067631E-05
14109-6.56700825E-05-1.10590242E-04-3.65898656E-07 7.02384122E-06-1.34080865E-05
14110 3.14994016E-05 8.02990518E-05 5.23619484E-04-2.79040647E-05-1.73969977E-05
14111-3.96237928E-06 2.89238043E-06-1.23948753E-06-5.65189868E-05 3.15827606E-05
14112-5.96108233E-05-1.40938187E-05-2.50104397E-04-1.77114118E-04 4.01311722E-04
14113-9.13786060E-05-2.46919496E-03 2.27211281E-03-1.50251794E-03-1.74263682E-04
14114-6.21075379E-06 3.03879863E-07 5.90687392E-06 1.33957606E-05-7.14797677E-07
14115 4.30188346E-06 6.02787056E-06 7.62459678E-06 8.53705215E-07-8.01549668E-07
14116 5.64703198E-08-4.13862631E-05-6.30630140E-06 9.92948350E-06 7.42212751E-07
14117 4.77469180E-04-1.55670873E-04 1.65495237E-04-4.15327703E-06-3.43123460E-03
14118 3.74310709E-04-9.07109115E-04-8.11052860E-05 3.07523803E-06 2.09224987E-06
14119-5.16748790E-06-6.83025097E-06-1.58345111E-06-1.13197971E-06 4.17395637E-06
14120-4.48942384E-05 7.55130452E-05 7.64861244E-05 1.07494036E-07-2.12010161E-05
14121-6.96297671E-06-2.55506548E-04 7.28529206E-06-7.00635848E-05 1.32829030E-04
14122-1.73071456E-04-9.41094320E-06-6.06049800E-06 1.70457346E-08 5.22500862E-06
14123-2.90298019E-06-6.75695899E-06-8.05581257E-07-2.89193584E-05 8.32203759E-06
14124-1.84899807E-05 4.25022669E-06-4.68650682E-05-3.00867539E-05 1.50087534E-03
14125 6.26298403E-04 2.27618919E-04 1.05570360E-04 7.99720861E-06-9.59482768E-06
14126 1.59761907E-06-1.29669893E-05 6.30148778E-07 2.97925248E-06-2.44804929E-06
14127 2.10162163E-05-7.23130248E-05 1.38669856E-03-3.60484835E-06 2.65358416E-05
14128 5.36999218E-05 4.21749668E-04-1.42684601E-06 8.06363347E-07 2.66866591E-05
14129-4.61544524E-05-2.11462736E-02-1.75620336E-02-9.81283948E-06-7.09207162E-05
14130 6.24354084E-05-5.41639613E-05 7.96253804E-05-1.60540488E-04 3.88629506E-04
14131 2.15698523E-03 1.79850969E-04-2.72000728E-04 6.52706501E-04 3.14698862E-03
14132 1.19631223E-03-4.97701749E-04 1.77251055E-03-1.04144722E-04-2.78040273E-05
14133 1.31948749E-04-2.69668445E-06 2.29849767E-05-1.31978159E-04 1.75885581E-03
14134 1.40345701E-03-1.62615667E-05-6.20047490E-05-6.80661178E-05 1.95801186E-04
14135-8.38591895E-05-2.39724515E-04-2.58636843E-04 1.26190321E-03 5.59935908E-05
14136-2.86771500E-04-4.80883080E-04 2.42366065E-03-1.16952645E-04-4.90026442E-04
14137-2.27289337E-05-5.04001835E-05 7.21000401E-06 4.31901795E-05 2.95470898E-05
14138 2.74024204E-05 1.11343646E-04 7.22509600E-06-8.79623142E-05-3.95523972E-05
14139-2.85462192E-05-1.31912676E-06-6.54642292E-05-4.46283900E-04 3.60008650E-05
14140-9.89232944E-07-2.74319080E-05-1.54648037E-04-2.96587331E-04-8.32705810E-05
14141-1.41121061E-04 1.26010016E-04 5.46682533E-05-5.25793172E-05 2.63947808E-04
14142 4.71098932E-04 2.16068199E-04-1.75891300E-04 8.47373328E-04 2.73814416E-04
14143 9.95257334E-05-1.94686742E-04-6.65910045E-04-7.81697518E-05-1.02811534E-04
14144 2.88063563E-04 1.33178580E-04-6.44748704E-05-6.87037092E-05 1.26241211E-04
14145-1.20218644E-04-5.56073219E-05 4.54142987E-06 5.94152795E-06 7.56356953E-06
14146 6.77827424E-06 8.16315477E-07 2.53733973E-06-6.73265589E-06 1.84948192E-05
14147-1.59877431E-05-2.48993358E-04 9.75278146E-05 2.54456124E-05 6.75860874E-05
14148-1.18540806E-03-3.98307707E-05 1.44503493E-04-1.32448432E-04-1.42639757E-06
14149-2.29980182E-06 3.72619939E-06 6.39874538E-08 1.73260113E-07 1.34986627E-06
14150 1.15907323E-06-1.45985700E-04-2.05909371E-04-1.77989567E-03-9.97908172E-07
14151-4.26407276E-07 3.17677114E-06-9.79227673E-07 3.51160086E-06-1.72735484E-05
14152-7.35176957E-06-6.69880803E-06-6.05220980E-06 1.12469848E-04 1.41203231E-04
14153-4.71321565E-05 1.83197356E-04 3.87550045E-05-1.49694987E-04 6.45876279E-05
14154-2.49424023E-04-7.47341160E-06 9.66773401E-06-2.19432240E-06-1.82448381E-06
14155 1.21068040E-06-7.46407951E-06-1.07937067E-07-3.96743479E-08 1.33136688E-06
14156 7.32831720E-08 1.25886600E-06-1.66074916E-06-8.86543308E-06-3.81780012E-06
14157-5.41405336E-06 4.29641709E-05 5.77029769E-05 3.87636654E-05 3.78654860E-05
14158 2.73721530E-04-3.74402995E-05-1.77689384E-04 1.04948309E-04-5.31572039E-07
14159 1.47943368E-06-9.47861641E-07 1.68602844E-06 1.20213473E-06 3.04439626E-07
14160 2.05745380E-08-9.27302753E-07-9.79102632E-07-7.81334817E-07 1.75427140E-07
14161 1.30124333E-05 2.62237901E-06 6.41083234E-06-1.34547834E-06-1.03029321E-04
14162-1.34475066E-05 2.91629689E-05-2.64697222E-05 2.16328955E-04-6.45862746E-07
14163-9.35308691E-05 8.65372196E-05 1.30043886E-06-3.06503725E-06 1.76459839E-06
14164 9.23817080E-07 2.32159284E-06 1.73044987E-06
15  1-1.84313881E-03-1.56635344E-03-5.31442990E-05-3.69003218E-05-9.59276042E-06
15  2 4.24157544E-05-2.51018486E-04-1.72940041E-04-9.61923473E-05 1.56675871E-03
15  3-6.74700937E-04-7.03297604E-04 1.01565566E-03-5.07256310E-03 1.51429853E-03
15  4-9.80117362E-04 1.43823622E-03 8.49081527E-05-1.38602086E-05-7.10479441E-05
15  5 1.44125651E-04 1.29270062E-05 2.07479585E-05 4.56656196E-02 3.78146246E-02
15  6 1.20930061E-05 1.57258557E-05-1.63021552E-05 3.35975947E-04-2.54530774E-05
15  7-3.77578771E-05 1.64239784E-05-1.45949161E-04 8.59062317E-05 2.18915474E-04
15  8-8.65516887E-05-4.02677397E-04 1.30242793E-03 1.10168276E-03 4.18271156E-04
15  9 4.19597212E-06-1.54117596E-05 1.12157875E-05 1.01303275E-05 1.88975756E-06
15 10 1.60702348E-05 3.39740710E-05-2.11408693E-05 1.55351999E-04-2.69519784E-04
15 11 3.59832441E-05-1.59265868E-06 1.26815652E-04 6.30117773E-05 3.31455789E-02
15 12 2.73931337E-02 3.51551116E-05-1.98610627E-05-2.66724297E-05 4.60132586E-04
15 13 1.20133620E-04-1.72547564E-04-2.27383617E-04 5.10195353E-04 3.20808649E-04
15 14-2.05988272E-04-1.66870841E-04 4.60899163E-03 1.30488629E-03 1.12481543E-03
15 15 1.12896962E-04-2.53876180E-05 8.28510673E-06 1.71025113E-05-2.85015529E-05
15 16-7.19808301E-05 6.64408008E-05 1.87302741E-05 5.18435528E-06 4.15587304E-05
15 17 4.44135310E-04 1.11135091E-02 9.14451148E-03 4.46729978E-05-2.42534238E-05
15 18-3.49256500E-05 3.06340505E-04 2.85716026E-04-1.04590473E-04-2.08828416E-04
15 19 1.25447338E-03 3.49159735E-04-3.35391553E-04-2.24625116E-04-1.29697631E-03
15 20-8.66397126E-04-6.19418807E-04-2.49177302E-04 4.08480614E-05-3.82574362E-05
15 21-2.59062525E-06-3.54476647E-05-1.06496983E-04 3.13608730E-05 1.38805835E-05
15 22-5.17695605E-05 1.84595780E-04 3.50400297E-04 1.42207753E-05-8.89621536E-05
15 23-1.31928456E-04-5.78732360E-04 4.19114911E-01 3.46992144E-01 5.07588383E-05
15 24 8.41457347E-05 1.46394589E-04 3.76974062E-03-7.48267479E-05-3.57746716E-04
15 25 1.40132556E-04-3.07390394E-03-1.42938982E-04-4.96776700E-04-1.54778008E-03
15 26 4.57295313E-03 9.13133640E-04 8.93298272E-04 8.43537013E-04-1.36915727E-04
15 27 1.80031348E-05 1.18912592E-04-1.35702474E-05 3.18529540E-05-7.20462137E-05
15 28 2.69422403E-04-1.78928209E-04-5.83706166E-05 6.89860004E-04 3.72014336E-01
15 29 3.07971177E-01-3.15859790E-05 8.70881484E-05-7.43414677E-05 3.26175789E-03
15 30 1.67888401E-05 3.42308069E-04-1.52389642E-04-1.74788104E-03 3.75569327E-04
15 31-1.48671370E-04-1.89818120E-04-1.62920571E-03 1.71209273E-03-2.30713787E-04
15 32 1.17289886E-03-2.36310702E-05 4.86478396E-05-2.50167694E-05 6.83840587E-06
15 33 2.31172238E-06-8.96778283E-05 4.92850282E-03 4.04170113E-03 4.46226933E-05
15 34 3.82456947E-05 2.20037886E-05 1.50498073E-04 1.58099293E-04 1.77328939E-04
15 35 8.18603708E-05 7.81505887E-04 9.83570683E-05 3.02949095E-04 1.14215165E-04
15 36 3.21956794E-03 4.62039267E-04 5.25200863E-04 6.15760096E-05-2.12870923E-06
15 37 4.59962966E-05-4.38675874E-05 8.59580023E-05 4.37690829E-05 4.18774072E-05
15 38 8.78811735E-06-8.23516200E-05-9.91699931E-05 1.54504019E-04 6.73546933E-06
15 39-3.35942576E-05-1.82688045E-05-2.15664811E-07 1.24333954E-05-4.83067778E-05
15 40-7.13349027E-06-2.15170250E-04 3.92121212E-03 3.20700130E-03-6.14416646E-05
15 41 3.56765925E-05-1.61749601E-05 1.79915555E-04-1.92966848E-04 9.00086408E-05
15 42-1.75171995E-05 3.27259824E-04 8.88858135E-06 1.31051493E-04-5.03669427E-05
15 43-3.42806949E-03 8.21058059E-04-4.13828971E-04-1.40279041E-04 5.60019233E-05
15 44-1.44130923E-05-4.15888310E-05-6.94140140E-05 2.29185463E-05-1.50147846E-05
15 45 1.66667537E-05-8.94842109E-05-3.44363278E-04 6.75333500E-04 1.16128439E-05
15 46-5.89639596E-05-1.40319069E-05 3.20910389E-05 3.15273380E-06-6.14677970E-06
15 47 1.74423961E-04 6.41933817E-05-1.27550211E-04-1.10954650E-04-7.89624019E-06
15 48-8.09586434E-06 5.56713634E-06 4.49592030E-05 1.68174268E-05 2.27704024E-05
15 49 5.19945323E-05-8.30083534E-04-1.21072508E-05 3.90544250E-04 3.74396605E-04
15 50 9.60199990E-05 9.80851234E-04 2.07777981E-03-2.78782036E-03 8.02639565E-07
15 51-4.48063773E-06 3.67799817E-06 1.50270216E-05-1.42438166E-05-1.82229569E-05
15 52-1.15512692E-04-9.31737405E-05-4.59516383E-06 5.20013717E-06-2.04120200E-06
15 53-4.48260683E-05 2.66317261E-05-1.25637574E-05 8.84710050E-06 4.90063290E-04
15 54 7.95981383E-05-2.23378759E-04-1.65575760E-05 2.14061617E-03-1.06462585E-05
15 55-6.45972759E-04-1.18776475E-04-7.30200714E-06 1.86237812E-05-1.13217741E-05
15 56-1.00151861E-05 8.25534051E-06-7.31592612E-06 4.85718319E-06-3.76694305E-05
15 57-2.17471672E-04 3.78810183E-04 4.67338553E-06-3.68657483E-05 2.07421495E-05
15 58 1.04672198E-04 6.98694772E-06-7.01199234E-05-1.19923132E-04-4.10744402E-04
15 59 2.02342656E-06 2.53274795E-06 2.96691467E-06-7.78822607E-06-8.66458364E-06
15 60-6.03281174E-06-9.18767571E-06-7.31514753E-06 1.67860018E-05 5.65021474E-05
15 61 6.76068012E-05 5.66082277E-05-1.39325483E-04-1.00281149E-03 4.83560063E-05
15 62 4.47834880E-05-2.42097626E-04 1.53698690E-07 5.56544015E-06-5.71913884E-06
15 63-9.27270562E-06 6.35844401E-06 1.96911995E-06 1.46456678E-07 7.29392141E-07
15 64-1.09483140E-06 5.03613312E-06 2.60432117E-06-1.09524874E-05 5.35223219E-06
15 65-2.10368972E-05-1.36468157E-05 1.35607313E-04-4.09775618E-05 6.52156266E-05
15 66 2.15016813E-05-1.43862862E-03-1.02035947E-04 6.90498097E-04 2.64420062E-04
15 67-3.60369927E-07 1.59767073E-06-1.23730080E-06 9.95182842E-07-4.41412388E-07
15 68-7.98606178E-07-3.66356243E-06 8.14509255E-05-2.44016901E-04-1.84543927E-04
15 69-3.81114152E-08 8.91576394E-07 5.12484968E-07-2.17309549E-06-2.07478199E-07
15 70-8.56606688E-06-1.95238733E-06 1.15391301E-05 3.93246563E-07 4.06161842E-05
15 71 1.42257034E-04-1.53738733E-04-2.84251736E-05-2.00223465E-04 3.79421524E-04
15 72-4.06416043E-04-3.27752024E-05 2.09284257E-06-2.24644733E-06 1.53604760E-07
15 73-9.08262345E-07 3.34257707E-07 1.37968382E-06-3.37976585E-09-2.67481227E-07
15 74 6.34377419E-07 5.96339966E-07 1.33363194E-06 4.44656311E-06-2.94989577E-06
15 75-2.40261073E-06-5.83011527E-06-7.43110983E-05 6.85233477E-05 7.80129827E-06
15 76 1.87859055E-05-7.34123737E-04 1.30410498E-04 9.07932085E-05 2.41743368E-05
15 77-1.95035749E-06 2.43231366E-06-4.81956170E-07-3.28985815E-07-5.13851459E-07
15 78-9.51882380E-07 7.55971474E-08 9.86118672E-07 9.36430000E-07 3.20670632E-07
15 79-5.68885917E-07-1.16185195E-05-3.69788593E-06-4.08178883E-07 2.67580066E-06
15 80 1.26827202E-04 1.81256589E-05-5.30598098E-05-1.47991838E-05 2.07326329E-04
15 81 4.11426799E-05 6.87408677E-05 2.94412012E-05-1.16200237E-06 7.52566675E-07
15 82 4.09435699E-07-1.31352464E-07 3.63766812E-07 8.65035144E-08 7.09742234E-08
15 83 2.86736025E-07 5.93189961E-07 2.87394831E-07 2.10683965E-06-3.08908062E-06
15 84-1.00452900E-06-1.55460649E-06-1.05939954E-05 6.75449299E-05-1.40344432E-05
15 85 5.38773302E-06 5.74933681E-05 5.89778827E-03-2.65797590E-04 9.99068076E-04
15 86-9.40441208E-04 1.07840360E-06-8.82124560E-07-1.96279038E-07 2.97809117E-07
15 87 1.96934324E-06 2.14697903E-06-4.11867745E-07-8.36111189E-07-1.76020003E-07
15 88 1.08864266E-06-6.74083895E-08 8.77041041E-06 8.47781012E-07-5.74934701E-06
15 89 2.86748974E-07-9.06547145E-05-4.87794036E-06 2.67472015E-05-4.25785748E-05
15 90-4.61631323E-04-6.57960457E-04 1.88968370E-04 2.87294512E-04 1.60123194E-07
15 91-8.41574959E-07 6.81451766E-07 6.11660488E-07-1.35054216E-06-5.00149574E-08
15 92 1.04152348E-06-3.68176007E-06-5.95850458E-05 1.45731685E-04-4.00923565E-07
15 93 8.65271323E-06-7.99997191E-05 1.98992930E-04-2.91602198E-07 3.33813415E-07
15 94-3.08250935E-07-3.42725188E-07-1.24867664E-07-8.00295279E-06 1.41128034E-06
15 95 2.19111010E-06-9.89399602E-07 5.36633672E-05-2.26670675E-05 2.15831331E-05
15 96 1.24459497E-05 1.46145751E-03-2.29900714E-04 6.21003634E-04-1.48057853E-04
15 97-3.83298343E-07 4.97435532E-07-1.14137189E-07-1.29654668E-06 5.81820254E-07
15 98-3.50410670E-07-2.14810932E-07 2.28702630E-06-1.62096352E-05 2.48429611E-05
15 99-1.18356380E-07-3.66620701E-08-4.83905340E-08-9.57247560E-07-2.24274694E-07
15100 7.40701504E-09 2.05510796E-07 4.61945582E-06 1.41804055E-06 2.03445165E-06
15101 8.32116350E-06-2.15988129E-05 1.11255271E-05-6.11890008E-04 2.17357294E-04
15102 2.78593971E-05 1.81872147E-04 8.75083894E-08-6.81948810E-09-8.06889013E-08
15103-1.24232226E-06-6.53087411E-07-8.79555342E-08 2.69964988E-07-7.78666924E-07
15104 5.62055087E-05-1.21411366E-05 5.29266028E-07-6.00583957E-06 8.52996221E-06
15105-7.71947802E-05-1.28571491E-06-6.05560695E-07-7.55715935E-07-7.78300064E-07
15106 3.13619799E-07-5.29111602E-06 3.38493689E-06 4.31132070E-06-9.01466475E-07
15107 3.47865929E-05-2.41092344E-05-3.62151302E-05 4.24767134E-06-1.59623710E-04
15108-1.89825641E-04-3.44276625E-04 1.51476159E-04-4.67143401E-07 8.03517294E-07
15109-3.36373893E-07-4.39680259E-07 9.42548844E-07-3.33002240E-07 1.28723179E-06
15110-1.13383426E-05-1.10273685E-05-6.64927857E-05-3.65127483E-06-2.68142456E-06
15111 1.73460832E-07 1.18396304E-06-3.39482006E-07-4.15438054E-06 6.62673063E-07
15112-7.35784821E-06 2.28449187E-06-2.52974883E-05-2.76948779E-05 2.43242621E-05
15113-2.71574809E-05-1.72227760E-03 1.17108401E-03 6.00534295E-05-3.29267784E-05
15114 1.77731544E-06-7.33881787E-07-1.04343365E-06 1.01882718E-06 4.01093564E-07
15115 2.40233120E-07 7.88178521E-08-1.38490436E-07 4.09701434E-07-4.36612262E-07
15116-3.77093236E-07 1.73095871E-06-2.45692606E-06 2.72938915E-06 1.81377350E-06
15117 3.12431866E-05 9.23895779E-06 1.12739679E-05-2.65694280E-06-3.29900949E-04
15118-1.86422545E-05-6.44917830E-05-1.12100065E-04-4.36578811E-07 5.78413937E-07
15119-1.41835127E-07 4.91856861E-07-5.75536128E-07-1.07559845E-07 5.33235830E-07
15120-3.89684117E-06-1.80139783E-05 5.57063441E-05-9.95283916E-07 6.87350374E-06
15121-3.68264329E-05-1.01647940E-04 1.02526411E-07-1.18328297E-06 2.61160753E-05
15122 1.11932676E-04 1.57364762E-06-5.40500974E-07 2.20517284E-06-6.14075167E-07
15123 1.42424916E-06 1.98360535E-05-1.26824892E-05 5.44957588E-06-6.02925860E-06
15124-1.56576811E-04 6.50639200E-05-5.77058199E-05 4.42593534E-05 2.36899991E-03
15125 5.52795869E-04 2.44931527E-04 2.88497949E-04 1.58852715E-07 1.84627069E-07
15126-3.43479785E-07-1.17701751E-07 7.34471700E-07-1.62967868E-06 2.86627864E-06
15127-2.60208129E-05 3.35271989E-04-2.93731606E-04 1.58401568E-07 3.10428366E-06
15128-7.33921240E-05-2.90356972E-04-1.76343569E-06 1.95480473E-05-2.83131489E-05
15129 1.19548827E-04 8.70024326E-08-3.61625370E-07 1.57768768E-06 7.31715174E-07
15130-4.09791559E-07-1.38681531E-06-1.13721603E-05-3.26836503E-06 2.23472031E-06
15131 8.16888682E-05 5.93849763E-05 1.47704894E-05-1.48844775E-05-3.24396832E-03
15132-1.60866232E-04 6.00745931E-04-1.80309428E-03 1.31113513E-06 9.14387044E-07
15133-2.22552217E-06-1.31494959E-06 2.68407195E-07 7.64561027E-07-5.80872560E-08
15134-5.35906391E-08-8.96591648E-07 7.36424100E-07-1.10098366E-06 1.89560444E-06
15135 3.81615480E-06-3.59177053E-06 4.99814640E-06-6.13207946E-05-1.77620051E-05
15136 3.52118144E-05-1.38745533E-05-3.80423608E-04 8.57377290E-05-9.71002184E-06
15137-5.23672538E-05 4.37811357E-07-4.99570809E-07 6.17594522E-08-1.88959538E-07
15138 1.16290394E-06 3.67932677E-07-1.13533390E-06 4.36402051E-06-5.11110078E-05
15139 1.33743924E-04-9.56938579E-07 8.09927354E-06-6.93445901E-05-3.42282418E-05
15140-6.83850932E-07 9.75708231E-06-1.48852514E-05 8.58723620E-05-4.93859459E-08
15141-3.52023585E-07 1.18914650E-06 2.57766058E-07 9.36875143E-07 2.48466308E-06
15142-5.67003075E-06-1.49314014E-06-3.88904094E-06 7.97702259E-06 2.54581875E-05
15143 5.70418950E-06 1.34311983E-05-3.41546980E-04-2.14155286E-04-6.34203992E-05
15144 1.38615494E-05 2.89307394E-07-9.38028231E-08-1.95504571E-07-4.35754461E-07
15145-2.47461652E-07-4.28236806E-07-1.94282511E-09-6.00623313E-08-3.02119375E-07
15146 7.60466239E-07 9.18303949E-08 9.24308796E-07 2.14450235E-06-3.21694183E-06
15147-3.83332470E-07-8.85662018E-06-3.46360512E-06 2.08226867E-05 4.46383839E-06
15148-1.04445672E-04-6.64039761E-06 2.11494170E-05-2.15532283E-05 4.61809481E-07
15149-2.00018519E-07-2.61790963E-07 3.16481572E-07-4.36199872E-07-3.61557711E-07
15150 4.33947500E-06-3.80154531E-05 2.21496015E-04-3.99961688E-03 6.76473010E-09
15151 4.80533980E-07-2.67748901E-07 1.11430357E-07 2.16121034E-07-6.35032661E-06
15152 1.21531249E-06 2.64957814E-07-1.55306602E-06 7.47226001E-05-3.14141884E-05
15153-1.72646759E-06-2.21956957E-05 3.65318001E-04 3.40058444E-05 7.55784483E-05
15154 2.70671958E-04 6.64536145E-07 1.58885219E-07-8.23421364E-07 6.38149316E-07
15155 9.17036895E-07 4.31903065E-07 1.04274797E-08 7.12211751E-08-5.97258861E-07
15156-3.78878832E-07-5.74392033E-07-5.43502119E-08 2.63267296E-06 1.51323906E-06
15157 2.65644665E-06-5.41590191E-06-2.67563735E-05-1.84684389E-05-1.93189656E-05
15158-5.41708926E-05 3.65392614E-05 8.25614603E-05-9.25736685E-05-3.03336588E-08
15159 5.10678937E-07-4.80345279E-07-1.14690526E-06-1.01802975E-06 9.13343961E-09
15160-2.15954392E-10-2.24555326E-08 3.16565293E-07 1.87479031E-07-1.76446020E-07
15161 6.22615340E-07-1.55554411E-06-9.19626482E-07 6.51635757E-07 1.21544640E-06
15162 1.21976480E-05 9.08311035E-06 2.59346018E-06-2.26630695E-04 9.11641613E-06
15163 3.80047727E-05-4.17029873E-05-1.12249224E-07-2.40702399E-07 3.52951623E-07
15164-9.42039547E-07-2.05771919E-07-2.78248559E-07
16  1-2.82530244E-04-2.30751701E-04-1.09524496E-05-5.75231756E-06 1.00665070E-05
16  2-1.14636856E-04-7.60092840E-06-3.75945401E-06-3.47747193E-05 1.22169390E-03
16  3-7.78621916E-04-4.40682608E-04 7.84808661E-04 2.52685248E-02-5.05544561E-03
16  4 1.13536014E-03-1.35752455E-04 1.59151030E-05 2.15105849E-06-1.80661615E-05
16  5 2.81699327E-05-4.35525027E-06-6.01479970E-06-5.58740164E-01-4.62657238E-01
16  6-1.77364796E-04-1.35228102E-04 2.54239523E-04-4.86661137E-03 1.27092881E-04
16  7 1.27411014E-04-2.11219045E-04 4.68712353E-03 1.57002133E-04-5.40146183E-05
16  8-1.15019987E-03 2.09970207E-02 8.42571449E-04 1.36401016E-03-3.66055727E-03
16  9 1.40940137E-05-5.65126531E-05 4.24186394E-05 1.78682693E-04-6.81108412E-05
16 10-9.14447636E-05-3.37734431E-04-1.53802876E-04-3.37419706E-04-4.99965246E-04
16 11-3.29141792E-04-3.00889549E-04-4.77187856E-05 5.89161371E-04-4.86462693E-02
16 12-4.02232278E-02-9.37321616E-05-7.14042160E-05-4.49741281E-05-6.08455337E-04
16 13-2.40813358E-04-1.87675823E-04-2.32097103E-04-5.37178632E-04-4.48730791E-04
16 14-2.75466663E-04-9.96276752E-05-1.53424449E-02-1.38985619E-03-7.78003536E-04
16 15 2.42593281E-03-5.80341185E-05 1.46547537E-05 4.33793648E-05-1.15540524E-04
16 16-8.74138909E-05-5.13594001E-05-2.36918554E-05-1.65856579E-05 1.49890223E-04
16 17-2.50466090E-04 2.74903302E-04 2.24866075E-04 1.54547398E-06 2.78485907E-06
16 18-4.16550201E-06 3.31312127E-05 5.74192651E-05-4.69108779E-06-5.50032870E-05
16 19 6.25246443E-04 1.83066216E-04-3.18727742E-05 2.72546010E-05 1.11511755E-02
16 20 2.55398364E-03-1.03350209E-03 6.28489055E-04 1.78250087E-05-8.34268392E-06
16 21-9.48232477E-06 1.56603311E-07-3.20839838E-05 1.88692110E-05-6.15849423E-06
16 22 6.24851292E-05 1.21401191E-04 7.65907980E-06-1.74533409E-06 1.42186479E-06
16 23 3.95169918E-05 6.53755696E-04 5.07545561E-02 4.20209050E-02 6.00525037E-06
16 24 1.73101326E-05 1.02644423E-05 4.90925965E-04-1.14484633E-05-4.02593784E-05
16 25 5.15347307E-05-6.44218923E-04-2.88643787E-04-1.85820518E-04-3.58240178E-04
16 26-2.18043945E-02-1.36600089E-03-1.02796492E-03-3.08244685E-03-2.50152190E-05
16 27-1.68149461E-05 4.18301650E-05-1.19617176E-05 1.74538801E-06-1.07925089E-05
16 28 3.24321532E-05-2.90120110E-05 5.51298104E-05-2.55196434E-04 1.57401762E-02
16 29 1.30293430E-02-6.29876340E-06-7.11618057E-07-1.15460810E-05 1.36108468E-04
16 30 5.90603955E-05 7.74330623E-05-1.98903157E-05 9.88237946E-04-1.15893135E-04
16 31-2.13106071E-04-1.57378969E-04 1.25685263E-02-2.62864148E-03 5.23062243E-04
16 32-9.85802592E-04 1.32107377E-05 1.20143074E-05-2.52250450E-05 2.34995119E-05
16 33 1.52902569E-05-2.75302981E-05 1.86713401E-04 1.50981302E-04 3.54226895E-06
16 34 3.61032265E-06 2.26606833E-06 4.94512162E-05-3.73473305E-06-7.85663257E-06
16 35-4.01239279E-06-5.07435448E-04-2.12134830E-04-1.21031012E-04-8.19493596E-05
16 36-4.00477474E-03-5.19746250E-04-6.98202290E-04-1.68321173E-04-4.36319010E-06
16 37 3.51913904E-06 8.44051054E-07-6.88626031E-06-4.65793626E-06-2.99209837E-06
16 38-5.82629154E-06 5.04315509E-05-1.67791676E-04-2.93345871E-04-5.24946967E-06
16 39 5.87512258E-05-1.46932638E-04 6.09957484E-05-2.49026071E-06 4.28783758E-05
16 40-8.39085474E-05 2.91851454E-05 2.21146288E-04 1.77582499E-04-5.15622496E-06
16 41-6.74858144E-06-4.02687267E-06 3.97900997E-05 2.55803238E-06 5.08292041E-05
16 42 1.87826400E-05-9.04641121E-05-1.62254019E-05-3.39366556E-05 6.76251791E-05
16 43 4.85447681E-03 2.33030753E-04 1.07827113E-03 4.51571112E-04-1.50500607E-05
16 44 1.16888852E-05 3.36117553E-06-8.54948092E-06-7.48850823E-06-1.64851266E-06
16 45 2.59663975E-07 6.60064303E-05 3.49750329E-04-3.24847705E-03-4.72775314E-06
16 46 5.40892527E-05-2.47557964E-04 3.78012535E-04-9.34106230E-06 3.98311317E-05
16 47-3.43946197E-04-6.53713381E-05 2.07862530E-03 1.79171462E-03 4.67112197E-05
16 48 4.07942798E-05-6.02523938E-05-1.91329617E-04 3.03222235E-04 3.02280988E-04
16 49-2.68455490E-04-1.80626452E-03 3.75105022E-04 4.50287127E-04-1.22903409E-04
16 50-2.44540923E-02 7.18137470E-03 5.84918820E-03 3.90754518E-04-3.81365238E-06
16 51 3.92143177E-06-1.07779386E-07-1.38910958E-04 1.21875887E-04 1.21583442E-04
16 52-4.46285809E-05-3.60317145E-05-5.61104654E-06 6.28327810E-07 2.02151887E-06
16 53 2.25781306E-06 2.49105723E-05 6.67804838E-07-1.04236209E-05 1.42267738E-04
16 54 4.64448381E-05-5.47907934E-05-2.36770033E-05-6.57241697E-03 4.55435254E-04
16 55 1.33284247E-03-1.08201035E-03 2.26507716E-06 3.03795798E-06-5.30303514E-06
16 56-8.57257718E-06 6.80155148E-06 7.96842665E-06 1.85600798E-06-1.70999124E-05
16 57-2.03721052E-04-9.19647111E-04 1.83397221E-06-5.26480820E-06-5.51814590E-05
16 58 2.43630356E-04-4.39537152E-07-8.60766308E-06-1.70225168E-04 9.44414590E-06
16 59 3.86225601E-07-6.84857248E-07-3.03035830E-06 1.46856741E-06 2.15145089E-06
16 60 1.82674915E-05 1.91051691E-05-1.75585455E-05-5.33768321E-06-1.93962800E-04
16 61-4.07460009E-05 1.11045794E-04-4.35779680E-05 1.46105621E-03-3.52677437E-04
16 62-1.43134824E-04 7.22659732E-04-1.53293828E-06 1.65022342E-06-1.17285135E-07
16 63-3.68206415E-06 6.51344214E-07-8.17028011E-07-3.32164892E-06-5.39406077E-06
16 64 4.92450690E-06-4.87243065E-06-1.18308239E-06 1.89060337E-05-1.49624984E-05
16 65-1.45313834E-05 2.42630254E-05 1.02193791E-04 1.74394285E-05 1.61494804E-05
16 66-3.29928263E-05 1.10476629E-03-1.66582795E-04-2.70480413E-04 2.43595891E-05
16 67 3.30568558E-06-7.74843667E-06 4.44275109E-06 8.04398546E-06 5.24944027E-06
16 68-2.62096058E-06-9.28129387E-06 9.40514040E-05 6.10722898E-04-2.77769728E-03
16 69 8.46542780E-07 1.44499834E-06 1.76230163E-06 4.75795574E-07 3.91625887E-06
16 70-3.83972015E-06 3.90723338E-06 8.42789044E-06-1.27085650E-05 3.64536593E-05
16 71 1.69408220E-04-5.30830519E-05 4.37837402E-05-8.72127526E-04-2.78839224E-04
16 72 2.08584870E-04-1.42881758E-04 5.22429075E-06-4.66020318E-06-5.64087576E-07
16 73-4.32251403E-06-2.73317993E-06-4.51878255E-06-2.86481031E-08-1.19035137E-06
16 74 6.75137182E-07 4.29059118E-07-1.13021938E-06 1.69426889E-05-6.36845246E-06
16 75-2.29818062E-08 3.95547976E-06-1.31129775E-04 9.37336422E-05-6.97313031E-06
16 76-2.90875811E-05-5.64681794E-06-6.73654349E-06 5.81072713E-05 1.41712954E-04
16 77-3.74672339E-06 1.40216598E-06 2.34455741E-06-2.37653500E-07 1.33733304E-06
16 78-7.85015027E-07-3.03129909E-08 7.64872028E-07 1.63482733E-07 1.63802856E-07
16 79-1.35269293E-06-1.07530254E-05-2.27178351E-06-3.04901144E-06 3.07688557E-06
16 80 9.78912197E-05-6.88047215E-06-3.37253210E-05-2.32613920E-05-4.99821093E-05
16 81 3.07711350E-05 1.25051941E-05 4.41571211E-05-2.08786981E-06 1.50734471E-06
16 82 5.80525096E-07 9.56582929E-07-3.33149110E-07 1.21644835E-06 3.77282217E-07
16 83 1.57977649E-06 4.18882127E-07-2.62234864E-06 2.40571190E-06-1.17258561E-05
16 84 6.45955652E-07 1.51473256E-05-1.52111441E-05 5.44568362E-05-3.59330920E-05
16 85-1.48193570E-04 1.89380427E-04 1.85115945E-03 1.49078503E-03-3.57340351E-03
16 86-2.69519964E-04 6.79410807E-06-2.75646807E-06-4.03764000E-06-4.10613511E-07
16 87-2.07830469E-06 2.62491456E-06 6.39996133E-07 4.34104835E-07-1.31272610E-06
16 88-6.55269204E-07 9.69605277E-07 1.72034225E-06 5.97856575E-06 3.89058026E-06
16 89-4.20397943E-06-1.56294524E-05-2.39481975E-05-5.55228719E-05 3.96508729E-05
16 90-1.76405653E-03 1.31089943E-03-1.16817337E-03-4.35561763E-04 1.69358756E-06
16 91-2.69398984E-06 1.00040228E-06-5.14118109E-07 3.03436949E-06-6.49061542E-07
16 92-1.01192274E-06 1.46106305E-05-8.45744616E-06-2.33475383E-05 2.41298609E-06
16 93-2.50260858E-05-3.94695351E-05-3.24509223E-05 6.63961845E-07-3.54882961E-07
16 94 1.04322561E-06 1.15646026E-06 6.51095091E-07 1.25282148E-05-5.33841759E-06
16 95-6.09755334E-06-1.61142288E-06-1.01673028E-04 6.34962152E-05-1.75837263E-05
16 96-2.29311378E-05-9.86950893E-04 7.53677615E-04-8.01298783E-04 5.91447147E-04
16 97-1.63892769E-06 1.62414550E-06 1.47821963E-08 7.69559882E-07-2.46480497E-07
16 98 8.41031633E-07 3.94074010E-07-6.57548066E-06 4.47928273E-05-1.32568344E-04
16 99-1.92111731E-07 9.89561439E-08-2.78354228E-08-4.31870246E-07-2.46741277E-07
16100-3.12961373E-06 2.27131616E-06 1.87452478E-06 6.82022096E-07-5.05624313E-05
16101 2.34555908E-05-1.43140322E-05-1.46222445E-05-2.85125094E-03 6.64529481E-04
16102 3.09972492E-04-1.19264059E-04 5.72281085E-07-5.74886633E-07 2.60554768E-09
16103 2.81172114E-07 1.90737571E-06 3.28951051E-07 6.05085193E-07-4.93357512E-06
16104-1.54483135E-05-1.82099439E-04 1.46742161E-06-1.23978745E-05 7.58773167E-05
16105-1.28228077E-04-2.33321443E-07 3.94220413E-07-2.20957150E-06 3.79858641E-07
16106-4.86764771E-07-4.83578213E-06 9.76983050E-06-2.90736005E-06 5.24919315E-06
16107-1.20533638E-04 5.58520143E-06-8.41081480E-07-1.02630240E-04-2.50613398E-03
16108 1.60241061E-03-1.01121426E-04-8.78000832E-04-9.31239522E-07 7.99708632E-08
16109 8.51268659E-07 1.63861763E-06 1.58996970E-06-3.34133249E-09 5.55686060E-08
16110 1.46692366E-05 3.92387179E-05 2.29445011E-04 1.02547244E-06 2.56366832E-07
16111-5.68399580E-07-1.43261209E-07 1.40851620E-06 9.51793679E-06 1.45071073E-06
16112 2.23489732E-06-8.01506567E-06-6.17662328E-05 2.33098613E-05-7.96746063E-05
16113 1.80933933E-05 1.94143328E-03-1.06063732E-03-1.51371396E-03 3.94260936E-04
16114-1.75249877E-06-2.73905199E-07 2.02640397E-06-1.24400597E-06-7.45267936E-07
16115-1.15363542E-06 7.76558387E-08-1.42166021E-07-1.64118363E-07-4.05991042E-07
16116-8.04000418E-07 2.38966662E-06 1.30826245E-06 1.64773087E-06 3.01080326E-06
16117-5.34346118E-05 1.33432975E-05-3.47575255E-05-2.70282533E-05-1.04826203E-03
16118 1.47255902E-04-1.15789453E-04 1.51849837E-04-8.00642902E-08-4.95273820E-07
16119 5.75338110E-07 7.75395126E-07 1.52262488E-06 3.93598217E-07 8.17376649E-08
16120 8.65192574E-07 2.87475651E-05 7.44696129E-06 1.66856890E-06-1.12904489E-05
16121-2.95430501E-05 1.72334271E-04-1.33158426E-06 1.22447372E-05-7.69035475E-05
16122-2.09296367E-04-6.13717443E-07 1.28944955E-06-1.76117744E-06-1.06334308E-06
16123-2.42309637E-06-2.19120421E-05 1.21818527E-05 2.13915298E-06 1.00244827E-05
16124 2.28393727E-04-1.16086917E-04 4.95909891E-05-6.72090068E-05-3.46248352E-03
16125-6.25104330E-04-2.53725268E-04-7.19461735E-04 3.95625832E-07-1.05326187E-06
16126 6.57636038E-07-1.67305153E-06 4.79722740E-07 3.46075743E-06-1.98331796E-06
16127 2.70265237E-05-6.36868076E-04 2.38008190E-04-1.45847042E-06 5.22708102E-06
16128 6.96506965E-05 7.49436354E-04 1.28924347E-06-2.03282791E-05-4.32408614E-06
16129-4.37362002E-04 2.67710948E-07 3.00226829E-06-2.80340824E-06 3.26309161E-06
16130-9.91893454E-07-3.71344624E-05 1.87114365E-05-1.92357433E-05 4.86528194E-06
16131 3.46869749E-04-1.93444752E-04 1.74070514E-04 9.61164175E-05 3.64412575E-03
16132 1.34337142E-03-1.41107436E-03-8.88796665E-04 1.87340803E-07 7.10009077E-07
16133-8.97349881E-07 4.43911580E-06 1.30709382E-07 3.68364934E-07-2.67774769E-07
16134 1.09190934E-06-2.29720923E-06-6.03150676E-07 1.39624986E-07-1.24406907E-05
16135 1.13248917E-05 3.17263244E-06 6.13838270E-07 6.39257317E-05-8.77967606E-05
16136 1.25485505E-05-4.13287438E-05 1.86896638E-03-3.22487041E-04 5.45972650E-05
16137-3.45464470E-04 1.75581039E-06-4.31328247E-06 2.55747208E-06-4.01239127E-07
16138 3.13372603E-06 4.06825990E-07-3.15894024E-08-8.59136628E-06 1.25406066E-04
16139-2.01067325E-04-1.59622864E-06 8.86247042E-06 6.18227467E-05 9.44984501E-05
16140 8.31011378E-07-2.30439772E-06 8.93139948E-05 7.39459011E-05-6.27803566E-08
16141-4.89720002E-07-2.30860850E-07-7.71570980E-07-1.87133929E-06 6.23265774E-06
16142-1.47350550E-06 3.24365524E-06 8.26697204E-06-6.07948358E-05 1.29000822E-05
16143-8.16307524E-06-3.11844705E-05-1.18989149E-04-6.45896457E-04 1.89218211E-05
16144 5.25570800E-05-1.69850583E-06 2.61044797E-07 1.43746103E-06-1.37585027E-07
16145 3.67628388E-07-4.88192809E-08-6.92612466E-08-9.72718162E-07 4.72278030E-07
16146-6.03692482E-07-2.52163362E-07 1.21977474E-05-2.72671208E-06 2.79504863E-06
16147 6.95298471E-07-9.68055259E-05 3.27365669E-05 1.09091228E-05-2.44444096E-06
16148 1.15191096E-04-1.61142829E-04 1.15606067E-04 9.59495094E-05 5.35946559E-08
16149-7.13812979E-07 6.60218323E-07-1.19162980E-06-2.34861298E-07 2.75529230E-07
16150-2.00762385E-06 1.89530387E-05-9.80047693E-04 5.63228518E-03-1.31521730E-09
16151-7.53210689E-07 5.68241072E-07 4.56730923E-07-7.65613229E-07 8.19782602E-06
16152-2.33403218E-06-2.94438153E-06 3.16451428E-06-2.98723613E-05 2.47632297E-05
16153 1.86177023E-05 6.24490058E-06-4.09346300E-04 5.99286452E-05 3.85625218E-05
16154 2.37499680E-05-6.37661497E-07-3.44906740E-07 9.82568237E-07-1.47732554E-06
16155-1.29747167E-06-2.14375954E-06 1.52621900E-08 1.59841651E-07-8.30359124E-07
16156-7.47401219E-07 3.00439432E-08-2.36670406E-06 3.77689545E-06 3.17737354E-06
16157 2.36699433E-08 2.23087355E-05-7.32709048E-06-1.05722834E-05 8.37903291E-06
16158 2.02677002E-05 1.06920114E-04 7.52954336E-05 5.01700528E-05-4.95386046E-07
16159-3.92219436E-07 8.87605482E-07 9.41844106E-07 2.23946496E-07-3.94647663E-07
16160-2.46503593E-09-9.37717094E-08 3.20537080E-07 4.17643808E-07-2.03118397E-07
16161 6.60836849E-07-1.37813745E-06-2.08841076E-06 8.46428368E-07-8.67748711E-06
16162 3.56443590E-06 1.07660156E-05-4.03399996E-06-4.37766807E-05 6.65951889E-06
16163 1.14238456E-05 9.91029379E-08 3.33208974E-07 2.84657184E-07-6.17866158E-07
16164 2.86518906E-07-4.43328833E-09 4.69407697E-07
17  1 1.68368308E-03 1.43815188E-03 5.05295674E-05 3.08054669E-05 1.29389328E-05
17  2-1.52241804E-04 2.59579260E-04 2.08715892E-04 3.39051252E-05-1.11279576E-03
17  3 6.78017126E-04 2.13310206E-04-3.20720297E-04 1.04724657E-02-3.13378714E-03
17  4-3.54367246E-03 1.75096922E-03-6.54881453E-05-4.31144668E-06 6.97995920E-05
17  5-1.14098441E-04-1.21892131E-05-6.01899485E-06-2.49976713E-02-2.07025342E-02
17  6-1.47744868E-05-8.21965534E-06 1.04572569E-05-2.24942600E-04 4.99078982E-06
17  7 1.24056789E-05-2.90834682E-05 3.95004505E-04-4.91196505E-05 7.09903940E-05
17  8-7.89057862E-05-3.08206537E-03-5.33232899E-04-7.06472065E-04 2.96738624E-04
17  9-4.07815161E-06 4.21693851E-07 3.65645776E-06 8.94881606E-06 3.95186621E-06
17 10 1.17375775E-05-1.22520057E-05-5.23844950E-05-1.88870332E-04-3.04295496E-05
17 11-1.29173022E-05-3.50342336E-05-3.47152358E-04 5.03819313E-05 3.40604411E-02
17 12 2.81701169E-02 3.15685615E-05-2.91620911E-05-6.61624613E-05 4.22553962E-04
17 13 9.84055057E-05-2.49841371E-04-1.33376534E-04 9.27739886E-04-5.34715154E-05
17 14-5.08381635E-04-3.38526376E-04 2.51218571E-03-1.79106696E-04-6.04407681E-05
17 15-7.03030423E-04-1.38848939E-05 3.57820667E-05-2.18971728E-05-6.23544899E-05
17 16-4.90095327E-05 1.11272993E-04 3.62462249E-05-1.45962033E-04-9.96024742E-06
17 17 7.08901896E-06-8.77266061E-03-7.23161755E-03-5.17229641E-05 2.92945696E-05
17 18 3.92570098E-05-2.19305456E-04-1.78337619E-04 2.23288814E-05 2.19594871E-04
17 19-1.21644238E-03-5.36994704E-04 1.86612638E-05 1.19714415E-04-1.97468561E-03
17 20-6.14791712E-04-2.45483043E-04-2.81294210E-04-5.64374829E-05 5.79346282E-05
17 21-1.49714529E-06-6.45909062E-06 9.49840438E-05-4.29506748E-05-1.51751876E-05
17 22 1.22732613E-04-6.67890865E-05 3.01363850E-04-2.06623938E-06 6.54953125E-06
17 23 7.49795597E-06-3.43053497E-04-3.72813609E-01-3.08737981E-01-3.61329421E-05
17 24-1.72920596E-04-5.94871484E-05-3.04835879E-03 6.71127029E-05-1.82086468E-04
17 25 1.32403314E-04 4.39469766E-03 1.59836082E-04-5.39039186E-04 1.61277174E-03
17 26-4.76461830E-03-1.81764060E-03-1.03932302E-03-6.07451344E-04-3.48634481E-06
17 27 1.56544403E-04-1.53058058E-04-1.46910752E-05 1.67458126E-05-1.07491002E-04
17 28-2.18025560E-04-3.66931758E-05-1.22276308E-04-4.11132166E-04 4.20222151E-01
17 29 3.47966597E-01-3.45093490E-05-3.28950682E-06 3.00446845E-06 3.36165508E-03
17 30-3.40221091E-05-1.27247397E-04 2.28636521E-04-4.76714572E-03-3.60019226E-05
17 31-1.40557359E-03 1.82331016E-04-2.30290447E-03 2.12263850E-03-2.03362023E-03
17 32 1.83143405E-04 6.01603631E-05-2.61069037E-05-3.40534593E-05-4.73978891E-05
17 33 3.27809940E-05 1.23026443E-04 5.88078707E-03 4.81953935E-03 5.65635347E-05
17 34 4.91054905E-05 2.64635490E-05 2.44418533E-04 1.75193956E-04 2.17947410E-04
17 35 8.45001203E-05 6.06019731E-04 8.71353020E-05 3.00949520E-04 4.03656317E-05
17 36 8.52220263E-04-6.83082114E-07 1.33485381E-04 2.31244426E-04-2.88957129E-06
17 37 4.10145778E-05-3.81250065E-05 8.60491010E-05 2.17915632E-05 5.07872866E-05
17 38 6.70892495E-06-2.78195563E-05 6.82441901E-05 2.89131245E-05 4.50825937E-06
17 39-1.26171037E-05 2.38019701E-05-1.85923483E-04-1.44692185E-06-3.77165377E-06
17 40 7.26536097E-05 1.45512640E-04 4.68844603E-03 3.83717869E-03-7.14753092E-05
17 41 3.45457067E-05-1.50513350E-05 1.89477775E-04-2.39625138E-04 1.54082475E-04
17 42-5.33240912E-05 9.15614376E-04-9.59065908E-05 4.03657764E-04-4.41479325E-05
17 43-3.66116482E-03 1.19184583E-03-5.18342552E-04 2.33220464E-04 3.71123063E-05
17 44 7.37021234E-06-4.44825186E-05-9.45104825E-05 2.08315459E-05-1.02868235E-05
17 45 7.80982732E-06-7.35953586E-05-5.72952245E-04-5.96658562E-04 3.31890316E-06
17 46-5.66768287E-05 8.69163797E-05-1.23596528E-04 3.83770258E-06-3.16296696E-05
17 47 1.07479690E-04 6.74833870E-05 7.43497017E-05 6.20367956E-05 1.78579857E-06
17 48-2.66473280E-06-1.08509631E-05 5.71397448E-05-6.02502005E-06 1.06944444E-05
17 49-2.00517253E-06-4.73744355E-04 3.07982456E-04 4.04148285E-05-1.98182935E-04
17 50-3.69689118E-05-2.67560915E-03-1.86042776E-03 2.19797882E-03 2.75128750E-06
17 51-4.96684373E-06 2.21555623E-06-2.02613190E-05 1.05212025E-05-1.15612787E-06
17 52 1.59131608E-04 1.31635488E-04 4.04521724E-06-4.92093521E-06 1.87920849E-06
17 53 9.02124157E-06-2.73786556E-05 1.85838350E-06-2.86058610E-06-5.93716733E-05
17 54-3.72152520E-05 5.90623073E-06 2.20614483E-05 2.56701268E-03 4.80519359E-04
17 55 8.40490752E-05 5.85058243E-04-2.05433129E-06-4.80287912E-06 6.85721041E-06
17 56 5.82944763E-06-8.79936548E-06 7.89946279E-06-3.19774242E-06 1.84031327E-05
17 57 1.65238834E-04-6.60160226E-04-3.43159470E-06 1.56305406E-05-1.74771130E-04
17 58-7.36913520E-06-1.03412785E-06-8.35073994E-07 2.76737164E-05 3.91879904E-04
17 59-1.40654242E-06-3.28391491E-06 3.01937788E-06 7.20913810E-06 3.72884227E-06
17 60 2.30447104E-05-1.14846140E-05 9.14479277E-06-1.33505072E-06-3.85451806E-05
17 61 9.19825885E-05-6.78863724E-05 4.99298700E-06-8.97822250E-04 6.07204128E-04
17 62 3.45822639E-04-2.00659660E-04-8.69300026E-06 7.84410905E-07 7.90858936E-06
17 63 3.75725339E-06 5.12849689E-06-6.79226453E-07 1.50884509E-07 1.64294101E-06
17 64-1.13223244E-06-5.05485168E-06-1.84292626E-06-1.56235904E-05 4.93847684E-06
17 65 2.23663636E-05 9.67463551E-06 5.49662144E-05-7.78501394E-06-1.16646922E-04
17 66-2.57533121E-05 3.05833534E-04 3.29332563E-04 1.71171443E-04-7.12250315E-05
17 67-4.40068556E-07 3.40691347E-07 9.93772088E-08-4.56614986E-08 1.34968165E-06
17 68 2.30571608E-06 3.01941928E-07-2.23356382E-05-5.07385457E-05 4.12377679E-04
17 69 3.52186288E-08-1.63631608E-06 5.30096681E-07 1.26434862E-06 5.51985505E-07
17 70 1.98000799E-05-4.50138135E-06-9.06137012E-06-2.16697992E-06-1.15396582E-04
17 71-9.61579652E-05 1.03481014E-04 3.14541537E-05 7.24046924E-04 1.92327694E-04
17 72 1.02624908E-04-3.33948237E-05-4.10212720E-07-4.95236688E-07 9.05449408E-07
17 73 1.60351686E-08-2.05492639E-07-1.74437853E-06-1.44419647E-08 7.03686031E-08
17 74-9.07978771E-07 3.67782220E-07-9.61812070E-07-2.47616342E-06 4.17852122E-06
17 75-1.67063441E-06 4.32844915E-06 4.87590109E-05-6.51302237E-05 1.28742770E-05
17 76-1.47909943E-05 3.90721419E-04 5.63155273E-05-2.45422620E-04-1.27644265E-04
17 77 2.09562203E-06-1.60112572E-06-4.94496312E-07-5.69175938E-07 2.03168673E-07
17 78 8.65095978E-07-2.76590733E-08-3.77278986E-07-1.84984356E-07 4.08787694E-07
17 79-2.88324173E-09 4.26563585E-06 5.30631724E-07-2.26218520E-06-1.88049983E-07
17 80-6.40423077E-05 2.63642555E-06 3.48473133E-05 1.64368634E-06-2.24080237E-04
17 81-5.48018843E-05 2.79355702E-05 5.53206410E-06 1.02657590E-06 3.57047575E-08
17 82-1.06228066E-06-5.63627462E-07-3.13773996E-07 4.06104843E-07 1.11226194E-07
17 83-5.10653631E-07 9.11910562E-07 2.50546134E-07-4.06710941E-07 1.63803254E-06
17 84-5.18963696E-06-3.42046520E-07 2.76783234E-06-2.23809185E-06 7.72724561E-05
17 85-1.14105206E-05-5.63613934E-05 1.63414811E-03-1.16727652E-03 8.14024535E-04
17 86-5.81624663E-04-8.36096204E-07 1.31591017E-06-4.79813966E-07-6.93912903E-07
17 87 9.39644458E-08 2.24294324E-07-9.19554767E-07 8.66152302E-07-3.58347867E-07
17 88-1.93245093E-07-2.47745159E-07-2.05056882E-05 3.13002868E-06 1.88602607E-06
17 89 2.36975130E-07 1.71627019E-04-6.53195462E-05 2.99541775E-05 5.69707637E-05
17 90 1.52558941E-03-7.40632423E-04 3.07193681E-04 3.41166463E-04 1.00988370E-06
17 91-1.26548764E-06 2.55603940E-07-1.12150287E-06-2.03323008E-06 9.51598135E-07
17 92 2.58799613E-07-3.31936036E-06 7.98963183E-05-6.78852689E-06-2.97710639E-06
17 93 9.09479598E-06 8.72755306E-05-2.45384783E-04-3.88016617E-07 3.97147826E-07
17 94-9.34656046E-07 4.98591808E-08-1.69083198E-07-7.64664320E-06 5.02957258E-06
17 95-5.19934059E-07 5.99718305E-07 5.98896904E-05-3.37658582E-05 6.97385763E-06
17 96 7.29741072E-06 1.16427744E-03-4.85465888E-04 5.64836952E-04-7.68293631E-05
17 97-2.25706512E-07-1.04471182E-06 1.27041833E-06 3.38246448E-07-5.55557641E-07
17 98-5.51891830E-07-6.68971650E-07 2.37937090E-06-6.92233346E-06 2.16154524E-04
17 99-1.01385298E-07 3.30105545E-08 2.29041860E-07 3.19857767E-07 1.19053330E-07
17100-1.11222980E-06-1.79627685E-06-1.52555927E-06-7.57814957E-08 3.38088200E-05
17101-8.16956859E-06 1.12020259E-05 1.47420835E-06 3.88047022E-04-2.98016906E-05
17102-1.14921334E-04 1.16579644E-04 2.62374294E-07-1.23640030E-07-1.38734264E-07
17103-1.93320720E-07-4.78312990E-07-3.88609335E-07-3.55209309E-07 2.21672767E-06
17104-1.99160566E-05 1.53042539E-05-5.62970839E-07 3.33483207E-06-1.45117495E-05
17105-1.83107624E-05 1.18509162E-06 4.01585824E-07 9.29123240E-07-1.78132982E-09
17106 2.60983394E-07 8.42170169E-06-3.82248760E-06-3.29487965E-07-2.35861859E-06
17107-5.09108358E-05 4.32058044E-05-2.29084970E-05 2.20253587E-05-3.07958653E-04
17108-5.28796620E-04 6.30733848E-04 7.56020520E-04-9.57200002E-08-6.05853674E-07
17109 7.01573674E-07 4.68259624E-07-3.62157995E-08-6.34338607E-07-3.65562210E-07
17110 2.65418700E-06-2.38642143E-05-9.92474664E-05-4.32966328E-06-3.33671322E-06
17111 6.59029198E-07-4.56289948E-07-9.12918964E-07-5.47238084E-06-2.45101171E-06
17112 2.74174359E-06 4.14805786E-06 8.45645604E-05-1.70701388E-05 2.17605848E-06
17113 6.68745818E-06 1.19501950E-04 1.49537100E-03-2.00581281E-04 4.84120582E-04
17114 1.24269631E-06 2.42868288E-07-1.48556460E-06-8.09738796E-07-6.09488192E-07
17115 3.44003920E-07 2.30346488E-08-1.11381992E-08-3.14550840E-07 2.03697710E-07
17116 5.19091388E-07 1.50471228E-06 1.08293929E-06-9.56186825E-07-1.96959969E-06
17117-1.67126049E-05 3.43423914E-06-3.85860749E-06 1.24028692E-05-8.21102700E-04
17118 5.38004421E-05-1.26482507E-04-4.57959888E-05-1.00208249E-07 7.20512272E-08
17119 2.81570220E-08 3.87001872E-07-7.79016230E-07-8.13374660E-07-6.99187956E-07
17120 4.99732252E-06-4.65451130E-05 1.65776930E-05-6.70737923E-07 7.33326579E-06
17121-2.84803661E-05-1.04681663E-04 2.60804077E-07-2.21287595E-06-1.09111361E-05
17122 9.30601092E-05 1.81721024E-06 7.55671773E-07 7.51853755E-08 5.76659907E-07
17123-1.41912083E-07 9.56493117E-06-2.03632521E-06-1.66187204E-06 1.96226581E-06
17124-8.81436101E-05 2.84456915E-05-1.58506118E-05-3.10757841E-05 1.85204257E-03
17125 4.42509332E-04 2.47294628E-04 1.01622466E-04-6.16534473E-07 5.18782129E-07
17126 9.77523440E-08 1.35323536E-06-5.33457166E-07-2.15617990E-06-6.88972878E-07
17127 6.40200018E-07 2.38865215E-04-4.46895517E-04 1.75943594E-07 3.41588122E-06
17128 4.28431921E-05-1.62711027E-04 9.96789094E-07-3.13103946E-06 1.12474564E-05
17129 2.27486372E-04-6.14644489E-08-2.88823022E-07 1.09747064E-07-1.89624085E-08
17130-1.82080887E-07 1.01668987E-05 1.58443991E-06 4.32362041E-07 1.72697837E-06
17131-1.41556364E-04 2.04492828E-05-2.29650413E-05 1.14534478E-05-6.73158449E-03
17132 8.29676320E-04 9.15192355E-04 8.60806992E-04-1.55817217E-06 4.77506062E-07
17133 1.08066610E-06 1.11656438E-06 8.67552377E-07-8.69499069E-07 3.80690582E-07
17134-6.23659894E-07 1.03697833E-06-1.45898092E-07 5.63333719E-07 8.84350188E-06
17135-5.03714610E-06-2.46129735E-07-3.19544555E-06-3.26052930E-05 1.32459196E-05
17136 1.44033364E-05 3.01730141E-05-8.39925533E-04 1.34398213E-04 1.08599232E-04
17137 2.33733770E-04-1.55375812E-08 8.45596618E-07-8.30059037E-07-2.15519672E-07
17138-1.75797917E-07-1.20971319E-06 6.40616085E-07-4.88175747E-07-1.11043157E-04
17139-6.70489267E-05 9.43741576E-07-2.96835892E-06-1.49931123E-05-8.30123700E-05
17140 7.81304494E-07-4.39313114E-06-1.81197050E-05-2.43522721E-05-6.88360789E-08
17141-6.02525523E-07 4.68288366E-09 1.04481836E-06 8.06118427E-07 6.58152188E-06
17142-2.33298272E-08-4.71864280E-06-3.89787656E-06-3.68773248E-05-2.67892713E-07
17143 2.24221191E-05 2.38563897E-05 8.75460647E-05 1.26998227E-04 1.84685652E-05
17144-2.24901383E-04 1.04659014E-07 3.64539274E-08-1.41112941E-07 1.96676750E-07
17145 2.51394099E-07-6.75828760E-07-1.43747471E-08-8.68084576E-08 6.00523104E-08
17146-4.47763428E-07 1.65962243E-07 1.08145109E-07-8.56556272E-07 2.01563235E-06
17147-6.65063802E-07 8.32102730E-06-9.19224627E-06-1.66104193E-05-5.23102255E-06
17148 5.55350426E-04-5.91302017E-05-1.96934252E-07-1.18775076E-04-5.04362556E-08
17149 3.03707322E-08 2.00655234E-08-1.01950625E-07 8.82108168E-07 3.11503637E-07
17150-4.36627590E-06 3.60183791E-05 5.09431511E-04 2.79138039E-03-4.57047447E-09
17151-8.49935903E-07 5.06272762E-07 5.57836389E-07-2.49104621E-07 9.81113190E-06
17152-2.40710398E-06-3.05732477E-06 1.47764910E-06-7.82446105E-05 3.67568206E-05
17153 3.60114373E-05 1.23506548E-05-8.23440379E-04-3.69869524E-05 1.73543729E-04
17154-2.81504248E-04-1.18235739E-06 4.05355114E-07 7.77002272E-07-1.52209259E-07
17155-9.05046601E-07-5.80817226E-08-2.72576225E-08-2.91150432E-07-2.40886794E-07
17156-3.14016111E-07 7.94413909E-07 3.10291873E-06 8.13918371E-07 1.37370922E-06
17157-3.53108604E-06-1.89817314E-05 1.56889469E-05 6.23290208E-06 2.50875460E-05
17158 5.56474326E-04-4.60289097E-05-1.99848852E-04 1.63005967E-04 2.26077098E-08
17159-4.80630241E-07 4.58022531E-07 5.96034441E-07 8.43259534E-07-4.80663593E-07
17160-1.47991629E-08-1.98497340E-07-2.05090128E-07 1.11535777E-07 1.71462189E-07
17161 2.02650226E-06 1.00506106E-06-5.63733420E-07-7.45773864E-07-2.42999370E-05
17162-5.05411173E-06 5.73436719E-06 1.04804216E-06 1.81120116E-04-1.36256005E-05
17163-5.95015085E-05 4.16247870E-05-9.74145584E-09 6.57141946E-08-5.59727388E-08
17164 7.82753037E-07-1.33803761E-07 5.03735137E-08
18  1 9.76505527E-08 5.27153651E-07-5.54929378E-07 6.89873205E-07-2.75934089E-06
18  2-3.34724650E-06 1.59184604E-07-3.39271909E-06 1.53828870E-05 2.93768004E-05
18  3 3.11177781E-05 3.13301916E-05-1.49655518E-04 4.15604970E-03-1.93675654E-04
18  4 1.53925082E-04-9.16905187E-05 1.89741535E-06 7.98334486E-07-2.69574984E-06
18  5-6.50544742E-07 9.67317292E-07-1.92799625E-06 7.83484628E-08-1.97985386E-07
18  6 9.23848099E-07 9.16788350E-07-8.23296630E-09 5.71489340E-06-4.42831975E-06
18  7-5.13381308E-06 5.71426031E-07-8.05014267E-05 1.89137607E-05 2.16090301E-05
18  8 3.59055857E-05-4.94966975E-03-4.95265347E-04-7.45605335E-04 5.39244291E-04
18  9-1.75597473E-07 1.64436935E-07 1.11605388E-08-4.20816019E-07-3.46397405E-07
18 10-2.75940029E-07 1.12173363E-06-6.20554821E-06-4.26547113E-05 5.60574026E-05
18 11 1.34743250E-06-4.80803485E-06-8.06937503E-05 2.88319755E-05 4.19157303E-06
18 12 3.47028522E-06 1.79324950E-07-5.62588096E-07-3.64530261E-08 3.10857461E-07
18 13-1.31377145E-07 3.05080241E-06 6.50220233E-07 1.54703001E-05-2.16407154E-06
18 14-8.69450956E-06 2.81634696E-06 1.32143392E-03-1.25588126E-04 1.46363486E-04
18 15-2.29236199E-04-9.03605479E-07 9.93587734E-07-8.99822553E-08 8.03406443E-07
18 16 4.65725966E-07 6.86778185E-07-1.06220430E-07-4.71392146E-07-1.03973546E-05
18 17-8.75477732E-05 9.14962043E-08 1.64357389E-07-6.53362887E-07-1.02614341E-06
18 18-3.61562040E-07-4.08154735E-07 2.58691205E-06 4.68631829E-06 1.72825578E-06
18 19-7.37783768E-06-4.45546821E-05-2.99301940E-05-1.92009823E-05-2.31068645E-03
18 20-5.84400212E-04 1.95869053E-04-1.15463439E-04 4.23098944E-07-3.91077273E-07
18 21-3.20216712E-08 1.48051810E-06 7.84924046E-07 2.51388821E-07-4.12156561E-07
18 22 4.40919163E-06 3.07807162E-06-1.71007271E-05 2.06758923E-06-1.94291309E-05
18 23 3.45196532E-05-1.72454961E-04 1.37388406E-06 1.92713307E-06 1.58792785E-06
18 24-7.53805976E-07-4.36414995E-07-8.90614489E-06-6.72241467E-06 4.14207011E-06
18 25 5.01453417E-07 3.37048293E-05 2.96021506E-05-2.80835017E-05 3.91385000E-05
18 26-3.50457178E-05-5.76079410E-04-2.11452344E-04 1.96098162E-04-8.85326933E-07
18 27 8.59396552E-07 2.59303804E-08 6.49529130E-07 1.31966628E-06 4.80925856E-07
18 28 8.20138278E-07-1.68789558E-06 1.11849350E-05-4.00716312E-05 1.73072518E-06
18 29 1.61043621E-06 3.21555455E-07 9.73226899E-07-2.84750903E-07-1.26869852E-06
18 30-2.86079523E-06-5.81226153E-06 1.15061429E-06-3.32800780E-05 4.42961554E-05
18 31-1.69981757E-05 1.13871820E-05-6.46114884E-04-2.64666408E-04-6.24414614E-04
18 32-2.90155277E-04 1.36618162E-06-5.27111419E-07-8.39070198E-07-1.49759629E-06
18 33 2.84569390E-07 2.07896904E-07 1.13291923E-07 7.33555945E-08-4.32262324E-07
18 34-5.07551946E-07 2.56005490E-07-5.75925452E-07 1.96443992E-06 2.66038970E-06
18 35-1.13660948E-06 2.85901841E-05-1.10176744E-05 1.00098559E-05 1.04769715E-05
18 36-6.99061661E-04-7.36842474E-05-9.70403701E-05 1.62707428E-05-5.46646925E-07
18 37 9.73278899E-07-4.26631973E-07-6.49008427E-07 1.02604137E-08 3.15713772E-07
18 38 8.66842658E-07-7.53938752E-06 1.18739979E-05 6.26433140E-05-2.78919296E-07
18 39 1.27586893E-06-3.33870069E-05-3.00500648E-05 4.04362835E-08 5.66798581E-08
18 40-1.42903423E-06 3.11518607E-05 1.29205768E-06-1.25369012E-07-9.78872591E-07
18 41-8.77919996E-07-6.18807179E-07 1.24390642E-05 4.95285295E-06 5.23992736E-06
18 42 2.83514245E-06-7.51077658E-05 8.99332400E-06-4.27812727E-05-5.67745149E-06
18 43 3.84056348E-04-6.25431167E-05 1.28661389E-04 5.89333025E-05 5.96669781E-07
18 44-7.56775636E-07 1.60105854E-07 1.60282101E-06 8.14922516E-07 1.93922460E-07
18 45 2.23218955E-06-1.14958817E-05 2.81121328E-05-5.99239471E-04-7.65122750E-07
18 46 9.32605135E-06-4.60334996E-05-5.08466872E-05-3.68321108E-07 4.97202766E-06
18 47-2.62613466E-05 2.29277100E-05 1.63026934E-07 4.04765198E-07-5.78774953E-07
18 48 1.20941704E-06 7.15886921E-07-1.06435833E-05 6.82239900E-06-6.22821301E-06
18 49-2.87043968E-06 1.99444659E-04-1.15520264E-05 4.41646273E-05-5.65084471E-05
18 50 1.27188588E-03-3.07045483E-03-2.35419435E-03 2.43469114E-03-9.67780866E-08
18 51 4.14823832E-07-3.18045745E-07-2.67506721E-07-5.37045165E-07 3.13843398E-07
18 52-5.71570875E-07 5.02485027E-07 1.49974694E-06 1.99301928E-07 6.54092610E-07
18 53-8.52555596E-06-7.78916829E-06-9.51798867E-07-3.93880041E-06 1.86306894E-05
18 54 6.01149288E-05 4.47876525E-05 3.91017068E-05-4.33948867E-05 1.31194089E-04
18 55 1.95421671E-04 2.46585687E-04 1.26051215E-06-2.35403110E-06 1.09351895E-06
18 56-2.09511075E-08 2.05493020E-06-1.25574188E-06-2.17554528E-06 9.22508252E-06
18 57-6.34588355E-05-2.09274442E-04-6.73746382E-07 5.47277774E-06-2.23101933E-05
18 58 2.17778897E-05-3.90105787E-07 8.68795700E-06 2.03618084E-05 1.97184763E-04
18 59-6.87673717E-08-6.99934030E-07-3.11786473E-07 9.10954994E-07 5.89350255E-07
18 60 7.52063959E-06 2.60474254E-06-4.42399077E-06-2.76889629E-06-4.54655868E-05
18 61-2.42848295E-05 1.89794132E-05 1.05125071E-05 1.20473135E-04 3.94712446E-04
18 62-9.39128713E-05 9.55120999E-05 7.14640051E-08-4.07799998E-07 3.36335992E-07
18 63 7.23043674E-07-5.20471559E-09 7.77002318E-07-3.84020038E-08-5.16344265E-07
18 64 1.89019869E-07 1.94612245E-07 1.97749524E-07 6.01632597E-06-1.15215212E-06
18 65-3.68805031E-07-1.18681318E-06-4.36522043E-05-6.07963902E-06 1.33863884E-05
18 66 8.13653385E-06 1.19728216E-04 1.03673190E-04 1.44262323E-04-7.52208269E-05
18 67-6.08612747E-07 7.09124297E-08 5.37700317E-07 2.15914473E-07-2.97123455E-07
18 68-3.01726559E-07 3.54657537E-06-2.89401756E-05 1.78155618E-04 8.60697337E-04
18 69 2.06286806E-08-4.70805057E-09 1.29966080E-06-3.28943844E-07 4.50910858E-07
18 70 3.62723742E-07-7.17503267E-06 2.78045040E-06-1.45897289E-06-7.33395510E-05
18 71 1.56565621E-05-4.12125548E-05 9.86388468E-07 1.40176847E-03 3.65084476E-04
18 72-1.44385614E-04-6.39249847E-05 9.52745513E-07-1.56306621E-06 6.10320701E-07
18 73-4.03651548E-07 8.78243758E-07 6.02933200E-07-9.10957274E-08-8.67278299E-07
18 74-1.70395178E-06 2.23744469E-06 2.31475296E-07 7.62423612E-06 8.28534898E-06
18 75-1.09790409E-05-9.58990516E-07-2.05961518E-05-4.17531229E-05 5.31630161E-05
18 76 1.03863363E-05-6.61022820E-04-3.59573742E-05-1.03830859E-04-8.23618375E-05
18 77 6.02596801E-07-6.10083823E-07 7.48702201E-09-1.44526005E-07-3.13535846E-08
18 78 9.97951040E-07 5.33542495E-09 1.25049389E-07 4.38236139E-07 5.33727928E-07
18 79 4.02530286E-07-2.10432955E-06-1.82489497E-06-2.54335179E-06-1.74263805E-06
18 80 3.94918078E-05 1.79870803E-05-7.08247192E-06 2.63261989E-06-1.77935658E-04
18 81-8.50826527E-05 4.47664399E-05 1.84796064E-06 2.51140574E-07-2.34629041E-07
18 82-1.65115333E-08-6.95288322E-07 1.95837784E-07 1.53155464E-07-2.27344643E-03
18 83-1.93446975E-03 6.10188541E-05-5.49614824E-05-1.64640290E-06 8.19093147E-05
18 84 2.86405152E-04-2.97741510E-04 3.43683765E-05 1.89183970E-03 8.10201696E-04
18 85-7.31992251E-04-1.23983678E-03 4.66495876E-03 6.58724855E-04 4.33572102E-04
18 86 8.64545976E-05 5.40121307E-05 3.93036591E-05-9.33157898E-05-1.87785103E-04
18 87-3.24544678E-05 1.88717346E-05 3.27788697E-04 2.74502936E-04-4.74747926E-07
18 88 4.30045202E-06-3.80706191E-06-4.83078072E-05 1.01072531E-05-1.64602377E-05
18 89-1.03471072E-05 1.29326247E-04-1.11785790E-04 8.67283738E-05 1.31834704E-04
18 90 1.56374065E-03-6.77572248E-04 1.25787516E-03-8.86813515E-05 2.50391356E-06
18 91-1.20457512E-05 9.54183763E-06-2.34727201E-05-7.73145760E-06-6.46851095E-06
18 92 3.60910099E-06 4.02429272E-06 1.11534006E-04-5.45257009E-04 9.10390635E-06
18 93-3.00663897E-05 2.93500389E-04 1.43610470E-04 1.26950944E-02 1.04796389E-02
18 94-1.49702244E-05-1.45390244E-05 5.06733999E-06 2.04968138E-04-6.08354827E-05
18 95-1.25524792E-04 1.76536465E-04 2.03715066E-04-2.68136442E-04 6.81886615E-05
18 96 9.68857065E-05 2.30174972E-03-8.79532423E-04 1.16871336E-03 2.09956113E-04
18 97-2.84126381E-05 4.57429158E-07 2.79552089E-05 2.75894849E-05-5.13758673E-05
18 98-1.91090410E-05 1.57569970E-06 5.57394941E-05 6.52769053E-05 4.77468684E-04
18 99 1.27522232E-02 1.04939420E-02-6.02758322E-05-3.15689468E-05 4.52740173E-05
18100 3.62099289E-04-3.25149347E-04-1.05428956E-04 2.85505851E-04 1.60589325E-03
18101-5.40886345E-04-2.67223466E-04 2.50440160E-04 1.05082456E-03 3.38681946E-05
18102-6.26504737E-04 9.27540910E-06 4.86819519E-05-5.03917090E-05 1.70975713E-06
18103 3.30242948E-05-1.40274400E-04-3.92421895E-05 1.65681866E-05-8.04727274E-05
18104 1.81315535E-04 3.60857506E-04 1.30526792E-05-8.20740924E-05-9.22600491E-05
18105-3.72751582E-04 5.21929133E-01 4.32139428E-01-5.00514954E-05 1.69779766E-04
18106-1.16929067E-04 4.60680291E-03 4.18221126E-05-2.61808363E-04-1.53914931E-04
18107-4.46704193E-03 3.42108427E-04-7.56191911E-04 1.91672293E-03-4.19088300E-03
18108 7.40272212E-05 3.33899625E-04 2.61276426E-04-1.19874045E-04-4.30000295E-05
18109 1.62874075E-04 2.03242990E-05 5.53004349E-05-1.63848661E-05 3.29435121E-04
18110-1.61734791E-04-1.55336803E-05 6.65085839E-04 2.11317301E-01 1.74910434E-01
18111 3.69418367E-05 6.28714887E-05 8.61285651E-05 1.95600706E-03 3.66026418E-05
18112 3.22602759E-04 2.83614013E-04 4.40257708E-05-2.90636575E-04 3.40293146E-04
18113 3.13357238E-04 3.88417787E-03-2.28422982E-03 1.72372163E-03-7.19964869E-04
18114-4.37341834E-05 1.77744708E-05 2.59597126E-05-9.68359710E-07 1.28401141E-05
18115 1.35031376E-04 2.81911439E-03 2.31374140E-03-2.04754113E-05 2.50198126E-05
18116-6.45351474E-06 6.48925017E-05-7.91047136E-05 1.11944592E-04-2.25942135E-05
18117 4.98766240E-04-2.56630645E-05 1.93783836E-04-5.47861872E-05 3.42695565E-03
18118-4.25856728E-04 5.70411380E-04 3.12197712E-05-1.01066193E-05 4.72229360E-05
18119-3.71163167E-05-4.97883887E-05 1.93867076E-05-7.72254641E-06 5.95363380E-06
18120-6.62760544E-05-1.15623644E-04 9.75937444E-05 4.99513123E-06-2.50127160E-05
18121-6.16844222E-05 7.67465130E-05 1.21552026E-05-4.30698549E-05-3.69239444E-05
18122-2.37055261E-04 2.14142318E-03 1.75107351E-03 3.67397367E-05 1.48667983E-05
18123 1.04981460E-05 1.00065344E-04 1.11816629E-04 1.79391135E-05-3.42028627E-06
18124 3.84266663E-05-7.46886599E-05 2.06819238E-05 1.55707868E-05-3.95574576E-03
18125-8.78000103E-04-3.51747754E-04-6.90542047E-05 4.70713554E-05-2.36233570E-05
18126-2.34479984E-05 2.10500906E-05 1.47775454E-05 6.08620160E-06 1.21618923E-05
18127-4.93477652E-05-1.51838568E-04 8.57755416E-04 1.05554683E-05-4.26978133E-05
18128-1.36776004E-05 1.99844809E-04 1.15059340E-06 5.11359364E-06 7.74142145E-05
18129-8.29489313E-05 4.76481923E-05 4.21011182E-05 2.02419969E-06-3.12474001E-06
18130-3.02570681E-06-1.32373703E-05-3.69545324E-05 5.69893466E-05-1.92547162E-05
18131-6.45513195E-04 1.01893443E-04 3.10814426E-04-2.35107583E-04-1.74841952E-03
18132-2.81657446E-03 4.28191429E-03 2.73402169E-03-1.70415974E-06-7.56765050E-06
18133 9.27181024E-06-7.34850827E-06-3.93136666E-06 7.01671503E-06-1.53034157E-04
18134-1.23450687E-04 6.50737773E-06 6.66575981E-06 2.04178518E-06-5.35229252E-05
18135-3.39649891E-05-1.23218070E-05-2.20601167E-06 5.05252199E-04-1.71046977E-04
18136-1.03104305E-04-7.57610353E-05-2.97788228E-03 1.41004583E-05 1.36208735E-04
18137 1.14375933E-03 2.01774287E-06 1.13125244E-05-1.33302673E-05 1.37011350E-05
18138 1.57085335E-05 1.20887739E-05 7.25399696E-06-6.58152663E-05-2.78899600E-04
18139-1.15307298E-04 8.02206961E-06-6.71116624E-05 1.94322088E-04 1.74619059E-04
18140 3.35532887E-06-3.49618210E-05-1.10398665E-04-5.64753322E-04 2.39246446E-06
18141 3.40301737E-06-2.58657140E-06-1.07585780E-05 7.58415031E-06-1.17089922E-05
18142 2.85929434E-07-8.93116544E-06-1.78113993E-05 4.40094949E-05-2.13985552E-07
18143 7.21576826E-05 1.45367420E-04-2.77018915E-04 3.08130351E-05-8.31602728E-05
18144-8.38105293E-05 5.71064266E-06 2.94901341E-06-8.65965607E-06 9.45882172E-06
18145 4.63854367E-06-7.62006203E-07-2.00655740E-07-1.07022237E-08 1.61021507E-07
18146 6.61871929E-06-1.88088734E-06-9.30411021E-06-1.60759312E-06-3.16122059E-05
18147 9.74360026E-06 1.74037861E-04-4.20669158E-06 1.32305443E-04-4.55606589E-05
18148-8.99281614E-04 2.05695652E-04 5.18155999E-04-4.78598133E-04 1.46137659E-06
18149-1.16485081E-06-2.96525777E-07-2.08240925E-06 4.76194213E-07-9.27317593E-07
18150-9.26538269E-07 6.84210761E-05-2.01223592E-04-2.20121777E-03 7.72527162E-08
18151 2.04501824E-07-9.45446766E-07 4.85053717E-07-4.28956513E-07 3.11503197E-06
18152 3.74993194E-06 5.75717228E-07 4.23233065E-07-2.00127508E-05-1.24985057E-04
18153 2.28555642E-05-1.26597858E-04-1.56416270E-03-8.38720752E-05-3.82573609E-05
18154-4.53508267E-04 2.53254350E-06-1.75461655E-06-7.77926954E-07 2.81709796E-06
18155-4.08627192E-06 4.83459335E-06 1.79101332E-09-2.80689315E-07-2.85605586E-08
18156 1.67134922E-07-1.86145744E-06 3.45103340E-06 2.71909384E-07 6.64883981E-07
18157 7.84161420E-06-4.79093414E-05-2.15057579E-05-2.52520197E-05-4.70583680E-05
18158-4.03499722E-04-1.02911301E-04 4.39419624E-05-3.78462928E-05 1.75901651E-07
18159-7.03512397E-08-1.05550411E-07-1.43547582E-06-9.65157607E-07-7.56238222E-07
18160-2.07525618E-08-8.90096298E-08-9.15442116E-07 9.37461745E-07 1.81951233E-07
18161-2.11468607E-07 3.23075038E-06-3.64721342E-06-9.69284642E-07 3.48428493E-05
18162-1.97167943E-06-1.56922434E-05 2.26618206E-05 2.85335672E-04-4.66435047E-05
18163 5.35043455E-06-1.75868992E-05-9.30697978E-07 8.99284855E-07 3.14131229E-08
18164-8.60102592E-07-2.53562511E-06-1.30990897E-06
19  1 7.21903527E-06 7.62989880E-06 3.00906116E-06 2.42421470E-06 2.06894994E-06
19  2-1.12705558E-05-7.23951879E-06-8.55265146E-06-2.86823493E-05-8.06350943E-05
19  3-2.49490599E-05 2.72544777E-05 9.57942047E-05-1.45621818E-02 6.34954608E-04
19  4 3.83337654E-03-6.43645734E-03 7.77579257E-07-8.84510769E-06 8.06752843E-06
19  5 1.77250772E-05 7.21374389E-06 6.65226766E-07-4.98806693E-02-4.13644803E-02
19  6-8.01382915E-05-5.28798887E-05-2.08350260E-05-2.94205750E-04-3.54587883E-04
19  7-2.60802903E-04-2.35440175E-04 2.63533289E-03-1.59894943E-04-1.43140947E-04
19  8-9.39386789E-04 1.16504894E-03 6.68537005E-04 4.63079190E-04-2.11267600E-05
19  9 3.23389607E-05-3.81965585E-05 5.85759785E-06 1.16808990E-04 1.33605111E-04
19 10 8.30995167E-05-1.81054679E-05-1.23013930E-04 1.55083019E-04-6.84364867E-05
19 11-1.71885032E-05-1.73917779E-04 1.78859120E-04 2.17696682E-05 5.58923463E-01
19 12 4.62795447E-01 9.07344815E-05 1.86204025E-04-3.11284650E-05 4.77746447E-03
19 13-7.45147573E-05-8.36876149E-05-1.01600878E-04-5.25916723E-03-1.39125244E-03
19 14-6.69541438E-04 1.54927376E-03-4.31940619E-03-4.75643871E-04 5.01911792E-05
19 15 1.05576497E-03-3.02411119E-06-5.32889136E-05 5.63130248E-05 7.80727646E-05
19 16-1.35789604E-04-1.01504100E-04 3.42527632E-04-6.57316536E-05-3.15497678E-05
19 17 1.20808807E-04 2.04770489E-02 1.68908494E-02 3.83920018E-05-6.01378748E-05
19 18 6.24233065E-05 4.35636043E-04 1.27172695E-04-2.17710385E-04 3.75293722E-04
19 19 1.69545356E-03 4.81327403E-04-3.09679173E-04 4.63371205E-04 9.26163491E-04
19 20 2.80548213E-04-3.02165470E-04 4.44429963E-05-6.38842630E-05-1.80956441E-05
19 21 8.19799071E-05-2.54894678E-05 1.05158516E-04-1.05300374E-04 2.40151395E-05
19 22-1.30157695E-04 1.29957622E-04 1.66237670E-04 1.44868106E-05-4.89440125E-05
19 23 4.94928167E-06 9.22678342E-05 1.76286160E-03 1.45150663E-03 7.79246190E-06
19 24 1.20139572E-05-2.09952971E-05 3.32377840E-05-5.88810346E-05 1.99616457E-05
19 25 7.72586655E-05-4.65836431E-04 1.99564642E-04 3.33578751E-04-4.14289103E-05
19 26 4.23023500E-03 1.04437797E-03 1.56759086E-03 1.40639193E-03-1.55078397E-05
19 27-3.51691341E-05 5.06769737E-05 1.12739120E-06-1.82323885E-05 1.83722885E-05
19 28-1.00449347E-05 1.00790883E-04 1.00802674E-06 4.37582232E-04-4.63445255E-02
19 29-3.84287725E-02-3.37459020E-05 4.24087374E-05 7.17195425E-05-1.89999393E-04
19 30-1.43872944E-04 2.15938167E-04 3.30307723E-04 2.42796918E-03 1.46356615E-04
19 31 8.81984986E-04 6.23033160E-04 6.63436035E-03 2.88991677E-03 2.71384762E-03
19 32 4.24223306E-04-5.13418221E-05-3.39518639E-05 8.52936860E-05-4.25227014E-05
19 33-5.39404831E-05 1.27208574E-04-8.91760298E-04-7.29566482E-04-1.06117207E-05
19 34-8.69766105E-06-6.00530542E-06-6.89920595E-05-9.72228262E-06-3.27967381E-05
19 35-1.36153194E-05 1.21907653E-04 1.35625517E-05 1.88746769E-06-4.43793636E-05
19 36 3.84571016E-03 4.24496649E-04 5.43745673E-04 4.31416454E-04 1.24416461E-05
19 37-2.89606302E-06-9.54558304E-06-5.91326557E-06-5.23015901E-06 6.76494879E-06
19 38 1.03164335E-06-4.05574894E-05-1.20602414E-04-3.61636833E-05 9.07161863E-06
19 39-2.84028180E-05-1.03075382E-04-1.31473584E-04 8.65377237E-07-7.66069133E-06
19 40-1.58513780E-04 1.91041116E-04-6.89983327E-04-5.67029955E-04 9.68286907E-06
19 41-5.98347838E-07 6.46629901E-06-4.25873671E-06 4.36516575E-05-4.47945574E-05
19 42-1.99499918E-05-5.62089832E-04 1.33076189E-04-2.27143919E-04 5.60474764E-05
19 43-1.97759300E-03 3.60969139E-04-2.83839025E-04 1.71824354E-04 4.18772951E-06
19 44-1.66170677E-05 1.24293382E-05 1.65072295E-05 7.05167478E-06 3.89597126E-06
19 45-1.31743260E-06 6.23862623E-05 1.72707564E-04-1.00426467E-03-6.31134887E-06
19 46 6.33480675E-05-4.76493042E-05-3.23275458E-04 5.89841137E-06-6.49256113E-06
19 47-1.55952811E-04 3.09200249E-04 2.13105300E-04 1.85997696E-04 6.93731485E-06
19 48 8.28000153E-06-1.23249018E-05-7.31930784E-05 6.37296242E-05 5.56734006E-05
19 49 3.32088377E-06-3.64661527E-04-2.17795632E-04 1.52927003E-04-4.36182988E-04
19 50 8.72144046E-03 1.36754602E-04 2.54413502E-04-2.71595891E-03-9.33998964E-06
19 51 1.28519220E-06 8.05479744E-06 1.11771512E-06 8.72298966E-06 1.74729392E-05
19 52 1.56676776E-06-3.67515120E-07 1.67962132E-06 9.65351561E-07-4.34932274E-06
19 53 1.13083411E-05-7.27170924E-06-6.62636468E-06 2.08639879E-05 1.74918562E-04
19 54 1.99832756E-05-6.84131792E-05-6.59506521E-05-6.56787809E-03-1.71364686E-04
19 55 1.53157941E-03-8.62342311E-04-4.04801847E-06 4.24748707E-08 4.00554360E-06
19 56 3.00709444E-06 1.44266376E-06 1.89759174E-06-2.04093717E-06 2.28334550E-05
19 57 6.48100415E-05-4.34883632E-04-1.79415981E-06 3.46655022E-05 1.80598409E-04
19 58-2.56163875E-04 2.62103124E-06-3.19204384E-05 1.56943165E-04-1.28705882E-04
19 59-2.17644074E-07-1.60506678E-06 1.69530218E-06 1.86436075E-06 7.45490853E-07
19 60 1.30083845E-05-7.16814022E-06-7.57515700E-06-3.96230674E-06-7.82186716E-05
19 61-1.44770385E-05 4.09097665E-05 2.93050622E-05 1.97402501E-03-2.87619998E-04
19 62 1.46800728E-05 3.29891199E-04-8.15804710E-08-1.94686096E-06 2.02844143E-06
19 63-2.54395887E-06-2.36520999E-06 6.18232752E-07-7.08856252E-07-2.05328830E-06
19 64 4.30353963E-06 6.56983313E-06 1.43218955E-06 9.56748584E-06-1.78406028E-05
19 65-3.90013605E-05-1.30621330E-06 5.02432004E-05 1.00245142E-04 2.10336190E-04
19 66 3.58394842E-05 9.31322623E-05 2.62117871E-04 1.36245502E-04-1.56451997E-04
19 67 2.89688010E-06-1.98009997E-06-9.16780130E-07 2.99428564E-06 3.46188845E-06
19 68 1.40118894E-08-3.34887733E-06 1.10162249E-04 5.97323196E-04-7.48788312E-04
19 69 2.06520593E-07-7.16484148E-07 1.92267436E-06-1.47176562E-06 7.36388987E-07
19 70 2.00943317E-05-4.44132211E-06 1.17262541E-05-2.29609524E-06-1.97904904E-04
19 71 2.94845655E-04-1.93639586E-05-3.12180062E-06 1.79978413E-04-1.46193983E-05
19 72-1.55272761E-04-8.01558950E-05-7.90105487E-08-6.39499709E-06 6.47400764E-06
19 73-5.05477191E-06 1.56109453E-07-2.20072849E-06-2.88247200E-08-8.19277819E-07
19 74 1.74880270E-06-1.90215042E-07-1.50354811E-07 9.83332086E-06-8.87418277E-06
19 75 2.42437435E-06 5.90411698E-07-1.08970187E-04 8.36459363E-05-2.87989445E-05
19 76-1.08571513E-05-5.35581680E-04 1.94981244E-04 9.10880657E-05 2.92661595E-05
19 77-9.22119652E-07-1.74663912E-07 1.09678356E-06 6.92858136E-07 8.11016425E-07
19 78-1.67886566E-08-1.54020464E-09 4.27089716E-07 7.11314670E-07 1.59744402E-06
19 79 1.55751514E-07-7.79640551E-06-2.82522329E-06-7.67836730E-06-1.34658544E-06
19 80 1.34361939E-04-7.50601862E-06-4.98961184E-05-4.81727554E-06-1.22584038E-04
19 81 2.66221149E-05 8.17213324E-05 4.48500928E-05-4.03260660E-06 2.81799103E-06
19 82 1.21461557E-06 1.41061801E-06 2.07895127E-07-3.96628941E-07 1.35310302E-07
19 83 3.61776400E-07 1.09455382E-06 1.06645600E-06 1.13440160E-07-5.70546040E-06
19 84-4.93272222E-06-5.98884533E-06-9.87980656E-08 7.98157770E-05 3.02852738E-05
19 85-2.89901533E-05-2.36912471E-05 1.10044097E-03 2.38388019E-04-8.92155868E-04
19 86 4.42476032E-04 3.41991193E-06-1.29850264E-06-2.12140929E-06-1.13461737E-07
19 87-2.23721230E-06-3.92284789E-07-9.13570903E-07 3.10775573E-07-8.54397276E-07
19 88-2.95487233E-07 1.98013407E-07-1.40564869E-05 5.02347146E-06 1.50921863E-06
19 89-1.99413185E-06 1.52857050E-04-4.94537996E-05-7.96394084E-06 7.96498844E-05
19 90-5.93208279E-03 7.97052514E-04-1.17255604E-03-1.46153921E-03 1.11363645E-06
19 91-1.85907421E-06 7.45437765E-07-9.59076131E-07-1.63043786E-07 1.24511679E-07
19 92 1.29498510E-07 6.55778133E-07 1.20076338E-04 2.01777786E-05-3.17281673E-07
19 93-7.72389290E-06 1.65155315E-04-8.01581474E-04-3.80579496E-07-2.09345249E-07
19 94-7.62240902E-07-4.44005449E-08-2.47857920E-07 1.62402389E-06 3.30408618E-06
19 95 5.38323977E-07 1.50595723E-06-2.87314247E-05 1.11459607E-05-7.90818793E-06
19 96-5.01113401E-05 4.94566524E-03-2.87115950E-04 5.77778348E-05 1.47513638E-03
19 97-3.95864043E-07 3.52592537E-08 3.60604790E-07-8.58960679E-07-9.86520435E-07
19 98 8.73769560E-07-1.75489776E-07-6.23986834E-06-5.29522582E-05 1.96951901E-04
19 99-2.58557396E-07 2.09975071E-07-3.17011772E-07 6.11607307E-07 8.52496806E-07
19100-6.47688398E-06 1.60622942E-06-3.38248820E-06-4.14543337E-06 8.32262400E-05
19101-6.87120687E-05 2.13843160E-05 1.28960214E-05-3.16101884E-03 5.49284216E-04
19102 3.04360528E-04 6.11624142E-05 1.24799493E-06-4.72073476E-07-7.75921456E-07
19103-5.56009168E-08-6.29943836E-07-1.75907753E-07 5.58270430E-07-9.77248239E-06
19104 3.69193213E-05-1.33411079E-04-7.64323815E-07 5.18670460E-06 5.26373092E-05
19105-1.80252225E-05-2.93419054E-06-2.61964392E-06-3.49240666E-07-4.12496888E-07
19106-1.91303699E-07 5.20605955E-06 8.07385202E-07 2.30239598E-06 1.23276570E-06
19107-7.23598298E-05 4.36003161E-06 4.82093203E-07 2.77633037E-05 1.12932994E-03
19108 9.07084191E-04-1.88194420E-04-7.37871823E-04-9.06248152E-07-5.75765689E-07
19109 1.48201384E-06-3.01185422E-07 5.37702682E-07-1.31490652E-06-3.93623879E-07
19110 3.04553945E-06 2.38744552E-05 2.35996428E-05-3.48276396E-06-2.09058394E-06
19111-1.19784129E-07 4.02749079E-07 1.49603934E-07-1.44881691E-05 1.23771633E-06
19112-2.21143112E-06-1.35054215E-06 1.47897436E-04-2.12899828E-05 7.21690831E-05
19113 1.96939821E-05-1.04100122E-03-1.10604455E-03-2.05169783E-03 1.45420456E-04
19114 6.02842227E-07 9.63058200E-07-1.56590043E-06 9.31679061E-07-4.91796660E-07
19115 2.78596663E-07-3.49219849E-08-9.36101236E-08-3.47338552E-07-9.33033537E-08
19116 4.51042436E-07 2.23704039E-06 1.27293396E-06 9.41149999E-07-1.87844268E-06
19117 3.37621783E-06 5.45402431E-08-5.61438924E-06 6.89403003E-06-8.10808090E-04
19118 1.21931500E-04-8.90152296E-05-1.43216109E-05 2.06661823E-07-4.32557859E-07
19119 2.25896036E-07 9.28459468E-07-1.66293511E-07-8.01594315E-07 8.41645791E-07
19120-5.35775616E-06 2.55007563E-05 3.26580196E-05-1.44710320E-06 1.11480176E-05
19121-5.90917924E-05-4.67588600E-05-9.04611233E-07 5.22595731E-06-5.59958578E-05
19122 1.26209884E-05-3.43739352E-08-1.43424623E-06 2.82882551E-06-2.18333494E-06
19123 4.72264837E-09 1.38229225E-05-1.42936955E-05 1.13073703E-05-5.46830625E-08
19124-9.53580095E-05 6.06925580E-05-5.46729591E-05-3.25834006E-05-3.34905799E-03
19125-7.58212907E-04-1.63310914E-04-7.85005498E-05-2.80925102E-07 1.53909797E-06
19126-1.25817286E-06-2.00664302E-06 7.91845395E-07 1.99402085E-10 6.17423044E-06
19127-3.25556323E-05 4.21610247E-04 1.90653722E-03-2.43512290E-06 2.64577144E-05
19128-3.05322026E-05-1.82611498E-04 7.72901166E-07-5.76937412E-06 1.33375780E-06
19129 3.18986059E-05 6.18170731E-08 9.04161725E-07 2.72253428E-07 5.49278114E-07
19130 1.89761503E-07-9.27936915E-06-7.36738147E-07-2.05367582E-06-1.97830068E-06
19131 4.75504714E-05-1.54096095E-05-9.60516455E-06 6.92642408E-05 1.51833829E-03
19132 1.80062056E-03-2.99258763E-04-2.08600978E-03 3.79965539E-07-2.41224165E-07
19133-1.38741375E-07 7.45149366E-07 1.44817139E-06-1.17927699E-07-4.06754857E-07
19134 6.41646032E-07-9.23380840E-07-6.37218027E-07 2.42748047E-07-1.03773764E-05
19135 4.80295275E-06 3.37791715E-06-3.26328731E-08 7.00114417E-05-3.22561296E-05
19136-4.64294127E-05-2.44938919E-05 2.64096428E-04-4.03800277E-05-1.25059665E-05
19137-7.74212188E-05-8.51924497E-08-1.04070719E-06 1.12589964E-06 8.66754271E-07
19138 2.06242281E-06 1.45836875E-06-1.67816826E-06 7.00031021E-06 1.27364297E-04
19139 3.51110155E-05-4.10310495E-07 3.27017589E-06 8.70652809E-05 2.82432523E-05
19140 5.17531819E-07-4.48186888E-06-7.54034955E-06-2.49202449E-05-6.47980871E-08
19141-9.02010317E-07-2.39290246E-07 7.55478736E-08-2.24017661E-07 1.13307444E-05
19142 6.02403797E-07-3.37182800E-07 2.76251700E-07-6.91419507E-05-2.50014772E-06
19143 5.52658158E-06 1.14430598E-05 5.05033015E-04-4.59854173E-05 2.88216099E-05
19144-2.29421865E-04-5.29596102E-07-3.42848826E-07 8.72444927E-07-5.81663697E-07
19145 1.04571667E-06-2.78222337E-07-3.61601185E-08-3.94662670E-07 2.06181870E-07
19146-3.62695416E-07-3.74691406E-07 4.10704048E-06-9.87634286E-07 1.74225329E-06
19147 1.64337207E-06-2.82378993E-05 4.12481485E-06-3.17619114E-06-1.41012343E-05
19148 5.03992828E-04-1.43736266E-04-5.86191792E-05 8.61890665E-05-3.31442395E-08
19149 8.04139105E-09 2.51028485E-08-2.99030570E-07 2.69963054E-07 1.13669725E-07
19150 2.09705868E-07 5.93017552E-06 1.49060394E-04 4.85868131E-03 1.79095646E-09
19151-5.57358726E-07 1.88063388E-07 4.34286390E-07-5.74721796E-07 5.89890452E-06
19152-9.48948346E-07-2.28872206E-06 2.40120496E-06-3.51317760E-05 6.67540549E-06
19153 2.25311842E-05-1.16054439E-05-1.01765149E-03 1.10867234E-04-5.62521481E-05
19154-6.19271496E-05-2.01989747E-07 1.29025094E-07 7.29646531E-08-1.54926286E-07
19155-4.29344724E-07 1.00945162E-08-8.82124916E-09-1.61342248E-07-2.78367139E-07
19156-3.59428966E-07-1.55971221E-08 1.85579016E-06 1.22117231E-06 1.48071638E-06
19157 2.71850275E-07-1.12564066E-05 1.04744326E-06-3.50615050E-06 1.62685472E-07
19158 1.40055666E-04 3.74093463E-05 3.05638193E-05 7.99831606E-05 5.63117966E-08
19159-3.77035182E-07 3.20723385E-07-9.66413153E-08 2.66985234E-07-1.65539332E-07
19160-2.71081799E-08-3.24880907E-07 7.46246360E-08-2.48753593E-07 2.30803597E-07
19161 3.36984509E-06-4.20464904E-07 9.08006209E-07-9.59234701E-07-2.37085164E-05
19162 3.42716388E-06-1.70984035E-06 4.82022289E-06 2.90169276E-04-5.67642524E-05
19163-3.91031134E-05-1.51797333E-06 5.17092517E-08 2.64432886E-07-3.16142138E-07
19164 1.16028923E-07-1.77218773E-07-5.63470467E-08
20  1 2.28034933E-07-7.41125227E-07-1.64751463E-06 9.57500877E-07-1.15083707E-06
20  2 3.97262187E-06 9.32224528E-06-4.28965516E-06 5.78458676E-06 5.14102282E-05
20  3-8.20414472E-05 5.79624104E-06 1.26948423E-05 3.47007500E-03 4.46919052E-04
20  4 8.75973421E-04 4.98801322E-04-2.98454463E-07 8.25150558E-07-5.26696095E-07
20  5-2.18121712E-07 3.42179685E-07-6.73525005E-07 7.73364995E-07 1.19261619E-06
20  6-5.79569600E-07-7.82316585E-08 1.72359853E-07-5.46705360E-06 2.62363800E-06
20  7 8.35454675E-07-2.80980641E-07 1.78509295E-05 3.49305035E-06-6.16440974E-06
20  8 6.61488617E-06 1.57850429E-03 5.53509429E-04 2.59357541E-04-2.39737507E-04
20  9 1.16697036E-06-1.45431752E-06 2.87347157E-07 1.01041074E-07-1.59979598E-06
20 10-3.93447289E-07 4.38664581E-07-8.79322539E-07 1.82564706E-05 5.68037671E-06
20 11-1.57071016E-06 8.12881622E-06 2.24680599E-05-1.09121077E-04 2.44342692E-06
20 12 3.07336923E-06 9.35738524E-07 3.90297001E-08-2.10063636E-08-1.32282080E-05
20 13-5.45052239E-06-7.17164488E-07 1.56268211E-06 6.83960770E-05 4.87887459E-05
20 14 3.31794123E-05-4.69178695E-05 1.45893665E-03 5.56249317E-04 4.05795337E-04
20 15-1.39622483E-05-2.03514048E-07-9.45663537E-07 1.14917758E-06-3.79065408E-08
20 16 3.99524991E-07 3.38176720E-07-1.27209440E-06 1.25097598E-05-5.49737253E-06
20 17 2.07346377E-04-2.08582095E-07-1.05549122E-07 4.17400727E-07-5.21442763E-08
20 18 1.66218320E-07 3.90954978E-07-1.23314478E-06 6.99730120E-07-1.56566152E-06
20 19-1.94400729E-06 7.63295510E-06 1.00149275E-05-1.23380625E-05 1.06838135E-03
20 20 2.78552366E-04-1.23579636E-04-1.19328536E-04 8.39659251E-08-3.06012994E-07
20 21 2.22047069E-07 4.59098150E-07-1.30591718E-06 5.26494118E-07-7.61366567E-08
20 22 2.57839511E-06-1.36701855E-07 6.95802878E-05-3.67031916E-07 3.20455797E-06
20 23-6.91055472E-06 5.20724615E-05-7.86073909E-07-9.96406767E-07-9.31988753E-07
20 24 6.29356849E-08-4.15740151E-07 4.75669084E-06 3.41449813E-06-6.23543230E-07
20 25 2.64507109E-06-1.48686684E-05-3.83200777E-05-3.93243076E-05-3.34890088E-05
20 26-2.17697547E-03 3.47538809E-04 2.20629858E-04-8.36830075E-04 1.27787490E-07
20 27-2.92774793E-07 1.64987303E-07-6.86018360E-07 3.94209192E-07 5.50339159E-07
20 28 8.48542610E-07-7.26507815E-06 5.30984928E-06-1.77796615E-04 4.93864413E-06
20 29 4.35535896E-06-1.10292817E-06 6.76340591E-08 1.19640540E-06-4.93842151E-06
20 30 4.45568377E-06-2.19888895E-07-6.33111244E-06 4.32861855E-05 2.09794722E-05
20 31-1.79435577E-05 2.03583908E-05 2.80855395E-04-4.61515674E-04 3.61389950E-04
20 32-3.45610614E-04 2.05257185E-06-4.82915031E-07-1.56965681E-06-2.22174679E-07
20 33-6.25112910E-08-3.55031448E-07 2.29221451E-07 1.28716573E-07 2.88517278E-07
20 34 1.85303762E-08-3.05962574E-07 1.45982054E-06-8.31488006E-07 2.05798623E-07
20 35 1.07993765E-06-7.35972313E-06-4.24379504E-06 4.17409112E-06-1.79248530E-05
20 36 5.37313102E-05 3.76047518E-05-1.98820107E-06 1.36876268E-04 6.44353864E-08
20 37 3.27856391E-07-3.92291777E-07-1.93054696E-07-1.11093605E-06 8.45563484E-07
20 38-1.24583800E-07 6.83142421E-07-2.56887698E-05 1.60306153E-05-1.10177524E-06
20 39 1.05876839E-05-3.86875193E-05-1.16186894E-04 1.97709529E-07-2.21068362E-06
20 40-1.06935107E-05 1.62266298E-04 3.36360676E-06 1.23276247E-06-7.57506725E-07
20 41 5.03446220E-07-1.17391493E-06 1.71825311E-05 6.62176283E-06 2.81918066E-07
20 42 4.54579789E-06-1.31084470E-04-2.62547984E-05-2.26522421E-05-1.85272783E-05
20 43 7.02926680E-04-2.42072046E-04 1.18369731E-04-1.66794173E-04-4.33163229E-07
20 44-5.53123548E-07 9.86286777E-07 1.27640607E-07 5.77668335E-07 3.56492555E-06
20 45 2.92113715E-06-2.85282881E-05 2.77126154E-04 2.28657181E-04 9.71049602E-07
20 46-3.76225274E-06 3.96508685E-06-4.17085124E-04-4.46951685E-07 1.07107553E-05
20 47 9.11961453E-06 1.88550224E-04-4.50001765E-08-9.86353330E-07-5.17805216E-07
20 48 4.89699853E-07 1.31712923E-06 1.33050064E-05 1.61192298E-06-2.50521312E-06
20 49-8.12512319E-06-7.88916000E-05-5.50824572E-05 1.98511548E-06 7.97746886E-05
20 50-3.81618863E-03 1.21588626E-03 1.54147408E-03-3.08636653E-04-1.32381052E-06
20 51 2.25640586E-06-9.32595332E-07 5.01856188E-07-6.25652988E-07 3.43572816E-08
20 52 4.34097944E-07-3.85867902E-07 1.39107833E-07-1.42782094E-07-3.69063025E-07
20 53 7.98494489E-06-1.47373434E-07 2.29366934E-07 1.77145976E-06-7.98567909E-05
20 54 1.69124850E-05 2.18218660E-05-4.88985115E-05-1.62189764E-03-7.80002864E-05
20 55 2.68994432E-04-3.29840767E-04-5.36039501E-07 7.29141369E-07-1.93101868E-07
20 56 3.75035975E-07 1.94246206E-07 1.21056482E-06 1.01016424E-06-4.09230766E-06
20 57-1.50471822E-04-5.24605795E-05 1.17703491E-07 5.03712763E-06-2.63769296E-05
20 58-6.15385702E-05 1.48018973E-06-9.56470589E-06-1.02619013E-05-3.18434593E-05
20 59-9.13513722E-08-7.05974896E-07 7.68302185E-08 5.41042507E-07-9.40378904E-07
20 60 7.51303872E-06-3.06534277E-07-2.73109174E-06 4.31053927E-06-2.99919419E-05
20 61 2.59209425E-06 1.52275145E-05-2.65268272E-05-2.34330207E-04-8.44910244E-05
20 62-9.78473357E-05 1.05234724E-04-1.01766167E-07 4.34974725E-08 5.82686942E-08
20 63-9.53437134E-08 4.47190064E-07 2.71086185E-07-9.01330385E-09-7.35683713E-08
20 64-1.28270602E-07 1.85070938E-07-3.99970830E-07 5.54332088E-07 7.14367629E-07
20 65-9.87273589E-07 1.84899464E-06 1.78306289E-06 1.34531004E-06 9.99396102E-07
20 66-9.65386564E-06 7.04477300E-06-4.51200064E-05 2.23822583E-05 1.01611032E-04
20 67 4.27541909E-07-1.98608338E-07-2.28933570E-07-3.54263886E-07-1.76822824E-07
20 68 1.55747608E-07-2.25973930E-06 2.22029880E-05-1.01313267E-05-5.91710343E-05
20 69-9.90783776E-09 1.80051912E-07-4.86101656E-07 3.01662167E-07 2.53890751E-07
20 70-3.00467486E-06 2.61580259E-06-1.66803213E-06-1.36174280E-06 4.65167957E-05
20 71-5.30989119E-06 1.28722865E-05 1.11929656E-05-5.79055878E-04 1.76881839E-04
20 72 9.36616448E-05-4.99254109E-05-1.94032113E-07 8.56814659E-07-6.62782545E-07
20 73-2.10596398E-07-1.39113411E-07-5.99319287E-07 1.04768154E-08 1.30450280E-07
20 74 2.73226399E-07-3.74746055E-07-1.87679316E-07-1.01809356E-06-1.49207633E-06
20 75 1.97524363E-06 9.87360606E-07 2.62275597E-06 1.21038717E-05-9.42589857E-06
20 76-8.28172508E-06 7.30242740E-05 1.25964123E-04-2.10547275E-05 1.94911045E-05
20 77-4.42501057E-07 3.05305051E-07 1.37196006E-07 3.40222603E-08-3.33305716E-07
20 78-4.47224983E-07-5.58018912E-09-6.35714197E-08 8.63616217E-08-2.68718373E-07
20 79-1.74604730E-07 8.96723267E-07-4.53451308E-07 1.25227448E-06 7.49066209E-07
20 80-1.46539001E-05-1.47215434E-06 2.90536859E-06-3.04563991E-06 1.32179821E-04
20 81-1.75400561E-05-3.75526536E-05 1.33262768E-05-1.10118202E-07-8.43626706E-08
20 82 1.94480873E-07 1.48526493E-07-1.86908647E-08 1.21956659E-07 9.55836931E-04
20 83 8.18771514E-04-2.74694799E-05 2.10901367E-05-2.27811591E-06-1.20250556E-04
20 84-1.37870886E-04 1.66000691E-04 3.31748097E-05-5.44567231E-04-4.13884199E-04
20 85-3.71170787E-05 2.54305994E-05 4.62590019E-03 1.89152915E-03-2.19358877E-03
20 86-8.94075168E-04-1.68053334E-05-2.17281874E-05 3.85335208E-05 6.05719063E-05
20 87 7.63164010E-06-1.84942778E-05 2.19097767E-03 1.81341750E-03 5.49304672E-06
20 88 3.59717019E-08-1.14291409E-06-2.13005107E-05 2.12841344E-06-2.84014988E-06
20 89 1.43966516E-05 2.81824424E-04 2.77500322E-05 1.41008551E-04 1.23645406E-04
20 90-1.37366637E-03-1.67382461E-04 7.47648914E-04-2.12566339E-04-5.85772470E-06
20 91 3.72725402E-06 2.13047068E-06-7.84062088E-06-2.68733232E-09-1.61097179E-05
20 92 4.76852894E-06-5.04720786E-05-1.04332878E-04-2.71889614E-04 6.81312439E-06
20 93-3.54535986E-05-2.53655084E-04 1.88181725E-04 3.43727299E-02 2.84124026E-02
20 94-4.10458909E-05-4.31563503E-05 6.76000336E-05 4.81473022E-04-1.67881002E-04
20 95-2.95651101E-04 1.53355482E-04 1.14483876E-03-1.32834903E-04-5.98578192E-04
20 96 3.02722347E-04 3.10864411E-03-3.39908365E-04-1.87308165E-04 2.18259339E-04
20 97-1.04461016E-05 5.50428356E-05-4.45967340E-05 8.09102380E-05-7.20202514E-05
20 98-1.09154755E-04 3.47074214E-05-1.37255971E-04-5.10142516E-06 1.08997966E-04
20 99-4.55604884E-03-3.75983745E-03 3.51931274E-05 1.95763347E-05-2.30094194E-05
20100-1.14126459E-04 6.67705293E-05 3.41031034E-06-1.40116730E-04-7.61822438E-04
20101 3.64910532E-04-1.28061951E-04-8.08846336E-05-2.49676810E-04 3.28601753E-04
20102-8.43370563E-04 3.69823311E-05-2.54786627E-05 2.83231174E-05-2.84445465E-06
20103 2.14930344E-05 6.28512567E-05 2.62776226E-05-9.53184198E-06 9.80006642E-05
20104-2.75899384E-05 5.71393943E-04 2.20310121E-06-1.75842829E-05-4.94796588E-05
20105-4.27902341E-04-2.11737561E-01-1.75375305E-01-2.31041693E-06-1.34476398E-04
20106-2.23860806E-05-1.62339656E-03-9.50510104E-05-2.51304755E-04-2.05582004E-04
20107 3.13384949E-03-2.47716710E-04-4.39049982E-04-1.14961178E-03-4.27496108E-03
20108 1.30527458E-03-1.02210389E-03 1.73960437E-04-3.51410020E-05 1.01394226E-04
20109-6.62532239E-05 5.19776475E-05 5.02615503E-05 1.61023788E-04-1.17170207E-04
20110-8.05395187E-05-5.06741520E-05-1.53048299E-04 5.20926980E-01 4.31331114E-01
20111 4.99047384E-05 8.85441201E-06 3.17541425E-05 4.26180267E-03 9.79671535E-06
20112 2.02932363E-05-1.68404979E-04-5.11423816E-03-3.30034676E-04-1.33500214E-03
20113-3.02510832E-04-1.57823255E-04-3.96362327E-03-1.00901049E-03-2.75351786E-04
20114 6.09087864E-05 8.21070748E-06-6.91194939E-05 2.35177953E-05 1.53119980E-05
20115-7.98344976E-05 7.53415254E-03 6.17809500E-03-6.04585639E-05 7.27446838E-05
20116-1.51879487E-05 2.83692348E-04-1.81634281E-04 3.09032197E-04-4.14004307E-05
20117 8.28869020E-04-5.76043032E-05 4.06472464E-04-5.61941436E-08 2.17089464E-03
20118-8.36274227E-05 3.43313894E-04-2.42784286E-04-2.86799992E-05 9.65259631E-05
20119-6.78459639E-05-1.02212701E-04 5.77030144E-06-2.86495339E-05 9.83443382E-06
20120-5.55415367E-05 4.35777001E-05 3.68130293E-05 7.08040674E-06-2.59599926E-05
20121 3.35892332E-05-2.40227053E-04 3.22887161E-06-2.04371781E-05 4.96644335E-05
20122 7.88859993E-05 5.71293173E-03 4.67453175E-03 9.48945424E-05 2.74481097E-05
20123 1.91683734E-05 2.40954602E-04 3.19736822E-04 1.18734989E-04 5.81216685E-05
20124 9.78089348E-04 1.30955344E-04 4.01755973E-04 1.10352859E-04-6.45100484E-03
20125-1.75064528E-03-6.38085648E-04-2.64020877E-04 8.44407508E-05-2.79027691E-05
20126-5.65379817E-05 9.30080434E-05 3.54561507E-05 1.04542368E-05 1.15702951E-05
20127-9.27790658E-05-7.19827038E-04-3.56868509E-04 6.72804662E-06-6.97792694E-05
20128 1.05192659E-04-1.58896078E-04 4.65565548E-06-3.33601621E-05 1.89562775E-04
20129 1.96106285E-04-1.26094802E-05-1.31139678E-05 7.63363158E-07-8.31774463E-06
20130 6.09477957E-06 7.11956178E-05 1.11584191E-05 1.61403854E-05-1.86553791E-05
20131-6.30696013E-04-3.11424692E-04 2.12816775E-04 1.29767332E-04 1.21346704E-03
20132 1.50024402E-03-2.81332121E-03 8.37901211E-04 5.86558913E-06-9.96973948E-06
20133 4.10415035E-06 7.88739999E-06 4.65247780E-06 1.69753326E-06 1.05029681E-04
20134 8.76369630E-05-2.14260934E-06-2.51176069E-06-7.40739079E-07-9.05826662E-06
20135 1.28833064E-05-2.95740458E-06-5.50171330E-06 1.39487133E-04-3.63301725E-06
20136-7.84291317E-05-3.63723022E-05 1.31351074E-03-2.58831603E-04 1.84407601E-04
20137-3.16748842E-04-4.93873888E-06 3.09949196E-06 1.83924692E-06-3.13060666E-07
20138-6.02263218E-06-3.09611891E-06 9.37420392E-07-1.44517396E-05 4.94522011E-05
20139-2.72109320E-04-1.34771014E-06 5.45367970E-07-2.05414139E-04-1.12590173E-04
20140 2.02101727E-06-2.97460032E-05-2.88011872E-05 2.27428980E-04-6.30340991E-07
20141-1.90718858E-06-3.98688062E-06 5.42237163E-06 6.42989877E-07 1.56389932E-05
20142 1.85514439E-05 1.97391844E-06-5.09123170E-06 8.33500735E-06-1.32472398E-04
20143-1.63839993E-05 4.50452392E-05-1.38907562E-03-3.44204066E-04 7.20241181E-05
20144 3.77995193E-04-7.36720908E-06 3.00024977E-06 4.36695932E-06 3.01813400E-07
20145 7.94401138E-06-1.32989240E-06 2.12302776E-07 1.42643476E-06 1.48237947E-06
20146-3.81628356E-06 6.07103180E-07-1.24820612E-05-6.42380532E-06 1.84460505E-05
20147-3.36066233E-06 4.22480326E-05 3.31635076E-05-1.28200611E-04 2.03429455E-05
20148-1.94699399E-05-2.21180017E-04 3.17495125E-04 1.91410208E-05-7.43291304E-07
20149 1.59667692E-06-8.53385617E-07 1.27947890E-07 6.62654670E-08 9.01806004E-07
20150-2.59811262E-06 1.22164465E-05-3.40966674E-04 1.39234747E-03-1.60745115E-08
20151 4.06023527E-07-1.90985501E-07-9.64860476E-07 3.29679594E-07-6.45234971E-06
20152 1.62471110E-06 3.50377190E-06 1.42195194E-07 2.12280002E-05 6.66529194E-05
20153-1.15625730E-05 8.03254719E-05 4.14233637E-04 1.54949852E-04 1.99774181E-04
20154-5.13317060E-05-2.10647795E-06 1.14112028E-06 9.65357676E-07 3.06630845E-07
20155 2.04212100E-06-2.23096349E-06 4.46111466E-08 5.08547291E-07 3.77823194E-07
20156-7.04728391E-07 1.63053311E-06-5.32061486E-06-2.43223983E-06 2.76547958E-06
20157-7.21325070E-06 2.66572394E-05 2.69487824E-05 2.90681205E-06 3.72133772E-05
20158 4.89552178E-04-3.01572031E-05-8.73735728E-05 8.16023773E-05-3.10722903E-07
20159 2.47231028E-07 6.34918753E-08 1.24966169E-06 1.15738291E-06-5.28392618E-07
20160 1.18085726E-08 1.65736700E-08 6.37217652E-08-3.96164513E-07-5.77105583E-07
20161 1.54702413E-06 6.88088505E-08 1.53215671E-06 2.61236542E-06-3.30675193E-05
20162-1.60017713E-06 2.08599952E-05-2.18227397E-05-2.38062658E-04-6.94353472E-06
20163 1.64043948E-05 4.62615370E-05 9.71562959E-07-1.22245028E-06 2.50887318E-07
20164-1.00435226E-07 1.07514429E-06 9.55909894E-07
21  1 4.27214012E-07 1.19614634E-06-2.89490803E-07-1.65041155E-06-1.49467749E-06
21  2-8.64364270E-06 1.65144036E-07 8.95641104E-06 1.10842348E-05 1.52773949E-05
21  3 1.09789440E-04-1.09901656E-05-2.00717169E-04-8.44738448E-04 4.26607325E-05
21  4-1.09717229E-03 3.52698772E-04 2.44662431E-06-5.50500707E-07-1.89612361E-06
21  5-2.64937802E-06-2.18640399E-06-2.85342959E-06-6.56506096E-07-1.18400538E-06
21  6 6.76142323E-07-2.52297938E-07-6.04787981E-07 1.09125682E-05-2.99829115E-06
21  7 1.71682900E-06 2.52757980E-06-1.69204583E-04-2.47373628E-05-5.19246641E-05
21  8 4.03965296E-05-9.36193716E-04-5.25795575E-04-4.77772494E-04-6.51389641E-05
21  9 4.70814836E-07-7.43225443E-07 2.72410607E-07-9.24941838E-07 2.11876253E-06
21 10 5.85899488E-07-3.71498370E-07 8.66118639E-06-7.73660279E-05-4.02231401E-05
21 11 9.50385068E-07-5.20064182E-06-1.81725578E-04 2.82292814E-04-7.11247463E-07
21 12-1.51209933E-06-7.16167673E-07 8.70894042E-07-4.01417397E-07 1.03783565E-05
21 13 3.61355491E-06-4.52584289E-06 9.82117532E-07-7.83844017E-05-2.56641372E-05
21 14 5.46526238E-06-1.05512366E-05-3.68057874E-03-8.71716701E-04-1.13077162E-04
21 15 4.15540751E-04-1.27853721E-06 1.56145426E-06-2.82917053E-07-5.63638441E-07
21 16 1.20883943E-07 2.74612607E-07 2.74472087E-07 2.01969987E-06 8.10765085E-05
21 17-2.26416193E-04-1.03646590E-07-3.85791675E-07-8.08550397E-07-1.34889760E-06
21 18 6.15899783E-07 3.87734575E-06 2.82805733E-06 6.68365480E-06-2.68207747E-06
21 19-8.74479103E-05-8.41423920E-05-4.31699874E-05 4.00299801E-06-8.26042790E-04
21 20-3.98739460E-04-5.83962519E-05-8.08215831E-05-8.04145876E-07 4.72460304E-07
21 21 3.31685572E-07-2.88944219E-07 1.73792854E-06-9.15477136E-07 4.91134672E-07
21 22 1.28059948E-06-1.93390392E-05 6.39679350E-05 2.03932522E-06-1.79667158E-05
21 23-1.66256713E-05-2.16808715E-04 1.02520738E-07 9.10754231E-07 2.56131749E-06
21 24 1.05100762E-07-5.33370362E-07-1.11437199E-05-1.24008858E-05-1.23583643E-06
21 25 1.66515248E-07 5.96518397E-06 5.08047929E-05-7.22098479E-06 7.69717564E-05
21 26 2.45897797E-03 3.31373103E-04 1.87244493E-04 6.69666952E-04-3.52845177E-07
21 27 1.35857345E-06-1.00572827E-06 3.87038996E-08 2.36623844E-06-2.06339244E-07
21 28 1.59029019E-06-9.72135478E-07-1.55936211E-05 2.56700674E-04-4.41530659E-07
21 29-1.39267154E-06 6.76268576E-07-4.28168605E-07-8.25055856E-07 1.83060739E-05
21 30-1.77532914E-06 2.64723744E-06 4.24475784E-06-1.72912189E-04-5.44813597E-05
21 31-9.32806628E-05-2.47672949E-06 4.40224897E-04-5.65306697E-04-4.05913751E-04
21 32 4.83132835E-04-1.07773119E-06-1.61002015E-06 2.68775134E-06 1.46408602E-06
21 33-2.55508678E-08 6.98014168E-07 4.19846324E-08-1.10078053E-08-5.98311194E-08
21 34-7.27264364E-07 8.27155518E-07-6.61541734E-07-2.97055162E-07 2.65294018E-06
21 35-3.33152374E-06-2.95390369E-05-7.89297308E-06-2.51743725E-05 1.60480558E-05
21 36-3.79966174E-04 2.94837790E-05-3.37656880E-05-2.04114662E-04-2.14417677E-07
21 37 2.96335848E-07-8.19181711E-08 2.59425020E-07 7.67983028E-07-1.23119834E-06
21 38-4.32211507E-07 3.11755191E-06 8.18978670E-06 7.09612087E-05 2.10186341E-06
21 39-1.51243621E-05 5.40081488E-08 1.34696764E-04-1.67942176E-07 3.59333966E-06
21 40-1.98057061E-05-2.29622363E-04-7.15700451E-07 1.86126005E-06 3.70585486E-06
21 41-2.29262838E-07 1.72149218E-06-2.59916719E-05-2.12492438E-05-1.56095127E-06
21 42-7.94299541E-06 2.19254554E-04 1.22553926E-04 4.15718392E-05 2.04291550E-05
21 43 1.09033566E-03 3.53608443E-04 2.91039640E-04 3.20823943E-04 2.93910874E-07
21 44-1.42094782E-06 1.12703694E-06-9.13413095E-07-6.08027654E-07-2.92675699E-06
21 45-7.08755891E-06 5.35786665E-05-7.62723220E-04-1.74626831E-03 3.34402241E-07
21 46-1.37837127E-05-2.65764755E-05 7.82049959E-04-6.85522659E-08-4.14007417E-06
21 47-5.44514401E-05-1.61907575E-04 1.17532314E-07 1.67217300E-06 2.27874571E-06
21 48 8.69956379E-07 2.25063482E-06-2.36435548E-05-1.51166407E-05-4.50280779E-06
21 49-1.17430848E-05 2.49844439E-04 1.12944215E-04 7.67190810E-05 3.06712877E-05
21 50 2.86323784E-03-1.81123457E-03-1.63773134E-03 5.07003009E-04-1.57372302E-06
21 51 3.03100238E-06-1.45727936E-06-2.41173439E-06-2.88663787E-06-4.70124161E-07
21 52 9.79927007E-08-2.44520573E-07 5.20885072E-07-1.22172077E-08 1.52484632E-06
21 53 6.73508000E-06-2.83205195E-06 1.09081619E-07-7.30119695E-06-7.82382908E-05
21 54 4.05366116E-07 7.42833058E-05 4.33451444E-05 6.94540113E-04-9.92609119E-05
21 55 1.45170435E-04 1.92560066E-04 2.36395274E-06-3.81397517E-06 1.45002243E-06
21 56 2.59937012E-07-2.10134889E-07-8.14248173E-08 5.35508390E-07 5.49148611E-08
21 57 9.80497896E-05-1.63227075E-04-8.52828473E-08-2.03560905E-06-1.44229661E-05
21 58-1.25755742E-04-3.03745489E-07 1.24294984E-05 1.56703492E-04 1.12351366E-04
21 59-8.35418592E-08-3.81579133E-07 5.50922915E-07-1.32907564E-06 1.79312136E-06
21 60 4.97075183E-06-4.02594565E-07 5.86553717E-06-8.37630449E-06-6.70205750E-05
21 61-3.53081841E-06-4.17211129E-05 3.61949042E-05-7.06008093E-05 6.34767535E-04
21 62 1.72535210E-04-1.08846249E-04-5.62121643E-07-2.19923695E-07 7.82045337E-07
21 63 8.67030846E-07 2.12491505E-07-2.27399671E-07-3.61658419E-08-5.94962805E-07
21 64-4.74762524E-07 2.22810353E-07 4.46340196E-07 7.57107832E-06 2.80088325E-06
21 65-1.40445402E-06-2.02433644E-06-4.61258358E-05-1.86172110E-05 3.36144018E-05
21 66 1.13595480E-05-1.71666007E-04 1.61804318E-04 7.97007304E-05-7.15069140E-05
21 67 3.59360534E-08-1.04250040E-06 1.00656435E-06 1.07170734E-06-1.74775980E-07
21 68-1.41277123E-08-2.45700669E-06 2.50648382E-05-6.65344862E-04 1.15639097E-03
21 69 7.15030435E-10-5.91516270E-07 1.12569393E-06 3.33651497E-07-8.91001316E-07
21 70 7.44018799E-06-5.38004852E-06-1.91329563E-06 3.84876140E-06-7.32152550E-05
21 71 1.18827619E-05 6.73886984E-06-1.18570034E-05 3.10284842E-04-1.55625169E-04
21 72 2.52145417E-06 3.59963162E-05-5.06350142E-07-3.66564296E-07 8.72914438E-07
21 73 1.42163472E-06 7.42599870E-07-1.90272171E-07 1.54679951E-08-1.04898661E-07
21 74-6.32424835E-07-1.70135695E-07-5.63147495E-07 6.03044367E-07 2.79977579E-06
21 75 1.46467045E-06 2.71616101E-06-1.73964983E-05-2.12211702E-05-5.23726117E-06
21 76-9.23477044E-06 3.95024041E-04 5.49372105E-05-1.81182220E-04-1.48387836E-05
21 77 9.13319411E-07 4.12879688E-07-1.32619910E-06 8.72066019E-09-4.05411843E-07
21 78 2.05994541E-07-5.28410663E-09-6.78529335E-08 2.37939970E-07 2.32446645E-07
21 79 2.80562036E-08 2.41341360E-07-1.00273333E-06-1.11857067E-06-2.33354437E-07
21 80 6.01574439E-06 5.01734715E-06-5.15066851E-06 1.91222493E-06-5.55164945E-05
21 81 3.35334997E-05 7.61940757E-06-1.68484129E-05-1.35083507E-07 5.05195770E-07
21 82-3.70112263E-07-3.98357986E-07-6.98774496E-08 2.38595902E-08-4.73596517E-05
21 83-3.38392253E-05 2.77242662E-06-3.32443801E-06-9.32300149E-06-9.22801342E-05
21 84-9.84213063E-06 3.08115114E-05 1.21046166E-05 9.15363387E-04 3.64004340E-04
21 85-2.73326166E-04-6.33363775E-04 2.75589688E-02 2.87386801E-03-3.26357197E-03
21 86-5.48403384E-03 4.62178606E-06 3.66098425E-06-8.28277031E-06 5.58804852E-06
21 87-8.87602637E-06 9.70430520E-06-4.22666773E-01-3.49944450E-01 1.46214096E-05
21 88-4.03699906E-05-2.07045478E-04-3.81135686E-03-2.13917456E-04 2.65780406E-04
21 89 8.28765698E-05 2.57869345E-03-3.34317717E-04 1.45795124E-04 5.30849179E-04
21 90 1.57223725E-02-1.40833298E-04 1.26772354E-04 2.99368280E-03-4.18952065E-05
21 91-3.80325398E-05 7.99277462E-05-4.37680186E-05-1.16473829E-04 1.19264160E-04
21 92-2.63222843E-04-9.01861969E-05-1.35491337E-04-3.75897516E-04-2.55614252E-04
21 93-1.51737061E-04-4.23352118E-05 3.20405088E-04-3.71267799E-01-3.07366133E-01
21 94 9.12069336E-05-1.73371529E-04-3.27818822E-05-3.32286118E-03 1.64317209E-04
21 95-1.46049425E-04 9.43624075E-05 2.60282516E-03-3.68775281E-04 2.43181798E-07
21 96 9.32234135E-04-7.54207699E-03 2.70808771E-04-5.51811853E-04-1.10658016E-03
21 97-3.63997563E-06 1.00531340E-05-6.41315836E-06 1.49793670E-04 3.31277315E-05
21 98-2.31489977E-05-2.22811823E-04 9.72195079E-06 7.47288740E-05-1.09830159E-04
21 99-1.42610398E-02-1.17669836E-02 3.35582653E-05 3.00024380E-05 4.15098398E-05
21100-2.74458069E-04 9.47121698E-05 7.32361482E-05 2.50857701E-04-5.75904258E-04
21101 1.63011257E-04 1.30863472E-04 2.23942418E-04 7.05844194E-03-1.83997757E-03
21102-5.66529549E-06-4.68436885E-04 3.16237882E-05 3.09834218E-05-6.26072099E-05
21103-9.58065005E-06-9.84953791E-05-4.43473488E-05-2.06297792E-05 1.21271102E-04
21104 1.54401253E-05-2.17679821E-04-1.32022760E-05 4.53128533E-05 2.39422047E-05
21105 5.79761300E-04-8.14190878E-04-6.71006143E-04 3.03120004E-06-2.12578306E-06
21106-9.66575863E-06 1.40397456E-05-3.70557892E-05-2.71695187E-05 1.17287730E-05
21107 8.46562331E-05 2.61117646E-04-2.85364498E-04 1.11913240E-05-1.83464623E-02
21108 1.80172073E-03-2.14169537E-03 2.29171946E-03 1.62569586E-06 3.64088672E-06
21109-5.26658258E-06 7.66146387E-06 1.29652422E-05 1.76193689E-05 5.06421828E-06
21110-5.75884070E-05 2.36220094E-05-3.86792630E-04 2.58692089E-02 2.14546543E-02
21111-1.79173692E-05-3.73755033E-05 4.26132196E-05 8.88489995E-05-1.29489273E-04
21112-1.09150660E-04 1.82466042E-04-6.57963883E-04 1.52285117E-04-7.64160922E-04
21113 3.70997558E-04 2.29900967E-03 4.69285758E-03-2.55778029E-03 1.08837269E-03
21114 3.78191136E-05 8.30517235E-06-4.61242859E-05-4.78067237E-05 4.25050353E-05
21115 1.00182457E-04 5.30178753E-04 4.32618195E-04-6.64911662E-06 8.81679852E-06
21116-2.23356643E-06 7.28073908E-05 3.91657196E-06 4.40435040E-06-2.20338093E-06
21117-4.88237143E-04 1.49027892E-04-1.36296574E-04 3.26051913E-06-6.05732802E-03
21118 6.55604475E-04-1.10964834E-03 1.84170022E-04-8.59651358E-06-2.51194804E-06
21119 1.11084616E-05 7.20453403E-06 2.10930344E-06 4.99332967E-06-6.13966318E-06
21120 7.16026834E-05-8.77573802E-05-2.80899801E-04-1.01525169E-05 6.37249594E-05
21121-3.18603543E-05 9.43385926E-05-2.91261208E-06 3.85624859E-05 3.46149545E-05
21122-9.36843073E-05 4.50736730E-04 3.68780997E-04 6.01972958E-06-7.75136727E-06
21123 3.27149302E-06 1.59976587E-05 2.93655052E-05 6.02953516E-05-1.07260001E-05
21124 3.51487663E-04 1.36789838E-04 1.25227856E-04-5.37088271E-05 7.70885828E-03
21125 6.92774448E-04 1.34738476E-03-3.14936120E-04-1.34866822E-05 1.42081199E-05
21126-7.21437692E-07 2.35815576E-05-7.14840153E-06 7.57744806E-06-3.71840081E-06
21127 4.87589656E-05 1.13655263E-04-3.83209244E-03-5.48599715E-07 6.99783713E-06
21128-1.03331838E-04 7.56807500E-04-1.00379074E-05 2.19143387E-05-1.81180492E-04
21129-2.41074964E-04 1.54354906E-03 1.32907106E-03-2.67788622E-05 2.38252959E-05
21130 5.20849451E-05-1.06042661E-04-1.55113974E-04 1.86556970E-04 2.59287253E-04
21131-1.40824420E-03-4.43708643E-04 2.93785453E-04 4.56738948E-05-3.13417239E-02
21132-3.48505657E-03 5.44133741E-03-1.06329380E-03 4.14139602E-05 5.70340242E-06
21133-4.71173626E-05 8.14754359E-05 9.51560269E-05-1.05769986E-04-2.83087708E-05
21134-2.23999989E-05 5.53601196E-06-1.10283260E-07-2.68702411E-06 3.12829192E-06
21135-2.28898812E-05 1.71041740E-06 1.22989772E-05 6.61181576E-05 2.96813776E-05
21136-1.15068152E-05 2.24185761E-05 1.76916257E-03-3.98565600E-04-1.78302983E-04
21137-2.11176249E-04 6.91138980E-06 7.14256597E-07-7.62564639E-06 4.39295544E-06
21138 2.38040336E-06-5.30531862E-06-1.93039937E-06 1.29510155E-05-1.36294925E-04
21139-2.81240307E-04 1.24917841E-06-1.01308435E-05-1.97199344E-04 2.21298195E-04
21140-9.50649876E-07 5.85309957E-06-2.44465213E-04 1.30181469E-04 2.28264640E-07
21141-3.32144605E-07 3.91511049E-06 5.98168484E-07-2.47894237E-06 1.34799866E-05
21142-2.28426288E-05-5.68424676E-06 4.66108960E-06-1.66012577E-04 4.01749570E-05
21143 3.40230228E-05 5.06212796E-05 3.69092738E-04 7.81428588E-05 2.51697484E-04
21144-5.13266383E-04-7.74170664E-07 1.37144541E-06-5.97274746E-07 9.74253742E-07
21145 2.09013248E-06 1.38850858E-06-1.63800756E-06-9.85247909E-07-8.69987469E-07
21146-1.19531164E-05-2.33900631E-06-6.85867986E-06 9.74838111E-06 2.29082064E-05
21147-1.13524160E-05 8.60506045E-05-1.52894051E-05-1.88621767E-04-1.57186799E-05
21148 1.31523583E-03 2.06459632E-04-6.79211567E-04 1.96388136E-04 1.27496537E-06
21149-3.22883139E-06 1.95386601E-06-6.60829809E-06-1.06081819E-06 5.23772346E-06
21150-7.38267889E-06 3.08253598E-05 8.19155987E-04 2.12395335E-03-1.16175889E-07
21151 7.53871143E-07 3.92616105E-07 2.22870423E-06 2.34943706E-07-1.37361977E-05
21152 1.88002374E-06-1.00202861E-05-3.31025869E-06 1.19068798E-04 1.17490728E-04
21153 1.06512603E-04 1.11553301E-04 5.05359995E-04 3.24082200E-04-1.48799110E-04
21154 2.17783629E-04-4.43051318E-06 5.94692621E-06-1.51641303E-06 7.43881427E-07
21155 3.56790586E-07-1.26046497E-06-5.85577315E-08 1.53124852E-06 9.18097334E-08
21156-1.74086218E-06-2.43095725E-07-2.03772788E-05-2.12484116E-06 6.22178318E-06
21157 1.92221566E-07 1.31262227E-04 4.97404820E-05-4.21718144E-05 3.73601070E-05
21158 3.61361206E-04 6.18158713E-06-1.95759023E-05 8.41152221E-05-5.40990212E-07
21159 1.28154512E-06-7.40554905E-07-1.50579502E-06 1.67588782E-06-5.78044745E-07
21160-6.42976360E-08-4.18206015E-07-2.24683358E-07-4.86173833E-07 1.48011493E-06
21161 6.47822508E-06-3.86726058E-07 2.01960135E-06-4.24712761E-06-1.09061612E-04
21162 1.88985593E-05 5.45250135E-05 7.89887963E-06-1.22514399E-04-2.90505514E-05
21163 1.18037846E-05-1.00433563E-05 2.79406578E-07-2.20213345E-06 1.92272688E-06
21164-3.73485914E-07 1.87049490E-06-3.24697604E-07
22  1 6.36841147E-07 5.25000976E-07-1.96070937E-06 9.85601408E-07-7.29177513E-07
22  2-1.60888891E-06 1.03234161E-05-4.25532820E-06 6.95114455E-06-3.14302331E-05
22  3 2.68738394E-05-3.10497792E-05-2.21605309E-04 2.76943056E-03-1.65797167E-03
22  4-2.70943781E-03-7.72839405E-04 4.81696154E-06-1.72235424E-06-3.09460730E-06
22  5-3.00218352E-06-4.11993579E-06-1.27349885E-06-1.06044469E-07 7.14561949E-07
22  6 1.14809025E-06-3.39323531E-07-1.35879134E-07-8.19277263E-06-6.09991998E-06
22  7 2.57948448E-06 1.81997917E-06 3.93237333E-05 6.48023394E-05-2.22365019E-05
22  8-4.57197847E-05-4.86034803E-03-1.03254844E-03-1.26419078E-03 8.54277410E-04
22  9 1.95741202E-06-3.32984666E-06 1.37243464E-06 3.29520807E-08-4.70188677E-10
22 10-3.92532714E-07 5.60359439E-07 1.92138507E-06 1.49994927E-05 6.51659175E-05
22 11 1.98414749E-07-1.22349216E-05-8.44765426E-05-5.46397721E-04-3.75453527E-07
22 12-8.84968453E-07 2.67168281E-07 3.68894624E-07 3.74285647E-07 8.87864208E-06
22 13-7.42615286E-07-1.85318455E-06-3.34000526E-06-4.58129438E-05-4.07811100E-05
22 14-2.48128303E-05 3.39780656E-05 4.43882546E-04-3.89668843E-04-1.44083599E-04
22 15-6.07355471E-04-1.67109689E-06 1.99768795E-06-3.26591065E-07 5.42414869E-07
22 16-4.26122280E-07-1.84988813E-07 4.69703815E-07-9.74358243E-06 5.87682487E-06
22 17-6.47305222E-05 2.14825066E-07-1.18416485E-07 1.68265083E-07-6.05156156E-07
22 18-7.80899302E-07 3.78580944E-06-1.02565708E-06 2.64132873E-06 4.18816022E-06
22 19-6.41941835E-05-4.03574502E-05-2.78443651E-05-8.61133326E-06-2.27839320E-03
22 20-4.35282852E-04 2.80043646E-04 5.26507108E-05 5.75036400E-08-2.89712036E-07
22 21 2.32208395E-07-5.15727427E-08 1.45497933E-06-1.87672686E-07-4.44325663E-07
22 22 5.91511060E-06-3.08274170E-05-1.18110352E-04 1.32306254E-06-1.30516940E-05
22 23 2.96615272E-05-5.42990530E-05-1.51372767E-08 6.76345000E-07 2.34831885E-06
22 24-5.75361117E-07-2.98911023E-07-6.51716264E-06-1.04524590E-05 1.77264731E-06
22 25-1.97336462E-06-8.46341545E-05-5.67757775E-06 1.15452402E-05 9.80016616E-05
22 26-2.68728305E-03-1.44833273E-03-1.60047905E-04 5.20181057E-04-1.49122239E-06
22 27 4.33345069E-07 1.05787732E-06 2.98994449E-07 1.32365352E-06 7.22487971E-07
22 28 2.39980035E-07 1.61246323E-05 3.91853444E-05 1.55547528E-04-4.99580660E-07
22 29-4.02457006E-07 5.54120280E-07 3.45095028E-08-1.64796319E-06-3.42698423E-07
22 30-1.94002837E-06 2.69006615E-07 9.69468413E-06 2.61185683E-05 1.74986381E-05
22 31-6.80598464E-05-5.53887256E-05 1.18254351E-03 2.45233729E-06-1.77926621E-03
22 32-5.71389184E-04 1.19160997E-06-9.91638451E-07-1.99971519E-07 2.76661953E-07
22 33-4.28776262E-07 8.57592234E-07 9.14782244E-09-5.97967456E-08 3.79577392E-07
22 34-3.51995190E-07 1.20103306E-07 1.73308206E-06-2.10108287E-06 1.26038021E-06
22 35-6.71342843E-07-4.92300940E-05-2.74366127E-05-2.54199855E-05 8.83079349E-06
22 36-1.72983159E-03-2.60143517E-04-1.87194636E-04-1.65243364E-04-1.12158729E-06
22 37 3.90271979E-07 7.31315313E-07-1.81420304E-06 7.45633128E-07 5.08959523E-07
22 38 1.54965061E-07-1.22296075E-06 5.46326704E-06-2.92644676E-05 4.89753217E-07
22 39-1.88608353E-06-4.86225388E-05 7.03638835E-05-3.82150852E-07 5.32948420E-06
22 40-4.87057841E-05-8.86052755E-05-6.44417529E-07-3.68949230E-07 2.73184488E-07
22 41-2.25448162E-06 2.27230578E-06-9.42573964E-07-4.48947599E-06 1.01195721E-05
22 42-9.72788103E-06 5.51894585E-05 7.33626098E-05-5.14501479E-05 1.04052950E-04
22 43-2.42666493E-03 3.35290723E-04-2.43932479E-04 2.70848954E-04 2.65901731E-07
22 44-7.41107146E-07 4.75205415E-07 2.56477987E-06-2.05462761E-07-3.53280283E-06
22 45-4.91698452E-07 2.00824202E-05-3.06281635E-04 1.23087098E-03-4.16117069E-06
22 46 3.43008923E-05-2.35236736E-05 2.07403990E-04 3.01494993E-06-2.78998813E-05
22 47-2.43184642E-05-1.67697400E-04 1.62701805E-07 1.57597503E-06 1.94168321E-06
22 48 2.57200648E-06 7.33742641E-07-2.48994892E-05-1.30455111E-05-1.18610368E-05
22 49-3.20288944E-06 2.54637998E-04 1.24780281E-04 1.89870647E-04-1.11955587E-04
22 50 5.06195860E-03-3.10478637E-03-2.18400270E-03 1.44811338E-03-3.88027570E-06
22 51 4.77202617E-06-8.91750465E-07-6.25304823E-06-1.03785378E-08 1.61436821E-06
22 52-1.03098940E-06-2.65609588E-08 9.26108436E-07 9.53599980E-07 5.36140835E-07
22 53-5.94424621E-06-6.26284291E-06-3.84262030E-06-3.28599798E-06 1.66076066E-05
22 54 2.86467723E-05 6.76746328E-05 6.84499425E-05 8.50452915E-04 9.29312320E-05
22 55 1.68073656E-04 2.01633753E-04 2.70446036E-06-4.98293271E-06 2.27847234E-06
22 56-9.82551665E-07 1.79381785E-06-1.86567640E-06-2.89229985E-06 1.79283294E-05
22 57 1.98632515E-04-1.22810835E-04 8.52441590E-07-6.63843552E-06 7.08048770E-05
22 58-3.84448245E-05-1.86222391E-06 2.10052986E-05 1.09016949E-04 3.41659522E-05
22 59-1.53281293E-07-1.49628891E-06 2.24734694E-06-3.91470933E-07 2.18989747E-06
22 60 1.99047043E-05-8.14356062E-06 1.65950421E-06-9.08831443E-06-1.74100812E-04
22 61 3.45173059E-05-1.64067277E-05 2.27649960E-05 8.34824093E-04 5.36109584E-04
22 62 1.61474656E-04 2.92403977E-04-5.86300819E-07-1.04172349E-06 1.62802431E-06
22 63 1.40647204E-06 1.88142167E-06 2.02005977E-07-1.08775327E-07-1.51027831E-06
22 64-8.24409925E-07 7.11930539E-07 4.23336937E-07 1.80266387E-05 5.04501519E-06
22 65-3.62848984E-06-2.25923550E-06-1.02031665E-04-3.75369402E-05 5.33166563E-05
22 66 2.28044444E-05 6.76480491E-05 2.67661803E-04 3.61891782E-05-1.19230277E-04
22 67-5.61849226E-07-1.04610854E-06 1.60795777E-06 1.30505938E-06 4.91420272E-07
22 68-3.02420414E-07 5.40359864E-07 1.42423642E-05-2.08667241E-04 2.74624941E-03
22 69 8.66964506E-10-6.41092419E-07 1.86814478E-06 4.72951975E-07-2.46652120E-06
22 70 6.49114505E-06-8.17341732E-06-2.96536688E-06 1.06157117E-05-3.16905266E-05
22 71 6.54401135E-05 9.63616181E-06-4.03655162E-05 7.40125532E-04-1.97835547E-04
22 72-7.32726852E-05-1.86128190E-04 1.22995757E-06-9.50125448E-07-2.79832118E-07
22 73 2.34638238E-06 5.15103265E-07 7.48835434E-07 4.72880047E-08-1.10175260E-07
22 74 1.94358767E-07-1.56006980E-06-9.26163961E-07 2.34149052E-06-1.31456904E-06
22 75 7.96539967E-06 4.74813127E-06-5.21686993E-05 1.65699532E-05-3.74476483E-05
22 76-2.12489689E-05 3.40836688E-04 9.96221983E-05-1.87422333E-04 5.21958837E-05
22 77-2.84373156E-07 6.27472167E-07-3.43099011E-07-2.06740069E-07 1.32306674E-07
22 78 4.92080426E-07-1.65912150E-08-2.63507751E-07 1.44646052E-07 2.50372048E-07
22 79 5.24017358E-07 2.52765114E-06-4.92584060E-07-1.37504449E-06-2.27065355E-06
22 80-1.59388622E-06-5.86274057E-06-2.11661952E-06 1.17309993E-05-1.21734013E-04
22 81 5.23604698E-05 2.48310851E-05 2.38462188E-05-4.79450249E-07 7.82729112E-07
22 82-3.03278863E-07 3.42212931E-07 2.52563353E-07-7.58701134E-07-1.83535016E-05
22 83-8.45661977E-06-2.70383812E-06 3.33737227E-06-8.01458246E-06-8.51329399E-05
22 84 4.38186944E-06-1.15348908E-06 3.97640922E-05 5.21416710E-04 3.98416712E-04
22 85-2.42149719E-04-5.72180200E-04 1.58020878E-02 1.53694208E-03 2.86975030E-03
22 86 2.01908708E-03-1.22056321E-06-3.20288633E-06 4.42344954E-06-2.08595489E-05
22 87-4.60344939E-06 3.92152760E-06-3.72470996E-01-3.08464494E-01 9.30313751E-05
22 88-1.15081630E-04-1.42763252E-04-3.19662605E-03 2.46924971E-04-2.16309108E-04
22 89 2.48459683E-04 5.50434525E-03-2.93322096E-05-3.03151029E-04 1.61971714E-03
22 90 7.59577214E-03 3.85685514E-04-6.95263637E-04 1.46603519E-03-1.65737982E-05
22 91 3.85792022E-06 1.27158780E-05-2.18736140E-04 3.33994973E-05-2.02588699E-05
22 92-2.19079739E-04-2.03616334E-04 1.27807884E-04-3.95122840E-04-2.08300932E-04
22 93-3.45455727E-04 4.00539263E-04 1.56197189E-04 4.21570138E-01 3.49100063E-01
22 94 1.15934041E-05 8.93410430E-05 8.19356495E-05 3.49293482E-03 1.93152196E-04
22 95-2.52178052E-04 1.59413678E-04-4.63345721E-03 1.20678513E-03-6.92843814E-04
22 96-1.50877019E-03-7.71628427E-03 7.52382663E-04 1.57118452E-04-7.05858937E-04
22 97-4.84357111E-05-7.32181644E-05 1.21653876E-04 3.96108374E-05-1.29069040E-04
22 98 9.98033064E-05 2.61928518E-04-7.80907054E-05-1.50091104E-05 2.57999551E-04
22 99 1.82790621E-02 1.50868295E-02-3.83753243E-05-3.00369456E-05-5.24156709E-05
22100 3.49301505E-04-1.55670102E-04-1.05442521E-04-3.10215479E-04 1.73351011E-03
22101-6.35283794E-04-5.06948422E-05-4.16594355E-04 4.32445412E-03-1.40476572E-03
22102 5.00003208E-05-7.82305158E-05-2.76641847E-05-3.84405974E-05 6.61047821E-05
22103 9.83578196E-06 9.67098368E-05 4.39981940E-05 1.63802958E-05-7.43388098E-05
22104 2.59619059E-04-3.96436954E-05 9.22055737E-06-1.68452337E-05 8.69009364E-05
22105 4.68580852E-04 8.43911880E-05 6.10034728E-05-2.27288757E-06 7.77683988E-06
22106 1.93654564E-05 4.03517943E-05 3.71478757E-05 6.50509023E-06-8.74859701E-05
22107-5.27162976E-04 4.93558321E-05 1.40732974E-04 7.90537706E-05-6.35562886E-03
22108 2.78524339E-04-1.98168861E-04 2.60317399E-04-2.22598171E-05-3.05998119E-05
22109 5.28596290E-05 5.74892479E-06-8.92802283E-06-2.35562678E-05-1.09587816E-05
22110 9.05067464E-05-9.10007653E-06 1.56556745E-04-2.61053142E-02-2.16588861E-02
22111 3.10835975E-05 3.51510116E-05-5.05869648E-05-6.78479903E-05 9.83268132E-05
22112 2.33317776E-04-2.41985469E-04 2.40960528E-03 9.36023373E-06 6.88095513E-04
22113-3.26548154E-04 6.81212989E-03-1.12266906E-03 2.59621520E-03 1.23944833E-04
22114-3.06246841E-05 1.65815514E-06 2.89665290E-05 2.33891687E-05-3.95548858E-05
22115-1.03123492E-04-6.20677075E-04-5.08734395E-04 4.84743840E-06-5.60955689E-06
22116 2.02467392E-06-3.08155598E-05 8.20475467E-06-3.35008712E-05 7.19649167E-06
22117-1.26134031E-04 5.82882556E-05-7.36648410E-05 5.55285572E-05 2.25315608E-03
22118-2.09011607E-04 3.52901044E-04-3.33532347E-04 9.18113907E-06-2.41172968E-06
22119-6.76940939E-06 6.66099233E-06-8.55130084E-06-3.78605837E-06-2.39293475E-06
22120-3.57446690E-06-1.39205661E-04-1.68001364E-04 4.27036146E-06 9.36545092E-06
22121-1.42428407E-04-1.19244116E-04 7.58104755E-08 5.83535984E-06-8.35740217E-05
22122 2.30332050E-04-3.92935173E-04-3.24186204E-04-6.50488606E-06-2.92249464E-06
22123-4.04168246E-06 7.23930570E-06-2.83676411E-05-4.32624286E-06 1.31815956E-05
22124-4.26259640E-04-9.23729310E-05-1.45312229E-04-1.39438637E-04 1.21104379E-03
22125-2.74324031E-04 3.61523288E-04-2.31078645E-04-8.74943420E-06-1.05460698E-06
22126 9.80404119E-06-4.68305468E-06 2.84607118E-07-5.09359920E-06-5.55791573E-06
22127 1.21995887E-04 4.34459643E-04-2.17075130E-03-7.83130786E-06 7.94960265E-05
22128-1.34167959E-04-7.25926744E-05 9.38206865E-07 1.69729478E-06-2.95006507E-04
22129 7.73962046E-05 1.39722202E-03 1.20749045E-03-2.75220996E-05 2.23230872E-05
22130 5.81095542E-05-1.85361220E-04-1.68577037E-04 2.28169141E-04 1.92834476E-04
22131-1.19603390E-03-2.03392490E-04 2.67696087E-04 7.74557333E-04-1.89693433E-02
22132-3.28514881E-03 6.75445547E-03-4.19434712E-03 1.51628853E-05 1.50054201E-05
22133-3.01683054E-05 4.62922014E-05 8.40573395E-05-1.02582594E-04-1.85992445E-05
22134-1.49105067E-05 1.91090405E-06 1.65962249E-06 9.49114257E-07-3.79322274E-06
22135-7.61606912E-06-8.62453517E-06-3.54544245E-06 2.92536633E-04-5.41851738E-05
22136-4.84752409E-05-7.04453459E-05-6.78733893E-03 3.59769733E-04 1.19834009E-03
22137 1.05251643E-03 1.10284846E-08 7.38611950E-07-7.49640435E-07 1.18077607E-06
22138 6.16791584E-06-5.61173424E-06-2.47305065E-06 8.19346707E-06 5.24626673E-06
22139-2.75276305E-04 5.90523526E-07 1.14485445E-05 9.47869529E-05-1.92025297E-04
22140-1.39159879E-06-5.54098529E-06-2.28435280E-05 4.72250535E-05-8.33412111E-08
22141-1.98765047E-06 1.29206724E-06 2.42233947E-06-2.01950710E-06 2.29179406E-05
22142-1.02006165E-05-1.21962522E-05 5.35770297E-06-1.84344260E-04 6.55906596E-05
22143 7.82221908E-05 5.67611707E-06 2.49067616E-03 2.16149238E-04 2.59636487E-04
22144-9.63257407E-04-7.67298969E-07-1.80918043E-06 2.57647939E-06 4.21203806E-06
22145-4.28172061E-07-5.72284944E-07-1.89613107E-06-3.00908626E-06-1.62714836E-06
22146-2.62514133E-06-2.08569118E-07 8.77910367E-06 1.03721078E-05-2.05171757E-05
22147-2.21957935E-05 1.10516376E-04 2.99674011E-06-3.29048786E-05 1.79173149E-05
22148 8.32763403E-04 3.27173234E-04-4.84047106E-04 3.07295527E-04 3.47600706E-06
22149-6.40903215E-06 2.93302508E-06-4.77853467E-06-5.39051941E-07 2.69879194E-06
22150-1.09442038E-05 1.45981563E-04 1.42091056E-03-6.68820472E-04-1.48938370E-07
22151 3.02703896E-06 7.55077367E-07-2.21750907E-06-1.49045617E-06-3.84018619E-05
22152 1.71691472E-06 1.63417740E-05 8.92449633E-07 1.21417865E-04 1.49358987E-05
22153-1.50725019E-04 1.43745206E-05-1.62807020E-03 2.71733273E-04-3.09713802E-05
22154 2.27324581E-04-4.44912296E-06 9.97012947E-06-5.52100651E-06-3.86510211E-06
22155 2.15886667E-06-2.79157272E-06-1.00852841E-07 1.58771133E-06 1.00650786E-06
22156-5.32412449E-06 1.21057470E-06-1.99186540E-05-5.92942635E-06 1.96829752E-05
22157-7.24979387E-06 6.03480470E-07 2.88365155E-05-7.58166586E-05 2.11850050E-05
22158 5.24794599E-04 8.87874742E-05 1.52776337E-04 2.04892427E-04-3.19001342E-06
22159 5.73736472E-06-2.54735130E-06-1.36192647E-06 4.62897337E-06-2.31761915E-06
22160-8.09531902E-09 6.24610474E-07-1.37025733E-06-1.13509384E-06 1.01377993E-06
22161-5.46095483E-06 3.81152590E-06 5.25775659E-06-2.04616377E-06 5.34296328E-05
22162-2.03022802E-05-2.26457683E-05 1.19728800E-05 3.15419366E-04-7.30922292E-05
22163-5.02861719E-05-6.40174040E-05 8.18810195E-07-2.35914954E-06 1.54033934E-06
22164-1.59906102E-07-6.87403923E-07-1.72354887E-07
23  1 7.83589907E-05 6.93795825E-05 2.50584255E-06 7.44759177E-06 4.99846895E-06
23  2-5.44658177E-05 3.91510502E-05-6.23589951E-06-2.73127028E-05-3.78524053E-04
23  3-1.18433927E-04 1.33905245E-04-2.06516699E-04-1.66436295E-02 3.48611766E-03
23  4 1.64654311E-03-8.13711882E-04 8.50191890E-06-3.28873617E-06-5.21318273E-06
23  5 2.00983999E-05 1.30029597E-05-1.18329093E-05 7.99151590E-04 6.65872336E-04
23  6 9.99426326E-06 1.27623222E-05 3.90204172E-06-3.17851733E-05 4.43021320E-07
23  7-4.56896848E-05 2.79353175E-05-5.21008573E-04 9.75471252E-05 8.35464250E-05
23  8 9.79375680E-05-1.18109482E-02 1.66962352E-03 6.11690489E-04 2.67117351E-03
23  9 6.89628705E-06-1.22951526E-05 5.39886558E-06 1.07979536E-05 1.25267180E-05
23 10-5.02501633E-07 1.42032867E-05-4.90384457E-05-2.41826169E-04 1.01443090E-05
23 11 5.35905272E-06-1.66679029E-05 2.99345076E-05-7.91761366E-04-2.05179122E-02
23 12-1.70579935E-02-4.71326672E-05 4.88383800E-05-6.99665732E-05 1.69937273E-04
23 13-1.66036440E-04 2.78365020E-04-2.58202244E-04 6.51624751E-04-1.83465030E-04
23 14 2.31737082E-04-1.26426467E-04 2.26824947E-02 2.77758032E-03 2.07397626E-03
23 15-2.12504217E-03-2.17567589E-05 2.69220751E-05-5.16531623E-06-9.10124206E-05
23 16 8.05320380E-05-1.28978731E-04-4.46846854E-06-5.15114930E-05-6.25192106E-04
23 17 4.24909392E-04 5.62835167E-01 4.66054654E-01 1.33945894E-04-1.12995326E-04
23 18-6.23787393E-05 4.77049642E-03-5.30041423E-05 9.00358074E-05 3.55377575E-05
23 19-3.72430832E-03-1.09991544E-03 3.99626898E-04-1.26008373E-04-2.02258479E-02
23 20-3.86920211E-03 1.84773419E-03-5.39274159E-04 3.22750321E-05 1.00970014E-04
23 21-1.33245047E-04 6.84411892E-05 1.06104912E-04 7.30854353E-05 3.42801614E-04
23 22 1.69326243E-04 3.09059700E-04 1.28818443E-04 3.56215635E-04 6.12228555E-05
23 23 2.73048484E-04-3.10473921E-04-1.42581651E-02-1.18769162E-02-7.57299055E-05
23 24 3.21263978E-05 4.43669429E-05 2.26947041E-04-3.26543310E-04 1.76051611E-04
23 25 2.23277564E-04 3.21074107E-04-3.73355921E-04 2.92404786E-04 5.80904581E-05
23 26 3.30755482E-02 2.11827568E-03 9.93808213E-04 5.96074786E-03 7.46760311E-05
23 27-4.01411748E-05-3.45348563E-05-1.24544297E-04-9.79901730E-05 8.68679097E-05
23 28 4.52477554E-06-6.02006273E-05-8.57632346E-04 1.06738308E-03 8.88082571E-04
23 29 7.31832851E-04 1.43086312E-06-2.54433247E-05-4.76092133E-06-7.90162943E-06
23 30 1.86841159E-05 7.20049303E-05 1.26057149E-05-8.68820551E-05-5.42494224E-04
23 31-1.10949581E-04-2.44958069E-04-2.22977010E-02-4.47235018E-03-2.49645859E-03
23 32-5.72141723E-04-1.12101024E-05 1.97977649E-05-8.58766251E-06-7.57535612E-06
23 33-2.41150559E-06-2.65363408E-06-7.86101853E-05-6.78722751E-05 1.15936722E-06
23 34 2.04081483E-06 1.16912551E-06 4.23346261E-05 2.34583119E-06-1.73826257E-05
23 35-5.00072581E-06-5.76953344E-04-6.31158147E-05-2.54371298E-04-2.88521600E-05
23 36-1.15107615E-03 1.64833477E-04-3.10461832E-04-1.77544702E-04 1.25070863E-05
23 37-7.36956816E-06-5.13751815E-06 1.00719530E-07 9.11932619E-06 5.54353784E-07
23 38-1.14264118E-05 4.92437117E-05 1.93663472E-05 4.82693491E-04-1.04870158E-06
23 39 4.01999275E-05-6.25838903E-05-1.51143163E-04 4.40963560E-07 4.02621486E-05
23 40-2.90247555E-06-3.31854547E-04 7.39133166E-05 5.98588995E-05 2.52160240E-07
23 41-4.31271177E-06-5.17975051E-07-7.42685640E-06-1.17820475E-05 2.98693204E-05
23 42 9.31023053E-07 3.88031590E-04-1.23681491E-04-5.05393171E-06-1.21156903E-05
23 43 5.90303404E-03-1.62928867E-03 9.17817767E-04-4.54319496E-04 8.60076288E-06
23 44-5.64837095E-06-2.95239192E-06-6.83641288E-06 8.44583629E-07-4.85555910E-06
23 45 6.74016880E-06-4.15851505E-05 5.42087113E-06 2.96818975E-03 5.01173595E-06
23 46-3.56938604E-05 1.19594245E-04 1.09545011E-04 4.44927390E-06-4.57542657E-05
23 47 1.38544168E-04-1.68327321E-04 1.13700567E-05 1.24196528E-05-1.45241811E-05
23 48-1.50435935E-06-5.69388714E-06-3.19849163E-05 8.56756163E-05 2.83228375E-05
23 49 3.44250880E-05-2.74114357E-04-4.92257839E-04 2.61640202E-04-7.22679339E-05
23 50 1.14422074E-02-3.48139689E-03-6.47184538E-04-2.39643470E-03-1.61176374E-05
23 51 1.39359677E-05 2.18166968E-06-1.23913420E-05-1.58716653E-05 4.62686969E-06
23 52-1.01045731E-04-9.07086798E-05 1.72461467E-07 4.43315080E-07 1.88595528E-06
23 53 9.29342241E-05-5.74292466E-06-1.29814065E-05-3.06574974E-07-5.28988100E-04
23 54 2.07239818E-04 3.17296540E-04-1.89100046E-04-2.89796973E-04-1.78558281E-04
23 55-8.76007621E-05-5.39457597E-04 8.49777454E-06-2.09759036E-06-6.40018418E-06
23 56-1.26277203E-05 1.38504335E-05 1.04455051E-05 4.63150248E-07 6.79110525E-06
23 57-3.38515099E-04 8.35073180E-05 2.87618967E-06 1.57654603E-05 4.04922094E-08
23 58 1.04116231E-04-5.70430320E-06 7.25624583E-05-1.05399152E-04-4.73928576E-04
23 59-5.74085697E-07-8.71270095E-07-6.89022350E-07 2.85227519E-06 1.89923388E-06
23 60 7.57948294E-07-2.69459380E-07-9.61497005E-07-1.68185634E-06 3.77351273E-07
23 61-2.84938534E-05 2.22484602E-05 2.57959678E-05-1.10821749E-04 2.02051479E-04
23 62 1.30369984E-04 4.58221993E-06 7.07646883E-07-7.27503754E-07 1.98568704E-08
23 63-2.52805784E-06-2.54317215E-06 1.32094310E-06 1.79303900E-07-2.29025684E-06
23 64 2.53889295E-06 6.37248851E-06 2.45280668E-06 3.16257679E-05-9.16342212E-06
23 65-3.68021430E-05-1.06084052E-05-1.24822077E-04 7.23160072E-05 2.78724978E-04
23 66 8.22401104E-05-1.61979890E-03 8.98390335E-05 2.20187084E-04 1.71090402E-04
23 67 4.60701821E-06-4.99654005E-06 3.89521840E-07 8.92176949E-09-7.44655234E-07
23 68-5.02940970E-06-1.46307194E-05 1.29322999E-04 1.35801822E-04-1.78813948E-04
23 69-1.05606115E-07 7.90801384E-07-1.33023395E-06-1.94548951E-06-6.62103840E-07
23 70-6.15600383E-06 6.64256046E-06 1.29963080E-05 3.25481239E-06-7.05153858E-05
23 71 1.53297278E-04-6.73060178E-05-3.28571294E-05 7.75647228E-04 4.63923298E-04
23 72-3.98175468E-04-1.38937718E-04-3.28647092E-06 1.15704458E-06 2.12942634E-06
23 73-2.34511533E-06 3.54245856E-06 1.00270681E-06 1.26480906E-08-1.41392009E-07
23 74 4.71663485E-07 4.81510305E-07 2.69832899E-07 2.23694239E-06-1.85295348E-06
23 75-1.39731765E-06-1.04395507E-06-4.92012957E-05 4.03918064E-05 1.79369371E-06
23 76 1.03510792E-06-7.72996627E-04 2.80144176E-04-8.93185401E-05 2.43434412E-05
23 77-1.16174340E-06 1.02130267E-06 1.40440727E-07-2.62148536E-07-7.90082918E-07
23 78-2.36584256E-07-2.27061311E-08-1.61603937E-07 3.96654705E-07-4.26827993E-07
23 79-2.29753149E-07 7.40090630E-07-1.47903783E-06 1.84128548E-06 5.90930387E-07
23 80 6.13975999E-05 2.76694397E-06-5.14961207E-05-2.76364080E-06 3.18632930E-04
23 81-6.47905988E-06-4.30304744E-05 1.64074440E-05-1.52345763E-06 9.32561113E-07
23 82 5.90896517E-07 1.04373837E-06 9.73396859E-07-2.85243599E-07-8.89822338E-08
23 83 5.20516387E-07-6.78607124E-07-2.68707423E-07-1.78662586E-07-5.51349076E-06
23 84 4.73841716E-06 1.78510732E-06 1.75973607E-06 2.49381307E-05-2.28194833E-05
23 85-1.87795272E-05-4.42285347E-06-2.82074944E-04-1.39412841E-03 1.50132331E-03
23 86-5.68929826E-04 1.08109095E-06-7.56773194E-07-3.24317752E-07-3.72292869E-07
23 87-2.65253481E-07 1.31628651E-06-2.47718060E-08 5.92735510E-07-1.04124561E-06
23 88 5.29275891E-07-1.02945478E-07-7.30728928E-06 5.38408013E-06-2.92113755E-06
23 89 2.92478636E-07 6.15127582E-05-4.14874780E-05 3.58787666E-05 3.96926560E-06
23 90-3.79983633E-05-3.32907251E-04-3.33901479E-05 1.88409585E-04 3.77841989E-07
23 91-1.65257680E-07-2.12584309E-07 3.23085752E-07 2.23447492E-07 9.14668794E-07
23 92 9.72712917E-07-8.12913980E-06 4.91633339E-06 1.51178404E-05 4.25420791E-07
23 93-7.26372308E-06-9.55466138E-06 2.74166073E-04-1.79668916E-07-1.72151876E-07
23 94 1.43457039E-07 5.02634207E-07 2.43089013E-07 1.47579213E-06-8.36865035E-07
23 95-2.12444041E-06-1.44908041E-06-1.22608255E-05-3.38800779E-06 2.07384781E-05
23 96-6.93639878E-06-4.21813151E-04 7.59039698E-05 4.22793585E-04-2.62640644E-04
23 97 1.59947160E-07-8.30480824E-07 6.70533664E-07-3.62671604E-07-2.65827671E-07
23 98 4.03257548E-07-5.00918390E-07 3.01237260E-06 2.30795554E-05-1.43615579E-05
23 99-4.36872109E-07-1.23119963E-08 2.46579922E-07 4.79248127E-09-4.60490043E-07
23100-5.13337279E-06-3.78812231E-07 8.60022453E-09 2.41774653E-06 4.11898708E-05
23101-1.37496800E-05-6.91813618E-06-4.71625824E-06-7.77732753E-04 2.99862502E-04
23102-2.94764455E-05 9.92273134E-05 8.96833697E-07-1.84912752E-07-7.11920945E-07
23103-1.35196092E-07 2.63485503E-07 1.34978804E-07 8.76124568E-07-8.07601660E-06
23104 2.93995414E-05-1.59358013E-05 3.55532254E-07-5.12961125E-06 3.60627816E-05
23105-1.14797965E-04-9.32305063E-09-8.68257535E-09-6.01235239E-07-2.37918822E-08
23106-2.42562376E-08 9.13197407E-07 2.70166070E-06 4.02028864E-08-1.78149525E-07
23107-9.57996690E-06-2.00236824E-05-1.27918097E-05 1.78403279E-05 3.00327910E-03
23108-7.32427014E-04 5.14917762E-04 9.22625364E-05-8.01540424E-07 4.06228324E-07
23109 3.95312100E-07-2.62953780E-07 1.21363513E-06-1.17938943E-07 7.42623456E-07
23110-8.32261393E-06 6.31365316E-06 1.32859910E-05 2.88196015E-07 2.91240514E-07
23111-2.16809222E-07 1.25617288E-08-1.45805093E-07-9.21633144E-07 1.18189215E-06
23112 7.97705312E-08 1.28918528E-06 8.36155245E-07 1.52442924E-05 1.02822154E-05
23113-1.92029520E-05-1.17132679E-04 1.08183413E-03-7.79389354E-05-5.70858694E-05
23114-2.75427344E-07 3.20263614E-07-4.48362708E-08-2.39781128E-07 5.16939940E-07
23115-3.04417786E-07 1.25976303E-07-5.12655197E-08-1.84350674E-08-5.28031774E-08
23116-4.54173891E-07 2.16557016E-06-2.89345278E-07 3.78827633E-07 2.01982575E-06
23117-1.29729105E-05 5.67497089E-06-4.09783932E-06-2.85716355E-06-2.27863156E-04
23118-1.00046749E-04-4.02784654E-05-7.03884601E-06-3.77672614E-08 6.29764376E-08
23119-2.52091762E-08-3.83886140E-08-3.69583080E-07 4.72697397E-07-1.64363172E-07
23120 1.60131634E-06-2.57556753E-05 1.23832355E-04-5.38725148E-07 3.79305776E-06
23121-4.18662156E-05-3.49252377E-05-8.12750661E-08 1.86803509E-06-1.10261963E-05
23122-1.45136068E-05 3.10678279E-07 1.55720261E-07 5.02709801E-07-6.86997081E-07
23123 4.86705600E-07 1.15551491E-06-3.16315936E-06 3.05628989E-06-1.53640978E-06
23124-1.87484649E-05 2.21209733E-05-1.03810088E-05 3.06766927E-05 2.95453728E-03
23125-1.43456329E-04 5.07780062E-04-1.28653139E-04 3.11165151E-07 8.23721729E-07
23126-1.13488688E-06 2.87533215E-07 4.48496759E-08-1.94881815E-06 1.32903046E-06
23127-6.83463718E-06 3.35587462E-05-3.02041781E-03 1.81247519E-06-1.25637899E-05
23128-5.12320519E-05 1.31908633E-04-2.78694003E-06 2.43302244E-05-1.34589820E-04
23129 1.11491407E-04-1.17781660E-07 1.21766001E-06-4.24672555E-07-1.78636904E-08
23130 4.52272386E-07-1.51466640E-05 4.14624232E-06 4.25315779E-07-2.63773650E-06
23131 1.16653711E-04-6.89014776E-05 1.11035043E-05 3.08720340E-05-2.73813303E-03
23132 1.06301640E-03-5.18562898E-04-4.49337211E-04 1.37574785E-06-2.16562865E-07
23133-1.15918498E-06-1.59015608E-08 1.23373350E-06-7.15991868E-07-7.09050430E-08
23134 2.67341431E-08 1.76034923E-07 4.89528557E-07 6.28364703E-07 2.28732904E-07
23135-3.77754628E-07-3.05102606E-06-3.39220605E-06 9.96680568E-06 4.49429151E-06
23136 1.63357057E-05 1.84529271E-05 1.96898233E-04 2.51101222E-05-1.77963021E-04
23137-5.74622910E-05 9.77809974E-07-2.38972918E-07-7.38837056E-07 5.48365440E-07
23138-1.61824969E-08-2.12905483E-07-1.93574571E-06 1.37296710E-05-1.59779571E-04
23139 1.25142925E-04-1.45846158E-07-3.61208022E-07-7.15205128E-05 2.48842363E-05
23140-3.93922300E-07 4.50751348E-06-8.72555351E-05-2.91319192E-05 1.59288077E-08
23141 2.22056281E-07 4.83346500E-07 5.59696802E-08 1.55381413E-07-3.12548257E-06
23142-1.96625449E-06-3.50454055E-07-5.89018024E-07 2.36444694E-05 4.91039502E-06
23143 2.70549112E-06-1.95122139E-06-1.93844775E-04-6.44835274E-05-2.91736759E-05
23144 4.13674773E-05-1.93829290E-07 9.97275014E-08 9.41017884E-08 2.55911837E-07
23145-6.85440249E-08-6.19161007E-08-8.83418020E-09-1.16918782E-07 2.00790690E-07
23146-2.40454338E-07-1.63347375E-07 1.40547218E-06-1.16898476E-06 9.85074499E-07
23147 7.35136772E-07-7.94993210E-06 8.21687771E-06-2.88236866E-06-5.32804806E-06
23148 1.13456455E-04-6.40127552E-05 3.26350696E-05 3.84950278E-06 1.16765967E-07
23149-1.03741409E-07-1.30245580E-08-4.81593660E-07-1.37153011E-07 2.31463097E-07
23150-5.80547242E-07 3.89656537E-06-7.70797505E-05 2.13892353E-04-1.25283134E-09
23151-1.93305517E-07-1.11771176E-07-1.85904774E-07 1.38155831E-07 2.25809477E-06
23152 3.46864410E-07 7.31014666E-07-5.50197058E-07-2.48177189E-05 2.53119663E-06
23153-5.73024905E-06 4.57662197E-06 2.14194537E-04-1.04647812E-05-5.85193353E-05
23154-8.67083391E-05-6.07797935E-07-4.85186782E-07 1.09298472E-06-6.78018071E-08
23155-6.40363367E-08-6.98967916E-07-6.52328748E-10-7.55557632E-08-1.09045632E-07
23156-4.76043443E-07 3.31550352E-07 1.03661606E-06 4.89517127E-07 2.28968322E-06
23157-1.51993608E-06-1.63007988E-05 4.29722666E-06-8.35431375E-06 6.76238859E-06
23158 1.72541987E-04-7.92070017E-05-5.03805271E-05 6.27259558E-05 1.77263099E-07
23159-6.58346735E-08-1.11428425E-07 5.37810732E-07 1.77311297E-08-4.40471725E-07
23160-2.13141709E-09-1.91061762E-08 3.88579207E-08-2.33084551E-08-2.49600949E-07
23161 2.81587252E-08-1.13448920E-07 5.23161426E-08 1.05484907E-06 3.17677603E-06
23162-1.75077790E-06-2.79683758E-06-4.78632314E-06 2.18293768E-05-5.58096134E-07
23163 7.94829582E-06 2.67921031E-05-1.53465094E-07 8.86604839E-08 6.48046100E-08
23164 1.91157409E-07 3.28214134E-08 1.18443257E-07
24  1-9.01721744E-08 4.43364133E-07 7.66600632E-07 3.00910383E-07-7.23810690E-08
24  2-4.81685268E-06-5.98013694E-06-1.49499191E-06 1.61558232E-07-5.78082944E-07
24  3 4.59768767E-05 4.22232089E-05 2.34726621E-05 1.45595526E-03 2.40152838E-03
24  4 1.85006399E-03 1.15527170E-03 2.49851941E-07-5.65660116E-07 3.15808175E-07
24  5-5.07724886E-07 5.88968748E-07-1.48806232E-06-1.67036124E-07-2.75459523E-07
24  6 4.10247615E-07 3.47214365E-07-4.51683774E-08 4.08661019E-06-1.72629035E-06
24  7-1.62862255E-06-1.43475391E-07-6.66934081E-05-6.28048623E-06 1.94163348E-06
24  8 3.18810663E-05-1.25670193E-03-2.72952488E-04-6.61137632E-04-4.63190292E-06
24  9 1.47263773E-07-1.01664513E-07-4.55992601E-08-9.94598706E-07 1.99663859E-07
24 10-2.73516491E-07 6.64538531E-07-2.27582205E-06-4.74189090E-05 8.98611427E-05
24 11-2.50274974E-07 3.80883836E-06-7.12890418E-05 8.16949800E-05 8.87748202E-08
24 12 2.88763717E-07-4.72752230E-08 4.57952244E-07-2.92495548E-07-2.54087640E-06
24 13-4.13381871E-09-2.29589202E-06 2.16090867E-06-2.98817293E-06 1.66173823E-05
24 14 2.32831646E-05-1.86664159E-05-4.29088627E-04-3.72503718E-04 2.96487206E-04
24 15-2.00519385E-04 1.88196634E-07-4.47671592E-07 2.59474958E-07 2.98369442E-07
24 16 3.90398856E-07-1.50661215E-08-7.31892591E-07 8.23635873E-06 1.75582469E-05
24 17-2.57147258E-05 3.62336207E-07 6.29769014E-07-3.54565370E-07-2.18282388E-07
24 18 5.21900446E-07-4.27877572E-06 1.00795251E-06 1.36646864E-06-2.97342865E-06
24 19 2.87241919E-05-5.67168578E-06-1.85915034E-05-1.22826757E-05-1.33193548E-03
24 20-3.10126785E-04 1.80577842E-04-1.98347536E-04 7.51514085E-07-3.35250745E-07
24 21-4.16263340E-07 1.32816171E-07-2.48277527E-08 2.34321055E-07 3.39836844E-07
24 22-2.59240494E-06 2.66427444E-05-5.65141145E-05 9.91454664E-07-1.07811326E-05
24 23 3.04239309E-05-1.08085539E-04-1.16299454E-08 3.43962359E-09 4.60845088E-07
24 24-4.70945210E-07 3.02394661E-08-4.70709350E-07-2.20139115E-06 2.43974700E-06
24 25 1.51688364E-07 3.87751241E-05 4.91150748E-05-2.71001773E-05-2.57396660E-05
24 26 4.56065294E-03 4.97731899E-04-1.86498554E-04 3.72389162E-04-3.92874232E-08
24 27-3.04580799E-07 3.43868222E-07 8.09372155E-07 1.35529132E-06-5.16988338E-07
24 28 1.88933084E-06-1.94193896E-05 4.19782318E-05 2.49739801E-05 1.36202272E-07
24 29 9.26859784E-08 2.93390929E-08 1.81570322E-08 3.18320378E-07 4.66752375E-07
24 30-2.72537717E-07-1.29268080E-07-2.16383173E-06-1.70714550E-05-4.91925108E-06
24 31-2.08219717E-05 2.15255757E-05-2.70991571E-04-6.50211851E-05-3.26273700E-04
24 32 5.39335269E-04 6.90672020E-07-3.11139096E-07-3.79532923E-07-3.21488207E-07
24 33 6.00458306E-07-1.07611796E-07 1.96062299E-07-6.42300262E-09 8.89667486E-08
24 34-3.52016682E-07 5.66526314E-07 1.55943206E-06-1.44009973E-07 1.55255175E-06
24 35-2.58720811E-06-7.52249724E-06-1.99571993E-06-8.70057880E-07 3.31949616E-06
24 36-5.64844500E-05 3.97211977E-05-3.39886220E-05 3.40479179E-06-6.85321873E-08
24 37 5.85975781E-07-5.17443594E-07 5.84046582E-08-7.11283716E-07-2.46335084E-07
24 38 2.12518243E-08-4.25244460E-07 1.24962209E-05 9.14052067E-05-3.60167039E-07
24 39 2.99067491E-06-2.57876670E-05-4.91268554E-05 3.61517416E-07-1.57168093E-06
24 40 2.79439881E-05-4.19931597E-06 5.97393855E-07 2.03073515E-09-2.88347655E-07
24 41-4.05084885E-07-7.65641588E-07 5.43340248E-06 2.15084505E-06 2.35886971E-06
24 42 3.08772496E-06-4.92638089E-05-4.37869395E-06-1.27366754E-05-3.53365494E-05
24 43 7.57446225E-05 3.08449963E-04 4.55121037E-06 1.30484273E-05-7.74331637E-08
24 44-5.12713404E-07 5.90146568E-07 3.74005524E-09 4.63579791E-07 1.76063492E-06
24 45 1.99063140E-06-1.40477226E-05 9.10298416E-05-1.17761433E-03 1.80469017E-06
24 46-1.37835690E-05 4.02019729E-07 4.48986841E-06-1.62924745E-06 1.60933768E-05
24 47-4.22055536E-05 9.40698351E-05-1.13860877E-07 8.81520046E-07 6.70299598E-07
24 48 3.33125915E-07 6.09708956E-07-1.14713984E-05-5.42227512E-06-1.04425935E-06
24 49-2.99581386E-06 8.93928836E-05 3.29004909E-05 1.69019119E-05 5.88402054E-05
24 50-8.67850870E-04-1.31017115E-03-5.54146576E-04 1.69336588E-03 9.66684075E-08
24 51 1.68061470E-06-1.77728311E-06 4.38851140E-07-1.26189894E-06 1.63296299E-07
24 52 8.99824505E-08-5.31150210E-08 7.57775397E-07-1.33833942E-07-1.85912335E-07
24 53 4.29806353E-06-3.91134106E-06-6.83730835E-08 1.20524511E-06-8.02420201E-05
24 54 2.15912822E-06 1.20165474E-06-3.95203889E-05 2.98776916E-04-1.86413379E-04
24 55-4.78817812E-04 5.32304425E-05-6.71710435E-07 5.66481628E-07 1.05228807E-07
24 56-7.72911498E-07 2.31909763E-07 2.65905510E-07-2.71506257E-06 2.22708365E-05
24 57-1.10550948E-04 6.52355821E-04-7.74296943E-07 8.59969718E-06-1.01150738E-04
24 58 1.87535596E-05-8.79875929E-07 6.08356309E-06-1.53536902E-04-6.81599794E-05
24 59-4.67871658E-09-7.32054637E-08-1.06283205E-06 2.10220614E-07-1.03633754E-07
24 60 5.64990200E-08 4.88973700E-06-8.94649801E-07 5.42879479E-07 9.87895663E-06
24 61-2.53600257E-05 1.24080221E-06-1.17403376E-06-2.19227754E-04 1.81672916E-04
24 62-6.40380654E-05-8.66530757E-06 4.92786632E-08-3.86218537E-07 3.36939873E-07
24 63-2.73779724E-07-2.27736267E-07 2.36216337E-07-1.21520867E-08-2.03815156E-07
24 64-5.64950590E-07-4.89511654E-08-7.03278898E-08 2.51084163E-06 2.91245464E-06
24 65 1.26314738E-07 3.19530331E-07-8.80109013E-06-1.67762508E-05 2.68146043E-06
24 66-1.01776427E-06-1.43174223E-04 2.90558585E-05 1.51892801E-04 7.69104160E-05
24 67 7.65762911E-08-4.17925772E-07 3.41349481E-07 2.13740601E-07 3.40609972E-08
24 68 2.88201113E-08-2.20698181E-06 1.96954569E-05-1.32410326E-04-2.60802071E-04
24 69-3.62051406E-09-1.74946613E-07 5.31276797E-07-3.66891770E-07-4.22307908E-07
24 70 2.76999113E-06-3.23037519E-06 1.51448692E-06 1.73048554E-06-5.33388453E-05
24 71-1.14152852E-05-2.69392224E-05-1.89722888E-06 4.72300711E-04 4.47972298E-04
24 72-5.26515506E-05-1.42927244E-04-1.08170311E-07-4.51290246E-07 5.59460556E-07
24 73 1.67447551E-06 2.99914910E-07-4.91314023E-07-1.76728799E-09 8.97104089E-09
24 74-1.06082904E-06 2.05131051E-07-7.97829620E-07-1.07663391E-06 4.94855480E-06
24 75-7.16218409E-07 3.29887017E-06 4.51120007E-06-3.13639132E-05 9.29930507E-06
24 76-1.00745616E-05-3.18251340E-05 9.61950610E-05-1.40140454E-04 1.36963490E-05
24 77 8.15116451E-07 4.03409401E-08-8.55457391E-07-7.36885710E-07-1.09105875E-07
24 78 1.57355036E-07 1.65306266E-08 2.19211216E-07 4.43406906E-07 2.31623796E-07
24 79-1.76350067E-08-2.90815165E-06-2.01433648E-06-9.03131393E-07 1.31353473E-07
24 80 2.71618480E-05 1.64365859E-05-9.22729677E-06-2.85133020E-06 3.51590614E-05
24 81-7.12633338E-05-2.53494344E-06 3.18129503E-05 1.60482342E-07 2.19172725E-07
24 82-3.79655068E-07-7.03511564E-07-2.49387218E-07-3.35930916E-08 7.43273045E-05
24 83 6.64227569E-05-1.29798615E-06 1.03916534E-05-3.92862540E-06-5.35145872E-05
24 84-3.94969277E-05-1.56665513E-05 3.31465669E-05-4.98998304E-04 2.09440925E-04
24 85 2.42694389E-05 1.84363892E-04-1.67497827E-02-3.55807338E-03 2.87804359E-03
24 86 1.28222708E-03 3.46144232E-06-2.05466539E-06-1.40677693E-06-2.48312411E-05
24 87 9.34985713E-06 1.28361388E-05 1.40075707E-03 1.16340881E-03-8.79995407E-06
24 88 1.31158492E-05-1.50579324E-06-1.75341526E-05-1.02737758E-05-2.74131687E-05
24 89-3.02656297E-05-5.42072920E-04-1.52019071E-04 9.29755333E-05-1.06689473E-04
24 90-1.28095705E-02-2.62242576E-03 1.88357617E-03-2.34495620E-03 7.39840728E-06
24 91-9.21243828E-06 1.81403100E-06-1.55293370E-05 1.04645018E-05-1.69605682E-06
24 92 1.31342678E-05-2.54693663E-05-3.55554493E-04 1.43832258E-04 6.31614651E-06
24 93-2.48585433E-05-6.77586298E-05-7.38500079E-04-2.31948769E-02-1.92734912E-02
24 94 5.81289425E-05 2.88217809E-05 7.15291580E-05 1.34979477E-04 2.22210701E-04
24 95 1.95645845E-04 2.84225475E-04 7.28649968E-04 2.09242572E-04 2.41605998E-04
24 96 2.01898480E-04 2.53513858E-02-2.70701671E-03 2.70929524E-03 2.56394388E-03
24 97 1.26958544E-05-3.07961731E-05 1.81003187E-05 8.23687169E-05 1.16442653E-04
24 98 1.04498841E-04-7.51450449E-06-3.80490011E-05-6.70661126E-04 4.43677367E-04
24 99 5.62745415E-01 4.65980550E-01-1.40534057E-04-1.05580279E-04 6.16382003E-05
24100 4.76999193E-03 6.09277959E-05 9.13594913E-05-2.25766588E-05-3.76415196E-03
24101 1.16465435E-03 2.02303968E-04 1.31450796E-04-2.12593497E-02 4.46205621E-03
24102 1.14823564E-03 6.68277407E-04 2.58485439E-05 1.34951942E-04-1.60800486E-04
24103-7.35243764E-05 6.80237954E-05-2.45584483E-05 3.42472629E-04 1.72873499E-04
24104 3.71145942E-04 1.85466591E-04 3.56631018E-04 5.89175103E-05 2.78198672E-04
24105-4.20415464E-04-1.36475976E-02-1.13719455E-02 7.63349307E-05 2.86403480E-05
24106-4.57057216E-05 2.40684400E-04 3.36824781E-04 1.69778299E-04-2.17868279E-04
24107 2.86660803E-04 4.04505042E-04 2.01814218E-04-2.46764818E-05 3.41025615E-02
24108-2.67968554E-03 2.53891489E-03-5.29910625E-03 9.28127085E-05-4.53052008E-05
24109-4.75075078E-05 1.14940295E-04-9.94567837E-05-8.11226714E-05 4.69798590E-06
24110-6.04677705E-05-8.65016807E-04 9.46428968E-04 9.38071134E-04 7.73548692E-04
24111-4.93217351E-06-2.58150675E-05 2.14876838E-07-8.92466139E-06-1.02699113E-05
24112 7.54604341E-05 6.59122574E-06-8.54840178E-05 5.28461755E-04-2.67933718E-04
24113 1.64347148E-04-2.30271949E-02 4.64664893E-03-2.73487366E-03-1.93227510E-04
24114-8.14506572E-06 1.51946045E-05-7.04953882E-06 1.20824635E-05 8.06348091E-07
24115 9.19341095E-06-8.41522575E-05-7.23434026E-05-1.19552476E-06 2.21559971E-06
24116-1.14645539E-06 4.16424019E-05-3.22913240E-06-1.70023843E-05 3.97278502E-06
24117-5.91994539E-04 2.67811905E-05-2.73938570E-04-2.45680516E-05-7.95752976E-04
24118-2.92305988E-04-1.92664913E-04 7.52669735E-05 1.26160579E-05-6.24939781E-06
24119-6.36666014E-06-4.89499910E-06 6.40823300E-06-1.58277662E-06-1.16991777E-05
24120 5.24423657E-05-6.14336099E-06 5.51764775E-04-6.46711617E-07 3.81255084E-05
24121-8.19457820E-05-1.44065992E-04 2.28233702E-07 4.06399227E-05-3.38327275E-06
24122-2.58953921E-04 7.48075854E-05 6.05159613E-05-1.29141759E-06-4.16245309E-06
24123-3.85830015E-09-6.61642080E-06 1.84261856E-05 2.70597428E-05 2.09622567E-06
24124 3.84385488E-04 1.00244330E-04-1.13111370E-05 7.77477381E-06 6.23090572E-03
24125 2.16438088E-03 4.52310576E-04 6.00959814E-04 9.06535512E-06-7.30440496E-06
24126-1.76095016E-06 4.04750395E-06 1.72884081E-06 2.90830330E-06 6.97635230E-06
24127-4.44788125E-05 6.50311471E-05 4.12308620E-03 5.45249414E-06-3.92056348E-05
24128 1.65442731E-04-1.46561209E-04 4.60380510E-06-4.55912336E-05 1.89411472E-04
24129-2.28491172E-04 9.91905960E-06 1.12023870E-05 1.48559072E-05-4.50066200E-06
24130 4.28059148E-06-3.68463315E-05-8.39757151E-05 4.43977788E-05-2.73864600E-05
24131-1.79434424E-04 5.30950780E-04 2.30160638E-04 2.04305956E-04 1.23330228E-02
24132 3.38226063E-03-1.49674568E-03 1.44737267E-03-1.56357108E-05 1.10964873E-05
24133 4.53922346E-06 1.78367327E-05-6.93073819E-06 2.72350626E-06-9.70224425E-05
24134-8.61501828E-05 1.22697202E-06 7.92409660E-07-4.36302214E-06 7.85527033E-05
24135-3.19157871E-06-1.29207743E-05 1.10452582E-05-4.69511706E-04-1.38467087E-04
24136 2.93386981E-04 1.38652229E-04-2.57223748E-04 2.43838706E-04-2.49462464E-04
24137 2.98238186E-04 1.26547400E-05-1.17046805E-06-1.14842720E-05 8.40186127E-06
24138 1.57158513E-05-1.00330614E-05 3.25214340E-06-2.18019971E-05-2.06218783E-04
24139 3.04702390E-04 3.50798769E-06 1.49696915E-06-2.49380335E-05-1.39418468E-05
24140-8.05708189E-06 8.48484161E-05-7.26891609E-05-3.38824544E-04-5.39515009E-07
24141-4.44120621E-07 6.93525855E-07 3.20186531E-06-1.42163684E-06-4.31487426E-06
24142 1.70613229E-06-2.66548237E-06 1.38212189E-06 3.78661523E-05 3.09666233E-05
24143 4.13026946E-05-2.76365024E-05 7.48633265E-05-1.39585873E-04 9.37929888E-05
24144-3.11534228E-05 1.05729333E-06-7.56913442E-07-3.00379886E-07 2.92917024E-06
24145-1.90822021E-06-1.27571289E-06 1.49528436E-07-2.42966933E-06-1.26647365E-06
24146 7.47992136E-06-5.54967089E-07 3.27472720E-05 4.26203549E-07-3.93484860E-05
24147 4.96902205E-06-1.19964648E-04-1.38484269E-05 2.96716349E-04-4.11845089E-05
24148-1.82915972E-03-9.19369418E-05 3.43464310E-04-3.84996951E-05 4.08051990E-06
24149-8.24968251E-06 4.16916261E-06 9.15105788E-07 1.74771041E-07-1.64757698E-06
24150-1.13753654E-05 9.51956640E-05 5.27069414E-04-5.90486501E-03-9.56551933E-08
24151 5.84317923E-07 9.97968809E-07-1.18235328E-06 9.95415057E-08-4.95290217E-06
24152-4.73567841E-06 1.05635162E-05-1.54585016E-06-6.14338488E-05-8.50448576E-05
24153-8.10155665E-05-1.13855360E-04 9.51659548E-04-2.84806194E-04-2.59394992E-04
24154-1.05536352E-05 1.19564598E-06 2.59339876E-06-3.78904474E-06-1.49762348E-06
24155-3.76940605E-06 9.39972542E-07 1.10838936E-08-2.18163705E-07-5.68651524E-07
24156-4.11335732E-07 6.81449125E-07 2.97309343E-06 2.60721527E-06 2.32392467E-06
24157-3.37835400E-06-6.48244648E-05-2.93782658E-05-1.17812155E-05-7.76790589E-06
24158-2.82384577E-04-2.04023661E-04-3.70169863E-05-8.65271139E-05-7.17063474E-07
24159 2.54552539E-07 4.62510935E-07 8.65725002E-07-2.38797055E-07-3.19754324E-07
24160-1.11621451E-08-3.35671446E-08 5.35578407E-07-2.05663602E-07-6.35101467E-07
24161-1.01189134E-06-1.80797482E-06 4.71264859E-07 1.94478054E-06 7.21947728E-05
24162-4.30940346E-06-4.38130964E-05 8.40597332E-06 7.48718377E-05-7.07313378E-06
24163 1.52799272E-05-2.08350890E-05-4.17929343E-08 8.36145527E-07-7.94352593E-07
24164-5.55598937E-07-1.71746958E-06-1.01491945E-06
25  1-1.91422498E-03-1.65385906E-03-1.14348764E-05 7.29852426E-05-5.73456057E-05
25  2 2.64780396E-04-7.74432345E-07 3.76950175E-04-2.24643556E-04 5.08573271E-04
25  3 8.11458966E-05 5.09226709E-04-4.59176761E-04 2.57418570E-02 5.57360488E-03
25  4 7.82533979E-03 5.19178094E-03-1.14976592E-04 1.14763352E-04 2.13240098E-07
25  5-1.31518132E-05 1.31859899E-05-1.66779335E-04-2.77312369E-05-2.35771210E-05
25  6-1.79731962E-06 1.66083019E-06 3.06978237E-07 7.22313979E-06 1.13570639E-05
25  7-8.35414572E-06-3.54432132E-06-3.20293363E-04-3.34799857E-05 4.41985516E-05
25  8 1.57324709E-04 4.10371264E-04-1.51051535E-03-1.12422888E-03-6.38243259E-04
25  9 2.30604548E-06-6.99254894E-07-1.60679058E-06 1.64482160E-06-4.16896493E-06
25 10-4.13352303E-06-5.24093389E-07 5.70287298E-06-3.28054333E-04-4.43618200E-04
25 11-6.18957066E-07 1.09210107E-05-3.38842251E-05 4.73239212E-04-1.18232090E-05
25 12-1.06140560E-05 1.19725333E-06-1.02827227E-06 6.44860420E-07-1.77449714E-06
25 13-7.48204131E-06 9.31604302E-06-4.30578154E-06 1.54625226E-04 8.04847503E-05
25 14 1.21482771E-04-5.91661212E-05-5.42875998E-03-7.99014461E-04 6.26743128E-04
25 15-2.92933469E-04-3.39032748E-06 3.23142793E-06 1.58899553E-07-1.86661691E-07
25 16 4.92001223E-06-5.81194580E-06 1.27211380E-06 4.03627477E-06 1.41437389E-04
25 17 2.91680524E-04 1.08376051E-04 8.34686550E-05 1.85425509E-07-9.41788850E-07
25 18 8.43412410E-07 9.22874945E-05 1.02460358E-05 2.47200843E-06-1.90750218E-06
25 19-5.40934680E-04-4.30931314E-04 4.00485199E-05 6.77943132E-05-1.24174767E-03
25 20-8.09744997E-04 9.40390793E-06-5.42776046E-04-1.13694758E-05 4.71782923E-06
25 21 6.65164660E-06-5.27974485E-07 1.01767720E-05 6.65286717E-06 3.87401534E-06
25 22 1.74865334E-05-1.39598950E-04 1.91103558E-04 1.10303754E-06-3.55769728E-06
25 23-1.45502203E-04-5.90751957E-04 1.87509928E-04 1.55968734E-04-6.82583171E-06
25 24-3.71402712E-06-5.91068031E-06-3.14079422E-05 1.54234144E-05-6.29142059E-06
25 25 3.34784741E-05 9.81490209E-05-1.50746170E-04 1.36621693E-04 3.41535355E-05
25 26 6.02746736E-03 1.66037176E-03-4.55852811E-04-9.05567247E-04 1.46302582E-05
25 27-4.73948217E-06-9.89077603E-06 1.09532879E-05 2.01803002E-06 1.73161750E-05
25 28 7.33019579E-06-5.77365295E-05-2.16483982E-04-2.17410809E-04-4.17771995E-05
25 29-3.42552666E-05-4.87669455E-07 3.73133221E-07-1.40046890E-06-1.27074235E-05
25 30 7.13953482E-06 1.36593653E-07-2.38238797E-07-6.01526223E-05-1.79380797E-04
25 31 5.16878821E-05-7.99227389E-05 2.28655267E-03-2.13375251E-03 3.17458452E-04
25 32 1.34360026E-03-3.83115861E-06 4.97415391E-06-1.14299530E-06 1.03428850E-06
25 33-4.71248097E-06-4.75186162E-06-2.62802544E-05-2.28659346E-05-1.22948510E-07
25 34 9.80547691E-07 1.35678060E-08 1.31941099E-05 5.63775804E-07-3.32251541E-06
25 35-1.08438591E-06-1.44770845E-04-1.70266586E-05-7.14894401E-05 1.30554728E-06
25 36-1.46006808E-03 1.04015022E-04-4.97810476E-04-8.56676304E-05 2.11035716E-06
25 37-3.83495270E-06 1.72459554E-06-7.70821545E-07 1.49084847E-06 2.35223741E-07
25 38 8.21501893E-07 3.74405187E-06 3.44047762E-05 3.76065501E-04-9.23533677E-07
25 39 9.01996353E-06-9.31481156E-05-2.21477876E-04 9.08105784E-07 8.42924435E-07
25 40 1.01686150E-05-1.04600492E-04 6.25511323E-06 6.44789566E-06 6.78420249E-07
25 41 1.73955687E-06-1.35054668E-06-1.64922530E-05 9.04020779E-07-3.54085009E-06
25 42 6.18346590E-06 1.69713544E-04-2.54836331E-05 4.79345671E-05-2.89903408E-05
25 43 3.07511238E-03 4.92434367E-04 7.11589086E-04-4.80978210E-04 2.35634287E-06
25 44 2.01264137E-07-2.55760700E-06-5.23160660E-07 2.67441623E-06-1.38415325E-06
25 45 3.23880703E-06-2.71670899E-05-3.16919108E-04-1.77119280E-03 2.09224669E-06
25 46-1.20583585E-05-1.88920359E-04 4.48065324E-05-4.45005503E-07-9.68081892E-06
25 47-2.62077703E-05 3.92979723E-04 3.39993298E-05 2.51118534E-05-3.12946233E-06
25 48 7.54420728E-06 7.21681044E-06 4.33483817E-05 2.19505826E-05-2.67941974E-05
25 49-1.00469519E-05-6.32206421E-04-2.47413192E-04-1.64480555E-04 2.07370116E-04
25 50-1.53358886E-02-2.47201316E-03-4.73366588E-04 6.50706040E-03-1.56772196E-05
25 51-2.05497579E-06 1.77321954E-05-3.93430401E-06 8.33403730E-07 9.42367491E-06
25 52 5.63350907E-01 4.66504492E-01-2.97432501E-05-1.56593419E-04 1.01407781E-04
25 53 4.80025179E-03 4.56223005E-05 1.80935585E-04-9.58648592E-05-3.56905569E-03
25 54-2.15796194E-04 5.36564252E-04-5.53221032E-04-8.95491546E-03-7.75755516E-04
25 55 7.52928428E-04-9.92050096E-04 1.01008962E-04-8.21949919E-05-1.88139697E-05
25 56 1.18149932E-05-9.98173459E-06 1.76860987E-04 3.65466280E-04 9.85667463E-05
25 57 6.23858467E-04 1.01663495E-03 3.58234717E-04 1.79785574E-04 9.58730534E-05
25 58-1.18031931E-04 3.55217142E-04 1.65146943E-04 2.82177370E-04 4.95220502E-04
25 59 2.63289128E-06 4.39620254E-06 7.68874327E-06 5.95959144E-06-1.30024705E-05
25 60-2.12060444E-05-2.11039157E-06 8.76901708E-06 3.94933714E-06-2.77941458E-05
25 61-1.98991691E-05-2.17310250E-05-2.84781430E-05-1.95778224E-03 3.02954282E-04
25 62-7.07523945E-07 2.56676551E-06 6.51271522E-06-2.18952652E-06-4.32318870E-06
25 63-9.13836369E-06-7.82320696E-06-3.70855193E-07 1.10150156E-06 2.66082329E-06
25 64 3.60693966E-06 2.45196996E-06-3.84846358E-06-1.46388548E-05-1.91020159E-05
25 65-6.25092964E-06 2.96690554E-05-1.83152261E-05 1.16893115E-04 5.26213105E-05
25 66-3.49444184E-05 9.78381384E-04 4.14942430E-04 2.23916156E-04 1.23492362E-04
25 67 1.12261380E-06 4.97905283E-06-6.10166663E-06 2.14225587E-06-4.51776859E-06
25 68 2.39325777E-06 2.67642345E-07 6.95937062E-05 3.35546259E-05 9.05701587E-04
25 69 3.31134085E-07-2.74755166E-06-2.44587359E-06-2.31105907E-06-3.26772754E-06
25 70 4.40362141E-05 1.38047587E-05 7.26315152E-06 1.30124618E-05-2.85018426E-04
25 71 1.03792340E-04 3.82663285E-05 1.31233134E-05-1.25582058E-03 6.77793668E-04
25 72 6.99447211E-04-6.02293489E-05 4.29744080E-06-3.97127565E-06-3.26165153E-07
25 73-5.21414317E-06-4.23858602E-06-6.94007985E-06 1.35146958E-07-1.15927874E-06
25 74 3.37038349E-06 2.51489640E-06 1.10972150E-06 1.73393282E-05-1.64422625E-05
25 75-8.37856016E-06 3.97767827E-07-7.56294097E-05 8.41989650E-05 2.98003883E-05
25 76-1.28569338E-06 4.94097009E-04-2.38049666E-04-3.39006284E-04 1.39244976E-04
25 77-2.95275409E-06 3.09478204E-06-1.42027950E-07 6.62254894E-07-3.60192775E-06
25 78-3.08895210E-06 1.75833317E-08-1.63073954E-07 1.99920672E-06 1.28438197E-06
25 79 1.31781557E-06 5.93828424E-07-7.71750509E-06-5.19323484E-06-4.86145548E-06
25 80 3.22895198E-05 2.42648789E-05-2.05591615E-05 3.02476442E-06 1.82853588E-04
25 81-1.54631119E-04-1.28963089E-04-2.23951077E-05-1.27741275E-06 1.59538278E-06
25 82-3.17970021E-07 3.52869510E-07-7.06979506E-07-3.07518027E-07-3.45293236E-08
25 83-5.11362150E-07-1.86554830E-06-3.35193513E-07-1.11153318E-07 1.22131011E-05
25 84 8.67577282E-06 4.35870813E-06-3.49491364E-06-1.58595938E-04 3.34287607E-06
25 85-2.25617614E-06 1.38383862E-04-4.84628630E-04-2.10599153E-03 1.96977644E-03
25 86-1.35440769E-03-1.02801524E-06-7.46425578E-07 1.77444082E-06 1.74032462E-06
25 87-6.14984165E-07 4.83140189E-06-4.86758998E-07-8.44590105E-07-1.91247968E-06
25 88 2.42605687E-07-9.79154628E-07 1.34694970E-05 7.02356371E-06-4.58369656E-07
25 89 6.31034136E-06-1.46263719E-04-5.01157977E-06 1.26905119E-05-9.69514989E-05
25 90-4.22732655E-04-1.55116892E-03 1.45702047E-03 3.00542027E-04 1.54793534E-06
25 91-3.11177345E-06 1.56383811E-06 3.83359185E-06 3.05636387E-06 1.74810753E-07
25 92 1.62587717E-06-5.00789373E-06-1.65917789E-04 1.47951448E-04 1.11473426E-06
25 93-8.76063044E-06-6.70125857E-05 3.66362235E-04 6.28784525E-07 1.57286704E-06
25 94-2.51005497E-07 9.54008502E-07 1.77020490E-07-1.34891870E-05 2.12796026E-06
25 95-5.01615861E-06-3.41683054E-06 5.67472446E-05-3.88791542E-05 4.27336023E-05
25 96 6.73864506E-05 3.28374065E-04-3.42425113E-04 9.22475367E-04-1.27822064E-03
25 97-1.17825362E-07 9.90578244E-07-8.72752882E-07-5.64397076E-07 1.39001162E-06
25 98-9.19074498E-07-1.45857517E-06 1.60155469E-05 1.23560456E-05-2.20361261E-04
25 99-4.52461583E-08 1.46898536E-07-4.41908987E-07-1.03758819E-06-5.71600638E-07
25100 1.52291252E-06 5.42918398E-06 4.89248744E-06 3.98103098E-06-1.62275118E-04
25101 9.16411958E-05-2.86176547E-06-4.73088405E-06-3.50627444E-04 3.73931372E-04
25102-6.56417454E-05 1.71257139E-04-1.55944762E-07 5.50900414E-08 1.00854720E-07
25103-2.43033908E-06 1.33431998E-06-7.40775942E-07 4.18238289E-07 7.85539525E-07
25104-7.27516277E-05 5.47337208E-06 7.18371234E-07-1.16686480E-05-2.47342587E-06
25105-1.45775278E-04 4.61903330E-07 1.45307187E-06-5.93342908E-07 3.26084868E-07
25106-6.30702397E-07-1.45119752E-05 3.29087547E-06-2.18954400E-06 5.54469667E-06
25107 3.21789630E-05-8.93474733E-06-2.68550284E-05-1.23515944E-04 3.87384782E-03
25108-1.53346590E-03 9.66016587E-04 5.26950054E-04 1.34555552E-06 2.87495184E-07
25109-1.63305070E-06 4.44387310E-07 4.59753692E-07 1.41173471E-06-1.82185093E-06
25110 1.82510364E-05-4.75977970E-05 4.33380140E-07-1.04887655E-07-6.14935922E-07
25111 1.11670875E-06 1.48369419E-06-2.23262100E-07 1.16946790E-05-5.42539484E-06
25112-7.71199266E-06 1.24798437E-06-2.36227341E-04 2.39333506E-05-1.01014961E-04
25113-4.12237575E-05-3.22268324E-03 2.47550470E-03 2.53050829E-03-2.52831868E-04
25114 1.56368899E-06-3.70167321E-06 2.13798422E-06-6.83329512E-07 1.23360293E-07
25115-5.34528537E-07-7.78655629E-09-1.77840592E-07 4.73482959E-07 1.07924472E-07
25116-4.31359508E-07 1.07677790E-06-2.79508329E-06-2.81524699E-07 1.71018476E-06
25117-9.78703460E-06 1.65476225E-05 3.95569277E-06-4.35011734E-07 1.24672014E-03
25118-1.83419329E-04 2.62340623E-04 2.37021844E-05-9.98127347E-07 8.99903492E-07
25119 9.82238548E-08-2.77523379E-07-1.14075836E-06 2.22736332E-07-3.61410036E-07
25120 3.80152349E-06-5.59910263E-05 3.72025125E-05 9.48108256E-07-4.87014694E-06
25121 5.61067709E-05 9.78261501E-05 3.98853683E-07-3.89121456E-06 8.23352931E-05
25122 2.43555505E-05-3.51867858E-07-1.62837281E-06 1.27582943E-06-1.08952864E-06
25123 1.59856601E-06 1.24875144E-05-5.98816222E-06 7.67931383E-06-7.57619950E-06
25124-4.43953772E-05 2.58353136E-05-2.91254770E-05 5.47258651E-05 4.52180161E-03
25125 2.06932024E-03-1.03190254E-05 6.40147015E-04 1.67707304E-07-2.18737331E-07
25126 5.10300267E-08 8.10611016E-07 9.56396218E-07-9.53744628E-07 2.60471898E-06
25127-1.63390835E-05 1.83201654E-05 2.43587182E-03 2.48219704E-07-4.13269193E-06
25128-7.16816142E-05-1.87206534E-04-8.96997429E-07 1.07604348E-05 4.22477209E-05
25129-1.55254201E-04 3.98299491E-07 4.21547707E-06-8.20469105E-06 2.57096106E-06
25130-1.42610903E-06-5.06727971E-05 4.73377971E-05-1.60415029E-05 8.33658626E-06
25131 4.13524941E-04-3.14426129E-04 1.59576985E-04-3.67627849E-05 2.60082281E-04
25132 2.80271499E-04 4.72418284E-04 2.92359336E-04 2.43206817E-06 3.48964092E-06
25133-5.92170909E-06 1.59549470E-06 9.24970523E-07-1.43179872E-06 2.18120731E-06
25134-1.92836314E-07 7.93773781E-07 2.28800879E-07-3.91962749E-07 2.26383695E-05
25135-3.78143043E-06-2.41328395E-06 2.32080150E-08-1.86681317E-04 3.15010049E-05
25136 6.62140026E-05 3.18553176E-05-1.34526936E-04 1.76106179E-04-4.22588773E-05
25137 3.42878772E-05 1.68581731E-06-1.23737058E-06-4.48446726E-07 2.09995025E-07
25138-7.54134362E-08-2.23952971E-06-1.96040289E-07 8.37249444E-06-7.78179977E-05
25139 8.40953827E-05 4.60123617E-07 2.58742478E-07-1.10138400E-04-1.03818673E-04
25140-1.02830855E-06 1.27853434E-05 2.21852498E-05 5.40276135E-05 1.90111244E-08
25141 4.55474035E-07 3.23579260E-07 4.44361837E-07-2.46858017E-07-6.21715114E-06
25142-1.55393452E-06-2.21582078E-06 1.56393935E-06 3.72316224E-05 1.21632501E-05
25143 1.03180067E-05-2.11983893E-05-4.09965043E-04-2.23881446E-04 5.56500887E-05
25144 1.21291428E-04 4.90592493E-08 4.97324093E-07-5.46383342E-07 5.51366762E-07
25145-8.80454589E-07-1.69610517E-06-4.43942688E-08-9.67838540E-07 1.07297950E-06
25146 4.73755096E-07 8.60157587E-07 1.37062864E-05-6.45992152E-06-2.48157287E-06
25147-3.86333598E-06-8.00199644E-05 6.04164354E-05 3.20356898E-05 2.47517838E-05
25148-7.10266171E-04-5.48699407E-05-3.06168911E-05-1.96637728E-04 2.23383186E-07
25149-1.56814999E-06 1.34476680E-06-1.34815103E-06-1.61717319E-06 4.86518003E-07
25150-8.34980265E-07-2.50951657E-06-8.53185140E-04-9.17714927E-03-8.38097573E-08
25151 7.88192282E-07-4.63333225E-06 4.18274897E-07 5.91197907E-07-1.20886668E-05
25152 2.18818467E-05-1.62811682E-06-3.33721901E-06 6.90587773E-05-6.16026048E-05
25153 6.74466783E-06 3.18736766E-05 1.67474205E-03-5.30107292E-04 1.41047135E-04
25154 4.60364366E-04 2.20088174E-08 9.75617029E-07-9.97625846E-07 1.31415588E-06
25155 2.63303760E-08-2.81728539E-06 4.76354478E-07 1.34235297E-06 1.63033667E-06
25156 5.97222749E-07 1.22103010E-06-1.14642193E-05-1.12014191E-06-8.84674116E-07
25157-6.89314474E-06 6.09874657E-05-4.89698145E-06-9.84463825E-06 2.12152176E-05
25158-5.03845396E-04 9.34545080E-05-1.26985813E-05-3.18390908E-04-1.56042377E-06
25159 5.88497963E-07 9.71925803E-07 8.58959764E-07 7.34241030E-07 1.43976992E-07
25160-4.19885371E-08-5.65186349E-07 6.70640260E-07 6.49049224E-08-2.63428185E-07
25161 7.06523772E-06-3.39066991E-06-2.39471323E-07 2.31694594E-06-2.59411210E-05
25162 2.54471431E-05 1.80805770E-05-8.36847900E-06-4.20477833E-04 1.42648983E-04
25163 8.40749835E-06-8.41923091E-05-3.18202381E-07-5.21837272E-07 8.40039652E-07
25164-2.67251785E-06 5.81792294E-07 6.87341401E-07
26  1-8.90964344E-06-6.34106418E-06-1.56512340E-06-1.21090432E-06-1.46553483E-06
26  2-2.24664773E-05 1.74133994E-06 4.01100847E-06 4.21745647E-06 1.06927747E-04
26  3 3.01548678E-05-9.95630108E-05-1.20437286E-04 6.88417797E-03-2.89568652E-03
26  4-3.58564332E-03 1.39422375E-04 1.84006950E-06 3.52487043E-06-5.36493993E-06
26  5 1.82668286E-06-3.15407047E-07-5.15790496E-07-3.35917213E-05-2.70788048E-05
26  6-1.83398883E-06-5.90848025E-07 2.39796765E-07-1.39854369E-05 1.44621045E-06
26  7 3.03602119E-07-1.62064561E-06-2.08921671E-05-1.48665791E-06-6.60115104E-05
26  8 1.14717869E-05 5.76802844E-03 1.87412065E-03 4.72187382E-04-1.48847461E-03
26  9-2.70366270E-06 3.13867939E-06-4.35016691E-07 3.54316438E-06 1.82883520E-06
26 10 3.57648195E-06 1.22980285E-06-2.72708822E-06-1.03964319E-04 1.96069664E-04
26 11-1.24305680E-06 1.37842134E-06-1.54000574E-04-1.19593982E-05 2.54780349E-04
26 12 2.13700631E-04-4.64260134E-06 5.62667984E-06 4.78345376E-06-3.63284319E-05
26 13 1.61946485E-05 6.78975117E-06 5.50468933E-06-9.58964627E-06-2.76889845E-05
26 14 1.26919746E-04-1.02124012E-04-3.29421076E-03 9.28926074E-04 1.49605635E-03
26 15 2.04725948E-03-8.20519188E-06-2.22454994E-06 1.04297418E-05-1.19503543E-05
26 16-6.11325611E-06 5.52749504E-06 5.56097911E-06-3.06062972E-05-6.06294514E-05
26 17 3.87198749E-04 1.07111911E-04 8.90861718E-05-2.71643717E-06-4.73048956E-06
26 18-7.80687852E-07 2.98445901E-05 1.52606343E-05 3.32635172E-05 6.44311338E-06
26 19-4.64911974E-04-3.03096475E-04 2.31352305E-04-2.25569342E-05-5.23935967E-03
26 20-2.00080815E-03 1.34628774E-03 1.91103571E-04 2.43615677E-06-9.45122594E-06
26 21 7.01506917E-06 8.94043611E-06 7.55092080E-07-1.39756089E-06 3.58932340E-07
26 22 3.83113155E-06-1.77951419E-04-1.16414024E-03 5.17103662E-07-1.17752667E-05
26 23-2.27458307E-04-5.63946354E-04 2.11522940E-04 1.77790311E-04-1.89660786E-06
26 24 4.55511271E-06-4.21191407E-06-3.68454582E-05 1.45037301E-05 1.93163588E-05
26 25 4.16821468E-06-5.01470166E-05-1.42301612E-04-3.90324166E-05 1.60495783E-04
26 26-1.39151497E-02-5.64830388E-04 3.63276473E-03-8.76673046E-04-9.81100739E-06
26 27 6.67267487E-06 3.13833252E-06-8.34855541E-06-7.08225296E-06-1.58614090E-05
26 28 6.65885005E-06-3.47775492E-05-6.09918151E-05 8.38047636E-04-7.80298294E-03
26 29-6.52665182E-03-8.03195057E-05-7.28786431E-05-3.66430425E-05 2.43668099E-04
26 30-2.25379965E-04-2.67675598E-04-1.19317781E-04 1.51788963E-04-7.64732631E-04
26 31-1.96688978E-04-2.00789094E-04 1.84952658E-02-1.18121709E-02 2.44576420E-03
26 32-5.19759524E-03 2.62865015E-05 1.29473017E-05-3.92338032E-05 1.49578628E-04
26 33 5.91266510E-05 6.33391654E-05 5.63311047E-01 4.66468624E-01-2.90016234E-05
26 34-1.96112916E-05-1.21116867E-05 4.66256234E-03-2.80086756E-05-3.89453426E-05
26 35-1.52625776E-05-2.90928519E-03-3.65937787E-04-5.62938691E-04-2.21591485E-04
26 36-1.30864180E-02-8.57033556E-04-2.03803290E-03-6.26341214E-04-3.47763841E-06
26 37-4.51877367E-05 4.86653751E-05-1.01693087E-04-4.45390805E-05-5.47437120E-05
26 38 3.60613620E-04 1.77378755E-04 2.07415992E-04 7.81991754E-04 3.59217373E-04
26 39 1.41772686E-04 4.29270876E-04 1.66450860E-04 3.56655127E-04 1.56697264E-04
26 40 3.09424091E-04-7.27592628E-05-9.07815091E-04-7.46921211E-04 7.57721253E-06
26 41-9.73345955E-06-1.65308795E-07-8.57076943E-05 3.98431771E-06 3.82754663E-05
26 42 1.02483426E-05 5.46063427E-04-2.61525632E-04 2.22661495E-05-1.11179301E-04
26 43 1.08723394E-02-1.49737971E-03 1.33447348E-03 3.95186553E-04 1.79374518E-05
26 44-5.17491166E-06-1.27625402E-05-1.57409572E-05 1.01536819E-05-9.08897523E-07
26 45 1.55619518E-06-2.38705272E-05 1.93442425E-04-2.08206810E-03 1.04018388E-05
26 46-1.07832467E-04-5.74653970E-05 5.44160507E-04 7.32061752E-06-8.05335227E-05
26 47-7.95748566E-05 1.62649128E-04-2.28129897E-07-2.43263892E-07-1.69402664E-06
26 48-2.53566428E-06-4.69288571E-07 6.36311044E-06 8.33963189E-06 1.08319161E-05
26 49 1.96249852E-06-1.43924979E-04-1.94063819E-05 1.38542830E-05 1.48904697E-05
26 50-3.52523022E-03 5.08491513E-04 2.62323504E-03-2.60584678E-03-1.70501371E-06
26 51-4.53466926E-07 2.15848063E-06-1.62049790E-06-9.52522248E-07-1.43520983E-06
26 52 2.59083761E-05 2.10732713E-05 7.14902200E-07-5.74196423E-07-1.69347860E-06
26 53 8.07869653E-06-4.79336035E-06 3.13147837E-06 6.50606573E-06-9.07783026E-05
26 54 3.74463494E-05 6.77177168E-05-7.40853589E-05-7.56002145E-04 8.80043152E-04
26 55 5.11736415E-04-4.70873039E-04 1.61310488E-06-3.54471507E-06 1.93161019E-06
26 56-8.92415042E-07 2.65228447E-07 2.41329929E-06-4.22644305E-07 4.11002867E-06
26 57-8.46844201E-05-8.68486716E-04 3.11094817E-06-1.60512299E-05 6.45918988E-06
26 58 6.32095687E-04 2.82488731E-06-1.39877811E-05-7.00340858E-05-4.00429195E-04
26 59-2.68196712E-08-1.26749082E-07-5.02106777E-08-7.97162227E-07-5.70869952E-08
26 60 1.82619174E-06-1.49669976E-06 2.03520029E-06 7.51682152E-07-2.50696351E-05
26 61 2.41580579E-05-2.52462953E-05-8.10268777E-06-5.12022645E-04 2.60034012E-04
26 62 4.89423517E-05-5.75502385E-05-7.35318232E-07 7.81149712E-07-4.58314793E-08
26 63 1.14884058E-06 5.38216010E-07 6.51932682E-07 8.30133049E-09 1.13706529E-07
26 64-3.25722260E-07 1.16782205E-07 4.67501181E-07-7.78843381E-07 1.42970362E-06
26 65-1.17697199E-06-1.91902704E-06 6.30633570E-06-6.81918773E-06 1.02206976E-05
26 66 1.14885471E-05-5.27418454E-04 7.48382399E-05 6.70360029E-05 5.59369643E-05
26 67-2.28926656E-08-1.19754179E-07 1.42646844E-07-1.20683916E-07-4.63338076E-07
26 68-2.15856798E-07 1.43060287E-06-1.69099851E-06-3.46539409E-06 6.22091834E-04
26 69 5.14812822E-09 1.09784641E-07-6.94830416E-07-3.81679055E-08-1.68619135E-07
26 70-8.17552492E-07 3.47061711E-06 1.13341438E-07 5.97760171E-07 7.49804137E-06
26 71-2.04275388E-06-8.26297680E-06-4.16948809E-06-6.40686918E-04 5.56336875E-06
26 72 2.76438709E-06-1.81189514E-05 0.00000000E+00 2.39581574E-07-2.39659242E-07
26 73-1.97074241E-07-3.66748859E-08 1.58553069E-07 5.83673296E-09 2.74925821E-08
26 74 3.92483294E-07 2.07780354E-07 2.35299774E-07 1.54619064E-07-1.97435522E-06
26 75-7.95505812E-07-1.03632402E-06 1.82533398E-06 1.58059583E-05 1.68870048E-06
26 76 3.15497352E-06-3.83305184E-05-6.41868675E-05 6.21592011E-05 3.02209509E-05
26 77-5.50978012E-07 1.88778523E-07 3.62199489E-07-7.14312827E-08-8.48544645E-08
26 78-3.58541426E-07 7.00580484E-09 9.44601338E-08-2.47302010E-07-2.29319907E-07
26 79 1.99199251E-07-1.04904173E-06 1.06621003E-06 1.09744309E-06-8.07559445E-07
26 80 4.73555385E-06-3.85087759E-06-6.31628299E-06 2.40487851E-06 9.27973843E-05
26 81 1.73979961E-05-9.51990118E-06 2.39401514E-06-1.18979198E-07 2.57101829E-07
26 82-1.38122631E-07 1.28650272E-07 2.82124623E-08-1.30059822E-07-7.10676664E-08
26 83-7.30014191E-09-6.24703147E-07-2.51205563E-07-7.73016227E-07-3.19703490E-07
26 84 2.86918528E-06 8.05028732E-07 3.70740765E-06-1.35918239E-05-1.80620418E-05
26 85 3.27956460E-06 1.23070300E-05-1.77773506E-03-4.23616808E-04-2.83753696E-04
26 86 6.57330150E-05 5.19836417E-09 1.50491519E-07-1.55689883E-07 1.13737321E-07
26 87-6.83003078E-07 5.02644682E-09 2.99179056E-08 1.46521477E-07-5.16710734E-07
26 88-3.59780585E-07-7.30198116E-07-6.89636603E-07 2.47432693E-06 1.61142288E-06
26 89 3.27341544E-06 2.20340965E-06-9.26452701E-06 1.15451592E-06-2.96474479E-05
26 90-3.07748569E-03-1.37912426E-04 1.47113774E-04-7.13112850E-04 5.61430228E-07
26 91 7.98679319E-07-1.36010955E-06 7.52395851E-07 7.92518475E-07 2.33242066E-07
26 92 2.33928696E-07-2.01267595E-06 1.18986790E-05-1.43280399E-04-2.93791919E-07
26 93-8.93078225E-07 6.65486456E-05-9.31919150E-05 2.42334256E-08-3.23232399E-09
26 94-3.60311242E-07-2.60447900E-07-2.27922844E-07 6.14055561E-07 1.36654694E-06
26 95 1.58398243E-06 8.98504457E-07-3.18318105E-06-9.09907212E-06 5.73025045E-06
26 96-9.06230632E-06 3.06504837E-03-4.15295776E-04 3.97891953E-04 2.98955115E-04
26 97 2.56067020E-07 2.24684996E-07-4.80752016E-07 1.70366465E-07-4.05476496E-08
26 98-4.92752475E-08-3.60319146E-07 3.42219468E-06-2.38022000E-05 6.26174616E-05
26 99-1.62185246E-07-2.84129416E-07 1.34734212E-07-3.03080425E-07 2.18350588E-07
26100 1.50152218E-06-5.89456523E-07 1.09966284E-06-7.71778266E-07-9.66633468E-06
26101 5.67061009E-06-1.16192041E-06 2.78494669E-07-1.37277631E-03 3.66659584E-04
26102-1.11573114E-04 6.10961932E-05 3.26151483E-07-1.98927151E-07-1.27224332E-07
26103-1.94940830E-07 1.46725747E-07-2.27264663E-07 4.12353449E-07-3.15250000E-06
26104-5.11568283E-06 9.51841041E-05-1.66692985E-07 6.11553765E-07-1.13957864E-05
26105-1.40888918E-04-1.22568521E-08-1.63825336E-07 6.81870308E-08-1.21866339E-08
26106-6.50089598E-08 1.66991227E-06-4.40919501E-07 4.39535440E-07 9.12225246E-08
26107-1.32180154E-05-4.83526302E-06 4.99284845E-06 5.84829561E-06 2.33021769E-03
26108-1.25553041E-04 4.16595687E-04-3.28586199E-04 4.34764017E-07 5.07622115E-08
26109-4.85526229E-07 1.63635801E-07-3.83554372E-08 5.96882451E-08-2.70746352E-07
26110 1.80973643E-06-2.51293477E-05 7.10096324E-05-1.63207933E-07-1.87372585E-07
26111-4.06031337E-07 3.49680949E-07-3.49315720E-07 1.18176122E-06 2.09270091E-06
26112-2.20867795E-06 1.77184310E-06-4.16008900E-05 2.52487634E-05 2.43135094E-05
26113-4.73058494E-06-1.35033891E-03-1.57571975E-04-9.45180286E-04-5.09802266E-05
26114-1.13928733E-06 5.82258834E-07 5.57028495E-07-1.92042088E-07-4.79357186E-07
26115 1.28074752E-07 1.88808160E-07-4.69502359E-09 5.16590525E-07-5.14105225E-07
26116 3.13849666E-07 2.18905603E-06-2.28057585E-06 3.14426283E-06-1.40071761E-06
26117 2.74206461E-06 1.32455824E-05-1.26949594E-05 9.64025921E-06 8.15607128E-05
26118-7.53171522E-05 7.65397400E-05 6.75298430E-06 8.31581177E-07-6.31188090E-07
26119-2.00393088E-07 3.51471476E-07 7.59632802E-08 7.93094421E-08 1.22920514E-06
26120-7.61053093E-06-1.15022242E-06 7.65209852E-05-1.35709253E-06 9.46045571E-06
26121-6.55982110E-05 2.69407476E-05-1.30232713E-06 8.48823094E-06-7.81974466E-05
26122-3.24783861E-06-1.61433315E-06-7.73745193E-07 4.94130461E-07-5.66719293E-07
26123 2.12150350E-07-5.87781845E-06-2.44106986E-06 2.00905544E-06-1.33072091E-06
26124 4.48675906E-05 4.06672643E-05-7.01460407E-07 1.47285391E-05 5.72627271E-04
26125-5.23039022E-04 3.00573973E-04-2.49608824E-05 7.05067605E-07-8.12193194E-08
26126-6.23848285E-07 1.48277139E-06 6.45030508E-07 5.94094512E-07-1.17119277E-06
26127 1.17959458E-05-5.90283151E-05-4.99700724E-04-1.69581648E-06 1.12319247E-05
26128-1.36964949E-04-2.43367820E-05-1.37066578E-06 1.00988554E-05-9.83247027E-05
26129-7.66430198E-05 2.04392164E-08 3.15404305E-07-3.30745049E-07-9.40291937E-07
26130 3.00329883E-07-2.45622048E-06 1.21034847E-06 4.79266243E-06-1.99606491E-06
26131-1.68155580E-06-8.68120039E-06-6.62864536E-05 4.85153339E-06 1.38811574E-03
26132 1.09372172E-03-1.60069878E-04 1.77172537E-04 7.21242931E-07-1.28223670E-06
26133 5.60993766E-07-9.72441672E-07 3.05912599E-07-3.04634552E-08 7.14066263E-06
26134 5.60387854E-06-1.03383596E-07 3.96772485E-08 4.04278328E-08 3.68157592E-06
26135 5.22607582E-07-3.34362078E-08-4.53976952E-07-2.09322464E-05 1.22895600E-05
26136 2.54373834E-06 4.32879363E-06 8.80329452E-05 3.02692260E-05 2.30924177E-05
26137 6.03582619E-05 1.56122476E-07-3.33613921E-07 1.77491445E-07 3.20374677E-08
26138-4.69693617E-07-1.77412321E-07-2.87052463E-07 3.10401583E-06 3.19117581E-05
26139-6.90874552E-05 6.21742525E-07-3.78910619E-06 2.28215982E-05-3.52418457E-05
26140-3.90894574E-07 2.94003183E-06 9.77555180E-06-2.88239648E-05 1.90716946E-08
26141 7.83038346E-08 1.09979623E-07-6.77693070E-07-2.29597372E-07-6.34155534E-07
26142-3.37318481E-07 3.14892889E-06 9.36190451E-07 1.39043560E-06-2.71351980E-07
26143-1.58364603E-05-5.88453997E-06 3.56164308E-06-3.84344732E-05 9.18460718E-05
26144 4.40807482E-05 4.91931481E-08-7.03928157E-08 2.11996676E-08-1.94041898E-07
26145-1.63917541E-07 1.56322528E-07-9.75683998E-10-2.16978885E-08-1.32542506E-07
26146-3.09357817E-07-9.95740712E-09 2.54910430E-07 5.60962812E-07 1.52371415E-06
26147 7.92434193E-08-1.73257121E-06-3.35065365E-06-1.10304678E-05-2.23145586E-06
26148 2.44307350E-04-1.01834219E-04 4.18587405E-05-5.76377656E-05-1.17605199E-08
26149 1.21107449E-07-1.09346929E-07 1.90235896E-07 2.07115455E-07 9.84039628E-09
26150 7.87518283E-07-5.98389343E-06 3.70307664E-05 1.86451380E-03 5.25347267E-09
26151-1.22593935E-07 8.77562946E-08 1.21489844E-07-2.89103366E-07 1.32687716E-06
26152-2.78701099E-07-6.43365537E-07 1.34446463E-06-1.86094091E-05 5.10594589E-06
26153 1.01779285E-05-5.08943974E-06-4.34494545E-04-9.13409808E-05 1.25588082E-04
26154-1.85012037E-04-1.14662106E-07 2.03791569E-07-8.91294628E-08 4.48582662E-07
26155 3.38743774E-07 2.90344548E-07-9.75339578E-09-1.49443578E-07 1.05658886E-07
26156 4.81809572E-07-4.28048720E-08 1.82569270E-06-5.08674221E-07-2.11178769E-06
26157 2.43889626E-07-1.24891957E-05 4.52068702E-06 9.79668692E-06-1.19582872E-06
26158 3.82847426E-05-4.43738294E-05-9.47822107E-05 3.87649194E-05 1.16481876E-07
26159-7.02810360E-08-4.62008399E-08-8.53029709E-09 6.25420005E-08-9.74102805E-08
26160-7.76639939E-09-9.99792771E-08 1.13984482E-07-6.84658608E-08-9.35603806E-08
26161 1.22251962E-06-4.65353439E-07 2.17942029E-07 4.48059997E-07-9.75903383E-06
26162 1.61071658E-06 2.16138951E-06-2.15663991E-06 7.45148226E-05-1.71593497E-06
26163-3.28348406E-05 2.34135418E-05 4.38062752E-08-7.94816472E-08 3.56753721E-08
26164-1.70396968E-08-9.64856447E-09 2.17273166E-08
27  1 1.00370408E-07-3.56599890E-07-1.03644980E-06 2.15099258E-06 1.10398419E-06
27  2 7.73918505E-06 4.68293460E-06-1.11724298E-05-9.11214135E-06-8.45849405E-05
27  3-6.56251882E-05-4.36315577E-05 8.70104864E-05 4.50095817E-03-2.57477171E-03
27  4 5.61386840E-04-1.53849425E-03 1.03629548E-06-1.17159390E-06 1.35298427E-07
27  5 2.18271788E-06 1.46149352E-06 2.11940911E-06-5.58271441E-08 1.51160872E-06
27  6-1.18117393E-07-5.91841764E-07-5.71066570E-07-2.32674286E-05-1.80968018E-06
27  7 1.71932619E-06 4.07064627E-06 2.59165820E-04 6.60098822E-05-6.94716198E-06
27  8-1.02246948E-04 3.14914205E-03-6.40018852E-04-4.90586162E-04-6.20193701E-04
27  9 7.89181417E-07 7.75036410E-07-1.56421783E-06 3.72341883E-06-5.82821070E-07
27 10 1.92397451E-06-1.84976440E-06 6.98237662E-06 1.05814004E-04 7.11377798E-05
27 11-9.84384433E-07-1.92514363E-06 7.24886583E-05-7.88274432E-05-1.88895644E-07
27 12-8.45728637E-07-1.26205088E-08-7.39098048E-09 7.44360333E-07 1.16151315E-05
27 13 1.29597695E-06 9.63444210E-07-5.26703234E-06-4.24257669E-05-6.33904968E-05
27 14-9.10602770E-06 9.87654789E-05-3.48926368E-03-5.93174722E-04-5.11178884E-04
27 15-2.38279390E-04-1.70209590E-07 6.11129168E-07-4.40919578E-07 1.27055395E-06
27 16-1.23178733E-06-2.01781532E-06 2.76870880E-06-2.73682652E-05 2.53890145E-05
27 17 1.40752403E-05-6.62958363E-08-2.42902422E-07 5.12681492E-08 6.17267573E-07
27 18-1.53036180E-07-1.05314006E-06 1.85317014E-06-3.78631568E-06 2.50565221E-06
27 19 1.30617348E-04 9.22554104E-05-2.57329468E-06 2.04077361E-05 2.70031013E-03
27 20 8.02914464E-04-2.82894655E-04 1.63226626E-04 1.69781247E-07 3.70430569E-07
27 21-5.40211816E-07-8.18425496E-07-5.52331654E-07-9.70924842E-07-9.07673453E-07
27 22 2.03920021E-06 6.34218301E-05 8.92641423E-05-1.77999116E-06 1.81954618E-05
27 23-2.18757157E-06 2.02460470E-04-1.90944724E-07-7.73464831E-07-9.73160066E-07
27 24-9.58606179E-07-2.85555958E-07 6.33417431E-06 6.09809312E-06 5.38851559E-06
27 25 2.61748254E-06 2.39696472E-05-1.09717589E-05 2.90153536E-05-4.27930727E-05
27 26-5.16919893E-03-7.57113955E-04-7.88072748E-04-2.66202255E-04-1.32477208E-06
27 27-4.72005700E-07 1.79677778E-06 5.91022148E-08-7.50623835E-07 8.09436438E-07
27 28-3.28994112E-07-2.22551800E-06 2.80163820E-05 8.67303696E-05-4.51510572E-08
27 29 9.25984613E-07 3.85681285E-07-9.69968184E-07-1.41512973E-07-1.67175294E-05
27 30-3.08548389E-06 3.79286125E-06 1.42720083E-06 2.31173843E-04 4.41199947E-05
27 31 1.21211647E-04 3.26782726E-05 3.60449512E-03 1.19197323E-03-7.31692965E-04
27 32 5.53933546E-05-1.40174124E-06 2.78806483E-06-1.38632359E-06-1.54272467E-07
27 33-1.76402644E-07 1.98724373E-06 7.07769111E-06 6.33454982E-06 1.20303879E-07
27 34 3.28092719E-07-3.49839455E-07-3.92385164E-06-9.45856172E-07-1.60062692E-06
27 35 1.32579652E-06 4.15099582E-05 1.65944665E-05 1.21113452E-05-1.17011133E-06
27 36-4.30938274E-04-9.33142410E-05-1.56897161E-04-5.99336463E-06 9.55783007E-07
27 37-8.89171800E-07-6.66112069E-08-2.74605399E-07-9.89328903E-08 3.92867844E-07
27 38 2.82854936E-07-3.79491284E-06 1.88194176E-05-5.68861696E-05-2.26637067E-07
27 39 1.66723396E-06-2.65118702E-05-7.08558264E-05-3.26834941E-07-7.23674835E-07
27 40-3.56741309E-05-2.44553541E-05 8.38665866E-07 1.28199632E-06 6.80329606E-07
27 41 1.11917942E-06 8.36557324E-07-3.51041319E-06-2.28999826E-06-6.96418658E-06
27 42-4.44390684E-06-4.38661095E-05-1.74737837E-05 9.13860518E-06 2.31483021E-05
27 43-2.22929557E-03 9.28482349E-04-1.44779956E-04 2.30046597E-04-6.68346882E-07
27 44 1.10046822E-06-4.32121340E-07 1.73625841E-07-5.95971393E-07 1.06896878E-06
27 45-2.70207349E-06 1.45161507E-05 2.27385537E-04-9.94871167E-04-5.41146434E-07
27 46 6.12604735E-06 3.78948015E-05 1.63390982E-06 7.89774303E-07-3.10240150E-06
27 47-2.61818232E-05 1.72005746E-04-2.13620184E-07-1.72299135E-06-6.86635197E-06
27 48-7.71833792E-07-4.05345987E-06 1.43790107E-05 3.93932362E-05 7.10711072E-06
27 49 2.28652368E-05-1.28168968E-04-2.12388475E-04-7.32130680E-05-2.36742412E-04
27 50-3.18910645E-03 1.23069183E-03 2.22119206E-04 9.28112795E-04-3.35404275E-08
27 51-5.11145521E-06 5.14499563E-06-1.79669677E-07 2.49355665E-06-6.60987566E-07
27 52 1.74914987E-06 3.50782662E-06 1.85088912E-07 5.16130654E-07 7.18377970E-07
27 53-2.64537843E-05-1.61463438E-06-9.88562231E-07-5.61307252E-06 1.99263093E-04
27 54 1.16427465E-05-7.85160685E-05 1.17772095E-04-3.08952472E-03 1.79090723E-04
27 55 6.08558015E-04-6.61257443E-04-7.66080986E-07 6.20263118E-07 1.45817868E-07
27 56-9.79093399E-07 2.46651331E-06-3.88179386E-06-2.70771563E-07-1.69434600E-05
27 57 2.75437903E-04-5.20997664E-04 2.52210752E-06-2.57679526E-05 2.24658914E-04
27 58 2.17381100E-04-1.66340726E-07-1.96983544E-06 8.37396263E-05-1.83590458E-04
27 59-4.94217241E-09-1.53471698E-07 3.50156011E-07 1.09406871E-08-1.81253873E-07
27 60 1.97759252E-06-1.64922366E-06-5.94569148E-08 1.14681123E-06-3.68579870E-06
27 61 1.83977777E-06 1.23320531E-05-7.68684038E-06 7.14597387E-04-3.93341900E-04
27 62 3.30395442E-05 2.08898657E-04-1.12370699E-07 1.85352120E-07-7.29814210E-08
27 63-1.28458798E-07 2.61559061E-07-1.02311043E-06 7.08160525E-08 1.12065778E-06
27 64 1.88092653E-06 5.43116405E-07 6.15313309E-07-1.36509487E-05-9.04303242E-06
27 65-2.32885420E-06-3.10908368E-06 8.61181929E-05 6.04647662E-05 4.12209964E-06
27 66 1.41706456E-05 4.17819478E-04-1.19954960E-04-2.53759636E-04-4.32323314E-05
27 67-3.20950120E-07 1.21639781E-06-8.95447689E-07-6.81845116E-07 9.06024390E-07
27 68 3.85039877E-08 7.69750420E-06-5.95021903E-05 1.05345159E-03 6.84759939E-04
27 69 6.42136050E-08 2.27005819E-06-1.19240917E-06 2.09491396E-06-2.43223563E-06
27 70-3.12331102E-05 4.74848311E-06-8.53167417E-06 1.22963370E-05 2.67195111E-04
27 71 1.19809129E-04 7.32800152E-05-5.75871209E-05 7.55332086E-04-3.35465457E-04
27 72 1.84723421E-05-3.52095874E-04 5.22751017E-06-1.55764873E-06-3.66986144E-06
27 73-8.27771969E-06-2.10326189E-06 2.66819478E-06-5.12818955E-07-2.33508478E-06
27 74 6.19438614E-07-1.14963402E-06-4.74196245E-07 2.63068374E-05 6.45832531E-07
27 75 1.81257243E-06 5.20664502E-06-1.94460977E-04 4.67772222E-05-1.52559911E-05
27 76-2.14210221E-05 8.95675322E-05 6.58674363E-04-4.88429868E-04 1.96642574E-04
27 77-3.87185866E-06 2.50946832E-07 3.62091183E-06 2.10015277E-06 2.76479346E-06
27 78-5.97145259E-07-3.19866892E-08-3.63557993E-07 1.67121838E-06-9.13406338E-07
27 79 3.33978681E-07 5.62056135E-06-6.34621443E-06 4.17804951E-06-2.34306641E-06
27 80-6.66008055E-05-9.88653567E-06 1.20611381E-05 1.64893053E-05 8.52027895E-05
27 81 1.29892619E-04-7.38593902E-05 4.96545730E-05 4.57434188E-08-3.31073936E-08
27 82-1.26360252E-08 2.10491348E-06 3.28077218E-07-1.53828469E-06 1.84428812E-03
27 83 1.59498653E-03-2.62596798E-05-5.76466347E-05-6.65759598E-05-2.44616075E-04
27 84-6.74193083E-05-3.27395070E-04-2.89180386E-04-7.27976152E-04-1.71564417E-04
27 85-4.05367416E-04-4.47204790E-04-3.24372275E-02 7.67185360E-04-5.23794989E-03
27 86 3.41371347E-03 1.03090363E-04-5.17126389E-05-5.13777237E-05-5.55298339E-05
27 87-5.44138367E-05-1.70560104E-04 3.36974853E-05 2.88451626E-05-1.66286935E-06
27 88 2.36412921E-06 1.01615199E-06-3.90139832E-06 1.32018234E-05-1.36517354E-05
27 89-6.93406723E-06 1.59564493E-04-4.52564397E-05-2.26125858E-06 2.71574055E-05
27 90-2.87707990E-03 5.74427507E-04-5.22295308E-04-9.17905504E-04 1.70054565E-06
27 91 3.62205251E-06-5.32259816E-06 9.31680978E-07 9.72278383E-07-7.17164046E-06
27 92 5.19628511E-07-1.42285452E-05 2.10806053E-04 3.56243320E-04 8.58380266E-07
27 93-9.13202663E-06-2.32255458E-04-6.89007292E-04 1.19041244E-05 9.41169115E-06
27 94 1.41814216E-06-7.55346719E-07 5.57427368E-07 1.40987032E-05-1.06791219E-05
27 95 1.86135752E-06-4.47408469E-06-1.66517391E-04 5.10537140E-05-1.31778965E-04
27 96-1.00533338E-04-8.09698143E-04 4.51997536E-04-1.27655702E-03-1.99205187E-05
27 97 2.58223784E-06-1.85773950E-06-7.24498340E-07 1.15655934E-06-6.83619508E-06
27 98-4.21960170E-06 5.82163982E-07-1.57883834E-05-6.39704770E-05-4.20246442E-04
27 99-1.03541518E-04-8.09125083E-05 3.79665731E-07 1.17545619E-07-4.67666737E-07
27100-7.74085245E-05 5.99696771E-06 9.35819739E-07 1.70163958E-06 5.02347370E-04
27101-3.90028836E-04-3.21272569E-05 9.28051611E-05 1.88330353E-03-1.08381526E-03
27102-5.52524754E-05-4.02201585E-04 8.23600070E-06-6.25034863E-06-1.98565207E-06
27103-2.52539363E-07-1.13860216E-05 9.19516858E-06-3.24053063E-06-1.76795205E-05
27104 1.45620841E-04 4.68073617E-05 4.75056828E-07-5.30453422E-06 1.16252042E-04
27105 6.20140359E-04-1.73933588E-04-1.45438962E-04-7.93117316E-06 3.61949040E-06
27106-3.15804471E-06 3.52805656E-05 2.40661236E-05 8.41560460E-06 2.49165030E-05
27107-2.82846773E-07-2.35665678E-04-8.03002332E-05 6.50307299E-05 5.15815105E-03
27108-1.84916486E-04 8.10147084E-04-1.43627604E-03-1.24120222E-05-5.94515647E-07
27109 1.30065378E-05 1.25379022E-05 5.83249956E-06 1.27952987E-05-6.41944919E-06
27110 4.86390008E-05 1.75448586E-04 1.33136398E-04 3.97744379E-05 3.25399255E-05
27111-6.35632332E-07-6.52956543E-07-1.07535648E-06 1.34560529E-05 6.49223571E-06
27112-2.24767806E-07-1.70174837E-06 2.88424027E-05-1.61297683E-04-7.38238541E-06
27113-7.06726179E-05-2.88393249E-03-2.74618558E-03-1.37122880E-03-1.83650683E-04
27114 3.58820168E-06-1.98863162E-06-1.59957006E-06-4.86238646E-07 4.56693663E-06
27115-6.44378767E-06 4.26541674E-05 3.67608474E-05-2.55681251E-07-1.12911464E-06
27116 2.32632328E-07-1.72701354E-05 1.70998220E-06 4.10258421E-06-2.22256052E-06
27117 1.68283424E-04-1.71520196E-05 7.16218292E-05 2.07344753E-05 1.02889677E-03
27118 2.28646931E-04 3.68419431E-04 2.32639260E-04-1.24341361E-06 2.80413408E-06
27119-1.56072048E-06-2.02699924E-08-1.08682328E-06 2.07455496E-06 4.17671511E-08
27120-1.02335326E-05 2.40999606E-05-3.66637006E-04 1.06571470E-06-1.11759269E-05
27121 9.94390184E-05 2.16404208E-04-1.16751119E-06-4.57678026E-07-2.40982584E-05
27122 8.07424496E-06-6.73017754E-06-6.62106261E-06-2.19349550E-07-5.63100017E-07
27123-1.03405395E-06 1.42136910E-05 5.58288810E-06-1.87027596E-06 3.41641907E-06
27124-1.16433569E-04-6.49944036E-05-3.10233098E-05-6.07717673E-06-4.53064810E-03
27125-3.24983686E-04-6.08494642E-04-1.48791903E-04-9.83051386E-07-2.23077080E-06
27126 3.21382218E-06-1.14512654E-06-1.88978158E-06-1.17457633E-06-4.52473458E-06
27127 3.72669444E-05-3.00830745E-05 1.30729152E-03-2.40051754E-06 1.11515193E-05
27128 1.13299032E-04-1.96661130E-04 1.16791125E-06 4.92628326E-06 8.00261757E-05
27129-4.93103974E-05-3.43826618E-05-2.37723556E-05-3.63219974E-07-5.92465020E-06
27130 4.41279636E-06-6.69103662E-05 7.94453122E-06 2.04140240E-05 1.09873550E-07
27131 8.83603093E-04 7.61540406E-05 1.95366050E-04 3.02196103E-04 1.55883823E-02
27132 1.23303691E-03-5.24707995E-03 3.54827194E-03 1.15102483E-05-1.83713368E-06
27133-9.67311460E-06 3.25768571E-06-4.11247544E-06 1.74755536E-05-5.63355788E-01
27134-4.66507725E-01 7.74969895E-06 1.86059809E-04 1.03995421E-04-4.77407675E-03
27135-6.49976430E-06-1.87436034E-04-1.09768857E-04 3.53908095E-03-2.34104278E-04
27136-3.62440921E-04-7.15561647E-04 1.00972220E-02-8.72612817E-04-7.06615863E-04
27137-1.59948300E-03-9.11725123E-05 1.28884273E-05 7.82840850E-05 4.26758945E-05
27138 5.20144134E-05 1.76665688E-04-3.61174527E-04-1.17760659E-04-5.51258105E-04
27139-7.03157758E-04-3.55912328E-04-1.95932474E-04-2.15904494E-04 6.66444829E-05
27140-3.59149539E-04-1.46833013E-04-3.35037184E-04-3.02165903E-04-2.64990996E-06
27141-4.23505389E-06 5.45672851E-06-4.04978661E-06-1.62961936E-05 1.87626432E-05
27142-2.71474580E-06-1.24355232E-05 9.78001738E-06 2.39865736E-05-1.17567047E-05
27143 3.57057067E-05-5.51915332E-05 1.81311287E-03 1.95394487E-04-2.98434220E-05
27144 8.06362725E-05-7.68927454E-06 5.20362247E-06 2.48565207E-06-8.04532997E-06
27145 6.56694629E-06-2.27884492E-06-1.34270648E-06-2.07318589E-06-1.07497759E-06
27146 1.96126137E-06-5.88768196E-06 8.29491378E-07 1.90329589E-06-1.80480625E-05
27147 3.73971789E-05 8.10944580E-05-4.28255966E-06 1.28441092E-04-9.03499267E-05
27148-3.86809064E-04 4.59158934E-04 7.25136951E-06 4.29946276E-04 2.97685616E-06
27149-2.43375979E-06-5.43096366E-07-8.68823614E-06 1.87742666E-06-4.61188583E-08
27150-5.55941609E-06-1.21170484E-05 2.31764490E-04 6.34115552E-03 1.59722250E-07
27151 6.64596933E-07 4.31615173E-07-1.39176643E-06 1.92574398E-06 3.78415001E-07
27152-4.90273851E-06 1.18537137E-05-1.09417828E-05-2.67041723E-05-4.99024676E-05
27153-7.91650141E-06-3.13477843E-05 2.70231848E-03-1.74513912E-04-7.24443223E-04
27154 5.13371795E-05-5.89388105E-07-1.13847192E-06 1.72786003E-06 1.83364865E-06
27155-5.67583683E-06 2.72056330E-06-3.46217653E-08 6.46224738E-08 7.69099742E-07
27156-1.93480099E-07-2.15404294E-06-2.47238934E-06-1.97788871E-06 4.68848274E-07
27157 8.96729450E-06 2.43414685E-05 6.13642716E-06-1.51991373E-05-2.32714298E-05
27158-7.17816838E-04-3.79908435E-05-2.32368479E-05-7.33495525E-05-3.60104092E-08
27159 9.33135963E-07-8.97125554E-07-1.04099477E-06 3.29740240E-07-6.24796940E-07
27160-4.28398553E-08-1.69953179E-07-4.12896742E-08 6.86590038E-07-4.07718717E-07
27161 4.56046793E-07 8.02660974E-07-4.37622633E-06 1.98395498E-06 4.22066459E-05
27162 5.18424378E-07-3.41274009E-06-1.72842012E-06-2.39301681E-04 4.43151449E-05
27163 1.31672563E-04-2.16223585E-05-3.82337808E-07-4.00963453E-07 7.83301261E-07
27164-6.09193110E-07-9.04016625E-07 4.06250527E-07
28  1 6.98691232E-08 5.33929642E-08-2.74611500E-07 8.02024192E-07-8.22545941E-07
28  2-8.11960035E-07 1.16578412E-06-3.80198369E-06 4.66743190E-06 2.58000928E-05
28  3 6.51188267E-06 1.13468569E-05-3.18564473E-05 2.20689739E-03 1.96549627E-04
28  4 9.95998296E-04 6.56352466E-05 5.00942138E-08 2.92659200E-07-3.42753414E-07
28  5-8.43637049E-07 3.72216071E-07-6.47946761E-07-2.53479667E-08-1.70443278E-07
28  6-6.20138541E-07 5.95044017E-08-6.53356587E-07 2.21653477E-06 2.54387188E-06
28  7-7.22917503E-08 2.95025931E-06-2.63094929E-05-1.63476738E-05-2.00756154E-05
28  8-1.76618244E-05 8.46056427E-04-1.57431813E-04-2.18899480E-04-3.50250080E-04
28  9 2.15851574E-07-1.26428552E-06 1.04843395E-06 2.73005753E-07 1.12145219E-08
28 10 6.05566181E-07-5.74654885E-07 6.07465118E-06-2.37716738E-05 1.03769855E-04
28 11-4.10402721E-07 4.79889995E-06-7.86404223E-05 7.63649332E-05 2.23801129E-09
28 12 6.37118867E-08-2.65334397E-07 2.39353428E-07-1.93268936E-07-8.35457729E-07
28 13 9.20753754E-07-1.33424416E-06 6.60682107E-07 8.86760096E-06-1.40113475E-05
28 14-6.37276052E-06-1.44175839E-05-2.12745305E-03-4.42889477E-04-1.04811337E-04
28 15 1.23843729E-04-2.73703567E-07 2.38166983E-07 3.55365843E-08 3.07198211E-07
28 16 2.38589639E-07 1.10432054E-07 4.30101505E-07-3.53435691E-06 1.53417188E-05
28 17-6.67216584E-05 8.95248178E-08 2.55250055E-07 5.83265938E-09-1.65813951E-09
28 18 4.71063311E-08-1.83010108E-06-2.94988852E-07 5.39143047E-07 2.19261376E-07
28 19-2.27446193E-06-7.61930305E-06-1.47449062E-06-3.55160069E-06 5.00604072E-04
28 20 1.20940660E-04 1.03826682E-05-2.79278689E-05-3.53514562E-07 3.91373418E-07
28 21-3.78588566E-08 1.63631423E-07-1.09101510E-07-8.24891599E-08 2.02231406E-08
28 22 4.48806102E-08 1.38945185E-05-3.57184589E-06 4.09252284E-07-2.86203187E-06
28 23 1.18760017E-05 1.55351260E-05 1.83395530E-08 2.02122638E-07-5.65297525E-08
28 24-1.74373590E-07 1.56468758E-07-2.22708453E-06 4.94120520E-07 8.74057279E-07
28 25-1.41162296E-06 2.62457001E-05-1.45614308E-05-1.22595164E-05 3.19507422E-05
28 26-5.08040469E-04-9.84662288E-06-3.59955988E-04-1.46081034E-04-6.19235408E-07
28 27 1.99690610E-07 4.19544798E-07-1.02876749E-07-7.16904750E-08 6.28073634E-08
28 28-8.59374790E-10 2.61259748E-06 4.73069986E-05-1.16793026E-05 6.96477005E-08
28 29 2.31890798E-07-2.86592442E-07-2.66854302E-07-5.51786093E-07-2.35281929E-06
28 30 1.28428810E-06 1.32902911E-06 3.02362159E-06 3.55312721E-05 3.50012411E-05
28 31-3.37901995E-05-7.93998153E-06 1.64095714E-03-4.51438869E-05 2.18784127E-04
28 32 3.16198932E-04 1.30169452E-06-8.61073891E-07-4.40620624E-07-3.83852504E-07
28 33 3.90649231E-07 1.06266323E-07 1.66758908E-07 3.05113949E-07 9.41827052E-07
28 34 2.19384563E-07 1.60654273E-07-2.18957375E-06-4.17314048E-06-1.78838258E-06
28 35-9.33062289E-07-1.32161279E-06 1.99690353E-05 9.03093229E-06 8.43100537E-06
28 36-4.26529922E-04-8.05199558E-05-1.18752976E-04-6.97899181E-05-8.59422280E-07
28 37 6.24885805E-07 2.34536476E-07 6.15596042E-07-3.96296271E-07 4.84036346E-07
28 38-1.18206641E-06 7.22387290E-06 1.24215630E-05 2.84371511E-06 1.40800010E-06
28 39-9.06305408E-06 5.08396796E-05-1.51085718E-05 1.31358943E-06-9.27534321E-06
28 40 6.66544669E-05-7.49186063E-05 4.28245523E-06 3.09004311E-06 5.91424014E-07
28 41 4.77504682E-07 4.71536775E-07 5.60432547E-06-3.24840157E-06-1.85161325E-06
28 42-2.49469143E-06-4.51377160E-05 3.89344090E-05-1.17521850E-05 2.54425030E-05
28 43-1.00095982E-03 2.01420031E-05-1.41646757E-04-2.17687801E-05-2.32201629E-07
28 44-5.89420765E-07 8.21622394E-07 1.17516921E-06-9.48079439E-07 1.46070400E-07
28 45-5.45328682E-07 5.23882923E-07 2.63286789E-06 1.10046444E-04 9.81129515E-07
28 46-5.70559020E-06 1.17329959E-04 2.18603772E-04 1.68196059E-06-1.12343721E-05
28 47 7.34420655E-05 7.82250199E-05-5.14201677E-08 1.60496000E-08-1.14004621E-07
28 48 1.12704032E-06 5.05220767E-07-2.27848177E-06 1.79772579E-07-5.37075070E-06
28 49-3.08043138E-06 4.89179842E-05-7.18229199E-06 4.71867361E-05 2.03196447E-05
28 50-6.40335442E-04-1.13245112E-04-6.55932310E-04 8.69681453E-04-4.93914702E-07
28 51 1.09833862E-06-6.04423920E-07-6.28202712E-07-9.76647005E-07 2.81941033E-07
28 52-1.12171133E-08 5.49826764E-08-8.63484495E-08-3.83676193E-07 2.28615427E-07
28 53-1.61761104E-07 7.41940608E-07 1.98720549E-06-1.31331076E-06-2.78418953E-05
28 54 1.12699655E-06 2.73557881E-06-9.52152433E-07-7.54828175E-04-1.28637136E-04
28 55 4.60104113E-05-2.58042400E-05-1.25247303E-07 9.04286004E-08 3.48187030E-08
28 56 9.74402109E-08-3.54631273E-08-1.23086134E-07 4.77908907E-07-2.77873028E-06
28 57-1.06241966E-05 1.91845723E-04-8.84052638E-07 5.75620772E-06-3.83418513E-05
28 58-5.71230486E-05 3.23741702E-07-6.35369162E-07-1.12212999E-05 1.86772465E-05
28 59-2.73691048E-08-1.25445394E-07 3.95098632E-07 5.89876146E-07-6.96994163E-08
28 60 1.37967982E-06-1.64665074E-06-2.69411390E-06 9.56016296E-08-1.05671215E-05
28 61 9.66611137E-06 1.18903369E-05-3.13352463E-06-1.38289916E-04-5.99971045E-05
28 62-1.68459825E-04 4.88777025E-05-2.39452664E-07-1.36700858E-07 3.76153523E-07
28 63-1.61034152E-07 1.68667496E-07-1.07057885E-07 2.74738173E-09 2.91867141E-08
28 64 5.99162860E-09 3.51176301E-07 3.70460575E-08-3.05555225E-07-7.48061092E-08
28 65-1.68010858E-06-1.22851097E-07 6.14913187E-07 2.50051750E-06 1.70536416E-05
28 66 8.47894224E-07-1.46753279E-04-3.93260166E-05 5.96728779E-07-3.59427190E-06
28 67 1.10684725E-07-1.57391649E-07 4.67069237E-08 3.40024550E-07 1.07941064E-08
28 68 5.70982594E-09-5.72325839E-07 6.04234459E-06-6.38333247E-05-1.18218455E-03
28 69-4.95572804E-10-2.03506620E-07 5.09628836E-08 2.18731271E-07 2.49908049E-07
28 70 2.27581054E-06 1.03965068E-07-1.00033373E-06-1.04328815E-06 2.41740802E-06
28 71 1.42870796E-05 1.09940324E-05 2.22824527E-06 4.32303210E-04-1.32569123E-04
28 72-5.41543326E-05-4.22380147E-06-4.25771909E-08-2.73703435E-08 6.99475344E-08
28 73-2.17716270E-07-2.02393913E-07-1.74255900E-07-7.59351043E-10-5.87801142E-08
28 74 3.55124319E-07-6.87325179E-07 9.80168097E-08 1.01717705E-06-1.69440628E-06
28 75 3.01670072E-06-4.22476866E-07-1.23526509E-05 8.77248849E-06-1.34128217E-05
28 76 1.03913055E-06 1.01575275E-04-5.68406706E-06-1.83079710E-05 8.63541397E-06
28 77-1.51247560E-07 4.13634016E-07-2.62386456E-07 2.94644863E-07 8.57052320E-09
28 78-8.94540500E-08-6.97909494E-09-8.75105227E-08 1.91475223E-07 1.72237036E-07
28 79 5.75321359E-08 8.96639943E-07-6.51280044E-07-7.73929467E-07-2.66620845E-07
28 80-4.86091833E-06-2.65931590E-06 2.92111160E-06 1.02041169E-06-8.37372345E-05
28 81 1.51713957E-05 2.18483122E-05-2.89248082E-06-5.17397848E-08 1.61909170E-07
28 82-1.10169385E-07 2.79945015E-07-3.74722649E-08 4.87461085E-08 8.97004065E-06
28 83 6.26038234E-06-1.38414276E-06 1.43542609E-06-1.01728272E-06 2.46651922E-05
28 84 1.19814878E-06-2.96306386E-06 3.07472890E-06-1.24773106E-04 4.32566036E-05
28 85 1.02707363E-04-1.14921806E-04-8.19077820E-03-1.56559720E-03 2.36632813E-03
28 86 9.92215231E-04-1.39767828E-06-3.52600732E-06 4.92368560E-06 1.18008005E-06
28 87 8.29547972E-07-2.38367428E-06 4.45744725E-05 3.66082448E-05-1.95590969E-06
28 88 1.02955837E-06 5.51267528E-07 7.41715296E-06 2.43204631E-06-1.62944350E-06
28 89-2.48072624E-06 7.32988485E-05-5.22003368E-06 7.66393750E-05 5.21768510E-05
28 90-3.63206142E-03 1.72015639E-03-2.44290155E-04-1.31634691E-03 2.76148369E-06
28 91-4.64341856E-06 1.88193487E-06 2.17148577E-06-1.37288074E-06 3.29127966E-06
28 92-1.47431006E-06 1.67874217E-06 1.31926608E-04-1.78432043E-04 2.10723304E-06
28 93-9.15973051E-06 1.73494217E-04 9.05876992E-05-2.89481011E-04-2.42713383E-04
28 94-5.43408094E-06-5.73883455E-06 4.17195202E-06 4.00423980E-05 1.64502644E-05
28 95-1.02102283E-05 3.43780825E-06-2.33590773E-05-5.29745292E-05-1.02999807E-04
28 96-1.34258022E-04 3.13793794E-03 7.38947850E-04-2.28363647E-03 1.67018174E-03
28 97 5.75187708E-06 2.82988114E-06-8.58175821E-06-1.23135827E-05 3.14240858E-06
28 98 8.35692831E-06-5.65751584E-06 3.12416748E-05 5.58966546E-05-3.79922232E-04
28 99-1.16604114E-04-9.70876468E-05-2.32450082E-06 5.34767565E-06 2.99229997E-07
28100-2.85700174E-05 1.15016274E-05-3.68910368E-05-1.03315843E-06 4.64767171E-04
28101-3.46807804E-04-1.77057918E-04-3.94103773E-05 5.34564274E-03-2.26228535E-03
28102-8.80584186E-04 4.93597150E-07-2.16768478E-07 6.89713018E-06-6.68036170E-06
28103 1.10684380E-05 6.10235853E-07 1.16600329E-06-3.50391288E-07-3.64951884E-06
28104 1.73980604E-04 1.01444640E-03-5.81016461E-07 1.30191126E-05 2.26213385E-04
28105 6.96549110E-04-2.21192543E-04-1.85811346E-04-3.11760446E-06-3.26363935E-06
28106-4.68153647E-06 3.58970195E-05 1.30195298E-05-2.31519872E-05-1.10573967E-06
28107 4.28524632E-05-1.38094680E-04 4.26262395E-05 1.81503087E-04 1.22974278E-02
28108-7.89788160E-04-3.16480676E-03-1.53142022E-03 7.64780320E-06 8.58023678E-07
28109-8.50582687E-06-1.26092208E-05 1.66233502E-06-1.49282719E-05-6.56668901E-06
28110 3.37610431E-05 5.79369995E-05-7.56729788E-04 8.16200223E-03 6.82372164E-03
28111-7.05530490E-05 8.86826338E-05-1.61983444E-05-2.40579262E-04-1.88113280E-04
28112 3.13385472E-04-5.04931237E-05-1.37282275E-04-7.25149934E-04 3.27106728E-04
28113-9.92163691E-05-1.94069225E-02-1.20945226E-02 4.67876703E-04-3.90455882E-03
28114 7.54167083E-06-6.75865151E-05 6.00448443E-05 1.54243746E-04-1.81399078E-05
28115 3.74183929E-05-5.63306446E-01-4.66464740E-01-3.02073625E-05 3.39786201E-05
28116-9.64331892E-06-4.66082971E-03-2.01899941E-05 3.81334028E-05-2.87969671E-06
28117 2.89515249E-03-2.88667904E-04 6.37420468E-04-9.19489400E-05 1.31093836E-02
28118-5.26079512E-04 2.23747123E-03-1.91306002E-04-1.81978760E-05 8.26563243E-05
28119-6.44584483E-05-9.65146954E-05 1.55544909E-05-2.54293759E-05-3.60927859E-04
28120-1.75974526E-04-2.19178507E-04-8.73876518E-04-3.58968003E-04-1.44861538E-04
28121-4.04264040E-04-1.24973378E-04-3.57009212E-04-1.55971370E-04-3.08114114E-04
28122 8.57814516E-05 7.87107672E-04 6.47301263E-04 8.17406704E-06 8.76609524E-06
28123 7.76652072E-07 8.05314844E-05 2.91350455E-06-4.15160963E-05 3.69007192E-06
28124-5.13397864E-04-2.91263302E-04 5.14251431E-05-8.66354677E-05-1.01211284E-02
28125-1.12787002E-03-1.22031318E-03 1.62845786E-04-2.28290337E-05 8.71158537E-06
28126 1.41174483E-05-9.37098126E-06-9.43173283E-06 1.99621282E-09-1.91712902E-06
28127 2.44215487E-05-2.52655635E-04 2.11635750E-03-9.45293261E-06 9.88972059E-05
28128 9.55228619E-05-5.01372105E-04-7.38391486E-06 7.95006774E-05 9.94342648E-05
28129-2.97110586E-04 2.29358925E-07 8.23309417E-08-1.42202046E-06 2.76777579E-06
28130 2.61105823E-07-3.58539167E-06 7.44768290E-06-1.22872262E-05-1.07662820E-06
28131 1.08457402E-04-3.13995774E-05 1.00023780E-05 3.61096186E-05 3.46356440E-03
28132-1.10797351E-03-1.53070520E-03-1.84103211E-03 6.56127167E-07 1.96764439E-06
28133-2.62377156E-06-1.02031662E-06 1.44860803E-06-1.50348632E-06-4.23468616E-05
28134-3.43749728E-05 7.85496720E-07 9.21590238E-07-1.00304223E-06-1.15717514E-05
28135-4.93171691E-06-4.44593697E-06 3.08297373E-06 1.46670058E-04 1.74332279E-05
28136-6.49332912E-05-8.01589661E-05 1.66911395E-03 5.75900996E-04-5.70445515E-04
28137-6.57342892E-04-1.64755820E-06 2.65861283E-06-1.01105464E-06 2.65671963E-07
28138 3.19356507E-07 3.56055311E-06-1.11435098E-07 3.74482862E-07 8.49773164E-05
28139 6.26397994E-04-3.04785986E-06 1.50854009E-05 2.04681563E-05-5.04833506E-04
28140-2.96147364E-06 1.26608997E-05 6.66789457E-05 3.40645474E-04 1.53807563E-08
28141 4.12173060E-09 2.02875592E-07 7.98237175E-07-1.63379285E-07-5.43897884E-07
28142-2.44681136E-06-1.81227595E-06 1.57059347E-06 1.48862783E-05 3.42522860E-05
28143 2.12974996E-05-9.45291471E-06 6.74918483E-04 2.03401647E-04 1.66919070E-05
28144-5.86541265E-05 1.00106917E-06-9.81383743E-07-1.96854267E-08 1.11204983E-06
28145-3.14132916E-07 5.32912368E-07-2.45869301E-09-3.49062958E-08-3.76671645E-07
28146-1.26254729E-07 2.50985246E-08 1.40007435E-07 1.73199384E-06 1.01241195E-06
28147-8.96277204E-09-6.28015755E-06-5.21736363E-06-9.21603654E-06-7.89365451E-07
28148 3.30852255E-04 1.39084463E-04-1.83655539E-04 1.15707104E-04 8.43501243E-08
28149 3.83437374E-07-4.67787499E-07-4.51664159E-07 3.26078784E-07 2.89842988E-07
28150-1.81253716E-06 4.98320649E-06-7.02180758E-05-5.75373792E-04-2.19774788E-09
28151-1.11955178E-07-8.92828921E-08-3.75575053E-07-3.69239629E-07 1.11848608E-06
28152 4.96873512E-07 1.88826219E-06 1.70248156E-06 6.34779320E-06 1.34945855E-06
28153-2.58522714E-06-2.29755813E-06 7.99779139E-04 5.24144186E-05-1.04960846E-04
28154 2.36493716E-04-2.53124966E-07 1.51454632E-07 1.01670335E-07-3.72082114E-07
28155-2.14066689E-07-4.62596716E-07 2.79864045E-08 2.76549806E-07-1.91871985E-07
28156-3.91361143E-07-2.11395620E-07-3.30057644E-06 6.42228007E-07 1.97719515E-06
28157 8.36954881E-07 1.78659270E-05-8.88768945E-07-1.01316134E-05 5.97806034E-07
28158-1.47683977E-04 2.77346181E-05 5.64687338E-05-5.11617499E-05-8.28105938E-08
28159 5.99260192E-08 2.28845746E-08-1.73124849E-07 2.55047522E-07 6.08447738E-08
28160-7.18607670E-09-9.10574070E-08 2.83040710E-07 7.58697715E-08 9.66490499E-08
28161 1.07044825E-06-1.13882065E-06-4.72715509E-07-4.20996831E-07-1.51460941E-06
28162 4.19999936E-06 4.37941623E-06 2.37594740E-06-1.45603270E-04 1.02089628E-05
28163 3.05987480E-05-3.00238959E-05 7.02191011E-09-2.74472895E-07 2.67450985E-07
28164-1.42499466E-07 5.61178753E-08-2.40768390E-08
29  1 9.49207991E-06 9.35698015E-06 1.24876233E-06-5.00489449E-06 1.27155741E-06
29  2-1.87827313E-05-2.16936386E-06 3.19483060E-05-3.24500645E-06 6.23990080E-05
29  3 3.74927168E-05-1.34948894E-04 1.93456291E-04-2.12896140E-03 5.50427008E-04
29  4 7.78555199E-03-5.34558208E-03 1.24690603E-05-1.77766550E-05 5.30759463E-06
29  5-1.16274528E-06 3.89592091E-06 1.47737747E-05 4.93138883E-05 4.44478227E-05
29  6 1.57859924E-06-5.46985342E-06-2.60967995E-06-4.45121192E-05-3.32503766E-06
29  7 3.41239638E-05 1.27574294E-05 3.53521429E-04 1.80921021E-04-1.11435779E-04
29  8-1.11616785E-04-5.50964993E-03-1.09959712E-03 1.26820646E-04 8.36443399E-04
29  9 1.36810097E-05-1.03499811E-05-3.33102862E-06 8.30215826E-06 6.39648963E-06
29 10-1.66552878E-05 3.14664370E-06-2.66631929E-06 6.13869087E-05-3.71319534E-04
29 11 1.57632998E-05-1.88038581E-04-9.62416758E-05 3.62438292E-04 1.96413720E-04
29 12 1.61381019E-04 6.95553575E-07 1.13919321E-05 3.34372119E-06 3.23214164E-05
29 13-2.91182543E-05-2.56315830E-05-3.22999321E-06-6.28892176E-04-1.53757207E-04
29 14 2.29098610E-04-2.62409482E-05-7.33174839E-03-1.44160343E-03-2.82416633E-04
29 15 9.86724043E-04-1.11128084E-05 4.66170633E-06 6.45110210E-06-5.58011189E-06
29 16-2.64280479E-07 7.40117853E-06-2.14678362E-06 6.69308651E-05-7.95725585E-05
29 17-2.00236028E-04-5.42196902E-05-4.65267349E-05-5.50822100E-07-9.69567459E-07
29 18 3.73496354E-07 5.05950140E-06 9.92443592E-06-4.75627050E-06-7.31887209E-08
29 19-1.19521112E-04-5.12315273E-05-6.49750043E-05-4.68137627E-05 1.73762447E-03
29 20-4.59260994E-07-3.62501611E-04-1.48437335E-04 1.52361072E-06 7.26140498E-07
29 21-2.24975122E-06-8.50937201E-07 5.26450551E-07-3.19210468E-07-4.09233819E-06
29 22 2.78859916E-05 5.89006874E-05 2.11769346E-04 2.37840471E-06-3.08689519E-05
29 23-1.74656650E-05-3.12315841E-04 1.73900335E-04 1.43106519E-04 2.30562510E-06
29 24 8.35478736E-06 1.17770569E-06 2.48429899E-05-2.73905006E-05-8.17086306E-06
29 25-2.00252897E-05-4.61343270E-04-1.02033814E-04 1.76960511E-04 1.41450296E-05
29 26-4.81651636E-03-1.59110001E-04 7.04662709E-05-8.80167049E-04-7.89396215E-06
29 27 1.12505673E-05-3.35660519E-06 3.09641088E-06-7.50971663E-06-8.24272133E-06
29 28-3.16106148E-06 6.72978583E-05-1.97089380E-05 3.82882706E-05-6.25709196E-03
29 29-5.24982790E-03 9.66057065E-05-5.35125876E-05 1.96730657E-05 2.41097850E-04
29 30 3.57456027E-04-1.66284014E-04 7.58417191E-05 8.39978048E-04 4.66751594E-04
29 31-1.68998468E-04 1.26975576E-04 1.60324057E-02 9.89132885E-03 8.73246656E-03
29 32 3.74628630E-03 1.12619184E-04-5.30459838E-05-5.95732000E-05-1.26957413E-04
29 33 3.85885419E-05-3.39903557E-05 8.26702247E-04 6.87319519E-04-3.03227068E-06
29 34-7.72576741E-06-2.45668708E-06-3.76726033E-05-1.84409882E-05 1.75578416E-05
29 35-1.57803742E-06 1.24838523E-05 5.44726597E-05-6.36850731E-05-7.05450412E-06
29 36 1.16909376E-02 1.46655957E-03 1.58264576E-03 9.77859395E-04 4.68226538E-06
29 37 5.28887216E-06-9.97113754E-06 1.32518637E-05 7.67552293E-06 8.31156157E-06
29 38-1.77499259E-07 1.51560428E-05 9.58187660E-06 9.15095189E-05 1.05480244E-05
29 39-7.03541716E-05 8.62233733E-06-5.48293428E-05 9.65267908E-06-6.98720616E-05
29 40-4.47867298E-05 2.44818357E-04 5.63320796E-01 4.66469248E-01-5.55497010E-05
29 41-5.57489157E-05 1.39745025E-05 4.82419999E-03 1.43710149E-04 4.60346454E-05
29 42 3.07595408E-05-3.53070963E-03 3.26120775E-04-6.82664387E-04-1.14685434E-05
29 43-1.53087781E-02 2.83706777E-04-2.94015834E-03-6.57375347E-04-6.04771277E-05
29 44-3.33590138E-06 6.38130291E-05 1.05343290E-04-2.75436007E-05 2.57732273E-05
29 45 3.88497034E-04 1.12850320E-05 1.71556348E-03 4.03337511E-03 3.61368439E-04
29 46 1.41764924E-04 7.25746198E-04-6.83633471E-04 3.63750752E-04 1.50191685E-04
29 47 6.87824478E-04 3.27396274E-04 1.99640971E-06-4.36881698E-06-2.73671738E-06
29 48 2.44935922E-06-3.19815875E-07 9.89783324E-05 7.43388775E-06-2.96453741E-05
29 49-2.78796525E-06-6.45996831E-04-9.00443199E-05 5.75120208E-04 1.30901114E-05
29 50 7.11193396E-03-2.21171887E-03-3.46148323E-03 1.14376454E-03 1.45348321E-06
29 51-2.96845296E-06 1.51496975E-06-1.26282434E-05 5.07606276E-07-4.27234696E-06
29 52-7.24994076E-06-5.65072932E-06 1.88793165E-07-5.78574303E-07 7.81411874E-07
29 53-7.09590818E-06 1.12762563E-06-9.87822895E-07-2.40477989E-07 1.22016428E-04
29 54-2.39744022E-05-7.93825039E-05 5.16132582E-05-8.55048126E-03-1.33871497E-04
29 55 1.40733668E-03-9.36459857E-04-3.25154698E-06 3.15742352E-06 9.41234533E-08
29 56 1.55521638E-06-2.91277555E-07-3.38905045E-06 7.22144589E-07-3.21923144E-06
29 57 6.05975593E-05-3.53984295E-05 1.21430537E-06-9.91036484E-06-2.10464732E-05
29 58-7.79722734E-05 8.71384654E-08-4.84747096E-06-6.33930040E-05-7.20615454E-05
29 59 5.81651941E-07-1.48374591E-06-3.53511785E-06-1.59269345E-06 4.33034131E-06
29 60 3.38869801E-05 1.16598499E-05-9.20478712E-07-1.04137074E-05-2.95447734E-04
29 61 7.58328877E-06 6.43474464E-05-3.23322486E-05 1.24984789E-03-3.28223093E-04
29 62-2.96018500E-04 3.78553475E-04 2.21696975E-06-1.76742288E-06-4.49546870E-07
29 63-6.12172228E-07-1.48522824E-06 2.35741621E-06-1.96425271E-08 5.62815854E-08
29 64-1.18103585E-06-4.42505910E-08 2.82997761E-07-9.55580217E-07 4.84228263E-06
29 65-1.28770599E-07-1.95589302E-06-4.54435611E-05-2.13979040E-05-2.65580533E-06
29 66 1.20223216E-05-4.63739091E-04-1.39629257E-04 6.65912833E-05-3.79229524E-05
29 67-4.36195164E-07 1.12891390E-06-6.92718733E-07-1.85938758E-06-3.06483612E-07
29 68-3.78256209E-07-1.24527494E-05 1.29389194E-04 5.41829320E-04 6.67849224E-04
29 69 0.00000000E+00-4.95914013E-08-9.23768913E-07 6.42025485E-07 7.41874496E-07
29 70-5.20846693E-07 4.08740229E-06-2.99547728E-06-3.20412791E-06 3.49356049E-05
29 71-5.55645920E-05 1.69994736E-05 1.42095525E-05 1.36853202E-03 2.08933066E-05
29 72-7.65396151E-05 1.21973730E-05-2.99805684E-07 2.15346186E-07 8.44594977E-08
29 73-5.89978293E-07 4.11291986E-07 5.02559188E-07-3.12411680E-08-1.61889730E-07
29 74 2.10270665E-07 2.07554016E-06-1.80836231E-07 9.45680042E-07-1.06860511E-06
29 75-8.94843541E-06 6.70965194E-07 2.83644830E-05-4.03301742E-06 2.88027109E-05
29 76 6.69325138E-08-1.25791639E-04-4.02840224E-05-6.71124249E-05-4.46079844E-05
29 77-6.12739730E-07-7.52887505E-07 1.36562724E-06-7.35011073E-07 5.66183745E-07
29 78 2.88039008E-07-1.47844437E-08-1.44520415E-07-1.33943162E-07 2.85554447E-07
29 79 1.95178553E-07 1.43905999E-06 3.93125005E-07-1.52562175E-06-7.38085564E-07
29 80-1.85391811E-05 7.94362217E-07 1.94803324E-05 2.75586729E-06-3.05705682E-04
29 81-4.17007761E-05 6.13934083E-05-5.33660414E-06 8.48558914E-07-6.52552812E-07
29 82-1.96006102E-07-2.28085756E-07-2.51352750E-07 9.06834566E-08-7.24561060E-07
29 83 1.49019952E-07-3.89474432E-06-1.16701743E-06-5.76156488E-06-2.41257800E-07
29 84 1.46997072E-05 2.94990177E-06 3.05850768E-05-9.99225040E-05-1.35882561E-04
29 85 1.61779787E-05-1.20272098E-04-1.43114036E-02-6.09175441E-04 2.07600379E-03
29 86 3.10359299E-04-4.13563436E-06 4.95338291E-08 4.08610053E-06-9.84895622E-07
29 87-3.64131073E-06-5.41237997E-06-5.96922136E-07-2.42825462E-06 4.28984061E-07
29 88-4.69882954E-07-6.22071403E-07 2.00410987E-05-3.50756821E-06 1.08559152E-06
29 89 5.26585241E-06-1.18471629E-04 5.56565264E-05 2.16204436E-05-7.58474443E-05
29 90-1.88364802E-03-5.34604744E-04 1.17019646E-03-5.73325089E-04-1.91619358E-06
29 91 4.25106838E-06-2.33487480E-06 6.12265090E-07 1.61242375E-06 2.19291263E-07
29 92 4.95560626E-07-1.06575516E-05-5.90040780E-06-5.65078107E-05 1.57107395E-06
29 93-5.87145490E-07-7.21635065E-05-5.59752471E-04 1.26007704E-07-1.70285748E-06
29 94 1.81207927E-06-5.01371592E-07-4.30433887E-07 1.76487849E-05-9.17997732E-06
29 95 2.46386539E-06 3.78102366E-06-8.92061113E-05 1.51082033E-05-1.00422119E-05
29 96-2.50891102E-05-4.14863419E-03-4.87611433E-05 3.32433383E-04-1.63460698E-03
29 97 2.54155443E-06-2.18020021E-06-3.61354219E-07 8.48899486E-07-1.04401928E-06
29 98 4.63037590E-07 1.20727477E-06-4.52456238E-06 1.77297655E-05-2.45157429E-04
29 99-4.68888511E-07-1.00263478E-06 6.30684669E-07 1.26816414E-06-1.40128608E-07
29100 6.19349175E-06-3.64129959E-06-6.43051752E-06 5.97243855E-08-3.73539963E-05
29101 1.96378059E-05 2.55025488E-05-1.62315967E-05 3.42179996E-03-5.04738456E-04
29102-3.58865512E-04-1.46218635E-04-3.99316383E-07 2.92449424E-07 1.06866959E-07
29103 1.60465036E-06 6.22058191E-07 1.25496481E-06-4.58068710E-07 2.56265643E-06
29104-1.18571223E-04-1.80815814E-05-1.08582727E-06 1.14276496E-05-7.36983641E-05
29105 6.81456311E-05 1.06121913E-07-2.55944257E-07 2.53329699E-07 1.39199732E-06
29106 6.40277258E-07 4.13092342E-07-6.42385211E-07-6.94008897E-06-5.61722510E-06
29107 8.29522646E-05-3.90991998E-05 5.95932372E-05 5.28549302E-05 5.28085291E-03
29108-2.14141397E-03 6.23715871E-04 7.04815270E-04-4.99528171E-08 1.12599821E-06
29109-1.07604539E-06 8.83160024E-07-9.44761920E-07 1.99678019E-06-5.59000735E-07
29110-4.31950909E-06-4.77845458E-05-1.48948453E-04-1.85123050E-06-3.38268756E-06
29111-7.50723727E-07-7.57748394E-07 5.04055584E-07 2.65088742E-05-7.33461514E-07
29112 6.81871143E-06-8.39911979E-07-2.12603130E-04 1.41741252E-04-1.81237572E-05
29113-1.37771189E-05-9.37067736E-04-2.20141460E-04 4.13719973E-03-1.65316088E-03
29114-4.48604308E-06 1.06245858E-06 3.42358450E-06 1.04288965E-06 1.32611563E-06
29115-2.45726579E-07 4.02454702E-06 3.53467680E-06 2.32053995E-07 7.25971841E-07
29116 1.72908852E-07-4.26228941E-06-1.02637476E-07-4.00658245E-06-4.55237087E-07
29117-3.80785891E-06-3.95115274E-05 8.46604654E-06 1.32969859E-05 4.20448885E-03
29118-5.74238134E-04 7.52731279E-04-4.12289466E-05 1.49604273E-06-1.22289633E-06
29119-2.73146395E-07-3.38999379E-06 3.04058771E-07 6.29866385E-07 1.98003308E-09
29120 3.54125246E-06 4.15187177E-05 6.05005877E-06-4.30546699E-07-1.13865273E-06
29121 9.68156834E-05 7.26130364E-05 1.65369467E-06-1.21409467E-05 9.98801494E-05
29122 2.29026761E-04-1.33540024E-04-1.08088198E-04-1.44612960E-06 9.55793017E-07
29123 1.45578659E-06-3.33183063E-05 9.73786665E-06-9.71138606E-06-7.49791349E-06
29124 2.73878432E-04-6.63870813E-06 1.21664948E-04 1.13085265E-04-3.20638950E-04
29125 8.26394226E-04-7.71069927E-04 1.19473137E-03-8.23100027E-07 2.15906329E-06
29126-1.33596326E-06 1.03557214E-06 1.44904143E-06 1.90061380E-06 3.10975653E-06
29127-7.01320236E-06-4.09127709E-04 5.51959377E-03 5.73181564E-06-4.46867244E-05
29128-4.67320149E-05-1.41823239E-03-1.78162360E-06-7.12070415E-07 1.78067993E-04
29129 4.17637957E-05 1.31286928E-07-1.35937132E-07-9.69694808E-07-3.32096588E-06
29130 2.64534823E-06 5.33502898E-06 5.12938527E-06 1.78784318E-05-1.60091637E-05
29131-1.69622074E-04-1.44958451E-05-8.32512534E-05 1.72302708E-05 5.63833249E-03
29132 8.18357088E-05-1.40308903E-03 2.41428039E-03 1.86346549E-06-3.52962085E-06
29133 1.66615537E-06-9.30830920E-07-9.73607738E-07-1.21223283E-06 8.69752879E-07
29134 5.52341334E-07 1.78311576E-06 5.86074597E-07-5.06075563E-07-8.24577672E-07
29135-7.04324674E-06-1.87497852E-06 1.58393173E-06 7.88660452E-05 8.15339829E-05
29136-4.59677654E-05-3.95236684E-05 4.14978856E-04-1.09312206E-04-2.84960025E-04
29137 1.75420106E-04 5.45676078E-07 1.29623550E-07-6.75299627E-07 1.22854750E-06
29138-4.03666115E-06 9.75940644E-07-2.80052406E-07 4.52575122E-06 1.01800029E-04
29139-2.89214356E-05 2.11698262E-06-2.59858201E-05 6.91679980E-05 1.66588038E-04
29140 1.70578367E-07-6.89827460E-06 1.14939308E-04-1.42279398E-04 4.09188521E-07
29141 3.04551137E-06-2.99240159E-06-1.56911417E-06-2.63429719E-06-3.09986521E-05
29142 1.66359032E-05 8.47618361E-06 1.14959058E-05 1.49905786E-04-8.79599903E-05
29143-4.81484220E-05-6.78266561E-05 1.25032143E-04 4.74899953E-04 1.99954298E-04
29144 5.78036247E-04 4.23111865E-07 2.82946465E-07-7.06058330E-07 6.77791103E-08
29145 6.00933805E-07 8.17009821E-07 3.97750918E-08 5.32616368E-07 2.79065034E-07
29146 5.91707383E-08 4.25691556E-08-6.12271286E-06-1.12208354E-06-5.67338221E-07
29147-1.36635330E-07 4.86104287E-05 1.34555401E-06-9.62288206E-06 4.47856675E-06
29148-3.05837920E-04 3.37353777E-05 5.58197830E-07-7.10082551E-05-4.66958386E-07
29149 4.34643796E-07 3.23145905E-08-3.52950995E-08 8.37579871E-08 2.01914757E-07
29150 1.35560176E-06-1.84089532E-05 9.07567372E-05-6.98798397E-04 3.89948134E-09
29151 4.59746946E-07-1.55303356E-07-8.19164400E-07 4.27556788E-07-4.04191958E-06
29152 8.49438158E-07 3.79565108E-06-1.77815192E-06 3.42165306E-06-1.36004403E-05
29153-3.15950343E-05 3.23471986E-06 4.88181329E-04-7.59776167E-05-2.03777304E-06
29154-3.50734356E-05-1.94791423E-07-1.02865750E-07 2.97657173E-07-5.57389239E-08
29155 3.74674574E-07 2.83066134E-07 1.82829800E-08 2.33136041E-07 1.30421437E-07
29156-1.60595167E-08 1.24732127E-07-2.16953970E-06-6.60034165E-07-1.17121806E-07
29157-6.18267805E-07 2.66255773E-06-1.79571838E-06 3.89881242E-06-2.77873669E-06
29158-1.38223616E-04-2.46346554E-05-1.40436080E-06-5.93231427E-05 6.37165638E-08
29159 2.89006498E-07-3.52723062E-07 1.28034569E-07-8.98016506E-09 3.31340780E-07
29160 2.40160622E-08 3.05764325E-07-1.51821640E-07-2.26633337E-07 1.13719919E-07
29161-3.16453661E-06 6.85915515E-07 1.14726723E-06-4.08491435E-07 2.39621532E-05
29162-5.39330217E-06-1.17535560E-05-1.05422940E-06-6.05117211E-05 1.95949741E-05
29163 3.98048059E-06 1.07031037E-05-1.46913612E-07 1.56577728E-07-9.66411540E-09
29164 4.45330149E-08 1.33110433E-07-1.15429626E-07
30  1-1.27555984E-06 5.31020667E-07 6.67769492E-06-3.47893319E-06 6.38408637E-06
30  2-2.14230652E-06-3.27898074E-05 1.62032715E-05-3.56350866E-05-1.89326347E-04
30  3 1.58421435E-04-5.26507606E-06 2.57420766E-04-1.32050496E-02 1.59910537E-03
30  4 1.37666829E-03 1.81773008E-03-6.73897727E-06-7.60334899E-07 7.49931217E-06
30  5 3.36263692E-06 7.99031472E-07 4.23394259E-06-3.09452001E-07-1.94121215E-06
30  6-5.52107093E-08-9.40370042E-07 5.91566501E-07 1.58687845E-05 2.03584309E-06
30  7 3.84770764E-06-5.85294797E-06-3.25783048E-05-4.85452876E-05 3.31271885E-05
30  8 4.93537996E-05-3.37762954E-03 4.61434269E-04 4.28942145E-04 1.02417784E-03
30  9-2.83210077E-06 4.95408805E-06-2.12198728E-06 4.91652339E-07 2.82668411E-06
30 10 3.30035189E-07 4.36287436E-07-1.16788331E-05 1.55761754E-05-4.42601211E-05
30 11 6.07008552E-07 1.86177429E-06-9.50236945E-06-6.90648978E-04 1.67387425E-07
30 12-1.66502603E-06-1.87548446E-06 1.09762767E-08 1.82734874E-07 1.92205016E-05
30 13 9.88433602E-06 4.52285991E-07-2.97504618E-06-1.05723605E-04-2.50109849E-05
30 14-2.03797934E-05 4.51388726E-05-2.95181761E-03 1.04432604E-04 4.00887870E-04
30 15 1.33866301E-03 3.26912438E-06-1.90755232E-06-1.36157206E-06-1.70436971E-06
30 16-1.11081488E-06-1.05052812E-06 1.12387336E-06-6.40632787E-06-1.03701135E-05
30 17-1.59469138E-04-3.05710143E-07-4.31423252E-07-1.19282240E-07 1.85365004E-06
30 18-1.05144286E-07 7.61284419E-07-1.30210055E-07-9.54611115E-06 9.23776300E-07
30 19-1.73181140E-06 1.91386104E-05 3.56125874E-05 2.68259908E-05 2.25407888E-03
30 20 2.37910573E-04-2.40741793E-04 4.65820434E-05-2.82789192E-07 1.04059732E-06
30 21-7.57808133E-07-1.56005403E-06 6.37231060E-07-8.87685670E-07-1.68352664E-07
30 22-3.43494680E-06-8.83573736E-05-1.17359679E-04-1.97018460E-06 1.73238835E-05
30 23-4.51291690E-05 7.18036738E-05 1.91744410E-07 7.90413392E-08-9.42893619E-07
30 24 1.70473809E-06 2.10997042E-07-3.06134959E-06 4.63005330E-06-8.55660902E-06
30 25 1.86013980E-06 1.36441182E-04 7.54314589E-05 9.92074885E-05-5.83080677E-05
30 26 7.19739039E-03 2.47294559E-03 4.79495987E-04-5.03274532E-04 4.55321836E-07
30 27 8.29899540E-07-1.28522138E-06 9.49073703E-07-2.49909762E-06-2.41313044E-06
30 28-1.68298056E-06-6.01968722E-06-5.82621712E-05-2.35060084E-04-3.70960719E-06
30 29-4.68187167E-06 7.05012912E-07-6.94740631E-07-8.65643736E-07 2.41786086E-05
30 30 1.26156707E-06 5.91511530E-06 3.62018480E-06-1.98881648E-04-1.66594678E-04
30 31 4.48695573E-05-4.06545689E-06-2.86126878E-03-2.38750410E-04 3.43645117E-03
30 32 2.58385117E-03-5.33735686E-06 1.44386914E-06 3.89348772E-06 6.12640389E-07
30 33 5.69258304E-08-5.99104258E-07 1.71619051E-06 1.71284185E-06-1.49106818E-07
30 34 1.11470450E-06-3.37004763E-07-5.02089937E-06-8.31758067E-08-5.60741382E-06
30 35 8.37592192E-07 7.74810487E-06 4.83625720E-05 1.27981321E-05-1.68124573E-05
30 36 3.81864293E-03 6.33781220E-04 5.98607858E-04 1.47523313E-04 2.51759292E-06
30 37-2.14438639E-06-3.73206533E-07 3.00451565E-06 5.06600806E-07-6.26316850E-07
30 38 1.22777537E-07 2.90333844E-06 3.76217662E-05 1.42312080E-05-1.26179068E-06
30 39 4.34010956E-06 9.59413211E-05 7.18107818E-05 2.19288527E-06-1.67381450E-05
30 40 1.30842242E-04 2.13689736E-04 1.33591656E-04 1.13112824E-04 1.05283573E-06
30 41 1.35291490E-06-1.45793414E-06-3.13110075E-05-7.49299466E-06-1.15301627E-05
30 42 6.18846599E-06 2.62688257E-04-3.22415665E-05 1.41365256E-04-1.01134529E-04
30 43 1.33593454E-03-9.62104848E-04-1.37009871E-04-1.51212471E-03-1.44571735E-06
30 44 3.93198853E-06-2.48627118E-06-2.87795642E-06 1.74989529E-06-2.26586800E-06
30 45 2.72999117E-06-5.65627047E-06-2.62218303E-04 4.61279391E-03 6.42662234E-06
30 46-4.22924469E-05-7.11636769E-05-1.33731431E-03-1.33776760E-06-4.13894041E-06
30 47 1.75119506E-04 1.34033378E-04 1.41248683E-07 7.08413155E-07 1.85055225E-06
30 48-3.77694222E-06-3.74357951E-06 1.83584564E-06-1.09783237E-05 1.88461068E-05
30 49 2.25621243E-05-2.42615659E-04 5.62172689E-05-1.39853683E-04-5.35020757E-05
30 50 2.62327829E-03-6.71656349E-04-3.22586943E-04-1.02498842E-03 3.61842033E-06
30 51-5.93517042E-06 2.31675010E-06 1.89997334E-06 6.60987101E-07-6.24873800E-07
30 52 4.71143313E-07-3.58285428E-07-2.24895270E-06 1.34499529E-06 1.53003341E-06
30 53 4.00356322E-06 1.03112595E-05-7.39801571E-06-4.81557290E-06 1.10961468E-04
30 54-1.29624944E-04-7.48505749E-05 5.31977323E-05 2.10582631E-03-2.30721939E-07
30 55-5.75927060E-04 6.30219452E-05-3.04164198E-07 3.00896311E-06-2.70479891E-06
30 56 1.76834234E-07-4.44981797E-06 3.88346228E-07-1.96892623E-06 1.38769012E-05
30 57 1.80675130E-04 8.02865878E-05 2.32406840E-06-2.78491028E-05 5.10897164E-05
30 58 1.05042113E-04-7.93855967E-07-3.51619880E-06 1.50112353E-04-4.80213316E-05
30 59 5.77322220E-07 3.68483526E-06-4.68880343E-07 2.65046020E-07 1.53222813E-06
30 60-4.00459086E-05-2.06158745E-06 1.08230045E-06-5.44823722E-06 2.33316645E-04
30 61 1.40860416E-05-1.96921701E-05 5.44010713E-05-1.20193520E-04-5.79913386E-04
30 62 4.20047612E-04-6.47752064E-04 1.65298158E-06 3.28634222E-07-1.98161581E-06
30 63-7.30918602E-07-1.85398987E-06 1.13275775E-06 6.35466767E-08 8.50609968E-07
30 64-3.11585544E-07-8.43436066E-07 2.34509910E-07-9.81384788E-06 1.15281914E-06
30 65 3.87258841E-06-1.06980178E-06 7.23606188E-05 9.82190707E-07-4.36368134E-05
30 66-1.77470845E-06-9.14467804E-06 1.89349994E-05-7.42535191E-05 3.33457135E-06
30 67-2.42884537E-07 7.29885587E-07-4.87001050E-07-6.26548710E-07 3.44137428E-07
30 68-3.15224443E-07-1.97871686E-06-7.87009739E-06 2.13194566E-04 1.13811021E-04
30 69-4.09677008E-09 5.54450713E-07-1.42200832E-07-1.31984265E-07 2.84865968E-07
30 70-6.24882009E-06 3.28181214E-07 2.73677535E-07-1.00974223E-06 3.98577297E-05
30 71-1.00139572E-05-5.87620654E-06-7.64856233E-07-7.07078333E-05 5.27534115E-05
30 72-4.40634420E-05 1.34080449E-04 1.53791611E-07 1.61438490E-07-3.15230102E-07
30 73-6.75569026E-07 3.49874325E-07 3.06751745E-07 3.40311617E-08 4.49720307E-07
30 74 6.27868370E-08 2.22093318E-07 2.03368099E-07-4.49312300E-06-6.79424376E-08
30 75-8.70800995E-07-6.59848273E-07 1.67803652E-05 8.95399899E-07 8.89611841E-07
30 76 1.55214383E-06 6.06003417E-06 1.37372861E-04 6.69647424E-06-5.95464109E-05
30 77-1.75305233E-08-3.83414001E-07 4.00944524E-07-2.64239910E-07-9.80982300E-08
30 78-2.95633205E-07 1.20783842E-08 1.51525927E-07-1.54123463E-07-5.36473270E-07
30 79-2.19748218E-07-1.21508563E-06 4.89162069E-07 2.55544208E-06 9.26274842E-07
30 80-4.59971982E-06-1.50287224E-07-5.73776729E-06-2.05012435E-06 1.17623524E-04
30 81 7.53112196E-06-2.23204156E-05-3.21615392E-05 2.21008340E-07 1.93355948E-09
30 82-2.22941900E-07 1.70477794E-07-5.49192490E-08 1.77491416E-07 9.29521484E-06
30 83 9.48181427E-06-2.47692044E-06-4.78759723E-06-1.83560953E-06-2.33777150E-05
30 84 9.62444796E-06 3.03369715E-05 7.27485321E-06 1.40663851E-04-1.70850003E-04
30 85-1.60788862E-05-2.10093897E-04-6.92778221E-03 6.76294897E-04 6.17993124E-03
30 86 6.47869146E-03 1.16361396E-05-1.30163210E-05 1.38018149E-06-3.69912546E-06
30 87 3.94658104E-07-1.99546962E-05 5.60264635E-05 4.83704663E-05-1.28741781E-06
30 88-4.36826133E-06 1.22889614E-06-2.37470380E-05 2.69599008E-06 2.92965330E-05
30 89-3.21037784E-06 1.92995236E-04-1.43361101E-04-7.37473783E-05 3.44113855E-05
30 90-5.11988091E-03 8.12291882E-04 5.81139940E-04-8.07560945E-04 1.16052034E-05
30 91-1.39288902E-05 2.32368675E-06-1.12043357E-05 4.22868731E-06 1.36388410E-05
30 92 5.01464590E-06-1.51953670E-05 3.97875405E-05-4.73987128E-04 1.56570731E-05
30 93-1.73935304E-04-1.60990017E-04 4.02581647E-04 2.01536076E-04 1.65765481E-04
30 94 1.01373389E-06 1.07630178E-05-1.10111566E-06 2.80372836E-05 2.47316916E-05
30 95-2.47804840E-05-5.82909534E-06-6.06570141E-04 1.52191238E-04 2.00398667E-04
30 96 5.90522803E-05-8.80945888E-03 1.31570199E-03-9.57998033E-05-1.69939071E-03
30 97-7.78713638E-06 4.79021991E-06 2.99691647E-06 6.70175472E-06 1.38136605E-06
30 98-8.64646739E-06-1.74409940E-06 6.70319718E-05-5.21332476E-05-2.47918420E-04
30 99-5.38377369E-05-4.62453840E-05-2.07444292E-07-1.41476354E-06-7.60552801E-07
30100 6.59312508E-06-7.52060799E-06-1.01171014E-06 1.08410810E-06-1.50415471E-04
30101 5.26161338E-05-8.91683015E-05 2.36119347E-05 2.22958643E-03-1.60732500E-04
30102-3.39543983E-04 1.62418047E-05 1.16046364E-06 6.00067740E-07-1.76053138E-06
30103 3.30628321E-07 3.12261772E-07 1.11491426E-06-3.43303544E-06 2.56806409E-05
30104 6.70786301E-05 1.28402053E-04 2.53551312E-06-3.22070608E-05-4.11503713E-05
30105-1.95397790E-04 1.69907633E-04 1.40626474E-04-1.83658921E-06 9.05567945E-06
30106 8.55215271E-07 1.44872849E-05 3.10455931E-05-1.76042379E-05 1.48095001E-05
30107-3.89188123E-04 7.53613588E-05 2.11815208E-04 2.88193861E-05-2.97506866E-03
30108-3.00230013E-04 1.04318746E-04 7.34468229E-04-8.59620569E-06 9.57415705E-06
30109-9.77951365E-07 2.88054803E-07-5.66210526E-06 1.17422359E-05-2.66983112E-06
30110 6.13769647E-05-5.46436315E-05 6.05965606E-05-6.23139019E-03-5.22873784E-03
30111-1.04843941E-04-3.36904682E-05-1.95895009E-05 2.42683547E-04-3.84727254E-04
30112-1.05330318E-04-6.99458735E-05 7.81805250E-04-4.73558890E-04-7.33822143E-05
30113-1.09724309E-04 1.44057443E-02-7.59330315E-03 1.14353233E-02-1.64757360E-03
30114 1.46958489E-04-8.93454343E-05-5.76130552E-05 8.80293644E-05 4.53255048E-05
30115 1.64440045E-05 7.02524763E-04 5.84025306E-04 2.58457617E-06-8.38859313E-06
30116 7.15255878E-07-3.34088278E-05 1.74840574E-05 1.44925352E-05 3.11565720E-06
30117-2.35248900E-06-3.90189863E-05-5.56197436E-05 3.74668552E-06 1.19603586E-02
30118-1.24079665E-03 1.97481365E-03-5.12766638E-04 8.84844514E-07 1.12950674E-05
30119-1.21799119E-05-1.33416367E-05 2.98893591E-06-3.14380626E-06-3.28826787E-07
30120 1.64896922E-05-3.93061285E-05-8.57480734E-06 9.76002362E-06-6.59833389E-05
30121 3.15377758E-05-3.38264355E-05 9.61621916E-06-6.71991537E-05-9.78019402E-06
30122 2.86063866E-04 5.63320318E-01 4.66467517E-01 5.34118305E-05-8.22719471E-05
30123-1.56360591E-05 4.84940640E-03-1.52438949E-04 9.49449680E-05-2.20613397E-05
30124-3.69807801E-03-3.44028407E-04-7.14962629E-04-1.98331292E-05-1.34285733E-02
30125 2.45688552E-04-2.98162564E-03 5.70009417E-04-8.77041304E-05 2.93847332E-05
30126 5.83193972E-05-8.91163696E-05-3.37860086E-05-2.25655697E-05 3.91955584E-04
[truncated: 10,447,209 more chars]
